# Supplementary material for: Identification of Haptic Based Guiding Using Hard Reins
Source: PLoS One. 2015 Jul 22;10(7):e0132020. doi: 10.1371/journal.pone.0132020 (PMC4511788; doi:10.1371/journal.pone.0132020)
Supplement: S5 File — (ZIP) [file pone.0132020.s005.zip › Exp2_ForceData1/Subject4/path2/T5.csv]

Force X (N)	Force Y (N)	Force Z (N)	Torque X (N-m)	Torque Y (N-m)	Torque Z (N-m)	Frequency = 10000	Averaging Level = 16	F/T Serial Number = FT11772	Time Started = 05/12/2012 11:34:08
-1.77553939819336	-7.08284997940063	-4.58073472976685	-0.00699017429724336	0.454238921403885	0.0213973578065634
-1.77451205253601	-7.08674716949463	-4.5816798210144	-0.00702470587566495	0.454334884881973	0.0214159935712814
-1.77470004558563	-7.08640623092651	-4.58233737945557	-0.00706552481278777	0.454315602779388	0.0213807746767998
-1.77711224555969	-7.08528089523315	-4.5812520980835	-0.00714709097519517	0.454318553209305	0.0213268212974072
-1.77857720851898	-7.08598375320435	-4.58534383773804	-0.00720459222793579	0.454195111989975	0.0212572067975998
-1.77955269813538	-7.08715486526489	-4.58057355880737	-0.00727747241035104	0.454146325588226	0.0212378483265638
-1.77915120124817	-7.08727121353149	-4.57975769042969	-0.00729310652241111	0.454062163829803	0.0212093479931355
-1.78156411647797	-7.08643531799316	-4.56906986236572	-0.00736664514988661	0.453975588083267	0.0211502816528082
-1.78167760372162	-7.08575344085693	-4.56744623184204	-0.00748746283352375	0.453939855098724	0.0211797058582306
-1.7846907377243	-7.08437442779541	-4.56163120269775	-0.0075818132609129	0.453844100236893	0.0211480092257261
-1.78500163555145	-7.08908891677856	-4.5595703125	-0.00769185973331332	0.453701943159103	0.0211309287697077
-1.78528571128845	-7.09079933166504	-4.55774354934692	-0.00777055649086833	0.453630924224854	0.0211508236825466
-1.7845014333725	-7.09352540969849	-4.55671262741089	-0.00790098402649164	0.453564077615738	0.0211817473173141
-1.78240895271301	-7.09206962585449	-4.55228757858276	-0.0080222487449646	0.453501492738724	0.0210972428321838
-1.78731274604797	-7.08869457244873	-4.54784440994263	-0.00804934278130531	0.453320980072021	0.0210582725703716
-1.78897356987	-7.09457683563232	-4.55127716064453	-0.00819528847932816	0.453152894973755	0.0210451744496822
-1.78789961338043	-7.09838819503784	-4.55159997940063	-0.00830432213842869	0.453046351671219	0.0210280288010836
-1.7876923084259	-7.09390783309937	-4.54095029830933	-0.0084047419950366	0.452961981296539	0.0209992304444313
-1.78499138355255	-7.09288167953491	-4.53991985321045	-0.00851272325962782	0.452852845191956	0.0209533255547285
-1.78843224048615	-7.09331130981445	-4.52951335906982	-0.0086008720099926	0.452713072299957	0.0209784377366304
-1.79025101661682	-7.09809398651123	-4.527587890625	-0.00867372285574675	0.452593564987183	0.0210282150655985
-1.78926074504852	-7.10380411148071	-4.52437829971313	-0.00879678223282099	0.452594310045242	0.0210453923791647
-1.78818881511688	-7.10237216949463	-4.53038549423218	-0.00888977386057377	0.452536404132843	0.021008312702179
-1.78701448440552	-7.10196352005005	-4.53253841400146	-0.00899389665573835	0.452383995056152	0.0209682267159224
-1.78595066070557	-7.10305786132813	-4.53381204605103	-0.00906376726925373	0.452280014753342	0.020939951762557
-1.79002213478088	-7.10494804382324	-4.52421426773071	-0.00912694819271564	0.452266812324524	0.0209737829864025
-1.78959143161774	-7.10147047042847	-4.52427101135254	-0.00917264353483915	0.452301859855652	0.0209461003541946
-1.78835904598236	-7.10434246063232	-4.52215194702148	-0.00920687988400459	0.452207446098328	0.0208921730518341
-1.78950202465057	-7.1046667098999	-4.52475547790527	-0.00930509995669127	0.452189892530441	0.0209528468549252
-1.7893031835556	-7.10813045501709	-4.51731729507446	-0.00933378282934427	0.452285408973694	0.0210013091564178
-1.79003882408142	-7.1091833114624	-4.51376295089722	-0.00946793239563704	0.452351838350296	0.020983912050724
-1.78817903995514	-7.1107759475708	-4.51841354370117	-0.0094929076731205	0.452403157949448	0.0210019275546074
-1.78841400146484	-7.11047887802124	-4.52439832687378	-0.0096041951328516	0.452383905649185	0.0209348294883966
-1.78970503807068	-7.11007642745972	-4.52811908721924	-0.00951837282627821	0.452296912670136	0.0209314040839672
-1.78748285770416	-7.11293458938599	-4.53045225143433	-0.00952939782291651	0.452353656291962	0.0209158193320036
-1.78944110870361	-7.11269807815552	-4.52782106399536	-0.00956450589001179	0.452438741922379	0.020911293104291
-1.78548514842987	-7.11174058914185	-4.52029466629028	-0.00961023755371571	0.452504813671112	0.0209570545703173
-1.78731453418732	-7.11164140701294	-4.51617336273193	-0.00959726050496101	0.452595204114914	0.0209793318063021
-1.78609657287598	-7.11828327178955	-4.52370357513428	-0.00965195801109076	0.452579379081726	0.0210017077624798
-1.78402376174927	-7.11810302734375	-4.53059387207031	-0.00962261203676462	0.4527408182621	0.0209889207035303
-1.78093767166138	-7.12161540985107	-4.53077030181885	-0.0096405940130353	0.45279461145401	0.0209850315004587
-1.77945864200592	-7.11732864379883	-4.52990770339966	-0.00973463524132967	0.452910721302032	0.020985247567296
-1.78104257583618	-7.12067842483521	-4.53030014038086	-0.00964546483010054	0.452929705381393	0.0210065376013517
-1.77966737747192	-7.12358140945435	-4.53708410263062	-0.00964056979864836	0.452965706586838	0.0210291165858507
-1.7784059047699	-7.12232971191406	-4.53740358352661	-0.00956145115196705	0.453001648187637	0.0210238117724657
-1.77328526973724	-7.12179565429688	-4.54193687438965	-0.00954641774296761	0.453134328126907	0.0210485626012087
-1.77239632606506	-7.12169599533081	-4.53868865966797	-0.00954451411962509	0.45331209897995	0.0210667308419943
-1.77071452140808	-7.12000131607056	-4.54125547409058	-0.00956969428807497	0.453350573778152	0.0210848711431026
-1.77289438247681	-7.12483787536621	-4.53849840164185	-0.00951850786805153	0.45337849855423	0.0211763475090265
-1.7712482213974	-7.12762022018433	-4.53428173065186	-0.00953152496367693	0.453455626964569	0.0212559327483177
-1.76963829994202	-7.12765121459961	-4.53981733322144	-0.00946947559714317	0.453656375408173	0.0213072001934052
-1.76700854301453	-7.12656545639038	-4.5452938079834	-0.00944735389202833	0.453737527132034	0.0212524216622114
-1.76542174816132	-7.1258659362793	-4.5492057800293	-0.00939867459237576	0.453774511814117	0.0212621744722128
-1.76609086990356	-7.12268877029419	-4.55292654037476	-0.00933481380343437	0.453737378120422	0.0212800055742264
-1.76797556877136	-7.12539005279541	-4.55128288269043	-0.00931168999522924	0.453745037317276	0.0213528480380774
-1.76462411880493	-7.12529277801514	-4.55041694641113	-0.00931596476584673	0.453801363706589	0.0213884580880404
-1.762091755867	-7.12091016769409	-4.54722738265991	-0.00926620420068502	0.453928172588348	0.021476935595274
-1.76156222820282	-7.1229076385498	-4.55116701126099	-0.00930423103272915	0.453914910554886	0.0215329229831696
-1.76464366912842	-7.12153196334839	-4.54770565032959	-0.00927751138806343	0.453991293907166	0.0215532910078764
-1.76423680782318	-7.12380313873291	-4.54593515396118	-0.00927745644003153	0.453950941562653	0.0215797703713179
-1.7628401517868	-7.12712478637695	-4.54707145690918	-0.00932105910032988	0.454048991203308	0.0216220896691084
-1.76002562046051	-7.12481307983398	-4.55034112930298	-0.009297133423388	0.454033136367798	0.0216567572206259
-1.75957942008972	-7.12454319000244	-4.5515775680542	-0.00933451112359762	0.45393294095993	0.0216892715543509
-1.76128804683685	-7.12458467483521	-4.55675649642944	-0.0092725483700633	0.453889131546021	0.0216862075030804
-1.75957703590393	-7.12493276596069	-4.55653476715088	-0.0092568201944232	0.453896760940552	0.0217153541743755
-1.75832235813141	-7.12408828735352	-4.55415058135986	-0.00927997287362814	0.453889012336731	0.0217511598020792
-1.75816857814789	-7.12160491943359	-4.54253482818604	-0.00927495770156384	0.453852772712708	0.0218459460884333
-1.76334357261658	-7.119469165802	-4.54278516769409	-0.0092781400308013	0.453818589448929	0.0219639539718628
-1.76093256473541	-7.12680816650391	-4.53844690322876	-0.00933405943214893	0.453829824924469	0.0220647044479847
-1.76166796684265	-7.12390947341919	-4.54145479202271	-0.00928698573261499	0.453830629587173	0.0221193246543407
-1.76053011417389	-7.12495756149292	-4.5494499206543	-0.00935705471783876	0.453870564699173	0.0221712049096823
-1.75929689407349	-7.12162065505981	-4.54809808731079	-0.00939014647156	0.453808814287186	0.0222705770283937
-1.76210200786591	-7.12078189849854	-4.55061054229736	-0.00930708553642035	0.453766942024231	0.0223587099462748
-1.76153600215912	-7.11853265762329	-4.5513129234314	-0.00936694443225861	0.453708529472351	0.0224877241998911
-1.76034295558929	-7.11843872070313	-4.54541206359863	-0.00927773676812649	0.453738540410995	0.02265839651227
-1.76036143302917	-7.11595439910889	-4.54553937911987	-0.00932198390364647	0.45378115773201	0.0227253958582878
-1.76108765602112	-7.1104531288147	-4.54696798324585	-0.00932134781032801	0.453791320323944	0.0228482205420733
-1.7619823217392	-7.11569309234619	-4.54787731170654	-0.00936345104128122	0.453784704208374	0.0230343472212553
-1.76151478290558	-7.11193704605103	-4.5466947555542	-0.00938201323151588	0.453793734312058	0.0231676753610373
-1.76184165477753	-7.11330604553223	-4.54355049133301	-0.00933731347322464	0.453867524862289	0.0232858099043369
-1.75796020030975	-7.11354875564575	-4.54188013076782	-0.00929443351924419	0.453995168209076	0.0234727449715137
-1.75930392742157	-7.11178302764893	-4.54556226730347	-0.00932029541581869	0.454047650098801	0.0235927682369947
-1.758416056633	-7.11163234710693	-4.54991722106934	-0.00932241231203079	0.454091727733612	0.023707278072834
-1.7608904838562	-7.10993099212646	-4.55434942245483	-0.0092655885964632	0.454090476036072	0.0237909406423569
-1.75802040100098	-7.11209583282471	-4.54886198043823	-0.00922967586666346	0.454154878854752	0.023918054997921
-1.75630688667297	-7.10950517654419	-4.55260848999023	-0.00925250817090273	0.454210579395294	0.0240325834602118
-1.75583040714264	-7.10257434844971	-4.54746198654175	-0.0091754300519824	0.454349547624588	0.0241767540574074
-1.75484073162079	-7.10221719741821	-4.55335235595703	-0.00917407590895891	0.454453319311142	0.0242582969367504
-1.75698459148407	-7.09936094284058	-4.54800462722778	-0.00918418262153864	0.454494923353195	0.0244321338832378
-1.75908374786377	-7.10291385650635	-4.55267190933228	-0.0091689582914114	0.45460432767868	0.0245558377355337
-1.75856828689575	-7.10360765457153	-4.55168771743774	-0.00914202909916639	0.454640775918961	0.0246691070497036
-1.75600504875183	-7.1037974357605	-4.5593204498291	-0.00913574919104576	0.454799473285675	0.0247297901660204
-1.75569880008698	-7.09861946105957	-4.55888080596924	-0.00912657659500837	0.454948633909225	0.0248010028153658
-1.75498139858246	-7.10044813156128	-4.56707286834717	-0.00913670100271702	0.455019593238831	0.0248867888003588
-1.7552570104599	-7.09965562820435	-4.56676769256592	-0.00907350424677134	0.455023378133774	0.0250111483037472
-1.75689888000488	-7.10111999511719	-4.56040859222412	-0.00911383796483278	0.455001413822174	0.0250700693577528
-1.75491535663605	-7.09919261932373	-4.56316566467285	-0.0091111809015274	0.455161541700363	0.0251166559755802
-1.75228321552277	-7.09483575820923	-4.56172800064087	-0.00912868790328503	0.455232828855515	0.0251364409923553
-1.75511372089386	-7.09569549560547	-4.5594687461853	-0.00913233403116465	0.455298393964767	0.0251771323382854
-1.75556516647339	-7.09853601455688	-4.55488443374634	-0.00920202303677797	0.455350041389465	0.0253207981586456
-1.75743675231934	-7.09875726699829	-4.55913591384888	-0.00917271245270967	0.455471515655518	0.0253198593854904
-1.76500296592712	-7.09943199157715	-4.55444049835205	-0.00928327534347773	0.455527722835541	0.0253048576414585
-1.77254712581635	-7.09786701202393	-4.56090974807739	-0.00942542031407356	0.455723702907562	0.0252475552260876
-1.76761102676392	-7.09684324264526	-4.56432771682739	-0.00960577558726072	0.45590728521347	0.0253413617610931
-1.76535701751709	-7.09562397003174	-4.56124401092529	-0.00978519674390554	0.455913901329041	0.0255008675158024
-1.76500940322876	-7.09980201721191	-4.55060577392578	-0.00995355844497681	0.456007301807404	0.0257800929248333
-1.77371335029602	-7.09786748886108	-4.54835605621338	-0.0101177478209138	0.456291884183884	0.0258180517703295
-1.77597510814667	-7.09482765197754	-4.54949522018433	-0.0104231862351298	0.456577330827713	0.0256999302655458
-1.78084397315979	-7.09411573410034	-4.55205774307251	-0.0106318723410368	0.456825196743011	0.025309382006526
-1.77380681037903	-7.09625244140625	-4.54102468490601	-0.0105489883571863	0.4565269947052	0.0250415969640017
-1.78629088401794	-7.10534906387329	-4.54283905029297	-0.0106485784053802	0.456571340560913	0.0249603260308504
-1.7847728729248	-7.10806846618652	-4.54622793197632	-0.0107561908662319	0.456685125827789	0.024535171687603
-1.78318238258362	-7.10633945465088	-4.54621601104736	-0.0108437156304717	0.456608295440674	0.0241963285952806
-1.78161466121674	-7.10701990127563	-4.53743600845337	-0.0109785506501794	0.456443250179291	0.0241424720734358
-1.77857160568237	-7.11131620407104	-4.53871822357178	-0.0111092943698168	0.456255197525024	0.0240538343787193
-1.77522265911102	-7.11439561843872	-4.53888177871704	-0.0110858250409365	0.455905139446259	0.0239853337407112
-1.77264595031738	-7.11468696594238	-4.53284978866577	-0.0110215470194817	0.455479443073273	0.0239768512547016
-1.76614463329315	-7.11108016967773	-4.52351760864258	-0.0110692121088505	0.455155789852142	0.0240505021065474
-1.76398086547852	-7.10526180267334	-4.52075815200806	-0.0110831456258893	0.454953342676163	0.023987514898181
-1.76306343078613	-7.10888147354126	-4.51024103164673	-0.0111851394176483	0.454576641321182	0.0241280738264322
-1.76384902000427	-7.10971689224243	-4.50707626342773	-0.0112478453665972	0.454337388277054	0.0242351926863194
-1.75729620456696	-7.11405229568481	-4.50131034851074	-0.011316847987473	0.454020410776138	0.0244090538471937
-1.75489485263824	-7.11135625839233	-4.50467252731323	-0.0113589568063617	0.453830748796463	0.0245186295360327
-1.75694715976715	-7.11240386962891	-4.50238370895386	-0.0114694209769368	0.453711718320847	0.0245436616241932
-1.75717842578888	-7.11175203323364	-4.49661302566528	-0.0114817526191473	0.45342144370079	0.0245779994875193
-1.75889718532562	-7.11094665527344	-4.49336910247803	-0.0115210590884089	0.453128933906555	0.0244429651647806
-1.76066219806671	-7.11500978469849	-4.4926290512085	-0.0115232458338141	0.453024208545685	0.0244580619037151
-1.76026678085327	-7.11667823791504	-4.49003267288208	-0.0115745011717081	0.452907979488373	0.0244430657476187
-1.758021235466	-7.11571311950684	-4.48658847808838	-0.0115999123081565	0.45283043384552	0.0244928076863289
-1.76039516925812	-7.11199474334717	-4.48329830169678	-0.0116284284740686	0.452653467655182	0.0245905797928572
-1.76146709918976	-7.11138248443604	-4.48333120346069	-0.0115794986486435	0.452508628368378	0.0247859433293343
-1.75768506526947	-7.11374282836914	-4.47515726089478	-0.0116073722019792	0.452408999204636	0.0249972902238369
-1.75501930713654	-7.11493349075317	-4.47884750366211	-0.0115825552493334	0.452433437108994	0.0253208484500647
-1.75404059886932	-7.11749410629272	-4.4826397895813	-0.0115436632186174	0.45243912935257	0.0255378391593695
-1.74974572658539	-7.11442184448242	-4.48565053939819	-0.0115078007802367	0.452335357666016	0.025828966870904
-1.7472939491272	-7.11450052261353	-4.48801183700562	-0.011424751020968	0.452266156673431	0.0260863248258829
-1.74754536151886	-7.11546039581299	-4.49491500854492	-0.0113293156027794	0.452201724052429	0.0264391638338566
-1.74208426475525	-7.11124992370605	-4.48754453659058	-0.0112224351614714	0.452273011207581	0.0266977790743113
-1.73959648609161	-7.10797166824341	-4.49313926696777	-0.0111466553062201	0.452371180057526	0.0269562117755413
-1.74201321601868	-7.10529899597168	-4.49379396438599	-0.0110181774944067	0.452582389116287	0.0271841082721949
-1.7442455291748	-7.10744905471802	-4.49420404434204	-0.0109116630628705	0.452585250139236	0.0273863188922405
-1.745689868927	-7.10926961898804	-4.49424028396606	-0.0107501791790128	0.452752381563187	0.0275735724717379
-1.74311029911041	-7.11057281494141	-4.50104522705078	-0.0105788595974445	0.452925205230713	0.0277074165642262
-1.74132454395294	-7.10878753662109	-4.509117603302	-0.0104978904128075	0.453193515539169	0.027816966176033
-1.74161803722382	-7.10854387283325	-4.51603031158447	-0.01033472456038	0.453377366065979	0.0280179213732481
-1.73978531360626	-7.10669851303101	-4.52326965332031	-0.0101911379024386	0.453505307435989	0.0281720198690891
-1.74128150939941	-7.10704898834229	-4.53154230117798	-0.00999712571501732	0.453647345304489	0.0283197183161974
-1.7353732585907	-7.10905790328979	-4.53827571868896	-0.0099010793492198	0.453819274902344	0.0284893698990345
-1.73584377765656	-7.10668516159058	-4.54337167739868	-0.00969576556235552	0.453981757164001	0.0286649353802204
-1.73028349876404	-7.10952186584473	-4.5456075668335	-0.0095248157158494	0.454174906015396	0.0288690160959959
-1.72736144065857	-7.10692119598389	-4.54922389984131	-0.00936601124703884	0.454383313655853	0.029033811762929
-1.72513604164124	-7.10457754135132	-4.5474796295166	-0.00922333914786577	0.454545319080353	0.0291911792010069
-1.72369849681854	-7.10382080078125	-4.5523886680603	-0.00904361344873905	0.454750537872314	0.0293188244104385
-1.72702479362488	-7.10412120819092	-4.56142568588257	-0.00888196472078562	0.454913169145584	0.0294962916523218
-1.72309291362762	-7.10688877105713	-4.56348085403442	-0.00875640753656626	0.455138117074966	0.0296197813004255
-1.72184479236603	-7.10956430435181	-4.56849527359009	-0.00864625070244074	0.455229520797729	0.0297561418265104
-1.71730589866638	-7.10888576507568	-4.5686411857605	-0.00852018222212791	0.455451965332031	0.0299237500876188
-1.71443247795105	-7.11058139801025	-4.57425975799561	-0.00839403457939625	0.455559849739075	0.029957439750433
-1.71205365657806	-7.10912370681763	-4.58367586135864	-0.008271892555058	0.455750495195389	0.0300586111843586
-1.71209454536438	-7.10808515548706	-4.58957958221436	-0.0082181366160512	0.4559426009655	0.0301508978009224
-1.71119213104248	-7.10604429244995	-4.59082269668579	-0.00821988191455603	0.456032633781433	0.0302076991647482
-1.71320128440857	-7.10728311538696	-4.59104061126709	-0.00816173851490021	0.45617201924324	0.0303540993481874
-1.71042931079865	-7.10682010650635	-4.59508466720581	-0.00807594787329435	0.456367760896683	0.0304386131465435
-1.71390891075134	-7.10479402542114	-4.59678077697754	-0.00809950195252895	0.456453680992126	0.0305853299796581
-1.71194624900818	-7.10846948623657	-4.59470510482788	-0.0080711767077446	0.456474423408508	0.0306898318231106
-1.71185624599457	-7.10847663879395	-4.5952353477478	-0.00817668531090021	0.456695735454559	0.0306751355528831
-1.7110002040863	-7.10606098175049	-4.59136438369751	-0.0082661360502243	0.456875383853912	0.0306471008807421
-1.71187698841095	-7.10575246810913	-4.58809900283813	-0.0083982115611434	0.456962108612061	0.0307537447661161
-1.71003544330597	-7.1032452583313	-4.58749055862427	-0.00851041357964277	0.4570592045784	0.0308633483946323
-1.71083676815033	-7.10993385314941	-4.5843620300293	-0.00859227497130632	0.457010567188263	0.0308168400079012
-1.71163964271545	-7.1128306388855	-4.58195972442627	-0.0086387749761343	0.457039654254913	0.0307710599154234
-1.70909130573273	-7.11201906204224	-4.58311748504639	-0.00873191561549902	0.45718389749527	0.0306536555290222
-1.7083512544632	-7.11210966110229	-4.57706165313721	-0.00887327361851931	0.457037329673767	0.0304672867059708
-1.71176040172577	-7.11204862594604	-4.58593559265137	-0.00895734783262014	0.456990450620651	0.0302986167371273
-1.71254086494446	-7.11424112319946	-4.58383083343506	-0.00908448453992605	0.456825286149979	0.0301678236573935
-1.71233546733856	-7.1142897605896	-4.58320713043213	-0.00917213689535856	0.45663246512413	0.0301232729107141
-1.7070643901825	-7.11531925201416	-4.58023929595947	-0.00932564400136471	0.456452041864395	0.0300664305686951
-1.70439481735229	-7.11665534973145	-4.56504821777344	-0.00940852425992489	0.456296294927597	0.0302137415856123
-1.70211124420166	-7.11320495605469	-4.56319236755371	-0.00951090175658464	0.456035286188126	0.0301992893218994
-1.70330286026001	-7.11390352249146	-4.55590772628784	-0.00965349934995174	0.455821424722672	0.0301171783357859
-1.70385146141052	-7.11342716217041	-4.54973125457764	-0.00973122473806143	0.455542206764221	0.0300830695778131
-1.70393133163452	-7.11596727371216	-4.54918718338013	-0.00991472788155079	0.455362111330032	0.0300412401556969
-1.70221042633057	-7.11891651153564	-4.54263114929199	-0.0100511405616999	0.455053269863129	0.0300792008638382
-1.70288515090942	-7.11766147613525	-4.53206396102905	-0.01016831304878	0.454947024583817	0.0300918146967888
-1.70150077342987	-7.11948442459106	-4.53280878067017	-0.010293310508132	0.454768538475037	0.0301083140075207
-1.70202541351318	-7.11831283569336	-4.52419805526733	-0.0104226637631655	0.454577952623367	0.0301005318760872
-1.70386302471161	-7.11746263504028	-4.52511787414551	-0.0105865923687816	0.454422742128372	0.0301227401942015
-1.70443797111511	-7.11818313598633	-4.52035522460938	-0.0107440734282136	0.454149127006531	0.0300816316157579
-1.70740306377411	-7.11915493011475	-4.52303981781006	-0.0107983658090234	0.453978270292282	0.0301009882241488
-1.70677578449249	-7.12130880355835	-4.51463031768799	-0.0109168784692883	0.453887850046158	0.0300607401877642
-1.70457470417023	-7.11878204345703	-4.5079026222229	-0.0111162606626749	0.453720778226852	0.0300851128995419
-1.70539939403534	-7.11761665344238	-4.50178623199463	-0.0112647684291005	0.45367893576622	0.0300960019230843
-1.70691883563995	-7.11282682418823	-4.49799537658691	-0.0114072328433394	0.453560918569565	0.0301883388310671
-1.71138167381287	-7.11870622634888	-4.49169635772705	-0.0114698000252247	0.453486233949661	0.0302716754376888
-1.70836400985718	-7.12128114700317	-4.48936700820923	-0.0116280606016517	0.453454434871674	0.0303172953426838
-1.7088041305542	-7.12620544433594	-4.49331903457642	-0.0117222173139453	0.453472286462784	0.0302658602595329
-1.70764935016632	-7.124098777771	-4.49080514907837	-0.0118053276091814	0.453367978334427	0.0302233807742596
-1.70816612243652	-7.12295198440552	-4.493736743927	-0.0119057912379503	0.453396201133728	0.0302113778889179
-1.71070039272308	-7.12575817108154	-4.49390411376953	-0.0119589734822512	0.45327365398407	0.0301635228097439
-1.71245551109314	-7.12911891937256	-4.48872327804565	-0.0119525333866477	0.453292995691299	0.030133493244648
-1.71555864810944	-7.12903881072998	-4.49373340606689	-0.0121162440627813	0.453376978635788	0.0300756562501192
-1.71513795852661	-7.12839555740356	-4.49194383621216	-0.0120474034920335	0.45351767539978	0.0300074368715286
-1.71369421482086	-7.12597799301147	-4.49167060852051	-0.0121178487315774	0.453497231006622	0.0298887211829424
-1.71801888942719	-7.12988376617432	-4.49611854553223	-0.0121476780623198	0.453599244356155	0.0297869313508272
-1.71805036067963	-7.13205766677856	-4.49228525161743	-0.0121087152510881	0.453696697950363	0.0297532752156258
-1.72187459468842	-7.133131980896	-4.49614858627319	-0.0121332621201873	0.453894883394241	0.0296412948518991
-1.72525131702423	-7.13588857650757	-4.49412870407104	-0.0121177192777395	0.454069852828979	0.029626315459609
-1.72796809673309	-7.13647985458374	-4.49972486495972	-0.01219248957932	0.454305946826935	0.0294747855514288
-1.72977483272552	-7.13300609588623	-4.50583124160767	-0.0121371475979686	0.454422563314438	0.0294332560151815
-1.73228287696838	-7.13320970535278	-4.51437997817993	-0.012104818597436	0.454590857028961	0.0294085536152124
-1.73442280292511	-7.1350359916687	-4.51854944229126	-0.0121365068480372	0.454772561788559	0.0293967984616756
-1.73514318466187	-7.13506460189819	-4.51744699478149	-0.0121075166389346	0.454998672008514	0.0294028520584106
-1.73804140090942	-7.12975406646729	-4.51367616653442	-0.0120429610833526	0.455284893512726	0.0293832346796989
-1.74063730239868	-7.12993240356445	-4.51817321777344	-0.0120562957599759	0.455555826425552	0.0294725224375725
-1.74477219581604	-7.13039636611938	-4.51677370071411	-0.0120736639946699	0.455752074718475	0.0294709503650665
-1.74485802650452	-7.1315336227417	-4.52177143096924	-0.0120838657021523	0.455947041511536	0.0295275617390871
-1.74586284160614	-7.13471651077271	-4.5218768119812	-0.0120127173140645	0.456054449081421	0.0295919422060251
-1.74694049358368	-7.13609790802002	-4.5272970199585	-0.0119918491691351	0.456312328577042	0.0294805523008108
-1.75015270709991	-7.13386964797974	-4.53189706802368	-0.0119590973481536	0.456532090902328	0.0293802190572023
-1.74984169006348	-7.13302135467529	-4.54125547409058	-0.011978842318058	0.456570208072662	0.0294195786118507
-1.7517591714859	-7.13609981536865	-4.53329086303711	-0.0119744306430221	0.456654757261276	0.0293852761387825
-1.75159680843353	-7.1338963508606	-4.5461277961731	-0.0118929911404848	0.456694364547729	0.0292978771030903
-1.75259172916412	-7.13665151596069	-4.54303550720215	-0.0118649732321501	0.456734478473663	0.029337340965867
-1.75153541564941	-7.13779735565186	-4.54141473770142	-0.0118017373606563	0.456724405288696	0.0293075144290924
-1.75160753726959	-7.13494348526001	-4.54128122329712	-0.0118246832862496	0.456787943840027	0.0290855225175619
-1.75158905982971	-7.13434028625488	-4.54349088668823	-0.0117364702746272	0.456720530986786	0.0289394594728947
-1.75618648529053	-7.13538265228271	-4.53510332107544	-0.0117435641586781	0.456730365753174	0.028902031481266
-1.75937604904175	-7.13693904876709	-4.5334210395813	-0.0117260338738561	0.45665654540062	0.0288451295346022
-1.75957441329956	-7.13789033889771	-4.53241920471191	-0.0117648048326373	0.45659276843071	0.0287586096674204
-1.76172614097595	-7.13953065872192	-4.52796363830566	-0.0117577677592635	0.456556469202042	0.0286912247538567
-1.76201498508453	-7.14096927642822	-4.52320384979248	-0.0117343040183187	0.456491827964783	0.0287356562912464
-1.75913417339325	-7.14201593399048	-4.53144502639771	-0.0118206571787596	0.456409722566605	0.0286153946071863
-1.75985169410706	-7.14117670059204	-4.53423929214478	-0.0118553731590509	0.456391841173172	0.0285886153578758
-1.75950443744659	-7.14057159423828	-4.5383358001709	-0.0118820611387491	0.456299960613251	0.0285719390958548
-1.76617324352264	-7.13937091827393	-4.53368139266968	-0.011880855076015	0.456129759550095	0.0284987315535545
-1.76608121395111	-7.14191818237305	-4.53216934204102	-0.0119129540398717	0.456073552370071	0.0284614115953445
-1.76560866832733	-7.1409478187561	-4.52389860153198	-0.0119385393336415	0.456028580665588	0.0284094195812941
-1.76630103588104	-7.13975811004639	-4.52309942245483	-0.0119308829307556	0.455903470516205	0.0283975061029196
-1.76463377475739	-7.13844013214111	-4.52006959915161	-0.011994251050055	0.455873399972916	0.0284232664853334
-1.76830422878265	-7.13698196411133	-4.51692628860474	-0.0119602167978883	0.455830097198486	0.0283804256469011
-1.77144396305084	-7.13598346710205	-4.51776266098022	-0.0119738141074777	0.455721646547318	0.0283824149519205
-1.77106082439423	-7.14033508300781	-4.51275444030762	-0.0120002776384354	0.455644875764847	0.0283876042813063
-1.77094185352325	-7.14116239547729	-4.51153802871704	-0.0119528966024518	0.455605864524841	0.0283632781356573
-1.77058303356171	-7.13941764831543	-4.51456785202026	-0.0120108099654317	0.455601394176483	0.0283232852816582
-1.77268719673157	-7.14104795455933	-4.5156135559082	-0.0120188118889928	0.455588728189468	0.0282926969230175
-1.77358031272888	-7.14039087295532	-4.51834630966187	-0.0120785944163799	0.455562502145767	0.0282925572246313
-1.7745349407196	-7.13959789276123	-4.51420927047729	-0.0120249530300498	0.455485373735428	0.0282298885285854
-1.77963888645172	-7.1375036239624	-4.52258110046387	-0.0120138181373477	0.455425500869751	0.0281968414783478
-1.77993500232697	-7.13800430297852	-4.52328634262085	-0.012008398771286	0.455514580011368	0.028124799951911
-1.78203356266022	-7.13887786865234	-4.51625871658325	-0.0120157860219479	0.455509692430496	0.0280600823462009
-1.78186631202698	-7.13523387908936	-4.51737546920776	-0.0120668467134237	0.455584704875946	0.0280297789722681
-1.78350186347961	-7.1293478012085	-4.51428699493408	-0.0119889723137021	0.455681204795837	0.0280379932373762
-1.78904390335083	-7.12952423095703	-4.51190519332886	-0.0120043102651834	0.455835521221161	0.0279634185135365
-1.79404091835022	-7.12930583953857	-4.51009893417358	-0.0120559902861714	0.455858260393143	0.0279487334191799
-1.79564476013184	-7.13034868240356	-4.50829792022705	-0.0120001910254359	0.455943495035172	0.0280141215771437
-1.79887390136719	-7.13299560546875	-4.51441717147827	-0.0119740888476372	0.45603609085083	0.0280130263417959
-1.79928374290466	-7.12822866439819	-4.51320505142212	-0.0119555648416281	0.456236481666565	0.0280036833137274
-1.80190324783325	-7.12669801712036	-4.51958799362183	-0.0120199918746948	0.456325948238373	0.0279655139893293
-1.80712759494781	-7.12550210952759	-4.52211475372314	-0.0119819669052958	0.456511557102203	0.0279559902846813
-1.80878186225891	-7.12285900115967	-4.52442455291748	-0.0120095852762461	0.456560850143433	0.0279852394014597
-1.81491911411285	-7.12104225158691	-4.52261781692505	-0.0120038539171219	0.45669361948967	0.0280013177543879
-1.81535005569458	-7.11956787109375	-4.52811288833618	-0.0120084816589952	0.456840038299561	0.0280480049550533
-1.81744039058685	-7.11772918701172	-4.52182054519653	-0.0120260706171393	0.457007795572281	0.0280835591256619
-1.81819701194763	-7.11327028274536	-4.52802133560181	-0.0120323933660984	0.457124829292297	0.028120381757617
-1.82509827613831	-7.10959720611572	-4.52486276626587	-0.0121232345700264	0.457301169633865	0.0281371530145407
-1.83134853839874	-7.10741233825684	-4.5229024887085	-0.0120946513488889	0.457476913928986	0.0281196087598801
-1.83687913417816	-7.10836601257324	-4.52523040771484	-0.0122047420591116	0.457600682973862	0.0281427409499884
-1.84090399742126	-7.10682439804077	-4.52037858963013	-0.0122317057102919	0.457726240158081	0.028199577704072
-1.84420335292816	-7.10726118087769	-4.52481412887573	-0.0122707951813936	0.457912474870682	0.0281487368047237
-1.84854793548584	-7.10432958602905	-4.52730083465576	-0.0123484898358583	0.458059459924698	0.0281307343393564
-1.84820854663849	-7.10442876815796	-4.52138376235962	-0.0123478518798947	0.458203911781311	0.028054965659976
-1.85357785224915	-7.1027045249939	-4.52200555801392	-0.0124074891209602	0.458323776721954	0.0279777348041534
-1.86093461513519	-7.09999179840088	-4.52733564376831	-0.01248246897012	0.458474516868591	0.0278766006231308
-1.86551129817963	-7.09902048110962	-4.5286169052124	-0.0125462124124169	0.458537518978119	0.0277882255613804
-1.86693501472473	-7.09843873977661	-4.53475952148438	-0.0125060752034187	0.458505004644394	0.0276912599802017
-1.87407863140106	-7.09857749938965	-4.52953052520752	-0.0125933308154345	0.458604037761688	0.0276112370193005
-1.87635672092438	-7.09912729263306	-4.53376817703247	-0.0126937562599778	0.458667278289795	0.0275333188474178
-1.87809324264526	-7.09650945663452	-4.52423667907715	-0.0126953246071935	0.458764553070068	0.0274600777775049
-1.87974894046783	-7.09432458877563	-4.51947832107544	-0.0128328762948513	0.458820313215256	0.0274106487631798
-1.88417828083038	-7.09031248092651	-4.52057504653931	-0.0128858042880893	0.458858609199524	0.0273551493883133
-1.88776564598083	-7.09133625030518	-4.51844215393066	-0.0129175903275609	0.458838522434235	0.0272752642631531
-1.89100408554077	-7.09128618240356	-4.51733207702637	-0.0129709066823125	0.458829939365387	0.0272382218390703
-1.89269685745239	-7.09153890609741	-4.51601314544678	-0.0131027307361364	0.458773881196976	0.0271609853953123
-1.89313316345215	-7.09336757659912	-4.50853395462036	-0.0131078446283937	0.45889338850975	0.0271032080054283
-1.89468908309937	-7.09090757369995	-4.51587915420532	-0.0131856007501483	0.458885878324509	0.0270105712115765
-1.89580178260803	-7.09100532531738	-4.51546001434326	-0.013354379683733	0.458903014659882	0.0268726870417595
-1.89787900447845	-7.09267807006836	-4.51255369186401	-0.0133595494553447	0.458806842565537	0.0267656501382589
-1.90273916721344	-7.09258794784546	-4.51751089096069	-0.0134146399796009	0.458710998296738	0.0266595147550106
-1.90535449981689	-7.09731101989746	-4.51460695266724	-0.0134185180068016	0.458648025989532	0.0264978688210249
-1.90685403347015	-7.09428310394287	-4.5120849609375	-0.0135367643088102	0.458589464426041	0.0262443274259567
-1.90617501735687	-7.09719848632813	-4.50942420959473	-0.0135841835290194	0.458538621664047	0.0260899476706982
-1.90379548072815	-7.0935845375061	-4.5034704208374	-0.0136336302384734	0.458516746759415	0.025936072692275
-1.90239834785461	-7.09549808502197	-4.50053739547729	-0.0137368328869343	0.458481192588806	0.0258098114281893
-1.90601098537445	-7.0929102897644	-4.50219774246216	-0.0137610780075192	0.45841521024704	0.0256709028035402
-1.90953505039215	-7.09829711914063	-4.49785995483398	-0.0138079877942801	0.458427280187607	0.0255693458020687
-1.91146171092987	-7.10097169876099	-4.49716281890869	-0.0138740018010139	0.458433598279953	0.0255079865455627
-1.91117250919342	-7.10095643997192	-4.49194097518921	-0.0139302602037787	0.458469063043594	0.0253655947744846
-1.91210246086121	-7.10352659225464	-4.4921703338623	-0.0140060056000948	0.45851942896843	0.0252474211156368
-1.91374349594116	-7.10585641860962	-4.49467277526855	-0.0140439113602042	0.458554208278656	0.0250473469495773
-1.91333067417145	-7.10232210159302	-4.50037860870361	-0.0140104284510016	0.458504557609558	0.0248469300568104
-1.91461753845215	-7.10640573501587	-4.50529527664185	-0.0140721229836345	0.458471655845642	0.0247412715107203
-1.91615772247314	-7.10540103912354	-4.5056939125061	-0.0140728494152427	0.458450198173523	0.0245934873819351
-1.91606569290161	-7.10618877410889	-4.49868392944336	-0.0141186956316233	0.458589732646942	0.0244911480695009
-1.91839361190796	-7.10546064376831	-4.49794626235962	-0.014118711464107	0.458738297224045	0.0243594944477081
-1.92034304141998	-7.10521841049194	-4.50106000900269	-0.0141422711312771	0.458807021379471	0.0242203902453184
-1.92303800582886	-7.10550355911255	-4.49669027328491	-0.0141742881387472	0.45882049202919	0.0240665655583143
-1.924964427948	-7.10540056228638	-4.49357891082764	-0.014225940220058	0.458856493234634	0.0239270981401205
-1.92497324943542	-7.10800170898438	-4.49963426589966	-0.0141953229904175	0.458925753831863	0.023848520591855
-1.92730939388275	-7.11244058609009	-4.50320911407471	-0.0142325926572084	0.459112375974655	0.0237576439976692
-1.92797958850861	-7.11005735397339	-4.50624370574951	-0.0143156284466386	0.459286063909531	0.0236715115606785
-1.93057477474213	-7.11275577545166	-4.50414228439331	-0.0143864974379539	0.459452658891678	0.0235007051378489
-1.93110466003418	-7.10962390899658	-4.50953531265259	-0.0144671257585287	0.45947128534317	0.0234454087913036
-1.93304085731506	-7.1110577583313	-4.51120328903198	-0.014380244538188	0.459465891122818	0.0233285520225763
-1.93284857273102	-7.11265516281128	-4.50972175598145	-0.014375003054738	0.459580212831497	0.0232824422419071
-1.93563365936279	-7.11419868469238	-4.51107549667358	-0.0144173577427864	0.45967298746109	0.0231313016265631
-1.93416976928711	-7.11183309555054	-4.51029109954834	-0.0144426878541708	0.459765672683716	0.0230934042483568
-1.93525588512421	-7.1103515625	-4.5084433555603	-0.0145060773938894	0.459902137517929	0.0229764729738235
-1.93562638759613	-7.11035966873169	-4.50356721878052	-0.0145531473681331	0.460006415843964	0.0228894967585802
-1.94075751304626	-7.1122145652771	-4.5017204284668	-0.0146374497562647	0.46001461148262	0.0228544007986784
-1.94155585765839	-7.11217403411865	-4.50626468658447	-0.0146650988608599	0.460065811872482	0.0227798484265804
-1.94056260585785	-7.11230516433716	-4.50427961349487	-0.0147095872089267	0.460155338048935	0.0227924063801765
-1.93942832946777	-7.11342287063599	-4.50626373291016	-0.0147575251758099	0.46028932929039	0.0226904768496752
-1.94131743907928	-7.11218881607056	-4.50386667251587	-0.0148301012814045	0.460378080606461	0.0226607043296099
-1.94023656845093	-7.11043500900269	-4.51210451126099	-0.0148854702711105	0.460374027490616	0.0225720349699259
-1.94070219993591	-7.10895252227783	-4.50768899917603	-0.0149171277880669	0.460350304841995	0.0225086994469166
-1.94038486480713	-7.1085901260376	-4.50863456726074	-0.0149580603465438	0.460289031267166	0.0224266406148672
-1.94213247299194	-7.11062145233154	-4.51040458679199	-0.0150510547682643	0.46034848690033	0.0224303752183914
-1.94085073471069	-7.10939359664917	-4.50542211532593	-0.0150825772434473	0.460371166467667	0.0223141685128212
-1.93965089321136	-7.10639238357544	-4.50659084320068	-0.0151913845911622	0.460384339094162	0.0223847944289446
-1.94124531745911	-7.10410833358765	-4.50362491607666	-0.0152942175045609	0.460335850715637	0.0223131887614727
-1.94582223892212	-7.1016411781311	-4.49811697006226	-0.0152794001623988	0.460374593734741	0.0222579017281532
-1.94572699069977	-7.10410356521606	-4.49470615386963	-0.015371928922832	0.460256338119507	0.0221693124622107
-1.94681656360626	-7.10641002655029	-4.49138307571411	-0.0154629219323397	0.460191428661346	0.0221607889980078
-1.94685029983521	-7.10636854171753	-4.49179220199585	-0.0156005434691906	0.460206061601639	0.0220792070031166
-1.94465160369873	-7.1064510345459	-4.4911847114563	-0.0156602766364813	0.460209935903549	0.0220352858304977
-1.94201099872589	-7.1073169708252	-4.49039459228516	-0.0158004350960255	0.460109412670136	0.021918723359704
-1.94786596298218	-7.10419702529907	-4.49216890335083	-0.0158657301217318	0.459983229637146	0.0218215174973011
-1.94563555717468	-7.10242462158203	-4.49188327789307	-0.0158809386193752	0.459858685731888	0.0217656716704369
-1.95071506500244	-7.10385990142822	-4.48441410064697	-0.0159350596368313	0.459723383188248	0.0216551572084427
-1.94748723506927	-7.10399961471558	-4.47910451889038	-0.0160811711102724	0.45969820022583	0.0215619839727879
-1.94579935073853	-7.09990406036377	-4.47816514968872	-0.0161846969276667	0.459625691175461	0.0214724820107222
-1.94679939746857	-7.10003566741943	-4.47561883926392	-0.0162516497075558	0.459517240524292	0.0214147660881281
-1.95078790187836	-7.10320091247559	-4.47102785110474	-0.0164016857743263	0.459468632936478	0.0213068928569555
-1.95272374153137	-7.10360765457153	-4.46506547927856	-0.0164477284997702	0.459272772073746	0.0212556719779968
-1.95380830764771	-7.10505342483521	-4.46801567077637	-0.0165192969143391	0.459260940551758	0.021211814135313
-1.95159089565277	-7.10386037826538	-4.45955657958984	-0.0165990330278873	0.459151387214661	0.0211359839886427
-1.95211970806122	-7.10221242904663	-4.4622015953064	-0.0166996065527201	0.459072023630142	0.0210333280265331
-1.95323920249939	-7.10272789001465	-4.46049451828003	-0.0168538596481085	0.458906620740891	0.0209271181374788
-1.95479106903076	-7.10375785827637	-4.45774984359741	-0.016918957233429	0.4587242603302	0.0208483450114727
-1.95583009719849	-7.10455179214478	-4.45797729492188	-0.0169804748147726	0.458635061979294	0.0207864865660667
-1.95605885982513	-7.10191679000854	-4.45080900192261	-0.0170358084142208	0.458513021469116	0.0207159370183945
-1.95536947250366	-7.09868955612183	-4.44553375244141	-0.0171317383646965	0.458491325378418	0.0206474978476763
-1.96054935455322	-7.09850358963013	-4.4391918182373	-0.0172344706952572	0.458396404981613	0.0206460300832987
-1.96184706687927	-7.09802103042603	-4.43727350234985	-0.0173160135746002	0.458269387483597	0.0205962713807821
-1.96146702766418	-7.10144996643066	-4.43501472473145	-0.0174295008182526	0.458250254392624	0.0205707177519798
-1.96028339862823	-7.09973478317261	-4.43218660354614	-0.0174451917409897	0.458172738552094	0.0204768180847168
-1.96147418022156	-7.09862756729126	-4.44151592254639	-0.0175777357071638	0.458044230937958	0.0204730313271284
-1.96473610401154	-7.09524726867676	-4.43459606170654	-0.0175050627440214	0.457888245582581	0.0204457864165306
-1.96544909477234	-7.09583616256714	-4.43478012084961	-0.0175803583115339	0.457761645317078	0.0204199030995369
-1.96531116962433	-7.09626770019531	-4.43033647537231	-0.0176225770264864	0.457713603973389	0.0203549526631832
-1.96469664573669	-7.09373378753662	-4.43116235733032	-0.0177242290228605	0.457633137702942	0.0203631352633238
-1.96546125411987	-7.09009122848511	-4.42642211914063	-0.0177823025733233	0.457531958818436	0.0204070713371038
-1.97058928012848	-7.09209728240967	-4.41924095153809	-0.0177808348089457	0.457420408725739	0.0204350333660841
-1.96507585048676	-7.09280204772949	-4.4162278175354	-0.0177829209715128	0.457315236330032	0.0205145888030529
-1.96647882461548	-7.09108877182007	-4.41707754135132	-0.0178100690245628	0.457379668951035	0.0205004680901766
-1.96602082252502	-7.09084510803223	-4.41939306259155	-0.0178629476577044	0.457281291484833	0.0205158554017544
-1.96583676338196	-7.0874195098877	-4.4248194694519	-0.0178642217069864	0.45711225271225	0.0205298848450184
-1.96292757987976	-7.08813905715942	-4.41861248016357	-0.0178737100213766	0.456891059875488	0.0205793939530849
-1.96260035037994	-7.08509349822998	-4.41821098327637	-0.0178262144327164	0.456871747970581	0.0206397920846939
-1.96186804771423	-7.08279895782471	-4.41798734664917	-0.0178281553089619	0.45677661895752	0.0207012966275215
-1.96248209476471	-7.07837772369385	-4.41058444976807	-0.017714835703373	0.456755727529526	0.0207689106464386
-1.96176779270172	-7.08257293701172	-4.41060972213745	-0.0177788976579905	0.456580400466919	0.0208499301224947
-1.95874691009521	-7.08276176452637	-4.40804004669189	-0.0177317541092634	0.45653161406517	0.0209199078381062
-1.95664775371552	-7.08237409591675	-4.41057538986206	-0.017757261171937	0.456474155187607	0.0209661908447742
-1.95288276672363	-7.08228635787964	-4.40784549713135	-0.0176908764988184	0.456437736749649	0.0210175663232803
-1.95336282253265	-7.07959079742432	-4.40939998626709	-0.0176142435520887	0.456390827894211	0.0210661552846432
-1.95320093631744	-7.08238840103149	-4.4155797958374	-0.0176250971853733	0.456214517354965	0.0210660081356764
-1.94907796382904	-7.08314418792725	-4.42077684402466	-0.0175383388996124	0.456106305122375	0.0211263038218021
-1.94251847267151	-7.08065557479858	-4.41448926925659	-0.0175008047372103	0.456167131662369	0.0211455225944519
-1.9416925907135	-7.07527112960815	-4.41415977478027	-0.0174741987138987	0.456108719110489	0.0211793053895235
-1.94211375713348	-7.07703161239624	-4.41053581237793	-0.0173607841134071	0.456028670072556	0.0212280750274658
-1.94069004058838	-7.08296823501587	-4.41183280944824	-0.0172953754663467	0.456034630537033	0.0213646627962589
-1.93617272377014	-7.08160734176636	-4.41620302200317	-0.0172563288360834	0.45604145526886	0.0213860273361206
-1.93384063243866	-7.07953262329102	-4.41802501678467	-0.0172000676393509	0.456018298864365	0.0213962476700544
-1.9300502538681	-7.07950592041016	-4.42255878448486	-0.0171432048082352	0.456001341342926	0.0214468743652105
-1.93026781082153	-7.08192729949951	-4.42511606216431	-0.0169967580586672	0.455947816371918	0.0215267185121775
-1.9275758266449	-7.08207035064697	-4.42322635650635	-0.0169315040111542	0.455952256917953	0.0215693507343531
-1.9208517074585	-7.07814168930054	-4.42267227172852	-0.0169624611735344	0.456040471792221	0.021594787016511
-1.91943609714508	-7.07998371124268	-4.42444658279419	-0.0168663822114468	0.45604208111763	0.0216002780944109
-1.91542053222656	-7.08270931243896	-4.42893600463867	-0.016750717535615	0.455970734357834	0.0217008329927921
-1.91358137130737	-7.08267593383789	-4.43060922622681	-0.0166941564530134	0.456128686666489	0.0217678770422935
-1.91297125816345	-7.08621788024902	-4.42796897888184	-0.0166593510657549	0.45620784163475	0.0217946581542492
-1.9108293056488	-7.08470439910889	-4.43468618392944	-0.0166307091712952	0.456214278936386	0.0217897407710552
-1.90821015834808	-7.08603525161743	-4.44502449035645	-0.0165194813162088	0.456171214580536	0.0218283385038376
-1.90554785728455	-7.08620548248291	-4.44682312011719	-0.0164578035473824	0.456197798252106	0.021822975948453
-1.89854323863983	-7.08788967132568	-4.44559192657471	-0.016378365457058	0.456198334693909	0.0218894220888615
-1.89803969860077	-7.08584785461426	-4.44430732727051	-0.0163409728556871	0.456357002258301	0.0219271965324879
-1.89948093891144	-7.08509159088135	-4.44153451919556	-0.0162663515657187	0.456417709589005	0.0219577047973871
-1.89300155639648	-7.09025764465332	-4.44482707977295	-0.0162572432309389	0.456432282924652	0.0220640376210213
-1.89212536811829	-7.09142160415649	-4.44929504394531	-0.0162191540002823	0.456578105688095	0.0220822971314192
-1.88722169399261	-7.09035444259644	-4.44967937469482	-0.0162707474082708	0.456663757562637	0.0221385881304741
-1.88890385627747	-7.09125232696533	-4.45230340957642	-0.0162079278379679	0.456660777330399	0.0221057087182999
-1.88456928730011	-7.09267044067383	-4.45789003372192	-0.0161437168717384	0.456621438264847	0.0221646334975958
-1.88241314888	-7.09234428405762	-4.45974397659302	-0.0160521101206541	0.456686317920685	0.0221340078860521
-1.87898731231689	-7.0906229019165	-4.45866966247559	-0.0161332357674837	0.456750690937042	0.0221339724957943
-1.87993538379669	-7.08649349212646	-4.45772933959961	-0.0160772260278463	0.45679447054863	0.0221097059547901
-1.88005876541138	-7.09213733673096	-4.4574179649353	-0.0160865150392056	0.456775814294815	0.0221053007990122
-1.8800185918808	-7.09460639953613	-4.45350027084351	-0.0160790700465441	0.456832706928253	0.0221198089420795
-1.87659657001495	-7.09670925140381	-4.45818424224854	-0.0160771552473307	0.456895142793655	0.0221378672868013
-1.87317216396332	-7.09637355804443	-4.46273851394653	-0.0161322932690382	0.456928551197052	0.0220875665545464
-1.87096428871155	-7.09380340576172	-4.46899509429932	-0.0160798970609903	0.456880033016205	0.0219803098589182
-1.87115585803986	-7.09800100326538	-4.46974086761475	-0.0161172244697809	0.456796884536743	0.021994149312377
-1.86901235580444	-7.09787034988403	-4.46038198471069	-0.0161053854972124	0.456776857376099	0.0219883676618338
-1.86493134498596	-7.09474658966064	-4.46089553833008	-0.0161723773926497	0.456735968589783	0.0219670943915844
-1.86741626262665	-7.09357929229736	-4.46322584152222	-0.0161742251366377	0.456773042678833	0.0219682045280933
-1.86783039569855	-7.09615802764893	-4.45906686782837	-0.0162001848220825	0.456762135028839	0.0219852272421122
-1.86401224136353	-7.09886598587036	-4.45945024490356	-0.0162562038749456	0.456743329763412	0.0219884384423494
-1.86180937290192	-7.09795045852661	-4.45685386657715	-0.0162761639803648	0.456721603870392	0.0220397468656302
-1.86178922653198	-7.09509134292603	-4.46101903915405	-0.0163147002458572	0.456589907407761	0.0219937488436699
-1.86292719841003	-7.0961537361145	-4.45938396453857	-0.0162588898092508	0.456534922122955	0.0219502411782742
-1.86096358299255	-7.09768390655518	-4.46498250961304	-0.016338312998414	0.45648455619812	0.0218746904283762
-1.8563916683197	-7.09433650970459	-4.4579005241394	-0.0164617169648409	0.456410050392151	0.0219158548861742
-1.85878038406372	-7.09362411499023	-4.45074129104614	-0.016450148075819	0.456393152475357	0.0219895150512457
-1.86261391639709	-7.09506750106812	-4.44999599456787	-0.0164554435759783	0.456311225891113	0.0220172442495823
-1.85889220237732	-7.09587430953979	-4.45060634613037	-0.0164579432457685	0.456285685300827	0.0220744460821152
-1.85817360877991	-7.09570169448853	-4.4460768699646	-0.0165492109954357	0.456304222345352	0.0220485515892506
-1.85705327987671	-7.09510278701782	-4.45395803451538	-0.0166554413735867	0.456210315227509	0.0220381636172533
-1.86030352115631	-7.09446239471436	-4.45242261886597	-0.0166191309690475	0.456131160259247	0.0220766514539719
-1.85586452484131	-7.09181022644043	-4.4462718963623	-0.0166701469570398	0.456053406000137	0.0220971703529358
-1.85795640945435	-7.08916330337524	-4.44409370422363	-0.0167153906077147	0.456021785736084	0.0221146140247583
-1.860072016716	-7.08761596679688	-4.44593048095703	-0.0167633499950171	0.455989092588425	0.0221553388983011
-1.86322200298309	-7.08764934539795	-4.4406623840332	-0.0168346520513296	0.455925792455673	0.0221879407763481
-1.86066043376923	-7.09030628204346	-4.43561220169067	-0.0168647188693285	0.455869406461716	0.0222697239369154
-1.85987854003906	-7.08988666534424	-4.43949127197266	-0.016850994899869	0.455927282571793	0.0222624894231558
-1.86078238487244	-7.09042501449585	-4.43315410614014	-0.0169262997806072	0.455896586179733	0.0223041567951441
-1.86011588573456	-7.08720111846924	-4.43752431869507	-0.016954131424427	0.455801218748093	0.0222789105027914
-1.8607519865036	-7.08650302886963	-4.44179630279541	-0.0169735793024302	0.455708354711533	0.0222879815846682
-1.86149787902832	-7.09043312072754	-4.44363498687744	-0.0169912781566381	0.455665826797485	0.0222863666713238
-1.85989904403687	-7.08681106567383	-4.43905925750732	-0.0169755686074495	0.455668151378632	0.022262105718255
-1.85809743404388	-7.08556318283081	-4.43818330764771	-0.0170421283692122	0.455593824386597	0.0222802925854921
-1.86020421981812	-7.08126640319824	-4.43197011947632	-0.0170305054634809	0.455693304538727	0.0223172977566719
-1.86204588413239	-7.08233690261841	-4.42926836013794	-0.0170499309897423	0.455637395381927	0.0223833732306957
-1.86785006523132	-7.08359718322754	-4.42714643478394	-0.017072606831789	0.455703288316727	0.0224349126219749
-1.86356770992279	-7.08616542816162	-4.43359708786011	-0.017033651471138	0.455719709396362	0.0224447995424271
-1.86356723308563	-7.08455562591553	-4.43179941177368	-0.017074367031455	0.455850303173065	0.02248908393085
-1.86148107051849	-7.08076810836792	-4.43773365020752	-0.0170449391007423	0.455769926309586	0.0224698446691036
-1.86458337306976	-7.08170652389526	-4.43361282348633	-0.0169906858354807	0.455788344144821	0.0225025750696659
-1.86792862415314	-7.08014869689941	-4.44125986099243	-0.0169804114848375	0.455808222293854	0.0225357636809349
-1.86678326129913	-7.0807147026062	-4.43932247161865	-0.0169597808271647	0.455843180418015	0.0225588381290436
-1.86450231075287	-7.07534217834473	-4.43425989151001	-0.0169503688812256	0.455935090780258	0.0225943885743618
-1.8643981218338	-7.07059144973755	-4.43324661254883	-0.0169551577419043	0.455969929695129	0.0226089209318161
-1.86806678771973	-7.07118844985962	-4.43251752853394	-0.0168889407068491	0.455938160419464	0.0226790010929108
-1.86873519420624	-7.074378490448	-4.43549871444702	-0.016853541135788	0.455990433692932	0.0228269007056952
-1.86787462234497	-7.07393217086792	-4.43588256835938	-0.0167779251933098	0.456023454666138	0.0229234304279089
-1.8696608543396	-7.0712456703186	-4.43646430969238	-0.0167504660785198	0.456117928028107	0.0229942183941603
-1.86700129508972	-7.07000780105591	-4.44418096542358	-0.0166957303881645	0.456144630908966	0.0230647642165422
-1.86623227596283	-7.06528949737549	-4.44969606399536	-0.0165500771254301	0.456031799316406	0.023121889680624
-1.86861109733582	-7.06573343276978	-4.4527587890625	-0.0165534764528275	0.455989748239517	0.0232113897800446
-1.8659702539444	-7.06568002700806	-4.4505615234375	-0.0164964348077774	0.456070452928543	0.0233143158257008
-1.86717987060547	-7.06063461303711	-4.44666385650635	-0.016438415274024	0.45623454451561	0.0234248917549849
-1.86771774291992	-7.05864810943604	-4.44568061828613	-0.0163022745400667	0.456264466047287	0.0234656725078821
-1.8675537109375	-7.05881309509277	-4.45225286483765	-0.0162256602197886	0.456199198961258	0.0235747750848532
-1.86746680736542	-7.05935907363892	-4.44639110565186	-0.0161371268332005	0.456271082162857	0.023686969652772
-1.86913859844208	-7.05997085571289	-4.45567989349365	-0.0161100458353758	0.456465780735016	0.0237508490681648
-1.87087941169739	-7.0546555519104	-4.45294046401978	-0.0159914325922728	0.456497251987457	0.0238497536629438
-1.87163650989532	-7.05677461624146	-4.45798110961914	-0.015876742079854	0.456495344638824	0.0239650402218103
-1.87142324447632	-7.0568528175354	-4.46532964706421	-0.015754533931613	0.456443130970001	0.0240000747144222
-1.87176442146301	-7.05115032196045	-4.46369075775146	-0.0155980456620455	0.456514537334442	0.0241127237677574
-1.8713458776474	-7.04489421844482	-4.46612644195557	-0.0154973333701491	0.456633239984512	0.024192463606596
-1.87369024753571	-7.04485321044922	-4.46144485473633	-0.0154863316565752	0.456663995981216	0.02432013861835
-1.87627029418945	-7.04640245437622	-4.45883846282959	-0.015392130240798	0.456730097532272	0.0245270449668169
-1.87787485122681	-7.04638481140137	-4.4628267288208	-0.0152562223374844	0.456741631031036	0.0246625598520041
-1.87793052196503	-7.0425066947937	-4.46671724319458	-0.0151496455073357	0.456824541091919	0.0247470550239086
-1.87723779678345	-7.04316377639771	-4.47113466262817	-0.0150732416659594	0.456799775362015	0.0248607583343983
-1.87712788581848	-7.04071140289307	-4.47645425796509	-0.0150011293590069	0.456797778606415	0.024968234822154
-1.87971270084381	-7.03610944747925	-4.47811889648438	-0.0148486327379942	0.456672012805939	0.0249960999935865
-1.88137125968933	-7.03827476501465	-4.47522163391113	-0.0147673785686493	0.456646054983139	0.025098979473114
-1.88114643096924	-7.03834629058838	-4.47257137298584	-0.0146873677149415	0.456592559814453	0.0252289045602083
-1.87814509868622	-7.03540277481079	-4.47133731842041	-0.0145653700456023	0.456610769033432	0.0253439396619797
-1.87865400314331	-7.03256273269653	-4.47706699371338	-0.0145239625126123	0.456552296876907	0.0254515744745731
-1.88290429115295	-7.02805805206299	-4.47732400894165	-0.0143894553184509	0.456468820571899	0.0255402885377407
-1.88118600845337	-7.02843809127808	-4.47488689422607	-0.0143353417515755	0.45630669593811	0.0256794989109039
-1.88259983062744	-7.03059434890747	-4.46985626220703	-0.0142750097438693	0.456208407878876	0.0257783439010382
-1.88162434101105	-7.0297737121582	-4.47320365905762	-0.0141874942928553	0.456190973520279	0.0259223505854607
-1.88057112693787	-7.02984619140625	-4.4730749130249	-0.014193712733686	0.456186980009079	0.0260332506150007
-1.87833249568939	-7.02867031097412	-4.47626352310181	-0.0141438758000731	0.456060111522675	0.0261434968560934
-1.88152098655701	-7.02789306640625	-4.47630882263184	-0.0139842629432678	0.45592924952507	0.0262111350893974
-1.88082718849182	-7.02802562713623	-4.47774076461792	-0.0139493811875582	0.45571580529213	0.0263237245380878
-1.87901556491852	-7.02463340759277	-4.48068809509277	-0.0138180712237954	0.455649077892303	0.026361120864749
-1.87867879867554	-7.02333211898804	-4.46936702728271	-0.0138041777536273	0.455535531044006	0.0263920370489359
-1.87768757343292	-7.02383184432983	-4.47387027740479	-0.0137482201680541	0.455430239439011	0.0264422260224819
-1.87757563591003	-7.02221202850342	-4.47051572799683	-0.0136563386768103	0.455356538295746	0.0264845974743366
-1.88066875934601	-7.02517080307007	-4.4661602973938	-0.0135569907724857	0.455245465040207	0.0265557020902634
-1.87904441356659	-7.02617216110229	-4.46638107299805	-0.0135251954197884	0.455093324184418	0.0265971440821886
-1.87740516662598	-7.026282787323	-4.46727514266968	-0.0133612519130111	0.455095201730728	0.0266939923167229
-1.87633049488068	-7.02412986755371	-4.46842432022095	-0.0133058344945312	0.454938888549805	0.0267362557351589
-1.87467229366302	-7.0220775604248	-4.47937059402466	-0.0132399750873446	0.45495018362999	0.0267974678426981
-1.87446570396423	-7.02204370498657	-4.4701189994812	-0.0131403561681509	0.454788267612457	0.0269339364022017
-1.87170803546906	-7.02035713195801	-4.47680044174194	-0.0130421053618193	0.454644978046417	0.0270363781601191
-1.87181794643402	-7.02295351028442	-4.47323560714722	-0.0129480408504605	0.454574018716812	0.027186056599021
-1.87007665634155	-7.02368307113647	-4.47845792770386	-0.0128662576898932	0.454578787088394	0.0273526571691036
-1.86599040031433	-7.02063465118408	-4.46902322769165	-0.0127827497199178	0.454486459493637	0.0275288000702858
-1.86687254905701	-7.01608467102051	-4.46724224090576	-0.0126346712931991	0.454547017812729	0.0277305878698826
-1.867520570755	-7.01471042633057	-4.47116804122925	-0.0125455595552921	0.454461455345154	0.0279274322092533
-1.86559426784515	-7.01593494415283	-4.47102403640747	-0.0124665219336748	0.454451203346252	0.0281005036085844
-1.86067378520966	-7.01537704467773	-4.47598218917847	-0.0123610896989703	0.45442932844162	0.0282097216695547
-1.85910665988922	-7.01625108718872	-4.47930383682251	-0.0122987180948257	0.454445272684097	0.028336463496089
-1.85911011695862	-7.01454734802246	-4.48147296905518	-0.0121077774092555	0.454347252845764	0.0284800510853529
-1.85993337631226	-7.01434946060181	-4.48442459106445	-0.01197081618011	0.454295098781586	0.0286113452166319
-1.85847055912018	-7.01598167419434	-4.48718881607056	-0.0118610421195626	0.454314768314362	0.0286917984485626
-1.85480308532715	-7.01517248153687	-4.49062871932983	-0.0117232259362936	0.454316943883896	0.0288228839635849
-1.85356986522675	-7.01029777526855	-4.49152565002441	-0.011626735329628	0.454370439052582	0.028931025415659
-1.85183799266815	-7.00907325744629	-4.49083185195923	-0.0114917475730181	0.454380810260773	0.0290996450930834
-1.85183596611023	-7.00410413742065	-4.49363374710083	-0.011344681493938	0.454388707876205	0.0292530059814453
-1.85255146026611	-7.00689029693604	-4.49395656585693	-0.0111847966909409	0.454392641782761	0.0293995309621096
-1.85302209854126	-7.00772094726563	-4.49145030975342	-0.0111027536913753	0.454399168491364	0.0295596290379763
-1.85133647918701	-7.00772666931152	-4.49891710281372	-0.0109626250341535	0.454437047243118	0.0296834520995617
-1.84874987602234	-7.00756311416626	-4.49844837188721	-0.0108593972399831	0.45456063747406	0.0298015717417002
-1.8484925031662	-7.00603818893433	-4.50295734405518	-0.0107406070455909	0.454547494649887	0.029895456507802
-1.84771180152893	-7.00216436386108	-4.50936841964722	-0.0106243658810854	0.454569131135941	0.0300428420305252
-1.85052645206451	-7.00160074234009	-4.51268577575684	-0.0104875145480037	0.454541087150574	0.0302024483680725
-1.84953451156616	-6.99932432174683	-4.50800800323486	-0.0103781577199697	0.454624325037003	0.0302827935665846
-1.849036693573	-6.99689626693726	-4.51251363754272	-0.0102581074461341	0.454688340425491	0.0303868185728788
-1.8528550863266	-6.99177742004395	-4.5141863822937	-0.0101674413308501	0.454790085554123	0.0304927285760641
-1.85463166236877	-6.99308967590332	-4.51305437088013	-0.0100326593965292	0.454770624637604	0.0306014642119408
-1.85715806484222	-6.99302196502686	-4.51273679733276	-0.00993920210748911	0.454812407493591	0.030714713037014
-1.85296559333801	-6.99259662628174	-4.51512575149536	-0.00986300222575665	0.454925000667572	0.0307744294404984
-1.85507249832153	-6.9893159866333	-4.51880550384521	-0.00977350398898125	0.45491686463356	0.0308270324021578
-1.86131393909454	-6.98774576187134	-4.51616334915161	-0.00973206479102373	0.455004155635834	0.0308541376143694
-1.86148190498352	-6.98669195175171	-4.51980972290039	-0.00965861137956381	0.454990446567535	0.0309103317558765
-1.86474251747131	-6.98446273803711	-4.52261781692505	-0.00954286754131317	0.454870164394379	0.0309828240424395
-1.87013387680054	-6.98354530334473	-4.52254629135132	-0.00949856545776129	0.45487979054451	0.031023982912302
-1.86858916282654	-6.98130416870117	-4.5281457901001	-0.00952432677149773	0.454972743988037	0.0310111530125141
-1.87226712703705	-6.97395133972168	-4.51882266998291	-0.00939863361418247	0.454834014177322	0.0311086643487215
-1.87166452407837	-6.97028923034668	-4.51770448684692	-0.0093844486400485	0.454846054315567	0.0312116369605064
-1.87378776073456	-6.97079801559448	-4.51122665405273	-0.00934241246432066	0.454732626676559	0.0312731936573982
-1.87731504440308	-6.97014188766479	-4.50975656509399	-0.00933851860463619	0.454624563455582	0.0314116254448891
-1.87969136238098	-6.96914005279541	-4.50999450683594	-0.00938889291137457	0.454591035842896	0.0315216965973377
-1.88006615638733	-6.97005701065063	-4.50576591491699	-0.00935559719800949	0.45450758934021	0.031669769436121
-1.88153421878815	-6.96758460998535	-4.50611352920532	-0.0093644643202424	0.454410076141357	0.0317606627941132
-1.87960171699524	-6.96422147750854	-4.50973176956177	-0.00941633805632591	0.454361706972122	0.0318152010440826
-1.88015854358673	-6.96114873886108	-4.50885581970215	-0.00938504468649626	0.45417457818985	0.0319164916872978
-1.88384878635406	-6.96029758453369	-4.50745105743408	-0.00941028725355864	0.453983724117279	0.0319962650537491
-1.88505566120148	-6.95778512954712	-4.50393152236938	-0.00940888654440641	0.453775405883789	0.0321257263422012
-1.88790833950043	-6.95539569854736	-4.49213409423828	-0.00933219119906425	0.45365184545517	0.0322220697999001
-1.88633525371552	-6.95162773132324	-4.49184322357178	-0.00943837314844131	0.453455984592438	0.0323086194694042
-1.88636100292206	-6.94797945022583	-4.48413705825806	-0.00947809126228094	0.453301429748535	0.0323590971529484
-1.8891122341156	-6.94625568389893	-4.48445844650269	-0.00948609411716461	0.453049749135971	0.0324703454971313
-1.88741064071655	-6.94925928115845	-4.48241949081421	-0.00946132279932499	0.452837407588959	0.0325830951333046
-1.88551545143127	-6.95220851898193	-4.47888851165771	-0.00947148725390434	0.4527927339077	0.0326485671103001
-1.88822269439697	-6.94987154006958	-4.47376108169556	-0.00954184215515852	0.452621728181839	0.0326214544475079
-1.88862681388855	-6.94291305541992	-4.46539926528931	-0.00959550216794014	0.452340483665466	0.0327341519296169
-1.88670015335083	-6.94283723831177	-4.4680004119873	-0.00966047402471304	0.452138960361481	0.0328864939510822
-1.88822567462921	-6.94451332092285	-4.46608781814575	-0.00968170072883368	0.451929420232773	0.0330225676298141
-1.88466835021973	-6.94472742080688	-4.46608781814575	-0.00965731311589479	0.451638489961624	0.033115416765213
-1.88537919521332	-6.94367027282715	-4.46747064590454	-0.00957565102726221	0.451348751783371	0.0331415273249149
-1.88506388664246	-6.94149303436279	-4.46138763427734	-0.00967846438288689	0.451211363077164	0.0332015417516232
-1.88333678245544	-6.93857145309448	-4.45278930664063	-0.00978985708206892	0.451024025678635	0.0332433246076107
-1.87873673439026	-6.93792867660522	-4.44064474105835	-0.00974971335381269	0.450778424739838	0.0333269499242306
-1.87610054016113	-6.94129085540771	-4.4467306137085	-0.00986248161643744	0.450632601976395	0.0333457365632057
-1.87147307395935	-6.94359302520752	-4.44348096847534	-0.00987470522522926	0.450367361307144	0.0334280990064144
-1.87306809425354	-6.94695138931274	-4.43801403045654	-0.00993034336715937	0.450160354375839	0.0334482230246067
-1.87188804149628	-6.94356250762939	-4.4329719543457	-0.00990789756178856	0.449981331825256	0.033477857708931
-1.86737525463104	-6.94469785690308	-4.43081855773926	-0.0100520681589842	0.449914306402206	0.0336057879030705
-1.86269533634186	-6.94674110412598	-4.43396997451782	-0.0100731654092669	0.449800461530685	0.0336751192808151
-1.86110591888428	-6.94418382644653	-4.43271112442017	-0.0101135186851025	0.449646830558777	0.0337018668651581
-1.8595370054245	-6.94430923461914	-4.43318319320679	-0.0100892717018723	0.449498385190964	0.0337215773761272
-1.85764837265015	-6.94689226150513	-4.42629861831665	-0.0101400632411242	0.449377030134201	0.0337208062410355
-1.8554824590683	-6.95015621185303	-4.43038415908813	-0.0101766595616937	0.449274182319641	0.0336713679134846
-1.85248291492462	-6.95172262191772	-4.43023538589478	-0.0102203041315079	0.449237763881683	0.0336058177053928
-1.84765148162842	-6.9505352973938	-4.43325901031494	-0.0101638250052929	0.449132859706879	0.0335377380251884
-1.84495759010315	-6.9502158164978	-4.43109798431396	-0.0101937027648091	0.449136078357697	0.0335677787661552
-1.84533059597015	-6.94945240020752	-4.42498111724854	-0.0102025419473648	0.449182152748108	0.0334905087947845
-1.84509205818176	-6.95247077941895	-4.42619800567627	-0.010230622254312	0.449097961187363	0.0334974005818367
-1.84776365756989	-6.95915222167969	-4.42282629013062	-0.0102082639932632	0.449148774147034	0.0335114412009716
-1.84307968616486	-6.96304941177368	-4.42413520812988	-0.0102020595222712	0.449235886335373	0.0334799326956272
-1.83807158470154	-6.96559190750122	-4.43045425415039	-0.010207406245172	0.449348449707031	0.0333872623741627
-1.83533549308777	-6.96392965316772	-4.43833875656128	-0.0101180169731379	0.449429333209991	0.0333451703190804
-1.83451509475708	-6.96687030792236	-4.44095754623413	-0.0100803896784782	0.449495643377304	0.033288449048996
-1.83335077762604	-6.96799564361572	-4.44809484481812	-0.0100078638643026	0.449507862329483	0.0332711264491081
-1.8336421251297	-6.96935176849365	-4.452796459198	-0.00998210441321135	0.449580162763596	0.0332619287073612
-1.83034634590149	-6.97220993041992	-4.44997549057007	-0.0099327452480793	0.449692606925964	0.0333066992461681
-1.82771039009094	-6.97258186340332	-4.45496892929077	-0.00979372393339872	0.449874699115753	0.0333416126668453
-1.82281708717346	-6.9706916809082	-4.45397281646729	-0.00976844038814306	0.450027316808701	0.0333587490022182
-1.82476198673248	-6.97218084335327	-4.4578070640564	-0.00969759840518236	0.450193107128143	0.0333530902862549
-1.82363212108612	-6.97366857528687	-4.4633412361145	-0.00963965523988009	0.450307726860046	0.0333919934928417
-1.82235872745514	-6.97765684127808	-4.46609926223755	-0.00954443775117397	0.450505018234253	0.0334053039550781
-1.82104218006134	-6.98123455047607	-4.46604871749878	-0.00945224519819021	0.450615704059601	0.0334562622010708
-1.81582748889923	-6.98481225967407	-4.47351741790771	-0.00940774288028479	0.450748801231384	0.0334907062351704
-1.81333374977112	-6.98893785476685	-4.48113918304443	-0.00933531764894724	0.451004773378372	0.0335357859730721
-1.80910539627075	-6.98687553405762	-4.48513126373291	-0.00919194426387548	0.451071947813034	0.0335869304835796
-1.80928528308868	-6.98748636245728	-4.49029445648193	-0.00910467095673084	0.451217085123062	0.033592838793993
-1.80689764022827	-6.98827266693115	-4.49779081344604	-0.00894007086753845	0.451285362243652	0.0335360914468765
-1.80617034435272	-6.99221658706665	-4.50096321105957	-0.00888916198164225	0.45135286450386	0.0335416346788406
-1.80380642414093	-6.99759960174561	-4.50573301315308	-0.00872853305190802	0.451489597558975	0.0335322581231594
-1.7989307641983	-6.99531936645508	-4.50342273712158	-0.00859422143548727	0.451567143201828	0.0334944278001785
-1.79345011711121	-6.99613571166992	-4.50862741470337	-0.00855937693268061	0.451691508293152	0.0334918238222599
-1.79329109191895	-6.99588537216187	-4.50630187988281	-0.00845470558851957	0.451765179634094	0.0335382558405399
-1.79371643066406	-6.99912405014038	-4.50924968719482	-0.00835347827523947	0.451840370893478	0.0335825905203819
-1.79241597652435	-7.00280046463013	-4.51235914230347	-0.00818836130201817	0.45186123251915	0.033565379679203
-1.7885799407959	-7.00773096084595	-4.51642417907715	-0.00815691146999598	0.451966613531113	0.0335450246930122
-1.78455686569214	-7.00987911224365	-4.52302598953247	-0.00793952401727438	0.452084124088287	0.033545296639204
-1.780277967453	-7.01297521591187	-4.5203013420105	-0.00788879860192537	0.4521324634552	0.0335292853415012
-1.77983975410461	-7.01474618911743	-4.52593564987183	-0.00782330892980099	0.452223241329193	0.033484373241663
-1.7755411863327	-7.01565361022949	-4.53767013549805	-0.00772374868392944	0.452242642641068	0.0334397554397583
-1.77459633350372	-7.01644563674927	-4.53879928588867	-0.0076275235041976	0.452215880155563	0.0334613285958767
-1.77136874198914	-7.02054977416992	-4.54015827178955	-0.00748661858960986	0.452214628458023	0.0334780104458332
-1.76745772361755	-7.0225625038147	-4.54067277908325	-0.00747581059113145	0.452270865440369	0.0334211103618145
-1.76424372196198	-7.02526092529297	-4.54651403427124	-0.00740329409018159	0.45224541425705	0.0334228202700615
-1.76299464702606	-7.02476739883423	-4.54641675949097	-0.00732316123321652	0.452378183603287	0.0333845540881157
-1.75904023647308	-7.02651023864746	-4.54388427734375	-0.00725846085697412	0.452421963214874	0.0334131456911564
-1.75816631317139	-7.02720594406128	-4.54672527313232	-0.00726940855383873	0.45246148109436	0.0333525724709034
-1.75771963596344	-7.02967405319214	-4.54793787002563	-0.00719439797103405	0.452494591474533	0.0334259644150734
-1.75657725334167	-7.0332727432251	-4.54723834991455	-0.00719298049807549	0.452472269535065	0.0334379561245441
-1.75395274162292	-7.03685092926025	-4.54631614685059	-0.00714963441714644	0.452510625123978	0.0334938690066338
-1.75119626522064	-7.03976154327393	-4.5490198135376	-0.00717365834861994	0.452634900808334	0.0335115306079388
-1.74646270275116	-7.03993320465088	-4.55245065689087	-0.00714899925515056	0.452648282051086	0.0335697419941425
-1.74435484409332	-7.04047918319702	-4.54815530776978	-0.00721503840759397	0.45275542140007	0.0335370562970638
-1.74740993976593	-7.04267835617065	-4.55013084411621	-0.00725005241110921	0.452798813581467	0.0335751175880432
-1.74434876441956	-7.04075288772583	-4.55545520782471	-0.00733289308845997	0.452881425619125	0.0335854776203632
-1.74521517753601	-7.04133129119873	-4.55029106140137	-0.00731693767011166	0.452833920717239	0.0336083061993122
-1.74738729000092	-7.04083776473999	-4.5591402053833	-0.0074257692322135	0.452834248542786	0.0336266718804836
-1.74702620506287	-7.03881406784058	-4.55431985855103	-0.00748484814539552	0.452868014574051	0.0337036140263081
-1.74561762809753	-7.04006671905518	-4.55634117126465	-0.00758918328210711	0.452804088592529	0.0337346754968166
-1.74753379821777	-7.04227018356323	-4.55892181396484	-0.00766732776537538	0.452842205762863	0.0337822809815407
-1.74604499340057	-7.03925085067749	-4.55042409896851	-0.00779146375134587	0.452859282493591	0.0338760353624821
-1.74173009395599	-7.03625774383545	-4.54683876037598	-0.00795004237443209	0.452832043170929	0.0339896865189075
-1.74042308330536	-7.03478384017944	-4.53885173797607	-0.00802670419216156	0.452829897403717	0.034199420362711
-1.74552130699158	-7.03309535980225	-4.53995990753174	-0.00815370678901672	0.452785938978195	0.0343971475958824
-1.74570655822754	-7.03218984603882	-4.54005146026611	-0.00834278017282486	0.452780723571777	0.0345473848283291
-1.74610936641693	-7.03334331512451	-4.53222465515137	-0.00846068654209375	0.452776432037354	0.0347168184816837
-1.74466979503632	-7.03206443786621	-4.52861928939819	-0.00867217686027288	0.45272508263588	0.0349291563034058
-1.74338114261627	-7.03317451477051	-4.52872896194458	-0.00879981089383364	0.452741146087646	0.0350937359035015
-1.7435405254364	-7.0279393196106	-4.52914953231812	-0.00895900931209326	0.452707290649414	0.0352350994944572
-1.74383497238159	-7.02591371536255	-4.53011655807495	-0.00902230851352215	0.452557474374771	0.0353224240243435
-1.74610722064972	-7.0256781578064	-4.52656316757202	-0.00918064173310995	0.452550888061523	0.0354663133621216
-1.74694156646729	-7.02162313461304	-4.52573728561401	-0.00925074238330126	0.452440470457077	0.0356289520859718
-1.74923980236053	-7.02410793304443	-4.51966714859009	-0.0093648349866271	0.452259957790375	0.0357515066862106
-1.74977290630341	-7.02096509933472	-4.51772499084473	-0.00942191574722528	0.452193111181259	0.0359445698559284
-1.74907410144806	-7.02079486846924	-4.51337623596191	-0.00952029321342707	0.452123254537582	0.0361225828528404
-1.74366080760956	-7.01709747314453	-4.51201009750366	-0.00961657240986824	0.451982378959656	0.0362544655799866
-1.74439358711243	-7.01578617095947	-4.50618124008179	-0.0096711553633213	0.451885133981705	0.0364537611603737
-1.74489176273346	-7.0139331817627	-4.50008678436279	-0.00973118934780359	0.451726764440537	0.0367105379700661
-1.74528253078461	-7.01084899902344	-4.49659633636475	-0.0098121827468276	0.451573342084885	0.0369401425123215
-1.74335086345673	-7.0114369392395	-4.49482297897339	-0.00983766838908196	0.451386004686356	0.0371827818453312
-1.74222540855408	-7.01169443130493	-4.49052476882935	-0.00992858875542879	0.451324462890625	0.0374961271882057
-1.74040460586548	-7.01321601867676	-4.4935245513916	-0.00983522459864616	0.451289445161819	0.0377308242022991
-1.73626458644867	-7.01560068130493	-4.49431657791138	-0.00990206841379404	0.451090097427368	0.0379480347037315
-1.73266017436981	-7.01408529281616	-4.48863315582275	-0.00985370203852654	0.450975865125656	0.0381540097296238
-1.72915124893188	-7.01251220703125	-4.48990249633789	-0.00992060359567404	0.450855195522308	0.0383677929639816
-1.7254536151886	-7.00973844528198	-4.49103975296021	-0.00986494868993759	0.450737923383713	0.0386202298104763
-1.72350132465363	-7.01086521148682	-4.49269247055054	-0.00972642004489899	0.45059198141098	0.0387906171381474
-1.72004199028015	-7.01231718063354	-4.49718713760376	-0.00969945918768644	0.450417131185532	0.0390206724405289
-1.71574926376343	-7.01246118545532	-4.4940357208252	-0.00958386901766062	0.450313806533813	0.0392864383757114
-1.71431577205658	-7.01088762283325	-4.49348306655884	-0.00946362968534231	0.450184792280197	0.0395233668386936
-1.71372318267822	-7.01202869415283	-4.49397325515747	-0.00929409079253674	0.450102657079697	0.0397622995078564
-1.70886468887329	-7.01010942459106	-4.48852205276489	-0.00923513155430555	0.450021147727966	0.039977066218853
-1.70381367206573	-7.00847482681274	-4.49423265457153	-0.00910475198179483	0.449992954730988	0.0402028039097786
-1.70552504062653	-7.00939607620239	-4.49334955215454	-0.00899403356015682	0.449925720691681	0.0404475554823875
-1.70041489601135	-7.00586986541748	-4.49193716049194	-0.00877299997955561	0.449865758419037	0.0408182255923748
-1.69646418094635	-7.0041971206665	-4.49377870559692	-0.00860197655856609	0.4498171210289	0.0410766042768955
-1.69491934776306	-7.00106525421143	-4.4967622756958	-0.00844483450055122	0.449680238962173	0.0414438582956791
-1.69293522834778	-7.00176525115967	-4.49780797958374	-0.00823599379509687	0.449580729007721	0.0418043322861195
-1.68887734413147	-7.00266170501709	-4.50247526168823	-0.00806626304984093	0.449550539255142	0.0421591028571129
-1.68648862838745	-7.00071001052856	-4.50064134597778	-0.00774888135492802	0.44949671626091	0.0425380505621433
-1.6809504032135	-7.00339412689209	-4.50673961639404	-0.00755689851939678	0.449481546878815	0.0427799299359322
-1.6799920797348	-7.0011157989502	-4.50579071044922	-0.00734439957886934	0.44941434264183	0.0430518127977848
-1.67557537555695	-6.99540996551514	-4.51091718673706	-0.00709561724215746	0.449289470911026	0.0433761849999428
-1.67487907409668	-6.9968113899231	-4.518394947052	-0.00688088312745094	0.449181258678436	0.0437060855329037
-1.67130672931671	-6.99906301498413	-4.51849031448364	-0.00656485883519053	0.448999911546707	0.0440522953867912
-1.66509938240051	-6.99559831619263	-4.52548313140869	-0.00620748801156878	0.448867708444595	0.0443158745765686
-1.66575086116791	-6.99757719039917	-4.52897691726685	-0.00587981706485152	0.448791652917862	0.0446303524076939
-1.66264367103577	-6.99604225158691	-4.53247880935669	-0.00554954772815108	0.448600918054581	0.0448782220482826
-1.65955996513367	-6.99218082427979	-4.5286021232605	-0.00529821775853634	0.448461830615997	0.0451798178255558
-1.65698444843292	-6.99276351928711	-4.53381156921387	-0.00498169008642435	0.448302567005157	0.0455514639616013
-1.64878809452057	-6.99320220947266	-4.54146003723145	-0.0046518468298018	0.448164820671082	0.0459239147603512
-1.64183795452118	-6.99099397659302	-4.53882360458374	-0.0043037966825068	0.448029160499573	0.0463457256555557
-1.63794362545013	-6.98714971542358	-4.54633855819702	-0.00393930356949568	0.447854220867157	0.0466976277530193
-1.63297915458679	-6.98766946792603	-4.54982614517212	-0.00360824866220355	0.447721511125565	0.047109704464674
-1.6272509098053	-6.98269701004028	-4.55111932754517	-0.00323184346780181	0.447519272565842	0.04752292111516
-1.62273693084717	-6.98143339157104	-4.54904270172119	-0.00289667118340731	0.447361618280411	0.04796452075243
-1.619588971138	-6.97917795181274	-4.55284547805786	-0.00250708032399416	0.447230666875839	0.048355083912611
-1.61484932899475	-6.97702980041504	-4.55885124206543	-0.00204802630469203	0.447035372257233	0.0487684421241283
-1.61158549785614	-6.97720623016357	-4.55826234817505	-0.00161045580171049	0.446928024291992	0.0492475256323814
-1.60425007343292	-6.97611522674561	-4.56198740005493	-0.00124341435730457	0.446738511323929	0.0497229397296906
-1.59986340999603	-6.97034645080566	-4.56649971008301	-0.000786082178819925	0.446610480546951	0.0501706972718239
-1.59612929821014	-6.97090482711792	-4.57085752487183	-0.000350646674633026	0.446475952863693	0.050629485398531
-1.59326863288879	-6.96865653991699	-4.57509565353394	6.28654670435935E-05	0.446415543556213	0.0510147176682949
-1.58779919147491	-6.96631336212158	-4.58380508422852	0.000467776757432148	0.446252971887589	0.0514608770608902
-1.58504700660706	-6.96282529830933	-4.5859317779541	0.000973892048932612	0.44618833065033	0.0519075691699982
-1.58153212070465	-6.9592022895813	-4.58677959442139	0.00137927255127579	0.446126073598862	0.052289430052042
-1.57895243167877	-6.95645236968994	-4.59175682067871	0.00178422383032739	0.446051865816116	0.0527725033462048
-1.57639563083649	-6.95371675491333	-4.59756898880005	0.00225752708502114	0.446093916893005	0.0531267076730728
-1.57133626937866	-6.95101547241211	-4.59524536132813	0.00257897144183517	0.445967316627502	0.0536073409020901
-1.56854367256165	-6.94950246810913	-4.60696887969971	0.00305564678274095	0.445944726467133	0.0540242046117783
-1.56677234172821	-6.94643402099609	-4.60523319244385	0.00350404996424913	0.445948719978333	0.0544124767184258
-1.56517601013184	-6.94383668899536	-4.60994720458984	0.00395980663597584	0.445864766836166	0.0547868423163891
-1.56187796592712	-6.94163799285889	-4.61077642440796	0.00435761827975512	0.4457828104496	0.0551608875393867
-1.56126153469086	-6.93857622146606	-4.61729192733765	0.00472762528806925	0.445764690637589	0.0555599965155125
-1.55557000637054	-6.93772888183594	-4.61776876449585	0.00520242843776941	0.445670366287231	0.0559351593255997
-1.5510390996933	-6.93309831619263	-4.62210750579834	0.00557307666167617	0.445590406656265	0.0562682077288628
-1.54918169975281	-6.93326473236084	-4.62093448638916	0.005980568472296	0.445448815822601	0.0566684938967228
-1.54391860961914	-6.93125104904175	-4.62490749359131	0.00640120916068554	0.445398241281509	0.0571232512593269
-1.5410521030426	-6.92751932144165	-4.62526559829712	0.00677442597225308	0.445297509431839	0.0575331225991249
-1.53829598426819	-6.92478370666504	-4.62519979476929	0.00717891240492463	0.445189625024796	0.0579467304050922
-1.53479075431824	-6.92250299453735	-4.62918519973755	0.00747401174157858	0.445025622844696	0.0583099536597729
-1.53100395202637	-6.92033529281616	-4.62628984451294	0.00784969981759787	0.445023834705353	0.0587298572063446
-1.52722716331482	-6.91737747192383	-4.62533187866211	0.00818229466676712	0.444845944643021	0.0591480955481529
-1.52557981014252	-6.91247844696045	-4.62418842315674	0.00853386148810387	0.444868922233582	0.0595322512090206
-1.52369654178619	-6.91057443618774	-4.62382841110229	0.00884919986128807	0.444701999425888	0.0599369890987873
-1.52144312858582	-6.90994024276733	-4.62980651855469	0.00911135040223598	0.444602400064468	0.0603441447019577
-1.52102506160736	-6.90752840042114	-4.62243032455444	0.00946590583771467	0.444504827260971	0.0607218705117702
-1.51766502857208	-6.9055871963501	-4.62174129486084	0.00976158957928419	0.444384157657623	0.0610444396734238
-1.51612877845764	-6.90626525878906	-4.62523221969604	0.0100136240944266	0.444229960441589	0.0613641180098057
-1.51280617713928	-6.90444326400757	-4.62263250350952	0.0103417364880443	0.444166004657745	0.0616871602833271
-1.51001286506653	-6.90169048309326	-4.61659288406372	0.0106334397569299	0.443977475166321	0.0620221719145775
-1.50834369659424	-6.90198707580566	-4.61562347412109	0.0108930021524429	0.443873912096024	0.0623212866485119
-1.5065610408783	-6.89783763885498	-4.61499118804932	0.0111275995150208	0.44377326965332	0.0625668242573738
-1.50529885292053	-6.89715385437012	-4.60978364944458	0.0114296469837427	0.443622350692749	0.0628779679536819
-1.50496566295624	-6.89615964889526	-4.60923671722412	0.0116447787731886	0.443528950214386	0.0631501823663712
-1.50484716892242	-6.89368915557861	-4.60892772674561	0.0118564451113343	0.443367600440979	0.0634304583072662
-1.50016868114471	-6.89198780059814	-4.60468339920044	0.0121221784502268	0.443247526884079	0.0636783540248871
-1.49876654148102	-6.8902006149292	-4.60683631896973	0.0123683409765363	0.443141162395477	0.0638919472694397
-1.49725651741028	-6.89011287689209	-4.6030158996582	0.0126270288601518	0.442941099405289	0.0640935897827148
-1.49414098262787	-6.88937425613403	-4.60336256027222	0.0127899432554841	0.442908972501755	0.0643199905753136
-1.49268460273743	-6.88486099243164	-4.59351634979248	0.0130875948816538	0.442705571651459	0.0644645467400551
-1.49069237709045	-6.88893127441406	-4.59186697006226	0.0133106419816613	0.442626088857651	0.0647157058119774
-1.4877096414566	-6.89049100875854	-4.59346437454224	0.0134944254532456	0.442488878965378	0.0647921562194824
-1.48433613777161	-6.89215135574341	-4.58724451065063	0.0136471465229988	0.442371934652328	0.0649406909942627
-1.48514449596405	-6.89223527908325	-4.5906720161438	0.0138708408921957	0.442350655794144	0.0650829076766968
-1.47920489311218	-6.89066743850708	-4.57691812515259	0.0141072468832135	0.442195922136307	0.06523397564888
-1.47546470165253	-6.89339160919189	-4.58060169219971	0.0142572270706296	0.442032933235168	0.0653269290924072
-1.47315561771393	-6.89671087265015	-4.57587766647339	0.0144253307953477	0.441955983638763	0.0654462203383446
-1.47115254402161	-6.8976583480835	-4.57557773590088	0.0147219728678465	0.441936701536179	0.0655571892857552
-1.46842551231384	-6.90169429779053	-4.57047653198242	0.0148828001692891	0.441834151744843	0.0656301602721214
-1.46786463260651	-6.90026569366455	-4.57505512237549	0.0150960460305214	0.441759705543518	0.0657437667250633
-1.4649384021759	-6.90498161315918	-4.5720100402832	0.0152827380225062	0.441684931516647	0.0657201483845711
-1.46477890014648	-6.90570640563965	-4.57359790802002	0.0154562927782536	0.441631525754929	0.0657655969262123
-1.46429491043091	-6.90746259689331	-4.57338380813599	0.015651561319828	0.44149586558342	0.0657294020056725
-1.46268939971924	-6.90642023086548	-4.57295942306519	0.0158150605857372	0.441471576690674	0.0657031908631325
-1.45956873893738	-6.90928745269775	-4.57580471038818	0.0160085167735815	0.441521018743515	0.065773218870163
-1.45886015892029	-6.91000843048096	-4.5708155632019	0.0162305291742086	0.441459387540817	0.0658142939209938
-1.45565581321716	-6.90998315811157	-4.56942987442017	0.0164399798959494	0.441480457782745	0.0659026354551315
-1.45482420921326	-6.9113187789917	-4.57620429992676	0.0166368391364813	0.441479653120041	0.0659160539507866
-1.45540070533752	-6.91018724441528	-4.56838750839233	0.0167899336665869	0.441455036401749	0.0659549608826637
-1.45041799545288	-6.91098833084106	-4.57304286956787	0.0169901419430971	0.441557586193085	0.0659903362393379
-1.44728016853333	-6.91278171539307	-4.57332181930542	0.017143864184618	0.441571295261383	0.0660496950149536
-1.44467651844025	-6.91419172286987	-4.57476329803467	0.0173149276524782	0.44156751036644	0.06605164706707
-1.44631695747375	-6.91563606262207	-4.57546281814575	0.0174051839858294	0.441574096679688	0.0660277828574181
-1.44507586956024	-6.920334815979	-4.5745964050293	0.0175402481108904	0.441648930311203	0.0660664215683937
-1.44656908512115	-6.91846323013306	-4.5758204460144	0.0177313275635242	0.441633850336075	0.0660859495401382
-1.4441169500351	-6.92231941223145	-4.576003074646	0.0178588535636663	0.441668003797531	0.0661660581827164
-1.44082403182983	-6.92511940002441	-4.57989263534546	0.017989207059145	0.441625833511353	0.0662288963794708
-1.44483864307404	-6.92826128005981	-4.58293962478638	0.0182025283575058	0.441655516624451	0.0662402808666229
-1.44616901874542	-6.93071413040161	-4.57891654968262	0.0182902719825506	0.441640943288803	0.0662187337875366
-1.44477796554565	-6.9337944984436	-4.58178758621216	0.0184069667011499	0.441632956266403	0.0661996826529503
-1.44976186752319	-6.93861770629883	-4.57609224319458	0.018504437059164	0.441583424806595	0.0660886019468308
-1.46256816387177	-6.94180011749268	-4.57605838775635	0.0185050964355469	0.441694140434265	0.0657424032688141
-1.46580350399017	-6.95804977416992	-4.56863260269165	0.0183944031596184	0.441490978002548	0.0652104094624519
-1.46107268333435	-6.98438835144043	-4.56414842605591	0.0180396661162376	0.441474258899689	0.064988374710083
-1.46021854877472	-6.98950147628784	-4.56691455841064	0.0180970877408981	0.441429197788239	0.0649823844432831
-1.45273125171661	-7.00034284591675	-4.56240797042847	0.0183409322053194	0.441187024116516	0.0649556517601013
-1.46052420139313	-7.0151891708374	-4.56105518341064	0.0186493415385485	0.440971970558167	0.0649594366550446
-1.45908176898956	-7.02355861663818	-4.55814456939697	0.0188684873282909	0.440923899412155	0.0649465098977089
-1.45808577537537	-7.02864456176758	-4.56069374084473	0.0189385078847408	0.44085368514061	0.0649586394429207
-1.45797741413116	-7.03341722488403	-4.55664920806885	0.019047936424613	0.440679460763931	0.0649782717227936
-1.45929968357086	-7.0410418510437	-4.54834842681885	0.0191314145922661	0.440645784139633	0.0648840814828873
-1.46022820472717	-7.04390430450439	-4.55927467346191	0.019244285300374	0.440548539161682	0.0647412836551666
-1.4587504863739	-7.04847812652588	-4.55934953689575	0.0193438772112131	0.440489590167999	0.0647096335887909
-1.45689272880554	-7.04771137237549	-4.55491352081299	0.0194207467138767	0.440467089414597	0.0647516399621964
-1.45339238643646	-7.0472674369812	-4.55579566955566	0.0195344742387533	0.440537869930267	0.064843975007534
-1.45006716251373	-7.04899406433105	-4.56021070480347	0.0196097083389759	0.440550297498703	0.0649680271744728
-1.45032441616058	-7.05112886428833	-4.56058883666992	0.0198003146797419	0.440555900335312	0.0651044175028801
-1.4456639289856	-7.05452632904053	-4.56260967254639	0.0198962744325399	0.440595328807831	0.0652627199888229
-1.44654071331024	-7.05291175842285	-4.55856513977051	0.0200434140861034	0.440579026937485	0.0653628632426262
-1.44349110126495	-7.05424356460571	-4.56523466110229	0.0201777331531048	0.440693199634552	0.0654247403144836
-1.43970811367035	-7.05671119689941	-4.56674671173096	0.0203481838107109	0.440823376178741	0.0655172094702721
-1.43766164779663	-7.06147432327271	-4.56519460678101	0.0205110777169466	0.440815836191177	0.0656303316354752
-1.43689477443695	-7.06370210647583	-4.57353973388672	0.0206627324223518	0.440954774618149	0.0656901821494102
-1.43189859390259	-7.06405019760132	-4.57225275039673	0.0207898654043674	0.441034525632858	0.0658184662461281
-1.4305522441864	-7.06728935241699	-4.57886266708374	0.0209325421601534	0.44118943810463	0.0658804699778557
-1.43030977249146	-7.07088661193848	-4.58664894104004	0.0211051069200039	0.441320210695267	0.0660353228449821
-1.42819809913635	-7.07582807540894	-4.58469533920288	0.0213602129369974	0.441496193408966	0.0661617144942284
-1.42853176593781	-7.07692956924438	-4.59378576278687	0.0214852523058653	0.441662579774857	0.0662901401519775
-1.42724537849426	-7.08223485946655	-4.59391260147095	0.0217023603618145	0.441827148199081	0.0664243176579475
-1.42687666416168	-7.08589267730713	-4.60036993026733	0.0219436306506395	0.442007601261139	0.0664858669042587
-1.4294900894165	-7.08635091781616	-4.60515975952148	0.0220549330115318	0.442159384489059	0.0666100084781647
-1.43915915489197	-7.08591175079346	-4.60544490814209	0.022297652438283	0.442313194274902	0.0669357255101204
-1.45539224147797	-7.0921573638916	-4.59281301498413	0.0220218542963266	0.442644089460373	0.0674624592065811
-1.46783816814423	-7.09788227081299	-4.60483026504517	0.0214178506284952	0.444164514541626	0.0674360916018486
-1.43962931632996	-7.08389282226563	-4.61616563796997	0.0208277776837349	0.445039689540863	0.068266361951828
-1.42435503005981	-7.08229541778564	-4.59479093551636	0.0205789618194103	0.444865643978119	0.0689793974161148
-1.43821156024933	-7.10262584686279	-4.63500356674194	0.0207773335278034	0.446126520633698	0.0681589245796204
-1.40781223773956	-7.08734655380249	-4.63148260116577	0.0217338092625141	0.445259124040604	0.0671799555420876
-1.45558857917786	-7.10068082809448	-4.59710931777954	0.0224830284714699	0.44424170255661	0.0667283162474632
-1.47674190998077	-7.11221694946289	-4.63461303710938	0.0230568423867226	0.445183306932449	0.0656854659318924
-1.46350967884064	-7.1193699836731	-4.63662433624268	0.0225611235946417	0.44535419344902	0.0646170750260353
-1.45078146457672	-7.13734769821167	-4.61586570739746	0.0222960282117128	0.444880902767181	0.0642244145274162
-1.42800557613373	-7.1548638343811	-4.62542009353638	0.0224682465195656	0.444626927375793	0.0649564266204834
-1.42315566539764	-7.15936946868896	-4.63083648681641	0.022613288834691	0.444713324308395	0.0656608417630196
-1.42121601104736	-7.15131044387817	-4.61732721328735	0.0226606670767069	0.444329380989075	0.0659077391028404
-1.41719448566437	-7.14751529693604	-4.61567211151123	0.0227313414216042	0.444180905818939	0.0662005990743637
-1.41422784328461	-7.14292144775391	-4.62153720855713	0.0228009093552828	0.444373458623886	0.0664190575480461
-1.41399800777435	-7.13962697982788	-4.60686635971069	0.022503387182951	0.444090485572815	0.0664018616080284
-1.40946912765503	-7.15121698379517	-4.60567426681519	0.0223819930106401	0.443924069404602	0.0664997324347496
-1.40830647945404	-7.15060043334961	-4.61129331588745	0.0222999937832356	0.443942159414291	0.0665860399603844
-1.40655446052551	-7.15332555770874	-4.60712003707886	0.0221739001572132	0.443634539842606	0.0666112378239632
-1.4107004404068	-7.1662974357605	-4.60421657562256	0.0222601089626551	0.443624168634415	0.0665429010987282
-1.41545963287354	-7.17632436752319	-4.60682010650635	0.0223308634012938	0.443561404943466	0.0662063881754875
-1.41106069087982	-7.17669725418091	-4.6061897277832	0.0222580619156361	0.443473130464554	0.0658636838197708
-1.40988683700562	-7.18374824523926	-4.60207223892212	0.0222467742860317	0.443252205848694	0.0656712725758553
-1.40544593334198	-7.18770885467529	-4.60330486297607	0.0221373923122883	0.443259954452515	0.0656294226646423
-1.39500617980957	-7.18451547622681	-4.60148954391479	0.021986311301589	0.44325190782547	0.0657701641321182
-1.39317095279694	-7.18880462646484	-4.6066427230835	0.0218659229576588	0.443254858255386	0.0659753978252411
-1.38940024375916	-7.19905948638916	-4.6023998260498	0.0217938851565123	0.443263024091721	0.0661346539855003
-1.38866245746613	-7.20217514038086	-4.59769248962402	0.0217120219022036	0.44337123632431	0.0661975294351578
-1.38551342487335	-7.19864797592163	-4.6042594909668	0.0218094475567341	0.443503886461258	0.0663807615637779
-1.38911867141724	-7.19780111312866	-4.59955358505249	0.021777318790555	0.443580448627472	0.0666603147983551
-1.38968086242676	-7.19317483901978	-4.59102392196655	0.0217168461531401	0.44353711605072	0.0670015290379524
-1.38645076751709	-7.19527673721313	-4.59674310684204	0.021696237847209	0.443673312664032	0.067362554371357
-1.38215160369873	-7.19496536254883	-4.59789276123047	0.0216903146356344	0.443876594305038	0.0676578506827354
-1.37565469741821	-7.18775796890259	-4.59870719909668	0.0216304548084736	0.443979203701019	0.0679789930582047
-1.37768292427063	-7.18326234817505	-4.60494661331177	0.0216406900435686	0.444276660680771	0.0682966783642769
-1.37845551967621	-7.18518114089966	-4.60493326187134	0.0215053334832191	0.444346100091934	0.0683408007025719
-1.37807941436768	-7.18409872055054	-4.60179758071899	0.0214264206588268	0.444537043571472	0.0682180672883987
-1.38264143466949	-7.193687915802	-4.60956048965454	0.0213766004890203	0.444789737462997	0.0680850371718407
-1.38642251491547	-7.19738626480103	-4.61635780334473	0.0214467365294695	0.445007830858231	0.0678753927350044
-1.38985919952393	-7.19511032104492	-4.61658334732056	0.0214098170399666	0.445229291915894	0.0678035989403725
-1.39630925655365	-7.1916184425354	-4.61676549911499	0.0213773902505636	0.44552555680275	0.0677419900894165
-1.39929234981537	-7.18871068954468	-4.61413192749023	0.0212874170392752	0.445712804794312	0.0678831413388252
-1.3988493680954	-7.18832540512085	-4.61028289794922	0.0212119165807962	0.445941656827927	0.0679771676659584
-1.40034413337708	-7.19104862213135	-4.61078643798828	0.0211540460586548	0.44620805978775	0.0681245923042297
-1.40616977214813	-7.18770408630371	-4.6126708984375	0.0210523512214422	0.4463851749897	0.0682154074311256
-1.41110777854919	-7.18650913238525	-4.61225175857544	0.0209659989923239	0.446512341499329	0.0682653561234474
-1.41599547863007	-7.18152952194214	-4.61460542678833	0.0208943150937557	0.446685582399368	0.068376861512661
-1.41746044158936	-7.18198537826538	-4.61629438400269	0.0207023657858372	0.446845352649689	0.0683872625231743
-1.41579520702362	-7.17984247207642	-4.61245250701904	0.020511519163847	0.446960240602493	0.0684508234262466
-1.41320395469666	-7.1814227104187	-4.61621713638306	0.0203922521322966	0.447058916091919	0.0686000660061836
-1.41444206237793	-7.1832218170166	-4.60904026031494	0.0202616844326258	0.447074770927429	0.068733923137188
-1.41477727890015	-7.18066740036011	-4.60612678527832	0.0200291611254215	0.447142630815506	0.0688730329275131
-1.42926287651062	-7.18072652816772	-4.60364961624146	0.0198343172669411	0.447253793478012	0.0690033808350563
-1.44788980484009	-7.17715406417847	-4.58099126815796	0.0194860976189375	0.447075337171555	0.0691294819116592
-1.49139642715454	-7.19474220275879	-4.57585144042969	0.0182776097208261	0.448519051074982	0.0687322914600372
-1.46606695652008	-7.17652225494385	-4.60763072967529	0.0170168410986662	0.450852274894714	0.0693368017673492
-1.43334579467773	-7.16143465042114	-4.58406209945679	0.0157971102744341	0.450901091098785	0.0708021521568298
-1.42641079425812	-7.16544198989868	-4.56131553649902	0.0156922675669193	0.450773924589157	0.072016105055809
-1.45211315155029	-7.16950464248657	-4.59066820144653	0.0154557451605797	0.452374935150146	0.0722712427377701
-1.46198153495789	-7.16520881652832	-4.57814455032349	0.0146874440833926	0.452829003334045	0.0700155198574066
-1.47780072689056	-7.1627311706543	-4.58548641204834	0.0138835581019521	0.454086512327194	0.0689175054430962
-1.45165419578552	-7.17246770858765	-4.58851766586304	0.01311547588557	0.454802453517914	0.0672141090035439
-1.46713387966156	-7.18643426895142	-4.60946083068848	0.0127020142972469	0.456040382385254	0.0667453855276108
-1.48066699504852	-7.19871711730957	-4.60355710983276	0.0123140374198556	0.456381142139435	0.0665490254759789
-1.44384288787842	-7.19141387939453	-4.61023139953613	0.0127959968522191	0.456012845039368	0.0663852542638779
-1.49319815635681	-7.21149873733521	-4.61267471313477	0.0123329637572169	0.45690980553627	0.0640134662389755
-1.47140455245972	-7.20314884185791	-4.6241717338562	0.0120544172823429	0.457408159971237	0.0636408850550652
-1.4623749256134	-7.21351385116577	-4.6237359046936	0.0115906875580549	0.457810193300247	0.0635662153363228
-1.44678401947021	-7.20398139953613	-4.61001110076904	0.0116480812430382	0.457665324211121	0.0639587342739105
-1.45074200630188	-7.20691347122192	-4.61808061599731	0.0114680361002684	0.45801517367363	0.0646006762981415
-1.44188320636749	-7.19496440887451	-4.61613607406616	0.0114971371367574	0.457844734191895	0.0664623752236366
-1.4222069978714	-7.19399166107178	-4.60846138000488	0.0114484447985888	0.457548260688782	0.0658281818032265
-1.42510807514191	-7.1960711479187	-4.61433696746826	0.0110483458265662	0.458064138889313	0.065508745610714
-1.40894746780396	-7.19475126266479	-4.61049270629883	0.0107085118070245	0.458328187465668	0.0661107897758484
-1.39500260353088	-7.19319725036621	-4.60640239715576	0.0103927608579397	0.45829164981842	0.0664380341768265
-1.39521479606628	-7.18716812133789	-4.6133279800415	0.0102536100894213	0.458725243806839	0.0671519860625267
-1.38497805595398	-7.19028663635254	-4.61291980743408	0.010052845813334	0.458685338497162	0.0672432482242584
-1.39436745643616	-7.19653224945068	-4.62043809890747	0.00972938537597656	0.459194660186768	0.0667331740260124
-1.37890946865082	-7.19169473648071	-4.62176179885864	0.00936192832887173	0.459676712751389	0.0664460211992264
-1.37818384170532	-7.19640016555786	-4.61783218383789	0.00885505229234695	0.460275381803513	0.0663568824529648
-1.38367640972137	-7.20527124404907	-4.62126684188843	0.00857602432370186	0.46077623963356	0.0662410110235214
-1.38491928577423	-7.21960496902466	-4.62828016281128	0.00846465956419706	0.461327910423279	0.0659058913588524
-1.38518607616425	-7.20015096664429	-4.62147283554077	0.00810590386390686	0.461717009544373	0.0656722486019135
-1.38336157798767	-7.19196605682373	-4.61614274978638	0.0074431742541492	0.462235301733017	0.0659437626600266
-1.38373982906342	-7.2179069519043	-4.63503217697144	0.00685324287042022	0.463190674781799	0.0660066083073616
-1.39177811145782	-7.22340726852417	-4.64160346984863	0.00649509951472282	0.464203476905823	0.0658364444971085
-1.38461327552795	-7.22005319595337	-4.66110134124756	0.00611157296225429	0.465267181396484	0.0662057399749756
-1.37090122699738	-7.21394729614258	-4.66606092453003	0.00577111728489399	0.465838402509689	0.0666068345308304
-1.37110698223114	-7.21939325332642	-4.65680694580078	0.00538562191650271	0.46601676940918	0.0669651478528976
-1.36180031299591	-7.2241005897522	-4.65356683731079	0.00524199893698096	0.466206848621368	0.0670690611004829
-1.35518443584442	-7.22673320770264	-4.65845155715942	0.00510451989248395	0.466461420059204	0.0671728104352951
-1.34847331047058	-7.22660684585571	-4.66275262832642	0.0048968493938446	0.466785401105881	0.0673840716481209
-1.34372222423553	-7.22405052185059	-4.66804695129395	0.00469711143523455	0.467191338539124	0.0676617547869682
-1.3323575258255	-7.22504472732544	-4.67118883132935	0.00453813560307026	0.467378586530685	0.0680307149887085
-1.33140695095062	-7.23195695877075	-4.68027544021606	0.0043360791169107	0.467606842517853	0.0683751851320267
-1.32508826255798	-7.23305892944336	-4.67718982696533	0.00419721193611622	0.467752248048782	0.0687256082892418
-1.3169162273407	-7.23030233383179	-4.67612886428833	0.00390364532358944	0.468078255653381	0.0691104903817177
-1.31041514873505	-7.23060941696167	-4.67661666870117	0.00367555394768715	0.468471705913544	0.0694279000163078
-1.30683970451355	-7.22949981689453	-4.67383337020874	0.00354850199073553	0.468749672174454	0.0696993097662926
-1.30744624137878	-7.22728061676025	-4.6764121055603	0.0033931341022253	0.468961328268051	0.0699194297194481
-1.31052780151367	-7.22348833084106	-4.67725706100464	0.00311904493719339	0.46929270029068	0.0702238380908966
-1.3087158203125	-7.22643661499023	-4.67992448806763	0.0029854285530746	0.469645172357559	0.0704905092716217
-1.30388724803925	-7.22917127609253	-4.68820571899414	0.00283034169115126	0.469982624053955	0.0707410797476768
-1.3092850446701	-7.23162508010864	-4.6883807182312	0.00268724677152932	0.470254451036453	0.0708824694156647
-1.31012940406799	-7.23016119003296	-4.69099855422974	0.00247326865792274	0.470722556114197	0.0709786713123322
-1.31501317024231	-7.23213624954224	-4.69113826751709	0.00229084305465221	0.471247851848602	0.0710979253053665
-1.31755089759827	-7.23982429504395	-4.68464803695679	0.00215599266812205	0.471670597791672	0.0712041854858398
-1.32134437561035	-7.23333215713501	-4.68812847137451	0.00196184543892741	0.472023248672485	0.0711952447891235
-1.3208589553833	-7.22752380371094	-4.69280529022217	0.00178853503894061	0.472576797008514	0.0712764859199524
-1.32056748867035	-7.22714757919312	-4.70041847229004	0.00155099330004305	0.472988724708557	0.0714749246835709
-1.32494497299194	-7.23489904403687	-4.70318651199341	0.00141587224788964	0.473248779773712	0.0717096999287605
-1.32694041728973	-7.23670339584351	-4.70068216323853	0.0013111534062773	0.473527699708939	0.0718413069844246
-1.3263041973114	-7.23060607910156	-4.69733715057373	0.00109011284075677	0.473802924156189	0.0720203593373299
-1.32545375823975	-7.23562908172607	-4.69968223571777	0.000982690020464361	0.474015951156616	0.0722019746899605
-1.32729768753052	-7.23622989654541	-4.69711542129517	0.000952869071625173	0.474100291728973	0.0723107010126114
-1.33031404018402	-7.23428726196289	-4.69345188140869	0.000876901263836771	0.474144369363785	0.0724386498332024
-1.32479345798492	-7.23283386230469	-4.69412565231323	0.000791241996921599	0.474225670099258	0.0725941732525826
-1.32193398475647	-7.23426008224487	-4.698157787323	0.000722627330105752	0.474189639091492	0.0727621093392372
-1.32383847236633	-7.2394585609436	-4.69700813293457	0.000661452184431255	0.474146664142609	0.0726949721574783
-1.32510793209076	-7.23981380462646	-4.69018173217773	0.00050116574857384	0.474196404218674	0.0727138519287109
-1.32556998729706	-7.23987817764282	-4.68069124221802	0.000503613380715251	0.474139392375946	0.0726077631115913
-1.33166968822479	-7.2414813041687	-4.6807975769043	0.000412654975662008	0.473912179470062	0.0724039673805237
-1.33276009559631	-7.24221277236938	-4.67241048812866	0.000252524390816689	0.473815232515335	0.0721496120095253
-1.33457458019257	-7.24283027648926	-4.67736005783081	0.000191136845387518	0.473727494478226	0.0718994215130806
-1.33374524116516	-7.24554872512817	-4.66948127746582	4.78565743833315E-05	0.47358438372612	0.0717611685395241
-1.33601951599121	-7.24860668182373	-4.66971874237061	-0.000101224904938135	0.473351448774338	0.0716060474514961
-1.33566439151764	-7.25318479537964	-4.66573619842529	-0.000239680099184625	0.473225593566895	0.0714044868946075
-1.33719265460968	-7.25972270965576	-4.65467071533203	-0.000282150722341612	0.47308611869812	0.0710684508085251
-1.33292424678802	-7.25771617889404	-4.64476633071899	-0.000397005467675626	0.472689807415009	0.0708315297961235
-1.33496975898743	-7.25511884689331	-4.64788770675659	-0.000504348601680249	0.4724942445755	0.0705297440290451
-1.33324193954468	-7.26317262649536	-4.64941453933716	-0.000623269937932491	0.472455739974976	0.0703343600034714
-1.3351126909256	-7.27175378799438	-4.64378499984741	-0.000811353849712759	0.472131848335266	0.0701650977134705
-1.33391332626343	-7.27341794967651	-4.64356279373169	-0.000949493725784123	0.471971243619919	0.0699198842048645
-1.33229649066925	-7.27684545516968	-4.62790870666504	-0.000972382666077465	0.471831768751144	0.0697518438100815
-1.33219730854034	-7.28243684768677	-4.62948656082153	-0.00099753518588841	0.471790641546249	0.0695983320474625
-1.3315064907074	-7.28914403915405	-4.62977743148804	-0.00108189100865275	0.471607357263565	0.0695923268795013
-1.33126711845398	-7.28800582885742	-4.62827730178833	-0.00112065079156309	0.471494078636169	0.0696018114686012
-1.33281862735748	-7.28658103942871	-4.62380361557007	-0.00113340059760958	0.47145602107048	0.0695857703685761
-1.33329451084137	-7.29774761199951	-4.62789392471313	-0.00112729170359671	0.471354216337204	0.0694228112697601
-1.3366379737854	-7.29816579818726	-4.63278007507324	-0.000987050822004676	0.471346855163574	0.0695050358772278
-1.33981204032898	-7.29993534088135	-4.63613605499268	-0.0010650452459231	0.471401929855347	0.0696065276861191
-1.34086358547211	-7.30344915390015	-4.62828493118286	-0.000980277429334819	0.471500843763351	0.0697082653641701
-1.34281170368195	-7.3022313117981	-4.62802791595459	-0.000952536764089018	0.471452534198761	0.0699362382292748
-1.34180724620819	-7.29996824264526	-4.63587856292725	-0.000775792228523642	0.471616417169571	0.0701271444559097
-1.34018528461456	-7.30211019515991	-4.64068078994751	-0.000661919824779034	0.471871316432953	0.0705930292606354
-1.33908224105835	-7.30165863037109	-4.64663505554199	-0.000512414029799402	0.4721300303936	0.0710452198982239
-1.34128606319427	-7.29985189437866	-4.65098094940186	-0.000355469906935468	0.47226470708847	0.0715930163860321
-1.33855676651001	-7.29858636856079	-4.6617751121521	-7.64736178098246E-05	0.472588777542114	0.0722201615571976
-1.33662784099579	-7.29379653930664	-4.66464710235596	0.000229073717491701	0.473069280385971	0.0727187469601631
-1.34219038486481	-7.29565906524658	-4.66721296310425	0.000500104564707726	0.473421841859818	0.0732771381735802
-1.3451966047287	-7.28993558883667	-4.67377662658691	0.000749772530980408	0.47372367978096	0.0736788958311081
-1.33891725540161	-7.28546285629272	-4.68985986709595	0.00119835650548339	0.474058866500854	0.0740385130047798
-1.3450540304184	-7.28692102432251	-4.7024097442627	0.00162062211893499	0.474503040313721	0.0745746046304703
-1.34718465805054	-7.28509759902954	-4.70829439163208	0.00197647395543754	0.474870562553406	0.0750233381986618
-1.34175634384155	-7.283371925354	-4.72003746032715	0.00235540280118585	0.475314825773239	0.0754923895001411
-1.33790731430054	-7.28108215332031	-4.71356010437012	0.00287613226100802	0.475584000349045	0.075931191444397
-1.33926117420197	-7.28101396560669	-4.7291111946106	0.0033445400185883	0.475934475660324	0.0764118731021881
-1.32676672935486	-7.28160619735718	-4.74351930618286	0.00389500753954053	0.476146697998047	0.0768322721123695
-1.32417821884155	-7.28292942047119	-4.75249290466309	0.00440582912415266	0.476354122161865	0.0771705806255341
-1.31835329532623	-7.28292465209961	-4.75209522247314	0.00486553832888603	0.476538091897964	0.077669695019722
-1.30972516536713	-7.28520059585571	-4.75646448135376	0.00547963753342628	0.476590782403946	0.0780731663107872
-1.30346012115479	-7.28650236129761	-4.76045703887939	0.00599438045173883	0.476437151432037	0.0783876180648804
-1.28723776340485	-7.31081295013428	-4.76882314682007	0.0063157663680613	0.476350843906403	0.0784403383731842
-1.31134831905365	-7.32104921340942	-4.75976848602295	0.00696249445900321	0.475997090339661	0.0784095451235771
-1.28567469120026	-7.28453779220581	-4.74544763565063	0.00779182277619839	0.475671499967575	0.0787873417139053
-1.27590262889862	-7.27175760269165	-4.78004455566406	0.0084077650681138	0.47635293006897	0.079276368021965
-1.29961812496185	-7.27795934677124	-4.76233291625977	0.00862144865095615	0.476100504398346	0.0797572061419487
-1.28321361541748	-7.27391290664673	-4.76649475097656	0.00887319538742304	0.475991249084473	0.0804481357336044
-1.26945424079895	-7.27634429931641	-4.79967260360718	0.00959728471934795	0.476481795310974	0.081320509314537
-1.26664924621582	-7.26633405685425	-4.79063987731934	0.0100040966644883	0.476065099239349	0.0822091847658157
-1.25614070892334	-7.26624155044556	-4.78592157363892	0.0101072415709496	0.475939035415649	0.0831087231636047
-1.25216770172119	-7.27629899978638	-4.79081869125366	0.0106985820457339	0.476193279027939	0.0840792134404182
-1.23357892036438	-7.26795816421509	-4.7977409362793	0.0113141164183617	0.475979864597321	0.0846233814954758
-1.21763300895691	-7.2690806388855	-4.80438709259033	0.0118403164669871	0.476260960102081	0.0849236622452736
-1.21305418014526	-7.29348039627075	-4.81429624557495	0.012410425581038	0.476196616888046	0.0849756076931953
-1.20417404174805	-7.29930257797241	-4.81504392623901	0.0130911003798246	0.476241409778595	0.0850261747837067
-1.20472455024719	-7.30149507522583	-4.81378173828125	0.0136497225612402	0.476348698139191	0.0851693823933601
-1.20977532863617	-7.31214761734009	-4.81474733352661	0.0140403499826789	0.476410120725632	0.0849655494093895
-1.20713245868683	-7.32225465774536	-4.82628679275513	0.0144165363162756	0.476561039686203	0.0845857635140419
-1.20554709434509	-7.32410335540771	-4.81543970108032	0.0142569094896317	0.476556777954102	0.0842473953962326
-1.21010398864746	-7.32971906661987	-4.81445026397705	0.014161704108119	0.477152645587921	0.0840736031532288
-1.20865702629089	-7.33210611343384	-4.83253622055054	0.0146882943809032	0.477459311485291	0.0844503492116928
-1.1966814994812	-7.32256126403809	-4.8305401802063	0.0156526770442724	0.477240085601807	0.0851255431771278
-1.18011605739594	-7.33186101913452	-4.84419012069702	0.0167919658124447	0.477174073457718	0.0858313664793968
-1.16509675979614	-7.34547758102417	-4.86093521118164	0.0179562997072935	0.477110266685486	0.0863992422819138
-1.1562956571579	-7.35888814926147	-4.85519409179688	0.0188696924597025	0.4771788418293	0.086897648870945
-1.14823472499847	-7.34963512420654	-4.8749041557312	0.0198266636580229	0.477309286594391	0.0872185081243515
-1.14099168777466	-7.35544919967651	-4.87483310699463	0.0204853098839521	0.47752434015274	0.0876939073204994
-1.14184033870697	-7.35673332214355	-4.88371801376343	0.0211936924606562	0.477659463882446	0.0880427435040474
-1.14106690883636	-7.37116765975952	-4.87652492523193	0.021609352901578	0.477698117494583	0.0882312580943108
-1.13807106018066	-7.35977172851563	-4.87664365768433	0.0222820788621902	0.477761179208755	0.0886126309633255
-1.12381625175476	-7.35577249526978	-4.88659238815308	0.0230391100049019	0.477699846029282	0.0890985578298569
-1.1174772977829	-7.35916423797607	-4.88262176513672	0.0236553438007832	0.477622121572495	0.0899907872080803
-1.10072815418243	-7.35439491271973	-4.88644647598267	0.0249544680118561	0.477672874927521	0.0909767523407936
-1.0943945646286	-7.35402011871338	-4.89971494674683	0.0260106679052114	0.477369695901871	0.0918176099658012
-1.0869300365448	-7.35132265090942	-4.89462518692017	0.0269726905971766	0.477162301540375	0.0924213752150536
-1.0813000202179	-7.34772539138794	-4.89745664596558	0.0277462359517813	0.477157443761826	0.0933665335178375
-1.08312022686005	-7.34253597259521	-4.90132808685303	0.0286756604909897	0.477249175310135	0.0940254181623459
-1.08192276954651	-7.34771108627319	-4.88499593734741	0.0293015278875828	0.476537972688675	0.0940460339188576
-1.0810250043869	-7.35090255737305	-4.89755296707153	0.0298056360334158	0.476297497749329	0.0942721962928772
-1.07560420036316	-7.34319257736206	-4.88199186325073	0.0303912367671728	0.475797235965729	0.0946996286511421
-1.07013761997223	-7.3460807800293	-4.87444686889648	0.0309842471033335	0.475261509418488	0.0952478796243668
-1.06408262252808	-7.34399461746216	-4.87237071990967	0.0316358394920826	0.474610805511475	0.0958348587155342
-1.05626428127289	-7.34764528274536	-4.86687326431274	0.032103531062603	0.473860234022141	0.0964191183447838
-1.04307961463928	-7.3577184677124	-4.85656499862671	0.0324654765427113	0.473212718963623	0.0969684422016144
-1.03902471065521	-7.35299062728882	-4.84905290603638	0.033074077218771	0.47250834107399	0.0974461361765862
-1.03362858295441	-7.35357284545898	-4.84838199615479	0.0335594043135643	0.471742659807205	0.0979662612080574
-1.03540861606598	-7.36150932312012	-4.82666301727295	0.0336756072938442	0.470764219760895	0.0983127430081367
-1.03480541706085	-7.35591506958008	-4.80559349060059	0.0337811410427094	0.469942510128021	0.0986735746264458
-1.0289272069931	-7.34958553314209	-4.80018520355225	0.034140232950449	0.469177812337875	0.0988914221525192
-1.02326381206512	-7.35173845291138	-4.78619241714478	0.0342163518071175	0.468082576990128	0.0993755906820297
-1.01666712760925	-7.35839462280273	-4.76007270812988	0.0341841466724873	0.466934084892273	0.0996847450733185
-1.00038087368011	-7.3512225151062	-4.74437189102173	0.0341562777757645	0.46590131521225	0.100162170827389
-0.987213790416718	-7.34749221801758	-4.74086284637451	0.0347644351422787	0.464942425489426	0.100812919437885
-0.974439859390259	-7.35406637191772	-4.72508859634399	0.0351141057908535	0.463796526193619	0.101563453674316
-0.960200548171997	-7.35724401473999	-4.70875358581543	0.0357223935425282	0.462395548820496	0.102016359567642
-0.950693488121033	-7.36129426956177	-4.70716571807861	0.0362664014101028	0.461533695459366	0.102463327348232
-0.942747235298157	-7.36124086380005	-4.69669246673584	0.0367170497775078	0.460280507802963	0.102865949273109
-0.935775637626648	-7.35876083374023	-4.67560052871704	0.0368652865290642	0.459186762571335	0.103168018162251
-0.932286024093628	-7.34935235977173	-4.66571521759033	0.0369731597602367	0.458149135112762	0.103427194058895
-0.922854125499725	-7.35145998001099	-4.65861797332764	0.0369785726070404	0.457148849964142	0.10368013381958
-0.918065130710602	-7.34157514572144	-4.64769697189331	0.0368995144963264	0.456257879734039	0.104125998914242
-0.913300454616547	-7.33631324768066	-4.62792253494263	0.037129633128643	0.455276876688004	0.104796573519707
-0.897263526916504	-7.33974885940552	-4.61486721038818	0.0369911566376686	0.454275220632553	0.10515134036541
-0.899952292442322	-7.33447647094727	-4.60276412963867	0.036729883402586	0.453286588191986	0.104744508862495
-0.901000618934631	-7.34008455276489	-4.58047819137573	0.0363405123353004	0.452686041593552	0.104672238230705
-0.921441972255707	-7.35385370254517	-4.56329679489136	0.0362714864313602	0.451911419630051	0.104714162647724
-0.913525998592377	-7.341477394104	-4.56634902954102	0.0366426892578602	0.451065361499786	0.106841824948788
-0.88304591178894	-7.31875514984131	-4.54510879516602	0.0368495024740696	0.449876368045807	0.109567046165466
-0.866652250289917	-7.28977680206299	-4.53489780426025	0.0368978083133698	0.449062824249268	0.111625492572784
-0.858544647693634	-7.27706384658813	-4.51610231399536	0.0369976125657558	0.448428094387054	0.112881869077682
-0.841426730155945	-7.26720476150513	-4.51117038726807	0.0367128439247608	0.447655081748962	0.11364783346653
-0.836746275424957	-7.26109743118286	-4.51232957839966	0.0366109535098076	0.447254866361618	0.114725604653358
-0.824067711830139	-7.25970268249512	-4.4963264465332	0.0361869186162949	0.446778297424316	0.11531426012516
-0.827633559703827	-7.24301719665527	-4.49711179733276	0.0360304974019527	0.446429818868637	0.115507446229458
-0.822398245334625	-7.23215818405151	-4.49816989898682	0.0362266190350056	0.44597527384758	0.115758024156094
-0.816211819648743	-7.24074459075928	-4.50959444046021	0.0364072620868683	0.445310771465302	0.115686737000942
-0.806637644767761	-7.22766494750977	-4.51405763626099	0.0366502478718758	0.444359391927719	0.11494042724371
-0.808835208415985	-7.22860336303711	-4.51970481872559	0.0373045243322849	0.444583594799042	0.115593425929546
-0.807666957378387	-7.23411512374878	-4.52666234970093	0.0373822413384914	0.444107383489609	0.115732736885548
-0.811433374881744	-7.22101640701294	-4.49690771102905	0.0372836105525494	0.444102019071579	0.115649744868279
-0.795515835285187	-7.22625732421875	-4.50440263748169	0.0375774800777435	0.443618923425674	0.115165553987026
-0.800385892391205	-7.24327945709229	-4.48105907440186	0.0376423969864845	0.443466603755951	0.114615976810455
-0.778619706630707	-7.23236560821533	-4.48943614959717	0.0379583723843098	0.443042397499084	0.117481015622616
-0.749173760414124	-7.21361923217773	-4.47732877731323	0.0383450090885162	0.443239152431488	0.120793327689171
-0.727183163166046	-7.1891393661499	-4.4741530418396	0.0380866378545761	0.442397207021713	0.122494071722031
-0.733358919620514	-7.18636655807495	-4.46244335174561	0.0382854714989662	0.442356377840042	0.121708631515503
-0.740933120250702	-7.20294809341431	-4.48573207855225	0.0386162027716637	0.442539423704147	0.120936177670956
-0.729045569896698	-7.1660099029541	-4.46800947189331	0.0387321263551712	0.442218035459518	0.125950992107391
-0.693536221981049	-7.11823081970215	-4.45618581771851	0.0385208539664745	0.441709756851196	0.130230367183685
-0.679496169090271	-7.09145832061768	-4.46568822860718	0.0384434349834919	0.441441833972931	0.132554188370705
-0.668382346630096	-7.05271482467651	-4.46505737304688	0.0386732630431652	0.441515147686005	0.136601150035858
-0.659911453723907	-7.04151058197021	-4.45985174179077	0.0384556725621223	0.44109046459198	0.138357609510422
-0.643141806125641	-7.02148199081421	-4.46908044815063	0.0392721146345139	0.44119918346405	0.138662099838257
-0.631932318210602	-7.02342128753662	-4.47931003570557	0.0396440476179123	0.441291838884354	0.141078621149063
-0.603126585483551	-6.9938325881958	-4.4623908996582	0.0399617552757263	0.440720826387405	0.143494457006454
-0.597755432128906	-6.96673727035522	-4.4721040725708	0.0403279513120651	0.440682619810104	0.14634071290493
-0.581739366054535	-6.94038009643555	-4.46915340423584	0.0404086224734783	0.440462738275528	0.14915856719017
-0.576603412628174	-6.91571187973022	-4.46238803863525	0.0402447581291199	0.44021862745285	0.151126742362976
-0.571041822433472	-6.89206552505493	-4.46877145767212	0.0404711775481701	0.440632998943329	0.152837932109833
-0.55846506357193	-6.87488126754761	-4.47661828994751	0.041044607758522	0.440512001514435	0.155050486326218
-0.545956134796143	-6.84975576400757	-4.48926448822021	0.0416055135428905	0.44022810459137	0.157824546098709
-0.519389867782593	-6.8310661315918	-4.47829484939575	0.0420001931488514	0.439941167831421	0.160275667905807
-0.514409065246582	-6.81427478790283	-4.47893619537354	0.0424604825675488	0.43955996632576	0.161963447928429
-0.502069592475891	-6.80273723602295	-4.47074413299561	0.0425048843026161	0.439286887645721	0.163403734564781
-0.490538418292999	-6.79541301727295	-4.46578741073608	0.042230486869812	0.439188063144684	0.164513230323792
-0.492414802312851	-6.79057312011719	-4.48295783996582	0.0421300567686558	0.439180582761765	0.164962112903595
-0.497814863920212	-6.76825666427612	-4.47277402877808	0.0427027456462383	0.439010739326477	0.16573391854763
-0.507628560066223	-6.76210403442383	-4.47477769851685	0.0431762523949146	0.438478320837021	0.166396111249924
-0.5156130194664	-6.74973773956299	-4.47564744949341	0.0435456112027168	0.438097327947617	0.166779220104218
-0.52002477645874	-6.74528837203979	-4.46545076370239	0.0434100814163685	0.437634170055389	0.166706874966621
-0.532472431659698	-6.74567556381226	-4.45944118499756	0.0430125594139099	0.437557697296143	0.166831076145172
-0.565902054309845	-6.74711799621582	-4.45563888549805	0.0429799854755402	0.437440276145935	0.165715098381042
-0.606141269207001	-6.76203393936157	-4.43784952163696	0.0431336238980293	0.436462104320526	0.164651617407799
-0.65923285484314	-6.77981567382813	-4.41310262680054	0.0436175428330898	0.435129821300507	0.163431420922279
-0.707046091556549	-6.7700834274292	-4.38168382644653	0.0448946878314018	0.432675182819366	0.163564592599869
-0.746215045452118	-6.75239706039429	-4.36821413040161	0.0458630435168743	0.430660992860794	0.169960483908653
-0.714629590511322	-6.67891693115234	-4.34085416793823	0.0455639250576496	0.427906095981598	0.177491649985313
-0.694624006748199	-6.59720659255981	-4.29826164245605	0.0447264835238457	0.425483614206314	0.182235345244408
-0.700959622859955	-6.56335115432739	-4.2859034538269	0.0433695986866951	0.424094021320343	0.186821401119232
-0.72931981086731	-6.53501892089844	-4.25878953933716	0.0408846661448479	0.423341810703278	0.18970413506031
-0.724413573741913	-6.49222040176392	-4.2389349937439	0.0384297780692577	0.422711580991745	0.191804468631744
-0.669736444950104	-6.43734264373779	-4.20003747940063	0.0374358296394348	0.420501440763474	0.194494187831879
-0.628542065620422	-6.40983629226685	-4.10307884216309	0.0373389795422554	0.415670037269592	0.197198331356049
-0.592886626720428	-6.31212949752808	-4.07824897766113	0.0395518280565739	0.412518322467804	0.206581726670265
-0.554528713226318	-6.28868818283081	-4.07246112823486	0.0402588881552219	0.410348445177078	0.210876524448395
-0.555566251277924	-6.28135013580322	-4.04844522476196	0.0401986613869667	0.408410876989365	0.21193166077137
-0.546506524085999	-6.28128385543823	-4.03211545944214	0.0394923575222492	0.406461179256439	0.213254436850548
-0.541364669799805	-6.27551078796387	-4.02311134338379	0.039629552513361	0.405132502317429	0.214717924594879
-0.562842845916748	-6.26395606994629	-4.02180433273315	0.0402785055339336	0.403687685728073	0.216682031750679
-0.59892350435257	-6.27074098587036	-4.01129961013794	0.0406908132135868	0.402661710977554	0.217320948839188
-0.604496717453003	-6.25912475585938	-4.00069379806519	0.0405577719211578	0.401161044836044	0.217817381024361
-0.589050650596619	-6.27155447006226	-3.96236252784729	0.0397778563201427	0.399437248706818	0.21636189520359
-0.567097663879395	-6.27835273742676	-3.92528867721558	0.0388678945600986	0.397954672574997	0.215296447277069
-0.541545212268829	-6.28110647201538	-3.90807557106018	0.0384006910026073	0.396670967340469	0.215994402766228
-0.550615608692169	-6.2876935005188	-3.9094512462616	0.0386173166334629	0.396017640829086	0.216826945543289
-0.558016836643219	-6.27066278457642	-3.90189242362976	0.0386630892753601	0.395064175128937	0.218233332037926
-0.569946706295013	-6.23132276535034	-3.88685202598572	0.0387170054018497	0.394149780273438	0.219730779528618
-0.578819155693054	-6.21227025985718	-3.87120795249939	0.0385394878685474	0.392973631620407	0.221334129571915
-0.582791805267334	-6.21799182891846	-3.85264539718628	0.0380430854856968	0.391787678003311	0.222709268331528
-0.588387429714203	-6.19455242156982	-3.83723473548889	0.0378801375627518	0.390398800373077	0.224266037344933
-0.595612466335297	-6.17410373687744	-3.80459117889404	0.0378125198185444	0.388916879892349	0.225935697555542
-0.603383719921112	-6.17768478393555	-3.79250955581665	0.0371401757001877	0.387504577636719	0.225624516606331
-0.597684323787689	-6.15899229049683	-3.75248169898987	0.0364362224936485	0.385717511177063	0.226254403591156
-0.610667884349823	-6.16651391983032	-3.73157691955566	0.0357253365218639	0.384523987770081	0.226495027542114
-0.623684048652649	-6.14426946640015	-3.72134304046631	0.0357851386070251	0.383095890283585	0.227568060159683
-0.623632729053497	-6.16222524642944	-3.71781420707703	0.0352426990866661	0.38190159201622	0.227713704109192
-0.645481109619141	-6.12543678283691	-3.69040942192078	0.0349864140152931	0.380708515644073	0.22817300260067
-0.634956121444702	-6.13344097137451	-3.66966533660889	0.0340186208486557	0.378961861133575	0.228785812854767
-0.647249460220337	-6.12385129928589	-3.64987897872925	0.0335322618484497	0.37774458527565	0.22905045747757
-0.641000092029572	-6.14560842514038	-3.63713884353638	0.0327941067516804	0.376466006040573	0.228928610682487
-0.663429915904999	-6.12477350234985	-3.62175822257996	0.0324731059372425	0.375062018632889	0.230134814977646
-0.684477806091309	-6.09361934661865	-3.60484480857849	0.0327254720032215	0.373610973358154	0.233464568853378
-0.703532576560974	-6.09842252731323	-3.58435392379761	0.0321152321994305	0.372020155191422	0.233813494443893
-0.715858161449432	-6.09735536575317	-3.56591844558716	0.0313408859074116	0.370676517486572	0.233385041356087
-0.697745263576508	-6.08388948440552	-3.54123044013977	0.0305830724537373	0.368778675794601	0.23547525703907
-0.692633092403412	-6.08845615386963	-3.52330875396729	0.0298044048249722	0.367265790700912	0.236821860074997
-0.650140106678009	-6.08408546447754	-3.495365858078	0.0290605947375298	0.365254312753677	0.237237095832825
-0.649931073188782	-6.07298707962036	-3.46019649505615	0.0284859202802181	0.364161968231201	0.236884742975235
-0.619189321994781	-6.06476306915283	-3.44838976860046	0.0280907079577446	0.362792462110519	0.237811103463173
-0.58685714006424	-6.06678485870361	-3.41836094856262	0.02756885625422	0.361175328493118	0.239443197846413
-0.589140951633453	-6.06941556930542	-3.40108609199524	0.0273513402789831	0.360477834939957	0.239629462361336
-0.585091948509216	-6.06398010253906	-3.37826418876648	0.0268932860344648	0.359454751014709	0.240213096141815
-0.587653934955597	-6.04814481735229	-3.37901282310486	0.026959415525198	0.358967036008835	0.242826789617538
-0.579609632492065	-6.0316948890686	-3.36423635482788	0.0270516071468592	0.358254879713058	0.245713695883751
-0.577805042266846	-6.0289306640625	-3.35637545585632	0.0267715509980917	0.357658714056015	0.246647566556931
-0.554954171180725	-6.01877307891846	-3.33752346038818	0.0267999041825533	0.35689377784729	0.24838787317276
-0.549950957298279	-6.00091123580933	-3.33785796165466	0.0272215716540813	0.356633722782135	0.25131419301033
-0.534233748912811	-5.99451494216919	-3.3301100730896	0.0271626338362694	0.355886399745941	0.254411786794662
-0.524401545524597	-5.98425388336182	-3.31296920776367	0.0272908322513103	0.355173587799072	0.256924480199814
-0.542691946029663	-5.962721824646	-3.30486345291138	0.0276871602982283	0.354753732681274	0.259045302867889
-0.556043982505798	-5.9518928527832	-3.30186915397644	0.0278882533311844	0.354354679584503	0.261122226715088
-0.546109676361084	-5.94588232040405	-3.29332947731018	0.0278872307389975	0.353431522846222	0.263482451438904
-0.565963745117188	-5.91993522644043	-3.27351760864258	0.0282680131494999	0.352967530488968	0.265937298536301
-0.578663885593414	-5.91165447235107	-3.27059698104858	0.0283248424530029	0.352430909872055	0.268018156290054
-0.5796799659729	-5.91212606430054	-3.25286984443665	0.0281391050666571	0.351263552904129	0.269383251667023
-0.597200930118561	-5.87488794326782	-3.24035453796387	0.0288537554442883	0.350852936506271	0.27171328663826
-0.607720077037811	-5.87204360961914	-3.22640562057495	0.0284607373178005	0.349620699882507	0.273286640644073
-0.598859071731567	-5.86307096481323	-3.18127751350403	0.0279496163129807	0.348142862319946	0.27387472987175
-0.601465582847595	-5.83844661712646	-3.16069078445435	0.027982184663415	0.347287863492966	0.274889767169952
-0.594068109989166	-5.8224892616272	-3.14859175682068	0.0279168710112572	0.34614497423172	0.276434719562531
-0.617358446121216	-5.84814739227295	-3.11626029014587	0.0273265335708857	0.344732731580734	0.273931264877319
-0.822189509868622	-5.90219640731812	-3.11125135421753	0.027611032128334	0.345313251018524	0.255902945995331
-0.722701847553253	-5.97352170944214	-3.12164378166199	0.0262950360774994	0.343340247869492	0.256480902433395
-0.730411112308502	-5.87597179412842	-3.0763988494873	0.0257736779749393	0.342784851789474	0.263373225927353
-0.663208246231079	-5.85627603530884	-3.01947569847107	0.0240346323698759	0.340015232563019	0.267536669969559
-0.625060021877289	-5.83451843261719	-2.99697661399841	0.023703021928668	0.338461816310883	0.271362990140915
-0.632418692111969	-5.81324005126953	-2.97020530700684	0.0232289955019951	0.33696323633194	0.276273310184479
-0.66226190328598	-5.75777244567871	-2.96520400047302	0.0235960781574249	0.335381805896759	0.280681937932968
-0.70660787820816	-5.71313858032227	-2.94915151596069	0.0237131416797638	0.333460062742233	0.283915191888809
-0.710449576377869	-5.66652870178223	-2.92095232009888	0.0240179765969515	0.331569641828537	0.288221150636673
-0.764101088047028	-5.67867374420166	-2.89232325553894	0.0227752160280943	0.329891592264175	0.287330210208893
-0.771616876125336	-5.65111064910889	-2.88046646118164	0.022426676005125	0.327790856361389	0.289649665355682
-0.776107311248779	-5.61715030670166	-2.87255263328552	0.0225968025624752	0.325754165649414	0.295266091823578
-0.78983336687088	-5.57316780090332	-2.84065771102905	0.0229344572871923	0.323361217975616	0.299909740686417
-0.801168203353882	-5.57959794998169	-2.80438327789307	0.0219229720532894	0.321136504411697	0.301636248826981
-0.769924342632294	-5.54886198043823	-2.75465512275696	0.0215341728180647	0.318755626678467	0.302395045757294
-0.748476445674896	-5.56310081481934	-2.72959041595459	0.021130932494998	0.317365109920502	0.302042871713638
-0.737291991710663	-5.58435726165771	-2.69605731964111	0.0203517396003008	0.315588802099228	0.300693660974503
-0.721446752548218	-5.5705885887146	-2.68127036094666	0.0209199339151382	0.314695119857788	0.301601767539978
-0.718429386615753	-5.56596040725708	-2.66771364212036	0.0208889525383711	0.313604205846787	0.303606152534485
-0.688780605792999	-5.53788661956787	-2.65072560310364	0.0213016122579575	0.31196141242981	0.307990372180939
-0.680761635303497	-5.53290939331055	-2.6393096446991	0.0217167567461729	0.310823827981949	0.311049461364746
-0.691741645336151	-5.53154897689819	-2.62736296653748	0.0218273885548115	0.309618353843689	0.313900530338287
-0.706172108650208	-5.50809001922607	-2.64059400558472	0.0227884072810411	0.308403491973877	0.318858295679092
-0.727758169174194	-5.49091339111328	-2.63916730880737	0.0234934855252504	0.306697547435761	0.324314296245575
-0.75739973783493	-5.4790678024292	-2.63449311256409	0.0238001421093941	0.305191040039063	0.328482180833817
-0.769711077213287	-5.45289897918701	-2.62252116203308	0.0242807008326054	0.303267866373062	0.332217365503311
-0.732438087463379	-5.46123838424683	-2.60568642616272	0.0245111715048552	0.300566583871841	0.335227757692337
-0.728312313556671	-5.46586847305298	-2.59397530555725	0.024668924510479	0.298372834920883	0.33763924241066
-0.687182903289795	-5.46852922439575	-2.53868818283081	0.0245204586535692	0.295253098011017	0.340355694293976
-0.657504320144653	-5.44774436950684	-2.53277158737183	0.0256213787943125	0.292696505784988	0.34221425652504
-0.626365482807159	-5.47337007522583	-2.48321294784546	0.0254367180168629	0.290166527032852	0.34271827340126
-0.591028213500977	-5.47707080841064	-2.42717337608337	0.0256756078451872	0.287522733211517	0.341887176036835
-0.53816545009613	-5.50537157058716	-2.39163613319397	0.0259458981454372	0.284935355186462	0.339239150285721
-0.470229685306549	-5.53070640563965	-2.34855079650879	0.026326272636652	0.282741218805313	0.337548643350601
-0.425188809633255	-5.55182886123657	-2.31040787696838	0.0264103747904301	0.280253380537033	0.337704032659531
-0.392062544822693	-5.52914953231812	-2.26954650878906	0.0278172045946121	0.278162240982056	0.339484006166458
-0.327424854040146	-5.55165672302246	-2.23128747940063	0.0285659674555063	0.275344640016556	0.341287136077881
-0.274604946374893	-5.55166721343994	-2.17818665504456	0.0294683501124382	0.272434532642365	0.340897142887115
-0.246832296252251	-5.58714914321899	-2.12269854545593	0.0303467586636543	0.269562214612961	0.33820253610611
-0.188010111451149	-5.63716650009155	-2.08286166191101	0.0313635617494583	0.265676438808441	0.333473116159439
-0.138558253645897	-5.71673774719238	-2.01656246185303	0.0322426445782185	0.261991739273071	0.327364146709442
-0.067020870745182	-5.79201126098633	-1.9170994758606	0.03203484416008	0.256957560777664	0.322207868099213
-0.0168644841760397	-5.81172466278076	-1.81169486045837	0.0330378189682961	0.252555310726166	0.317952662706375
0.123670995235443	-5.85742425918579	-1.7302553653717	0.0343170315027237	0.246710211038589	0.314217299222946
0.204180166125298	-5.91439533233643	-1.64954245090485	0.0355607569217682	0.241973266005516	0.310089260339737
0.240817412734032	-5.94034433364868	-1.56725370883942	0.0369384586811066	0.236961737275124	0.305083006620407
0.0413320772349834	-5.97248601913452	-1.48646664619446	0.038495346903801	0.234163954854012	0.29615506529808
-0.0106295952573419	-6.0299072265625	-1.493523478508	0.0394252762198448	0.230114117264748	0.300611823797226
0.0487385354936123	-5.99481916427612	-1.46365964412689	0.0399737656116486	0.225158959627151	0.31473109126091
0.034143965691328	-5.86486911773682	-1.41518199443817	0.0413482561707497	0.220790401101112	0.321317821741104
-0.0243970472365618	-5.88091850280762	-1.35783171653748	0.0404769666492939	0.216927587985992	0.318543046712875
-0.109261877834797	-5.97988605499268	-1.31147277355194	0.0382681600749493	0.214033290743828	0.313530474901199
-0.0994635447859764	-5.99230718612671	-1.30005836486816	0.0374411456286907	0.211050674319267	0.318169385194778
-0.0389388352632523	-5.97671175003052	-1.24086689949036	0.0361458919942379	0.207198828458786	0.326521337032318
-0.0556859523057938	-5.94661951065063	-1.16392815113068	0.0344933308660984	0.204299673438072	0.331953972578049
0.00665672728791833	-5.89683723449707	-1.14398539066315	0.0345104560256004	0.201048105955124	0.342907816171646
0.0368726886808872	-5.81024742126465	-1.1769106388092	0.0355859473347664	0.199066713452339	0.355742126703262
0.0796611905097961	-5.77014446258545	-1.16723573207855	0.0358837991952896	0.196634486317635	0.360956996679306
0.0506800785660744	-5.80778455734253	-1.09908151626587	0.0339915938675404	0.19413535296917	0.358073830604553
0.0639890655875206	-5.80303621292114	-1.09595108032227	0.0338006243109703	0.191269442439079	0.359365016222
0.0883977189660072	-5.84157180786133	-1.10109984874725	0.032803688198328	0.189765900373459	0.365271419286728
0.0892084315419197	-5.76746940612793	-1.08584201335907	0.0332502350211143	0.187600344419479	0.374675422906876
0.156165778636932	-5.68789196014404	-1.07357883453369	0.0332587622106075	0.184594884514809	0.389318078756332
0.211387917399406	-5.64623737335205	-1.0419499874115	0.0332584045827389	0.181915104389191	0.395823210477829
0.160511523485184	-5.70355796813965	-1.01686775684357	0.0317157544195652	0.180265337228775	0.388558894395828
0.138237163424492	-5.73730754852295	-1.0149302482605	0.0305254049599171	0.179054901003838	0.388402581214905
0.190024837851524	-5.65414237976074	-1.0658323764801	0.0316586457192898	0.177659928798676	0.404276847839355
0.234469562768936	-5.58104038238525	-1.07636821269989	0.032550010830164	0.17557618021965	0.419295459985733
0.17209255695343	-5.56403398513794	-1.05388593673706	0.0325598381459713	0.174321293830872	0.421267241239548
0.135452032089233	-5.60344934463501	-1.02441763877869	0.0311326310038567	0.172543108463287	0.417496025562286
0.141670703887939	-5.64066791534424	-0.992791354656219	0.0294542070478201	0.17074017226696	0.418340712785721
0.084206260740757	-5.57355976104736	-1.01707720756531	0.0301643125712872	0.170725092291832	0.429631620645523
0.14639650285244	-5.47889423370361	-1.02007162570953	0.031554788351059	0.168499141931534	0.446236550807953
0.146109506487846	-5.44033575057983	-1.01149988174438	0.0318383611738682	0.167162328958511	0.45110011100769
0.0141449263319373	-5.5134391784668	-0.958980679512024	0.0296918153762817	0.166387736797333	0.44119393825531
0.0092780040577054	-5.50318479537964	-0.954249262809753	0.0287347845733166	0.16472826898098	0.448909848928452
0.0472254939377308	-5.34617042541504	-1.00116336345673	0.0311825163662434	0.164086073637009	0.471007168292999
0.0403755530714989	-5.23911190032959	-1.05324101448059	0.03249267116189	0.16263011097908	0.489687711000443
0.0216916259378195	-5.14585399627686	-1.04455184936523	0.0330502316355705	0.160520568490028	0.498752981424332
-0.0197492707520723	-5.18548202514648	-0.981378078460693	0.0315154828131199	0.158314079046249	0.488862782716751
-0.0833100825548172	-5.32240104675293	-0.937119901180267	0.0280722454190254	0.157195180654526	0.469169437885284
0.0371737591922283	-5.42000770568848	-0.873425126075745	0.0248183328658342	0.154047250747681	0.463039517402649
0.108952358365059	-5.48870992660522	-0.802909672260284	0.022901052609086	0.152308851480484	0.460881799459457
0.129434928297997	-5.53838777542114	-0.775655686855316	0.0208579692989588	0.151184678077698	0.460602551698685
0.165290385484695	-5.42318391799927	-0.770806968212128	0.0214692000299692	0.150512129068375	0.472462773323059
0.264049887657166	-5.26901006698608	-0.802580118179321	0.0229145828634501	0.149090826511383	0.492189973592758
0.304687082767487	-5.21854162216187	-0.788130044937134	0.0228377021849155	0.146951273083687	0.495575666427612
0.277366876602173	-5.30899953842163	-0.720014929771423	0.0198332164436579	0.145125821232796	0.479815065860748
0.321512758731842	-5.38084268569946	-0.670527517795563	0.0162469316273928	0.143582001328468	0.470114052295685
0.420609474182129	-5.4526252746582	-0.637640118598938	0.0136864185333252	0.140913158655167	0.464858859777451
0.424922734498978	-5.5089750289917	-0.617002189159393	0.0126309702172875	0.13985887169838	0.459356963634491
0.381748706102371	-5.59061479568481	-0.552933514118195	0.0102387135848403	0.13908326625824	0.453211545944214
0.40948498249054	-5.64052200317383	-0.516292214393616	0.00845056213438511	0.137670889496803	0.451328247785568
0.401847213506699	-5.57646703720093	-0.517538547515869	0.00893711857497692	0.136853665113449	0.452115148305893
0.421775311231613	-5.61083841323853	-0.45018744468689	0.00668986840173602	0.135096535086632	0.448314309120178
0.409520208835602	-5.62634515762329	-0.37482088804245	0.00393077591434121	0.133807122707367	0.445277571678162
0.422202348709106	-5.60735940933228	-0.319490045309067	0.00242314906790853	0.131920680403709	0.442641973495483
0.402271330356598	-5.63696718215942	-0.313407808542252	0.000406592793297023	0.130914598703384	0.444085001945496
0.386921018362045	-5.54020404815674	-0.292560130357742	0.000232660488109104	0.129562214016914	0.453278094530106
0.344078719615936	-5.46922206878662	-0.262386471033096	-0.000614739314187318	0.128286197781563	0.462627440690994
0.305257022380829	-5.39733600616455	-0.242431357502937	-0.00153281982056797	0.126914575695992	0.47084578871727
0.277841240167618	-5.3388524055481	-0.231712773442268	-0.00255726673640311	0.125262439250946	0.473650097846985
0.214240252971649	-5.3471999168396	-0.222861900925636	-0.00424323230981827	0.124597102403641	0.470810621976852
0.260325580835342	-5.3742790222168	-0.21271288394928	-0.00661485828459263	0.122663736343384	0.464891344308853
0.243965208530426	-5.46189832687378	-0.143767431378365	-0.0100271785631776	0.12141589820385	0.451978534460068
0.316296249628067	-5.56398725509644	-0.092379055917263	-0.0139411026611924	0.11996228992939	0.452826797962189
0.356446981430054	-5.48820686340332	-0.120781265199184	-0.0144001711159945	0.118929214775562	0.462915778160095
0.412396281957626	-5.39475440979004	-0.107550725340843	-0.0155468508601189	0.116858288645744	0.480717211961746
0.40193909406662	-5.23012161254883	-0.0980492383241653	-0.0159018784761429	0.114660255610943	0.498419463634491
0.373950064182281	-5.12846803665161	-0.120091862976551	-0.0170136075466871	0.112054049968719	0.507343411445618
0.340078592300415	-5.08188915252686	-0.129092454910278	-0.0186604168266058	0.109283328056335	0.510299444198608
0.339344829320908	-5.05168867111206	-0.147051855921745	-0.0203678756952286	0.106457211077213	0.512014150619507
0.346277266740799	-5.07636117935181	-0.137160897254944	-0.0228992719203234	0.103485703468323	0.510992527008057
0.377825945615768	-5.09820365905762	-0.103930689394474	-0.0256022959947586	0.100485496222973	0.511548280715942
0.417130500078201	-5.11277961730957	-0.0682173892855644	-0.0282787382602692	0.0974054634571075	0.515155494213104
0.453751564025879	-5.09681797027588	-0.0367198400199413	-0.0305435974150896	0.0945878773927689	0.523552000522614
0.517341554164886	-5.01851606369019	-0.0371426679193974	-0.0318449921905994	0.092102438211441	0.537456274032593
0.589542865753174	-4.94809150695801	-0.058693028986454	-0.0327736139297485	0.0892882645130157	0.550325453281403
0.584959328174591	-4.89786195755005	-0.0529116056859493	-0.034090381115675	0.0870493501424789	0.555356502532959
0.608172357082367	-4.87604331970215	-0.0865481197834015	-0.0355549119412899	0.0847157314419746	0.55999618768692
0.622114479541779	-4.8673357963562	-0.0651047676801682	-0.0374350287020206	0.082311674952507	0.565514922142029
0.620674788951874	-4.88654804229736	-0.0320623740553856	-0.0395570434629917	0.080073744058609	0.562298059463501
0.677663207054138	-4.97027206420898	-0.0363515354692936	-0.0418268218636513	0.0780097022652626	0.557756364345551
0.729361116886139	-4.99150562286377	0.00386345642618835	-0.0432801209390163	0.0759993940591812	0.559366524219513
0.757302939891815	-4.96562051773071	0.0535680986940861	-0.0451674535870552	0.0739760845899582	0.559947311878204
0.802462935447693	-4.98738765716553	0.0895751491189003	-0.0465767085552216	0.0722781270742416	0.554352223873138
0.778388440608978	-5.05746698379517	0.118229575455189	-0.0481379926204681	0.0710874795913696	0.541612803936005
0.819917619228363	-5.11627006530762	0.154807761311531	-0.050045058131218	0.0690420791506767	0.53084409236908
0.795991182327271	-5.15852165222168	0.216761603951454	-0.0521208792924881	0.0686269700527191	0.522918999195099
0.802533805370331	-5.20377683639526	0.248875394463539	-0.0540466010570526	0.0671428218483925	0.517001688480377
0.80417811870575	-5.23628711700439	0.298707485198975	-0.0554081350564957	0.066411554813385	0.51128488779068
0.78517758846283	-5.2701096534729	0.297995239496231	-0.0560756884515285	0.0664615631103516	0.505300283432007
0.774830520153046	-5.29061651229858	0.286502361297607	-0.0564144551753998	0.0661048963665962	0.504424631595612
0.747143626213074	-5.19695568084717	0.302958130836487	-0.0562028214335442	0.0662347599864006	0.511689901351929
0.72503924369812	-5.13530254364014	0.322553515434265	-0.0566233955323696	0.0656451433897018	0.514428794384003
0.67405754327774	-5.11290121078491	0.326308161020279	-0.0570360720157623	0.0657140761613846	0.509886145591736
0.654009878635406	-5.09812021255493	0.360336005687714	-0.0581273585557938	0.0651400908827782	0.505973935127258
0.663544297218323	-5.09649658203125	0.394245386123657	-0.0590887293219566	0.0644817501306534	0.502721726894379
0.680945932865143	-5.10905933380127	0.397233188152313	-0.0603578723967075	0.0643692389130592	0.505290329456329
0.709502577781677	-5.08166122436523	0.421517789363861	-0.0609745308756828	0.0634623318910599	0.51346492767334
0.682995915412903	-5.04168939590454	0.442460507154465	-0.0612412542104721	0.0630392357707024	0.516665160655975
0.688398659229279	-5.05259370803833	0.454844117164612	-0.0620937161147594	0.0624089166522026	0.51588773727417
0.712649047374725	-5.07440519332886	0.476552933454514	-0.0632548481225967	0.06106873229146	0.511232137680054
0.706384003162384	-5.1090612411499	0.524785816669464	-0.065325602889061	0.0596947073936462	0.502534985542297
0.721516728401184	-5.14756917953491	0.590348124504089	-0.0675426498055458	0.0576576516032219	0.495039910078049
0.763114154338837	-5.21508598327637	0.643660187721252	-0.0700873881578445	0.0561610795557499	0.491518050432205
0.806163191795349	-5.2263765335083	0.675922870635986	-0.071904182434082	0.0545024275779724	0.490625023841858
0.853082656860352	-5.16030311584473	0.724584639072418	-0.0730064734816551	0.0527581870555878	0.494888156652451
0.925638318061829	-5.12831211090088	0.759734392166138	-0.0747338980436325	0.0510223358869553	0.500887989997864
0.966337144374847	-5.10200023651123	0.788684964179993	-0.0763996616005898	0.0492513962090015	0.506166338920593
1.01251661777496	-5.04269695281982	0.801509737968445	-0.0772724151611328	0.0475069582462311	0.509544968605042
1.0615211725235	-5.00220203399658	0.826099872589111	-0.078063853085041	0.045676801353693	0.508661925792694
1.05159640312195	-5.00178813934326	0.844277799129486	-0.0793336406350136	0.0442961454391479	0.501397907733917
1.0003434419632	-5.02624273300171	0.897279322147369	-0.0812214016914368	0.0430719405412674	0.492841571569443
0.971947908401489	-5.06132030487061	0.983756065368652	-0.0833478271961212	0.0413477383553982	0.483011335134506
0.919169843196869	-5.12207365036011	1.05323481559753	-0.0857465267181396	0.0402332916855812	0.475611418485641
1.00776135921478	-5.20078420639038	1.07598304748535	-0.088159091770649	0.0378714874386787	0.47354593873024
1.06620752811432	-5.20466089248657	1.07657814025879	-0.0890211686491966	0.0369498543441296	0.472106993198395
1.12799286842346	-5.19628667831421	1.07187640666962	-0.0903530344367027	0.0353502780199051	0.471036463975906
1.18666195869446	-5.1848669052124	1.096635222435	-0.0918636322021484	0.0337034687399864	0.469295293092728
1.20076060295105	-5.1747932434082	1.13277304172516	-0.0938573181629181	0.0315918102860451	0.467152118682861
1.17726421356201	-5.17084980010986	1.17125856876373	-0.0957276225090027	0.0296916030347347	0.462850958108902
1.17180860042572	-5.1886100769043	1.2039088010788	-0.0975314751267433	0.0274449698626995	0.455592006444931
1.11726272106171	-5.23446464538574	1.24660348892212	-0.0997305065393448	0.025706198066473	0.44584733247757
1.01342916488647	-5.26838254928589	1.28571462631226	-0.101631551980972	0.0244611669331789	0.435219466686249
1.05681693553925	-5.35418081283569	1.30093586444855	-0.104277521371841	0.0223386269062757	0.428063273429871
1.05909562110901	-5.39712858200073	1.3420934677124	-0.106542609632015	0.0206579472869635	0.420096635818481
1.08146452903748	-5.40236186981201	1.36072170734406	-0.1081832498312	0.0192577484995127	0.415265470743179
1.11762535572052	-5.42179250717163	1.36956465244293	-0.109785579144955	0.0180962216109037	0.411617666482925
1.17252945899963	-5.43180656433105	1.39951479434967	-0.111843459308147	0.0167375579476357	0.407625883817673
1.20131993293762	-5.42447423934937	1.43048524856567	-0.113278701901436	0.0152226984500885	0.401269257068634
1.19210433959961	-5.42141103744507	1.45080494880676	-0.114764846861362	0.0144182788208127	0.394843906164169
1.15105509757996	-5.43855762481689	1.47286427021027	-0.116095751523972	0.0137960221618414	0.388738483190537
1.11374628543854	-5.46030807495117	1.49776005744934	-0.117423921823502	0.0134710175916553	0.383294671773911
1.08445239067078	-5.4586968421936	1.49913144111633	-0.118384994566441	0.0131319370120764	0.377676099538803
1.08607268333435	-5.4732232093811	1.519606590271	-0.119643829762936	0.0126982526853681	0.372885018587112
1.08901417255402	-5.4771876335144	1.52050137519836	-0.120617777109146	0.0122140627354383	0.367858976125717
1.06166696548462	-5.47560214996338	1.55628788471222	-0.121725603938103	0.0119981886819005	0.362118691205978
1.04252588748932	-5.4743914604187	1.58424830436707	-0.122959993779659	0.0116609437391162	0.357319474220276
1.06780326366425	-5.46434593200684	1.61433613300323	-0.123848408460617	0.0111652882769704	0.352532714605331
1.1224422454834	-5.42997407913208	1.6323606967926	-0.12456638365984	0.010740902274847	0.345893561840057
1.16851985454559	-5.40647125244141	1.64655911922455	-0.124965094029903	0.0103678405284882	0.337873309850693
1.11982905864716	-5.38632726669312	1.6544497013092	-0.124887377023697	0.0112824998795986	0.331204891204834
1.06759142875671	-5.36644124984741	1.6417053937912	-0.124008558690548	0.0125759951770306	0.327471196651459
0.985256433486938	-5.33205842971802	1.6053649187088	-0.122034251689911	0.0150919603183866	0.323109120130539
0.830881893634796	-5.27220010757446	1.47260439395905	-0.116805501282215	0.0200843717902899	0.313411414623261
0.904696702957153	-5.58241128921509	1.62105989456177	-0.12020929902792	0.0204569976776838	0.299778014421463
1.08384478092194	-5.63530158996582	1.86407220363617	-0.128029108047485	0.0138603504747152	0.301873862743378
1.06821393966675	-5.51116895675659	2.00646424293518	-0.131014734506607	0.00944872573018074	0.290188759565353
1.23956847190857	-5.54879808425903	1.96698367595673	-0.133054584264755	0.00429902458563447	0.284499287605286
1.20220625400543	-5.56699419021606	1.90016794204712	-0.133583322167397	0.00252273492515087	0.27480348944664
1.21529674530029	-5.55276727676392	1.9121880531311	-0.136456027626991	-0.00115323229692876	0.268625497817993
1.09748148918152	-5.49330186843872	1.8981419801712	-0.137085765600204	-0.00196224334649742	0.260910153388977
1.17132449150085	-5.48728895187378	1.84391963481903	-0.13798014819622	-0.00401616003364325	0.258520871400833
1.15550482273102	-5.43203592300415	1.86005413532257	-0.139223843812943	-0.00552478106692433	0.253611624240875
1.18541944026947	-5.40661811828613	1.91509580612183	-0.141861125826836	-0.00816531479358673	0.250873506069183
1.24056279659271	-5.39403057098389	1.98212718963623	-0.144753113389015	-0.0107573978602886	0.249252557754517
1.30692303180695	-5.41177368164063	2.02116990089417	-0.147334516048431	-0.0133266765624285	0.247057780623436
1.35753560066223	-5.43161773681641	2.02589797973633	-0.14920100569725	-0.0156258959323168	0.243167728185654
1.38889586925507	-5.43664932250977	2.02081942558289	-0.150598183274269	-0.0176233164966106	0.238896191120148
1.39878630638123	-5.43647718429565	2.02145671844482	-0.152214109897614	-0.0192645322531462	0.234893321990967
1.39832377433777	-5.44724464416504	2.04091429710388	-0.154347971081734	-0.0209135338664055	0.23145680129528
1.383669257164	-5.40777158737183	2.06658959388733	-0.155696108937263	-0.0217919871211052	0.227812424302101
1.4366592168808	-5.38407373428345	2.08117866516113	-0.157200142741203	-0.0237351190298796	0.226308286190033
1.43605613708496	-5.35853910446167	2.07603907585144	-0.158100888133049	-0.0247605387121439	0.224141374230385
1.46056401729584	-5.34434843063354	2.09376263618469	-0.159585103392601	-0.0267143379896879	0.221803233027458
1.4887410402298	-5.36998605728149	2.09684562683105	-0.161520436406136	-0.0281488616019487	0.21814601123333
1.47753977775574	-5.3732385635376	2.11588335037231	-0.163335621356964	-0.0293351002037525	0.214513063430786
1.46502196788788	-5.35047674179077	2.10720062255859	-0.164132073521614	-0.030274236574769	0.212138220667839
1.46780848503113	-5.36143922805786	2.11960411071777	-0.165662482380867	-0.0311021283268929	0.210399225354195
1.4684511423111	-5.35994052886963	2.12399744987488	-0.16702526807785	-0.0321970693767071	0.209401920437813
1.47843742370605	-5.3466739654541	2.13212895393372	-0.168134719133377	-0.033405527472496	0.207579791545868
1.49539637565613	-5.3562126159668	2.15969586372375	-0.170056983828545	-0.0347960330545902	0.205296874046326
1.48665940761566	-5.34263134002686	2.17454504966736	-0.171604871749878	-0.0358421355485916	0.202674299478531
1.48365700244904	-5.35731840133667	2.1836416721344	-0.173142939805984	-0.0369162112474442	0.200772002339363
1.45441615581512	-5.33916091918945	2.16674280166626	-0.173943743109703	-0.0376042611896992	0.19923447072506
1.45414876937866	-5.36315584182739	2.14984178543091	-0.17547219991684	-0.0385314933955669	0.197981685400009
1.45434880256653	-5.38695859909058	2.15028929710388	-0.177048310637474	-0.0397207550704479	0.196074768900871
1.45092701911926	-5.40270853042603	2.15888452529907	-0.178998351097107	-0.0409839525818825	0.193839281797409
1.4359837770462	-5.38522672653198	2.15629959106445	-0.180430009961128	-0.0422526113688946	0.191914275288582
1.42917418479919	-5.37465333938599	2.15795302391052	-0.18195241689682	-0.0435087792575359	0.190398350358009
1.44041705131531	-5.37966537475586	2.15493512153625	-0.183520913124084	-0.0449186339974403	0.189392849802971
1.43608701229095	-5.38854837417603	2.16152000427246	-0.185388132929802	-0.0461983196437359	0.187917917966843
1.41689205169678	-5.38602781295776	2.18580603599548	-0.18740139901638	-0.0477890558540821	0.186339154839516
1.40638339519501	-5.39247608184814	2.19350552558899	-0.189099729061127	-0.049056563526392	0.184467315673828
1.41677248477936	-5.3920373916626	2.1722617149353	-0.190333619713783	-0.0500729940831661	0.183328300714493
1.42603302001953	-5.37483644485474	2.18513870239258	-0.191904723644257	-0.0512789748609066	0.182632386684418
1.41667711734772	-5.36020374298096	2.20721840858459	-0.193906173110008	-0.0524839349091053	0.182254761457443
1.41532647609711	-5.34527921676636	2.21392321586609	-0.195574700832367	-0.0539630874991417	0.181919544935226
1.40707433223724	-5.35391998291016	2.21293997764587	-0.197394832968712	-0.0551611483097076	0.180702552199364
1.41025352478027	-5.37146043777466	2.18778896331787	-0.199106648564339	-0.0564407147467136	0.179409071803093
1.39089274406433	-5.36852693557739	2.18210673332214	-0.200657546520233	-0.0576803497970104	0.178087592124939
1.38341701030731	-5.37336874008179	2.18421459197998	-0.202697813510895	-0.0590275414288044	0.177221328020096
1.38126468658447	-5.36742782592773	2.18968987464905	-0.204581066966057	-0.0603044703602791	0.176447406411171
1.37941873073578	-5.36556243896484	2.19325995445251	-0.206383734941483	-0.0615261867642403	0.17517077922821
1.37873470783234	-5.36362886428833	2.19359660148621	-0.208319172263145	-0.0627294108271599	0.174136936664581
1.37773597240448	-5.36725759506226	2.1901216506958	-0.210148587822914	-0.063747800886631	0.173609673976898
1.36906552314758	-5.35078287124634	2.18495893478394	-0.211576044559479	-0.0648397877812386	0.173756971955299
1.36513328552246	-5.34833192825317	2.17441511154175	-0.213191047310829	-0.0658644065260887	0.174106284976006
1.37313413619995	-5.34965705871582	2.17341279983521	-0.215115681290627	-0.0672147199511528	0.174130961298943
1.39197432994843	-5.35604238510132	2.19237017631531	-0.21741384267807	-0.0688536316156387	0.173527806997299
1.39039731025696	-5.3513650894165	2.20835065841675	-0.219442963600159	-0.0703201666474342	0.172345861792564
1.38084185123444	-5.35115242004395	2.22031569480896	-0.221312806010246	-0.0714295953512192	0.171109989285469
1.37800049781799	-5.35748481750488	2.21499705314636	-0.222926184535027	-0.0725117772817612	0.170235335826874
1.38321042060852	-5.35203313827515	2.21145629882813	-0.224204957485199	-0.0733981430530548	0.169528499245644
1.38219344615936	-5.36090517044067	2.20582628250122	-0.225685507059097	-0.0739939957857132	0.16892297565937
1.37509512901306	-5.35872364044189	2.2083375453949	-0.227040633559227	-0.0746138021349907	0.168502748012543
1.37305009365082	-5.35346174240112	2.20224666595459	-0.228414937853813	-0.075386069715023	0.168327629566193
1.36124682426453	-5.35226631164551	2.19846081733704	-0.229793399572372	-0.075987197458744	0.168090835213661
1.33657765388489	-5.3441047668457	2.18578243255615	-0.231036961078644	-0.0765425339341164	0.167799577116966
1.30159747600555	-5.33770084381104	2.17255544662476	-0.232122704386711	-0.076955072581768	0.167361348867416
1.26299226284027	-5.3377890586853	2.16769170761108	-0.23331606388092	-0.0773209258913994	0.166896894574165
1.22641468048096	-5.33165121078491	2.15826988220215	-0.234590157866478	-0.0776967108249664	0.166265770792961
1.18205833435059	-5.32524299621582	2.15446639060974	-0.235927894711494	-0.0780933424830437	0.165385991334915
1.12992870807648	-5.31977415084839	2.14745831489563	-0.237188428640366	-0.0784482210874558	0.164457514882088
1.08601486682892	-5.31982612609863	2.13646769523621	-0.238516166806221	-0.0786663219332695	0.16371314227581
1.04685771465302	-5.31868553161621	2.11964321136475	-0.239880725741386	-0.0789248123764992	0.163143038749695
1.00987601280212	-5.31865835189819	2.11538314819336	-0.24131190776825	-0.0793111547827721	0.162678211927414
0.978171646595001	-5.3153862953186	2.10657215118408	-0.242672115564346	-0.0794785246253014	0.162117376923561
0.887380480766296	-5.23629808425903	2.19179844856262	-0.245149105787277	-0.0796320661902428	0.162316456437111
0.897697567939758	-5.23755645751953	2.21076083183289	-0.248119860887527	-0.0802855938673019	0.164160996675491
0.874687552452087	-5.30072927474976	2.12132930755615	-0.249119073152542	-0.0799065753817558	0.163814336061478
0.769130825996399	-5.32664442062378	2.03083467483521	-0.250060349702835	-0.0786807388067245	0.161124408245087
0.743744075298309	-5.38499069213867	1.95371186733246	-0.253023475408554	-0.0792623460292816	0.159702971577644
0.674416959285736	-5.39724731445313	1.88016283512115	-0.255212724208832	-0.0799233913421631	0.158935502171516
0.556705176830292	-5.37096929550171	1.84492123126984	-0.25739985704422	-0.0793101042509079	0.158512085676193
0.49726590514183	-5.28480815887451	1.84791922569275	-0.258967965841293	-0.0790838599205017	0.160350412130356
0.441137939691544	-5.23523855209351	1.86052751541138	-0.26084178686142	-0.0784919336438179	0.161603555083275
0.441659808158875	-5.22256231307983	1.87165558338165	-0.263396203517914	-0.0784170031547546	0.162928149104118
0.477846145629883	-5.24377250671387	1.84979450702667	-0.265842139720917	-0.078131228685379	0.163328573107719
0.48148301243782	-5.25718641281128	1.81343924999237	-0.267510682344437	-0.0774798691272736	0.162295386195183
0.421409785747528	-5.27854299545288	1.76065790653229	-0.268865913152695	-0.0761250555515289	0.160768404603004
0.325695186853409	-5.27377414703369	1.74908363819122	-0.270632237195969	-0.0745728388428688	0.160031035542488
0.271318644285202	-5.26799297332764	1.7486891746521	-0.272798210382462	-0.0731842964887619	0.1602403819561
0.258421212434769	-5.27615022659302	1.74378573894501	-0.274939805269241	-0.0717567652463913	0.161051645874977
0.294970244169235	-5.24952363967896	1.73302567005157	-0.277510672807693	-0.0704931616783142	0.163245037198067
0.253255903720856	-5.18350982666016	1.8243590593338	-0.28120282292366	-0.0689817890524864	0.166402667760849
0.149474769830704	-5.26332855224609	1.82460904121399	-0.284824639558792	-0.0686308369040489	0.169649556279182
0.023076131939888	-5.37584590911865	1.64716351032257	-0.285862624645233	-0.0685460194945335	0.1636643409729
-0.0595553889870644	-5.28794717788696	1.67387139797211	-0.287582695484161	-0.0719015523791313	0.158149495720863
-0.0881832018494606	-5.26177358627319	1.66875350475311	-0.290348440408707	-0.0753564164042473	0.157333359122276
-0.0978908985853195	-5.28077459335327	1.59565329551697	-0.291959166526794	-0.0785204321146011	0.155519425868988
-0.163581788539886	-5.24576091766357	1.59158825874329	-0.294000089168549	-0.0816824436187744	0.154687136411667
-0.17428332567215	-5.14697790145874	1.66649723052979	-0.296459376811981	-0.0852217897772789	0.15549136698246
-0.18865142762661	-5.11277914047241	1.7581239938736	-0.300131171941757	-0.0885232910513878	0.158599615097046
-0.220032066106796	-5.11569356918335	1.81773555278778	-0.303030133247375	-0.0907863155007362	0.162461668252945
-0.20667552947998	-5.15911149978638	1.78137016296387	-0.304329514503479	-0.0922966822981834	0.163209736347198
-0.214622676372528	-5.13895463943481	1.77750730514526	-0.305298775434494	-0.0941767022013664	0.164199978113174
-0.217359870672226	-5.13154554367065	1.73172986507416	-0.306192606687546	-0.0956773236393929	0.166103959083557
-0.269865304231644	-5.13146495819092	1.70453536510468	-0.307147234678268	-0.0970679596066475	0.167101979255676
-0.338938266038895	-5.12845277786255	1.6979912519455	-0.308044344186783	-0.0981377512216568	0.167188063263893
-0.380192250013351	-5.11417198181152	1.70711755752563	-0.309087842702866	-0.0992196649312973	0.165974766016006
-0.355130016803741	-5.10074806213379	1.76106607913971	-0.310897469520569	-0.100848570466042	0.167169854044914
-0.315511614084244	-5.09061145782471	1.80053055286407	-0.312373727560043	-0.102154545485973	0.170247659087181
-0.265743285417557	-5.07690000534058	1.82013523578644	-0.313087493181229	-0.103102967143059	0.173305973410606
-0.205105900764465	-5.04838562011719	1.81678366661072	-0.313225656747818	-0.103800989687443	0.17700083553791
-0.139600649476051	-5.00616025924683	1.83357977867126	-0.313407272100449	-0.10469663143158	0.180968329310417
-0.113751240074635	-4.9812593460083	1.85694468021393	-0.313663929700851	-0.105500571429729	0.184311419725418
-0.118833497166634	-4.98372793197632	1.85121321678162	-0.313697159290314	-0.10568019002676	0.185794532299042
-0.131016209721565	-4.98690748214722	1.83092987537384	-0.313570827245712	-0.105551198124886	0.185546949505806
-0.116341270506382	-4.97733879089355	1.83375585079193	-0.313669204711914	-0.105520375072956	0.185978755354881
-0.103867456316948	-4.97918653488159	1.83137261867523	-0.313636839389801	-0.105406150221825	0.186924740672112
-0.103541575372219	-4.99069404602051	1.82326519489288	-0.313468545675278	-0.105036176741123	0.187699228525162
-0.0912255868315697	-4.99626350402832	1.81864953041077	-0.313157618045807	-0.104643985629082	0.188496932387352
-0.0737596079707146	-4.99148797988892	1.81827867031097	-0.312969028949738	-0.10437248647213	0.189233765006065
-0.066420204937458	-4.99644136428833	1.81434905529022	-0.312769621610641	-0.104029648005962	0.189781248569489
-0.0653514489531517	-5.00670433044434	1.81050765514374	-0.312719941139221	-0.103487871587276	0.190293878316879
-0.0612666755914688	-5.00510311126709	1.81358122825623	-0.312527567148209	-0.103101074695587	0.190670683979988
-0.0558817982673645	-4.99799776077271	1.81670904159546	-0.312267333269119	-0.103010423481464	0.191442593932152
-0.062174778431654	-4.99194860458374	1.81693160533905	-0.311955839395523	-0.102773919701576	0.192326277494431
-0.0597298182547092	-4.99592733383179	1.79642069339752	-0.311768233776093	-0.102639213204384	0.19242936372757
-0.0484134145081043	-4.98681259155273	1.800626039505	-0.311928004026413	-0.102722622454166	0.193720310926437
-0.0560334920883179	-4.97997426986694	1.80865716934204	-0.31202495098114	-0.102997951209545	0.195162326097488
-0.0669520571827888	-4.9827709197998	1.7932037115097	-0.311874270439148	-0.102997362613678	0.19592073559761
-0.0677335932850838	-4.97763299942017	1.78925216197968	-0.311928898096085	-0.10325912386179	0.196415990591049
-0.0790707916021347	-4.97397422790527	1.78612589836121	-0.311976134777069	-0.103456571698189	0.196746036410332
-0.090020015835762	-4.97655534744263	1.78998351097107	-0.312163263559341	-0.103940322995186	0.197389617562294
-0.0891220048069954	-4.97938919067383	1.79311490058899	-0.312475472688675	-0.104480251669884	0.198526680469513
-0.0895717144012451	-4.97702407836914	1.78574645519257	-0.312682658433914	-0.105106703937054	0.199966073036194
-0.082977831363678	-4.97633934020996	1.78686666488647	-0.312839180231094	-0.105879373848438	0.201117143034935
-0.0702390000224113	-4.97095727920532	1.78753578662872	-0.313041627407074	-0.106623992323875	0.202519953250885
-0.0499788336455822	-4.97052955627441	1.80523693561554	-0.313243299722672	-0.107631675899029	0.204248428344727
-0.0508850999176502	-4.97396373748779	1.82041966915131	-0.313301593065262	-0.108962863683701	0.205020099878311
-0.0223426688462496	-4.9882664680481	1.81807732582092	-0.313747078180313	-0.110703557729721	0.20526148378849
-0.00322154676541686	-5.00168514251709	1.81208968162537	-0.314237773418427	-0.112547375261784	0.205901682376862
-0.00794666819274426	-5.00655841827393	1.80866193771362	-0.314517766237259	-0.11446825414896	0.206547349691391
-0.016283405944705	-4.99202156066895	1.80874085426331	-0.314695358276367	-0.116028033196926	0.206828013062477
-0.0179886743426323	-4.98226594924927	1.81896710395813	-0.314934551715851	-0.117623098194599	0.206809103488922
-0.0221132356673479	-4.96878480911255	1.84938371181488	-0.315311521291733	-0.119639880955219	0.207187592983246
-0.0239060148596764	-4.95783519744873	1.87802195549011	-0.315808296203613	-0.12175215035677	0.207263439893723
-0.0149111952632666	-4.96081829071045	1.8977028131485	-0.316039592027664	-0.123795628547668	0.206774979829788
-0.00820561405271292	-4.95520925521851	1.91800820827484	-0.316052854061127	-0.125805169343948	0.206683993339539
0.00137361488305032	-4.95776891708374	1.9383841753006	-0.316375583410263	-0.127803415060043	0.206864103674889
-0.00318762520328164	-4.96285581588745	1.95691740512848	-0.316735744476318	-0.129723682999611	0.206710711121559
-0.00134769477881491	-4.96414422988892	1.9738997220993	-0.317130446434021	-0.131589815020561	0.206094712018967
-0.000365797255653888	-4.97142553329468	1.97981834411621	-0.317346304655075	-0.133456140756607	0.205557808279991
-0.00256801070645452	-4.97477245330811	1.98480117321014	-0.317445516586304	-0.135148420929909	0.205544129014015
-0.00625333888456225	-4.98788213729858	2.00569868087769	-0.317734569311142	-0.136865869164467	0.205997288227081
-0.00852723326534033	-4.98660326004028	2.02055644989014	-0.317764669656754	-0.138744130730629	0.205978527665138
-0.00408972101286054	-4.98472595214844	2.02748322486877	-0.317908316850662	-0.140503063797951	0.205934271216393
0.0115510858595371	-4.98398494720459	2.04692244529724	-0.318079769611359	-0.142333403229713	0.206583142280579
0.0187022034078836	-4.96652841567993	2.06436038017273	-0.318297475576401	-0.144204393029213	0.207457974553108
0.0126051502302289	-4.95673894882202	2.09296798706055	-0.318416744470596	-0.146090343594551	0.206989198923111
-0.000891375762876123	-4.96025085449219	2.11883163452148	-0.318535000085831	-0.147713869810104	0.205902919173241
-0.00151996035128832	-4.97299432754517	2.12418627738953	-0.318725496530533	-0.149489536881447	0.204484760761261
-0.0121351294219494	-4.98037481307983	2.13858437538147	-0.318953067064285	-0.150974258780479	0.202838435769081
-0.0246985517442226	-5.00726270675659	2.14971280097961	-0.319356679916382	-0.15242525935173	0.199357554316521
-0.031391616910696	-5.03422832489014	2.16484451293945	-0.319846540689468	-0.153739511966705	0.198201835155487
-0.0226180963218212	-5.03310537338257	2.19322896003723	-0.320079386234283	-0.155296877026558	0.201055973768234
-0.0294080227613449	-4.9957480430603	2.2154266834259	-0.319618612527847	-0.156426310539246	0.203137844800949
-0.027069291099906	-4.97473526000977	2.20680928230286	-0.318892955780029	-0.157177820801735	0.203506290912628
-0.0407202690839767	-4.99148082733154	2.20045351982117	-0.318692326545715	-0.158108532428741	0.202761024236679
-0.0624859556555748	-5.02159404754639	2.2123920917511	-0.319184184074402	-0.159186795353889	0.201711684465408
-0.0959025546908379	-5.03459358215332	2.23694705963135	-0.319671928882599	-0.160004392266273	0.200053840875626
-0.120225414633751	-5.03739070892334	2.25488996505737	-0.320005863904953	-0.160903200507164	0.198088511824608
-0.153456062078476	-5.03171014785767	2.2666802406311	-0.320614844560623	-0.161806493997574	0.196679875254631
-0.188904047012329	-5.03169584274292	2.28006958961487	-0.321353524923325	-0.162629559636116	0.195489168167114
-0.22331790626049	-5.0347318649292	2.29878425598145	-0.321721404790878	-0.163698345422745	0.193685859441757
-0.259389966726303	-5.03927612304688	2.300457239151	-0.322072386741638	-0.164383873343468	0.191344454884529
-0.298691779375076	-5.03512477874756	2.31478023529053	-0.322455048561096	-0.165095955133438	0.189266577363014
-0.328949093818665	-5.03904247283936	2.33393478393555	-0.322965055704117	-0.165794715285301	0.187696129083633
-0.346794992685318	-5.03348684310913	2.35968351364136	-0.323353201150894	-0.166661754250526	0.186814069747925
-0.352638900279999	-5.03137636184692	2.37549519538879	-0.323657006025314	-0.167289450764656	0.186474680900574
-0.3547642827034	-5.02660751342773	2.38576102256775	-0.32385328412056	-0.16793218255043	0.186133354902267
-0.359386771917343	-5.03382158279419	2.38754224777222	-0.323785275220871	-0.168342307209969	0.185459718108177
-0.371407836675644	-5.04139566421509	2.39256834983826	-0.323562353849411	-0.168741956353188	0.184491738677025
-0.397377043962479	-5.05404376983643	2.40024280548096	-0.323364704847336	-0.168728560209274	0.182943865656853
-0.430067360401154	-5.07462596893311	2.40789699554443	-0.323101580142975	-0.168666705489159	0.180379435420036
-0.473798871040344	-5.09673643112183	2.41521692276001	-0.322909086942673	-0.168610796332359	0.179574802517891
-0.490335375070572	-5.08878421783447	2.41030025482178	-0.322341978549957	-0.168788701295853	0.179921701550484
-0.534263610839844	-5.04358196258545	2.40485978126526	-0.321474760770798	-0.168231770396233	0.178635984659195
-0.567110538482666	-5.01398849487305	2.43053722381592	-0.321309596300125	-0.168135121464729	0.178449064493179
-0.60111391544342	-5.04212665557861	2.41947984695435	-0.321403056383133	-0.167709097266197	0.177777871489525
-0.633928716182709	-5.06591033935547	2.39577913284302	-0.320976436138153	-0.167002886533737	0.175089910626411
-0.665248811244965	-5.07292127609253	2.38808870315552	-0.320785611867905	-0.166685581207275	0.172862902283669
-0.700533866882324	-5.07707500457764	2.38583016395569	-0.320802062749863	-0.166235059499741	0.171390637755394
-0.744492053985596	-5.08070802688599	2.39484024047852	-0.320856302976608	-0.165809616446495	0.170090839266777
-0.77874618768692	-5.09260368347168	2.39897489547729	-0.321155071258545	-0.165501981973648	0.168668776750565
-0.806837320327759	-5.09615516662598	2.4045786857605	-0.321250408887863	-0.165267407894135	0.167047262191772
-0.825182795524597	-5.11272621154785	2.39306640625	-0.32146030664444	-0.164786458015442	0.1657475233078
-0.846724510192871	-5.12369775772095	2.37935566902161	-0.321521878242493	-0.164275020360947	0.164542689919472
-0.868476569652557	-5.13341808319092	2.37148928642273	-0.321459800004959	-0.163752779364586	0.163488984107971
-0.892947196960449	-5.14037036895752	2.36598443984985	-0.321384727954865	-0.163316607475281	0.162302598357201
-0.913788855075836	-5.15227890014648	2.35999083518982	-0.321281462907791	-0.162939161062241	0.160893946886063
-0.936763405799866	-5.16322612762451	2.360844373703	-0.321003079414368	-0.162758350372314	0.159455254673958
-0.964619994163513	-5.16931104660034	2.37217545509338	-0.320873111486435	-0.162730798125267	0.158286839723587
-0.978745937347412	-5.18179893493652	2.3724319934845	-0.320774376392365	-0.16271884739399	0.15720209479332
-0.985913753509521	-5.20279121398926	2.37181782722473	-0.320691227912903	-0.162594646215439	0.155865386128426
-0.997018218040466	-5.20786237716675	2.3710925579071	-0.320656210184097	-0.162556692957878	0.154940605163574
-1.00370645523071	-5.20908308029175	2.37174487113953	-0.320727676153183	-0.162560611963272	0.15480925142765
-1.00228261947632	-5.21264171600342	2.36969900131226	-0.320818215608597	-0.162537395954132	0.15478515625
-1.00134170055389	-5.22138738632202	2.35822224617004	-0.32092159986496	-0.162431851029396	0.154817134141922
-1.00978648662567	-5.2227087020874	2.37132263183594	-0.320999920368195	-0.162432312965393	0.155032694339752
-1.02179062366486	-5.21967267990112	2.38956475257874	-0.321191281080246	-0.162605166435242	0.154882311820984
-1.04823672771454	-5.21959352493286	2.40831089019775	-0.321378648281097	-0.162810385227203	0.154426082968712
-1.06633973121643	-5.242112159729	2.42034363746643	-0.32197093963623	-0.163191601634026	0.153258994221687
-1.07445669174194	-5.26993465423584	2.38941359519959	-0.322147250175476	-0.163357451558113	0.152415290474892
-1.10139548778534	-5.25530958175659	2.38585472106934	-0.322434544563293	-0.163661971688271	0.152745187282562
-1.12947499752045	-5.21276998519897	2.4215190410614	-0.32306969165802	-0.164495408535004	0.153860569000244
-1.14144039154053	-5.19620561599731	2.439124584198	-0.323938131332397	-0.16509972512722	0.155380859971046
-1.1620819568634	-5.19059610366821	2.45740818977356	-0.324730932712555	-0.165604621171951	0.155692592263222
-1.19848477840424	-5.18290662765503	2.4863555431366	-0.325023174285889	-0.166192501783371	0.155506163835526
-1.21957230567932	-5.17938566207886	2.517737865448	-0.325407892465591	-0.167311191558838	0.155848935246468
-1.22038459777832	-5.20197916030884	2.51236987113953	-0.32549175620079	-0.1683030128479	0.156447142362595
-1.23769736289978	-5.23280572891235	2.46222424507141	-0.325044959783554	-0.168564409017563	0.155591398477554
-1.27952694892883	-5.20444679260254	2.49179005622864	-0.325395941734314	-0.16961744427681	0.155302122235298
-1.29784142971039	-5.17499446868896	2.55012607574463	-0.326658695936203	-0.171108901500702	0.156684368848801
-1.28964376449585	-5.18280696868896	2.5557689666748	-0.327751606702805	-0.171965435147285	0.15746958553791
-1.2884213924408	-5.19864225387573	2.57384967803955	-0.329050034284592	-0.173102408647537	0.157474905252457
-1.29723656177521	-5.19656705856323	2.58675289154053	-0.330203413963318	-0.174100890755653	0.15715579688549
-1.32104599475861	-5.19020318984985	2.58553099632263	-0.330601215362549	-0.174692407250404	0.15718674659729
-1.31846952438354	-5.20235252380371	2.57264304161072	-0.331063508987427	-0.175600618124008	0.158184140920639
-1.32852244377136	-5.2092866897583	2.58034038543701	-0.331914365291595	-0.176232278347015	0.158333569765091
-1.31920492649078	-5.21708154678345	2.59814953804016	-0.333018183708191	-0.177152454853058	0.158426955342293
-1.29809737205505	-5.22388935089111	2.61084270477295	-0.33370041847229	-0.178169205784798	0.158982589840889
-1.26835978031158	-5.23438596725464	2.62823438644409	-0.334022402763367	-0.179484471678734	0.159695267677307
-1.26384806632996	-5.2292857170105	2.66654920578003	-0.334538131952286	-0.18088136613369	0.160706162452698
-1.26894867420197	-5.22600698471069	2.68923735618591	-0.334984511137009	-0.182103589177132	0.160745054483414
-1.25284814834595	-5.246337890625	2.68592286109924	-0.335449755191803	-0.183262556791306	0.160915479063988
-1.23595023155212	-5.2633171081543	2.69536352157593	-0.336494147777557	-0.184703320264816	0.160890623927116
-1.23780000209808	-5.24549436569214	2.73809123039246	-0.33781036734581	-0.185786917805672	0.16032549738884
-1.2320042848587	-5.26417303085327	2.77298140525818	-0.339220494031906	-0.186852589249611	0.160523146390915
-1.23760521411896	-5.30460214614868	2.73066639900208	-0.33947890996933	-0.187322199344635	0.160674348473549
-1.2543637752533	-5.30342149734497	2.70799875259399	-0.339258670806885	-0.188063830137253	0.159579411149025
-1.22558200359344	-5.31089782714844	2.74167728424072	-0.340369522571564	-0.189846515655518	0.161066368222237
-1.20714426040649	-5.31457233428955	2.77130055427551	-0.341961890459061	-0.190828755497932	0.162395894527435
-1.15520906448364	-5.34043455123901	2.81256508827209	-0.344174921512604	-0.191799581050873	0.162061914801598
-1.10140812397003	-5.37198162078857	2.8620719909668	-0.346176654100418	-0.193018168210983	0.162277653813362
-1.08698892593384	-5.38330030441284	2.89432382583618	-0.3473801612854	-0.194179937243462	0.162772759795189
-1.07871508598328	-5.40591144561768	2.89235520362854	-0.348180085420609	-0.195356085896492	0.16298808157444
-1.08581554889679	-5.43516778945923	2.8926203250885	-0.348771005868912	-0.196832403540611	0.162007346749306
-1.06627571582794	-5.48460912704468	2.91576886177063	-0.350280255079269	-0.198853880167007	0.161845773458481
-1.11518168449402	-5.47173643112183	2.94538259506226	-0.351517856121063	-0.200224071741104	0.1629558801651
-1.12126851081848	-5.45467138290405	2.9633469581604	-0.352182984352112	-0.201981231570244	0.163945555686951
-1.10385966300964	-5.50188207626343	3.00113773345947	-0.354514539241791	-0.204466953873634	0.162858039140701
-1.17065870761871	-5.50353240966797	3.00999712944031	-0.356082230806351	-0.205348417162895	0.161733001470566
-1.16838252544403	-5.49690294265747	3.01868486404419	-0.357227981090546	-0.20661124587059	0.163400232791901
-1.17608344554901	-5.47539377212524	3.02346348762512	-0.357842326164246	-0.207938343286514	0.166859269142151
-1.1667560338974	-5.48481130599976	3.03817415237427	-0.358960390090942	-0.209740608930588	0.169697418808937
-1.22879922389984	-5.47045087814331	3.06412720680237	-0.359992921352386	-0.210775330662727	0.172803983092308
-1.31125617027283	-5.45901346206665	3.10142087936401	-0.361002862453461	-0.211595341563225	0.177336096763611
-1.44714307785034	-5.37173986434937	3.10504150390625	-0.360648334026337	-0.212001860141754	0.180251136422157
-1.47123539447784	-5.34395599365234	3.11200833320618	-0.360202521085739	-0.214534983038902	0.1823410987854
-1.52884113788605	-5.39556550979614	3.10803031921387	-0.361372053623199	-0.215791344642639	0.182306572794914
-1.58684754371643	-5.42929363250732	3.06540179252625	-0.362257182598114	-0.21525152027607	0.183364540338516
-1.59060800075531	-5.36632585525513	3.11166071891785	-0.363300949335098	-0.216807082295418	0.185121864080429
-1.62491142749786	-5.3298454284668	3.1549608707428	-0.365302681922913	-0.216801330447197	0.187531188130379
-1.58000469207764	-5.31312227249146	3.13937854766846	-0.366440117359161	-0.216329529881477	0.190685153007507
-1.56940031051636	-5.29854679107666	3.12830543518066	-0.367398917675018	-0.215264618396759	0.19279682636261
-1.52899277210236	-5.29930257797241	3.08269190788269	-0.366952776908875	-0.213236048817635	0.194403752684593
-1.54732799530029	-5.27983236312866	3.08633470535278	-0.36639878153801	-0.211376845836639	0.195611864328384
-1.73616147041321	-5.29215574264526	2.96594285964966	-0.366530567407608	-0.203136309981346	0.199108198285103
-1.56291353702545	-5.27926063537598	2.81786489486694	-0.365993618965149	-0.197963878512383	0.202845692634583
-1.61148130893707	-5.33737850189209	2.9222891330719	-0.372854918241501	-0.194328680634499	0.202415108680725
-1.70175361633301	-5.19254112243652	2.79122400283813	-0.370003759860992	-0.186546131968498	0.199909299612045
-1.64970004558563	-5.19316244125366	2.78167605400085	-0.369750261306763	-0.184736236929893	0.206079930067062
-1.7496874332428	-5.07229804992676	2.89481067657471	-0.366365224123001	-0.188090056180954	0.210643425583839
-1.836092710495	-5.07595252990723	2.72911286354065	-0.35867640376091	-0.187148004770279	0.210767656564713
-1.75289332866669	-5.23060274124146	2.70626878738403	-0.354248732328415	-0.192758902907372	0.205553710460663
-1.99518072605133	-5.25843238830566	2.83785462379456	-0.353128433227539	-0.195262864232063	0.196457296609879
-1.83142399787903	-5.30101823806763	2.91904330253601	-0.352405548095703	-0.200038895010948	0.191431626677513
-2.13687944412231	-5.38119888305664	2.91478657722473	-0.354141652584076	-0.196534708142281	0.191561207175255
-1.89775800704956	-5.39632654190063	2.805495262146	-0.350441426038742	-0.196963354945183	0.187575057148933
-1.84294986724854	-5.4810471534729	2.91192054748535	-0.350630700588226	-0.199786767363548	0.176935598254204
-1.98829352855682	-5.44440317153931	2.88627171516418	-0.34379044175148	-0.19732178747654	0.170811995863914
-1.97772562503815	-5.60094499588013	2.79814052581787	-0.339129149913788	-0.193358644843102	0.174771428108215
-1.81356489658356	-5.61625194549561	2.91611051559448	-0.336237519979477	-0.194185495376587	0.173590496182442
-1.80885934829712	-5.67414474487305	2.96601033210754	-0.336875557899475	-0.189651444554329	0.163409397006035
-1.76268720626831	-5.7395977973938	2.8820915222168	-0.335488855838776	-0.183494195342064	0.159599736332893
-1.78185999393463	-5.76180171966553	2.80972790718079	-0.335106551647186	-0.177318707108498	0.160960540175438
-1.7845321893692	-5.65648889541626	2.77251434326172	-0.332687675952911	-0.173125237226486	0.159374564886093
-1.82024502754211	-5.69158029556274	2.66060924530029	-0.329665333032608	-0.168653979897499	0.157511189579964
-1.84736061096191	-5.77546548843384	2.57468414306641	-0.326287299394608	-0.16617876291275	0.153618037700653
-1.89023900032043	-5.77930974960327	2.59161829948425	-0.323855072259903	-0.165128201246262	0.148488715291023
-1.89686667919159	-5.78667640686035	2.62859392166138	-0.322350829839706	-0.164565876126289	0.147183194756508
-1.91761136054993	-5.81860685348511	2.63084387779236	-0.32112130522728	-0.163239672780037	0.146049126982689
-1.94692409038544	-5.84713315963745	2.62024903297424	-0.320369809865952	-0.161235213279724	0.141021624207497
-1.9812935590744	-5.87136840820313	2.59106206893921	-0.319172233343124	-0.158914715051651	0.137129843235016
-2.03189754486084	-5.90313291549683	2.5317165851593	-0.317089229822159	-0.155783072113991	0.135154232382774
-2.0518856048584	-5.91406440734863	2.45337653160095	-0.314056634902954	-0.152612552046776	0.131251320242882
-2.06600451469421	-5.91283941268921	2.43089747428894	-0.311339855194092	-0.149608626961708	0.128943517804146
-2.071608543396	-5.93772745132446	2.4399721622467	-0.309498459100723	-0.146782472729683	0.127405673265457
-2.056072473526	-5.98612928390503	2.40830230712891	-0.307801634073257	-0.143460229039192	0.123989105224609
-2.03961443901062	-6.02105331420898	2.39092874526978	-0.30627629160881	-0.140320286154747	0.120308555662632
-2.04501509666443	-6.0417742729187	2.37732839584351	-0.30451312661171	-0.137272581458092	0.117554366588593
-2.0529248714447	-6.07528781890869	2.3218994140625	-0.302508592605591	-0.134069040417671	0.115160688757896
-2.0753390789032	-6.10187530517578	2.27165579795837	-0.300292611122131	-0.131409391760826	0.111604459583759
-2.08347463607788	-6.12329053878784	2.24342370033264	-0.298463225364685	-0.129247903823853	0.10806529968977
-2.0814151763916	-6.1491527557373	2.23799514770508	-0.297252476215363	-0.127799108624458	0.105891056358814
-2.08102035522461	-6.1998176574707	2.22986674308777	-0.29603385925293	-0.126519605517387	0.102932788431644
-2.06241655349731	-6.23755884170532	2.21948790550232	-0.295170515775681	-0.125427842140198	0.0993694588541985
-2.04080843925476	-6.26341915130615	2.20004677772522	-0.294210374355316	-0.124703921377659	0.0962367430329323
-2.03377366065979	-6.30015850067139	2.20002293586731	-0.293424516916275	-0.123724184930325	0.0939575433731079
-2.00680327415466	-6.34797430038452	2.16723251342773	-0.293045610189438	-0.123310089111328	0.0906658470630646
-1.98735964298248	-6.36404943466187	2.13451385498047	-0.29221647977829	-0.12230508774519	0.0869941487908363
-1.99215030670166	-6.38360929489136	2.11697864532471	-0.29129159450531	-0.121253155171871	0.0847653895616531
-1.98889482021332	-6.40159702301025	2.10841917991638	-0.290699899196625	-0.120184153318405	0.0830903872847557
-1.97114956378937	-6.43583106994629	2.11641192436218	-0.290270805358887	-0.119235776364803	0.0813162848353386
-1.93991684913635	-6.45353269577026	2.10990500450134	-0.289742559194565	-0.118978343904018	0.079619362950325
-1.914395570755	-6.48689603805542	2.12009358406067	-0.289209842681885	-0.11880075186491	0.078170545399189
-1.91040301322937	-6.50742435455322	2.12294030189514	-0.288388937711716	-0.118585333228111	0.0759498924016953
-1.91586136817932	-6.5375657081604	2.11062669754028	-0.287954539060593	-0.118182711303234	0.0739044845104218
-1.92635428905487	-6.54568338394165	2.10066270828247	-0.287179559469223	-0.118076145648956	0.0722161009907722
-1.93849098682404	-6.55221128463745	2.10243272781372	-0.286948502063751	-0.117602989077568	0.0707612261176109
-1.96477138996124	-6.5474591255188	2.11009860038757	-0.286818981170654	-0.117471069097519	0.0695542395114899
-1.97368621826172	-6.57197189331055	2.10730171203613	-0.286952376365662	-0.117631837725639	0.0683482065796852
-1.99276888370514	-6.584397315979	2.09355282783508	-0.286426991224289	-0.117618523538113	0.0658877566456795
-1.99235677719116	-6.60351085662842	2.07566285133362	-0.28583174943924	-0.118040323257446	0.063769519329071
-2.07013249397278	-6.5873007774353	2.08072805404663	-0.284377336502075	-0.117768220603466	0.0609689056873322
-2.09732842445374	-6.58044958114624	2.09943723678589	-0.283826142549515	-0.118055962026119	0.060408066958189
-2.06693267822266	-6.59143447875977	2.04372692108154	-0.283486366271973	-0.117644041776657	0.0610371269285679
-2.10141682624817	-6.61759662628174	2.0257556438446	-0.283623993396759	-0.116415224969387	0.0557500571012497
-2.06523704528809	-6.59650325775146	2.08076453208923	-0.285551637411118	-0.116503208875656	0.0578858405351639
-2.0614287853241	-6.57776403427124	2.11856532096863	-0.287277013063431	-0.116404876112938	0.0572810545563698
-2.00457906723022	-6.62466144561768	2.09152388572693	-0.287700086832047	-0.116192027926445	0.0560083650052547
-1.99684202671051	-6.66052198410034	2.06515526771545	-0.286759614944458	-0.116851799190044	0.0564586259424686
-1.98054373264313	-6.65103149414063	2.06993746757507	-0.285392761230469	-0.118031792342663	0.0536752417683601
-1.99318647384644	-6.68643426895142	2.11388111114502	-0.285331398248672	-0.12099152058363	0.0552842020988464
-1.9555287361145	-6.71373081207275	2.10842156410217	-0.286145925521851	-0.12310852855444	0.0544656738638878
-1.93610072135925	-6.70472145080566	2.16255760192871	-0.288349777460098	-0.125021666288376	0.0547744482755661
-1.90799176692963	-6.71075582504272	2.28312993049622	-0.292198210954666	-0.130241453647614	0.0569704920053482
-1.82344603538513	-6.74463415145874	2.26248002052307	-0.294022172689438	-0.133107155561447	0.0583822503685951
-1.74987614154816	-6.72688674926758	2.2741219997406	-0.295808076858521	-0.136740416288376	0.059672549366951
-1.73194754123688	-6.72521829605103	2.40386271476746	-0.298924624919891	-0.143381282687187	0.0615236833691597
-1.67338168621063	-6.74328136444092	2.42895245552063	-0.300694823265076	-0.147387117147446	0.062869057059288
-1.67637765407562	-6.7520318031311	2.47445344924927	-0.303139567375183	-0.151419624686241	0.0627618506550789
-1.62640404701233	-6.74781656265259	2.60144853591919	-0.306747674942017	-0.15740068256855	0.0649392828345299
-1.57292723655701	-6.78486204147339	2.63576602935791	-0.309883296489716	-0.161654904484749	0.0657637119293213
-1.51165854930878	-6.87167310714722	2.60129618644714	-0.310738146305084	-0.166096270084381	0.0662856176495552
-1.52310633659363	-6.8857569694519	2.62228775024414	-0.310575813055038	-0.17117004096508	0.0646127685904503
-1.43271958827972	-6.86114072799683	2.66048455238342	-0.312746942043304	-0.176554217934608	0.0653431117534637
-1.34614861011505	-6.8933424949646	2.78072118759155	-0.317231476306915	-0.18233035504818	0.0678754672408104
-1.27688562870026	-6.93281221389771	2.89511585235596	-0.323453456163406	-0.187094658613205	0.0677009001374245
-1.12912857532501	-6.95359992980957	2.98833656311035	-0.328345417976379	-0.191826984286308	0.0687151029706001
-1.10210967063904	-6.9845814704895	3.00264716148376	-0.330928385257721	-0.196143075823784	0.0691222921013832
-1.07762598991394	-7.02770328521729	3.02021217346191	-0.331528395414352	-0.201284930109978	0.0684578493237495
-1.06439590454102	-7.04696321487427	3.06741118431091	-0.331695020198822	-0.206820800900459	0.067764088511467
-1.00799286365509	-7.1094799041748	3.12292075157166	-0.332584083080292	-0.212598562240601	0.0673042684793472
-0.93820732831955	-7.19750356674194	3.18715214729309	-0.335033416748047	-0.218088418245316	0.0671889409422874
-0.859883427619934	-7.2297682762146	3.25735926628113	-0.338117390871048	-0.222750380635262	0.0663609951734543
-0.794163882732391	-7.25531053543091	3.34257912635803	-0.342031747102737	-0.227185174822807	0.066620446741581
-0.734641373157501	-7.28282022476196	3.41574597358704	-0.346023350954056	-0.23129814863205	0.0673092678189278
-0.675770103931427	-7.31817531585693	3.43337965011597	-0.348811805248261	-0.235000491142273	0.0671843066811562
-0.628230392932892	-7.33259868621826	3.44957613945007	-0.350620806217194	-0.238817110657692	0.0669421777129173
-0.597740709781647	-7.35666370391846	3.48801064491272	-0.352171540260315	-0.243151918053627	0.0667883828282356
-0.562485694885254	-7.40161561965942	3.54274201393127	-0.354074209928513	-0.247237503528595	0.0668271705508232
-0.503241300582886	-7.46244716644287	3.58000826835632	-0.356017231941223	-0.250940561294556	0.0667190104722977
-0.440449595451355	-7.50493717193604	3.62772130966187	-0.358422607183456	-0.254510521888733	0.0663690641522408
-0.382037997245789	-7.53580474853516	3.67117810249329	-0.360709339380264	-0.257703244686127	0.0661797299981117
-0.35615399479866	-7.56417655944824	3.7017502784729	-0.362529039382935	-0.26044636964798	0.0658825635910034
-0.334848880767822	-7.60105514526367	3.71533393859863	-0.363934755325317	-0.263004392385483	0.0654326155781746
-0.31004998087883	-7.62525939941406	3.72935509681702	-0.365147590637207	-0.265584498643875	0.0650033429265022
-0.284047096967697	-7.65508460998535	3.75750160217285	-0.366539150476456	-0.267808258533478	0.0648470669984818
-0.265733271837235	-7.679847240448	3.77490568161011	-0.368004411458969	-0.269938409328461	0.0645771250128746
-0.248940914869308	-7.6975417137146	3.7966296672821	-0.369422912597656	-0.271550804376602	0.0642093122005463
-0.242115646600723	-7.70932531356812	3.81707143783569	-0.37083625793457	-0.272891670465469	0.0639495998620987
-0.240868881344795	-7.72350883483887	3.82716584205627	-0.371964693069458	-0.273780345916748	0.0636616721749306
-0.235364317893982	-7.74497652053833	3.81439876556396	-0.372492611408234	-0.274452775716782	0.0633849576115608
-0.246733725070953	-7.75811290740967	3.80991268157959	-0.372702658176422	-0.274846583604813	0.0633333921432495
-0.258399724960327	-7.76559591293335	3.8186662197113	-0.372617155313492	-0.275519251823425	0.0628999695181847
-0.272851467132568	-7.77939891815186	3.81952595710754	-0.37267678976059	-0.27594730257988	0.0624001659452915
-0.29824623465538	-7.77707719802856	3.82111167907715	-0.372614562511444	-0.275704115629196	0.0624013096094131
-0.311448246240616	-7.77235555648804	3.81669116020203	-0.372694998979568	-0.275318950414658	0.062439039349556
-0.327698618173599	-7.77129030227661	3.80393719673157	-0.372796088457108	-0.274740278720856	0.0623577944934368
-0.364934533834457	-7.75508689880371	3.77908682823181	-0.372346431016922	-0.273193150758743	0.0625722408294678
-0.386782824993134	-7.74613666534424	3.75176906585693	-0.371944844722748	-0.271833062171936	0.0632716417312622
-0.398897439241409	-7.73911333084106	3.73749613761902	-0.371275395154953	-0.270622134208679	0.0637388378381729
-0.418898642063141	-7.73950576782227	3.71819376945496	-0.370509266853333	-0.269131302833557	0.0639539957046509
-0.451227992773056	-7.72990751266479	3.68348526954651	-0.369244247674942	-0.266879916191101	0.0649146661162376
-0.447545766830444	-7.7320728302002	3.66455864906311	-0.368195354938507	-0.26509040594101	0.0661580264568329
-0.460446000099182	-7.72980785369873	3.65160918235779	-0.367304742336273	-0.263234257698059	0.0673223212361336
-0.467090368270874	-7.70599937438965	3.62027955055237	-0.365774303674698	-0.260772138834	0.0692236870527267
-0.439421564340591	-7.71815919876099	3.61151719093323	-0.365187019109726	-0.259048134088516	0.071394681930542
-0.46225968003273	-7.71177244186401	3.58665013313293	-0.364040523767471	-0.256410330533981	0.0729600712656975
-0.432561218738556	-7.71998739242554	3.50780129432678	-0.362917929887772	-0.253154754638672	0.0747424215078354
-0.458909302949905	-7.70657777786255	3.45369958877563	-0.361635833978653	-0.249929949641228	0.0766073614358902
-0.500252068042755	-7.68260431289673	3.43207216262817	-0.360249847173691	-0.24733978509903	0.0782402157783508
-0.513872563838959	-7.64972114562988	3.42496538162231	-0.358746767044067	-0.245271235704422	0.0800982117652893
-0.509919583797455	-7.62613868713379	3.42113399505615	-0.357229620218277	-0.243352517485619	0.0831267237663269
-0.489787966012955	-7.62646484375	3.4088613986969	-0.355728983879089	-0.241414651274681	0.0847119465470314
-0.492263674736023	-7.6228199005127	3.38041973114014	-0.35405096411705	-0.238774433732033	0.0855124592781067
-0.492443829774857	-7.62234115600586	3.33411598205566	-0.352592468261719	-0.235758885741234	0.0866891443729401
-0.503606379032135	-7.59868335723877	3.29324197769165	-0.351208508014679	-0.232729017734528	0.0880806148052216
-0.489593178033829	-7.57433938980103	3.26132774353027	-0.350061476230621	-0.229829013347626	0.0897667333483696
-0.479770183563232	-7.56431722640991	3.2382755279541	-0.349018931388855	-0.226858168840408	0.0918769687414169
-0.457391768693924	-7.57817363739014	3.20823097229004	-0.34786331653595	-0.224102348089218	0.0936126410961151
-0.440674245357513	-7.58099222183228	3.172682762146	-0.346375346183777	-0.221713051199913	0.0937214344739914
-0.421034961938858	-7.58103942871094	3.15176343917847	-0.344648808240891	-0.219568237662315	0.0948482304811478
-0.408878684043884	-7.58666563034058	3.13548922538757	-0.34310320019722	-0.217693448066711	0.096360556781292
-0.395210206508636	-7.59492349624634	3.12975311279297	-0.341794639825821	-0.216165944933891	0.0962502807378769
-0.371870011091232	-7.60563802719116	3.1259777545929	-0.340932428836823	-0.214840888977051	0.0961326286196709
-0.34230625629425	-7.61861705780029	3.12346243858337	-0.340409368276596	-0.213604763150215	0.0971787199378014
-0.314545392990112	-7.62926864624023	3.12414574623108	-0.340236663818359	-0.212572947144508	0.0978488400578499
-0.28596219420433	-7.64165163040161	3.12245011329651	-0.340000867843628	-0.211685672402382	0.0978654623031616
-0.256855845451355	-7.6543550491333	3.10768890380859	-0.33966052532196	-0.210917681455612	0.0981310904026031
-0.230321243405342	-7.66370344161987	3.09894132614136	-0.339230388402939	-0.210462003946304	0.0985405966639519
-0.204515248537064	-7.67837524414063	3.10290503501892	-0.339165985584259	-0.210274413228035	0.0988965705037117
-0.175879567861557	-7.69971942901611	3.1064670085907	-0.338989645242691	-0.210366800427437	0.0989877730607986
-0.143196791410446	-7.72206974029541	3.10651159286499	-0.33881738781929	-0.210778549313545	0.0987355187535286
-0.108005493879318	-7.74175834655762	3.11422085762024	-0.338817179203033	-0.211165770888329	0.0990807488560677
-0.0797765552997589	-7.76109790802002	3.12726473808289	-0.338872700929642	-0.211542338132858	0.0994731858372688
-0.0562894977629185	-7.76525497436523	3.14647960662842	-0.339163333177567	-0.212080776691437	0.0996909961104393
-0.00295763299800456	-7.78632593154907	3.1751856803894	-0.340243458747864	-0.21349236369133	0.101184949278831
0.0253825690597296	-7.8437557220459	3.15012979507446	-0.340086162090302	-0.213375926017761	0.102467253804207
0.0202092509716749	-7.84724950790405	3.18284344673157	-0.339312314987183	-0.213087096810341	0.100274197757244
0.0618861503899097	-7.8578782081604	3.2067391872406	-0.339004784822464	-0.213750675320625	0.0987917929887772
0.0945162549614906	-7.89273166656494	3.23906993865967	-0.339339435100555	-0.214793682098389	0.10116358101368
0.126857429742813	-7.92009115219116	3.25627684593201	-0.339595973491669	-0.215612038969994	0.100639447569847
0.137199223041534	-7.92847919464111	3.25247406959534	-0.340018212795258	-0.216067552566528	0.0978916212916374
0.145851761102676	-7.92786931991577	3.26274013519287	-0.340427279472351	-0.216752424836159	0.0990062952041626
0.144603252410889	-7.91873979568481	3.25104260444641	-0.340690076351166	-0.216832876205444	0.0990086868405342
0.146396666765213	-7.91711235046387	3.26228356361389	-0.341363102197647	-0.217435359954834	0.0977451056241989
0.135137796401978	-7.92182588577271	3.28692269325256	-0.342036157846451	-0.218469724059105	0.0984658151865005
0.114309266209602	-7.93085765838623	3.30679798126221	-0.342440128326416	-0.219434440135956	0.098126195371151
0.104564867913723	-7.94203329086304	3.31129455566406	-0.342566877603531	-0.220781832933426	0.0966082289814949
0.0860121101140976	-7.95011520385742	3.32315707206726	-0.342676162719727	-0.222152903676033	0.0954664796590805
0.0602194704115391	-7.94567346572876	3.33699321746826	-0.342713236808777	-0.223176196217537	0.0948001146316528
0.0252049528062344	-7.94030570983887	3.33114910125732	-0.343118280172348	-0.223888039588928	0.0940904021263123
-0.000237016356550157	-7.93440246582031	3.32013916969299	-0.343576967716217	-0.224642813205719	0.0932676568627357
-0.0282807797193527	-7.91930913925171	3.3346266746521	-0.344394743442535	-0.225644633173943	0.0928772464394569
-0.0491105951368809	-7.90212249755859	3.35183787345886	-0.345136344432831	-0.227039992809296	0.0926593244075775
-0.0717524886131287	-7.89721488952637	3.36059403419495	-0.345611602067947	-0.22855743765831	0.0918492525815964
-0.0964557230472565	-7.89316749572754	3.37312150001526	-0.345968037843704	-0.229942962527275	0.0908313617110252
-0.129758894443512	-7.88223743438721	3.39224243164063	-0.346281945705414	-0.231187611818314	0.0901338905096054
-0.156629666686058	-7.86279535293579	3.41886353492737	-0.346718430519104	-0.232417181134224	0.0897224992513657
-0.178301408886909	-7.85543441772461	3.42523097991943	-0.347262442111969	-0.23339831829071	0.0891451612114906
-0.194503799080849	-7.850022315979	3.43401670455933	-0.347703278064728	-0.23432420194149	0.0887150764465332
-0.217150300741196	-7.84096527099609	3.44464755058289	-0.348126411437988	-0.235367476940155	0.088742695748806
-0.236143678426743	-7.83146667480469	3.44967532157898	-0.348365783691406	-0.236301854252815	0.0888952314853668
-0.248508274555206	-7.82470560073853	3.44498205184937	-0.348407626152039	-0.237250328063965	0.0893147066235542
-0.252221882343292	-7.82161903381348	3.4467556476593	-0.348563730716705	-0.238132327795029	0.0895586982369423
-0.264594882726669	-7.82160615921021	3.46058821678162	-0.349008649587631	-0.239073768258095	0.0895355716347694
-0.273816615343094	-7.81643629074097	3.46950554847717	-0.349431306123734	-0.240096971392632	0.0896518528461456
-0.283779621124268	-7.79962158203125	3.47350215911865	-0.349715441465378	-0.240727216005325	0.089963011443615
-0.290299355983734	-7.79696321487427	3.46721339225769	-0.350121855735779	-0.241492941975594	0.0908876061439514
-0.304510712623596	-7.78764390945435	3.47629523277283	-0.350516855716705	-0.24226501584053	0.092145100235939
-0.318211525678635	-7.78757190704346	3.48914337158203	-0.351288259029388	-0.243014931678772	0.0926077961921692
-0.321861088275909	-7.78170680999756	3.50517344474792	-0.3519406914711	-0.244134351611137	0.0932060107588768
-0.366908669471741	-7.77359294891357	3.5154435634613	-0.352624326944351	-0.244574949145317	0.095660462975502
-0.374780207872391	-7.73701667785645	3.51800394058228	-0.352109134197235	-0.246451199054718	0.100974753499031
-0.38638436794281	-7.66844463348389	3.5364396572113	-0.35001266002655	-0.250026017427444	0.107039012014866
-0.438605606555939	-7.61820363998413	3.58111214637756	-0.346601098775864	-0.255542069673538	0.113689161837101
-0.589669227600098	-7.64672374725342	3.59622383117676	-0.344983339309692	-0.259736597537994	0.117032587528229
-0.666697680950165	-7.63001918792725	3.622150182724	-0.343429177999496	-0.265539735555649	0.119720600545406
-0.790320873260498	-7.5855827331543	3.6414110660553	-0.342479854822159	-0.270662873983383	0.127208590507507
-0.880750119686127	-7.51806545257568	3.64722990989685	-0.341824412345886	-0.276591628789902	0.136183217167854
-0.967743456363678	-7.42118215560913	3.71141791343689	-0.340300738811493	-0.284212410449982	0.145567402243614
-1.09344351291656	-7.36572170257568	3.76120257377625	-0.338960140943527	-0.291559368371964	0.15440359711647
-1.21696770191193	-7.33997774124146	3.7799346446991	-0.337655335664749	-0.298481941223145	0.161712199449539
-1.32160985469818	-7.3129940032959	3.81880211830139	-0.33668240904808	-0.305279701948166	0.16731208562851
-1.37546896934509	-7.28761768341064	3.83454537391663	-0.335935473442078	-0.311997264623642	0.172247037291527
-1.39916861057281	-7.26091337203979	3.86499619483948	-0.334890335798264	-0.318663448095322	0.17683444917202
-1.41894793510437	-7.24289464950562	3.8853611946106	-0.334137439727783	-0.324940830469131	0.179696723818779
-1.42121398448944	-7.20999956130981	3.93147492408752	-0.333136737346649	-0.331062316894531	0.181120008230209
-1.41116273403168	-7.20061349868774	3.97013545036316	-0.332145810127258	-0.336496472358704	0.182270094752312
-1.38772344589233	-7.21539211273193	3.99823403358459	-0.331217586994171	-0.341599434614182	0.182733595371246
-1.39196705818176	-7.2488055229187	4.03243255615234	-0.330407202243805	-0.345585554838181	0.181960687041283
-1.37096917629242	-7.27460384368896	4.06405830383301	-0.329162269830704	-0.349696606397629	0.180010065436363
-1.30314218997955	-7.28601455688477	4.02297019958496	-0.327818870544434	-0.351892411708832	0.177565798163414
-1.31821823120117	-7.26918029785156	3.99102139472961	-0.326994478702545	-0.353271663188934	0.176809266209602
-1.31835579872131	-7.3020544052124	4.02840375900269	-0.326810628175735	-0.35580912232399	0.174576327204704
-1.32821452617645	-7.36462545394897	4.02923917770386	-0.326605647802353	-0.356842637062073	0.170107305049896
-1.31557464599609	-7.42129278182983	4.06239938735962	-0.326734393835068	-0.35728907585144	0.164307162165642
-1.31159400939941	-7.49518299102783	4.02971315383911	-0.327437222003937	-0.354759782552719	0.157210201025009
-1.2678918838501	-7.5120267868042	4.0189061164856	-0.326804399490356	-0.353360623121262	0.154357373714447
-1.31552815437317	-7.52855777740479	3.96077728271484	-0.325365364551544	-0.349883943796158	0.152767106890678
-1.38094389438629	-7.57952451705933	3.91420364379883	-0.321717411279678	-0.348233163356781	0.147499665617943
-1.5253894329071	-7.73328304290771	3.71690440177917	-0.316411077976227	-0.343822836875916	0.138005882501602
-1.53211724758148	-7.68992328643799	3.51340198516846	-0.310786187648773	-0.338979750871658	0.128354698419571
-1.60154187679291	-7.38539457321167	3.76777362823486	-0.313984453678131	-0.336097151041031	0.13026887178421
-1.5441826581955	-7.32600927352905	4.03282356262207	-0.323699921369553	-0.330873996019363	0.141523286700249
-1.40194201469421	-7.45841312408447	3.9308819770813	-0.326085239648819	-0.323113203048706	0.141457661986351
-1.46511018276215	-7.61371755599976	3.6554126739502	-0.316889375448227	-0.316985189914703	0.133999869227409
-1.71095561981201	-7.70912933349609	3.39064931869507	-0.303327322006226	-0.311113059520721	0.132157951593399
-1.95945274829865	-7.64208126068115	3.20923376083374	-0.29335281252861	-0.304762691259384	0.126214742660522
-1.96167826652527	-7.41429758071899	3.25640273094177	-0.293636292219162	-0.298645496368408	0.12821751832962
-1.72500324249268	-7.27866315841675	3.41801738739014	-0.302848368883133	-0.292820036411285	0.145262688398361
-1.59564745426178	-7.27281332015991	3.50501012802124	-0.308158189058304	-0.285762816667557	0.151081576943398
-1.63192594051361	-7.38223457336426	3.40289998054504	-0.304417967796326	-0.277529269456863	0.14909739792347
-1.77998232841492	-7.4625449180603	3.15282797813416	-0.29513144493103	-0.268421620130539	0.14713716506958
-1.93177604675293	-7.40749788284302	2.96974182128906	-0.286724746227264	-0.260387748479843	0.147630497813225
-1.97432661056519	-7.36445426940918	2.90716791152954	-0.284066945314407	-0.254648178815842	0.152597159147263
-1.96877789497375	-7.3205943107605	2.87840986251831	-0.283773005008698	-0.247978180646896	0.155336633324623
-1.9183007478714	-7.25506591796875	2.87304425239563	-0.283749222755432	-0.240363940596581	0.157586053013802
-1.92657542228699	-7.1864185333252	2.8973126411438	-0.28245484828949	-0.233193695545197	0.1576938778162
-1.9401091337204	-7.18463945388794	2.84865760803223	-0.280174493789673	-0.227384626865387	0.157533466815948
-1.94410705566406	-7.18875503540039	2.7196033000946	-0.277332663536072	-0.221676617860794	0.158003970980644
-1.98501038551331	-7.16050100326538	2.5982551574707	-0.274434566497803	-0.216062113642693	0.157893344759941
-2.02884459495544	-7.12934923171997	2.53418564796448	-0.272315055131912	-0.21085450053215	0.159317538142204
-2.06157231330872	-7.08578586578369	2.5114438533783	-0.270788609981537	-0.205125972628593	0.160072237253189
-2.05143737792969	-7.06741237640381	2.5043683052063	-0.269994080066681	-0.200401604175568	0.160457625985146
-2.07415246963501	-7.08720207214355	2.5205500125885	-0.26967716217041	-0.19724728167057	0.159452736377716
-2.06430411338806	-7.12292861938477	2.55598640441895	-0.270622044801712	-0.19571016728878	0.156076937913895
-2.10781574249268	-7.043785572052	2.54569792747498	-0.27101942896843	-0.19300676882267	0.153809383511543
-2.10334467887878	-6.99139881134033	2.48824977874756	-0.271881580352783	-0.190748289227486	0.154441520571709
-2.09440398216248	-6.97143697738647	2.4512779712677	-0.272388875484467	-0.189539328217506	0.155354559421539
-2.0866584777832	-6.95259952545166	2.41786861419678	-0.272303909063339	-0.187939330935478	0.155845150351524
-2.07268381118774	-6.92469310760498	2.40441393852234	-0.271414577960968	-0.186162874102592	0.157273441553116
-2.07303619384766	-6.92565059661865	2.41156530380249	-0.270419865846634	-0.184882938861847	0.158677473664284
-2.07032513618469	-6.94842481613159	2.45584344863892	-0.269846200942993	-0.184928074479103	0.158438742160797
-2.05459308624268	-6.9808349609375	2.47746849060059	-0.269517660140991	-0.184931144118309	0.157200664281845
-2.06002426147461	-6.98695945739746	2.45347428321838	-0.268626838922501	-0.184275671839714	0.156178787350655
-2.03617644309998	-6.98422718048096	2.44139075279236	-0.268188685178757	-0.18511737883091	0.154945820569992
-2.03196001052856	-6.99346685409546	2.45656633377075	-0.268675059080124	-0.18662129342556	0.152687951922417
-2.05066275596619	-6.97931671142578	2.45176529884338	-0.268625766038895	-0.187905430793762	0.150778770446777
-2.04341220855713	-6.97702980041504	2.442462682724	-0.268787205219269	-0.18962986767292	0.149754717946053
-2.02655363082886	-6.96513652801514	2.4749436378479	-0.268973231315613	-0.191978186368942	0.148244202136993
-2.02237343788147	-6.97393703460693	2.52191567420959	-0.269612938165665	-0.194562017917633	0.146661072969437
-2.02981400489807	-6.97969532012939	2.552649974823	-0.269480288028717	-0.19708277285099	0.144678443670273
-2.01847147941589	-6.98850679397583	2.5721161365509	-0.268937736749649	-0.199860468506813	0.142723217606544
-2.014652967453	-7.0051121711731	2.60983896255493	-0.269199281930923	-0.203120455145836	0.140321418642998
-2.03229403495789	-7.01928853988647	2.64138650894165	-0.269475311040878	-0.206205785274506	0.137022063136101
-2.01631832122803	-7.02324914932251	2.68963241577148	-0.269168198108673	-0.210687875747681	0.1345085054636
-2.00969123840332	-7.00599145889282	2.79008626937866	-0.268216133117676	-0.217070370912552	0.131888419389725
-2.12218523025513	-7.02930545806885	2.78851819038391	-0.267482727766037	-0.21912457048893	0.126456364989281
-2.07606196403503	-7.1259388923645	2.78482484817505	-0.268869012594223	-0.222574487328529	0.121360033750534
-2.08373498916626	-7.0970664024353	2.86927127838135	-0.269420832395554	-0.226865127682686	0.117781765758991
-2.02494883537292	-7.08232975006104	2.93596792221069	-0.270005911588669	-0.231684863567352	0.116504266858101
-1.98272120952606	-7.08856439590454	2.97354769706726	-0.270142704248428	-0.236159697175026	0.116015657782555
-1.97861516475677	-7.11493158340454	3.02419662475586	-0.270194232463837	-0.240871250629425	0.113565608859062
-1.99562656879425	-7.14283084869385	3.0768711566925	-0.270300328731537	-0.24503755569458	0.109288170933723
-1.97900199890137	-7.17138814926147	3.12702488899231	-0.269830107688904	-0.24913389980793	0.104769676923752
-1.90754663944244	-7.20621299743652	3.16087007522583	-0.269787311553955	-0.253852486610413	0.103770814836025
-1.87064731121063	-7.21998643875122	3.22145867347717	-0.270847290754318	-0.258451551198959	0.102253839373589
-1.89113366603851	-7.22107410430908	3.26430463790894	-0.271275788545609	-0.262045234441757	0.0980206280946732
-1.84272909164429	-7.28305053710938	3.29906606674194	-0.271870523691177	-0.266770720481873	0.0956553965806961
-1.80524682998657	-7.31641626358032	3.29408979415894	-0.27170130610466	-0.270350366830826	0.0943161025643349
-1.81817662715912	-7.31554985046387	3.29835247993469	-0.271285742521286	-0.273078739643097	0.0916135385632515
-1.80708718299866	-7.36473512649536	3.32473278045654	-0.27178105711937	-0.276340216398239	0.0881585255265236
-1.7644819021225	-7.4196400642395	3.34323954582214	-0.272655189037323	-0.279380768537521	0.085738942027092
-1.79141807556152	-7.43706083297729	3.36302256584167	-0.273805677890778	-0.281634211540222	0.0822550430893898
-1.80049645900726	-7.37760543823242	3.41860198974609	-0.271485090255737	-0.285606652498245	0.0776140838861465
-1.61793637275696	-7.47034454345703	3.76590657234192	-0.26986899971962	-0.302131831645966	0.0808671563863754
-2.00646734237671	-7.42392158508301	3.76503086090088	-0.263749152421951	-0.3001669049263	0.0761749148368835
-1.78440451622009	-7.61459445953369	3.59083151817322	-0.266105741262436	-0.299988090991974	0.0705153569579124
-1.78587687015533	-7.56779909133911	3.5381293296814	-0.272244155406952	-0.298924148082733	0.0633255764842033
-1.57803750038147	-7.54439735412598	3.56903839111328	-0.277781158685684	-0.301858901977539	0.0650498867034912
-1.64869236946106	-7.45339155197144	3.67252469062805	-0.279161810874939	-0.30475065112114	0.0687247067689896
-1.70215010643005	-7.48568773269653	3.71737360954285	-0.278385758399963	-0.308554619550705	0.0651175454258919
-1.67206382751465	-7.5409984588623	3.71113920211792	-0.276553690433502	-0.310985565185547	0.0602870918810368
-1.68418896198273	-7.59285640716553	3.72431325912476	-0.275703549385071	-0.312381893396378	0.0563834793865681
-1.67916357517242	-7.61731958389282	3.79461050033569	-0.276508897542953	-0.314405679702759	0.052692137658596
-1.66612315177917	-7.64008617401123	3.81776833534241	-0.277970790863037	-0.314881563186646	0.0514543391764164
-1.61946713924408	-7.65675115585327	3.75212597846985	-0.280326843261719	-0.313515096902847	0.0492703504860401
-1.6103138923645	-7.65262031555176	3.73356962203979	-0.283855199813843	-0.312121868133545	0.0475345067679882
-1.56924259662628	-7.64027738571167	3.77256369590759	-0.286189258098602	-0.312647432088852	0.0473662093281746
-1.5722531080246	-7.6521315574646	3.78370094299316	-0.288279235363007	-0.311659038066864	0.0473042167723179
-1.57815277576447	-7.6907811164856	3.7861545085907	-0.291388362646103	-0.310038059949875	0.0457728616893291
-1.53813934326172	-7.63532686233521	3.76315116882324	-0.292446434497833	-0.309246420860291	0.0460662432014942
-1.51183950901031	-7.61208009719849	3.76104092597961	-0.293790549039841	-0.308592706918716	0.0484202913939953
-1.4681224822998	-7.645751953125	3.78131413459778	-0.295706570148468	-0.308684915304184	0.0486229620873928
-1.46499800682068	-7.63770246505737	3.8137571811676	-0.296320289373398	-0.308862626552582	0.0466077961027622
-1.42553603649139	-7.64239263534546	3.82117581367493	-0.29594162106514	-0.309532761573792	0.0465964563190937
-1.40472984313965	-7.64657831192017	3.84171795845032	-0.295398145914078	-0.310139685869217	0.0491085723042488
-1.3873987197876	-7.63593339920044	3.8705632686615	-0.294773370027542	-0.310782730579376	0.0509642064571381
-1.33475947380066	-7.64736652374268	3.86491847038269	-0.294731616973877	-0.311016887426376	0.0525767542421818
-1.30565190315247	-7.63743162155151	3.88582491874695	-0.295009106397629	-0.311072796583176	0.0546842366456985
-1.28680264949799	-7.62989091873169	3.90863823890686	-0.295517861843109	-0.311117768287659	0.0562991723418236
-1.26049959659576	-7.62810945510864	3.90396046638489	-0.295933067798615	-0.310758471488953	0.0569831691682339
-1.26919388771057	-7.62312126159668	3.89069581031799	-0.296232670545578	-0.310147374868393	0.0578576810657978
-1.276207447052	-7.61347484588623	3.8912250995636	-0.296405017375946	-0.309823393821716	0.0591973550617695
-1.26470935344696	-7.59568071365356	3.89089322090149	-0.296479374170303	-0.309644728899002	0.0600857548415661
-1.25404143333435	-7.58540344238281	3.8852686882019	-0.296619832515717	-0.308967143297195	0.0618102177977562
-1.25891280174255	-7.58645534515381	3.88971900939941	-0.296617805957794	-0.308180600404739	0.0639828890562058
-1.27353119850159	-7.58465766906738	3.90296006202698	-0.296350300312042	-0.30721652507782	0.0652364939451218
-1.27337336540222	-7.57158756256104	3.9106719493866	-0.295825302600861	-0.306231796741486	0.0671820566058159
-1.27140212059021	-7.56528472900391	3.90012073516846	-0.295351266860962	-0.304688423871994	0.0695568919181824
-1.25325679779053	-7.56316423416138	3.88897371292114	-0.295059621334076	-0.302987158298492	0.0712574273347855
-1.24186861515045	-7.56113386154175	3.8801543712616	-0.295181721448898	-0.301305502653122	0.0736054852604866
-1.23651134967804	-7.5372896194458	3.88162422180176	-0.295056164264679	-0.299218267202377	0.077002614736557
-1.22678101062775	-7.49864435195923	3.85813403129578	-0.294867902994156	-0.296924412250519	0.0808958560228348
-1.21985745429993	-7.46906757354736	3.84433913230896	-0.295024216175079	-0.29462918639183	0.0842779576778412
-1.20836794376373	-7.4559497833252	3.82523918151855	-0.295616745948792	-0.292298167943954	0.0877221301198006
-1.1777458190918	-7.42949724197388	3.79397320747375	-0.29587584733963	-0.289659082889557	0.0921123772859573
-1.15276908874512	-7.38660287857056	3.74015927314758	-0.295948624610901	-0.286589711904526	0.0968414172530174
-1.14878273010254	-7.34023237228394	3.71170163154602	-0.295872807502747	-0.283684283494949	0.101600833237171
-1.13795578479767	-7.29960632324219	3.67800283432007	-0.295648157596588	-0.281074106693268	0.10607423633337
-1.13644051551819	-7.26347160339355	3.642422914505	-0.295089453458786	-0.278711974620819	0.110341221094131
-1.14912950992584	-7.23309135437012	3.6167459487915	-0.294368892908096	-0.276295214891434	0.114351384341717
-1.17193746566772	-7.20243167877197	3.60379409790039	-0.293528348207474	-0.27406120300293	0.117419593036175
-1.17436552047729	-7.19326162338257	3.61113572120667	-0.293149709701538	-0.272502273321152	0.119826935231686
-1.19670581817627	-7.17388010025024	3.60686731338501	-0.293008267879486	-0.270788639783859	0.121414750814438
-1.24138832092285	-7.14905166625977	3.61012268066406	-0.292826652526855	-0.268792271614075	0.12336003780365
-1.26938354969025	-7.11527490615845	3.5932092666626	-0.292495280504227	-0.267227172851563	0.125051990151405
-1.30051875114441	-7.10539293289185	3.58474898338318	-0.292313635349274	-0.265735626220703	0.125855311751366
-1.32900488376617	-7.10415315628052	3.55767321586609	-0.292091369628906	-0.264283835887909	0.127111449837685
-1.3403400182724	-7.10422325134277	3.55123090744019	-0.292069017887115	-0.263015359640121	0.128844410181046
-1.3686455488205	-7.0830020904541	3.5562756061554	-0.291978418827057	-0.261762708425522	0.130003124475479
-1.35339283943176	-7.07923555374146	3.56327509880066	-0.292178273200989	-0.261089622974396	0.132159769535065
-1.34374976158142	-7.06724309921265	3.57217025756836	-0.29254287481308	-0.26022657752037	0.134717017412186
-1.34440779685974	-7.06088638305664	3.57998037338257	-0.292756915092468	-0.259356409311295	0.136317655444145
-1.33291816711426	-7.06990623474121	3.56832051277161	-0.292797356843948	-0.258570402860641	0.137455865740776
-1.31719136238098	-7.08556747436523	3.56018686294556	-0.293103635311127	-0.257935494184494	0.138127654790878
-1.30746150016785	-7.09495639801025	3.56453776359558	-0.29373025894165	-0.257646173238754	0.138372153043747
-1.28464388847351	-7.11362314224243	3.58074331283569	-0.294697761535645	-0.257379591464996	0.138980701565742
-1.27711749076843	-7.13199853897095	3.59644317626953	-0.295588582754135	-0.257270634174347	0.139095827937126
-1.27670252323151	-7.13649892807007	3.59985971450806	-0.296431064605713	-0.257177829742432	0.139123991131783
-1.26031875610352	-7.1488618850708	3.59232378005981	-0.297187507152557	-0.257250010967255	0.139267683029175
-1.24996697902679	-7.16274261474609	3.58767008781433	-0.29797175526619	-0.257192820310593	0.138512760400772
-1.25417184829712	-7.18284606933594	3.5973846912384	-0.298938244581223	-0.25731372833252	0.138119608163834
-1.2546751499176	-7.20360326766968	3.59501004219055	-0.299816220998764	-0.257451802492142	0.13756363093853
-1.24813437461853	-7.20903062820435	3.59491896629334	-0.300554543733597	-0.257669895887375	0.136672124266624
-1.24508655071259	-7.22348976135254	3.60269355773926	-0.301149189472198	-0.257945209741592	0.136533856391907
-1.24491953849792	-7.24749374389648	3.61190748214722	-0.301689118146896	-0.258435368537903	0.13642281293869
-1.23099040985107	-7.25914287567139	3.61897587776184	-0.302015960216522	-0.258957505226135	0.135758996009827
-1.21767318248749	-7.27462720870972	3.62049841880798	-0.302457481622696	-0.259619385004044	0.134990349411964
-1.22242271900177	-7.2881121635437	3.62532949447632	-0.302769631147385	-0.260109692811966	0.13402159512043
-1.25979065895081	-7.28194570541382	3.6419506072998	-0.303141266107559	-0.26051864027977	0.132424026727676
-1.27936136722565	-7.27624082565308	3.65565824508667	-0.303374618291855	-0.260877728462219	0.132191315293312
-1.26663303375244	-7.29123687744141	3.64603972434998	-0.303676575422287	-0.261424571275711	0.13234169781208
-1.28250503540039	-7.2865252494812	3.6410961151123	-0.304013073444366	-0.261665493249893	0.13150779902935
-1.24520707130432	-7.29262447357178	3.64459633827209	-0.304750442504883	-0.262401729822159	0.131497174501419
-1.24362516403198	-7.28388023376465	3.64474606513977	-0.304943263530731	-0.262428969144821	0.131628811359406
-1.2023092508316	-7.28114557266235	3.65435457229614	-0.305180460214615	-0.262955129146576	0.131339654326439
-1.18876278400421	-7.26637363433838	3.64967274665833	-0.305067747831345	-0.262748807668686	0.13227553665638
-1.12463974952698	-7.29937314987183	3.64755940437317	-0.305164098739624	-0.262893736362457	0.132666364312172
-1.08565592765808	-7.31286811828613	3.64347124099731	-0.304618835449219	-0.262601435184479	0.133390486240387
-1.03296649456024	-7.32408809661865	3.63156461715698	-0.304418683052063	-0.26248574256897	0.133823871612549
-0.993459045886993	-7.33793449401855	3.6235339641571	-0.304699152708054	-0.262253820896149	0.133065789937973
-0.971065044403076	-7.3528470993042	3.6375298500061	-0.305414646863937	-0.26243782043457	0.13083328306675
-0.959826409816742	-7.35486841201782	3.64861297607422	-0.306222319602966	-0.262471884489059	0.129663899540901
-0.982878983020782	-7.30919027328491	3.65813946723938	-0.306493401527405	-0.262293219566345	0.130270093679428
-0.981808245182037	-7.28839874267578	3.67212057113647	-0.306886374950409	-0.26214125752449	0.130514830350876
-0.962709784507751	-7.29261589050293	3.65253496170044	-0.30713626742363	-0.261827021837235	0.132403343915939
-0.914939343929291	-7.30521774291992	3.64239549636841	-0.307363063097	-0.261814743280411	0.137136563658714
-0.890953838825226	-7.29094409942627	3.65821552276611	-0.307278662919998	-0.261366933584213	0.141680434346199
-0.8881556391716	-7.27494049072266	3.69769549369812	-0.307853102684021	-0.260911494493485	0.144297525286675
-0.905091881752014	-7.26019287109375	3.73935079574585	-0.308291584253311	-0.260360449552536	0.145590350031853
-0.893272995948792	-7.24574708938599	3.75531911849976	-0.308410882949829	-0.259823590517044	0.147068038582802
-0.866005301475525	-7.26249504089355	3.7532274723053	-0.308888763189316	-0.259376645088196	0.147289738059044
-0.848235785961151	-7.28314685821533	3.75340843200684	-0.309434026479721	-0.259262144565582	0.147802725434303
-0.800668179988861	-7.28048610687256	3.76070308685303	-0.31022185087204	-0.259328216314316	0.148704439401627
-0.762856662273407	-7.26826143264771	3.75809168815613	-0.311040818691254	-0.259070187807083	0.15002429485321
-0.763622999191284	-7.27762126922607	3.77011036872864	-0.311907738447189	-0.258872270584106	0.151339158415794
-0.754180550575256	-7.25631618499756	3.77783107757568	-0.312427967786789	-0.258596688508987	0.151532918214798
-0.749633848667145	-7.22613191604614	3.7742063999176	-0.312645792961121	-0.25809109210968	0.152647018432617
-0.733776748180389	-7.20369672775269	3.7693145275116	-0.312794327735901	-0.257772088050842	0.153694480657578
-0.682376384735107	-7.2175498008728	3.75300598144531	-0.313339501619339	-0.257791727781296	0.153999984264374
-0.678364872932434	-7.18526363372803	3.74708700180054	-0.313337177038193	-0.25746014714241	0.15689617395401
-0.720559418201447	-7.09575223922729	3.76343703269959	-0.313065648078918	-0.25704425573349	0.159422367811203
-0.640436291694641	-7.10649347305298	3.7723822593689	-0.314143627882004	-0.257404029369354	0.160802185535431
-0.636897265911102	-7.09350347518921	3.77473187446594	-0.314884454011917	-0.257219702005386	0.162533700466156
-0.57540237903595	-7.07074594497681	3.78976035118103	-0.315203458070755	-0.257773995399475	0.165141671895981
-0.525666475296021	-7.03604316711426	3.77093362808228	-0.315402686595917	-0.257776945829391	0.16740870475769
-0.550822019577026	-7.02876567840576	3.79208374023438	-0.316024571657181	-0.257221072912216	0.169090151786804
-0.501729190349579	-7.06104373931885	3.77326822280884	-0.316406756639481	-0.257232904434204	0.168074727058411
-0.515289545059204	-6.99692583084106	3.7493622303009	-0.315863370895386	-0.256258338689804	0.167907297611237
-0.471663385629654	-6.99946165084839	3.74663281440735	-0.316139757633209	-0.256297022104263	0.16855251789093
-0.486062347888947	-7.00019454956055	3.73158717155457	-0.316334933042526	-0.255555033683777	0.168939903378487
-0.480450719594955	-7.00498914718628	3.76431894302368	-0.317286372184753	-0.255311280488968	0.16722047328949
-0.447571128606796	-6.9909143447876	3.742520570755	-0.316963672637939	-0.254634171724319	0.167752832174301
-0.441846251487732	-6.97992944717407	3.70913410186768	-0.316322684288025	-0.253706067800522	0.16843843460083
-0.456523001194	-6.9671893119812	3.70456051826477	-0.316441625356674	-0.252485066652298	0.166595593094826
-0.488946199417114	-6.96329736709595	3.71554136276245	-0.316750913858414	-0.251678854227066	0.16465263068676
-0.426807403564453	-6.99277353286743	3.71486687660217	-0.317383944988251	-0.251370251178741	0.163907647132874
-0.436375111341476	-6.94450902938843	3.6902482509613	-0.316709220409393	-0.249858543276787	0.16573628783226
-0.40257266163826	-6.9769344329834	3.68603086471558	-0.317028492689133	-0.249542608857155	0.166289612650871
-0.43142768740654	-6.97568893432617	3.69897294044495	-0.316269963979721	-0.248039692640305	0.163984522223473
-0.516173779964447	-6.94861602783203	3.71886992454529	-0.315484195947647	-0.245990991592407	0.159233465790749
-0.557766258716583	-6.96256875991821	3.72173500061035	-0.315962582826614	-0.245416074991226	0.158402651548386
-0.610181272029877	-6.92043256759644	3.65414667129517	-0.3142971098423	-0.243337512016296	0.155006170272827
-0.67973792552948	-6.87079668045044	3.66242933273315	-0.314108788967133	-0.242441475391388	0.150278672575951
-0.721715807914734	-6.89510536193848	3.66055727005005	-0.31390592455864	-0.242040976881981	0.152838796377182
-0.737671971321106	-6.98332548141479	3.54077887535095	-0.311936616897583	-0.24008309841156	0.147566497325897
-0.78114527463913	-6.97204685211182	3.5182843208313	-0.310124903917313	-0.239504739642143	0.142406553030014
-0.769510865211487	-6.9704384803772	3.54236698150635	-0.309356689453125	-0.239739924669266	0.143043085932732
-0.739158749580383	-7.00153303146362	3.53616642951965	-0.309185743331909	-0.239160060882568	0.141101256012917
-0.736592173576355	-7.03241014480591	3.59404563903809	-0.309179753065109	-0.239401251077652	0.138093367218971
-0.686026692390442	-7.09120941162109	3.57286047935486	-0.308277875185013	-0.239024296402931	0.133778840303421
[truncated: 10,587 more rows]
