# Supplementary material for: Identification of Haptic Based Guiding Using Hard Reins
Source: PLoS One. 2015 Jul 22;10(7):e0132020. doi: 10.1371/journal.pone.0132020 (PMC4511788; doi:10.1371/journal.pone.0132020)
Supplement: S5 File — (ZIP) [file pone.0132020.s005.zip › Exp2_ForceData1/Subject4/path2/T6.csv]

Force X (N)	Force Y (N)	Force Z (N)	Torque X (N-m)	Torque Y (N-m)	Torque Z (N-m)	Frequency = 10000	Averaging Level = 16	F/T Serial Number = FT11772	Time Started = 05/12/2012 11:37:44
0.289409041404724	-8.54497909545898	-4.02029991149902	0.0551490746438503	0.429390102624893	0.0446917526423931
0.286739587783813	-8.5411205291748	-4.01456022262573	0.0549031086266041	0.428872585296631	0.0445931553840637
0.284779667854309	-8.54525375366211	-4.00856733322144	0.0546043552458286	0.428368479013443	0.0445538312196732
0.281064450740814	-8.54530715942383	-4.01242589950562	0.0544334687292576	0.427714675664902	0.0444836355745792
0.286787301301956	-8.54740810394287	-4.00396728515625	0.0543007701635361	0.42718979716301	0.0444250255823135
0.287221133708954	-8.5467529296875	-3.99508738517761	0.0540876984596252	0.426768273115158	0.0444411225616932
0.288073271512985	-8.5498161315918	-3.99236059188843	0.0539482310414314	0.426449090242386	0.044485442340374
0.292913228273392	-8.55037021636963	-3.99703001976013	0.0537116080522537	0.425987213850021	0.0444652512669563
0.29941263794899	-8.55384063720703	-3.98816895484924	0.0534386448562145	0.425651341676712	0.0444216839969158
0.303978770971298	-8.55163478851318	-3.9900279045105	0.0534348897635937	0.425439178943634	0.0444143526256084
0.304240643978119	-8.55438804626465	-3.98062539100647	0.053292665630579	0.425323218107224	0.0444568656384945
0.306001216173172	-8.55840015411377	-3.98373985290527	0.0531275421380997	0.425165086984634	0.0444067902863026
0.310436367988586	-8.5657958984375	-3.98351263999939	0.0530178397893906	0.425094872713089	0.0442966669797897
0.311916261911392	-8.56659984588623	-3.98175644874573	0.0530375875532627	0.424948483705521	0.0442030690610409
0.314858853816986	-8.56594562530518	-3.97823596000671	0.0530020333826542	0.425017923116684	0.0441165752708912
0.31268647313118	-8.57140159606934	-3.97774529457092	0.053026981651783	0.425125926733017	0.0440664701163769
0.318296998739243	-8.57731246948242	-3.98273181915283	0.0530120655894279	0.425240159034729	0.043967992067337
0.321510434150696	-8.58303833007813	-3.98376035690308	0.0531028658151627	0.425319343805313	0.0438361316919327
0.326168119907379	-8.58263492584229	-3.98349022865295	0.0530727915465832	0.425561040639877	0.0437108427286148
0.325663983821869	-8.5878267288208	-3.98481917381287	0.0531826876103878	0.425799548625946	0.0436374060809612
0.332162618637085	-8.594801902771	-3.98779940605164	0.0531845279037952	0.426127880811691	0.0435760468244553
0.339386224746704	-8.59921455383301	-3.99377036094666	0.0532925575971603	0.426296085119247	0.0434868074953556
0.341992288827896	-8.60422420501709	-3.99449992179871	0.0535322427749634	0.426576316356659	0.0433300845324993
0.346980899572372	-8.60878849029541	-3.99320936203003	0.0535506084561348	0.426953107118607	0.0432824045419693
0.350034862756729	-8.61707782745361	-4.00011491775513	0.0537604615092278	0.427296340465546	0.0432485528290272
0.356399178504944	-8.61997318267822	-4.00929546356201	0.053945567458868	0.427592545747757	0.0430349819362164
0.359062939882278	-8.62240505218506	-4.01090574264526	0.0540800392627716	0.428004115819931	0.0429723560810089
0.363562434911728	-8.63130283355713	-4.01066160202026	0.0541728287935257	0.428357273340225	0.0429334379732609
0.36977219581604	-8.63515758514404	-4.01198577880859	0.0543892569839954	0.428749114274979	0.0428353287279606
0.376118779182434	-8.63953018188477	-4.02233028411865	0.0545474328100681	0.429161548614502	0.0426629446446896
0.374350368976593	-8.64341449737549	-4.02137231826782	0.0548410825431347	0.429553091526031	0.0426444709300995
0.380329370498657	-8.64857387542725	-4.03138875961304	0.0549167543649673	0.429872870445251	0.0425030589103699
0.384698629379272	-8.65462493896484	-4.0288872718811	0.0550795830786228	0.430280834436417	0.0424652807414532
0.391229182481766	-8.65588283538818	-4.03493642807007	0.0552307926118374	0.430665612220764	0.0423490963876247
0.392659425735474	-8.66062259674072	-4.03762483596802	0.0553500764071941	0.431043475866318	0.0422295480966568
0.396495908498764	-8.66507148742676	-4.04460620880127	0.0553694888949394	0.431359201669693	0.0420684888958931
0.40070441365242	-8.66775417327881	-4.04579925537109	0.0555453523993492	0.431702375411987	0.0420505292713642
0.402145057916641	-8.67068481445313	-4.04461812973022	0.0556138940155506	0.432029455900192	0.041942935436964
0.405242025852203	-8.67432689666748	-4.05143976211548	0.0557487159967422	0.432270735502243	0.0418312661349773
0.408260881900787	-8.68396759033203	-4.04983329772949	0.055724922567606	0.432498067617416	0.0415960066020489
0.409661382436752	-8.68258190155029	-4.05238199234009	0.0558548122644424	0.432717204093933	0.0415333434939384
0.416415572166443	-8.68291282653809	-4.05369520187378	0.055880144238472	0.433021485805511	0.0413809269666672
0.415773630142212	-8.69111347198486	-4.05804395675659	0.0560532808303833	0.433213621377945	0.0412950627505779
0.421238303184509	-8.69546031951904	-4.06109571456909	0.0561230108141899	0.433274656534195	0.0411171391606331
0.421728134155273	-8.69946765899658	-4.05981492996216	0.0563224256038666	0.43332901597023	0.0410223342478275
0.428201913833618	-8.70059680938721	-4.05894565582275	0.0565097257494926	0.43341463804245	0.0408625565469265
0.42483201622963	-8.70961093902588	-4.06111335754395	0.0566639304161072	0.433644831180573	0.0407469943165779
0.430799394845963	-8.71755695343018	-4.06558084487915	0.0566374137997627	0.433692455291748	0.0405279509723186
0.430982738733292	-8.71451473236084	-4.06561422348022	0.0568479299545288	0.433686554431915	0.0403493046760559
0.433467477560043	-8.71231842041016	-4.06356334686279	0.056901928037405	0.433733344078064	0.0400257334113121
0.428877502679825	-8.71776390075684	-4.06143474578857	0.0568999014794827	0.433841854333878	0.0398735925555229
0.430821537971497	-8.72364139556885	-4.06713771820068	0.0567920468747616	0.433856904506683	0.0396235138177872
0.429057061672211	-8.71836566925049	-4.0667290687561	0.0568911358714104	0.433748006820679	0.0394042581319809
0.4276442527771	-8.71310615539551	-4.06089687347412	0.0568424127995968	0.433740764856339	0.039134930819273
0.417819947004318	-8.71694946289063	-4.06179285049438	0.0567304454743862	0.433647453784943	0.0388769172132015
0.417700469493866	-8.71540641784668	-4.05882024765015	0.0565120503306389	0.433533936738968	0.0385739281773567
0.411570966243744	-8.71408081054688	-4.05962181091309	0.0564910545945168	0.43332052230835	0.0382443629205227
0.406650811433792	-8.70706939697266	-4.05524444580078	0.0562593974173069	0.433110922574997	0.0378974191844463
0.396448343992233	-8.70527839660645	-4.05044221878052	0.056121464818716	0.432879984378815	0.0376558303833008
0.392942577600479	-8.70515060424805	-4.04261064529419	0.05575792491436	0.432576954364777	0.0373454205691814
0.383641839027405	-8.69877243041992	-4.04128122329712	0.05551752820611	0.432211518287659	0.0370863899588585
0.375187575817108	-8.69412612915039	-4.03889513015747	0.0552729889750481	0.431865036487579	0.0367968119680882
0.364714503288269	-8.68802642822266	-4.03708839416504	0.0548792667686939	0.431418597698212	0.0364672653377056
0.358038634061813	-8.6845064163208	-4.03052473068237	0.054473627358675	0.430890321731567	0.0361862704157829
0.343790382146835	-8.67705631256104	-4.0149507522583	0.0540815219283104	0.430608034133911	0.0358735136687756
0.33695125579834	-8.67419242858887	-4.02207469940186	0.0536724999547005	0.430084586143494	0.0355803593993187
0.328834772109985	-8.66525173187256	-4.01488351821899	0.05334248021245	0.429542660713196	0.0352325886487961
0.319517582654953	-8.66323089599609	-4.00292015075684	0.0528562925755978	0.428995400667191	0.0348897948861122
0.308622539043427	-8.65767097473145	-3.99424934387207	0.0524822063744068	0.428424209356308	0.0345950946211815
0.299659639596939	-8.6522388458252	-3.98886656761169	0.0520926229655743	0.428018569946289	0.0342203304171562
0.287651062011719	-8.65170478820801	-3.98166251182556	0.051752220839262	0.427465736865997	0.0338867865502834
0.282772481441498	-8.64687728881836	-3.98519277572632	0.0512523874640465	0.42689973115921	0.0335553586483002
0.271371841430664	-8.6398754119873	-3.96739077568054	0.0509811080992222	0.426309764385223	0.0332917384803295
0.263622492551804	-8.63790607452393	-3.9659116268158	0.0505415163934231	0.425965368747711	0.0329688675701618
0.253288477659225	-8.63416957855225	-3.96399450302124	0.0501991547644138	0.425423353910446	0.0325737595558167
0.244641929864883	-8.62811946868896	-3.95448875427246	0.0498319715261459	0.424960881471634	0.0322798416018486
0.23591685295105	-8.62307548522949	-3.95488119125366	0.0495439730584621	0.424604624509811	0.0319675840437412
0.228711739182472	-8.6235818862915	-3.94467234611511	0.0492367632687092	0.424288302659988	0.0316676683723927
0.218433484435081	-8.6185245513916	-3.94367623329163	0.0488038063049316	0.423829525709152	0.0313354507088661
0.208298429846764	-8.61034107208252	-3.93168663978577	0.0485755391418934	0.423570573329926	0.0310555379837751
0.20188407599926	-8.60836029052734	-3.93762969970703	0.0482263527810574	0.423271328210831	0.0306852497160435
0.188301011919975	-8.60203170776367	-3.93244862556458	0.048013087362051	0.423111259937286	0.0303675699979067
0.183900564908981	-8.60317897796631	-3.92506527900696	0.0476369448006153	0.422898888587952	0.0301625393331051
0.175276353955269	-8.59617805480957	-3.93052864074707	0.0475133955478668	0.422769337892532	0.029838165268302
0.170777052640915	-8.59261798858643	-3.92545056343079	0.0473658181726933	0.42267033457756	0.0295345485210419
0.159485355019569	-8.58907985687256	-3.91823434829712	0.0472031719982624	0.422611951828003	0.0293100848793983
0.155277103185654	-8.58947563171387	-3.92332005500793	0.0470335781574249	0.422585248947144	0.0290160458534956
0.148362174630165	-8.58098316192627	-3.91953468322754	0.046896368265152	0.422448873519897	0.0287610609084368
0.137659087777138	-8.58010101318359	-3.91463804244995	0.0468028709292412	0.422601163387299	0.0285497549921274
0.137358352541924	-8.58471488952637	-3.92357325553894	0.0467118583619595	0.422644197940826	0.0282822623848915
0.136573567986488	-8.57538032531738	-3.92321705818176	0.0467336885631084	0.422677397727966	0.0280171930789948
0.134490236639977	-8.57734489440918	-3.92314600944519	0.0466208904981613	0.422904402017593	0.0279140751808882
0.128997385501862	-8.57905578613281	-3.92770671844482	0.0467139221727848	0.423175692558289	0.0276280157268047
0.128825500607491	-8.5741138458252	-3.92510271072388	0.0467871576547623	0.423320978879929	0.0274130329489708
0.125283941626549	-8.57577705383301	-3.92655730247498	0.0468835607171059	0.423560231924057	0.027244821190834
0.124058395624161	-8.57992362976074	-3.92899703979492	0.046970397233963	0.42396080493927	0.0271047465503216
0.122209519147873	-8.5798225402832	-3.93362402915955	0.0470262914896011	0.424175709486008	0.0268150679767132
0.123873509466648	-8.58043670654297	-3.93263125419617	0.0472441464662552	0.424544453620911	0.0266889445483685
0.122820168733597	-8.58048534393311	-3.94335603713989	0.0473562777042389	0.424934655427933	0.0265045873820782
0.123786590993404	-8.58354377746582	-3.94763994216919	0.047584094107151	0.425367116928101	0.0262205917388201
0.12323946505785	-8.58413505554199	-3.94466304779053	0.0478180423378944	0.425795465707779	0.0261195413768291
0.126688718795776	-8.58945655822754	-3.96111154556274	0.0481181964278221	0.426254957914352	0.0258998218923807
0.125989258289337	-8.59007263183594	-3.9645414352417	0.0482842326164246	0.426758497953415	0.0257486011832953
0.126295074820518	-8.59571933746338	-3.96714758872986	0.0485472530126572	0.427254617214203	0.0255789998918772
0.12905316054821	-8.59712982177734	-3.97098636627197	0.0488967411220074	0.427716076374054	0.0254295151680708
0.13316635787487	-8.60079765319824	-3.97772741317749	0.0491195395588875	0.428268015384674	0.0252396650612354
0.133342653512955	-8.60118865966797	-3.97770428657532	0.049496803432703	0.428769707679749	0.0251002702862024
0.138416260480881	-8.60687828063965	-3.98389577865601	0.0496991723775864	0.429347038269043	0.0249676331877708
0.139705553650856	-8.61024856567383	-3.9924111366272	0.0501089692115784	0.429813981056213	0.0248411893844604
0.143828928470612	-8.61096286773682	-3.99928498268127	0.0504364408552647	0.430358290672302	0.0246590487658978
0.146537691354752	-8.61445903778076	-4.00064611434937	0.0507833920419216	0.430902570486069	0.0245661474764347
0.153506740927696	-8.62327098846436	-4.01551151275635	0.0510848201811314	0.431333929300308	0.0244103390723467
0.152845829725266	-8.6182975769043	-4.01794624328613	0.051455844193697	0.431743502616882	0.0242622513324022
0.151924446225166	-8.62601947784424	-4.01915502548218	0.0517757907509804	0.432236015796661	0.0241786856204271
0.154607012867928	-8.62886524200439	-4.02322626113892	0.0519806258380413	0.432683080434799	0.0240676980465651
0.159297287464142	-8.63051700592041	-4.03301286697388	0.0522626228630543	0.432951688766479	0.0239544063806534
0.161776021122932	-8.63026142120361	-4.02860307693481	0.0525557622313499	0.433274924755096	0.0239021889865398
0.161349087953568	-8.63519191741943	-4.0366473197937	0.0528249964118004	0.433638393878937	0.0238588973879814
0.169626817107201	-8.63723278045654	-4.04018354415894	0.0530399791896343	0.433813661336899	0.0237808469682932
0.171674221754074	-8.63647747039795	-4.03732299804688	0.0533744171261787	0.433923035860062	0.023750051856041
0.173510059714317	-8.64046669006348	-4.04374217987061	0.0535667426884174	0.434195429086685	0.023804996162653
0.174465373158455	-8.64751625061035	-4.05722856521606	0.0536729730665684	0.43435350060463	0.0237610954791307
0.177094385027885	-8.6434440612793	-4.04964733123779	0.0539317615330219	0.434338569641113	0.0237610228359699
0.176734462380409	-8.64450073242188	-4.04747152328491	0.0540755353868008	0.434423565864563	0.0238553564995527
0.17787379026413	-8.64941310882568	-4.04780340194702	0.0542826056480408	0.43446147441864	0.023842316120863
0.179242372512817	-8.64933204650879	-4.05233097076416	0.0543356016278267	0.434333086013794	0.0238855611532927
0.179869577288628	-8.6473388671875	-4.04576826095581	0.0545247904956341	0.434197843074799	0.024015549570322
0.177782043814659	-8.64801788330078	-4.04862928390503	0.0546182468533516	0.434117794036865	0.0241647660732269
0.182304590940475	-8.64606475830078	-4.04397916793823	0.0547422282397747	0.433894515037537	0.0243143457919359
0.183261945843697	-8.64761543273926	-4.04526233673096	0.0548094138503075	0.433717131614685	0.0245462972670794
0.183903530240059	-8.64286327362061	-4.04758977890015	0.054896205663681	0.433466076850891	0.0247357897460461
0.182836964726448	-8.64244842529297	-4.04665994644165	0.0550884306430817	0.433201253414154	0.0249600075185299
0.184066087007523	-8.64371585845947	-4.0459246635437	0.0550060048699379	0.432838439941406	0.0251989737153053
0.183474659919739	-8.6431770324707	-4.03861856460571	0.0551080256700516	0.432525783777237	0.0255094468593597
0.188448831439018	-8.64196491241455	-4.03921413421631	0.0551987551152706	0.432180345058441	0.0257308706641197
0.186645299196243	-8.64020442962646	-4.03179454803467	0.0551895387470722	0.431831121444702	0.0260683335363865
0.186692357063293	-8.64009380340576	-4.028489112854	0.0550726242363453	0.431434035301209	0.0262953694909811
0.19010254740715	-8.64143848419189	-4.02667379379272	0.0551793836057186	0.431007832288742	0.0267030689865351
0.190710201859474	-8.6381368637085	-4.02795076370239	0.0552301630377769	0.430558294057846	0.0270314384251833
0.18883104622364	-8.63333606719971	-4.02119445800781	0.055303018540144	0.430109977722168	0.0274631958454847
0.196014001965523	-8.63473415374756	-4.01498460769653	0.0551092810928822	0.429709732532501	0.0279645621776581
0.194494068622589	-8.62937641143799	-4.01187467575073	0.0552556589245796	0.429249972105026	0.0284530725330114
0.195755749940872	-8.62467575073242	-4.01226186752319	0.0552452392876148	0.428754568099976	0.0289694741368294
0.193260163068771	-8.62321186065674	-4.00711631774902	0.0552611611783504	0.428360670804977	0.0295519083738327
0.19485892355442	-8.61982727050781	-4.00198841094971	0.0552191585302353	0.42791411280632	0.030160017311573
0.195261150598526	-8.61439514160156	-4.00659799575806	0.0553022511303425	0.427435517311096	0.0307874120771885
0.194591298699379	-8.60718536376953	-3.99929022789001	0.0553243346512318	0.426992326974869	0.0313290916383266
0.194807305932045	-8.60653114318848	-3.99468851089478	0.0552710369229317	0.426580339670181	0.0319621190428734
0.192326888442039	-8.60122585296631	-3.9928514957428	0.0553419999778271	0.426138699054718	0.0325634628534317
0.197129964828491	-8.5969934463501	-3.99118232727051	0.0554674603044987	0.425710618495941	0.0331315696239471
0.193855121731758	-8.59383487701416	-3.97980117797852	0.0554528795182705	0.42537248134613	0.0337228402495384
0.198169186711311	-8.59698009490967	-3.98061561584473	0.0553713031113148	0.42498791217804	0.0344435125589371
0.201165199279785	-8.58950614929199	-3.97823786735535	0.0556252561509609	0.424532264471054	0.0350107699632645
0.202507391571999	-8.58475494384766	-3.98066139221191	0.0557001046836376	0.424196422100067	0.0356495939195156
0.203724414110184	-8.58462715148926	-3.97525310516357	0.0558404885232449	0.423864275217056	0.0361994504928589
0.208797097206116	-8.58749389648438	-3.97353959083557	0.0558438450098038	0.423561006784439	0.0367732271552086
0.211784243583679	-8.58254146575928	-3.96835708618164	0.0560069344937801	0.423270493745804	0.0374104641377926
0.218190744519234	-8.58107757568359	-3.96999859809875	0.056081235408783	0.423083364963531	0.0379775352776051
0.219192385673523	-8.57822895050049	-3.9680962562561	0.0563609562814236	0.422883868217468	0.038571123033762
0.227432206273079	-8.58683490753174	-3.97186255455017	0.0563674047589302	0.422694504261017	0.0391530282795429
0.235786363482475	-8.58342266082764	-3.97813653945923	0.056723203510046	0.42243817448616	0.0396898910403252
0.241659566760063	-8.5830774307251	-3.96782779693604	0.0568696148693562	0.422380059957504	0.040241152048111
0.244495734572411	-8.58419799804688	-3.96373343467712	0.0570734702050686	0.422318547964096	0.0407709814608097
0.251550525426865	-8.58863544464111	-3.97061800956726	0.0572780780494213	0.422299742698669	0.0412401854991913
0.259962469339371	-8.5872859954834	-3.97693300247192	0.0575263760983944	0.42227366566658	0.0417787507176399
0.262555539608002	-8.58873176574707	-3.98061275482178	0.0577818788588047	0.422388970851898	0.0422530323266983
0.268666416406631	-8.58817958831787	-3.97602605819702	0.0579732470214367	0.422484993934631	0.0426897704601288
0.276240974664688	-8.59085845947266	-3.97916650772095	0.0582165867090225	0.422565907239914	0.0431174039840698
0.281248301267624	-8.59149742126465	-3.98238325119019	0.0585386790335178	0.422721952199936	0.0435253717005253
0.284968376159668	-8.59109783172607	-3.99091172218323	0.0588179752230644	0.422921508550644	0.0439277105033398
0.290093153715134	-8.59475898742676	-3.98812198638916	0.059056494385004	0.42299035191536	0.0442658215761185
0.293984532356262	-8.59567356109619	-3.98707151412964	0.0593064576387405	0.423193126916885	0.0445919595658779
0.299774080514908	-8.59577369689941	-3.99235486984253	0.0595292709767818	0.423370689153671	0.0448335558176041
0.303466588258743	-8.60179805755615	-3.99560403823853	0.0598480589687824	0.423662096261978	0.0451039969921112
0.305328369140625	-8.60369300842285	-3.99728465080261	0.0600742623209953	0.42385321855545	0.0452507771551609
0.31358927488327	-8.60595035552979	-4.00035667419434	0.0603108927607536	0.424022942781448	0.0453870557248592
0.317292124032974	-8.60526561737061	-4.00033044815063	0.0605168379843235	0.424234330654144	0.045568410307169
0.322742134332657	-8.6064510345459	-4.00257921218872	0.0607210397720337	0.424480050802231	0.0458001606166363
0.326969057321548	-8.61426258087158	-4.01311445236206	0.0608919709920883	0.424758046865463	0.0459417663514614
0.327556699514389	-8.61632633209229	-4.01490688323975	0.061096329241991	0.424876838922501	0.045978344976902
0.335530340671539	-8.61249923706055	-4.01632070541382	0.0612441003322601	0.425054043531418	0.0460929684340954
0.333233445882797	-8.61930274963379	-4.01154661178589	0.0614840313792229	0.425292611122131	0.0461543016135693
0.336553424596787	-8.61735153198242	-4.01782321929932	0.0615596733987331	0.425415396690369	0.0461955741047859
0.340518683195114	-8.62711048126221	-4.01859664916992	0.0615912675857544	0.425618439912796	0.0461605899035931
0.343189924955368	-8.62224960327148	-4.02395868301392	0.0617108345031738	0.425657868385315	0.0461512841284275
0.344168186187744	-8.62252712249756	-4.02461719512939	0.0617559254169464	0.425880610942841	0.0461451001465321
0.339898973703384	-8.62389755249023	-4.02462816238403	0.0618221610784531	0.426027655601501	0.0460932590067387
0.343318641185761	-8.62551307678223	-4.02130699157715	0.0617431998252869	0.426098108291626	0.045961756259203
0.34412345290184	-8.62573146820068	-4.02178859710693	0.0617039129137993	0.426183730363846	0.0458874106407166
0.342468917369843	-8.62424373626709	-4.02745962142944	0.0616965293884277	0.426245987415314	0.0457879081368446
0.341805577278137	-8.62482833862305	-4.02329206466675	0.0615267343819141	0.426326662302017	0.0455554500222206
0.341518640518188	-8.62560749053955	-4.01782989501953	0.0613076277077198	0.426301807165146	0.0453143529593945
0.338084995746613	-8.62134647369385	-4.02205085754395	0.0611825361847878	0.426226556301117	0.0451372601091862
0.338301002979279	-8.62182807922363	-4.02147197723389	0.0610046088695526	0.426252990961075	0.0449578575789928
0.331830233335495	-8.62181282043457	-4.01719331741333	0.0609330981969833	0.426313936710358	0.0448270998895168
0.332417011260986	-8.62399768829346	-4.01192665100098	0.0607926771044731	0.426171898841858	0.0446630269289017
0.330747574567795	-8.62421131134033	-4.01525449752808	0.0607284530997276	0.426029473543167	0.0445235855877399
0.332135826349258	-8.61770057678223	-4.01430463790894	0.0608317852020264	0.425799161195755	0.0444691218435764
0.326985895633698	-8.62265586853027	-4.01473951339722	0.0607523173093796	0.425777971744537	0.044454712420702
0.324933856725693	-8.62273979187012	-4.009765625	0.0607203990221024	0.425632297992706	0.0444732084870338
0.327023893594742	-8.62504959106445	-4.0089898109436	0.0605859160423279	0.425509214401245	0.0444976650178432
0.324813514947891	-8.62287044525146	-4.00863027572632	0.0606245510280132	0.425336688756943	0.0444996170699596
0.318688035011292	-8.62026882171631	-4.00794744491577	0.0606213808059692	0.425200045108795	0.0445175431668758
0.318257033824921	-8.61890316009521	-4.00274562835693	0.0604780055582523	0.424997448921204	0.04451934248209
0.317723631858826	-8.61776638031006	-4.00039863586426	0.0603824034333229	0.424886792898178	0.0446436293423176
0.316207498311996	-8.61152935028076	-4.00343036651611	0.0604260489344597	0.424621939659119	0.0447545051574707
0.312630742788315	-8.61287212371826	-4.00030040740967	0.0602236539125443	0.42450475692749	0.044852003455162
0.308705747127533	-8.60769748687744	-3.99664115905762	0.0601271502673626	0.424303978681564	0.044861800968647
0.308706432580948	-8.60820770263672	-3.99604916572571	0.0599336847662926	0.424130141735077	0.0448797382414341
0.302500903606415	-8.60015487670898	-3.99197387695313	0.0600807294249535	0.423932164907455	0.0450611189007759
0.300842642784119	-8.59963989257813	-3.99103331565857	0.0600105114281178	0.423785179853439	0.0452634729444981
0.295914828777313	-8.59930229187012	-3.98613572120667	0.0600106865167618	0.423603117465973	0.0453917682170868
0.293776571750641	-8.60196781158447	-3.98901152610779	0.0599485486745834	0.423354059457779	0.0455888696014881
0.295333713293076	-8.59640502929688	-3.99032092094421	0.0600513741374016	0.423111110925674	0.0457697100937366
0.292267769575119	-8.58970546722412	-3.98612523078918	0.0600123777985573	0.422941446304321	0.0459326580166817
0.29075899720192	-8.58943653106689	-3.9810163974762	0.0600839927792549	0.422798454761505	0.0461410470306873
0.290439546108246	-8.59113311767578	-3.98062634468079	0.06003512814641	0.422649443149567	0.046412505209446
0.289646565914154	-8.58882427215576	-3.98241233825684	0.0601179488003254	0.422478228807449	0.0466282963752747
0.290415823459625	-8.58299350738525	-3.97725987434387	0.0601883977651596	0.422308266162872	0.0468073487281799
0.287907958030701	-8.58458518981934	-3.97931432723999	0.0603023581206799	0.422221660614014	0.0470843464136124
0.290257930755615	-8.58531665802002	-3.98206758499146	0.0602424331009388	0.421995788812637	0.0472852364182472
0.292278915643692	-8.58182239532471	-3.97055172920227	0.0602860227227211	0.421900749206543	0.0473709106445313
0.291184425354004	-8.57978343963623	-3.97419667243958	0.0602619014680386	0.421941995620728	0.0475289262831211
0.28920391201973	-8.57866287231445	-3.97182750701904	0.0602623820304871	0.421770572662354	0.0477322228252888
0.285376787185669	-8.57981300354004	-3.97735333442688	0.0602283291518688	0.421764254570007	0.0478504821658134
0.288243144750595	-8.57761859893799	-3.97162055969238	0.0602402165532112	0.421633541584015	0.0479044578969479
0.28706106543541	-8.5742130279541	-3.97002148628235	0.0602941624820232	0.421601742506027	0.0480630621314049
0.281990528106689	-8.57113838195801	-3.96662402153015	0.060237180441618	0.421660035848618	0.0481528714299202
0.280939996242523	-8.57219886779785	-3.97478246688843	0.0602273307740688	0.421585112810135	0.0482767447829247
0.280636519193649	-8.57233238220215	-3.96737146377563	0.0601512864232063	0.421518266201019	0.0483394898474216
0.278210997581482	-8.5660982131958	-3.96881318092346	0.0602969862520695	0.421456575393677	0.0483829230070114
0.276430904865265	-8.5665454864502	-3.9681978225708	0.0602315850555897	0.4214888215065	0.0484570562839508
0.270747601985931	-8.56453514099121	-3.9640154838562	0.0603589788079262	0.421480476856232	0.0486041754484177
0.276399105787277	-8.56551265716553	-3.96752405166626	0.0602975860238075	0.42140656709671	0.0487250424921513
0.270583808422089	-8.561936378479	-3.97552466392517	0.0605182163417339	0.421454936265945	0.0487887226045132
0.272853881120682	-8.55673885345459	-3.97319841384888	0.0606560334563255	0.421497106552124	0.0489530116319656
0.268325716257095	-8.5594367980957	-3.96780037879944	0.060839731246233	0.4215427339077	0.0491942726075649
0.272251427173615	-8.56020927429199	-3.96854639053345	0.0610029958188534	0.421539038419724	0.0494267083704472
0.270990312099457	-8.55991268157959	-3.97402763366699	0.0613332279026508	0.42156520485878	0.0497041195631027
0.274693846702576	-8.55884170532227	-3.97373342514038	0.0614449307322502	0.421619117259979	0.0498929135501385
0.271185278892517	-8.55857563018799	-3.97760486602783	0.0617231652140617	0.421786576509476	0.0501776412129402
0.27620068192482	-8.56241703033447	-3.981036901474	0.0618419572710991	0.421776175498962	0.0504263304173946
0.275566071271896	-8.55752086639404	-3.98201751708984	0.0621722750365734	0.421893984079361	0.0507691949605942
0.280056238174438	-8.55458068847656	-3.98167490959167	0.0623126588761806	0.421954780817032	0.0510492064058781
0.277107089757919	-8.5573091506958	-3.97882843017578	0.0624761432409287	0.422138124704361	0.051287692040205
0.276619076728821	-8.5543155670166	-3.98112845420837	0.0627406686544418	0.422234177589417	0.0515336096286774
0.279255539178848	-8.55852603912354	-3.98604130744934	0.0629217848181725	0.422338604927063	0.051788616925478
0.2811459004879	-8.54989242553711	-3.98870444297791	0.063149631023407	0.422321170568466	0.0520147942006588
0.278131425380707	-8.55237197875977	-3.99153661727905	0.0633390843868256	0.422437250614166	0.0521883741021156
0.278810977935791	-8.55091762542725	-3.98489999771118	0.0635575130581856	0.422515630722046	0.0523583628237247
0.277976632118225	-8.55618286132813	-3.99110269546509	0.0636763945221901	0.422561645507813	0.0525229759514332
0.27967157959938	-8.55006217956543	-3.98946475982666	0.0638751983642578	0.422522515058517	0.0527107045054436
0.282554358243942	-8.55364799499512	-3.99342489242554	0.0640310719609261	0.422674804925919	0.0528594143688679
0.278106063604355	-8.55228710174561	-3.99056029319763	0.0641478896141052	0.422690451145172	0.0529745146632195
0.280605912208557	-8.55294132232666	-3.99621200561523	0.0641711354255676	0.422745674848557	0.0531005598604679
0.281369864940643	-8.55217552185059	-4.00013637542725	0.0643685013055801	0.422659903764725	0.0532093308866024
0.281149417161942	-8.54526424407959	-3.99559450149536	0.0643765032291412	0.422684520483017	0.0533454641699791
0.276566803455353	-8.54337978363037	-3.9919970035553	0.0643884837627411	0.422823548316956	0.0534476228058338
0.276059716939926	-8.54501724243164	-3.99435353279114	0.0642799586057663	0.422783493995667	0.0535195879638195
0.278008252382278	-8.54087924957275	-3.99901533126831	0.0642143934965134	0.422711551189423	0.0536000318825245
0.275697112083435	-8.53664016723633	-3.99952697753906	0.0642541497945786	0.422673672437668	0.0536009073257446
0.267746388912201	-8.53256034851074	-3.9950578212738	0.0644625276327133	0.422798633575439	0.0536738559603691
0.270375967025757	-8.53521823883057	-3.99653077125549	0.0644980370998383	0.422678411006927	0.0538988411426544
0.270592093467712	-8.53399753570557	-3.99557399749756	0.0648107528686523	0.422643721103668	0.054048128426075
0.274137318134308	-8.53145027160645	-3.99494338035584	0.0650393515825272	0.422475576400757	0.0542929396033287
0.272540956735611	-8.53507614135742	-3.99462294578552	0.0652230381965637	0.422547459602356	0.0545979030430317
0.273692578077316	-8.53517627716064	-3.99248433113098	0.065434418618679	0.42255637049675	0.0549218095839024
0.27658286690712	-8.5358247756958	-3.99772238731384	0.0656280666589737	0.422496855258942	0.0553447268903255
0.280889570713043	-8.52813625335693	-4.00129842758179	0.0658942759037018	0.422380536794662	0.0557480379939079
0.280015140771866	-8.52744960784912	-3.996985912323	0.066199354827404	0.422443360090256	0.0561462305486202
0.279415935277939	-8.52322006225586	-3.99736499786377	0.0663718655705452	0.422417789697647	0.0565308406949043
0.279530167579651	-8.52184963226318	-4.0016303062439	0.0665135234594345	0.422430396080017	0.0569990612566471
0.27862349152565	-8.52103042602539	-3.99852275848389	0.0666890889406204	0.42237663269043	0.057389248162508
0.279193073511124	-8.51356315612793	-3.99885153770447	0.0669705793261528	0.422307103872299	0.0577827170491219
0.281480103731155	-8.51286125183105	-4.00666189193726	0.0671525597572327	0.422376543283463	0.0581879355013371
0.278577297925949	-8.51335906982422	-3.99974322319031	0.0673245564103127	0.422296315431595	0.0585068613290787
0.280061185359955	-8.51450824737549	-4.00546455383301	0.0674665197730064	0.422251373529434	0.058825209736824
0.279227912425995	-8.50718307495117	-4.00473690032959	0.067745640873909	0.42206272482872	0.0592060536146164
0.279139965772629	-8.50329780578613	-4.00520992279053	0.0678570345044136	0.422070294618607	0.0594689697027206
0.274504631757736	-8.50191020965576	-3.99994683265686	0.0680339187383652	0.422049582004547	0.059835709631443
0.275259077548981	-8.50035285949707	-4.00517320632935	0.0681087747216225	0.421888738870621	0.0600376203656197
0.275879144668579	-8.49983978271484	-4.00090885162354	0.068210557103157	0.421872645616531	0.0602831840515137
0.278220653533936	-8.49350929260254	-3.99852800369263	0.0684241279959679	0.421706110239029	0.0605915710330009
0.278583854436874	-8.49032878875732	-3.99771308898926	0.0684404224157333	0.421608239412308	0.0608025565743446
0.272665172815323	-8.48651504516602	-3.99954628944397	0.0685273110866547	0.421565264463425	0.0611003674566746
0.271284252405167	-8.49104499816895	-3.99606871604919	0.0685913637280464	0.421376168727875	0.0613063797354698
0.271899551153183	-8.49358367919922	-3.99841260910034	0.0686913207173347	0.421268403530121	0.0613704696297646
0.272339314222336	-8.48511695861816	-3.99403238296509	0.0689017102122307	0.421071171760559	0.0615777596831322
0.276216924190521	-8.48412895202637	-3.99512839317322	0.0689735561609268	0.421003580093384	0.0616725087165833
0.271100848913193	-8.48146629333496	-3.99012756347656	0.0690507888793945	0.420922517776489	0.0619514398276806
0.269837260246277	-8.482985496521	-3.99153566360474	0.0689661726355553	0.420764356851578	0.0621247999370098
0.270257860422134	-8.48212051391602	-3.98910117149353	0.0690705850720406	0.420609027147293	0.0623007044196129
0.2708899974823	-8.47878360748291	-3.98966121673584	0.0691859349608421	0.420423805713654	0.0625264421105385
0.270017445087433	-8.47710990905762	-3.99081158638	0.0691814348101616	0.42037370800972	0.062648244202137
0.268899261951447	-8.47305011749268	-3.99500441551209	0.0692888647317886	0.420247346162796	0.0628551244735718
0.267525881528854	-8.47390842437744	-3.985919713974	0.0692013949155808	0.420127958059311	0.0630343705415726
0.267736464738846	-8.47286701202393	-3.9880576133728	0.0692458748817444	0.420032262802124	0.0632676109671593
0.264438301324844	-8.46978378295898	-3.98407053947449	0.0693454891443253	0.419937163591385	0.0634649693965912
0.268817096948624	-8.46748065948486	-3.98445892333984	0.0693542212247849	0.419884562492371	0.0635915771126747
0.266040146350861	-8.46340942382813	-3.99103498458862	0.0694802105426788	0.419804930686951	0.0637608841061592
0.267421752214432	-8.46462249755859	-3.98805212974548	0.0694046691060066	0.419666945934296	0.0638891458511353
0.263692289590836	-8.46223926544189	-3.98276948928833	0.0694544464349747	0.419590443372726	0.0640421360731125
0.260887145996094	-8.45795631408691	-3.98443078994751	0.0695261508226395	0.419535845518112	0.0641690641641617
0.263999789953232	-8.45642185211182	-3.9844069480896	0.069591149687767	0.419617474079132	0.0642780363559723
0.263855785131454	-8.45666790008545	-3.99080801010132	0.0697011053562164	0.419523328542709	0.0643759593367577
0.262873351573944	-8.45550537109375	-3.98242831230164	0.0696055814623833	0.419453710317612	0.064523383975029
0.259515404701233	-8.448974609375	-3.98247671127319	0.0696501359343529	0.41947939991951	0.0647384002804756
0.260789424180985	-8.45097255706787	-3.98158264160156	0.0697551146149635	0.419477611780167	0.0648269504308701
0.258064359426498	-8.44777011871338	-3.98492622375488	0.0697685182094574	0.41959822177887	0.0650671720504761
0.261291116476059	-8.4424524307251	-3.99159598350525	0.0698521062731743	0.41958412528038	0.0652078092098236
0.25698646903038	-8.44229412078857	-3.98479294776917	0.0697763487696648	0.419655680656433	0.0654072165489197
0.257716476917267	-8.44145202636719	-3.98437333106995	0.0697882100939751	0.419630169868469	0.0656024739146233
0.25818720459938	-8.43514728546143	-3.98698902130127	0.0699359625577927	0.4196737408638	0.0657534524798393
0.260002642869949	-8.43463516235352	-3.99472618103027	0.0700021982192993	0.419830501079559	0.0659465193748474
0.256364732980728	-8.43270683288574	-3.99019861221313	0.0700620412826538	0.419996380805969	0.0659754499793053
0.258952558040619	-8.43160343170166	-3.99790501594543	0.0699942857027054	0.420073330402374	0.0661305338144302
0.256009995937347	-8.43013572692871	-3.99878931045532	0.0700254738330841	0.420145958662033	0.0662767142057419
0.25408211350441	-8.42730331420898	-3.99038124084473	0.0700752288103104	0.420225024223328	0.066369503736496
0.253817975521088	-8.429612159729	-3.99706554412842	0.0701017305254936	0.420406579971313	0.0664548426866531
0.25164207816124	-8.42418670654297	-3.99428296089172	0.0702224597334862	0.420533508062363	0.0664014294743538
0.25340524315834	-8.42553329467773	-3.99715447425842	0.070126935839653	0.420576363801956	0.066600427031517
0.252387523651123	-8.42082691192627	-3.99215579032898	0.0701528340578079	0.420701920986176	0.0667170584201813
0.251440227031708	-8.41982173919678	-3.99612665176392	0.0702413395047188	0.420789211988449	0.066843256354332
0.254173636436462	-8.41956424713135	-3.99935531616211	0.070219986140728	0.420952528715134	0.0669942945241928
0.252861738204956	-8.41381359100342	-4.00114154815674	0.0703217834234238	0.421054601669312	0.067056268453598
0.256507098674774	-8.4154634475708	-4.00349617004395	0.0700923800468445	0.421119540929794	0.067246787250042
0.255056500434875	-8.41597461700439	-3.99669408798218	0.0700422823429108	0.421205908060074	0.0674818754196167
0.255075544118881	-8.41337299346924	-4.00095462799072	0.0700989067554474	0.421317309141159	0.0675553008913994
0.258557051420212	-8.41227436065674	-4.00218677520752	0.0701668113470078	0.421490788459778	0.0676716417074203
0.258637130260468	-8.40744781494141	-4.00634527206421	0.0701561570167542	0.421667397022247	0.067805290222168
0.259048879146576	-8.40933227539063	-4.00457668304443	0.0699749141931534	0.421719312667847	0.0678663328289986
0.255191773176193	-8.409010887146	-4.00301790237427	0.0699415355920792	0.421880275011063	0.0680015683174133
0.254538863897324	-8.40524196624756	-4.00611066818237	0.0700816288590431	0.421904385089874	0.0680622383952141
0.253935873508453	-8.40456199645996	-4.00752592086792	0.0701302662491798	0.422114968299866	0.0681327506899834
0.25612735748291	-8.40260314941406	-4.01460599899292	0.0701979994773865	0.422180563211441	0.0682056471705437
0.253943920135498	-8.40264797210693	-4.00899171829224	0.0700617358088493	0.422220557928085	0.0682943910360336
0.249814867973328	-8.39992713928223	-4.00890398025513	0.0699776634573936	0.422383189201355	0.0684461817145348
0.250000327825546	-8.39969158172607	-4.0055718421936	0.0700888708233833	0.422354906797409	0.0684583857655525
0.253488004207611	-8.39820671081543	-4.01103448867798	0.0700396820902824	0.422543168067932	0.068536713719368
0.253032267093658	-8.39397621154785	-4.01174926757813	0.0700988546013832	0.422659784555435	0.0685572326183319
0.250017285346985	-8.39698505401611	-4.00825262069702	0.0699431821703911	0.422733575105667	0.0685927346348763
0.247736349701881	-8.39786815643311	-4.01033592224121	0.0698987543582916	0.422839373350143	0.0685550048947334
0.251925617456436	-8.39492893218994	-4.01433610916138	0.0700104087591171	0.422886550426483	0.0685915425419807
0.253702759742737	-8.39206790924072	-4.01641750335693	0.070024274289608	0.423090070486069	0.0686786249279976
0.25039666891098	-8.38962364196777	-4.01632404327393	0.0699440613389015	0.423168808221817	0.0686848610639572
0.249030560255051	-8.39482021331787	-4.01999139785767	0.0698486939072609	0.423241227865219	0.0686690956354141
0.253359436988831	-8.39632225036621	-4.0167236328125	0.0697951838374138	0.423332840204239	0.0686916932463646
0.251260429620743	-8.39346504211426	-4.01636552810669	0.0699117630720139	0.423434644937515	0.0687165632843971
0.257385313510895	-8.38751792907715	-4.01849985122681	0.0699371621012688	0.423581779003143	0.0686986520886421
0.254695653915405	-8.39131259918213	-4.0152850151062	0.0698284804821014	0.42368146777153	0.0687022134661675
0.252829313278198	-8.39324283599854	-4.02073383331299	0.0698180049657822	0.423814535140991	0.0687179863452911
0.258235067129135	-8.3959903717041	-4.02225732803345	0.0698118060827255	0.423922479152679	0.068699985742569
0.258754640817642	-8.39039039611816	-4.03044748306274	0.0699791982769966	0.42407637834549	0.0688274353742599
0.263369083404541	-8.38992118835449	-4.02274799346924	0.069901816546917	0.424244403839111	0.0688048005104065
0.255275696516037	-8.39062309265137	-4.01952838897705	0.0698761940002441	0.424420654773712	0.0688415020704269
0.25657519698143	-8.38981437683105	-4.02034950256348	0.0699522495269775	0.424483150243759	0.068767674267292
0.261151939630508	-8.39169788360596	-4.03204250335693	0.069899708032608	0.424603521823883	0.0687957182526588
0.259679168462753	-8.3884105682373	-4.02672863006592	0.0700332745909691	0.424641937017441	0.0687154158949852
0.260784566402435	-8.39192008972168	-4.03176689147949	0.070066824555397	0.424764722585678	0.0685890465974808
0.25968599319458	-8.39270877838135	-4.02519845962524	0.0700300559401512	0.424964308738709	0.0684604421257973
0.259907245635986	-8.39309215545654	-4.03429746627808	0.0701490715146065	0.425064235925674	0.0684342756867409
0.269492775201797	-8.39340877532959	-4.03657960891724	0.070017896592617	0.425119966268539	0.0684934109449387
0.266812264919281	-8.39453315734863	-4.02628803253174	0.0699495449662209	0.425105184316635	0.0685905963182449
0.272379964590073	-8.40042972564697	-4.02869653701782	0.0701068863272667	0.425144255161285	0.0686289593577385
0.281570762395859	-8.39758396148682	-4.03198623657227	0.0701058134436607	0.425228804349899	0.0686932727694511
0.283434152603149	-8.39763069152832	-4.02963829040527	0.0701597779989243	0.425241857767105	0.0687444284558296
0.281347304582596	-8.40130615234375	-4.03360652923584	0.0700104087591171	0.425208419561386	0.0688200891017914
0.283922582864761	-8.40216827392578	-4.03317356109619	0.0700254812836647	0.425275325775146	0.0688401088118553
0.289342761039734	-8.39764213562012	-4.03626775741577	0.0701342895627022	0.42523005604744	0.0689661949872971
0.293206989765167	-8.3932056427002	-4.03720140457153	0.0701110735535622	0.425238937139511	0.0689918473362923
0.286693602800369	-8.39851570129395	-4.02714729309082	0.0700646415352821	0.425242841243744	0.0691525936126709
0.290847629308701	-8.39954376220703	-4.03217554092407	0.0701248124241829	0.425172358751297	0.0691503956913948
0.295811086893082	-8.40240573883057	-4.03520202636719	0.0700409337878227	0.425126940011978	0.0692600980401039
0.296748876571655	-8.39620780944824	-4.02898836135864	0.0700793340802193	0.424985975027084	0.0694117322564125
0.29811817407608	-8.39822101593018	-4.02265739440918	0.070065937936306	0.424883961677551	0.0695055723190308
0.30109840631485	-8.39986419677734	-4.0312967300415	0.0701143443584442	0.424922198057175	0.0696491152048111
0.301702111959457	-8.39791011810303	-4.02523994445801	0.0701814219355583	0.424801111221313	0.0697981789708138
0.304790109395981	-8.3961820602417	-4.026291847229	0.070017546415329	0.424680829048157	0.069946676492691
0.303962737321854	-8.39551258087158	-4.02234697341919	0.069925919175148	0.424590289592743	0.0701423063874245
0.304430276155472	-8.39494705200195	-4.0255274772644	0.0700841769576073	0.424367398023605	0.0703218206763268
0.311888813972473	-8.38875198364258	-4.02681493759155	0.0700428858399391	0.424297481775284	0.0704674422740936
0.307455837726593	-8.39185047149658	-4.01886224746704	0.0699328854680061	0.424154996871948	0.0706920474767685
0.306391805410385	-8.39077186584473	-4.01375675201416	0.0698595643043518	0.423912882804871	0.0708259046077728
0.314041554927826	-8.39202213287354	-4.01392126083374	0.0698605105280876	0.423744201660156	0.070958323776722
0.317153811454773	-8.38806629180908	-4.01782083511353	0.0698537975549698	0.423494666814804	0.0712117627263069
0.313532024621964	-8.38144302368164	-4.01896524429321	0.0698019042611122	0.423394471406937	0.0713556781411171
0.312030345201492	-8.38626861572266	-4.00785350799561	0.0696570500731468	0.423162132501602	0.071536548435688
0.313137590885162	-8.38352680206299	-4.01521825790405	0.0696682333946228	0.422967702150345	0.0717204362154007
0.319517135620117	-8.38421058654785	-4.00747632980347	0.0694897919893265	0.422821760177612	0.0718850567936897
0.317499041557312	-8.37698745727539	-4.0072979927063	0.0694483742117882	0.422546565532684	0.0721166059374809
0.318198174238205	-8.37936115264893	-3.99573469161987	0.0693829283118248	0.422288596630096	0.0722628757357597
0.314849436283112	-8.37886428833008	-4.00158548355103	0.0693067014217377	0.422242224216461	0.0724691823124886
0.320798188447952	-8.37689971923828	-4.0058217048645	0.0692713558673859	0.422046303749084	0.0725997909903526
0.321137696504593	-8.37592887878418	-3.99408388137817	0.0690355598926544	0.421806693077087	0.0728088319301605
0.318587243556976	-8.36970043182373	-3.99233603477478	0.0690012648701668	0.421552300453186	0.0730808153748512
0.317304104566574	-8.36742305755615	-3.98937845230103	0.0689589232206345	0.421346098184586	0.0732419267296791
0.318031638860703	-8.36351490020752	-3.99494290351868	0.0688358619809151	0.421202331781387	0.0734092146158218
0.316171586513519	-8.35931873321533	-3.99050664901733	0.068700797855854	0.421055883169174	0.0736722201108933
0.312705397605896	-8.36066913604736	-3.98379731178284	0.0684270933270454	0.420760631561279	0.0738734677433968
0.312346607446671	-8.36093902587891	-3.97850203514099	0.0682880654931068	0.420606255531311	0.0740914642810822
0.314280241727829	-8.34928798675537	-3.98216533660889	0.0683239102363586	0.420334726572037	0.0743213295936584
0.317550003528595	-8.34765815734863	-3.98114061355591	0.0681353881955147	0.420246928930283	0.0745691657066345
0.30824139714241	-8.34812068939209	-3.97564148902893	0.0679232403635979	0.420098900794983	0.0747951716184616
0.306125491857529	-8.34676456451416	-3.97014021873474	0.0677210167050362	0.419868856668472	0.0749801024794579
0.308203667402267	-8.34268856048584	-3.97419691085815	0.0675743371248245	0.419672936201096	0.0751640349626541
0.306006282567978	-8.33676910400391	-3.96652603149414	0.067518837749958	0.419474750757217	0.0753611028194427
0.30895146727562	-8.33183193206787	-3.97006154060364	0.0672692432999611	0.41935870051384	0.0755596309900284
0.300931513309479	-8.33528232574463	-3.95988011360168	0.0670495480298996	0.419131070375443	0.0757467970252037
0.29793518781662	-8.33060169219971	-3.96163368225098	0.0669777020812035	0.419011980295181	0.0758831948041916
0.302540272474289	-8.33122730255127	-3.95913672447205	0.0666935443878174	0.418887585401535	0.0760339647531509
0.301118224859238	-8.32637977600098	-3.96037483215332	0.0665652379393578	0.418655961751938	0.076239638030529
0.300302147865295	-8.3221263885498	-3.95634055137634	0.0664079785346985	0.418468534946442	0.0763555467128754
0.293841481208801	-8.32265472412109	-3.94845604896545	0.0662450864911079	0.418358772993088	0.0764992162585258
0.296229511499405	-8.32360172271729	-3.95537424087524	0.0661308020353317	0.418203353881836	0.0765693634748459
0.30072620511055	-8.32201290130615	-3.95559763908386	0.0659229084849358	0.418040752410889	0.0766854286193848
0.298672825098038	-8.31500434875488	-3.94778823852539	0.065735898911953	0.417892664670944	0.0769099891185761
0.297467470169067	-8.31581020355225	-3.93877220153809	0.0655657649040222	0.417746543884277	0.0769845619797707
0.298157125711441	-8.31781482696533	-3.9476101398468	0.0653691068291664	0.417800575494766	0.0771103501319885
0.300266474485397	-8.31451225280762	-3.94132876396179	0.0652806684374809	0.417696535587311	0.0771946310997009
0.298519879579544	-8.31368637084961	-3.94676661491394	0.0650528967380524	0.417594850063324	0.0773176103830338
0.297903209924698	-8.3131856918335	-3.9416298866272	0.0648613721132278	0.417544960975647	0.0773653388023376
0.298543840646744	-8.30907440185547	-3.94139933586121	0.0648476779460907	0.417508333921433	0.0774383097887039
0.299651861190796	-8.30715370178223	-3.94106078147888	0.0646987557411194	0.417576134204865	0.0774654746055603
0.295611083507538	-8.30728626251221	-3.93769598007202	0.0645051822066307	0.417609542608261	0.0775768980383873
0.294268786907196	-8.30822467803955	-3.93252038955688	0.0643236637115479	0.417657226324081	0.0776192620396614
0.293043375015259	-8.31031608581543	-3.93637704849243	0.0642145425081253	0.417785972356796	0.0776493549346924
0.297011166810989	-8.30241680145264	-3.94120931625366	0.0642108842730522	0.417742520570755	0.0777076855301857
0.300080627202988	-8.3019847869873	-3.94322538375854	0.0639850422739983	0.417869567871094	0.0776740089058876
0.29136261343956	-8.30577087402344	-3.94036293029785	0.0638424083590508	0.417969405651093	0.0776470601558685
0.293815821409225	-8.30599308013916	-3.93976545333862	0.0637931972742081	0.418065160512924	0.0775881484150887
0.302656531333923	-8.30826473236084	-3.94000744819641	0.0637356787919998	0.418233036994934	0.0775683969259262
0.295612245798111	-8.30365657806396	-3.94496035575867	0.0635501146316528	0.418310016393662	0.0775624141097069
0.296022415161133	-8.30429840087891	-3.94449615478516	0.0635269954800606	0.418447196483612	0.0775500759482384
0.298313140869141	-8.30605697631836	-3.94237232208252	0.0634905695915222	0.418576538562775	0.077494278550148
0.300175905227661	-8.30630207061768	-3.95150136947632	0.0633925497531891	0.418754607439041	0.0774754360318184
0.300877958536148	-8.30981349945068	-3.94681119918823	0.0632346943020821	0.418884575366974	0.0774626657366753
0.303518086671829	-8.30931091308594	-3.94731497764587	0.0631598085165024	0.418982416391373	0.077543281018734
0.303805857896805	-8.31077766418457	-3.94687461853027	0.0631610304117203	0.419175505638123	0.0773389264941216
0.306244850158691	-8.31394672393799	-3.95338892936707	0.0631502345204353	0.4194216132164	0.0773720964789391
0.31244307756424	-8.3141450881958	-3.95046377182007	0.0630955398082733	0.419619560241699	0.077314980328083
0.308185994625092	-8.31728839874268	-3.94790267944336	0.0629322081804276	0.419796466827393	0.0772521644830704
0.316530913114548	-8.318678855896	-3.95509266853333	0.0629005283117294	0.419998854398727	0.0771706029772758
0.319732695817947	-8.32112312316895	-3.9585485458374	0.0629517212510109	0.420139014720917	0.0771597847342491
0.323153018951416	-8.32232570648193	-3.96098208427429	0.0630137398838997	0.420499682426453	0.0771075189113617
0.323876202106476	-8.32495403289795	-3.95494508743286	0.062923401594162	0.42073255777359	0.0770181566476822
0.323718279600143	-8.32905864715576	-3.96256518363953	0.0628413110971451	0.420927435159683	0.0769405514001846
0.329180508852005	-8.33400535583496	-3.96685886383057	0.062806636095047	0.421147853136063	0.0768652036786079
0.335368931293488	-8.33158588409424	-3.97220754623413	0.0630436390638351	0.421336144208908	0.0767606422305107
0.335560649633408	-8.33322811126709	-3.97067928314209	0.0628917068243027	0.421562790870667	0.0766270831227303
0.337013572454453	-8.34285068511963	-3.9683666229248	0.0629636198282242	0.421824276447296	0.076484814286232
0.339794725179672	-8.34449481964111	-3.96773171424866	0.0629438832402229	0.422072917222977	0.0762676820158958
0.350007593631744	-8.35343837738037	-3.9868631362915	0.0629458427429199	0.422337740659714	0.07614516466856
0.350335896015167	-8.35088920593262	-3.98430514335632	0.0630090162158012	0.422542661428452	0.0760208368301392
0.351408690214157	-8.3541259765625	-3.97969961166382	0.0629641562700272	0.422687590122223	0.0758543014526367
0.355518251657486	-8.3595495223999	-3.97804284095764	0.0629380941390991	0.423046261072159	0.0757084339857101
0.356214910745621	-8.36292839050293	-3.98446011543274	0.0630571097135544	0.42325222492218	0.0755509436130524
0.362744599580765	-8.36740493774414	-3.98281264305115	0.0629783347249031	0.423468351364136	0.0754243060946465
0.360135704278946	-8.36791515350342	-3.98604774475098	0.0629379525780678	0.423670381307602	0.0753088891506195
0.36392143368721	-8.3728084564209	-3.9862105846405	0.0630926638841629	0.423829793930054	0.0750644505023956
0.373162448406219	-8.37454986572266	-3.99802994728088	0.0630875453352928	0.4241603910923	0.0748786553740501
0.375821322202683	-8.38042545318604	-3.99053287506104	0.0630245357751846	0.424340665340424	0.0747631043195724
0.375113487243652	-8.38638591766357	-3.99747443199158	0.0628227740526199	0.424467325210571	0.07460867613554
0.377137750387192	-8.38936233520508	-3.99472332000732	0.062888503074646	0.424620896577835	0.0744186714291573
0.377240300178528	-8.39019107818604	-3.99987697601318	0.0629882216453552	0.42481529712677	0.0742617696523666
0.380522400140762	-8.38873195648193	-4.00478315353394	0.063001424074173	0.425032705068588	0.0741376578807831
0.375243633985519	-8.39346027374268	-4.00026702880859	0.0629175007343292	0.425202280282974	0.0739477053284645
0.375737965106964	-8.40006160736084	-4.00533056259155	0.0629249438643456	0.42530158162117	0.0737390145659447
0.383167862892151	-8.40446758270264	-4.01061773300171	0.0628272816538811	0.425408512353897	0.0733832567930222
0.384907752275467	-8.40649127960205	-4.00889778137207	0.0629174634814262	0.425508618354797	0.0732564330101013
0.383583664894104	-8.40572834014893	-4.01115465164185	0.0628245696425438	0.425622493028641	0.0729087069630623
0.381308078765869	-8.41506004333496	-4.00558376312256	0.0627565085887909	0.425797909498215	0.0726865753531456
0.3780737221241	-8.41685199737549	-4.00759172439575	0.0627830103039742	0.425797015428543	0.0724077746272087
0.385049283504486	-8.42301940917969	-4.01443195343018	0.0626979172229767	0.425920158624649	0.0721580013632774
0.387177884578705	-8.42346858978271	-4.00857496261597	0.0626989156007767	0.425896316766739	0.071900874376297
0.384352326393127	-8.42533302307129	-4.00893306732178	0.0625475943088531	0.425935924053192	0.0716184079647064
0.383438527584076	-8.43404483795166	-4.0036792755127	0.0625416561961174	0.425933331251144	0.0714068338274956
0.384439319372177	-8.43309116363525	-4.0060977935791	0.0624982826411724	0.426037907600403	0.0711641237139702
0.389811843633652	-8.44016742706299	-4.01086091995239	0.0622768625617027	0.425913214683533	0.0709455758333206
0.384190231561661	-8.44202709197998	-4.01142120361328	0.0622037313878536	0.425903022289276	0.0707027167081833
0.382715255022049	-8.44313907623291	-4.00760269165039	0.0622095875442028	0.425830870866776	0.070487804710865
0.387276619672775	-8.44815731048584	-4.00724458694458	0.0620535165071487	0.425866156816483	0.0703000277280808
0.386544436216354	-8.4503288269043	-4.01109838485718	0.0620441734790802	0.425806134939194	0.0700917765498161
0.393701642751694	-8.45297908782959	-4.00192832946777	0.0618184134364128	0.425754398107529	0.069962352514267
0.389915406703949	-8.45745944976807	-4.00294399261475	0.0616791769862175	0.425710767507553	0.0698101744055748
0.392449021339417	-8.46010208129883	-4.00015258789063	0.0616545937955379	0.425535470247269	0.0696478709578514
0.398698657751083	-8.46272468566895	-4.00646591186523	0.0614593550562859	0.425539910793304	0.0694578513503075
0.400038540363312	-8.46471118927002	-4.00938606262207	0.0614472031593323	0.425523370504379	0.0693286806344986
0.40137779712677	-8.47159767150879	-4.00210237503052	0.0612103454768658	0.425373047590256	0.0691140666604042
0.405815601348877	-8.47461986541748	-3.99683022499084	0.0610477179288864	0.425319194793701	0.0689549744129181
0.406387388706207	-8.47748279571533	-3.99307131767273	0.060988362878561	0.425152063369751	0.0686618089675903
0.406125068664551	-8.4833345413208	-3.994868516922	0.060964323580265	0.425183892250061	0.0684868171811104
0.41049799323082	-8.48618602752686	-3.99370193481445	0.0609458014369011	0.425078183412552	0.0682341307401657
0.412876129150391	-8.49388027191162	-3.99353742599487	0.0607372187077999	0.424967795610428	0.0679860711097717
0.414707094430923	-8.49462223052979	-3.99394869804382	0.0607197619974613	0.424885630607605	0.0678393617272377
0.417562633752823	-8.49646663665771	-3.98931431770325	0.0606520883738995	0.424827992916107	0.0675776600837708
0.416777074337006	-8.50485801696777	-3.9879949092865	0.0605293549597263	0.42480593919754	0.0673982501029968
0.416169703006744	-8.5095043182373	-3.99718713760376	0.0605158917605877	0.424701422452927	0.067166730761528
0.424929916858673	-8.51598072052002	-3.98731851577759	0.0603595040738583	0.424612164497375	0.0669311806559563
0.42829492688179	-8.5161075592041	-3.99232459068298	0.0603939667344093	0.424467623233795	0.066771000623703
0.433158755302429	-8.5219087600708	-3.99332928657532	0.060365192592144	0.424451261758804	0.0666073262691498
0.435660153627396	-8.5260705947876	-3.98705315589905	0.0603432804346085	0.424439460039139	0.0664494410157204
0.436035543680191	-8.53243923187256	-3.99300765991211	0.0602495521306992	0.424456626176834	0.0663268566131592
0.443441241979599	-8.53613758087158	-3.9869589805603	0.0602228455245495	0.424358755350113	0.0662273764610291
0.447116076946259	-8.54003620147705	-3.9860680103302	0.0603032968938351	0.424305856227875	0.0661343783140183
0.449518620967865	-8.54745578765869	-3.99025702476501	0.0602240264415741	0.424393385648727	0.066059336066246
0.456949174404144	-8.55131149291992	-3.98737597465515	0.0603023543953896	0.424345463514328	0.0658877864480019
0.462253272533417	-8.55854225158691	-3.98820948600769	0.0602474324405193	0.424391359090805	0.0658186003565788
0.465965569019318	-8.55797100067139	-3.99145102500916	0.0603007264435291	0.424306273460388	0.0657204315066338
0.468991726636887	-8.56332206726074	-3.98874926567078	0.0603209957480431	0.424340188503265	0.065623365342617
0.473942846059799	-8.57245063781738	-3.98895335197449	0.0603406019508839	0.424469500780106	0.0655515342950821
0.480901658535004	-8.57482147216797	-3.99002456665039	0.0603999271988869	0.424487233161926	0.0654613077640533
0.486053735017776	-8.58031940460205	-3.9960925579071	0.0603947378695011	0.424465000629425	0.0653798952698708
0.493382692337036	-8.58078765869141	-3.9921727180481	0.0605243481695652	0.424551069736481	0.0652434229850769
0.494781315326691	-8.58510303497314	-3.99143123626709	0.060584731400013	0.42456728219986	0.0651447176933289
0.497075647115707	-8.5942964553833	-3.99418759346008	0.0606570728123188	0.424716025590897	0.0650896206498146
0.503388941287994	-8.5971565246582	-3.99378871917725	0.0606740638613701	0.42471832036972	0.0649366900324821
0.511056423187256	-8.60400772094727	-3.99856281280518	0.0606617964804173	0.424885004758835	0.0648392885923386
0.516183316707611	-8.60556697845459	-4.00220537185669	0.0608152337372303	0.424906641244888	0.0648009553551674
0.522069036960602	-8.60641765594482	-4.00121355056763	0.0608571469783783	0.4250827729702	0.0646249279379845
0.524567723274231	-8.61577224731445	-3.99418473243713	0.0608831271529198	0.42510649561882	0.0645088702440262
0.527886152267456	-8.6205587387085	-3.99951195716858	0.0608990639448166	0.425235092639923	0.0643180161714554
0.534643232822418	-8.62715530395508	-4.00217008590698	0.0608798712491989	0.425325006246567	0.0642009302973747
0.545011639595032	-8.62787818908691	-4.00813150405884	0.0610375888645649	0.4253970682621	0.0640843212604523
0.548685550689697	-8.63182067871094	-4.0029182434082	0.0610490925610065	0.425515651702881	0.0639534071087837
0.549733400344849	-8.63858413696289	-4.00411081314087	0.061013113707304	0.425681382417679	0.0638930350542068
0.555714070796967	-8.64215183258057	-4.00699996948242	0.0609780810773373	0.425681054592133	0.0637977197766304
0.558934688568115	-8.64515495300293	-4.00389432907104	0.0608979463577271	0.425845354795456	0.0638013929128647
0.56454461812973	-8.64997863769531	-4.01152658462524	0.0610027201473713	0.425879061222076	0.063748873770237
0.56615686416626	-8.64789009094238	-4.01071405410767	0.0608476400375366	0.425931513309479	0.0636474043130875
0.567857325077057	-8.65396499633789	-4.00881624221802	0.0609156563878059	0.426095753908157	0.0635800659656525
0.577980518341064	-8.65474319458008	-4.01321125030518	0.0607079565525055	0.426063776016235	0.0634516179561615
0.57710337638855	-8.65962219238281	-4.00485420227051	0.0605735927820206	0.42608442902565	0.0632880702614784
0.578354299068451	-8.66017913818359	-4.0112681388855	0.0605292469263077	0.426077246665955	0.0630983933806419
0.581973493099213	-8.66469669342041	-4.00154590606689	0.0603269264101982	0.426110535860062	0.0628349184989929
0.582990229129791	-8.66717433929443	-4.00887298583984	0.0603358037769794	0.4261215031147	0.0626029297709465
0.589875340461731	-8.67226028442383	-4.00755500793457	0.0601265542209148	0.426068544387817	0.0623294375836849
0.589248061180115	-8.67418670654297	-4.00307035446167	0.0598994866013527	0.425944209098816	0.0621506758034229
0.591901898384094	-8.67241191864014	-4.00015211105347	0.0597814843058586	0.425901710987091	0.0618967153131962
0.591003775596619	-8.68158340454102	-4.00082921981812	0.05952974781394	0.425871759653091	0.0617328472435474
0.594199359416962	-8.68359470367432	-4.00052118301392	0.0594558492302895	0.425814718008041	0.0616025775671005
0.59982043504715	-8.68470764160156	-4.00074911117554	0.0591607876121998	0.425655514001846	0.0614585913717747
0.600366592407227	-8.6850061416626	-3.99228858947754	0.0589333735406399	0.425573647022247	0.0614092983305454
0.602085947990417	-8.68756103515625	-3.99316000938416	0.0587567314505577	0.425491154193878	0.0612703189253807
0.60153990983963	-8.68766689300537	-3.98334193229675	0.0584388934075832	0.425459265708923	0.0612014532089233
0.598966896533966	-8.69058036804199	-3.98560786247253	0.0581378564238548	0.425266474485397	0.0610244050621986
0.609902799129486	-8.6934642791748	-3.98685836791992	0.0578733868896961	0.425178229808807	0.0609633326530457
0.606401741504669	-8.69108390808105	-3.98415207862854	0.0577268861234188	0.424982398748398	0.0608248673379421
0.612169981002808	-8.68850612640381	-3.98982906341553	0.0573513358831406	0.424901068210602	0.0607600063085556
0.611022770404816	-8.69061851501465	-3.97948026657104	0.0571699216961861	0.424753844738007	0.060675572603941
0.611755669116974	-8.69298553466797	-3.97905659675598	0.0567847229540348	0.424649864435196	0.0605699643492699
0.609039962291718	-8.69163799285889	-3.97078704833984	0.0565473139286041	0.424470752477646	0.0605340786278248
0.611415684223175	-8.69218730926514	-3.96639585494995	0.0562868751585484	0.42429307103157	0.0603185780346394
0.612439334392548	-8.69614791870117	-3.96927332878113	0.0560630336403847	0.424277275800705	0.0602169707417488
0.613056600093842	-8.69569301605225	-3.97081661224365	0.0558183304965496	0.424119085073471	0.0600486472249031
0.617809653282166	-8.70041847229004	-3.96718621253967	0.0555251576006413	0.423926949501038	0.0598559267818928
0.617708683013916	-8.69817733764648	-3.96752142906189	0.0552876926958561	0.423846155405045	0.0598093457520008
0.619466245174408	-8.69637298583984	-3.96250605583191	0.0550586208701134	0.423703163862228	0.0596232078969479
0.618040680885315	-8.70381927490234	-3.95485997200012	0.0548229888081551	0.423623740673065	0.0594783797860146
0.61933046579361	-8.70382118225098	-3.95640397071838	0.0545692890882492	0.423472166061401	0.0593036003410816
0.621854782104492	-8.70679187774658	-3.95158457756042	0.0543139465153217	0.423396378755569	0.0592151992022991
0.624999403953552	-8.70310211181641	-3.94639372825623	0.0541683472692966	0.423230707645416	0.0591011680662632
0.625534355640411	-8.70534229278564	-3.95060133934021	0.0538840964436531	0.423292487859726	0.0590975396335125
0.625659227371216	-8.70492744445801	-3.95099592208862	0.0538279376924038	0.423205196857452	0.058934535831213
0.627918899059296	-8.70808982849121	-3.95010733604431	0.0534957498311996	0.423142611980438	0.0588944368064404
0.629031121730804	-8.70693588256836	-3.94723105430603	0.0533464178442955	0.42308983206749	0.0589027479290962
0.629788160324097	-8.70315647125244	-3.94668817520142	0.0531858094036579	0.423103451728821	0.0587747395038605
0.628152549266815	-8.70642185211182	-3.94895911216736	0.0530028790235519	0.423153549432755	0.058642789721489
0.626104056835175	-8.70855140686035	-3.94776654243469	0.0527932271361351	0.423167139291763	0.0585436709225178
0.626775324344635	-8.70786380767822	-3.94241404533386	0.0525822266936302	0.42317345738411	0.0584173388779163
0.630398273468018	-8.7081241607666	-3.94336223602295	0.0524778887629509	0.423162370920181	0.0583104006946087
0.628704309463501	-8.7092924118042	-3.94405221939087	0.0523553118109703	0.423303812742233	0.0583033859729767
0.628110229969025	-8.71033191680908	-3.94691777229309	0.0523186810314655	0.423309803009033	0.0581885576248169
0.634979605674744	-8.71537017822266	-3.94529318809509	0.0520399808883667	0.423361003398895	0.0580959357321262
0.633668839931488	-8.71240425109863	-3.94372892379761	0.0519890263676643	0.423471421003342	0.0581259168684483
0.639876902103424	-8.71427440643311	-3.95031833648682	0.0519014373421669	0.423519045114517	0.0579652264714241
0.639697432518005	-8.71444416046143	-3.94861745834351	0.0518233440816402	0.423581600189209	0.057887751609087
0.638100683689117	-8.71962356567383	-3.9473352432251	0.0516175180673599	0.423702269792557	0.0578096583485603
0.641747355461121	-8.7183198928833	-3.94552421569824	0.051591794937849	0.423733323812485	0.0577527619898319
0.64480584859848	-8.72095203399658	-3.94346380233765	0.0515625104308128	0.42381551861763	0.0576558522880077
0.64373379945755	-8.72061061859131	-3.94485592842102	0.0514963231980801	0.424014896154404	0.0576570406556129
0.64287269115448	-8.72437286376953	-3.9525260925293	0.0515022501349449	0.424170166254044	0.0576037093997002
0.649898231029511	-8.7293004989624	-3.95114302635193	0.0513526201248169	0.424221783876419	0.0575815886259079
0.648243129253387	-8.72736358642578	-3.95168471336365	0.0514058656990528	0.424277782440186	0.0575262941420078
0.656240940093994	-8.72761726379395	-3.95580124855042	0.051359836012125	0.424450635910034	0.0575151592493057
0.653200447559357	-8.72984027862549	-3.95280003547668	0.0513906031847	0.424553036689758	0.057461254298687
0.655481219291687	-8.73310947418213	-3.95056080818176	0.0512671284377575	0.424632668495178	0.0574225746095181
0.656712412834167	-8.73311424255371	-3.95331382751465	0.0512443892657757	0.424749910831451	0.0574262291193008
0.657424449920654	-8.73391151428223	-3.95569753646851	0.0512414760887623	0.424882590770721	0.0573775805532932
0.65711784362793	-8.73691368103027	-3.95056772232056	0.0512662641704082	0.425038844347	0.0573218055069447
0.659187912940979	-8.74275588989258	-3.95765042304993	0.0511353574693203	0.42511722445488	0.0573157481849194
0.665701985359192	-8.7477445602417	-3.95000863075256	0.0511255040764809	0.425167143344879	0.0572539679706097
0.666895925998688	-8.7466287612915	-3.96217155456543	0.0512165017426014	0.425143718719482	0.0572035312652588
0.671863555908203	-8.74719333648682	-3.9600567817688	0.0511460527777672	0.425243377685547	0.0571684464812279
0.672236084938049	-8.74904441833496	-3.95821332931519	0.0511929579079151	0.425285756587982	0.0571078583598137
0.673709273338318	-8.75387954711914	-3.95595145225525	0.0510621257126331	0.425255239009857	0.057066984474659
0.678113043308258	-8.75345325469971	-3.95726680755615	0.051077488809824	0.425308495759964	0.0570983439683914
0.680411398410797	-8.7552604675293	-3.95969223976135	0.0510170459747314	0.425323069095612	0.0569996237754822
0.68137788772583	-8.76000690460205	-3.95479440689087	0.0509689711034298	0.425404340028763	0.0570499524474144
0.685204148292542	-8.76315975189209	-3.9625096321106	0.050898302346468	0.425357282161713	0.0569942630827427
0.689733266830444	-8.76851654052734	-3.95963478088379	0.0509007163345814	0.425364702939987	0.0570461452007294
0.689632177352905	-8.76626491546631	-3.9627423286438	0.0509871356189251	0.425266087055206	0.0570590943098068
0.695098578929901	-8.76449203491211	-3.96641731262207	0.0509210824966431	0.425285696983337	0.0570675991475582
0.694191455841064	-8.76623153686523	-3.96182203292847	0.0509457960724831	0.425296127796173	0.0571298822760582
0.699334025382996	-8.76928234100342	-3.95586347579956	0.0509092584252357	0.425158977508545	0.0571119748055935
0.699926793575287	-8.76834011077881	-3.9598491191864	0.0508385859429836	0.425114899873734	0.0571535862982273
0.699965178966522	-8.76771450042725	-3.96146845817566	0.0508818216621876	0.425048470497131	0.0571050345897675
0.701964199542999	-8.77164173126221	-3.95550036430359	0.050844207406044	0.424975454807281	0.0570391975343227
0.701641798019409	-8.77751922607422	-3.95321154594421	0.0507431514561176	0.424824297428131	0.0570238903164864
0.703358113765717	-8.7768669128418	-3.9500892162323	0.0507129244506359	0.424704819917679	0.0569805949926376
0.705514073371887	-8.77608966827393	-3.95466279983521	0.050805851817131	0.424460619688034	0.0568799041211605
0.707172751426697	-8.78125286102295	-3.95174980163574	0.0507128499448299	0.424444198608398	0.0568687915802002
0.704693078994751	-8.7785758972168	-3.9549503326416	0.0506782121956348	0.424277245998383	0.0568870157003403
0.708415865898132	-8.77949619293213	-3.94827628135681	0.0505450256168842	0.424046903848648	0.0568905919790268
0.708346486091614	-8.77906608581543	-3.94173216819763	0.0504418835043907	0.423920214176178	0.0569432601332664
0.70927220582962	-8.77740097045898	-3.948082447052	0.0503646433353424	0.423662751913071	0.0570153146982193
0.710955560207367	-8.77790451049805	-3.94434428215027	0.05034089833498	0.423448920249939	0.0569534860551357
0.711418151855469	-8.7800178527832	-3.93949270248413	0.0501018688082695	0.42321315407753	0.0569135583937168
0.710539698600769	-8.7786808013916	-3.93390369415283	0.0500016510486603	0.422952711582184	0.0569111630320549
0.708416104316711	-8.77988624572754	-3.93079495429993	0.0499211214482784	0.42265659570694	0.056780532002449
0.710593283176422	-8.7800178527832	-3.92935729026794	0.0497743971645832	0.422392427921295	0.05669304728508
0.704876661300659	-8.78163623809814	-3.92587423324585	0.0496782846748829	0.422120034694672	0.056627195328474
0.710851609706879	-8.78624153137207	-3.92292070388794	0.049486942589283	0.421841263771057	0.0565048530697823
0.710145235061646	-8.78700160980225	-3.9204044342041	0.0493810437619686	0.421543717384338	0.0564166009426117
0.710310518741608	-8.78283500671387	-3.92098069190979	0.0492923147976398	0.421284765005112	0.0563348978757858
0.708709359169006	-8.78694248199463	-3.91458487510681	0.0491777323186398	0.420944631099701	0.0562139973044395
0.708720743656158	-8.78832340240479	-3.91521048545837	0.0489615350961685	0.420619457960129	0.0561051480472088
0.708557188510895	-8.78664875030518	-3.90728402137756	0.0488383658230305	0.420348316431046	0.0560910701751709
0.707530379295349	-8.78603172302246	-3.90765976905823	0.0488559417426586	0.420074045658112	0.0560115166008472
0.709140360355377	-8.78983974456787	-3.89844489097595	0.0486198589205742	0.419815003871918	0.0560337677598
0.708125472068787	-8.78922557830811	-3.89670610427856	0.0484938807785511	0.419602483510971	0.0559975989162922
0.710549533367157	-8.7930850982666	-3.89663863182068	0.0483046919107437	0.419440567493439	0.0559185743331909
0.709545969963074	-8.79071712493896	-3.89571380615234	0.0483722947537899	0.419119358062744	0.0559174157679081
0.71162611246109	-8.78837966918945	-3.8922872543335	0.0481746755540371	0.41893607378006	0.0558684729039669
0.708360970020294	-8.79354476928711	-3.89126658439636	0.0481273829936981	0.41884258389473	0.0558711849153042
0.712341606616974	-8.7922534942627	-3.89242506027222	0.0480145141482353	0.418677359819412	0.0558098778128624
0.712967455387115	-8.79255294799805	-3.89034461975098	0.0480352975428104	0.418486922979355	0.0558069460093975
0.714062929153442	-8.79353904724121	-3.89199566841125	0.0479163974523544	0.418484926223755	0.0557720549404621
0.709809422492981	-8.79458522796631	-3.89250087738037	0.047955796122551	0.418357312679291	0.0556954815983772
0.717288315296173	-8.79809284210205	-3.88982486724854	0.0478697046637535	0.418201744556427	0.0556086003780365
0.718539535999298	-8.79700660705566	-3.88583254814148	0.0478567890822887	0.418159514665604	0.0555772073566914
0.720672249794006	-8.79756641387939	-3.88759469985962	0.0479071289300919	0.418094664812088	0.0554246567189693
0.719642519950867	-8.8008337020874	-3.88600182533264	0.0479070618748665	0.418222039937973	0.0554239228367805
0.720859885215759	-8.80235195159912	-3.88727617263794	0.047940231859684	0.418187350034714	0.0552816949784756
0.725005149841309	-8.80758190155029	-3.88772082328796	0.0478966385126114	0.418243080377579	0.055202953517437
0.72841864824295	-8.80601501464844	-3.88929677009583	0.0479786172509193	0.418297708034515	0.0550769157707691
0.726435482501984	-8.8099193572998	-3.88880825042725	0.0480418875813484	0.418377339839935	0.0549101792275906
0.730740666389465	-8.80925846099854	-3.8939528465271	0.0480973683297634	0.418440371751785	0.054817870259285
0.735094368457794	-8.81529808044434	-3.89329481124878	0.0480825155973434	0.418555378913879	0.054766058921814
0.732736229896545	-8.81537914276123	-3.89069056510925	0.0482368655502796	0.418711155653	0.0546795874834061
0.735394835472107	-8.81938648223877	-3.89485454559326	0.0483005233108997	0.41886842250824	0.0545956343412399
0.734747052192688	-8.81931686401367	-3.8936927318573	0.0483270138502121	0.418989688158035	0.0544929206371307
0.738149106502533	-8.82283687591553	-3.89959144592285	0.048285897821188	0.419135540723801	0.0543341934680939
0.734732270240784	-8.82119464874268	-3.89961099624634	0.0485240407288074	0.419233381748199	0.0542819276452065
0.739820420742035	-8.82160663604736	-3.8991641998291	0.0485567897558212	0.419436275959015	0.0541695579886436
0.738536238670349	-8.82490158081055	-3.89377403259277	0.0485583543777466	0.419683933258057	0.0541083067655563
0.740712225437164	-8.82883358001709	-3.9040744304657	0.0485650151968002	0.419826775789261	0.0540343448519707
0.739825665950775	-8.82710742950439	-3.90568113327026	0.0487102977931499	0.419924736022949	0.0538771599531174
0.74035656452179	-8.82640171051025	-3.90634107589722	0.0487486571073532	0.420029431581497	0.0537201836705208
0.736583232879639	-8.82864952087402	-3.90935707092285	0.048800453543663	0.420196205377579	0.0536411367356777
0.739437758922577	-8.83212566375732	-3.90791463851929	0.0487054400146008	0.4202701151371	0.0535035096108913
0.737251758575439	-8.83288192749023	-3.90597009658813	0.0488223508000374	0.420409470796585	0.053373146802187
0.737650096416473	-8.82755661010742	-3.9092423915863	0.048877440392971	0.420479148626328	0.0532590076327324
0.735248327255249	-8.83350563049316	-3.91021251678467	0.0488568656146526	0.420613765716553	0.0531948432326317
0.731119275093079	-8.83196258544922	-3.91461825370789	0.0488599501550198	0.420663237571716	0.0530648306012154
0.734615087509155	-8.83147525787354	-3.90917491912842	0.0487444624304771	0.420626550912857	0.0529415719211102
0.730019211769104	-8.82744312286377	-3.90716242790222	0.0488292910158634	0.420625895261765	0.0529048107564449
0.725835382938385	-8.82658863067627	-3.91114401817322	0.048685472458601	0.420702964067459	0.0528251864016056
0.722530126571655	-8.82588005065918	-3.91270995140076	0.0486474111676216	0.420714288949966	0.0527195371687412
0.72188001871109	-8.82712078094482	-3.90693211555481	0.0484975576400757	0.420610129833221	0.0526071302592754
0.717734396457672	-8.82338047027588	-3.91172027587891	0.0484525822103024	0.420574873685837	0.0525228232145309
0.711810708045959	-8.81886577606201	-3.91063904762268	0.0483794696629047	0.420525223016739	0.0524864755570889
0.708565950393677	-8.81754493713379	-3.90169787406921	0.0482386313378811	0.420404076576233	0.0523561537265778
0.709771811962128	-8.8212423324585	-3.89810681343079	0.0479583404958248	0.420362561941147	0.0522653833031654
0.699750304222107	-8.81590938568115	-3.90163516998291	0.0479452759027481	0.42003670334816	0.05218206346035
0.699734091758728	-8.8133544921875	-3.90393733978271	0.0477694720029831	0.419958204030991	0.0519794896245003
0.691589653491974	-8.80775165557861	-3.89396190643311	0.0476821027696133	0.419799983501434	0.0518683306872845
0.689432442188263	-8.80778217315674	-3.89324641227722	0.0473636388778687	0.419551968574524	0.0517210960388184
0.683280825614929	-8.80427265167236	-3.88783717155457	0.0472336448729038	0.41944032907486	0.0516783595085144
0.678351283073425	-8.80053806304932	-3.8906569480896	0.0470585636794567	0.419271290302277	0.051550030708313
0.671169340610504	-8.80147838592529	-3.88380265235901	0.0468675158917904	0.419108539819717	0.0513569079339504
0.666057050228119	-8.80033206939697	-3.88466143608093	0.0465902388095856	0.418842643499374	0.051161952316761
0.660931766033173	-8.79418849945068	-3.88216662406921	0.0464407652616501	0.418660551309586	0.051058080047369
0.657424211502075	-8.79124450683594	-3.8819797039032	0.0462707169353962	0.418398290872574	0.0509581193327904
0.650396347045898	-8.79161930084229	-3.87524151802063	0.0460551045835018	0.418307691812515	0.0508269071578979
0.645592212677002	-8.78959369659424	-3.87331938743591	0.0458491109311581	0.418139904737473	0.0506827682256699
0.644691348075867	-8.78941440582275	-3.87568378448486	0.0456224791705608	0.417931258678436	0.0505421310663223
0.637944400310516	-8.78113555908203	-3.87058234214783	0.045563843101263	0.417793154716492	0.0503659881651402
0.633396327495575	-8.77788066864014	-3.86517715454102	0.0453704670071602	0.417683809995651	0.0502888709306717
0.628922343254089	-8.77774524688721	-3.86188077926636	0.0451965481042862	0.417587250471115	0.0502079799771309
0.630167484283447	-8.77866268157959	-3.86329627037048	0.0450206771492958	0.417493551969528	0.0501670017838478
0.624657690525055	-8.77532577514648	-3.86372637748718	0.0449714884161949	0.417433768510818	0.0501260235905647
0.620448112487793	-8.7723331451416	-3.86678242683411	0.0448769740760326	0.417345851659775	0.0500208102166653
0.617859423160553	-8.76889705657959	-3.85951828956604	0.0447684563696384	0.417327672243118	0.0499612651765347
0.615805506706238	-8.7694091796875	-3.85642075538635	0.0446988232433796	0.417407065629959	0.0499531850218773
0.614111602306366	-8.7646427154541	-3.85804200172424	0.0447133593261242	0.4173883497715	0.0499162040650845
0.611023187637329	-8.76579189300537	-3.86378383636475	0.0446828082203865	0.417520791292191	0.049853079020977
0.609442472457886	-8.76350021362305	-3.8631591796875	0.0447466038167477	0.417569518089294	0.0497197769582272
0.609234094619751	-8.76430702209473	-3.86531186103821	0.0446980781853199	0.417709916830063	0.0496432855725288
0.60822594165802	-8.76222801208496	-3.86235857009888	0.0448796451091766	0.417772382497787	0.0495724491775036
0.605753719806671	-8.76394939422607	-3.86431241035461	0.0448896773159504	0.418081820011139	0.0494575686752796
0.603333592414856	-8.76297664642334	-3.86770462989807	0.0450413040816784	0.418184697628021	0.0493887849152088
0.607073307037354	-8.76614475250244	-3.86882925033569	0.0450292080640793	0.418403744697571	0.0493019744753838
0.603292226791382	-8.76219749450684	-3.87085175514221	0.0452074557542801	0.418520957231522	0.0493431650102139
0.603495359420776	-8.76283550262451	-3.86956834793091	0.0453473031520844	0.418934106826782	0.0493722818791866
0.600865721702576	-8.76608371734619	-3.87468194961548	0.0455634072422981	0.419273048639297	0.0494134128093719
0.605311334133148	-8.76957321166992	-3.88251924514771	0.0455715283751488	0.419491559267044	0.0494492128491402
0.606685400009155	-8.76473236083984	-3.88791036605835	0.0458584204316139	0.419696718454361	0.0494963154196739
0.608497321605682	-8.76396369934082	-3.8879120349884	0.0460572578012943	0.420147478580475	0.0495969653129578
0.606811344623566	-8.7619104385376	-3.89460825920105	0.0462565720081329	0.420438557863235	0.0496487244963646
0.606944978237152	-8.76956653594971	-3.88830995559692	0.0463331826031208	0.420855313539505	0.0496091470122337
0.609389960765839	-8.76638507843018	-3.90234708786011	0.0466139577329159	0.421099573373795	0.0497345700860024
0.613368570804596	-8.76368999481201	-3.90083432197571	0.0467977076768875	0.421477407217026	0.0497287586331367
0.612070322036743	-8.76966094970703	-3.90361094474792	0.0470225214958191	0.421811074018478	0.0497388727962971
0.611319899559021	-8.77119731903076	-3.91262698173523	0.0471649281680584	0.422104239463806	0.0497422851622105
0.617085337638855	-8.77414226531982	-3.91196966171265	0.0474093034863472	0.422379314899445	0.0497325733304024
0.618302702903748	-8.77029418945313	-3.9158878326416	0.0476961769163609	0.422643661499023	0.0497344881296158
0.619038045406342	-8.77361583709717	-3.91345167160034	0.0478551909327507	0.423031240701675	0.049815010279417
0.6214879155159	-8.77644634246826	-3.92556881904602	0.0480045974254608	0.423244118690491	0.0497644022107124
0.626444578170776	-8.78049945831299	-3.92831802368164	0.0481553189456463	0.423550486564636	0.0498459935188293
0.62972491979599	-8.78018760681152	-3.93772578239441	0.0484081581234932	0.423659980297089	0.0498792976140976
0.631620585918427	-8.77880096435547	-3.92971897125244	0.0485369376838207	0.424008756875992	0.0498582348227501
0.63090854883194	-8.77955150604248	-3.92921090126038	0.0487760528922081	0.424163341522217	0.0498744137585163
0.638736128807068	-8.78847408294678	-3.93361330032349	0.04881651699543	0.424425303936005	0.0498970188200474
0.636949956417084	-8.78559589385986	-3.93475961685181	0.0490908436477184	0.424572259187698	0.0498535335063934
0.637688636779785	-8.78514385223389	-3.94284105300903	0.0491730906069279	0.424802958965302	0.0497581921517849
0.638508677482605	-8.78483009338379	-3.94623613357544	0.0494540892541409	0.424958676099777	0.0497945360839367
0.642801463603973	-8.78758239746094	-3.9477698802948	0.049572266638279	0.425111263990402	0.049661036580801
0.63897168636322	-8.78843307495117	-3.942866563797	0.0496871806681156	0.425242871046066	0.0496517904102802
0.643170773983002	-8.78425979614258	-3.94623589515686	0.0498796552419662	0.425454467535019	0.0495596453547478
0.637759566307068	-8.78907775878906	-3.95180225372314	0.0500341504812241	0.425638794898987	0.0495090633630753
0.640902936458588	-8.79077816009521	-3.95429730415344	0.05007728561759	0.425708681344986	0.0494264848530293
0.640321969985962	-8.79302978515625	-3.95096302032471	0.0501981526613235	0.425829529762268	0.0493832603096962
0.640381932258606	-8.78628635406494	-3.95570874214172	0.0504685454070568	0.425906330347061	0.0492809638381004
0.641300916671753	-8.78995609283447	-3.95376777648926	0.0504922084510326	0.426082134246826	0.0492418445646763
0.637540340423584	-8.79084014892578	-3.9585702419281	0.0506225898861885	0.426144778728485	0.0491930171847343
0.63970559835434	-8.79190158843994	-3.95719504356384	0.0507426224648952	0.426281690597534	0.0491658374667168
0.642675399780273	-8.79210472106934	-3.95766448974609	0.0509536378085613	0.426251798868179	0.0491420961916447
0.642578363418579	-8.79118347167969	-3.96338081359863	0.051045686006546	0.42639696598053	0.0490722991526127
0.63810533285141	-8.7905912399292	-3.96523690223694	0.05129075050354	0.426543116569519	0.0490625612437725
0.644536674022675	-8.79380798339844	-3.97196984291077	0.0512640550732613	0.426509350538254	0.0489965081214905
0.642196238040924	-8.79174900054932	-3.96699976921082	0.0515081100165844	0.426527321338654	0.0490317866206169
0.641229391098022	-8.79145908355713	-3.96626877784729	0.0516438856720924	0.426567286252975	0.0490142107009888
0.64043390750885	-8.7919282913208	-3.96135568618774	0.051783986389637	0.426734060049057	0.0490627624094486
0.639176547527313	-8.79141139984131	-3.96797466278076	0.0520680472254753	0.426755398511887	0.0490873083472252
0.642740666866302	-8.79501152038574	-3.9715793132782	0.0521292500197887	0.426788121461868	0.0491403266787529
0.642850995063782	-8.79218673706055	-3.97327423095703	0.0524076633155346	0.426753908395767	0.049220759421587
0.644012212753296	-8.78796577453613	-3.97537922859192	0.0524935089051723	0.426965087652206	0.0493471659719944
0.637712359428406	-8.79117393493652	-3.97713327407837	0.0527327917516232	0.427023887634277	0.0495247133076191
0.64221578836441	-8.78871059417725	-3.97243189811707	0.0528582818806171	0.426988929510117	0.0496960058808327
0.638291835784912	-8.78924083709717	-3.97490620613098	0.053033996373415	0.427113443613052	0.0498224310576916
0.635209321975708	-8.78392887115479	-3.97780799865723	0.0534199178218842	0.427076399326324	0.0500373318791389
0.640712261199951	-8.78230762481689	-3.97759604454041	0.053521029651165	0.427161306142807	0.0501762554049492
0.636233747005463	-8.77896213531494	-3.98907041549683	0.0538142845034599	0.427210330963135	0.0504291839897633
0.641939520835876	-8.78312206268311	-3.9842472076416	0.0539209321141243	0.427231103181839	0.0505961589515209
0.638212203979492	-8.77714920043945	-3.98357248306274	0.0541241317987442	0.427256286144257	0.0508010163903236
0.641963362693787	-8.77508068084717	-3.98155164718628	0.0542869679629803	0.427359998226166	0.0510460808873177
0.63505756855011	-8.77424335479736	-3.98438000679016	0.0544971637427807	0.427394241094589	0.0512527748942375
0.634241104125977	-8.77354431152344	-3.9770987033844	0.0547256581485271	0.427303493022919	0.0514289177954197
0.637768566608429	-8.77424240112305	-3.9856960773468	0.0548314414918423	0.427343994379044	0.0516651198267937
0.638873875141144	-8.770094871521	-3.99225735664368	0.0551049634814262	0.427312642335892	0.0518127381801605
0.640709340572357	-8.76669788360596	-3.99613213539124	0.0552975088357925	0.42733708024025	0.0519906766712666
0.637079358100891	-8.76425647735596	-3.99115896224976	0.0553860738873482	0.427360624074936	0.0520852878689766
0.635475814342499	-8.76208019256592	-3.99051189422607	0.0554893426597118	0.427165567874908	0.0521996170282364
0.633751451969147	-8.76074028015137	-3.9806752204895	0.0555936992168427	0.427129596471787	0.0524437464773655
0.632618546485901	-8.75769996643066	-3.9876549243927	0.0558323115110397	0.426982551813126	0.052551157772541
0.63288676738739	-8.75280094146729	-3.98511624336243	0.0557934679090977	0.42693692445755	0.0527497194707394
0.627552568912506	-8.75023937225342	-3.98799085617065	0.0559340268373489	0.426828056573868	0.0529351569712162
0.630589425563812	-8.74782276153564	-3.98640441894531	0.0558507516980171	0.426592290401459	0.0530527345836163
0.625662207603455	-8.7410831451416	-3.98316597938538	0.0558525957167149	0.426487684249878	0.0533034428954124
0.620916426181793	-8.73645401000977	-3.97624635696411	0.0558950006961823	0.426227331161499	0.0534408055245876
0.614287734031677	-8.73449897766113	-3.97599148750305	0.0558800436556339	0.42613285779953	0.0536019392311573
0.608943700790405	-8.72888660430908	-3.97283792495728	0.0558600053191185	0.425892889499664	0.0536006428301334
0.6058389544487	-8.72676753997803	-3.9754798412323	0.0556794255971909	0.425700098276138	0.0536106899380684
0.597260177135468	-8.71764469146729	-3.97016668319702	0.0556898415088654	0.425418049097061	0.053663544356823
0.5906742811203	-8.71074962615967	-3.96336579322815	0.0555977635085583	0.425179332494736	0.0536226443946362
0.579954326152802	-8.70766544342041	-3.95927786827087	0.0554254986345768	0.424905568361282	0.0534891784191132
0.570716738700867	-8.70698165893555	-3.96591329574585	0.0553339906036854	0.424665063619614	0.0533644706010818
0.567380726337433	-8.70272922515869	-3.95816206932068	0.0551555976271629	0.424332618713379	0.0531844459474087
0.557916641235352	-8.6950511932373	-3.95316576957703	0.0551004931330681	0.423938244581223	0.0530942939221859
0.548246741294861	-8.69033908843994	-3.95084524154663	0.0549331605434418	0.423712193965912	0.0529485791921616
0.541017115116119	-8.68673324584961	-3.94998931884766	0.0547078475356102	0.4233677983284	0.0528135970234871
0.531626880168915	-8.68436813354492	-3.93967962265015	0.0544058568775654	0.423044919967651	0.0526159480214119
0.525807917118073	-8.67705917358398	-3.93996143341064	0.0543047226965427	0.422666847705841	0.0525863729417324
0.519795179367065	-8.67230415344238	-3.93336987495422	0.0540783181786537	0.422388166189194	0.0524387583136559
0.510783612728119	-8.67036247253418	-3.93079781532288	0.0538379065692425	0.422087997198105	0.0522495210170746
0.504032671451569	-8.66640567779541	-3.92910146713257	0.0536327920854092	0.421726673841476	0.0521301403641701
0.50141704082489	-8.66338539123535	-3.92750120162964	0.053450170904398	0.421455025672913	0.0519693568348885
0.494994401931763	-8.65740299224854	-3.91726493835449	0.0532703474164009	0.421066045761108	0.0517176017165184
0.486781507730484	-8.65660095214844	-3.91418933868408	0.0530230216681957	0.420838564634323	0.0515662059187889
0.482602745294571	-8.65537071228027	-3.91164922714233	0.052909642457962	0.420606911182404	0.0513005815446377
0.479394197463989	-8.65713405609131	-3.90769338607788	0.0526142679154873	0.420394241809845	0.0509825795888901
0.472580969333649	-8.65091419219971	-3.90102529525757	0.052472248673439	0.420108675956726	0.0507967732846737
0.471207290887833	-8.64822196960449	-3.90844440460205	0.0523518994450569	0.420031070709229	0.0504625551402569
0.46613210439682	-8.6471643447876	-3.90480804443359	0.0522315427660942	0.419839382171631	0.0501936450600624
0.463757157325745	-8.64786243438721	-3.89577460289001	0.0519779250025749	0.419652074575424	0.0498797111213207
0.459033697843552	-8.64266872406006	-3.8911440372467	0.0519252493977547	0.41954979300499	0.0496478490531445
0.457331150770187	-8.6431770324707	-3.89879560470581	0.0517362058162689	0.419467926025391	0.049373522400856
0.452551037073135	-8.64299011230469	-3.8926568031311	0.0517314448952675	0.419459193944931	0.0490983724594116
0.450283586978912	-8.64217090606689	-3.89560580253601	0.0515619777143002	0.419397681951523	0.0488441362977028
0.448990285396576	-8.63945007324219	-3.89191293716431	0.0514512024819851	0.419389396905899	0.0486660487949848
0.445702701807022	-8.63661289215088	-3.89523124694824	0.0514427497982979	0.419317543506622	0.0484163947403431
0.445996552705765	-8.63792037963867	-3.88701224327087	0.0513384640216827	0.419445157051086	0.0482124835252762
0.441077023744583	-8.63900947570801	-3.89068579673767	0.0514461100101471	0.419475942850113	0.0480137057602406
0.445142924785614	-8.64186954498291	-3.89096021652222	0.0512928441166878	0.419551163911819	0.0478524714708328
0.44233775138855	-8.63833999633789	-3.89301347732544	0.0513540953397751	0.419621348381042	0.0476313307881355
0.444697380065918	-8.6382303237915	-3.89396667480469	0.0513934604823589	0.419801443815231	0.0474102795124054
0.439380347728729	-8.63642406463623	-3.89434456825256	0.0514406338334084	0.419904887676239	0.0472633764147758
0.443491995334625	-8.63865089416504	-3.89167380332947	0.0513966158032417	0.420111298561096	0.0471298433840275
0.444237262010574	-8.641432762146	-3.89709162712097	0.0515339002013206	0.420314162969589	0.0469374097883701
0.445191502571106	-8.63894271850586	-3.89687395095825	0.0515012890100479	0.420560747385025	0.0467579178512096
0.442170858383179	-8.63809776306152	-3.90119051933289	0.0516602769494057	0.420778661966324	0.0466114804148674
0.444920033216476	-8.64033985137939	-3.9048216342926	0.0516557097434998	0.42103436589241	0.0464050136506557
0.446138769388199	-8.63830089569092	-3.90536880493164	0.0518410690128803	0.421201586723328	0.0462843030691147
0.447398126125336	-8.6393928527832	-3.9044246673584	0.0518614649772644	0.421549826860428	0.046146035194397
0.444083839654922	-8.63983726501465	-3.91396331787109	0.0519883409142494	0.421920597553253	0.0460355095565319
0.448353439569473	-8.64575672149658	-3.91683888435364	0.0519668906927109	0.422111302614212	0.0458841733634472
0.447870880365372	-8.64494895935059	-3.9187650680542	0.0520904436707497	0.422408103942871	0.0457594878971577
0.452161192893982	-8.64202499389648	-3.92461848258972	0.0522697456181049	0.422551333904266	0.0455475375056267
0.447435915470123	-8.64419841766357	-3.92129015922546	0.05244255438447	0.422928690910339	0.0454520359635353
0.45185974240303	-8.64533805847168	-3.92100167274475	0.0524560771882534	0.423175990581512	0.0453480668365955
0.455178141593933	-8.6483039855957	-3.92376852035522	0.052548311650753	0.423439174890518	0.0452097840607166
0.459318101406097	-8.64633083343506	-3.93056964874268	0.0526579394936562	0.423670679330826	0.0450171455740929
0.457750737667084	-8.6514253616333	-3.93771243095398	0.0527560450136662	0.423956692218781	0.0448893643915653
0.459429413080215	-8.65547275543213	-3.9330906867981	0.0528797917068005	0.424125820398331	0.0446720197796822
0.461937427520752	-8.65640735626221	-3.92992186546326	0.0529040545225143	0.424338638782501	0.0444710478186607
0.46196460723877	-8.65132999420166	-3.93464016914368	0.053152073174715	0.424530237913132	0.0443336106836796
0.464200496673584	-8.66225719451904	-3.94394564628601	0.0531980246305466	0.424776524305344	0.0441151708364487
0.462828397750854	-8.66232395172119	-3.9417610168457	0.0532752238214016	0.424971550703049	0.0439900308847427
0.466765552759171	-8.65996742248535	-3.9414644241333	0.0533420965075493	0.425095826387405	0.043818399310112
0.466240078210831	-8.66200160980225	-3.94776892662048	0.0534764677286148	0.425226956605911	0.0437778010964394
0.46762603521347	-8.66121196746826	-3.94791150093079	0.0535574182868004	0.425435096025467	0.0437150895595551
0.467891901731491	-8.66274261474609	-3.94935607910156	0.0536388158798218	0.425554782152176	0.0436056740581989
0.469211399555206	-8.66723155975342	-3.9462456703186	0.0535874739289284	0.425770401954651	0.0435824617743492
0.468841910362244	-8.66502380371094	-3.95582032203674	0.0536930412054062	0.425906926393509	0.0435342974960804
0.47027200460434	-8.66275310516357	-3.96131587028503	0.0538215264678001	0.426054656505585	0.0433606319129467
0.470926254987717	-8.66576290130615	-3.95754742622375	0.0539316199719906	0.426172167062759	0.0433189980685711
0.46745178103447	-8.66790103912354	-3.96073484420776	0.0539713837206364	0.426262319087982	0.0431117005646229
0.469502478837967	-8.66784572601318	-3.9558093547821	0.0540542714297771	0.42640295624733	0.0430048480629921
0.470266342163086	-8.66756439208984	-3.95746755599976	0.0541473962366581	0.426533043384552	0.0427631214261055
0.465168654918671	-8.67144870758057	-3.95693135261536	0.0542421787977219	0.426692485809326	0.0426082201302052
0.463463693857193	-8.67502689361572	-3.96846437454224	0.0542883649468422	0.42681947350502	0.0423976108431816
0.46300995349884	-8.6743335723877	-3.96438455581665	0.0544649139046669	0.426798284053802	0.0421979129314423
0.462795615196228	-8.67174434661865	-3.96640872955322	0.0545780919492245	0.426889985799789	0.0420464538037777
0.458647757768631	-8.67238330841064	-3.96411085128784	0.0546508207917213	0.427075654268265	0.0419702865183353
0.456046342849731	-8.67416095733643	-3.97264552116394	0.0547781586647034	0.427163541316986	0.0418387018144131
0.456382840871811	-8.67683219909668	-3.9714732170105	0.0547927282750607	0.427211105823517	0.0417197979986668
0.454780340194702	-8.67703628540039	-3.97324752807617	0.0549258515238762	0.427176117897034	0.0415762588381767
0.453576117753983	-8.67428112030029	-3.9783947467804	0.0549449063837528	0.427385300397873	0.0414020866155624
0.448109924793243	-8.67407608032227	-3.96665000915527	0.0551122166216373	0.427371263504028	0.0412717796862125
0.45021790266037	-8.67868041992188	-3.9738347530365	0.0550975762307644	0.427357017993927	0.0411250442266464
0.443767875432968	-8.67645645141602	-3.97644138336182	0.0552120916545391	0.427379727363586	0.040958222001791
0.442834228277206	-8.67529392242432	-3.97609758377075	0.0552963502705097	0.427452832460403	0.0407734140753746
0.43792861700058	-8.67300987243652	-3.9769811630249	0.0553902350366116	0.427351117134094	0.0406372994184494
0.436418771743774	-8.67658233642578	-3.97560405731201	0.0553886853158474	0.427342802286148	0.0404744446277618
0.430401355028152	-8.67130088806152	-3.97188258171082	0.0554807931184769	0.42723274230957	0.0402874760329723
0.428602755069733	-8.67128562927246	-3.97583675384521	0.0554777272045612	0.427267581224442	0.0401780717074871
0.419758468866348	-8.67236423492432	-3.97501730918884	0.0555064715445042	0.427165865898132	0.0400707870721817
0.418701469898224	-8.67255973815918	-3.97529220581055	0.0554378069937229	0.427064776420593	0.0398038364946842
0.415379613637924	-8.67100048065186	-3.97130584716797	0.0554995350539684	0.426910281181335	0.0396208837628365
0.409690290689468	-8.6662769317627	-3.97072553634644	0.0555495135486126	0.426742672920227	0.0394649356603622
0.403709530830383	-8.66758632659912	-3.96891283988953	0.0555013678967953	0.42670151591301	0.0392631404101849
0.395170211791992	-8.66475963592529	-3.96663308143616	0.055523406714201	0.426531761884689	0.0390188433229923
0.39458042383194	-8.66449642181396	-3.96864175796509	0.0553911067545414	0.426390200853348	0.0388780236244202
0.390371888875961	-8.66414070129395	-3.96205997467041	0.0554101429879665	0.426199555397034	0.0386687368154526
0.381141066551209	-8.66164302825928	-3.96206402778625	0.0554160252213478	0.425994873046875	0.0384607948362827
0.375838607549667	-8.65757846832275	-3.95871376991272	0.0553426295518875	0.425817787647247	0.0382064394652843
0.369611233472824	-8.65833377838135	-3.96150040626526	0.0551861450076103	0.425644248723984	0.0380401648581028
0.365518897771835	-8.65265464782715	-3.95596098899841	0.0552496276795864	0.425397574901581	0.0377944111824036
0.35818013548851	-8.65391159057617	-3.96335053443909	0.0550953932106495	0.425343304872513	0.0375071242451668
0.35019862651825	-8.65016746520996	-3.9549720287323	0.0550918020308018	0.425079256296158	0.0371923595666885
0.343721032142639	-8.64929485321045	-3.95339965820313	0.0549557581543922	0.424926191568375	0.0369509570300579
0.332248538732529	-8.64327907562256	-3.9498438835144	0.0549665056169033	0.424700826406479	0.0367133244872093
0.327848076820374	-8.64214134216309	-3.95087337493896	0.0548186600208282	0.424556970596313	0.0364612825214863
0.318969875574112	-8.63968563079834	-3.9463484287262	0.0547344200313091	0.424471855163574	0.0362082310020924
0.312759041786194	-8.63770580291748	-3.94742512702942	0.05465042963624	0.424269050359726	0.0359646379947662
0.304461389780045	-8.63102149963379	-3.94505262374878	0.0545057617127895	0.423946708440781	0.0357569344341755
0.295834690332413	-8.62726879119873	-3.94014263153076	0.0544830076396465	0.42392498254776	0.0355234555900097
0.286123692989349	-8.62364864349365	-3.94198369979858	0.0543297529220581	0.423799872398376	0.0352778658270836
0.280814349651337	-8.6199893951416	-3.94091272354126	0.0541894026100636	0.423720151185989	0.0350168310105801
0.273954093456268	-8.61497688293457	-3.94224977493286	0.0541314333677292	0.423529595136642	0.0347872637212276
0.26877561211586	-8.61143970489502	-3.93945646286011	0.0540546365082264	0.423456907272339	0.0345748662948608
0.257867306470871	-8.60791206359863	-3.93816733360291	0.0539555810391903	0.423378080129623	0.0342827253043652
0.254072844982147	-8.60697269439697	-3.93120718002319	0.0537295341491699	0.423296809196472	0.0340296775102615
0.243192434310913	-8.60409355163574	-3.93426036834717	0.053742665797472	0.42325347661972	0.0337487645447254
0.236110463738441	-8.59950733184814	-3.9411633014679	0.0536443442106247	0.423227936029434	0.0334562137722969
0.228658959269524	-8.59603595733643	-3.93093037605286	0.0535676404833794	0.423159927129745	0.0331812873482704
0.221555054187775	-8.59337425231934	-3.92796277999878	0.0534496828913689	0.423094213008881	0.032875020056963
0.211975291371346	-8.59315204620361	-3.92910575866699	0.053404588252306	0.423174679279327	0.0326698496937752
0.204806074500084	-8.58700275421143	-3.93560576438904	0.0533238090574741	0.423179000616074	0.032387088984251
0.195775702595711	-8.57922267913818	-3.93165349960327	0.0532707013189793	0.4231998026371	0.0320956371724606
0.189837709069252	-8.57923126220703	-3.93043684959412	0.0530887693166733	0.423203080892563	0.0318504199385643
0.183066263794899	-8.57675075531006	-3.93386483192444	0.0530820786952972	0.423275023698807	0.0316215306520462
0.173141449689865	-8.57267951965332	-3.93255019187927	0.0529810637235641	0.423394322395325	0.0313379168510437
0.165177524089813	-8.56674861907959	-3.93358206748962	0.0529307648539543	0.423369169235229	0.0311612952500582
0.157241433858871	-8.5629243850708	-3.93135166168213	0.0527910739183426	0.423496127128601	0.0309147834777832
0.146314114332199	-8.5564136505127	-3.93145298957825	0.0527509488165379	0.423557788133621	0.030768996104598
0.140029951930046	-8.55636405944824	-3.94051003456116	0.0526812523603439	0.423764795064926	0.0305653363466263
0.12809456884861	-8.54539012908936	-3.9369068145752	0.0526228994131088	0.423800319433212	0.030344607308507
0.121220715343952	-8.54237365722656	-3.93459486961365	0.0525060035288334	0.423958331346512	0.0301751345396042
0.112907148897648	-8.53301906585693	-3.93391704559326	0.0524748563766479	0.423939257860184	0.0300541203469038
0.103091195225716	-8.53188991546631	-3.93726015090942	0.0523542687296867	0.424239844083786	0.0298991594463587
0.0914667695760727	-8.52564716339111	-3.93779063224792	0.0522370114922524	0.424224853515625	0.0296990629285574
0.0886278599500656	-8.519455909729	-3.93735599517822	0.0521999336779118	0.424359977245331	0.0295454580336809
0.0799126923084259	-8.51298809051514	-3.93760228157043	0.052082147449255	0.424461781978607	0.0294165443629026
0.0690150484442711	-8.50804901123047	-3.94253826141357	0.0520208515226841	0.424604326486588	0.0292922742664814
0.0611421875655651	-8.50788879394531	-3.94664216041565	0.0519198849797249	0.424683719873428	0.0290952287614346
0.0568822026252747	-8.49810600280762	-3.94555282592773	0.0518366694450378	0.424745351076126	0.028965387493372
0.0495592579245567	-8.49283504486084	-3.94254064559937	0.0517080128192902	0.424938648939133	0.0288541652262211
0.0398730784654617	-8.49050331115723	-3.94056868553162	0.0516225323081017	0.425104081630707	0.0287352818995714
0.0348823331296444	-8.48633003234863	-3.94934773445129	0.0514049753546715	0.425211071968079	0.0285683646798134
0.0281556341797113	-8.47912406921387	-3.94065761566162	0.0513822734355927	0.425278842449188	0.0285034496337175
0.0254779681563377	-8.4730396270752	-3.94886374473572	0.051299162209034	0.425448834896088	0.0284182075411081
0.0128665454685688	-8.47098159790039	-3.94724869728088	0.0512529872357845	0.425674140453339	0.0283359829336405
0.00963027309626341	-8.46774768829346	-3.95305562019348	0.0511183850467205	0.4257572889328	0.0282184593379498
0.00223159464076161	-8.46135902404785	-3.94667506217957	0.0511126145720482	0.425882816314697	0.0281728710979223
-0.00388298719190061	-8.45414733886719	-3.94930338859558	0.0510527119040489	0.426017940044403	0.0280975289642811
-0.0135662211105227	-8.45334148406982	-3.95205593109131	0.0509431660175323	0.426344037055969	0.028074724599719
-0.0146998139098287	-8.45153713226318	-3.95639586448669	0.0508552752435207	0.426358491182327	0.0279762912541628
-0.0239715743809938	-8.44096946716309	-3.95402812957764	0.0509734824299812	0.426528245210648	0.0279192831367254
-0.028487142175436	-8.4395866394043	-3.95887851715088	0.0508987009525299	0.426765859127045	0.027858367189765
-0.0341864712536335	-8.43935871124268	-3.96067714691162	0.0508966520428658	0.427006363868713	0.0276928059756756
-0.0308145042508841	-8.43750953674316	-3.96589422225952	0.0508057549595833	0.427186667919159	0.0276038534939289
-0.0341682285070419	-8.43184852600098	-3.96398949623108	0.0509308874607086	0.427349418401718	0.0275199878960848
-0.0374210327863693	-8.43215942382813	-3.95916295051575	0.0509007424116135	0.427662372589111	0.0275073293596506
-0.0401437766849995	-8.43410110473633	-3.97447443008423	0.050922155380249	0.427916795015335	0.0273314416408539
-0.0402838997542858	-8.42839336395264	-3.97055244445801	0.0509426705539227	0.428074926137924	0.0272885132580996
-0.0419426523149014	-8.42622756958008	-3.9770712852478	0.0510809198021889	0.428394019603729	0.0272686388343573
-0.0451173782348633	-8.42801380157471	-3.97145915031433	0.0511732175946236	0.428778082132339	0.0272558368742466
-0.0461263544857502	-8.42774295806885	-3.98279547691345	0.0511973425745964	0.429071992635727	0.0272226557135582
-0.0466834045946598	-8.42414093017578	-3.98469209671021	0.0514775291085243	0.429378658533096	0.0272678695619106
-0.047811821103096	-8.4191780090332	-3.9895236492157	0.0516247861087322	0.429709106683731	0.0272793341428041
-0.0524710156023502	-8.42495727539063	-3.99104499816895	0.0518155135214329	0.430119901895523	0.0273683797568083
-0.0497549809515476	-8.42305564880371	-3.9923791885376	0.0518949255347252	0.430520206689835	0.0273818653076887
-0.0492822080850601	-8.42352390289307	-3.99813652038574	0.0521876104176044	0.430965542793274	0.0273627992719412
-0.0477425381541252	-8.41934013366699	-4.00909423828125	0.052506547421217	0.431290805339813	0.0274010319262743
-0.0500506497919559	-8.42015838623047	-4.00628805160522	0.0527314655482769	0.431796610355377	0.0274639949202538
-0.0468402989208698	-8.42579650878906	-4.01453924179077	0.0529703572392464	0.432216584682465	0.0274249464273453
-0.0422105342149735	-8.42806720733643	-4.01961040496826	0.053236223757267	0.432665348052979	0.0274414028972387
-0.0390857458114624	-8.4231481552124	-4.02719163894653	0.0536003895103931	0.433091729879379	0.0274891704320908
-0.0379640534520149	-8.42716121673584	-4.03591299057007	0.053992573171854	0.433553963899612	0.0275150053203106
-0.036730669438839	-8.42947578430176	-4.03079605102539	0.0542379841208458	0.434073477983475	0.0275749415159225
-0.0304223336279392	-8.4307975769043	-4.03790616989136	0.0545908510684967	0.434494912624359	0.0275969970971346
-0.0273413211107254	-8.43406867980957	-4.04924058914185	0.0550311654806137	0.435075521469116	0.0276367384940386
-0.0234869047999382	-8.43823432922363	-4.05370998382568	0.0553846284747124	0.435515731573105	0.027647390961647
-0.0201254822313786	-8.44102382659912	-4.06130647659302	0.0558003894984722	0.435963451862335	0.0276066698133945
-0.0178324691951275	-8.44457340240479	-4.06183052062988	0.056130550801754	0.436429500579834	0.027664240449667
-0.010962076485157	-8.44350624084473	-4.06842136383057	0.0565784648060799	0.436861097812653	0.0276898816227913
-0.00867998600006104	-8.44884014129639	-4.08059453964233	0.0570077151060104	0.437438994646072	0.0276970993727446
-0.00777163915336132	-8.45207977294922	-4.08601665496826	0.0574157573282719	0.437907606363297	0.0276466757059097
-0.00316425901837647	-8.45471096038818	-4.08803653717041	0.0577954351902008	0.438321173191071	0.0276135746389627
-0.00132085382938385	-8.45350360870361	-4.09307670593262	0.058225005865097	0.438741683959961	0.0276186410337687
0.00265589007176459	-8.45342636108398	-4.10065126419067	0.0586562864482403	0.439228534698486	0.0276477467268705
0.000100215278507676	-8.45788288116455	-4.10780382156372	0.0590680651366711	0.439696609973907	0.0275288783013821
0.0066021541133523	-8.46384620666504	-4.11267137527466	0.0593008473515511	0.440078616142273	0.027490608394146
0.00612585293129086	-8.46329879760742	-4.11689567565918	0.0598284564912319	0.440369725227356	0.0273453090339899
0.0116204572841525	-8.46666622161865	-4.13056707382202	0.0600991547107697	0.440789341926575	0.0271588321775198
0.0133006237447262	-8.46947956085205	-4.12740707397461	0.060511976480484	0.441165745258331	0.0269864536821842
0.0136621911078691	-8.47856426239014	-4.12414312362671	0.0607140772044659	0.441437393426895	0.0266645681113005
0.0140459788963199	-8.48151302337646	-4.13505935668945	0.0611029006540775	0.441780805587769	0.0264978334307671
0.016868257895112	-8.48283100128174	-4.14319658279419	0.0614283494651318	0.442107349634171	0.0261670835316181
0.0173455737531185	-8.48995590209961	-4.14262247085571	0.0617292933166027	0.442412495613098	0.0258384719491005
0.0136908320710063	-8.49219512939453	-4.14743232727051	0.0619618035852909	0.442621171474457	0.0254730749875307
0.0149582484737039	-8.49422550201416	-4.14792823791504	0.0622391737997532	0.442883998155594	0.0252147074788809
0.0150626050308347	-8.4975643157959	-4.15086650848389	0.0624546147882938	0.44308665394783	0.0248207114636898
0.0135291377082467	-8.49964904785156	-4.16071891784668	0.0627020671963692	0.443415075540543	0.0245462246239185
0.00934430584311485	-8.50424289703369	-4.16344213485718	0.0629425719380379	0.443647652864456	0.0241010971367359
0.0127316461876035	-8.50931453704834	-4.16846370697021	0.0631010159850121	0.443904459476471	0.0237180665135384
0.00988871976733208	-8.51037406921387	-4.17103385925293	0.0634039863944054	0.44405260682106	0.0233427099883556
0.0123855099081993	-8.51160907745361	-4.17640447616577	0.0636018663644791	0.444306194782257	0.02292300760746
0.00775064062327147	-8.51592254638672	-4.17224216461182	0.0638231858611107	0.444488048553467	0.0225026402622461
0.00313083943910897	-8.51932334899902	-4.17473316192627	0.0639763996005058	0.444632887840271	0.0220346748828888
0.00305887730792165	-8.51896572113037	-4.18249034881592	0.0641883015632629	0.444877475500107	0.0217630248516798
0.00114528730046004	-8.51984119415283	-4.18140268325806	0.0644674152135849	0.445034891366959	0.0214009340852499
-0.00379395019263029	-8.52398681640625	-4.18759393692017	0.0646814778447151	0.445219069719315	0.021077299490571
-0.0050427159294486	-8.52574443817139	-4.18870306015015	0.0648063346743584	0.445357918739319	0.0207330416887999
-0.00216624978929758	-8.52877712249756	-4.1912670135498	0.0649985373020172	0.445586025714874	0.020481126382947
-0.0092923566699028	-8.52518463134766	-4.19593143463135	0.0653790086507797	0.445668667554855	0.0202252343297005
-0.00726706394925714	-8.52376651763916	-4.19850015640259	0.0654186829924583	0.445894628763199	0.0199185181409121
-0.0178651753813028	-8.52419471740723	-4.20158386230469	0.0657571703195572	0.446098625659943	0.0197577737271786
-0.0180000215768814	-8.52723503112793	-4.19633626937866	0.0658629760146141	0.44622603058815	0.0195152517408133
-0.0188953001052141	-8.52592372894287	-4.19826793670654	0.0661303624510765	0.44639179110527	0.0193371772766113
-0.0214566942304373	-8.52194595336914	-4.20533847808838	0.066324308514595	0.446584463119507	0.0191207937896252
-0.0258240438997746	-8.52025413513184	-4.20864057540894	0.0665684193372726	0.446738630533218	0.0189950652420521
-0.0285509284585714	-8.52011489868164	-4.20958948135376	0.0666807740926743	0.446878254413605	0.0187807623296976
-0.0328440703451633	-8.51770496368408	-4.2131519317627	0.0667956992983818	0.446949571371078	0.0187238994985819
-0.0325154438614845	-8.51377773284912	-4.21243333816528	0.0670319125056267	0.447084814310074	0.0186447482556105
-0.0369494631886482	-8.51451873779297	-4.21078252792358	0.0670616030693054	0.447231024503708	0.0185347907245159
-0.0437037162482738	-8.51011180877686	-4.21233701705933	0.0672588422894478	0.44724240899086	0.0184390936046839
-0.0398196615278721	-8.50976181030273	-4.21545362472534	0.0673255026340485	0.44730880856514	0.0184272266924381
-0.0427679046988487	-8.50512409210205	-4.21398496627808	0.0675566270947456	0.447286933660507	0.018428111448884
-0.0425511710345745	-8.50319671630859	-4.22449207305908	0.0675516352057457	0.447336852550507	0.0184289067983627
-0.0454594790935516	-8.49679565429688	-4.21601152420044	0.0676668956875801	0.447410881519318	0.0184925086796284
-0.0430683195590973	-8.4957799911499	-4.21510410308838	0.0676205977797508	0.447317689657211	0.0185561701655388
-0.0495221503078938	-8.48891735076904	-4.21036958694458	0.0677235051989555	0.447225749492645	0.0186864603310823
-0.0457852929830551	-8.48673057556152	-4.21368408203125	0.0676800683140755	0.447190701961517	0.0188223998993635
-0.0513891689479351	-8.48286819458008	-4.2077260017395	0.067677803337574	0.447105348110199	0.0189684424549341
-0.0543082915246487	-8.47515773773193	-4.20944023132324	0.0676409974694252	0.447038918733597	0.0191976707428694
-0.0493437796831131	-8.470947265625	-4.21173095703125	0.0675671845674515	0.446903079748154	0.0195004642009735
-0.0518059693276882	-8.46068954467773	-4.20570421218872	0.0676210820674896	0.446697264909744	0.0197146255522966
-0.052593044936657	-8.45338344573975	-4.20172786712646	0.0674197375774384	0.446589738130569	0.0199574194848537
-0.0584363713860512	-8.4481840133667	-4.20203971862793	0.0673770979046822	0.446488231420517	0.02021449431777
-0.0525536574423313	-8.44132900238037	-4.19854593276978	0.0671587958931923	0.446298152208328	0.0204813666641712
-0.0560410544276237	-8.43292999267578	-4.19007349014282	0.0670236647129059	0.446085065603256	0.0207729283720255
-0.0550057291984558	-8.42684650421143	-4.19141054153442	0.0668702870607376	0.445970565080643	0.0210795719176531
-0.0664803385734558	-8.41905784606934	-4.18515253067017	0.0667292475700378	0.445789605379105	0.0213749147951603
-0.0637723729014397	-8.41229629516602	-4.17766284942627	0.0663662180304527	0.445495992898941	0.0216384623199701
-0.0715015530586243	-8.40596199035645	-4.17550373077393	0.0661913752555847	0.445266336202621	0.0219120532274246
-0.0756973996758461	-8.39211463928223	-4.17332792282104	0.066108450293541	0.444996416568756	0.0222426000982523
-0.0794808864593506	-8.38332557678223	-4.16843509674072	0.0658465027809143	0.444878101348877	0.0224791653454304
-0.087982140481472	-8.37294578552246	-4.16759061813354	0.0656240582466125	0.444638669490814	0.0227474346756935
-0.0885517224669456	-8.36567306518555	-4.16724300384521	0.0652659609913826	0.444347977638245	0.0230875238776207
-0.0957346633076668	-8.35533714294434	-4.15719699859619	0.0650435760617256	0.443993180990219	0.0233839210122824
-0.100154154002666	-8.34437465667725	-4.15816354751587	0.0646453872323036	0.443798124790192	0.0236713271588087
-0.108723416924477	-8.33412933349609	-4.15141725540161	0.0644445717334747	0.443513333797455	0.0240557435899973
-0.111915327608585	-8.32382297515869	-4.1501784324646	0.064031183719635	0.443214982748032	0.0244010258466005
-0.121425502002239	-8.31886291503906	-4.1435227394104	0.0637250617146492	0.442966461181641	0.0247225351631641
-0.127042800188065	-8.30200576782227	-4.14271688461304	0.0635172575712204	0.442571759223938	0.0251138191670179
-0.133086830377579	-8.28942489624023	-4.13359355926514	0.0630923584103584	0.442327529191971	0.025418633595109
-0.143209666013718	-8.28104877471924	-4.13327550888062	0.0628209561109543	0.442131191492081	0.0258626621216536
-0.146534591913223	-8.26918506622314	-4.12801837921143	0.0624801218509674	0.44185483455658	0.0262389071285725
-0.155525729060173	-8.2582893371582	-4.12715291976929	0.0621492229402065	0.441548407077789	0.0266297943890095
-0.15864372253418	-8.2456521987915	-4.12184810638428	0.0617476664483547	0.441371560096741	0.0270000118762255
-0.16946280002594	-8.23512840270996	-4.11982774734497	0.0615976713597775	0.441164404153824	0.0273751672357321
-0.172512426972389	-8.22549438476563	-4.119300365448	0.0611896365880966	0.44095903635025	0.0278161242604256
-0.182765007019043	-8.21386528015137	-4.11305952072144	0.0608745068311691	0.44078117609024	0.0282170902937651
-0.188149273395538	-8.20059585571289	-4.10699844360352	0.060599759221077	0.440558314323425	0.0285854637622833
-0.200507491827011	-8.18983173370361	-4.10279321670532	0.0603104867041111	0.440542191267014	0.0290270205587149
-0.20756696164608	-8.17859363555908	-4.10587549209595	0.060015756636858	0.440390169620514	0.0293715409934521
-0.216192856431007	-8.1683521270752	-4.09880304336548	0.0597375072538853	0.440276682376862	0.0297684166580439
-0.215584829449654	-8.15970325469971	-4.10232639312744	0.059501938521862	0.440113335847855	0.0301891546696424
-0.226976498961449	-8.14614868164063	-4.10168075561523	0.0593032017350197	0.440029591321945	0.030474029481411
-0.235353454947472	-8.13678550720215	-4.09978818893433	0.0590072236955166	0.439955919981003	0.0308075565844774
-0.24027544260025	-8.12797927856445	-4.09390068054199	0.0587491691112518	0.439889132976532	0.03113953769207
-0.250479280948639	-8.11656856536865	-4.09636783599854	0.0586270913481712	0.439845323562622	0.0315312556922436
-0.255877941846848	-8.10836601257324	-4.0950813293457	0.0584109090268612	0.439825892448425	0.031783688813448
-0.265057384967804	-8.10088729858398	-4.08894681930542	0.0581927672028542	0.439815074205399	0.0320972539484501
-0.266176909208298	-8.09579753875732	-4.09357452392578	0.0579195097088814	0.439646363258362	0.0323958061635494
-0.271731466054916	-8.08314418792725	-4.08851718902588	0.0578139163553715	0.439574390649796	0.032730869948864
-0.278017729520798	-8.07052898406982	-4.08168125152588	0.0576256364583969	0.439548254013062	0.0330470837652683
-0.286994248628616	-8.06341361999512	-4.0801477432251	0.0573959797620773	0.43964034318924	0.0334171243011951
-0.290058642625809	-8.06117630004883	-4.08095073699951	0.0571560487151146	0.439643085002899	0.0338027700781822
-0.288865268230438	-8.04909038543701	-4.08596658706665	0.0569810979068279	0.439494907855988	0.0341553166508675
-0.294248878955841	-8.04129123687744	-4.08088827133179	0.0568478852510452	0.439493924379349	0.0344096645712852
-0.302697151899338	-8.03366661071777	-4.07369327545166	0.0566848106682301	0.439544022083282	0.0347545258700848
-0.303966343402863	-8.0291109085083	-4.07619094848633	0.0564625561237335	0.439506977796555	0.0350525453686714
-0.307561486959457	-8.02121067047119	-4.07244920730591	0.0563043504953384	0.439516723155975	0.0352682024240494
-0.309171825647354	-8.01437377929688	-4.06986713409424	0.0562313608825207	0.439467638731003	0.0354864038527012
-0.31252858042717	-8.01315212249756	-4.07195425033569	0.05608169734478	0.439599454402924	0.0357281677424908
-0.320483177900314	-8.00706386566162	-4.07060241699219	0.0560466460883617	0.439611375331879	0.0359244607388973
-0.318223267793655	-8.0043478012085	-4.07372093200684	0.0558786354959011	0.439630717039108	0.036113079637289
-0.324227392673492	-7.99744033813477	-4.07784605026245	0.055957168340683	0.439632475376129	0.0363197140395641
-0.324234575033188	-7.99131011962891	-4.07100057601929	0.0558284446597099	0.439817696809769	0.0364609472453594
-0.328559160232544	-7.98861122131348	-4.07049894332886	0.055797316133976	0.439864128828049	0.0366514623165131
-0.327514290809631	-7.98687553405762	-4.07477140426636	0.0556430891156197	0.439922690391541	0.0369207412004471
-0.329643070697784	-7.98191690444946	-4.06739091873169	0.0557449758052826	0.439984291791916	0.0371115580201149
-0.326169520616531	-7.97768974304199	-4.06429433822632	0.0556958578526974	0.440143644809723	0.0372315607964993
-0.332023322582245	-7.97985076904297	-4.07501459121704	0.0556959435343742	0.440346121788025	0.0374313704669476
-0.331940621137619	-7.97651672363281	-4.07330942153931	0.0557749047875404	0.440442651510239	0.0375154837965965
-0.32914525270462	-7.97591018676758	-4.07765579223633	0.055806502699852	0.440699845552444	0.0376559607684612
-0.331892251968384	-7.96783304214478	-4.07931518554688	0.0559343174099922	0.440853536128998	0.0378449894487858
-0.330395042896271	-7.96660709381104	-4.07645797729492	0.0560885220766068	0.441148072481155	0.0380037128925323
-0.332944720983505	-7.96579790115356	-4.07399034500122	0.0561541877686977	0.441343396902084	0.0380933508276939
-0.336658120155334	-7.96578979492188	-4.0820894241333	0.0561883002519608	0.441643059253693	0.0382290445268154
-0.336348921060562	-7.96566963195801	-4.08020687103271	0.0563672669231892	0.441882848739624	0.0382878892123699
-0.335275173187256	-7.96176958084106	-4.08349323272705	0.056625209748745	0.442112892866135	0.0384336151182652
-0.334716111421585	-7.95782804489136	-4.09284830093384	0.0568704530596733	0.442411243915558	0.0384968034923077
-0.33784344792366	-7.95912885665894	-4.09317445755005	0.0570607557892799	0.442803382873535	0.0385997891426086
-0.337179094552994	-7.96029615402222	-4.09887170791626	0.0572305284440517	0.442995995283127	0.0387416705489159
-0.337473094463348	-7.95913982391357	-4.09509229660034	0.0574578307569027	0.443279922008514	0.0388129912316799
-0.340779006481171	-7.95678091049194	-4.09728527069092	0.0576966144144535	0.443527400493622	0.0388935767114162
-0.340920686721802	-7.95915555953979	-4.10796356201172	0.0579191520810127	0.443937957286835	0.0389676317572594
-0.342585831880569	-7.95714044570923	-4.10975360870361	0.0581830888986588	0.444152921438217	0.0390644930303097
-0.337345272302628	-7.95913505554199	-4.11465311050415	0.0583058074116707	0.444404929876328	0.0391585491597652
-0.341006606817245	-7.95623064041138	-4.11883211135864	0.058642752468586	0.444615960121155	0.0392675884068012
-0.338178873062134	-7.95262765884399	-4.11713457107544	0.0588705688714981	0.444766849279404	0.0393036343157291
-0.344159483909607	-7.95760202407837	-4.116614818573	0.0591316297650337	0.444997102022171	0.0393861420452595
-0.345201224088669	-7.95493841171265	-4.12341165542603	0.0593157596886158	0.445221155881882	0.0393731743097305
-0.340194910764694	-7.95689916610718	-4.12543153762817	0.05954285338521	0.445401847362518	0.0394547209143639
-0.343665808439255	-7.95161437988281	-4.13743734359741	0.059860173612833	0.445450037717819	0.0395126491785049
-0.342045992612839	-7.95218515396118	-4.12812995910645	0.0600106120109558	0.445591330528259	0.0395189449191093
-0.347719073295593	-7.95539903640747	-4.12543773651123	0.0601478964090347	0.445683777332306	0.0395914018154144
-0.351953715085983	-7.95456600189209	-4.12396764755249	0.0602736510336399	0.445665270090103	0.0396224334836006
-0.350298047065735	-7.9559760093689	-4.13162755966187	0.060530710965395	0.445682883262634	0.0396579317748547
-0.349473536014557	-7.95105981826782	-4.13208293914795	0.0607663281261921	0.44551008939743	0.0397318415343761
-0.35027539730072	-7.95000171661377	-4.13005828857422	0.0608153976500034	0.445567429065704	0.0398414433002472
-0.357446432113647	-7.95111656188965	-4.12841415405273	0.0609697140753269	0.445483207702637	0.0399818196892738
-0.36125373840332	-7.94905138015747	-4.12070083618164	0.0610517114400864	0.445284843444824	0.0400619879364967
-0.36064276099205	-7.9497447013855	-4.12262058258057	0.0610233135521412	0.445043444633484	0.0402490347623825
-0.363601237535477	-7.94443893432617	-4.12342071533203	0.0613370984792709	0.44480487704277	0.0404151603579521
-0.364852666854858	-7.9405517578125	-4.12009716033936	0.0613795556128025	0.444647222757339	0.040600948035717
-0.371398091316223	-7.93734741210938	-4.12237167358398	0.061498012393713	0.4443419277668	0.040760263800621
-0.370109558105469	-7.94022846221924	-4.11651086807251	0.0613604225218296	0.443983882665634	0.0409315042197704
-0.378124833106995	-7.93507528305054	-4.11445283889771	0.0614236481487751	0.443619281053543	0.0411176383495331
-0.380673080682755	-7.93414068222046	-4.11303520202637	0.0615379102528095	0.443106710910797	0.0411905869841576
-0.382964998483658	-7.93268537521362	-4.10843086242676	0.0615128725767136	0.442850798368454	0.0412957258522511
-0.388272702693939	-7.93145036697388	-4.10892105102539	0.061514250934124	0.442403525114059	0.041441585868597
-0.388602584600449	-7.93063640594482	-4.09906578063965	0.0614437833428383	0.441861420869827	0.0414893217384815
-0.396245837211609	-7.92670679092407	-4.10011339187622	0.061440285295248	0.441392719745636	0.0417149253189564
-0.400155395269394	-7.92266798019409	-4.09197044372559	0.0614223890006542	0.440914213657379	0.0417961478233337
-0.405325442552567	-7.92252206802368	-4.08422374725342	0.0613721013069153	0.440465956926346	0.0419795922935009
-0.408531367778778	-7.92107343673706	-4.08461618423462	0.0614077299833298	0.439923495054245	0.042094711214304
-0.410885959863663	-7.92117929458618	-4.07744598388672	0.0612759217619896	0.439440935850143	0.0423053428530693
-0.415883481502533	-7.91400480270386	-4.07458114624023	0.0613360926508904	0.438790559768677	0.0425523221492767
-0.417861729860306	-7.90760183334351	-4.07103729248047	0.0612521544098854	0.438256114721298	0.0427391231060028
-0.425443679094315	-7.90979671478271	-4.06228590011597	0.0611263923346996	0.437783688306808	0.0429325737059116
-0.428144961595535	-7.9094500541687	-4.06271123886108	0.0611411482095718	0.437259912490845	0.0431650690734386
-0.433466166257858	-7.90685606002808	-4.05666828155518	0.0610782727599144	0.436669558286667	0.0433978922665119
-0.434988439083099	-7.90171670913696	-4.0495548248291	0.0611426085233688	0.436168849468231	0.0436123050749302
-0.437734067440033	-7.89680433273315	-4.05014991760254	0.0611186809837818	0.435656696557999	0.0439189150929451
-0.444158405065537	-7.89405488967896	-4.04321765899658	0.0610560923814774	0.435204863548279	0.0441490709781647
-0.447032749652863	-7.89596319198608	-4.0381817817688	0.0609243288636208	0.434650093317032	0.0443419367074966
-0.447765201330185	-7.89234113693237	-4.0378475189209	0.0608860813081265	0.43420735001564	0.0446898341178894
-0.451610863208771	-7.88937902450562	-4.02909564971924	0.0608691908419132	0.433733880519867	0.0449010245501995
-0.455314099788666	-7.88944101333618	-4.02829742431641	0.0608363375067711	0.433279097080231	0.0451986826956272
-0.458850771188736	-7.89060640335083	-4.02737855911255	0.0608003512024879	0.432760953903198	0.0454131439328194
-0.459443837404251	-7.88833951950073	-4.0175895690918	0.0607748925685883	0.432309001684189	0.0456163734197617
-0.464137822389603	-7.88579702377319	-4.01566505432129	0.0608970671892166	0.43184557557106	0.045921828597784
-0.461608529090881	-7.88318395614624	-4.01646327972412	0.0609113462269306	0.431577295064926	0.0462507382035255
-0.465311467647552	-7.88134336471558	-4.00535011291504	0.0609213449060917	0.431163102388382	0.046464666724205
-0.46604511141777	-7.88423585891724	-4.00669527053833	0.0608553513884544	0.430814683437347	0.0467139966785908
-0.467141151428223	-7.88462257385254	-4.00225019454956	0.0609345175325871	0.430403292179108	0.0469429455697536
-0.467360228300095	-7.88178682327271	-3.99835324287415	0.0610727667808533	0.430086225271225	0.047157745808363
-0.468642950057983	-7.88289070129395	-4.000657081604	0.0611533857882023	0.429840326309204	0.0474288836121559
-0.466768026351929	-7.8858118057251	-3.99884128570557	0.0612610876560211	0.429644852876663	0.0475942082703114
-0.465728521347046	-7.89034032821655	-4.00186538696289	0.0612058080732822	0.429423600435257	0.0478541105985641
-0.46834796667099	-7.88636207580566	-3.99543023109436	0.061418280005455	0.429139405488968	0.0480817221105099
-0.464603632688522	-7.89050149917603	-3.99109315872192	0.0615275017917156	0.428927302360535	0.0482186451554298
-0.466377049684525	-7.89455509185791	-3.99853014945984	0.0616611950099468	0.428823173046112	0.0484589710831642
-0.46894246339798	-7.89355993270874	-3.99636244773865	0.0618190914392471	0.42869159579277	0.0485939718782902
-0.46022230386734	-7.89953184127808	-3.99406170845032	0.0618855580687523	0.428540229797363	0.0488032139837742
-0.459012240171433	-7.89867973327637	-3.99493837356567	0.0620962306857109	0.428393423557281	0.0489775203168392
-0.453603625297546	-7.89880657196045	-3.99906349182129	0.0623142644762993	0.428331911563873	0.0491472072899342
-0.45731708407402	-7.90500068664551	-3.98981809616089	0.0624111443758011	0.428320944309235	0.0492925606667995
-0.45292916893959	-7.91040992736816	-3.99138641357422	0.0625032633543015	0.428240120410919	0.049454890191555
-0.451732665300369	-7.91228580474854	-3.98970103263855	0.0627134740352631	0.42814964056015	0.049577672034502
-0.447917759418488	-7.91410875320435	-3.99363231658936	0.062958650290966	0.428165078163147	0.0496960319578648
-0.444780290126801	-7.91655826568604	-4.00006532669067	0.0631486475467682	0.428211987018585	0.0498079247772694
-0.442457616329193	-7.92276382446289	-3.99752235412598	0.0633642077445984	0.428204029798508	0.0498754307627678
-0.43782639503479	-7.92963314056396	-3.99791765213013	0.0635330229997635	0.428149968385696	0.049980029463768
-0.434791028499603	-7.92862796783447	-4.00222587585449	0.0637573003768921	0.428088963031769	0.0499978512525558
-0.431982189416885	-7.93344259262085	-3.99899530410767	0.0638854578137398	0.428106635808945	0.0500612705945969
-0.434418171644211	-7.94067335128784	-4.00060606002808	0.0641031339764595	0.428206324577332	0.0501495636999607
-0.428815364837646	-7.94559526443481	-3.9994683265686	0.0643154829740524	0.428111433982849	0.0501846484839916
-0.423138737678528	-7.951500415802	-4.00269269943237	0.064424179494381	0.428123384714127	0.0502238012850285
-0.417975336313248	-7.95150470733643	-4.00565814971924	0.0647221207618713	0.42803955078125	0.050351120531559
-0.415288031101227	-7.95556783676147	-4.0039210319519	0.0648663192987442	0.427982270717621	0.0502812638878822
-0.411982983350754	-7.9637975692749	-4.00450134277344	0.0650360286235809	0.428089946508408	0.0503514744341373
-0.410599619150162	-7.97305679321289	-4.00255250930786	0.0651443302631378	0.427963525056839	0.0503472052514553
-0.406391590833664	-7.9787802696228	-4.00365829467773	0.0652938187122345	0.427894741296768	0.0502277053892612
-0.39878922700882	-7.98204231262207	-4.00633668899536	0.0655567944049835	0.427782863378525	0.0502043515443802
-0.392787933349609	-7.98932886123657	-4.01408100128174	0.0657549947500229	0.427732676267624	0.0501045621931553
-0.393561869859695	-7.99368000030518	-4.01268196105957	0.0658686757087708	0.427692592144012	0.0500413775444031
-0.386272996664047	-8.00199604034424	-4.00663328170776	0.0659117251634598	0.427535682916641	0.0499336123466492
-0.384175777435303	-8.0117130279541	-4.00851678848267	0.066024973988533	0.427456349134445	0.0497689880430698
-0.379721820354462	-8.0175256729126	-4.00436162948608	0.066247932612896	0.42725533246994	0.049651462584734
-0.37459659576416	-8.02291584014893	-4.00624895095825	0.0664009228348732	0.427226603031158	0.049432061612606
-0.373425155878067	-8.02881050109863	-4.01208686828613	0.0666090473532677	0.427130103111267	0.0492959432303905
-0.368443012237549	-8.03592014312744	-4.01418781280518	0.0665559694170952	0.426932275295258	0.0491060465574265
-0.36849308013916	-8.04274272918701	-4.00693321228027	0.0667230263352394	0.426787406206131	0.0489576831459999
-0.364174753427505	-8.04546356201172	-4.00986576080322	0.066932275891304	0.42662987112999	0.0488436035811901
-0.360946655273438	-8.05420684814453	-4.00811433792114	0.0669373273849487	0.426523447036743	0.0486361905932426
-0.360160201787949	-8.06287288665771	-4.00924587249756	0.0671274065971375	0.426378041505814	0.0484543032944202
-0.348652541637421	-8.07038021087646	-4.01288557052612	0.0672729536890984	0.426236540079117	0.0482516624033451
-0.346920400857925	-8.07345676422119	-4.00539493560791	0.0674662813544273	0.425979405641556	0.0480600073933601
-0.343538910150528	-8.08066558837891	-4.01138257980347	0.0675346329808235	0.425902724266052	0.047884464263916
-0.34172311425209	-8.09129905700684	-4.00947141647339	0.0676739513874054	0.425729691982269	0.0476931147277355
-0.342580854892731	-8.09773254394531	-4.00509309768677	0.0678554177284241	0.425570756196976	0.0474801659584045
-0.331588447093964	-8.10813522338867	-4.00928497314453	0.0679882690310478	0.425469070672989	0.0472890324890614
-0.32770186662674	-8.11030197143555	-4.01012563705444	0.068237692117691	0.425257235765457	0.047174159437418
-0.323983877897263	-8.11708641052246	-4.0159707069397	0.0684180185198784	0.425204068422318	0.0470267161726952
-0.323775619268417	-8.12391185760498	-4.00395584106445	0.0686036497354507	0.425044149160385	0.0469384379684925
-0.324300974607468	-8.13244247436523	-4.01285362243652	0.0687191039323807	0.424928516149521	0.0468095354735851
-0.315935581922531	-8.14063262939453	-4.01055192947388	0.0688994824886322	0.424805700778961	0.0467166565358639
-0.313529491424561	-8.14475345611572	-4.01439523696899	0.0692150369286537	0.424612641334534	0.046592254191637
-0.308646112680435	-8.15157794952393	-4.01763772964478	0.0693758651614189	0.424626529216766	0.0464633628726006
-0.306646168231964	-8.15863609313965	-4.01601457595825	0.0696817710995674	0.424443244934082	0.0463807098567486
-0.303156465291977	-8.1645393371582	-4.00768423080444	0.0698306709527969	0.424350559711456	0.0462701730430126
-0.298835098743439	-8.16947460174561	-4.01772165298462	0.0700379014015198	0.424182802438736	0.0462591871619225
-0.295249342918396	-8.17320919036865	-4.01224851608276	0.0703182145953178	0.424064874649048	0.04621322453022
-0.294337511062622	-8.1795539855957	-4.00692272186279	0.070567287504673	0.424044966697693	0.0462887473404408
-0.29031240940094	-8.18562507629395	-4.01758861541748	0.0708625763654709	0.423965871334076	0.046315636485815
-0.27974534034729	-8.19502830505371	-4.02232551574707	0.0710094124078751	0.423811972141266	0.046400111168623
-0.277567058801651	-8.19410133361816	-4.02003765106201	0.0712906569242477	0.423621505498886	0.046606820076704
-0.27700474858284	-8.19754314422607	-4.01718091964722	0.0716143101453781	0.423530846834183	0.0466887056827545
-0.274113208055496	-8.20201110839844	-4.01796627044678	0.0717691853642464	0.423552095890045	0.0468172058463097
-0.271280288696289	-8.20902252197266	-4.02283334732056	0.07201237231493	0.42341360449791	0.046980008482933
-0.263246446847916	-8.2135648727417	-4.02771949768066	0.0722211748361588	0.423283815383911	0.0471938438713551
-0.258412688970566	-8.21228218078613	-4.0323543548584	0.0726137831807137	0.423041760921478	0.0474566891789436
-0.254063755273819	-8.21215152740479	-4.02901363372803	0.0728578120470047	0.422988653182983	0.047615721821785
-0.250696927309036	-8.21896648406982	-4.02209329605103	0.0730258375406265	0.422908306121826	0.0479138270020485
-0.249552056193352	-8.22538280487061	-4.0303635597229	0.0732499733567238	0.422748208045959	0.0482424013316631
-0.24063666164875	-8.2261438369751	-4.02314376831055	0.073517918586731	0.422700732946396	0.0484782457351685
-0.236036688089371	-8.22450065612793	-4.03724336624146	0.0738184303045273	0.422631770372391	0.0489552058279514
-0.225702658295631	-8.22309589385986	-4.03698492050171	0.074102059006691	0.422531604766846	0.0493338033556938
-0.228510633111	-8.22226810455322	-4.02733373641968	0.0743487402796745	0.422556489706039	0.049840047955513
-0.221650779247284	-8.22799396514893	-4.03629684448242	0.0745471715927124	0.42247000336647	0.0503441393375397
-0.211914047598839	-8.23265647888184	-4.03290224075317	0.0748522877693176	0.42245951294899	0.0507447421550751
-0.203172281384468	-8.22922897338867	-4.03717374801636	0.0753647610545158	0.422411978244781	0.0512521490454674
-0.194114431738853	-8.22892761230469	-4.04031896591187	0.0755448788404465	0.422444850206375	0.0516973361372948
-0.191674217581749	-8.23348045349121	-4.04250335693359	0.0758542641997337	0.422477513551712	0.0521735027432442
-0.185327589511871	-8.23714447021484	-4.04464864730835	0.0762094333767891	0.422461569309235	0.0526034869253635
-0.176180765032768	-8.24049854278564	-4.0514874458313	0.0766010880470276	0.422568947076797	0.0530878119170666
-0.164935454726219	-8.24098300933838	-4.05829000473022	0.077148474752903	0.422605335712433	0.0536088198423386
-0.154542461037636	-8.24385356903076	-4.062087059021	0.0774232223629951	0.422696053981781	0.0540715418756008
-0.153045207262039	-8.24742126464844	-4.05849170684814	0.0777774676680565	0.422811567783356	0.0545725673437119
-0.147596135735512	-8.25137233734131	-4.05979776382446	0.0782191753387451	0.422904849052429	0.0550197660923004
-0.135378360748291	-8.25388336181641	-4.07064008712769	0.0785921886563301	0.423140794038773	0.0555664673447609
-0.128179341554642	-8.25106716156006	-4.07256889343262	0.0791440233588219	0.423166841268539	0.0560587868094444
-0.121750511229038	-8.2501859664917	-4.07424163818359	0.0793826282024384	0.423424243927002	0.0566396303474903
-0.119136355817318	-8.2568941116333	-4.07086753845215	0.0797582566738129	0.423592925071716	0.0571077130734921
-0.109550811350346	-8.25485801696777	-4.08239793777466	0.0803644582629204	0.423844963312149	0.0576415583491325
-0.0960800126194954	-8.25989532470703	-4.08914089202881	0.0805713385343552	0.42390576004982	0.0581043623387814
-0.0963097438216209	-8.26021480560303	-4.09237194061279	0.0808430463075638	0.424076944589615	0.0585820376873016
-0.0871125236153603	-8.26230049133301	-4.08719253540039	0.0813567638397217	0.42421105504036	0.0590237490832806
-0.0748983025550842	-8.26181221008301	-4.10396909713745	0.081760086119175	0.424565345048904	0.0594896040856838
-0.0751160532236099	-8.26632308959961	-4.09790182113647	0.0820031464099884	0.424681007862091	0.0599760189652443
-0.0724571198225021	-8.26895236968994	-4.10414123535156	0.0823892802000046	0.424740701913834	0.0603687353432179
-0.0577679984271526	-8.27166843414307	-4.10714101791382	0.0827983245253563	0.424977242946625	0.0607345290482044
-0.0499402172863483	-8.26739692687988	-4.11378002166748	0.0831045806407928	0.42505019903183	0.0612449087202549
-0.044660609215498	-8.27000427246094	-4.10281944274902	0.0833729207515717	0.425184309482574	0.0616415329277515
-0.0421613156795502	-8.27470111846924	-4.11455202102661	0.0837953388690948	0.425449579954147	0.0620527192950249
-0.031931284815073	-8.27140712738037	-4.12627220153809	0.0841550678014755	0.425596386194229	0.0624722205102444
-0.0313563905656338	-8.27348136901855	-4.12084722518921	0.0841615572571754	0.42555570602417	0.0628635063767433
-0.0211268737912178	-8.27871704101563	-4.12730312347412	0.0844859480857849	0.425774931907654	0.0632349476218224
-0.0163191538304091	-8.2741584777832	-4.13127756118774	0.0848430395126343	0.425879567861557	0.0636530965566635
-0.0151142692193389	-8.27931499481201	-4.12580347061157	0.084986612200737	0.425936013460159	0.0639544129371643
-0.00597812328487635	-8.27752304077148	-4.13518238067627	0.0852978006005287	0.426160156726837	0.0642906352877617
-0.0043637533672154	-8.27312564849854	-4.12718200683594	0.0855357050895691	0.426240146160126	0.0645873844623566
-0.00610483484342694	-8.27739334106445	-4.13198757171631	0.085676521062851	0.426277071237564	0.0648619830608368
0.00888028088957071	-8.27656555175781	-4.14070224761963	0.0857912078499794	0.426388323307037	0.0651477351784706
0.00419230060651898	-8.27908992767334	-4.136399269104	0.0859404280781746	0.426406890153885	0.0655223578214645
0.00979978498071432	-8.27825832366943	-4.14279079437256	0.0862552747130394	0.426444977521896	0.0658247470855713
0.0201828200370073	-8.27109336853027	-4.14273118972778	0.0863465666770935	0.426451832056046	0.0661504939198494
0.0122211715206504	-8.27914619445801	-4.13698482513428	0.0863964036107063	0.426495403051376	0.0664662271738052
0.0235624630004168	-8.27485656738281	-4.14719295501709	0.0866846442222595	0.426518470048904	0.0667233467102051
0.0234736260026693	-8.27201271057129	-4.13912630081177	0.0865687355399132	0.42638036608696	0.0669932514429092
0.0305194705724716	-8.27810668945313	-4.15080118179321	0.0867868736386299	0.42638835310936	0.0672066435217857
0.0314541533589363	-8.27054691314697	-4.14791631698608	0.0867631062865257	0.426369220018387	0.0675633326172829
0.0279108323156834	-8.27458190917969	-4.13464784622192	0.0868425816297531	0.426177054643631	0.0677234083414078
0.036568108946085	-8.26632308959961	-4.1511435508728	0.0869892463088036	0.426220327615738	0.0680136978626251
0.0315768346190453	-8.2687349319458	-4.1329460144043	0.0868644341826439	0.426091015338898	0.0682072341442108
0.0355706103146076	-8.26729297637939	-4.14353179931641	0.0870462134480476	0.425970375537872	0.0683332607150078
0.0407407097518444	-8.26702880859375	-4.14684391021729	0.0867808982729912	0.4257552921772	0.0686730816960335
0.0362673923373222	-8.26920413970947	-4.13295412063599	0.0868211835622787	0.425652414560318	0.0687922984361649
0.0417774021625519	-8.25950050354004	-4.14345932006836	0.0868842005729675	0.425445437431335	0.069045826792717
0.0385056808590889	-8.25823783874512	-4.12505960464478	0.0867215767502785	0.425247430801392	0.069286085665226
0.0348883010447025	-8.26082801818848	-4.1294150352478	0.0866287276148796	0.425135791301727	0.0694419592618942
0.0381969772279263	-8.25159168243408	-4.12842464447021	0.0866734832525253	0.425007581710815	0.0695958212018013
0.027831831946969	-8.25261306762695	-4.12488698959351	0.0863620042800903	0.424678802490234	0.069732278585434
0.0367052108049393	-8.25303363800049	-4.130455493927	0.0862850323319435	0.424408793449402	0.0698080956935883
0.0336466915905476	-8.24046897888184	-4.12836790084839	0.0860894024372101	0.424195051193237	0.0699762478470802
0.0251094754785299	-8.24493885040283	-4.11345243453979	0.0859121158719063	0.423970103263855	0.0700231492519379
0.0280087292194366	-8.23501491546631	-4.12310314178467	0.0858239978551865	0.423786729574203	0.0701430439949036
0.0219806302338839	-8.23424911499023	-4.11196899414063	0.0854461938142776	0.423496305942535	0.0702194422483444
0.0134466327726841	-8.23145198822021	-4.10464382171631	0.0851991698145866	0.423228442668915	0.070245660841465
0.0177084375172853	-8.22710037231445	-4.10929250717163	0.0850467681884766	0.422962963581085	0.0703337490558624
0.0134498625993729	-8.21744537353516	-4.09780931472778	0.0846662297844887	0.422569036483765	0.0705042406916618
0.00697574019432068	-8.2178316116333	-4.09597492218018	0.0844359397888184	0.422166496515274	0.0705964043736458
0.00863706413656473	-8.20983505249023	-4.09619808197021	0.0841572657227516	0.421917319297791	0.0705652385950089
-0.00344529049471021	-8.20565223693848	-4.08470249176025	0.083731546998024	0.421592950820923	0.0707124844193459
-0.010287681594491	-8.20477867126465	-4.08416557312012	0.0833517014980316	0.421241700649261	0.0706954374909401
-0.00668969983235002	-8.19911766052246	-4.07588243484497	0.0829970166087151	0.420833051204681	0.0707544460892677
-0.0202687904238701	-8.19303226470947	-4.06930351257324	0.0825157538056374	0.420442223548889	0.0708843693137169
-0.0227645132690668	-8.1892204284668	-4.06409740447998	0.082271933555603	0.420065879821777	0.070857010781765
-0.0210700090974569	-8.17653465270996	-4.0628342628479	0.0818619132041931	0.419728755950928	0.0709757432341576
-0.0384786762297153	-8.17785453796387	-4.0455117225647	0.0813557803630829	0.419386923313141	0.0709735602140427
-0.0417041629552841	-8.1702184677124	-4.04644775390625	0.0810656771063805	0.418986827135086	0.0708394646644592
-0.0430568419396877	-8.16537570953369	-4.04315948486328	0.0804554522037506	0.418653935194016	0.0709280148148537
-0.0543180368840694	-8.15970420837402	-4.0308403968811	0.0799242407083511	0.418186545372009	0.0708577856421471
-0.0572875738143921	-8.15438079833984	-4.03654956817627	0.0796554461121559	0.417819172143936	0.0708223953843117
-0.0595689117908478	-8.14495944976807	-4.02686977386475	0.0790909007191658	0.417511224746704	0.0707995891571045
-0.0753172859549522	-8.14591979980469	-4.01277685165405	0.0785037577152252	0.417124807834625	0.0707544460892677
-0.0776589140295982	-8.13720989227295	-4.02001619338989	0.0781731903553009	0.416831910610199	0.0706942230463028
-0.0827809199690819	-8.13261318206787	-4.01132678985596	0.0775593146681786	0.416463643312454	0.0706120803952217
-0.0953928381204605	-8.1281270980835	-4.00133180618286	0.0769515186548233	0.416158765554428	0.0706258490681648
-0.101324625313282	-8.1190128326416	-4.00012636184692	0.0767315253615379	0.41581130027771	0.0705274790525436
-0.101398415863514	-8.11174774169922	-4.00401258468628	0.0761928856372833	0.415598779916763	0.0704331174492836
-0.118081822991371	-8.1061954498291	-3.98473787307739	0.0756647139787674	0.415358543395996	0.070356160402298
-0.126742288470268	-8.10402965545654	-3.98778033256531	0.0751599073410034	0.415188908576965	0.0702726021409035
-0.124644719064236	-8.09807300567627	-3.98472189903259	0.0746951848268509	0.414966285228729	0.0701453164219856
-0.134636297821999	-8.08890533447266	-3.98719120025635	0.0742936283349991	0.414829730987549	0.0701558217406273
-0.14217235147953	-8.08226680755615	-3.97439050674438	0.0738179534673691	0.414672285318375	0.0700036063790321
-0.149041280150414	-8.08080577850342	-3.97720265388489	0.0735228732228279	0.414745420217514	0.0698820352554321
-0.15274666249752	-8.07114791870117	-3.97484946250916	0.0731706097722054	0.414761811494827	0.0697328597307205
-0.165018707513809	-8.06669139862061	-3.96759438514709	0.0727547109127045	0.414804100990295	0.0696928724646568
-0.173218980431557	-8.06700992584229	-3.96756219863892	0.0723828226327896	0.414913654327393	0.0695254281163216
-0.176103964447975	-8.05708026885986	-3.97219920158386	0.0723149850964546	0.415046542882919	0.069452241063118
-0.181005388498306	-8.04897975921631	-3.97470951080322	0.0719776749610901	0.415264159440994	0.0692939162254334
-0.191996857523918	-8.0468111038208	-3.96758508682251	0.0717144161462784	0.415529042482376	0.0692054405808449
-0.201792046427727	-8.04357528686523	-3.96767139434814	0.0715015754103661	0.415831983089447	0.0690551623702049
-0.207665875554085	-8.03777027130127	-3.97409057617188	0.0713242068886757	0.416285663843155	0.0688840672373772
-0.212303683161736	-8.03198146820068	-3.97423958778381	0.0713184624910355	0.416550695896149	0.0687526538968086
-0.218274086713791	-8.02442455291748	-3.98759341239929	0.0710960105061531	0.41707056760788	0.0686642527580261
-0.229514181613922	-8.02368640899658	-3.97494626045227	0.0709418058395386	0.417592614889145	0.0685578212141991
-0.238271325826645	-8.01488494873047	-3.98514485359192	0.070925161242485	0.418092042207718	0.0683887526392937
-0.237326726317406	-8.01474952697754	-3.99183058738709	0.0708717703819275	0.418632119894028	0.0682416930794716
-0.24732968211174	-8.00671863555908	-3.9947464466095	0.070799358189106	0.419240653514862	0.068170078098774
-0.250702857971191	-8.00536632537842	-3.99864459037781	0.0707789212465286	0.419780224561691	0.0680209025740623
-0.260309219360352	-8.00270748138428	-3.99624228477478	0.0707397013902664	0.420479238033295	0.0678629577159882
-0.262884229421616	-7.99979591369629	-4.01186752319336	0.0708583369851112	0.421057790517807	0.0676982626318932
-0.266543447971344	-8.00004482269287	-4.01179885864258	0.0707615539431572	0.421673864126205	0.0675507336854935
-0.273527383804321	-7.99317407608032	-4.01527738571167	0.0707852318882942	0.422248214483261	0.067460224032402
-0.279619514942169	-7.9932074546814	-4.02288770675659	0.0708674788475037	0.422858983278275	0.0672624632716179
-0.285439074039459	-7.98740386962891	-4.03089141845703	0.0710757896304131	0.423516243696213	0.0670860335230827
-0.289081901311874	-7.9854154586792	-4.03192043304443	0.0710419788956642	0.424168705940247	0.0668161362409592
-0.292711049318314	-7.98574447631836	-4.03603792190552	0.0709031149744987	0.424710214138031	0.0667270570993423
-0.29983189702034	-7.98589324951172	-4.03919887542725	0.07098188996315	0.425299942493439	0.0664832517504692
-0.303436040878296	-7.9792308807373	-4.0518159866333	0.07115588337183	0.425841152667999	0.0664102137088776
-0.305284321308136	-7.97318887710571	-4.05393886566162	0.0711693093180656	0.42638686299324	0.0662470757961273
-0.317679107189178	-7.97237491607666	-4.05325317382813	0.0711598843336105	0.426957279443741	0.0662377551198006
-0.325916230678558	-7.97173929214478	-4.05259704589844	0.0711508691310883	0.427378237247467	0.0661002770066261
-0.325889974832535	-7.96794366836548	-4.06615161895752	0.0712099671363831	0.427940279245377	0.0660515353083611
-0.334057241678238	-7.95919513702393	-4.06320095062256	0.0712923258543015	0.42829692363739	0.0660553053021431
-0.343807846307755	-7.95596694946289	-4.06561994552612	0.0711804106831551	0.428631544113159	0.0659845545887947
-0.34952849149704	-7.95582151412964	-4.06551694869995	0.0711586698889732	0.429086625576019	0.0659251660108566
-0.358954310417175	-7.94603061676025	-4.07639789581299	0.0712870806455612	0.429394721984863	0.065854124724865
-0.364200830459595	-7.94408655166626	-4.07077550888062	0.0710357502102852	0.429646700620651	0.0658335611224175
-0.375124901533127	-7.94151449203491	-4.0691385269165	0.0710501596331596	0.429867506027222	0.065837949514389
-0.380803972482681	-7.93811559677124	-4.07934188842773	0.0711064636707306	0.429987788200378	0.0657256320118904
-0.383232444524765	-7.92922925949097	-4.08253860473633	0.0710055753588676	0.430156797170639	0.065740630030632
-0.396977245807648	-7.92825174331665	-4.07129573822021	0.0708635449409485	0.430301606655121	0.0657470151782036
-0.407527595758438	-7.92845964431763	-4.08008480072021	0.0708089768886566	0.430368959903717	0.06573885679245
-0.407581984996796	-7.92184734344482	-4.07969760894775	0.0707016661763191	0.430370569229126	0.0657253041863441
-0.417436361312866	-7.91283178329468	-4.08182859420776	0.0706355422735214	0.430251449346542	0.0658920630812645
-0.429330825805664	-7.9043402671814	-4.07334089279175	0.0705628022551537	0.430223554372787	0.065947949886322
-0.438918977975845	-7.90243005752563	-4.0791802406311	0.0704326555132866	0.430176615715027	0.0660790055990219
-0.442283689975739	-7.89681005477905	-4.07700157165527	0.0704265609383583	0.430074334144592	0.0661631673574448
-0.450779318809509	-7.89412498474121	-4.08013010025024	0.070146344602108	0.42984339594841	0.0663549676537514
-0.461921036243439	-7.88820266723633	-4.07344722747803	0.0700396224856377	0.429651379585266	0.0664781928062439
-0.469876676797867	-7.88094425201416	-4.07933616638184	0.0700831115245819	0.42938444018364	0.0666424557566643
-0.475341022014618	-7.8723406791687	-4.07166385650635	0.069964163005352	0.429195612668991	0.0667965784668922
-0.489511489868164	-7.86646270751953	-4.0657811164856	0.0697318464517593	0.428928703069687	0.0670296847820282
-0.498769313097	-7.863938331604	-4.06082057952881	0.0696062445640564	0.42863854765892	0.0671196654438972
-0.501078307628632	-7.85992336273193	-4.06403303146362	0.069593720138073	0.428310424089432	0.0673596858978271
-0.506352066993713	-7.85039234161377	-4.06047296524048	0.0694907754659653	0.427899748086929	0.0675336048007011
-0.516158878803253	-7.84699583053589	-4.05727529525757	0.0693040788173676	0.427574425935745	0.0677235201001167
-0.526806712150574	-7.8471565246582	-4.05195951461792	0.0691742599010468	0.427253216505051	0.0678763389587402
-0.52869701385498	-7.84215831756592	-4.05441570281982	0.0691997855901718	0.426974892616272	0.0680732578039169
-0.533128440380096	-7.83752822875977	-4.04565477371216	0.0689353942871094	0.426609039306641	0.0682915151119232
-0.542884051799774	-7.83268404006958	-4.03535032272339	0.0687663853168488	0.426247596740723	0.0685594901442528
-0.541972815990448	-7.82798480987549	-4.03059434890747	0.068761833012104	0.425881862640381	0.0687252730131149
-0.545910239219666	-7.82082509994507	-4.03982257843018	0.0687175169587135	0.425661206245422	0.0689308270812035
-0.553970515727997	-7.81707000732422	-4.02770709991455	0.0685005336999893	0.425388038158417	0.0690644010901451
-0.565024673938751	-7.81721639633179	-4.02856636047363	0.0684469863772392	0.425032794475555	0.0691231787204742
-0.562915802001953	-7.81701898574829	-4.02696895599365	0.0683914721012115	0.424806296825409	0.0692234337329865
-0.567290782928467	-7.81023693084717	-4.03100395202637	0.0684607699513435	0.424580514431	0.0693739503622055
-0.571616530418396	-7.80406665802002	-4.0189642906189	0.0683888122439384	0.424330025911331	0.0694478675723076
-0.583002865314484	-7.80634021759033	-4.02036905288696	0.0683162808418274	0.424164950847626	0.0695091336965561
-0.58815211057663	-7.80717992782593	-4.01899719238281	0.0683830082416534	0.423985064029694	0.069582037627697
-0.584899127483368	-7.80643177032471	-4.02446985244751	0.068281002342701	0.423784554004669	0.0696596130728722
-0.59043961763382	-7.80119276046753	-4.02004814147949	0.068392813205719	0.423637062311172	0.0697126090526581
-0.597177445888519	-7.79717874526978	-4.01517820358276	0.0683189332485199	0.423472076654434	0.0697997212409973
-0.604195773601532	-7.79901313781738	-4.00997543334961	0.0684352666139603	0.423353105783463	0.0698475316166878
-0.605305194854736	-7.79695320129395	-4.01671934127808	0.0686006546020508	0.423265993595123	0.0699014663696289
-0.605091571807861	-7.79497003555298	-4.01980447769165	0.0684937015175819	0.423169881105423	0.0699717178940773
-0.613332509994507	-7.79651784896851	-4.01070404052734	0.0684499070048332	0.423055380582809	0.0699366480112076
-0.616740584373474	-7.79583740234375	-4.01490449905396	0.0686597749590874	0.423036694526672	0.0699459165334702
-0.613562345504761	-7.79302549362183	-4.02042531967163	0.0687201619148254	0.42294242978096	0.0699406713247299
-0.615561902523041	-7.79299640655518	-4.01343727111816	0.0687877014279366	0.422972053289413	0.0699018836021423
-0.623718321323395	-7.79582262039185	-4.01056528091431	0.0687815994024277	0.422982722520828	0.0698392763733864
-0.621811747550964	-7.80218029022217	-4.01139450073242	0.0689378529787064	0.422929018735886	0.0697355195879936
-0.622839629650116	-7.79811859130859	-4.01830196380615	0.0691069215536118	0.422891855239868	0.0696822851896286
-0.622199892997742	-7.79842758178711	-4.01171064376831	0.0692374855279922	0.422979772090912	0.0695587173104286
-0.629970729351044	-7.80620384216309	-4.0079026222229	0.0692339241504669	0.423078089952469	0.0694831982254982
-0.627153992652893	-7.80865526199341	-4.01723861694336	0.0695646181702614	0.423181533813477	0.0692407712340355
-0.623915791511536	-7.81173086166382	-4.01966857910156	0.0695082917809486	0.423273652791977	0.0691221281886101
-0.628847122192383	-7.81459140777588	-4.01990127563477	0.0697223544120789	0.423319756984711	0.0689805075526237
-0.629186749458313	-7.81926107406616	-4.01877737045288	0.0699747428297997	0.423495441675186	0.0687618404626846
-0.625411033630371	-7.82305574417114	-4.02666711807251	0.0701930522918701	0.423742741346359	0.0685442239046097
-0.62451583147049	-7.82850027084351	-4.02974081039429	0.0703304931521416	0.423962831497192	0.0683070793747902
-0.627405166625977	-7.83254051208496	-4.03128814697266	0.0704111382365227	0.424045711755753	0.0680495277047157
-0.626672089099884	-7.84410095214844	-4.03176403045654	0.0706673786044121	0.424315452575684	0.0678235068917274
-0.620762407779694	-7.84140968322754	-4.04508018493652	0.0710518956184387	0.424489617347717	0.0676113590598106
-0.617879509925842	-7.84504318237305	-4.04332685470581	0.0712649971246719	0.424762666225433	0.0673906058073044
-0.620262801647186	-7.85595893859863	-4.04257440567017	0.0713859274983406	0.425036460161209	0.0671708956360817
-0.620568513870239	-7.86142635345459	-4.05013370513916	0.0716546550393105	0.425360530614853	0.0670018419623375
-0.608740568161011	-7.86743879318237	-4.05016708374023	0.0718937292695045	0.425609827041626	0.0668070241808891
-0.609612643718719	-7.86813879013062	-4.05703496932983	0.0721220821142197	0.425939708948135	0.066708616912365
-0.610981822013855	-7.87432718276978	-4.05344867706299	0.072384849190712	0.426166832447052	0.0665416419506073
-0.599374175071716	-7.87804365158081	-4.06761312484741	0.0725848972797394	0.426555573940277	0.0664922297000885
-0.595904171466827	-7.87981653213501	-4.06953716278076	0.072836771607399	0.426822751760483	0.0664706155657768
-0.594971001148224	-7.88566923141479	-4.07039260864258	0.07289669662714	0.427063047885895	0.0664061680436134
-0.591056406497955	-7.89222526550293	-4.07356691360474	0.0731392204761505	0.427320510149002	0.0661710426211357
-0.582600951194763	-7.89614200592041	-4.07736921310425	0.0734437480568886	0.427584171295166	0.0660776719450951
-0.57615453004837	-7.89680910110474	-4.07742261886597	0.0735964328050613	0.427814990282059	0.0659975558519363
-0.578732669353485	-7.90625858306885	-4.08186912536621	0.0737757906317711	0.428063988685608	0.0659602135419846
-0.569110751152039	-7.90861034393311	-4.09065818786621	0.0740487053990364	0.428302437067032	0.065831296145916
-0.565873265266418	-7.91356325149536	-4.09181022644043	0.0739247724413872	0.428395926952362	0.0658014267683029
-0.564493238925934	-7.92081928253174	-4.08999967575073	0.0741048455238342	0.428616046905518	0.0657164081931114
-0.552630424499512	-7.91847896575928	-4.102623462677	0.0744499340653419	0.428764790296555	0.0657520145177841
-0.549813210964203	-7.92143249511719	-4.09654331207275	0.0743862614035606	0.428824812173843	0.065760463476181
-0.548583805561066	-7.93004369735718	-4.09405660629272	0.0744072794914246	0.429012805223465	0.0657468065619469
-0.538629531860352	-7.93124485015869	-4.09803199768066	0.0746331065893173	0.429102450609207	0.0657145008444786
-0.535368263721466	-7.93576002120972	-4.09696960449219	0.0744356289505959	0.429168492555618	0.0657041296362877
-0.529461026191711	-7.94097518920898	-4.09545087814331	0.0744013413786888	0.429157465696335	0.0656913667917252
-0.519973635673523	-7.94196319580078	-4.10279893875122	0.0745775997638702	0.429155856370926	0.0656743496656418
-0.509783804416656	-7.94090175628662	-4.09748840332031	0.0745119675993919	0.429138213396072	0.0657296478748322
-0.512816190719604	-7.95001459121704	-4.09190797805786	0.0742746815085411	0.429140567779541	0.0657598152756691
-0.505408585071564	-7.95292949676514	-4.09440946578979	0.0743770003318787	0.429175138473511	0.0657463818788528
-0.49330860376358	-7.95571517944336	-4.10047197341919	0.0741595551371574	0.429051965475082	0.0658242627978325
-0.494563698768616	-7.95756769180298	-4.09455299377441	0.0740055739879608	0.428922832012177	0.0659806728363037
-0.490075200796127	-7.95947027206421	-4.09152030944824	0.0739549100399017	0.428761422634125	0.0660222917795181
-0.481348425149918	-7.95998334884644	-4.09487295150757	0.0738426074385643	0.428672313690186	0.0661033242940903
-0.478287249803543	-7.96067237854004	-4.08079242706299	0.0736165419220924	0.428581655025482	0.0662971436977386
-0.477967113256454	-7.96371698379517	-4.08085107803345	0.0733222365379334	0.42827233672142	0.0663955956697464
-0.466032415628433	-7.96843528747559	-4.08530521392822	0.0731131285429001	0.428136855363846	0.066539078950882
-0.461882084608078	-7.96390438079834	-4.077476978302	0.0730415731668472	0.427867859601974	0.0667388513684273
-0.460162907838821	-7.96374416351318	-4.07989549636841	0.0726939886808395	0.427575141191483	0.066853404045105
-0.456245452165604	-7.97022342681885	-4.07033252716064	0.0724080353975296	0.427442133426666	0.0669170245528221
-0.451536625623703	-7.9695782661438	-4.07442808151245	0.0722438022494316	0.42727729678154	0.0670371204614639
-0.450483739376068	-7.96898365020752	-4.07038450241089	0.0718771442770958	0.427035868167877	0.067164272069931
-0.441862851381302	-7.9762921333313	-4.06346893310547	0.0716134309768677	0.426724284887314	0.0672470107674599
-0.434954404830933	-7.9720401763916	-4.07179260253906	0.0715294554829597	0.426496624946594	0.0673749670386314
-0.434020102024078	-7.97091054916382	-4.05921792984009	0.071216881275177	0.426339566707611	0.0675122737884521
-0.432490557432175	-7.97682905197144	-4.05637502670288	0.0710029155015945	0.426238238811493	0.0677046254277229
-0.42673048377037	-7.97762393951416	-4.06140089035034	0.0707961171865463	0.426075458526611	0.0677259042859077
-0.416801273822784	-7.97871160507202	-4.0630931854248	0.0703829899430275	0.425863981246948	0.067924402654171
-0.416267424821854	-7.98462295532227	-4.04923820495605	0.0702298283576965	0.425772219896317	0.0680553987622261
-0.408759981393814	-7.98083877563477	-4.05817461013794	0.0701668262481689	0.425645351409912	0.068207859992981
-0.403808832168579	-7.98077154159546	-4.05217123031616	0.0699584931135178	0.425592601299286	0.0683073624968529
-0.403026312589645	-7.98716259002686	-4.05002307891846	0.0697445571422577	0.425541460514069	0.0684357807040215
-0.396159827709198	-7.99022340774536	-4.04969167709351	0.0697253942489624	0.425542503595352	0.068549357354641
-0.383361726999283	-7.99219942092896	-4.05666208267212	0.0694689825177193	0.425560861825943	0.0687256902456284
-0.381936341524124	-7.99719953536987	-4.04911756515503	0.06940808147192	0.425567775964737	0.0688445642590523
-0.373904556035995	-8.00170135498047	-4.05268478393555	0.0694320946931839	0.425597339868546	0.068938285112381
-0.360797822475433	-8.00173950195313	-4.05883407592773	0.0693700015544891	0.425835698843002	0.0690485686063766
-0.356062412261963	-8.00926303863525	-4.04951047897339	0.0693297684192657	0.425962924957275	0.0692185536026955
-0.352015018463135	-8.01604175567627	-4.06057071685791	0.0692298710346222	0.426075965166092	0.0693050473928452
-0.334353417158127	-8.02352428436279	-4.05872106552124	0.0694079026579857	0.426383674144745	0.0694116428494453
-0.328604578971863	-8.02398586273193	-4.06500101089478	0.0694658905267715	0.426660180091858	0.0695790201425552
-0.321004271507263	-8.03242111206055	-4.0625901222229	0.0695274844765663	0.426894724369049	0.0695981755852699
-0.313464254140854	-8.03916168212891	-4.07091665267944	0.0697472915053368	0.427285730838776	0.0696946531534195
-0.30142867565155	-8.04416179656982	-4.06938362121582	0.0699313580989838	0.427622050046921	0.0696928426623344
-0.294026404619217	-8.05551719665527	-4.07368135452271	0.0699013695120811	0.427951633930206	0.0698716267943382
-0.287550151348114	-8.06429100036621	-4.08335733413696	0.0701584592461586	0.42839851975441	0.0698924288153648
-0.275933891534805	-8.06278610229492	-4.08861064910889	0.0705865770578384	0.428737372159958	0.0700224936008453
-0.267191350460052	-8.06784725189209	-4.08596420288086	0.0706680417060852	0.429166197776794	0.0701030716300011
-0.264975517988205	-8.07986164093018	-4.09025001525879	0.0709887742996216	0.429579526185989	0.0701142773032188
-0.250733226537704	-8.0844669342041	-4.10504388809204	0.0713444650173187	0.430060684680939	0.0701835975050926
-0.240458697080612	-8.09337043762207	-4.09924459457397	0.0713465288281441	0.430349975824356	0.070149652659893
-0.23572151362896	-8.10403919219971	-4.10116243362427	0.0716710761189461	0.43072721362114	0.0702248960733414
-0.222938060760498	-8.10644721984863	-4.11928606033325	0.0720250681042671	0.431043833494186	0.0702362060546875
-0.215760424733162	-8.10713672637939	-4.12049150466919	0.0721858516335487	0.431444138288498	0.0702510923147202
-0.211635857820511	-8.12141609191895	-4.11867713928223	0.0724813491106033	0.431865125894547	0.0703197866678238
-0.198510348796844	-8.12672710418701	-4.12649297714233	0.0727639496326447	0.432180166244507	0.0702769234776497
-0.194569930434227	-8.13445949554443	-4.12568330764771	0.0727882534265518	0.432454526424408	0.0703197494149208
-0.185835748910904	-8.14699268341064	-4.11836099624634	0.0730732530355453	0.432701081037521	0.0702692046761513
-0.171457141637802	-8.14451885223389	-4.13997030258179	0.0734085515141487	0.432914644479752	0.0703201740980148
-0.170982792973518	-8.1491641998291	-4.12808036804199	0.0734937340021133	0.433072477579117	0.0702226012945175
-0.160073265433311	-8.15853977203369	-4.14399099349976	0.0737980380654335	0.433353751897812	0.0701442435383797
-0.154595211148262	-8.16260719299316	-4.13826894760132	0.0738727673888206	0.433481484651566	0.0701365098357201
-0.156880229711533	-8.17251396179199	-4.13722991943359	0.0740655139088631	0.433579802513123	0.0700668171048164
-0.141311675310135	-8.17835426330566	-4.14720964431763	0.074210986495018	0.433698922395706	0.0699594542384148
-0.14699287712574	-8.18474674224854	-4.1290922164917	0.0742574781179428	0.43371844291687	0.0699504315853119
-0.133005440235138	-8.18381118774414	-4.14565563201904	0.0745670273900032	0.433603376150131	0.0697627291083336
-0.134548932313919	-8.1895637512207	-4.13787508010864	0.0745083168148994	0.433596104383469	0.0696894749999046
-0.129345759749413	-8.19464206695557	-4.14682722091675	0.074727900326252	0.433650732040405	0.06967543810606
-0.129399135708809	-8.19781017303467	-4.13746404647827	0.0747079104185104	0.43351212143898	0.0695953965187073
-0.129322379827499	-8.2052173614502	-4.13379907608032	0.0747981145977974	0.433406502008438	0.0694207474589348
-0.119472548365593	-8.2044506072998	-4.13830375671387	0.0747840702533722	0.433174282312393	0.0693842172622681
-0.126189082860947	-8.21017265319824	-4.12985610961914	0.07469891756773	0.432946383953094	0.0692873597145081
-0.115982353687286	-8.21170425415039	-4.14777517318726	0.0748827159404755	0.4327192902565	0.0692380890250206
-0.125183388590813	-8.21285820007324	-4.12832593917847	0.0746714249253273	0.432457119226456	0.0691677033901215
-0.11764420568943	-8.21325206756592	-4.13259029388428	0.0747671201825142	0.432236671447754	0.0690140351653099
-0.122277781367302	-8.21288204193115	-4.12063217163086	0.0746107324957848	0.431949764490128	0.0688847824931145
-0.123968854546547	-8.21860694885254	-4.12318658828735	0.074466809630394	0.431522339582443	0.0687584206461906
-0.117671079933643	-8.21975708007813	-4.11959791183472	0.0743635520339012	0.431281924247742	0.0685679540038109
-0.122655466198921	-8.21914386749268	-4.11512422561646	0.0741523802280426	0.430791586637497	0.0684314593672752
-0.123728834092617	-8.21913814544678	-4.10994386672974	0.0740903839468956	0.430454075336456	0.0682928264141083
-0.116736859083176	-8.22002506256104	-4.11053991317749	0.0738884210586548	0.430141597986221	0.0681290775537491
-0.124113984405994	-8.22262477874756	-4.10152816772461	0.0735803171992302	0.429838329553604	0.0680363550782204
-0.125523507595062	-8.22350311279297	-4.09419870376587	0.0733374506235123	0.429314166307449	0.0677906349301338
-0.119542151689529	-8.22448921203613	-4.09789705276489	0.0730718001723289	0.428983688354492	0.067660428583622
-0.128664121031761	-8.21990489959717	-4.07700681686401	0.0727373957633972	0.428548574447632	0.0675684809684753
-0.131575554609299	-8.21977710723877	-4.07725954055786	0.0724373161792755	0.428009629249573	0.0673808157444
-0.1297367811203	-8.21307563781738	-4.07956409454346	0.0722699388861656	0.427771031856537	0.0672817751765251
-0.137977674603462	-8.21028995513916	-4.06322145462036	0.0718622580170631	0.427280098199844	0.0672595575451851
-0.148467049002647	-8.21078872680664	-4.06607341766357	0.0715470984578133	0.426773607730865	0.067108117043972
-0.144566476345062	-8.20844841003418	-4.06032085418701	0.0712222084403038	0.426324754953384	0.0670081004500389
-0.152748942375183	-8.20313835144043	-4.05208158493042	0.0708503648638725	0.425825715065002	0.0670673400163651
-0.155680656433105	-8.2004337310791	-4.03893136978149	0.0704636946320534	0.425330281257629	0.0669601559638977
-0.161898583173752	-8.19987010955811	-4.04361772537231	0.0701185166835785	0.424953281879425	0.0669049024581909
-0.161825731396675	-8.19478511810303	-4.04228973388672	0.0698495432734489	0.42450475692749	0.0667217671871185
-0.167185410857201	-8.19378662109375	-4.03171443939209	0.0692117363214493	0.423986524343491	0.0667288899421692
-0.170719981193542	-8.19516468048096	-4.02094888687134	0.0689111053943634	0.423675507307053	0.0665629655122757
-0.172925859689713	-8.18966102600098	-4.02542638778687	0.068689301609993	0.423234879970551	0.0665415301918983
-0.175127789378166	-8.18367958068848	-4.01816940307617	0.0682912617921829	0.422886252403259	0.0663653239607811
-0.183359876275063	-8.1836986541748	-4.00883293151855	0.0678507089614868	0.422671794891357	0.0662835165858269
-0.187615424394608	-8.18368625640869	-4.00575351715088	0.0675003305077553	0.422340452671051	0.066111721098423
-0.189419865608215	-8.18315601348877	-4.0062952041626	0.0671787932515144	0.422101497650146	0.0659926980733871
-0.192030683159828	-8.17513465881348	-4.00602436065674	0.0668469816446304	0.421870648860931	0.0659284442663193
-0.200188934803009	-8.17231273651123	-3.99833726882935	0.0665133222937584	0.421656578779221	0.0658387988805771
-0.207559823989868	-8.16967487335205	-3.99163198471069	0.0662778839468956	0.421547830104828	0.0657073259353638
-0.211544871330261	-8.16498184204102	-4.00055027008057	0.0660342201590538	0.421466857194901	0.0656294524669647
-0.219877928495407	-8.16496658325195	-3.9882504940033	0.0656298920512199	0.421307384967804	0.0655345842242241
-0.227577865123749	-8.15949726104736	-3.98769521713257	0.065466046333313	0.421187430620193	0.0655345171689987
-0.230989262461662	-8.1576099395752	-3.98837065696716	0.0653344094753265	0.42110937833786	0.0654177218675613
-0.234548732638359	-8.15136528015137	-3.99806141853333	0.0651131719350815	0.421244382858276	0.0654157623648643
-0.244096279144287	-8.15061569213867	-3.98416829109192	0.0649228915572166	0.421231120824814	0.0653518885374069
-0.253775089979172	-8.1493968963623	-3.98949813842773	0.0647351965308189	0.421292841434479	0.0653096809983253
-0.254240542650223	-8.14673137664795	-3.98398685455322	0.0645991340279579	0.421368509531021	0.0651977732777596
-0.258781492710114	-8.14114570617676	-3.99295282363892	0.0646375939249992	0.421468287706375	0.0652532428503037
-0.262439519166946	-8.13630485534668	-3.98501944541931	0.0644845813512802	0.421546012163162	0.0651796907186508
-0.274359911680222	-8.13849353790283	-3.98599290847778	0.0644276961684227	0.4217828810215	0.0651908069849014
-0.276697874069214	-8.13401985168457	-3.99747204780579	0.064527615904808	0.422014743089676	0.0651507973670959
-0.277911394834518	-8.13290977478027	-3.99839687347412	0.0644328147172928	0.422151833772659	0.065182201564312
-0.283180236816406	-8.12826919555664	-3.99945783615112	0.0644502192735672	0.42231947183609	0.0651848986744881
-0.29217940568924	-8.12354469299316	-3.99250864982605	0.0644971877336502	0.422520339488983	0.0652358084917068
-0.294072896242142	-8.12483406066895	-4.00404357910156	0.0646160766482353	0.422945976257324	0.0652316212654114
-0.29627051949501	-8.12271118164063	-4.00250911712646	0.064688540995121	0.423142164945602	0.065288670361042
-0.299717426300049	-8.11814308166504	-4.00239229202271	0.0646525770425797	0.423393845558167	0.0653454214334488
-0.310410767793655	-8.11847686767578	-3.99994254112244	0.0647511854767799	0.423653990030289	0.0653312653303146
-0.30906480550766	-8.11591243743896	-4.00850105285645	0.0649553090333939	0.423844814300537	0.0653209462761879
-0.307302445173264	-8.10991477966309	-4.01321363449097	0.0649423524737358	0.424184381961823	0.0653624385595322
-0.315748691558838	-8.10980606079102	-4.0158486366272	0.0650801286101341	0.424390852451324	0.0654520764946938
-0.324482202529907	-8.10616493225098	-4.01374006271362	0.0651940852403641	0.424559563398361	0.065435878932476
-0.316218763589859	-8.10775756835938	-4.01812028884888	0.0653297081589699	0.4247827231884	0.0654832273721695
-0.321124315261841	-8.1010627746582	-4.02214765548706	0.0654467567801476	0.425033122301102	0.0655983984470367
-0.32500171661377	-8.10003089904785	-4.02594232559204	0.0655770823359489	0.425240159034729	0.0655034407973289
-0.330210447311401	-8.10045146942139	-4.01939725875854	0.0656764432787895	0.425471872091293	0.0655759945511818
-0.332797914743423	-8.09869956970215	-4.02497625350952	0.0658807307481766	0.425640553236008	0.0655042305588722
-0.32884293794632	-8.09754276275635	-4.02827882766724	0.0658622682094574	0.425810784101486	0.0654517859220505
-0.33324983716011	-8.09345531463623	-4.02829313278198	0.0660113543272018	0.425922602415085	0.0655352547764778
-0.338194400072098	-8.09400367736816	-4.02998161315918	0.0661893486976624	0.425995051860809	0.0654323548078537
-0.338199496269226	-8.08813571929932	-4.03993654251099	0.0664417296648026	0.426275491714478	0.0653848126530647
-0.345018088817596	-8.08536624908447	-4.03127813339233	0.0665382891893387	0.426324665546417	0.0653157755732536
-0.351292103528976	-8.0908374786377	-4.03415536880493	0.066488541662693	0.426434755325317	0.0652148053050041
-0.350155293941498	-8.08792877197266	-4.03727960586548	0.0666525140404701	0.426451951265335	0.065104715526104
-0.35447758436203	-8.08385944366455	-4.04062747955322	0.0669439882040024	0.426527231931686	0.0650218278169632
-0.356442630290985	-8.07416820526123	-4.03546905517578	0.0669175386428833	0.426587373018265	0.0649575740098953
-0.365741282701492	-8.07550048828125	-4.03563928604126	0.0670525729656219	0.426499873399735	0.0649770125746727
-0.373438686132431	-8.07258224487305	-4.02970123291016	0.0671747624874115	0.426599621772766	0.0649591684341431
-0.367706388235092	-8.06879234313965	-4.04316663742065	0.0671243816614151	0.42650294303894	0.0650682747364044
-0.379289567470551	-8.06526947021484	-4.03093528747559	0.0672081187367439	0.426474273204803	0.0652498602867126
-0.381856173276901	-8.06189727783203	-4.03512811660767	0.0673578009009361	0.42626017332077	0.0653014779090881
-0.382752388715744	-8.05513763427734	-4.04190254211426	0.0673807859420776	0.426290661096573	0.0654540508985519
-0.385758817195892	-8.04907131195068	-4.04196834564209	0.067499041557312	0.426186859607697	0.0655496641993523
-0.397652268409729	-8.0520133972168	-4.03078174591064	0.0674348771572113	0.426016390323639	0.0655780732631683
-0.395785182714462	-8.0462818145752	-4.03419160842896	0.0675394386053085	0.425920456647873	0.0656042695045471
-0.403155505657196	-8.03857231140137	-4.04024362564087	0.0677148103713989	0.425797283649445	0.0657205730676651
-0.406892359256744	-8.03195762634277	-4.03203725814819	0.0677931532263756	0.425676137208939	0.0657342523336411
-0.417152523994446	-8.02982807159424	-4.04105424880981	0.0678631067276001	0.425577431917191	0.0658601298928261
-0.419783979654312	-8.02455234527588	-4.03906726837158	0.0680466964840889	0.425481170415878	0.0659221559762955
-0.423701047897339	-8.02459335327148	-4.03758144378662	0.0679321140050888	0.425320863723755	0.0661562979221344
-0.429259687662125	-8.01928997039795	-4.02725696563721	0.0681177601218224	0.425246745347977	0.0663502216339111
-0.434477686882019	-8.00955677032471	-4.03671884536743	0.0683720037341118	0.425021320581436	0.0665984973311424
-0.437264084815979	-8.00350284576416	-4.04280376434326	0.0684628039598465	0.4250148832798	0.0668122470378876
-0.447507500648499	-7.99956750869751	-4.03568983078003	0.068467803299427	0.424887984991074	0.0671605244278908
-0.45351967215538	-7.9960994720459	-4.02876615524292	0.0686722993850708	0.424678832292557	0.0673746466636658
-0.452332258224487	-7.99191522598267	-4.03905200958252	0.0688132867217064	0.424626022577286	0.0677090883255005
-0.457381814718246	-7.97963619232178	-4.03266143798828	0.0689772889018059	0.424536168575287	0.0680986121296883
-0.469380885362625	-7.97734785079956	-4.03044462203979	0.0692154616117477	0.424338042736053	0.0684224888682365
-0.466460675001144	-7.97182750701904	-4.0345983505249	0.0693835541605949	0.424356013536453	0.0687453746795654
-0.474187344312668	-7.96596193313599	-4.03043174743652	0.0695627704262733	0.424245864152908	0.0691325962543488
-0.482212126255035	-7.96347808837891	-4.03147077560425	0.0696474090218544	0.42414852976799	0.0695179477334023
-0.475707232952118	-7.95766544342041	-4.03202724456787	0.0698805078864098	0.42408087849617	0.0699084922671318
-0.480787843465805	-7.94761276245117	-4.03205013275146	0.0701092481613159	0.423943042755127	0.0703241974115372
-0.487271249294281	-7.94466781616211	-4.03255367279053	0.0703019127249718	0.423912346363068	0.0707109645009041
-0.486205011606216	-7.94086456298828	-4.03917121887207	0.0705380141735077	0.423966586589813	0.0711108893156052
-0.48937001824379	-7.93293190002441	-4.0350170135498	0.0708319693803787	0.423974633216858	0.0714600160717964
-0.494183123111725	-7.93432807922363	-4.0350980758667	0.070918396115303	0.423918634653091	0.0719018280506134
-0.494023323059082	-7.93439674377441	-4.03690385818481	0.0712333545088768	0.424013763666153	0.0722007900476456
-0.492055237293243	-7.9270224571228	-4.04175138473511	0.0715374946594238	0.42402970790863	0.0725909769535065
-0.495172053575516	-7.92204523086548	-4.04098415374756	0.0717607662081718	0.424089759588242	0.0730413943529129
-0.497721284627914	-7.92312383651733	-4.04308080673218	0.0720357820391655	0.424104779958725	0.0733881816267967
-0.49694886803627	-7.91516351699829	-4.04971837997437	0.0724217668175697	0.424257278442383	0.073748379945755
-0.496832579374313	-7.91464138031006	-4.04895782470703	0.0725240260362625	0.424304872751236	0.0740844532847404
-0.500223636627197	-7.9162335395813	-4.04392194747925	0.072805181145668	0.424413532018662	0.0744643658399582
-0.499067485332489	-7.91082286834717	-4.05797481536865	0.0732472091913223	0.424496442079544	0.0747277811169624
-0.497378945350647	-7.90454626083374	-4.06105422973633	0.0734953880310059	0.424653917551041	0.0750843062996864
-0.501776218414307	-7.90448808670044	-4.05480480194092	0.0737064778804779	0.424716651439667	0.0753792002797127
-0.500340402126312	-7.90433549880981	-4.06746053695679	0.0741646140813828	0.424917370080948	0.0756572484970093
-0.498408675193787	-7.90261840820313	-4.06597805023193	0.0743261128664017	0.425094902515411	0.0759436413645744
-0.504323244094849	-7.90328073501587	-4.05830478668213	0.0745450407266617	0.425223618745804	0.0761487782001495
-0.496730029582977	-7.89669704437256	-4.07461643218994	0.0750364437699318	0.425308972597122	0.0764392912387848
-0.501039505004883	-7.89348554611206	-4.06700801849365	0.0751686245203018	0.425456464290619	0.07660161703825
-0.503761231899261	-7.89833641052246	-4.07007074356079	0.0755880996584892	0.425626218318939	0.076711505651474
-0.499335646629334	-7.89325714111328	-4.07950735092163	0.0758274272084236	0.425835967063904	0.0769490078091621
-0.502525746822357	-7.89918279647827	-4.07393598556519	0.0759519711136818	0.425948143005371	0.0770750865340233
-0.492418587207794	-7.89842367172241	-4.08184814453125	0.0762831568717957	0.426182001829147	0.0772231072187424
-0.499354660511017	-7.89263820648193	-4.07838869094849	0.0764320939779282	0.426259636878967	0.0775188356637955
-0.500443875789642	-7.89602088928223	-4.07896423339844	0.0768167525529861	0.426316052675247	0.0775975286960602
-0.491812199354172	-7.88668823242188	-4.09374809265137	0.0771074071526527	0.426562964916229	0.0778001621365547
-0.502401292324066	-7.88949394226074	-4.07693433761597	0.0771644115447998	0.426606327295303	0.0779452994465828
-0.498789072036743	-7.89283514022827	-4.09055852890015	0.0775558948516846	0.426781237125397	0.0780657976865768
-0.490981847047806	-7.88865232467651	-4.09267902374268	0.0776033774018288	0.42684143781662	0.0782501325011253
-0.497936129570007	-7.89177465438843	-4.08612585067749	0.0778033062815666	0.426887959241867	0.0783674195408821
-0.49127122759819	-7.8857889175415	-4.10069131851196	0.0781903937458992	0.427020132541656	0.07858657091856
-0.497729331254959	-7.88320636749268	-4.08343076705933	0.0782446563243866	0.42700856924057	0.0787080824375153
-0.491605371236801	-7.88443756103516	-4.09568977355957	0.0785912573337555	0.427155166864395	0.0787515193223953
-0.496896207332611	-7.88104200363159	-4.09553050994873	0.0786618813872337	0.427186608314514	0.0789121463894844
-0.500325560569763	-7.88308763504028	-4.09310102462769	0.0788083598017693	0.427191555500031	0.0790059641003609
-0.489778429269791	-7.88157844543457	-4.10083246231079	0.0790042132139206	0.427223354578018	0.0790786072611809
-0.496971249580383	-7.8806266784668	-4.09366703033447	0.079004168510437	0.427286505699158	0.0792573839426041
-0.493046820163727	-7.87778759002686	-4.09494018554688	0.0793537944555283	0.427216857671738	0.0792578086256981
-0.488823264837265	-7.87206220626831	-4.10569667816162	0.0794358849525452	0.427237153053284	0.079392783343792
-0.495922118425369	-7.87706470489502	-4.09266376495361	0.0794945135712624	0.42720839381218	0.0794440284371376
-0.488177120685577	-7.87039375305176	-4.10483741760254	0.079697422683239	0.427308946847916	0.0794229358434677
-0.494487881660461	-7.87694597244263	-4.09714412689209	0.079589918255806	0.42718380689621	0.0795388743281364
-0.489270091056824	-7.87787914276123	-4.09844160079956	0.0796555057168007	0.427257746458054	0.0796073004603386
-0.48643496632576	-7.87236595153809	-4.0953311920166	0.0797620490193367	0.427152276039124	0.0797264501452446
-0.494684547185898	-7.87270021438599	-4.08942842483521	0.0797765478491783	0.427115738391876	0.0797472149133682
-0.482318192720413	-7.86285161972046	-4.10630416870117	0.0798770189285278	0.427097976207733	0.0797710716724396
-0.493824452161789	-7.86875295639038	-4.09048366546631	0.0797771662473679	0.42708295583725	0.0798283517360687
-0.48822557926178	-7.86506319046021	-4.10260581970215	0.0799262151122093	0.427144944667816	0.0799208655953407
-0.496060401201248	-7.86556243896484	-4.09264135360718	0.0797241926193237	0.426992237567902	0.0799815729260445
-0.49035856127739	-7.86682224273682	-4.0898380279541	0.0798704922199249	0.426943242549896	0.079979382455349
-0.488380551338196	-7.8567590713501	-4.09611320495605	0.0798778235912323	0.426795870065689	0.08011444658041
-0.496075719594955	-7.85986852645874	-4.08624029159546	0.0797857418656349	0.426706284284592	0.080130897462368
-0.487482011318207	-7.85558176040649	-4.10123920440674	0.079865850508213	0.426791787147522	0.0801416262984276
-0.498523890972137	-7.85495519638062	-4.08303928375244	0.0797078758478165	0.426713019609451	0.0802824571728706
-0.497331082820892	-7.85695266723633	-4.09422206878662	0.0798526704311371	0.426680743694305	0.0803260505199432
-0.4958376288414	-7.85247087478638	-4.08949947357178	0.0796523690223694	0.426586031913757	0.0804657116532326
-0.499288141727448	-7.85118198394775	-4.07938385009766	0.0796589776873589	0.426468700170517	0.0805146768689156
-0.496241092681885	-7.8463306427002	-4.08567142486572	0.0797249972820282	0.426390796899796	0.0806061550974846
-0.498812943696976	-7.84407663345337	-4.08102655410767	0.0795994848012924	0.42626366019249	0.0806635320186615
-0.50000262260437	-7.84431171417236	-4.09032201766968	0.0796055346727371	0.426268577575684	0.0807440355420113
-0.502446472644806	-7.83900117874146	-4.08166933059692	0.0795025154948235	0.426168113946915	0.0808111801743507
-0.511618912220001	-7.8421688079834	-4.07947969436646	0.079416811466217	0.426108062267303	0.0808267816901207
-0.502405762672424	-7.83439874649048	-4.0849723815918	0.0793462544679642	0.426031082868576	0.0808862298727036
-0.511757910251617	-7.83740234375	-4.07240152359009	0.0791739374399185	0.42587548494339	0.0809454619884491
-0.508207738399506	-7.83420848846436	-4.07561206817627	0.079263798892498	0.425755560398102	0.0809353366494179
-0.511051893234253	-7.82872772216797	-4.07547044754028	0.0790666118264198	0.425741344690323	0.0809610337018967
-0.519984662532806	-7.82971620559692	-4.07413244247437	0.0789559558033943	0.425715774297714	0.0809910818934441
-0.516140043735504	-7.82641267776489	-4.07548522949219	0.0789701417088509	0.425637185573578	0.0810460224747658
-0.527725577354431	-7.82338380813599	-4.06420755386353	0.0787124708294868	0.425522983074188	0.0810917764902115
-0.520110964775085	-7.82294797897339	-4.06908798217773	0.078693762421608	0.425399303436279	0.081049844622612
-0.525978446006775	-7.81368064880371	-4.06420421600342	0.0786120072007179	0.425252288579941	0.0812214836478233
-0.531693458557129	-7.8171010017395	-4.06663703918457	0.0785567760467529	0.425176233053207	0.0811900496482849
-0.528483331203461	-7.80786895751953	-4.06823253631592	0.0785052105784416	0.4252008497715	0.0812402740120888
-0.542779386043549	-7.81259441375732	-4.0536150932312	0.0783527493476868	0.425120085477829	0.0813179239630699
-0.537583649158478	-7.80130290985107	-4.06575107574463	0.0784525722265244	0.425024718046188	0.081321157515049
-0.551486849784851	-7.80263185501099	-4.05258083343506	0.0780804008245468	0.424929469823837	0.0813454687595367
-0.54486870765686	-7.80426359176636	-4.0644416809082	0.0781116187572479	0.424894660711288	0.0813474431633949
-0.552658140659332	-7.79730176925659	-4.0551815032959	0.077917292714119	0.424727410078049	0.0814695656299591
-0.558398962020874	-7.79307126998901	-4.05715227127075	0.0779770240187645	0.424680948257446	0.0814779102802277
-0.558396995067596	-7.78307628631592	-4.05782461166382	0.0779008865356445	0.424679577350616	0.0815413072705269
-0.568447768688202	-7.78573703765869	-4.04774236679077	0.0776969864964485	0.424586802721024	0.08162871748209
-0.564320921897888	-7.77968645095825	-4.05373048782349	0.0777253806591034	0.424547225236893	0.0816159918904305
-0.575999975204468	-7.77890777587891	-4.05402565002441	0.0774353519082069	0.424393057823181	0.0817694365978241
-0.57517546415329	-7.77885341644287	-4.05322980880737	0.0774229094386101	0.424373954534531	0.0817258805036545
-0.578393876552582	-7.76847314834595	-4.04045677185059	0.0772960186004639	0.424344509840012	0.0818707495927811
-0.587998867034912	-7.76857566833496	-4.03794860839844	0.0772277414798737	0.424195855855942	0.0818641483783722
-0.58453893661499	-7.76115798950195	-4.05241346359253	0.0771898329257965	0.424301534891129	0.0818590745329857
-0.593932688236237	-7.75800800323486	-4.03757047653198	0.076962448656559	0.424156427383423	0.0819011926651001
-0.596669673919678	-7.75882530212402	-4.04726791381836	0.0770599991083145	0.42414328455925	0.0818735733628273
-0.598352015018463	-7.75391530990601	-4.04097414016724	0.0766949877142906	0.424071282148361	0.0819245427846909
-0.608381032943726	-7.75303936004639	-4.03437423706055	0.0766000747680664	0.424120157957077	0.0818978473544121
-0.602599442005157	-7.74582672119141	-4.04712295532227	0.0766416490077972	0.424007147550583	0.0820100009441376
-0.613770723342896	-7.74099016189575	-4.02753067016602	0.0764598250389099	0.423893392086029	0.081943467259407
-0.616048872470856	-7.74255895614624	-4.0393180847168	0.0764850676059723	0.423976540565491	0.0818845927715302
-0.621501922607422	-7.73741149902344	-4.03981876373291	0.0763085037469864	0.423960745334625	0.0818924382328987
-0.630017578601837	-7.73850679397583	-4.03602695465088	0.07614815980196	0.42384859919548	0.0818126052618027
-0.621086478233337	-7.73790884017944	-4.03899192810059	0.0761284753680229	0.423873692750931	0.0817554965615273
-0.63422030210495	-7.73168611526489	-4.02419185638428	0.0759522914886475	0.423826903104782	0.0817841440439224
-0.63677966594696	-7.72953414916992	-4.03001499176025	0.0760963559150696	0.423754811286926	0.0816881284117699
-0.631826639175415	-7.72250366210938	-4.03649425506592	0.0759589746594429	0.423736244440079	0.081700898706913
-0.645021975040436	-7.72539854049683	-4.02801656723022	0.0757906138896942	0.423714458942413	0.0816798880696297
-0.641339242458344	-7.72436189651489	-4.03535079956055	0.0759038254618645	0.423720628023148	0.0815936326980591
-0.647009670734406	-7.72312927246094	-4.03211736679077	0.0756306648254395	0.423691123723984	0.0817258283495903
-0.64648425579071	-7.72603416442871	-4.02945709228516	0.075726680457592	0.423717111349106	0.0816551744937897
-0.646944582462311	-7.71571588516235	-4.03235292434692	0.0757138058543205	0.423667877912521	0.0817033052444458
-0.653070569038391	-7.71801948547363	-4.02319765090942	0.0756711140275002	0.423583775758743	0.0817211866378784
-0.647818744182587	-7.7113561630249	-4.03320789337158	0.07576784491539	0.423680871725082	0.0816197395324707
-0.659106194972992	-7.71117734909058	-4.02344083786011	0.0757069066166878	0.42376247048378	0.0817259922623634
-0.662818312644959	-7.71425294876099	-4.03214740753174	0.0758139342069626	0.42379903793335	0.0817613080143929
-0.655228018760681	-7.7108678817749	-4.03600788116455	0.0758282393217087	0.423855751752853	0.0817170888185501
-0.666622281074524	-7.71083927154541	-4.02694416046143	0.0757999941706657	0.42392098903656	0.0817955583333969
-0.663668692111969	-7.70839643478394	-4.03863191604614	0.0760976672172546	0.424049586057663	0.0817695781588554
-0.665666699409485	-7.70109748840332	-4.03402042388916	0.0761105120182037	0.424104660749435	0.0817747041583061
-0.672971308231354	-7.70793581008911	-4.04285860061646	0.0762035325169563	0.424258381128311	0.081756167113781
-0.666382014751434	-7.70342445373535	-4.044020652771	0.076385110616684	0.424464881420136	0.0817440897226334
-0.677436292171478	-7.70613861083984	-4.03116035461426	0.076347291469574	0.42451623082161	0.0817394256591797
-0.668875336647034	-7.70748233795166	-4.04408168792725	0.0765419378876686	0.424687743186951	0.081685870885849
-0.676958680152893	-7.7050895690918	-4.03627347946167	0.0765974521636963	0.424832463264465	0.0817323103547096
-0.677852988243103	-7.7028923034668	-4.03810787200928	0.0769108831882477	0.424910604953766	0.0816885828971863
-0.671290576457977	-7.70205545425415	-4.05329084396362	0.0770720243453979	0.425201565027237	0.0816753283143044
-0.678297340869904	-7.70288228988647	-4.04083395004272	0.0770938768982887	0.42529883980751	0.0816253572702408
-0.681277334690094	-7.70474433898926	-4.05535936355591	0.0773917064070702	0.425483703613281	0.0815902799367905
-0.675208210945129	-7.70615482330322	-4.05754327774048	0.0774529352784157	0.425701707601547	0.0816134661436081
-0.68239563703537	-7.70639705657959	-4.04746723175049	0.0775477290153503	0.425883919000626	0.0815857350826263
-0.677762687206268	-7.70229816436768	-4.05774354934692	0.0779211670160294	0.42597708106041	0.0815899148583412
-0.676636219024658	-7.70039415359497	-4.05392456054688	0.0779545977711678	0.426095336675644	0.0816086009144783
-0.682047486305237	-7.70833539962769	-4.05712127685547	0.0781406089663506	0.426292240619659	0.081547312438488
-0.679505586624146	-7.70150327682495	-4.06348419189453	0.0783916264772415	0.426488757133484	0.0815176144242287
-0.68965607881546	-7.7101001739502	-4.06437015533447	0.0784243419766426	0.42659804224968	0.081437274813652
-0.677478909492493	-7.70808172225952	-4.07146167755127	0.0785954892635345	0.42677116394043	0.0813266783952713
-0.688679337501526	-7.71021366119385	-4.05522727966309	0.0785542204976082	0.426860898733139	0.0812802761793137
-0.684410333633423	-7.70675230026245	-4.07518529891968	0.0789762437343597	0.426818341016769	0.0811125263571739
-0.683935523033142	-7.70340442657471	-4.07177352905273	0.0789774656295776	0.426895141601563	0.0809733867645264
-0.691412389278412	-7.71286106109619	-4.07009744644165	0.0790405943989754	0.427051216363907	0.0809220671653748
-0.688534021377563	-7.70953750610352	-4.0701208114624	0.0792201086878777	0.427156060934067	0.0807474628090858
-0.696848213672638	-7.71380758285522	-4.06767511367798	0.0791759565472603	0.427101790904999	0.0806474089622498
-0.68888121843338	-7.71466875076294	-4.07491970062256	0.0792539417743683	0.427209198474884	0.0804425776004791
-0.693226397037506	-7.70861101150513	-4.07035636901855	0.0792739242315292	0.427130311727524	0.0803914442658424
-0.700299739837646	-7.71279621124268	-4.07100248336792	0.0794025436043739	0.427102565765381	0.0801722034811974
-0.69552093744278	-7.7079873085022	-4.08272504806519	0.0794161930680275	0.427136957645416	0.0799921080470085
-0.704486846923828	-7.71477270126343	-4.07067203521729	0.0793282836675644	0.427102267742157	0.0799695625901222
-0.706465125083923	-7.71405792236328	-4.07919931411743	0.0794720128178597	0.427102893590927	0.0797411128878593
-0.708259761333466	-7.71228981018066	-4.0716814994812	0.0792599245905876	0.426989853382111	0.0796398371458054
-0.714227974414825	-7.71559047698975	-4.06714963912964	0.0792799964547157	0.426942586898804	0.0794079601764679
-0.709319829940796	-7.71099472045898	-4.07611417770386	0.0793854743242264	0.426814734935761	0.0792938023805618
-0.71668016910553	-7.70790767669678	-4.0685920715332	0.0792554765939713	0.426683694124222	0.0790409445762634
-0.72113573551178	-7.71276092529297	-4.07494878768921	0.0793186500668526	0.426643431186676	0.0788533985614777
-0.72434937953949	-7.70651388168335	-4.06628179550171	0.0791829004883766	0.42659392952919	0.0787350237369537
-0.73557710647583	-7.71219682693481	-4.06115865707397	0.0790646150708199	0.426468074321747	0.0784585401415825
-0.72765064239502	-7.7100887298584	-4.06984758377075	0.0790206640958786	0.426332771778107	0.0782913938164711
-0.73875617980957	-7.70684242248535	-4.05755186080933	0.0788033008575439	0.426112800836563	0.0781776532530785
-0.738651394844055	-7.71026468276978	-4.06115245819092	0.0789367109537125	0.425947844982147	0.0779338330030441
-0.737543284893036	-7.7035551071167	-4.06585073471069	0.0787862688302994	0.42589658498764	0.0777798518538475
-0.746980488300323	-7.71011829376221	-4.0526762008667	0.0786022171378136	0.425707548856735	0.0775833576917648
-0.745109081268311	-7.70666790008545	-4.06820297241211	0.078665629029274	0.425653547048569	0.0774371698498726
-0.749254465103149	-7.70973443984985	-4.05562543869019	0.0783576890826225	0.425542861223221	0.077286459505558
-0.75062108039856	-7.71461200714111	-4.05502080917358	0.0782584622502327	0.425404071807861	0.0771249309182167
-0.748971998691559	-7.70770740509033	-4.0571608543396	0.0783695206046104	0.425178050994873	0.077008843421936
-0.755403935909271	-7.70904445648193	-4.04680490493774	0.0781118050217628	0.425035387277603	0.0768303424119949
-0.753081083297729	-7.70969533920288	-4.05907392501831	0.0781979486346245	0.425024688243866	0.0766784697771072
-0.752595186233521	-7.70827198028564	-4.05166292190552	0.0781136155128479	0.424984157085419	0.0765914991497993
-0.763493895530701	-7.71722936630249	-4.05231285095215	0.0779567807912827	0.424857527017593	0.0764212757349014
-0.752639889717102	-7.71895837783813	-4.05338907241821	0.0780081674456596	0.42483201622963	0.0762073546648026
-0.757764935493469	-7.71679067611694	-4.04555797576904	0.077918641269207	0.42483252286911	0.0762228667736053
-0.756693720817566	-7.71908855438232	-4.05340814590454	0.0780731812119484	0.424706280231476	0.0760381445288658
-0.749131917953491	-7.71008443832397	-4.06248807907104	0.0780475214123726	0.424821764230728	0.0759689658880234
-0.759262800216675	-7.72218942642212	-4.04526233673096	0.077967070043087	0.424812883138657	0.0758916735649109
-0.752697288990021	-7.72727346420288	-4.0605320930481	0.0782696753740311	0.424930989742279	0.0756767392158508
-0.751418471336365	-7.73049068450928	-4.06032562255859	0.0781679525971413	0.424988448619843	0.0755613073706627
-0.753275632858276	-7.73550415039063	-4.05420446395874	0.0783011317253113	0.425017029047012	0.0753218755125999
-0.744724452495575	-7.7358546257019	-4.06967973709106	0.0786042362451553	0.425212502479553	0.0751930624246597
-0.743223428726196	-7.73469400405884	-4.05822896957397	0.0785561501979828	0.425343990325928	0.0750909298658371
-0.743973970413208	-7.74352025985718	-4.05925798416138	0.0788015201687813	0.425566822290421	0.0749561414122581
-0.737587690353394	-7.74477577209473	-4.07184314727783	0.0790267214179039	0.425845891237259	0.0748117119073868
-0.736971437931061	-7.74908351898193	-4.06716012954712	0.0790160894393921	0.426019608974457	0.0747079104185104
-0.730633020401001	-7.76348495483398	-4.07570695877075	0.0792847871780396	0.426358997821808	0.0745461881160736
-0.72453510761261	-7.75817680358887	-4.08774662017822	0.0796138197183609	0.426607608795166	0.0744890943169594
-0.724433422088623	-7.76215314865112	-4.07956552505493	0.0797383785247803	0.426877439022064	0.0743532106280327
-0.720694243907928	-7.77054738998413	-4.09217214584351	0.0800589546561241	0.427350640296936	0.0742700174450874
-0.714040994644165	-7.76787185668945	-4.09227705001831	0.0802683755755425	0.427741199731827	0.0742120370268822
-0.715484976768494	-7.77741527557373	-4.09162998199463	0.0803997591137886	0.428072333335876	0.074107326567173
-0.700579762458801	-7.77784395217896	-4.10440540313721	0.0807205885648727	0.428437173366547	0.0741406828165054
-0.700112998485565	-7.78592777252197	-4.10095500946045	0.0808193385601044	0.428802281618118	0.0740697383880615
-0.692861020565033	-7.78747653961182	-4.12108564376831	0.0812957286834717	0.42918860912323	0.074041947722435
-0.690276563167572	-7.79026746749878	-4.11978530883789	0.081454835832119	0.429649174213409	0.0739157646894455
-0.691049158573151	-7.80027723312378	-4.12559652328491	0.0817673802375793	0.430170208215714	0.0737060382962227
-0.681315004825592	-7.79762506484985	-4.12657117843628	0.0820351764559746	0.430602341890335	0.0735344514250755
-0.682054340839386	-7.80840635299683	-4.1370849609375	0.0822805985808373	0.430955857038498	0.0732971355319023
-0.6680548787117	-7.81454753875732	-4.1515851020813	0.0824888050556183	0.431488573551178	0.0731289610266685
-0.670552790164948	-7.82592535018921	-4.1377420425415	0.0826268941164017	0.431962251663208	0.0729152858257294
-0.659172654151917	-7.82108116149902	-4.15628957748413	0.0831291228532791	0.432374745607376	0.0727633833885193
-0.660933673381805	-7.8278751373291	-4.14450645446777	0.0832925587892532	0.432760417461395	0.0725485533475876
-0.645371198654175	-7.8319845199585	-4.16931676864624	0.0836535096168518	0.433385699987412	0.0723118409514427
-0.653863728046417	-7.84121751785278	-4.15765047073364	0.0836397111415863	0.433843493461609	0.0722708478569984
-0.644007623195648	-7.84268665313721	-4.17164850234985	0.0841253101825714	0.434325784444809	0.0720401257276535
-0.648055136203766	-7.84368944168091	-4.16715002059937	0.0840998366475105	0.434681355953217	0.0719151645898819
-0.635684072971344	-7.8525218963623	-4.18155908584595	0.0844525024294853	0.435052365064621	0.0715441703796387
-0.639223694801331	-7.85159158706665	-4.17909717559814	0.0845250934362412	0.43550181388855	0.0714194774627686
-0.635346233844757	-7.85801982879639	-4.18740844726563	0.0847919657826424	0.435873836278915	0.0711846426129341
-0.629808485507965	-7.85342645645142	-4.18844938278198	0.0847886279225349	0.436250746250153	0.0709352865815163
-0.63379031419754	-7.8642783164978	-4.19091463088989	0.084863968193531	0.43660181760788	0.0706504806876183
-0.626491189002991	-7.86063003540039	-4.19561767578125	0.0850441828370094	0.436882972717285	0.0703544244170189
-0.634939134120941	-7.8695502281189	-4.19605875015259	0.0849533602595329	0.437049567699432	0.0700391680002213
-0.622151017189026	-7.87108087539673	-4.20211458206177	0.0850807577371597	0.437466502189636	0.0697917118668556
-0.629636764526367	-7.87434339523315	-4.18749284744263	0.0848596692085266	0.437550365924835	0.0695585012435913
-0.619972050189972	-7.87216472625732	-4.2130765914917	0.0851176977157593	0.437663316726685	0.0692452788352966
-0.625387787818909	-7.8779444694519	-4.19723701477051	0.0847498849034309	0.437851876020432	0.0690013095736504
-0.615951776504517	-7.88036918640137	-4.21388959884644	0.0848395973443985	0.438035994768143	0.0687922984361649
-0.62639993429184	-7.88215589523315	-4.19190120697021	0.0844688639044762	0.438125967979431	0.0685170516371727
-0.620164930820465	-7.88318634033203	-4.20287656784058	0.0845556408166885	0.438201785087585	0.0682294294238091
-0.620704531669617	-7.88667774200439	-4.1982216835022	0.0840994194149971	0.43816539645195	0.0679951384663582
-0.616798281669617	-7.8937726020813	-4.20981359481812	0.0840168446302414	0.438224881887436	0.0676723420619965
-0.618494212627411	-7.88903856277466	-4.19743633270264	0.0837275832891464	0.438271999359131	0.0674890428781509
-0.622314035892487	-7.89477252960205	-4.19432735443115	0.0835773646831512	0.438234806060791	0.0671892613172531
-0.614464282989502	-7.88638305664063	-4.20178318023682	0.0833034515380859	0.438250243663788	0.0668880417943001
-0.623285293579102	-7.8954553604126	-4.19409465789795	0.0830028057098389	0.438269942998886	0.0666133016347885
-0.6127108335495	-7.89666604995728	-4.20475578308105	0.0828766152262688	0.438275754451752	0.0663132444024086
-0.620548129081726	-7.89946222305298	-4.19097471237183	0.0823671445250511	0.438157349824905	0.0660958737134933
-0.613523662090302	-7.90053749084473	-4.19488191604614	0.0821822136640549	0.438181579113007	0.0658139437437058
-0.619634568691254	-7.8961386680603	-4.18274974822998	0.0817809998989105	0.438165128231049	0.0656550675630569
-0.615318894386292	-7.90297269821167	-4.19313430786133	0.0817281901836395	0.438069939613342	0.0653234049677849
-0.612802386283875	-7.89841604232788	-4.19707870483398	0.0812599360942841	0.438095599412918	0.0651873275637627
-0.617888629436493	-7.90624570846558	-4.18088912963867	0.080945149064064	0.438205182552338	0.0649017915129662
-0.609671771526337	-7.89991474151611	-4.18588829040527	0.0808408856391907	0.438215047121048	0.0647759288549423
-0.618158578872681	-7.90499258041382	-4.1816840171814	0.0803738981485367	0.438172847032547	0.0645788535475731
-0.605848133563995	-7.90633153915405	-4.18276643753052	0.0802005305886269	0.438242733478546	0.0643866285681725
-0.612032532691956	-7.90628862380981	-4.17821455001831	0.07980976998806	0.438201099634171	0.0642742291092873
-0.605530738830566	-7.90675115585327	-4.18930196762085	0.0797395706176758	0.438200563192368	0.0641510486602783
-0.602739572525024	-7.90437602996826	-4.18129348754883	0.0793373361229897	0.438340157270432	0.0639925822615623
-0.610326766967773	-7.91095352172852	-4.17955493927002	0.0791325271129608	0.43843486905098	0.0638556331396103
-0.600554347038269	-7.90500783920288	-4.18555068969727	0.0790311545133591	0.438547998666763	0.0637837573885918
-0.605618894100189	-7.90919351577759	-4.17413949966431	0.0786470025777817	0.438502162694931	0.0636420547962189
-0.594587981700897	-7.91435050964355	-4.18253135681152	0.0784531459212303	0.438660740852356	0.0634962841868401
-0.598506629467011	-7.91045475006104	-4.17752981185913	0.0781242847442627	0.438818871974945	0.0634937360882759
-0.596000909805298	-7.9154314994812	-4.17167568206787	0.07807906717062	0.438855856657028	0.063307024538517
-0.588101387023926	-7.909255027771	-4.18400144577026	0.0779179856181145	0.439096331596375	0.0632304400205612
-0.594900250434875	-7.9151349067688	-4.17063522338867	0.0776651129126549	0.439162015914917	0.0631419196724892
-0.586451947689056	-7.91675043106079	-4.18101072311401	0.077665314078331	0.439310550689697	0.0629367679357529
-0.587945878505707	-7.91891431808472	-4.17897367477417	0.0772201120853424	0.439363658428192	0.0628368705511093
-0.587665796279907	-7.9245867729187	-4.17616939544678	0.0771137028932571	0.439504355192184	0.0626835152506828
-0.579258382320404	-7.91838121414185	-4.18340730667114	0.0770852267742157	0.439598739147186	0.0626900196075439
-0.585734248161316	-7.92342138290405	-4.17498588562012	0.0768178924918175	0.439732402563095	0.0625767037272453
-0.575689375400543	-7.92171001434326	-4.18758106231689	0.0767293274402618	0.439909309148788	0.0624761246144772
-0.579287052154541	-7.92022895812988	-4.17989349365234	0.0764359161257744	0.439997047185898	0.0624034591019154
-0.581077694892883	-7.92784070968628	-4.18562030792236	0.0764336213469505	0.440083593130112	0.062302827835083
-0.57402765750885	-7.92642116546631	-4.1839017868042	0.0760523751378059	0.440268754959106	0.0622878409922123
-0.580136299133301	-7.93215608596802	-4.17387247085571	0.0758761912584305	0.44031235575676	0.0621630661189556
-0.573387742042542	-7.92098569869995	-4.18570899963379	0.075952984392643	0.440305292606354	0.062221210449934
-0.57707554101944	-7.9252233505249	-4.17324590682983	0.0755830779671669	0.440270394086838	0.0620856992900372
-0.571042120456696	-7.92254734039307	-4.18976974487305	0.0754706636071205	0.44042757153511	0.0618799813091755
-0.577835321426392	-7.92549276351929	-4.17810010910034	0.0750950127840042	0.440436661243439	0.0619404800236225
-0.580400288105011	-7.92997550964355	-4.17702865600586	0.0750008821487427	0.440396934747696	0.0617898590862751
-0.571646869182587	-7.92947387695313	-4.17427968978882	0.0746750980615616	0.44042232632637	0.061641301959753
-0.579072296619415	-7.93080520629883	-4.16987466812134	0.0744636058807373	0.440335690975189	0.06150933355093
-0.573441505432129	-7.92567539215088	-4.18081140518188	0.0743646547198296	0.4401815533638	0.0614060312509537
-0.580637574195862	-7.92717266082764	-4.16775369644165	0.0738921761512756	0.440089613199234	0.0611713118851185
-0.576946973800659	-7.92952013015747	-4.17145729064941	0.0737516433000565	0.440102785825729	0.0610277429223061
-0.585785448551178	-7.92807769775391	-4.16093778610229	0.0733055397868156	0.44001579284668	0.0608578249812126
-0.59034663438797	-7.93270111083984	-4.15801906585693	0.0731329992413521	0.439778804779053	0.0605965070426464
-0.582984268665314	-7.92959213256836	-4.16283750534058	0.0728327333927155	0.439625859260559	0.0604492574930191
-0.592906475067139	-7.9298243522644	-4.15433359146118	0.0724243819713593	0.439401984214783	0.0602155812084675
-0.591017186641693	-7.93101930618286	-4.15666484832764	0.0722377076745033	0.439118951559067	0.0599820129573345
-0.588884115219116	-7.92649793624878	-4.15388488769531	0.071827694773674	0.439038038253784	0.0597965531051159
-0.603144228458405	-7.92951059341431	-4.1390962600708	0.0714281871914864	0.43871134519577	0.0595639795064926
-0.605389416217804	-7.93012428283691	-4.14500379562378	0.0712279975414276	0.438469797372818	0.0593231171369553
-0.602965772151947	-7.92883253097534	-4.13534688949585	0.0707314684987068	0.438156872987747	0.0590960681438446
-0.613573968410492	-7.93043851852417	-4.12430381774902	0.0702712163329124	0.437875360250473	0.058956440538168
-0.612605452537537	-7.92409181594849	-4.13233280181885	0.0700775533914566	0.437563478946686	0.0587085485458374
-0.613793551921844	-7.91781330108643	-4.12295341491699	0.0696534737944603	0.437169522047043	0.0585240498185158
-0.62662947177887	-7.92503452301025	-4.111243724823	0.0691092163324356	0.436854362487793	0.0584189668297768
-0.62718802690506	-7.92168760299683	-4.11251401901245	0.0687995702028275	0.436461210250854	0.0581449568271637
-0.630953907966614	-7.91714572906494	-4.10633707046509	0.0682616829872131	0.435969412326813	0.0580179877579212
-0.639673173427582	-7.91870832443237	-4.09674501419067	0.067716121673584	0.435609996318817	0.0578907690942287
-0.640752255916595	-7.91153478622437	-4.09910917282104	0.0675176829099655	0.435106098651886	0.0577372387051582
-0.644417881965637	-7.90652227401733	-4.09191370010376	0.066975437104702	0.434679210186005	0.05756701156497
-0.655673027038574	-7.90981912612915	-4.075843334198	0.0663945376873016	0.434235423803329	0.0574234686791897
-0.661557376384735	-7.90575265884399	-4.07930612564087	0.066123254597187	0.433755576610565	0.05726682767272
-0.660670816898346	-7.90363454818726	-4.07254838943481	0.0655667334794998	0.433252334594727	0.0570983290672302
-0.673538267612457	-7.89873313903809	-4.05960607528687	0.0650782063603401	0.432724922895432	0.0570209100842476
-0.678978681564331	-7.8952054977417	-4.05448913574219	0.064730778336525	0.432177662849426	0.0568389110267162
-0.67917263507843	-7.89253950119019	-4.05469036102295	0.0643542930483818	0.43174609541893	0.0566878356039524
-0.690406799316406	-7.88824558258057	-4.04400014877319	0.0638793855905533	0.431242644786835	0.0565385520458221
-0.6989586353302	-7.88667631149292	-4.03883600234985	0.0633642226457596	0.430710911750793	0.0563848838210106
-0.706806838512421	-7.88696336746216	-4.02380228042603	0.0628870353102684	0.430222690105438	0.0562535002827644
-0.708963751792908	-7.87820863723755	-4.0198802947998	0.0625610649585724	0.429632574319839	0.0560996159911156
-0.713050961494446	-7.87648248672485	-4.01990365982056	0.0621448643505573	0.429225236177444	0.0560036860406399
-0.722726464271545	-7.87394523620605	-4.00713539123535	0.0617694444954395	0.428717195987701	0.0558669753372669
-0.733052313327789	-7.87393093109131	-4.00425863265991	0.0613045766949654	0.42822802066803	0.0557528585195541
-0.73099672794342	-7.87124252319336	-3.99551677703857	0.0608693398535252	0.427726686000824	0.0555626712739468
-0.736740231513977	-7.86577653884888	-3.99456334114075	0.0606846436858177	0.427285730838776	0.0554234646260738
-0.742358982563019	-7.86003732681274	-3.9887113571167	0.0602693632245064	0.42686715722084	0.0552756227552891
-0.751763761043549	-7.85992956161499	-3.97838568687439	0.0599045418202877	0.426473051309586	0.05519725009799
-0.754304885864258	-7.85761213302612	-3.97774648666382	0.0595518350601196	0.425998270511627	0.055027712136507
-0.757439613342285	-7.85982513427734	-3.97236585617065	0.0591584965586662	0.425700843334198	0.0549292005598545
-0.760032594203949	-7.85576152801514	-3.97180199623108	0.059023030102253	0.425274789333344	0.0548651926219463
-0.764182686805725	-7.84973859786987	-3.96667098999023	0.0587573386728764	0.42498567700386	0.0547614805400372
-0.769723951816559	-7.8517279624939	-3.95832061767578	0.0584487281739712	0.42468786239624	0.0546793453395367
-0.778209507465363	-7.84836292266846	-3.95440769195557	0.0581825114786625	0.424401938915253	0.0545424595475197
-0.777538359165192	-7.8519721031189	-3.95011401176453	0.0580232441425323	0.424163401126862	0.0544357672333717
-0.777287662029266	-7.84672546386719	-3.95234537124634	0.0580195002257824	0.423883765935898	0.0543079599738121
-0.781420409679413	-7.84617042541504	-3.949298620224	0.0577803440392017	0.423768490552902	0.0541621707379818
-0.788952946662903	-7.84414386749268	-3.94822716712952	0.0576489083468914	0.42360782623291	0.0540415272116661
-0.794109702110291	-7.84737062454224	-3.9441385269165	0.0575785227119923	0.423528969287872	0.0539228618144989
-0.79264909029007	-7.84903144836426	-3.94252490997314	0.0574956461787224	0.423409044742584	0.0537965819239616
-0.793827414512634	-7.84563589096069	-3.94780802726746	0.0576520338654518	0.423296898603439	0.0536682158708572
-0.791925191879272	-7.84738302230835	-3.94844937324524	0.0575730837881565	0.423422396183014	0.0535932369530201
-0.796422958374023	-7.84739971160889	-3.9495267868042	0.0575901493430138	0.423406988382339	0.0535476207733154
-0.796589434146881	-7.84922695159912	-3.94772219657898	0.0575548559427261	0.423406153917313	0.0534012205898762
-0.797564089298248	-7.85433864593506	-3.94476056098938	0.0576418600976467	0.423526108264923	0.0533333718776703
-0.802146852016449	-7.84984350204468	-3.94471859931946	0.057957086712122	0.423593372106552	0.0532442070543766
-0.795162439346313	-7.8482084274292	-3.95280337333679	0.0580344349145889	0.423805594444275	0.053233090788126
-0.796706855297089	-7.84977626800537	-3.94812703132629	0.0582406967878342	0.424003213644028	0.0531101562082767
-0.796710431575775	-7.85616779327393	-3.95511651039124	0.0582774914801121	0.424189418554306	0.0530746020376682
-0.796201527118683	-7.85755491256714	-3.95875334739685	0.058538880199194	0.424448668956757	0.0530338138341904
-0.796631455421448	-7.86078023910522	-3.95874238014221	0.0589032471179962	0.424629956483841	0.0528739951550961
-0.791541039943695	-7.86417865753174	-3.96605062484741	0.0591660812497139	0.42497918009758	0.0528141632676125
-0.790142238140106	-7.86483812332153	-3.96983480453491	0.0594881810247898	0.425288110971451	0.0527084767818451
-0.787327170372009	-7.8695912361145	-3.96662306785584	0.0597416833043098	0.425588935613632	0.0526348166167736
-0.785499036312103	-7.87344026565552	-3.97450113296509	0.0600623823702335	0.425878077745438	0.052636906504631
-0.783366918563843	-7.87600612640381	-3.97552704811096	0.0604524947702885	0.426250338554382	0.0525314249098301
-0.78073525428772	-7.88024663925171	-3.98925828933716	0.0608770176768303	0.426610767841339	0.0525392666459084
-0.773989140987396	-7.88076019287109	-3.99183177947998	0.0613617897033691	0.427042901515961	0.0525304190814495
-0.772359251976013	-7.88815879821777	-3.99531292915344	0.061616912484169	0.427384793758392	0.052523385733366
-0.76851761341095	-7.89014339447021	-3.99475622177124	0.0620255656540394	0.427729487419128	0.0525271408259869
-0.768717110157013	-7.89589977264404	-4.002685546875	0.0625587031245232	0.428145259618759	0.0525699220597744
-0.764216482639313	-7.89714097976685	-4.01603746414185	0.0630127564072609	0.428680837154388	0.0525949597358704
-0.759824156761169	-7.89793014526367	-4.01770401000977	0.0634915754199028	0.429050296545029	0.0525997951626778
-0.759339392185211	-7.90563249588013	-4.020423412323	0.0638281628489494	0.429466515779495	0.0527171567082405
-0.759064912796021	-7.90900564193726	-4.02407693862915	0.0643526986241341	0.429899364709854	0.0527862273156643
-0.752327978610992	-7.90907382965088	-4.03086996078491	0.0649120435118675	0.430187612771988	0.0529020242393017
-0.746436834335327	-7.90819025039673	-4.03919649124146	0.0654478445649147	0.430645614862442	0.0529525317251682
-0.747777283191681	-7.9118390083313	-4.04081678390503	0.0658840239048004	0.431111931800842	0.0531906113028526
-0.749350845813751	-7.91449069976807	-4.0471043586731	0.0663022473454475	0.431380093097687	0.0533182062208653
-0.745620727539063	-7.92107725143433	-4.05942344665527	0.0668633878231049	0.431811511516571	0.0534893274307251
-0.73987203836441	-7.91591453552246	-4.06469202041626	0.0674673020839691	0.432149857282639	0.0537127442657948
-0.740376532077789	-7.91420745849609	-4.06564855575562	0.0678818896412849	0.432383596897125	0.0539003275334835
-0.741256594657898	-7.92068243026733	-4.06858587265015	0.0683608427643776	0.43277782201767	0.0541188530623913
-0.738165259361267	-7.92175245285034	-4.07768678665161	0.0689202025532722	0.433105140924454	0.0543816648423672
-0.72985851764679	-7.92334270477295	-4.08300924301147	0.0692828819155693	0.433364599943161	0.0546810068190098
-0.733903586864471	-7.92525339126587	-4.07943534851074	0.0697411000728607	0.433612495660782	0.0550104416906834
-0.732877969741821	-7.92437696456909	-4.0877537727356	0.0703867897391319	0.433758616447449	0.0553045310080051
-0.724360764026642	-7.91972780227661	-4.09838056564331	0.0709083378314972	0.434092670679092	0.0556590594351292
-0.728259086608887	-7.92139768600464	-4.09435510635376	0.0713688284158707	0.434239357709885	0.0560240596532822
-0.731964111328125	-7.92241621017456	-4.1024317741394	0.0717997848987579	0.434402912855148	0.0564544051885605
-0.721183896064758	-7.92618274688721	-4.10420036315918	0.0722782462835312	0.434575766324997	0.0567786023020744
-0.72461473941803	-7.91725301742554	-4.12120485305786	0.0728128924965858	0.434744656085968	0.0572966262698174
-0.722015023231506	-7.91593551635742	-4.1150951385498	0.073189377784729	0.434863716363907	0.0576813295483589
-0.721744954586029	-7.9179310798645	-4.12019634246826	0.0737442076206207	0.435105174779892	0.0581970252096653
-0.717257380485535	-7.91256332397461	-4.12479829788208	0.0741789266467094	0.435283899307251	0.0586782731115818
-0.721947312355042	-7.91459465026855	-4.12553691864014	0.074569083750248	0.435325354337692	0.059121448546648
-0.716986835002899	-7.91560411453247	-4.13261318206787	0.0750762745738029	0.435452878475189	0.0596503056585789
-0.711462378501892	-7.90955066680908	-4.13767290115356	0.0756010115146637	0.435516715049744	0.0602070540189743
-0.716176867485046	-7.90867948532104	-4.13563823699951	0.076019212603569	0.435596793889999	0.0607002153992653
-0.717765033245087	-7.90832233428955	-4.13475751876831	0.0765294134616852	0.435851395130157	0.0611905865371227
-0.711263179779053	-7.89992094039917	-4.1444239616394	0.0770117044448853	0.435857743024826	0.0616792999207973
-0.718644142150879	-7.90318250656128	-4.14351844787598	0.0773655325174332	0.435975223779678	0.0621591433882713
-0.71153199672699	-7.90609264373779	-4.15109300613403	0.0778242871165276	0.436086535453796	0.0625959038734436
-0.708388864994049	-7.8961238861084	-4.1555962562561	0.0782197564840317	0.43609893321991	0.0632040500640869
-0.716801583766937	-7.89989852905273	-4.15003061294556	0.0787566155195236	0.436203449964523	0.063584677875042
-0.706296503543854	-7.89010524749756	-4.16458129882813	0.0791826173663139	0.436383962631226	0.0641004890203476
-0.716830253601074	-7.89602661132813	-4.15021324157715	0.0794142559170723	0.436400383710861	0.0645976290106773
-0.710251033306122	-7.88969039916992	-4.16586589813232	0.0800672173500061	0.436473518610001	0.0649976134300232
-0.712438941001892	-7.88954496383667	-4.16192531585693	0.0801880359649658	0.436466485261917	0.065471813082695
-0.705351114273071	-7.89280366897583	-4.17151975631714	0.080653540790081	0.43658173084259	0.0658330768346787
-0.705898702144623	-7.88592147827148	-4.17254638671875	0.0809813514351845	0.436596065759659	0.0663496479392052
-0.71332848072052	-7.88544797897339	-4.16723966598511	0.0814319103956223	0.436596393585205	0.0667214244604111
-0.700406610965729	-7.87438011169434	-4.18232011795044	0.0817938148975372	0.436692446470261	0.067172072827816
-0.708797216415405	-7.88013076782227	-4.16850328445435	0.0820036381483078	0.436687052249908	0.0675827637314796
-0.700926303863525	-7.87564706802368	-4.18675327301025	0.0824514254927635	0.436678200960159	0.0679892376065254
-0.70633864402771	-7.87519979476929	-4.17545413970947	0.0825475305318832	0.43672326207161	0.068475715816021
-0.702231585979462	-7.87650585174561	-4.18406343460083	0.0828791037201881	0.436793297529221	0.0688483193516731
-0.703736424446106	-7.86434555053711	-4.17867469787598	0.0831358432769775	0.436768472194672	0.0693874731659889
-0.703812956809998	-7.86839771270752	-4.17849016189575	0.0834464728832245	0.436609417200089	0.0697118416428566
-0.696271300315857	-7.858078956604	-4.19207525253296	0.0836354643106461	0.436750650405884	0.0701342448592186
-0.70428192615509	-7.86487770080566	-4.17960691452026	0.0838882029056549	0.436720609664917	0.070516973733902
-0.695651888847351	-7.85446262359619	-4.18670558929443	0.0841754451394081	0.436744570732117	0.0709202289581299
-0.70661073923111	-7.85768699645996	-4.19222831726074	0.0842938125133514	0.436656296253204	0.0712223276495934
-0.693850159645081	-7.85396337509155	-4.19704341888428	0.0844507813453674	0.436697363853455	0.0716023072600365
-0.697624862194061	-7.85971546173096	-4.18678903579712	0.0846001580357552	0.436663836240768	0.0719156786799431
-0.695544362068176	-7.84667634963989	-4.18981075286865	0.0849354639649391	0.436658263206482	0.072331577539444
-0.698992669582367	-7.84823942184448	-4.19199228286743	0.0851571261882782	0.4364954829216	0.0725836306810379
-0.688940942287445	-7.84036350250244	-4.19945526123047	0.0853066742420197	0.43661442399025	0.0729110166430473
-0.699482917785645	-7.8480281829834	-4.19419574737549	0.0854239389300346	0.43663078546524	0.073205441236496
-0.692902028560638	-7.83826017379761	-4.19595098495483	0.0856498405337334	0.436678677797318	0.0735283270478249
-0.702057838439941	-7.84071063995361	-4.19754505157471	0.0857128649950027	0.436581164598465	0.0737152397632599
-0.689009308815002	-7.8380823135376	-4.20093679428101	0.0858598798513412	0.436652332544327	0.0740106031298637
-0.698880791664124	-7.84367895126343	-4.19359827041626	0.0859059244394302	0.436604976654053	0.0742548704147339
-0.689330697059631	-7.82978391647339	-4.20677137374878	0.0861507058143616	0.436617791652679	0.0746235027909279
-0.695584952831268	-7.83411121368408	-4.19769763946533	0.0863480791449547	0.436466693878174	0.0747218951582909
-0.68755578994751	-7.82790231704712	-4.21455383300781	0.0864309892058373	0.436610102653503	0.0749703422188759
-0.699974536895752	-7.83376312255859	-4.19397068023682	0.0865430757403374	0.436620056629181	0.0752024799585342
-0.691244006156921	-7.82515287399292	-4.20392417907715	0.0867152512073517	0.436699330806732	0.0754378959536552
-0.697520017623901	-7.82909727096558	-4.21121072769165	0.0868319720029831	0.43666809797287	0.0755571499466896
-0.688448250293732	-7.82763385772705	-4.20844078063965	0.0867273658514023	0.436664253473282	0.0757690742611885
-0.695303320884705	-7.83292865753174	-4.20561361312866	0.0868820697069168	0.436727643013	0.0759225413203239
-0.692212581634521	-7.81952142715454	-4.20546674728394	0.0869766548275948	0.436735033988953	0.0761565640568733
-0.692799508571625	-7.82633018493652	-4.21254205703735	0.0872364342212677	0.436696022748947	0.0762247890233994
-0.690225183963776	-7.82177448272705	-4.21325445175171	0.0870900526642799	0.43683248758316	0.0764820352196693
-0.688963830471039	-7.8254017829895	-4.20806837081909	0.0872896313667297	0.436884492635727	0.0766162723302841
-0.693952262401581	-7.81934833526611	-4.19968843460083	0.0872380509972572	0.436843127012253	0.0768160298466682
-0.689923048019409	-7.81864976882935	-4.21584939956665	0.0874722972512245	0.436910480260849	0.0769301652908325
-0.695225477218628	-7.82007884979248	-4.21022701263428	0.0871458426117897	0.436852723360062	0.0771953016519547
-0.67961859703064	-7.81692743301392	-4.2201828956604	0.087391272187233	0.436889946460724	0.0773116275668144
-0.694494068622589	-7.81888866424561	-4.20294141769409	0.0872941985726357	0.436849653720856	0.0775033235549927
-0.685358226299286	-7.81454610824585	-4.22230863571167	0.0874704495072365	0.436896115541458	0.0776887759566307
-0.69525420665741	-7.81783485412598	-4.20391368865967	0.0873757898807526	0.436825901269913	0.0778146311640739
-0.682882726192474	-7.80505323410034	-4.21951961517334	0.0873162895441055	0.436775982379913	0.0779380723834038
-0.689485728740692	-7.81429624557495	-4.21635580062866	0.0873546972870827	0.436820954084396	0.0780604928731918
-0.696828007698059	-7.8101601600647	-4.19865894317627	0.0871255993843079	0.436745524406433	0.0781836956739426
-0.689380764961243	-7.80735206604004	-4.2118034362793	0.0872791633009911	0.436595231294632	0.0781870931386948
-0.702332615852356	-7.81438779830933	-4.20334005355835	0.0869486555457115	0.436464726924896	0.0781732425093651
-0.689294993877411	-7.80985498428345	-4.20881843566895	0.0869395136833191	0.436467885971069	0.0781008675694466
-0.697318255901337	-7.81091260910034	-4.20403480529785	0.0869112461805344	0.436265051364899	0.0780687108635902
-0.695560812950134	-7.8022027015686	-4.20247268676758	0.0865887254476547	0.436047703027725	0.078242652118206
-0.692276239395142	-7.81110620498657	-4.20423364639282	0.0866773799061775	0.43594965338707	0.0783597975969315
-0.690560162067413	-7.80744409561157	-4.17929315567017	0.0863089635968208	0.435644745826721	0.0784894824028015
-0.673061788082123	-7.80713176727295	-4.20457553863525	0.0862672701478004	0.435525566339493	0.0784766897559166
-0.683633744716644	-7.81541013717651	-4.17628383636475	0.0859826356172562	0.435386687517166	0.0787937343120575
-0.672742247581482	-7.80659532546997	-4.19082641601563	0.0859462544322014	0.43511751294136	0.0788850709795952
-0.677935481071472	-7.81254768371582	-4.18514680862427	0.0857748985290527	0.434871703386307	0.0789272710680962
-0.670671105384827	-7.81222915649414	-4.18830108642578	0.0853762999176979	0.434741675853729	0.0791405290365219
-0.667328000068665	-7.81393194198608	-4.18123006820679	0.0853425785899162	0.434545964002609	0.0791679471731186
-0.664466023445129	-7.80767631530762	-4.17625617980957	0.0851075276732445	0.434259533882141	0.0793831199407578
-0.662358283996582	-7.81357908248901	-4.18483829498291	0.0851741284132004	0.433988213539124	0.0793873518705368
-0.664099752902985	-7.81166744232178	-4.16602230072021	0.0847507491707802	0.433820307254791	0.079462043941021
-0.659382462501526	-7.81387329101563	-4.17333173751831	0.0847317725419998	0.433661729097366	0.0794644132256508
-0.661104500293732	-7.81153869628906	-4.16018199920654	0.0844816789031029	0.43337619304657	0.0794275403022766
-0.656641840934753	-7.81708192825317	-4.16872930526733	0.0844627395272255	0.433229029178619	0.0794156491756439
-0.667471647262573	-7.81980895996094	-4.15416097640991	0.0839114338159561	0.433037132024765	0.0794339254498482
-0.649901807308197	-7.81930780410767	-4.16337394714355	0.0839417651295662	0.432696372270584	0.0793559849262238
-0.657498240470886	-7.82336091995239	-4.15267848968506	0.0836469531059265	0.432522863149643	0.0793770849704742
-0.645662248134613	-7.81950521469116	-4.1585521697998	0.0835864320397377	0.432208478450775	0.0794884636998177
-0.651474177837372	-7.8236346244812	-4.14233684539795	0.0832633152604103	0.431950032711029	0.0794884562492371
-0.636337280273438	-7.8178768157959	-4.16161203384399	0.0831524282693863	0.431754648685455	0.0795031934976578
-0.644202411174774	-7.83016490936279	-4.1416916847229	0.0828442275524139	0.431499719619751	0.0796002522110939
-0.63540643453598	-7.82368421554565	-4.14627170562744	0.0827430486679077	0.431349456310272	0.0796698406338692
-0.639289259910584	-7.83307933807373	-4.13431119918823	0.0825336128473282	0.430999994277954	0.0795555785298347
-0.626472771167755	-7.83155059814453	-4.14068412780762	0.0822395160794258	0.43073695898056	0.0795933827757835
-0.627788960933685	-7.84295797348022	-4.1318359375	0.0820903033018112	0.430581510066986	0.0795691907405853
-0.622137606143951	-7.8344202041626	-4.13119649887085	0.081932045519352	0.430393755435944	0.0796683207154274
-0.62330687046051	-7.84082746505737	-4.11877393722534	0.0818386897444725	0.430000066757202	0.0795685797929764
-0.60979026556015	-7.83479404449463	-4.13802480697632	0.0816899016499519	0.429850995540619	0.0795567259192467
[truncated: 11,703 more rows]
