# Supplementary material for: Identification of Haptic Based Guiding Using Hard Reins
Source: PLoS One. 2015 Jul 22;10(7):e0132020. doi: 10.1371/journal.pone.0132020 (PMC4511788; doi:10.1371/journal.pone.0132020)
Supplement: S5 File — (ZIP) [file pone.0132020.s005.zip › Exp2_ForceData1/Subject4/path2/T7.csv]

Force X (N)	Force Y (N)	Force Z (N)	Torque X (N-m)	Torque Y (N-m)	Torque Z (N-m)	Frequency = 10000	Averaging Level = 16	F/T Serial Number = FT11772	Time Started = 05/12/2012 11:42:44
0.689388513565063	-1.08616638183594	0.422358930110931	-0.127153232693672	0.046265184879303	-0.0681110769510269
0.692404747009277	-1.08640110492706	0.430737406015396	-0.12720750272274	0.0465929843485355	-0.0681387335062027
0.701028645038605	-1.0919224023819	0.415192753076553	-0.127281695604324	0.0467869490385056	-0.0684833452105522
0.704776644706726	-1.09642553329468	0.418783128261566	-0.127239897847176	0.0469907969236374	-0.0685428157448769
0.716385364532471	-1.10006928443909	0.406640142202377	-0.127455487847328	0.0472346842288971	-0.0689491555094719
0.720410466194153	-1.10902321338654	0.421759039163589	-0.127504706382751	0.0473800301551819	-0.0689709335565567
0.730779707431793	-1.11285352706909	0.40467980504036	-0.127590283751488	0.0476241558790207	-0.0694886669516563
0.73749577999115	-1.1156907081604	0.419627010822296	-0.127632707357407	0.0478686690330505	-0.06954175978899
0.746628522872925	-1.12117481231689	0.406857371330261	-0.127908870577812	0.0480278804898262	-0.0700173899531364
0.751599967479706	-1.12534010410309	0.416761070489883	-0.127795323729515	0.0481650531291962	-0.0700847804546356
0.763157248497009	-1.12990260124207	0.39895361661911	-0.127941399812698	0.0482262559235096	-0.0705121904611588
0.76624470949173	-1.13646924495697	0.40789532661438	-0.128013983368874	0.0484375208616257	-0.0705143436789513
0.774685859680176	-1.14159858226776	0.396263062953949	-0.128088429570198	0.048596803098917	-0.0708020851016045
0.779037296772003	-1.14289474487305	0.404164612293243	-0.128295257687569	0.0489213801920414	-0.0708023607730865
0.783531904220581	-1.14513444900513	0.386016726493835	-0.128177255392075	0.0490110442042351	-0.0710279792547226
0.789238214492798	-1.14990854263306	0.396252363920212	-0.128250226378441	0.0492449328303337	-0.0709716901183128
0.794652462005615	-1.14970171451569	0.38537323474884	-0.128240555524826	0.0493447668850422	-0.0710621997714043
0.802281498908997	-1.15227484703064	0.393651902675629	-0.12833259999752	0.0495582222938538	-0.070989266037941
0.805635511875153	-1.15097725391388	0.3787781894207	-0.128240272402763	0.0496720671653748	-0.0711461529135704
0.815669000148773	-1.16021513938904	0.38068550825119	-0.128404676914215	0.0499917715787888	-0.0711696371436119
0.817556440830231	-1.15955150127411	0.374226421117783	-0.128252893686295	0.0499987415969372	-0.0712390840053558
0.827936410903931	-1.16697359085083	0.380730539560318	-0.128542631864548	0.0503034368157387	-0.071402296423912
0.823433041572571	-1.16479671001434	0.37739485502243	-0.128349035978317	0.0502193085849285	-0.071548618376255
0.836749613285065	-1.1719628572464	0.37257531285286	-0.128552809357643	0.0504348948597908	-0.0717639699578285
0.833787560462952	-1.17196810245514	0.373444378376007	-0.128423601388931	0.0503772608935833	-0.0718583837151527
0.845950186252594	-1.17847800254822	0.365365296602249	-0.128718167543411	0.0506950691342354	-0.0720249116420746
0.83217990398407	-1.17444217205048	0.372492372989655	-0.128606572747231	0.0507413744926453	-0.0718259438872337
0.837713181972504	-1.17431235313416	0.362060636281967	-0.128741428256035	0.0508620776236057	-0.0720006972551346
0.836228787899017	-1.17854952812195	0.369946867227554	-0.12870018184185	0.05082768201828	-0.0720681548118591
0.847139775753021	-1.17643654346466	0.3566013276577	-0.128888085484505	0.0508217215538025	-0.0724509730935097
0.845638036727905	-1.18640077114105	0.363668531179428	-0.128999009728432	0.0508149862289429	-0.0723367035388947
0.849750816822052	-1.18550324440002	0.356505423784256	-0.12904779613018	0.0506452098488808	-0.0725396499037743
0.853142857551575	-1.19427859783173	0.362973213195801	-0.129281118512154	0.050706759095192	-0.0725854262709618
0.855981767177582	-1.19090580940247	0.362817674875259	-0.129233673214912	0.0505788214504719	-0.0727502852678299
0.865593254566193	-1.19907712936401	0.36943981051445	-0.129526063799858	0.0504570044577122	-0.0727783069014549
0.864237785339355	-1.19163072109222	0.365581750869751	-0.129528820514679	0.0501949787139893	-0.0728297531604767
0.874701797962189	-1.20074939727783	0.366663724184036	-0.129867821931839	0.0503238663077354	-0.0732550248503685
0.866168618202209	-1.20435965061188	0.368101119995117	-0.129945367574692	0.050089605152607	-0.0736366733908653
0.868109107017517	-1.20896244049072	0.357246041297913	-0.1302230656147	0.0501104295253754	-0.0743410512804985
0.862256765365601	-1.20859944820404	0.36962217092514	-0.13034126162529	0.0499255694448948	-0.0746517702937126
0.863754689693451	-1.20649433135986	0.355633765459061	-0.130460262298584	0.0496779307723045	-0.0752276107668877
0.864986479282379	-1.21379959583282	0.363613098859787	-0.130762875080109	0.0495933592319489	-0.0752903074026108
0.860331416130066	-1.21014857292175	0.370461255311966	-0.130841806530952	0.0493150651454926	-0.0756444409489632
0.867641925811768	-1.21732330322266	0.372860670089722	-0.131233617663383	0.049302913248539	-0.075895369052887
0.859322845935822	-1.21000444889069	0.371332466602325	-0.131352677941322	0.0490228272974491	-0.075949490070343
0.862874567508698	-1.21423232555389	0.370379239320755	-0.131658226251602	0.0489524491131306	-0.076074406504631
0.856796383857727	-1.2081253528595	0.380690574645996	-0.131734371185303	0.0485101714730263	-0.0760112404823303
0.8608039021492	-1.21073055267334	0.376113772392273	-0.132128655910492	0.0484046265482903	-0.0761553794145584
0.849544167518616	-1.2039669752121	0.390948385000229	-0.132214516401291	0.0481177642941475	-0.0759720131754875
0.851695656776428	-1.20099449157715	0.381693452596664	-0.132541075348854	0.0480105206370354	-0.0761591419577599
0.840290248394012	-1.19852375984192	0.397488832473755	-0.132653042674065	0.0476849302649498	-0.0759671181440353
0.844557404518127	-1.19457912445068	0.386120021343231	-0.132955923676491	0.0475177951157093	-0.0760714262723923
0.834481179714203	-1.19219267368317	0.403950095176697	-0.133270457386971	0.0471891425549984	-0.075918160378933
0.830289125442505	-1.18758356571198	0.391067802906036	-0.13339926302433	0.0468198098242283	-0.0759716480970383
0.827677071094513	-1.19203209877014	0.406738609075546	-0.133773371577263	0.0466353408992291	-0.0757378786802292
0.822141349315643	-1.18234264850616	0.401970386505127	-0.133910417556763	0.0462780892848969	-0.0757544636726379
0.8181312084198	-1.18085205554962	0.412616938352585	-0.134309515357018	0.0460936911404133	-0.07555291056633
0.809650361537933	-1.16893410682678	0.406709015369415	-0.134417340159416	0.0456601418554783	-0.0755939185619354
0.81209272146225	-1.17343187332153	0.415414035320282	-0.134759560227394	0.0453643314540386	-0.0753633975982666
0.802586674690247	-1.16567075252533	0.414689689874649	-0.134880185127258	0.0449889823794365	-0.0752823725342751
0.807474195957184	-1.16664814949036	0.422324031591415	-0.135305464267731	0.0446356944739819	-0.0751960724592209
0.794634938240051	-1.15846133232117	0.433397382497787	-0.135467067360878	0.044235460460186	-0.0749757289886475
0.797128677368164	-1.15994083881378	0.430099695920944	-0.135849922895432	0.0440874621272087	-0.0749390870332718
0.7851322889328	-1.15369486808777	0.432600378990173	-0.135945647954941	0.0436481982469559	-0.074696958065033
0.788292646408081	-1.15218782424927	0.437894552946091	-0.136433869600296	0.043412309139967	-0.0746438875794411
0.780131995677948	-1.14322662353516	0.440089762210846	-0.136523246765137	0.0429172441363335	-0.0745525434613228
0.781532287597656	-1.14545094966888	0.443834036588669	-0.136942312121391	0.0427345596253872	-0.0744018480181694
0.772960126399994	-1.14058411121368	0.450431227684021	-0.136971861124039	0.0423330813646317	-0.074247233569622
0.776328206062317	-1.1398503780365	0.451158076524735	-0.137407511472702	0.0422035418450832	-0.0742417648434639
0.764296889305115	-1.13165271282196	0.45736962556839	-0.137490838766098	0.0418513678014278	-0.0740887895226479
0.766299962997437	-1.13468730449677	0.453999906778336	-0.137843072414398	0.0417406409978867	-0.0741208270192146
0.760016202926636	-1.12942445278168	0.470017105340958	-0.137856125831604	0.0413347296416759	-0.073919415473938
0.769035875797272	-1.1316784620285	0.459846884012222	-0.138266235589981	0.0412867031991482	-0.0740461200475693
0.757356226444244	-1.12386572360992	0.467909783124924	-0.138276264071465	0.0409979782998562	-0.0739137083292007
0.763221979141235	-1.12973773479462	0.461473256349564	-0.138643518090248	0.0409390144050121	-0.0740177407860756
0.756618201732636	-1.12451875209808	0.467892348766327	-0.138530299067497	0.0407044887542725	-0.0739057064056396
0.765319228172302	-1.12718951702118	0.465248256921768	-0.138893947005272	0.0407027490437031	-0.0739860981702805
0.756050229072571	-1.12653207778931	0.467729866504669	-0.138920664787292	0.0404577180743217	-0.0739589035511017
0.762035310268402	-1.13404941558838	0.460122048854828	-0.139131411910057	0.0406560115516186	-0.0740969851613045
0.753831744194031	-1.12774038314819	0.470632612705231	-0.138969644904137	0.0405516736209393	-0.0739510357379913
0.767256498336792	-1.13095736503601	0.455679833889008	-0.139241829514503	0.0405669398605824	-0.0741893500089645
0.760160088539124	-1.13260674476624	0.47191321849823	-0.139161854982376	0.0405751317739487	-0.0740877017378807
0.766302525997162	-1.13322079181671	0.453038424253464	-0.139292284846306	0.0406962968409061	-0.0743447244167328
0.766183614730835	-1.13561856746674	0.46024626493454	-0.13918936252594	0.040790144354105	-0.0742046013474464
0.772764801979065	-1.13866853713989	0.450199902057648	-0.139227226376534	0.0410304255783558	-0.0743983536958694
0.771012604236603	-1.13920378684998	0.464944154024124	-0.139162555336952	0.0411694832146168	-0.0742457211017609
0.77524745464325	-1.13828539848328	0.447608709335327	-0.139055833220482	0.0413982197642326	-0.074492558836937
0.775425314903259	-1.14574444293976	0.44904437661171	-0.1390370875597	0.0417258329689503	-0.0743377655744553
0.779625356197357	-1.14310610294342	0.440398722887039	-0.138825386762619	0.04183604195714	-0.0745363309979439
0.787119328975677	-1.1505024433136	0.439062178134918	-0.138927176594734	0.042226430028677	-0.0745553523302078
0.78204345703125	-1.14746820926666	0.436808317899704	-0.138642281293869	0.0424447953701019	-0.0746674388647079
0.788435697555542	-1.15854704380035	0.432830959558487	-0.138618096709251	0.0429102778434753	-0.0747343003749847
0.786922931671143	-1.15248799324036	0.424211859703064	-0.138294115662575	0.0431456342339516	-0.0748670622706413
0.796777784824371	-1.1595630645752	0.422625184059143	-0.138390436768532	0.0435612350702286	-0.0750559791922569
0.79405289888382	-1.1595801115036	0.42133966088295	-0.138031423091888	0.0436937585473061	-0.075201578438282
0.80357414484024	-1.16656053066254	0.409541070461273	-0.138044029474258	0.0441268719732761	-0.0752914473414421
0.801868796348572	-1.16656410694122	0.40860390663147	-0.137795120477676	0.0442849174141884	-0.0753979235887527
0.811426281929016	-1.1749861240387	0.405373334884644	-0.13780003786087	0.0446563139557838	-0.0754846483469009
0.806231558322906	-1.17305338382721	0.400948405265808	-0.137551486492157	0.0448161736130714	-0.0756553336977959
0.81603878736496	-1.182457447052	0.397781789302826	-0.137528881430626	0.0452956669032574	-0.0756993517279625
0.813907384872437	-1.17638993263245	0.390814155340195	-0.137169659137726	0.0453438274562359	-0.0758366957306862
0.825070738792419	-1.18546092510223	0.400716871023178	-0.137257322669029	0.0456002950668335	-0.0758900716900826
0.820673584938049	-1.18020665645599	0.382363587617874	-0.137041077017784	0.0455926731228828	-0.0760193690657616
0.824980556964874	-1.18599843978882	0.388869315385818	-0.137003481388092	0.0458590015769005	-0.0759961381554604
0.828228890895844	-1.18579387664795	0.380574017763138	-0.136809960007668	0.0459202565252781	-0.076136976480484
0.831632316112518	-1.18894171714783	0.385875582695007	-0.136816546320915	0.0460067130625248	-0.0760274529457092
0.833691656589508	-1.18845582008362	0.371260017156601	-0.136620789766312	0.0459865629673004	-0.0762549862265587
0.834046006202698	-1.19563591480255	0.379323154687881	-0.136568978428841	0.046183992177248	-0.0760576128959656
0.83408385515213	-1.19193303585052	0.375922977924347	-0.136353507637978	0.0460792817175388	-0.0761647149920464
0.843855321407318	-1.19514799118042	0.373456627130508	-0.1365005671978	0.0461163856089115	-0.0761277079582214
0.836119055747986	-1.19308841228485	0.371947795152664	-0.136191695928574	0.0459440350532532	-0.0761273354291916
0.849113583564758	-1.1983528137207	0.369514375925064	-0.136272326111794	0.0459245480597019	-0.0761736333370209
0.844031929969788	-1.19773924350739	0.367969483137131	-0.136084645986557	0.0457186624407768	-0.0761011019349098
0.8525510430336	-1.20287001132965	0.371467351913452	-0.136183395981789	0.0456896387040615	-0.07608263194561
0.847232282161713	-1.19993257522583	0.36991685628891	-0.135954484343529	0.0454070419073105	-0.0759441629052162
0.85346519947052	-1.20636487007141	0.367381721735001	-0.136029481887817	0.0454242639243603	-0.0759942606091499
0.850159406661987	-1.19871282577515	0.372884094715118	-0.135767161846161	0.0451404005289078	-0.0759204179048538
0.861384093761444	-1.20451426506042	0.370619833469391	-0.13592129945755	0.0449568554759026	-0.0758859440684319
0.852745652198792	-1.19948899745941	0.377043396234512	-0.13560625910759	0.044599324464798	-0.0758091583848
0.858669281005859	-1.2055070400238	0.368537217378616	-0.135799139738083	0.0445158965885639	-0.0757366418838501
0.855270326137543	-1.20047843456268	0.378559082746506	-0.135552570223808	0.044149998575449	-0.0755073428153992
0.863408744335175	-1.20458006858826	0.369252145290375	-0.135711997747421	0.0440731532871723	-0.07548838108778
0.854423820972443	-1.19995975494385	0.382571905851364	-0.135459259152412	0.0437389761209488	-0.0752567499876022
0.864491999149323	-1.20112204551697	0.370847165584564	-0.135611712932587	0.0434281788766384	-0.0753583014011383
0.856886804103851	-1.20072185993195	0.383746802806854	-0.1353909522295	0.0430833213031292	-0.0750147774815559
0.867504715919495	-1.2018301486969	0.378080934286118	-0.13554984331131	0.042850136756897	-0.0750701352953911
0.86292040348053	-1.20215535163879	0.391763716936111	-0.135411694645882	0.0425527542829514	-0.0748249217867851
0.866025388240814	-1.20355713367462	0.377342462539673	-0.135427549481392	0.042251892387867	-0.0748462155461311
0.858580231666565	-1.20174491405487	0.38852795958519	-0.13533416390419	0.0419570691883564	-0.0745774358510971
0.869251489639282	-1.20104348659515	0.386530131101608	-0.135400250554085	0.0417317673563957	-0.0745192542672157
0.86330646276474	-1.1992781162262	0.402789026498795	-0.13529197871685	0.0413388684391975	-0.0742596834897995
0.868069291114807	-1.20320868492126	0.388003796339035	-0.135375037789345	0.0411253646016121	-0.0743060931563377
0.864245116710663	-1.19757473468781	0.404901444911957	-0.135133564472198	0.0408292748034	-0.0738943070173264
0.871945381164551	-1.19682133197784	0.392094045877457	-0.135256394743919	0.0405594222247601	-0.0739897191524506
0.866974294185638	-1.20106744766235	0.410391747951508	-0.135239571332932	0.0402881465852261	-0.0736228749155998
0.868607044219971	-1.20074236392975	0.398170679807663	-0.135184705257416	0.0399754270911217	-0.0737082809209824
0.864847421646118	-1.20211338996887	0.414600193500519	-0.135190859436989	0.0398181490600109	-0.0734445825219154
0.870072185993195	-1.19941377639771	0.403891503810883	-0.135167881846428	0.0396084189414978	-0.0734820961952209
0.869564831256866	-1.20172560214996	0.419073075056076	-0.13510125875473	0.0393842943012714	-0.0732793435454369
0.873574316501617	-1.20184123516083	0.409220010042191	-0.135102495551109	0.039151206612587	-0.0733828619122505
0.868663966655731	-1.204745054245	0.422835916280746	-0.134984269738197	0.0388918332755566	-0.0730787590146065
0.876501441001892	-1.20618903636932	0.408249974250793	-0.135157078504562	0.038821142166853	-0.073150672018528
0.87311202287674	-1.20394456386566	0.419386059045792	-0.134920164942741	0.0385105460882187	-0.07294000685215
0.877127647399902	-1.21143579483032	0.417348057031631	-0.135042160749435	0.0384614504873753	-0.0729966759681702
0.8734210729599	-1.21180093288422	0.428118824958801	-0.134814724326134	0.03832633420825	-0.0728086978197098
0.88513308763504	-1.21365320682526	0.420956432819366	-0.134977266192436	0.0383455902338028	-0.0729013308882713
0.871657490730286	-1.21379494667053	0.434007853269577	-0.134823694825172	0.0382119007408619	-0.0727565959095955
0.880128920078278	-1.22055339813232	0.419984400272369	-0.134908393025398	0.0382638424634933	-0.0729164332151413
0.876560866832733	-1.2173660993576	0.432981044054031	-0.1346804946661	0.0381515696644783	-0.0727814137935638
0.886135697364807	-1.22362148761749	0.423651903867722	-0.134756252169609	0.0381310917437077	-0.0729167610406876
0.880644381046295	-1.22355568408966	0.430701494216919	-0.13454432785511	0.0379809439182281	-0.0728168711066246
0.887162029743195	-1.23132860660553	0.423342108726501	-0.134625852108002	0.0381701663136482	-0.0730060264468193
0.881315052509308	-1.22937774658203	0.429329186677933	-0.134434565901756	0.0381028428673744	-0.072904646396637
0.891111373901367	-1.23879730701447	0.42220675945282	-0.134551405906677	0.0383436754345894	-0.0730933398008347
0.883987367153168	-1.23558676242828	0.434903621673584	-0.134334519505501	0.0382118783891201	-0.073070652782917
0.889036893844604	-1.24167108535767	0.429188936948776	-0.134351074695587	0.0383696369826794	-0.07325629144907
0.882611036300659	-1.2430477142334	0.43685182929039	-0.134092062711716	0.0382439196109772	-0.0731818750500679
0.892129778862	-1.24687325954437	0.428048819303513	-0.134244903922081	0.0383646599948406	-0.0734484195709229
0.886240124702454	-1.24824118614197	0.438464611768723	-0.133964911103249	0.0382473133504391	-0.0733780637383461
0.889560163021088	-1.25321102142334	0.426257103681564	-0.134026035666466	0.0383055508136749	-0.073642373085022
0.883600652217865	-1.25760388374329	0.437637090682983	-0.133800387382507	0.0383425951004028	-0.0735882669687271
0.89311420917511	-1.26029992103577	0.426775217056274	-0.133924946188927	0.0383210256695747	-0.0739045366644859
0.882786571979523	-1.26188325881958	0.442547112703323	-0.133719280362129	0.0382644049823284	-0.0735985636711121
0.883504331111908	-1.25575768947601	0.426300972700119	-0.133648812770844	0.038241945207119	-0.0731004849076271
0.877293407917023	-1.25751876831055	0.439810693264008	-0.133549422025681	0.038148008286953	-0.0732583031058311
0.885649621486664	-1.27043426036835	0.421805560588837	-0.133673712611198	0.0380720905959606	-0.0744721740484238
0.886026442050934	-1.27295053005219	0.439537823200226	-0.133534878492355	0.0377652868628502	-0.0747253075242043
0.895461320877075	-1.2813583612442	0.427304655313492	-0.133711159229279	0.0377807468175888	-0.0748923569917679
0.889335513114929	-1.28099918365479	0.443316638469696	-0.133525058627129	0.0376078560948372	-0.0748287737369537
0.900500655174255	-1.28555297851563	0.434332579374313	-0.133697852492332	0.0376077555119991	-0.0752280503511429
0.89771044254303	-1.292729139328	0.440174251794815	-0.133685410022736	0.0373610742390156	-0.075263537466526
0.905749440193176	-1.29251599311829	0.437512576580048	-0.133832231163979	0.0372748337686062	-0.0755062997341156
0.899806022644043	-1.29271054267883	0.443527191877365	-0.133694663643837	0.0369626544415951	-0.0755858719348907
0.910666942596436	-1.29920208454132	0.440575450658798	-0.133916795253754	0.0369727648794651	-0.0758474692702293
0.89599072933197	-1.29510128498077	0.446354806423187	-0.133736342191696	0.0366242565214634	-0.0759456306695938
0.903171181678772	-1.29957795143127	0.442205280065537	-0.133987173438072	0.0365112014114857	-0.0761522799730301
0.897371649742126	-1.29742085933685	0.445141911506653	-0.133809357881546	0.0361991263926029	-0.0762357339262962
0.902414500713348	-1.30330121517181	0.449314326047897	-0.1340421885252	0.0361341573297977	-0.0763274878263474
0.894390225410461	-1.30202126502991	0.448740988969803	-0.133920267224312	0.0357488133013248	-0.0765451565384865
0.893224239349365	-1.30821669101715	0.45237609744072	-0.134053215384483	0.0356139242649078	-0.0765476003289223
0.898263394832611	-1.3045095205307	0.451892048120499	-0.133963838219643	0.0352826416492462	-0.0767157226800919
0.893827617168427	-1.30902123451233	0.468990087509155	-0.134032353758812	0.0349094979465008	-0.0766652747988701
0.893997728824615	-1.30555653572083	0.451522529125214	-0.134110763669014	0.0346845872700214	-0.0769160613417625
0.889851927757263	-1.31009387969971	0.462339729070663	-0.134008482098579	0.0343343652784824	-0.0768088698387146
0.895522117614746	-1.31128418445587	0.459106862545013	-0.134224951267242	0.0341118350625038	-0.0770672932267189
0.884400188922882	-1.30670750141144	0.465075612068176	-0.13405105471611	0.0337204299867153	-0.0769675225019455
0.893227398395538	-1.31212222576141	0.462953090667725	-0.134187281131744	0.0335507169365883	-0.0770018845796585
0.885062456130981	-1.30967938899994	0.467863082885742	-0.134051397442818	0.0332229137420654	-0.0769246891140938
0.888209998607636	-1.31065678596497	0.469509392976761	-0.134190797805786	0.0330703184008598	-0.07685886323452
0.884315013885498	-1.30559992790222	0.464274942874908	-0.134155198931694	0.0326908603310585	-0.0768311768770218
0.883101522922516	-1.31015837192535	0.47163999080658	-0.134115785360336	0.0325015336275101	-0.0766108781099319
0.884455502033234	-1.3081967830658	0.467163860797882	-0.13412207365036	0.032328549772501	-0.076533816754818
0.880999743938446	-1.30316662788391	0.47626057267189	-0.133997946977615	0.0320465676486492	-0.0762869492173195
0.887825310230255	-1.30413269996643	0.464562684297562	-0.134071096777916	0.0318478643894196	-0.0761911496520042
0.881729960441589	-1.29916989803314	0.47946435213089	-0.133882090449333	0.0315848626196384	-0.0759094059467316
0.890851318836212	-1.30035769939423	0.477566450834274	-0.134095817804337	0.0315387807786465	-0.0757727175951004
0.884866118431091	-1.29687178134918	0.476043492555618	-0.133853495121002	0.0311717037111521	-0.0755907297134399
0.887698829174042	-1.30143237113953	0.479903280735016	-0.133963510394096	0.0311689265072346	-0.0753496289253235
0.886525928974152	-1.29358756542206	0.478915691375732	-0.133767768740654	0.0309216231107712	-0.0751871913671494
0.894449472427368	-1.29566276073456	0.487216264009476	-0.133930087089539	0.0308548714965582	-0.074924424290657
0.895911157131195	-1.29361212253571	0.47467178106308	-0.133764952421188	0.0306701604276896	-0.0748466700315475
0.900135934352875	-1.2968897819519	0.481449544429779	-0.13365364074707	0.0305758286267519	-0.074470266699791
0.903836488723755	-1.29502022266388	0.479045748710632	-0.133705869317055	0.0305422674864531	-0.0744738802313805
0.900380492210388	-1.29371905326843	0.483439266681671	-0.133542388677597	0.0305393729358912	-0.074119046330452
0.903955459594727	-1.29356384277344	0.474078923463821	-0.133560553193092	0.0305071268230677	-0.0740426629781723
0.899899125099182	-1.2930566072464	0.478393852710724	-0.133368134498596	0.0305214282125235	-0.0737513527274132
0.908662676811218	-1.29105973243713	0.479693651199341	-0.133403569459915	0.0305575970560312	-0.0736428573727608
0.902666568756104	-1.29107534885406	0.476789265871048	-0.133250325918198	0.0305187068879604	-0.0735261142253876
0.905426144599915	-1.2927485704422	0.47677356004715	-0.133223816752434	0.0306232236325741	-0.0733585432171822
0.904155492782593	-1.29294312000275	0.476026713848114	-0.133111864328384	0.0306531917303801	-0.0733869671821594
0.905953764915466	-1.29169690608978	0.486235201358795	-0.133004248142242	0.0306940656155348	-0.0731594190001488
0.908803105354309	-1.29078137874603	0.472208499908447	-0.133007302880287	0.0307574551552534	-0.0732216760516167
0.904626131057739	-1.29230451583862	0.479603320360184	-0.132768645882607	0.0307640340179205	-0.0730304941534996
0.912179231643677	-1.29625844955444	0.479738593101501	-0.132901459932327	0.0309174247086048	-0.0730087831616402
0.908355951309204	-1.28988945484161	0.47406193614006	-0.132599174976349	0.0308677554130554	-0.0730077475309372
0.91284054517746	-1.29554080963135	0.478325605392456	-0.132577672600746	0.0310273375362158	-0.0728884562849998
0.913636326789856	-1.29354286193848	0.477078139781952	-0.132521614432335	0.0310012940317392	-0.0729514062404633
0.915346264839172	-1.29328501224518	0.489414572715759	-0.13248136639595	0.0311020985245705	-0.0728027522563934
0.916968882083893	-1.29551470279694	0.469311416149139	-0.132430851459503	0.031105337664485	-0.0729462280869484
0.91629821062088	-1.29637575149536	0.475727498531342	-0.132343336939812	0.0312073156237602	-0.0727514326572418
0.920819342136383	-1.29596197605133	0.46760755777359	-0.132304459810257	0.0312714502215385	-0.0728407800197601
0.914124846458435	-1.29287397861481	0.479485869407654	-0.132207944989204	0.0313003286719322	-0.0727218315005302
0.921174287796021	-1.29963779449463	0.470261931419373	-0.132246628403664	0.0314559675753117	-0.0728077813982964
0.913679957389832	-1.29282510280609	0.475629478693008	-0.13199844956398	0.0314444899559021	-0.072777546942234
0.919869065284729	-1.29893505573273	0.479236155748367	-0.132151827216148	0.0316072925925255	-0.0727779716253281
0.917527794837952	-1.29316389560699	0.467171609401703	-0.131857484579086	0.0315696932375431	-0.0729228779673576
0.914916455745697	-1.29697918891907	0.475212067365646	-0.131932437419891	0.0317132212221622	-0.0728084072470665
0.919792532920837	-1.29682755470276	0.464397013187408	-0.131865292787552	0.031794112175703	-0.0729821994900703
0.915620863437653	-1.2965384721756	0.474874287843704	-0.131761491298676	0.0318273901939392	-0.0729626417160034
0.918599367141724	-1.29648196697235	0.469753921031952	-0.131703391671181	0.0318498462438583	-0.0732223019003868
0.912504494190216	-1.29467725753784	0.474713206291199	-0.131552875041962	0.0318388305604458	-0.073128879070282
0.923361420631409	-1.29814541339874	0.46149218082428	-0.131715789437294	0.0319327898323536	-0.0733189284801483
0.911764621734619	-1.29605031013489	0.47286781668663	-0.13151590526104	0.0319461114704609	-0.0732525959610939
0.917239546775818	-1.29737901687622	0.457933098077774	-0.13154225051403	0.032044243067503	-0.0733810663223267
0.908870935440063	-1.29495906829834	0.472376883029938	-0.131329655647278	0.0321064032614231	-0.0732161924242973
0.915999889373779	-1.29489493370056	0.46020433306694	-0.131444305181503	0.0322401523590088	-0.0733869150280952
0.90682327747345	-1.29073023796082	0.463718175888062	-0.1311936378479	0.0321287922561169	-0.0733399093151093
0.90929102897644	-1.29717135429382	0.457394242286682	-0.13134229183197	0.0323771797120571	-0.0734655931591988
0.903225719928741	-1.28901076316833	0.460631400346756	-0.131024032831192	0.0323805101215839	-0.0735196024179459
0.910100340843201	-1.29593455791473	0.462133914232254	-0.131151914596558	0.0324740968644619	-0.0736386701464653
0.904086232185364	-1.2896546125412	0.454320549964905	-0.130956664681435	0.0324572958052158	-0.0737390294671059
0.903742969036102	-1.29236316680908	0.459354132413864	-0.130941808223724	0.0326086804270744	-0.0737032815814018
0.908364236354828	-1.29347550868988	0.455140799283981	-0.130899652838707	0.0326139032840729	-0.0739283189177513
0.900579512119293	-1.29219150543213	0.46430578827858	-0.130812674760818	0.0326841659843922	-0.0738038122653961
0.904290318489075	-1.29284954071045	0.450347125530243	-0.130829185247421	0.0328046791255474	-0.0740139782428741
0.899926483631134	-1.29221427440643	0.455774486064911	-0.130607143044472	0.0327907614409924	-0.0740062966942787
0.907042443752289	-1.29260098934174	0.450515329837799	-0.130764156579971	0.032955177128315	-0.0741636827588081
0.897542059421539	-1.29159390926361	0.459664046764374	-0.130550190806389	0.0329743437469006	-0.0741509422659874
0.902998745441437	-1.29329586029053	0.452968806028366	-0.130649536848068	0.0331770814955235	-0.0742625072598457
0.896737337112427	-1.29189372062683	0.448704779148102	-0.130438014864922	0.0331683568656445	-0.0743246003985405
0.899151504039764	-1.29401409626007	0.461052626371384	-0.130479753017426	0.0334012359380722	-0.0742679014801979
0.896652340888977	-1.29060435295105	0.447015255689621	-0.130372658371925	0.0334191247820854	-0.0744527950882912
0.895256280899048	-1.29288423061371	0.457892924547195	-0.130268737673759	0.03354462236166	-0.0743033587932587
0.894641041755676	-1.28534138202667	0.450633972883224	-0.130160793662071	0.0335088446736336	-0.0744532570242882
0.896002948284149	-1.28996384143829	0.457532405853271	-0.130248263478279	0.0336467660963535	-0.0743715316057205
0.894915878772736	-1.28606879711151	0.443751692771912	-0.130017250776291	0.0336459614336491	-0.0745813250541687
0.889752984046936	-1.29017210006714	0.454332053661346	-0.129925027489662	0.0338474623858929	-0.0744142979383469
0.895310461521149	-1.28757131099701	0.441196948289871	-0.129948139190674	0.0338924713432789	-0.0745770856738091
0.888340532779694	-1.28839516639709	0.453111410140991	-0.129812091588974	0.0339528322219849	-0.0744638741016388
0.892757296562195	-1.29241240024567	0.439579129219055	-0.129841759800911	0.0341032855212688	-0.0747270062565804
0.884098589420319	-1.28825688362122	0.453577518463135	-0.129671484231949	0.0341593325138092	-0.0745825842022896
0.890338778495789	-1.28839898109436	0.434774070978165	-0.129655912518501	0.0342569798231125	-0.0748409703373909
0.887897133827209	-1.28686225414276	0.451658099889755	-0.129516080021858	0.0343738608062267	-0.0747822448611259
0.89129251241684	-1.28740215301514	0.433987587690353	-0.129469245672226	0.0343034751713276	-0.0749814808368683
0.886377274990082	-1.28938972949982	0.450269728899002	-0.12928618490696	0.0343703888356686	-0.0749304369091988
0.893045127391815	-1.29225182533264	0.435046553611755	-0.129284873604774	0.0344323068857193	-0.0751014649868011
0.88378381729126	-1.2898256778717	0.446924209594727	-0.129145324230194	0.0344901941716671	-0.0749940350651741
0.893102884292603	-1.29136073589325	0.435309231281281	-0.129143998026848	0.0345511808991432	-0.0751408189535141
0.88605672121048	-1.2888149023056	0.442884713411331	-0.12888565659523	0.0345278866589069	-0.0751034021377563
0.894184947013855	-1.29209816455841	0.440245568752289	-0.129007264971733	0.0347327552735806	-0.075230285525322
0.886941015720367	-1.28947150707245	0.432687819004059	-0.128680154681206	0.0345449298620224	-0.0752472430467606
0.887787759304047	-1.29449427127838	0.444590628147125	-0.128701105713844	0.0348128005862236	-0.0752537921071053
0.889515042304993	-1.29029786586761	0.436035126447678	-0.128507360816002	0.0346262566745281	-0.0753553211688995
0.894766628742218	-1.29419469833374	0.436065137386322	-0.1285530179739	0.0346960090100765	-0.0753691717982292
0.890695095062256	-1.29021370410919	0.433761209249496	-0.128263637423515	0.0345699302852154	-0.0754438862204552
0.892826616764069	-1.29620337486267	0.438189506530762	-0.128252074122429	0.0346707366406918	-0.0753924548625946
0.892678439617157	-1.29452502727509	0.426450103521347	-0.128187477588654	0.034575380384922	-0.0754609033465385
0.895944237709045	-1.29647326469421	0.436760187149048	-0.12810868024826	0.0346910804510117	-0.0753824263811111
0.891764163970947	-1.29326939582825	0.424049735069275	-0.127920985221863	0.0345613919198513	-0.0754757672548294
0.893616378307343	-1.3004629611969	0.435617029666901	-0.127866372466087	0.034621849656105	-0.0753469094634056
0.896845638751984	-1.29656195640564	0.430335104465485	-0.127671673893929	0.034453671425581	-0.0753862336277962
0.898013353347778	-1.29675257205963	0.43969863653183	-0.12766095995903	0.0345390886068344	-0.0752500519156456
0.900207757949829	-1.29662752151489	0.422662496566772	-0.12749832868576	0.0343071520328522	-0.0753559321165085
0.901026248931885	-1.30131900310516	0.438258230686188	-0.127362370491028	0.0343791954219341	-0.0751790851354599
0.90874856710434	-1.29937648773193	0.428193062543869	-0.127357602119446	0.0342598222196102	-0.0752233192324638
0.905031502246857	-1.30029249191284	0.439660161733627	-0.127142548561096	0.0341723449528217	-0.0750146061182022
0.90842992067337	-1.30037927627563	0.42411345243454	-0.127118647098541	0.0343341007828712	-0.0751000344753265
0.906676232814789	-1.30096900463104	0.430027335882187	-0.12689870595932	0.0341754071414471	-0.0748442709445953
0.914581418037415	-1.30003976821899	0.420725166797638	-0.126928523182869	0.0342806987464428	-0.0748604908585548
0.90474808216095	-1.29765057563782	0.436626195907593	-0.12665319442749	0.0341897569596767	-0.0746793299913406
0.912598252296448	-1.29994988441467	0.420755684375763	-0.126688301563263	0.0342990309000015	-0.0746945291757584
0.906213164329529	-1.29555463790894	0.42826971411705	-0.126353934407234	0.0341781452298164	-0.0744357779622078
0.918071150779724	-1.29726469516754	0.417649835348129	-0.126418381929398	0.0342608280479908	-0.0744943618774414
0.911389887332916	-1.29661083221436	0.433452874422073	-0.126178070902824	0.0341991446912289	-0.0742378979921341
0.916972458362579	-1.29590630531311	0.414404779672623	-0.126267805695534	0.0341878607869148	-0.0742305889725685
0.911877751350403	-1.29570233821869	0.42121833562851	-0.125992238521576	0.0343096740543842	-0.073969341814518
0.921791791915894	-1.29586327075958	0.422188580036163	-0.126049861311913	0.0343358628451824	-0.0739843621850014
0.916763484477997	-1.29342603683472	0.43410062789917	-0.12588569521904	0.0342142209410667	-0.073760598897934
0.923158645629883	-1.29601395130157	0.419780254364014	-0.125937074422836	0.0343444682657719	-0.0737687721848488
0.920112252235413	-1.28947794437408	0.432472378015518	-0.125680774450302	0.0342229306697845	-0.073462188243866
0.933587074279785	-1.29386448860168	0.420194327831268	-0.125841572880745	0.0342540927231312	-0.0733849108219147
0.928659856319427	-1.29016292095184	0.426277190446854	-0.125565633177757	0.0340468995273113	-0.0730945318937302
0.937731802463531	-1.29336047172546	0.419239521026611	-0.125719651579857	0.0341808311641216	-0.073145866394043
0.933638453483582	-1.28750348091125	0.429038882255554	-0.125552281737328	0.0341058298945427	-0.0728464722633362
0.941527009010315	-1.29336082935333	0.422585666179657	-0.125728785991669	0.0342148877680302	-0.072836346924305
0.937313318252563	-1.28950297832489	0.427369594573975	-0.125539898872375	0.0340818800032139	-0.0727885514497757
0.945206701755524	-1.29587376117706	0.423803180456162	-0.125635623931885	0.0341405645012856	-0.0726377665996552
0.942091047763824	-1.28893220424652	0.425188690423965	-0.125445038080215	0.0340011306107044	-0.0725140571594238
0.951270580291748	-1.29407250881195	0.431833446025848	-0.125617623329163	0.0340582244098186	-0.0724303498864174
0.946708023548126	-1.28921031951904	0.427338838577271	-0.125453278422356	0.033857699483633	-0.0724419802427292
0.952122688293457	-1.29422581195831	0.434974431991577	-0.125528112053871	0.0339273251593113	-0.0722263157367706
0.954733312129974	-1.28891670703888	0.429068595170975	-0.125514566898346	0.0336930193006992	-0.0723523795604706
0.958191514015198	-1.29247689247131	0.436987191438675	-0.12562295794487	0.0337509959936142	-0.0721045210957527
0.958302021026611	-1.29052245616913	0.426148533821106	-0.125580549240112	0.0335788130760193	-0.0721349343657494
0.958321988582611	-1.29343700408936	0.442931741476059	-0.125617459416389	0.0336425714194775	-0.0719637200236321
0.9654461145401	-1.29109477996826	0.429669976234436	-0.125671148300171	0.0334965288639069	-0.0720351561903954
0.965195417404175	-1.29346477985382	0.450146108865738	-0.125782698392868	0.0333692841231823	-0.0718378946185112
0.968966901302338	-1.29137217998505	0.431259781122208	-0.125802874565125	0.0332110822200775	-0.0719755589962006
0.971095144748688	-1.29258060455322	0.447279691696167	-0.125827386975288	0.0331213213503361	-0.0718236789107323
0.978795886039734	-1.29491233825684	0.439276039600372	-0.125944629311562	0.0329666510224342	-0.0720687955617905
0.980237364768982	-1.29396057128906	0.451955497264862	-0.125938192009926	0.0327751636505127	-0.0719625800848007
0.986394464969635	-1.29889488220215	0.438441187143326	-0.126075401902199	0.0326571837067604	-0.0722394213080406
0.989135563373566	-1.30340659618378	0.449053347110748	-0.126078978180885	0.0325708128511906	-0.0721602439880371
0.991728007793427	-1.30329239368439	0.438568323850632	-0.126198902726173	0.0324672423303127	-0.0723692402243614
0.996208071708679	-1.30841100215912	0.457891702651978	-0.126271352171898	0.0323795862495899	-0.0723743140697479
0.996899545192719	-1.30986368656158	0.444778710603714	-0.126337721943855	0.032211672514677	-0.0726279690861702
0.997959554195404	-1.30941426753998	0.452882260084152	-0.126240983605385	0.0322125256061554	-0.0725654065608978
1.00852644443512	-1.31155121326447	0.445056468248367	-0.126422926783562	0.0320754870772362	-0.0728521272540092
1.00504612922668	-1.31328642368317	0.461666733026505	-0.126343905925751	0.0319414623081684	-0.0727331414818764
1.01329636573792	-1.3155175447464	0.44466832280159	-0.126422062516212	0.0319240428507328	-0.072971411049366
1.01118099689484	-1.31986033916473	0.460263073444366	-0.126407444477081	0.031863197684288	-0.072885774075985
1.01923596858978	-1.31692695617676	0.448061227798462	-0.126458197832108	0.0319329611957073	-0.0731472373008728
1.01403141021729	-1.32055854797363	0.464886069297791	-0.126402378082275	0.0319192782044411	-0.0731064453721046
1.02266371250153	-1.32018482685089	0.44873520731926	-0.126509219408035	0.0319181978702545	-0.073332354426384
1.0195552110672	-1.32280790805817	0.455662786960602	-0.126304969191551	0.0317993387579918	-0.0733522400259972
1.02925872802734	-1.33003747463226	0.455819666385651	-0.126534476876259	0.0319507829844952	-0.0735715851187706
1.0241516828537	-1.32362771034241	0.453453183174133	-0.126273706555367	0.0317474491894245	-0.0736821964383125
1.03303587436676	-1.33452451229095	0.454009801149368	-0.126416489481926	0.0319197438657284	-0.0739272832870483
1.0351402759552	-1.33256268501282	0.451674938201904	-0.126232653856277	0.031770434230566	-0.0740552991628647
1.04316008090973	-1.33796715736389	0.460395365953445	-0.126426368951797	0.0318546146154404	-0.074228011071682
1.03665781021118	-1.34059715270996	0.452597737312317	-0.126255184412003	0.0317340865731239	-0.0744498297572136
1.046670794487	-1.35061717033386	0.452975749969482	-0.126356288790703	0.0318725034594536	-0.0746094062924385
1.0459817647934	-1.35025727748871	0.445509314537048	-0.126162067055702	0.0317590571939945	-0.0747861713171005
1.05361914634705	-1.3566552400589	0.452310621738434	-0.126242503523827	0.0319424718618393	-0.0749094560742378
1.05582070350647	-1.35340940952301	0.446382910013199	-0.126058518886566	0.0317943468689919	-0.0751535817980766
1.05971574783325	-1.36181426048279	0.449225038290024	-0.126049965620041	0.0319703668355942	-0.075200043618679
1.06604433059692	-1.36377727985382	0.444963276386261	-0.125897243618965	0.0319948643445969	-0.0753832459449768
1.07097065448761	-1.36694157123566	0.449110269546509	-0.125832766294479	0.032102569937706	-0.0754506140947342
1.07353723049164	-1.37181866168976	0.43330055475235	-0.125675201416016	0.0320120379328728	-0.0756927132606506
1.07787764072418	-1.37867367267609	0.441294640302658	-0.125570237636566	0.0322940200567245	-0.0756481438875198
1.0810878276825	-1.37800168991089	0.42901673913002	-0.125418066978455	0.0324066877365112	-0.0759233087301254
1.08213984966278	-1.38378369808197	0.442162156105042	-0.125292062759399	0.0325090661644936	-0.0758453160524368
1.08767068386078	-1.38712275028229	0.426503151655197	-0.125129744410515	0.0326897837221622	-0.0761206746101379
1.0877628326416	-1.38723969459534	0.435584634542465	-0.124777942895889	0.0329286009073257	-0.076008565723896
1.09150457382202	-1.38712918758392	0.420681327581406	-0.124683551490307	0.0330655016005039	-0.0762045159935951
1.09285628795624	-1.39018392562866	0.428742319345474	-0.124473303556442	0.033228050917387	-0.0761671662330627
1.09497547149658	-1.39262688159943	0.413158893585205	-0.124233551323414	0.0333809591829777	-0.0763490945100784
1.09321415424347	-1.39251017570496	0.419020920991898	-0.123936787247658	0.0336216278374195	-0.0761304944753647
1.10044682025909	-1.39471435546875	0.406544595956802	-0.123842351138592	0.0339147374033928	-0.0762832537293434
1.09359443187714	-1.39662611484528	0.419385641813278	-0.123575456440449	0.0341206155717373	-0.0760595425963402
1.10028195381165	-1.39423668384552	0.397208780050278	-0.123317636549473	0.0342890955507755	-0.0762520655989647
1.09637594223022	-1.39530944824219	0.407018721103668	-0.122977122664452	0.0345209129154682	-0.0759659931063652
1.10192310810089	-1.39458894729614	0.398044556379318	-0.12291993945837	0.034749336540699	-0.0760496258735657
1.09544742107391	-1.39071238040924	0.403368920087814	-0.122526086866856	0.034833874553442	-0.0758285149931908
1.10061275959015	-1.39373791217804	0.38742408156395	-0.122427776455879	0.0350641198456287	-0.0758704394102097
1.09703028202057	-1.39097476005554	0.398236781358719	-0.122108660638332	0.0352253206074238	-0.0755833983421326
1.1020975112915	-1.39116156101227	0.384859442710876	-0.122173897922039	0.0354292280972004	-0.0755228996276855
1.09680771827698	-1.38774192333221	0.385273426771164	-0.121772609651089	0.0353840701282024	-0.0752628967165947
1.10073184967041	-1.39406251907349	0.373504489660263	-0.121839106082916	0.0357934087514877	-0.075244203209877
1.0946239233017	-1.38344442844391	0.379726380109787	-0.121541619300842	0.0357931666076183	-0.074944831430912
1.10359787940979	-1.38805115222931	0.380943149328232	-0.121605470776558	0.0359931737184525	-0.0748660862445831
1.09428739547729	-1.38017857074738	0.38118702173233	-0.121275722980499	0.0359663218259811	-0.0746047720313072
1.10018920898438	-1.38297307491302	0.373236179351807	-0.12128484249115	0.0361456908285618	-0.0744689106941223
1.09105265140533	-1.37773418426514	0.374250024557114	-0.12105255573988	0.0361983105540276	-0.0742173716425896
1.10195374488831	-1.37953412532806	0.373635321855545	-0.12119235098362	0.0363389141857624	-0.0740468204021454
1.09233129024506	-1.3719574213028	0.367865353822708	-0.120922058820724	0.0362815447151661	-0.0738473534584045
1.09655928611755	-1.37633609771729	0.371127218008041	-0.120992586016655	0.0364013016223907	-0.0735445320606232
1.09381890296936	-1.36910736560822	0.36721459031105	-0.120831802487373	0.0363792292773724	-0.0734095349907875
1.09279203414917	-1.36869716644287	0.372911751270294	-0.120945081114769	0.0365334860980511	-0.073237270116806
1.08743941783905	-1.36644649505615	0.361749202013016	-0.120733991265297	0.036491259932518	-0.0731427744030952
1.08539199829102	-1.36490523815155	0.372444212436676	-0.120803117752075	0.036603108048439	-0.0728685408830643
1.08523941040039	-1.35960757732391	0.357716113328934	-0.120719023048878	0.0365990921854973	-0.0728806331753731
1.08304309844971	-1.35639381408691	0.370947152376175	-0.120656460523605	0.0365785174071789	-0.0726697593927383
1.07863247394562	-1.357008934021	0.360952526330948	-0.120682522654533	0.0366216748952866	-0.0727029070258141
1.07269442081451	-1.35146164894104	0.367805659770966	-0.120465308427811	0.03659388422966	-0.0725316256284714
1.07579624652863	-1.35264849662781	0.364336460828781	-0.120662853121758	0.0366823077201843	-0.0725292861461639
1.06559526920319	-1.34681820869446	0.362884074449539	-0.120396189391613	0.0365313477814198	-0.0724896863102913
1.07003688812256	-1.34971559047699	0.372008085250854	-0.120540119707584	0.0366500690579414	-0.0724872201681137
1.06236982345581	-1.34582841396332	0.36163142323494	-0.120453387498856	0.0365143418312073	-0.0725233405828476
1.06851506233215	-1.34966611862183	0.36419540643692	-0.120566576719284	0.0365691892802715	-0.0725972875952721
1.05860567092896	-1.34846103191376	0.366854906082153	-0.120433047413826	0.0364401489496231	-0.0726768299937248
1.06191051006317	-1.35259771347046	0.365951478481293	-0.120526425540447	0.036601833999157	-0.072824202477932
1.05456697940826	-1.34534466266632	0.364930868148804	-0.120379485189915	0.0364292226731777	-0.0729792192578316
1.06169092655182	-1.35059690475464	0.368357092142105	-0.120580680668354	0.0364968776702881	-0.0731199607253075
1.05260264873505	-1.34661614894867	0.3661088347435	-0.120330922305584	0.0362540818750858	-0.0732158645987511
1.06041526794434	-1.35543143749237	0.357455044984818	-0.120522812008858	0.0364269278943539	-0.0734862387180328
1.05411660671234	-1.35256493091583	0.369242876768112	-0.120415166020393	0.036237571388483	-0.0735686421394348
1.06152069568634	-1.35949420928955	0.367544293403625	-0.120544075965881	0.0363013260066509	-0.0738412365317345
1.05219626426697	-1.35931706428528	0.372064799070358	-0.120380811393261	0.0362506397068501	-0.073971726000309
1.06049871444702	-1.36444735527039	0.367331713438034	-0.120447814464569	0.0362791493535042	-0.0741937384009361
1.05398881435394	-1.36333692073822	0.368100494146347	-0.120231866836548	0.036217987537384	-0.074333168566227
1.06069326400757	-1.36689341068268	0.370976895093918	-0.120448932051659	0.0363253206014633	-0.0745678022503853
1.05354297161102	-1.36621904373169	0.372880935668945	-0.120134681463242	0.0362380258738995	-0.0747680962085724
1.06260406970978	-1.37189376354218	0.369318604469299	-0.120233200490475	0.0363975949585438	-0.0749493762850761
1.05850875377655	-1.3705188035965	0.369121789932251	-0.120026454329491	0.0363305248320103	-0.0751517340540886
1.05978465080261	-1.3781327009201	0.366699784994125	-0.120140001177788	0.0364445745944977	-0.0752227678894997
1.05876064300537	-1.37909591197968	0.364166051149368	-0.12003093957901	0.0364778414368629	-0.075491689145565
1.05871105194092	-1.38581681251526	0.369195491075516	-0.119980558753014	0.0366518087685108	-0.075491763651371
1.06178605556488	-1.3843766450882	0.363539963960648	-0.119774110615253	0.036635871976614	-0.0757083594799042
1.0635871887207	-1.38954961299896	0.375460982322693	-0.119831547141075	0.0367429852485657	-0.0756939724087715
1.06412410736084	-1.38739407062531	0.362864851951599	-0.119708113372326	0.0367183685302734	-0.0758891329169273
1.06669008731842	-1.39183115959167	0.373907297849655	-0.119630858302116	0.0369112528860569	-0.0757941752672195
1.07113707065582	-1.3931850194931	0.36792778968811	-0.119519621133804	0.036896601319313	-0.0760173723101616
1.07236111164093	-1.39848959445953	0.37193688750267	-0.119481913745403	0.0369416512548923	-0.0759335309267044
1.0738662481308	-1.39982640743256	0.363072216510773	-0.119414620101452	0.0369159951806068	-0.0761303901672363
1.07545435428619	-1.40820825099945	0.371916055679321	-0.119358077645302	0.0371016636490822	-0.0759905427694321
1.08019316196442	-1.40894591808319	0.363197594881058	-0.119277358055115	0.0371370241045952	-0.0761973410844803
1.07864022254944	-1.41217732429504	0.369650900363922	-0.119325295090675	0.0372664146125317	-0.0761136338114738
1.07886946201324	-1.40979421138763	0.36467832326889	-0.119052901864052	0.0371150709688663	-0.0762511044740677
1.08531963825226	-1.41763710975647	0.365586251020432	-0.119074657559395	0.0372786745429039	-0.0761167481541634
1.08499670028687	-1.41382610797882	0.365057766437531	-0.118925131857395	0.0371433421969414	-0.0761952623724937
1.08775293827057	-1.41900277137756	0.37054854631424	-0.118978671729565	0.037246398627758	-0.0760056227445602
1.08835828304291	-1.41644549369812	0.363025605678558	-0.118897698819637	0.0371597968041897	-0.0760926902294159
1.09116387367249	-1.42401337623596	0.371533453464508	-0.118882238864899	0.0373113304376602	-0.0758784115314484
1.09320628643036	-1.42074036598206	0.358395099639893	-0.118708744645119	0.0371752455830574	-0.0759113430976868
1.09797489643097	-1.42370116710663	0.372061192989349	-0.118784874677658	0.0372083000838757	-0.0758081004023552
1.09579706192017	-1.41810286045074	0.367962032556534	-0.118562057614326	0.0369657576084137	-0.0757629424333572
1.10336971282959	-1.4233945608139	0.363905757665634	-0.118716776371002	0.0370803885161877	-0.0756987482309341
1.09788382053375	-1.41965448856354	0.368397027254105	-0.118499375879765	0.0369054414331913	-0.0755342841148376
1.10877776145935	-1.42644476890564	0.363261222839355	-0.11876767128706	0.0369889512658119	-0.0755347013473511
1.10213398933411	-1.42168319225311	0.374475359916687	-0.118494518101215	0.0367861539125443	-0.0752541795372963
1.10779225826263	-1.42394661903381	0.360820829868317	-0.118606969714165	0.0367915779352188	-0.0752711519598961
1.1036936044693	-1.42223703861237	0.372222602367401	-0.118473082780838	0.0365575104951859	-0.0749455913901329
1.1171110868454	-1.42419421672821	0.368501991033554	-0.118635907769203	0.036601547151804	-0.0748389214277267
1.10709536075592	-1.41857409477234	0.371836066246033	-0.118466332554817	0.0363713875412941	-0.0746216326951981
1.12203562259674	-1.42001128196716	0.362937062978745	-0.118638001382351	0.0362715646624565	-0.0745101422071457
1.1128386259079	-1.41811001300812	0.369308114051819	-0.118531748652458	0.0361198112368584	-0.0741867199540138
1.1256275177002	-1.41636490821838	0.368144780397415	-0.118637405335903	0.0362090468406677	-0.0740108788013458
1.11659526824951	-1.41255760192871	0.375037729740143	-0.118513122200966	0.0358259864151478	-0.073708564043045
1.12194883823395	-1.41642785072327	0.367494195699692	-0.118686057627201	0.0359783470630646	-0.0735468938946724
1.11805176734924	-1.40679883956909	0.378018856048584	-0.118436232209206	0.0357928685843945	-0.0732236206531525
1.1279045343399	-1.40944314002991	0.36517333984375	-0.118630781769753	0.0357471518218517	-0.0731155499815941
1.12242066860199	-1.4053567647934	0.37213796377182	-0.118513695895672	0.0355539247393608	-0.0727443993091583
1.12812507152557	-1.40730106830597	0.370180130004883	-0.118670545518398	0.0356498025357723	-0.072685606777668
1.12210488319397	-1.40379130840302	0.379519164562225	-0.118495456874371	0.0354933962225914	-0.0722783654928207
1.13058161735535	-1.40539121627808	0.365022957324982	-0.118712268769741	0.0356148034334183	-0.0721607655286789
1.12030649185181	-1.39789772033691	0.374600380659103	-0.118517726659775	0.0354993753135204	-0.0718883350491524
1.12570428848267	-1.40138328075409	0.366184175014496	-0.118730381131172	0.035520076751709	-0.0717431157827377
1.11953413486481	-1.39704346656799	0.377030670642853	-0.118469692766666	0.0354422442615032	-0.0714414641261101
1.12881994247437	-1.39743423461914	0.374245494604111	-0.11862875521183	0.0355904661118984	-0.0713067725300789
1.11934149265289	-1.39367389678955	0.379786312580109	-0.118469662964344	0.0353854708373547	-0.071067214012146
1.12613153457642	-1.3966224193573	0.369847446680069	-0.118684642016888	0.0355945490300655	-0.0709468275308609
1.12089598178864	-1.39182269573212	0.375097811222076	-0.118483647704124	0.0355817526578903	-0.0707060322165489
1.12846064567566	-1.39653038978577	0.371458530426025	-0.118641331791878	0.0356999635696411	-0.0706449672579765
1.12075877189636	-1.39368271827698	0.375617444515228	-0.118583343923092	0.0356112346053123	-0.0703913345932961
1.1226441860199	-1.39608013629913	0.373910456895828	-0.1186478510499	0.0359164327383041	-0.0703181177377701
1.12435340881348	-1.39066219329834	0.371271431446075	-0.118458904325962	0.0358633957803249	-0.0701433345675468
1.12856936454773	-1.39539301395416	0.376111418008804	-0.118652127683163	0.0360437594354153	-0.0700457543134689
1.12539112567902	-1.38760781288147	0.370191723108292	-0.118467330932617	0.0360594056546688	-0.0699610337615013
1.12933683395386	-1.39203584194183	0.370564997196198	-0.118604116141796	0.0363243706524372	-0.069814458489418
1.12685596942902	-1.38813614845276	0.365136981010437	-0.118407271802425	0.0363442786037922	-0.0697181522846222
1.13111400604248	-1.39347314834595	0.373369425535202	-0.118607297539711	0.0365359224379063	-0.0696589052677155
1.12260627746582	-1.39098250865936	0.364851862192154	-0.118392132222652	0.0365838073194027	-0.069715715944767
1.12940549850464	-1.39875066280365	0.366249322891235	-0.118497483432293	0.0369228571653366	-0.0696096196770668
1.12550938129425	-1.38997793197632	0.364081799983978	-0.118210956454277	0.0369750484824181	-0.069705031812191
1.12971580028534	-1.39637267589569	0.36421811580658	-0.118432022631168	0.0371903367340565	-0.0696510672569275
1.1244478225708	-1.39410197734833	0.354684203863144	-0.118216507136822	0.0371643155813217	-0.0697922110557556
1.12724113464355	-1.39491307735443	0.361373782157898	-0.118187345564365	0.0374159328639507	-0.069744847714901
1.12436556816101	-1.39221155643463	0.359143644571304	-0.118037961423397	0.0374160781502724	-0.0698786377906799
1.12956058979034	-1.40068340301514	0.360027581453323	-0.11814896017313	0.0376186296343803	-0.0698535516858101
1.12301409244537	-1.39643037319183	0.355742394924164	-0.117979876697063	0.0376283414661884	-0.069926343858242
1.12701499462128	-1.40444040298462	0.352825313806534	-0.118024803698063	0.0378884598612785	-0.0700003728270531
1.12146580219269	-1.39638459682465	0.362399280071259	-0.117843843996525	0.0378074198961258	-0.0700261741876602
1.12718403339386	-1.40169239044189	0.352889358997345	-0.117928892374039	0.0379011556506157	-0.0701863467693329
1.12093198299408	-1.39931464195251	0.357903182506561	-0.11773519217968	0.037775594741106	-0.0701677054166794
1.12663173675537	-1.40539073944092	0.356470882892609	-0.117898307740688	0.0379832535982132	-0.0702805146574974
1.12340080738068	-1.40079426765442	0.349590688943863	-0.117709636688232	0.03791169449687	-0.0703094154596329
1.12952208518982	-1.4073566198349	0.350982904434204	-0.117864474654198	0.0379107296466827	-0.0703530609607697
1.12082207202911	-1.40161693096161	0.347923696041107	-0.117680303752422	0.0379004776477814	-0.0704631060361862
1.12331914901733	-1.4071192741394	0.346745580434799	-0.117712520062923	0.0380326807498932	-0.070469856262207
1.12303495407104	-1.40008735656738	0.351762741804123	-0.117505580186844	0.03791593760252	-0.0704797878861427
1.12909841537476	-1.4019820690155	0.34845906496048	-0.117708399891853	0.0379941537976265	-0.0704939961433411
1.11875808238983	-1.39919674396515	0.345996797084808	-0.117455020546913	0.0378145612776279	-0.0704561397433281
1.12906205654144	-1.40160632133484	0.346342474222183	-0.117564260959625	0.0378816723823547	-0.0703562349081039
1.12376165390015	-1.39703249931335	0.340492099523544	-0.11730320751667	0.0377724803984165	-0.0702140927314758
1.13255774974823	-1.39809513092041	0.342690348625183	-0.11750490218401	0.0378602258861065	-0.0700656175613403
1.12474966049194	-1.39463400840759	0.341718345880508	-0.11725652217865	0.0376436412334442	-0.0698225572705269
1.12607371807098	-1.39456403255463	0.338659197092056	-0.117299325764179	0.037853728979826	-0.0695772916078568
1.12359189987183	-1.38308334350586	0.335450887680054	-0.117064416408539	0.0376959517598152	-0.0692585483193398
1.12894368171692	-1.38466191291809	0.346147507429123	-0.117157787084579	0.0376893766224384	-0.0687727257609367
1.12250888347626	-1.37333714962006	0.331589996814728	-0.116882607340813	0.0375756695866585	-0.0684875324368477
1.12582552433014	-1.37130236625671	0.331664562225342	-0.116866156458855	0.0376351065933704	-0.0678481534123421
1.12311732769012	-1.36486637592316	0.329944729804993	-0.11670433729887	0.0374964214861393	-0.0674913004040718
1.1225038766861	-1.36121809482574	0.332825750112534	-0.116680361330509	0.0375591143965721	-0.0668482258915901
1.11863100528717	-1.35515666007996	0.31794872879982	-0.116520181298256	0.0375189781188965	-0.0664402842521667
1.12003016471863	-1.35819876194	0.329615384340286	-0.116448633372784	0.0375814586877823	-0.0658257901668549
1.12149512767792	-1.34984850883484	0.319092810153961	-0.116278350353241	0.0375103242695332	-0.0654260665178299
1.11626863479614	-1.34755229949951	0.328709483146667	-0.116141080856323	0.0375408940017223	-0.0648579075932503
1.11245799064636	-1.34008264541626	0.313976466655731	-0.115952499210835	0.0374219827353954	-0.064624696969986
1.1154727935791	-1.34288036823273	0.326424241065979	-0.11583237349987	0.0375745072960854	-0.0640282183885574
1.11658084392548	-1.33441746234894	0.313081651926041	-0.11561618745327	0.0374441556632519	-0.0637918040156364
1.11018097400665	-1.33579325675964	0.320043623447418	-0.115471035242081	0.037521667778492	-0.0631894990801811
1.10797131061554	-1.32800698280334	0.307305127382278	-0.115291133522987	0.0375147350132465	-0.0629013031721115
1.10282444953918	-1.32662963867188	0.318523436784744	-0.115116454660892	0.0376460254192352	-0.0622515641152859
1.10101413726807	-1.31661081314087	0.304597795009613	-0.114908427000046	0.0376437306404114	-0.0618322752416134
1.09534311294556	-1.3142523765564	0.318781614303589	-0.114827789366245	0.0377211757004261	-0.0610859282314777
1.09194886684418	-1.30171096324921	0.300030827522278	-0.114653378725052	0.0377061069011688	-0.0605934038758278
1.08526623249054	-1.29329812526703	0.315787762403488	-0.114455409348011	0.0376399233937263	-0.059780552983284
1.08783316612244	-1.2867476940155	0.303836137056351	-0.114310242235661	0.0376722700893879	-0.0592003427445889
1.0788140296936	-1.27846086025238	0.310067474842072	-0.114218898117542	0.0376483127474785	-0.0584127008914948
1.07541537284851	-1.26600861549377	0.292147636413574	-0.114151008427143	0.0376112870872021	-0.0578409060835838
1.07204639911652	-1.25954735279083	0.304086208343506	-0.114016018807888	0.0375600717961788	-0.0568679645657539
1.0743066072464	-1.25063216686249	0.294813871383667	-0.114143766462803	0.0374544337391853	-0.0563361868262291
1.06218981742859	-1.23905730247498	0.305923908948898	-0.114055901765823	0.037353590130806	-0.0553916618227959
1.06278336048126	-1.23195171356201	0.290671616792679	-0.114070579409599	0.0372692458331585	-0.0548198968172073
1.05594718456268	-1.21721744537354	0.2985580265522	-0.113912425935268	0.0370806865394115	-0.0538941025733948
1.05676782131195	-1.21062684059143	0.29621148109436	-0.114133886992931	0.0369786620140076	-0.0532415769994259
1.04526817798615	-1.19671475887299	0.305755615234375	-0.113965637981892	0.0366827957332134	-0.0523979961872101
1.04559111595154	-1.19289541244507	0.299200743436813	-0.114159010350704	0.0365798957645893	-0.0517140105366707
1.03686952590942	-1.17645692825317	0.29769030213356	-0.114064231514931	0.0363002680242062	-0.0509719923138618
1.03347599506378	-1.17018091678619	0.306236177682877	-0.114303044974804	0.0361648872494698	-0.0502215921878815
1.02421057224274	-1.15970206260681	0.294317752122879	-0.114242203533649	0.0359271056950092	-0.0497090816497803
1.01548147201538	-1.15400648117065	0.305450111627579	-0.114340543746948	0.0357150100171566	-0.0489034317433834
1.01153445243835	-1.14161384105682	0.297905564308167	-0.114611737430096	0.0355984307825565	-0.0484742596745491
0.996476948261261	-1.13396656513214	0.312000393867493	-0.114544294774532	0.0353119298815727	-0.0477827303111553
0.999850511550903	-1.12683892250061	0.30106195807457	-0.114826127886772	0.0352042317390442	-0.0473328046500683
0.983807623386383	-1.11387205123901	0.315304279327393	-0.114802449941635	0.0349106937646866	-0.0466597341001034
0.985075891017914	-1.10967218875885	0.314580202102661	-0.115172632038593	0.0347993783652782	-0.0462075397372246
0.968096435070038	-1.09726083278656	0.312254250049591	-0.115157835185528	0.0344860516488552	-0.0456311628222466
0.964014649391174	-1.09515535831451	0.317311197519302	-0.115381270647049	0.0343545079231262	-0.0451601222157478
0.952085256576538	-1.08120083808899	0.319302529096603	-0.115409821271896	0.03403265401721	-0.0446750596165657
0.951901793479919	-1.07794213294983	0.322553753852844	-0.115790732204914	0.0339828357100487	-0.0441684126853943
0.939392626285553	-1.06890261173248	0.319674134254456	-0.115850642323494	0.03370101749897	-0.0439169406890869
0.931923866271973	-1.06405055522919	0.334025621414185	-0.116014018654823	0.0335439406335354	-0.0433244109153748
0.929909229278564	-1.05582392215729	0.321605890989304	-0.11630442738533	0.0334899351000786	-0.0430897101759911
0.916102945804596	-1.05088496208191	0.335023820400238	-0.116332434117794	0.0332070179283619	-0.0425166562199593
0.911402940750122	-1.04615390300751	0.329170227050781	-0.116611361503601	0.0333141088485718	-0.0422582738101482
0.896786451339722	-1.03762090206146	0.330866158008575	-0.11666651815176	0.033134326338768	-0.0418118126690388
0.891260743141174	-1.03504478931427	0.334071755409241	-0.116919927299023	0.0332143232226372	-0.0415127538144588
0.875462889671326	-1.02066457271576	0.336717158555985	-0.116855047643185	0.0330417864024639	-0.0411824621260166
0.865952849388123	-1.02000749111176	0.336163491010666	-0.117107920348644	0.0331289693713188	-0.0408823192119598
0.857258856296539	-1.01367974281311	0.33515676856041	-0.117110528051853	0.0331203527748585	-0.0406691990792751
0.853172361850739	-1.01402139663696	0.342112332582474	-0.117385618388653	0.0331133455038071	-0.0403072312474251
0.848749279975891	-1.01037263870239	0.334925293922424	-0.117403745651245	0.0330047085881233	-0.0400619655847549
0.850054383277893	-1.0093058347702	0.348840415477753	-0.117581836879253	0.0331278368830681	-0.0394829921424389
0.851139426231384	-1.00842308998108	0.339570462703705	-0.117722287774086	0.0331294015049934	-0.0392690077424049
0.845762372016907	-1.00899612903595	0.35319858789444	-0.117729306221008	0.0332160517573357	-0.0387229584157467
0.848134338855743	-1.00480437278748	0.330398172140121	-0.117717914283276	0.0334098935127258	-0.038755688816309
0.839988708496094	-1.00662350654602	0.34495422244072	-0.11766642332077	0.033620297908783	-0.0385199338197708
0.844330132007599	-1.00740051269531	0.338241845369339	-0.117788538336754	0.0339077115058899	-0.0386714302003384
0.831341803073883	-1.0019873380661	0.347780972719193	-0.117638722062111	0.0341816321015358	-0.0385766476392746
0.830844640731812	-0.997232377529144	0.330298721790314	-0.117698304355145	0.0345446579158306	-0.0387304835021496
0.822296857833862	-0.995741963386536	0.337074548006058	-0.117442712187767	0.0347534827888012	-0.0385440774261951
0.828273773193359	-0.994815111160278	0.32682591676712	-0.11764195561409	0.0351356752216816	-0.0386401824653149
0.817431211471558	-0.990496575832367	0.331365346908569	-0.11736311763525	0.0352349914610386	-0.0384858883917332
0.825175762176514	-0.99741405248642	0.322231978178024	-0.117450311779976	0.0356125347316265	-0.0385599918663502
0.821129679679871	-0.995625913143158	0.32140251994133	-0.117189757525921	0.0357541628181934	-0.0385699868202209
0.833174228668213	-1.00097501277924	0.315655738115311	-0.117364145815372	0.0360170900821686	-0.0386465340852737
0.827787935733795	-0.998560070991516	0.315952867269516	-0.117207229137421	0.0361083336174488	-0.0388537608087063
0.832316517829895	-1.01136302947998	0.315354287624359	-0.117283396422863	0.0364871323108673	-0.039055984467268
0.83369368314743	-1.01085186004639	0.308597505092621	-0.117128372192383	0.0365656800568104	-0.0393790751695633
0.836874008178711	-1.01849889755249	0.321016192436218	-0.117207787930965	0.0367564968764782	-0.039525892585516
0.839801907539368	-1.02246248722076	0.303229659795761	-0.117063470184803	0.0368396863341331	-0.0399976819753647
0.840697884559631	-1.02866995334625	0.31378161907196	-0.117053896188736	0.0370223149657249	-0.0400404036045074
0.847712695598602	-1.03123450279236	0.300945669412613	-0.117113128304482	0.0370599143207073	-0.0403855480253696
0.845557689666748	-1.03531038761139	0.304576575756073	-0.117028504610062	0.0371298268437386	-0.0404239259660244
0.854044258594513	-1.04382538795471	0.295130252838135	-0.117041766643524	0.0372632183134556	-0.0406742691993713
0.851244866847992	-1.04472148418427	0.298220723867416	-0.116798020899296	0.0372366607189178	-0.0406419560313225
0.862330317497253	-1.04864549636841	0.287578076124191	-0.117022424936295	0.037408247590065	-0.0408811271190643
0.858401000499725	-1.0497750043869	0.294253975152969	-0.11675401031971	0.0372235700488091	-0.0408646464347839
0.867824137210846	-1.05802226066589	0.286419868469238	-0.116853855550289	0.03742516040802	-0.0409089140594006
0.863391757011414	-1.05732142925262	0.289615124464035	-0.116566799581051	0.0373244807124138	-0.0409182868897915
0.876326382160187	-1.06523561477661	0.287127584218979	-0.116732589900494	0.0373998507857323	-0.0409481897950172
0.870762825012207	-1.06446611881256	0.287034273147583	-0.11643535643816	0.0372366681694984	-0.041016198694706
0.880583524703979	-1.07588994503021	0.28121942281723	-0.116523906588554	0.0373059213161469	-0.0409988090395927
0.879298865795136	-1.07398045063019	0.281318634748459	-0.116193808615208	0.0370579324662685	-0.0409851558506489
0.891328752040863	-1.08440518379211	0.281201630830765	-0.116305232048035	0.0370674394071102	-0.041000422090292
0.887040972709656	-1.08103609085083	0.2743901014328	-0.115904800593853	0.0368210151791573	-0.0410029068589211
0.898455679416656	-1.09394228458405	0.272477239370346	-0.115879312157631	0.0368694439530373	-0.0408671125769615
0.900109887123108	-1.09038972854614	0.267690658569336	-0.115562900900841	0.0366811938583851	-0.0407889522612095
0.905315458774567	-1.10058569908142	0.267786651849747	-0.11556550860405	0.0367402136325836	-0.0406381860375404
0.90474271774292	-1.09920537471771	0.264936238527298	-0.115165121853352	0.0365260057151318	-0.0405449084937572
0.911462903022766	-1.10674226284027	0.268819034099579	-0.11507160961628	0.0366323478519917	-0.040332306176424
0.914402842521667	-1.10534775257111	0.25634765625	-0.114755518734455	0.0364785380661488	-0.0402611531317234
0.9231898188591	-1.11074960231781	0.267983555793762	-0.114506766200066	0.0364461168646812	-0.0399987511336803
0.929747343063354	-1.11202776432037	0.247513979673386	-0.114170908927917	0.0363363362848759	-0.039984330534935
0.933983087539673	-1.11967825889587	0.258438467979431	-0.113907128572464	0.0363816320896149	-0.0395185202360153
0.942482352256775	-1.11620342731476	0.24845963716507	-0.113604545593262	0.0363478176295757	-0.0394429974257946
0.946479141712189	-1.12176811695099	0.255097538232803	-0.113214120268822	0.0364355109632015	-0.0390484370291233
0.950035929679871	-1.12263679504395	0.243109375238419	-0.112819492816925	0.0363743454217911	-0.0389177836477757
0.958175122737885	-1.12951982021332	0.246541097760201	-0.112524524331093	0.0365548767149448	-0.0385713018476963
0.962349712848663	-1.12751126289368	0.240296080708504	-0.112048208713531	0.0366351120173931	-0.0383843928575516
0.968971252441406	-1.13068914413452	0.248240128159523	-0.111756011843681	0.0367628037929535	-0.0379817895591259
0.97310745716095	-1.13202083110809	0.233093068003654	-0.111159190535545	0.0366325229406357	-0.0378335751593113
0.978364765644073	-1.13883781433105	0.236512616276741	-0.110785380005836	0.0368496775627136	-0.0373081229627132
0.986652076244354	-1.13873505592346	0.216223523020744	-0.110306344926357	0.03691740706563	-0.0372083447873592
0.988661646842957	-1.14624893665314	0.228283524513245	-0.109856337308884	0.0371316708624363	-0.036781333386898
0.995606660842896	-1.15128946304321	0.208037599921227	-0.10937225818634	0.0372838266193867	-0.0367439724504948
0.997255623340607	-1.15567779541016	0.217407837510109	-0.108866505324841	0.0376184657216072	-0.0363539233803749
1.00634551048279	-1.15660870075226	0.20666491985321	-0.108348831534386	0.0377574823796749	-0.0363089703023434
1.01112997531891	-1.16129386425018	0.213852316141129	-0.107882149517536	0.0380053669214249	-0.035936314612627
1.01711702346802	-1.16443645954132	0.201118737459183	-0.107284940779209	0.0382525771856308	-0.0359710603952408
1.0225213766098	-1.17193639278412	0.195571690797806	-0.106806494295597	0.0385759919881821	-0.035552654415369
1.02837598323822	-1.17063999176025	0.187734499573708	-0.106327682733536	0.0388415567576885	-0.035458829253912
1.03641736507416	-1.1739422082901	0.192891985177994	-0.105881124734879	0.039268683642149	-0.0351543538272381
1.03764700889587	-1.17149496078491	0.185119584202766	-0.105221964418888	0.0395063832402229	-0.0349159464240074
1.04542410373688	-1.17740941047668	0.177882924675941	-0.104862652719021	0.0400188826024532	-0.0345396362245083
1.0455117225647	-1.16996955871582	0.176270306110382	-0.104212209582329	0.0402463562786579	-0.0342840254306793
1.06265068054199	-1.17362201213837	0.173336580395699	-0.103960052132607	0.0405920594930649	-0.0339743122458458
1.05595338344574	-1.17023193836212	0.16861766576767	-0.1032550111413	0.0407731980085373	-0.0337243974208832
1.06956827640533	-1.17772936820984	0.157108396291733	-0.102912910282612	0.0411602854728699	-0.0334654562175274
1.0672732591629	-1.1766312122345	0.167740195989609	-0.102263733744621	0.0412284769117832	-0.0330927446484566
1.07949948310852	-1.17851758003235	0.149525851011276	-0.101998351514339	0.0416068695485592	-0.0330511555075645
1.07417690753937	-1.17453134059906	0.157803222537041	-0.10125020891428	0.0416659042239189	-0.0327731929719448
1.08174622058868	-1.17855870723724	0.140065804123878	-0.100859187543392	0.0418257862329483	-0.0328265205025673
1.08014678955078	-1.18079900741577	0.151076525449753	-0.100321747362614	0.0421081408858299	-0.0324693620204926
1.08495104312897	-1.1811283826828	0.128715395927429	-0.0999914184212685	0.0422953404486179	-0.0324806906282902
1.08433592319489	-1.18403494358063	0.145165756344795	-0.099735289812088	0.0425748787820339	-0.0320701152086258
1.08072113990784	-1.17625486850739	0.124714218080044	-0.0991227030754089	0.0426401346921921	-0.0318618938326836
1.08675229549408	-1.17856216430664	0.129432544112206	-0.0988538041710854	0.0428601242601871	-0.0314959622919559
1.07969415187836	-1.16767823696136	0.119102776050568	-0.0983376652002335	0.0429258905351162	-0.0311244186013937
1.0887805223465	-1.16877520084381	0.117530792951584	-0.0982973352074623	0.0430357716977596	-0.0307460092008114
1.07742309570313	-1.16411864757538	0.119174420833588	-0.0977971106767654	0.0429922491312027	-0.0303401779383421
1.08489060401917	-1.16520309448242	0.110730431973934	-0.0975868999958038	0.0432445183396339	-0.0300737284123898
1.07466077804565	-1.15458691120148	0.122781917452812	-0.097010537981987	0.0430760160088539	-0.0295624919235706
1.08265960216522	-1.15336966514587	0.114601172506809	-0.09690872579813	0.043047696352005	-0.02942387573421
1.0706707239151	-1.14994537830353	0.123150587081909	-0.0964917838573456	0.0428105741739273	-0.0288532227277756
1.07489395141602	-1.14411330223083	0.106464192271233	-0.0962284803390503	0.0427587367594242	-0.0287055782973766
1.06681430339813	-1.14462912082672	0.119950599968433	-0.0959243848919868	0.0425820089876652	-0.0282200314104557
1.06922364234924	-1.14186501502991	0.110299721360207	-0.0957286804914474	0.0425303354859352	-0.0280311219394207
1.05993723869324	-1.1369377374649	0.129093274474144	-0.0955041572451591	0.0423276573419571	-0.0275672562420368
1.05923497676849	-1.12921297550201	0.113589264452457	-0.095315083861351	0.0420961789786816	-0.0273826625198126
1.05267131328583	-1.12559604644775	0.122212000191212	-0.0950769484043121	0.0419160239398479	-0.0268220510333776
1.05468809604645	-1.12089669704437	0.118371017277241	-0.0949571803212166	0.041644562035799	-0.0266036801040173
1.05073618888855	-1.11642253398895	0.129765540361404	-0.0948093682527542	0.0413489043712616	-0.0260552261024714
1.0460706949234	-1.11130142211914	0.122275687754154	-0.094558022916317	0.0409581176936626	-0.0258068460971117
1.04401922225952	-1.11237001419067	0.130317538976669	-0.0944640934467316	0.0408065691590309	-0.025316197425127
1.04188740253448	-1.10221600532532	0.131048321723938	-0.0942407920956612	0.0403184667229652	-0.0250726006925106
1.04266691207886	-1.10187482833862	0.136958613991737	-0.0942292958498001	0.0400825068354607	-0.0247397813946009
1.03717160224915	-1.09253668785095	0.143135145306587	-0.0938740745186806	0.039466705173254	-0.0245285052806139
1.0425066947937	-1.09747397899628	0.139574751257896	-0.0939242169260979	0.0391905605792999	-0.0243008248507977
1.03320837020874	-1.08834600448608	0.148770734667778	-0.0935720801353455	0.0387567766010761	-0.0239743292331696
1.04163253307343	-1.09017872810364	0.145762324333191	-0.0936561897397041	0.0385470762848854	-0.0237741395831108
1.0305118560791	-1.08447003364563	0.15907122194767	-0.0933618992567062	0.0380941331386566	-0.0235134232789278
1.03365838527679	-1.08395540714264	0.146868333220482	-0.0932208523154259	0.0379346497356892	-0.0233580078929663
1.02748036384583	-1.07592844963074	0.16148453950882	-0.0929800644516945	0.0375134199857712	-0.0230326615273952
1.03857672214508	-1.07333767414093	0.1486846357584	-0.0929588153958321	0.0372025221586227	-0.0229549948126078
1.03100502490997	-1.07237124443054	0.170343354344368	-0.0927685350179672	0.0369558893144131	-0.0224787835031748
1.0337541103363	-1.07000017166138	0.156308576464653	-0.0925627201795578	0.0366931483149529	-0.0225075781345367
1.03280663490295	-1.06983053684235	0.174748823046684	-0.0924307703971863	0.0365812107920647	-0.0222055502235889
1.03693270683289	-1.06405961513519	0.169562846422195	-0.0920570269227028	0.0362812168896198	-0.0221615731716156
1.04297661781311	-1.06773662567139	0.179642960429192	-0.0920144394040108	0.0361400507390499	-0.0220776665955782
1.03938889503479	-1.06195366382599	0.17844457924366	-0.0915883779525757	0.0358940623700619	-0.0219805855304003
1.04744911193848	-1.06858420372009	0.173459365963936	-0.0915195718407631	0.0360193103551865	-0.0220077335834503
1.04066944122314	-1.06289446353912	0.183443918824196	-0.0910388454794884	0.0359223335981369	-0.0218866616487503
1.05064129829407	-1.06754779815674	0.175678178668022	-0.0910906866192818	0.0359649136662483	-0.0219330098479986
1.0461665391922	-1.0619295835495	0.190235629677773	-0.0905753001570702	0.0360013581812382	-0.0217194631695747
1.05682563781738	-1.06392240524292	0.176777601242065	-0.0904302075505257	0.0360058806836605	-0.0218557361513376
1.05297207832336	-1.06647038459778	0.190025046467781	-0.0901214331388474	0.0361194536089897	-0.0215824469923973
1.05868887901306	-1.06823897361755	0.171159282326698	-0.0899182632565498	0.0362639538943768	-0.0216266699135304
1.06091511249542	-1.06685161590576	0.185994237661362	-0.0897112265229225	0.0365097410976887	-0.0214192364364862
1.05878758430481	-1.06210482120514	0.178735479712486	-0.0892824232578278	0.0366017445921898	-0.021423302590847
1.06483769416809	-1.06943702697754	0.185875982046127	-0.0890520364046097	0.0368758104741573	-0.0212784390896559
1.06370985507965	-1.06420195102692	0.180627599358559	-0.0886084660887718	0.0369945243000984	-0.0211911648511887
1.07070302963257	-1.0713142156601	0.178587794303894	-0.0885884687304497	0.037286251783371	-0.0211633685976267
1.06256806850433	-1.06915330886841	0.178848758339882	-0.0880846977233887	0.0373674258589745	-0.0210221465677023
1.06960427761078	-1.07256948947906	0.176781326532364	-0.0879998803138733	0.037709679454565	-0.0210974402725697
1.0663024187088	-1.06954967975616	0.187213614583015	-0.0875663086771965	0.03779087215662	-0.0208467748016119
1.07206451892853	-1.07187640666962	0.177960112690926	-0.0872322991490364	0.0378635637462139	-0.0209818389266729
1.06908130645752	-1.07697975635529	0.185029998421669	-0.0870458483695984	0.0380694083869457	-0.0208098571747541
1.06779360771179	-1.0766783952713	0.175176948308945	-0.0866843014955521	0.0380623415112495	-0.0209212899208069
1.07076096534729	-1.08171582221985	0.184299394488335	-0.0865554437041283	0.0382626317441463	-0.0207914542406797
1.06515407562256	-1.07736480236053	0.185205072164536	-0.0861319005489349	0.038158692419529	-0.0207888782024384
1.07294929027557	-1.08148491382599	0.187917426228523	-0.086070217192173	0.0382390804588795	-0.0207845773547888
1.0670177936554	-1.07670176029205	0.188753366470337	-0.0855819284915924	0.0379789918661118	-0.0207675248384476
1.07657277584076	-1.08217656612396	0.188618525862694	-0.0854915902018547	0.0380098223686218	-0.0207894891500473
1.06809401512146	-1.08383500576019	0.193669021129608	-0.0850860550999641	0.0378302447497845	-0.0206694174557924
1.07923328876495	-1.0897970199585	0.189817935228348	-0.0850664377212524	0.03781758248806	-0.0207852609455585
1.07017743587494	-1.08568143844604	0.209596037864685	-0.0846946686506271	0.0374445840716362	-0.0206128880381584
1.0777496099472	-1.08547103404999	0.197677403688431	-0.0844614505767822	0.0372063182294369	-0.0207944456487894
1.07556903362274	-1.08497738838196	0.217502504587173	-0.0840846598148346	0.0368207767605782	-0.0205538142472506
1.08365964889526	-1.08463525772095	0.206781268119812	-0.0840454325079918	0.0364835150539875	-0.0207442920655012
1.08075320720673	-1.0888899564743	0.225347146391869	-0.0837407186627388	0.0361071266233921	-0.0206105969846249
1.08396804332733	-1.09083962440491	0.217243805527687	-0.083476647734642	0.0356777161359787	-0.0208496898412704
1.08566391468048	-1.09293401241302	0.241134151816368	-0.0832478851079941	0.0353257060050964	-0.0207095425575972
1.08878111839294	-1.09084796905518	0.232017993927002	-0.0829088240861893	0.0347578190267086	-0.0209466312080622
1.09180533885956	-1.09230387210846	0.253378748893738	-0.0827656462788582	0.0342744141817093	-0.0209633111953735
1.09686601161957	-1.0904141664505	0.246073514223099	-0.0823146924376488	0.0335831493139267	-0.021177776157856
1.10165274143219	-1.09831035137177	0.257804781198502	-0.0821946859359741	0.0331158377230167	-0.0211153216660023
1.10282707214355	-1.09724509716034	0.259049952030182	-0.0818512886762619	0.0325747802853584	-0.021314837038517
1.10747730731964	-1.10172188282013	0.274330854415894	-0.0815726220607758	0.0320715345442295	-0.0213315766304731
1.11105024814606	-1.09861171245575	0.268050849437714	-0.0812233090400696	0.0313370823860168	-0.0214736610651016
1.11468708515167	-1.10368800163269	0.284658581018448	-0.0809929668903351	0.0309249516576529	-0.0213512573391199
1.11926603317261	-1.095982670784	0.279132395982742	-0.0805826485157013	0.0302430652081966	-0.0214650947600603
1.1278680562973	-1.09630310535431	0.293258845806122	-0.080367885529995	0.0297949034720659	-0.021328317001462
1.12809002399445	-1.09193336963654	0.288320153951645	-0.0798718333244324	0.0290310624986887	-0.0213395915925503
1.13832628726959	-1.10074484348297	0.298080265522003	-0.0797717720270157	0.0287269521504641	-0.0211311150342226
1.1373690366745	-1.09382033348083	0.298508197069168	-0.079264223575592	0.0281137656420469	-0.0209483876824379
1.15124273300171	-1.09388136863708	0.303765833377838	-0.0791973397135735	0.0277864541858435	-0.0207749363034964
1.147416472435	-1.085169672966	0.306507140398026	-0.0786749124526978	0.0271934699267149	-0.0204526707530022
1.15988671779633	-1.08910512924194	0.307423651218414	-0.0784972906112671	0.0269618071615696	-0.0201669204980135
1.16042375564575	-1.07717335224152	0.308099806308746	-0.077971339225769	0.0264751706272364	-0.0197052601724863
1.17204689979553	-1.07329845428467	0.3015116751194	-0.0778379738330841	0.0261698085814714	-0.01935132779181
1.16993176937103	-1.06967687606812	0.308540105819702	-0.0774259269237518	0.0258137546479702	-0.0186732690781355
1.18068897724152	-1.06648743152618	0.298634439706802	-0.0772139802575111	0.025657432153821	-0.0182226803153753
1.17704093456268	-1.05293381214142	0.304898738861084	-0.0766822770237923	0.0253044217824936	-0.0174374282360077
1.18851411342621	-1.0491818189621	0.296885430812836	-0.0765317305922508	0.025249982252717	-0.0168828200548887
1.18622016906738	-1.04069745540619	0.305089265108109	-0.0759455859661102	0.0249716509133577	-0.0159466899931431
1.19449281692505	-1.03640270233154	0.282665342092514	-0.0756526216864586	0.0248683523386717	-0.0153758181259036
1.19037079811096	-1.02921843528748	0.290136188268662	-0.075225792825222	0.0247593857347965	-0.0143424645066261
1.20265781879425	-1.0247985124588	0.282372683286667	-0.0750958099961281	0.0247980207204819	-0.0135987987741828
1.19338929653168	-1.01939737796783	0.279733002185822	-0.0745789930224419	0.0246910024434328	-0.0126302689313889
1.2015233039856	-1.01498651504517	0.267082244157791	-0.0743231847882271	0.0249197836965322	-0.0118464911356568
1.19536423683167	-1.01099717617035	0.268753439188004	-0.073757641017437	0.0248658172786236	-0.0108127174898982
1.20179283618927	-1.00658011436462	0.25840562582016	-0.0736137628555298	0.0251095127314329	-0.00999666564166546
1.1911735534668	-0.995941281318665	0.255245417356491	-0.0729948282241821	0.0250783115625381	-0.00898340810090303
1.20033609867096	-1.00191307067871	0.236357405781746	-0.0727650672197342	0.0253353528678417	-0.0085538886487484
1.19635081291199	-1.0015960931778	0.248118117451668	-0.0723670497536659	0.0255397222936153	-0.00767276901751757
1.20558559894562	-0.990530550479889	0.232360452413559	-0.072123184800148	0.0259287767112255	-0.00656262785196304
1.19018971920013	-0.985781729221344	0.236206591129303	-0.0716004818677902	0.0261354055255651	-0.00514635164290667
1.18314492702484	-0.982760787010193	0.206942707300186	-0.0711140036582947	0.0264876317232847	-0.0043508717790246
1.17355144023895	-0.977515757083893	0.216593503952026	-0.0705976933240891	0.0267424155026674	-0.00336486310698092
1.16201853752136	-0.970609486103058	0.195635303854942	-0.0701340585947037	0.0268210712820292	-0.00291102519258857
1.15507543087006	-0.96809321641922	0.192677825689316	-0.0696569532155991	0.0270193815231323	-0.00228290096856654
1.13415157794952	-0.965574681758881	0.181773230433464	-0.0690274015069008	0.0270919390022755	-0.00188122619874775
1.12444937229156	-0.969990432262421	0.180008769035339	-0.0687070935964584	0.0273367557674646	-0.00139630516059697
1.09790945053101	-0.961063265800476	0.183813109993935	-0.0679614022374153	0.0271529704332352	-0.000892304873559624
1.09026765823364	-0.963029444217682	0.192107155919075	-0.0677939057350159	0.0269122757017612	-0.000554070516955107
1.07510244846344	-0.963277637958527	0.194387853145599	-0.0671417713165283	0.0264954790472984	-0.000103626007330604
1.08395707607269	-0.978189826011658	0.160088926553726	-0.0666943863034248	0.0262767225503922	-0.000101201061625034
1.07216322422028	-0.986743092536926	0.162617012858391	-0.0660954043269157	0.0258051715791225	0.000266932707745582
1.0621463060379	-0.97779381275177	0.158877968788147	-0.0656967982649803	0.0250602532178164	0.000411195971537381
1.06811499595642	-0.990198254585266	0.177227020263672	-0.0655655562877655	0.0245601218193769	0.00042591939563863
1.06393897533417	-0.989094972610474	0.172511175274849	-0.0653139427304268	0.0238585323095322	0.000492087448947132
1.07500851154327	-1.00268280506134	0.171716183423996	-0.0650613829493523	0.0235929936170578	0.00102515029720962
1.06302750110626	-1.00388622283936	0.168488994240761	-0.0643756538629532	0.0228220466524363	0.00161468400619924
1.06465923786163	-1.01195585727692	0.151952654123306	-0.0638429895043373	0.0225387718528509	0.00187678495422006
1.04675281047821	-0.997471988201141	0.164499938488007	-0.0632040277123451	0.0217705946415663	0.00237110513262451
1.05002331733704	-0.998605668544769	0.153026953339577	-0.0628251880407333	0.0212992504239082	0.0026128520257771
1.03863191604614	-0.999685764312744	0.159629717469215	-0.0621994063258171	0.0207562446594238	0.0031273786444217
1.04330396652222	-0.995583653450012	0.15155266225338	-0.0618068017065525	0.0200756005942822	0.00330578139983118
1.0510790348053	-1.00725078582764	0.161833256483078	-0.0612944252789021	0.0198806673288345	0.00361641868948936
1.04995167255402	-1.01095867156982	0.147197008132935	-0.0604841224849224	0.0194082111120224	0.00359437009319663
1.05992341041565	-1.02144348621368	0.140061780810356	-0.0600780658423901	0.0192690752446651	0.00362474261783063
1.05591440200806	-1.01104164123535	0.149154797196388	-0.0592788830399513	0.018891129642725	0.00407419493421912
1.0723797082901	-1.01837742328644	0.143557175993919	-0.0588024966418743	0.0187547579407692	0.00430079083889723
1.06571626663208	-1.02549576759338	0.148522362112999	-0.0578893385827541	0.0186966080218554	0.00479704281315207
1.0744616985321	-1.02215206623077	0.12165679037571	-0.0571822300553322	0.0186835844069719	0.00481820572167635
1.07152128219604	-1.0351425409317	0.128819987177849	-0.0563904382288456	0.018820695579052	0.00520803453400731
1.06869900226593	-1.02714717388153	0.117227889597416	-0.0554772764444351	0.0187126379460096	0.00538814486935735
1.07311749458313	-1.02881181240082	0.12138906121254	-0.0548470392823219	0.0188676603138447	0.00572896935045719
1.05983996391296	-1.02532613277435	0.113655753433704	-0.0538151524960995	0.0189322382211685	0.00630502728745341
1.06778311729431	-1.02966511249542	0.105272501707077	-0.0530445165932179	0.019109845161438	0.00680276658385992
1.06678688526154	-1.03321707248688	0.110833093523979	-0.0519258864223957	0.0191364642232656	0.00733294989913702
1.0741993188858	-1.03802239894867	0.0966675281524658	-0.051061324775219	0.0191195420920849	0.00739544071257114
1.08442151546478	-1.04375231266022	0.097062923014164	-0.0503847673535347	0.01946453563869	0.00764383701607585
1.07835412025452	-1.04113590717316	0.0944209173321724	-0.0493758358061314	0.0197112560272217	0.00803978554904461
1.08445680141449	-1.03957104682922	0.0896916091442108	-0.048630204051733	0.0198099408298731	0.00843788310885429
1.08281171321869	-1.04161059856415	0.093903124332428	-0.0476104989647865	0.0199777167290449	0.00901060458272696
1.07269203662872	-1.04492282867432	0.0803394243121147	-0.0466798394918442	0.0200722869485617	0.00889735296368599
1.06341481208801	-1.04885590076447	0.0954694449901581	-0.0459826663136482	0.0201558955013752	0.00915796868503094
1.04824566841125	-1.04786539077759	0.0955711677670479	-0.044782355427742	0.0200058482587337	0.00924776960164309
1.05446660518646	-1.05614185333252	0.0678128078579903	-0.0438579507172108	0.0200550369918346	0.00918779149651527
1.04192972183228	-1.057657122612	0.0807220265269279	-0.0428943932056427	0.0200414452701807	0.0095778638496995
1.02292656898499	-1.05017149448395	0.0815976709127426	-0.0418737232685089	0.0198241174221039	0.0095378402620554
1.02236723899841	-1.06806027889252	0.0852709040045738	-0.0412691086530685	0.0196574814617634	0.00855299271643162
1.02374315261841	-1.08687376976013	0.100265234708786	-0.0401750616729259	0.0192036237567663	0.00930482242256403
1.0421484708786	-1.08708560466766	0.0847348347306252	-0.0394871644675732	0.0188263207674026	0.0101012941449881
1.05104351043701	-1.08343398571014	0.0945925712585449	-0.0387811660766602	0.0189633648842573	0.0108987241983414
1.04990446567535	-1.07921993732452	0.105058573186398	-0.0378038324415684	0.0186668504029512	0.0109629388898611
1.0620185136795	-1.08445870876312	0.0915796011686325	-0.0374236255884171	0.0188471898436546	0.0110856117680669
1.05833840370178	-1.0896852016449	0.108152985572815	-0.0368653424084187	0.0189909152686596	0.0112422397360206
1.04612529277802	-1.08940768241882	0.101352050900459	-0.0357394628226757	0.0189087931066751	0.0110779432579875
1.05306398868561	-1.09592437744141	0.0856844186782837	-0.0349577143788338	0.0189743917435408	0.0106966197490692
1.04815685749054	-1.10216116905212	0.104641273617744	-0.0341872572898865	0.0187920536845922	0.0110418675467372
1.04443228244781	-1.09035658836365	0.0992619693279266	-0.0331467054784298	0.018528513610363	0.0118946088477969
1.0362902879715	-1.07097434997559	0.11529765278101	-0.0325003378093243	0.018423018977046	0.013210135512054
1.01811194419861	-1.07055854797363	0.129444107413292	-0.0314402692019939	0.0180561393499374	0.0124503327533603
1.02122330665588	-1.07776021957397	0.116339601576328	-0.0306349769234657	0.0179547537118196	0.012054537422955
1.03956985473633	-1.07531523704529	0.129454284906387	-0.0299431756138802	0.0180185083299875	0.0136609375476837
1.04700887203217	-1.04400944709778	0.148884505033493	-0.0288104172796011	0.017283258959651	0.0172537509351969
1.07680988311768	-1.02741146087646	0.134382486343384	-0.028200551867485	0.0169685166329145	0.0208766832947731
1.10870730876923	-0.998318254947662	0.140788242220879	-0.0276329983025789	0.0172606650739908	0.0257287044078112
1.11578798294067	-0.961403012275696	0.137714087963104	-0.0268443562090397	0.0172131415456533	0.030052313581109
1.14319431781769	-0.937847793102264	0.10948071628809	-0.0264512691646814	0.0173069778829813	0.0336792506277561
1.16707062721252	-0.920575499534607	0.103021211922169	-0.0261853951960802	0.0178716294467449	0.0369830243289471
1.18706369400024	-0.909758865833282	0.105188086628914	-0.0257476922124624	0.0181541070342064	0.0396845676004887
1.19533908367157	-0.892559051513672	0.0977928042411804	-0.0252650994807482	0.0187568198889494	0.0420415960252285
1.20930504798889	-0.871960043907166	0.0788946822285652	-0.0249619912356138	0.0193919148296118	0.0439096838235855
1.21516036987305	-0.863762974739075	0.0674156695604324	-0.0244927685707808	0.0200469233095646	0.0455693155527115
1.200599193573	-0.849450349807739	0.0662904530763626	-0.0237223543226719	0.0207494180649519	0.0471850447356701
1.18611371517181	-0.825241446495056	0.0411531217396259	-0.0226089768111706	0.0211768504232168	0.0483246594667435
1.17806124687195	-0.823929905891418	0.00329841230995953	-0.0216462165117264	0.021809408441186	0.0490040443837643
1.16591382026672	-0.813472807407379	-0.00784319173544645	-0.0208128895610571	0.0225182082504034	0.0496425479650497
1.15947341918945	-0.809431374073029	-0.00930309016257524	-0.0198890641331673	0.022895697504282	0.0504089221358299
1.14099621772766	-0.805752158164978	-0.00287378206849098	-0.0189081784337759	0.0231928303837776	0.050892997533083
1.13282597064972	-0.792492747306824	-0.0237444564700127	-0.0177893880754709	0.0232419278472662	0.0513154380023479
1.12372732162476	-0.791648864746094	-0.0390266962349415	-0.0170888043940067	0.0235749799758196	0.0515851862728596
1.12276077270508	-0.781398475170136	-0.0580380335450172	-0.0163961462676525	0.0237417947500944	0.0520221330225468
1.11079585552216	-0.778912365436554	-0.0562171190977097	-0.0159211345016956	0.0240745432674885	0.0526303611695766
1.10040676593781	-0.767126142978668	-0.0545147098600864	-0.0154206175357103	0.0239818282425404	0.0532013811171055
1.0824693441391	-0.758548259735107	-0.0470941364765167	-0.0150814643129706	0.0240375865250826	0.0538054928183556
1.07079696655273	-0.737074255943298	-0.0591168254613876	-0.0145275415852666	0.0238201506435871	0.05418711155653
1.07042741775513	-0.736280918121338	-0.070902407169342	-0.0142896734178066	0.0239123478531837	0.0545000061392784
1.06437170505524	-0.728463232517242	-0.0772581100463867	-0.0138677759096026	0.0239316765218973	0.054709579795599
1.06194269657135	-0.731222450733185	-0.0860193818807602	-0.0136080598458648	0.0240491274744272	0.0551539212465286
1.06372320652008	-0.721299767494202	-0.0812078416347504	-0.0132751744240522	0.0238061957061291	0.0556598789989948
1.05488646030426	-0.717955708503723	-0.0741396397352219	-0.0128734381869435	0.0237326417118311	0.0562432855367661
1.05576634407043	-0.711220324039459	-0.0725109651684761	-0.0123802479356527	0.0233709141612053	0.0566724464297295
1.05572092533112	-0.710156261920929	-0.0690704584121704	-0.0121460966765881	0.0231981221586466	0.0568867214024067
1.06977689266205	-0.711109220981598	-0.0706717744469643	-0.0119585013017058	0.0228591505438089	0.0571228563785553
1.07920658588409	-0.711516499519348	-0.071784034371376	-0.0119690466672182	0.0227886084467173	0.057361762970686
1.09647393226624	-0.718416571617126	-0.0774087905883789	-0.0122843477874994	0.0223709847778082	0.0575912892818451
1.10382664203644	-0.721769988536835	-0.0608754605054855	-0.012682156637311	0.0222160238772631	0.057763546705246
1.10846662521362	-0.717068910598755	-0.0607593134045601	-0.0129321850836277	0.0219170786440372	0.0580174550414085
1.10947406291962	-0.706896364688873	-0.0501131191849709	-0.0129012437537313	0.021740697324276	0.0583475828170776
1.11238074302673	-0.70968222618103	-0.0595591217279434	-0.0127891981974244	0.0215114988386631	0.0585956387221813
1.11928570270538	-0.700339794158936	-0.0658457353711128	-0.012657574377954	0.0213959533721209	0.0586738474667072
1.13899457454681	-0.709571123123169	-0.0774843767285347	-0.012700604274869	0.02126844227314	0.0586830787360668
1.15078043937683	-0.71569287776947	-0.063384048640728	-0.0127552216872573	0.0214211475104094	0.0588223151862621
1.16500437259674	-0.724076807498932	-0.0674151480197906	-0.0126724317669868	0.0215469989925623	0.059097558259964
1.17156076431274	-0.724628925323486	-0.0600385293364525	-0.0123154800385237	0.0218205694109201	0.0594476386904716
1.18177485466003	-0.728814601898193	-0.0652689412236214	-0.0120313791558146	0.0220242943614721	0.0597624443471432
1.18348479270935	-0.719982743263245	-0.0648787617683411	-0.0115491086617112	0.0223768185824156	0.0599829480051994
1.19099855422974	-0.726510941982269	-0.0776374787092209	-0.0114560322836041	0.022729167714715	0.060049619525671
1.19910657405853	-0.720909655094147	-0.0809986889362335	-0.0114929722622037	0.0230804458260536	0.0600202307105064
1.19770455360413	-0.720559179782867	-0.0813824608922005	-0.0116924587637186	0.0235789362341166	0.0600064843893051
1.19821655750275	-0.716377019882202	-0.0841817855834961	-0.0117975668981671	0.0237477291375399	0.0597889348864555
1.1957026720047	-0.721644282341003	-0.0732561498880386	-0.0122406603768468	0.0241381786763668	0.0596787817776203
1.1954402923584	-0.701845586299896	-0.0776706039905548	-0.011961305513978	0.0246040876954794	0.0597995221614838
1.19103813171387	-0.704332888126373	-0.0840698629617691	-0.0116152754053473	0.0251501519232988	0.0600594468414783
1.19060564041138	-0.709167659282684	-0.0876798406243324	-0.0108846891671419	0.0255360323935747	0.0601115599274635
1.19695675373077	-0.714414000511169	-0.0957874730229378	-0.0101851737126708	0.025982640683651	0.0600293129682541
1.21259498596191	-0.72588324546814	-0.104107514023781	-0.00984989479184151	0.0263442192226648	0.0598951317369938
1.22426605224609	-0.724368751049042	-0.110352165997028	-0.00927428901195526	0.0267748087644577	0.0598333664238453
1.23048758506775	-0.7299644947052	-0.13029345870018	-0.0087821688503027	0.0275063645094633	0.0598488599061966
1.23746192455292	-0.733413875102997	-0.144374176859856	-0.00822477322071791	0.027962451800704	0.0598842613399029
1.23813939094543	-0.73635071516037	-0.1472437530756	-0.00798850134015083	0.028698418289423	0.0601759664714336
1.24576556682587	-0.732271134853363	-0.154140084981918	-0.00776379089802504	0.0292086582630873	0.0605281069874763
1.24322581291199	-0.719707190990448	-0.157501101493835	-0.00751860300078988	0.0298066269606352	0.0609783083200455
1.2422901391983	-0.722529172897339	-0.161348208785057	-0.00732116075232625	0.0304104946553707	0.0614907220005989
1.24637603759766	-0.716334402561188	-0.164605095982552	-0.0070453230291605	0.0307769756764174	0.0618914552032948
1.2417973279953	-0.711971163749695	-0.157917708158493	-0.00702947098761797	0.0311932284384966	0.0622367076575756
1.25027120113373	-0.713423550128937	-0.157578572630882	-0.00730325793847442	0.0312794633209705	0.0623811185359955
1.24784862995148	-0.705593764781952	-0.154599815607071	-0.00740065006539226	0.0315248891711235	0.0625189989805222
1.24929022789001	-0.706028342247009	-0.159831389784813	-0.00750260055065155	0.0317213870584965	0.0625229999423027
1.25089347362518	-0.69684898853302	-0.17529159784317	-0.00724780606105924	0.0319279320538044	0.0624290034174919
1.2495254278183	-0.696075737476349	-0.190533757209778	-0.00697677722200751	0.032192625105381	0.0623601898550987
1.26190793514252	-0.696966171264648	-0.194859340786934	-0.00679235486313701	0.0321149602532387	0.0622440353035927
1.2684234380722	-0.707173407077789	-0.195286378264427	-0.00665296288207173	0.0322797037661076	0.0624152608215809
1.2853444814682	-0.711484849452972	-0.19527380168438	-0.00652185175567865	0.0319956354796886	0.0626829043030739
1.29420053958893	-0.712874412536621	-0.196386680006981	-0.00641625421121717	0.0318336337804794	0.0631632283329964
1.29923331737518	-0.715051352977753	-0.195005238056183	-0.00623617181554437	0.0316602997481823	0.063756562769413
1.30187904834747	-0.710029542446136	-0.194901138544083	-0.00600274791941047	0.0313600413501263	0.064313605427742
1.29270994663239	-0.704761028289795	-0.193810239434242	-0.00578529015183449	0.0312017779797316	0.0648165717720985
1.28784835338593	-0.699395954608917	-0.189391002058983	-0.00573001895099878	0.0309558697044849	0.0653654485940933
1.29524600505829	-0.695183157920837	-0.180012479424477	-0.00571221625432372	0.0305229648947716	0.0655544251203537
1.3156818151474	-0.701949656009674	-0.161059737205505	-0.0059743351303041	0.0302934236824512	0.06546750664711
1.33805584907532	-0.696074664592743	-0.130112856626511	-0.00674331793561578	0.0298159942030907	0.0657900273799896
1.34868443012238	-0.665617227554321	-0.0401201248168945	-0.00808723922818899	0.0290052704513073	0.0666633248329163
1.3759503364563	-0.686779677867889	-0.00169911468401551	-0.00916258525103331	0.0280652996152639	0.0677008256316185
1.41150188446045	-0.763437271118164	-0.0950630977749825	-0.00838886946439743	0.028020141646266	0.0679998397827148
1.39496672153473	-0.783447325229645	-0.195555508136749	-0.00703538302332163	0.027914647012949	0.0676767751574516
1.3419029712677	-0.698232173919678	-0.19692824780941	-0.00650102365761995	0.0264711230993271	0.0672589614987373
1.2834734916687	-0.62109512090683	-0.149046987295151	-0.00715386774390936	0.0250040795654058	0.0670871660113335
1.23400604724884	-0.614875793457031	-0.0881724059581757	-0.00875278748571873	0.023590037599206	0.0670239925384521
1.24653005599976	-0.617870032787323	-0.0482809916138649	-0.00980424415320158	0.0224645752459764	0.0669807344675064
1.25737977027893	-0.55693131685257	-0.0193220060318708	-0.0107092438265681	0.0218651611357927	0.067655622959137
1.25824666023254	-0.488062143325806	0.0359339527785778	-0.0127306813374162	0.0197358392179012	0.0694792196154594
1.23625099658966	-0.567488789558411	0.0442898236215115	-0.014192420989275	0.0177114047110081	0.0701519176363945
1.19340240955353	-0.697712957859039	-0.0387901924550533	-0.012945456430316	0.0160844959318638	0.0705924481153488
1.1621869802475	-0.677447378635406	-0.106076076626778	-0.0102171460166574	0.0138345314189792	0.0723056942224503
1.13635778427124	-0.545192062854767	-0.0713459998369217	-0.00891690514981747	0.0100862206891179	0.0726421326398849
1.09472560882568	-0.470236092805862	0.0336364358663559	-0.0103820059448481	0.00683344481512904	0.07248255610466
1.08793485164642	-0.447189211845398	0.170906856656075	-0.01400160882622	0.00308917136862874	0.0726037099957466
1.14674186706543	-0.487834393978119	0.25047180056572	-0.0168916489928961	0.000493670755531639	0.0725928768515587
1.22619330883026	-0.526809215545654	0.17866176366806	-0.0176697541028261	-0.00103934039361775	0.073698490858078
1.24186956882477	-0.517951667308807	0.12913915514946	-0.0177456829696894	-0.00290505052544177	0.0744770765304565
1.19142746925354	-0.459958583116531	0.12619823217392	-0.0179144963622093	-0.00590285193175077	0.0752697214484215
1.09742259979248	-0.420389115810394	0.170555308461189	-0.018571101129055	-0.00912532769143581	0.0765685886144638
1.04874217510223	-0.389824867248535	0.23187780380249	-0.0189440920948982	-0.0124466484412551	0.0778181999921799
1.06992959976196	-0.398617058992386	0.284808188676834	-0.0192695986479521	-0.0154542336240411	0.0792353451251984
1.11884605884552	-0.403753459453583	0.287493944168091	-0.0194477904587984	-0.018186129629612	0.0799024328589439
1.14927589893341	-0.417834937572479	0.26189848780632	-0.0203531514853239	-0.0204458124935627	0.0799825191497803
1.13780164718628	-0.410541117191315	0.264097154140472	-0.0214889887720346	-0.022280640900135	0.08051747828722
1.10448396205902	-0.372942954301834	0.310207545757294	-0.0222647562623024	-0.0242993049323559	0.0812116488814354
1.08299350738525	-0.351196706295013	0.340890526771545	-0.0229791831225157	-0.0260365847498178	0.0823073983192444
1.0855165719986	-0.351296663284302	0.336973547935486	-0.0232845563441515	-0.0273919031023979	0.0827816054224968
1.10200273990631	-0.37437778711319	0.35835400223732	-0.0237538889050484	-0.0288984049111605	0.0833783373236656
1.1107417345047	-0.367312669754028	0.374506831169128	-0.0236873347312212	-0.0303846299648285	0.0842625126242638
1.11831617355347	-0.342868000268936	0.369159698486328	-0.0233625713735819	-0.031394686549902	0.0848898440599442
1.12459993362427	-0.333230376243591	0.364664018154144	-0.0231601949781179	-0.0320840775966644	0.0855029448866844
1.11523115634918	-0.344494104385376	0.386172473430634	-0.0228185914456844	-0.032670121639967	0.086163155734539
1.11243724822998	-0.350438952445984	0.391513347625732	-0.0224954597651958	-0.0332522690296173	0.0865188091993332
1.14318370819092	-0.350120842456818	0.390198200941086	-0.0222682636231184	-0.0336797945201397	0.0872263088822365
1.15682291984558	-0.359617233276367	0.399902999401093	-0.0222131740301847	-0.0335691533982754	0.0883503705263138
1.1589058637619	-0.349407613277435	0.410934120416641	-0.0216216631233692	-0.0336618386209011	0.0892024114727974
1.17583620548248	-0.35145503282547	0.398170113563538	-0.021680137142539	-0.0339648872613907	0.0897641181945801
1.19128620624542	-0.340448319911957	0.387475341558456	-0.021251417696476	-0.0334954969584942	0.0908294022083282
1.20826137065887	-0.324842214584351	0.377232432365417	-0.019486203789711	-0.0325171463191509	0.0921545997262001
1.21859240531921	-0.333296567201614	0.356551706790924	-0.0175289586186409	-0.0318526960909367	0.0931106433272362
1.24429512023926	-0.348640948534012	0.354622602462769	-0.0159519910812378	-0.0314104706048965	0.0938514098525047
1.28491055965424	-0.371360749006271	0.338325411081314	-0.014932275749743	-0.0307045616209507	0.0947184413671494
1.30847561359406	-0.391609996557236	0.345343142747879	-0.014065750874579	-0.0295390971004963	0.0955965667963028
1.3219507932663	-0.386817932128906	0.340682834386826	-0.0127579234540462	-0.0285346154123545	0.096429318189621
1.31885802745819	-0.378992438316345	0.301451176404953	-0.0110754575580359	-0.0270510911941528	0.0972089394927025
1.33133924007416	-0.368053108453751	0.275359123945236	-0.00923942495137453	-0.0259724352508783	0.0980987697839737
1.35788404941559	-0.377819329500198	0.241351738572121	-0.00779197970405221	-0.0245682299137115	0.0992214381694794
1.38468825817108	-0.372025609016418	0.210709348320961	-0.00617361487820745	-0.0231633856892586	0.100466750562191
1.3981556892395	-0.36043518781662	0.211528792977333	-0.00470106117427349	-0.0217381585389376	0.101721540093422
1.41599559783936	-0.355083525180817	0.219017013907433	-0.00333828083239496	-0.020558187738061	0.103098534047604
1.43817627429962	-0.364003926515579	0.225365191698074	-0.00155031681060791	-0.018915144726634	0.104830384254456
1.47923231124878	-0.385727375745773	0.206038922071457	0.000289255636744201	-0.0174628831446171	0.107506863772869
1.52461504936218	-0.381577134132385	0.191097468137741	0.00186738569755107	-0.0159455947577953	0.109637789428234
1.55920112133026	-0.364837557077408	0.167875424027443	0.00308809941634536	-0.0142876813188195	0.11127132922411
1.57814848423004	-0.342754870653152	0.140112578868866	0.00464731035754085	-0.012835705652833	0.112689003348351
1.58328938484192	-0.329166412353516	0.126569136977196	0.00630295928567648	-0.011734226718545	0.114541746675968
1.59428310394287	-0.324206799268723	0.128507971763611	0.00770135829225183	-0.0107434131205082	0.116753146052361
1.62574458122253	-0.321272611618042	0.113247081637383	0.00893351156264544	-0.00987080112099648	0.119339011609554
1.66068577766418	-0.305755794048309	0.101056143641472	0.0100816059857607	-0.0092601478099823	0.121838539838791
1.68757855892181	-0.285436928272247	0.102430492639542	0.0110119190067053	-0.0084498580545187	0.124037176370621
1.70034754276276	-0.273932695388794	0.0909229964017868	0.0121294111013412	-0.00767347356304526	0.125713497400284
1.71663355827332	-0.272156089544296	0.0678207725286484	0.013363472186029	-0.00697347428649664	0.127347782254219
1.72565162181854	-0.268839001655579	0.0605167895555496	0.0145800514146686	-0.00653218012303114	0.128922432661057
1.73248672485352	-0.261603742837906	0.0661216005682945	0.0156712252646685	-0.00644091237336397	0.13038033246994
1.73726224899292	-0.254541993141174	0.062521293759346	0.0166576541960239	-0.00614966452121735	0.131878077983856
1.7473326921463	-0.255353689193726	0.0727149099111557	0.0171626172959805	-0.00598874315619469	0.133264094591141
1.7584639787674	-0.248139023780823	0.079806387424469	0.0174272004514933	-0.00604191888123751	0.134384289383888
1.75872826576233	-0.242691904306412	0.0820080563426018	0.0175941959023476	-0.00618915027007461	0.135161221027374
1.76169264316559	-0.237899601459503	0.0848853588104248	0.0178073048591614	-0.0065287547186017	0.136046007275581
1.75601994991302	-0.213814288377762	0.0745417028665543	0.0182760171592236	-0.00666040228679776	0.137114554643631
1.75486576557159	-0.19355820119381	0.0910896062850952	0.0186006687581539	-0.00730637228116393	0.138273909687996
1.74731755256653	-0.189413890242577	0.113117143511772	0.0183447226881981	-0.00796526111662388	0.139185979962349
1.75258183479309	-0.181243047118187	0.122522629797459	0.017858874052763	-0.00873325020074844	0.139643371105194
1.76009356975555	-0.160747364163399	0.12266331166029	0.0170981548726559	-0.00933737400919199	0.139863833785057
1.74577748775482	-0.121324352920055	0.120502851903439	0.0167572554200888	-0.0100105311721563	0.13976614177227
1.72556948661804	-0.0996905416250229	0.12420516461134	0.0166119430214167	-0.0112655153498054	0.139981418848038
1.72457456588745	-0.07985919713974	0.156629621982574	0.0160931367427111	-0.0127975577488542	0.140722721815109
1.71838641166687	-0.0590615794062614	0.16734005510807	0.0154633494094014	-0.0138424364849925	0.141531974077225
1.73303759098053	-0.0296265594661236	0.170534178614616	0.0150771662592888	-0.0148762250319123	0.142151296138763
1.73215961456299	-0.00923946220427752	0.164957940578461	0.0146496817469597	-0.016114691272378	0.142645269632339
1.73749482631683	0.00825425237417221	0.173103109002113	0.0144826555624604	-0.0175323616713285	0.143225103616714
1.73935329914093	0.00713371764868498	0.188188329339027	0.0143734002485871	-0.0190163590013981	0.143628031015396
1.74751114845276	0.0180768333375454	0.21337915956974	0.0143711194396019	-0.0203180462121964	0.144016295671463
1.75103437900543	0.0293548405170441	0.23064012825489	0.0142640471458435	-0.0216866284608841	0.144456282258034
1.75259184837341	0.0291032958775759	0.259789854288101	0.0140880038961768	-0.0228630304336548	0.144561201334
1.76291036605835	0.0301046092063189	0.263200521469116	0.0140153309330344	-0.0240066405385733	0.144625470042229
1.76503300666809	0.0364738665521145	0.269478052854538	0.0139237400144339	-0.0253732576966286	0.144420847296715
1.74618351459503	0.0469824224710464	0.278393357992172	0.0135920206084847	-0.0264829155057669	0.143897220492363
1.73613345623016	0.0642694160342216	0.296091437339783	0.0132233388721943	-0.0278192684054375	0.144094422459602
1.74100971221924	0.0732392743229866	0.316982448101044	0.0120209380984306	-0.0293990299105644	0.14481383562088
1.74932861328125	0.109701655805111	0.329851150512695	0.011524791829288	-0.0301114544272423	0.145547941327095
1.75723648071289	0.128217026591301	0.334923535585403	0.0115795703604817	-0.0307198837399483	0.145802304148674
1.77664375305176	0.127646699547768	0.350422292947769	0.0116940001025796	-0.0316377282142639	0.145954564213753
1.79200553894043	0.113047249615192	0.370548903942108	0.0117110814899206	-0.032702349126339	0.145755752921104
1.80684745311737	0.09105633944273	0.388811439275742	0.0117913456633687	-0.0335523635149002	0.144826099276543
1.93104958534241	0.0721096396446228	0.431954979896545	0.0125064114108682	-0.0363176688551903	0.1460822224617
1.99412155151367	0.0774489268660545	0.500376760959625	0.0139122381806374	-0.0393288768827915	0.148393720388412
2.07263588905334	0.0652031078934669	0.509702801704407	0.0161672923713923	-0.0415558665990829	0.148841351270676
2.12023138999939	0.0455064512789249	0.54502272605896	0.017915852367878	-0.0434659160673618	0.149045839905739
2.13322162628174	0.0263482388108969	0.573007762432098	0.0194159019738436	-0.0448950305581093	0.148074850440025
2.14487767219543	0.0238516591489315	0.567527770996094	0.0207452122122049	-0.0456794463098049	0.147724896669388
2.16757440567017	0.0235411021858454	0.571267664432526	0.0216923598200083	-0.0464881062507629	0.148478358983994
2.20132446289063	0.0174981560558081	0.583452463150024	0.0225035939365625	-0.0473792031407356	0.149785324931145
2.23602628707886	0.0116930175572634	0.606903791427612	0.0232562199234962	-0.0481841266155243	0.150994196534157
2.27930879592896	0.0110855596140027	0.62037855386734	0.0243734028190374	-0.0488321036100388	0.152151525020599
2.29892206192017	-0.00417944975197315	0.648566722869873	0.025433087721467	-0.0495052859187126	0.152764365077019
2.33325338363647	-0.0313997492194176	0.661022543907166	0.0266330018639565	-0.0501444786787033	0.153201088309288
2.34456539154053	-0.0440466441214085	0.653966188430786	0.0279334224760532	-0.0507976748049259	0.153286173939705
2.35078096389771	-0.0525972694158554	0.652859628200531	0.0291674677282572	-0.0513425841927528	0.153106048703194
2.37328314781189	-0.0576103031635284	0.644276261329651	0.030278330668807	-0.0517514534294605	0.153402864933014
2.38949823379517	-0.0599073097109795	0.639681458473206	0.0314463898539543	-0.0521874725818634	0.153649657964706
2.39823484420776	-0.0641596838831902	0.647320926189423	0.0328685715794563	-0.0526032075285912	0.153818607330322
2.42473101615906	-0.0891479477286339	0.674391508102417	0.0341516099870205	-0.0532582513988018	0.154313653707504
2.47329235076904	-0.107413202524185	0.697999238967896	0.0351495482027531	-0.0541144907474518	0.154948800802231
2.52286887168884	-0.120033502578735	0.714889228343964	0.0359391532838345	-0.0548167899250984	0.155611366033554
2.56641292572021	-0.139841735363007	0.725819408893585	0.036483995616436	-0.0556365102529526	0.155980497598648
2.59844970703125	-0.13975165784359	0.728062868118286	0.0370281040668488	-0.0563125237822533	0.156207352876663
2.61871314048767	-0.136257097125053	0.726064562797546	0.0379391498863697	-0.0568964220583439	0.156277850270271
2.63781356811523	-0.136906012892723	0.729513466358185	0.0388689935207367	-0.0574870407581329	0.15654182434082
2.66161513328552	-0.140987947583199	0.738616049289703	0.0399961546063423	-0.0581291951239109	0.157024189829826
2.68837118148804	-0.151245787739754	0.74999076128006	0.0409800447523594	-0.0586382895708084	0.157439962029457
2.72403216362	-0.1602433770895	0.763497412204742	0.0416838489472866	-0.0593051388859749	0.157796964049339
2.75891637802124	-0.161689296364784	0.773011445999146	0.0422373712062836	-0.0600846707820892	0.158051937818527
2.78050184249878	-0.164677366614342	0.782860636711121	0.0426658019423485	-0.0612441226840019	0.158205360174179
2.79938054084778	-0.152137488126755	0.794299125671387	0.0436445400118828	-0.0622714385390282	0.158637255430222
2.81344485282898	-0.145717412233353	0.810660362243652	0.0446709506213665	-0.0630261600017548	0.159776702523232
2.83003997802734	-0.141931891441345	0.830410361289978	0.0455296188592911	-0.0636700540781021	0.161089405417442
2.85389566421509	-0.136913388967514	0.837942779064178	0.0460258387029171	-0.0644315183162689	0.16225178539753
2.84154725074768	-0.112613379955292	0.821299731731415	0.0472720749676228	-0.0647716820240021	0.162885218858719
2.81918478012085	-0.0724807903170586	0.786433160305023	0.0491869561374187	-0.0650650858879089	0.16371014714241
2.84643602371216	-0.0508422181010246	0.732978582382202	0.0512181520462036	-0.0651641711592674	0.165066659450531
2.85197401046753	-0.0303487032651901	0.702995479106903	0.0526785589754581	-0.0646285712718964	0.165632665157318
2.81819701194763	0.0277974810451269	0.80529123544693	0.0526525229215622	-0.0654469951987267	0.166028842329979
2.86072444915771	0.0156361646950245	0.909637987613678	0.0526444241404533	-0.0662346556782722	0.167071238160133
2.94077229499817	-0.0571710020303726	0.931665599346161	0.0539671704173088	-0.0659694001078606	0.168474987149239
3.02185559272766	-0.087446466088295	0.925196826457977	0.055426612496376	-0.0656001418828964	0.16985122859478
3.0766019821167	-0.0575927011668682	0.855253577232361	0.0572630167007446	-0.065255843102932	0.170563563704491
3.02901530265808	-0.00999844446778297	0.824557602405548	0.058934610337019	-0.0656791776418686	0.170810967683792
2.9506208896637	0.0240690875798464	0.846001327037811	0.060461301356554	-0.0660860016942024	0.171227499842644
2.92005681991577	0.0487927943468094	0.878030717372894	0.0617108047008514	-0.06609857827425	0.171704739332199
2.93992209434509	0.0765950083732605	0.938069522380829	0.062147319316864	-0.0671988651156425	0.172197684645653
3.00307369232178	0.0837240144610405	0.987936079502106	0.0626509115099907	-0.0685511231422424	0.173550322651863
3.06070518493652	0.0619031675159931	1.01591944694519	0.0633913204073906	-0.069110095500946	0.17511622607708
3.06868815422058	0.074000708758831	1.0162570476532	0.0642108097672462	-0.0699799060821533	0.175649553537369
3.0571231842041	0.110965758562088	1.03408932685852	0.0648682340979576	-0.0713923797011375	0.176245704293251
3.03804039955139	0.138646021485329	1.06733250617981	0.0655548796057701	-0.0727388262748718	0.176984861493111
3.02131104469299	0.152206555008888	1.08327114582062	0.0662544146180153	-0.074243575334549	0.177433133125305
2.99517846107483	0.165322631597519	1.11159086227417	0.0669480487704277	-0.0761253833770752	0.178140431642532
3.00347185134888	0.18396632373333	1.16424751281738	0.0672091618180275	-0.0783722847700119	0.179190814495087
3.0369234085083	0.191875502467155	1.19125533103943	0.0671176388859749	-0.0805531963706017	0.179966330528259
3.05803918838501	0.200628355145454	1.22118270397186	0.0672735199332237	-0.0827982723712921	0.180565476417542
3.06709027290344	0.203506037592888	1.26014828681946	0.067512221634388	-0.0849625393748283	0.181206077337265
3.08113265037537	0.208653375506401	1.29255044460297	0.0674250721931458	-0.0869817510247231	0.181913793087006
3.08807682991028	0.219387844204903	1.305091381073	0.0676529780030251	-0.0891217440366745	0.182544633746147
3.08165740966797	0.230786800384521	1.34023249149323	0.0681789964437485	-0.09136813133955	0.183363631367683
3.0703980922699	0.224951595067978	1.36332440376282	0.0682056844234467	-0.0932750254869461	0.183783337473869
3.05416464805603	0.232390642166138	1.37883007526398	0.0685916915535927	-0.0956726148724556	0.184232041239738
3.03956031799316	0.251765638589859	1.41476213932037	0.0689594820141792	-0.0981064513325691	0.185111448168755
3.0466673374176	0.261663913726807	1.46028637886047	0.0690823048353195	-0.100249268114567	0.185858875513077
3.05331921577454	0.256691187620163	1.48993718624115	0.0691438987851143	-0.102391488850117	0.186316534876823
3.06935381889343	0.264963507652283	1.51185548305511	0.0694695264101028	-0.104546077549458	0.186880990862846
3.0884792804718	0.268334060907364	1.55678498744965	0.069537378847599	-0.106606096029282	0.187486454844475
3.11184668540955	0.264309465885162	1.59145975112915	0.0694082602858543	-0.108390428125858	0.188042104244232
3.12658333778381	0.270288974046707	1.60226023197174	0.0692985355854034	-0.110116824507713	0.188206046819687
3.133296251297	0.278197258710861	1.62630224227905	0.0696639269590378	-0.111866250634193	0.188447773456573
3.12972068786621	0.280671328306198	1.66820180416107	0.0698365494608879	-0.113197192549706	0.188727006316185
3.13682842254639	0.275839358568192	1.69103646278381	0.0697740912437439	-0.114474520087242	0.188834965229034
3.15308308601379	0.269666582345963	1.69642794132233	0.0699674189090729	-0.115823030471802	0.189119413495064
3.17389035224915	0.279327362775803	1.72570335865021	0.0701519474387169	-0.117233544588089	0.189618170261383
3.18518543243408	0.279626131057739	1.76872313022614	0.0702332183718681	-0.118416897952557	0.190158560872078
3.20505356788635	0.264562100172043	1.78913640975952	0.0702669844031334	-0.119344420731068	0.19056510925293
3.21973562240601	0.264269530773163	1.79624855518341	0.0704778060317039	-0.120262555778027	0.190872341394424
3.23437476158142	0.270109206438065	1.81129801273346	0.070980116724968	-0.121448948979378	0.1911800801754
3.23879051208496	0.258752554655075	1.84731376171112	0.0713600292801857	-0.122386589646339	0.191864937543869
3.25659251213074	0.248473450541496	1.8665828704834	0.071589469909668	-0.122964836657047	0.19233937561512
3.26792860031128	0.243513658642769	1.87317299842834	0.0717114359140396	-0.1237403601408	0.192216798663139
3.27666997909546	0.241164565086365	1.88724684715271	0.0721036493778229	-0.124448373913765	0.192443117499352
3.27514743804932	0.241177320480347	1.91669285297394	0.0725731253623962	-0.124938473105431	0.192756786942482
3.27184796333313	0.231470867991447	1.93497490882874	0.0727315917611122	-0.125272125005722	0.192818939685822
3.27883338928223	0.224364265799522	1.94200479984283	0.0729832649230957	-0.125438272953033	0.192796885967255
3.28244185447693	0.227222666144371	1.94463682174683	0.0733583942055702	-0.125927686691284	0.192916795611382
3.29353260993958	0.220321446657181	1.96286010742188	0.0737468302249908	-0.126229658722878	0.193282186985016
3.30172896385193	0.20440100133419	1.98475658893585	0.0739945992827415	-0.126291558146477	0.193727433681488
3.32584309577942	0.205832049250603	1.99950397014618	0.0741609185934067	-0.126387163996696	0.193959295749664
3.34028434753418	0.205906003713608	2.00596690177917	0.0742752477526665	-0.126521527767181	0.194082543253899
3.34800624847412	0.197517409920692	2.0156569480896	0.0748633816838264	-0.126595795154572	0.194513127207756
3.37019205093384	0.192676886916161	2.0358202457428	0.0752882584929466	-0.12659840285778	0.195194363594055
3.39369058609009	0.192428275942802	2.04883074760437	0.0754355266690254	-0.126485154032707	0.195503115653992
3.42277646064758	0.187958851456642	2.04690313339233	0.0757880434393883	-0.126459822058678	0.195996657013893
3.41999411582947	0.196681544184685	2.06203651428223	0.0763460323214531	-0.126499816775322	0.196431741118431
3.43228673934937	0.202096596360207	2.11062479019165	0.0763927549123764	-0.126449257135391	0.196855932474136
3.47177314758301	0.18893700838089	2.11889839172363	0.0765302181243896	-0.126335382461548	0.197298943996429
3.48689603805542	0.179177150130272	2.10894322395325	0.0769920125603676	-0.126323461532593	0.197382897138596
3.50880980491638	0.172177702188492	2.13571381568909	0.0774099975824356	-0.126366823911667	0.197840511798859
3.55074954032898	0.162954732775688	2.14848113059998	0.0774508267641068	-0.126477539539337	0.198333144187927
3.56774115562439	0.147055238485336	2.16098737716675	0.0774136930704117	-0.126579716801643	0.198194369673729
3.60458827018738	0.104032717645168	2.14232349395752	0.0781544223427773	-0.12629334628582	0.198251023888588
3.61067056655884	0.128836810588837	2.17291784286499	0.0784579142928123	-0.126070901751518	0.198159530758858
3.60875749588013	0.1559147387743	2.24025869369507	0.0776092633605003	-0.126315996050835	0.197588905692101
3.63694930076599	0.115674875676632	2.23892164230347	0.0778544098138809	-0.126129984855652	0.198116347193718
3.65386629104614	0.100720338523388	2.23622393608093	0.0783750116825104	-0.125880524516106	0.197967723011971
3.66853165626526	0.074532225728035	2.25511789321899	0.07827128469944	-0.125459641218185	0.197170257568359
3.69252753257751	0.0711677595973015	2.23450469970703	0.0784862786531448	-0.12519109249115	0.196584939956665
3.66864991188049	0.08133614808321	2.2779712677002	0.0782053843140602	-0.12544247508049	0.195993676781654
3.67161011695862	0.0456733107566834	2.30757546424866	0.0780555233359337	-0.124971009790897	0.195758014917374
3.69550180435181	0.0128912841901183	2.30182719230652	0.0780025273561478	-0.124650925397873	0.195158034563065
3.70555472373962	0.0125043047592044	2.3218846321106	0.0778851360082626	-0.124878853559494	0.19483345746994
3.7098445892334	-0.0044148825109005	2.34965419769287	0.0776125565171242	-0.124833889305592	0.19475556910038
3.71708583831787	-0.0245859660208225	2.36042308807373	0.0771965608000755	-0.124538093805313	0.194110363721848
3.70665979385376	-0.0296873580664396	2.37142038345337	0.0769523754715919	-0.124637447297573	0.193327397108078
3.69893431663513	-0.0354397781193256	2.38832879066467	0.0768052935600281	-0.124483942985535	0.193042561411858
3.69873452186584	-0.0483494885265827	2.41072416305542	0.0763547196984291	-0.124448627233505	0.192830815911293
3.69270825386047	-0.0551802106201649	2.4230043888092	0.07582838088274	-0.124367475509644	0.192363813519478
3.67852854728699	-0.0618658103048801	2.43236041069031	0.0756653696298599	-0.124565348029137	0.192324087023735
3.67556738853455	-0.0597545504570007	2.46146464347839	0.075334757566452	-0.124751679599285	0.192811071872711
3.67089676856995	-0.0595977790653706	2.488126039505	0.074612632393837	-0.124955259263515	0.192742213606834
3.67072105407715	-0.0679030790925026	2.4909930229187	0.0738846808671951	-0.125296413898468	0.192412421107292
3.67058849334717	-0.0682557374238968	2.5023353099823	0.0735016092658043	-0.126108676195145	0.192434549331665
3.65487098693848	-0.0697105228900909	2.53521847724915	0.0727962255477905	-0.126488536596298	0.192955642938614
3.68522143363953	-0.0762968882918358	2.5274338722229	0.072397418320179	-0.126900434494019	0.19411289691925
3.68207788467407	-0.0394065454602242	2.53243255615234	0.071817547082901	-0.127806901931763	0.195075199007988
3.66213035583496	0.0034649025183171	2.59102869033813	0.0708730518817902	-0.129187867045403	0.196186363697052
3.67890548706055	-0.00766995688900352	2.63692235946655	0.0699971318244934	-0.130287051200867	0.197907686233521
3.70774340629578	-0.00525951106101274	2.65476894378662	0.0690184757113457	-0.131282582879066	0.199169158935547
3.74235010147095	0.0134255774319172	2.65557932853699	0.0681677535176277	-0.132499948143959	0.199543312191963
3.75503706932068	0.035093866288662	2.65617728233337	0.0676525011658669	-0.133906662464142	0.200316742062569
3.73046708106995	0.0603118874132633	2.69608449935913	0.0668328553438187	-0.135222285985947	0.200459420681
3.73335719108582	0.0711673498153687	2.70757174491882	0.0657145082950592	-0.13650768995285	0.200524553656578
3.73366737365723	0.084288090467453	2.72384572029114	0.0648467689752579	-0.138014659285545	0.200688734650612
3.75002360343933	0.0944285690784454	2.75005340576172	0.0638344436883926	-0.140036433935165	0.201378837227821
3.76330971717834	0.093922071158886	2.77334785461426	0.0631820410490036	-0.14154464006424	0.202465072274208
3.77783393859863	0.115723989903927	2.77080750465393	0.0627822056412697	-0.142961516976357	0.202714860439301
3.77135443687439	0.157981440424919	2.779376745224	0.0620207488536835	-0.144552648067474	0.202614545822144
3.76979041099548	0.203169673681259	2.79988932609558	0.0613375455141068	-0.146360203623772	0.20283605158329
3.75169944763184	0.233008682727814	2.84922814369202	0.0606952495872974	-0.148293763399124	0.203170865774155
3.76331353187561	0.234871044754982	2.89685487747192	0.0600048676133156	-0.150054723024368	0.204065591096878
3.79524683952332	0.229487746953964	2.92683506011963	0.0592549927532673	-0.15175074338913	0.204780116677284
3.83484530448914	0.216286882758141	2.92703533172607	0.0585969835519791	-0.153387010097504	0.20514802634716
3.8365797996521	0.230816781520844	2.92934155464172	0.0584960430860519	-0.15506149828434	0.205167666077614
3.819575548172	0.259678661823273	2.96383595466614	0.0583858788013458	-0.156788021326065	0.205429539084435
3.81230902671814	0.264830350875854	2.99066781997681	0.0582887195050716	-0.158665418624878	0.206039890646935
3.80958557128906	0.267322778701782	3.02973222732544	0.0582277812063694	-0.160277709364891	0.206679120659828
3.81030631065369	0.256756633520126	3.05046129226685	0.05804343521595	-0.162005707621574	0.207328170537949
3.81430983543396	0.250760763883591	3.06738233566284	0.0579512231051922	-0.163761481642723	0.208177745342255
3.77857518196106	0.25021368265152	3.08429741859436	0.0580872297286987	-0.165700182318687	0.208844184875488
3.73328518867493	0.24158039689064	3.11193490028381	0.0585243254899979	-0.167796730995178	0.209710821509361
3.67796874046326	0.239722713828087	3.14364910125732	0.0593254901468754	-0.169888436794281	0.210478410124779
3.64993453025818	0.233603000640869	3.16948080062866	0.0599703155457973	-0.171751171350479	0.211263477802277
3.63197302818298	0.224609524011612	3.17460250854492	0.06095926836133	-0.173533469438553	0.211865171790123
3.61020016670227	0.224833562970161	3.18213272094727	0.0619334280490875	-0.17538757622242	0.212429225444794
3.58947420120239	0.229952439665794	3.20194935798645	0.0629700645804405	-0.177342146635056	0.21286116540432
3.59709477424622	0.230100959539413	3.22479176521301	0.0639925822615623	-0.179533153772354	0.213757589459419
3.63086533546448	0.229010254144669	3.27224278450012	0.0651694163680077	-0.181543752551079	0.214836180210114
3.68304061889648	0.212606638669968	3.31279301643372	0.0661168396472931	-0.183293491601944	0.216177240014076
3.7279999256134	0.197355672717094	3.32808041572571	0.0671845600008965	-0.184724509716034	0.21747750043869
3.76531624794006	0.195609077811241	3.33444857597351	0.0685525014996529	-0.186434417963028	0.218498900532722
3.78399348258972	0.207883089780807	3.34258365631104	0.0702503696084023	-0.187951356172562	0.219414100050926
3.80468153953552	0.212104126811028	3.37058663368225	0.0718016847968102	-0.189285978674889	0.220428273081779
3.80813431739807	0.210630148649216	3.38882112503052	0.0732084736227989	-0.19036976993084	0.221777409315109
3.86333274841309	0.212317422032356	3.39789152145386	0.0745479837059975	-0.191864639520645	0.223614692687988
3.9196891784668	0.223136261105537	3.39754724502563	0.0760390907526016	-0.19325615465641	0.225338041782379
3.95874166488647	0.225079283118248	3.41730213165283	0.0775978788733482	-0.194671288132668	0.227299392223358
3.97721672058105	0.207947984337807	3.44026041030884	0.0791648849844933	-0.19597028195858	0.229260861873627
3.98750495910645	0.191331520676613	3.44857120513916	0.0808915570378304	-0.197258740663528	0.230827122926712
3.99796652793884	0.191287115216255	3.47332525253296	0.0830271393060684	-0.199219316244125	0.232812866568565
4.02080869674683	0.18377211689949	3.5162832736969	0.0849631205201149	-0.201306745409966	0.235064566135406
4.07309532165527	0.178154990077019	3.52594232559204	0.0868238881230354	-0.203364834189415	0.236993134021759
4.11487245559692	0.169885769486427	3.54200768470764	0.0889487043023109	-0.206046789884567	0.239030361175537
4.10566377639771	0.155316814780235	3.57252287864685	0.0910383313894272	-0.208316057920456	0.241105630993843
4.1111307144165	0.157734453678131	3.5754075050354	0.0933755785226822	-0.211589097976685	0.243362218141556
4.12472581863403	0.183456376194954	3.62819766998291	0.0958224460482597	-0.215121328830719	0.245679423213005
4.13606834411621	0.194012865424156	3.66372513771057	0.0977408587932587	-0.218461230397224	0.247935980558395
4.1704797744751	0.184900641441345	3.68882393836975	0.0999282747507095	-0.222445592284203	0.25031977891922
4.23064184188843	0.193419396877289	3.73958897590637	0.102269820868969	-0.226582884788513	0.253016591072083
4.31415557861328	0.193576514720917	3.76947450637817	0.103995308279991	-0.230565473437309	0.255139023065567
4.35512542724609	0.204081997275352	3.82009673118591	0.106009587645531	-0.234827488660812	0.257332295179367
4.39315557479858	0.206310138106346	3.87953352928162	0.107558891177177	-0.238776683807373	0.259388506412506
4.42126178741455	0.208418995141983	3.90667080879211	0.109414048492908	-0.242889925837517	0.260717988014221
4.44948053359985	0.21149243414402	3.95087552070618	0.1113271266222	-0.246727973222733	0.262536555528641
4.46275281906128	0.203784674406052	3.97225975990295	0.112942598760128	-0.250225991010666	0.263499706983566
4.46020317077637	0.210052505135536	4.01996660232544	0.114908769726753	-0.254138052463531	0.264792412519455
4.47234535217285	0.202180489897728	4.03254270553589	0.116350792348385	-0.257606029510498	0.265419125556946
4.45380544662476	0.196064278483391	4.07041883468628	0.118292793631554	-0.26121985912323	0.266478151082993
4.47473478317261	0.180345639586449	4.10487461090088	0.119758173823357	-0.264668196439743	0.267661601305008
4.48491859436035	0.188692390918732	4.12615251541138	0.121628731489182	-0.268238931894302	0.268747419118881
4.49689722061157	0.181115612387657	4.17348480224609	0.123132832348347	-0.271750926971436	0.270696818828583
4.51835680007935	0.18760934472084	4.19307613372803	0.124909855425358	-0.275448113679886	0.272708982229233
4.53343057632446	0.186130404472351	4.24436283111572	0.126426562666893	-0.279007256031036	0.275386661291122
4.55008506774902	0.187291517853737	4.26321649551392	0.128110706806183	-0.282902210950851	0.277330547571182
4.56430244445801	0.179814726114273	4.32273435592651	0.129498556256294	-0.286726295948029	0.279435276985168
4.59104013442993	0.172331184148788	4.34611940383911	0.131001338362694	-0.290683150291443	0.281111568212509
4.6289644241333	0.1597019135952	4.38882827758789	0.132056012749672	-0.294690430164337	0.282764315605164
4.64697551727295	0.16265495121479	4.43088245391846	0.133730560541153	-0.298816353082657	0.283996075391769
4.70283794403076	0.155994042754173	4.45405387878418	0.13483239710331	-0.302801966667175	0.28539577126503
4.730872631073	0.155182182788849	4.48968505859375	0.136245518922806	-0.306708544492722	0.286641150712967
4.75267744064331	0.157383263111115	4.53210067749023	0.137327298521996	-0.310510128736496	0.287567675113678
4.76104831695557	0.152925938367844	4.58140707015991	0.138568356633186	-0.314259469509125	0.289071530103683
4.79836559295654	0.144119530916214	4.60332775115967	0.139859542250633	-0.318034380674362	0.289851307868958
4.81453084945679	0.131143823266029	4.64477586746216	0.140754207968712	-0.32125923037529	0.290029466152191
4.82237911224365	0.123600594699383	4.68539714813232	0.141953036189079	-0.324855804443359	0.290138065814972
4.8484468460083	0.102976635098457	4.70558738708496	0.142949506640434	-0.32823321223259	0.290349692106247
4.86212825775146	0.0982489138841629	4.74532556533813	0.14408902823925	-0.33130818605423	0.290764182806015
4.88859510421753	0.0876704081892967	4.79974794387817	0.144567921757698	-0.334687113761902	0.290768444538116
4.93078756332397	0.0814165100455284	4.83621263504028	0.145166158676147	-0.337472707033157	0.292207181453705
4.95827865600586	0.0893479511141777	4.85438585281372	0.146250799298286	-0.340489864349365	0.294648498296738
4.97448635101318	0.107770629227161	4.87157821655273	0.147242352366447	-0.343472331762314	0.295749068260193
5.02654123306274	0.170515820384026	4.92169666290283	0.148394122719765	-0.346471756696701	0.302230298519135
5.07883739471436	0.218775361776352	4.96296453475952	0.149530947208405	-0.349331229925156	0.309780567884445
5.09966135025024	0.269160509109497	4.99286079406738	0.150865629315376	-0.351582646369934	0.31584170460701
5.0688009262085	0.269074589014053	5.0041766166687	0.151804238557816	-0.353320002555847	0.319961816072464
5.05917882919312	0.325648784637451	4.98474550247192	0.154183596372604	-0.354685336351395	0.323193401098251
5.07344388961792	0.410732120275497	5.02329587936401	0.155096992850304	-0.356615275144577	0.326337575912476
5.05652332305908	0.451386451721191	5.06118202209473	0.155867129564285	-0.358336925506592	0.330075144767761
5.02134561538696	0.427214652299881	5.05964803695679	0.156896203756332	-0.359500616788864	0.333946496248245
5.00707197189331	0.447598606348038	5.06963872909546	0.157958656549454	-0.361006796360016	0.337190240621567
4.98784780502319	0.484955668449402	5.08017921447754	0.159028872847557	-0.362387359142303	0.339848011732101
4.9633846282959	0.504851162433624	5.07589530944824	0.159832984209061	-0.363820672035217	0.342490643262863
4.92074680328369	0.539247870445251	5.07243967056274	0.160619109869003	-0.365504205226898	0.345481693744659
4.86347579956055	0.608037054538727	5.1021203994751	0.161081671714783	-0.367147535085678	0.352297425270081
4.85711574554443	0.696962714195251	5.09877634048462	0.161800235509872	-0.368557959794998	0.362769782543182
4.88387441635132	0.742908954620361	5.06126880645752	0.161716163158417	-0.370190232992172	0.367764085531235
4.87792682647705	0.780839323997498	5.05266571044922	0.161328792572021	-0.371575385332108	0.371715515851974
4.85659074783325	0.811777055263519	5.0560302734375	0.160489320755005	-0.372884452342987	0.375746786594391
4.85391759872437	0.834900617599487	5.06599521636963	0.159919172525406	-0.374370276927948	0.379209339618683
4.83301544189453	0.865208268165588	5.06981945037842	0.159417271614075	-0.375710248947144	0.381792992353439
4.77982330322266	0.891359925270081	5.08224439620972	0.158709451556206	-0.377209275960922	0.384221285581589
4.76260089874268	0.930721044540405	5.07398319244385	0.157923564314842	-0.378783315420151	0.387069761753082
4.71582317352295	0.954826772212982	5.06350231170654	0.157138288021088	-0.380107671022415	0.389279723167419
4.65196752548218	0.978887856006622	5.04203748703003	0.15646156668663	-0.381169736385345	0.391789436340332
4.56681346893311	1.01142728328705	5.03392553329468	0.15580327808857	-0.381890594959259	0.393192946910858
4.44572925567627	0.993092834949493	5.01153326034546	0.15428651869297	-0.381927788257599	0.393523812294006
4.40913724899292	1.025186419487	4.95255756378174	0.153625413775444	-0.381948828697205	0.395227998495102
4.38784885406494	1.12965023517609	4.94352054595947	0.152483776211739	-0.382324784994125	0.398592054843903
4.34747552871704	1.18106353282928	4.96840047836304	0.14979550242424	-0.382973819971085	0.403482019901276
4.28934717178345	1.19673311710358	4.96166896820068	0.147936478257179	-0.382580995559692	0.408645659685135
4.24835968017578	1.22444927692413	4.92896461486816	0.146289199590683	-0.381420254707336	0.414818793535233
4.18942737579346	1.29863154888153	4.87619733810425	0.144642323255539	-0.380316197872162	0.420979708433151
4.12343406677246	1.37995779514313	4.82357358932495	0.1427351385355	-0.379028588533401	0.427242696285248
4.05312347412109	1.53275430202484	4.75783443450928	0.140266060829163	-0.377259254455566	0.440438479185104
3.9622814655304	1.70969891548157	4.67769718170166	0.137168914079666	-0.374461561441422	0.456873595714569
3.86867642402649	1.80707800388336	4.56041479110718	0.133961290121078	-0.372184723615646	0.470688134431839
3.72575616836548	1.91066634654999	4.44650268554688	0.130444467067719	-0.370069950819016	0.481595396995544
3.60892915725708	1.99391281604767	4.35699033737183	0.126699343323708	-0.367768347263336	0.490282446146011
3.48715448379517	2.05830264091492	4.27608871459961	0.122724369168282	-0.366319209337235	0.501047432422638
3.38932681083679	2.13801240921021	4.21229982376099	0.119016110897064	-0.365175276994705	0.51183408498764
3.29965138435364	2.19288921356201	4.15730476379395	0.116378471255302	-0.364036738872528	0.523455500602722
3.17217588424683	2.27609062194824	4.10839939117432	0.114202059805393	-0.363675951957703	0.533687353134155
3.10910367965698	2.36516976356506	4.06977415084839	0.111967667937279	-0.363952279090881	0.542897343635559
3.05161905288696	2.42859649658203	4.02295351028442	0.109964191913605	-0.364225119352341	0.550039768218994
2.90867495536804	2.44179606437683	3.96627354621887	0.107656829059124	-0.36446538567543	0.556839287281036
2.84272241592407	2.47094583511353	3.8779411315918	0.106558345258236	-0.365192174911499	0.562381863594055
2.81103515625	2.60597920417786	3.86334919929504	0.104332268238068	-0.36666676402092	0.569067239761353
2.77396702766418	2.64297556877136	3.8856954574585	0.101155512034893	-0.368568360805511	0.576226532459259
2.72092199325562	2.62376284599304	3.87298202514648	0.0985750481486321	-0.370183974504471	0.58076000213623
2.72078394889832	2.60747218132019	3.86124086380005	0.0959824994206429	-0.372624605894089	0.580665230751038
2.7928307056427	2.63094782829285	3.8598906993866	0.0933974534273148	-0.375387191772461	0.577635884284973
2.8351149559021	2.65905570983887	3.89014458656311	0.090160109102726	-0.378187447786331	0.579315364360809
2.78789854049683	2.66783595085144	3.90266489982605	0.0878022760152817	-0.380206972360611	0.587921500205994
2.68332529067993	2.68010354042053	3.91124200820923	0.086360476911068	-0.381546705961227	0.59657084941864
2.56190228462219	2.72513771057129	3.87405586242676	0.0854613035917282	-0.382892280817032	0.603153586387634
2.46827435493469	2.80038785934448	3.83049845695496	0.085140086710453	-0.38404193520546	0.610704302787781
2.37246894836426	2.853511095047	3.78562307357788	0.0848219469189644	-0.385036498308182	0.618552207946777
2.30846047401428	2.90996503829956	3.76172518730164	0.0840741917490959	-0.386433988809586	0.626912951469421
2.28658270835876	2.97424554824829	3.74262237548828	0.0830312222242355	-0.387922465801239	0.634536325931549
2.31769824028015	3.00452136993408	3.7762303352356	0.0808920115232468	-0.389963448047638	0.639610350131989
2.32832312583923	3.03078818321228	3.7796847820282	0.0795729756355286	-0.391357451677322	0.64624559879303
2.31152939796448	3.05358552932739	3.77757334709167	0.0787649229168892	-0.392556011676788	0.653362691402435
2.31111454963684	3.05722618103027	3.78079652786255	0.0779827684164047	-0.393668711185455	0.657992899417877
2.29802799224854	3.08270478248596	3.79636788368225	0.0766256228089333	-0.394949615001678	0.659474432468414
2.29577803611755	3.10019540786743	3.79302263259888	0.0755053013563156	-0.396239548921585	0.662078499794006
2.28013586997986	3.05103850364685	3.77854990959167	0.0747726485133171	-0.397440493106842	0.664018392562866
2.27758932113647	3.02746319770813	3.80067157745361	0.0735192969441414	-0.398892194032669	0.664614260196686
2.29497647285461	3.0572144985199	3.75347137451172	0.0738958567380905	-0.399758398532867	0.66755211353302
2.30409860610962	3.10766792297363	3.73846340179443	0.0740500539541245	-0.400821954011917	0.672522723674774
2.26713585853577	3.10205721855164	3.73711276054382	0.0735746249556541	-0.401632636785507	0.675016224384308
2.26640391349792	3.09428858757019	3.74369692802429	0.0726819187402725	-0.402936220169067	0.674948811531067
2.27006936073303	3.11937785148621	3.74264693260193	0.071979708969593	-0.403743952512741	0.67874801158905
2.26677441596985	3.11906099319458	3.73970580101013	0.0712386593222618	-0.404862463474274	0.683865427970886
2.27235269546509	3.11696338653564	3.75156855583191	0.0700248703360558	-0.40622866153717	0.6862433552742
2.26948189735413	3.12616062164307	3.74358654022217	0.0688090026378632	-0.407853126525879	0.689102351665497
2.24369668960571	3.17669796943665	3.74668049812317	0.0679159983992577	-0.409245371818542	0.695168972015381
2.17582845687866	3.20559978485107	3.76638531684875	0.0668639615178108	-0.410750716924667	0.701680600643158
2.15810108184814	3.25017786026001	3.76867389678955	0.0659896284341812	-0.412592768669128	0.707698225975037
2.18961691856384	3.26748299598694	3.76938676834106	0.0644735917448998	-0.414963513612747	0.711236000061035
2.19534945487976	3.26379227638245	3.7855236530304	0.0626500025391579	-0.417234122753143	0.713472068309784
2.19581604003906	3.2659866809845	3.80474972724915	0.0607679672539234	-0.419508814811707	0.715937376022339
2.21641540527344	3.29378938674927	3.82724642753601	0.0588651858270168	-0.422125846147537	0.71821928024292
2.27957057952881	3.2933337688446	3.82980823516846	0.0572021268308163	-0.424916177988052	0.717829644680023
2.30552315711975	3.23343467712402	3.84025025367737	0.0549263469874859	-0.427599370479584	0.712486386299133
2.305823802948	3.25823092460632	3.88190650939941	0.0530665144324303	-0.429877489805222	0.717647731304169
2.27964162826538	3.26416254043579	3.90689015388489	0.0513172410428524	-0.431911885738373	0.720764100551605
2.28476214408875	3.25993847846985	3.91085720062256	0.0497684255242348	-0.434439241886139	0.722208559513092
2.29904294013977	3.26440405845642	3.9014356136322	0.0483066104352474	-0.436752080917358	0.720391571521759
2.34519529342651	3.22297286987305	3.90934658050537	0.0463746339082718	-0.439559996128082	0.717521667480469
2.34288001060486	3.19874358177185	3.92427659034729	0.0441843643784523	-0.441974073648453	0.718357980251312
2.35137963294983	3.20918941497803	3.95907020568848	0.0422924123704433	-0.444361180067062	0.72355717420578
2.32503414154053	3.24238610267639	3.97477793693542	0.0409512557089329	-0.446313440799713	0.725385308265686
2.26495027542114	3.13155436515808	3.98101472854614	0.0381213910877705	-0.44829735159874	0.723245859146118
2.24956798553467	3.17075395584106	3.96896147727966	0.0374325700104237	-0.450930953025818	0.721433281898499
2.30885910987854	3.30958962440491	4.03103923797607	0.0345578268170357	-0.453771233558655	0.726945042610168
2.31404805183411	3.31835651397705	4.07391452789307	0.0320099592208862	-0.456300854682922	0.73537141084671
2.34652376174927	3.28560209274292	4.06582546234131	0.0301681887358427	-0.458687871694565	0.741554260253906
2.34461569786072	3.33858442306519	4.12086820602417	0.0279562324285507	-0.461353033781052	0.745290517807007
2.39513802528381	3.37057065963745	4.1627779006958	0.025500550866127	-0.464444786310196	0.747433543205261
2.4608690738678	3.36416053771973	4.19217491149902	0.0226372703909874	-0.467816144227982	0.746664345264435
2.5012834072113	3.39930868148804	4.24951601028442	0.0196080133318901	-0.470727741718292	0.750732064247131
2.52101182937622	3.39851117134094	4.28189563751221	0.0168920606374741	-0.473704308271408	0.751445829868317
2.55723738670349	3.38008522987366	4.28089094161987	0.014796257019043	-0.476486295461655	0.749753654003143
2.58861184120178	3.38816571235657	4.29510641098022	0.0124933198094368	-0.479288816452026	0.747582852840424
2.65320348739624	3.3553946018219	4.33984375	0.0093750823289156	-0.48273578286171	0.741950035095215
2.65147757530212	3.32797741889954	4.39300537109375	0.00600078515708447	-0.484912604093552	0.737924456596375
2.69727563858032	3.33269357681274	4.4503607749939	0.00285625830292702	-0.487674236297607	0.736926674842834
2.78386330604553	3.28392934799194	4.50335597991943	0.000102342055470217	-0.490475922822952	0.729522049427032
2.7848105430603	3.25863242149353	4.56730556488037	-0.00290968175977468	-0.49235263466835	0.722420632839203
2.89877247810364	3.20154142379761	4.60762500762939	-0.00596680678427219	-0.495494425296783	0.711247086524963
2.89216375350952	3.1232898235321	4.64161062240601	-0.00903692003339529	-0.496634781360626	0.699236750602722
2.85053372383118	3.08784413337708	4.69891214370728	-0.0115818995982409	-0.498147785663605	0.692459762096405
2.80316591262817	3.06977033615112	4.75134038925171	-0.01377541013062	-0.499037772417068	0.686050117015839
2.78287196159363	3.07070922851563	4.77852773666382	-0.0157114826142788	-0.500185251235962	0.680424273014069
2.78880381584167	3.07528781890869	4.7948579788208	-0.0176616385579109	-0.5012286901474	0.676182568073273
2.7769775390625	3.10948729515076	4.84161567687988	-0.0198914483189583	-0.502489745616913	0.674769520759583
2.79026126861572	3.12323188781738	4.88461351394653	-0.0226110052317381	-0.504160642623901	0.67280125617981
2.77774882316589	3.11709833145142	4.92383766174316	-0.0250089187175035	-0.505381047725677	0.670483767986298
2.75984168052673	3.14131569862366	4.9734263420105	-0.0274651311337948	-0.50683867931366	0.668262422084808
2.74025464057922	3.17169523239136	5.02539110183716	-0.0300163198262453	-0.508351743221283	0.666242599487305
2.74366402626038	3.15130686759949	5.07680702209473	-0.0330617986619473	-0.510171234607697	0.663540899753571
2.76124906539917	3.13717651367188	5.10476112365723	-0.0354314744472504	-0.512173295021057	0.659927666187286
2.79900455474854	3.14577960968018	5.14082050323486	-0.0383754260838032	-0.514243721961975	0.656281650066376
2.80790996551514	3.13727235794067	5.17617130279541	-0.0412896387279034	-0.516457557678223	0.652917504310608
2.82103204727173	3.11810660362244	5.2187180519104	-0.0443609170615673	-0.518667638301849	0.648765981197357
2.83263993263245	3.09169721603394	5.24355697631836	-0.0476068109273911	-0.521116435527802	0.643599212169647
2.85546326637268	3.08617877960205	5.30813503265381	-0.0513726323843002	-0.524019181728363	0.638857483863831
2.89431357383728	3.05272936820984	5.34661626815796	-0.0548721142113209	-0.526938319206238	0.633917272090912
2.91811633110046	3.00381946563721	5.3638162612915	-0.0582811124622822	-0.529836297035217	0.628060936927795
2.9556930065155	2.97900462150574	5.39696884155273	-0.061921339482069	-0.532795786857605	0.621788024902344
2.94853615760803	2.93784618377686	5.43450546264648	-0.0655973628163338	-0.535643696784973	0.61551821231842
2.76025152206421	2.96258950233459	5.40808057785034	-0.0690760090947151	-0.534766316413879	0.611528754234314
2.92556858062744	2.91895747184753	5.44179677963257	-0.0727438479661942	-0.540133059024811	0.609400033950806
2.91673588752747	2.89298748970032	5.45802116394043	-0.076967678964138	-0.542495310306549	0.604481399059296
2.95552062988281	2.79889130592346	5.41785526275635	-0.080351822078228	-0.54538756608963	0.599512040615082
2.96320581436157	2.66559314727783	5.34573650360107	-0.0830247327685356	-0.548597037792206	0.59259158372879
2.98653554916382	2.64823746681213	5.32788944244385	-0.085644893348217	-0.552961528301239	0.583693623542786
2.95781922340393	2.69144749641418	5.44801330566406	-0.0906879752874374	-0.558498859405518	0.575267553329468
2.99155497550964	2.74276328086853	5.62883472442627	-0.0974185764789581	-0.565008997917175	0.569821834564209
3.10950970649719	2.7451286315918	5.77998495101929	-0.103889420628548	-0.571250319480896	0.565320372581482
3.18107938766479	2.76156830787659	5.81098604202271	-0.108690746128559	-0.574730634689331	0.558249413967133
3.3047935962677	2.72039103507996	5.86872816085815	-0.113304905593395	-0.581340253353119	0.550673842430115
3.2764196395874	2.75345087051392	5.92506313323975	-0.116836868226528	-0.586421668529511	0.542031347751617
3.14330148696899	2.77206468582153	5.94627857208252	-0.120453402400017	-0.590342700481415	0.534673035144806
3.11655163764954	2.76395845413208	5.98084783554077	-0.123723149299622	-0.595249593257904	0.531131327152252
3.210533618927	2.78758335113525	6.00816345214844	-0.127095103263855	-0.600958585739136	0.528060734272003
3.33056449890137	2.78349280357361	6.06405067443848	-0.13082717359066	-0.607812404632568	0.524905860424042
3.22754049301147	2.79610848426819	6.06389284133911	-0.134209960699081	-0.610127210617065	0.522006750106812
3.29723381996155	2.77799272537231	6.11837911605835	-0.137762501835823	-0.615782797336578	0.518975913524628
3.3192024230957	2.78405380249023	6.17285203933716	-0.14191010594368	-0.620503544807434	0.51349663734436
3.35344338417053	2.8434681892395	6.17025756835938	-0.143982276320457	-0.623829126358032	0.511704981327057
3.31429982185364	2.81856918334961	6.18031454086304	-0.146771296858788	-0.626759767532349	0.508414745330811
3.14578151702881	2.82207822799683	6.12269163131714	-0.147902995347977	-0.626361608505249	0.502301752567291
3.031662940979	2.82729840278625	6.12070226669312	-0.149075746536255	-0.626824259757996	0.498447120189667
3.09658789634705	2.83624124526978	6.17228555679321	-0.150801330804825	-0.630453407764435	0.496776968240738
3.06330490112305	2.88213443756104	6.18713569641113	-0.15183213353157	-0.631080031394959	0.494633138179779
2.99411964416504	2.86384725570679	6.20935106277466	-0.153191462159157	-0.631496548652649	0.493050873279572
3.02106928825378	2.84283232688904	6.27886152267456	-0.154607117176056	-0.633393347263336	0.489953100681305
2.91291093826294	2.84794235229492	6.29492235183716	-0.15664479136467	-0.632813155651093	0.484803259372711
3.01697587966919	2.85500717163086	6.35176277160645	-0.157897248864174	-0.636113047599792	0.482371240854263
2.91578221321106	2.89069700241089	6.37384700775146	-0.159020096063614	-0.634981334209442	0.475739866495132
2.91160035133362	2.90078282356262	6.40339040756226	-0.160146027803421	-0.636754989624023	0.470219671726227
2.84538006782532	2.88865351676941	6.42311429977417	-0.161439001560211	-0.637192785739899	0.463236272335052
2.85501670837402	2.91582107543945	6.43559455871582	-0.161541029810905	-0.638016104698181	0.457519114017487
2.59778070449829	2.92758297920227	6.41726636886597	-0.162583112716675	-0.635519981384277	0.450748533010483
2.60612559318542	2.90887641906738	6.42926692962646	-0.163263589143753	-0.637503206729889	0.447004407644272
2.53129577636719	2.90464639663696	6.45172691345215	-0.163946539163589	-0.63772064447403	0.440558254718781
2.41004276275635	2.9040379524231	6.4308614730835	-0.164733707904816	-0.637342751026154	0.434774786233902
2.46189379692078	2.90589809417725	6.47057437896729	-0.165748938918114	-0.640294849872589	0.430944383144379
2.3430597782135	2.90580630302429	6.45617914199829	-0.167255237698555	-0.639940798282623	0.425425797700882
2.46141386032104	2.91508460044861	6.51410865783691	-0.16869381070137	-0.64422595500946	0.422878414392471
2.29132986068726	2.95797991752625	6.51153135299683	-0.170079723000526	-0.643188416957855	0.417593598365784
2.41014051437378	2.95819044113159	6.55808353424072	-0.171971797943115	-0.648063600063324	0.415519326925278
2.31411623954773	2.95130610466003	6.57201766967773	-0.173802107572556	-0.648847162723541	0.41034346818924
2.34998917579651	2.96695852279663	6.56819438934326	-0.175049558281898	-0.651860117912292	0.406641215085983
2.36906862258911	2.93548059463501	6.62087249755859	-0.17757174372673	-0.655818164348602	0.402390986680985
2.26338481903076	2.99437832832336	6.55626487731934	-0.178052872419357	-0.655199944972992	0.396858483552933
2.39340972900391	2.95907020568848	6.6303973197937	-0.180735439062119	-0.661060273647308	0.394678145647049
2.35660457611084	2.98785805702209	6.64163970947266	-0.182430356740952	-0.662796556949615	0.389593958854675
2.25980758666992	3.01556611061096	6.60683250427246	-0.183312818408012	-0.662664532661438	0.384761571884155
2.38841938972473	2.9317831993103	6.67830753326416	-0.186015456914902	-0.668636083602905	0.381985515356064
2.36623454093933	2.94485330581665	6.65596342086792	-0.186947897076607	-0.670117795467377	0.375454515218735
2.21188020706177	2.93407106399536	6.67788362503052	-0.188368588685989	-0.670955002307892	0.37043485045433
2.29295063018799	2.85950970649719	6.70919179916382	-0.190649017691612	-0.675441086292267	0.366354465484619
2.18286156654358	2.84746599197388	6.69973564147949	-0.191646993160248	-0.676322519779205	0.36011677980423
1.96221590042114	2.76385712623596	6.75644731521606	-0.194560304284096	-0.677058458328247	0.355648249387741
1.93136966228485	2.71829223632813	6.78375864028931	-0.196592524647713	-0.679221868515015	0.351652234792709
2.17358231544495	2.77050232887268	6.74565649032593	-0.19736909866333	-0.682341516017914	0.350190490484238
2.31523847579956	2.84624767303467	6.73280048370361	-0.198795974254608	-0.684936940670013	0.348621547222137
2.2931764125824	2.87635612487793	6.76794290542603	-0.201022684574127	-0.687790274620056	0.346196293830872
2.31268000602722	2.83202886581421	6.82831954956055	-0.203002735972404	-0.69124162197113	0.342920154333115
2.12739181518555	2.86942887306213	6.77878189086914	-0.202962607145309	-0.68853884935379	0.337191134691238
2.12051916122437	2.79360175132751	6.84911298751831	-0.204747408628464	-0.691167652606964	0.335499137639999
2.08775687217712	2.73177051544189	6.87172174453735	-0.206016048789024	-0.692473828792572	0.331656575202942
2.11925864219666	2.73306274414063	6.88363838195801	-0.207045048475266	-0.69501119852066	0.328390955924988
2.13034629821777	2.74633026123047	6.92821359634399	-0.209002986550331	-0.697341918945313	0.326733857393265
2.16965293884277	2.76615405082703	6.96920347213745	-0.210914582014084	-0.699291288852692	0.325837999582291
2.15298938751221	2.77751803398132	7.00179386138916	-0.212472289800644	-0.699828207492828	0.324537515640259
2.18287658691406	2.74739670753479	7.02108192443848	-0.213871344923973	-0.701177537441254	0.32336688041687
2.22107195854187	2.71394896507263	7.00611400604248	-0.214418217539787	-0.702397704124451	0.320738911628723
2.18065881729126	2.70177578926086	7.02356767654419	-0.215428099036217	-0.702878057956696	0.317720353603363
2.11729860305786	2.70969533920288	7.06253910064697	-0.21628800034523	-0.702773153781891	0.316210597753525
2.01933670043945	2.6946804523468	7.03365802764893	-0.216407418251038	-0.700853586196899	0.314559102058411
2.04082989692688	2.63083028793335	7.01949501037598	-0.21660815179348	-0.700387120246887	0.312637120485306
2.0886378288269	2.5971827507019	7.05118560791016	-0.217327237129211	-0.700629413127899	0.31003537774086
2.1069495677948	2.61262249946594	7.07508277893066	-0.217869520187378	-0.699945092201233	0.308736979961395
2.16925239562988	2.59268832206726	7.10930442810059	-0.218385994434357	-0.699862837791443	0.30928236246109
2.17184376716614	2.5624737739563	7.13996934890747	-0.218962341547012	-0.698257505893707	0.307290285825729
2.19093656539917	2.51292443275452	7.13340950012207	-0.218662887811661	-0.695971727371216	0.303831040859222
2.19242858886719	2.4639937877655	7.10896348953247	-0.218116343021393	-0.693557500839233	0.300581395626068
2.17775321006775	2.41125082969666	7.10834646224976	-0.217866167426109	-0.691551804542542	0.298382729291916
2.1554491519928	2.35605382919312	7.09755754470825	-0.21757498383522	-0.690002202987671	0.296408355236053
2.18472242355347	2.32540535926819	7.11135244369507	-0.217366442084312	-0.688357591629028	0.295431941747665
2.21813273429871	2.33130931854248	7.12819814682007	-0.217073351144791	-0.687515199184418	0.294893264770508
2.25334310531616	2.31625294685364	7.1484169960022	-0.217545792460442	-0.686845660209656	0.294052481651306
2.28855156898499	2.29266214370728	7.18327903747559	-0.218091756105423	-0.686521887779236	0.292482525110245
2.30724000930786	2.27216577529907	7.20623540878296	-0.219067826867104	-0.685751974582672	0.291329622268677
2.26985287666321	2.28429675102234	7.24421691894531	-0.218929663300514	-0.684864342212677	0.291484594345093
2.28766369819641	2.26324844360352	7.26264381408691	-0.21941152215004	-0.684414923191071	0.292203962802887
2.30581569671631	2.24907946586609	7.2977614402771	-0.219942033290863	-0.684721231460571	0.292935162782669
2.31999707221985	2.25801873207092	7.33290672302246	-0.22037710249424	-0.684271693229675	0.293751806020737
2.26384305953979	2.27773714065552	7.34906959533691	-0.220201015472412	-0.683396100997925	0.292470782995224
2.1811363697052	2.23380827903748	7.38816118240356	-0.220902889966965	-0.68209844827652	0.289880603551865
2.12630534172058	2.22121691703796	7.40434598922729	-0.22060514986515	-0.681281745433807	0.286223322153091
2.13423752784729	2.22726130485535	7.36101055145264	-0.219812229275703	-0.679103195667267	0.281919926404953
2.12933921813965	2.30377173423767	7.41714000701904	-0.219726055860519	-0.678676962852478	0.280095249414444
2.12369203567505	2.35299491882324	7.50385093688965	-0.220964878797531	-0.677799165248871	0.28031063079834
2.12131261825562	2.29347681999207	7.49444818496704	-0.221071511507034	-0.676340162754059	0.278829872608185
2.0804750919342	2.17872405052185	7.4040904045105	-0.21917912364006	-0.674293220043182	0.273953646421433
2.024658203125	2.09917092323303	7.33323812484741	-0.218120604753494	-0.67250394821167	0.268050521612167
1.95109927654266	2.09528994560242	7.34272193908691	-0.218945145606995	-0.672749578952789	0.264319628477097
1.90461003780365	2.12173342704773	7.387535572052	-0.220005467534065	-0.673514187335968	0.262616634368896
1.89022934436798	2.14471173286438	7.43871307373047	-0.22080110013485	-0.674082636833191	0.26201269030571
1.89467024803162	2.12950348854065	7.47316217422485	-0.221697404980659	-0.673948109149933	0.260873734951019
1.92307460308075	2.12286949157715	7.50343132019043	-0.222652405500412	-0.6740682721138	0.260367602109909
1.96569490432739	2.12358355522156	7.53013610839844	-0.223709657788277	-0.674829721450806	0.26071360707283
1.929478764534	2.09628629684448	7.55963945388794	-0.224485322833061	-0.674947559833527	0.258376091718674
1.87514054775238	2.06717348098755	7.60697269439697	-0.225484654307365	-0.675007402896881	0.256218701601028
1.88748049736023	2.04361939430237	7.62039566040039	-0.226423427462578	-0.675298571586609	0.25555032491684
1.90630114078522	2.04781746864319	7.63033580780029	-0.227286711335182	-0.675958871841431	0.255396962165833
1.89226794242859	2.0367124080658	7.65359020233154	-0.227978184819221	-0.67661064863205	0.255168676376343
1.86594378948212	2.01376819610596	7.67698860168457	-0.228791832923889	-0.676855981349945	0.254607051610947
1.8544682264328	1.99299073219299	7.70114612579346	-0.229751154780388	-0.677082657814026	0.2538882791996
1.89378833770752	1.9807847738266	7.71247625350952	-0.230857089161873	-0.677954792976379	0.253000646829605
1.91570675373077	1.94520974159241	7.7546854019165	-0.232220962643623	-0.678583025932312	0.25228813290596
1.93164575099945	1.89856195449829	7.82078647613525	-0.233838513493538	-0.679067015647888	0.252128392457962
1.96101689338684	1.85625565052032	7.84434175491333	-0.235222980380058	-0.679448187351227	0.251833736896515
1.97818803787231	1.83495044708252	7.86588668823242	-0.236117139458656	-0.680016994476318	0.251482993364334
1.98066222667694	1.80344223976135	7.88944625854492	-0.23715503513813	-0.680411279201508	0.249921843409538
1.99782383441925	1.75916159152985	7.92354249954224	-0.238634809851646	-0.680888772010803	0.247923940420151
2.03188514709473	1.73970520496368	7.91615915298462	-0.239254310727119	-0.680597424507141	0.246790573000908
2.08353137969971	1.70000541210175	7.93028879165649	-0.240461722016335	-0.680929780006409	0.246882483363152
2.11060357093811	1.67543745040894	7.93230390548706	-0.241117462515831	-0.68101692199707	0.246811270713806
2.14399337768555	1.6227160692215	7.93851041793823	-0.241899505257607	-0.681279718875885	0.246966123580933
2.16902446746826	1.58149898052216	7.97108030319214	-0.242937549948692	-0.681774079799652	0.246577471494675
2.20586276054382	1.55063509941101	7.99791812896729	-0.244407251477242	-0.682626485824585	0.246080234646797
2.25163722038269	1.51429438591003	8.052903175354	-0.246253028512001	-0.684533596038818	0.244405969977379
2.23014903068542	1.44507682323456	8.10012817382813	-0.249785646796227	-0.684920608997345	0.24231930077076
2.21937561035156	1.50226485729218	8.1226053237915	-0.249386385083199	-0.685801923274994	0.242733225226402
2.24759960174561	1.45892596244812	8.09932422637939	-0.250367075204849	-0.686217725276947	0.241856023669243
2.21235418319702	1.43211758136749	8.1566801071167	-0.252071261405945	-0.68673300743103	0.238132908940315
2.20310044288635	1.35230839252472	8.1973762512207	-0.255636662244797	-0.686646044254303	0.235681533813477
2.1691906452179	1.4246701002121	8.23697948455811	-0.255206495523453	-0.686577200889587	0.235603362321854
2.18394088745117	1.36602282524109	8.24096298217773	-0.25641942024231	-0.685856580734253	0.234793722629547
2.12480664253235	1.36339342594147	8.23065185546875	-0.256562918424606	-0.684342563152313	0.233580410480499
2.14738154411316	1.34377908706665	8.21524620056152	-0.257236450910568	-0.684248983860016	0.233931869268417
2.135174036026	1.34898316860199	8.18115234375	-0.257158637046814	-0.683680236339569	0.234632238745689
2.13651466369629	1.34154105186462	8.18196487426758	-0.257363498210907	-0.683792293071747	0.235577508807182
2.1445095539093	1.34100162982941	8.18752193450928	-0.257981806993485	-0.683948338031769	0.236959666013718
2.1488151550293	1.34211695194244	8.19657516479492	-0.258934497833252	-0.684200882911682	0.238166376948357
2.14693021774292	1.3245267868042	8.18788719177246	-0.260092288255692	-0.685008823871613	0.238826185464859
2.12239289283752	1.32486665248871	8.18584442138672	-0.260984539985657	-0.686097383499146	0.238524779677391
2.1115984916687	1.32826399803162	8.1996545791626	-0.262001067399979	-0.687382578849792	0.238890692591667
2.0977041721344	1.33067059516907	8.21415710449219	-0.263240307569504	-0.688492715358734	0.239581882953644
2.08962035179138	1.32607018947601	8.22203922271729	-0.264816999435425	-0.68969601392746	0.240029975771904
2.08261203765869	1.32931077480316	8.21520233154297	-0.26619490981102	-0.691026449203491	0.240448862314224
2.06596755981445	1.34319067001343	8.22850513458252	-0.267303049564362	-0.692411243915558	0.241298750042915
2.05263566970825	1.33939611911774	8.25457191467285	-0.268692851066589	-0.693562686443329	0.242329835891724
2.04214215278625	1.34371960163116	8.25241661071777	-0.270122736692429	-0.69451516866684	0.242959380149841
2.022385597229	1.35242879390717	8.26092529296875	-0.271400570869446	-0.695675134658813	0.243653416633606
2.00867986679077	1.35249376296997	8.27264595031738	-0.272497236728668	-0.696444749832153	0.244701862335205
2.00643467903137	1.35727727413177	8.27103614807129	-0.273606419563293	-0.697194874286652	0.245365679264069
1.98514747619629	1.36127769947052	8.25237941741943	-0.27443727850914	-0.698031961917877	0.246243223547935
1.95831847190857	1.35994851589203	8.27181911468506	-0.275438129901886	-0.698724567890167	0.247367382049561
1.95723819732666	1.35643303394318	8.27442741394043	-0.276809424161911	-0.69928377866745	0.247841969132423
1.9362450838089	1.35650813579559	8.27538204193115	-0.27787971496582	-0.700131297111511	0.248104527592659
1.91009283065796	1.34424877166748	8.29236793518066	-0.278947860002518	-0.700441420078278	0.248560547828674
1.91158545017242	1.33489191532135	8.28031826019287	-0.280048280954361	-0.700816512107849	0.249054089188576
1.88742768764496	1.34206032752991	8.28524589538574	-0.280708938837051	-0.701469480991364	0.250072211027145
1.86950981616974	1.3461252450943	8.29536247253418	-0.281560599803925	-0.701557159423828	0.250771939754486
1.82713282108307	1.3599888086319	8.29465866088867	-0.282215029001236	-0.701800882816315	0.250550717115402
1.80153393745422	1.36998474597931	8.32460021972656	-0.283244431018829	-0.701509535312653	0.250333517789841
1.80072200298309	1.36350679397583	8.31692695617676	-0.28456062078476	-0.701483249664307	0.250715106725693
1.80010807514191	1.36691880226135	8.30513668060303	-0.28485694527626	-0.701502621173859	0.252753227949142
1.79612517356873	1.37902402877808	8.28783702850342	-0.285136103630066	-0.701288104057312	0.254390716552734
1.74946451187134	1.39717888832092	8.32543754577637	-0.286039978265762	-0.701508283615112	0.256057292222977
1.7490040063858	1.36658024787903	8.35425472259521	-0.286904275417328	-0.701302826404572	0.257848352193832
1.75417673587799	1.3440033197403	8.34062194824219	-0.287440240383148	-0.701164543628693	0.257247447967529
1.72534620761871	1.34491515159607	8.3803653717041	-0.288592994213104	-0.701675832271576	0.257212787866592
1.75385236740112	1.3429708480835	8.37885189056396	-0.289647877216339	-0.702154338359833	0.257513731718063
1.73167598247528	1.37159442901611	8.37804412841797	-0.290013700723648	-0.702655434608459	0.258045196533203
1.70869696140289	1.38397419452667	8.38008117675781	-0.2908656001091	-0.703150510787964	0.258393079042435
1.67958569526672	1.39187359809875	8.34659576416016	-0.291114956140518	-0.703403055667877	0.258305877447128
1.6569265127182	1.39965796470642	8.36088371276855	-0.292192816734314	-0.703985154628754	0.258668035268784
1.60898971557617	1.43393731117249	8.38600730895996	-0.292933642864227	-0.704917907714844	0.259685009717941
1.60227799415588	1.42817354202271	8.39138984680176	-0.293575674295425	-0.70523864030838	0.261039257049561
1.57299101352692	1.41209924221039	8.38743305206299	-0.294245570898056	-0.705862939357758	0.261063039302826
1.55160641670227	1.40724110603333	8.39776515960693	-0.295322895050049	-0.706532537937164	0.260847121477127
1.53148150444031	1.40387046337128	8.39445972442627	-0.296207636594772	-0.707303941249847	0.260349005460739
1.49666380882263	1.41327834129333	8.40857315063477	-0.297031313180923	-0.707843482494354	0.260116338729858
1.47600436210632	1.4175728559494	8.38804149627686	-0.297977238893509	-0.708502233028412	0.259742975234985
1.4454790353775	1.41240406036377	8.401930809021	-0.299141496419907	-0.709106266498566	0.25946456193924
1.40788877010345	1.41424953937531	8.40404224395752	-0.300210356712341	-0.709676504135132	0.258572638034821
1.36661219596863	1.41138052940369	8.42371368408203	-0.30099168419838	-0.710004568099976	0.258091896772385
1.33663487434387	1.41167104244232	8.39373397827148	-0.30165559053421	-0.710234344005585	0.257832139730453
1.2964118719101	1.41538882255554	8.40443801879883	-0.302489012479782	-0.71052485704422	0.257940977811813
1.24030900001526	1.42350733280182	8.4029598236084	-0.303550899028778	-0.71078759431839	0.256590396165848
1.16429650783539	1.43339657783508	8.39842224121094	-0.303889274597168	-0.710248172283173	0.254349678754807
1.09293115139008	1.42913901805878	8.35793399810791	-0.304021418094635	-0.709870636463165	0.25211775302887
1.01561570167542	1.43327498435974	8.35541152954102	-0.304358899593353	-0.709314703941345	0.250536620616913
0.992035090923309	1.4407057762146	8.33207893371582	-0.305354356765747	-0.709132671356201	0.251877814531326
1.01379323005676	1.44529688358307	8.34037590026855	-0.306686639785767	-0.708819389343262	0.254600524902344
1.02701425552368	1.45924234390259	8.31752014160156	-0.307613968849182	-0.70831835269928	0.255969345569611
1.02094972133636	1.45346343517303	8.31418704986572	-0.307706952095032	-0.707045257091522	0.257350206375122
1.01297783851624	1.44025611877441	8.28382205963135	-0.307484656572342	-0.705927610397339	0.259126424789429
1.02593052387238	1.42065298557281	8.28519630432129	-0.307586371898651	-0.704802811145782	0.260709136724472
1.06900274753571	1.4033420085907	8.29670238494873	-0.308201909065247	-0.704352915287018	0.262464791536331
1.12949681282043	1.40005779266357	8.31850433349609	-0.309079885482788	-0.703913152217865	0.264451116323471
1.18589103221893	1.4001430273056	8.32918834686279	-0.309504240751266	-0.703865945339203	0.266471475362778
1.24697041511536	1.37985360622406	8.3196268081665	-0.310190409421921	-0.703665137290955	0.268290489912033
1.2717490196228	1.35657715797424	8.32740879058838	-0.310954362154007	-0.703775644302368	0.269501537084579
1.29898571968079	1.34260606765747	8.31652736663818	-0.311723679304123	-0.703961789608002	0.269640475511551
1.30654609203339	1.3365067243576	8.3382682800293	-0.312514513731003	-0.704123914241791	0.269395112991333
1.31179487705231	1.33009481430054	8.3264045715332	-0.313072472810745	-0.704500496387482	0.268616646528244
1.31559634208679	1.31336355209351	8.3277645111084	-0.313733786344528	-0.70478755235672	0.26721978187561
1.33081984519958	1.29451072216034	8.31271457672119	-0.314404606819153	-0.705488324165344	0.266877800226212
1.34509766101837	1.29135417938232	8.31445598602295	-0.315525203943253	-0.705837428569794	0.266638040542603
1.34257745742798	1.30651092529297	8.31663990020752	-0.316340357065201	-0.70643162727356	0.266046404838562
1.332883477211	1.31558787822723	8.33077812194824	-0.317245990037918	-0.706795632839203	0.265343338251114
1.30407822132111	1.32669055461884	8.33222484588623	-0.317531853914261	-0.70715719461441	0.264482438564301
1.30539226531982	1.30727660655975	8.30871200561523	-0.318593263626099	-0.707459330558777	0.263557463884354
1.31535673141479	1.31674182415009	8.31657791137695	-0.319319903850555	-0.707721054553986	0.262960523366928
1.32265245914459	1.32350075244904	8.30959892272949	-0.320379704236984	-0.708333671092987	0.26290562748909
1.3231258392334	1.32984936237335	8.32609176635742	-0.32115626335144	-0.708670616149902	0.263041526079178
1.32837128639221	1.31465256214142	8.30250930786133	-0.321665406227112	-0.709276914596558	0.262758404016495
1.31137800216675	1.28614437580109	8.29314136505127	-0.322439879179001	-0.709188163280487	0.261665284633636
1.29229545593262	1.27791917324066	8.29948616027832	-0.323159337043762	-0.70958411693573	0.261182099580765
1.32166421413422	1.28244757652283	8.29857730865479	-0.323811262845993	-0.709812521934509	0.261625736951828
1.33921480178833	1.27608048915863	8.29850101470947	-0.324277848005295	-0.710007667541504	0.26325386762619
1.33995521068573	1.26690638065338	8.28732967376709	-0.324970602989197	-0.710019111633301	0.263820499181747
1.26900804042816	1.27249479293823	8.31491947174072	-0.325548857450485	-0.709675848484039	0.26181161403656
1.19323718547821	1.27634274959564	8.28328704833984	-0.324874579906464	-0.709559440612793	0.258083879947662
1.27254891395569	1.20627963542938	8.25648593902588	-0.325737088918686	-0.710577487945557	0.259873032569885
1.27996790409088	1.23833525180817	8.27578926086426	-0.326509565114975	-0.710911393165588	0.262012898921967
1.30210292339325	1.24826443195343	8.29149341583252	-0.327948838472366	-0.711216866970062	0.26288840174675
1.3134970664978	1.2529833316803	8.26913166046143	-0.327181696891785	-0.711205065250397	0.265049517154694
1.31549096107483	1.2361376285553	8.24057674407959	-0.326478183269501	-0.711235344409943	0.267290204763412
1.27804827690125	1.21924591064453	8.25625038146973	-0.326729148626328	-0.711383283138275	0.266360551118851
1.31403183937073	1.18976819515228	8.27600574493408	-0.327681571245193	-0.71254301071167	0.265065580606461
1.35110199451447	1.19184148311615	8.27685928344727	-0.328857988119125	-0.713324964046478	0.265152364969254
1.36019134521484	1.21065938472748	8.30070018768311	-0.329648494720459	-0.713845729827881	0.26529324054718
1.35136127471924	1.23459625244141	8.27556610107422	-0.32922950387001	-0.714055776596069	0.265085816383362
1.33812189102173	1.20496881008148	8.24356269836426	-0.32900533080101	-0.714087426662445	0.266116708517075
1.31921756267548	1.19254291057587	8.22039127349854	-0.328604072332382	-0.714274764060974	0.265817910432816
1.37270712852478	1.17640423774719	8.20644950866699	-0.329346716403961	-0.715129375457764	0.265937089920044
1.31819188594818	1.21835386753082	8.26388359069824	-0.329961776733398	-0.71492612361908	0.265379995107651
1.31659150123596	1.21231091022491	8.27219676971436	-0.330310195684433	-0.715797662734985	0.265477538108826
1.30943059921265	1.19843685626984	8.24814701080322	-0.330390334129334	-0.71653550863266	0.265701800584793
1.25323915481567	1.22074151039124	8.24056720733643	-0.329645305871964	-0.716680407524109	0.263633340597153
1.3135279417038	1.1453503370285	8.23529529571533	-0.331844568252563	-0.718599557876587	0.262756139039993
1.25178384780884	1.19980752468109	8.25818538665771	-0.33205172419548	-0.71818870306015	0.261103183031082
1.28693342208862	1.17824721336365	8.24622440338135	-0.33285528421402	-0.719113826751709	0.262491226196289
1.21796631813049	1.22678208351135	8.23849868774414	-0.331734776496887	-0.719234704971313	0.261470466852188
1.22749316692352	1.16094613075256	8.24540901184082	-0.332921177148819	-0.719941556453705	0.261699885129929
1.15536177158356	1.195441365242	8.28199195861816	-0.332643330097198	-0.720446944236755	0.259600251913071
1.15358805656433	1.18144202232361	8.27256202697754	-0.334167182445526	-0.721977710723877	0.256504714488983
1.15536165237427	1.15232300758362	8.27490615844727	-0.335621535778046	-0.722523033618927	0.253823280334473
1.10513985157013	1.19876492023468	8.28654289245605	-0.336390286684036	-0.723411798477173	0.254275858402252
1.13028860092163	1.18941152095795	8.2488260269165	-0.336662650108337	-0.724154233932495	0.256169378757477
1.03972780704498	1.22925066947937	8.2579870223999	-0.336158215999603	-0.724312365055084	0.257088512182236
1.01536285877228	1.22574079036713	8.25815105438232	-0.336592137813568	-0.725468516349792	0.257283896207809
1.07653605937958	1.18651449680328	8.25089931488037	-0.337769150733948	-0.726374447345734	0.256923615932465
1.15096437931061	1.16234052181244	8.27209377288818	-0.339563459157944	-0.727186858654022	0.257499247789383
1.11435782909393	1.18716585636139	8.29929733276367	-0.340613007545471	-0.726640462875366	0.258548378944397
1.07788038253784	1.24398946762085	8.30165195465088	-0.339442938566208	-0.726324081420898	0.261407881975174
1.200150847435	1.17644798755646	8.27740097045898	-0.339617729187012	-0.728522777557373	0.264852583408356
1.11276710033417	1.19494462013245	8.30711364746094	-0.339303880929947	-0.729006171226501	0.263726085424423
1.08035671710968	1.18646550178528	8.34498977661133	-0.341648310422897	-0.730950176715851	0.262273401021957
1.00429677963257	1.28997898101807	8.34712314605713	-0.34189510345459	-0.731766760349274	0.26146337389946
0.896453440189362	1.37087154388428	8.34963417053223	-0.342394948005676	-0.733690619468689	0.261986404657364
0.755487561225891	1.42900228500366	8.339599609375	-0.342581540346146	-0.735659062862396	0.261249035596848
0.658645153045654	1.45499181747437	8.31032752990723	-0.3436478972435	-0.737743198871613	0.260665535926819
0.597129881381989	1.49997055530548	8.2977352142334	-0.345150858163834	-0.738983690738678	0.25979295372963
0.604177534580231	1.51451110839844	8.2930269241333	-0.347223967313766	-0.73988801240921	0.26065719127655
0.645098924636841	1.48804891109467	8.29287242889404	-0.348183929920197	-0.739766299724579	0.26386559009552
0.724881052970886	1.42100977897644	8.2800178527832	-0.347921997308731	-0.738676190376282	0.268248736858368
0.845149636268616	1.30126488208771	8.27865314483643	-0.348127067089081	-0.737095594406128	0.272917300462723
0.992198407649994	1.21867203712463	8.2864236831665	-0.348013073205948	-0.734921932220459	0.276097983121872
1.23156225681305	1.11111617088318	8.30015754699707	-0.348082840442657	-0.733595907688141	0.279921174049377
1.41014111042023	1.04050028324127	8.30274963378906	-0.347080171108246	-0.732280731201172	0.28158563375473
1.55696952342987	0.940375030040741	8.32276248931885	-0.346978008747101	-0.730786263942719	0.281058430671692
1.66977620124817	0.853940367698669	8.34340667724609	-0.347317427396774	-0.729558706283569	0.278204590082169
1.72811150550842	0.809798657894135	8.33170223236084	-0.347188919782639	-0.727898061275482	0.275051891803741
1.7739725112915	0.792992472648621	8.34153270721436	-0.346698999404907	-0.727844059467316	0.272741615772247
1.80969953536987	0.750372171401978	8.32746505737305	-0.346373975276947	-0.728328585624695	0.269122451543808
1.79298162460327	0.724137365818024	8.33075046539307	-0.346456915140152	-0.728715479373932	0.263336569070816
1.78539633750916	0.692254781723022	8.3289794921875	-0.347257226705551	-0.728905737400055	0.258310616016388
1.77926051616669	0.698942542076111	8.34956455230713	-0.347414761781693	-0.729646444320679	0.254107445478439
1.77750504016876	0.664183259010315	8.33540534973145	-0.347759068012238	-0.73005622625351	0.249978691339493
1.75760591030121	0.608686089515686	8.31098651885986	-0.347547501325607	-0.729287028312683	0.24472376704216
1.69335579872131	0.60107433795929	8.2923526763916	-0.346050202846527	-0.728251457214355	0.240330830216408
1.7172544002533	0.531211078166962	8.26907920837402	-0.345728367567062	-0.72783750295639	0.236737102270126
1.71299421787262	0.504204571247101	8.27419567108154	-0.344974249601364	-0.727257192134857	0.231951400637627
1.7103111743927	0.467816203832626	8.268235206604	-0.344826996326447	-0.726372301578522	0.227483123540878
1.69937586784363	0.444459348917007	8.26195335388184	-0.343621432781219	-0.726119518280029	0.224350854754448
1.72397112846375	0.388932108879089	8.25981616973877	-0.343259930610657	-0.726244568824768	0.220866516232491
1.7170547246933	0.362949073314667	8.24910163879395	-0.342675685882568	-0.726513206958771	0.216925546526909
1.69800424575806	0.32656654715538	8.25354862213135	-0.342437118291855	-0.72675621509552	0.214149042963982
1.65634918212891	0.316179990768433	8.26733207702637	-0.342173546552658	-0.727092981338501	0.212305575609207
1.64528632164001	0.281180024147034	8.25825595855713	-0.342442005872726	-0.728354096412659	0.211282268166542
1.57321870326996	0.268819123506546	8.27344799041748	-0.341635763645172	-0.727128982543945	0.209322214126587
1.56405472755432	0.261644273996353	8.24056243896484	-0.341169416904449	-0.727155268192291	0.207104369997978
1.58787107467651	0.219371065497398	8.22863006591797	-0.341178774833679	-0.72847443819046	0.206145480275154
1.54643130302429	0.221574261784554	8.26041316986084	-0.340766757726669	-0.728316307067871	0.204533457756042
1.53414261341095	0.193604364991188	8.24601268768311	-0.340918093919754	-0.727948665618896	0.202430009841919
1.50527143478394	0.194636076688766	8.22974395751953	-0.34029558300972	-0.727124273777008	0.200552642345428
1.46094024181366	0.158955857157707	8.24905300140381	-0.340346604585648	-0.727101624011993	0.194443583488464
1.48254001140594	0.0521502904593945	8.23464107513428	-0.340914219617844	-0.727133929729462	0.188126295804977
1.45781779289246	0.00355256954208016	8.20322132110596	-0.340186417102814	-0.72589498758316	0.183931425213814
1.45430731773376	-0.0207525361329317	8.19833183288574	-0.339263498783112	-0.725270092487335	0.181730076670647
1.46060049533844	-0.0389667898416519	8.18613338470459	-0.338165879249573	-0.724232137203217	0.179919838905334
1.47149038314819	-0.0739497989416122	8.17993640899658	-0.337526917457581	-0.723016917705536	0.177087843418121
1.46671831607819	-0.107024364173412	8.16842555999756	-0.336757153272629	-0.722039818763733	0.173574015498161
1.44413697719574	-0.147529467940331	8.16182994842529	-0.335784375667572	-0.721657037734985	0.169473856687546
1.41808128356934	-0.166978672146797	8.13938617706299	-0.334589391946793	-0.720812082290649	0.165702000260353
1.38484251499176	-0.195876583456993	8.13373565673828	-0.334416687488556	-0.720316469669342	0.161830097436905
1.35337591171265	-0.220016807317734	8.11406517028809	-0.334335118532181	-0.719527781009674	0.158193901181221
1.29424548149109	-0.220311984419823	8.09981250762939	-0.333677589893341	-0.718371212482452	0.154984191060066
1.25079333782196	-0.239655330777168	8.07015228271484	-0.332830667495728	-0.717184960842133	0.152487143874168
1.18248951435089	-0.243463754653931	8.05171489715576	-0.331492274999619	-0.716086149215698	0.150190606713295
1.10234761238098	-0.24181093275547	8.05495643615723	-0.330874711275101	-0.715174615383148	0.147766977548599
1.04145097732544	-0.245274677872658	8.04354381561279	-0.330792546272278	-0.714552044868469	0.144735559821129
0.977659106254578	-0.229359179735184	8.00884628295898	-0.330465853214264	-0.713699102401733	0.141932472586632
0.919544398784637	-0.226837247610092	7.99330186843872	-0.330467969179153	-0.713051199913025	0.139415547251701
0.839095950126648	-0.220692306756973	7.96561431884766	-0.330219894647598	-0.711840093135834	0.136657774448395
0.75511634349823	-0.213686898350716	7.93951511383057	-0.329682528972626	-0.710229158401489	0.134260147809982
0.664504051208496	-0.200323864817619	7.91741275787354	-0.328843533992767	-0.708378314971924	0.131483376026154
0.594367861747742	-0.17028334736824	7.89541673660278	-0.328173965215683	-0.706428647041321	0.129118680953979
0.52394711971283	-0.144046798348427	7.88615369796753	-0.327441960573196	-0.704415500164032	0.125626936554909
0.495526105165482	-0.164773866534233	7.82917261123657	-0.326928019523621	-0.702634394168854	0.123521223664284
0.403402179479599	-0.14056770503521	7.78487777709961	-0.325322777032852	-0.699645042419434	0.120436288416386
0.393877565860748	-0.0817570239305496	7.73047304153442	-0.324241757392883	-0.69789445400238	0.118522070348263
0.445373028516769	-0.0221789330244064	7.70552682876587	-0.323791742324829	-0.695725858211517	0.120330400764942
0.503566920757294	0.180181935429573	7.68403434753418	-0.32004901766777	-0.691703379154205	0.150293737649918
0.428747832775116	0.246026426553726	7.78295087814331	-0.322400897741318	-0.690560638904572	0.135700240731239
0.345356911420822	0.00851179100573063	7.76738786697388	-0.326199144124985	-0.690324544906616	0.108541920781136
0.358427375555038	-0.217568397521973	7.67789077758789	-0.328705102205276	-0.689220547676086	0.103063620626926
0.407217174768448	-0.20726378262043	7.72401332855225	-0.329763412475586	-0.689826428890228	0.103380478918552
0.405939906835556	-0.123297110199928	7.74295377731323	-0.329695105552673	-0.690825343132019	0.103635996580124
0.366492837667465	-0.12562820315361	7.67951965332031	-0.329247981309891	-0.689918637275696	0.102573998272419
0.330978959798813	-0.184307351708412	7.63914489746094	-0.328952223062515	-0.68856292963028	0.101071015000343
0.296294450759888	-0.214220568537712	7.63675165176392	-0.328719139099121	-0.688140869140625	0.0991379469633102
0.332788974046707	-0.278939932584763	7.59635734558105	-0.329099267721176	-0.688167691230774	0.0984089598059654
0.311150163412094	-0.324099063873291	7.62549018859863	-0.329654842615128	-0.688062906265259	0.0964852198958397
0.283935546875	-0.327820628881454	7.64603853225708	-0.330622315406799	-0.688364267349243	0.0931292772293091
0.297792673110962	-0.322718888521194	7.65933418273926	-0.331900089979172	-0.688544511795044	0.0906538367271423
0.288140833377838	-0.31298953294754	7.6597466468811	-0.332679003477097	-0.688659310340881	0.0881059765815735
0.289518773555756	-0.318436592817307	7.61820554733276	-0.333309680223465	-0.688265442848206	0.0853089764714241
0.268865138292313	-0.32027193903923	7.60881519317627	-0.333603382110596	-0.688073396682739	0.0831370800733566
0.24304161965847	-0.314997225999832	7.60058832168579	-0.334335744380951	-0.688432276248932	0.0801832601428032
0.229514598846436	-0.318490743637085	7.60699605941772	-0.335247337818146	-0.688383519649506	0.0776339992880821
0.20823460817337	-0.317601233720779	7.61005544662476	-0.336063176393509	-0.688380718231201	0.0751994550228119
0.192562222480774	-0.337605476379395	7.60987377166748	-0.337185561656952	-0.688104867935181	0.0729345828294754
0.155168697237968	-0.345260739326477	7.60756158828735	-0.3375324010849	-0.688179433345795	0.0706873387098312
0.146135330200195	-0.359698474407196	7.5976185798645	-0.338122546672821	-0.688259959220886	0.0673521757125854
0.108189351856709	-0.343722999095917	7.6079249382019	-0.33803403377533	-0.688430070877075	0.0652230679988861
0.0822516158223152	-0.34675207734108	7.61042213439941	-0.33886793255806	-0.688736975193024	0.0639713257551193
0.0715296715497971	-0.34455743432045	7.62362432479858	-0.33961033821106	-0.689262866973877	0.0634009540081024
0.0900198742747307	-0.335177391767502	7.59660053253174	-0.340401321649551	-0.689808130264282	0.0625373721122742
0.0725199654698372	-0.326359450817108	7.61349010467529	-0.341019779443741	-0.690277755260468	0.061932098120451
0.055282436311245	-0.32086843252182	7.59735536575317	-0.342057228088379	-0.690479695796967	0.0608964860439301
0.0283693056553602	-0.311356067657471	7.61299467086792	-0.342678308486938	-0.690545558929443	0.0605030357837677
0.0101481564342976	-0.303234934806824	7.61383581161499	-0.343954145908356	-0.690915584564209	0.0597559735178947
-0.00150350737385452	-0.296414464712143	7.62848901748657	-0.344899982213974	-0.691220283508301	0.0593713745474815
0.00681259529665113	-0.290422856807709	7.61147689819336	-0.346211761236191	-0.691591560840607	0.0586127564311028
-0.0228994432836771	-0.284620881080627	7.62015962600708	-0.347233712673187	-0.69149261713028	0.0582621730864048
-0.0464033037424088	-0.281150609254837	7.60682821273804	-0.348500192165375	-0.691677808761597	0.0574999190866947
-0.0718186274170876	-0.274591475725174	7.60926914215088	-0.349908441305161	-0.691301822662354	0.0563609898090363
-0.086166076362133	-0.25867286324501	7.60234403610229	-0.350905567407608	-0.691217601299286	0.0556699484586716
-0.0857794806361198	-0.258042395114899	7.60616636276245	-0.352288722991943	-0.690750002861023	0.054981917142868
-0.0977303385734558	-0.264309108257294	7.5979471206665	-0.353170067071915	-0.690798878669739	0.0546068288385868
-0.106029026210308	-0.270921468734741	7.59064626693726	-0.354316383600235	-0.690314948558807	0.0540540032088757
-0.120387174189091	-0.260429799556732	7.59471750259399	-0.354902863502502	-0.69018566608429	0.0536270514130592
-0.121421404182911	-0.25869345664978	7.58551740646362	-0.355863869190216	-0.689665734767914	0.0530754737555981
-0.14335809648037	-0.24826192855835	7.5960168838501	-0.356263846158981	-0.689362525939941	0.053359966725111
-0.1494961977005	-0.24353115260601	7.58178567886353	-0.35695680975914	-0.689000904560089	0.0534254759550095
-0.162660762667656	-0.23398569226265	7.5778980255127	-0.357318043708801	-0.688711404800415	0.0539462119340897
-0.169155210256577	-0.227457582950592	7.57001972198486	-0.358067780733109	-0.688320398330688	0.0541071146726608
-0.185227245092392	-0.225969567894936	7.57754945755005	-0.358419239521027	-0.687815487384796	0.0545259863138199
-0.1959587931633	-0.21627239882946	7.5464129447937	-0.358714133501053	-0.687173426151276	0.0548387728631496
-0.207092434167862	-0.207392171025276	7.55029726028442	-0.359105080366135	-0.686541378498077	0.0551883354783058
-0.226890444755554	-0.194101929664612	7.54062938690186	-0.359473019838333	-0.686200380325317	0.0553344078361988
-0.24028405547142	-0.192309454083443	7.53786706924438	-0.359972327947617	-0.685520529747009	0.0556425079703331
-0.254836350679398	-0.187682136893272	7.52288913726807	-0.36011415719986	-0.685231149196625	0.0559165254235268
-0.257100254297256	-0.192346781492233	7.51857423782349	-0.360632330179214	-0.684585750102997	0.0562002696096897
-0.275541394948959	-0.178056985139847	7.52059888839722	-0.360796809196472	-0.684233844280243	0.0564542040228844
-0.285507917404175	-0.168644919991493	7.52083253860474	-0.361304998397827	-0.683573424816132	0.056728158146143
-0.304936349391937	-0.146513625979424	7.50951528549194	-0.361393213272095	-0.683285236358643	0.0572540797293186
-0.305717676877975	-0.137075915932655	7.49723052978516	-0.361925035715103	-0.682813346385956	0.057554192841053
-0.315886050462723	-0.118189565837383	7.49941682815552	-0.362025558948517	-0.682430326938629	0.0583040490746498
-0.326398730278015	-0.109790340065956	7.48856163024902	-0.362656086683273	-0.681884825229645	0.0586937479674816
-0.353897571563721	-0.103321194648743	7.49700117111206	-0.362677007913589	-0.681484222412109	0.0593368522822857
-0.361032158136368	-0.103518173098564	7.47619009017944	-0.362783759832382	-0.680925965309143	0.0595658272504807
-0.385116666555405	-0.0909754633903503	7.48024892807007	-0.362713396549225	-0.680419385433197	0.0601265095174313
-0.403383612632751	-0.0764488056302071	7.4570460319519	-0.363095074892044	-0.680247962474823	0.0602771379053593
-0.417711764574051	-0.0679351389408112	7.47207164764404	-0.363305538892746	-0.680052399635315	0.0607890859246254
-0.417449206113815	-0.0630095303058624	7.45836925506592	-0.363802820444107	-0.67988657951355	0.0610029324889183
-0.427166432142258	-0.0615161135792732	7.46926927566528	-0.364127099514008	-0.679666340351105	0.0615046247839928
-0.428353518247604	-0.062824510037899	7.45743894577026	-0.364633589982986	-0.679371476173401	0.0613736994564533
-0.449797362089157	-0.0596451163291931	7.44958782196045	-0.364805608987808	-0.679153919219971	0.0614240989089012
-0.452525645494461	-0.0598916821181774	7.44022941589355	-0.365140944719315	-0.678964495658875	0.061178170144558
-0.469227492809296	-0.0577985309064388	7.44801235198975	-0.365454077720642	-0.678962767124176	0.0612142235040665
-0.471755653619766	-0.0526373796164989	7.43694591522217	-0.366225063800812	-0.678845584392548	0.0611023344099522
-0.481528639793396	-0.0457197651267052	7.44511461257935	-0.366623491048813	-0.678959906101227	0.0612067952752113
-0.473501175642014	-0.0463169254362583	7.44779443740845	-0.367369890213013	-0.679151296615601	0.0612318217754364
-0.48754295706749	-0.0382839404046535	7.44763994216919	-0.367769300937653	-0.679135620594025	0.0614749304950237
-0.473109424114227	-0.0385731905698776	7.42848300933838	-0.368366241455078	-0.679341316223145	0.0611575730144978
-0.5020911693573	-0.0400698818266392	7.44894123077393	-0.36896213889122	-0.679435670375824	0.0610430799424648
-0.502185344696045	-0.0414061136543751	7.43047523498535	-0.369633346796036	-0.679680466651917	0.0603731647133827
-0.509621918201447	-0.0492477044463158	7.43104648590088	-0.370022565126419	-0.679779469966888	0.0603819638490677
-0.520978033542633	-0.0356977246701717	7.42438316345215	-0.370798230171204	-0.680379867553711	0.0599812082946301
-0.526159226894379	-0.0352151393890381	7.43241500854492	-0.371591717004776	-0.68065470457077	0.0602003261446953
-0.540878474712372	-0.0240177363157272	7.43628072738647	-0.37232917547226	-0.68145227432251	0.0601570829749107
-0.531419813632965	-0.0409832932054996	7.42695760726929	-0.372999787330627	-0.681485831737518	0.060494739562273
-0.540287852287292	-0.0211364701390266	7.42443370819092	-0.373230308294296	-0.682206332683563	0.0608280673623085
-0.551772952079773	-0.0258147623389959	7.41960859298706	-0.373903632164001	-0.682539105415344	0.060810524970293
-0.561741173267365	-0.0140456520020962	7.42230987548828	-0.374005436897278	-0.68319571018219	0.0609961114823818
-0.552992522716522	-0.00942994002252817	7.3980131149292	-0.374454855918884	-0.683533489704132	0.0613168254494667
-0.557054996490479	-0.00258081872016191	7.40774965286255	-0.374815583229065	-0.683981001377106	0.0621270835399628
-0.561345398426056	1.97876761376392E-05	7.39386701583862	-0.375111699104309	-0.684400141239166	0.062335666269064
-0.563618004322052	0.00574223138391972	7.40493774414063	-0.375335723161697	-0.684694945812225	0.0629171058535576
-0.560197114944458	0.0139579363167286	7.38151359558105	-0.375515252351761	-0.685332179069519	0.0634683221578598
-0.566705167293549	0.0154382139444351	7.38446855545044	-0.375734478235245	-0.685508966445923	0.0639469102025032
-0.576463222503662	0.0192594844847918	7.3712215423584	-0.375745624303818	-0.686019897460938	0.0638030618429184
-0.573870778083801	0.0216816626489162	7.36788511276245	-0.376066833734512	-0.6862912774086	0.0642653927206993
-0.573758780956268	0.0310782454907894	7.35733938217163	-0.37627324461937	-0.686941802501678	0.064642496407032
-0.565877079963684	0.0449104085564613	7.36813163757324	-0.376632690429688	-0.68730366230011	0.0649760738015175
-0.571496725082397	0.0579094998538494	7.37396144866943	-0.376813501119614	-0.687853753566742	0.0650946944952011
-0.550128757953644	0.060633908957243	7.37024116516113	-0.377405524253845	-0.688571989536285	0.0648316368460655
-0.547903478145599	0.0644310563802719	7.38934755325317	-0.37787127494812	-0.689137876033783	0.0650654435157776
-0.54961371421814	0.0712637007236481	7.38435125350952	-0.378064423799515	-0.689992129802704	0.0650726556777954
-0.536561846733093	0.0631237179040909	7.38819122314453	-0.378464370965958	-0.690433859825134	0.0652277767658234
-0.537537753582001	0.0729480385780334	7.38994884490967	-0.378547370433807	-0.6909499168396	0.0655801743268967
-0.521118521690369	0.0692410692572594	7.3641619682312	-0.378953993320465	-0.691450774669647	0.0657545402646065
-0.535887658596039	0.0674678087234497	7.37321710586548	-0.379113376140594	-0.691579580307007	0.0663840919733047
-0.543994784355164	0.0703727230429649	7.35763692855835	-0.379023671150208	-0.692091763019562	0.066671758890152
-0.54337751865387	0.0588461309671402	7.33026075363159	-0.379393815994263	-0.692375004291534	0.0673372000455856
-0.543519198894501	0.0454910136759281	7.33776903152466	-0.379698604345322	-0.693027794361115	0.0684133321046829
-0.529428601264954	0.038055557757616	7.31598424911499	-0.38014143705368	-0.693721950054169	0.0694904997944832
-0.500622391700745	0.0244472809135914	7.32562685012817	-0.380922168493271	-0.694393873214722	0.0708957314491272
-0.489612698554993	0.0133976871147752	7.34083461761475	-0.38164958357811	-0.69555926322937	0.0727652981877327
-0.455265194177628	-0.00563875306397676	7.33771944046021	-0.382786095142365	-0.696536719799042	0.0741913542151451
-0.42225307226181	-0.0258374474942684	7.36316251754761	-0.383987694978714	-0.697268724441528	0.0757579505443573
-0.386617213487625	-0.0322764702141285	7.37533950805664	-0.385306417942047	-0.698846459388733	0.0774187073111534
-0.328839629888535	-0.0498417839407921	7.3794116973877	-0.387237280607224	-0.700562417507172	0.0791319385170937
-0.269518345594406	-0.0580797158181667	7.41998100280762	-0.388877809047699	-0.702153205871582	0.0814430266618729
-0.230520725250244	-0.0536873564124107	7.44451522827148	-0.390232682228088	-0.704024434089661	0.0842962190508842
-0.197494268417358	-0.0517663434147835	7.46871471405029	-0.391732484102249	-0.705988466739655	0.0870364978909492
-0.154280290007591	-0.0474810674786568	7.48032379150391	-0.393294602632523	-0.708311021327972	0.089272104203701
-0.112756244838238	-0.0502129122614861	7.49793815612793	-0.395051449537277	-0.710152387619019	0.0913722291588783
-0.0702493116259575	-0.0561841391026974	7.53749895095825	-0.396867096424103	-0.712390065193176	0.0933802053332329
-0.0396481528878212	-0.0681758001446724	7.56879138946533	-0.398687034845352	-0.714441478252411	0.0953759402036667
-0.00201939675025642	-0.0706705898046494	7.60588216781616	-0.400322645902634	-0.716821253299713	0.097260870039463
0.0295872744172812	-0.0759541690349579	7.64543437957764	-0.402486085891724	-0.719221472740173	0.0991120859980583
0.0670704171061516	-0.0751895755529404	7.67647171020508	-0.404554188251495	-0.721847653388977	0.100389495491982
0.106979243457317	-0.0868142396211624	7.70761156082153	-0.406919687986374	-0.724460601806641	0.101225018501282
0.125077396631241	-0.0969243720173836	7.73565673828125	-0.409148067235947	-0.726758360862732	0.101469069719315
0.152969926595688	-0.114168211817741	7.76555347442627	-0.411526560783386	-0.729331254959106	0.101424887776375
0.182839348912239	-0.138283401727676	7.80516910552979	-0.414153099060059	-0.731874048709869	0.101551845669746
0.205403342843056	-0.160784527659416	7.84190034866333	-0.416951447725296	-0.734496295452118	0.101426109671593
0.23669259250164	-0.182866439223289	7.88102340698242	-0.419783383607864	-0.737154185771942	0.101076245307922
0.265504032373428	-0.204678118228912	7.91673183441162	-0.422421842813492	-0.739694178104401	0.100657716393471
0.289723187685013	-0.227214395999908	7.94901895523071	-0.425113916397095	-0.742172300815582	0.100305140018463
0.305688440799713	-0.250404566526413	7.97356367111206	-0.427683472633362	-0.744351923465729	0.0998571440577507
0.326670110225677	-0.275584131479263	7.99577856063843	-0.430194944143295	-0.74658989906311	0.099501945078373
0.350818693637848	-0.291719287633896	8.02232074737549	-0.432520776987076	-0.748638153076172	0.0994489341974258
0.374399244785309	-0.307902067899704	8.0516939163208	-0.434596389532089	-0.750554442405701	0.0995850041508675
0.39837583899498	-0.325757712125778	8.07242584228516	-0.436608403921127	-0.752091586589813	0.099620595574379
0.423586994409561	-0.351068437099457	8.10512638092041	-0.438537836074829	-0.753513038158417	0.100105345249176
0.45593923330307	-0.374369829893112	8.1423864364624	-0.440564662218094	-0.754710972309113	0.100652724504471
0.48994055390358	-0.395881354808807	8.16230297088623	-0.4423688352108	-0.755656957626343	0.101005010306835
0.524962663650513	-0.423140794038773	8.16714191436768	-0.444086581468582	-0.756334125995636	0.101057976484299
0.550725758075714	-0.448963075876236	8.17603302001953	-0.44568994641304	-0.757099211215973	0.101280033588409
0.567053318023682	-0.467485100030899	8.19214057922363	-0.446973234415054	-0.75754314661026	0.101634196937084
0.593788623809814	-0.494717836380005	8.21692276000977	-0.448409259319305	-0.757790088653564	0.102268576622009
0.62986820936203	-0.51381915807724	8.2224760055542	-0.449994921684265	-0.758074522018433	0.102713450789452
0.651054322719574	-0.514954328536987	8.22292137145996	-0.451209276914597	-0.758329212665558	0.103340595960617
0.666577279567719	-0.523927509784698	8.2429723739624	-0.452436834573746	-0.758351862430573	0.104206308722496
0.684365212917328	-0.53938901424408	8.26538848876953	-0.453555732965469	-0.757947325706482	0.105371579527855
0.711251199245453	-0.555412769317627	8.2594051361084	-0.454560905694962	-0.757608711719513	0.106244944036007
0.723485767841339	-0.556348025798798	8.24611377716064	-0.455281585454941	-0.757233142852783	0.107163548469543
0.727978050708771	-0.556938886642456	8.25308132171631	-0.455513209104538	-0.756651818752289	0.107742331922054
0.736324429512024	-0.567194044589996	8.25399303436279	-0.455994665622711	-0.755653917789459	0.108279056847095
0.74226701259613	-0.567804932594299	8.24242782592773	-0.456470131874084	-0.754754602909088	0.108385384082794
0.740277469158173	-0.563050270080566	8.23583030700684	-0.456455796957016	-0.753739058971405	0.108999378979206
0.736499726772308	-0.561943173408508	8.24172782897949	-0.456466346979141	-0.752441167831421	0.109557971358299
0.745464086532593	-0.559356987476349	8.22865390777588	-0.456419289112091	-0.75086921453476	0.109993234276772
0.738603711128235	-0.555098295211792	8.2095890045166	-0.456110566854477	-0.749245643615723	0.10975806415081
0.721533119678497	-0.551317811012268	8.18374252319336	-0.45543760061264	-0.747415065765381	0.109168879687786
0.699197173118591	-0.546874701976776	8.17179489135742	-0.454580903053284	-0.745735049247742	0.109014831483364
0.674025356769562	-0.539736151695251	8.16184329986572	-0.453742742538452	-0.743775904178619	0.109038606286049
0.665644764900208	-0.538074254989624	8.14898681640625	-0.452951490879059	-0.741592288017273	0.108835376799107
0.661877334117889	-0.534957528114319	8.11093044281006	-0.452033817768097	-0.739535689353943	0.108679376542568
0.643093705177307	-0.526179194450378	8.07999515533447	-0.450940757989883	-0.737509250640869	0.108094900846481
0.613635063171387	-0.519558608531952	8.05720996856689	-0.449582576751709	-0.735523700714111	0.107566893100739
0.583616852760315	-0.517883360385895	8.03538703918457	-0.448203831911087	-0.733265459537506	0.106677994132042
0.563212633132935	-0.520291328430176	8.01541519165039	-0.446790724992752	-0.731097280979156	0.106159709393978
0.537512123584747	-0.51568740606308	7.99993515014648	-0.445329695940018	-0.728750228881836	0.106034241616726
0.517571449279785	-0.508849740028381	7.97002935409546	-0.443776786327362	-0.726348161697388	0.105464994907379
0.487215369939804	-0.489500373601913	7.93805027008057	-0.441971063613892	-0.723822295665741	0.104997433722019
0.456458628177643	-0.486764967441559	7.90015935897827	-0.440295308828354	-0.721247732639313	0.103234805166721
0.434413731098175	-0.49554780125618	7.86208772659302	-0.438490867614746	-0.71868109703064	0.101523704826832
0.416033357381821	-0.49317467212677	7.83494234085083	-0.436773091554642	-0.71648907661438	0.100864768028259
0.398324549198151	-0.48671156167984	7.81097841262817	-0.435167223215103	-0.71413266658783	0.0999846160411835
0.394245862960815	-0.480987429618835	7.79016447067261	-0.433580338954926	-0.711871206760406	0.0995348319411278
0.379953026771545	-0.472244620323181	7.75874614715576	-0.431974500417709	-0.709622502326965	0.0982502549886703
0.354125648736954	-0.47452911734581	7.74527406692505	-0.430360466241837	-0.707310795783997	0.0964930057525635
0.333486646413803	-0.481553047895432	7.71281862258911	-0.428753048181534	-0.705225884914398	0.0944560244679451
0.318394482135773	-0.483233749866486	7.68561792373657	-0.427224695682526	-0.703324377536774	0.0933058857917786
0.293193787336349	-0.470850646495819	7.6747145652771	-0.425845205783844	-0.70148241519928	0.0923518612980843
0.278930366039276	-0.459327816963196	7.64224481582642	-0.424228012561798	-0.699762940406799	0.0903531759977341
0.261338263750076	-0.470006555318832	7.6110634803772	-0.422885715961456	-0.697920978069305	0.0889984741806984
0.251968383789063	-0.470666468143463	7.60029458999634	-0.421617418527603	-0.696338474750519	0.0874229222536087
0.235470056533813	-0.48084431886673	7.5934042930603	-0.420441716909409	-0.694645822048187	0.0862541124224663
0.220668390393257	-0.466240793466568	7.58245992660522	-0.418913930654526	-0.693436205387115	0.0856064409017563
0.208343580365181	-0.461887508630753	7.55626153945923	-0.417884260416031	-0.692268192768097	0.084114283323288
0.19472673535347	-0.456268310546875	7.54247760772705	-0.416944414377213	-0.690850615501404	0.0825313553214073
0.178917661309242	-0.461037158966064	7.52515697479248	-0.415853559970856	-0.689693987369537	0.0809969902038574
0.152666121721268	-0.466158777475357	7.52455615997314	-0.414707630872726	-0.688703954219818	0.0802875459194183
0.126389622688293	-0.451650410890579	7.50580787658691	-0.413374900817871	-0.687821924686432	0.0790033340454102
0.117683090269566	-0.454025864601135	7.47452068328857	-0.412449061870575	-0.686913311481476	0.0774566754698753
0.0881922617554665	-0.461951434612274	7.47966575622559	-0.411665439605713	-0.685968279838562	0.0765723139047623
0.06175247579813	-0.448680907487869	7.47258615493774	-0.410573571920395	-0.685480892658234	0.0754263773560524
0.0474423207342625	-0.446201413869858	7.45021677017212	-0.409998506307602	-0.684836864471436	0.0737990960478783
0.012826512567699	-0.452699929475784	7.4512505531311	-0.409270584583282	-0.684382081031799	0.0725356340408325
-0.0117625119164586	-0.450960367918015	7.43791151046753	-0.408518314361572	-0.684139549732208	0.0713471919298172
-0.0229582358151674	-0.448282599449158	7.43208503723145	-0.408088743686676	-0.683724820613861	0.0706017836928368
-0.0467456355690956	-0.440128594636917	7.43082618713379	-0.407361447811127	-0.683673858642578	0.0694308280944824
-0.0596651658415794	-0.446954786777496	7.41467809677124	-0.407081931829453	-0.683444440364838	0.0682466551661491
-0.0754691734910011	-0.451266139745712	7.42369222640991	-0.406695157289505	-0.683164536952972	0.0677440240979195
-0.0912831425666809	-0.438444465398788	7.4185938835144	-0.406124651432037	-0.683262348175049	0.067501462996006
-0.0831391140818596	-0.432001918554306	7.40288162231445	-0.40580290555954	-0.683011054992676	0.0669365450739861
-0.104188732802868	-0.431863188743591	7.41124153137207	-0.405197441577911	-0.68263965845108	0.066057451069355
-0.12413228303194	-0.429018467664719	7.39873647689819	-0.404598951339722	-0.682549059391022	0.0648335367441177
-0.127382233738899	-0.437232702970505	7.39494752883911	-0.404276877641678	-0.682385265827179	0.0635623335838318
-0.143166244029999	-0.435929179191589	7.40553951263428	-0.403732866048813	-0.682421386241913	0.0625054091215134
-0.137024357914925	-0.4404516518116	7.39237403869629	-0.403425961732864	-0.682399034500122	0.0614333301782608
-0.152107164263725	-0.443400591611862	7.41564750671387	-0.403274834156036	-0.682447135448456	0.0607837252318859
-0.170888260006905	-0.439775854349136	7.42175817489624	-0.402991145849228	-0.682693898677826	0.0599273629486561
-0.166599929332733	-0.45353752374649	7.40844535827637	-0.403007954359055	-0.682649374008179	0.0593887269496918
-0.188359454274178	-0.44481697678566	7.43193912506104	-0.402702480554581	-0.682884037494659	0.059311006218195
-0.19392167031765	-0.430001378059387	7.41495800018311	-0.402420878410339	-0.683161437511444	0.0589430443942547
-0.215345486998558	-0.431466072797775	7.4226450920105	-0.402137577533722	-0.683111846446991	0.0586915016174316
-0.221173912286758	-0.424048572778702	7.40979957580566	-0.401673436164856	-0.683500707149506	0.0582498423755169
-0.208635613322258	-0.431067824363709	7.41110467910767	-0.401817232370377	-0.683693110942841	0.0577204972505569
-0.212463572621346	-0.431055933237076	7.43122053146362	-0.401524424552917	-0.68403172492981	0.0575910918414593
-0.209307238459587	-0.422438353300095	7.42501640319824	-0.401169240474701	-0.684474289417267	0.0568606592714787
-0.201640158891678	-0.430360108613968	7.43311214447021	-0.401037484407425	-0.684577882289886	0.0565725490450859
-0.201469272375107	-0.425316572189331	7.43689584732056	-0.40068718791008	-0.685010969638824	0.0560412928462029
-0.200637087225914	-0.441540271043777	7.43429565429688	-0.400707960128784	-0.684887528419495	0.0554240755736828
-0.214731022715569	-0.445129305124283	7.44670724868774	-0.400420606136322	-0.685024440288544	0.0550910085439682
-0.220278471708298	-0.44244447350502	7.42814111709595	-0.4003926217556	-0.684960007667542	0.0544350184500217
-0.235033869743347	-0.448933333158493	7.43122100830078	-0.4007748067379	-0.684478759765625	0.0540859438478947
-0.255126714706421	-0.442928493022919	7.44440841674805	-0.40090799331665	-0.68443375825882	0.0539625957608223
-0.263927310705185	-0.446108490228653	7.43304014205933	-0.40133273601532	-0.684065639972687	0.0534503273665905
-0.274103581905365	-0.442164212465286	7.44096040725708	-0.401398867368698	-0.68356192111969	0.0534511581063271
-0.291830092668533	-0.439122319221497	7.42366456985474	-0.401583313941956	-0.68350076675415	0.0531902089715004
-0.303992390632629	-0.44308739900589	7.41877746582031	-0.401803880929947	-0.682850182056427	0.0529474541544914
-0.324069142341614	-0.430138975381851	7.42526817321777	-0.401801973581314	-0.682504236698151	0.0530886612832546
-0.322853773832321	-0.42422953248024	7.40799713134766	-0.402243971824646	-0.682236671447754	0.0527209974825382
-0.325652033090591	-0.426861971616745	7.41106748580933	-0.402776598930359	-0.681502401828766	0.0529217831790447
-0.346181273460388	-0.426480144262314	7.41790390014648	-0.402821898460388	-0.681084752082825	0.0531138554215431
-0.351313024759293	-0.428911328315735	7.40149116516113	-0.403058230876923	-0.680514276027679	0.0528269000351429
-0.373586863279343	-0.426661282777786	7.40686225891113	-0.403049975633621	-0.679879009723663	0.0532250739634037
-0.386510759592056	-0.418584406375885	7.3827338218689	-0.403201341629028	-0.679518282413483	0.0530786998569965
-0.401678621768951	-0.420212090015411	7.39073991775513	-0.403420925140381	-0.678842544555664	0.0532219745218754
-0.42545148730278	-0.409654378890991	7.38107633590698	-0.403412014245987	-0.678581833839417	0.0532197877764702
-0.431800067424774	-0.411845564842224	7.36934947967529	-0.403826743364334	-0.677963018417358	0.0529463030397892
-0.442861616611481	-0.409181356430054	7.37570190429688	-0.404070317745209	-0.677560806274414	0.0532667152583599
-0.45616888999939	-0.402555048465729	7.36392641067505	-0.404587298631668	-0.677075684070587	0.0531216114759445
-0.464512884616852	-0.406357020139694	7.37827730178833	-0.405120462179184	-0.676491141319275	0.0532219335436821
-0.490557909011841	-0.395508468151093	7.37351655960083	-0.405155509710312	-0.676188230514526	0.0531427003443241
-0.484372794628143	-0.401773780584335	7.36350440979004	-0.405671179294586	-0.675821244716644	0.0530953332781792
-0.49989315867424	-0.401801854372025	7.37367582321167	-0.405869543552399	-0.675343215465546	0.0534919537603855
-0.507323801517487	-0.399125158786774	7.36042976379395	-0.406257688999176	-0.674979686737061	0.0533130317926407
-0.521135628223419	-0.403301388025284	7.37553787231445	-0.406441211700439	-0.674499809741974	0.0535230003297329
-0.532818257808685	-0.399528741836548	7.36223173141479	-0.406582087278366	-0.674231231212616	0.0534525327384472
-0.538480401039124	-0.404590278863907	7.3722996711731	-0.406988799571991	-0.673832476139069	0.0538417994976044
-0.545133650302887	-0.400151640176773	7.36717128753662	-0.406979113817215	-0.67363566160202	0.0541560985147953
-0.544780075550079	-0.402122855186462	7.35331916809082	-0.40725365281105	-0.673169434070587	0.0544337891042233
-0.559611737728119	-0.396066933870316	7.35463333129883	-0.407274276018143	-0.673096001148224	0.0550347827374935
-0.555771887302399	-0.394781470298767	7.34905767440796	-0.407679319381714	-0.672885835170746	0.0554595254361629
-0.566249251365662	-0.388160288333893	7.36093711853027	-0.407843559980392	-0.672654569149017	0.0560595691204071
-0.558361351490021	-0.386636286973953	7.34631013870239	-0.408417075872421	-0.67250120639801	0.0563774108886719
-0.570321500301361	-0.387509346008301	7.3687162399292	-0.40888500213623	-0.672246336936951	0.0568484626710415
-0.569919764995575	-0.392872601747513	7.35143947601318	-0.409306943416595	-0.672155857086182	0.0570305325090885
-0.575572669506073	-0.399809777736664	7.36444807052612	-0.409878879785538	-0.671703577041626	0.0575749836862087
-0.588336646556854	-0.388808578252792	7.37037038803101	-0.409993320703506	-0.671610534191132	0.0576128624379635
-0.58353579044342	-0.395783841609955	7.35860443115234	-0.410601824522018	-0.671288549900055	0.0577863529324532
-0.600623667240143	-0.398748725652695	7.36763715744019	-0.410870015621185	-0.671200633049011	0.058251328766346
-0.60146564245224	-0.404748946428299	7.36129808425903	-0.411460727453232	-0.670949041843414	0.0584587156772614
-0.613369882106781	-0.397798269987106	7.3762674331665	-0.411808013916016	-0.670570135116577	0.0593233145773411
-0.621652960777283	-0.38987535238266	7.36067342758179	-0.412218630313873	-0.670370221138	0.0599045678973198
-0.614420771598816	-0.390614748001099	7.36742830276489	-0.412912011146545	-0.67005580663681	0.0607446804642677
-0.616858720779419	-0.388802051544189	7.36428117752075	-0.413294732570648	-0.669943869113922	0.061706718057394
-0.598328351974487	-0.395175725221634	7.33527565002441	-0.413854688405991	-0.669302523136139	0.0626120418310165
-0.597404003143311	-0.392461538314819	7.3038215637207	-0.41355773806572	-0.668241858482361	0.0635610818862915
-0.64340728521347	-0.374389737844467	7.31110095977783	-0.414012908935547	-0.668257117271423	0.0641948282718658
-0.669769883155823	-0.369024842977524	7.36822128295898	-0.414518445730209	-0.668274223804474	0.0655088126659393
-0.668895721435547	-0.372460693120956	7.37578773498535	-0.414477407932281	-0.668071746826172	0.0665555074810982
-0.640021204948425	-0.388908684253693	7.37200593948364	-0.415040671825409	-0.667845368385315	0.067303754389286
-0.612241327762604	-0.398187309503555	7.37437057495117	-0.415268808603287	-0.667606890201569	0.0684915333986282
-0.6023228764534	-0.383362680673599	7.33919906616211	-0.415494382381439	-0.667312026023865	0.0687169954180717
-0.599295616149902	-0.374664157629013	7.34759664535522	-0.416202247142792	-0.667016804218292	0.0694109946489334
-0.618428289890289	-0.355757266283035	7.35131311416626	-0.416326969861984	-0.666906416416168	0.0706205368041992
-0.622409999370575	-0.359766006469727	7.33093643188477	-0.416694521903992	-0.666594386100769	0.0713765025138855
-0.62647145986557	-0.374626070261002	7.33923864364624	-0.417048782110214	-0.666103720664978	0.0723106041550636
-0.639609932899475	-0.373759895563126	7.34437608718872	-0.416865259408951	-0.665986835956573	0.0722896754741669
-0.635840594768524	-0.377835541963577	7.3328742980957	-0.416976481676102	-0.66591876745224	0.0720571056008339
-0.634855329990387	-0.378040999174118	7.33186054229736	-0.417032033205032	-0.665615618228912	0.0725383684039116
-0.641048550605774	-0.367304891347885	7.32945346832275	-0.416821390390396	-0.665520191192627	0.073053777217865
-0.634091019630432	-0.368620216846466	7.3250207901001	-0.41709640622139	-0.665117383003235	0.0735928267240524
-0.630576491355896	-0.37197133898735	7.33520412445068	-0.417187690734863	-0.66505640745163	0.0739579051733017
-0.61295360326767	-0.375130534172058	7.31784915924072	-0.417531371116638	-0.66492748260498	0.0743433982133865
-0.600106954574585	-0.380683422088623	7.32047700881958	-0.417726963758469	-0.664456844329834	0.0747642740607262
-0.609003245830536	-0.380788832902908	7.29478168487549	-0.417422890663147	-0.663938760757446	0.0746103152632713
-0.626185357570648	-0.378816813230515	7.2877345085144	-0.417510390281677	-0.663561344146729	0.0741733759641647
-0.648536860942841	-0.375672698020935	7.32162094116211	-0.417632430791855	-0.663528501987457	0.0742916464805603
-0.654311776161194	-0.379135131835938	7.33851766586304	-0.417743116617203	-0.663592934608459	0.0742751434445381
-0.637507855892181	-0.395154476165771	7.34261846542358	-0.418120563030243	-0.663342416286469	0.0743110403418541
-0.626185595989227	-0.407851457595825	7.35379409790039	-0.418032765388489	-0.663418650627136	0.0743708312511444
-0.609634280204773	-0.411433696746826	7.32199954986572	-0.418262839317322	-0.663310587406158	0.0737141668796539
-0.605453372001648	-0.420522034168243	7.32845497131348	-0.418699711561203	-0.663106143474579	0.0733319669961929
-0.60960853099823	-0.409406930208206	7.33512735366821	-0.418675124645233	-0.663323819637299	0.0733523145318031
-0.600064396858215	-0.41380450129509	7.31935834884644	-0.419057428836823	-0.663263916969299	0.0733462572097778
-0.593274235725403	-0.427229583263397	7.34239721298218	-0.419276386499405	-0.663345396518707	0.0738957077264786
-0.589024186134338	-0.43011474609375	7.33541774749756	-0.419071912765503	-0.663834750652313	0.0741756930947304
-0.582714140415192	-0.432915538549423	7.34050273895264	-0.419162660837173	-0.664202213287354	0.0743267461657524
-0.584618210792542	-0.434768527746201	7.35181665420532	-0.419189453125	-0.664604604244232	0.074468657374382
-0.574071049690247	-0.438446253538132	7.3432993888855	-0.41950923204422	-0.664926826953888	0.0742256343364716
-0.573680222034454	-0.442668676376343	7.36484909057617	-0.4199059009552	-0.664923369884491	0.0745344012975693
-0.576240181922913	-0.433519333600998	7.36087608337402	-0.41999363899231	-0.66521143913269	0.0748588070273399
-0.571361839771271	-0.435097485780716	7.35038232803345	-0.420415490865707	-0.665297210216522	0.0752896815538406
-0.571139931678772	-0.435145616531372	7.36586999893188	-0.42063096165657	-0.6651970744133	0.0765605643391609
-0.575056791305542	-0.42061048746109	7.36851167678833	-0.420609593391418	-0.665428876876831	0.0778527557849884
-0.565009713172913	-0.417567700147629	7.35845851898193	-0.420893669128418	-0.665541887283325	0.0790277123451233
-0.560991585254669	-0.412035226821899	7.37038135528564	-0.420936167240143	-0.665446162223816	0.0804249942302704
-0.564496695995331	-0.401239216327667	7.36390590667725	-0.42082753777504	-0.665593266487122	0.0819530412554741
-0.545424401760101	-0.390395492315292	7.35927438735962	-0.420945316553116	-0.665622413158417	0.0836629495024681
-0.541880488395691	-0.383890122175217	7.37601327896118	-0.420916080474854	-0.665643215179443	0.0857355669140816
-0.535653173923492	-0.365905970335007	7.36823081970215	-0.420560270547867	-0.665746748447418	0.0876152589917183
-0.511543691158295	-0.360381007194519	7.35394334793091	-0.420638382434845	-0.666005074977875	0.0891721025109291
-0.494385838508606	-0.360525637865067	7.36407279968262	-0.420554041862488	-0.66597843170166	0.0908421576023102
-0.486833781003952	-0.351226329803467	7.37454748153687	-0.420071929693222	-0.666199684143066	0.0922626629471779
-0.452200502157211	-0.338714480400085	7.35317993164063	-0.419749021530151	-0.6667400598526	0.0933137908577919
-0.414876192808151	-0.336382359266281	7.34471273422241	-0.419399946928024	-0.667059242725372	0.0942847952246666
-0.377089858055115	-0.331036359071732	7.36467266082764	-0.418668925762177	-0.667738616466522	0.0949195101857185
-0.332042276859283	-0.328008145093918	7.3611626625061	-0.417647778987885	-0.669338464736938	0.0946164131164551
-0.351174831390381	-0.367272228002548	7.37156772613525	-0.41790372133255	-0.669902801513672	0.0928450673818588
-0.364231497049332	-0.399179667234421	7.39397001266479	-0.418323665857315	-0.670206487178802	0.0895710214972496
-0.385816723108292	-0.416171163320541	7.40776634216309	-0.418728232383728	-0.670439898967743	0.0863725692033768
-0.387520223855972	-0.420048981904984	7.38892412185669	-0.419122159481049	-0.67053347826004	0.0841544270515442
-0.387987345457077	-0.419312745332718	7.38572883605957	-0.41939052939415	-0.670424699783325	0.0836282521486282
-0.404019236564636	-0.417407929897308	7.39008808135986	-0.419313907623291	-0.670566499233246	0.0836132615804672
-0.419703036546707	-0.418052345514297	7.38551425933838	-0.41920679807663	-0.670562863349915	0.0830994322896004
-0.415307641029358	-0.415821313858032	7.38546895980835	-0.419393241405487	-0.6706463098526	0.0823462158441544
-0.40655654668808	-0.419081628322601	7.39951848983765	-0.419530987739563	-0.670747220516205	0.0822620987892151
-0.401223480701447	-0.423237353563309	7.39764642715454	-0.419673532247543	-0.670881628990173	0.0818847268819809
-0.38007852435112	-0.434178113937378	7.3948278427124	-0.419966608285904	-0.670788705348969	0.0813776031136513
-0.360973685979843	-0.439389109611511	7.40089082717896	-0.419905006885529	-0.670774698257446	0.0816123858094215
-0.345460474491119	-0.438896358013153	7.39177703857422	-0.419808626174927	-0.670756578445435	0.0820933505892754
-0.317600250244141	-0.44118994474411	7.38161659240723	-0.419847041368485	-0.670691847801209	0.0829338505864143
-0.296757906675339	-0.439809679985046	7.39323568344116	-0.419429242610931	-0.670687973499298	0.0842021405696869
-0.28708279132843	-0.434388667345047	7.38713359832764	-0.418898433446884	-0.670797944068909	0.0853595808148384
-0.265672862529755	-0.431509733200073	7.37757396697998	-0.418637305498123	-0.670596837997437	0.0863527804613113
-0.24960295855999	-0.424740463495255	7.3853325843811	-0.418023496866226	-0.670442759990692	0.0877500101923943
-0.244581013917923	-0.412881642580032	7.36831903457642	-0.417354315519333	-0.670469105243683	0.0890314877033234
-0.234297171235085	-0.401871025562286	7.36032104492188	-0.416996210813522	-0.670162439346313	0.0899441316723824
-0.231679797172546	-0.394672930240631	7.36410856246948	-0.416313976049423	-0.669922888278961	0.0907989963889122
-0.244960457086563	-0.392451226711273	7.35891580581665	-0.41548877954483	-0.669951021671295	0.0910339280962944
-0.238864243030548	-0.393666565418243	7.34795904159546	-0.414840281009674	-0.669933974742889	0.0904703810811043
-0.230526745319366	-0.400805920362473	7.34646558761597	-0.414357960224152	-0.669715642929077	0.0899110957980156
-0.232834234833717	-0.407604724168777	7.34675121307373	-0.413765877485275	-0.669621825218201	0.0895546078681946
-0.228802844882011	-0.399756848812103	7.34618282318115	-0.412862122058868	-0.669617891311646	0.0895372480154037
-0.211096301674843	-0.399361848831177	7.32294845581055	-0.412368446588516	-0.669586479663849	0.0894558876752853
-0.206597745418549	-0.408815920352936	7.33660459518433	-0.411827951669693	-0.669275045394897	0.0893270596861839
-0.209515288472176	-0.401318222284317	7.33496952056885	-0.410917937755585	-0.669467687606812	0.0889214873313904
-0.196939617395401	-0.404224842786789	7.31283378601074	-0.410240530967712	-0.669496893882751	0.0880455747246742
-0.189888074994087	-0.418066382408142	7.31090354919434	-0.409800499677658	-0.669359862804413	0.0873478129506111
-0.197620704770088	-0.41681581735611	7.32763433456421	-0.408938944339752	-0.669592618942261	0.08674655854702
-0.198030441999435	-0.42350098490715	7.31239986419678	-0.408324480056763	-0.669751822948456	0.0853495895862579
-0.186213418841362	-0.437844127416611	7.30042839050293	-0.408226907253265	-0.669755935668945	0.0841604247689247
-0.192527860403061	-0.436981588602066	7.31937885284424	-0.407586365938187	-0.669844746589661	0.0834608897566795
-0.188160106539726	-0.440525710582733	7.30616426467896	-0.407087117433548	-0.670138895511627	0.0825156420469284
-0.180960729718208	-0.454990059137344	7.29095935821533	-0.406896263360977	-0.670005023479462	0.0819818153977394
-0.182098969817162	-0.455700874328613	7.31479406356812	-0.406276881694794	-0.670172691345215	0.0819619223475456
-0.173139989376068	-0.452849090099335	7.29475545883179	-0.405846625566483	-0.670540452003479	0.0816576257348061
-0.151816859841347	-0.464453667402267	7.29960918426514	-0.405654102563858	-0.670621931552887	0.0816497430205345
-0.155783459544182	-0.467191278934479	7.31693172454834	-0.40532648563385	-0.670688569545746	0.0819678753614426
-0.140073150396347	-0.463044911623001	7.30392646789551	-0.40494567155838	-0.67108690738678	0.0818711444735527
-0.117627218365669	-0.474300503730774	7.30344676971436	-0.404901742935181	-0.671011090278625	0.081938311457634
-0.114069484174252	-0.478529989719391	7.30628252029419	-0.404448747634888	-0.671131193637848	0.0821188017725945
-0.0928353518247604	-0.481024265289307	7.29978942871094	-0.40441706776619	-0.671152710914612	0.0821147784590721
-0.0791786909103394	-0.482331573963165	7.31047773361206	-0.404182881116867	-0.67125403881073	0.0825865790247917
-0.0717457830905914	-0.484416931867599	7.29842138290405	-0.403798937797546	-0.671533346176147	0.083051785826683
-0.0484592095017433	-0.485422849655151	7.30085420608521	-0.403700470924377	-0.671466708183289	0.0834169089794159
-0.0339906103909016	-0.48572650551796	7.30993795394897	-0.403455168008804	-0.671556413173676	0.0843433812260628
-0.0187759455293417	-0.476651221513748	7.30639505386353	-0.403094112873077	-0.671947002410889	0.0850155651569366
0.00266795046627522	-0.481557846069336	7.29246139526367	-0.403070718050003	-0.671999454498291	0.0857004895806313
0.00849234871566296	-0.478709667921066	7.314781665802	-0.402733683586121	-0.672037959098816	0.086777500808239
0.0157684776932001	-0.468060672283173	7.30588722229004	-0.402386575937271	-0.672397017478943	0.0872011110186577
0.0351639837026596	-0.47206699848175	7.30272483825684	-0.402281850576401	-0.672436416149139	0.087814524769783
0.0357020832598209	-0.467130750417709	7.31435871124268	-0.401998788118362	-0.672547161579132	0.0886761471629143
0.046323150396347	-0.451650977134705	7.30803537368774	-0.40142360329628	-0.672850787639618	0.089015893638134
0.0656357631087303	-0.456526428461075	7.29747200012207	-0.401469320058823	-0.672897160053253	0.0892427265644073
0.0659202039241791	-0.461412191390991	7.31548976898193	-0.401131421327591	-0.672862589359283	0.0896083042025566
0.0706085413694382	-0.451387256383896	7.30841875076294	-0.400481730699539	-0.673185646533966	0.0896038934588432
0.0890484973788261	-0.462345778942108	7.29802465438843	-0.400291532278061	-0.67329216003418	0.0893581658601761
0.094407930970192	-0.46662774682045	7.30916452407837	-0.399993240833282	-0.673258304595947	0.0895687192678452
0.0900657996535301	-0.450263500213623	7.32022857666016	-0.399279147386551	-0.67351222038269	0.0898863971233368
0.098865307867527	-0.44662669301033	7.29601240158081	-0.399037778377533	-0.673495590686798	0.0898261219263077
0.107755064964294	-0.448461949825287	7.30297422409058	-0.398686587810516	-0.673391819000244	0.0898745134472847
0.102375499904156	-0.445161789655685	7.30338954925537	-0.397838860750198	-0.67364376783371	0.0892760902643204
[truncated: 9,099 more rows]
