# Supplementary material for: Identification of Haptic Based Guiding Using Hard Reins
Source: PLoS One. 2015 Jul 22;10(7):e0132020. doi: 10.1371/journal.pone.0132020 (PMC4511788; doi:10.1371/journal.pone.0132020)
Supplement: S5 File — (ZIP) [file pone.0132020.s005.zip › Exp2_ForceData1/Subject4/path2/T8.csv]

Force X (N)	Force Y (N)	Force Z (N)	Torque X (N-m)	Torque Y (N-m)	Torque Z (N-m)	Frequency = 10000	Averaging Level = 16	F/T Serial Number = FT11772	Time Started = 05/12/2012 11:44:04
2.11850786209106	-1.9817305803299	-0.111178614199162	-0.0826650634407997	0.0172643084079027	-0.0110410107299685
2.11627078056335	-1.99102699756622	-0.102746993303299	-0.083289846777916	0.0170545931905508	-0.0115250004455447
2.10447597503662	-1.99198782444	-0.109060615301132	-0.0835888683795929	0.0171348098665476	-0.0119718313217163
2.11064672470093	-1.98420095443726	-0.0947853773832321	-0.0841366648674011	0.0170061513781548	-0.0123697789385915
2.09810090065002	-1.98873317241669	-0.0990887209773064	-0.0845167264342308	0.0167948510497808	-0.0128210596740246
2.0903856754303	-1.98895633220673	-0.0956500768661499	-0.0849141627550125	0.0169127248227596	-0.0131863476708531
2.09589648246765	-1.98452305793762	-0.0864371582865715	-0.0853933542966843	0.0166931450366974	-0.0135204456746578
2.08669590950012	-1.98562920093536	-0.0947600230574608	-0.085730254650116	0.0167752131819725	-0.0138637637719512
2.08355736732483	-1.9861273765564	-0.0845151767134666	-0.0860407650470734	0.0166868530213833	-0.0141245229169726
2.08232975006104	-1.9856333732605	-0.0846402645111084	-0.0865744799375534	0.0164875611662865	-0.0143974358215928
2.06777691841125	-1.98690688610077	-0.0831845998764038	-0.0867836624383926	0.016531266272068	-0.0145889641717076
2.07569670677185	-1.97743964195251	-0.0767358541488647	-0.0871505290269852	0.0163958724588156	-0.0147465476766229
2.06216478347778	-1.98026537895203	-0.0815495550632477	-0.0874407961964607	0.016374446451664	-0.014875166118145
2.05914354324341	-1.97830164432526	-0.076700434088707	-0.0876099094748497	0.0165122207254171	-0.0149037837982178
2.06355214118958	-1.96962869167328	-0.0683790370821953	-0.0880301594734192	0.0162721686065197	-0.0150038097053766
2.047208070755	-1.9756441116333	-0.0762670412659645	-0.0882664993405342	0.0164550133049488	-0.0149243278428912
2.05001139640808	-1.9597704410553	-0.0772800445556641	-0.0883596241474152	0.0163378901779652	-0.0148423435166478
2.04894161224365	-1.96147310733795	-0.0668211206793785	-0.0887578427791595	0.0162222012877464	-0.0148118259385228
2.03622317314148	-1.95969820022583	-0.0762361586093903	-0.0887943655252457	0.016433397307992	-0.0146432109177113
2.03993988037109	-1.94730830192566	-0.0659599974751472	-0.0890923738479614	0.0163229946047068	-0.0144399153068662
2.02704882621765	-1.94502866268158	-0.0671920031309128	-0.0892436876893044	0.0163377579301596	-0.0142737701535225
2.02482938766479	-1.93979752063751	-0.0714424252510071	-0.0893252342939377	0.0164303723722696	-0.0139297917485237
2.02746558189392	-1.93282520771027	-0.068610817193985	-0.0895613878965378	0.0163936354219913	-0.0137483598664403
2.01562929153442	-1.93199503421783	-0.0726626366376877	-0.0896200612187386	0.0165195278823376	-0.013404306024313
2.0189254283905	-1.92315948009491	-0.0659362822771072	-0.0898525640368462	0.016542611643672	-0.0131603619083762
2.00753927230835	-1.92191910743713	-0.0733813792467117	-0.0898328423500061	0.0165949687361717	-0.0128875253722072
2.01141500473022	-1.91552877426147	-0.0741825550794601	-0.0899382755160332	0.0166084915399551	-0.0126153556630015
2.00378704071045	-1.91008698940277	-0.0678455606102943	-0.0900926068425179	0.0166827961802483	-0.0122919296845794
1.99782693386078	-1.90692591667175	-0.0804815366864204	-0.0900265276432037	0.0168179292231798	-0.0121278380975127
1.99712741374969	-1.90381026268005	-0.064678281545639	-0.090203158557415	0.0169614125043154	-0.0117449769750237
1.9929381608963	-1.89921140670776	-0.0769107565283775	-0.0901293084025383	0.0170277468860149	-0.0115448646247387
1.99031436443329	-1.89371347427368	-0.0805885642766953	-0.0901583656668663	0.0172198638319969	-0.0112356292083859
1.98652148246765	-1.89037048816681	-0.0759098455309868	-0.0902695506811142	0.0174135938286781	-0.0110162142664194
1.97769033908844	-1.8875732421875	-0.082602322101593	-0.0901307463645935	0.0176279544830322	-0.0107161374762654
1.9803102016449	-1.8810658454895	-0.0800387859344482	-0.0902306511998177	0.0178001932799816	-0.010521755553782
1.97507083415985	-1.87874329090118	-0.0868543386459351	-0.0901543721556664	0.0179677233099937	-0.0103245852515101
1.97312045097351	-1.87524092197418	-0.0907048359513283	-0.090080700814724	0.0183182898908854	-0.0101264053955674
1.97009062767029	-1.87012934684753	-0.0920412614941597	-0.0900821089744568	0.0184777602553368	-0.00998307950794697
1.95756483078003	-1.87325429916382	-0.102917745709419	-0.0900270193815231	0.0187671259045601	-0.00980073679238558
1.96217346191406	-1.86348617076874	-0.0997652634978294	-0.0898699760437012	0.0190591532737017	-0.00959225278347731
1.95899248123169	-1.86540603637695	-0.103886418044567	-0.0900108441710472	0.0192656107246876	-0.00948476325720549
1.94895696640015	-1.86296403408051	-0.10976780205965	-0.0897491052746773	0.0198074374347925	-0.00937416218221188
1.95577609539032	-1.85555338859558	-0.113493829965591	-0.0897489637136459	0.0199654009193182	-0.00928818434476852
1.94033312797546	-1.86398279666901	-0.117663957178593	-0.0896194353699684	0.0203007087111473	-0.00927946344017982
1.94584810733795	-1.85437977313995	-0.115413434803486	-0.0895569548010826	0.0207273066043854	-0.00918481685221195
1.94427847862244	-1.85173606872559	-0.124361909925938	-0.0895251780748367	0.0208662264049053	-0.00930403545498848
1.93579065799713	-1.85694634914398	-0.134016588330269	-0.0893219634890556	0.0214564185589552	-0.009269411675632
1.93960845470428	-1.84967851638794	-0.13502399623394	-0.0891947001218796	0.021659953519702	-0.00935800280421972
1.930743932724	-1.85746777057648	-0.13904932141304	-0.0891901329159737	0.0219929367303848	-0.00940866861492395
1.92794620990753	-1.85204935073853	-0.14640448987484	-0.0889076441526413	0.022543802857399	-0.00948493648320436
1.93158662319183	-1.8494131565094	-0.146228387951851	-0.0888513475656509	0.0227267928421497	-0.00959708541631699
1.9201911687851	-1.85305833816528	-0.159899055957794	-0.0886871442198753	0.0232071150094271	-0.00971403811126947
1.92153692245483	-1.85067927837372	-0.152822837233543	-0.0885382071137428	0.0236187875270844	-0.00978067796677351
1.91642224788666	-1.84907627105713	-0.160513877868652	-0.0884567275643349	0.0238591469824314	-0.00995567813515663
1.91061747074127	-1.85280561447144	-0.165224507451057	-0.0882372483611107	0.0243330579251051	-0.00999377761036158
1.91448891162872	-1.84796452522278	-0.162189766764641	-0.0881636366248131	0.0246792919933796	-0.0100221149623394
1.90875697135925	-1.85187172889709	-0.165734633803368	-0.0880973786115646	0.0249658860266209	-0.0102340569719672
1.90493845939636	-1.84912192821503	-0.176838397979736	-0.0878686010837555	0.0255186427384615	-0.0103152245283127
1.90375578403473	-1.84521865844727	-0.176330894231796	-0.0878665894269943	0.0256495252251625	-0.0103970095515251
1.89618051052094	-1.85007226467133	-0.188016444444656	-0.0876980274915695	0.0259880814701319	-0.0105886291712523
1.90011537075043	-1.84579193592072	-0.183775663375854	-0.087612196803093	0.0262752640992403	-0.0106686074286699
1.89399480819702	-1.84513807296753	-0.189958661794662	-0.0875964462757111	0.0264663733541965	-0.0108981607481837
1.88514447212219	-1.84878790378571	-0.194684371352196	-0.0873839780688286	0.0268685426563025	-0.0109745441004634
1.89053082466125	-1.84090328216553	-0.193986237049103	-0.0874484702944756	0.0268926527351141	-0.0111484751105309
1.87913250923157	-1.84700584411621	-0.198776617646217	-0.0873752906918526	0.0271490570157766	-0.0112425079569221
1.87854957580566	-1.84499764442444	-0.203310519456863	-0.0872596278786659	0.0273475348949432	-0.011374001391232
1.8798201084137	-1.84120976924896	-0.192787259817123	-0.0872614830732346	0.0273372083902359	-0.0114457411691546
1.87162613868713	-1.84832048416138	-0.211136549711227	-0.0871737077832222	0.0275695826858282	-0.0115699209272861
1.87469744682312	-1.8412880897522	-0.198300421237946	-0.0871712639927864	0.0276259779930115	-0.011614971794188
1.86881387233734	-1.84628534317017	-0.207718908786774	-0.0871871560811996	0.0275863576680422	-0.0117584802210331
1.86669445037842	-1.84388971328735	-0.20194685459137	-0.0871129930019379	0.0277223903685808	-0.0117215747013688
1.86884951591492	-1.83894574642181	-0.197977915406227	-0.0872154906392097	0.0277189910411835	-0.0117747560143471
1.86195838451385	-1.84244787693024	-0.201540678739548	-0.0871789455413818	0.027622988447547	-0.0118012093007565
1.858269572258	-1.84127986431122	-0.20906263589859	-0.0870836973190308	0.0278001334518194	-0.0118132857605815
1.86345601081848	-1.8356077671051	-0.200891092419624	-0.0872972384095192	0.0275822021067142	-0.0117574939504266
1.85076689720154	-1.84045386314392	-0.209289893507957	-0.0872567519545555	0.027552081272006	-0.0118067217990756
1.86012089252472	-1.83655416965485	-0.199771419167519	-0.0871966257691383	0.0275613330304623	-0.0116955265402794
1.85807609558105	-1.83345663547516	-0.196306943893433	-0.0872961282730103	0.0273585338145494	-0.0116804921999574
1.84865021705627	-1.83741807937622	-0.200878396630287	-0.0872032716870308	0.0274719726294279	-0.0115142920985818
1.85830461978912	-1.83083724975586	-0.197635397315025	-0.0872670561075211	0.0271968506276608	-0.0114631932228804
1.85293185710907	-1.83784699440002	-0.197252497076988	-0.0873476415872574	0.0271629970520735	-0.0113660534843802
1.85516846179962	-1.83514416217804	-0.19959183037281	-0.0872813388705254	0.0271733663976192	-0.0112480726093054
1.85892701148987	-1.83207905292511	-0.190883755683899	-0.0873673632740974	0.0269551444798708	-0.0110710859298706
1.85418820381165	-1.83548486232758	-0.203568667173386	-0.0872491523623466	0.0270123854279518	-0.0109772607684135
1.86036252975464	-1.83088076114655	-0.194539666175842	-0.0872160419821739	0.0269429702311754	-0.0107772974297404
1.86217498779297	-1.83221054077148	-0.191284537315369	-0.087216891348362	0.0268289037048817	-0.010723396204412
1.85787153244019	-1.83622181415558	-0.196481212973595	-0.0870889276266098	0.0268824975937605	-0.0104554276913404
1.8663102388382	-1.82867431640625	-0.191937655210495	-0.0869802460074425	0.0268359929323196	-0.0103045599535108
1.86641120910645	-1.83289182186127	-0.19296832382679	-0.0869710221886635	0.0267437137663364	-0.0101413540542126
1.86199367046356	-1.83290863037109	-0.201003551483154	-0.0866890102624893	0.0269912462681532	-0.00995759945362806
1.87559127807617	-1.82927989959717	-0.193896397948265	-0.0867033675312996	0.0268448740243912	-0.00970711838454008
1.86827230453491	-1.83709740638733	-0.19961316883564	-0.0864950641989708	0.026923693716526	-0.00954904872924089
1.87767493724823	-1.83163261413574	-0.200158581137657	-0.0862708315253258	0.0270473640412092	-0.00932606682181358
1.88374781608582	-1.83281171321869	-0.203054830431938	-0.0861780047416687	0.0270360838621855	-0.00913121178746223
1.87991225719452	-1.8385397195816	-0.212438642978668	-0.0858358144760132	0.0273353438824415	-0.00886892341077328
1.89350569248199	-1.83362150192261	-0.211810231208801	-0.0855849534273148	0.0273088067770004	-0.00865430291742086
1.89382934570313	-1.83906292915344	-0.206173896789551	-0.0854278430342674	0.0273917336016893	-0.00840211194008589
1.89375412464142	-1.83752226829529	-0.217718333005905	-0.085029125213623	0.0276581421494484	-0.0081403125077486
1.90683543682098	-1.83895421028137	-0.214463397860527	-0.0849043279886246	0.0276725478470325	-0.00789601448923349
1.90813946723938	-1.84415853023529	-0.219827353954315	-0.0845433473587036	0.0278598163276911	-0.00774593790993094
1.91302525997162	-1.84332895278931	-0.224921599030495	-0.0842272490262985	0.0281468220055103	-0.00747313536703587
1.92102134227753	-1.83989036083221	-0.219871893525124	-0.0839396491646767	0.0282074566930532	-0.0072169634513557
1.92069983482361	-1.85067331790924	-0.231140166521072	-0.0836506336927414	0.0284350756555796	-0.00697909435257316
1.93160212039948	-1.84772729873657	-0.230857327580452	-0.0832237973809242	0.0285688657313585	-0.00665983511134982
1.94401121139526	-1.85067319869995	-0.236897349357605	-0.0831867530941963	0.0286696124821901	-0.00642220815643668
1.94064033031464	-1.85785984992981	-0.25000187754631	-0.082578994333744	0.0290032289922237	-0.00623539416119456
1.9588086605072	-1.85471951961517	-0.250760108232498	-0.0823799967765808	0.0290867891162634	-0.00595866283401847
1.95594418048859	-1.8603687286377	-0.251882404088974	-0.082062341272831	0.0293275229632854	-0.00575885223224759
1.9648289680481	-1.86374497413635	-0.259953022003174	-0.081636555492878	0.0295071937143803	-0.00556456344202161
1.9722443819046	-1.8644517660141	-0.258400082588196	-0.0814489051699638	0.029720788821578	-0.00535099022090435
1.98020923137665	-1.86996734142303	-0.263487577438354	-0.0811266228556633	0.0298886839300394	-0.0052780993282795
1.9868129491806	-1.87349343299866	-0.275321036577225	-0.0806823223829269	0.0301236100494862	-0.00503691332414746
2.00045418739319	-1.87362015247345	-0.274343729019165	-0.0805162638425827	0.0303551070392132	-0.00488144997507334
1.99791252613068	-1.88227689266205	-0.273287922143936	-0.0802391767501831	0.0305177941918373	-0.00470583233982325
2.00634980201721	-1.88605213165283	-0.290087789297104	-0.0798107236623764	0.0307741705328226	-0.00466818315908313
2.02214741706848	-1.88633584976196	-0.278945952653885	-0.0797522217035294	0.0308904536068439	-0.00446157902479172
2.02534127235413	-1.89414417743683	-0.285205900669098	-0.0794865563511848	0.0311020221561193	-0.00442923558875918
2.02933096885681	-1.89822387695313	-0.293081730604172	-0.0791366249322891	0.0313058346509933	-0.00437157740816474
2.04187488555908	-1.90204727649689	-0.288358092308044	-0.0789902210235596	0.0315369330346584	-0.00420562364161015
2.05049991607666	-1.90550661087036	-0.295939147472382	-0.0788220912218094	0.0316154956817627	-0.00430067954584956
2.05163526535034	-1.91730606555939	-0.303820431232452	-0.0784917250275612	0.0318444967269897	-0.00423263199627399
2.0631422996521	-1.91661906242371	-0.30712702870369	-0.0782936960458755	0.0320622511208057	-0.00423963461071253
2.08036804199219	-1.92162430286407	-0.2994484603405	-0.0782439187169075	0.0320514515042305	-0.00427369214594364
2.07560276985168	-1.93118929862976	-0.310694843530655	-0.077963300049305	0.0323448926210403	-0.00423775799572468
2.08687210083008	-1.93636298179626	-0.316270977258682	-0.0778158083558083	0.0325710363686085	-0.00429818499833345
2.09832215309143	-1.94097542762756	-0.306509882211685	-0.0777372792363167	0.0326771885156631	-0.00426364969462156
2.10698246955872	-1.94531285762787	-0.310269355773926	-0.0775712504982948	0.0327599979937077	-0.00439496804028749
2.10533356666565	-1.95533978939056	-0.323732286691666	-0.0773438736796379	0.0330601893365383	-0.00442957412451506
2.11838722229004	-1.95531058311462	-0.321893870830536	-0.0771704167127609	0.0331393033266068	-0.00441750977188349
2.12811374664307	-1.95881330966949	-0.319652616977692	-0.0772381871938705	0.0332434885203838	-0.00451044272631407
2.12855648994446	-1.96835112571716	-0.328104287385941	-0.0770604088902473	0.0333905592560768	-0.00462444499135017
2.1364848613739	-1.97384357452393	-0.326015532016754	-0.0768856555223465	0.0335557498037815	-0.00472921971231699
2.14856243133545	-1.97287225723267	-0.31950643658638	-0.0768323391675949	0.033622533082962	-0.00482422020286322
2.14670825004578	-1.98458611965179	-0.331201493740082	-0.0767993927001953	0.0337480716407299	-0.00494813779368997
2.1492326259613	-1.98807632923126	-0.335807323455811	-0.0765596255660057	0.033930066972971	-0.00509291747584939
2.15962266921997	-1.98973441123962	-0.329972177743912	-0.0765887945890427	0.0338823609054089	-0.00513815740123391
2.16586947441101	-1.99507009983063	-0.325329095125198	-0.076555147767067	0.033876433968544	-0.00534176640212536
2.16186881065369	-2.00301647186279	-0.334613621234894	-0.0765341371297836	0.0340454205870628	-0.00540396757423878
2.16536903381348	-2.00126314163208	-0.343659341335297	-0.0763196274638176	0.0341520570218563	-0.00542760128155351
2.17702031135559	-2.0059494972229	-0.333751767873764	-0.0764813646674156	0.0340907350182533	-0.00541487941518426
2.17290759086609	-2.0057475566864	-0.32904115319252	-0.0763323828577995	0.0340388901531696	-0.00551606947556138
2.17261958122253	-2.01184010505676	-0.340559720993042	-0.0763012766838074	0.0340130738914013	-0.0055507542565465
2.18278193473816	-2.00988340377808	-0.330643177032471	-0.0762588679790497	0.0340517535805702	-0.00549945933744311
2.18171644210815	-2.00910615921021	-0.328550726175308	-0.0762926936149597	0.0338719598948956	-0.00553475646302104
2.17583131790161	-2.01380729675293	-0.332487672567368	-0.0762823224067688	0.0338926315307617	-0.00555950216948986
2.17825484275818	-2.01337242126465	-0.335604637861252	-0.0761912390589714	0.0337324887514114	-0.00553738325834274
2.18115568161011	-2.00916051864624	-0.328855067491531	-0.0762879624962807	0.0336116999387741	-0.00557235907763243
2.17367649078369	-2.01270484924316	-0.326514512300491	-0.0762859880924225	0.0333230495452881	-0.0055010300129652
2.16959047317505	-2.01293611526489	-0.328116893768311	-0.076251320540905	0.0333170667290688	-0.00543863279744983
2.17075848579407	-2.00597453117371	-0.313727885484695	-0.076397106051445	0.0330044329166412	-0.00533750606700778
2.16021132469177	-2.00756812095642	-0.325066864490509	-0.0764349400997162	0.0327329188585281	-0.00529200350865722
2.15586876869202	-2.0028862953186	-0.322894692420959	-0.0764052122831345	0.0325257629156113	-0.00519739696756005
2.15902304649353	-1.99555492401123	-0.309900045394897	-0.0766128748655319	0.0321403481066227	-0.00502060912549496
2.1506974697113	-1.99490368366241	-0.312397539615631	-0.0768096297979355	0.0317803360521793	-0.00495879491791129
2.14013171195984	-1.98973059654236	-0.313280314207077	-0.076714925467968	0.0314892344176769	-0.00474668433889747
2.14016127586365	-1.98350858688354	-0.310751110315323	-0.0769703015685081	0.0311256181448698	-0.00464011402800679
2.13131284713745	-1.97778356075287	-0.298096299171448	-0.0770981684327126	0.0306412223726511	-0.00447972863912582
2.11698198318481	-1.97918486595154	-0.302944451570511	-0.0772549957036972	0.0304203219711781	-0.00433373311534524
2.10994148254395	-1.96978735923767	-0.3016517162323	-0.0772520899772644	0.0300873294472694	-0.00422202795743942
2.10586309432983	-1.96380138397217	-0.287734001874924	-0.077663891017437	0.0295607969164848	-0.00403849687427282
2.09355211257935	-1.95897436141968	-0.289734184741974	-0.0778180211782455	0.0291798859834671	-0.00404495233669877
2.07608819007874	-1.95664095878601	-0.2877576649189	-0.077934741973877	0.0289693865925074	-0.00387241854332387
2.07734894752502	-1.94180822372437	-0.271161139011383	-0.0780729576945305	0.0285037644207478	-0.00374994217418134
2.0648980140686	-1.93601047992706	-0.269259184598923	-0.0784228071570396	0.0281648989766836	-0.00367410317994654
2.04265379905701	-1.92975437641144	-0.274601310491562	-0.0784094259142876	0.027909267693758	-0.00360990012995899
2.04065108299255	-1.9227534532547	-0.27018079161644	-0.0786699280142784	0.0276451800018549	-0.00356041849590838
2.02841281890869	-1.91127252578735	-0.258274883031845	-0.0788949280977249	0.0273167118430138	-0.00353014352731407
2.00942540168762	-1.90776455402374	-0.263394981622696	-0.0790423080325127	0.027088051661849	-0.00357597693800926
1.99515199661255	-1.89968681335449	-0.257939785718918	-0.0791257694363594	0.0270643401890993	-0.00358836515806615
1.99360299110413	-1.88627624511719	-0.250698506832123	-0.0794210433959961	0.0266710687428713	-0.00358860171400011
1.96967601776123	-1.88392329216003	-0.254265606403351	-0.0796663090586662	0.0266450457274914	-0.0037575145252049
1.95985662937164	-1.87470054626465	-0.257292628288269	-0.0797050893306732	0.0265271738171577	-0.00377117423340678
1.94719672203064	-1.86491775512695	-0.246128246188164	-0.0799058973789215	0.0265216566622257	-0.00387922977097332
1.93294811248779	-1.85701847076416	-0.239686831831932	-0.0800904929637909	0.0263296794146299	-0.00400599138811231
1.91722130775452	-1.85571658611298	-0.251813679933548	-0.0801508501172066	0.026429757475853	-0.0041625713929534
1.91205298900604	-1.83803045749664	-0.243941023945808	-0.0802540183067322	0.026444211602211	-0.004249248187989
1.89363968372345	-1.83747732639313	-0.243854358792305	-0.0804727971553802	0.0264203734695911	-0.00452223652973771
1.87836587429047	-1.83115637302399	-0.248626232147217	-0.0804938152432442	0.0266412161290646	-0.00452969828620553
1.87643539905548	-1.81957459449768	-0.240366235375404	-0.080671101808548	0.0265096817165613	-0.00472815707325935
1.85767877101898	-1.81620287895203	-0.246880933642387	-0.0807778909802437	0.0267410557717085	-0.00490158936008811
1.84430515766144	-1.80842328071594	-0.247677475214005	-0.0807961598038673	0.026945823803544	-0.00510480487719178
1.84155464172363	-1.80320751667023	-0.24031126499176	-0.0809693187475204	0.0269875191152096	-0.0052842921577394
1.82172012329102	-1.79905045032501	-0.250960648059845	-0.0808819904923439	0.0272562205791473	-0.00538594042882323
1.81656324863434	-1.79554677009583	-0.251366943120956	-0.0809251293540001	0.0275372732430696	-0.00561730703338981
1.81266570091248	-1.78756809234619	-0.240395605564117	-0.0811738446354866	0.0276277754455805	-0.00568463746458292
1.79528534412384	-1.78440797328949	-0.25559476017952	-0.0810611918568611	0.0279533993452787	-0.00597940478473902
1.7895929813385	-1.77822279930115	-0.259495437145233	-0.0810272395610809	0.0282565411180258	-0.00601583113893867
1.78570091724396	-1.77051210403442	-0.253545880317688	-0.0810903385281563	0.0284894369542599	-0.00623124418780208
1.77640843391418	-1.76959848403931	-0.257941246032715	-0.0809772238135338	0.0287584736943245	-0.00637537520378828
1.76957559585571	-1.76663756370544	-0.259693413972855	-0.0809530168771744	0.0292250346392393	-0.0064927451312542
1.76773965358734	-1.75928950309753	-0.258169084787369	-0.0809997469186783	0.0294160898774862	-0.006618432700634
1.75462281703949	-1.76208686828613	-0.270946532487869	-0.080865889787674	0.0297994986176491	-0.00671948678791523
1.75998258590698	-1.75315701961517	-0.264549046754837	-0.0807613879442215	0.030159953981638	-0.00670291669666767
1.75668931007385	-1.75113582611084	-0.280988663434982	-0.0807016938924789	0.030304592102766	-0.00683411955833435
1.75053262710571	-1.7530529499054	-0.280154943466187	-0.0805480182170868	0.0308277886360884	-0.00674679176881909
1.75194919109344	-1.74472200870514	-0.279506653547287	-0.0804590955376625	0.0310388207435608	-0.00675021391361952
1.74328887462616	-1.74583911895752	-0.282158404588699	-0.0803013443946838	0.0313341058790684	-0.00669240625575185
1.75025737285614	-1.74376821517944	-0.292195171117783	-0.0801572650671005	0.0316714085638523	-0.00652215164154768
1.75521123409271	-1.74148893356323	-0.289210051298141	-0.0800918787717819	0.0317199043929577	-0.00640517799183726
1.75231409072876	-1.74956440925598	-0.298308402299881	-0.0798237472772598	0.0320771969854832	-0.0065083485096693
1.76471304893494	-1.74692714214325	-0.289958387613297	-0.0797499939799309	0.0323349945247173	-0.00648775370791554
1.76001477241516	-1.74699831008911	-0.295906782150269	-0.0795493125915527	0.0325850360095501	-0.00657602120190859
1.76369774341583	-1.74534678459167	-0.304649591445923	-0.0792923793196678	0.0328607223927975	-0.00635287817567587
1.76805281639099	-1.74140703678131	-0.299757987260818	-0.0792317911982536	0.0331314578652382	-0.00627027871087193
1.76137971878052	-1.73993194103241	-0.305966019630432	-0.0789047405123711	0.0334211029112339	-0.00614423537626863
1.7615168094635	-1.73782217502594	-0.315793544054031	-0.078728623688221	0.0339275449514389	-0.00605516415089369
1.76458787918091	-1.73055672645569	-0.309861272573471	-0.0785606503486633	0.0341025851666927	-0.00604698900133371
1.75323915481567	-1.73547518253326	-0.321669399738312	-0.0783253014087677	0.0344773232936859	-0.0059960400685668
1.76228392124176	-1.72936189174652	-0.318928837776184	-0.0780472978949547	0.034747913479805	-0.00586240040138364
1.76311945915222	-1.72668123245239	-0.321084231138229	-0.0779692232608795	0.0348452925682068	-0.00578808458521962
1.75882840156555	-1.73276305198669	-0.331696450710297	-0.0776528790593147	0.0353552363812923	-0.00571062369272113
1.77071559429169	-1.72366690635681	-0.331579625606537	-0.077436089515686	0.035257238894701	-0.00553637184202671
1.76819443702698	-1.72977149486542	-0.332417994737625	-0.0773535370826721	0.0354968309402466	-0.00544460397213697
1.76385295391083	-1.72818970680237	-0.337589591741562	-0.0769863426685333	0.0356875546276569	-0.00527453515678644
1.77589082717896	-1.72497916221619	-0.334800273180008	-0.0769150257110596	0.0356955341994762	-0.00504401652142406
1.77347052097321	-1.72513365745544	-0.329478323459625	-0.0767798945307732	0.0357717126607895	-0.00484135374426842
1.77069711685181	-1.72059047222137	-0.345729351043701	-0.0764665529131889	0.0359339639544487	-0.00460913777351379
1.78121078014374	-1.71905243396759	-0.341323405504227	-0.0764511451125145	0.0359343476593494	-0.00418877834454179
1.77778875827789	-1.7171539068222	-0.34248423576355	-0.076349213719368	0.0358759462833405	-0.004024603869766
1.77514863014221	-1.71810150146484	-0.34404593706131	-0.0762049481272697	0.0359347760677338	-0.00368638173677027
1.77831423282623	-1.71006608009338	-0.342015475034714	-0.0761210322380066	0.0359355285763741	-0.00339748593978584
1.78125870227814	-1.70780611038208	-0.339446157217026	-0.0761309266090393	0.035697340965271	-0.00313153374008834
1.76954054832458	-1.70686316490173	-0.343354135751724	-0.0760179832577705	0.0357051938772202	-0.00287595018744469
1.77903461456299	-1.69816911220551	-0.334165394306183	-0.0759226381778717	0.0354938618838787	-0.00256134499795735
1.77653861045837	-1.7005535364151	-0.333833426237106	-0.0760955438017845	0.0352703258395195	-0.00227379403077066
1.76850080490112	-1.69644701480865	-0.342612743377686	-0.0759053081274033	0.0352070964872837	-0.002000424079597
1.77429807186127	-1.68825006484985	-0.325075268745422	-0.0760777592658997	0.0348865836858749	-0.00155695725698024
1.76915085315704	-1.6845862865448	-0.328457564115524	-0.0762041807174683	0.0345537029206753	-0.00139621074777097
1.76462864875793	-1.68404984474182	-0.323671936988831	-0.0762039348483086	0.0343130193650723	-0.00100020738318563
1.76854157447815	-1.67504286766052	-0.317822158336639	-0.0763718709349632	0.0340225957334042	-0.000674699840601534
1.76570928096771	-1.66967260837555	-0.316065311431885	-0.0766190066933632	0.0335344299674034	-0.000350343034369871
1.75786650180817	-1.67206048965454	-0.318778842687607	-0.0766731351613998	0.0332513973116875	-7.16246722731739E-05
1.76558566093445	-1.6606308221817	-0.300490200519562	-0.0769566148519516	0.0328242555260658	0.000294562341878191
1.75886452198029	-1.66013205051422	-0.305027723312378	-0.0772928297519684	0.032322846353054	0.00054693000856787
1.75150513648987	-1.6565910577774	-0.300862401723862	-0.0774304792284966	0.0320438668131828	0.000883084954693913
1.75801920890808	-1.64837741851807	-0.288305997848511	-0.0778643488883972	0.0314379595220089	0.00114859454333782
1.74599730968475	-1.64923238754272	-0.291091293096542	-0.0781583562493324	0.031114537268877	0.00135873316321522
1.74223947525024	-1.64303457736969	-0.287399023771286	-0.0783806890249252	0.0306823309510946	0.00152985018212348
1.7498939037323	-1.6375116109848	-0.271439164876938	-0.0788612514734268	0.0301285535097122	0.00171510735526681
1.73841381072998	-1.63666951656342	-0.270020127296448	-0.0792344138026237	0.0296967625617981	0.00185650924686342
1.73634719848633	-1.63418292999268	-0.269060879945755	-0.0795215219259262	0.0293633528053761	0.00197347509674728
1.73846006393433	-1.62896490097046	-0.24613755941391	-0.0800840109586716	0.0288304872810841	0.00212798290885985
1.72865772247314	-1.62688291072845	-0.249968126416206	-0.0803702920675278	0.028448510915041	0.00209497800096869
1.72999596595764	-1.62661695480347	-0.244825974106789	-0.0806892290711403	0.0281460583209991	0.00228582858107984
1.73129689693451	-1.62355041503906	-0.232123166322708	-0.0812956839799881	0.0277268998324871	0.00222265836782753
1.72431242465973	-1.62557518482208	-0.232102647423744	-0.0814714580774307	0.0273679532110691	0.00223573623225093
1.73128366470337	-1.62474882602692	-0.2245714366436	-0.0819533914327621	0.0271333511918783	0.00223381305113435
1.731081366539	-1.62418365478516	-0.218151837587357	-0.0824271216988564	0.0267883781343699	0.00213552475906909
1.72897505760193	-1.62841618061066	-0.221832737326622	-0.0827290117740631	0.0265868715941906	0.00201144348829985
1.73789489269257	-1.62934708595276	-0.209995731711388	-0.0831367149949074	0.0263371337205172	0.00190920825116336
1.74005270004272	-1.63380992412567	-0.209902837872505	-0.0834122002124786	0.0260936245322227	0.00162019382696599
1.74573802947998	-1.63684606552124	-0.206991910934448	-0.0837307870388031	0.025943111628294	0.00137629348319024
1.75158166885376	-1.64105844497681	-0.201842352747917	-0.0842330902814865	0.025781424716115	0.00107256497722119
1.74777066707611	-1.65084517002106	-0.203670486807823	-0.0843808278441429	0.0256768353283405	0.000713360728695989
1.76754379272461	-1.65143430233002	-0.188992395997047	-0.0847124755382538	0.0255577079951763	0.000305405235849321
1.76402544975281	-1.66294372081757	-0.191890195012093	-0.0849496126174927	0.025459285825491	-0.000135752678033896
1.77073800563812	-1.66782832145691	-0.195605099201202	-0.0850590988993645	0.0255040619522333	-0.000615710217971355
1.78107619285583	-1.67211639881134	-0.182694852352142	-0.0854742750525475	0.025397690013051	-0.00111364340409636
1.78325831890106	-1.68610799312592	-0.200474798679352	-0.0854831486940384	0.0255634523928165	-0.00167532416526228
1.79874074459076	-1.68655622005463	-0.190947845578194	-0.0856481641530991	0.0254592578858137	-0.00220155250281096
1.8010550737381	-1.70058619976044	-0.187618613243103	-0.0859691053628922	0.0255917217582464	-0.0028574476018548
1.80877029895782	-1.70701467990875	-0.195183590054512	-0.0858348533511162	0.0256883949041367	-0.00335836410522461
1.82501864433289	-1.71383821964264	-0.181006550788879	-0.0861794129014015	0.0256398189812899	-0.00397042091935873
1.82303500175476	-1.72925984859467	-0.187695056200027	-0.0861401334404945	0.0258334800601006	-0.00459696166217327
1.84349083900452	-1.73061442375183	-0.189490243792534	-0.086206816136837	0.0258523747324944	-0.00518725719302893
1.85043346881866	-1.74369728565216	-0.187254458665848	-0.0863617584109306	0.0258168168365955	-0.00583098130300641
1.85453653335571	-1.75428652763367	-0.194470450282097	-0.0862631425261498	0.0260496493428946	-0.00653631053864956
1.87045216560364	-1.76082932949066	-0.192803785204887	-0.0863804817199707	0.0259646624326706	-0.00724017852917314
1.87331092357635	-1.77116560935974	-0.18880957365036	-0.0864233523607254	0.0261568687856197	-0.00797927472740412
1.88002789020538	-1.78051674365997	-0.19797158241272	-0.0862303078174591	0.0262791663408279	-0.00874515809118748
1.89701521396637	-1.78869783878326	-0.187832966446877	-0.0863906294107437	0.0262262485921383	-0.00939013063907623
1.89850902557373	-1.80183207988739	-0.197452142834663	-0.0862483754754066	0.0263702068477869	-0.00998825579881668
1.91151571273804	-1.80832302570343	-0.197435796260834	-0.0861571207642555	0.0264623500406742	-0.0105559695512056
1.92521464824677	-1.81759262084961	-0.185390397906303	-0.0863485932350159	0.0263868924230337	-0.0111152995377779
1.92721033096313	-1.82769346237183	-0.202841132879257	-0.0861142948269844	0.0266147945076227	-0.0117163909599185
1.95084261894226	-1.8302628993988	-0.200189471244812	-0.0860168188810349	0.0265187937766314	-0.0121975708752871
1.95699191093445	-1.84763360023499	-0.20010370016098	-0.0860596150159836	0.0265048611909151	-0.0126732429489493
1.9649178981781	-1.85206961631775	-0.201869755983353	-0.0858626440167427	0.0266470424830914	-0.0130888614803553
1.98013687133789	-1.8571594953537	-0.188525006175041	-0.0859537571668625	0.0264538265764713	-0.0134748611599207
1.98328351974487	-1.87141108512878	-0.201129332184792	-0.085740327835083	0.0265748128294945	-0.0138383554294705
1.99789977073669	-1.86849749088287	-0.192401543259621	-0.0856292098760605	0.0265392176806927	-0.0141017818823457
1.9991192817688	-1.87907552719116	-0.198839023709297	-0.0855885297060013	0.0265170074999332	-0.0143915917724371
2.0046980381012	-1.88350594043732	-0.200869172811508	-0.0854001641273499	0.0265836641192436	-0.0145267341285944
2.01658344268799	-1.88316345214844	-0.197090223431587	-0.0853829830884933	0.0264362879097462	-0.0147560797631741
2.01808524131775	-1.88713490962982	-0.199084803462029	-0.0851903781294823	0.0265156216919422	-0.0149009339511395
2.02032113075256	-1.88721168041229	-0.205939903855324	-0.0849844142794609	0.0265113972127438	-0.0149128325283527
2.03386259078979	-1.8865362405777	-0.191572427749634	-0.0849575325846672	0.0262649673968554	-0.0148443216457963
2.02940988540649	-1.89407002925873	-0.195988148450851	-0.0847620069980621	0.0263324659317732	-0.0148132825270295
2.03922915458679	-1.89287710189819	-0.184477061033249	-0.0847369655966759	0.0261886268854141	-0.0146838128566742
2.04280877113342	-1.89277803897858	-0.19496850669384	-0.0846989825367928	0.0259638503193855	-0.014590360224247
2.04347372055054	-1.8991562128067	-0.199701681733131	-0.0845164582133293	0.0259912200272083	-0.0144013650715351
2.05727982521057	-1.89204955101013	-0.195112690329552	-0.0844803228974342	0.025682246312499	-0.0141736064106226
2.05066204071045	-1.89929437637329	-0.191873535513878	-0.0844684541225433	0.0255263429135084	-0.0139522524550557
2.05250811576843	-1.89046692848206	-0.194031894207001	-0.0842596590518951	0.025404604151845	-0.0136620029807091
2.06353998184204	-1.89030134677887	-0.183450937271118	-0.0843969658017159	0.0251151490956545	-0.0133416634052992
2.05326676368713	-1.89123296737671	-0.187632411718369	-0.0842449590563774	0.0249603241682053	-0.0130936205387115
2.06048941612244	-1.88652682304382	-0.191806733608246	-0.0841789916157722	0.0247159600257874	-0.0127833401784301
2.06019973754883	-1.883913397789	-0.179058283567429	-0.0842098966240883	0.024500772356987	-0.012468752451241
2.05602431297302	-1.88096344470978	-0.185429066419601	-0.0840722545981407	0.0243113748729229	-0.0121419858187437
2.05260705947876	-1.87723910808563	-0.178417533636093	-0.0840342044830322	0.024103157222271	-0.0117689408361912
2.05289912223816	-1.87200450897217	-0.170545101165771	-0.0842061936855316	0.0238380525261164	-0.0114657273516059
2.04211091995239	-1.87083649635315	-0.174009263515472	-0.0840966179966927	0.0236363094300032	-0.0111550241708755
2.04895544052124	-1.86517572402954	-0.166446968913078	-0.0842146575450897	0.0234302747994661	-0.0108206076547503
2.03875970840454	-1.85897099971771	-0.164444893598557	-0.0841715484857559	0.0230787303298712	-0.0105342641472816
2.03436827659607	-1.86082422733307	-0.172142595052719	-0.0841498523950577	0.0230475198477507	-0.0102442791685462
2.03608822822571	-1.85440135002136	-0.151061296463013	-0.0843520537018776	0.0226629748940468	-0.0099560497328639
2.02632069587708	-1.85407567024231	-0.160758793354034	-0.0844125300645828	0.0224021431058645	-0.00977671146392822
2.02661681175232	-1.85046923160553	-0.158885046839714	-0.0844382345676422	0.0222473461180925	-0.0094180703163147
2.02805948257446	-1.84737944602966	-0.149028822779655	-0.0846109539270401	0.0219487734138966	-0.00925091095268726
2.02513933181763	-1.84749186038971	-0.149037137627602	-0.0846129804849625	0.0216587409377098	-0.00908083468675613
2.02279138565063	-1.84878206253052	-0.152922064065933	-0.0845868512988091	0.0215728543698788	-0.00895111449062824
2.02743268013	-1.84213387966156	-0.143315523862839	-0.0848074853420258	0.021146846935153	-0.00874198786914349
2.01799082756042	-1.85056757926941	-0.147550955414772	-0.084865503013134	0.0210198387503624	-0.00860948488116264
2.02643132209778	-1.84533357620239	-0.134438425302505	-0.0849458500742912	0.0209155641496181	-0.00843281205743551
2.02784442901611	-1.84638166427612	-0.142302751541138	-0.0850931629538536	0.0206068549305201	-0.00844711344689131
2.0197491645813	-1.85173428058624	-0.136503919959068	-0.0850121155381203	0.0206812135875225	-0.00837886519730091
2.02894997596741	-1.84796214103699	-0.1315086632967	-0.0851649418473244	0.0204338021576405	-0.00840443279594183
2.02108216285706	-1.853276014328	-0.134140640497208	-0.0851873233914375	0.0204034484922886	-0.00845790188759565
2.02520108222961	-1.85221862792969	-0.135492935776711	-0.0852211117744446	0.0205160304903984	-0.00849111098796129
2.02557349205017	-1.85151958465576	-0.127217233181	-0.0852779746055603	0.020378353074193	-0.00855144672095776
2.02365398406982	-1.85705327987671	-0.143678650259972	-0.0852439999580383	0.0204518046230078	-0.00862715765833855
2.02820444107056	-1.85437977313995	-0.126847207546234	-0.0853120312094688	0.0205483250319958	-0.00865667872130871
2.02476167678833	-1.85649120807648	-0.137705340981483	-0.0852991715073586	0.0206133909523487	-0.00885296706110239
2.02701091766357	-1.85533452033997	-0.139004975557327	-0.0852273926138878	0.0207459051162004	-0.00879418756812811
2.03149080276489	-1.85503005981445	-0.134910523891449	-0.0853305459022522	0.0208536740392447	-0.0089754331856966
2.03125262260437	-1.8586094379425	-0.138649791479111	-0.0852358564734459	0.0210144240409136	-0.00906745623797178
2.03445267677307	-1.86156737804413	-0.142982482910156	-0.0853298231959343	0.0213055517524481	-0.00922370422631502
2.03410863876343	-1.86053264141083	-0.141311973333359	-0.0853446647524834	0.0214190296828747	-0.00944258645176888
2.03349542617798	-1.86421132087708	-0.155872657895088	-0.0852114856243134	0.0216338038444519	-0.00962113682180643
2.03846144676209	-1.86522424221039	-0.139902040362358	-0.0852079391479492	0.0219051316380501	-0.00984906405210495
2.04107522964478	-1.8684207201004	-0.152417540550232	-0.0852569788694382	0.022037586197257	-0.0101727750152349
2.03511190414429	-1.87319052219391	-0.153328984975815	-0.0851237550377846	0.0225749239325523	-0.0103369690477848
2.04253935813904	-1.87223696708679	-0.152363449335098	-0.0852412581443787	0.0227814242243767	-0.0106065524742007
2.03938341140747	-1.87815582752228	-0.162378668785095	-0.0852023586630821	0.0230270810425282	-0.0108723537996411
2.03993105888367	-1.87495589256287	-0.170172154903412	-0.085062175989151	0.0235676560550928	-0.0110467905178666
2.04765605926514	-1.87237691879272	-0.16551074385643	-0.0851551294326782	0.0237715784460306	-0.0112262582406402
2.0383083820343	-1.88163697719574	-0.180975168943405	-0.0850301310420036	0.0243182089179754	-0.0115009164437652
2.04208135604858	-1.8746190071106	-0.180766373872757	-0.0850799009203911	0.0247329212725163	-0.0116301467642188
2.04273843765259	-1.87591767311096	-0.174320802092552	-0.0850737169384956	0.0251494869589806	-0.0118464045226574
2.0313036441803	-1.87877595424652	-0.183231890201569	-0.0850127041339874	0.0256965160369873	-0.0119911804795265
2.03573226928711	-1.87201750278473	-0.186424672603607	-0.0849362313747406	0.0260824207216501	-0.0121783129870892
2.03461241722107	-1.8748824596405	-0.184181600809097	-0.08513493090868	0.026426874101162	-0.0123352287337184
2.02049350738525	-1.87299573421478	-0.202128797769547	-0.0848553851246834	0.0270584691315889	-0.0125157181173563
2.02899885177612	-1.86928522586823	-0.203179776668549	-0.0849520713090897	0.0273793563246727	-0.0126386741176248
2.01569128036499	-1.87193071842194	-0.209965690970421	-0.0849834233522415	0.027835488319397	-0.012862148694694
2.01258826255798	-1.86898303031921	-0.214278966188431	-0.0849360749125481	0.028291679918766	-0.0129164978861809
2.01113677024841	-1.8654602766037	-0.203492805361748	-0.0850724577903748	0.0287235509604216	-0.0129691595211625
2.00666975975037	-1.86259019374847	-0.223283469676971	-0.0850638672709465	0.0290573127567768	-0.0131063759326935
1.99955654144287	-1.86476254463196	-0.226073980331421	-0.0850536450743675	0.0294128060340881	-0.0130973095074296
2.00200605392456	-1.85327255725861	-0.220950320363045	-0.085207611322403	0.0297067780047655	-0.0130646312609315
1.99229180812836	-1.85817408561707	-0.223243817687035	-0.0853413790464401	0.0298792161047459	-0.0131397359073162
1.98209571838379	-1.85404694080353	-0.23430497944355	-0.085368387401104	0.0303076915442944	-0.0130535876378417
1.98602747917175	-1.8471794128418	-0.222475200891495	-0.0855095535516739	0.0303495526313782	-0.0129661047831178
1.97532451152802	-1.8469535112381	-0.228127151727676	-0.0856757313013077	0.0305861067026854	-0.0129595305770636
1.96836447715759	-1.8447653055191	-0.232949733734131	-0.0856407806277275	0.0308258812874556	-0.0129381781443954
1.96813154220581	-1.83961403369904	-0.229632914066315	-0.085816502571106	0.0309379417449236	-0.0127491177991033
1.96489119529724	-1.83697247505188	-0.234142944216728	-0.0860298275947571	0.0310233887284994	-0.0127489380538464
1.95616066455841	-1.83857703208923	-0.239411130547523	-0.0859099477529526	0.0312419552356005	-0.0125829447060823
1.95653545856476	-1.83136665821075	-0.2390016913414	-0.0860877335071564	0.0314052999019623	-0.0124668963253498
1.95454812049866	-1.82943654060364	-0.232042908668518	-0.0862428620457649	0.0313833467662334	-0.012305261567235
1.94159710407257	-1.82760918140411	-0.237640425562859	-0.0862179771065712	0.031594343483448	-0.0121226003393531
1.94260132312775	-1.82283389568329	-0.234924733638763	-0.0862715244293213	0.0316971056163311	-0.0119774052873254
1.94272029399872	-1.81910371780396	-0.228574603796005	-0.086490236222744	0.0316134132444859	-0.0117749636992812
1.92848932743073	-1.81852042675018	-0.241299867630005	-0.0864292830228806	0.0318403504788876	-0.0116555709391832
1.93160104751587	-1.81315732002258	-0.2413050532341	-0.0865221098065376	0.0318533033132553	-0.011444796808064
1.92819035053253	-1.81256568431854	-0.232865646481514	-0.0867551639676094	0.0318830646574497	-0.0113912438973784
1.91929864883423	-1.81174397468567	-0.23669870197773	-0.0867425948381424	0.031871385872364	-0.011282192543149
1.91651177406311	-1.80744469165802	-0.234804257750511	-0.0867248103022575	0.0319810807704926	-0.011281955987215
1.91975688934326	-1.80599939823151	-0.225832730531693	-0.0868145525455475	0.0317769050598145	-0.0112690199166536
1.90893292427063	-1.81429934501648	-0.23466645181179	-0.0868862271308899	0.0317751467227936	-0.0114321345463395
1.91244828701019	-1.8105491399765	-0.234981253743172	-0.0867309868335724	0.0318284593522549	-0.0114935291931033
1.91432464122772	-1.81269228458405	-0.23137629032135	-0.0868812650442123	0.0315477028489113	-0.0114198727533221
1.90992486476898	-1.81765294075012	-0.233873173594475	-0.0867971554398537	0.0316223613917828	-0.0114355990663171
1.91340327262878	-1.81601989269257	-0.238373905420303	-0.0866937339305878	0.0315449573099613	-0.0112974336370826
1.92064595222473	-1.81337022781372	-0.232299596071243	-0.0868647396564484	0.0314848273992538	-0.0112219033762813
1.91124677658081	-1.81819570064545	-0.230018496513367	-0.0868261009454727	0.0312738791108131	-0.0110531654208899
1.90979409217834	-1.81811010837555	-0.231670066714287	-0.0867094919085503	0.0314130075275898	-0.0109609933570027
1.91618692874908	-1.81463503837585	-0.22053274512291	-0.0867350846529007	0.0312127992510796	-0.0109907062724233
1.908278465271	-1.8241673707962	-0.234310492873192	-0.0866007432341576	0.0311191063374281	-0.0111733004450798
1.91303956508636	-1.8246111869812	-0.231404006481171	-0.0864167362451553	0.0311065837740898	-0.0112405959516764
1.91686654090881	-1.82527053356171	-0.225316137075424	-0.0863450989127159	0.0308555420488119	-0.0113861914724112
1.91105675697327	-1.83030915260315	-0.233198791742325	-0.0862210765480995	0.0309249982237816	-0.0114189013838768
1.91357314586639	-1.83212435245514	-0.228638336062431	-0.0860615074634552	0.0309233572334051	-0.011424477212131
1.92110133171082	-1.83375310897827	-0.226417243480682	-0.0860506445169449	0.0308005157858133	-0.0112734949216247
1.91315650939941	-1.83782649040222	-0.23371396958828	-0.0858422517776489	0.0309188179671764	-0.0109691824764013
1.92436540126801	-1.82749760150909	-0.22611665725708	-0.085738942027092	0.0308423675596714	-0.0105320252478123
1.91905117034912	-1.82894885540009	-0.235200777649879	-0.0857562646269798	0.030870022252202	-0.0100226094946265
1.91622912883759	-1.82685911655426	-0.242025434970856	-0.0855098441243172	0.0310695618391037	-0.00952527299523354
1.92510712146759	-1.820317029953	-0.232029989361763	-0.0855534449219704	0.0309235882014036	-0.00905068870633841
1.92188596725464	-1.82208526134491	-0.231557086110115	-0.0855601578950882	0.0309993978589773	-0.00874950457364321
1.91916275024414	-1.82302498817444	-0.238252326846123	-0.0854182913899422	0.0310016460716724	-0.00840562488883734
1.91958343982697	-1.81864583492279	-0.241307884454727	-0.0853262916207314	0.0310640707612038	-0.0081618269905448
1.92473697662354	-1.8167017698288	-0.230033248662949	-0.085486151278019	0.0307970680296421	-0.00803044624626637
1.91720676422119	-1.82544445991516	-0.240707382559776	-0.0853076800704002	0.0308943055570126	-0.00793809816241264
1.92696893215179	-1.81778061389923	-0.235646098852158	-0.0852836146950722	0.0307839121669531	-0.00774841709062457
1.92326700687408	-1.82304966449738	-0.236408337950706	-0.08540029078722	0.0306072682142258	-0.00767327239736915
1.91805982589722	-1.82193696498871	-0.241772890090942	-0.0852379351854324	0.0306334737688303	-0.0074491067789495
1.92336905002594	-1.81871891021729	-0.230060935020447	-0.0853659510612488	0.0303379278630018	-0.00726325018331409
1.9172078371048	-1.82181990146637	-0.234360948204994	-0.0855398923158646	0.0303525999188423	-0.00700134970247746
1.9174302816391	-1.81905376911163	-0.23222279548645	-0.0855035707354546	0.0301774870604277	-0.0067397803068161
1.92151308059692	-1.81478989124298	-0.21843957901001	-0.0857257544994354	0.0298975091427565	-0.00650313682854176
1.91246247291565	-1.81775009632111	-0.230668112635612	-0.0857895165681839	0.0298000629991293	-0.006189183332026
1.91729998588562	-1.81445407867432	-0.217518836259842	-0.0859388932585716	0.0296604391187429	-0.00592381320893765
1.91336452960968	-1.80741798877716	-0.214523762464523	-0.0862335562705994	0.0293871592730284	-0.00568912178277969
1.90356945991516	-1.81143355369568	-0.224314764142036	-0.0862764269113541	0.0293278153985739	-0.00549224484711885
1.91107749938965	-1.80292987823486	-0.217426851391792	-0.08648581802845	0.0290730576962233	-0.0051922295242548
1.90893077850342	-1.80040919780731	-0.210677891969681	-0.0868071392178535	0.0288186352699995	-0.00510018970817328
1.90603816509247	-1.80126762390137	-0.217190727591515	-0.086874283850193	0.0285867117345333	-0.00489052990451455
1.90341818332672	-1.80148792266846	-0.207852140069008	-0.0870836526155472	0.0285304542630911	-0.00477685267105699
1.90387713909149	-1.79774820804596	-0.197074666619301	-0.0873776227235794	0.0282314568758011	-0.00464263884350657
1.89671516418457	-1.79695391654968	-0.206393659114838	-0.0875478610396385	0.0280648786574602	-0.00455651106312871
1.90117692947388	-1.79225754737854	-0.194572955369949	-0.0877396911382675	0.0280632097274065	-0.00435962807387114
1.90079438686371	-1.79000222682953	-0.19848744571209	-0.0879931673407555	0.0277734231203794	-0.00434342212975025
1.89162623882294	-1.79400134086609	-0.204527586698532	-0.0881323739886284	0.0279198866337538	-0.00414623832330108
1.89905869960785	-1.78707921504974	-0.19214554131031	-0.0883735567331314	0.0276562459766865	-0.00411521084606647
1.88990890979767	-1.79218065738678	-0.193497464060783	-0.0886098220944405	0.0276644434779882	-0.00399303529411554
1.88923501968384	-1.78350365161896	-0.202577009797096	-0.0887151286005974	0.027854923158884	-0.00388215342536569
1.89315569400787	-1.7815545797348	-0.192360192537308	-0.0890271291136742	0.0276729557663202	-0.00370055786333978
1.88654792308807	-1.78205931186676	-0.197942644357681	-0.089040033519268	0.0278581809252501	-0.00366072356700897
1.88684749603271	-1.77606010437012	-0.193983897566795	-0.0892634317278862	0.0279838554561138	-0.0034883941989392
1.88408660888672	-1.77240419387817	-0.196122914552689	-0.0894836783409119	0.0280914939939976	-0.00346370972692966
1.87587213516235	-1.77593791484833	-0.200142532587051	-0.0896220579743385	0.028321411460638	-0.00335452263243496
1.88425004482269	-1.7688969373703	-0.198331907391548	-0.0896246805787086	0.0284631624817848	-0.00327657931484282
1.88636815547943	-1.77239000797272	-0.195749998092651	-0.0899996683001518	0.0286560580134392	-0.00323571427725255
1.87794208526611	-1.77106928825378	-0.208475425839424	-0.0899367928504944	0.0290998797863722	-0.00324248080141842
1.89183223247528	-1.76872539520264	-0.204369023442268	-0.0901112779974937	0.0292784404009581	-0.00316796242259443
1.88204479217529	-1.77233779430389	-0.21730700135231	-0.0902457609772682	0.0297201462090015	-0.00322264526039362
1.89019012451172	-1.76962018013	-0.222268387675285	-0.0902488753199577	0.0300366617739201	-0.00317488401196897
1.89345014095306	-1.77039229869843	-0.213964194059372	-0.0904251486063004	0.0303857196122408	-0.00318280118517578
1.89301633834839	-1.77218425273895	-0.223702535033226	-0.0904962942004204	0.0308364033699036	-0.00324532971717417
1.90100574493408	-1.77330267429352	-0.233536034822464	-0.0904140546917915	0.0312580950558186	-0.00317063275724649
1.90470921993256	-1.7746684551239	-0.228141605854034	-0.0906438753008842	0.0317905209958553	-0.00317722838371992
1.90181791782379	-1.77726674079895	-0.239911049604416	-0.0905925184488297	0.0322629883885384	-0.00311073381453753
1.90755999088287	-1.77652180194855	-0.24775119125843	-0.0906626507639885	0.0328725650906563	-0.00311248796060681
1.91434478759766	-1.77762317657471	-0.233714312314987	-0.0907853990793228	0.0333514139056206	-0.00310289487242699
1.91287660598755	-1.78152585029602	-0.263263821601868	-0.0907831117510796	0.0340163260698318	-0.00311886332929134
1.92317497730255	-1.77693593502045	-0.259965270757675	-0.090821236371994	0.0345976948738098	-0.00297964899800718
1.92353510856628	-1.77982175350189	-0.266620934009552	-0.0909639075398445	0.0351898148655891	-0.00304836942814291
1.92268466949463	-1.78124463558197	-0.273594379425049	-0.0909087806940079	0.0359404422342777	-0.00290959142148495
1.93247771263123	-1.78124558925629	-0.277280956506729	-0.0910339578986168	0.036629855632782	-0.00285594910383224
1.93921673297882	-1.78315472602844	-0.286827147006989	-0.0912066921591759	0.0370802581310272	-0.0029268350917846
1.93063318729401	-1.78705894947052	-0.294161856174469	-0.0911470055580139	0.037864975631237	-0.00285808509215713
1.94449400901794	-1.7817759513855	-0.299943447113037	-0.0912294238805771	0.0385047197341919	-0.00278343190439045
1.94720733165741	-1.78605937957764	-0.301481902599335	-0.0914561823010445	0.0390644744038582	-0.00274333287961781
1.94614791870117	-1.78763902187347	-0.312695622444153	-0.0914326384663582	0.0397346876561642	-0.00275682960636914
1.9536041021347	-1.79254543781281	-0.319568634033203	-0.0916043147444725	0.0404169149696827	-0.00264109135605395
1.96705138683319	-1.78810691833496	-0.320391982793808	-0.0917447805404663	0.0408758483827114	-0.00256643095053732
1.95938873291016	-1.79690265655518	-0.327432572841644	-0.0918810069561005	0.0414629057049751	-0.00242766132578254
1.96444690227509	-1.78956592082977	-0.337174534797668	-0.0917566493153572	0.0418595299124718	-0.00181935273576528
1.98864412307739	-1.7829338312149	-0.329465210437775	-0.0917057693004608	0.0415313430130482	-0.00102912110742182
1.96457350254059	-1.78321921825409	-0.323379456996918	-0.0911687687039375	0.0413104221224785	-0.00082284543896094
1.93243384361267	-1.79019200801849	-0.330280631780624	-0.091118611395359	0.0414859056472778	-0.000628158741164953
1.9467921257019	-1.78460168838501	-0.336728036403656	-0.0914480090141296	0.0421071462333202	-0.00124306359793991
1.96944832801819	-1.79343831539154	-0.332998394966125	-0.092077448964119	0.0422914028167725	-0.00201235921122134
1.98694264888763	-1.82011520862579	-0.340689927339554	-0.092259407043457	0.0424815788865089	-0.0014856921043247
2.01560974121094	-1.83812856674194	-0.344932287931442	-0.0921751111745834	0.0422075279057026	-0.000784370466135442
2.03181290626526	-1.84424221515656	-0.342078149318695	-0.0923083424568176	0.0421269908547401	-0.000541069137398154
2.03807830810547	-1.84202539920807	-0.350120395421982	-0.0922707915306091	0.0420581363141537	-0.000505415257066488
2.05046153068542	-1.8397376537323	-0.352860242128372	-0.0925765782594681	0.0423698425292969	-0.000387294217944145
2.07041883468628	-1.8375027179718	-0.340249955654144	-0.0930411741137505	0.0424450151622295	3.57090320903808E-05
2.07568216323853	-1.84891295433044	-0.346725791692734	-0.093296505510807	0.0427025221288204	0.000528854900039732
2.07834076881409	-1.85049307346344	-0.359750956296921	-0.0932301357388496	0.0431940071284771	0.00104132189881057
2.08478164672852	-1.84905600547791	-0.355902582406998	-0.0933185294270515	0.0435967370867729	0.00169402279425412
2.09230756759644	-1.84704566001892	-0.355304449796677	-0.0933286622166634	0.0438387989997864	0.00207053450867534
2.0919303894043	-1.85227513313293	-0.36074024438858	-0.0932306125760078	0.044248703867197	0.0022704042494297
2.09726738929749	-1.85081350803375	-0.375854730606079	-0.0930816158652306	0.0446779392659664	0.00228062155656517
2.11630368232727	-1.85399079322815	-0.371336221694946	-0.0930612534284592	0.0450922511518002	0.00242096651345491
2.12978410720825	-1.8554470539093	-0.380767196416855	-0.0931725203990936	0.0453511029481888	0.00276241591200233
2.14071559906006	-1.86322939395905	-0.391659915447235	-0.0930947065353394	0.0458015277981758	0.00328837963752449
2.1593656539917	-1.86089050769806	-0.390606760978699	-0.0929956138134003	0.0463812276721001	0.00400861306115985
2.17502379417419	-1.86357378959656	-0.389686971902847	-0.0930554643273354	0.0468330197036266	0.00477155344560742
2.18244934082031	-1.86784887313843	-0.398916900157928	-0.0929438769817352	0.0471812002360821	0.00530720734968781
2.19112420082092	-1.87211632728577	-0.401766419410706	-0.0928042382001877	0.0477399751543999	0.00581420306116343
2.20065951347351	-1.87426447868347	-0.41310903429985	-0.0924667119979858	0.0481431558728218	0.00622960506007075
2.21829509735107	-1.88158237934113	-0.412980914115906	-0.0924456715583801	0.048556212335825	0.00654921215027571
2.23440742492676	-1.88874518871307	-0.410791367292404	-0.0923155248165131	0.048730880022049	0.00673027569428086
2.24071455001831	-1.89929473400116	-0.422457814216614	-0.0921696573495865	0.049087543040514	0.00695087248459458
2.25411939620972	-1.9059054851532	-0.425276815891266	-0.0920662581920624	0.0495150648057461	0.00732481246814132
2.27292656898499	-1.9097912311554	-0.421802908182144	-0.0920466259121895	0.0497150383889675	0.0076739639043808
2.28412914276123	-1.91329598426819	-0.41675928235054	-0.0920911580324173	0.0498149283230305	0.00797171611338854
2.28496909141541	-1.92157769203186	-0.421250343322754	-0.0920301005244255	0.0500540472567081	0.00821473263204098
2.29109573364258	-1.92928826808929	-0.433650761842728	-0.092016376554966	0.0502478331327438	0.00850297790020704
2.30078268051147	-1.92933225631714	-0.424629241228104	-0.0920389518141747	0.0502675995230675	0.00861884374171495
2.31145644187927	-1.93591797351837	-0.416894495487213	-0.0923229604959488	0.050175528973341	0.00866002030670643
2.31429576873779	-1.93822109699249	-0.421573758125305	-0.0923844277858734	0.0500286817550659	0.00866077095270157
2.31743741035461	-1.94705140590668	-0.426641464233398	-0.0924643129110336	0.049937941133976	0.00858385395258665
2.3228554725647	-1.94728136062622	-0.422048211097717	-0.0925421118736267	0.0498245358467102	0.00834078714251518
2.32870578765869	-1.9480996131897	-0.411892026662827	-0.0929565131664276	0.049521267414093	0.00823493022471666
2.32794189453125	-1.94828760623932	-0.41565877199173	-0.0931375697255135	0.0491753295063972	0.00821783486753702
2.31708216667175	-1.95078730583191	-0.414414018392563	-0.0933474451303482	0.0489593259990215	0.00843028165400028
2.31943559646606	-1.9458179473877	-0.407852947711945	-0.0935763791203499	0.0484894625842571	0.00855082180351019
2.32159543037415	-1.94337284564972	-0.394605547189713	-0.0940275341272354	0.0480305776000023	0.00852504093199968
2.31968593597412	-1.94672107696533	-0.392268359661102	-0.0944031029939651	0.0473417080938816	0.00845546647906303
2.31207799911499	-1.94773960113525	-0.385700285434723	-0.0947704240679741	0.0468502640724182	0.0084682097658515
2.32133388519287	-1.94359886646271	-0.38146910071373	-0.0952151045203209	0.0460556671023369	0.00857067573815584
2.32756924629211	-1.94168591499329	-0.363594859838486	-0.0956857427954674	0.0452635288238525	0.00872267317026854
2.32231283187866	-1.94103634357452	-0.356191545724869	-0.0963257849216461	0.044448509812355	0.00879789888858795
2.31194114685059	-1.94034743309021	-0.352474749088287	-0.096750795841217	0.0438004396855831	0.00890067964792252
2.32018303871155	-1.9295608997345	-0.341633379459381	-0.0973430797457695	0.0427669622004032	0.00900223944336176
2.30750823020935	-1.9252473115921	-0.323366641998291	-0.0980338528752327	0.0419625267386436	0.00897300988435745
2.2972776889801	-1.92373073101044	-0.311180859804153	-0.0985254794359207	0.0409662909805775	0.0090240677818656
2.28514838218689	-1.91938388347626	-0.305820167064667	-0.0990609005093575	0.0402446389198303	0.00903942994773388
2.28574514389038	-1.90912473201752	-0.291893661022186	-0.0997499823570251	0.0391238853335381	0.0090674189850688
2.26806545257568	-1.90729594230652	-0.275503933429718	-0.100427113473415	0.0382322892546654	0.0090082623064518
2.26041007041931	-1.90547931194305	-0.277345269918442	-0.100903108716011	0.0372327603399754	0.00900687091052532
2.25489926338196	-1.8996160030365	-0.25149542093277	-0.101523749530315	0.0363393798470497	0.00904391147196293
2.25813031196594	-1.88879883289337	-0.243602186441422	-0.10225098580122	0.0352547690272331	0.00904291588813066
2.2430214881897	-1.8932341337204	-0.233956679701805	-0.102877698838711	0.0345069766044617	0.0091882711276412
2.23960471153259	-1.88048493862152	-0.228178575634956	-0.103423796594143	0.0336600132286549	0.00942210294306278
2.23870778083801	-1.87646996974945	-0.207370534539223	-0.104158461093903	0.032708365470171	0.00965831242501736
2.22462248802185	-1.86906361579895	-0.201208025217056	-0.104620441794395	0.0320308282971382	0.00986743438988924
2.22100615501404	-1.86530017852783	-0.200643062591553	-0.105168186128139	0.0313542746007442	0.0100538469851017
2.22269296646118	-1.85335028171539	-0.181476756930351	-0.105688534677029	0.0305964294821024	0.0102645270526409
2.20987176895142	-1.85426664352417	-0.18094989657402	-0.106155060231686	0.0299467965960503	0.010305711068213
2.20320534706116	-1.8510605096817	-0.173776164650917	-0.106572411954403	0.0295309070497751	0.0104829864576459
2.2071692943573	-1.84227764606476	-0.162672311067581	-0.107082568109035	0.0289173275232315	0.0105427764356136
2.1981303691864	-1.84229624271393	-0.160726994276047	-0.107410572469234	0.0285476222634315	0.0106286546215415
2.1958966255188	-1.83444917201996	-0.159143298864365	-0.107756905257702	0.0282434746623039	0.0107611678540707
2.20146155357361	-1.82907390594482	-0.146906435489655	-0.108202412724495	0.0278419945389032	0.0108543327078223
2.18910908699036	-1.82761180400848	-0.155573159456253	-0.108362965285778	0.0277158543467522	0.0110724130645394
2.19082069396973	-1.82156014442444	-0.149202734231949	-0.108668111264706	0.027729781344533	0.011268655769527
2.19165468215942	-1.81848418712616	-0.136311426758766	-0.109008848667145	0.0275461561977863	0.0114977322518826
2.18453121185303	-1.81587588787079	-0.146366119384766	-0.109074272215366	0.0277103781700134	0.0115582998842001
2.1886739730835	-1.80978846549988	-0.145607158541679	-0.109230443835258	0.0277516543865204	0.0118411909788847
2.18967962265015	-1.80681431293488	-0.143650278449059	-0.109496086835861	0.0279033668339252	0.0118846353143454
2.18769931793213	-1.80594372749329	-0.148443356156349	-0.109507165849209	0.0281579364091158	0.0119329765439034
2.18798327445984	-1.80958938598633	-0.152066439390182	-0.10957907885313	0.0285968724638224	0.0119535308331251
2.19578123092651	-1.80044639110565	-0.14869324862957	-0.109710916876793	0.0288041792809963	0.0120075400918722
2.18386340141296	-1.81879687309265	-0.162963420152664	-0.109778337180614	0.0293226409703493	0.0106951408088207
2.19015860557556	-1.81540215015411	-0.161925330758095	-0.109548360109329	0.0299000032246113	0.00966522190719843
2.19931936264038	-1.81034731864929	-0.162378042936325	-0.109609894454479	0.0301529485732317	0.0109330099076033
2.19910478591919	-1.80711901187897	-0.17909948527813	-0.109396554529667	0.0308025516569614	0.0116844130679965
2.20323014259338	-1.80925929546356	-0.186359748244286	-0.109368950128555	0.0315231345593929	0.0117956502363086
2.21242761611938	-1.80777502059937	-0.188885301351547	-0.109336033463478	0.0322828628122807	0.0115219736471772
2.21791982650757	-1.81651675701141	-0.193301275372505	-0.109357766807079	0.0328708998858929	0.011420932598412
2.21542763710022	-1.81917834281921	-0.215223878622055	-0.109008394181728	0.0338583178818226	0.0115425270050764
2.22917461395264	-1.81938517093658	-0.22297278046608	-0.108901344239712	0.0345353186130524	0.0116281630471349
2.23811960220337	-1.82226872444153	-0.211339861154556	-0.108875587582588	0.0352130308747292	0.0115000009536743
2.23828101158142	-1.83056497573853	-0.232802301645279	-0.108648888766766	0.0359779261052608	0.0110337007790804
2.24375629425049	-1.83895492553711	-0.243748635053635	-0.108331829309464	0.0369741767644882	0.0106785278767347
2.25568580627441	-1.84110796451569	-0.246235862374306	-0.108189105987549	0.0375528261065483	0.0101740648970008
2.25562214851379	-1.85077118873596	-0.253681242465973	-0.108114302158356	0.0384033396840096	0.00966059789061546
2.25265049934387	-1.86120092868805	-0.26180362701416	-0.10777997225523	0.0391860865056515	0.00908938981592655
2.2651150226593	-1.86661458015442	-0.271696180105209	-0.107624039053917	0.0399448312819004	0.00842402782291174
2.271488904953	-1.87133455276489	-0.275718688964844	-0.107529580593109	0.0405635014176369	0.00792453810572624
2.27160835266113	-1.88063061237335	-0.285227984189987	-0.10725773870945	0.0412220917642117	0.00763838458806276
2.27711224555969	-1.88652837276459	-0.295241415500641	-0.107114002108574	0.0419483408331871	0.00730277458205819
2.29050421714783	-1.88789594173431	-0.294574856758118	-0.107092037796974	0.0425004065036774	0.00687408121302724
2.29310727119446	-1.896111369133	-0.30043813586235	-0.107066169381142	0.0430004261434078	0.00632020412012935
2.2928307056427	-1.90453255176544	-0.305266141891479	-0.106963820755482	0.0436235554516315	0.00591288087889552
2.29855513572693	-1.91122710704803	-0.3085957467556	-0.106822974979877	0.0440368801355362	0.00547946151345968
2.30968475341797	-1.91329205036163	-0.310871630907059	-0.106988176703453	0.0443149767816067	0.00497040757909417
2.30743861198425	-1.92180967330933	-0.310822546482086	-0.106951341032982	0.0445713214576244	0.00434196460992098
2.30361723899841	-1.93256056308746	-0.318656623363495	-0.106917880475521	0.0449492782354355	0.00366982514970005
2.30991983413696	-1.93666446208954	-0.323103368282318	-0.10683636367321	0.0452048666775227	0.00305308098904788
2.3164963722229	-1.94048452377319	-0.313653945922852	-0.107029274106026	0.0452275350689888	0.00245465850457549
2.31460118293762	-1.94520652294159	-0.323482722043991	-0.107126124203205	0.0453061833977699	0.00178756611421704
2.30966258049011	-1.95631313323975	-0.324663579463959	-0.107145890593529	0.0454127043485641	0.00128791946917772
2.31491947174072	-1.95792543888092	-0.323014944791794	-0.107199773192406	0.0454518385231495	0.000888864567968994
2.31919527053833	-1.96119344234467	-0.315079420804977	-0.107399187982082	0.0453930236399174	0.00043684639967978
2.32014632225037	-1.96280646324158	-0.31481084227562	-0.107623502612114	0.0452188551425934	-1.38733821586356E-06
2.31008720397949	-1.96848690509796	-0.315713942050934	-0.10769160091877	0.0451191999018192	-0.000432447181083262
2.3135302066803	-1.97007286548615	-0.317827433347702	-0.107782617211342	0.0450088307261467	-0.000784433854278177
2.31717014312744	-1.96976351737976	-0.310949444770813	-0.107978537678719	0.0447638519108295	-0.00115493487101048
2.31924700737	-1.97270059585571	-0.298087149858475	-0.108306929469109	0.0444685630500317	-0.00150530389510095
2.31044721603394	-1.97619450092316	-0.309721738100052	-0.108365267515182	0.0442391857504845	-0.00189492886420339
2.30825710296631	-1.97782123088837	-0.305293828248978	-0.108531437814236	0.0440334565937519	-0.0020778535399586
2.3108823299408	-1.97146022319794	-0.29587659239769	-0.108743906021118	0.0436031259596348	-0.00238003279082477
2.31000947952271	-1.97340071201324	-0.290577173233032	-0.109130255877972	0.0432296805083752	-0.00249655661173165
2.29629015922546	-1.97580575942993	-0.295554965734482	-0.109097108244896	0.0430451743304729	-0.00267643248662353
2.30426907539368	-1.97140252590179	-0.286961317062378	-0.109404556453228	0.0426847897469997	-0.00282758404500782
2.29613351821899	-1.96613049507141	-0.275722175836563	-0.109639793634415	0.0423928648233414	-0.00304192188195884
2.28486561775208	-1.96604788303375	-0.274548768997192	-0.109797105193138	0.042076975107193	-0.00314512429758906
2.27674674987793	-1.96270370483398	-0.273203045129776	-0.109884046018124	0.0419375188648701	-0.00317757786251605
2.27728962898254	-1.95200002193451	-0.267731040716171	-0.11013089120388	0.041511382907629	-0.00319912750273943
2.26600050926209	-1.94904136657715	-0.267194867134094	-0.110358089208603	0.0412184521555901	-0.00330972042866051
2.25289988517761	-1.94615459442139	-0.26172411441803	-0.110495835542679	0.0410221591591835	-0.00321184331551194
2.24599361419678	-1.93370115756989	-0.259716957807541	-0.110746055841446	0.0407981649041176	-0.0031867700163275
2.23923993110657	-1.92734658718109	-0.246016383171082	-0.111039951443672	0.040323544293642	-0.00312775559723377
2.21755266189575	-1.92862391471863	-0.249442294239998	-0.111163757741451	0.0401903949677944	-0.003111811587587
2.21238040924072	-1.91648662090302	-0.249299511313438	-0.111278638243675	0.0398815982043743	-0.00308868801221251
2.2068452835083	-1.91175615787506	-0.24059422314167	-0.111506782472134	0.0395246893167496	-0.0030692822765559
2.1972131729126	-1.90318310260773	-0.236156865954399	-0.111610390245914	0.0389980226755142	-0.00309490342624485
2.17545747756958	-1.89908933639526	-0.240448519587517	-0.111666060984135	0.0388340353965759	-0.00278969947248697
2.17568612098694	-1.88607239723206	-0.234384521842003	-0.111847050487995	0.0384202413260937	-0.00260908412747085
2.1669225692749	-1.87737166881561	-0.222991675138474	-0.112210929393768	0.0382484160363674	-0.00242539425380528
2.14892983436584	-1.86893117427826	-0.222136691212654	-0.11228321492672	0.0380287729203701	-0.0020108527969569
2.1411304473877	-1.85959553718567	-0.222821369767189	-0.112419784069061	0.0378975085914135	-0.00156213855370879
2.134108543396	-1.84276676177979	-0.213305786252022	-0.112643018364906	0.0376391932368279	-0.00109701487235725
2.11194276809692	-1.83596014976501	-0.222396805882454	-0.11271383613348	0.0375394225120544	-0.000680440745782107
2.09910559654236	-1.81744086742401	-0.217096656560898	-0.112702235579491	0.0376139767467976	-0.000262618967099115
2.09157395362854	-1.80204963684082	-0.20765520632267	-0.112921260297298	0.0373361818492413	0.000124195576063357
2.07019686698914	-1.78825998306274	-0.206733778119087	-0.113075077533722	0.0374409668147564	0.000526061572600156
2.05266237258911	-1.77641713619232	-0.2129757553339	-0.112992934882641	0.0374724641442299	0.0010318043641746
2.04673528671265	-1.76087594032288	-0.206023290753365	-0.113259166479111	0.0374220162630081	0.00143652490805835
2.01947689056396	-1.74832701683044	-0.20482337474823	-0.113300576806068	0.0374921411275864	0.0018876699032262
2.00590348243713	-1.73493850231171	-0.211235240101814	-0.113300949335098	0.0375064164400101	0.00227159401401877
1.99632740020752	-1.71741127967834	-0.19940210878849	-0.113457962870598	0.0375715382397175	0.00268721743486822
1.97515785694122	-1.70546567440033	-0.207890391349792	-0.113542638719082	0.0375809110701084	0.00295968540012836
1.95413839817047	-1.70049607753754	-0.209203273057938	-0.11352601647377	0.0377223901450634	0.00327703799121082
1.95058274269104	-1.67920362949371	-0.203488379716873	-0.113664351403713	0.0375841744244099	0.00358290690928698
1.92814934253693	-1.67325186729431	-0.206518083810806	-0.11380647867918	0.0376493483781815	0.00379718281328678
1.90912842750549	-1.66288006305695	-0.206039011478424	-0.113752014935017	0.0377842709422112	0.0041334624402225
1.90362596511841	-1.65133333206177	-0.198348015546799	-0.114028647542	0.037683617323637	0.00439261691644788
1.87978339195251	-1.63857519626617	-0.198936209082603	-0.114014871418476	0.0377742350101471	0.00451736664399505
1.86218631267548	-1.62520980834961	-0.206377744674683	-0.114121548831463	0.037877045571804	0.00480115273967385
1.85174369812012	-1.60994529724121	-0.190933674573898	-0.114222995936871	0.037865161895752	0.00520549667999148
1.83791220188141	-1.59891605377197	-0.195146724581718	-0.114334292709827	0.0377580560743809	0.00537165161222219
1.81496465206146	-1.59350109100342	-0.206089586019516	-0.114315778017044	0.0380772389471531	0.00564610259607434
1.80708873271942	-1.57351756095886	-0.199673160910606	-0.114390753209591	0.0380132794380188	0.00579569535329938
1.78681755065918	-1.56618165969849	-0.199431359767914	-0.114627115428448	0.0381158962845802	0.00603347364813089
1.76491010189056	-1.55232524871826	-0.205478742718697	-0.114531368017197	0.0382816717028618	0.00632396806031466
1.76056683063507	-1.53758978843689	-0.192390337586403	-0.114757716655731	0.0381498038768768	0.00654622539877892
1.74188554286957	-1.52930247783661	-0.188434392213821	-0.114835470914841	0.0382904708385468	0.00663716113194823
1.72967612743378	-1.52035164833069	-0.202639132738113	-0.114841789007187	0.0383771285414696	0.00671565951779485
1.7247759103775	-1.50829148292542	-0.192471265792847	-0.114996366202831	0.0384408459067345	0.00680528860539198
1.70362222194672	-1.50086998939514	-0.19789057970047	-0.115029878914356	0.0384644046425819	0.00659289257600904
1.68354904651642	-1.49087977409363	-0.198796465992928	-0.114988453686237	0.0386547930538654	0.00664316117763519
1.67029762268066	-1.47747123241425	-0.190427735447884	-0.115088768303394	0.0387348905205727	0.00679613510146737
1.65150892734528	-1.46096134185791	-0.188808873295784	-0.11525160074234	0.0385811738669872	0.00716872094199061
1.62669682502747	-1.44955050945282	-0.189258247613907	-0.115185275673866	0.0387206897139549	0.00757526606321335
1.62373566627502	-1.43318927288055	-0.194291681051254	-0.115204006433487	0.0386723130941391	0.00801868084818125
1.60516476631165	-1.41853106021881	-0.187659591436386	-0.115215368568897	0.0384867414832115	0.00837960280478001
1.58381927013397	-1.41232681274414	-0.187575429677963	-0.115183502435684	0.0381815731525421	0.00853539817035198
1.57623636722565	-1.40305519104004	-0.185132890939713	-0.115038149058819	0.0380153879523277	0.00877722259610891
1.57305836677551	-1.39064311981201	-0.185426816344261	-0.114971898496151	0.0378329008817673	0.00858285930007696
1.54655861854553	-1.39423191547394	-0.187769010663033	-0.115233533084393	0.0378510095179081	0.00840816088020802
1.52991759777069	-1.38333213329315	-0.184005990624428	-0.115085154771805	0.0379793606698513	0.00839063338935375
1.51988089084625	-1.37214648723602	-0.179259523749352	-0.115375697612762	0.0379469096660614	0.00844496581703424
1.50146210193634	-1.36484754085541	-0.168891608715057	-0.115344382822514	0.0379120409488678	0.00861938297748566
1.48953640460968	-1.35773599147797	-0.18156324326992	-0.115256167948246	0.0379296168684959	0.00877801328897476
1.48120498657227	-1.34642326831818	-0.171547025442123	-0.115325793623924	0.0381557308137417	0.0089032081887126
1.46545255184174	-1.33608746528625	-0.173636004328728	-0.115407548844814	0.0380224026739597	0.00887822546064854
1.44244086742401	-1.33376681804657	-0.180528119206429	-0.115315392613411	0.0383089259266853	0.00898302998393774
1.43791317939758	-1.32033002376556	-0.175449177622795	-0.115260742604733	0.0381998606026173	0.00895988196134567
1.42585289478302	-1.32096838951111	-0.172419130802155	-0.11542147397995	0.0382944792509079	0.00889190286397934
1.4083000421524	-1.31655335426331	-0.176744058728218	-0.115145929157734	0.0383953899145126	0.00889795739203691
1.40301835536957	-1.31132245063782	-0.173334538936615	-0.115069344639778	0.0383160412311554	0.00879628583788872
1.39347124099731	-1.30589067935944	-0.16716693341732	-0.115032464265823	0.0383050255477428	0.00876476615667343
1.38223886489868	-1.30451881885529	-0.182082071900368	-0.11476457118988	0.038414254784584	0.00870536360889673
1.37739861011505	-1.29622220993042	-0.168235793709755	-0.114606700837612	0.038412157446146	0.00882864836603403
1.37538123130798	-1.29226684570313	-0.171481519937515	-0.114516608417034	0.0382811464369297	0.00874396041035652
1.36317408084869	-1.29371929168701	-0.177765443921089	-0.114297062158585	0.0384668000042439	0.00881889089941978
1.35974442958832	-1.28838121891022	-0.168945387005806	-0.114074543118477	0.0385284535586834	0.00886789429932833
1.35458993911743	-1.28483986854553	-0.170387521386147	-0.113986529409885	0.0385650806128979	0.00878825876861811
1.33522069454193	-1.28945696353912	-0.174265339970589	-0.113663777709007	0.0388116240501404	0.00867441203445196
1.33989632129669	-1.28084754943848	-0.178072571754456	-0.113355740904808	0.0389895401895046	0.00855604745447636
1.33442974090576	-1.28168702125549	-0.171370029449463	-0.113177053630352	0.0391847603023052	0.00846285652369261
1.32403826713562	-1.27971041202545	-0.186232954263687	-0.112838082015514	0.0394754819571972	0.00831481721252203
1.31824135780334	-1.27843642234802	-0.189994141459465	-0.112541377544403	0.0398370325565338	0.00832049082964659
1.32426297664642	-1.27313005924225	-0.18618056178093	-0.112282261252403	0.0400017090141773	0.00824372190982103
1.31372392177582	-1.27751481533051	-0.193293169140816	-0.111990980803967	0.0404444709420204	0.00816033035516739
1.3085812330246	-1.27369546890259	-0.202441617846489	-0.111461311578751	0.0408382378518581	0.00816160067915916
1.31546878814697	-1.27073919773102	-0.199746504426003	-0.111215591430664	0.041104007512331	0.00816997606307268
1.30449151992798	-1.2740820646286	-0.207380786538124	-0.110832937061787	0.0415330715477467	0.00808592047542334
1.30592858791351	-1.27308964729309	-0.220100253820419	-0.110217876732349	0.0418899394571781	0.00806576851755381
1.31200289726257	-1.27040338516235	-0.213950574398041	-0.109950333833694	0.0423440933227539	0.00807453412562609
1.31097066402435	-1.27231383323669	-0.218577712774277	-0.109544806182384	0.0425904281437397	0.00800084229558706
1.30660724639893	-1.27810037136078	-0.226024240255356	-0.108978040516376	0.0432150848209858	0.00803077593445778
1.31248986721039	-1.27048599720001	-0.234924763441086	-0.108489334583282	0.0434518828988075	0.00806135125458241
1.31203436851501	-1.27345705032349	-0.237388283014297	-0.108182042837143	0.0438658483326435	0.00807590130716562
1.30500018596649	-1.27553653717041	-0.245311677455902	-0.10761547088623	0.0441586710512638	0.00813741888850927
1.30307328701019	-1.27887225151062	-0.259630173444748	-0.107081294059753	0.0447103790938854	0.00819953810423613
1.30845630168915	-1.27496492862701	-0.247830092906952	-0.10670180618763	0.0449880436062813	0.0082166213542223
1.30564057826996	-1.28183424472809	-0.255270600318909	-0.106258153915405	0.0452673025429249	0.00822099484503269
1.30018043518066	-1.28214061260223	-0.26932218670845	-0.105661809444427	0.0456003062427044	0.00823108945041895
1.30724596977234	-1.28046977519989	-0.264223337173462	-0.105208322405815	0.04582404717803	0.00841083098202944
1.30858254432678	-1.2816606760025	-0.270682245492935	-0.104789033532143	0.0459597297012806	0.00847388058900833
1.30173134803772	-1.28619849681854	-0.278286010026932	-0.104198783636093	0.0462380014359951	0.00860741268843412
1.30935180187225	-1.27957904338837	-0.285041838884354	-0.103766471147537	0.0463799647986889	0.00878979451954365
1.31175255775452	-1.28389608860016	-0.274831920862198	-0.103408604860306	0.0463224612176418	0.00896136462688446
1.30460286140442	-1.2893453836441	-0.284470587968826	-0.102952048182487	0.0464539527893066	0.00926163047552109
1.30970072746277	-1.28424060344696	-0.285705000162125	-0.102522276341915	0.0464779883623123	0.0095507400110364
1.31142973899841	-1.28105890750885	-0.276427924633026	-0.102206498384476	0.0463214181363583	0.00991480238735676
1.30572187900543	-1.28624951839447	-0.294945985078812	-0.101721294224262	0.0463828034698963	0.0101796025410295
1.31165790557861	-1.28295755386353	-0.294269233942032	-0.101294204592705	0.0463347882032394	0.0106177926063538
1.31312954425812	-1.28129076957703	-0.285035192966461	-0.101057596504688	0.0461953990161419	0.0108679877594113
1.31165814399719	-1.28497886657715	-0.292940378189087	-0.10063648968935	0.0458617098629475	0.0111446725204587
1.31039571762085	-1.28510642051697	-0.291236162185669	-0.100216820836067	0.0458294339478016	0.0114172026515007
1.32070577144623	-1.28090441226959	-0.29081466794014	-0.100071892142296	0.0454729907214642	0.0117358081042767
1.31370937824249	-1.28829896450043	-0.29218465089798	-0.0997691825032234	0.0451937913894653	0.0120764523744583
1.31544387340546	-1.28810715675354	-0.292414337396622	-0.0993595346808434	0.0449680276215076	0.0123972911387682
1.31767046451569	-1.28994572162628	-0.281245887279511	-0.0991949066519737	0.0446121320128441	0.0127658816054463
1.32508933544159	-1.28967106342316	-0.279013216495514	-0.0990665405988693	0.0440451949834824	0.0129255820065737
1.31686782836914	-1.30013477802277	-0.284459948539734	-0.0987684577703476	0.0437961742281914	0.0131928715854883
1.32459497451782	-1.29241168498993	-0.280956655740738	-0.0984589904546738	0.0433623567223549	0.0135546317324042
1.33158278465271	-1.29779553413391	-0.272119283676147	-0.0984806641936302	0.0429370030760765	0.0138258878141642
1.32725739479065	-1.30118930339813	-0.275251775979996	-0.098144456744194	0.0424979440867901	0.0140861142426729
1.33770346641541	-1.30340230464935	-0.269376307725906	-0.0980341508984566	0.0420536994934082	0.0143898418173194
1.34573233127594	-1.30198919773102	-0.25927209854126	-0.0979461446404457	0.0416372902691364	0.0146574797108769
1.34237957000732	-1.30982232093811	-0.269680589437485	-0.0977421775460243	0.0412023849785328	0.0147748570889235
1.3435572385788	-1.31579339504242	-0.263715475797653	-0.0975300595164299	0.0409861020743847	0.0152016505599022
1.35658311843872	-1.31472778320313	-0.254110634326935	-0.0974222794175148	0.0404892154037952	0.0153172155842185
1.36349141597748	-1.32230639457703	-0.245913162827492	-0.0973137393593788	0.0401126779615879	0.0154697485268116
1.36060178279877	-1.3292943239212	-0.250207364559174	-0.097015455365181	0.0398530885577202	0.0155699225142598
1.37389969825745	-1.33229243755341	-0.249048113822937	-0.0968955233693123	0.0396606363356113	0.0156863201409578
1.38044321537018	-1.3364497423172	-0.241502791643143	-0.0968147069215775	0.0393968150019646	0.0158393476158381
1.38446950912476	-1.34492766857147	-0.253089666366577	-0.0964233428239822	0.0393702387809753	0.0158389639109373
1.39236092567444	-1.35185694694519	-0.252642005681992	-0.0961221382021904	0.0392653346061707	0.0158956833183765
1.40512895584106	-1.35675096511841	-0.24264732003212	-0.0959949716925621	0.0391831882297993	0.0160182546824217
1.40665686130524	-1.36577165126801	-0.256401211023331	-0.0956764072179794	0.0391797125339508	0.0159070491790771
1.41093063354492	-1.36898934841156	-0.255096107721329	-0.0952634736895561	0.0393408313393593	0.0160160679370165
1.42757368087769	-1.3766758441925	-0.250857144594193	-0.0951158255338669	0.0394124276936054	0.0159791260957718
1.44308805465698	-1.38589000701904	-0.260834336280823	-0.0948632061481476	0.0394927971065044	0.0159035734832287
1.43911635875702	-1.39782559871674	-0.265946686267853	-0.0943359881639481	0.0399817675352097	0.0158312320709229
1.45483911037445	-1.40274810791016	-0.275678515434265	-0.093954935669899	0.0402540527284145	0.0157319940626621
1.46392166614532	-1.40493476390839	-0.268477261066437	-0.0936088636517525	0.0405971594154835	0.0155889121815562
1.46710979938507	-1.41879403591156	-0.283808171749115	-0.0932643637061119	0.0410901792347431	0.0153116965666413
1.47146546840668	-1.43383181095123	-0.296223193407059	-0.0928046777844429	0.0416978523135185	0.0151996724307537
1.49077761173248	-1.42855679988861	-0.292734891176224	-0.0923891589045525	0.0420843362808228	0.0150843439623713
1.49589812755585	-1.44119095802307	-0.299997955560684	-0.0921494588255882	0.0427230186760426	0.0148733230307698
1.50308728218079	-1.45081353187561	-0.311458557844162	-0.0915946438908577	0.0432796329259872	0.0146794775500894
1.51123225688934	-1.46022522449493	-0.319103509187698	-0.0911410748958588	0.044051680713892	0.014540403150022
1.53346025943756	-1.46445262432098	-0.322796106338501	-0.0907676666975021	0.0445392243564129	0.0143533647060394
1.54004347324371	-1.46976602077484	-0.324996531009674	-0.0903649926185608	0.0453236177563667	0.0141242928802967
1.54185497760773	-1.48527991771698	-0.351426094770432	-0.089898481965065	0.0459771901369095	0.0138897486031055
1.54797673225403	-1.49634110927582	-0.364746987819672	-0.0893203169107437	0.0468991324305534	0.0136785851791501
1.56369400024414	-1.49838089942932	-0.362527281045914	-0.0889604613184929	0.0475449413061142	0.0135272098705173
1.57874011993408	-1.50569772720337	-0.372858822345734	-0.0885880514979362	0.0482676401734352	0.0131808510050178
1.57470750808716	-1.51741075515747	-0.38020446896553	-0.0881514474749565	0.0490573234856129	0.0129276057705283
1.58380281925201	-1.52497291564941	-0.401022136211395	-0.0875680670142174	0.0497366636991501	0.0128299724310637
1.59516620635986	-1.52871358394623	-0.401930570602417	-0.0872415453195572	0.0505638979375362	0.0126221347600222
1.6065229177475	-1.52940535545349	-0.407404184341431	-0.0869696363806725	0.0511318519711494	0.012400796636939
1.60494041442871	-1.53909981250763	-0.419663906097412	-0.086686909198761	0.0517931953072548	0.0121229514479637
1.60892140865326	-1.54550933837891	-0.431287795305252	-0.0862389355897903	0.0524315349757671	0.0118939122185111
1.61360204219818	-1.55297100543976	-0.439278393983841	-0.0858888030052185	0.053170420229435	0.0117430938407779
1.62830746173859	-1.55472755432129	-0.438505679368973	-0.0856414064764977	0.0536194853484631	0.0115763014182448
1.62943887710571	-1.55672252178192	-0.447464317083359	-0.0854018852114677	0.0541178360581398	0.0113341864198446
1.6258590221405	-1.56406724452972	-0.455228358507156	-0.0852252915501595	0.0546112470328808	0.0111912144348025
1.62589466571808	-1.56572496891022	-0.466433852910995	-0.0849331617355347	0.0550297051668167	0.011073000729084
1.62999367713928	-1.56619608402252	-0.465267986059189	-0.0848191231489182	0.0554513595998287	0.0110344691202044
1.64317762851715	-1.56151080131531	-0.462764501571655	-0.0847343876957893	0.0556941516697407	0.0110455984249711
1.63883244991302	-1.56281435489655	-0.46763351559639	-0.0846859440207481	0.0558707118034363	0.011029239743948
1.63182199001312	-1.5643652677536	-0.466081708669662	-0.0848144367337227	0.0559080876410007	0.010880509391427
1.62862515449524	-1.56304514408112	-0.470487773418427	-0.0846708342432976	0.0561742074787617	0.010822388343513
1.62823486328125	-1.5658186674118	-0.472210824489594	-0.0847203433513641	0.056361198425293	0.0108775198459625
1.63421988487244	-1.55675184726715	-0.473246991634369	-0.0846323147416115	0.056252658367157	0.0110041303560138
1.62596344947815	-1.55459988117218	-0.469481825828552	-0.0850002840161324	0.0562700815498829	0.0111323902383447
1.62254786491394	-1.551593542099	-0.46527948975563	-0.084997370839119	0.0559756942093372	0.011291578412056
1.61103367805481	-1.54953217506409	-0.472710788249969	-0.0850873664021492	0.0560192167758942	0.0113410176709294
1.61292016506195	-1.54143846035004	-0.470291346311569	-0.0852906033396721	0.0557749941945076	0.0115949837490916
1.60874843597412	-1.53274583816528	-0.455409646034241	-0.0855217278003693	0.0555251650512218	0.0118152406066656
1.60046112537384	-1.53032863140106	-0.450823426246643	-0.0858489573001862	0.0552258118987083	0.0119915707036853
1.59261381626129	-1.5257842540741	-0.459408342838287	-0.0859812349081039	0.054945096373558	0.0122388834133744
1.57957184314728	-1.5204244852066	-0.450708538293839	-0.0863173454999924	0.0547545962035656	0.0125929331406951
1.58172476291656	-1.50576817989349	-0.437907427549362	-0.0866657197475433	0.0543059185147285	0.0129625238478184
1.56721746921539	-1.49747383594513	-0.430346131324768	-0.0870576500892639	0.053985483944416	0.0132661303505301
1.55716300010681	-1.48774433135986	-0.424310505390167	-0.0873564034700394	0.053517784923315	0.0137036563828588
1.5403448343277	-1.48078501224518	-0.432078063488007	-0.0876331701874733	0.053376279771328	0.0140759767964482
1.54050159454346	-1.46325361728668	-0.416117906570435	-0.0880705490708351	0.0528578571975231	0.0145426066592336
1.52283012866974	-1.45427179336548	-0.412032216787338	-0.0885321721434593	0.0524352751672268	0.0149176437407732
1.50651752948761	-1.44555294513702	-0.412664443254471	-0.0889144688844681	0.0521793104708195	0.0153260976076126
1.49638259410858	-1.43464291095734	-0.400840997695923	-0.0892693549394608	0.0518797673285007	0.0157252550125122
1.49307525157928	-1.41971874237061	-0.392368376255035	-0.0898054167628288	0.0513467267155647	0.0160530563443899
1.46898365020752	-1.41224706172943	-0.388259410858154	-0.0902959629893303	0.0511212535202503	0.0163039471954107
1.45707559585571	-1.40041410923004	-0.390659064054489	-0.0905288457870483	0.0508188307285309	0.0166999846696854
1.44547617435455	-1.38508486747742	-0.377864509820938	-0.0910073816776276	0.0506679899990559	0.0169579721987247
1.43549776077271	-1.37296509742737	-0.368301808834076	-0.0916054472327232	0.0502756275236607	0.0172963012009859
1.41457164287567	-1.36873960494995	-0.372533082962036	-0.0918478071689606	0.0501783527433872	0.0175234749913216
1.40674805641174	-1.34976887702942	-0.372102200984955	-0.0922985747456551	0.0499796010553837	0.0177677813917398
1.39520847797394	-1.33861267566681	-0.357706397771835	-0.092836432158947	0.0498050414025784	0.0180136915296316
1.38264417648315	-1.32737135887146	-0.365429013967514	-0.0932728424668312	0.0495534725487232	0.0180948991328478
1.360147356987	-1.32504093647003	-0.360245019197464	-0.0936306416988373	0.0497253313660622	0.0183305684477091
1.35724031925201	-1.30622351169586	-0.35255229473114	-0.0939881876111031	0.0494709052145481	0.0183472726494074
1.34331977367401	-1.29777026176453	-0.350062191486359	-0.0945393145084381	0.0494931899011135	0.0183821115642786
1.33119106292725	-1.29503583908081	-0.346049100160599	-0.0949825495481491	0.0494405440986156	0.0182896684855223
1.31692028045654	-1.28941118717194	-0.351982116699219	-0.0952658355236053	0.0496860779821873	0.0180281400680542
1.31877171993256	-1.28146874904633	-0.350185185670853	-0.0958382114768028	0.0496275462210178	0.0176726691424847
1.30419135093689	-1.27222371101379	-0.337628275156021	-0.0962367504835129	0.049843892455101	0.0172846987843513
1.28360486030579	-1.26814329624176	-0.347916036844254	-0.0966707319021225	0.0500302761793137	0.017117178067565
1.26780319213867	-1.25705254077911	-0.353143900632858	-0.09693942964077	0.0503617711365223	0.0173038635402918
1.25873351097107	-1.24404120445251	-0.347433865070343	-0.0972794890403748	0.0505262687802315	0.0174178741872311
1.2468888759613	-1.23383939266205	-0.345221877098084	-0.0976653471589088	0.050718866288662	0.0173654910176992
1.23083066940308	-1.23231470584869	-0.349058717489243	-0.0978995114564896	0.050969272851944	0.017195163294673
1.22320580482483	-1.22821521759033	-0.356939196586609	-0.0981575325131416	0.0512498132884502	0.0169791206717491
1.22123384475708	-1.22215735912323	-0.350531905889511	-0.0985313057899475	0.0513353645801544	0.0167654324322939
1.21804141998291	-1.21689867973328	-0.341416716575623	-0.0989175736904144	0.0514240935444832	0.016628148034215
1.20055079460144	-1.21906197071075	-0.355898231267929	-0.0991714671254158	0.0517000816762447	0.0164160933345556
1.19539535045624	-1.2121410369873	-0.356646507978439	-0.0993118435144424	0.0520229488611221	0.0162281431257725
1.19290864467621	-1.20790529251099	-0.350866764783859	-0.0997673198580742	0.0520455911755562	0.0161165129393339
1.18708157539368	-1.20452630519867	-0.349891871213913	-0.100142985582352	0.052175011485815	0.0157482326030731
1.17417049407959	-1.20260047912598	-0.362980425357819	-0.100332967936993	0.0523793548345566	0.0156126385554671
1.17119693756104	-1.19438207149506	-0.356331884860992	-0.100592449307442	0.0526161827147007	0.0153264394029975
1.16972577571869	-1.19219672679901	-0.344345033168793	-0.100983843207359	0.0525713078677654	0.0150839677080512
1.15640735626221	-1.19224715232849	-0.35633111000061	-0.101245254278183	0.0527092888951302	0.0149028021842241
1.1460520029068	-1.19178605079651	-0.365113377571106	-0.101478733122349	0.052860576659441	0.0146057540550828
1.1479355096817	-1.18515801429749	-0.350305467844009	-0.101814493536949	0.0528767667710781	0.0143510475754738
1.14298856258392	-1.18264722824097	-0.350220501422882	-0.102182537317276	0.0529207102954388	0.0139712495729327
1.12934362888336	-1.18425750732422	-0.350068002939224	-0.102409996092319	0.0529060810804367	0.0135937305167317
1.12307929992676	-1.18428373336792	-0.353530585765839	-0.102649882435799	0.0529108457267284	0.0133277233690023
1.12409865856171	-1.17852330207825	-0.344775646924973	-0.103056751191616	0.0528105348348618	0.012971805408597
1.11730861663818	-1.18018138408661	-0.342420607805252	-0.103277318179607	0.0526186861097813	0.012580543756485
1.10560870170593	-1.18137526512146	-0.350292414426804	-0.103527247905731	0.0526337958872318	0.0122973639518023
1.11045050621033	-1.17658233642578	-0.340747028589249	-0.103860080242157	0.0523399859666824	0.0119967367500067
1.1043998003006	-1.18052315711975	-0.333572149276733	-0.104251131415367	0.0521292127668858	0.0117281600832939
1.09308135509491	-1.17715656757355	-0.34348252415657	-0.104317054152489	0.0520081222057343	0.0113966995850205
1.09712755680084	-1.17765188217163	-0.33351993560791	-0.104644082486629	0.0516902022063732	0.0111827505752444
1.10048127174377	-1.17588591575623	-0.325014859437943	-0.104952670633793	0.0513326115906239	0.0108732171356678
1.09052968025208	-1.18341183662415	-0.325629383325577	-0.105290628969669	0.0510897114872932	0.0106522226706147
1.0866801738739	-1.17648100852966	-0.326613694429398	-0.105308562517166	0.0508641414344311	0.0104551166296005
1.09348726272583	-1.17665886878967	-0.307819277048111	-0.105724707245827	0.0503175258636475	0.0102944104000926
1.08035409450531	-1.18560934066772	-0.317823737859726	-0.105883523821831	0.050095722079277	0.00998853798955679
1.08539891242981	-1.180424451828	-0.315817803144455	-0.106005646288395	0.0497522912919521	0.00980583764612675
1.08793950080872	-1.18321096897125	-0.295806616544724	-0.106267847120762	0.04935547336936	0.00959269981831312
1.08636081218719	-1.18423855304718	-0.306739330291748	-0.10642072558403	0.048958994448185	0.00932699255645275
1.07878053188324	-1.18868911266327	-0.299884468317032	-0.106493391096592	0.0488008037209511	0.00916034355759621
1.08778154850006	-1.1855057477951	-0.29341584444046	-0.106691412627697	0.0482948161661625	0.00894069857895374
1.08341348171234	-1.19566929340363	-0.293380975723267	-0.106782980263233	0.0479375161230564	0.00876713544130325
1.08355677127838	-1.19534683227539	-0.300532937049866	-0.106728941202164	0.0477360673248768	0.00859566777944565
1.09009325504303	-1.19324374198914	-0.278523176908493	-0.106901794672012	0.0473275631666183	0.00844705197960138
1.08177745342255	-1.1973112821579	-0.284682631492615	-0.106895312666893	0.0470716059207916	0.00820464268326759
1.07691586017609	-1.19744527339935	-0.281169027090073	-0.106826066970825	0.046769917011261	0.00797117315232754
1.0846654176712	-1.19703662395477	-0.264199912548065	-0.10699213296175	0.0462670214474201	0.00790469534695148
1.08048737049103	-1.21543085575104	-0.264118492603302	-0.106888234615326	0.0458714812994003	0.00762445293366909
1.08864068984985	-1.23280501365662	-0.277242958545685	-0.106581173837185	0.0456140637397766	0.00731617910787463
1.0997622013092	-1.23128771781921	-0.275129616260529	-0.1062828078866	0.0452578887343407	0.00684435851871967
1.10654771327972	-1.23520588874817	-0.279642045497894	-0.106183305382729	0.0446778126060963	0.0064878691919148
1.10301327705383	-1.24292278289795	-0.277450799942017	-0.105835571885109	0.0445296615362167	0.00647186161950231
1.12453460693359	-1.24093198776245	-0.267087429761887	-0.105718336999416	0.044152993708849	0.00660607777535915
1.13744568824768	-1.25242233276367	-0.264177292585373	-0.105502732098103	0.0438856035470963	0.00687665399163961
1.14671814441681	-1.25586175918579	-0.275742560625076	-0.105073489248753	0.0440564043819904	0.0071905036456883
1.15859591960907	-1.25287795066833	-0.272627532482147	-0.104769133031368	0.0439661368727684	0.00767976604402065
1.15304791927338	-1.25932848453522	-0.268862068653107	-0.104266956448555	0.0440498702228069	0.00796427484601736
1.15280330181122	-1.26174509525299	-0.280683398246765	-0.103487730026245	0.0439995266497135	0.0082555441185832
1.16614806652069	-1.26037609577179	-0.281690835952759	-0.102971591055393	0.0440999828279018	0.00829744897782803
1.18086993694305	-1.26341938972473	-0.28482112288475	-0.102396585047245	0.0440642610192299	0.00836787279695272
1.18359577655792	-1.27542984485626	-0.298687934875488	-0.101691022515297	0.0443741269409657	0.00835887249559164
1.20299863815308	-1.27281033992767	-0.30257049202919	-0.101038217544556	0.0445159077644348	0.0086703123524785
1.21152079105377	-1.28069961071014	-0.302794635295868	-0.100492358207703	0.0446387864649296	0.00900331232696772
1.214026927948	-1.28367745876312	-0.316134303808212	-0.0996955558657646	0.045030165463686	0.00941751152276993
1.22796452045441	-1.28885233402252	-0.314607799053192	-0.0989428386092186	0.0452954918146133	0.00982877891510725
1.23788356781006	-1.29464340209961	-0.325730353593826	-0.0983229503035545	0.0454825386404991	0.0100866425782442
1.23844397068024	-1.29874169826508	-0.336421102285385	-0.0973608940839767	0.0457452461123466	0.0103202750906348
1.25470066070557	-1.30001306533813	-0.340855062007904	-0.0965291410684586	0.0461349561810493	0.0105295246466994
1.26770544052124	-1.30190944671631	-0.346531361341476	-0.0958647206425667	0.046296838670969	0.010819336399436
1.27424013614655	-1.31185328960419	-0.355157524347305	-0.0951144024729729	0.0465399287641048	0.0110040921717882
1.28538715839386	-1.31387841701508	-0.365128517150879	-0.0942406505346298	0.0469397604465485	0.011366568505764
1.30270636081696	-1.3132655620575	-0.363862693309784	-0.0936766788363457	0.0472105927765369	0.011900276876986
1.30334496498108	-1.32285141944885	-0.381760329008102	-0.0929214432835579	0.047626931220293	0.0122879045084119
1.31077039241791	-1.32337260246277	-0.389252245426178	-0.09208794683218	0.0480025075376034	0.0128765795379877
1.32482087612152	-1.32315111160278	-0.387058585882187	-0.0915103629231453	0.0482769757509232	0.0132636390626431
1.32765901088715	-1.33133625984192	-0.393680959939957	-0.0907695516943932	0.0484849326312542	0.0134944235906005
1.32801902294159	-1.33817279338837	-0.410820960998535	-0.0899297967553139	0.0488652475178242	0.013733422383666
1.34753656387329	-1.33375632762909	-0.410063177347183	-0.089276909828186	0.0490388460457325	0.0140136312693357
1.3511369228363	-1.33834791183472	-0.417308926582336	-0.0887933298945427	0.0491864196956158	0.0143211176618934
1.35465204715729	-1.34056544303894	-0.429470866918564	-0.0880602449178696	0.049530316144228	0.0146380187943578
1.3621860742569	-1.34290146827698	-0.426464945077896	-0.0875462666153908	0.0496620871126652	0.0151999909430742
1.37351393699646	-1.33765625953674	-0.431131303310394	-0.087108701467514	0.04979158192873	0.0157116875052452
1.37142610549927	-1.3471120595932	-0.432436257600784	-0.0866456851363182	0.050014179199934	0.0161654986441135
1.37104499340057	-1.34314024448395	-0.447621375322342	-0.0859538689255714	0.0502077154815197	0.0166670102626085
1.381272315979	-1.34407114982605	-0.436302661895752	-0.0857198312878609	0.0501618273556232	0.0170893743634224
1.37743699550629	-1.34201514720917	-0.441251546144485	-0.0852391868829727	0.0502718985080719	0.0173658952116966
1.37645709514618	-1.34357714653015	-0.447834819555283	-0.0848550572991371	0.0502756386995316	0.0176351740956306
1.38670134544373	-1.33903956413269	-0.443418502807617	-0.0844765156507492	0.0503542982041836	0.0179999750107527
1.39186751842499	-1.33882105350494	-0.446647137403488	-0.084312841296196	0.0500993952155113	0.0181933268904686
1.38218772411346	-1.33870697021484	-0.450850188732147	-0.0839396268129349	0.0501515865325928	0.0185671281069517
1.38575124740601	-1.33589959144592	-0.455200403928757	-0.0837338790297508	0.0500694587826729	0.0189145095646381
1.38874220848083	-1.3284273147583	-0.446385443210602	-0.0837192982435226	0.0500182397663593	0.0192748531699181
1.38185334205627	-1.32910323143005	-0.441942691802979	-0.0836388319730759	0.0496658906340599	0.0195967890322208
1.37225675582886	-1.32815039157867	-0.447621047496796	-0.0834323391318321	0.0497137047350407	0.0198862366378307
1.3760290145874	-1.32493805885315	-0.448581963777542	-0.083352230489254	0.0495033301413059	0.0201471131294966
1.37371671199799	-1.3186582326889	-0.436435967683792	-0.083288736641407	0.0492203496396542	0.0204248502850533
1.36554563045502	-1.31764221191406	-0.440403491258621	-0.0833736881613731	0.0489347986876965	0.0205819737166166
1.35567927360535	-1.31451666355133	-0.442789375782013	-0.0832122638821602	0.048787422478199	0.0207931026816368
1.35858309268951	-1.3089427947998	-0.434846371412277	-0.0833317637443542	0.0484862290322781	0.0210577789694071
1.35622346401215	-1.30084252357483	-0.427839130163193	-0.08358433842659	0.0481683611869812	0.0213173255324364
1.34690403938293	-1.30468022823334	-0.428638607263565	-0.0836893767118454	0.0479352064430714	0.0215081162750721
1.33584272861481	-1.29668498039246	-0.433497160673141	-0.0837114527821541	0.0478260815143585	0.0217198021709919
1.33907103538513	-1.28796744346619	-0.418205797672272	-0.0839217901229858	0.0475423410534859	0.0218566954135895
1.33405983448029	-1.28580522537231	-0.406137466430664	-0.0842031314969063	0.0471375547349453	0.0219379868358374
1.32469058036804	-1.29095411300659	-0.421159565448761	-0.0843538641929626	0.0469290129840374	0.0218231715261936
1.32343780994415	-1.28464019298553	-0.412722527980804	-0.0845297202467918	0.0468569472432137	0.0216920543462038
1.32074546813965	-1.28024804592133	-0.402792990207672	-0.0849372819066048	0.0465368404984474	0.0213900189846754
1.30791866779327	-1.28021121025085	-0.401477485895157	-0.0852827131748199	0.0464998073875904	0.0212136395275593
1.29750514030457	-1.27636075019836	-0.40156352519989	-0.0853536352515221	0.0463981926441193	0.0212210286408663
1.29927134513855	-1.26678812503815	-0.396489709615707	-0.0858123824000359	0.0462431758642197	0.0213749669492245
1.28238308429718	-1.26076197624207	-0.392628788948059	-0.0861029922962189	0.0461522974073887	0.0214358363300562
1.26950025558472	-1.25781893730164	-0.396993786096573	-0.0863680094480515	0.0462053865194321	0.021419569849968
1.26675176620483	-1.25078010559082	-0.390473455190659	-0.0866303965449333	0.0461912043392658	0.0213897991925478
1.26702392101288	-1.24548411369324	-0.383555561304092	-0.0871459469199181	0.0459646917879581	0.0213750377297401
1.25044345855713	-1.24377918243408	-0.391962468624115	-0.0873357430100441	0.0461436659097672	0.0211816225200891
1.24627947807312	-1.23960030078888	-0.392216444015503	-0.0875555127859116	0.0462117120623589	0.0211719051003456
1.24866008758545	-1.23194122314453	-0.383315145969391	-0.0879874378442764	0.0461443960666656	0.0211219899356365
1.2399080991745	-1.23029708862305	-0.381119459867477	-0.0883415937423706	0.0462124384939671	0.0210114680230618
1.22677290439606	-1.22951817512512	-0.390879362821579	-0.0884741172194481	0.0465485081076622	0.0209733434021473
1.23485803604126	-1.21791779994965	-0.384622395038605	-0.0888384431600571	0.0465739257633686	0.0210136212408543
1.2208548784256	-1.21750915050507	-0.386146605014801	-0.08918297290802	0.0468338392674923	0.0209119338542223
1.21604669094086	-1.21055269241333	-0.392288327217102	-0.0893534198403358	0.0472167581319809	0.0208334475755692
1.21257591247559	-1.20868241786957	-0.384975761175156	-0.0896252319216728	0.0475664027035236	0.0207848604768515
1.20623540878296	-1.20191705226898	-0.391892552375793	-0.0898326635360718	0.0478419549763203	0.0205715429037809
1.19560492038727	-1.20372498035431	-0.402474135160446	-0.0900470986962318	0.0484548583626747	0.020454915240407
1.19589674472809	-1.19009387493134	-0.400907665491104	-0.0901175066828728	0.0488597750663757	0.0202571656554937
1.19112884998322	-1.19044828414917	-0.400803506374359	-0.0905023962259293	0.0492795221507549	0.020128982141614
1.17825424671173	-1.1862473487854	-0.406806856393814	-0.0904800519347191	0.0500008277595043	0.0199444927275181
1.17712473869324	-1.18116283416748	-0.413261502981186	-0.0906032472848892	0.0505725331604481	0.0198068618774414
1.17501938343048	-1.17030763626099	-0.408527731895447	-0.090801402926445	0.0511963553726673	0.019731068983674
1.16388487815857	-1.1727637052536	-0.421945780515671	-0.0908948704600334	0.0517910048365593	0.0194730665534735
1.15619111061096	-1.16871809959412	-0.432028084993362	-0.0908718854188919	0.0525923669338226	0.0194929447025061
1.16146194934845	-1.15820586681366	-0.428163290023804	-0.0909788459539413	0.0530887730419636	0.0195638351142406
1.16357433795929	-1.15600633621216	-0.4348204433918	-0.0912411883473396	0.0537161752581596	0.0194977093487978
1.15452301502228	-1.15832269191742	-0.443619728088379	-0.0912227854132652	0.0544125735759735	0.0192546080797911
1.15398573875427	-1.15223705768585	-0.461447894573212	-0.0912646651268005	0.0552826933562756	0.0189510006457567
1.15592753887177	-1.14800405502319	-0.456769168376923	-0.0913399234414101	0.0558471493422985	0.018705990165472
1.14879417419434	-1.14458310604095	-0.4608413875103	-0.0914067402482033	0.0565534681081772	0.0185218751430511
1.13867545127869	-1.14168787002563	-0.483093053102493	-0.091240718960762	0.0573174729943275	0.0182820297777653
1.13679993152618	-1.13297688961029	-0.478624194860458	-0.0912087187170982	0.0581094361841679	0.0181004572659731
1.13558387756348	-1.12795436382294	-0.485335230827332	-0.0913039222359657	0.0587922818958759	0.017758697271347
1.12417280673981	-1.1265949010849	-0.493225872516632	-0.0913053452968597	0.0595513060688972	0.0173907298594713
1.11531805992126	-1.1248300075531	-0.507259428501129	-0.0910692289471626	0.0603164993226528	0.0172674171626568
1.11821472644806	-1.11894881725311	-0.515588939189911	-0.0911124646663666	0.0610885545611382	0.0170810129493475
1.11753165721893	-1.11403715610504	-0.509930491447449	-0.0911310836672783	0.0616222359240055	0.016787139698863
1.10596072673798	-1.11152994632721	-0.51709645986557	-0.0911005809903145	0.0623206086456776	0.0165289547294378
1.09988296031952	-1.11191308498383	-0.532450675964355	-0.0909757912158966	0.0630917623639107	0.0162991434335709
1.09780299663544	-1.10441422462463	-0.535131692886353	-0.0908636972308159	0.0637262314558029	0.016106054186821
1.09626877307892	-1.09635639190674	-0.536931574344635	-0.0908293947577477	0.0642736181616783	0.0160751454532146
1.08623039722443	-1.09217870235443	-0.546537816524506	-0.0907737091183662	0.0647873431444168	0.0158329978585243
1.07644069194794	-1.09041440486908	-0.549357295036316	-0.090779222548008	0.0653565302491188	0.0158020611852407
1.06878852844238	-1.08477914333344	-0.554798662662506	-0.0904353484511375	0.0658863186836243	0.0157112758606672
1.0708441734314	-1.07764935493469	-0.564197599887848	-0.0905450582504272	0.0663329735398293	0.0155359450727701
1.06829833984375	-1.07263445854187	-0.557864665985107	-0.0904989764094353	0.0666369199752808	0.0153266452252865
1.05108022689819	-1.07264482975006	-0.566297471523285	-0.0903699547052383	0.067115843296051	0.0152548607438803
1.0450279712677	-1.06475055217743	-0.576937794685364	-0.0902173295617104	0.0675158128142357	0.0152208926156163
1.04435908794403	-1.05496490001678	-0.561754584312439	-0.0902144983410835	0.0678272545337677	0.0153006529435515
1.03736364841461	-1.04910349845886	-0.571164786815643	-0.0901923328638077	0.067968524992466	0.015303055755794
1.01817762851715	-1.05050659179688	-0.574396669864655	-0.0901105999946594	0.0683093965053558	0.0154009498655796
1.01553308963776	-1.04050815105438	-0.577299416065216	-0.0899303257465363	0.0684879124164581	0.0155141465365887
1.01048719882965	-1.03152632713318	-0.574938833713531	-0.0900258794426918	0.0685546919703484	0.0155139146372676
1.00428092479706	-1.02801918983459	-0.573787987232208	-0.0900433138012886	0.0685584619641304	0.0155479973182082
0.987759053707123	-1.0246707201004	-0.576495945453644	-0.0899836048483849	0.0686453282833099	0.01567074470222
0.985581934452057	-1.01676487922668	-0.580640554428101	-0.0898751318454742	0.0686972364783287	0.0157600734382868
0.979824781417847	-1.00786578655243	-0.569557726383209	-0.0899198055267334	0.0686094462871552	0.0159414801746607
0.967874109745026	-1.00577437877655	-0.568213224411011	-0.0899274125695229	0.0683553591370583	0.0160889066755772
0.952526569366455	-0.999561011791229	-0.571775555610657	-0.0897941067814827	0.0683233663439751	0.0161631051450968
0.948266565799713	-0.993745982646942	-0.577617585659027	-0.0897790715098381	0.0681511908769608	0.016351955011487
0.942994654178619	-0.981668591499329	-0.569931209087372	-0.0897443294525146	0.0678810849785805	0.0165136251598597
0.93464857339859	-0.978196740150452	-0.555288195610046	-0.0898957401514053	0.0676182359457016	0.0166511461138725
0.921033442020416	-0.97463846206665	-0.556216537952423	-0.0898178368806839	0.0672753751277924	0.0167655553668737
0.906443059444427	-0.969810247421265	-0.559626638889313	-0.0897178202867508	0.0670694708824158	0.0169520098716021
0.905315637588501	-0.959024369716644	-0.553146064281464	-0.0897305235266685	0.0667102336883545	0.0171861797571182
0.897146701812744	-0.950711905956268	-0.537084579467773	-0.0898600369691849	0.0662659406661987	0.017370792105794
0.885826647281647	-0.945975482463837	-0.538354694843292	-0.089930571615696	0.0657284408807755	0.017523005604744
0.869636476039886	-0.945473909378052	-0.543631792068481	-0.0898042246699333	0.0654679909348488	0.0177032351493835
0.867578446865082	-0.935898840427399	-0.534702301025391	-0.0897818058729172	0.0649666637182236	0.0180305559188128
0.858463108539581	-0.927270174026489	-0.518196821212769	-0.0899321883916855	0.0643546655774117	0.0182326138019562
0.849892735481262	-0.922340989112854	-0.514237523078918	-0.0900205820798874	0.0638033077120781	0.018482182174921
0.831808567047119	-0.918187379837036	-0.514983534812927	-0.089829683303833	0.0634914264082909	0.0187758933752775
0.833497285842896	-0.907863318920136	-0.51413106918335	-0.0898257046937943	0.0628725737333298	0.019030911847949
0.827145457267761	-0.898676514625549	-0.494328051805496	-0.0899522081017494	0.062261775135994	0.0193577483296394
0.813711225986481	-0.896967589855194	-0.498627990484238	-0.0899764224886894	0.061716116964817	0.0196215026080608
0.804267764091492	-0.890746593475342	-0.497462600469589	-0.0898297801613808	0.0612938292324543	0.0198428500443697
0.80179750919342	-0.887478113174438	-0.484778761863709	-0.0899090170860291	0.0607678517699242	0.0201014876365662
0.798585653305054	-0.87847775220871	-0.475418925285339	-0.0899081900715828	0.0601868592202663	0.0202363822609186
0.787963807582855	-0.879855692386627	-0.47166121006012	-0.0900129601359367	0.0596904270350933	0.0203662868589163
0.779626965522766	-0.877867460250854	-0.468712955713272	-0.0897893980145454	0.0591898821294308	0.0204904451966286
0.77456796169281	-0.87323260307312	-0.466323673725128	-0.0898014903068542	0.0588588900864124	0.020568709820509
0.775582432746887	-0.866675555706024	-0.45890286564827	-0.0897795557975769	0.0583157762885094	0.0207121409475803
0.765198945999146	-0.869906425476074	-0.454498589038849	-0.0897282585501671	0.0579182207584381	0.0207451917231083
0.757820069789886	-0.865997850894928	-0.458911299705505	-0.0895263701677322	0.0575408898293972	0.02080606110394
0.75675231218338	-0.866605460643768	-0.447573304176331	-0.0893553122878075	0.0572242438793182	0.0209469404071569
0.762261569499969	-0.860548734664917	-0.44003689289093	-0.0893848314881325	0.0567301958799362	0.0210130289196968
0.754168331623077	-0.866253018379211	-0.435712784528732	-0.0892948061227798	0.056484192609787	0.0209779273718596
0.749924600124359	-0.866790056228638	-0.443186223506927	-0.0890944302082062	0.0562047697603703	0.0211119223386049
0.749094307422638	-0.862091779708862	-0.440145403146744	-0.088887020945549	0.0560752749443054	0.0211963299661875
0.756468534469604	-0.863169431686401	-0.427546620368958	-0.0889234021306038	0.0556624196469784	0.0212777443230152
0.744498074054718	-0.864648163318634	-0.430417358875275	-0.088587149977684	0.0556371062994003	0.0212876684963703
0.747097730636597	-0.865008533000946	-0.435872703790665	-0.0883148312568665	0.05548956990242	0.0212635677307844
0.75331038236618	-0.86399233341217	-0.423671156167984	-0.088094063103199	0.0553257875144482	0.021355839446187
0.754042446613312	-0.864086449146271	-0.426756769418716	-0.087995857000351	0.0551594905555248	0.0213813912123442
0.747430801391602	-0.873059451580048	-0.434365570545197	-0.0876579210162163	0.0553044937551022	0.0214693732559681
0.757323443889618	-0.869067847728729	-0.429626971483231	-0.0873063802719116	0.0551309883594513	0.021583303809166
0.759306967258453	-0.867736160755157	-0.426990807056427	-0.0872003436088562	0.0552331581711769	0.0215677376836538
0.760051429271698	-0.875461041927338	-0.431982338428497	-0.0869194343686104	0.0552495159208775	0.0216001942753792
0.757783353328705	-0.879459619522095	-0.44320160150528	-0.0865506231784821	0.0554350912570953	0.0216694325208664
0.770743131637573	-0.875401079654694	-0.437763541936874	-0.0863386243581772	0.0553984902799129	0.0217505618929863
0.770779430866241	-0.881691694259644	-0.438381344079971	-0.086029589176178	0.0555159971117973	0.0217063948512077
0.771577298641205	-0.886184275150299	-0.444682717323303	-0.0856324210762978	0.0557173751294613	0.0216468665748835
0.775295436382294	-0.888731598854065	-0.445216864347458	-0.0853171125054359	0.0559937469661236	0.0217437911778688
0.789478003978729	-0.886784017086029	-0.444035977125168	-0.0850138366222382	0.0559182018041611	0.0217233020812273
0.787431180477142	-0.893962740898132	-0.452182978391647	-0.0847828462719917	0.0562068857252598	0.0217021461576223
0.788565516471863	-0.901206612586975	-0.455393046140671	-0.0843301340937614	0.0563937649130821	0.021724471822381
0.804040133953094	-0.904241740703583	-0.456963092088699	-0.0840654447674751	0.0566067919135094	0.0217752158641815
0.80787456035614	-0.903685390949249	-0.453736871480942	-0.0839002579450607	0.0566916577517986	0.0217693243175745
0.810947775840759	-0.911777079105377	-0.457944601774216	-0.0835453122854233	0.0569706708192825	0.0217790491878986
0.813466429710388	-0.914519608020782	-0.470820009708405	-0.0831537768244743	0.0571521073579788	0.0218092184513807
0.823161125183105	-0.916587769985199	-0.472443729639053	-0.0828685313463211	0.0573923327028751	0.0219474323093891
0.831987857818604	-0.919863641262054	-0.471826314926147	-0.0827261880040169	0.0573961287736893	0.0219039060175419
0.832809388637543	-0.926204800605774	-0.466553032398224	-0.0824887752532959	0.0576418153941631	0.0218919552862644
0.833905279636383	-0.930044054985046	-0.484258621931076	-0.0820774808526039	0.0577971860766411	0.0219807177782059
0.842759013175964	-0.930731236934662	-0.486425459384918	-0.0818982422351837	0.0580442138016224	0.0219628140330315
0.852756023406982	-0.932918310165405	-0.476378262042999	-0.0818322971463203	0.057957835495472	0.021922443062067
0.849100649356842	-0.938953816890717	-0.483847379684448	-0.0815989822149277	0.058100052177906	0.0219527427107096
0.849493145942688	-0.945827960968018	-0.49253898859024	-0.0813183411955833	0.0583278983831406	0.0219118464738131
0.857155978679657	-0.9470334649086	-0.493185013532639	-0.0811217278242111	0.058421678841114	0.0219265837222338
0.864169955253601	-0.947129487991333	-0.484353363513947	-0.0809271708130836	0.0584557615220547	0.0220095403492451
0.868840336799622	-0.950418889522552	-0.497784942388535	-0.0808618515729904	0.0584123432636261	0.0219322573393583
0.865649521350861	-0.954616904258728	-0.494236916303635	-0.0807929560542107	0.0585819147527218	0.021960100159049
0.866972744464874	-0.957569360733032	-0.495883464813232	-0.0805077627301216	0.0586178824305534	0.0220041330903769
0.875617146492004	-0.956251382827759	-0.496035486459732	-0.0804379507899284	0.0587028339505196	0.0220328290015459
0.883454918861389	-0.960566222667694	-0.488566875457764	-0.0804795399308205	0.0585731565952301	0.0220335256308317
0.880344808101654	-0.962701439857483	-0.491909682750702	-0.0804038569331169	0.058562021702528	0.022086326032877
0.879045188426971	-0.968460738658905	-0.495926707983017	-0.0803040713071823	0.058637946844101	0.0220870766788721
0.883216917514801	-0.969635128974915	-0.503121435642242	-0.0801931843161583	0.058616578578949	0.0220890250056982
0.888192713260651	-0.965875864028931	-0.495234370231628	-0.0801400244235992	0.0585280321538448	0.022223487496376
0.893170773983002	-0.968058526515961	-0.491582959890366	-0.0801954939961433	0.058347899466753	0.0222461745142937
0.893769204616547	-0.970410287380219	-0.488273203372955	-0.0802626833319664	0.0582523606717587	0.0222680550068617
0.889319062232971	-0.976993918418884	-0.493567198514938	-0.080124132335186	0.0582003630697727	0.0224427375942469
0.893175601959229	-0.976833641529083	-0.491786301136017	-0.0801510810852051	0.0580952763557434	0.0225391909480095
0.901899099349976	-0.974667906761169	-0.487459033727646	-0.0802236497402191	0.0579433888196945	0.0226771105080843
0.905684411525726	-0.973986029624939	-0.478493928909302	-0.0803739652037621	0.0576233863830566	0.0228258725255728
0.906692802906036	-0.974855661392212	-0.477269619703293	-0.0804255455732346	0.0574051849544048	0.0229461155831814
0.900596499443054	-0.980307459831238	-0.492534399032593	-0.080432265996933	0.0573211759328842	0.0230916868895292
0.904247999191284	-0.975410878658295	-0.481015801429749	-0.0804836750030518	0.0571316219866276	0.0233345571905375
0.912734031677246	-0.974891543388367	-0.46666356921196	-0.0806853845715523	0.0567832142114639	0.0235341489315033
0.915287137031555	-0.972063660621643	-0.470207810401917	-0.0807956531643867	0.0564258843660355	0.0236526895314455
0.908219277858734	-0.97804981470108	-0.469645589590073	-0.0808713436126709	0.0563155263662338	0.0239021275192499
0.90556925535202	-0.972740650177002	-0.470843225717545	-0.0808597952127457	0.056098572909832	0.0240549519658089
0.913672208786011	-0.973313868045807	-0.454544007778168	-0.0811007767915726	0.055716261267662	0.0242300480604172
0.914223074913025	-0.96955794095993	-0.451272904872894	-0.0813236832618713	0.055355004966259	0.0244077742099762
0.910634696483612	-0.972558319568634	-0.453956454992294	-0.0813939198851585	0.0551727488636971	0.02455366961658
0.908112168312073	-0.973798453807831	-0.464555680751801	-0.081475555896759	0.054931815713644	0.0247366260737181
0.910607993602753	-0.970412790775299	-0.444041162729263	-0.0816493555903435	0.0546311810612679	0.0250581074506044
0.91582316160202	-0.965545654296875	-0.440049678087235	-0.0818982794880867	0.0541562438011169	0.0251938551664352
0.910212397575378	-0.967571973800659	-0.43703305721283	-0.0821020230650902	0.0539091601967812	0.0253577344119549
0.908725261688232	-0.969702005386353	-0.439946442842484	-0.082124650478363	0.0536348037421703	0.0255716554820538
0.909654557704926	-0.964568436145782	-0.437862664461136	-0.0822252929210663	0.0534004792571068	0.0257451720535755
0.917188227176666	-0.963992953300476	-0.426134049892426	-0.0824752748012543	0.0530157312750816	0.0258618071675301
0.916360557079315	-0.963461101055145	-0.424629867076874	-0.0826628506183624	0.0526784025132656	0.0261262804269791
0.911619067192078	-0.969857037067413	-0.425380140542984	-0.08277577906847	0.0524604544043541	0.0261943452060223
0.909737646579742	-0.963899374008179	-0.425711095333099	-0.0827791914343834	0.0522363372147083	0.026364928111434
0.917775273323059	-0.965773582458496	-0.418740063905716	-0.0829997733235359	0.0519193708896637	0.0265916921198368
0.919987916946411	-0.965643405914307	-0.412602514028549	-0.0831522941589355	0.0515484325587749	0.0266853123903275
0.919315993785858	-0.969713270664215	-0.408874213695526	-0.0832205265760422	0.0513545088469982	0.0268451981246471
0.914656817913055	-0.970721423625946	-0.410017073154449	-0.083214670419693	0.0511695146560669	0.0270941946655512
0.925203323364258	-0.966810703277588	-0.41101747751236	-0.0833269059658051	0.0510022006928921	0.0272672139108181
0.930645823478699	-0.969724774360657	-0.401328980922699	-0.0835274234414101	0.050600815564394	0.0274260230362415
0.921122908592224	-0.972219586372375	-0.40462127327919	-0.0835226476192474	0.050508163869381	0.0275785401463509
0.924202919006348	-0.973580777645111	-0.408116936683655	-0.0834739729762077	0.0503323562443256	0.0277641639113426
0.930201590061188	-0.969067871570587	-0.395868718624115	-0.0835779085755348	0.0501148961484432	0.0278965253382921
0.931964576244354	-0.970822036266327	-0.389235228300095	-0.083707869052887	0.0498800948262215	0.0280092246830463
0.926921784877777	-0.97749251127243	-0.390259146690369	-0.0836551859974861	0.0497940927743912	0.0281144380569458
0.934276759624481	-0.974174857139587	-0.400791496038437	-0.0836705267429352	0.0496029257774353	0.0283924546092749
0.940455436706543	-0.97222775220871	-0.386954694986343	-0.0838043317198753	0.0494598858058453	0.0285320971161127
0.940994799137115	-0.97670304775238	-0.388042062520981	-0.0838295742869377	0.0492346435785294	0.0286457557231188
0.934812545776367	-0.981600761413574	-0.390286177396774	-0.0837787613272667	0.0491877123713493	0.0288085788488388
0.945289313793182	-0.980144321918488	-0.394928157329559	-0.0837851315736771	0.049020379781723	0.0290179066359997
0.951469302177429	-0.977341175079346	-0.381305485963821	-0.0838183760643005	0.0487806275486946	0.0292503349483013
0.951348483562469	-0.983897745609283	-0.385243535041809	-0.0838631018996239	0.0485313199460506	0.0294357221573591
0.949806988239288	-0.985094726085663	-0.391288280487061	-0.0837981104850769	0.0485739037394524	0.0295676421374083
0.959657609462738	-0.984291434288025	-0.391406118869781	-0.0837247893214226	0.0483724251389503	0.0298447702080011
0.963798224925995	-0.984112739562988	-0.384096652269363	-0.0838576033711433	0.0482088141143322	0.030024578794837
0.967649519443512	-0.988940715789795	-0.378340989351273	-0.0838158950209618	0.0479933433234692	0.0302110705524683
0.963683724403381	-0.989087700843811	-0.389971852302551	-0.0836064666509628	0.0480596236884594	0.0304081551730633
0.978783130645752	-0.989673316478729	-0.382351875305176	-0.0836319848895073	0.0478875711560249	0.0306797008961439
0.98112553358078	-0.988608717918396	-0.377637296915054	-0.0837434381246567	0.0476658940315247	0.0308530554175377
0.981179356575012	-0.99476557970047	-0.386386424303055	-0.0836280658841133	0.0475197955965996	0.0310575664043427
0.984590291976929	-0.994293868541718	-0.38358536362648	-0.0834740623831749	0.0475788339972496	0.0312141608446836
0.996809184551239	-0.991495370864868	-0.371838718652725	-0.0835979282855988	0.047302607446909	0.0314977988600731
1.00333678722382	-0.997447669506073	-0.376849293708801	-0.0835705325007439	0.0471724085509777	0.0316227972507477
1.00122690200806	-1.00252437591553	-0.378061085939407	-0.0835380926728249	0.0471529252827168	0.0317804589867592
1.00388443470001	-1.00002038478851	-0.38491877913475	-0.083331897854805	0.0471274852752686	0.0319813266396523
1.01774704456329	-1.00268340110779	-0.37419381737709	-0.0835605338215828	0.0469016581773758	0.032164677977562
1.01512920856476	-1.00035738945007	-0.373554557561874	-0.083442248404026	0.0468838661909103	0.0322509072721004
1.01332759857178	-1.00906884670258	-0.381832420825958	-0.0834176391363144	0.0468410775065422	0.0323552824556828
1.02696967124939	-1.00522017478943	-0.37840610742569	-0.0832370966672897	0.0468167960643768	0.032519917935133
1.0368777513504	-1.00918555259705	-0.367932826280594	-0.0834327712655067	0.0467034839093685	0.0326187759637833
1.03584003448486	-1.01293408870697	-0.378274708986282	-0.0833001434803009	0.0466847233474255	0.0325903557240963
1.038729429245	-1.02248620986938	-0.381163120269775	-0.0831765905022621	0.0467245280742645	0.0326517224311829
1.0496084690094	-1.01880705356598	-0.379283040761948	-0.083026759326458	0.0466978996992111	0.032721895724535
1.05899226665497	-1.02559101581573	-0.37556579709053	-0.0831406563520432	0.0466083288192749	0.0327298827469349
1.05988657474518	-1.02710795402527	-0.375029414892197	-0.0830334797501564	0.0465894527733326	0.0327097177505493
1.06110894680023	-1.03739380836487	-0.390233635902405	-0.082872100174427	0.0467720106244087	0.0326538234949112
1.07499551773071	-1.0323725938797	-0.383265465497971	-0.0827807262539864	0.0467552542686462	0.0326977111399174
1.07858443260193	-1.04136371612549	-0.378312826156616	-0.0828683599829674	0.046685516834259	0.0325870364904404
1.08257222175598	-1.04623103141785	-0.381196737289429	-0.0826877653598785	0.0467332117259502	0.0324257351458073
1.08140885829926	-1.05294287204742	-0.390166401863098	-0.0825428441166878	0.0469859167933464	0.032393503934145
1.09804713726044	-1.05143129825592	-0.385507076978683	-0.0824868679046631	0.0468036867678165	0.0322852209210396
1.0986932516098	-1.05896937847137	-0.387038588523865	-0.0825549811124802	0.046937171369791	0.0320923440158367
1.09606778621674	-1.06383883953094	-0.389229416847229	-0.0822854489088058	0.0469479635357857	0.0319673344492912
1.1033399105072	-1.06957042217255	-0.395716995000839	-0.0821485221385956	0.0471208654344082	0.031811136752367
1.11498093605042	-1.0682886838913	-0.381425380706787	-0.082222692668438	0.0469480492174625	0.0317269191145897
1.1165851354599	-1.07967340946198	-0.393134564161301	-0.0821774676442146	0.0469853803515434	0.0314855799078941
1.11805462837219	-1.08041036128998	-0.39782902598381	-0.0818915665149689	0.047140970826149	0.0313326008617878
1.12948179244995	-1.08328890800476	-0.390977680683136	-0.0819125920534134	0.0470532439649105	0.0312493182718754
1.13403105735779	-1.08849215507507	-0.389938294887543	-0.0819866582751274	0.0469409078359604	0.0309979654848576
1.13263499736786	-1.09626221656799	-0.403855055570602	-0.0817129090428352	0.0470681451261044	0.0308630932122469
1.14093434810638	-1.09794211387634	-0.40164640545845	-0.0816970393061638	0.047089472413063	0.0306531507521868
1.15407383441925	-1.10250985622406	-0.397057324647903	-0.0817344039678574	0.0469418317079544	0.0304646547883749
1.15212547779083	-1.10785245895386	-0.394791215658188	-0.081669382750988	0.0469886474311352	0.0303367674350739
1.15356254577637	-1.11551749706268	-0.404380768537521	-0.0815425664186478	0.0470647253096104	0.030180910602212
1.1640887260437	-1.11403846740723	-0.388886660337448	-0.0815519466996193	0.0469637326896191	0.0300560779869556
1.16694283485413	-1.11682450771332	-0.39716637134552	-0.0814743265509605	0.0468355342745781	0.0298312995582819
1.16278195381165	-1.12274813652039	-0.400012075901031	-0.0814143195748329	0.0468585342168808	0.0296889711171389
1.17390704154968	-1.12271106243134	-0.395109325647354	-0.0812670066952705	0.0467643141746521	0.0295703168958426
1.18120336532593	-1.12694823741913	-0.389564007520676	-0.0814733579754829	0.0466401949524879	0.0294550210237503
1.17306041717529	-1.13128852844238	-0.398590266704559	-0.081213153898716	0.0465693287551403	0.0292883757501841
1.18021774291992	-1.13410294055939	-0.397914379835129	-0.0812229067087173	0.0465075299143791	0.0291880574077368
1.19096803665161	-1.12997484207153	-0.388978779315948	-0.0812680050730705	0.0462707988917828	0.0291573461145163
1.19060409069061	-1.13351655006409	-0.384669601917267	-0.0813099443912506	0.0460260845720768	0.0291343331336975
1.18826651573181	-1.13844656944275	-0.3952556848526	-0.081140823662281	0.0460271202027798	0.0290738455951214
1.19124567508698	-1.13768684864044	-0.385872066020966	-0.0812068954110146	0.0458322912454605	0.0290761329233646
1.19685506820679	-1.13064932823181	-0.383169889450073	-0.0812243074178696	0.0455636382102966	0.0290308129042387
1.18949711322784	-1.13888394832611	-0.379871696233749	-0.0813445895910263	0.0454651191830635	0.0290069039911032
1.18815076351166	-1.13408648967743	-0.386529445648193	-0.0811481922864914	0.0452547334134579	0.0290329195559025
1.19121742248535	-1.13192093372345	-0.379444867372513	-0.0812714472413063	0.0451778285205364	0.029043460264802
1.19144785404205	-1.12674570083618	-0.37304162979126	-0.0813990905880928	0.0448150709271431	0.0290711876004934
1.17770004272461	-1.1295690536499	-0.382701963186264	-0.0814076364040375	0.0447404682636261	0.0290301442146301
1.17922282218933	-1.1255829334259	-0.381309539079666	-0.0813208594918251	0.044576071202755	0.0291023422032595
1.17870533466339	-1.11992299556732	-0.363445997238159	-0.0815475136041641	0.0443747378885746	0.0291351806372404
1.17806315422058	-1.11608874797821	-0.367188960313797	-0.0816498026251793	0.0441210977733135	0.029064167290926
1.16376912593842	-1.11780261993408	-0.369272619485855	-0.0817068591713905	0.0440548583865166	0.0290669500827789
1.16078889369965	-1.10879075527191	-0.369156807661057	-0.0816914066672325	0.0439025200903416	0.0291156005114317
1.15671813488007	-1.10724782943726	-0.359924256801605	-0.0818876251578331	0.0438168197870255	0.0291682127863169
1.15390050411224	-1.09731268882751	-0.355621874332428	-0.0820581391453743	0.0435031652450562	0.0292240492999554
1.14071118831635	-1.10319769382477	-0.364864349365234	-0.0820774585008621	0.0435071997344494	0.0292886197566986
1.14257860183716	-1.09184050559998	-0.358700275421143	-0.0821552649140358	0.0434105172753334	0.0293970461934805
1.13403654098511	-1.08834755420685	-0.34553274512291	-0.0824114307761192	0.043258223682642	0.0294619128108025
1.12667489051819	-1.08293092250824	-0.355720430612564	-0.0825149193406105	0.0431839190423489	0.0294624641537666
1.11644518375397	-1.0836843252182	-0.357223331928253	-0.0825574919581413	0.0433923713862896	0.0296151991933584
1.11560356616974	-1.072026014328	-0.354956567287445	-0.0826599225401878	0.0432534404098988	0.0296520348638296
1.11222970485687	-1.07136678695679	-0.347814530134201	-0.0829295068979263	0.0432937890291214	0.0296685378998518
1.09884762763977	-1.06946158409119	-0.355285704135895	-0.0829190537333488	0.0433716289699078	0.0297272801399231
1.09376120567322	-1.0688693523407	-0.361333221197128	-0.0830100029706955	0.0436344817280769	0.0297043342143297
1.09782087802887	-1.05971193313599	-0.352516740560532	-0.0832060277462006	0.0436943508684635	0.0297698620706797
1.08657717704773	-1.06006360054016	-0.361151903867722	-0.0832938775420189	0.0439698956906796	0.0296497102826834
1.07996332645416	-1.0569680929184	-0.362963914871216	-0.0832676663994789	0.0443783774971962	0.0296704322099686
1.08117890357971	-1.05386114120483	-0.359442055225372	-0.0832628086209297	0.04476073756814	0.0297527499496937
1.08606600761414	-1.04670250415802	-0.362408697605133	-0.0833350345492363	0.0450036264955997	0.0296741984784603
1.07653510570526	-1.0498925447464	-0.374272376298904	-0.0834676250815392	0.0454892180860043	0.0296284183859825
1.06923747062683	-1.04775476455688	-0.378212243318558	-0.0833100080490112	0.0459329970180988	0.0295500569045544
1.07866430282593	-1.04726934432983	-0.385132163763046	-0.0833925753831863	0.0464872308075428	0.0294644832611084
1.07942461967468	-1.04287898540497	-0.381521731615067	-0.0834944248199463	0.0468741729855537	0.0293880309909582
1.07535636425018	-1.04974341392517	-0.385632961988449	-0.0834565609693527	0.0474488474428654	0.0291510410606861
1.07412874698639	-1.05008983612061	-0.405078917741776	-0.0833784341812134	0.0480982288718224	0.0289397183805704
1.08217012882233	-1.04752600193024	-0.401545733213425	-0.0834555774927139	0.0486772358417511	0.0288442671298981
1.08273255825043	-1.04985964298248	-0.410974264144897	-0.0834494158625603	0.0491530448198318	0.0285695623606443
1.07957756519318	-1.05479121208191	-0.415847152471542	-0.0833711177110672	0.0498629063367844	0.0284550990909338
1.08532762527466	-1.05083215236664	-0.425808250904083	-0.0831810384988785	0.0505440235137939	0.0283401440829039
1.0973117351532	-1.0517600774765	-0.43324214220047	-0.0833813399076462	0.0510142669081688	0.0282969567924738
1.08995294570923	-1.05675435066223	-0.439429342746735	-0.0831754505634308	0.0516253598034382	0.0282120369374752
1.09999740123749	-1.058389544487	-0.448852509260178	-0.0830848142504692	0.0522769130766392	0.0280884262174368
1.110267162323	-1.05753207206726	-0.444576859474182	-0.0830844566226006	0.0528941228985786	0.0279497448354959
1.11831915378571	-1.06378078460693	-0.451965749263763	-0.0831454023718834	0.053371474146843	0.0277491938322783
1.12282514572144	-1.06881189346313	-0.467216998338699	-0.0830129757523537	0.0539630353450775	0.0275145415216684
1.12538504600525	-1.07520055770874	-0.470521688461304	-0.0828836038708687	0.0545581988990307	0.0273778811097145
1.14169526100159	-1.0748006105423	-0.477577537298203	-0.0827564671635628	0.0550734922289848	0.027237182483077
1.15575838088989	-1.08072948455811	-0.474049925804138	-0.0829435139894485	0.0555243715643883	0.0270288623869419
1.16034889221191	-1.08867955207825	-0.48140150308609	-0.0828228965401649	0.0559180602431297	0.026761069893837
1.16271364688873	-1.09536170959473	-0.490604430437088	-0.0827204957604408	0.0565548613667488	0.026497071608901
1.17809593677521	-1.09617555141449	-0.495509684085846	-0.0826567560434341	0.0569318793714046	0.0263159461319447
1.1883043050766	-1.09870707988739	-0.489949971437454	-0.0826904103159904	0.0573915280401707	0.0259604621678591
1.19834244251251	-1.10695862770081	-0.501702427864075	-0.0827111750841141	0.0576843805611134	0.0255675781518221
1.19873869419098	-1.11604106426239	-0.514090597629547	-0.0826209187507629	0.0582903139293194	0.0252637974917889
1.21615386009216	-1.11762762069702	-0.510455965995789	-0.0826113745570183	0.0585108138620853	0.0248945914208889
1.2277147769928	-1.12327289581299	-0.507938325405121	-0.0827082172036171	0.0588703900575638	0.0244428869336843
1.23265564441681	-1.13339745998383	-0.513938188552856	-0.0827523693442345	0.0590917617082596	0.0239440314471722
1.23257732391357	-1.13791489601135	-0.52603006362915	-0.0826652273535728	0.0596190057694912	0.0234330240637064
1.25054597854614	-1.14561319351196	-0.530010521411896	-0.0826659351587296	0.0598297938704491	0.0228770729154348
1.258904337883	-1.14977896213531	-0.516489803791046	-0.0828181803226471	0.0601559765636921	0.0222818478941917
1.25926184654236	-1.161172747612	-0.530447065830231	-0.0828976631164551	0.0603018663823605	0.0216674543917179
1.26221823692322	-1.16825127601624	-0.530514419078827	-0.0828411877155304	0.060679018497467	0.0210191663354635
1.26768803596497	-1.17044484615326	-0.525297403335571	-0.0830560252070427	0.0608308911323547	0.0204334128648043
1.27299845218658	-1.17090249061584	-0.520771503448486	-0.0832955911755562	0.0609097965061665	0.0196521263569593
1.26753222942352	-1.18232345581055	-0.51832777261734	-0.0835953801870346	0.0609691590070724	0.0189487151801586
1.27080190181732	-1.19774496555328	-0.521535754203796	-0.0835938081145287	0.0609272532165051	0.0182639062404633
1.27868854999542	-1.21137118339539	-0.525563478469849	-0.083668552339077	0.0609893128275871	0.0174460951238871
1.29330098628998	-1.2138694524765	-0.531889796257019	-0.0838382989168167	0.060744509100914	0.0167110282927752
1.29105007648468	-1.22197508811951	-0.528963923454285	-0.0840236395597458	0.0606623366475105	0.015890546143055
1.29515635967255	-1.22502267360687	-0.53322434425354	-0.0840901508927345	0.0605081804096699	0.0153732569888234
1.3030207157135	-1.22929108142853	-0.519986748695374	-0.084312915802002	0.0603066310286522	0.0150846801698208
1.32174837589264	-1.23128259181976	-0.509958505630493	-0.0846618264913559	0.0600893162190914	0.0148626985028386
1.32523036003113	-1.23537802696228	-0.512226223945618	-0.0849458798766136	0.0600863099098206	0.0147175285965204
1.32669079303741	-1.24270856380463	-0.521778047084808	-0.0850771442055702	0.0600439570844173	0.0147773865610361
1.32881438732147	-1.23873496055603	-0.525843918323517	-0.0851211175322533	0.0601679161190987	0.0148083744570613
1.33319103717804	-1.2354576587677	-0.512524425983429	-0.0853151753544807	0.059952262789011	0.0146751319989562
1.32804834842682	-1.23900711536407	-0.514341175556183	-0.0854287892580032	0.0599920451641083	0.0144012961536646
1.33201360702515	-1.24056529998779	-0.522087574005127	-0.0853943899273872	0.0599989145994186	0.0142389098182321
1.34697699546814	-1.23598098754883	-0.512058198451996	-0.0855453163385391	0.0600775890052319	0.0141627378761768
1.35528266429901	-1.23368072509766	-0.511837184429169	-0.0857526734471321	0.0600163899362087	0.014158665202558
1.35261845588684	-1.23279356956482	-0.513158738613129	-0.0858234316110611	0.0601476468145847	0.0142132649198174
1.34706938266754	-1.23255002498627	-0.519299685955048	-0.0858927965164185	0.0603980273008347	0.0144629301503301
1.35415327548981	-1.22358071804047	-0.523949980735779	-0.0859812721610069	0.0605548359453678	0.0146292224526405
1.35762166976929	-1.2297215461731	-0.511258661746979	-0.0861232429742813	0.0606033354997635	0.0147027298808098
1.35343515872955	-1.22181558609009	-0.515071451663971	-0.0861886143684387	0.0607347376644611	0.0147346230223775
1.34872364997864	-1.22617888450623	-0.526802062988281	-0.0861362516880035	0.0609869733452797	0.0146492980420589
1.34893703460693	-1.22187161445618	-0.532971918582916	-0.0861710458993912	0.0610838085412979	0.0147012984380126
1.35679268836975	-1.21613907814026	-0.524758279323578	-0.0863187313079834	0.0612140744924545	0.0146450661122799
1.35833299160004	-1.21635055541992	-0.519284784793854	-0.086534395813942	0.0612170733511448	0.0146113391965628
1.35917603969574	-1.21638870239258	-0.524677693843842	-0.0866825580596924	0.06126968562603	0.0144745809957385
1.35113406181335	-1.22130227088928	-0.529881000518799	-0.0868294909596443	0.0615246370434761	0.0144660975784063
1.3526486158371	-1.21595239639282	-0.534794807434082	-0.0868433639407158	0.0615670196712017	0.0145472781732678
1.3552542924881	-1.21532785892487	-0.526345312595367	-0.0871048346161842	0.0616722777485847	0.0144751584157348
1.35708034038544	-1.21173799037933	-0.515754282474518	-0.0873992368578911	0.0615037195384502	0.0144537622109056
1.34361362457275	-1.21591925621033	-0.525467991828918	-0.0874760523438454	0.0616720877587795	0.0142711419612169
1.34022569656372	-1.21735286712646	-0.530524432659149	-0.0876595303416252	0.0616318136453629	0.014155738055706
1.34462666511536	-1.20952153205872	-0.517900109291077	-0.0878332033753395	0.0616090446710587	0.0140280639752746
1.34252738952637	-1.20559012889862	-0.514081835746765	-0.0881852805614471	0.0613505057990551	0.0138317598029971
1.3368946313858	-1.20892214775085	-0.516532361507416	-0.0884513035416603	0.0612507946789265	0.013648509979248
1.33257961273193	-1.21283876895905	-0.515483736991882	-0.088754877448082	0.0611988380551338	0.0134988324716687
1.33410334587097	-1.20274925231934	-0.508854448795319	-0.0889347940683365	0.0610141679644585	0.0133865820243955
1.33098483085632	-1.20863091945648	-0.50048553943634	-0.0894656628370285	0.0607833489775658	0.0131304301321507
1.32376217842102	-1.20432221889496	-0.500638663768768	-0.0897253528237343	0.0605243928730488	0.0128497621044517
1.31240713596344	-1.2109934091568	-0.501185119152069	-0.089883454144001	0.0604209080338478	0.0124423010274768
1.31589937210083	-1.20277571678162	-0.496212303638458	-0.0902455449104309	0.0600726716220379	0.0120982499793172
1.31272780895233	-1.20453643798828	-0.480902284383774	-0.0906507894396782	0.0596602968871593	0.0115739218890667
1.30754697322845	-1.20239770412445	-0.476196944713593	-0.0909736603498459	0.0593655556440353	0.0110274413600564
1.29657661914825	-1.21046817302704	-0.478551894426346	-0.0912641659379005	0.0592058412730694	0.010615891776979
1.30232846736908	-1.20480036735535	-0.469513058662415	-0.0915918573737144	0.0586567781865597	0.0101444451138377
1.29821991920471	-1.20510137081146	-0.462471514940262	-0.092086561024189	0.0583048313856125	0.00962136872112751
1.28922617435455	-1.20859265327454	-0.455384254455566	-0.0924582332372665	0.0578579045832157	0.00913327001035213
1.28110718727112	-1.21252071857452	-0.45920467376709	-0.0926362872123718	0.0576212294399738	0.00858350098133087
1.28489172458649	-1.21321642398834	-0.45183926820755	-0.0929929316043854	0.0571410916745663	0.00800208561122417
1.28097105026245	-1.21299648284912	-0.432523846626282	-0.0933542028069496	0.0566752552986145	0.007318458519876
1.27213501930237	-1.2187432050705	-0.439666956663132	-0.0936544016003609	0.0562496893107891	0.00658812187612057
1.2702112197876	-1.22092247009277	-0.43002051115036	-0.093947097659111	0.0559074059128761	0.00605942821130157
1.27655231952667	-1.21698343753815	-0.420988768339157	-0.0942793637514114	0.0553169324994087	0.0053973994217813
1.27067422866821	-1.22409176826477	-0.417074888944626	-0.0946804136037827	0.0549817271530628	0.00471456022933126
1.26163637638092	-1.22721838951111	-0.415771692991257	-0.0948034077882767	0.0545826330780983	0.0042190533131361
1.26940047740936	-1.22489619255066	-0.409220308065414	-0.0950952246785164	0.0542916283011436	0.00360245583578944
1.26620829105377	-1.22780394554138	-0.401219755411148	-0.0954238772392273	0.0538448207080364	0.00309305335395038
1.25275039672852	-1.2317521572113	-0.405312478542328	-0.0955207049846649	0.0536183752119541	0.00249249651096761
1.25563311576843	-1.22881364822388	-0.401046454906464	-0.0957212969660759	0.0533611848950386	0.00194287789054215
1.25447988510132	-1.22893011569977	-0.39003849029541	-0.0959699675440788	0.0530352853238583	0.0013700450072065
1.23945653438568	-1.23363447189331	-0.390606611967087	-0.0959974601864815	0.0527971982955933	0.000700689677614719
1.24520218372345	-1.23167836666107	-0.39087963104248	-0.0960370674729347	0.0526304990053177	0.000230671459576115
1.24649369716644	-1.2307745218277	-0.378853976726532	-0.0964252650737762	0.0524326451122761	-0.000287244765786454
1.24238920211792	-1.23613584041595	-0.386551201343536	-0.0964186564087868	0.052268248051405	-0.000886972644366324
1.23745906352997	-1.23748505115509	-0.382684141397476	-0.0963908135890961	0.0522548370063305	-0.00143771467264742
1.24718821048737	-1.23310911655426	-0.37923076748848	-0.0965841934084892	0.0521673336625099	-0.00187605048995465
1.23763990402222	-1.23720288276672	-0.382925510406494	-0.0967697352170944	0.0521277822554111	-0.00237686233595014
1.23144364356995	-1.23913156986237	-0.392702728509903	-0.0966115519404411	0.0523738451302052	-0.00286072143353522
1.23715078830719	-1.23659420013428	-0.378936022520065	-0.0967185571789742	0.0522808693349361	-0.00327480211853981
1.2367467880249	-1.24074482917786	-0.38403907418251	-0.0967613756656647	0.0524357967078686	-0.00387579156085849
1.23047494888306	-1.24376952648163	-0.386804431676865	-0.0966510102152824	0.0526360236108303	-0.00426985183730721
1.23249363899231	-1.24273979663849	-0.381659388542175	-0.0967185646295547	0.0528256446123123	-0.0048115230165422
1.2327743768692	-1.2436181306839	-0.382524430751801	-0.0967036411166191	0.0529536716639996	-0.005348383449018
1.22674572467804	-1.25002944469452	-0.397966235876083	-0.0965559557080269	0.053371150046587	-0.00583592290058732
1.23546552658081	-1.24570322036743	-0.393104612827301	-0.0965200811624527	0.0536560527980328	-0.0062536196783185
1.22840082645416	-1.25209581851959	-0.398122310638428	-0.0965779423713684	0.0538860522210598	-0.00674288580194116
1.22844517230988	-1.25815904140472	-0.403204917907715	-0.0963156223297119	0.0543565303087235	-0.007186742965132
1.23245167732239	-1.25544619560242	-0.402753323316574	-0.0962900742888451	0.0547152236104012	-0.00763282738626003
1.23469376564026	-1.25701427459717	-0.407162189483643	-0.0963296145200729	0.0550079569220543	-0.00814406387507916
1.22417211532593	-1.26391696929932	-0.415420591831207	-0.0960877612233162	0.0554657652974129	-0.00853083282709122
1.22962117195129	-1.26308763027191	-0.423865616321564	-0.0960767567157745	0.055947832763195	-0.00894438847899437
1.23141705989838	-1.26075875759125	-0.419638782739639	-0.0960998237133026	0.056189201772213	-0.00932446774095297
1.22683572769165	-1.26920819282532	-0.428557693958282	-0.0960033535957336	0.0565947219729424	-0.00977468397468328
1.22583448886871	-1.27124619483948	-0.437792390584946	-0.0958826094865799	0.0570414774119854	-0.0101659307256341
1.23045980930328	-1.270143866539	-0.426570624113083	-0.0958890691399574	0.057355061173439	-0.0104139000177383
1.23216843605042	-1.27184820175171	-0.432572901248932	-0.0959320738911629	0.05770618095994	-0.0108510525897145
1.22805762290955	-1.27565145492554	-0.44012525677681	-0.0959189012646675	0.0581504516303539	-0.0110560869798064
1.23002302646637	-1.27454578876495	-0.443947315216064	-0.0957110822200775	0.0584620349109173	-0.0114093953743577
1.23677122592926	-1.27758824825287	-0.442842543125153	-0.095953069627285	0.0585601776838303	-0.0117013519629836
1.22314524650574	-1.28097558021545	-0.448764979839325	-0.0958511531352997	0.0589488632977009	-0.012002095580101
1.2272652387619	-1.27792608737946	-0.460328072309494	-0.0957784652709961	0.0591634623706341	-0.0122457947582006
1.22888457775116	-1.2790629863739	-0.445373117923737	-0.0958829894661903	0.0592855736613274	-0.0125197041779757
1.22901344299316	-1.28186178207397	-0.44408592581749	-0.095994770526886	0.059284396469593	-0.0128032388165593
1.2189462184906	-1.28236162662506	-0.457597970962524	-0.0959289446473122	0.0594784803688526	-0.01310108974576
1.21990966796875	-1.28398609161377	-0.459350794553757	-0.0959664583206177	0.0595160983502865	-0.0131770148873329
1.22590339183807	-1.28005564212799	-0.446881353855133	-0.0960743427276611	0.0594750717282295	-0.0134168099611998
1.22210884094238	-1.28143239021301	-0.447521895170212	-0.0963060557842255	0.0593428537249565	-0.0136161698028445
1.21598327159882	-1.28112721443176	-0.453554660081863	-0.0962070226669312	0.0593316406011581	-0.013644203543663
1.21987676620483	-1.27682876586914	-0.447121024131775	-0.0963161513209343	0.059176504611969	-0.0137506322935224
1.21708703041077	-1.27273273468018	-0.44044703245163	-0.0966518819332123	0.0589762143790722	-0.0138924280181527
1.20992588996887	-1.27643764019012	-0.443753361701965	-0.0967562720179558	0.0587870553135872	-0.0139742726460099
1.20264947414398	-1.27131247520447	-0.447320550680161	-0.0967126786708832	0.0587153658270836	-0.0140573112294078
1.20731067657471	-1.26810371875763	-0.428823351860046	-0.0970640629529953	0.0583613179624081	-0.0140724973753095
1.20604038238525	-1.26590478420258	-0.427414178848267	-0.0972633510828018	0.0580235309898853	-0.014214776456356
1.19683420658112	-1.26717579364777	-0.428476363420486	-0.0974283143877983	0.0577046424150467	-0.0142225697636604
1.19464373588562	-1.25977337360382	-0.425951063632965	-0.0975466594099998	0.0574545860290527	-0.0142210703343153
1.19779777526855	-1.25378429889679	-0.412444889545441	-0.0979017093777657	0.0568712651729584	-0.0142387906089425
1.1843649148941	-1.2606326341629	-0.413026332855225	-0.0980291366577148	0.0566296204924583	-0.0143172526732087
1.18206417560577	-1.25427401065826	-0.41147455573082	-0.0982424765825272	0.0561291538178921	-0.0142836468294263
1.18750810623169	-1.24917876720428	-0.395993947982788	-0.0984734445810318	0.0557764433324337	-0.0141974780708551
1.19493961334229	-1.2550036907196	-0.40088215470314	-0.09869784116745	0.0551154874265194	-0.0140593536198139
1.19484448432922	-1.26452028751373	-0.393492728471756	-0.0987459719181061	0.0547777228057384	-0.013403239659965
1.20426201820374	-1.24383103847504	-0.38600492477417	-0.0985971465706825	0.0541355051100254	-0.0126432031393051
1.1863055229187	-1.23163568973541	-0.3783058822155	-0.0983244404196739	0.0537043400108814	-0.0122519666329026
1.16682231426239	-1.22851693630219	-0.380305409431458	-0.0983883216977119	0.0533132627606392	-0.0124678406864405
1.16272521018982	-1.22368431091309	-0.367669373750687	-0.098952405154705	0.0529675111174583	-0.0129423597827554
1.15069460868835	-1.22276544570923	-0.364266127347946	-0.0994665771722794	0.0526109673082829	-0.0133784888312221
1.14243233203888	-1.21747696399689	-0.369196712970734	-0.0996766090393066	0.0523455291986465	-0.0135096302255988
1.14065432548523	-1.20906746387482	-0.35201558470726	-0.0999863892793655	0.0517349764704704	-0.0136535223573446
1.12932598590851	-1.21490597724915	-0.354298233985901	-0.100167393684387	0.0513951107859612	-0.0138777606189251
1.13207948207855	-1.21051168441772	-0.348297268152237	-0.10027789324522	0.05092628672719	-0.0137857347726822
1.13476610183716	-1.20662844181061	-0.338102042675018	-0.100659504532814	0.0505181811749935	-0.0136220986023545
1.13164985179901	-1.20600688457489	-0.333635985851288	-0.100845158100128	0.0500923022627831	-0.0133926020935178
1.13490509986877	-1.20332467556	-0.332461684942245	-0.101069390773773	0.0498137064278126	-0.0131770623847842
1.13478934764862	-1.20130503177643	-0.321847438812256	-0.101415149867535	0.0494909882545471	-0.0130658242851496
1.12602353096008	-1.20082485675812	-0.324097663164139	-0.1014758720994	0.0491376183927059	-0.0130631662905216
1.12412488460541	-1.20113599300385	-0.313771694898605	-0.101655691862106	0.0489270724356174	-0.0131362555548549
1.13025939464569	-1.19658362865448	-0.308694094419479	-0.101838953793049	0.0485046096146107	-0.01328553725034
1.11847007274628	-1.20549464225769	-0.310163378715515	-0.102043673396111	0.0484772846102715	-0.0133127942681313
1.12359821796417	-1.19455063343048	-0.313831329345703	-0.102040030062199	0.0483589135110378	-0.0132776480168104
1.1239275932312	-1.19972336292267	-0.302529066801071	-0.102288328111172	0.0480775535106659	-0.0131637426093221
1.11105108261108	-1.19576406478882	-0.313844442367554	-0.102153889834881	0.0482401885092258	-0.0129930404946208
1.11943483352661	-1.19371831417084	-0.304964333772659	-0.102251552045345	0.0481223799288273	-0.0128351040184498
1.11438190937042	-1.19614362716675	-0.300315767526627	-0.102328822016716	0.048148587346077	-0.0126859424635768
1.1105922460556	-1.19596946239471	-0.309006422758102	-0.102249652147293	0.0482028163969517	-0.0126160308718681
1.11917984485626	-1.19232141971588	-0.301830381155014	-0.102241739630699	0.0482461489737034	-0.0123781263828278
1.12280297279358	-1.1945925951004	-0.30843797326088	-0.102304071187973	0.0483200512826443	-0.0122339678928256
1.12087941169739	-1.19637012481689	-0.315579950809479	-0.102083474397659	0.0484210401773453	-0.0120359249413013
1.13185262680054	-1.19571828842163	-0.312336593866348	-0.102033615112305	0.0486153066158295	-0.0118730878457427
1.12528133392334	-1.19633948802948	-0.307323783636093	-0.101954236626625	0.0487236343324184	-0.0116716353222728
1.13247263431549	-1.19549489021301	-0.320497334003448	-0.10182248800993	0.0490293875336647	-0.0114612234756351
1.14234268665314	-1.19914102554321	-0.307857871055603	-0.101809427142143	0.0490871407091618	-0.0112197166308761
1.14223873615265	-1.20200979709625	-0.322421252727509	-0.101607166230679	0.0493828095495701	-0.0111772362142801
1.14496541023254	-1.20384335517883	-0.326093971729279	-0.10138713568449	0.0496789254248142	-0.0109223267063498
1.15948486328125	-1.20123422145844	-0.323945432901382	-0.101254969835281	0.0498115569353104	-0.0108195226639509
1.15846121311188	-1.21100389957428	-0.335426867008209	-0.101015590131283	0.0500892288982868	-0.0106163155287504
1.16688215732574	-1.20867884159088	-0.333682298660278	-0.100865393877029	0.0505084618926048	-0.0104225277900696
1.18095326423645	-1.21086156368256	-0.330178081989288	-0.100745365023613	0.0505663231015205	-0.0101586123928428
1.17612671852112	-1.21734309196472	-0.343477994203568	-0.100368909537792	0.051041454076767	-0.00997102819383144
1.19537723064423	-1.21292090415955	-0.341951012611389	-0.100225262343884	0.0513060316443443	-0.00961379706859589
1.1942697763443	-1.2189804315567	-0.352264016866684	-0.100020594894886	0.0515425615012646	-0.00946902669966221
1.20031833648682	-1.22368717193604	-0.359359115362167	-0.0996599048376083	0.0519980601966381	-0.00914345867931843
1.21249794960022	-1.22232925891876	-0.352786540985107	-0.0994106978178024	0.0521468035876751	-0.00888981111347675
1.21802020072937	-1.2272447347641	-0.362472206354141	-0.0992675796151161	0.0524883083999157	-0.00872533116489649
1.21732997894287	-1.23081064224243	-0.366030544042587	-0.0988204106688499	0.0527686104178429	-0.0084540406242013
1.23546040058136	-1.22915184497833	-0.367927014827728	-0.0987185537815094	0.0529542788863182	-0.00816343910992146
1.23446488380432	-1.23195517063141	-0.375854164361954	-0.0984189510345459	0.0531780272722244	-0.00787922460585833
1.23912012577057	-1.23481011390686	-0.383329629898071	-0.0980503112077713	0.0535127148032188	-0.00765355583280325
1.25252211093903	-1.23503565788269	-0.372833013534546	-0.0979708284139633	0.0536066554486752	-0.0072867157869041
1.25004494190216	-1.23787701129913	-0.388123035430908	-0.0976556465029716	0.053804486989975	-0.00707550998777151
1.25557029247284	-1.24041879177094	-0.388449221849442	-0.0973992273211479	0.0539871193468571	-0.00665024528279901
1.26498377323151	-1.23686754703522	-0.388752222061157	-0.0971971154212952	0.0540344826877117	-0.00643530488014221
1.26686096191406	-1.24040555953979	-0.394801616668701	-0.0968617647886276	0.0540898591279984	-0.00611912133172154
1.27303087711334	-1.24117040634155	-0.39877712726593	-0.0966973304748535	0.0542037189006805	-0.00589483138173819
1.27843534946442	-1.23999655246735	-0.391324281692505	-0.0965377241373062	0.0540664531290531	-0.00554499262943864
1.27751863002777	-1.24390280246735	-0.398624181747437	-0.096288800239563	0.0541076585650444	-0.0052963993512094
1.28916871547699	-1.23961579799652	-0.393801271915436	-0.0960038602352142	0.0541413128376007	-0.00499516725540161
1.29366934299469	-1.24070203304291	-0.394388318061829	-0.096017062664032	0.0538683235645294	-0.00471483683213592
1.2890385389328	-1.24512124061584	-0.402250200510025	-0.0957818925380707	0.0539728850126266	-0.00446855556219816
1.29849529266357	-1.24085998535156	-0.399867951869965	-0.0955185517668724	0.0537020526826382	-0.00423069484531879
1.30255138874054	-1.24581527709961	-0.392051130533218	-0.095570020377636	0.0536238811910152	-0.00401955330744386
1.29745173454285	-1.24344789981842	-0.399937748908997	-0.0952410325407982	0.0535064786672592	-0.0037748352624476
1.30751824378967	-1.24545729160309	-0.388262540102005	-0.0952113345265388	0.0533259510993958	-0.00354860769584775
1.30863702297211	-1.24329817295074	-0.382987797260284	-0.0952121019363403	0.0530565679073334	-0.00335634127259254
1.30475652217865	-1.24877023696899	-0.392667144536972	-0.0949574187397957	0.0529641211032867	-0.00315777375362813
1.31443607807159	-1.24330186843872	-0.384684294462204	-0.094882532954216	0.0527260862290859	-0.00283577153459191
1.31277942657471	-1.24644505977631	-0.389801412820816	-0.0947710648179054	0.0524258986115456	-0.00276418263092637
1.31186151504517	-1.24705100059509	-0.39022108912468	-0.0945910662412643	0.0523010492324829	-0.00246245600283146
1.31572139263153	-1.24316370487213	-0.377261936664581	-0.0945654436945915	0.0520682074129581	-0.00221662200056016
1.31726682186127	-1.24435329437256	-0.382061541080475	-0.0945472493767738	0.0516876950860024	-0.00205210619606078
1.31275153160095	-1.24792325496674	-0.378372400999069	-0.0943888425827026	0.0516207106411457	-0.00182081805542111
1.32225561141968	-1.2410409450531	-0.373093992471695	-0.0942968279123306	0.0513039901852608	-0.00156662613153458
1.31561040878296	-1.24409186840057	-0.373432219028473	-0.0942742377519608	0.0511092655360699	-0.00139676209073514
1.31604611873627	-1.24823474884033	-0.380584746599197	-0.0941152423620224	0.0510201156139374	-0.00123262742999941
1.32391321659088	-1.2427237033844	-0.365390568971634	-0.0940577536821365	0.0507252961397171	-0.000982475001364946
1.31951248645782	-1.24573087692261	-0.368744492530823	-0.0940732955932617	0.0506088249385357	-0.000840850232634693
1.3189457654953	-1.24261295795441	-0.376130372285843	-0.0937964990735054	0.0504717342555523	-0.000511785445269197
1.32154524326324	-1.24293637275696	-0.365460574626923	-0.0938187167048454	0.0503260716795921	-0.000332118041114882
1.31825745105743	-1.23776042461395	-0.372915714979172	-0.0936557054519653	0.0502314232289791	-0.000144254430779256
1.31658136844635	-1.24394083023071	-0.372830301523209	-0.0935555621981621	0.0501562915742397	6.8481094785966E-05
1.32133626937866	-1.23884773254395	-0.358671903610229	-0.0934949517250061	0.0501046106219292	0.000271655997494236
1.31678915023804	-1.23961138725281	-0.371374845504761	-0.0933728888630867	0.0499843098223209	0.000420031981775537
1.31842422485352	-1.23948574066162	-0.364532798528671	-0.093228705227375	0.0500815771520138	0.000689941283781081
1.32454907894135	-1.23507940769196	-0.359120577573776	-0.0931655168533325	0.0498359873890877	0.000780745293013752
1.31610929965973	-1.23873865604401	-0.364889591932297	-0.0930043533444405	0.0499170236289501	0.000909170426893979
1.31998586654663	-1.2353926897049	-0.370493948459625	-0.0927977859973907	0.0499627180397511	0.001100710243918
1.32811784744263	-1.23257052898407	-0.365600645542145	-0.0927847623825073	0.049879752099514	0.00123050075490028
1.31860828399658	-1.2370742559433	-0.376005381345749	-0.0926797986030579	0.0499979630112648	0.00135018129367381
1.32311367988586	-1.23473238945007	-0.369137585163116	-0.0924515724182129	0.0500624440610409	0.00159656803589314
1.32523047924042	-1.23445129394531	-0.359964609146118	-0.0925324261188507	0.0500281602144241	0.00172324094455689
1.32023668289185	-1.23775207996368	-0.373898863792419	-0.0921860337257385	0.050239022821188	0.0018053287640214
1.329430103302	-1.23248076438904	-0.372151881456375	-0.0921113789081573	0.0502759739756584	0.00205570855177939
1.32696962356567	-1.23460590839386	-0.369875341653824	-0.0921352505683899	0.0504437871277332	0.0020688425283879
1.32440531253815	-1.23555552959442	-0.38273099064827	-0.0918217077851295	0.050547081977129	0.00221125432290137
1.32798302173615	-1.23473167419434	-0.383586794137955	-0.0917558521032333	0.0507435277104378	0.00227786903269589
1.33043360710144	-1.23113632202148	-0.374233990907669	-0.0916948094964027	0.0507949888706207	0.00234205555170774
1.32174515724182	-1.23766136169434	-0.387313157320023	-0.0915536060929298	0.050989493727684	0.00237101409584284
1.33123588562012	-1.22969245910645	-0.380228251218796	-0.0914058387279511	0.0512330047786236	0.00250132055953145
1.33197522163391	-1.2288875579834	-0.385244369506836	-0.0913163721561432	0.0512441471219063	0.00250545563176274
1.32314538955688	-1.23492693901062	-0.393724113702774	-0.0912162587046623	0.0516080819070339	0.00257223192602396
1.33526647090912	-1.22854328155518	-0.391957551240921	-0.0910741165280342	0.0516105182468891	0.00259575597010553
1.32970535755157	-1.2358580827713	-0.38891276717186	-0.0911312475800514	0.0517855435609818	0.00257663032971323
1.32504630088806	-1.23293578624725	-0.396072953939438	-0.0909160673618317	0.0519798398017883	0.00260590203106403
1.33322846889496	-1.2335684299469	-0.387390822172165	-0.0909000858664513	0.0521131195127964	0.00260767876170576
1.32870090007782	-1.23321151733398	-0.388868570327759	-0.0908724665641785	0.0522040873765945	0.00258259405381978
1.32746517658234	-1.23411381244659	-0.410545527935028	-0.0907353535294533	0.0524811111390591	0.00255635473877192
1.33479905128479	-1.23068726062775	-0.397194862365723	-0.0907143726944923	0.052532821893692	0.00259156269021332
1.32651782035828	-1.23365116119385	-0.401671946048737	-0.0906979516148567	0.0526611171662807	0.00246248999610543
1.32895958423615	-1.2328873872757	-0.407734572887421	-0.0905676633119583	0.0528257377445698	0.00250878883525729
1.33488261699677	-1.23104202747345	-0.406841158866882	-0.0908050239086151	0.0528772957623005	0.0024586517829448
1.32503616809845	-1.2358158826828	-0.410269528627396	-0.0906215906143188	0.0531289577484131	0.00236799195408821
1.33475470542908	-1.23133301734924	-0.412910789251328	-0.0905773043632507	0.053120844066143	0.00234119477681816
1.33180117607117	-1.23177587985992	-0.406622380018234	-0.0907539501786232	0.0532428883016109	0.00223071244545281
1.32825088500977	-1.23287320137024	-0.409911304712296	-0.0906243994832039	0.0532592795789242	0.00219733756966889
1.32882118225098	-1.23460924625397	-0.407495081424713	-0.0906758457422256	0.0534948892891407	0.00216065370477736
1.3381335735321	-1.22558200359344	-0.405304133892059	-0.0908224731683731	0.0532921962440014	0.0020188360940665
1.32860660552979	-1.23619878292084	-0.408265084028244	-0.0909110903739929	0.0535244904458523	0.00203863810747862
1.33025908470154	-1.22716593742371	-0.418987303972244	-0.090847834944725	0.0536064356565475	0.00202431459911168
1.33477389812469	-1.23007428646088	-0.404562711715698	-0.0910673812031746	0.0535600893199444	0.00196130038239062
1.33027195930481	-1.22949171066284	-0.409535080194473	-0.0910236537456512	0.0536691211163998	0.00189389917068183
1.33042097091675	-1.22930908203125	-0.414205312728882	-0.0911271497607231	0.0537364557385445	0.00184540904592723
1.33538937568665	-1.22334456443787	-0.401977211236954	-0.0912439078092575	0.0537165701389313	0.0017629322828725
1.32722127437592	-1.22902309894562	-0.409174352884293	-0.0912536606192589	0.0537441037595272	0.0016445794608444
1.32369196414948	-1.22758519649506	-0.415073782205582	-0.0913366824388504	0.0538743287324905	0.00162233342416584
1.33271753787994	-1.2235347032547	-0.407815426588058	-0.0915410220623016	0.0536881498992443	0.00148215296212584
1.32473134994507	-1.22494995594025	-0.413664400577545	-0.0916565209627151	0.0538433454930782	0.00138643686659634
1.31919574737549	-1.22185361385345	-0.409539669752121	-0.0916259288787842	0.0538652315735817	0.00126231089234352
1.32747435569763	-1.21863102912903	-0.405157476663589	-0.0918381810188293	0.0538219101727009	0.00117220776155591
1.31835651397705	-1.22042763233185	-0.405164390802383	-0.0920149311423302	0.0538077354431152	0.00109281006734818
1.3162853717804	-1.22199177742004	-0.412547022104263	-0.0919930338859558	0.0538518987596035	0.000969289161730558
1.32079064846039	-1.21631598472595	-0.397217839956284	-0.0921779051423073	0.053809005767107	0.000919092621188611
1.31614446640015	-1.21581554412842	-0.402131855487823	-0.0923838242888451	0.0537252947688103	0.000750020786654204
1.30751860141754	-1.2186119556427	-0.406326800584793	-0.0925294980406761	0.0537680201232433	0.00074715621303767
1.31407105922699	-1.21047151088715	-0.394977867603302	-0.0927075371146202	0.0536504276096821	0.000666610256303102
1.31344497203827	-1.21282684803009	-0.387204438447952	-0.092985026538372	0.0534547977149487	0.000522173941135406
1.30543744564056	-1.21722340583801	-0.398923188447952	-0.0930069535970688	0.0535754971206188	0.000377725722501054
1.31779885292053	-1.21357214450836	-0.393499374389648	-0.0932425037026405	0.0534609891474247	0.000308547518216074
1.30498433113098	-1.21355402469635	-0.399087339639664	-0.0934255793690681	0.0533915348351002	0.000203656134544872
1.30189764499664	-1.20406222343445	-0.402272969484329	-0.0934703648090363	0.0533854849636555	0.000121157914691139
1.29847574234009	-1.20404553413391	-0.384351193904877	-0.0937879011034966	0.0532693676650524	0.000184799282578751
1.29720020294189	-1.19942057132721	-0.38460174202919	-0.0940177217125893	0.0531071685254574	7.17859074939042E-05
1.28877687454224	-1.20462322235107	-0.388190239667892	-0.0941256806254387	0.0532250329852104	2.3463955585612E-05
1.29667723178864	-1.19485557079315	-0.384831100702286	-0.0942742377519608	0.0531393326818943	-6.19309503235854E-05
1.29096782207489	-1.19729924201965	-0.383289337158203	-0.0945215821266174	0.0529480203986168	-9.68682434177026E-05
1.27987611293793	-1.19617831707001	-0.38920322060585	-0.0944661721587181	0.0531438440084457	-0.000131919528939761
1.28551352024078	-1.18724048137665	-0.372065603733063	-0.0948144868016243	0.052852887660265	-0.000122454177471809
1.27466130256653	-1.18967473506927	-0.382435530424118	-0.094954639673233	0.0528414659202099	-0.000281093642115593
1.27146303653717	-1.18720459938049	-0.382699817419052	-0.0949411913752556	0.0529979094862938	-0.000335128366714343
1.27529656887054	-1.1822384595871	-0.370701253414154	-0.0952266082167625	0.0528814978897572	-0.000388297601602972
1.26531004905701	-1.1808158159256	-0.376761019229889	-0.0953827798366547	0.052932932972908	-0.000478214584290981
1.2595442533493	-1.17792010307312	-0.376169800758362	-0.0952547118067741	0.0529736168682575	-0.000457783637102693
1.26594388484955	-1.17255854606628	-0.370950549840927	-0.0955481603741646	0.0529190339148045	-0.000439645315054804
1.25360727310181	-1.17534685134888	-0.372736901044846	-0.0955915376543999	0.05289002135396	-0.000529449433088303
1.25407660007477	-1.17050385475159	-0.376177906990051	-0.095657117664814	0.0529453344643116	-0.00052376335952431
1.25632524490356	-1.16725397109985	-0.366447687149048	-0.0958567932248116	0.0529222264885902	-0.000504200230352581
1.25126302242279	-1.16722941398621	-0.375789850950241	-0.0959393158555031	0.0528555661439896	-0.000549453019630164
1.2443540096283	-1.16537964344025	-0.374445617198944	-0.0959358885884285	0.0530732572078705	-0.000409747124649584
1.25268065929413	-1.15575349330902	-0.364894211292267	-0.0959936007857323	0.0529763959348202	-0.000440572737716138
1.2420619726181	-1.16379904747009	-0.37256047129631	-0.0961581021547318	0.0530745759606361	-0.000427302031312138
1.23964619636536	-1.15499818325043	-0.369907855987549	-0.096066802740097	0.0531777366995811	-0.000385691673727706
1.24231386184692	-1.15244793891907	-0.356942623853683	-0.0962821841239929	0.053090050816536	-0.000352828152244911
1.23227500915527	-1.15824747085571	-0.37671172618866	-0.0962040796875954	0.0532961338758469	-0.000419290823629126
1.23890519142151	-1.14770901203156	-0.371174156665802	-0.0961902588605881	0.0534309223294258	-0.000398945645429194
1.23119282722473	-1.15272498130798	-0.374443680047989	-0.0963212102651596	0.0533910617232323	-0.000516117608640343
1.22664844989777	-1.14879667758942	-0.375096946954727	-0.0961617454886436	0.0536284670233727	-0.000444701057858765
1.23214328289032	-1.14429199695587	-0.373211145401001	-0.0962497889995575	0.0535521619021893	-0.000572223158087581
1.22347283363342	-1.14916443824768	-0.375851303339005	-0.0962072461843491	0.0537700019776821	-0.000627494824584574
1.22005939483643	-1.14272928237915	-0.38576528429985	-0.0960501134395599	0.0539205446839333	-0.000716257723979652
1.22493457794189	-1.14289319515228	-0.375783294439316	-0.0961610302329063	0.0539544858038425	-0.000804644369054586
1.21094965934753	-1.14484012126923	-0.384012579917908	-0.0960359573364258	0.0541926510632038	-0.000844701717142016
1.2119288444519	-1.1406158208847	-0.380215764045715	-0.0959789380431175	0.0543575175106525	-0.00097281055059284
1.21503067016602	-1.13748776912689	-0.372674465179443	-0.0960678085684776	0.0543505623936653	-0.00108318275306374
1.20265531539917	-1.14264404773712	-0.389658421278	-0.095928318798542	0.0545746348798275	-0.00129321578424424
1.20536839962006	-1.13636887073517	-0.390401363372803	-0.0957101956009865	0.0546913109719753	-0.0012936081038788
1.20351362228394	-1.13831853866577	-0.379283964633942	-0.095837689936161	0.054771650582552	-0.00144766038283706
1.19931089878082	-1.13530433177948	-0.38554659485817	-0.0957127884030342	0.0548368506133556	-0.00142222305294126
1.19680213928223	-1.13674736022949	-0.386886537075043	-0.0955845564603806	0.0551027990877628	-0.00146652187686414
1.2035995721817	-1.13289368152618	-0.389182388782501	-0.0957096219062805	0.0550020560622215	-0.00153194286394864
1.19234848022461	-1.13824093341827	-0.395970314741135	-0.0956162810325623	0.0551368854939938	-0.00164118013344705
1.19863486289978	-1.13114094734192	-0.386695951223373	-0.0954910293221474	0.0553369037806988	-0.0016965406248346
1.19978213310242	-1.1294492483139	-0.391440987586975	-0.0956191495060921	0.0552371852099895	-0.00176348257809877
1.193359375	-1.13675999641418	-0.398474812507629	-0.0954444855451584	0.0554455108940601	-0.00182728143408895
1.19654631614685	-1.13020992279053	-0.394604712724686	-0.0953654050827026	0.0554317720234394	-0.00197043060325086
1.19488453865051	-1.13357031345367	-0.387935876846313	-0.0954977571964264	0.0555479414761066	-0.00211360584944487
1.18662130832672	-1.13136923313141	-0.399782955646515	-0.0952969416975975	0.055572297424078	-0.00227404432371259
1.18905127048492	-1.13259613513947	-0.394645243883133	-0.0952764898538589	0.0557078570127487	-0.0024382364936173
1.19188249111176	-1.13137602806091	-0.390153914690018	-0.0953693613409996	0.0556248649954796	-0.0026137069799006
1.18311357498169	-1.1359189748764	-0.400607317686081	-0.0952431708574295	0.0557669214904308	-0.00285614794120193
1.18911981582642	-1.1336784362793	-0.395202547311783	-0.0952408164739609	0.0558500811457634	-0.00289397500455379
1.18809831142426	-1.1328045129776	-0.396431565284729	-0.0953069999814034	0.0557356737554073	-0.00321924546733499
1.18218898773193	-1.13793003559113	-0.401588022708893	-0.0952239781618118	0.0558487251400948	-0.00333390780724585
1.18571817874908	-1.13424897193909	-0.392056882381439	-0.0953137129545212	0.0558288805186749	-0.00354821351356804
1.18581771850586	-1.13757276535034	-0.398191928863525	-0.0953514352440834	0.0558399967849255	-0.00373728573322296
1.17902398109436	-1.13585603237152	-0.397345125675201	-0.0953167751431465	0.0559404939413071	-0.00395676447078586
1.18885850906372	-1.13408184051514	-0.394056707620621	-0.0953332409262657	0.0558386519551277	-0.00409839209169149
1.18093490600586	-1.13977265357971	-0.394580900669098	-0.0953469052910805	0.0558188371360302	-0.00434958515688777
1.18020474910736	-1.14346563816071	-0.391960054636002	-0.0953388959169388	0.0559824742376804	-0.00455553224310279
1.18856632709503	-1.13927257061005	-0.391177505254745	-0.095444917678833	0.0557292699813843	-0.00483908224850893
1.17664098739624	-1.14745724201202	-0.389385432004929	-0.0954776480793953	0.0558860562741756	-0.00506798969581723
1.18561220169067	-1.14220917224884	-0.394449442625046	-0.0953905209898949	0.0558866411447525	-0.00528980465605855
1.18694591522217	-1.14579463005066	-0.388627856969833	-0.0955701023340225	0.0557393655180931	-0.00556260533630848
1.17817211151123	-1.15174448490143	-0.401439845561981	-0.0954545512795448	0.0558517053723335	-0.00583098875358701
1.1855788230896	-1.15203845500946	-0.388914614915848	-0.0955707281827927	0.0557868331670761	-0.00607176497578621
1.18755555152893	-1.15462589263916	-0.385613769292831	-0.0956022590398788	0.0556858330965042	-0.00636118743568659
1.18428337574005	-1.15761506557465	-0.395655184984207	-0.0955680161714554	0.0557337440550327	-0.00675278017297387
1.18817925453186	-1.16134142875671	-0.388948261737823	-0.0955639407038689	0.0557695552706718	-0.00687576923519373
1.19166541099548	-1.16322922706604	-0.387893795967102	-0.0956110209226608	0.0556627810001373	-0.00723380409181118
1.18741083145142	-1.16834998130798	-0.399648547172546	-0.0954742133617401	0.0557637512683868	-0.00743504287675023
1.19863402843475	-1.17020070552826	-0.396040946245193	-0.0955464318394661	0.0557444058358669	-0.00774908158928156
1.19492387771606	-1.17414879798889	-0.391712814569473	-0.0955500900745392	0.0558030344545841	-0.00798673275858164
1.19710612297058	-1.18115746974945	-0.399083316326141	-0.0954454317688942	0.0559082888066769	-0.00825279299169779
1.20680379867554	-1.18217694759369	-0.385581582784653	-0.0954818204045296	0.055904395878315	-0.00850739330053329
1.20733940601349	-1.18797934055328	-0.393857777118683	-0.0953692421317101	0.0559177398681641	-0.00879478454589844
1.20529806613922	-1.1954482793808	-0.399819821119308	-0.095253512263298	0.0561310015618801	-0.00902192946523428
1.2200585603714	-1.19225108623505	-0.397715955972672	-0.0951188653707504	0.0560513734817505	-0.00924993958324194
1.21833074092865	-1.20191586017609	-0.397296190261841	-0.0951287597417831	0.0562163777649403	-0.00961435865610838
1.21861135959625	-1.20643293857574	-0.405877202749252	-0.0947872623801231	0.0564022660255432	-0.00982781313359737
1.23361551761627	-1.21015727519989	-0.398533821105957	-0.0948831588029861	0.0563768669962883	-0.0100628407672048
1.22846019268036	-1.21716582775116	-0.405446082353592	-0.0946874022483826	0.0565721057355404	-0.0103355152532458
1.22900438308716	-1.2233099937439	-0.413089096546173	-0.0944311544299126	0.056749701499939	-0.0105591965839267
1.2385128736496	-1.22593832015991	-0.40082186460495	-0.0943154469132423	0.0569374933838844	-0.0107230469584465
1.24158084392548	-1.22905158996582	-0.405684232711792	-0.0942226573824883	0.0569498911499977	-0.0109648033976555
1.23525297641754	-1.2391756772995	-0.421411335468292	-0.0939158946275711	0.0573599711060524	-0.0111131630837917
1.24831652641296	-1.23700404167175	-0.417413085699081	-0.0936271846294403	0.0572761595249176	-0.0112943621352315
1.25134682655334	-1.24441826343536	-0.412018954753876	-0.0935650020837784	0.0574498474597931	-0.0114813381806016
1.25268876552582	-1.24989759922028	-0.421384125947952	-0.0932613760232925	0.0574939697980881	-0.0116455787792802
1.26320064067841	-1.25939917564392	-0.421907812356949	-0.0930285304784775	0.0577828660607338	-0.0117920329794288
1.27363955974579	-1.25817465782166	-0.412442654371262	-0.0929570868611336	0.0577312111854553	-0.011901743710041
1.27090990543365	-1.26923942565918	-0.428790181875229	-0.0926349759101868	0.0579533912241459	-0.0121402554214001
1.28300297260284	-1.27117764949799	-0.429825901985168	-0.0924674645066261	0.0581541694700718	-0.0122621012851596
1.28902399539948	-1.27210068702698	-0.425707936286926	-0.0923096612095833	0.0581430830061436	-0.0125698009505868
1.28179347515106	-1.27997159957886	-0.436126232147217	-0.0920995995402336	0.0584415420889854	-0.0127767706289887
1.28499007225037	-1.28123462200165	-0.435058534145355	-0.0917690396308899	0.0585278831422329	-0.0130600705742836
1.29374551773071	-1.28590035438538	-0.434833973646164	-0.0917245224118233	0.0585706196725369	-0.0133378533646464
1.28079068660736	-1.2926709651947	-0.439810335636139	-0.0914507657289505	0.0587559305131435	-0.0136299384757876
1.29501974582672	-1.29380941390991	-0.448599129915237	-0.091282345354557	0.0587665848433971	-0.0138999680057168
1.29322361946106	-1.2962818145752	-0.438755035400391	-0.0911849737167358	0.0588150545954704	-0.0142327602952719
1.29157471656799	-1.30538666248322	-0.452802270650864	-0.0909367501735687	0.058837715536356	-0.0144969709217548
1.2948032617569	-1.30555164813995	-0.44550034403801	-0.0907975137233734	0.0588693581521511	-0.0146912662312388
1.3020875453949	-1.30411887168884	-0.441832035779953	-0.090675376355648	0.0587655529379845	-0.0149788865819573
1.29603481292725	-1.31520318984985	-0.44420126080513	-0.0906216949224472	0.0587859414517879	-0.0151811577379704
1.29275381565094	-1.31295609474182	-0.44933158159256	-0.0903342962265015	0.0587777346372604	-0.0153248412534595
1.30233693122864	-1.3156270980835	-0.440707921981812	-0.0904559269547462	0.0585289858281612	-0.0154212899506092
1.29707026481628	-1.32023596763611	-0.445453435182571	-0.0903145372867584	0.0584264136850834	-0.0156338475644588
1.29556727409363	-1.32131278514862	-0.445327609777451	-0.0901797413825989	0.0583172552287579	-0.0157980378717184
1.30024921894073	-1.31932508945465	-0.434670567512512	-0.0901160463690758	0.0582142733037472	-0.0158632025122643
1.29727470874786	-1.31972897052765	-0.438539206981659	-0.0901523903012276	0.0579018853604794	-0.0160655062645674
1.28805088996887	-1.32353603839874	-0.438706278800964	-0.0900595784187317	0.0579128079116344	-0.0161209851503372
1.29315304756165	-1.31923115253448	-0.439782679080963	-0.0899391621351242	0.0575971752405167	-0.0162226967513561
1.29114484786987	-1.31849443912506	-0.427896201610565	-0.0900742709636688	0.057403888553381	-0.0163750145584345
1.27822732925415	-1.31850147247314	-0.427698165178299	-0.0899937972426414	0.0571684911847115	-0.0164398495107889
1.27446603775024	-1.32348871231079	-0.43482968211174	-0.0899066925048828	0.0571285113692284	-0.0165427289903164
1.27748715877533	-1.31372177600861	-0.415264576673508	-0.0900624468922615	0.0567381083965302	-0.016516363248229
1.26467430591583	-1.31742858886719	-0.428470194339752	-0.0900052934885025	0.0565288625657558	-0.0165930576622486
1.26005566120148	-1.31307744979858	-0.430992662906647	-0.089899092912674	0.0563715137541294	-0.0166226327419281
1.26192593574524	-1.31006836891174	-0.417326211929321	-0.0899599492549896	0.0560045801103115	-0.0165688842535019
1.25048756599426	-1.30918538570404	-0.413525283336639	-0.090018704533577	0.0558297261595726	-0.0165675114840269
1.2447247505188	-1.30573666095734	-0.414234310388565	-0.0898120477795601	0.0556297451257706	-0.0164639558643103
1.24676764011383	-1.30303621292114	-0.410113126039505	-0.0900973975658417	0.0553613491356373	-0.0163461770862341
1.23639988899231	-1.30235254764557	-0.407919436693192	-0.0900652185082436	0.0550563409924507	-0.0163406431674957
1.23364543914795	-1.30073428153992	-0.410640895366669	-0.0900596007704735	0.0549097694456577	-0.0162753760814667
1.23140609264374	-1.29700720310211	-0.394827276468277	-0.0902762562036514	0.0545657388865948	-0.0161903314292431
1.22361767292023	-1.29298746585846	-0.407361179590225	-0.0903122276067734	0.0543120466172695	-0.0161364935338497
1.21638548374176	-1.29101073741913	-0.395221620798111	-0.0903784781694412	0.0542141199111938	-0.0159227102994919
1.22175586223602	-1.28219413757324	-0.390799403190613	-0.0904725417494774	0.0538281574845314	-0.0158043317496777
1.21024572849274	-1.28850412368774	-0.392690122127533	-0.0906601846218109	0.0536258183419704	-0.0155794508755207
1.20683920383453	-1.27877140045166	-0.394931763410568	-0.0906182006001472	0.0535046681761742	-0.0153440628200769
1.21508932113647	-1.27893018722534	-0.377797156572342	-0.0909660458564758	0.0531049072742462	-0.0150804175063968
1.20315313339233	-1.27588081359863	-0.383814483880997	-0.0909381732344627	0.0530053079128265	-0.0148153686895967
1.20794177055359	-1.27226102352142	-0.388642549514771	-0.0910542458295822	0.0528037622570992	-0.0145176379010081
1.20598900318146	-1.27049553394318	-0.371312528848648	-0.0911597982048988	0.0526464320719242	-0.0142222596332431
1.20318782329559	-1.26753556728363	-0.382374465465546	-0.0912430211901665	0.0524565391242504	-0.0140191968530416
1.19776797294617	-1.26729488372803	-0.377639293670654	-0.0912319272756577	0.0525583401322365	-0.0137197701260448
1.20272827148438	-1.25725328922272	-0.372775942087173	-0.0914022698998451	0.0523787811398506	-0.0134898312389851
1.19660377502441	-1.26440143585205	-0.374307006597519	-0.091528095304966	0.0523510910570621	-0.0132550410926342
1.19393503665924	-1.25712156295776	-0.379693806171417	-0.091449573636055	0.0524598509073257	-0.0130033399909735
1.1984475851059	-1.25078725814819	-0.372353434562683	-0.0916371867060661	0.0523337535560131	-0.012751966714859
1.19274282455444	-1.25369715690613	-0.383781462907791	-0.0915526077151299	0.0525070391595364	-0.0125527391210198
1.19628918170929	-1.24745583534241	-0.371401399374008	-0.0915803536772728	0.0525855235755444	-0.0123081477358937
1.19441270828247	-1.24929344654083	-0.37951448559761	-0.0916046649217606	0.0526876747608185	-0.0122015494853258
1.18882179260254	-1.24820363521576	-0.385319769382477	-0.0915163606405258	0.0529072433710098	-0.011901006102562
1.19661664962769	-1.24249458312988	-0.377593606710434	-0.0915620103478432	0.0530124045908451	-0.0117616876959801
1.19626617431641	-1.24376654624939	-0.388133615255356	-0.0914740636944771	0.053141888231039	-0.0116170579567552
1.19634759426117	-1.24463164806366	-0.389671862125397	-0.0913587883114815	0.0535341203212738	-0.0114685744047165
1.20184695720673	-1.23951435089111	-0.384724289178848	-0.0913973972201347	0.053618885576725	-0.0113524692133069
1.19321250915527	-1.24588346481323	-0.395999401807785	-0.0912649631500244	0.0539168305695057	-0.0112687246873975
1.20642459392548	-1.24094808101654	-0.393083184957504	-0.0911351516842842	0.0541893504559994	-0.011067945510149
1.20855283737183	-1.24003446102142	-0.398742020130157	-0.0910558477044106	0.0543231889605522	-0.0110724288970232
1.20425748825073	-1.2448251247406	-0.400823056697845	-0.0908813700079918	0.0548117980360985	-0.0109214829280972
1.21398615837097	-1.24250936508179	-0.405384749174118	-0.0908825844526291	0.0549089722335339	-0.0108522335067391
1.21238839626312	-1.25027322769165	-0.411388754844666	-0.0907736867666245	0.0552360974252224	-0.0107919806614518
1.21545445919037	-1.24792695045471	-0.415997564792633	-0.0905269533395767	0.0556522943079472	-0.0107083199545741
1.22553908824921	-1.24905681610107	-0.412625342607498	-0.0905417576432228	0.055784709751606	-0.0106840496882796
1.2242796421051	-1.25605690479279	-0.422929763793945	-0.0903255566954613	0.0560883060097694	-0.0107186688110232
1.22898006439209	-1.25655257701874	-0.423782140016556	-0.0901140943169594	0.0564832128584385	-0.0107546616345644
1.24126350879669	-1.25593793392181	-0.420807063579559	-0.0901023373007774	0.0565838515758514	-0.0108038084581494
1.23676824569702	-1.26618051528931	-0.432082295417786	-0.0898450016975403	0.056979738175869	-0.0108260819688439
1.24058842658997	-1.26561594009399	-0.44097962975502	-0.0895945578813553	0.0572002567350864	-0.0107366796582937
1.25114727020264	-1.26611912250519	-0.438742280006409	-0.0895778015255928	0.0575754046440125	-0.0107642412185669
1.25059306621552	-1.27143347263336	-0.435487002134323	-0.0893826931715012	0.057713869959116	-0.0108650391921401
1.25465989112854	-1.2781742811203	-0.448459088802338	-0.0891617760062218	0.0580492727458477	-0.0109190661460161
1.26589465141296	-1.27239227294922	-0.447009742259979	-0.0889729112386703	0.05826086550951	-0.0109953759238124
1.26234042644501	-1.28170537948608	-0.453586220741272	-0.0888768061995506	0.0583535432815552	-0.0110698034986854
1.26576435565948	-1.28851175308228	-0.466486841440201	-0.088610827922821	0.0586916282773018	-0.0112142255529761
1.2767379283905	-1.28690576553345	-0.455187976360321	-0.0885313004255295	0.0587044768035412	-0.0112221417948604
1.27615213394165	-1.29442512989044	-0.461444139480591	-0.0884362906217575	0.0588198192417622	-0.0113266911357641
1.27705359458923	-1.29664063453674	-0.464895814657211	-0.0881539285182953	0.0589162521064281	-0.0113613344728947
1.28306198120117	-1.29769778251648	-0.460989773273468	-0.0880603045225143	0.0590733699500561	-0.0113962879404426
1.28619837760925	-1.29815804958344	-0.457078456878662	-0.0879935845732689	0.0589607134461403	-0.011428109370172
1.28547084331512	-1.30506384372711	-0.466148316860199	-0.0877573415637016	0.0590729415416718	-0.0114538781344891
1.29600942134857	-1.30235826969147	-0.46363627910614	-0.0876244306564331	0.0589646846055985	-0.0114078875631094
1.29348266124725	-1.3080780506134	-0.46575990319252	-0.0876481384038925	0.0588560663163662	-0.0115025397390127
1.29353225231171	-1.31165826320648	-0.468720406293869	-0.0874108672142029	0.0588899664580822	-0.0113678183406591
1.30064690113068	-1.31116199493408	-0.46749809384346	-0.0873397067189217	0.0586290322244167	-0.0114150522276759
1.30200552940369	-1.31262016296387	-0.461012452840805	-0.0873658433556557	0.0585491470992565	-0.0113747743889689
1.29851067066193	-1.31799697875977	-0.461045742034912	-0.0871172696352005	0.0583544671535492	-0.0113158198073506
1.30952060222626	-1.3171968460083	-0.461215257644653	-0.0870187431573868	0.0582068227231503	-0.0112292291596532
1.30900835990906	-1.31448566913605	-0.450702220201492	-0.0869976952672005	0.0578891076147556	-0.011111862026155
1.30510580539703	-1.32194781303406	-0.461457580327988	-0.0869003385305405	0.0577012039721012	-0.0110417986288667
1.3094722032547	-1.31758618354797	-0.45584437251091	-0.0867118164896965	0.0575274452567101	-0.0109085412696004
1.31295251846313	-1.31604850292206	-0.447489738464355	-0.0868289098143578	0.0571416951715946	-0.0106927584856749
1.30601394176483	-1.31967210769653	-0.453636437654495	-0.0867235139012337	0.0569261945784092	-0.0104995388537645
1.30621933937073	-1.31682205200195	-0.451125591993332	-0.0865423157811165	0.0566632486879826	-0.0101697454228997
1.31230902671814	-1.31377577781677	-0.447511076927185	-0.0866189748048782	0.0563442669808865	-0.00991285778582096
1.30580008029938	-1.31525540351868	-0.439967781305313	-0.0865404680371284	0.0559619516134262	-0.00968170259147882
1.31134676933289	-1.31296861171722	-0.447375148534775	-0.0864286795258522	0.0556575804948807	-0.00940203573554754
1.31133890151978	-1.30781555175781	-0.436387985944748	-0.0864478573203087	0.0553280115127563	-0.00906426273286343
1.30323719978333	-1.30922615528107	-0.443311780691147	-0.0863349065184593	0.0550615936517715	-0.00877790991216898
1.30574178695679	-1.3095029592514	-0.429797857999802	-0.0863597020506859	0.0547014102339745	-0.00834984891116619
1.30585300922394	-1.300741314888	-0.425708174705505	-0.086340107023716	0.0541845113039017	-0.00811630021780729
1.29906582832336	-1.30413961410522	-0.428417503833771	-0.0862362906336784	0.0540700927376747	-0.00775348022580147
1.30708432197571	-1.29553592205048	-0.423821985721588	-0.0862162783741951	0.053805485367775	-0.00740932952612638
1.30258774757385	-1.29854917526245	-0.422696679830551	-0.0862030759453774	0.0533097945153713	-0.00703559396788478
1.29777705669403	-1.29704213142395	-0.422959566116333	-0.0860915556550026	0.0531737990677357	-0.00666799861937761
1.3023761510849	-1.29127788543701	-0.408466458320618	-0.0861933976411819	0.0527135133743286	-0.00624258071184158
1.29256641864777	-1.29404246807098	-0.412047505378723	-0.0861077457666397	0.0524008944630623	-0.00590019254013896
1.29360711574554	-1.2864396572113	-0.418598294258118	-0.0860381498932838	0.0522411577403545	-0.00547358579933643
1.30065190792084	-1.28503668308258	-0.405273348093033	-0.0860651880502701	0.0518382303416729	-0.00511815398931503
1.29451131820679	-1.28608667850494	-0.403383195400238	-0.0861557275056839	0.0516522265970707	-0.00475159846246243
1.28989481925964	-1.28109180927277	-0.406576037406921	-0.0858838558197021	0.051421731710434	-0.00432878592982888
1.29846692085266	-1.27557396888733	-0.397176891565323	-0.0860969945788383	0.0511344820261002	-0.00393081782385707
1.28511893749237	-1.27694368362427	-0.399403274059296	-0.0860518962144852	0.0509474873542786	-0.00359709467738867
1.28886115550995	-1.27656209468842	-0.406318068504334	-0.086029902100563	0.0508414916694164	-0.00323308282531798
1.29082918167114	-1.26911962032318	-0.389353901147842	-0.0860377475619316	0.0505705587565899	-0.00285282311961055
1.28621816635132	-1.26957321166992	-0.400466710329056	-0.085940919816494	0.0504330992698669	-0.00264400523155928
1.28279829025269	-1.27176487445831	-0.400609791278839	-0.0859516337513924	0.0503697842359543	-0.00231085252016783
1.29017102718353	-1.26817011833191	-0.389132291078568	-0.0860881581902504	0.0501338914036751	-0.00212948210537434
1.2804000377655	-1.2737762928009	-0.389732897281647	-0.0860386714339256	0.0500321537256241	-0.00189254619181156
1.27942073345184	-1.26672327518463	-0.393861562013626	-0.0859558507800102	0.0501102171838284	-0.00163818162400275
1.28685247898102	-1.26747465133667	-0.384568840265274	-0.0862096324563026	0.0497535392642021	-0.00144457735586911
1.27655386924744	-1.2719886302948	-0.393233835697174	-0.0860735476016998	0.0498586185276508	-0.00128833402413875
1.28748941421509	-1.2643404006958	-0.388997346162796	-0.08610799908638	0.0497413240373135	-0.00110010989010334
1.28129076957703	-1.2669323682785	-0.38881927728653	-0.0862248539924622	0.049707118421793	-0.000967650499660522
1.27742576599121	-1.26910352706909	-0.393026143312454	-0.0861853733658791	0.0497729331254959	-0.00079533236566931
1.28295719623566	-1.26556777954102	-0.381451368331909	-0.0862673968076706	0.0495830662548542	-0.00069623050512746
1.28040206432343	-1.27032279968262	-0.385579019784927	-0.0864166766405106	0.0496082343161106	-0.000604608794674277
1.27561235427856	-1.2690292596817	-0.390877217054367	-0.0863091722130775	0.0496066398918629	-0.000525982584804296
1.28888344764709	-1.26840484142303	-0.37595796585083	-0.0864354074001312	0.0494107380509377	-0.000473449472337961
1.27820312976837	-1.27279055118561	-0.383951395750046	-0.0865212306380272	0.0494330115616322	-0.000437191396486014
1.28276789188385	-1.27555322647095	-0.388244152069092	-0.0865013226866722	0.0493927374482155	-0.0004167657752987
1.29109930992126	-1.27549386024475	-0.373760551214218	-0.0867471620440483	0.0492024645209312	-0.000345325010130182
1.28804433345795	-1.28499352931976	-0.392252326011658	-0.0866968482732773	0.0492024496197701	-0.000380313518689945
1.29993104934692	-1.28167998790741	-0.381297141313553	-0.0865878984332085	0.0490518659353256	-0.000241365225519985
1.30138278007507	-1.28929007053375	-0.381196767091751	-0.086888775229454	0.0489545799791813	-0.000274887192063034
1.30140650272369	-1.2907567024231	-0.387531846761703	-0.0867457911372185	0.0488960221409798	-0.000122487908811308
1.31590890884399	-1.29536521434784	-0.380827605724335	-0.0868654474616051	0.0488602593541145	-4.60620285593905E-05
1.31974756717682	-1.29641842842102	-0.376872360706329	-0.0868924185633659	0.0486997701227665	6.95467169862241E-05
1.32239520549774	-1.30101549625397	-0.386311382055283	-0.0868509188294411	0.0487485155463219	0.000206319411518052
1.33488929271698	-1.29980325698853	-0.374451994895935	-0.0868241190910339	0.0487287640571594	0.000455373199656606
1.34094476699829	-1.30176997184753	-0.38577264547348	-0.0868546813726425	0.0486298874020576	0.00050307548372075
1.33539223670959	-1.31012833118439	-0.387417316436768	-0.0866934061050415	0.0488897599279881	0.000792294682469219
1.35062158107758	-1.30523324012756	-0.380443036556244	-0.0866478234529495	0.0487152487039566	0.000844966503791511
1.35022878646851	-1.3159054517746	-0.385216236114502	-0.0866449996829033	0.0488440878689289	0.000962521589826792
1.35355293750763	-1.31666660308838	-0.389898508787155	-0.0864306762814522	0.0489513278007507	0.00113996211439371
1.36699628829956	-1.31474411487579	-0.381599873304367	-0.086473822593689	0.0488564632833004	0.00126384734176099
1.36873495578766	-1.31804144382477	-0.384210199117661	-0.0863881558179855	0.0489025451242924	0.00142561399843544
1.3714565038681	-1.323397397995	-0.397309482097626	-0.086134634912014	0.0490844361484051	0.0016582339303568
1.38428044319153	-1.32155811786652	-0.380950421094894	-0.086137518286705	0.0489853732287884	0.00191798317246139
1.38172078132629	-1.32894158363342	-0.386834621429443	-0.085980549454689	0.0489375442266464	0.00198456854559481
1.38654458522797	-1.32898116111755	-0.394843727350235	-0.0857589989900589	0.0490259304642677	0.00227399077266455
1.39868021011353	-1.33120381832123	-0.38734158873558	-0.0858655944466591	0.0488652437925339	0.00250761513598263
1.39648413658142	-1.335853099823	-0.389141827821732	-0.0856591910123825	0.0487445145845413	0.0026768515817821
1.4122086763382	-1.33924472332001	-0.389502435922623	-0.0855912938714027	0.0486634448170662	0.00291598099283874
1.41686248779297	-1.34271669387817	-0.380087643861771	-0.0856158807873726	0.0484590120613575	0.00310304528102279
1.41908836364746	-1.34683275222778	-0.391268014907837	-0.0854896828532219	0.0482344590127468	0.00331637868657708
1.42559003829956	-1.3521945476532	-0.38417312502861	-0.0854002609848976	0.0480927079916	0.0035922999959439
1.44060659408569	-1.34782552719116	-0.379136294126511	-0.0854368284344673	0.047650795429945	0.00378034776076674
1.43643164634705	-1.36030733585358	-0.380387425422668	-0.0853449776768684	0.0475204288959503	0.00400752946734428
1.44818305969238	-1.35730290412903	-0.385038316249847	-0.0851948037743568	0.0471878871321678	0.00437555275857449
1.46010255813599	-1.36172664165497	-0.370859861373901	-0.0853965654969215	0.0467136017978191	0.00459312135353684
1.45665144920349	-1.36694622039795	-0.372824817895889	-0.0851885080337524	0.0464735478162766	0.00479732826352119
1.4673113822937	-1.36714971065521	-0.368411421775818	-0.0852233394980431	0.0460609570145607	0.00505699263885617
1.47146713733673	-1.37247979640961	-0.36121267080307	-0.0852895677089691	0.0456859059631824	0.00531684048473835
1.47617256641388	-1.36909127235413	-0.366532683372498	-0.0851770415902138	0.0452989377081394	0.00557334674522281
1.49168288707733	-1.37213277816772	-0.352386385202408	-0.0852496922016144	0.0447716824710369	0.00592080084607005
1.48842883110046	-1.37464940547943	-0.348770707845688	-0.0853702947497368	0.0443742200732231	0.00614767335355282
1.48997223377228	-1.3784247636795	-0.352503657341003	-0.0851800888776779	0.0440406836569309	0.00638568866997957
1.50225794315338	-1.37746715545654	-0.342689841985703	-0.085336871445179	0.0435452908277512	0.0066472408361733
1.4981769323349	-1.38366460800171	-0.340872138738632	-0.0852875262498856	0.0430713295936584	0.00687270937487483
1.5052490234375	-1.3861528635025	-0.350509405136108	-0.0852180048823357	0.0426818914711475	0.0070138918235898
1.51506543159485	-1.38534832000732	-0.324298202991486	-0.085248127579689	0.0422144904732704	0.00709703424945474
1.51173293590546	-1.38911712169647	-0.326101005077362	-0.0852561891078949	0.0417366065084934	0.00682762637734413
1.50190567970276	-1.3916722536087	-0.326337188482285	-0.0851398408412933	0.0415885522961617	0.00676649482920766
1.51809549331665	-1.3844051361084	-0.318978995084763	-0.0850432068109512	0.0409963354468346	0.00709742913022637
1.51132202148438	-1.3880455493927	-0.318028122186661	-0.0851240679621696	0.0406080633401871	0.00755905639380217
1.51217949390411	-1.38556027412415	-0.31824317574501	-0.0848931297659874	0.0403919033706188	0.00796328671276569
1.52616918087006	-1.38661313056946	-0.308700293302536	-0.0851139724254608	0.0398745201528072	0.00813052710145712
1.52261853218079	-1.39316725730896	-0.308760762214661	-0.0850019752979279	0.0395992398262024	0.00823837891221046
1.53942155838013	-1.38947153091431	-0.310351252555847	-0.0849478542804718	0.0391549319028854	0.00850372016429901
1.54210209846497	-1.39829766750336	-0.299626410007477	-0.0850214883685112	0.038788940757513	0.00860458333045244
1.54446387290955	-1.39848363399506	-0.303618162870407	-0.084867499768734	0.0385178662836552	0.00883166491985321
1.55575025081635	-1.39965498447418	-0.293654382228851	-0.0848843455314636	0.0381875969469547	0.00907423160970211
1.55414748191833	-1.40086710453033	-0.288789004087448	-0.0849279835820198	0.038002472370863	0.00916088186204433
1.55544590950012	-1.4046539068222	-0.297981202602386	-0.0847908407449722	0.0377305634319782	0.0092630498111248
1.57022070884705	-1.40401291847229	-0.290668100118637	-0.0848319679498672	0.0374995097517967	0.00930155161768198
1.56219279766083	-1.40709149837494	-0.285821914672852	-0.0847798064351082	0.0373581349849701	0.00933655630797148
1.56421220302582	-1.41013038158417	-0.29502671957016	-0.0845955163240433	0.0372573919594288	0.00928141921758652
1.56854426860809	-1.40937030315399	-0.279173344373703	-0.0846839994192123	0.0371339842677116	0.00931485928595066
1.56653773784637	-1.41176605224609	-0.284393280744553	-0.0845945477485657	0.0369806550443172	0.00927416887134314
1.56853115558624	-1.41141366958618	-0.288516998291016	-0.0844181999564171	0.037023238837719	0.00953990686684847
1.57479608058929	-1.41271686553955	-0.276991993188858	-0.084513247013092	0.0369262807071209	0.00951775908470154
1.57511305809021	-1.41429388523102	-0.282636076211929	-0.0844262540340424	0.0367778390645981	0.00951539538800716
1.5772397518158	-1.41876780986786	-0.289074331521988	-0.0843576118350029	0.0368417762219906	0.00949802156537771
1.58715677261353	-1.4181113243103	-0.279870688915253	-0.0843517556786537	0.0366935916244984	0.00947438552975655
1.58249413967133	-1.42536401748657	-0.286735087633133	-0.0843649953603745	0.0367306359112263	0.00946258846670389
1.5944619178772	-1.42068684101105	-0.276465803384781	-0.0843265727162361	0.0367314927279949	0.00951617304235697
1.59890484809875	-1.42461836338043	-0.281540423631668	-0.0843863114714623	0.0365658476948738	0.00937053561210632
1.59344637393951	-1.43173885345459	-0.287635087966919	-0.0842319652438164	0.0367720387876034	0.00937330443412066
1.60653412342072	-1.42802202701569	-0.27897897362709	-0.0843422338366508	0.0365778617560863	0.0092588160187006
1.60202264785767	-1.43855845928192	-0.28090164065361	-0.0843317955732346	0.0365786589682102	0.00907098315656185
1.60300946235657	-1.43700075149536	-0.286287486553192	-0.0842497199773788	0.0367619544267654	0.0089329918846488
1.6099956035614	-1.43739032745361	-0.277454346418381	-0.0843676775693893	0.0366131886839867	0.00882433820515871
1.60500335693359	-1.44244277477264	-0.285517901182175	-0.0842953398823738	0.0368325896561146	0.00859770551323891
1.61089622974396	-1.44308114051819	-0.279972314834595	-0.0843155756592751	0.0369217097759247	0.00844261609017849
1.61139714717865	-1.4456125497818	-0.279317885637283	-0.0844409316778183	0.0368825010955334	0.00817114859819412
1.60273146629333	-1.44985246658325	-0.286981254816055	-0.0843951776623726	0.0370854400098324	0.00804851390421391
1.61297190189362	-1.44580495357513	-0.277999043464661	-0.0844524726271629	0.0370698608458042	0.00783780310302973
1.61262559890747	-1.45052909851074	-0.282546907663345	-0.0845963880419731	0.0371968224644661	0.00760709494352341
1.60423815250397	-1.45104205608368	-0.290065437555313	-0.0844394713640213	0.0373869873583317	0.0073921037837863
1.616051197052	-1.45049631595612	-0.284086853265762	-0.0845709443092346	0.0373759940266609	0.00726079428568482
1.60366272926331	-1.45797562599182	-0.291717439889908	-0.0846455097198486	0.0375486426055431	0.00699990754947066
1.61034321784973	-1.45511293411255	-0.28599551320076	-0.0846621990203857	0.0376565530896187	0.00687347073107958
1.6134432554245	-1.45282864570618	-0.288295567035675	-0.0848780795931816	0.0376446060836315	0.00666406936943531
1.60504710674286	-1.46073770523071	-0.294478118419647	-0.0848626345396042	0.0378988683223724	0.00645126774907112
1.61376428604126	-1.45406913757324	-0.290967971086502	-0.0848834440112114	0.037836778908968	0.00619452260434628
1.61386132240295	-1.45969951152802	-0.2875055372715	-0.0851733088493347	0.0379814021289349	0.00592775177210569
1.60419046878815	-1.45920288562775	-0.294907718896866	-0.0851105824112892	0.0381558910012245	0.00574348168447614
1.61184334754944	-1.46384537220001	-0.286718606948853	-0.0853094086050987	0.0382115058600903	0.00549416895955801
1.61033022403717	-1.46136593818665	-0.280092537403107	-0.0854649245738983	0.0382283888757229	0.00522856973111629
1.6035590171814	-1.46504437923431	-0.297135025262833	-0.0854415446519852	0.0383706875145435	0.0049842051230371
1.607825756073	-1.46390438079834	-0.28963440656662	-0.0856020599603653	0.0385602973401546	0.0047506894916296
1.60933244228363	-1.46380043029785	-0.288488835096359	-0.0857812613248825	0.0385150648653507	0.00437120255082846
1.60270035266876	-1.46872925758362	-0.304798603057861	-0.0858505070209503	0.0386899933218956	0.00411492586135864
1.60594034194946	-1.46727049350739	-0.294358193874359	-0.0859992057085037	0.0387888848781586	0.00385144539177418
1.60167586803436	-1.47029900550842	-0.295763522386551	-0.086123138666153	0.038889829069376	0.00356519524939358
1.60030579566956	-1.47264969348907	-0.300505310297012	-0.0861027240753174	0.0391847379505634	0.00328889512456954
1.60409665107727	-1.4684693813324	-0.290940880775452	-0.0863766223192215	0.0391823053359985	0.00298108509741724
1.59775948524475	-1.47212743759155	-0.296662658452988	-0.0864206701517105	0.0392843373119831	0.00268714432604611
1.59205055236816	-1.47560501098633	-0.297129362821579	-0.0864595621824265	0.0396550446748734	0.00246408418752253
1.60189998149872	-1.47158122062683	-0.291061162948608	-0.086687408387661	0.0395793244242668	0.00220433552749455
1.58818900585175	-1.47808337211609	-0.302164435386658	-0.0867967903614044	0.0398411639034748	0.00186611793469638
1.58965301513672	-1.47327494621277	-0.306651920080185	-0.0866856276988983	0.0400443896651268	0.00166002847254276
1.59226369857788	-1.47340834140778	-0.297117948532104	-0.0869282484054565	0.040187943726778	0.00142376858275384
1.58616626262665	-1.47643780708313	-0.304435163736343	-0.0868876725435257	0.0404096022248268	0.00110504066105932
1.58598554134369	-1.47567963600159	-0.307454407215118	-0.0869196951389313	0.0405731238424778	0.000879065424669534
1.58242070674896	-1.47631108760834	-0.30074080824852	-0.0870369523763657	0.0406842343509197	0.000628074631094933
1.5780543088913	-1.47567617893219	-0.307048738002777	-0.0871045961976051	0.0409184172749519	0.00042570085497573
1.58260059356689	-1.47355389595032	-0.304782867431641	-0.0870695859193802	0.0410298332571983	0.000272396544460207
1.57694172859192	-1.4760148525238	-0.313290476799011	-0.0872844904661179	0.0412241816520691	4.02487094106618E-05
1.57515645027161	-1.47525608539581	-0.308884888887405	-0.0871568694710732	0.0413653180003166	-0.000141221040394157
1.58085560798645	-1.47540235519409	-0.309647649526596	-0.0873511210083961	0.0414391383528709	-0.000320618913974613
1.56984126567841	-1.47980523109436	-0.30999743938446	-0.0873482525348663	0.0416523739695549	-0.000471908424515277
1.5766738653183	-1.47707390785217	-0.323800355195999	-0.0873474776744843	0.0417834632098675	-0.00063470978057012
1.5785094499588	-1.47550821304321	-0.309515625238419	-0.0874354466795921	0.0418380349874496	-0.000700652599334717
1.57296574115753	-1.47677779197693	-0.326330214738846	-0.087362103164196	0.0419599078595638	-0.000847886432893574
1.57528424263	-1.47514963150024	-0.31569629907608	-0.0874325260519981	0.0421330817043781	-0.00092244305415079
1.57385861873627	-1.47501718997955	-0.316236525774002	-0.0875091999769211	0.0422256477177143	-0.00109282496850938
1.5721447467804	-1.47695899009705	-0.318604469299316	-0.0874156206846237	0.0422712415456772	-0.00109272066038102
1.57629442214966	-1.47305452823639	-0.313709557056427	-0.0875719264149666	0.0424577258527279	-0.00114849349483848
1.57321298122406	-1.46980130672455	-0.311498552560806	-0.0875557512044907	0.0423780716955662	-0.00122762680985034
1.56528627872467	-1.47371196746826	-0.324489563703537	-0.0874843373894691	0.0426535420119762	-0.00131368776783347
1.57417285442352	-1.46508526802063	-0.31440269947052	-0.0875265970826149	0.0426465347409248	-0.00126710557378829
1.5663388967514	-1.47297215461731	-0.324665755033493	-0.0875970050692558	0.0426744148135185	-0.00134148320648819
1.56496524810791	-1.46534812450409	-0.323566794395447	-0.0875247865915298	0.0428641997277737	-0.00120412954129279
1.5694991350174	-1.46147477626801	-0.315087586641312	-0.0876793637871742	0.042770016938448	-0.00125550979282707
1.5609542131424	-1.46318745613098	-0.325206488370895	-0.0875998139381409	0.0428909584879875	-0.0012151071568951
1.5637903213501	-1.45745587348938	-0.323831260204315	-0.0875792428851128	0.0429392904043198	-0.00119328231085092
1.56766521930695	-1.45759212970734	-0.316284745931625	-0.0877397209405899	0.0428303405642509	-0.00120194675400853
1.56034195423126	-1.45799219608307	-0.327935189008713	-0.0876777097582817	0.0429169796407223	-0.00116533343680203
1.56127989292145	-1.45134890079498	-0.314511150121689	-0.0877185314893723	0.042960062623024	-0.00113884045276791
1.56373596191406	-1.45140874385834	-0.315961450338364	-0.0878531858325005	0.0428276211023331	-0.00114807696081698
1.55596661567688	-1.45312225818634	-0.322671890258789	-0.0877990797162056	0.0430033020675182	-0.00113753613550216
1.56602036952972	-1.44228148460388	-0.320852845907211	-0.0878533720970154	0.0428606942296028	-0.00114648533053696
1.55921161174774	-1.4515506029129	-0.3191297352314	-0.0879890471696854	0.0428772605955601	-0.00109649333171546
1.55939340591431	-1.44488143920898	-0.327520459890366	-0.087958849966526	0.0429609082639217	-0.00102990213781595
1.56609606742859	-1.44337105751038	-0.310681968927383	-0.0882390141487122	0.0427839532494545	-0.000981388497166336
1.55679214000702	-1.4463404417038	-0.321908861398697	-0.0880963876843452	0.0429610833525658	-0.000963786209467798
1.56559145450592	-1.43446278572083	-0.316498100757599	-0.0881936922669411	0.0429500341415405	-0.000885198649484664
1.55635416507721	-1.43826198577881	-0.321636289358139	-0.0883258804678917	0.0428833998739719	-0.000953665934503078
1.55270493030548	-1.43629360198975	-0.319342583417892	-0.0882802605628967	0.0430322214961052	-0.000833409198094159
1.55890989303589	-1.43144857883453	-0.315950125455856	-0.0884574428200722	0.0429562963545322	-0.000833189988043159
1.55516886711121	-1.43228101730347	-0.315812319517136	-0.0886384695768356	0.0430645272135735	-0.000915946846362203
1.54687261581421	-1.43115568161011	-0.321159303188324	-0.0885402783751488	0.0430974066257477	-0.000927283661440015
1.55562996864319	-1.42654001712799	-0.315479606389999	-0.0887366235256195	0.0431610830128193	-0.000987468869425356
1.5525780916214	-1.42531824111938	-0.311273276805878	-0.0888191759586334	0.043084129691124	-0.000935907941311598
1.5472264289856	-1.42970263957977	-0.32298681139946	-0.0888913795351982	0.0432430356740952	-0.00108616461511701
1.55214309692383	-1.42496263980865	-0.315594255924225	-0.0889810919761658	0.043267335742712	-0.00110782159026712
1.55293548107147	-1.4231368303299	-0.311189234256744	-0.08914914727211	0.043233398348093	-0.00125294551253319
1.54259097576141	-1.4274023771286	-0.316084504127502	-0.0892210379242897	0.0434030517935753	-0.00131100101862103
1.55052781105042	-1.42180800437927	-0.314627140760422	-0.0892707854509354	0.0433876998722553	-0.00137777614872903
1.55416238307953	-1.42246210575104	-0.306873470544815	-0.0895325541496277	0.0433299094438553	-0.00147810066118836
1.5400151014328	-1.42372047901154	-0.321858316659927	-0.0894288197159767	0.0435924455523491	-0.00162466138135642
1.55337381362915	-1.42016065120697	-0.318182975053787	-0.0896019265055656	0.0435769744217396	-0.00168410607147962
1.54860496520996	-1.42271053791046	-0.315085262060165	-0.0897951424121857	0.0436464920639992	-0.00183439941611141
1.54479908943176	-1.41996335983276	-0.320412129163742	-0.0897468253970146	0.0437954775989056	-0.00197976245544851
1.54676902294159	-1.41997253894806	-0.310901015996933	-0.0900078862905502	0.0438188686966896	-0.00206154771149158
1.54719531536102	-1.41840672492981	-0.31579914689064	-0.0900929495692253	0.0439129956066608	-0.0022604544647038
1.54419529438019	-1.42014980316162	-0.32632777094841	-0.089998871088028	0.0440871827304363	-0.00231435359455645
1.54819715023041	-1.41604280471802	-0.316194146871567	-0.0902855098247528	0.0441724248230457	-0.00252892030403018
1.5447473526001	-1.42069745063782	-0.316789239645004	-0.0903285816311836	0.0442120805382729	-0.00263251690194011
1.5429652929306	-1.42054963111877	-0.325878322124481	-0.0903663337230682	0.0444610118865967	-0.00279471045359969
1.54987275600433	-1.41518747806549	-0.311491161584854	-0.090564101934433	0.0444853715598583	-0.00291079026646912
1.54620397090912	-1.42333114147186	-0.327534139156342	-0.0906329676508904	0.0445673018693924	-0.00312171410769224
1.54491996765137	-1.41950273513794	-0.323636591434479	-0.0906172543764114	0.0448141731321812	-0.00324083771556616
1.55122947692871	-1.41804945468903	-0.321761727333069	-0.0907938778400421	0.0448220558464527	-0.00348417391069233
1.54610729217529	-1.42090487480164	-0.318037986755371	-0.0908256322145462	0.0450303591787815	-0.00373318325728178
1.54531455039978	-1.42191064357758	-0.323600202798843	-0.0906982943415642	0.0451583378016949	-0.00385786523111165
1.5515273809433	-1.41919100284576	-0.320313215255737	-0.0910332351922989	0.0452440232038498	-0.00410143053159118
1.53932523727417	-1.4209977388382	-0.327027469873428	-0.0910127982497215	0.0454226061701775	-0.00433865655213594
1.54767644405365	-1.42287039756775	-0.334135383367538	-0.0910449251532555	0.0456351265311241	-0.00453517772257328
1.55001080036163	-1.41988551616669	-0.32092809677124	-0.0911042094230652	0.0456093400716782	-0.00472249044105411
1.54693877696991	-1.42379713058472	-0.328164130449295	-0.0911846980452538	0.0457127764821053	-0.00501964148133993
1.5421781539917	-1.42703092098236	-0.338983952999115	-0.0912123471498489	0.0459263995289803	-0.00526652578264475
1.55065727233887	-1.42199683189392	-0.327432036399841	-0.0912150144577026	0.0459720566868782	-0.00545268878340721
1.54556047916412	-1.42888259887695	-0.330017000436783	-0.0914395079016685	0.0461105816066265	-0.00579347228631377
1.53943657875061	-1.42722320556641	-0.334822326898575	-0.0912323966622353	0.0463513322174549	-0.00598107604309917
1.54712653160095	-1.42895126342773	-0.331205725669861	-0.0914459526538849	0.0464070476591587	-0.00626096408814192
1.544997215271	-1.42478883266449	-0.330728679895401	-0.0914609208703041	0.0464325286448002	-0.0065426672808826
1.54049670696259	-1.43197572231293	-0.33828929066658	-0.0914912968873978	0.0465504229068756	-0.00678788172081113
1.54681742191315	-1.42968416213989	-0.327267289161682	-0.0915265679359436	0.0466403774917126	-0.00697693508118391
1.5451295375824	-1.42937397956848	-0.332086443901062	-0.0916483551263809	0.0466369539499283	-0.0073339962400496
1.54226243495941	-1.43423676490784	-0.33653724193573	-0.0916276648640633	0.0468119904398918	-0.00758264912292361
1.54886305332184	-1.43160700798035	-0.334868848323822	-0.0917923375964165	0.0467636063694954	-0.00795386452227831
1.53899991512299	-1.43879389762878	-0.332362055778503	-0.0917570367455482	0.0468184612691402	-0.00836751237511635
1.54244947433472	-1.43721449375153	-0.337400555610657	-0.0917664989829063	0.0470323748886585	-0.00877932459115982
1.54319727420807	-1.43492794036865	-0.331352353096008	-0.0919235497713089	0.0469062402844429	-0.00912345666438341
1.53546559810638	-1.44000291824341	-0.338766425848007	-0.0918133109807968	0.0471090897917748	-0.00934543646872044
1.54208302497864	-1.43530702590942	-0.338779658079147	-0.0919101908802986	0.0470844395458698	-0.00945127662271261
1.54315721988678	-1.43513023853302	-0.332589894533157	-0.0921100005507469	0.0470729134976864	-0.00975464563816786
1.53051352500916	-1.43964743614197	-0.34066253900528	-0.0921191498637199	0.0472641587257385	-0.00994531810283661
1.54036569595337	-1.43634760379791	-0.336750894784927	-0.0922132804989815	0.0471947938203812	-0.0101382490247488
1.53947925567627	-1.43656599521637	-0.327912420034409	-0.092395655810833	0.0471739321947098	-0.0103894406929612
1.52837741374969	-1.43755900859833	-0.341630280017853	-0.0922704264521599	0.0473137460649014	-0.0106530748307705
1.54084062576294	-1.43473160266876	-0.336692929267883	-0.0925596952438354	0.0471741780638695	-0.0108111798763275
1.52780210971832	-1.44038116931915	-0.334311544895172	-0.0925982668995857	0.0471759177744389	-0.0110384300351143
1.52860796451569	-1.43471598625183	-0.329601287841797	-0.0926276221871376	0.0471833497285843	-0.0113096032291651
1.53222048282623	-1.43310904502869	-0.326963067054749	-0.0929132848978043	0.046985499560833	-0.0115288402885199
1.51860046386719	-1.43648314476013	-0.331093102693558	-0.0928486511111259	0.0471344776451588	-0.0117549682036042
1.5233051776886	-1.43052458763123	-0.324891895055771	-0.0929711684584618	0.0469359308481216	-0.012019170448184
1.51930701732635	-1.43251180648804	-0.319461673498154	-0.0932925567030907	0.0469074659049511	-0.012241568416357
1.50997889041901	-1.43161237239838	-0.322383761405945	-0.0932413563132286	0.0468664951622486	-0.0124038755893707
1.51099729537964	-1.42970359325409	-0.324441462755203	-0.0934333875775337	0.0468001179397106	-0.0125925187021494
1.50887930393219	-1.42753493785858	-0.308032661676407	-0.0936132296919823	0.0466972850263119	-0.0127454763278365
1.50264275074005	-1.43117070198059	-0.323918610811234	-0.0936399325728416	0.0466597639024258	-0.0129218231886625
1.50660002231598	-1.42557430267334	-0.312662959098816	-0.0938611030578613	0.0465405955910683	-0.0130004212260246
1.49820578098297	-1.42802321910858	-0.312538027763367	-0.0939812511205673	0.0464271493256092	-0.0132631855085492
1.49269568920135	-1.42412805557251	-0.312208592891693	-0.0939646810293198	0.0465023368597031	-0.0133486539125443
1.49631142616272	-1.42311644554138	-0.306424707174301	-0.0942467376589775	0.0462992042303085	-0.0134519888088107
1.48828780651093	-1.42551755905151	-0.303928226232529	-0.0942779406905174	0.0461912117898464	-0.0136364307254553
1.49059963226318	-1.42430663108826	-0.303646385669708	-0.0943279415369034	0.0461810268461704	-0.0137433847412467
1.4935884475708	-1.41804385185242	-0.298643916845322	-0.0945485457777977	0.0460999831557274	-0.0138676064088941
1.48479998111725	-1.41966795921326	-0.306433647871017	-0.0946142598986626	0.0460607893764973	-0.0139263402670622
1.47866141796112	-1.42021894454956	-0.305967688560486	-0.0945268794894218	0.0461753644049168	-0.0139278527349234
1.48784613609314	-1.41598296165466	-0.295667886734009	-0.0947204902768135	0.0459453612565994	-0.0140116354450583
1.47342467308044	-1.4197518825531	-0.30405005812645	-0.09480020403862	0.0462093874812126	-0.0140079753473401
1.48116111755371	-1.41358602046967	-0.302693605422974	-0.0946448370814323	0.0461701229214668	-0.0140062775462866
1.4812980890274	-1.41521561145782	-0.297674834728241	-0.094796821475029	0.046087171882391	-0.0140409953892231
1.47250032424927	-1.41370296478271	-0.312135010957718	-0.094661146402359	0.0463877506554127	-0.0139969103038311
1.48244857788086	-1.40994691848755	-0.303687512874603	-0.0946960300207138	0.0462822802364826	-0.0139305675402284
1.47862207889557	-1.41147494316101	-0.302266746759415	-0.094703696668148	0.0464402101933956	-0.0139142861589789
1.47595071792603	-1.41205906867981	-0.310054630041122	-0.0945608094334602	0.0466288700699806	-0.0139506012201309
1.48107755184174	-1.40543484687805	-0.301235795021057	-0.0945362448692322	0.0467778407037258	-0.0137675851583481
1.48010218143463	-1.40542018413544	-0.309758633375168	-0.0945916399359703	0.046902846544981	-0.0138074047863483
1.47711193561554	-1.40393614768982	-0.314142823219299	-0.0942691341042519	0.0471343249082565	-0.0137158138677478
1.48647105693817	-1.40430617332458	-0.311848819255829	-0.0944195240736008	0.0473070591688156	-0.0136230876669288
1.47396862506866	-1.40577614307404	-0.3171027302742	-0.0942132622003555	0.0475912243127823	-0.0136042013764381
1.48773515224457	-1.39904701709747	-0.317149758338928	-0.0940674617886543	0.0477476008236408	-0.0134889502078295
1.48793065547943	-1.40164494514465	-0.324572920799255	-0.0940220057964325	0.0479510053992271	-0.013470028527081
1.48453795909882	-1.40373647212982	-0.332500427961349	-0.0937662199139595	0.0483647137880325	-0.0134311933070421
1.49286639690399	-1.39929258823395	-0.32491534948349	-0.0937678068876266	0.0484691858291626	-0.0133867366239429
1.48725008964539	-1.40570390224457	-0.332701981067657	-0.0936571508646011	0.0488979071378708	-0.0134212393313646
1.49123358726501	-1.40209794044495	-0.342494994401932	-0.0934424102306366	0.0491583794355392	-0.0133497305214405
1.50011968612671	-1.40458619594574	-0.335080742835999	-0.0934774801135063	0.0493767447769642	-0.0133999763056636
1.49449324607849	-1.40274810791016	-0.342345505952835	-0.0931531265377998	0.049687597900629	-0.0134226754307747
1.49804174900055	-1.40836477279663	-0.351862818002701	-0.0930210128426552	0.0500710718333721	-0.0135116800665855
1.50516521930695	-1.40363132953644	-0.343084454536438	-0.0929486081004143	0.0503049828112125	-0.013514531776309
1.50260376930237	-1.40882539749146	-0.354902803897858	-0.0928314924240112	0.0505272820591927	-0.0136103313416243
1.50240993499756	-1.41281127929688	-0.356412827968597	-0.0926001891493797	0.0509748570621014	-0.0135857006534934
1.51268088817596	-1.41162848472595	-0.357044249773026	-0.0925762727856636	0.0510825663805008	-0.0137874856591225
1.50762629508972	-1.41694831848145	-0.367468237876892	-0.0925145521759987	0.0514355078339577	-0.0138783529400826
1.5081787109375	-1.41740310192108	-0.370168209075928	-0.0922186002135277	0.0517583526670933	-0.0140001317486167
1.52205145359039	-1.42144060134888	-0.367581456899643	-0.0922700241208076	0.0518675968050957	-0.0141096943989396
1.5143826007843	-1.4232132434845	-0.372661948204041	-0.09206523001194	0.0520988665521145	-0.0142404660582542
1.51705622673035	-1.43138635158539	-0.383947819471359	-0.0919128432869911	0.052393451333046	-0.0143924597650766
1.52491819858551	-1.42911756038666	-0.371300160884857	-0.0919121354818344	0.0525662936270237	-0.0144497947767377
1.52521455287933	-1.43511056900024	-0.378911346197128	-0.0918069928884506	0.0526333823800087	-0.0147363869473338
1.5203549861908	-1.44018375873566	-0.38751345872879	-0.0916793718934059	0.0528839603066444	-0.014844199642539
1.53081262111664	-1.4399619102478	-0.382471859455109	-0.0915686935186386	0.0530146062374115	-0.01491460762918
1.53241622447968	-1.44344592094421	-0.381479322910309	-0.0916725099086761	0.0530866086483002	-0.0150900250300765
1.52843403816223	-1.45007228851318	-0.39248788356781	-0.0913250595331192	0.0532817430794239	-0.0152637595310807
1.53813481330872	-1.45266675949097	-0.397238045930862	-0.0912502706050873	0.0533531084656715	-0.015357187949121
1.54172122478485	-1.45259070396423	-0.389793545007706	-0.0912071168422699	0.0533860921859741	-0.0154990712180734
1.53861856460571	-1.46162617206573	-0.399145931005478	-0.0911130458116531	0.0533956587314606	-0.0157182402908802
1.53972685337067	-1.46504640579224	-0.400197565555573	-0.0908971577882767	0.0536881722509861	-0.015804735943675
1.54916334152222	-1.46279323101044	-0.389863163232803	-0.090898223221302	0.0535255074501038	-0.0159357562661171
1.54360973834991	-1.4737788438797	-0.400997281074524	-0.0907812416553497	0.0537319369614124	-0.0161071196198463
1.54752063751221	-1.47349870204926	-0.408322006464005	-0.0904622748494148	0.053763784468174	-0.016228286549449
1.55531811714172	-1.47982656955719	-0.399858087301254	-0.0905317738652229	0.0537458211183548	-0.0163518823683262
1.550696849823	-1.48074746131897	-0.407429337501526	-0.0902340412139893	0.0538342259824276	-0.0164608620107174
1.55690824985504	-1.4842871427536	-0.414783447980881	-0.0900468528270721	0.0539017356932163	-0.0165566727519035
1.56412994861603	-1.48596513271332	-0.403896868228912	-0.0898955017328262	0.0539456494152546	-0.0165941920131445
1.55977368354797	-1.4951308965683	-0.417489022016525	-0.0896912068128586	0.0539681203663349	-0.0167245157063007
1.56298339366913	-1.49750435352325	-0.41606330871582	-0.0894102901220322	0.0541232749819756	-0.0166097451001406
1.57254123687744	-1.49577808380127	-0.415776461362839	-0.0892801880836487	0.0540590211749077	-0.016665380448103
1.57248342037201	-1.50183975696564	-0.414583116769791	-0.0890981331467628	0.0541941300034523	-0.0167172458022833
1.57018768787384	-1.50564527511597	-0.421671390533447	-0.0886303782463074	0.0542964600026608	-0.0166844874620438
1.58650350570679	-1.50604617595673	-0.418959140777588	-0.088478185236454	0.0542920120060444	-0.016629409044981
1.58347499370575	-1.50505006313324	-0.419603317975998	-0.0881201475858688	0.0542714446783066	-0.0165729913860559
1.58296179771423	-1.51419281959534	-0.436312615871429	-0.0877560377120972	0.0544955395162106	-0.0165086816996336
1.58986413478851	-1.51461577415466	-0.423397749662399	-0.0875052437186241	0.0545519106090069	-0.0163823794573545
1.59540295600891	-1.51616775989532	-0.436315715312958	-0.0872109904885292	0.0545408576726913	-0.0163742955774069
1.5924346446991	-1.5235550403595	-0.445700526237488	-0.0867628380656242	0.0548060089349747	-0.0162209458649158
1.60224628448486	-1.52075719833374	-0.4417704641819	-0.0863393619656563	0.0547919645905495	-0.0160576291382313
1.60722243785858	-1.52544212341309	-0.442756921052933	-0.0862268358469009	0.054884035140276	-0.0159372333437204
1.60080015659332	-1.52920520305634	-0.45312225818634	-0.0855104178190231	0.0551036857068539	-0.0158506706357002
1.61698567867279	-1.5287104845047	-0.452666640281677	-0.0852060914039612	0.0551583729684353	-0.0156131479889154
1.61577129364014	-1.53130102157593	-0.456333875656128	-0.0848469212651253	0.055217869579792	-0.0154473343864083
1.61516392230988	-1.53705811500549	-0.46513569355011	-0.084319494664669	0.0553696267306805	-0.0152195859700441
1.62167680263519	-1.5391218662262	-0.462245941162109	-0.0838583558797836	0.0556093342602253	-0.0149797592312098
1.63129878044128	-1.53405451774597	-0.461432814598084	-0.083512470126152	0.0554745532572269	-0.0147503800690174
1.6260758638382	-1.54504072666168	-0.469212502241135	-0.0830398052930832	0.0557069517672062	-0.0145646939054132
1.63203275203705	-1.54269897937775	-0.480758011341095	-0.0824338644742966	0.0558528006076813	-0.0142354955896735
1.64294672012329	-1.54148232936859	-0.478611171245575	-0.0820839777588844	0.0559341534972191	-0.0140342358499765
1.64670848846436	-1.54530704021454	-0.478183746337891	-0.0816752687096596	0.055846031755209	-0.0139237036928535
1.63947987556458	-1.55252003669739	-0.488255590200424	-0.080947533249855	0.0561602003872395	-0.0138372667133808
1.6528068780899	-1.54339957237244	-0.490960836410522	-0.0804782137274742	0.0561942011117935	-0.0135251516476274
1.6514390707016	-1.54873502254486	-0.493578016757965	-0.0801505073904991	0.0561178028583527	-0.0132489074021578
1.64752876758575	-1.55032896995544	-0.496611475944519	-0.0795041397213936	0.0563130602240562	-0.0129303708672523
1.65477514266968	-1.54883360862732	-0.494758158922195	-0.0790660753846169	0.056187953799963	-0.0125679671764374
1.65756702423096	-1.54534673690796	-0.495799630880356	-0.0788023769855499	0.0561771765351295	-0.0122823165729642
1.64958214759827	-1.54873907566071	-0.498153895139694	-0.0782805681228638	0.0561375431716442	-0.011884349398315
1.65123105049133	-1.54671716690063	-0.508155405521393	-0.0777765214443207	0.0561662130057812	-0.0114540234208107
1.65912008285522	-1.5426105260849	-0.499602437019348	-0.0775005742907524	0.0559233501553535	-0.0110881701111794
1.65563058853149	-1.5459212064743	-0.497775673866272	-0.0770715847611427	0.0557684451341629	-0.0107656652107835
1.65425360202789	-1.54276621341705	-0.506193041801453	-0.0766234546899796	0.0557450354099274	-0.0103126903995872
1.66091537475586	-1.54078936576843	-0.502343237400055	-0.0763392299413681	0.0554974265396595	-0.0098105613142252
1.65581083297729	-1.54032599925995	-0.507976472377777	-0.0759828984737396	0.0553040876984596	-0.00947308819741011
1.65228950977325	-1.53829228878021	-0.507421851158142	-0.0755536630749702	0.055168017745018	-0.00889912247657776
1.65562319755554	-1.53158819675446	-0.503072440624237	-0.0753219798207283	0.0548974387347698	-0.00851331278681755
1.65466320514679	-1.53088998794556	-0.500730872154236	-0.0750253275036812	0.0545021407306194	-0.00809089466929436
1.64500260353088	-1.53292608261108	-0.512425661087036	-0.0746131539344788	0.0543415211141109	-0.00769169256091118
1.65478944778442	-1.52390766143799	-0.499724596738815	-0.0743737816810608	0.0540095418691635	-0.00718381488695741
1.6497939825058	-1.52482736110687	-0.491905122995377	-0.0741948857903481	0.0536878816783428	-0.00681670056656003
1.64500403404236	-1.52577328681946	-0.505678176879883	-0.0737332701683044	0.0535135790705681	-0.00643530394881964
1.64537453651428	-1.5233987569809	-0.502445161342621	-0.0735391676425934	0.0532660447061062	-0.00603983458131552
1.64981484413147	-1.51764631271362	-0.492410600185394	-0.0733010619878769	0.0529354363679886	-0.00571505911648273
1.6404881477356	-1.5210188627243	-0.498219758272171	-0.0730421617627144	0.0526719056069851	-0.00533358659595251
1.63406240940094	-1.51500260829926	-0.500267267227173	-0.0726033672690392	0.0525671653449535	-0.00492969248443842
1.64094173908234	-1.51325941085815	-0.493813276290894	-0.0724908784031868	0.0521961413323879	-0.00450053112581372
1.63135862350464	-1.51735985279083	-0.492726057767868	-0.0721555054187775	0.0520811639726162	-0.00423220498487353
1.63023674488068	-1.51369667053223	-0.498182028532028	-0.0718413963913918	0.0518998876214027	-0.00386636215262115
1.63123726844788	-1.50760447978973	-0.48822870850563	-0.0715584382414818	0.051801260560751	-0.00347290374338627
1.62918078899384	-1.50223386287689	-0.490094125270844	-0.0713378265500069	0.0514944270253181	-0.00317459832876921
1.61684703826904	-1.50533664226532	-0.500141739845276	-0.0710661187767982	0.0515153743326664	-0.00282427412457764
1.61590325832367	-1.49839210510254	-0.49725529551506	-0.0706213787198067	0.0512890554964542	-0.00248653721064329
1.6191418170929	-1.49206387996674	-0.493991911411285	-0.0705225095152855	0.0512567088007927	-0.00224553979933262
1.60817694664001	-1.49541461467743	-0.492908149957657	-0.0702366754412651	0.0510357283055782	-0.00200322060845792
1.59829497337341	-1.49257338047028	-0.497068136930466	-0.069885827600956	0.0510844364762306	-0.00174443295691162
1.59966003894806	-1.48539125919342	-0.488634288311005	-0.0696589574217796	0.0509297214448452	-0.00155026221182197
1.59566950798035	-1.48315119743347	-0.484811514616013	-0.0695022195577621	0.0508310869336128	-0.00129265524446964
1.58232486248016	-1.48094570636749	-0.491061866283417	-0.0691897794604301	0.0507201813161373	-0.00121392821893096
1.57894229888916	-1.47964334487915	-0.491289675235748	-0.0689413994550705	0.0507453009486198	-0.000907461566384882
1.5794415473938	-1.47203040122986	-0.483309179544449	-0.0688239932060242	0.0504423379898071	-0.000790099496953189
1.5684072971344	-1.47154819965363	-0.483882963657379	-0.0687539577484131	0.0504160523414612	-0.000628464564215392
1.55737280845642	-1.46537089347839	-0.487705081701279	-0.0684498772025108	0.0502252317965031	-0.000403294689022005
1.55719935894012	-1.46077013015747	-0.478240609169006	-0.0684321969747543	0.0501009114086628	-0.000271748809609562
1.54798853397369	-1.45614433288574	-0.471176296472549	-0.06842390447855	0.0498261041939259	-8.73367971507832E-05
1.53659069538116	-1.45350563526154	-0.477468818426132	-0.0682981833815575	0.0496401414275169	3.72253089153674E-05
1.52755546569824	-1.4474686384201	-0.471987992525101	-0.0682619363069534	0.0494656972587109	0.000178555885213427
1.5257066488266	-1.44226038455963	-0.461213827133179	-0.068402461707592	0.0491203293204308	0.000416485680034384
1.5145457983017	-1.43667352199554	-0.461005926132202	-0.0684679076075554	0.0487438440322876	0.000377684307750314
1.49954509735107	-1.43482065200806	-0.461673587560654	-0.0685021877288818	0.0484549589455128	0.000577043974772096
1.49833154678345	-1.42593014240265	-0.450085073709488	-0.0688135772943497	0.0480888709425926	0.00055542797781527
1.48711431026459	-1.4237380027771	-0.43846869468689	-0.0689021497964859	0.047507606446743	0.00053656887030229
1.46966803073883	-1.42143523693085	-0.43953937292099	-0.0690684542059898	0.0471832156181335	0.00048043963033706
1.4725706577301	-1.41572999954224	-0.428816288709641	-0.0693663954734802	0.0465570464730263	0.000499285641126335
1.4624160528183	-1.41094899177551	-0.412413239479065	-0.0697445943951607	0.046060886234045	0.000381788704544306
1.44988644123077	-1.41002190113068	-0.417868494987488	-0.0699986666440964	0.0455075763165951	0.000249095755862072
1.44198036193848	-1.40545403957367	-0.403538167476654	-0.0703448280692101	0.0450080521404743	0.000227628042921424
1.43936264514923	-1.40051543712616	-0.392944514751434	-0.0707937255501747	0.0442888326942921	0.000152428227011114
1.42470836639404	-1.40143620967865	-0.383772432804108	-0.0712367072701454	0.0437336973845959	7.42400152375922E-05
1.41602027416229	-1.39434933662415	-0.37474113702774	-0.0715388506650925	0.0432575233280659	-2.39516357396496E-05
1.41269731521606	-1.389812707901	-0.358001679182053	-0.0722577199339867	0.0424402952194214	-0.000157551883603446
1.39493417739868	-1.39652001857758	-0.358469396829605	-0.0725066959857941	0.0419539920985699	-0.000410708249546587
1.3971586227417	-1.38618469238281	-0.338128954172134	-0.0730444267392159	0.0412266813218594	-0.000491444545332342
1.38435661792755	-1.38541769981384	-0.330140173435211	-0.0736622884869576	0.040576096624136	-0.000722691067494452
1.37423086166382	-1.38546013832092	-0.324850738048553	-0.0740424543619156	0.0400615818798542	-0.000895609904546291
1.37172269821167	-1.37911677360535	-0.309788852930069	-0.0745907798409462	0.0393171161413193	-0.0010336886625737
1.36303794384003	-1.37849080562592	-0.295132368803024	-0.0752456709742546	0.038781575858593	-0.00123555434402078
1.35320258140564	-1.37589955329895	-0.293724983930588	-0.0756200551986694	0.0382085889577866	-0.00138297607190907
1.35720825195313	-1.37264227867126	-0.278123170137405	-0.0761192813515663	0.037586435675621	-0.00155732943676412
1.3416600227356	-1.37175059318542	-0.273815989494324	-0.0766647458076477	0.0370305702090263	-0.00164623337332159
1.33978509902954	-1.36932051181793	-0.264588743448257	-0.0770719051361084	0.0365182869136333	-0.00181526073720306
1.3390976190567	-1.36892247200012	-0.245260134339333	-0.0777694955468178	0.0357735566794872	-0.0019578121136874
1.32540059089661	-1.36854195594788	-0.253207504749298	-0.0781073048710823	0.0354475192725658	-0.00214241235516965
1.33414590358734	-1.35932981967926	-0.237619131803513	-0.078611895442009	0.0348113141953945	-0.00219400180503726
1.32437145709991	-1.36668574810028	-0.228460654616356	-0.0791486278176308	0.0343429148197174	-0.00239649717696011
1.31720364093781	-1.36091887950897	-0.226231291890144	-0.0794776156544685	0.0339702442288399	-0.00249456381425262
1.32545912265778	-1.35948491096497	-0.20725029706955	-0.0801259279251099	0.0333752073347569	-0.0026185077149421
1.31290447711945	-1.36860322952271	-0.212832242250443	-0.0803274139761925	0.0330726988613606	-0.00282373349182308
1.32151508331299	-1.35907244682312	-0.205592647194862	-0.0806801840662956	0.0326893962919712	-0.00297865085303783
1.31376791000366	-1.36542117595673	-0.197588711977005	-0.0811220332980156	0.0322498232126236	-0.00332302786409855
1.31065309047699	-1.36380898952484	-0.194474518299103	-0.081382267177105	0.0320628322660923	-0.0033909366466105
1.31524205207825	-1.36158502101898	-0.185481622815132	-0.0818101093173027	0.0316003896296024	-0.00370000372640789
1.30897223949432	-1.36532735824585	-0.184681341052055	-0.0819283723831177	0.0314178615808487	-0.00392109528183937
1.31609737873077	-1.36634409427643	-0.176955714821815	-0.0823664888739586	0.0311502274125814	-0.00409932248294353
1.30316054821014	-1.37058532238007	-0.171882390975952	-0.0825576260685921	0.0309942290186882	-0.00428818538784981
[truncated: 13,377 more rows]
