# Supplementary material for: Identification of Haptic Based Guiding Using Hard Reins
Source: PLoS One. 2015 Jul 22;10(7):e0132020. doi: 10.1371/journal.pone.0132020 (PMC4511788; doi:10.1371/journal.pone.0132020)
Supplement: S5 File — (ZIP) [file pone.0132020.s005.zip › Exp2_ForceData1/Subject4/path2/T9.csv]

Force X (N)	Force Y (N)	Force Z (N)	Torque X (N-m)	Torque Y (N-m)	Torque Z (N-m)	Frequency = 10000	Averaging Level = 16	F/T Serial Number = FT11772	Time Started = 05/12/2012 11:56:59
-1.05006420612335	-0.16388863325119	-0.575635969638824	-0.109601721167564	0.090276800096035	-0.0253211501985788
-1.05697774887085	-0.15830896794796	-0.572712361812592	-0.109428860247135	0.0899961292743683	-0.0248765032738447
-1.06386959552765	-0.152528494596481	-0.561021983623505	-0.10915157943964	0.0896585285663605	-0.0245215017348528
-1.07026958465576	-0.150640770792961	-0.563418686389923	-0.109035238623619	0.0891537293791771	-0.0242761615663767
-1.07894647121429	-0.146231710910797	-0.553666710853577	-0.108898684382439	0.0886920914053917	-0.0240507293492556
-1.08089017868042	-0.141775697469711	-0.540245831012726	-0.108934335410595	0.0880433171987534	-0.0238151550292969
-1.08955264091492	-0.135410860180855	-0.53620570898056	-0.108970493078232	0.0872578769922256	-0.023580152541399
-1.09474432468414	-0.134797394275665	-0.525249063968658	-0.108997188508511	0.0864970460534096	-0.023330345749855
-1.09776306152344	-0.133315414190292	-0.521278381347656	-0.10916019231081	0.0857277512550354	-0.0230773948132992
-1.10127997398376	-0.128424346446991	-0.505332589149475	-0.109348945319653	0.0848146080970764	-0.0227814521640539
-1.10432875156403	-0.125191763043404	-0.495668739080429	-0.109639644622803	0.0839372128248215	-0.0226416755467653
-1.10717630386353	-0.117767527699471	-0.490118086338043	-0.109810151159763	0.0830340385437012	-0.0225639324635267
-1.11126744747162	-0.117676764726639	-0.47999981045723	-0.109982386231422	0.0820802003145218	-0.022366376593709
-1.10865437984467	-0.118908084928989	-0.469891220331192	-0.110285311937332	0.0812624841928482	-0.0222307201474905
-1.11629819869995	-0.117507703602314	-0.463787406682968	-0.110526897013187	0.0803849250078201	-0.0222430918365717
-1.11445343494415	-0.118679217994213	-0.454197496175766	-0.110848233103752	0.0795878320932388	-0.022203890606761
-1.11944496631622	-0.117665149271488	-0.453294157981873	-0.111069247126579	0.0787674114108086	-0.0222388450056314
-1.11900877952576	-0.117457360029221	-0.439853459596634	-0.11127495765686	0.0781682804226875	-0.0223140437155962
-1.12315082550049	-0.117546290159225	-0.436885535717011	-0.11149287968874	0.0776088982820511	-0.0224516969174147
-1.12273383140564	-0.12392184138298	-0.425695896148682	-0.111716397106647	0.0770164951682091	-0.0225512981414795
-1.12195801734924	-0.121415138244629	-0.434172958135605	-0.111927099525928	0.0766813233494759	-0.022710669785738
-1.12467527389526	-0.122995644807816	-0.429623901844025	-0.112148493528366	0.0762571319937706	-0.0228064842522144
-1.12605881690979	-0.124592795968056	-0.427893996238709	-0.112225621938705	0.0760659649968147	-0.0228555873036385
-1.12325966358185	-0.129311978816986	-0.426916867494583	-0.112273775041103	0.0759216919541359	-0.0229778606444597
-1.12204253673553	-0.130841180682182	-0.427989274263382	-0.112398914992809	0.0758920609951019	-0.0230682082474232
-1.11752164363861	-0.130152478814125	-0.436255156993866	-0.112507782876492	0.0760368630290031	-0.023042231798172
-1.11286449432373	-0.133676648139954	-0.432863056659698	-0.112543672323227	0.0760388970375061	-0.0229195561259985
-1.10251247882843	-0.135657653212547	-0.433659911155701	-0.112505882978439	0.0763388723134995	-0.0228034239262342
-1.0941379070282	-0.141198679804802	-0.446068048477173	-0.11249090731144	0.0766197443008423	-0.0224773865193129
-1.08093321323395	-0.146027982234955	-0.451455444097519	-0.112429037690163	0.0769923776388168	-0.0221009459346533
-1.06661605834961	-0.149995699524879	-0.458895027637482	-0.112411916255951	0.0774373859167099	-0.0216722264885902
-1.05575823783875	-0.154446706175804	-0.458268910646439	-0.112264402210712	0.0779549926519394	-0.0210900474339724
-1.04171967506409	-0.157293573021889	-0.470916986465454	-0.112141236662865	0.0785298123955727	-0.0206518452614546
-1.0326235294342	-0.163508951663971	-0.475115925073624	-0.111912406980991	0.0791511610150337	-0.0201682914048433
-1.01708507537842	-0.166086614131927	-0.481776267290115	-0.111676201224327	0.0798529386520386	-0.0196532495319843
-1.00195753574371	-0.172617450356483	-0.495065540075302	-0.111558206379414	0.0805050656199455	-0.0191008523106575
-0.98778760433197	-0.180393695831299	-0.497895479202271	-0.111331388354301	0.0812396928668022	-0.0185304395854473
-0.974702596664429	-0.182253748178482	-0.503052234649658	-0.111187882721424	0.0820323377847672	-0.0179352071136236
-0.959380626678467	-0.188037976622581	-0.521454453468323	-0.110766872763634	0.0827254727482796	-0.0173208955675364
-0.943421006202698	-0.196918964385986	-0.522228538990021	-0.110581025481224	0.083582229912281	-0.016690019518137
-0.92606794834137	-0.200876802206039	-0.539595484733582	-0.110388807952404	0.0842981562018394	-0.0160440187901258
-0.909535050392151	-0.207220911979675	-0.541878044605255	-0.110260263085365	0.0848860740661621	-0.0153785506263375
-0.894230306148529	-0.21349635720253	-0.546168327331543	-0.109983287751675	0.0857222452759743	-0.0147276846691966
-0.873229444026947	-0.221277564764023	-0.558047533035278	-0.109773494303226	0.0863199234008789	-0.014124782755971
-0.856131732463837	-0.231943279504776	-0.561128556728363	-0.109653785824776	0.0869233310222626	-0.0134777966886759
-0.83222883939743	-0.2478256970644	-0.564059615135193	-0.109788410365582	0.0874983891844749	-0.0128805721178651
-0.819091141223907	-0.258478492498398	-0.56689316034317	-0.109856761991978	0.087915726006031	-0.0130349146202207
-0.804229259490967	-0.270607113838196	-0.570203900337219	-0.110032007098198	0.0882997363805771	-0.013296470977366
-0.78962630033493	-0.278726905584335	-0.570727109909058	-0.109985120594501	0.0885257571935654	-0.0129844732582569
-0.772430121898651	-0.287269920110703	-0.569500744342804	-0.109911926090717	0.0886586457490921	-0.0124190244823694
-0.759065210819244	-0.291842222213745	-0.576987624168396	-0.10981797426939	0.0888270363211632	-0.0117818061262369
-0.744174599647522	-0.29697784781456	-0.57748943567276	-0.109946988523006	0.088911771774292	-0.0111671397462487
-0.726225554943085	-0.303293436765671	-0.57474422454834	-0.110127992928028	0.088808499276638	-0.0105142332613468
-0.713276505470276	-0.301203072071075	-0.574241936206818	-0.110306560993195	0.0887012779712677	-0.00987678207457066
-0.707316815853119	-0.30130609869957	-0.572151839733124	-0.11039461940527	0.088637575507164	-0.00939095392823219
-0.698733031749725	-0.301625549793243	-0.575457632541656	-0.110535688698292	0.0882704332470894	-0.0090790893882513
-0.696624577045441	-0.305925250053406	-0.562601506710052	-0.110891707241535	0.0878480821847916	-0.00894367415457964
-0.68090432882309	-0.307597011327744	-0.554200112819672	-0.111328810453415	0.0873769447207451	-0.00897896010428667
-0.674177050590515	-0.309488981962204	-0.55217033624649	-0.111827425658703	0.0868896022439003	-0.00911829806864262
-0.672393083572388	-0.313582688570023	-0.542986333370209	-0.112338490784168	0.0863310843706131	-0.00926692318171263
-0.667471170425415	-0.315728187561035	-0.533167958259583	-0.112931102514267	0.0856839865446091	-0.00940337125211954
-0.667901575565338	-0.313383311033249	-0.526049137115479	-0.113363340497017	0.0850054547190666	-0.00969661213457584
-0.663343489170074	-0.315564602613449	-0.513196885585785	-0.113825604319572	0.0842610970139503	-0.0100435502827168
-0.665457725524902	-0.314099460840225	-0.50605297088623	-0.114455357193947	0.0836312472820282	-0.01049171295017
-0.666364729404449	-0.313415884971619	-0.489308565855026	-0.115013234317303	0.0828145444393158	-0.0110505549237132
-0.668972134590149	-0.315109670162201	-0.476560056209564	-0.115606017410755	0.0821520760655403	-0.0116550233215094
-0.672113955020905	-0.312865495681763	-0.467288136482239	-0.116155982017517	0.0814220383763313	-0.0123836062848568
-0.679389119148254	-0.315288037061691	-0.456518113613129	-0.11675500869751	0.0808419063687325	-0.0131075838580728
-0.686556696891785	-0.312194377183914	-0.448384821414948	-0.117366813123226	0.0802935063838959	-0.0138219594955444
-0.690345466136932	-0.312578022480011	-0.439694136381149	-0.117881663143635	0.0795457810163498	-0.014518016949296
-0.695286273956299	-0.314243733882904	-0.426837861537933	-0.118345119059086	0.0790861397981644	-0.015343758277595
-0.701312899589539	-0.316484987735748	-0.427743971347809	-0.118838898837566	0.0786098092794418	-0.0162639506161213
-0.709829390048981	-0.323319613933563	-0.417359679937363	-0.119413651525974	0.0783536359667778	-0.0172296911478043
-0.714682102203369	-0.323246866464615	-0.413990199565887	-0.119888246059418	0.0780191421508789	-0.0182851329445839
-0.720587909221649	-0.326052069664001	-0.409323275089264	-0.120320558547974	0.0778568908572197	-0.0192061234265566
-0.729086458683014	-0.331624865531921	-0.406843155622482	-0.120672799646854	0.0777254775166512	-0.0201820619404316
-0.736893713474274	-0.332019627094269	-0.405847579240799	-0.121028654277325	0.0777935013175011	-0.0210983622819185
-0.744657337665558	-0.335073411464691	-0.404793947935104	-0.12145172804594	0.0779298916459084	-0.0220611970871687
-0.749994695186615	-0.33545508980751	-0.407996356487274	-0.121669873595238	0.0781923308968544	-0.0229904595762491
-0.760166764259338	-0.339846611022949	-0.404970407485962	-0.121889010071754	0.0784588977694511	-0.0238428488373756
-0.767445683479309	-0.340777307748795	-0.41004940867424	-0.122058898210526	0.0789350420236588	-0.0247593466192484
-0.772984147071838	-0.347158908843994	-0.413187056779861	-0.12228387594223	0.0794904232025146	-0.0256003942340612
-0.777575969696045	-0.355254232883453	-0.421947807073593	-0.12241242825985	0.080123096704483	-0.0264480542391539
-0.77763444185257	-0.361229032278061	-0.427423149347305	-0.122468829154968	0.0808312818408012	-0.026946734637022
-0.768507182598114	-0.377956181764603	-0.437001258134842	-0.122682966291904	0.0814786776900291	-0.0271103959530592
-0.771418154239655	-0.398084282875061	-0.443525016307831	-0.122826136648655	0.0823981910943985	-0.0280842762440443
-0.765107333660126	-0.410679996013641	-0.445330888032913	-0.123030781745911	0.0832641869783401	-0.0292161181569099
-0.769295930862427	-0.425931513309479	-0.455267399549484	-0.123134709894657	0.0841475799679756	-0.0302623212337494
-0.769744217395782	-0.435173660516739	-0.464696407318115	-0.12297572940588	0.0851729959249496	-0.031133720651269
-0.771529734134674	-0.449776172637939	-0.476983666419983	-0.122975140810013	0.0862437710165977	-0.0317581109702587
-0.769062638282776	-0.461162000894547	-0.497007310390472	-0.122787274420261	0.087241105735302	-0.0323500819504261
-0.768059372901917	-0.476559638977051	-0.502927184104919	-0.122776538133621	0.0883136391639709	-0.0333290696144104
-0.772137939929962	-0.484156310558319	-0.506814420223236	-0.122657112777233	0.089446522295475	-0.0342758521437645
-0.771404683589935	-0.491552591323853	-0.529475927352905	-0.122397713363171	0.0904528275132179	-0.0348388627171516
-0.775750458240509	-0.502083480358124	-0.538103461265564	-0.122241973876953	0.0916977897286415	-0.0351635254919529
-0.775098145008087	-0.510116159915924	-0.547679483890533	-0.122120663523674	0.0926715657114983	-0.035798754543066
-0.775470674037933	-0.51594215631485	-0.562308967113495	-0.121941640973091	0.0936822146177292	-0.0364872440695763
-0.774802505970001	-0.518673777580261	-0.573447704315186	-0.121670559048653	0.0948009788990021	-0.0366753339767456
-0.779045283794403	-0.522752463817596	-0.583717048168182	-0.121468387544155	0.0957173332571983	-0.0366044081747532
-0.772818386554718	-0.530565798282623	-0.588467955589294	-0.121318258345127	0.0965416431427002	-0.0365257449448109
-0.771317720413208	-0.530274748802185	-0.594301700592041	-0.121106512844563	0.0974022001028061	-0.0368724316358566
-0.774467289447784	-0.534611821174622	-0.596565842628479	-0.120876088738441	0.0982370972633362	-0.0373730137944222
-0.779748260974884	-0.542601585388184	-0.596549510955811	-0.120816506445408	0.0989828109741211	-0.0374281518161297
-0.774395227432251	-0.53926819562912	-0.600065290927887	-0.120646066963673	0.0995581820607185	-0.0373611114919186
-0.782445728778839	-0.53717702627182	-0.604921281337738	-0.120550476014614	0.100061759352684	-0.0375486016273499
-0.793856382369995	-0.54349809885025	-0.609089434146881	-0.120481938123703	0.100703172385693	-0.0377228781580925
-0.794551968574524	-0.538596630096436	-0.622198879718781	-0.120452515780926	0.101200766861439	-0.0377600342035294
-0.805947244167328	-0.54156619310379	-0.617878437042236	-0.120589420199394	0.101618692278862	-0.0378789380192757
-0.810710489749908	-0.538389682769775	-0.625200569629669	-0.120638623833656	0.101992405951023	-0.0381815657019615
-0.813969194889069	-0.538495540618896	-0.629004120826721	-0.1207674741745	0.102269344031811	-0.0381394512951374
-0.817880988121033	-0.536160528659821	-0.625511467456818	-0.120955370366573	0.102561339735985	-0.0384366400539875
-0.828519523143768	-0.535728871822357	-0.615048110485077	-0.121111705899239	0.102678552269936	-0.0390301942825317
-0.835208773612976	-0.537253022193909	-0.616739511489868	-0.121248207986355	0.102790832519531	-0.0393910482525826
-0.847689270973206	-0.528953075408936	-0.60696542263031	-0.121577307581902	0.102910503745079	-0.0395372286438942
-0.858204007148743	-0.524606347084045	-0.611793339252472	-0.121813431382179	0.102878838777542	-0.0395050682127476
-0.865542948246002	-0.519381165504456	-0.601050496101379	-0.122097469866276	0.102858290076256	-0.0393262729048729
-0.876749098300934	-0.513852655887604	-0.598926544189453	-0.12255122512579	0.102619908750057	-0.0393201373517513
-0.890812993049622	-0.509652972221375	-0.602660357952118	-0.122836016118526	0.102491416037083	-0.0394988805055618
-0.900801718235016	-0.502797544002533	-0.596524178981781	-0.123141087591648	0.102201461791992	-0.0397341027855873
-0.913309812545776	-0.493926018476486	-0.591701686382294	-0.123346172273159	0.101795203983784	-0.0397383086383343
-0.923068523406982	-0.480946153402328	-0.581989049911499	-0.123693235218525	0.101444832980633	-0.0394414663314819
-0.928558826446533	-0.455973625183105	-0.565496563911438	-0.12409845739603	0.10104364156723	-0.0386727824807167
-0.928025543689728	-0.43593767285347	-0.557356655597687	-0.124364800751209	0.100580334663391	-0.0369561351835728
-0.925145983695984	-0.420265108346939	-0.559558272361755	-0.1249063834548	0.100223012268543	-0.0351959206163883
-0.942357420921326	-0.414364665746689	-0.549691438674927	-0.125583156943321	0.0998559668660164	-0.035182636231184
-0.956349790096283	-0.408945560455322	-0.546974241733551	-0.125974267721176	0.0995717868208885	-0.0355389714241028
-0.9739710688591	-0.39949432015419	-0.540636897087097	-0.126429036259651	0.0991654992103577	-0.0354044027626514
-0.98127269744873	-0.398478597402573	-0.53866720199585	-0.126744523644447	0.0987478867173195	-0.0355919599533081
-0.987023174762726	-0.390856325626373	-0.538425862789154	-0.126817718148232	0.0982280746102333	-0.0355018079280853
-0.99457585811615	-0.389183431863785	-0.536666393280029	-0.126925274729729	0.0975835099816322	-0.0355025455355644
-1.00869715213776	-0.388900101184845	-0.525829255580902	-0.127164959907532	0.0969972163438797	-0.0357939824461937
-1.0152450799942	-0.382091253995895	-0.514815509319305	-0.127374991774559	0.0966074019670486	-0.0357754863798618
-1.02511060237885	-0.380346536636353	-0.517106711864471	-0.127453416585922	0.0961253792047501	-0.0364764779806137
-1.03732597827911	-0.375011712312698	-0.512412190437317	-0.127458795905113	0.0958500951528549	-0.0368512235581875
-1.04367327690125	-0.368514537811279	-0.51029235124588	-0.127499371767044	0.095704086124897	-0.0365101434290409
-1.04270935058594	-0.372273445129395	-0.516213238239288	-0.127695888280869	0.0953793674707413	-0.0362434051930904
-1.03944110870361	-0.373831748962402	-0.507519543170929	-0.127631828188896	0.0951160565018654	-0.0363804213702679
-1.04073202610016	-0.400013387203217	-0.517366647720337	-0.127651825547218	0.0952313095331192	-0.0371389500796795
-1.03835964202881	-0.395524233579636	-0.531641960144043	-0.127574488520622	0.0954801663756371	-0.0374979004263878
-1.03798222541809	-0.370619267225266	-0.528682827949524	-0.127797707915306	0.0959132239222527	-0.0382396727800369
-1.04436075687408	-0.355655252933502	-0.538649618625641	-0.128132835030556	0.0966498479247093	-0.0381951667368412
-1.06138801574707	-0.359025806188583	-0.536108195781708	-0.128462314605713	0.0973819047212601	-0.038101889193058
-1.06618964672089	-0.36311537027359	-0.544324517250061	-0.128549784421921	0.0981429070234299	-0.0377696938812733
-1.07290387153625	-0.350726068019867	-0.541531622409821	-0.128459185361862	0.0988942459225655	-0.0366830676794052
-1.08182430267334	-0.34579136967659	-0.553716003894806	-0.128190606832504	0.0994919687509537	-0.0360957495868206
-1.08279418945313	-0.345742017030716	-0.553541839122772	-0.127935796976089	0.0997470766305923	-0.0356582663953304
-1.08273637294769	-0.335613757371902	-0.550470292568207	-0.127597734332085	0.100039772689342	-0.0354363322257996
-1.08041334152222	-0.326268494129181	-0.552907943725586	-0.127493292093277	0.100439205765724	-0.0355041287839413
-1.07043385505676	-0.324574261903763	-0.555433988571167	-0.127605795860291	0.100799418985844	-0.0352940186858177
-1.06765580177307	-0.321465492248535	-0.557174503803253	-0.127808466553688	0.101218618452549	-0.0351033434271812
-1.07396829128265	-0.313832968473434	-0.557410657405853	-0.128056094050407	0.101579733192921	-0.0346231311559677
-1.08319342136383	-0.307943195104599	-0.564414918422699	-0.12824535369873	0.102057591080666	-0.0341132096946239
-1.09723544120789	-0.303416788578033	-0.574868381023407	-0.128360852599144	0.102411605417728	-0.0337998159229755
-1.1108204126358	-0.301341235637665	-0.57014787197113	-0.128349766135216	0.102642245590687	-0.0335943065583706
-1.11454200744629	-0.298772126436234	-0.578938186168671	-0.128153532743454	0.102683424949646	-0.0334861055016518
-1.11244690418243	-0.292013734579086	-0.572479009628296	-0.12817320227623	0.102588944137096	-0.0336760319769382
-1.11163747310638	-0.279788970947266	-0.566065847873688	-0.128153085708618	0.102289691567421	-0.0336132943630219
-1.10618710517883	-0.254830062389374	-0.553155839443207	-0.128214985132217	0.102066889405251	-0.0329819805920124
-1.11339139938354	-0.2550208568573	-0.534519076347351	-0.128621518611908	0.101737797260284	-0.0324244722723961
-1.12372040748596	-0.256882220506668	-0.536555469036102	-0.12870766222477	0.101289719343185	-0.0317935794591904
-1.11951625347137	-0.224506884813309	-0.525751769542694	-0.128826960921288	0.10069502145052	-0.0303502548485994
-1.13687312602997	-0.232429385185242	-0.529572010040283	-0.129276990890503	0.100081734359264	-0.0301655866205692
-1.16195380687714	-0.237480774521828	-0.523577749729156	-0.129098013043404	0.0991162583231926	-0.0299048200249672
-1.15704119205475	-0.217564076185226	-0.516148805618286	-0.129289790987968	0.0981609672307968	-0.0299524012953043
-1.16278004646301	-0.204774215817451	-0.509027898311615	-0.129572555422783	0.0973138883709908	-0.0301992502063513
-1.17341911792755	-0.214946821331978	-0.501638233661652	-0.129875436425209	0.0961036384105682	-0.0300569776445627
-1.17330491542816	-0.218321159482002	-0.490858852863312	-0.130160808563232	0.095144659280777	-0.0304357707500458
-1.17331993579865	-0.207805961370468	-0.483918935060501	-0.130589097738266	0.094455860555172	-0.0304058827459812
-1.1832469701767	-0.201793983578682	-0.477791398763657	-0.130961209535599	0.0934759378433228	-0.0302651561796665
-1.19905579090118	-0.213203981518745	-0.464984953403473	-0.131305947899818	0.0927684083580971	-0.0305867586284876
-1.20002067089081	-0.204981103539467	-0.463431179523468	-0.131496667861938	0.0920774713158607	-0.0306377373635769
-1.203937292099	-0.202607959508896	-0.454916894435883	-0.131805598735809	0.0915532335639	-0.0308184623718262
-1.20810556411743	-0.205995753407478	-0.445613116025925	-0.132111594080925	0.0909733027219772	-0.0309533290565014
-1.20795476436615	-0.20432847738266	-0.445182025432587	-0.132343024015427	0.0904591381549835	-0.0310104731470346
-1.1994594335556	-0.205617770552635	-0.444290935993195	-0.132588103413582	0.0901924595236778	-0.0312069430947304
-1.19450080394745	-0.201090574264526	-0.437335848808289	-0.13281624019146	0.0900506600737572	-0.0309667140245438
-1.19779527187347	-0.202629402279854	-0.437126457691193	-0.133038699626923	0.090044379234314	-0.0308380909264088
-1.19931149482727	-0.201052725315094	-0.445033818483353	-0.133143901824951	0.0901235342025757	-0.0305673200637102
-1.19608581066132	-0.192353039979935	-0.441414475440979	-0.133364707231522	0.0902003571391106	-0.030244704335928
-1.201171875	-0.19729571044445	-0.453510105609894	-0.133388429880142	0.0905634760856628	-0.0301897376775742
-1.20302033424377	-0.207487195730209	-0.458850830793381	-0.133357971906662	0.0906218588352203	-0.0301647428423166
-1.20170903205872	-0.204223215579987	-0.458976984024048	-0.133165031671524	0.0909160226583481	-0.0304561611264944
-1.19730818271637	-0.203980445861816	-0.465059101581573	-0.133079141378403	0.0913968458771706	-0.0306601151823998
-1.19909679889679	-0.209197014570236	-0.471477597951889	-0.13292832672596	0.091813325881958	-0.0308813843876123
-1.18942427635193	-0.206158444285393	-0.469926923513412	-0.132705226540565	0.0923240333795547	-0.0311220809817314
-1.19196236133575	-0.212252035737038	-0.479223221540451	-0.13268281519413	0.0931048914790154	-0.03124113753438
-1.18874728679657	-0.220283269882202	-0.486658483743668	-0.132562577724457	0.0936363860964775	-0.031440868973732
-1.18663358688354	-0.217393189668655	-0.492664456367493	-0.132228821516037	0.0944602116942406	-0.0316212512552738
-1.1877748966217	-0.222565248608589	-0.499399125576019	-0.132122546434402	0.0952738896012306	-0.0316638983786106
-1.19437718391418	-0.230410695075989	-0.506047964096069	-0.131883263587952	0.0960201323032379	-0.0319756753742695
-1.18592631816864	-0.230159550905228	-0.517956852912903	-0.131652295589447	0.0967560708522797	-0.0322815217077732
-1.18030071258545	-0.237238168716431	-0.529301881790161	-0.131498456001282	0.0975609421730042	-0.0323334261775017
-1.18080854415894	-0.24703086912632	-0.531654834747314	-0.131179466843605	0.098181463778019	-0.0325208306312561
-1.17098295688629	-0.250421673059464	-0.541156411170959	-0.13100853562355	0.0990085452795029	-0.032702349126339
-1.16665422916412	-0.248491272330284	-0.547564387321472	-0.130765333771706	0.0998139977455139	-0.0327409543097019
-1.16522443294525	-0.258199542760849	-0.559587121009827	-0.130569651722908	0.100401751697063	-0.0326764024794102
-1.1610404253006	-0.266068309545517	-0.571685135364532	-0.130516469478607	0.101126983761787	-0.032731756567955
-1.15013039112091	-0.267392158508301	-0.580707728862762	-0.13025176525116	0.101628609001637	-0.0327219031751156
-1.14323949813843	-0.266080856323242	-0.584929525852203	-0.129967540502548	0.102155826985836	-0.0326343700289726
-1.13895809650421	-0.279242187738419	-0.588585436344147	-0.129910588264465	0.102609023451805	-0.0326424576342106
-1.12619924545288	-0.28218212723732	-0.588299453258514	-0.129722699522972	0.102988205850124	-0.0327535308897495
-1.12261402606964	-0.278848648071289	-0.582760870456696	-0.129648610949516	0.103471122682095	-0.0327051430940628
-1.11773324012756	-0.287246316671371	-0.588553547859192	-0.129625588655472	0.103811971843243	-0.0326466895639896
-1.10512518882751	-0.294658929109573	-0.596506118774414	-0.129630640149117	0.104135066270828	-0.0325187034904957
-1.10351383686066	-0.294077038764954	-0.596988439559937	-0.129625752568245	0.104331471025944	-0.0323912464082241
-1.09675168991089	-0.300052642822266	-0.602603614330292	-0.12961845099926	0.104398645460606	-0.0322772264480591
-1.08712136745453	-0.305138617753983	-0.600969314575195	-0.129628732800484	0.104430817067623	-0.0321449786424637
-1.07815313339233	-0.304483354091644	-0.594744086265564	-0.12964603304863	0.104322701692581	-0.0320155173540115
-1.07216930389404	-0.306918621063232	-0.593370258808136	-0.129645943641663	0.104295246303082	-0.0319075509905815
-1.06348586082458	-0.311240881681442	-0.586452782154083	-0.129897370934486	0.104135096073151	-0.0317940637469292
-1.05796492099762	-0.313458800315857	-0.590187549591064	-0.12995882332325	0.103971086442471	-0.0316907651722431
-1.05236053466797	-0.312281310558319	-0.587522625923157	-0.130178302526474	0.10382629185915	-0.0314935520291328
-1.04873728752136	-0.312645524740219	-0.586941540241241	-0.130425482988358	0.10354571044445	-0.0312929823994637
-1.04412794113159	-0.31364643573761	-0.586659908294678	-0.130577802658081	0.103114552795887	-0.0310748759657145
-1.03759360313416	-0.318136900663376	-0.581132650375366	-0.130786940455437	0.102725885808468	-0.030839467421174
-1.02906537055969	-0.318316370248795	-0.571163237094879	-0.131076812744141	0.102275796234608	-0.0306090489029884
-1.02084136009216	-0.320574045181274	-0.568804979324341	-0.131258279085159	0.101721450686455	-0.0304171293973923
-1.01795756816864	-0.318951547145844	-0.559884309768677	-0.131498962640762	0.101268015801907	-0.0301719848066568
-1.01286232471466	-0.320225596427917	-0.546894133090973	-0.131805941462517	0.100840501487255	-0.0299894791096449
-1.00746977329254	-0.313810974359512	-0.547068476676941	-0.132063359022141	0.100290477275848	-0.0297354552894831
-1.00379884243011	-0.314866214990616	-0.540971636772156	-0.132424563169479	0.0997232347726822	-0.0294487792998552
-0.995567739009857	-0.313418626785278	-0.530636250972748	-0.132780969142914	0.0992696583271027	-0.0291213095188141
-0.993454337120056	-0.317516058683395	-0.525265991687775	-0.133106857538223	0.0988345444202423	-0.0287874415516853
-0.985148906707764	-0.31192073225975	-0.527948260307312	-0.133313879370689	0.0982163548469543	-0.0284179113805294
-0.979911327362061	-0.313896358013153	-0.516108632087708	-0.133560970425606	0.0975701436400414	-0.0280638933181763
-0.973189413547516	-0.313067704439163	-0.503697574138641	-0.13375186920166	0.0970813557505608	-0.0276966523379087
-0.970475673675537	-0.311970263719559	-0.506207168102264	-0.134058564901352	0.0965953469276428	-0.0274029187858105
-0.964712560176849	-0.30806902050972	-0.491991698741913	-0.134292870759964	0.0959868654608727	-0.0271097999066114
-0.960662305355072	-0.305153161287308	-0.481709629297256	-0.134488955140114	0.0954548418521881	-0.0267295856028795
-0.952902555465698	-0.307152658700943	-0.476558446884155	-0.134746134281158	0.0951206013560295	-0.0264456812292337
-0.953329980373383	-0.304725080728531	-0.473984122276306	-0.134965062141418	0.0946502313017845	-0.0261504184454679
-0.946259498596191	-0.301051825284958	-0.468973100185394	-0.135110810399055	0.0942451357841492	-0.0258202720433474
-0.948619306087494	-0.301453471183777	-0.468909800052643	-0.135394677519798	0.0939217209815979	-0.0256075840443373
-0.946024358272552	-0.303745567798615	-0.463408976793289	-0.135525688529015	0.0935176014900208	-0.0253492500633001
-0.943471014499664	-0.306701391935349	-0.466092944145203	-0.135600954294205	0.0931752920150757	-0.0252879913896322
-0.942685604095459	-0.301691830158234	-0.467532813549042	-0.135721400380135	0.0927129313349724	-0.0255173854529858
-0.950335502624512	-0.304971575737	-0.454375654459	-0.135666459798813	0.0924586430191994	-0.026342486962676
-0.947019934654236	-0.308429479598999	-0.455452799797058	-0.135674715042114	0.0920418053865433	-0.0268189813941717
-0.943297505378723	-0.307328015565872	-0.451282292604446	-0.135641008615494	0.0919303894042969	-0.0266376435756683
-0.940973460674286	-0.3034428358078	-0.45212984085083	-0.135578662157059	0.0917287617921829	-0.02648064494133
-0.937884986400604	-0.312631636857986	-0.449708163738251	-0.135598585009575	0.0915468111634254	-0.0265069026499987
-0.932306706905365	-0.306632041931152	-0.449339061975479	-0.135549604892731	0.0914509817957878	-0.0265309475362301
-0.931186258792877	-0.307155042886734	-0.447836697101593	-0.135509982705116	0.0914405435323715	-0.026494275778532
-0.931777000427246	-0.310386180877686	-0.448158502578735	-0.135457247495651	0.0913659930229187	-0.0265843067318201
-0.926443755626678	-0.308971583843231	-0.451788246631622	-0.135322466492653	0.0914283469319344	-0.0267583262175322
-0.926951289176941	-0.307769179344177	-0.450329750776291	-0.135232657194138	0.091379314661026	-0.0267091225832701
-0.920520544052124	-0.310337841510773	-0.451474994421005	-0.135018542408943	0.0913261547684669	-0.0264082811772823
-0.919099092483521	-0.306837737560272	-0.456419408321381	-0.134850338101387	0.0914226844906807	-0.0262616518884897
-0.919367730617523	-0.306679636240005	-0.458421021699905	-0.134636059403419	0.0915138944983482	-0.0261884052306414
-0.914131999015808	-0.306153655052185	-0.464836806058884	-0.134452313184738	0.091638907790184	-0.0260136947035789
-0.911666572093964	-0.307272851467133	-0.464006304740906	-0.134267359972	0.0917173027992249	-0.0259083453565836
-0.912213146686554	-0.309095233678818	-0.470793098211288	-0.134029448032379	0.0918024182319641	-0.0257409326732159
-0.907891035079956	-0.311477273702621	-0.468764930963516	-0.133769825100899	0.0918522328138351	-0.025645274668932
-0.904910862445831	-0.306638091802597	-0.479903310537338	-0.133446455001831	0.0920486524701118	-0.0255312416702509
-0.904833912849426	-0.311691999435425	-0.476815581321716	-0.13321390748024	0.0920530259609222	-0.0253701414912939
-0.900241494178772	-0.313530415296555	-0.487259238958359	-0.132878348231316	0.0921556502580643	-0.0252680443227291
-0.894298255443573	-0.312923550605774	-0.49327164888382	-0.132596537470818	0.0921471938490868	-0.0251866932958364
-0.890053570270538	-0.311200320720673	-0.490043610334396	-0.132369458675385	0.0923189371824265	-0.0249697752296925
-0.88472843170166	-0.312844783067703	-0.492170244455338	-0.13211053609848	0.0922576487064362	-0.0247391667217016
-0.881877660751343	-0.312570601701736	-0.489473819732666	-0.131832048296928	0.0922800600528717	-0.0245832987129688
-0.877193510532379	-0.315828561782837	-0.489474385976791	-0.131601244211197	0.0923227071762085	-0.024424547329545
-0.867706835269928	-0.315176457166672	-0.489858657121658	-0.131488263607025	0.0923856943845749	-0.0242082886397839
-0.86774605512619	-0.311422973871231	-0.493990749120712	-0.131173625588417	0.0923956036567688	-0.0239964220672846
-0.864300489425659	-0.317120254039764	-0.49317067861557	-0.131058409810066	0.0923546403646469	-0.0238110553473234
-0.856820166110992	-0.315608829259872	-0.500894069671631	-0.130830004811287	0.0923093557357788	-0.0237298905849457
-0.85963249206543	-0.316606283187866	-0.492667615413666	-0.130645349621773	0.0923095420002937	-0.0237433928996325
-0.857986629009247	-0.316909521818161	-0.500264763832092	-0.130448818206787	0.0922876670956612	-0.0236777123063803
-0.853706419467926	-0.317732244729996	-0.493273973464966	-0.130293622612953	0.0921966284513474	-0.0237482879310846
-0.853082835674286	-0.315737426280975	-0.502176880836487	-0.130175918340683	0.0921819880604744	-0.0237351041287184
-0.851258218288422	-0.317560344934464	-0.499598622322083	-0.129995688796043	0.0920437946915627	-0.0235880240797997
-0.850364923477173	-0.318639844655991	-0.506643116474152	-0.129895329475403	0.0921260640025139	-0.0235238671302795
-0.840903222560883	-0.317115008831024	-0.51050341129303	-0.129797920584679	0.0919102430343628	-0.0234787594527006
-0.842670798301697	-0.317847967147827	-0.508186876773834	-0.129663497209549	0.0918842479586601	-0.0234426856040955
-0.840177059173584	-0.320539563894272	-0.5083287358284	-0.12951697409153	0.0917770639061928	-0.0234499759972095
-0.833498179912567	-0.319189220666885	-0.508262813091278	-0.129479005932808	0.0917605832219124	-0.0234459433704615
-0.833756804466248	-0.318642199039459	-0.502091109752655	-0.129385784268379	0.091581366956234	-0.0233775284141302
-0.837498724460602	-0.320399701595306	-0.495481491088867	-0.129274994134903	0.0915906503796577	-0.0233865231275558
-0.832737028598785	-0.317616134881973	-0.502348184585571	-0.129204258322716	0.0915907919406891	-0.0234333761036396
-0.832311570644379	-0.318608611822128	-0.499372333288193	-0.129154175519943	0.0914967656135559	-0.0234096292406321
-0.833767294883728	-0.316822201013565	-0.496213436126709	-0.12910957634449	0.0914154127240181	-0.0233981385827065
-0.837035834789276	-0.313412606716156	-0.501590847969055	-0.129056215286255	0.0914839059114456	-0.0233836118131876
-0.837193667888641	-0.315637409687042	-0.504880487918854	-0.129106745123863	0.0913808569312096	-0.0233305767178535
-0.838569700717926	-0.312357246875763	-0.501577377319336	-0.129132747650146	0.0913025066256523	-0.0232307631522417
-0.836706936359406	-0.312900304794312	-0.50039130449295	-0.129157170653343	0.0912817493081093	-0.0231398958712816
-0.838871717453003	-0.30771803855896	-0.505631506443024	-0.129040867090225	0.0911362394690514	-0.0230735577642918
-0.83735316991806	-0.309052675962448	-0.495697289705276	-0.129209727048874	0.09112848341465	-0.0229435078799725
-0.838284969329834	-0.308157473802567	-0.502230107784271	-0.129153609275818	0.0910027921199799	-0.0228055492043495
-0.838060796260834	-0.30610528588295	-0.50145149230957	-0.129158332943916	0.0908166095614433	-0.0226425752043724
-0.839009761810303	-0.304923295974731	-0.499546021223068	-0.129205793142319	0.0908497422933578	-0.0225193705409765
-0.835145890712738	-0.302230060100555	-0.500952422618866	-0.129318967461586	0.0906794965267181	-0.0224172733724117
-0.839531600475311	-0.303679227828979	-0.495804637670517	-0.129384487867355	0.0905647426843643	-0.0223346836864948
-0.840079963207245	-0.303180754184723	-0.494984328746796	-0.129468694329262	0.090483047068119	-0.0222366824746132
-0.841361939907074	-0.303177416324615	-0.496774345636368	-0.129425823688507	0.0902779325842857	-0.0220833271741867
-0.84295642375946	-0.30522820353508	-0.491375178098679	-0.129578918218613	0.0902344509959221	-0.0220168307423592
-0.842443883419037	-0.303273051977158	-0.486032575368881	-0.129665285348892	0.0901047512888908	-0.0220290683209896
-0.846588432788849	-0.302124857902527	-0.490593910217285	-0.129616171121597	0.0899235010147095	-0.0220535285770893
-0.845979690551758	-0.300724595785141	-0.486599743366241	-0.129750862717628	0.0898045003414154	-0.0219896361231804
-0.84710967540741	-0.298550575971603	-0.47974020242691	-0.12975911796093	0.0897264778614044	-0.0219530612230301
-0.84875351190567	-0.298607170581818	-0.474711000919342	-0.129960596561432	0.0895152166485786	-0.0218237470835447
-0.851209700107574	-0.298024386167526	-0.470149725675583	-0.130014106631279	0.0894940868020058	-0.0218210089951754
-0.850203454494476	-0.295543223619461	-0.46844545006752	-0.130160734057426	0.0893500819802284	-0.021690484136343
-0.856510102748871	-0.296043753623962	-0.468505293130875	-0.130342498421669	0.089305616915226	-0.0215925369411707
-0.853911399841309	-0.292054623365402	-0.466939449310303	-0.130418196320534	0.0892181172966957	-0.0214917529374361
-0.857135713100433	-0.291395932435989	-0.467127680778503	-0.130604282021523	0.0891397371888161	-0.0214428249746561
-0.862661719322205	-0.292389184236526	-0.470112711191177	-0.130651608109474	0.0890540927648544	-0.0213574022054672
-0.862957775592804	-0.293100923299789	-0.464754432439804	-0.130855709314346	0.0889570862054825	-0.0213205721229315
-0.865201711654663	-0.28907522559166	-0.46277043223381	-0.130875304341316	0.0889926254749298	-0.0212593991309404
-0.867215812206268	-0.290484637022018	-0.465525269508362	-0.13106980919838	0.0888602137565613	-0.0212247651070356
-0.869888544082642	-0.291495472192764	-0.466957122087479	-0.131107315421104	0.0888119339942932	-0.021235104650259
-0.870618581771851	-0.29298397898674	-0.465962380170822	-0.131203055381775	0.0887684151530266	-0.0212125945836306
-0.870661735534668	-0.292054355144501	-0.465318530797958	-0.13123045861721	0.0886392295360565	-0.0211971290409565
-0.871457874774933	-0.289446443319321	-0.468050539493561	-0.131261274218559	0.0886438861489296	-0.0211533568799496
-0.876618385314941	-0.289124190807343	-0.464733242988586	-0.131354928016663	0.0887753292918205	-0.0210311040282249
-0.873456060886383	-0.29419007897377	-0.463983952999115	-0.131371363997459	0.088747464120388	-0.020990151911974
-0.873087286949158	-0.294576495885849	-0.464379727840424	-0.131385892629623	0.0887633487582207	-0.0209774374961853
-0.872686386108398	-0.291904449462891	-0.463025867938995	-0.131420686841011	0.0888674855232239	-0.0209188107401133
-0.873525261878967	-0.294385313987732	-0.461012154817581	-0.131528705358505	0.0890001654624939	-0.0208148546516895
-0.868838310241699	-0.288666814565659	-0.46568039059639	-0.131472244858742	0.0891720429062843	-0.0206384845077991
-0.870859920978546	-0.287285417318344	-0.466360509395599	-0.131509006023407	0.0893370360136032	-0.0203789286315441
-0.872607827186584	-0.288128256797791	-0.46759295463562	-0.131518959999084	0.089620403945446	-0.0200754422694445
-0.8749138712883	-0.282457888126373	-0.465984761714935	-0.131548121571541	0.0898687317967415	-0.0198199991136789
-0.879974007606506	-0.278097480535507	-0.464925318956375	-0.13161338865757	0.0900921076536179	-0.0195578429847956
-0.882876217365265	-0.277597308158875	-0.470009565353394	-0.131532907485962	0.0904071405529976	-0.0191917084157467
-0.884137034416199	-0.28058710694313	-0.472106963396072	-0.131575584411621	0.0905816256999969	-0.0189276412129402
-0.886185705661774	-0.274191528558731	-0.476630389690399	-0.131524607539177	0.090803362429142	-0.0187131408601999
-0.886443674564362	-0.272564142942429	-0.479747980833054	-0.131493672728539	0.0909636244177818	-0.0184499565511942
-0.890235722064972	-0.271771937608719	-0.483291923999786	-0.131472393870354	0.0911606475710869	-0.0182501878589392
-0.888304233551025	-0.268641948699951	-0.484240233898163	-0.131397485733032	0.0912365689873695	-0.0180479064583778
-0.890711188316345	-0.267918467521667	-0.486717820167542	-0.131409913301468	0.0913204252719879	-0.0178432930260897
-0.889815330505371	-0.268441617488861	-0.489406406879425	-0.131315141916275	0.09138123691082	-0.0177107639610767
-0.894097864627838	-0.267871528863907	-0.485947757959366	-0.131288528442383	0.0914965122938156	-0.0175476130098104
-0.894147038459778	-0.266230791807175	-0.484786510467529	-0.131175488233566	0.0915835723280907	-0.0173888131976128
-0.896305978298187	-0.266303360462189	-0.485303372144699	-0.131311744451523	0.0916628539562225	-0.0172474775463343
-0.902612805366516	-0.260273933410645	-0.483767569065094	-0.131370022892952	0.0917506515979767	-0.0170844793319702
-0.907175362110138	-0.262334823608398	-0.476279735565186	-0.131356984376907	0.0917168855667114	-0.0169793087989092
-0.899209976196289	-0.263491690158844	-0.481833100318909	-0.131349831819534	0.0917016193270683	-0.016723832115531
-0.901567578315735	-0.261030286550522	-0.47796955704689	-0.131355419754982	0.0916958376765251	-0.0165376495569944
-0.905482828617096	-0.25884211063385	-0.485521256923676	-0.131316244602203	0.0916991606354713	-0.0164025202393532
-0.907577455043793	-0.257792621850967	-0.486088514328003	-0.131452292203903	0.0917360782623291	-0.0162794012576342
-0.909994900226593	-0.259736120700836	-0.48397308588028	-0.131441995501518	0.0916365832090378	-0.0161609798669815
-0.910740494728088	-0.257476776838303	-0.488882273435593	-0.131393939256668	0.0916179642081261	-0.0159213021397591
-0.910426020622253	-0.257389813661575	-0.487451583147049	-0.131453260779381	0.0916566550731659	-0.0156749598681927
-0.910693883895874	-0.254619836807251	-0.483735471963882	-0.131542608141899	0.0915616899728775	-0.015453509055078
-0.90887051820755	-0.24921703338623	-0.485985666513443	-0.131423339247704	0.0915131196379662	-0.0151867447420955
-0.909613788127899	-0.250772088766098	-0.48297119140625	-0.131437048316002	0.0915581807494164	-0.0150462975725532
-0.910299479961395	-0.245915219187737	-0.471446484327316	-0.131592720746994	0.0915608927607536	-0.0149433389306068
-0.915821850299835	-0.243617206811905	-0.480404764413834	-0.131680577993393	0.0915797054767609	-0.0148420128971338
-0.918984353542328	-0.244755476713181	-0.474968463182449	-0.131770133972168	0.0916019454598427	-0.0147187309339643
-0.921625077724457	-0.244838714599609	-0.473581880331039	-0.131911590695381	0.0915690213441849	-0.0145881809294224
-0.926597952842712	-0.242248937487602	-0.477549970149994	-0.131907492876053	0.0916438847780228	-0.0145367616787553
-0.928991198539734	-0.237702548503876	-0.481695771217346	-0.131953150033951	0.0915535315871239	-0.01441222243011
-0.932536959648132	-0.239936500787735	-0.482619643211365	-0.132076874375343	0.0915675684809685	-0.0144534660503268
-0.931040287017822	-0.239805236458778	-0.477315008640289	-0.132006362080574	0.0915384218096733	-0.0144166629761457
-0.933735489845276	-0.243094205856323	-0.481014847755432	-0.132050529122353	0.0915603116154671	-0.0144070582464337
-0.934022188186646	-0.241360798478127	-0.477128028869629	-0.132110342383385	0.0914751440286636	-0.0143850054591894
-0.936272501945496	-0.24168649315834	-0.47699710726738	-0.132074743509293	0.0915824323892593	-0.0143017712980509
-0.935851454734802	-0.241445794701576	-0.471124798059464	-0.132247269153595	0.0916578099131584	-0.0141754671931267
-0.941011548042297	-0.242593571543694	-0.472662448883057	-0.132236003875732	0.0917316079139709	-0.0141136217862368
-0.938511431217194	-0.242179989814758	-0.479551643133163	-0.13231372833252	0.0917841121554375	-0.014005035161972
-0.9444979429245	-0.241765365004539	-0.484920024871826	-0.132373094558716	0.0918852761387825	-0.0139651726931334
-0.948997318744659	-0.242660522460938	-0.484467566013336	-0.13243992626667	0.0919470265507698	-0.0138921923935413
-0.946424603462219	-0.244556441903114	-0.486510038375854	-0.132484957575798	0.0919846370816231	-0.0138479666784406
-0.946563422679901	-0.242050990462303	-0.486804217100143	-0.132450252771378	0.0920244827866554	-0.0138619365170598
-0.951276063919067	-0.245251789689064	-0.487282305955887	-0.132454141974449	0.092145599424839	-0.0138470670208335
-0.949927389621735	-0.249865457415581	-0.489676862955093	-0.132507532835007	0.0922075882554054	-0.0138046536594629
-0.949878096580505	-0.249862715601921	-0.488807171583176	-0.13249608874321	0.0923079401254654	-0.0138010187074542
-0.953559458255768	-0.246059685945511	-0.490032881498337	-0.13241308927536	0.0924541056156158	-0.0137051129713655
-0.955013632774353	-0.25293955206871	-0.483359396457672	-0.132591515779495	0.0925699025392532	-0.0137533629313111
-0.955566763877869	-0.250636577606201	-0.486495673656464	-0.132530853152275	0.0926508158445358	-0.0138111710548401
-0.960275232791901	-0.251154989004135	-0.488663852214813	-0.132618278264999	0.0928437262773514	-0.0138095524162054
-0.963506579399109	-0.253103584051132	-0.490598052740097	-0.132695600390434	0.0930141657590866	-0.0137884831055999
-0.961002230644226	-0.252552509307861	-0.490508586168289	-0.132776752114296	0.0931330844759941	-0.0137540586292744
-0.964847147464752	-0.25310680270195	-0.492504119873047	-0.132812559604645	0.0932903364300728	-0.0137371374294162
-0.967985510826111	-0.254536807537079	-0.497684419155121	-0.132789000868797	0.093448281288147	-0.0136628001928329
-0.96979433298111	-0.258707702159882	-0.495774149894714	-0.132841840386391	0.0935262367129326	-0.0136325228959322
-0.967453598976135	-0.261811405420303	-0.501588642597198	-0.132849380373955	0.0936996638774872	-0.0137092210352421
-0.964305400848389	-0.274993538856506	-0.498415142297745	-0.133048579096794	0.0936711058020592	-0.0138511881232262
-0.956251621246338	-0.291307061910629	-0.498434036970139	-0.133458644151688	0.0937053039669991	-0.0142929805442691
-0.957492053508759	-0.289125949144363	-0.491082102060318	-0.133640751242638	0.0939019918441772	-0.0148778455331922
-0.959987342357636	-0.292606890201569	-0.498791426420212	-0.133663207292557	0.0939794033765793	-0.015500227920711
-0.967092633247375	-0.305330067873001	-0.494622558355331	-0.133703157305717	0.093955785036087	-0.0156989097595215
-0.962223887443542	-0.305772870779037	-0.497116714715958	-0.133612170815468	0.0940511450171471	-0.0158850885927677
-0.967114388942719	-0.305735319852829	-0.495407164096832	-0.133705094456673	0.0940569043159485	-0.0160043425858021
-0.967334628105164	-0.305963933467865	-0.498007357120514	-0.133681863546371	0.0941886752843857	-0.0158688668161631
-0.966475903987885	-0.307136356830597	-0.502093255519867	-0.133834108710289	0.0942538976669312	-0.0156664792448282
-0.967777252197266	-0.305377215147018	-0.504143893718719	-0.133854255080223	0.0942979529500008	-0.0156043851748109
-0.97519725561142	-0.308280736207962	-0.509457230567932	-0.133800148963928	0.0943310111761093	-0.0156675167381763
-0.970989048480988	-0.307876884937286	-0.507131993770599	-0.133864551782608	0.0943899676203728	-0.0156891327351332
-0.974363565444946	-0.306341081857681	-0.504557549953461	-0.133888408541679	0.0943937674164772	-0.0157174579799175
-0.971548020839691	-0.307528287172318	-0.507184505462646	-0.133847147226334	0.094366155564785	-0.0157169084995985
-0.971605837345123	-0.309213310480118	-0.506278276443481	-0.133823409676552	0.09446170181036	-0.0156992077827454
-0.969852447509766	-0.306997835636139	-0.496582210063934	-0.134001061320305	0.09454545378685	-0.015558778308332
-0.97240549325943	-0.304969072341919	-0.498500972986221	-0.134001672267914	0.0946332737803459	-0.015565768815577
-0.97524482011795	-0.310358554124832	-0.501317620277405	-0.13407039642334	0.0947462543845177	-0.0155945587903261
-0.97487860918045	-0.309504389762878	-0.50642192363739	-0.134084314107895	0.0947974547743797	-0.0155692603439093
-0.97728568315506	-0.312698215246201	-0.506094396114349	-0.134080961346626	0.0950108245015144	-0.0155789591372013
-0.978502035140991	-0.307304799556732	-0.515187978744507	-0.134035676717758	0.0950331091880798	-0.0155745968222618
-0.97882091999054	-0.311645865440369	-0.51096785068512	-0.133961975574493	0.0950141102075577	-0.0156329292804003
-0.974359929561615	-0.305948823690414	-0.508486270904541	-0.133818849921227	0.0949826538562775	-0.0154702980071306
-0.978205740451813	-0.305845648050308	-0.513321399688721	-0.133713915944099	0.0951981469988823	-0.0154026253148913
-0.980105936527252	-0.303711980581284	-0.508640587329865	-0.133701398968697	0.0951843038201332	-0.0154040781781077
-0.981030225753784	-0.305252879858017	-0.512630701065063	-0.133561551570892	0.0953466147184372	-0.0154732940718532
-0.980778992176056	-0.306840986013412	-0.506266355514526	-0.133627116680145	0.0954696163535118	-0.0155997183173895
-0.984082281589508	-0.311493039131165	-0.512804269790649	-0.133603945374489	0.0955472141504288	-0.0157922655344009
-0.980536580085754	-0.313867926597595	-0.514808475971222	-0.133605435490608	0.0955322831869125	-0.0156772453337908
-0.980880856513977	-0.316747158765793	-0.51834511756897	-0.133685573935509	0.0955897718667984	-0.0157041400671005
-0.980730593204498	-0.322194337844849	-0.517838835716248	-0.133682698011398	0.0955488383769989	-0.015880836173892
-0.978118062019348	-0.323216170072556	-0.516822695732117	-0.13359808921814	0.0954459086060524	-0.0160055849701166
-0.981011748313904	-0.327565461397171	-0.516222238540649	-0.133672282099724	0.0952996164560318	-0.0161615535616875
-0.974865794181824	-0.327983438968658	-0.508459508419037	-0.133757129311562	0.0952400639653206	-0.0162711031734943
-0.978828012943268	-0.327491819858551	-0.505091786384583	-0.133823230862617	0.0951910763978958	-0.0163900721818209
-0.981892466545105	-0.332352757453918	-0.498688250780106	-0.133973240852356	0.0951260328292847	-0.016427394002676
-0.978191673755646	-0.329590201377869	-0.497376054525375	-0.134094372391701	0.0950396731495857	-0.016566826030612
-0.981977164745331	-0.33306559920311	-0.50210565328598	-0.134177654981613	0.0948038026690483	-0.016696859151125
-0.984276592731476	-0.332036465406418	-0.499985128641129	-0.134163439273834	0.0946149304509163	-0.0166866648942232
-0.980797827243805	-0.334776908159256	-0.499063730239868	-0.134223133325577	0.0943171307444572	-0.0166315119713545
-0.978739261627197	-0.332671761512756	-0.494076758623123	-0.134261906147003	0.0940664112567902	-0.0165174994617701
-0.97915643453598	-0.333684235811234	-0.49259352684021	-0.134263962507248	0.0937899127602577	-0.0163379237055779
-0.975289642810822	-0.332898437976837	-0.486525356769562	-0.134320288896561	0.093448169529438	-0.0163821019232273
-0.975133776664734	-0.333339750766754	-0.476012587547302	-0.134476959705353	0.0932012796401978	-0.0164332613348961
-0.974226355552673	-0.332317590713501	-0.473920911550522	-0.134526893496513	0.0928234085440636	-0.0164269674569368
-0.974744141101837	-0.33733257651329	-0.472963154315948	-0.134643450379372	0.0925222784280777	-0.0164576414972544
-0.973114907741547	-0.337470084428787	-0.470731765031815	-0.13472680747509	0.0921268239617348	-0.0163681413978338
-0.973452389240265	-0.339998245239258	-0.468342989683151	-0.134741127490997	0.0918247103691101	-0.0163464024662972
-0.971461355686188	-0.3389912545681	-0.473141670227051	-0.134779140353203	0.0914161279797554	-0.0163487698882818
-0.974820673465729	-0.343186646699905	-0.460422098636627	-0.134767130017281	0.0909104272723198	-0.0164565816521645
-0.971474885940552	-0.347839772701263	-0.457709312438965	-0.134830683469772	0.090444341301918	-0.0165151990950108
-0.966266751289368	-0.347275227308273	-0.458073526620865	-0.134778007864952	0.0900519043207169	-0.0164773724973202
-0.964249610900879	-0.346937268972397	-0.451011151075363	-0.134781628847122	0.0895148068666458	-0.0163717307150364
-0.965081572532654	-0.350542962551117	-0.440124064683914	-0.134694412350655	0.0891413688659668	-0.0163364689797163
-0.958163201808929	-0.349051892757416	-0.439837664365768	-0.134704351425171	0.088719941675663	-0.0162983257323503
-0.956712901592255	-0.351581633090973	-0.433071434497833	-0.134729981422424	0.0882774144411087	-0.0161643121391535
-0.949621438980103	-0.354308545589447	-0.427258729934692	-0.134768202900887	0.0879216939210892	-0.0158999897539616
-0.945921838283539	-0.351673543453217	-0.42951512336731	-0.134739741683006	0.0875079408288002	-0.0158349424600601
-0.947985529899597	-0.354508817195892	-0.420939743518829	-0.13463819026947	0.0871229022741318	-0.0157580897212029
-0.945346832275391	-0.355846017599106	-0.420244544744492	-0.134625494480133	0.0868272483348846	-0.0156532991677523
-0.945014476776123	-0.353465110063553	-0.413866519927979	-0.134523779153824	0.0864593610167503	-0.0155262984335423
-0.944484710693359	-0.355177134275436	-0.41095706820488	-0.134416431188583	0.0860932469367981	-0.0153144989162683
-0.941105306148529	-0.356208294630051	-0.414269924163818	-0.134316340088844	0.0858175382018089	-0.0150950010865927
-0.937235772609711	-0.355136692523956	-0.417478173971176	-0.13425649702549	0.0854364708065987	-0.0149404751136899
-0.933171093463898	-0.354618459939957	-0.408420234918594	-0.134172827005386	0.0851427987217903	-0.0147310355678201
-0.931927621364594	-0.355127036571503	-0.410732924938202	-0.134103238582611	0.0848872140049934	-0.0146063715219498
-0.930435538291931	-0.353773832321167	-0.416007280349731	-0.133939877152443	0.0845693200826645	-0.0143528385087848
-0.926311850547791	-0.359354645013809	-0.41061994433403	-0.133856639266014	0.084406204521656	-0.0141028882935643
-0.923165857791901	-0.357610762119293	-0.413188278675079	-0.133701890707016	0.0841424614191055	-0.0139003368094563
-0.920607447624207	-0.356730759143829	-0.412739992141724	-0.133471146225929	0.0837801396846771	-0.0136319259181619
-0.91726553440094	-0.358721494674683	-0.412706732749939	-0.133344426751137	0.0836502835154533	-0.0134908771142364
-0.909795463085175	-0.360215961933136	-0.413099676370621	-0.133161276578903	0.0833726152777672	-0.0134061444550753
-0.910769462585449	-0.362480968236923	-0.414297938346863	-0.133018597960472	0.0832202285528183	-0.0132603924721479
-0.903861701488495	-0.361613392829895	-0.407746315002441	-0.132731527090073	0.0830158963799477	-0.0131814759224653
-0.901903092861176	-0.361055701971054	-0.412781715393066	-0.132520616054535	0.082924485206604	-0.0130849722772837
-0.900264739990234	-0.359902769327164	-0.411551088094711	-0.132280722260475	0.0827344581484795	-0.0129014533013105
-0.896700382232666	-0.365066349506378	-0.404729634523392	-0.132150709629059	0.0827308967709541	-0.0126940617337823
-0.890351474285126	-0.362876564264297	-0.413222402334213	-0.131883442401886	0.0826284289360046	-0.0125144924968481
-0.891107380390167	-0.363976538181305	-0.409177333116531	-0.131620302796364	0.0826766341924667	-0.0123794209212065
-0.888237655162811	-0.359777629375458	-0.4142986536026	-0.131414234638214	0.0827011242508888	-0.0121401343494654
-0.882963418960571	-0.360636115074158	-0.415020495653152	-0.131230473518372	0.0827055349946022	-0.0118628926575184
-0.88351571559906	-0.358625173568726	-0.421522885560989	-0.130870580673218	0.0827551931142807	-0.011667744256556
-0.880135297775269	-0.36069056391716	-0.417896002531052	-0.130730643868446	0.0829203799366951	-0.0114252911880612
-0.88160651922226	-0.359714835882187	-0.426378905773163	-0.130471080541611	0.0830704867839813	-0.0112107684835792
-0.877075433731079	-0.357528060674667	-0.43116495013237	-0.130191564559937	0.0830863043665886	-0.0110036209225655
-0.876506686210632	-0.358213007450104	-0.433623015880585	-0.129915505647659	0.0833616331219673	-0.0107715260237455
-0.875996947288513	-0.356921851634979	-0.438276052474976	-0.129697605967522	0.0834593549370766	-0.0105700446292758
-0.8752720952034	-0.353004574775696	-0.44048136472702	-0.12942361831665	0.0836374908685684	-0.0103972498327494
-0.872280359268188	-0.353077948093414	-0.446297317743301	-0.129105105996132	0.0838086828589439	-0.010202151723206
-0.873477458953857	-0.351479917764664	-0.45318403840065	-0.128809198737144	0.0839639380574226	-0.0100450301542878
-0.878801286220551	-0.349679082632065	-0.453976929187775	-0.128632724285126	0.084131084382534	-0.00993236433714628
-0.873555541038513	-0.351031482219696	-0.464704960584641	-0.128343001008034	0.0842397809028625	-0.0097345132380724
-0.871957123279572	-0.350626140832901	-0.454655379056931	-0.12817770242691	0.0844191014766693	-0.00962815340608358
-0.871289491653442	-0.345442622900009	-0.463770538568497	-0.127933397889137	0.0845734924077988	-0.00950655713677406
-0.876082718372345	-0.347110033035278	-0.466202110052109	-0.127702295780182	0.0847126096487045	-0.0093359537422657
-0.873508334159851	-0.347507119178772	-0.47369173169136	-0.127547174692154	0.0848385840654373	-0.00922647211700678
-0.870798766613007	-0.347170323133469	-0.473726451396942	-0.127406463027	0.0849357321858406	-0.00913755223155022
-0.869073987007141	-0.347687125205994	-0.477478742599487	-0.127221018075943	0.0849809423089027	-0.00909659825265408
-0.869210958480835	-0.344195902347565	-0.480001240968704	-0.127013102173805	0.0850573778152466	-0.0090539613738656
-0.871235430240631	-0.343288779258728	-0.478117793798447	-0.126925900578499	0.0851867198944092	-0.00905471481382847
-0.86636209487915	-0.347913384437561	-0.481033205986023	-0.126819416880608	0.0851793959736824	-0.00909892190247774
-0.864283084869385	-0.34471994638443	-0.475314557552338	-0.126648530364037	0.0852683782577515	-0.00914375018328428
-0.868973731994629	-0.340216755867004	-0.479640275239944	-0.126589089632034	0.0853898152709007	-0.00914719328284264
-0.868757367134094	-0.346100181341171	-0.484779477119446	-0.126613095402718	0.0854341313242912	-0.00925432145595551
-0.865984320640564	-0.34349262714386	-0.481251984834671	-0.126555815339088	0.0854715406894684	-0.00941089354455471
-0.868011295795441	-0.342042058706284	-0.482295870780945	-0.126560911536217	0.0855571553111076	-0.00957846734672785
-0.872738599777222	-0.34344682097435	-0.481621563434601	-0.126470446586609	0.0856276825070381	-0.00974238384515047
-0.873738765716553	-0.340942412614822	-0.484905958175659	-0.126501098275185	0.0857000648975372	-0.00998095888644457
-0.872794330120087	-0.341476708650589	-0.485046952962875	-0.126544639468193	0.0856569856405258	-0.0101137077435851
-0.872633397579193	-0.34483340382576	-0.4834845662117	-0.126577138900757	0.0857297852635384	-0.0103115700185299
-0.877444267272949	-0.341383755207062	-0.481263518333435	-0.126609981060028	0.0857271105051041	-0.0106149427592754
-0.880028188228607	-0.341509073972702	-0.489185690879822	-0.126672774553299	0.0858229175209999	-0.0108775133267045
-0.881365776062012	-0.342757672071457	-0.487703859806061	-0.126729384064674	0.0858102291822433	-0.0111298952251673
-0.885977208614349	-0.342102110385895	-0.484575062990189	-0.126848727464676	0.0858821719884872	-0.0114986784756184
-0.888731420040131	-0.339721351861954	-0.492595851421356	-0.126768991351128	0.08580332249403	-0.0118541801348329
-0.887381792068481	-0.344176113605499	-0.488476306200027	-0.126976490020752	0.0858559235930443	-0.012178816832602
-0.889460921287537	-0.343781322240829	-0.481934726238251	-0.127028182148933	0.085824579000473	-0.0126397348940372
-0.894490420818329	-0.346117049455643	-0.484146654605865	-0.127126023173332	0.0857659354805946	-0.0130170444026589
-0.892570495605469	-0.347844988107681	-0.480275511741638	-0.127242803573608	0.0857647433876991	-0.0134238693863153
-0.896125853061676	-0.347053825855255	-0.485008627176285	-0.127300813794136	0.0857864543795586	-0.0138579504564404
-0.897863268852234	-0.344076216220856	-0.482585430145264	-0.127274706959724	0.0858234614133835	-0.01427948102355
-0.900352835655212	-0.350684642791748	-0.482931017875671	-0.127553567290306	0.085856556892395	-0.0147010814398527
-0.897918522357941	-0.34889081120491	-0.480278134346008	-0.127590984106064	0.0859198793768883	-0.0151268411427736
-0.901703357696533	-0.349873244762421	-0.4775410592556	-0.127750143408775	0.0859843567013741	-0.0155062368139625
-0.902666389942169	-0.355546444654465	-0.472588509321213	-0.127902999520302	0.0861072391271591	-0.0158643946051598
-0.903977394104004	-0.354967951774597	-0.475647211074829	-0.12801219522953	0.0862514227628708	-0.0161892082542181
-0.907077252864838	-0.359051585197449	-0.482782989740372	-0.12824435532093	0.0864886492490768	-0.016534024849534
-0.905276358127594	-0.362227588891983	-0.482848554849625	-0.128332421183586	0.086575835943222	-0.0168555434793234
-0.906575441360474	-0.365118384361267	-0.49140989780426	-0.128437608480453	0.0869038850069046	-0.0172035526484251
-0.904934465885162	-0.365032494068146	-0.493661373853683	-0.128566712141037	0.0870954841375351	-0.0175599958747625
-0.90820986032486	-0.370649546384811	-0.494726657867432	-0.128740981221199	0.0873545110225677	-0.0180002097040415
-0.904532015323639	-0.372474849224091	-0.499151676893234	-0.128750637173653	0.0876241400837898	-0.018317636102438
-0.90754896402359	-0.377123177051544	-0.498340159654617	-0.128790572285652	0.0879378244280815	-0.0185247082263231
-0.902740359306335	-0.386245965957642	-0.505504250526428	-0.128902465105057	0.0883567035198212	-0.0188196804374456
-0.90161395072937	-0.386386692523956	-0.507466077804565	-0.128976240754128	0.0886715278029442	-0.0192775819450617
-0.89931184053421	-0.391030490398407	-0.511812150478363	-0.128956153988838	0.0889785885810852	-0.0197420176118612
-0.902876257896423	-0.398449450731277	-0.506286025047302	-0.129014417529106	0.0895139053463936	-0.0202027428895235
-0.899373054504395	-0.397318184375763	-0.517254948616028	-0.129046887159348	0.0900237560272217	-0.0206330753862858
-0.902705669403076	-0.401907682418823	-0.521845817565918	-0.12907612323761	0.0904189869761467	-0.0210601259022951
-0.904081642627716	-0.404127866029739	-0.519768118858337	-0.129057258367538	0.0909459069371223	-0.0213911272585392
-0.904225170612335	-0.409075796604156	-0.526821315288544	-0.129084631800652	0.0915331766009331	-0.0217304229736328
-0.907201766967773	-0.409074455499649	-0.530294358730316	-0.129138246178627	0.0920467972755432	-0.0220860987901688
-0.908436596393585	-0.413827002048492	-0.532233655452728	-0.129105761647224	0.0925919264554977	-0.022404370829463
-0.907432556152344	-0.415490001440048	-0.542471945285797	-0.129170656204224	0.0932268872857094	-0.0226994324475527
-0.910170614719391	-0.420747339725494	-0.550803124904633	-0.129207268357277	0.0937401279807091	-0.0230633039027452
-0.911270499229431	-0.420816361904144	-0.548055708408356	-0.129221826791763	0.094209760427475	-0.0233542490750551
-0.912718236446381	-0.427192896604538	-0.555610179901123	-0.129313439130783	0.0947181135416031	-0.0236480422317982
-0.912497103214264	-0.425529390573502	-0.568597853183746	-0.1292544901371	0.0951460599899292	-0.0239350087940693
-0.916175305843353	-0.433294624090195	-0.565053999423981	-0.129385784268379	0.0956428647041321	-0.0241519082337618
-0.912839531898499	-0.436081498861313	-0.574734687805176	-0.129337161779404	0.0960795655846596	-0.0243970789015293
-0.910593926906586	-0.437565326690674	-0.574758350849152	-0.129359781742096	0.0964300185441971	-0.0246485378593206
-0.914256036281586	-0.440000623464584	-0.580696702003479	-0.129320725798607	0.0968010500073433	-0.0248790979385376
-0.913349151611328	-0.44345435500145	-0.570509612560272	-0.129430174827576	0.0972011163830757	-0.0251177828758955
-0.911713898181915	-0.445460230112076	-0.578665971755981	-0.12937867641449	0.097545325756073	-0.0253337603062391
-0.914552092552185	-0.445804387331009	-0.580897390842438	-0.129492864012718	0.0978564769029617	-0.0255663488060236
-0.913891732692719	-0.445709943771362	-0.58212411403656	-0.129533305764198	0.0982227548956871	-0.0257645733654499
-0.915326058864594	-0.445773810148239	-0.583841681480408	-0.129618316888809	0.0985147729516029	-0.0258873328566551
-0.917137622833252	-0.444952875375748	-0.589292585849762	-0.12964029610157	0.0987880229949951	-0.0260316245257854
-0.919059216976166	-0.448869585990906	-0.582273006439209	-0.129843413829803	0.0990297868847847	-0.02614507637918
-0.918879449367523	-0.446620523929596	-0.587535679340363	-0.129855036735535	0.0992728695273399	-0.0262564960867167
-0.921811759471893	-0.448826014995575	-0.593985140323639	-0.130035147070885	0.0994586572051048	-0.0263237301260233
-0.922902345657349	-0.450946390628815	-0.591512799263	-0.12998054921627	0.099555529654026	-0.0264190398156643
-0.918349027633667	-0.449621200561523	-0.593573868274689	-0.130010724067688	0.0997221544384956	-0.0265021491795778
-0.925240516662598	-0.445594668388367	-0.590904176235199	-0.130100190639496	0.0997941568493843	-0.0266827493906021
-0.931302070617676	-0.447539478540421	-0.584976315498352	-0.130216330289841	0.0999294891953468	-0.0267555378377438
-0.924770653247833	-0.443712651729584	-0.584264695644379	-0.130330458283424	0.0999793335795403	-0.0268297120928764
-0.934119880199432	-0.439222604036331	-0.579413235187531	-0.130442813038826	0.100074000656605	-0.0268455184996128
-0.936675131320953	-0.440706640481949	-0.580343127250671	-0.130541622638702	0.100118778645992	-0.0268582180142403
-0.936770439147949	-0.436944216489792	-0.586327731609344	-0.130621641874313	0.100130647420883	-0.0268577877432108
-0.944749593734741	-0.434774130582809	-0.587165117263794	-0.130785405635834	0.100078642368317	-0.026833975687623
-0.944942891597748	-0.432496428489685	-0.589736580848694	-0.130781516432762	0.100043930113316	-0.0268005039542913
-0.944538354873657	-0.433040201663971	-0.583869993686676	-0.130924433469772	0.0999508574604988	-0.026816138997674
-0.946629405021667	-0.428678601980209	-0.581881582736969	-0.130938306450844	0.0997553095221519	-0.0268810633569956
-0.949935376644135	-0.429647356271744	-0.575300872325897	-0.130932793021202	0.0996594950556755	-0.0269519835710526
-0.947147905826569	-0.427869826555252	-0.573175251483917	-0.131069660186768	0.0994866192340851	-0.0269776787608862
-0.954138219356537	-0.423606306314468	-0.564738929271698	-0.13119500875473	0.0993731096386909	-0.0269916467368603
-0.957003057003021	-0.422370404005051	-0.563619196414948	-0.131293281912804	0.099296011030674	-0.0270199347287416
-0.958671629428864	-0.420462757349014	-0.566540539264679	-0.131400063633919	0.0991852283477783	-0.0270111206918955
-0.962230980396271	-0.421451687812805	-0.562222361564636	-0.131362348794937	0.0989632084965706	-0.026973957195878
-0.961601376533508	-0.422062814235687	-0.567195653915405	-0.1314577460289	0.0989256948232651	-0.0270772259682417
-0.962057650089264	-0.420140773057938	-0.567955732345581	-0.131509736180305	0.0986833274364471	-0.0271490123122931
-0.966821014881134	-0.421180725097656	-0.562126159667969	-0.131524011492729	0.0984808877110481	-0.0271550007164478
-0.963040888309479	-0.420352786779404	-0.56089973449707	-0.131447702646255	0.0983478277921677	-0.027245981618762
-0.961302161216736	-0.418227970600128	-0.563149392604828	-0.131473436951637	0.098299652338028	-0.0272966269403696
-0.96108603477478	-0.417794793844223	-0.553428769111633	-0.131439402699471	0.0980738773941994	-0.0273295231163502
-0.965677857398987	-0.418189942836761	-0.556327700614929	-0.131402999162674	0.0981382727622986	-0.0272915251553059
-0.964265823364258	-0.419449776411057	-0.552733540534973	-0.131420880556107	0.0982319787144661	-0.0273544434458017
-0.969019830226898	-0.415991485118866	-0.554291665554047	-0.13140569627285	0.0981785506010056	-0.027388097718358
-0.970758140087128	-0.417490184307098	-0.556545317173004	-0.131255269050598	0.0982500016689301	-0.0274269878864288
-0.973000764846802	-0.414629518985748	-0.558848142623901	-0.131251960992813	0.0984375327825546	-0.0273969061672688
-0.974405705928802	-0.416193425655365	-0.565468490123749	-0.131150856614113	0.0984408929944038	-0.0275263693183661
-0.975259602069855	-0.417043954133987	-0.571864068508148	-0.130935937166214	0.0984780564904213	-0.0275589525699615
-0.977271437644959	-0.41838800907135	-0.572192370891571	-0.130776584148407	0.098691500723362	-0.0276112146675587
-0.979294300079346	-0.419172793626785	-0.57399046421051	-0.130692392587662	0.0987642705440521	-0.0276681054383516
-0.978825032711029	-0.419605255126953	-0.570587754249573	-0.130447223782539	0.0988767817616463	-0.0278731863945723
-0.977437555789948	-0.418623954057693	-0.574551641941071	-0.130200982093811	0.0991184338927269	-0.0279707312583923
-0.98185271024704	-0.415705054998398	-0.573512554168701	-0.129984050989151	0.0993455275893211	-0.0280577782541513
-0.985035359859467	-0.416759788990021	-0.574434697628021	-0.129910260438919	0.0994476079940796	-0.0281257629394531
-0.983526647090912	-0.417392164468765	-0.575150609016418	-0.129581093788147	0.0996976643800735	-0.028159087523818
-0.988714933395386	-0.416239738464355	-0.574976861476898	-0.129464998841286	0.0999813303351402	-0.0281937830150127
-0.993697583675385	-0.417028963565826	-0.580498576164246	-0.129252567887306	0.100189127027988	-0.0282824728637934
-0.990419328212738	-0.414794981479645	-0.585523009300232	-0.129032298922539	0.100266814231873	-0.0283282194286585
-0.997050881385803	-0.41394430398941	-0.588437736034393	-0.128829076886177	0.10056809335947	-0.0284009855240583
-0.995848119258881	-0.417104929685593	-0.594921052455902	-0.128667935729027	0.100718937814236	-0.0283947419375181
-0.996347665786743	-0.415094077587128	-0.598735630512238	-0.128303840756416	0.100788205862045	-0.0284451134502888
-0.999121010303497	-0.414367526769638	-0.606970310211182	-0.12811678647995	0.100963108241558	-0.0284458063542843
-0.99872225522995	-0.417735040187836	-0.597767233848572	-0.127886950969696	0.101092182099819	-0.0285167172551155
-0.998337626457214	-0.414464443922043	-0.60126531124115	-0.127681866288185	0.101261347532272	-0.0285813491791487
-1.00317478179932	-0.413739681243896	-0.596975982189178	-0.127445176243782	0.101365208625793	-0.0286404956132174
-1.0044891834259	-0.413245350122452	-0.601928055286407	-0.127342566847801	0.101560078561306	-0.0286314003169537
-1.00618422031403	-0.41104918718338	-0.602594017982483	-0.127108499407768	0.101700648665428	-0.0286692455410957
-1.01180136203766	-0.410699546337128	-0.607599020004272	-0.126882404088974	0.101854301989079	-0.0286596417427063
-1.01320397853851	-0.410028964281082	-0.612599492073059	-0.126750409603119	0.101928904652596	-0.02864995226264
-1.00860357284546	-0.409457594156265	-0.610688507556915	-0.12652687728405	0.101951003074646	-0.0286242067813873
-1.01819849014282	-0.408992797136307	-0.613205254077911	-0.126355394721031	0.102023363113403	-0.0285746604204178
-1.01793360710144	-0.410617053508759	-0.617325961589813	-0.126106217503548	0.102102786302567	-0.0286503471434116
-1.01736664772034	-0.405553340911865	-0.617680072784424	-0.125914871692657	0.102124907076359	-0.0287276767194271
-1.02098870277405	-0.401221692562103	-0.620635986328125	-0.125732123851776	0.102269783616066	-0.0287425313144922
-1.02681517601013	-0.404939711093903	-0.619332373142242	-0.125628039240837	0.102278709411621	-0.0287731327116489
-1.02564740180969	-0.399852633476257	-0.619443118572235	-0.125452488660812	0.102362334728241	-0.0288400314748287
-1.0299323797226	-0.398786783218384	-0.615014851093292	-0.125374168157578	0.102285288274288	-0.0288575105369091
-1.03663647174835	-0.396980553865433	-0.613493382930756	-0.125273764133453	0.102427564561367	-0.0288401357829571
-1.03968024253845	-0.393434256315231	-0.614030480384827	-0.125161752104759	0.102459810674191	-0.0288374833762646
-1.04319870471954	-0.389391481876373	-0.614463031291962	-0.125095292925835	0.102365523576736	-0.0289354734122753
-1.04818773269653	-0.389240026473999	-0.613027095794678	-0.125028133392334	0.102320112287998	-0.0289849545806646
-1.05367457866669	-0.389769375324249	-0.619217455387115	-0.124907150864601	0.102428764104843	-0.0289753153920174
-1.05348205566406	-0.389044195413589	-0.621998846530914	-0.124875105917454	0.102242492139339	-0.0290834493935108
-1.060431599617	-0.387012124061584	-0.615882217884064	-0.124802313745022	0.102110676467419	-0.0291334185749292
-1.06345474720001	-0.387445896863937	-0.611618936061859	-0.12468171864748	0.10203891992569	-0.0292629171162844
-1.06187808513641	-0.382542222738266	-0.614185690879822	-0.124655432999134	0.101962603628635	-0.0293173715472221
-1.0662180185318	-0.382554352283478	-0.604677200317383	-0.124640703201294	0.101765714585781	-0.0294218901544809
-1.0722907781601	-0.378740340471268	-0.605907797813416	-0.124590069055557	0.10173686593771	-0.0295246616005898
-1.07356035709381	-0.377815812826157	-0.606456756591797	-0.124651491641998	0.101625427603722	-0.0296481810510159
-1.08037889003754	-0.377373248338699	-0.597105205059052	-0.124636918306351	0.101535141468048	-0.0297437086701393
-1.08550930023193	-0.376580685377121	-0.607327520847321	-0.124679021537304	0.101534202694893	-0.0297799445688725
-1.088099360466	-0.376943737268448	-0.608356773853302	-0.124804489314556	0.101427592337132	-0.029851732775569
-1.09304416179657	-0.375107914209366	-0.6007479429245	-0.12477620691061	0.101260878145695	-0.0299112591892481
-1.09316229820251	-0.376593470573425	-0.610483527183533	-0.124720118939877	0.101081028580666	-0.0301248375326395
-1.09850561618805	-0.377079039812088	-0.601387143135071	-0.124772913753986	0.101006962358952	-0.0303000211715698
-1.10013353824615	-0.378313899040222	-0.59880393743515	-0.124862179160118	0.1009117141366	-0.0305400900542736
-1.10212516784668	-0.375728160142899	-0.596808791160584	-0.124787218868732	0.100858494639397	-0.0307526998221874
-1.1064829826355	-0.373488068580627	-0.595680296421051	-0.124825209379196	0.100772365927696	-0.0309064742177725
-1.11215937137604	-0.369316518306732	-0.59374612569809	-0.124908626079559	0.100836411118507	-0.0311403460800648
-1.1159600019455	-0.369246870279312	-0.588246524333954	-0.125016167759895	0.100684359669685	-0.0312836430966854
-1.1231437921524	-0.372186750173569	-0.588485479354858	-0.124965958297253	0.100730739533901	-0.031397707760334
-1.12558162212372	-0.371699541807175	-0.585975706577301	-0.125063538551331	0.100708469748497	-0.0315263494849205
-1.13490796089172	-0.371514201164246	-0.588137030601501	-0.125138953328133	0.100754082202911	-0.0317020043730736
-1.13296520709991	-0.368448704481125	-0.588589251041412	-0.12513829767704	0.100645579397678	-0.0318123809993267
-1.14173936843872	-0.366635471582413	-0.586237132549286	-0.125248149037361	0.100741274654865	-0.0319738946855068
-1.14623785018921	-0.368274211883545	-0.589245975017548	-0.125291764736176	0.100679442286491	-0.0320777781307697
-1.14754688739777	-0.370121002197266	-0.587611496448517	-0.125286176800728	0.100620672106743	-0.0321685150265694
-1.15047013759613	-0.367672771215439	-0.58584862947464	-0.125216826796532	0.100582279264927	-0.0322420038282871
-1.15679740905762	-0.367393285036087	-0.583081603050232	-0.125313520431519	0.100526466965675	-0.032376904040575
-1.15647041797638	-0.366864204406738	-0.587155520915985	-0.125289842486382	0.100464344024658	-0.0325190052390099
-1.15886211395264	-0.365532636642456	-0.583006203174591	-0.125270143151283	0.100479252636433	-0.0326183661818504
-1.16293704509735	-0.362618654966354	-0.577531933784485	-0.125298470258713	0.100437462329865	-0.0327063500881195
-1.16741347312927	-0.365160822868347	-0.578914940357208	-0.125389516353607	0.100394919514656	-0.0327567309141159
-1.16635322570801	-0.364082396030426	-0.582440674304962	-0.125409588217735	0.10047522187233	-0.0328368619084358
-1.17269563674927	-0.361553400754929	-0.573432505130768	-0.125360548496246	0.100477941334248	-0.0329902023077011
-1.1770236492157	-0.363887488842011	-0.581278622150421	-0.125447407364845	0.100418612360954	-0.0330659486353397
-1.17788445949554	-0.359886169433594	-0.577527284622192	-0.125462785363197	0.100496210157871	-0.0331217348575592
-1.18096327781677	-0.358583956956863	-0.578261375427246	-0.125461250543594	0.100533232092857	-0.0332151688635349
-1.18523144721985	-0.363067805767059	-0.579788148403168	-0.125447154045105	0.100575126707554	-0.0331746377050877
-1.1892671585083	-0.360251098871231	-0.579649329185486	-0.125503972172737	0.10059466958046	-0.0332811139523983
-1.19029998779297	-0.359117805957794	-0.585370123386383	-0.125508025288582	0.100694350898266	-0.0334191918373108
-1.19619071483612	-0.359663605690002	-0.585297048091888	-0.125450387597084	0.100721701979637	-0.0333983451128006
-1.19759356975555	-0.361124098300934	-0.588116586208344	-0.125458672642708	0.10078427195549	-0.033479280769825
-1.19997477531433	-0.35807740688324	-0.588054180145264	-0.125386387109756	0.100781381130219	-0.0335334353148937
-1.20168399810791	-0.358553498983383	-0.586780667304993	-0.125363931059837	0.100779727101326	-0.0335522182285786
-1.20447814464569	-0.358188033103943	-0.586008727550507	-0.125370770692825	0.100816808640957	-0.0336549580097198
-1.21114349365234	-0.359744697809219	-0.586352407932281	-0.125265002250671	0.100910633802414	-0.0337946936488152
-1.2111644744873	-0.363272815942764	-0.581817865371704	-0.125169396400452	0.10092306882143	-0.0339184664189816
-1.21125400066376	-0.357523322105408	-0.582483232021332	-0.125178650021553	0.100955337285995	-0.0340385772287846
-1.2142128944397	-0.351747334003448	-0.579665303230286	-0.125042453408241	0.100993305444717	-0.0340432748198509
-1.22024059295654	-0.358538001775742	-0.575331628322601	-0.125171810388565	0.101021125912666	-0.0340849757194519
-1.2179080247879	-0.355860650539398	-0.584781646728516	-0.12502458691597	0.101069875061512	-0.0341270938515663
-1.22569096088409	-0.355064511299133	-0.576914489269257	-0.125091448426247	0.101120099425316	-0.0342939309775829
-1.22771227359772	-0.352629244327545	-0.578511536121368	-0.125019714236259	0.101159259676933	-0.0343164354562759
-1.23068809509277	-0.357081234455109	-0.579229712486267	-0.125006765127182	0.101262770593166	-0.0343091152608395
-1.23373639583588	-0.353048741817474	-0.586316585540771	-0.124954350292683	0.101129092276096	-0.0342509895563126
-1.23798596858978	-0.350420832633972	-0.588657200336456	-0.124925591051579	0.101118505001068	-0.0342304706573486
-1.23745357990265	-0.355130136013031	-0.584251761436462	-0.12481501698494	0.101147562265396	-0.0342889539897442
-1.23660635948181	-0.355713337659836	-0.589239120483398	-0.124860435724258	0.100993387401104	-0.0343498215079308
-1.23896861076355	-0.355110973119736	-0.58544909954071	-0.124703578650951	0.100882470607758	-0.0344629548490047
-1.23997712135315	-0.35829308629036	-0.582465887069702	-0.12469395250082	0.100936964154243	-0.0345296561717987
-1.23806262016296	-0.3568255007267	-0.58202064037323	-0.124678067862988	0.100897908210754	-0.0346279665827751
-1.24239373207092	-0.352798879146576	-0.580420136451721	-0.124592415988445	0.100798778235912	-0.0346351824700832
-1.24355626106262	-0.355854541063309	-0.569467782974243	-0.124513417482376	0.100725099444389	-0.0345936454832554
-1.24385666847229	-0.357892781496048	-0.576483368873596	-0.124566644430161	0.10066532343626	-0.0346172973513603
-1.24712443351746	-0.356600433588028	-0.574561893939972	-0.124478548765182	0.100661568343639	-0.0345775038003922
-1.24501395225525	-0.356018245220184	-0.584618270397186	-0.124443098902702	0.100538313388824	-0.0343332216143608
-1.2410501241684	-0.359097629785538	-0.579507172107697	-0.124429687857628	0.100468941032887	-0.0341635681688786
-1.2411675453186	-0.362173646688461	-0.581855952739716	-0.124377280473709	0.100453041493893	-0.0343351624906063
-1.23938381671906	-0.366099715232849	-0.584090411663055	-0.12429916113615	0.100306563079357	-0.0345418080687523
-1.23947131633759	-0.367593556642532	-0.587303876876831	-0.124201327562332	0.100304067134857	-0.0346704795956612
-1.23732256889343	-0.366466671228409	-0.581130981445313	-0.124080970883369	0.100307963788509	-0.034746665507555
-1.24101424217224	-0.371987849473953	-0.581745684146881	-0.123985216021538	0.100251629948616	-0.0349392853677273
-1.23790419101715	-0.369751811027527	-0.583084642887115	-0.123868986964226	0.100346110761166	-0.0350235179066658
-1.24422657489777	-0.371003597974777	-0.589487254619598	-0.123859032988548	0.100469537079334	-0.0351087786257267
-1.24083113670349	-0.369717299938202	-0.587511837482452	-0.123723283410072	0.100442312657833	-0.0352557897567749
-1.24719023704529	-0.373133599758148	-0.577768802642822	-0.123588800430298	0.100604549050331	-0.0353858731687069
-1.24396705627441	-0.374072968959808	-0.582435786724091	-0.123511329293251	0.100718580186367	-0.0354642309248447
-1.25042641162872	-0.377309441566467	-0.583540022373199	-0.12347923964262	0.100863456726074	-0.0356079339981079
-1.24406802654266	-0.378067404031754	-0.589148461818695	-0.12334718555212	0.100961670279503	-0.0356799848377705
-1.24754238128662	-0.378030121326447	-0.586225688457489	-0.123250082135201	0.101200543344021	-0.0357433930039406
-1.24844896793365	-0.381935030221939	-0.597177565097809	-0.123104609549046	0.101384311914444	-0.035768385976553
-1.24875092506409	-0.382117718458176	-0.590953707695007	-0.123070687055588	0.101476296782494	-0.0359187424182892
-1.24963080883026	-0.37992599606514	-0.597419679164886	-0.122846893966198	0.101700969040394	-0.0359851159155369
-1.25138652324677	-0.385524690151215	-0.603607773780823	-0.122737675905228	0.101860530674458	-0.0360182598233223
-1.25368237495422	-0.388572722673416	-0.604080080986023	-0.122559510171413	0.102042637765408	-0.0360264852643013
-1.25190997123718	-0.387813806533813	-0.612210869789124	-0.122459746897221	0.102136641740799	-0.036112979054451
-1.25226354598999	-0.386916249990463	-0.612873315811157	-0.122236482799053	0.102274797856808	-0.0361585393548012
-1.25399923324585	-0.389443069696426	-0.611805140972137	-0.122152879834175	0.102389886975288	-0.0361746698617935
-1.25457501411438	-0.385946065187454	-0.610552966594696	-0.121966898441315	0.102494016289711	-0.0362135246396065
-1.25317895412445	-0.390717446804047	-0.611976444721222	-0.121850803494453	0.1026281863451	-0.0361474305391312
-1.25510048866272	-0.383114248514175	-0.600129246711731	-0.121763691306114	0.102750472724438	-0.0361260026693344
-1.26088213920593	-0.380511045455933	-0.602383732795715	-0.121699169278145	0.102967716753483	-0.0360616110265255
-1.2612441778183	-0.384988129138947	-0.609009802341461	-0.121640101075172	0.102982819080353	-0.0359152108430862
-1.26249587535858	-0.378181636333466	-0.608892679214478	-0.121544152498245	0.103001274168491	-0.0358486212790012
-1.26845717430115	-0.374268114566803	-0.604942500591278	-0.121544502675533	0.103057503700256	-0.0357878245413303
-1.27289927005768	-0.373784720897675	-0.607552587985992	-0.121499128639698	0.103040561079979	-0.0356601662933826
-1.27494013309479	-0.368067234754562	-0.608710646629334	-0.121523402631283	0.10297766327858	-0.0355087667703629
-1.27896559238434	-0.364431262016296	-0.604712784290314	-0.121533371508121	0.102841600775719	-0.0353722162544727
-1.28475546836853	-0.360516607761383	-0.61027455329895	-0.121534869074821	0.102758280932903	-0.0351986326277256
-1.29010128974915	-0.361958265304565	-0.605240821838379	-0.121620409190655	0.102586276829243	-0.0350513011217117
-1.29122090339661	-0.352271974086761	-0.603045344352722	-0.121616140007973	0.102400027215481	-0.0348516143858433
-1.29183268547058	-0.349580317735672	-0.600079476833344	-0.121758736670017	0.102114804089069	-0.0345595255494118
-1.2950267791748	-0.348063856363297	-0.598730802536011	-0.121858060359955	0.10178230702877	-0.0343710966408253
-1.29720282554626	-0.339980661869049	-0.60388457775116	-0.12190954387188	0.101486288011074	-0.0341193154454231
-1.30001986026764	-0.337096840143204	-0.591054916381836	-0.122080333530903	0.101137310266495	-0.0338397473096848
-1.30095899105072	-0.329044044017792	-0.586842477321625	-0.122184827923775	0.100822068750858	-0.0336453057825565
-1.30780363082886	-0.325890958309174	-0.581046402454376	-0.122318349778652	0.100448653101921	-0.033356674015522
-1.30669689178467	-0.325625360012054	-0.581228673458099	-0.122459888458252	0.100080050528049	-0.0331888049840927
-1.3073046207428	-0.317687571048737	-0.575568795204163	-0.122636817395687	0.0996516048908234	-0.0328951887786388
-1.31325304508209	-0.314125508069992	-0.567969441413879	-0.122745178639889	0.0993441790342331	-0.0326805226504803
-1.31210017204285	-0.306654691696167	-0.560051560401917	-0.122877061367035	0.0989281758666039	-0.0324187390506268
-1.31892442703247	-0.301044195890427	-0.557137608528137	-0.122978582978249	0.0985050424933434	-0.0321488454937935
-1.32011342048645	-0.298985838890076	-0.550111651420593	-0.123063400387764	0.0982286930084229	-0.0318375006318092
-1.32049441337585	-0.2857845723629	-0.550834476947784	-0.123247981071472	0.0978536009788513	-0.0314509123563766
-1.3242027759552	-0.281209737062454	-0.544428408145905	-0.123322695493698	0.0975881069898605	-0.0309374704957008
-1.32577764987946	-0.269838005304337	-0.540723741054535	-0.12333932518959	0.0972947403788567	-0.0303692724555731
-1.33099007606506	-0.264003723859787	-0.53469318151474	-0.123419813811779	0.0970601812005043	-0.0299922358244658
-1.33310008049011	-0.2614726126194	-0.540416061878204	-0.123508535325527	0.0968261212110519	-0.029793243855238
-1.33668112754822	-0.258822113275528	-0.538636326789856	-0.123521327972412	0.096674270927906	-0.0297267474234104
-1.33717489242554	-0.255257695913315	-0.534545123577118	-0.123554676771164	0.0964773967862129	-0.029656982049346
-1.33911097049713	-0.256740480661392	-0.526867806911469	-0.123581618070602	0.0962115079164505	-0.0296966899186373
-1.34567046165466	-0.253420680761337	-0.523912966251373	-0.123672761023045	0.096181146800518	-0.0296440292149782
-1.34448719024658	-0.253090500831604	-0.519714176654816	-0.123621322214603	0.0959991663694382	-0.0296280514448881
-1.3433825969696	-0.250609546899796	-0.525456786155701	-0.123662456870079	0.0959639176726341	-0.0295762419700623
-1.34751439094543	-0.247541353106499	-0.527683734893799	-0.123587504029274	0.0959224551916122	-0.0294207390397787
-1.34805035591125	-0.250426232814789	-0.52703583240509	-0.1236951649189	0.0958191156387329	-0.0291797537356615
-1.3454293012619	-0.245068773627281	-0.526281952857971	-0.123631961643696	0.0958120822906494	-0.0289416145533323
-1.34212422370911	-0.246516540646553	-0.519381284713745	-0.123578488826752	0.0957820639014244	-0.0286697279661894
-1.34166407585144	-0.246449694037437	-0.522667109966278	-0.123477108776569	0.0958615615963936	-0.0284983702003956
-1.33886206150055	-0.241927266120911	-0.531204462051392	-0.123407132923603	0.0959078744053841	-0.0283450037240982
-1.3407735824585	-0.247170075774193	-0.528088450431824	-0.123354323208332	0.0959169566631317	-0.0281380750238895
-1.33708298206329	-0.242780432105064	-0.526203334331512	-0.123216733336449	0.0961035937070847	-0.0280000399798155
-1.33704960346222	-0.244620874524117	-0.5301353931427	-0.123034186661243	0.0962149202823639	-0.0278114285320044
-1.33777606487274	-0.244305625557899	-0.533935785293579	-0.122912742197514	0.0962649956345558	-0.0276977736502886
-1.33631837368011	-0.241951674222946	-0.540833592414856	-0.122720383107662	0.0964916422963142	-0.027420349419117
-1.33884680271149	-0.246388301253319	-0.541204452514648	-0.122608371078968	0.0965478792786598	-0.027227183803916
-1.33728301525116	-0.2437504529953	-0.54166841506958	-0.122433461248875	0.09670539945364	-0.0271047502756119
-1.33628571033478	-0.241830915212631	-0.541371881961823	-0.122234299778938	0.0968827083706856	-0.0268886126577854
-1.3354229927063	-0.243094429373741	-0.54431813955307	-0.122046463191509	0.0970179215073586	-0.0267482344061136
-1.33410406112671	-0.236799970269203	-0.54453718662262	-0.121850796043873	0.0971641167998314	-0.0265373345464468
-1.33603799343109	-0.242035582661629	-0.546607553958893	-0.121725544333458	0.0972863733768463	-0.0263372100889683
-1.33183193206787	-0.239878058433533	-0.548798084259033	-0.121444046497345	0.0974343195557594	-0.0261322576552629
-1.33513987064362	-0.236258625984192	-0.545452952384949	-0.121394887566566	0.0975016131997108	-0.0259843077510595
-1.33239281177521	-0.238059416413307	-0.547657668590546	-0.121167659759521	0.0976686179637909	-0.0257293451577425
-1.3344658613205	-0.234476536512375	-0.551699876785278	-0.120948508381844	0.0977809056639671	-0.0255495421588421
-1.33420610427856	-0.238253772258759	-0.560191988945007	-0.120842434465885	0.0977825596928597	-0.0253050811588764
-1.32660126686096	-0.235146820545197	-0.55300897359848	-0.120620869100094	0.0978374406695366	-0.0251053255051374
-1.32927942276001	-0.236220315098763	-0.55279266834259	-0.120568588376045	0.0977291241288185	-0.0249257646501064
-1.32850527763367	-0.233574658632278	-0.553088545799255	-0.120407290756702	0.0978362113237381	-0.0246787443757057
-1.32733392715454	-0.230379000306129	-0.556918323040009	-0.120251424610615	0.0977820232510567	-0.0244898237287998
-1.32923114299774	-0.236915796995163	-0.559180319309235	-0.12013204395771	0.0977512672543526	-0.0242735426872969
-1.32242286205292	-0.230287194252014	-0.562341511249542	-0.119988098740578	0.0977288857102394	-0.0241345781832933
-1.32323503494263	-0.232328951358795	-0.557447075843811	-0.119963377714157	0.0975906103849411	-0.0239871237426996
-1.32237231731415	-0.229466900229454	-0.55116730928421	-0.119824200868607	0.0975056812167168	-0.0237685572355986
-1.32131791114807	-0.224732995033264	-0.557324588298798	-0.119668401777744	0.0974131301045418	-0.0235334318131208
-1.32404100894928	-0.228980824351311	-0.552563607692719	-0.119636811316013	0.0973204970359802	-0.023373655974865
-1.31743669509888	-0.228099048137665	-0.558352768421173	-0.119550742208958	0.0972049683332443	-0.023222865536809
-1.32222807407379	-0.223854273557663	-0.54645848274231	-0.119514018297195	0.0970269963145256	-0.0230624917894602
-1.32217705249786	-0.221696093678474	-0.547075271606445	-0.119439713656902	0.0969224944710732	-0.022946622222662
-1.32150626182556	-0.219169139862061	-0.552775263786316	-0.119405157864094	0.0967121198773384	-0.0227870550006628
-1.32505452632904	-0.221286401152611	-0.549932837486267	-0.119398280978203	0.0966460630297661	-0.0226222164928913
-1.32074522972107	-0.21600978076458	-0.550618648529053	-0.119307786226273	0.0964449718594551	-0.0224446207284927
-1.32475745677948	-0.21259768307209	-0.54410445690155	-0.119367979466915	0.0962670668959618	-0.0223801732063293
-1.32576823234558	-0.213976174592972	-0.540732443332672	-0.119354099035263	0.0960345938801765	-0.0222369357943535
-1.32601284980774	-0.209984838962555	-0.536236703395844	-0.119367435574532	0.0959018692374229	-0.0221711881458759
-1.32669711112976	-0.206519693136215	-0.535877466201782	-0.119367733597755	0.09567491710186	-0.022153640165925
-1.3277063369751	-0.20484471321106	-0.533129215240479	-0.119385279715061	0.0953920930624008	-0.021966191008687
-1.33047080039978	-0.2029629945755	-0.533238351345062	-0.11946015059948	0.0951796546578407	-0.0219067055732012
-1.3304215669632	-0.200101032853127	-0.532528519630432	-0.119484454393387	0.0949107483029366	-0.0217897053807974
-1.33101868629456	-0.199929490685463	-0.5252965092659	-0.119588457047939	0.0947666764259338	-0.0217066686600447
-1.32777440547943	-0.198052525520325	-0.521046459674835	-0.119625270366669	0.0943882837891579	-0.0216382071375847
-1.33248436450958	-0.195556044578552	-0.521424770355225	-0.119682304561138	0.0941122844815254	-0.0214449651539326
-1.33237135410309	-0.194863095879555	-0.523175060749054	-0.119737468659878	0.0939589217305183	-0.0213095005601645
-1.33194506168365	-0.191500574350357	-0.519831240177155	-0.119807280600071	0.0936271324753761	-0.0211491268128157
-1.33597111701965	-0.190665423870087	-0.516311466693878	-0.11987017840147	0.0933005213737488	-0.0209308788180351
-1.33360636234283	-0.189748242497444	-0.512162804603577	-0.119899854063988	0.0930045023560524	-0.0208016503602266
-1.33364772796631	-0.183890506625175	-0.507866203784943	-0.119879633188248	0.0926713645458221	-0.0206439718604088
-1.33282494544983	-0.184888496994972	-0.50555682182312	-0.119977109134197	0.0923803448677063	-0.0205364469438791
-1.33313143253326	-0.184921860694885	-0.49998927116394	-0.120096169412136	0.0920914262533188	-0.0204056836664677
-1.33419191837311	-0.180976688861847	-0.498014867305756	-0.120047077536583	0.0917275175452232	-0.0204080585390329
-1.33036279678345	-0.184173807501793	-0.495844900608063	-0.120088517665863	0.0914633050560951	-0.0203762724995613
-1.32845628261566	-0.181369125843048	-0.491598844528198	-0.12017922103405	0.0912443846464157	-0.020370714366436
-1.33012497425079	-0.178570047020912	-0.490420043468475	-0.120270140469074	0.0909483134746552	-0.0202826671302319
-1.33185029029846	-0.181622445583344	-0.480029404163361	-0.120278581976891	0.0907915979623795	-0.020230745896697
-1.32826972007751	-0.179088711738586	-0.482946306467056	-0.12030953168869	0.0904467552900314	-0.0202360507100821
-1.32759368419647	-0.18251621723175	-0.476827174425125	-0.120418854057789	0.0902853682637215	-0.0202251318842173
-1.32925617694855	-0.179126545786858	-0.474343478679657	-0.120478823781013	0.0902119278907776	-0.0202936120331287
-1.32969844341278	-0.176007762551308	-0.478720635175705	-0.120447464287281	0.0899812430143356	-0.0202763080596924
-1.33015751838684	-0.180826395750046	-0.477187186479568	-0.120499715209007	0.0898977965116501	-0.0201746001839638
-1.32743060588837	-0.181027263402939	-0.477062255144119	-0.120522893965244	0.0897898226976395	-0.0202175658196211
-1.32775914669037	-0.18129800260067	-0.472189545631409	-0.120550863444805	0.0896331667900085	-0.0202602911740541
-1.32608413696289	-0.180884554982185	-0.471114903688431	-0.120616473257542	0.0896180346608162	-0.0202757678925991
-1.32456541061401	-0.182480499148369	-0.474215060472488	-0.120564199984074	0.0894994735717773	-0.0203121528029442
-1.32355809211731	-0.186232373118401	-0.472600609064102	-0.120408236980438	0.0894821956753731	-0.0203205924481153
-1.31930100917816	-0.187346786260605	-0.465149253606796	-0.120472237467766	0.0895556062459946	-0.0203737001866102
-1.31920182704926	-0.190100848674774	-0.466010391712189	-0.120435364544392	0.0895310267806053	-0.0203874129801989
-1.31735956668854	-0.189581766724586	-0.467391669750214	-0.120409078896046	0.0895194113254547	-0.020417096093297
-1.31466162204742	-0.1924829185009	-0.472820848226547	-0.120339430868626	0.0897082537412643	-0.0204710736870766
-1.31125676631927	-0.197081059217453	-0.477295637130737	-0.120299100875854	0.0897398963570595	-0.0204605534672737
-1.30614149570465	-0.200679630041122	-0.479356646537781	-0.120215564966202	0.0898480638861656	-0.0205223243683577
-1.29914104938507	-0.203040137887001	-0.479271709918976	-0.120140701532364	0.089896023273468	-0.0205374322831631
-1.29947590827942	-0.206977754831314	-0.479956477880478	-0.119956187903881	0.0901017114520073	-0.0205327328294516
-1.29167211055756	-0.208132192492485	-0.490712225437164	-0.119983337819576	0.0903619229793549	-0.0205670520663261
-1.29063260555267	-0.213522136211395	-0.493301272392273	-0.119824834167957	0.0904665589332581	-0.0205547548830509
-1.28294003009796	-0.216115385293961	-0.492927700281143	-0.119734108448029	0.0906745567917824	-0.0205169003456831
-1.28050315380096	-0.220263317227364	-0.494649946689606	-0.119671314954758	0.0909000486135483	-0.0205461848527193
-1.27697992324829	-0.222501680254936	-0.502693712711334	-0.119467467069626	0.0911705195903778	-0.0205408874899149
-1.27248728275299	-0.225682869553566	-0.505549490451813	-0.11947625130415	0.0914453789591789	-0.020469581708312
-1.26784121990204	-0.231650918722153	-0.511229693889618	-0.119311638176441	0.0916708707809448	-0.0205177571624517
-1.26291811466217	-0.233903825283051	-0.509530246257782	-0.119242198765278	0.0918743088841438	-0.0204854980111122
-1.25778269767761	-0.239858388900757	-0.519006788730621	-0.119142480194569	0.0921979248523712	-0.0205410644412041
-1.25215768814087	-0.240247994661331	-0.529111683368683	-0.119036085903645	0.0924894362688065	-0.0204937234520912
-1.24936234951019	-0.246993348002434	-0.522151410579681	-0.118950627744198	0.0927096232771873	-0.0204416364431381
-1.24205231666565	-0.249077081680298	-0.532461762428284	-0.118829794228077	0.0930051133036613	-0.0203819405287504
-1.23893618583679	-0.25257471203804	-0.534018158912659	-0.118738882243633	0.0931704565882683	-0.0204053446650505
-1.23480951786041	-0.258952617645264	-0.538237452507019	-0.118689484894276	0.0934808701276779	-0.0204128436744213
-1.22490286827087	-0.263124167919159	-0.544770896434784	-0.118616737425327	0.0935630425810814	-0.0204160008579493
-1.22191298007965	-0.267123848199844	-0.543945908546448	-0.118488371372223	0.0936956703662872	-0.0203945934772491
-1.21238577365875	-0.267900735139847	-0.542343080043793	-0.118474319577217	0.0939048379659653	-0.0204075537621975
-1.20889043807983	-0.268910616636276	-0.547926604747772	-0.118366584181786	0.0940987691283226	-0.0203542821109295
-1.20177555084229	-0.273312896490097	-0.543743789196014	-0.118473559617996	0.094161681830883	-0.020326804369688
-1.19622194766998	-0.276300609111786	-0.540932178497314	-0.118429034948349	0.0942876413464546	-0.0202704351395369
-1.18991529941559	-0.278593242168427	-0.548280417919159	-0.118402190506458	0.0943481177091599	-0.0202838163822889
-1.18528711795807	-0.279891341924667	-0.541958272457123	-0.11845138669014	0.0944474339485168	-0.0202041696757078
-1.17964112758636	-0.280900657176971	-0.542745113372803	-0.11852690577507	0.094525583088398	-0.0201639961451292
-1.17616140842438	-0.284610122442245	-0.543739199638367	-0.118666522204876	0.0944850966334343	-0.0200382303446531
-1.17196774482727	-0.286290913820267	-0.53900557756424	-0.118632040917873	0.0945461243391037	-0.0199785996228457
-1.16294503211975	-0.288308650255203	-0.540769457817078	-0.118805013597012	0.0945211872458458	-0.0198938082903624
-1.16477262973785	-0.289744764566422	-0.539470970630646	-0.118915304541588	0.0945285931229591	-0.0198268368840218
-1.15662574768066	-0.290077745914459	-0.548033177852631	-0.118977412581444	0.0944099500775337	-0.0197726842015982
-1.15461897850037	-0.28803277015686	-0.542117953300476	-0.119198299944401	0.0943314731121063	-0.0197502914816141
-1.15153026580811	-0.287437945604324	-0.539756119251251	-0.119272351264954	0.0942826941609383	-0.0197454206645489
-1.15249347686768	-0.289545029401779	-0.538379967212677	-0.119507297873497	0.0941971465945244	-0.020029416307807
-1.15438258647919	-0.287075728178024	-0.535951256752014	-0.119564920663834	0.0940330699086189	-0.020483972504735
-1.15477085113525	-0.285825043916702	-0.538095414638519	-0.119672924280167	0.0938844457268715	-0.0205274559557438
-1.15445470809937	-0.284878462553024	-0.537789165973663	-0.119826018810272	0.0938205495476723	-0.0205314066261053
-1.14830791950226	-0.282751649618149	-0.536794245243073	-0.11998925358057	0.0935472920536995	-0.0205661579966545
-1.14386236667633	-0.284933418035507	-0.52670955657959	-0.120130188763142	0.0933504998683929	-0.0205928180366755
-1.13995361328125	-0.281163454055786	-0.528992414474487	-0.120341837406158	0.0932057574391365	-0.0205650627613068
-1.13867127895355	-0.281897157430649	-0.521365761756897	-0.120506010949612	0.0929508060216904	-0.0205241292715073
-1.13270044326782	-0.282697290182114	-0.525671660900116	-0.120713144540787	0.0927294194698334	-0.0206014569848776
-1.13189804553986	-0.282347023487091	-0.523590445518494	-0.120905257761478	0.0925528705120087	-0.0205704588443041
-1.12685525417328	-0.281581252813339	-0.521830201148987	-0.121025688946247	0.0922446995973587	-0.0205018781125546
-1.12107181549072	-0.275588393211365	-0.518467307090759	-0.121158465743065	0.092024639248848	-0.0204619262367487
-1.12004411220551	-0.2758769094944	-0.512197494506836	-0.121344111859798	0.0918081700801849	-0.0203267894685268
-1.11254036426544	-0.279303729534149	-0.505788445472717	-0.121494874358177	0.0915706977248192	-0.0201992150396109
-1.10877370834351	-0.274629563093185	-0.500627815723419	-0.121609583497047	0.0913865566253662	-0.0201219450682402
-1.10443818569183	-0.271035671234131	-0.504369139671326	-0.121772788465023	0.0912010967731476	-0.0200215429067612
-1.10297310352325	-0.274278223514557	-0.503936529159546	-0.121969044208527	0.0909704118967056	-0.0199778731912375
-1.09667670726776	-0.269061595201492	-0.500091254711151	-0.122127711772919	0.0909092575311661	-0.0197683367878199
-1.09266972541809	-0.268940687179565	-0.495814502239227	-0.122272424399853	0.0906594023108482	-0.0196155849844217
-1.08704888820648	-0.26581022143364	-0.492274582386017	-0.12243963778019	0.0905672311782837	-0.0195173490792513
-1.08429002761841	-0.263153612613678	-0.492165774106979	-0.12249181419611	0.0904612764716148	-0.0193837750703096
-1.08256590366364	-0.266652554273605	-0.494862169027328	-0.122656762599945	0.0903912857174873	-0.0192779693752527
-1.07680690288544	-0.261879682540894	-0.487950414419174	-0.122806012630463	0.090299516916275	-0.0191835630685091
-1.070436835289	-0.263703048229218	-0.492845237255096	-0.122926689684391	0.0901960432529449	-0.0190151389688253
-1.06467688083649	-0.260547965764999	-0.486281901597977	-0.122955352067947	0.0901788249611855	-0.0186396464705467
-1.05821478366852	-0.260458946228027	-0.493745654821396	-0.123108014464378	0.0901865288615227	-0.0183102916926146
-1.0569030046463	-0.263465791940689	-0.493143528699875	-0.123307831585407	0.0901453569531441	-0.018331291154027
-1.05016577243805	-0.259524017572403	-0.488217711448669	-0.123274274170399	0.090131901204586	-0.0183423832058907
-1.0458642244339	-0.258933663368225	-0.490707367658615	-0.123412743210793	0.0902219340205193	-0.0181630160659552
-1.03908717632294	-0.257827073335648	-0.486046224832535	-0.123535960912704	0.0902263000607491	-0.0178531222045422
-1.04112553596497	-0.255217552185059	-0.484425485134125	-0.123673565685749	0.0904115289449692	-0.0176904201507568
-1.03690659999847	-0.259839862585068	-0.486331552267075	-0.123776540160179	0.0904418006539345	-0.0175980962812901
-1.02797150611877	-0.258376657962799	-0.488138020038605	-0.123757690191269	0.0905180722475052	-0.0175527594983578
-1.02604222297668	-0.258366018533707	-0.492626547813416	-0.123862519860268	0.0906613022089005	-0.0174509473145008
-1.0238162279129	-0.258385181427002	-0.488520264625549	-0.123976595699787	0.0907841324806213	-0.017318170517683
-1.02141571044922	-0.256173759698868	-0.488811433315277	-0.124070011079311	0.0909483209252357	-0.0172404162585735
-1.01730680465698	-0.2600998878479	-0.489068210124969	-0.124160848557949	0.0910494923591614	-0.017190907150507
-1.01007199287415	-0.261079043149948	-0.489552557468414	-0.124239534139633	0.0911426767706871	-0.0170658454298973
-1.00867307186127	-0.261764675378799	-0.495290279388428	-0.124287754297256	0.0912923738360405	-0.0170842409133911
-1.00606155395508	-0.262577742338181	-0.497808814048767	-0.124425739049911	0.0914106070995331	-0.017140431329608
-1.004225730896	-0.260205268859863	-0.494138658046722	-0.124534547328949	0.091640904545784	-0.0171671081334352
-1.0035572052002	-0.264958798885345	-0.493638604879379	-0.124695539474487	0.0917530134320259	-0.0171245820820332
-1.00005972385406	-0.267456561326981	-0.495296359062195	-0.12477283924818	0.0918770879507065	-0.0171502437442541
-0.999594330787659	-0.266113221645355	-0.499655932188034	-0.124896191060543	0.0920702069997787	-0.0173028632998466
-0.998711287975311	-0.270751774311066	-0.494848906993866	-0.125050917267799	0.0921054631471634	-0.0173901170492172
-0.996724605560303	-0.266836225986481	-0.494106769561768	-0.125087380409241	0.09230986982584	-0.0174585711210966
-0.994761288166046	-0.26774725317955	-0.500504076480865	-0.125301763415337	0.0923648700118065	-0.0175880528986454
-0.992913246154785	-0.270111501216888	-0.502620100975037	-0.125448197126389	0.0924796909093857	-0.0176989454776049
-0.99283242225647	-0.271489888429642	-0.503658711910248	-0.125576466321945	0.0926287025213242	-0.0178013574331999
-0.991204023361206	-0.273070424795151	-0.505768954753876	-0.125727593898773	0.0927398502826691	-0.0179034415632486
-0.990858137607574	-0.27552330493927	-0.507708489894867	-0.125885903835297	0.0927966684103012	-0.0180614218115807
-0.99004864692688	-0.273136556148529	-0.511623680591583	-0.126036614179611	0.0929246321320534	-0.0181904844939709
-0.991255104541779	-0.276953279972076	-0.508966624736786	-0.126210242509842	0.092933714389801	-0.0183073226362467
-0.990740895271301	-0.277682453393936	-0.512231588363647	-0.126392498612404	0.0929430797696114	-0.0184827670454979
-0.988151252269745	-0.275414794683456	-0.511615037918091	-0.126511290669441	0.0929973423480988	-0.0187036320567131
-0.988412797451019	-0.279078155755997	-0.505565345287323	-0.126699596643448	0.0929610207676888	-0.0188349131494761
-0.989141523838043	-0.280856609344482	-0.507816255092621	-0.126802355051041	0.0930409952998161	-0.0190370250493288
-0.985772132873535	-0.278237879276276	-0.507909893989563	-0.126969769597054	0.092977486550808	-0.0191438291221857
-0.984521150588989	-0.2767074406147	-0.507583677768707	-0.127081662416458	0.0929695591330528	-0.0192646384239197
-0.984583854675293	-0.279630303382874	-0.509095549583435	-0.127186015248299	0.0928749218583107	-0.0193755328655243
-0.983196258544922	-0.279125601053238	-0.498057872056961	-0.127349868416786	0.0928750857710838	-0.0195356141775846
-0.980849266052246	-0.279018521308899	-0.496117383241653	-0.127482160925865	0.0929110497236252	-0.0195924770087004
-0.981618702411652	-0.2768394947052	-0.493946403264999	-0.127653315663338	0.0929049476981163	-0.019661869853735
-0.98078328371048	-0.27205154299736	-0.492346405982971	-0.127777457237244	0.092879518866539	-0.019754845649004
-0.984471023082733	-0.273354709148407	-0.493500858545303	-0.127969682216644	0.0929092541337013	-0.0198485292494297
-0.977435648441315	-0.274499595165253	-0.490765899419785	-0.128082662820816	0.0928362086415291	-0.0198898613452911
-0.980364143848419	-0.271223485469818	-0.49416521191597	-0.12820103764534	0.0928538739681244	-0.0199408009648323
-0.980477750301361	-0.270315498113632	-0.493915259838104	-0.128286823630333	0.0927593559026718	-0.019945377483964
-0.981353580951691	-0.271205067634583	-0.489882200956345	-0.128462433815002	0.0928000211715698	-0.0199484881013632
-0.982274889945984	-0.268390893936157	-0.496344357728958	-0.128506928682327	0.0927021652460098	-0.0199702586978674
-0.980873286724091	-0.267650753259659	-0.48876941204071	-0.12860956788063	0.0926223546266556	-0.0199343338608742
-0.982601523399353	-0.270950824022293	-0.49815359711647	-0.128703892230988	0.0926660224795341	-0.020047215744853
-0.980489909648895	-0.266247987747192	-0.496629804372787	-0.128752261400223	0.0925741046667099	-0.0201266799122095
-0.980893969535828	-0.266846656799316	-0.492537617683411	-0.128797367215157	0.0924694091081619	-0.0201337952166796
-0.981134653091431	-0.264665901660919	-0.489612966775894	-0.128862142562866	0.0924695432186127	-0.0202069468796253
-0.982951462268829	-0.264939308166504	-0.492484450340271	-0.128832757472992	0.0924709886312485	-0.0202833283692598
-0.981618762016296	-0.26639312505722	-0.491827934980392	-0.128904849290848	0.0923758894205093	-0.0203131828457117
-0.981120705604553	-0.265441715717316	-0.491516679525375	-0.12892858684063	0.0924537852406502	-0.0204140227288008
-0.982125818729401	-0.263322710990906	-0.486161023378372	-0.128839939832687	0.0923290029168129	-0.0204812772572041
-0.981773316860199	-0.266503274440765	-0.492420017719269	-0.128837004303932	0.0923792794346809	-0.0205725599080324
-0.980070054531097	-0.263621002435684	-0.491994321346283	-0.128826215863228	0.0924249589443207	-0.0206845086067915
-0.982463121414185	-0.260962337255478	-0.486251026391983	-0.128768160939217	0.0923270285129547	-0.020815659314394
-0.986803710460663	-0.262144714593887	-0.481604903936386	-0.128658100962639	0.0924486890435219	-0.0208708010613918
-0.983834624290466	-0.261888414621353	-0.490320593118668	-0.128652974963188	0.0925172492861748	-0.0209678709506989
-0.985614776611328	-0.261106163263321	-0.487438648939133	-0.128599748015404	0.0925388187170029	-0.0210333894938231
-0.98431795835495	-0.2608283162117	-0.489734500646591	-0.128539592027664	0.0926989614963531	-0.0211202576756477
-0.989701747894287	-0.259166061878204	-0.488850653171539	-0.128479599952698	0.0926251411437988	-0.0212534721940756
-0.991074979305267	-0.259036600589752	-0.485974371433258	-0.128363505005836	0.0927265137434006	-0.021297873929143
-0.991832256317139	-0.260713189840317	-0.488382190465927	-0.128257885575294	0.0929015725851059	-0.0213259607553482
-0.993245542049408	-0.257747352123261	-0.492216855287552	-0.128153160214424	0.0929288491606712	-0.021389240399003
-0.994909107685089	-0.257676482200623	-0.489477843046188	-0.128074139356613	0.0930889248847961	-0.0214102566242218
-0.994557440280914	-0.256587386131287	-0.496522635221481	-0.127871036529541	0.0932087078690529	-0.0214266516268253
-0.998905837535858	-0.257276773452759	-0.499046385288239	-0.127824172377586	0.0932429358363152	-0.0214225202798843
-1.00035333633423	-0.255955547094345	-0.500507771968842	-0.127744197845459	0.0934416502714157	-0.0213655028492212
-0.999172449111938	-0.256743848323822	-0.496712684631348	-0.127609133720398	0.0935153216123581	-0.0213256794959307
-0.998409509658813	-0.254736006259918	-0.5092653632164	-0.127369478344917	0.0935675054788589	-0.021247960627079
-1.00017857551575	-0.258871048688889	-0.50669801235199	-0.127370193600655	0.0936708077788353	-0.021169900894165
-1.00097894668579	-0.254231065511703	-0.513300836086273	-0.127158403396606	0.0937182009220123	-0.0211226902902126
-1.00005280971527	-0.255369901657104	-0.514997601509094	-0.126974895596504	0.0936964377760887	-0.0209880843758583
-0.999725937843323	-0.256235003471375	-0.519539177417755	-0.126803919672966	0.0938788428902626	-0.0209445264190435
-0.997569441795349	-0.256042063236237	-0.526254594326019	-0.126629516482353	0.0938931107521057	-0.0208663698285818
-1.0004757642746	-0.256967306137085	-0.523837804794312	-0.126495867967606	0.0939476415514946	-0.0207767765969038
-0.996809124946594	-0.255557209253311	-0.527145087718964	-0.126242309808731	0.0940114408731461	-0.020630145445466
-0.996720254421234	-0.25436207652092	-0.529720306396484	-0.126070693135262	0.0940608456730843	-0.020508861169219
-0.99598640203476	-0.255295753479004	-0.525378882884979	-0.12591341137886	0.0940427631139755	-0.0203530415892601
-0.993511915206909	-0.257986068725586	-0.52616149187088	-0.125770837068558	0.0941764190793037	-0.0202272981405258
-0.993568181991577	-0.255128085613251	-0.526283025741577	-0.125581100583076	0.0941992625594139	-0.0201579667627811
-0.991285383701324	-0.255460619926453	-0.531767427921295	-0.125403046607971	0.0942494571208954	-0.0199596285820007
-0.992859542369843	-0.252344220876694	-0.532065987586975	-0.125248163938522	0.0944478437304497	-0.0197520460933447
-0.989434659481049	-0.253535121679306	-0.528146505355835	-0.12514416873455	0.0942820012569427	-0.0195808596909046
-0.989895343780518	-0.253577351570129	-0.53122740983963	-0.12497940659523	0.0944401770830154	-0.0193950124084949
-0.984193086624146	-0.251531392335892	-0.536028742790222	-0.124759413301945	0.0944553315639496	-0.0192299354821444
-0.985378444194794	-0.249824658036232	-0.530302762985229	-0.124721057713032	0.0944516882300377	-0.0190623421221972
-0.987122654914856	-0.250326722860336	-0.535384893417358	-0.124569311738014	0.0945495814085007	-0.018785061314702
-0.986065447330475	-0.24679309129715	-0.534051299095154	-0.124491058290005	0.0944870039820671	-0.0186226144433022
-0.984910547733307	-0.244621962308884	-0.532069623470306	-0.124323047697544	0.0945056155323982	-0.0184208415448666
-0.985618054866791	-0.243303745985031	-0.529006123542786	-0.124286130070686	0.0944731160998344	-0.0181564800441265
-0.98559033870697	-0.245470345020294	-0.530809104442596	-0.124174818396568	0.0944515839219093	-0.0180089380592108
-0.983412683010101	-0.241067081689835	-0.536639094352722	-0.124062016606331	0.0944023951888084	-0.017879905179143
-0.983437716960907	-0.238512381911278	-0.536308109760284	-0.124007612466812	0.0944370850920677	-0.0177187826484442
-0.984791159629822	-0.239057600498199	-0.535514295101166	-0.123962514102459	0.0943364202976227	-0.01757488027215
-0.98427814245224	-0.242112755775452	-0.543025970458984	-0.123904258012772	0.0942409485578537	-0.0174058023840189
-0.977543890476227	-0.237096905708313	-0.536162674427032	-0.123860768973827	0.094128780066967	-0.0173728559166193
-0.984754741191864	-0.235805511474609	-0.542340159416199	-0.123736143112183	0.0940133631229401	-0.0173113476485014
-0.981663823127747	-0.237702995538712	-0.537877798080444	-0.123667053878307	0.0938379392027855	-0.0172536261379719
-0.977579534053802	-0.237635359168053	-0.537532031536102	-0.123640403151512	0.0937495902180672	-0.0172441639006138
-0.979171931743622	-0.235958322882652	-0.540417492389679	-0.123599499464035	0.0936564281582832	-0.017277792096138
-0.978672206401825	-0.24027493596077	-0.53248530626297	-0.123677842319012	0.0935248881578445	-0.0173551216721535
-0.975683569908142	-0.235949978232384	-0.533803820610046	-0.123652018606663	0.0933931991457939	-0.0174237173050642
-0.975620269775391	-0.240683451294899	-0.535720229148865	-0.123595789074898	0.0932750776410103	-0.0175959318876266
-0.978640198707581	-0.23684623837471	-0.528609931468964	-0.123598821461201	0.0932870581746101	-0.0177093651145697
-0.982241749763489	-0.233684867620468	-0.52940958738327	-0.123635567724705	0.0932646840810776	-0.017854243516922
-0.98420774936676	-0.240063279867172	-0.525783360004425	-0.123700089752674	0.0931423455476761	-0.0179993417114019
-0.980143427848816	-0.237100422382355	-0.529037058353424	-0.123647376894951	0.09309121966362	-0.0182457305490971
-0.984171986579895	-0.236092627048492	-0.52940571308136	-0.12376669049263	0.0931012630462646	-0.0184844229370356
-0.983452618122101	-0.237541392445564	-0.518772542476654	-0.123797178268433	0.0929837450385094	-0.0187221132218838
-0.990356087684631	-0.233504146337509	-0.524133086204529	-0.123843990266323	0.0930366367101669	-0.018961925059557
-0.990510404109955	-0.238785997033119	-0.521368145942688	-0.123916931450367	0.0929642766714096	-0.0192597825080156
-0.98922473192215	-0.239729061722755	-0.523496925830841	-0.123963914811611	0.0928704440593719	-0.0196102075278759
-0.994544327259064	-0.238239333033562	-0.523041784763336	-0.123986311256886	0.0928709208965302	-0.0199824050068855
-1.00046825408936	-0.239619731903076	-0.518720865249634	-0.124045737087727	0.0928483828902245	-0.0204119551926851
-1.0023330450058	-0.239067748188972	-0.519817173480988	-0.124190889298916	0.092923678457737	-0.0207292716950178
-1.00511133670807	-0.241385504603386	-0.519392311573029	-0.124237515032291	0.0927786603569984	-0.0211474113166332
-1.00479972362518	-0.243234202265739	-0.517981827259064	-0.124272421002388	0.0928063094615936	-0.0216080024838448
-1.0112372636795	-0.243472382426262	-0.516100406646729	-0.124325849115849	0.0928031504154205	-0.0220956299453974
-1.0130363702774	-0.243395820260048	-0.511435806751251	-0.12444032728672	0.0927613750100136	-0.0225618090480566
-1.01773703098297	-0.245028957724571	-0.51461124420166	-0.124499209225178	0.0928276851773262	-0.0229992773383856
-1.0221095085144	-0.249659702181816	-0.515875637531281	-0.124556057155132	0.0928179621696472	-0.023477204144001
-1.02080023288727	-0.251864850521088	-0.51497620344162	-0.124577887356281	0.0927779600024223	-0.0239791553467512
-1.02558302879333	-0.25068524479866	-0.513531982898712	-0.124697618186474	0.092773862183094	-0.0244815349578857
-1.02845776081085	-0.253239125013351	-0.508041322231293	-0.12475574016571	0.0926960110664368	-0.0249774772673845
-1.03223371505737	-0.253779917955399	-0.510855615139008	-0.124859251081944	0.0928753018379211	-0.0254898052662611
-1.03385710716248	-0.257445871829987	-0.509795665740967	-0.124932840466499	0.092796690762043	-0.0259470604360104
-1.03590679168701	-0.260885804891586	-0.504998505115509	-0.124981068074703	0.0928392633795738	-0.026328319683671
-1.03754758834839	-0.260175615549088	-0.510670781135559	-0.125043913722038	0.0928789153695107	-0.026813080534339
-1.045334815979	-0.264343351125717	-0.512401282787323	-0.125124201178551	0.0929586738348007	-0.0272098407149315
-1.04385423660278	-0.263946801424026	-0.514577865600586	-0.12520444393158	0.0929316952824593	-0.0276097096502781
-1.04867923259735	-0.26405593752861	-0.510221600532532	-0.125168919563293	0.0928597152233124	-0.0280811823904514
-1.05235350131989	-0.265205025672913	-0.507965981960297	-0.125209733843803	0.0929124429821968	-0.0284210946410894
-1.05258858203888	-0.268320024013519	-0.50668078660965	-0.125235006213188	0.0928587391972542	-0.0288168136030436
-1.05613136291504	-0.266852915287018	-0.512005031108856	-0.12523078918457	0.0928856357932091	-0.029157567769289
-1.05809032917023	-0.269194424152374	-0.514893770217896	-0.125314965844154	0.0928562581539154	-0.0295227244496346
-1.06292653083801	-0.267338395118713	-0.510709345340729	-0.125353142619133	0.0928173288702965	-0.0298160016536713
-1.0664621591568	-0.267780691385269	-0.508650243282318	-0.12534037232399	0.0927995070815086	-0.0300844479352236
-1.06644439697266	-0.26926264166832	-0.510031640529633	-0.125404387712479	0.0926776900887489	-0.0303802937269211
-1.07039761543274	-0.268580228090286	-0.509042382240295	-0.125366613268852	0.0926378518342972	-0.0306195616722107
-1.0682635307312	-0.269899994134903	-0.504079461097717	-0.125369504094124	0.0924814566969872	-0.0309004597365856
-1.07369160652161	-0.269177287817001	-0.500832974910736	-0.125409856438637	0.092428170144558	-0.0311110056936741
-1.07589864730835	-0.269523084163666	-0.503856182098389	-0.12539878487587	0.0922946482896805	-0.0313062146306038
-1.07804691791534	-0.272224307060242	-0.498630404472351	-0.125431463122368	0.0922175347805023	-0.0314760729670525
-1.07557153701782	-0.270678967237473	-0.50348824262619	-0.125402718782425	0.0920377224683762	-0.0316732190549374
-1.07887315750122	-0.270919144153595	-0.506290376186371	-0.125402227044106	0.091834157705307	-0.0318701602518559
-1.07798337936401	-0.269689619541168	-0.491147458553314	-0.125478595495224	0.0916547775268555	-0.0320771634578705
-1.08116006851196	-0.271310389041901	-0.49685537815094	-0.125409185886383	0.091504231095314	-0.0321806520223618
-1.07982325553894	-0.271701574325562	-0.490421324968338	-0.125408619642258	0.0913392528891563	-0.0323064811527729
-1.08119225502014	-0.272849708795547	-0.492516577243805	-0.125444784760475	0.0911990255117416	-0.0324768833816051
-1.08097863197327	-0.270625114440918	-0.491746723651886	-0.125389590859413	0.0910096615552902	-0.032617624849081
-1.08016109466553	-0.272427469491959	-0.488866060972214	-0.125423595309258	0.0908298417925835	-0.0327223911881447
-1.08133721351624	-0.272409319877625	-0.484931886196136	-0.125376924872398	0.0907209366559982	-0.0327913239598274
-1.08235335350037	-0.272600024938583	-0.485453724861145	-0.125307366251945	0.0905529707670212	-0.032979566603899
-1.08333814144135	-0.274792075157166	-0.481056123971939	-0.125257313251495	0.0904097631573677	-0.0330412983894348
-1.08395719528198	-0.273534595966339	-0.480213224887848	-0.125210642814636	0.0903143137693405	-0.0331659503281116
-1.08547413349152	-0.27291813492775	-0.483092606067657	-0.125206217169762	0.0902105569839478	-0.033234003931284
-1.08390462398529	-0.276060372591019	-0.482223331928253	-0.125111803412437	0.090174213051796	-0.0333506464958191
-1.08775973320007	-0.273947447538376	-0.486261695623398	-0.125038042664528	0.0901615023612976	-0.0334605723619461
-1.08939647674561	-0.275118947029114	-0.48460590839386	-0.124873094260693	0.0900703370571136	-0.0335837639868259
-1.08976697921753	-0.270936518907547	-0.484857529401779	-0.124802216887474	0.0901005119085312	-0.0336858257651329
-1.09334540367126	-0.27716913819313	-0.49035456776619	-0.124773889780045	0.0901052206754684	-0.0337402336299419
-1.08857381343842	-0.274675697088242	-0.49073126912117	-0.124629870057106	0.0901973694562912	-0.0338684245944023
-1.09407365322113	-0.278559893369675	-0.492341369390488	-0.124539762735367	0.0902064517140388	-0.034012746065855
-1.09173405170441	-0.275133907794952	-0.489386081695557	-0.124382451176643	0.0902512073516846	-0.0340403579175472
-1.09641969203949	-0.276058971881866	-0.49619472026825	-0.124183028936386	0.0904471054673195	-0.034137200564146
-1.09654223918915	-0.281617641448975	-0.501323223114014	-0.124135263264179	0.0905706062912941	-0.0341969095170498
-1.09335672855377	-0.280503422021866	-0.498921185731888	-0.123925246298313	0.0907082110643387	-0.0343239791691303
-1.09212517738342	-0.282706201076508	-0.505141496658325	-0.123784027993679	0.090839795768261	-0.0344488583505154
-1.09415125846863	-0.283058136701584	-0.503086686134338	-0.123583152890205	0.0910191759467125	-0.0346016250550747
-1.09682631492615	-0.283728539943695	-0.512786149978638	-0.123404636979103	0.0913013070821762	-0.0346170216798782
-1.09781002998352	-0.290132611989975	-0.515948116779327	-0.12322785705328	0.0914735943078995	-0.0347543247044086
-1.0954555273056	-0.287831604480743	-0.515933036804199	-0.123008646070957	0.0916902869939804	-0.0349068120121956
-1.09687721729279	-0.292294144630432	-0.522446751594543	-0.122826598584652	0.0918700993061066	-0.034962672740221
-1.09463512897491	-0.291345477104187	-0.522518754005432	-0.12259391695261	0.0922221690416336	-0.0350440517067909
-1.09511697292328	-0.29410782456398	-0.537284851074219	-0.122342698276043	0.092485286295414	-0.0351263843476772
-1.09296715259552	-0.296477675437927	-0.540124595165253	-0.122206628322601	0.0926753655076027	-0.0352881066501141
-1.09591352939606	-0.295332342386246	-0.544935882091522	-0.121888682246208	0.0930841714143753	-0.0354001261293888
-1.09406554698944	-0.301918864250183	-0.545956552028656	-0.121665135025978	0.0932677537202835	-0.0354782342910767
-1.09407198429108	-0.300254851579666	-0.551145851612091	-0.121433824300766	0.0936537608504295	-0.0355661548674107
-1.09300231933594	-0.304643273353577	-0.561215877532959	-0.121143646538258	0.0939450562000275	-0.0356406792998314
-1.09238040447235	-0.305766701698303	-0.556784391403198	-0.120955117046833	0.0942383110523224	-0.0357838496565819
-1.09472215175629	-0.307363659143448	-0.563210010528564	-0.120654217898846	0.094531774520874	-0.0358442030847073
-1.09308540821075	-0.313090264797211	-0.568503797054291	-0.120472379028797	0.0948026850819588	-0.0359488017857075
-1.08975887298584	-0.311661154031754	-0.568618178367615	-0.120258487761021	0.0950809344649315	-0.0360477045178413
-1.08961808681488	-0.311824798583984	-0.577428460121155	-0.120005868375301	0.0953788235783577	-0.0361198745667934
-1.08795523643494	-0.318782448768616	-0.58145147562027	-0.119790770113468	0.0956016406416893	-0.0362220779061317
-1.08941125869751	-0.31604728102684	-0.581117153167725	-0.119610406458378	0.095869280397892	-0.036360114812851
-1.08520996570587	-0.322373270988464	-0.578511774539948	-0.119426421821117	0.0960697904229164	-0.0364449471235275
-1.0830717086792	-0.319695949554443	-0.579423904418945	-0.119231954216957	0.0963022708892822	-0.0364994667470455
-1.08442175388336	-0.321406930685043	-0.596259355545044	-0.119059272110462	0.0964928045868874	-0.036565613001585
-1.08287310600281	-0.323982983827591	-0.593410849571228	-0.11892556399107	0.096560962498188	-0.0366199985146523
-1.08422076702118	-0.321356922388077	-0.585072100162506	-0.118775695562363	0.0967737436294556	-0.0367012396454811
-1.08172798156738	-0.323562145233154	-0.588404834270477	-0.118633061647415	0.0967400148510933	-0.0367015488445759
-1.07607483863831	-0.325363457202911	-0.586856842041016	-0.11855211108923	0.0968383699655533	-0.0367540568113327
-1.07799696922302	-0.322942703962326	-0.595512688159943	-0.118493124842644	0.0969399362802505	-0.0367928184568882
-1.08187186717987	-0.326156467199326	-0.593880891799927	-0.118451423943043	0.0968943610787392	-0.0369097255170345
-1.07672154903412	-0.326413929462433	-0.590654253959656	-0.118412978947163	0.0968798398971558	-0.0369839370250702
-1.07630503177643	-0.326288133859634	-0.586253821849823	-0.118397437036037	0.0968499183654785	-0.0370356105268002
-1.07585275173187	-0.325161546468735	-0.587675809860229	-0.118369981646538	0.0967778488993645	-0.0370961576700211
-1.07813024520874	-0.324805796146393	-0.589965045452118	-0.118424087762833	0.0966795161366463	-0.0370873883366585
-1.07876098155975	-0.329390197992325	-0.590305507183075	-0.118466906249523	0.0964964777231216	-0.0372635237872601
-1.07881200313568	-0.323429226875305	-0.584605753421783	-0.118521988391876	0.0963783860206604	-0.0372627675533295
-1.0791118144989	-0.326916396617889	-0.578090131282806	-0.118627779185772	0.0961472392082214	-0.0372766517102718
-1.07752776145935	-0.323876112699509	-0.570435583591461	-0.118717357516289	0.0959471315145493	-0.0372862368822098
-1.08301734924316	-0.321138650178909	-0.57509171962738	-0.118802517652512	0.0958069562911987	-0.0373048894107342
-1.08344757556915	-0.323769569396973	-0.574762225151062	-0.119003340601921	0.0954554229974747	-0.0373418554663658
-1.08284068107605	-0.31828048825264	-0.567958354949951	-0.119130410254002	0.0951979234814644	-0.037341047078371
-1.08383500576019	-0.317830353975296	-0.564273357391357	-0.119204297661781	0.0948857963085175	-0.0373134091496468
-1.0838508605957	-0.313983738422394	-0.553491353988647	-0.119434379041195	0.0945978537201881	-0.0373070612549782
-1.08649516105652	-0.310636937618256	-0.548780739307404	-0.119714431464672	0.0943131595849991	-0.0372659713029861
-1.08977627754211	-0.311499744653702	-0.550486743450165	-0.119866818189621	0.0939509868621826	-0.037190742790699
-1.08729791641235	-0.308210372924805	-0.548208296298981	-0.120079711079597	0.0936001166701317	-0.0372723713517189
-1.08958876132965	-0.308074116706848	-0.537893533706665	-0.120284795761108	0.093200646340847	-0.0371715761721134
-1.08969795703888	-0.306728929281235	-0.531658589839935	-0.120579324662685	0.0928410440683365	-0.0371093936264515
-1.09283924102783	-0.30065244436264	-0.533274590969086	-0.120742961764336	0.0925065353512764	-0.0370453782379627
-1.09444940090179	-0.302586883306503	-0.526803970336914	-0.121027141809464	0.0921040549874306	-0.0370142459869385
-1.09524059295654	-0.297147274017334	-0.522337794303894	-0.12125052511692	0.0918276533484459	-0.0369096361100674
-1.09464514255524	-0.297883093357086	-0.512920498847961	-0.121519513428211	0.0913689211010933	-0.036857645958662
-1.09675681591034	-0.293159991502762	-0.512319147586823	-0.121737472712994	0.0911255329847336	-0.036789994686842
-1.09921884536743	-0.290421158075333	-0.512948036193848	-0.121959052979946	0.0907800868153572	-0.0366999134421349
-1.09682416915894	-0.292045027017593	-0.505240619182587	-0.122249990701675	0.0904382541775703	-0.0366716086864471
-1.10053563117981	-0.286711931228638	-0.504287600517273	-0.122479252517223	0.0901492089033127	-0.0366741642355919
-1.09932553768158	-0.289533048868179	-0.498061090707779	-0.122675396502018	0.0898315384984016	-0.0366013534367085
-1.10091388225555	-0.284608393907547	-0.492809742689133	-0.122872166335583	0.0896794870495796	-0.0365694388747215
-1.10321736335754	-0.2856505215168	-0.495848804712296	-0.123048938810825	0.0894730091094971	-0.0365647673606873
-1.10140907764435	-0.282407462596893	-0.491559743881226	-0.12324483692646	0.0893349274992943	-0.0366054996848106
-1.1066722869873	-0.280377060174942	-0.48978990316391	-0.123477511107922	0.0892588645219803	-0.0365660637617111
-1.10741221904755	-0.285685360431671	-0.487109839916229	-0.123615451157093	0.089129313826561	-0.0366352610290051
-1.10640645027161	-0.283227026462555	-0.487745553255081	-0.123761162161827	0.0891059637069702	-0.0366800017654896
-1.1034961938858	-0.284407734870911	-0.489241510629654	-0.123912520706654	0.0890691801905632	-0.0367635488510132
-1.10426425933838	-0.279396951198578	-0.481601178646088	-0.124013997614384	0.0891378074884415	-0.036830447614193
-1.10990118980408	-0.283392071723938	-0.480337619781494	-0.124180160462856	0.0891449600458145	-0.0369085036218166
-1.108039021492	-0.283493727445602	-0.484486699104309	-0.124284386634827	0.0893209204077721	-0.0370524935424328
-1.10682129859924	-0.285250842571259	-0.486147582530975	-0.124250188469887	0.0893925577402115	-0.0371814630925655
-1.10902011394501	-0.284431517124176	-0.475235998630524	-0.12443608045578	0.0895321667194366	-0.037342507392168
-1.11014676094055	-0.286580950021744	-0.483206123113632	-0.124462679028511	0.0898431688547134	-0.0374918580055237
-1.10771536827087	-0.288883417844772	-0.485313147306442	-0.124445289373398	0.0900294706225395	-0.0376566126942635
-1.11173784732819	-0.288590788841248	-0.488220989704132	-0.12453705817461	0.0903153568506241	-0.0379020012915134
-1.11111271381378	-0.2920882999897	-0.488885968923569	-0.124483495950699	0.0905480459332466	-0.0381318293511868
-1.10978150367737	-0.294165343046188	-0.487232387065887	-0.124538771808147	0.0909027829766274	-0.0382804945111275
-1.11327040195465	-0.298941195011139	-0.493320673704147	-0.124564111232758	0.0912201032042503	-0.0385282002389431
-1.1082147359848	-0.299446165561676	-0.493704706430435	-0.124515719711781	0.0915661752223969	-0.0388035103678703
-1.11218011379242	-0.301334977149963	-0.500721275806427	-0.124531932175159	0.0919623374938965	-0.03907835111022
-1.11434423923492	-0.302921503782272	-0.50722861289978	-0.124406218528748	0.0922719091176987	-0.0393241532146931
-1.11267447471619	-0.306684166193008	-0.507481157779694	-0.124474808573723	0.0927236452698708	-0.0395021699368954
-1.114426612854	-0.312360107898712	-0.514601528644562	-0.124420747160912	0.0930102467536926	-0.0398245379328728
-1.11496484279633	-0.311469703912735	-0.521363854408264	-0.124368980526924	0.0934509262442589	-0.0401213020086288
-1.11494529247284	-0.317125499248505	-0.522609710693359	-0.12433061003685	0.0937654674053192	-0.0403608307242393
-1.11757576465607	-0.321575194597244	-0.522526741027832	-0.124275885522366	0.0941734984517097	-0.0405794493854046
-1.11943209171295	-0.323849231004715	-0.531216084957123	-0.124237284064293	0.0945113971829414	-0.0409293696284294
-1.1180545091629	-0.323559999465942	-0.535593092441559	-0.124188713729382	0.0948618724942207	-0.0411761477589607
-1.12306690216064	-0.327684968709946	-0.545373380184174	-0.124200366437435	0.0952576547861099	-0.0413056090474129
-1.12142384052277	-0.330447286367416	-0.548465192317963	-0.124159075319767	0.0955276042222977	-0.041586346924305
-1.12259232997894	-0.333063185214996	-0.545683085918427	-0.124140545725822	0.0958666875958443	-0.0418428890407085
-1.12216126918793	-0.336414486169815	-0.55267596244812	-0.124140985310078	0.0961444824934006	-0.0420421957969666
-1.12244832515717	-0.3360316157341	-0.556015968322754	-0.124136187136173	0.0964881256222725	-0.0421912223100662
-1.12453091144562	-0.34198597073555	-0.558697402477264	-0.124115660786629	0.0966834649443626	-0.0424032434821129
-1.1250981092453	-0.343545973300934	-0.56109744310379	-0.124084934592247	0.0969565063714981	-0.0426569171249866
-1.12177312374115	-0.34473517537117	-0.562510848045349	-0.124141067266464	0.0971399173140526	-0.0428057946264744
-1.12335968017578	-0.349630117416382	-0.558464765548706	-0.124190859496593	0.097315825521946	-0.042966715991497
-1.1247730255127	-0.351707965135574	-0.564842104911804	-0.124182753264904	0.0974890887737274	-0.0431701764464378
-1.12164962291718	-0.352708727121353	-0.569235980510712	-0.124218590557575	0.0975973755121231	-0.0432811789214611
-1.12322056293488	-0.354125022888184	-0.569968223571777	-0.124163873493671	0.09781713783741	-0.0433839149773121
-1.12297737598419	-0.355135053396225	-0.567761838436127	-0.124118499457836	0.0978318229317665	-0.043484054505825
-1.12324666976929	-0.358689665794373	-0.568590641021729	-0.124227695167065	0.097926139831543	-0.0436054170131683
-1.1229213476181	-0.362484395503998	-0.568639278411865	-0.124252513051033	0.097948893904686	-0.0437133200466633
-1.12233901023865	-0.363355785608292	-0.568503677845001	-0.124251648783684	0.0979200229048729	-0.0437776744365692
-1.12355363368988	-0.366057336330414	-0.566450417041779	-0.124261610209942	0.0980358421802521	-0.0439221225678921
-1.12258887290955	-0.364136278629303	-0.568740367889404	-0.124220661818981	0.0979487597942352	-0.0439630784094334
-1.12281882762909	-0.366329967975616	-0.565749943256378	-0.124327942728996	0.09795942902565	-0.0440745130181313
-1.1274585723877	-0.366496801376343	-0.56568968296051	-0.12427494674921	0.0978588834404945	-0.0442009493708611
-1.12677240371704	-0.366515636444092	-0.563653826713562	-0.124285079538822	0.0978555306792259	-0.044281180948019
-1.12727046012878	-0.36683776974678	-0.562396347522736	-0.124350264668465	0.0977494120597839	-0.0443412587046623
-1.12862837314606	-0.36798083782196	-0.558750510215759	-0.124321848154068	0.0976814478635788	-0.0443367324769497
-1.12713754177094	-0.37087494134903	-0.561080157756805	-0.124381013214588	0.0976492986083031	-0.0443775281310081
-1.12987530231476	-0.369610220193863	-0.560898780822754	-0.124363474547863	0.0976033955812454	-0.0443968325853348
-1.13114333152771	-0.368587344884872	-0.554953157901764	-0.124319642782211	0.0974599793553352	-0.0443816222250462
-1.1343080997467	-0.369098097085953	-0.55394834280014	-0.124427013099194	0.0973784327507019	-0.0443674847483635
-1.13610911369324	-0.366482436656952	-0.552532374858856	-0.124328941106796	0.0973154529929161	-0.0443394668400288
-1.1364312171936	-0.366417616605759	-0.5566765666008	-0.124416172504425	0.0972806140780449	-0.0442883037030697
-1.14157128334045	-0.366877675056458	-0.556839466094971	-0.124363444745541	0.0971716940402985	-0.044259175658226
-1.13968825340271	-0.365286022424698	-0.552304029464722	-0.124311476945877	0.0970781147480011	-0.0441332124173641
-1.14234757423401	-0.363090515136719	-0.552546560764313	-0.124382212758064	0.0969894155859947	-0.0440203212201595
-1.14584565162659	-0.363247394561768	-0.547945439815521	-0.124279446899891	0.0969095379114151	-0.0438930355012417
-1.14747679233551	-0.36172890663147	-0.544960200786591	-0.124330200254917	0.0968669280409813	-0.0437541864812374
-1.15320658683777	-0.360981702804565	-0.551173985004425	-0.124297365546227	0.0967868566513062	-0.0436083450913429
-1.15427756309509	-0.358378916978836	-0.545219540596008	-0.124225191771984	0.0966384261846542	-0.0433733016252518
-1.15800213813782	-0.355876863002777	-0.542003333568573	-0.124260202050209	0.0965781807899475	-0.0432167947292328
-1.15751373767853	-0.352592706680298	-0.548300504684448	-0.124191485345364	0.0964836552739143	-0.0430080704391003
-1.16115939617157	-0.351612418889999	-0.546080529689789	-0.124188497662544	0.0964038446545601	-0.0427860915660858
-1.16202592849731	-0.351331681013107	-0.550571918487549	-0.124131992459297	0.0962530821561813	-0.0425584986805916
-1.16530537605286	-0.348742514848709	-0.543862581253052	-0.124097615480423	0.0960304066538811	-0.0422721616923809
-1.16670751571655	-0.348578244447708	-0.545517861843109	-0.124039620161057	0.0960411205887794	-0.0420303344726563
-1.16708886623383	-0.343303233385086	-0.547056555747986	-0.124031744897366	0.0958250537514687	-0.0417853854596615
-1.1697301864624	-0.34345868229866	-0.538621962070465	-0.124031960964203	0.0956854224205017	-0.0415540225803852
-1.17105793952942	-0.337784439325333	-0.541323482990265	-0.123957052826881	0.0955326482653618	-0.0411808043718338
-1.17296612262726	-0.332312166690826	-0.540181398391724	-0.123868279159069	0.09529809653759	-0.040972888469696
-1.17575812339783	-0.332109957933426	-0.538112878799438	-0.123826809227467	0.0952274575829506	-0.0406780652701855
-1.17292726039886	-0.326670259237289	-0.534243524074554	-0.123843401670456	0.094991110265255	-0.0403621420264244
-1.1766722202301	-0.327086865901947	-0.530337393283844	-0.123849660158157	0.0948428586125374	-0.0400066338479519
-1.17814016342163	-0.322463393211365	-0.532398998737335	-0.123764753341675	0.094633087515831	-0.0396354831755161
-1.17505145072937	-0.318154245615005	-0.531577229499817	-0.123723194003105	0.0943431779742241	-0.0393278189003468
-1.17842924594879	-0.317165613174438	-0.521320164203644	-0.123719289898872	0.0942076668143272	-0.0389965958893299
-1.17908239364624	-0.311175912618637	-0.526447892189026	-0.123633176088333	0.0939582660794258	-0.038647186011076
-1.18112826347351	-0.309089094400406	-0.520023107528687	-0.123687468469143	0.0937804877758026	-0.0383056811988354
-1.17935955524445	-0.307799965143204	-0.519523739814758	-0.123646780848503	0.093541793525219	-0.0379780940711498
-1.17703449726105	-0.303271323442459	-0.518938004970551	-0.123523958027363	0.0932269394397736	-0.0376336984336376
-1.17572414875031	-0.302962332963943	-0.519482910633087	-0.123547680675983	0.0931185334920883	-0.0373659022152424
-1.17633306980133	-0.299209803342819	-0.519985914230347	-0.123467355966568	0.0928698107600212	-0.0369479954242706
-1.17455613613129	-0.297354161739349	-0.512348055839539	-0.123528115451336	0.092716820538044	-0.0366315469145775
-1.17246222496033	-0.299864381551743	-0.512677311897278	-0.123493738472462	0.0925363749265671	-0.036343801766634
-1.17291367053986	-0.294074922800064	-0.518735706806183	-0.123409077525139	0.0922674313187599	-0.0360545516014099
-1.17027807235718	-0.294783532619476	-0.511173009872437	-0.123427532613277	0.0922166183590889	-0.0358101315796375
-1.16745662689209	-0.290850758552551	-0.506752073764801	-0.123345918953419	0.0919927731156349	-0.0355222821235657
-1.16668212413788	-0.290997415781021	-0.501988887786865	-0.123329848051071	0.0919344127178192	-0.0352804698050022
-1.16604232788086	-0.290877848863602	-0.506558895111084	-0.123262912034988	0.0917740613222122	-0.0350927077233791
-1.16008102893829	-0.290664315223694	-0.505396664142609	-0.123173557221889	0.0916352048516274	-0.0348685570061207
-1.15791893005371	-0.291021019220352	-0.498818129301071	-0.123184107244015	0.091547042131424	-0.0347175151109695
-1.1568101644516	-0.29153236746788	-0.501143753528595	-0.12306285649538	0.0914694517850876	-0.0344256870448589
-1.15467286109924	-0.289816170930862	-0.507470667362213	-0.123090095818043	0.0914497002959251	-0.0343191958963871
-1.1523175239563	-0.2949278652668	-0.508360922336578	-0.123029604554176	0.0914383679628372	-0.0341794863343239
-1.14718449115753	-0.292967915534973	-0.50727391242981	-0.122996173799038	0.0914450287818909	-0.0340591259300709
-1.14727425575256	-0.293201297521591	-0.505901038646698	-0.122956857085228	0.0914095491170883	-0.0339611917734146
-1.14516448974609	-0.295674264431	-0.507453262805939	-0.122873231768608	0.0914883837103844	-0.0337994657456875
-1.14360797405243	-0.296123027801514	-0.5060755610466	-0.122836828231812	0.0915792435407639	-0.0337020829319954
-1.14250612258911	-0.297777414321899	-0.507110357284546	-0.122849822044373	0.0916375890374184	-0.0337014421820641
-1.13877046108246	-0.299538999795914	-0.510909557342529	-0.122811935842037	0.0916583016514778	-0.0336213856935501
-1.13940453529358	-0.302329152822495	-0.513444483280182	-0.122711800038815	0.0917954295873642	-0.0335924401879311
-1.13582170009613	-0.301183134317398	-0.511942207813263	-0.12265245616436	0.0918861553072929	-0.0335068069398403
-1.13698518276215	-0.304354935884476	-0.50990229845047	-0.122642986476421	0.0920543223619461	-0.0334906727075577
-1.13413763046265	-0.308502376079559	-0.514621615409851	-0.122654654085636	0.0920201316475868	-0.0335302837193012
-1.12849318981171	-0.307244747877121	-0.515031814575195	-0.122636690735817	0.0921513214707375	-0.0336127430200577
-1.13014376163483	-0.312319397926331	-0.514881074428558	-0.122603066265583	0.0922437161207199	-0.0335727520287037
-1.13213002681732	-0.310769438743591	-0.514767229557037	-0.122552700340748	0.0924057886004448	-0.0336430333554745
-1.13254618644714	-0.314133495092392	-0.520093023777008	-0.122563041746616	0.0925413444638252	-0.0337030179798603
-1.1316431760788	-0.316992938518524	-0.522544264793396	-0.122507005929947	0.0926236882805824	-0.0337844528257847
-1.12761986255646	-0.318107753992081	-0.519570171833038	-0.122556366026402	0.092807911336422	-0.0338333994150162
-1.13069868087769	-0.318116784095764	-0.522622525691986	-0.122589491307735	0.0928473472595215	-0.0339416936039925
-1.12947964668274	-0.320103466510773	-0.520565152168274	-0.122508190572262	0.0930371731519699	-0.0339942239224911
-1.12930023670197	-0.320748746395111	-0.533696413040161	-0.122558772563934	0.0931281521916389	-0.0341126918792725
-1.13105165958405	-0.321736007928848	-0.528458714485168	-0.122555702924728	0.0931999981403351	-0.0342425443232059
-1.12901544570923	-0.324758112430573	-0.528071284294128	-0.122586913406849	0.0933265462517738	-0.034334484487772
-1.12993097305298	-0.328163504600525	-0.526736259460449	-0.122703559696674	0.0933536887168884	-0.0344355627894402
-1.1350724697113	-0.326825737953186	-0.523569762706757	-0.122732631862164	0.0935280174016953	-0.0345536023378372
-1.13332998752594	-0.325425505638123	-0.532338380813599	-0.122766882181168	0.0935983806848526	-0.034716758877039
-1.13426339626312	-0.328708529472351	-0.532098889350891	-0.122846156358719	0.0936213880777359	-0.034809734672308
-1.13290321826935	-0.329378247261047	-0.533217489719391	-0.122961916029453	0.0937362611293793	-0.0349379628896713
-1.13698995113373	-0.330704361200333	-0.530261397361755	-0.122984178364277	0.0938396900892258	-0.0350632295012474
-1.13772821426392	-0.328872054815292	-0.531678795814514	-0.123040027916431	0.0939943492412567	-0.0352147370576859
-1.14024138450623	-0.325530230998993	-0.539867281913757	-0.123118057847023	0.0939336270093918	-0.0352861993014812
-1.14219164848328	-0.328166604042053	-0.528059542179108	-0.123206049203873	0.0939934998750687	-0.0353823900222778
-1.14385712146759	-0.327398329973221	-0.530706703662872	-0.123251378536224	0.0940963700413704	-0.0354988612234592
-1.14618766307831	-0.330404579639435	-0.534919559955597	-0.123337902128696	0.0941748917102814	-0.0355841256678104
-1.14681255817413	-0.329016834497452	-0.540107011795044	-0.123490065336227	0.0942533910274506	-0.0357291027903557
-1.14825391769409	-0.323970109224319	-0.537685692310333	-0.12363301217556	0.0941692218184471	-0.0358766466379166
-1.15483331680298	-0.328379690647125	-0.528305530548096	-0.123688898980618	0.0942817181348801	-0.035922184586525
-1.15481889247894	-0.327156871557236	-0.537681937217712	-0.123735189437866	0.0943101420998573	-0.0360828787088394
-1.15937340259552	-0.329495519399643	-0.539754688739777	-0.123906306922436	0.09442488104105	-0.0362458899617195
-1.16201686859131	-0.324084877967834	-0.540647923946381	-0.124031990766525	0.094482496380806	-0.0363224484026432
-1.16451001167297	-0.323519557714462	-0.531699180603027	-0.124180927872658	0.0944247990846634	-0.0364676080644131
-1.16567552089691	-0.32393941283226	-0.533114075660706	-0.124330550432205	0.0945628955960274	-0.0365430116653442
-1.17303097248077	-0.322005748748779	-0.537688016891479	-0.124317489564419	0.0945926606655121	-0.0366571024060249
-1.17159700393677	-0.321375042200089	-0.534055233001709	-0.124505519866943	0.0947054773569107	-0.0367811769247055
-1.17509627342224	-0.321800500154495	-0.538112103939056	-0.12456475943327	0.0947240889072418	-0.036862388253212
-1.17726945877075	-0.321107506752014	-0.537806153297424	-0.124701358377934	0.0948298647999763	-0.0369105786085129
-1.17864954471588	-0.319693863391876	-0.539354264736176	-0.124853998422623	0.0950096026062965	-0.0370774008333683
-1.18116724491119	-0.320153743028641	-0.543591558933258	-0.124944172799587	0.0950167402625084	-0.0371417030692101
-1.18272066116333	-0.317690074443817	-0.538277268409729	-0.125029340386391	0.0951585620641708	-0.0372308492660522
-1.18526804447174	-0.318428575992584	-0.538329541683197	-0.125112041831017	0.0952522084116936	-0.0372097827494144
-1.18554830551147	-0.321250528097153	-0.537429213523865	-0.125217840075493	0.095433734357357	-0.0373160988092422
-1.18640780448914	-0.316292405128479	-0.544512808322906	-0.125322565436363	0.0955508127808571	-0.0373649150133133
-1.18692290782928	-0.317734450101852	-0.542174220085144	-0.125440657138824	0.0956686586141586	-0.0373286753892899
-1.18832004070282	-0.316129267215729	-0.541298747062683	-0.125509351491928	0.0958672612905502	-0.0373832583427429
-1.1883749961853	-0.315349161624908	-0.54053270816803	-0.125523254275322	0.0959321483969688	-0.0372920520603657
-1.19043278694153	-0.317812234163284	-0.540781915187836	-0.125633165240288	0.0962817594408989	-0.0373331382870674
-1.18867886066437	-0.314953774213791	-0.545077681541443	-0.12564916908741	0.0963529646396637	-0.0373087339103222
-1.19154477119446	-0.316580235958099	-0.550333380699158	-0.125795543193817	0.0966264382004738	-0.0372587405145168
-1.19069588184357	-0.313846945762634	-0.550239980220795	-0.125778242945671	0.0967641919851303	-0.0371444821357727
-1.19394743442535	-0.315152108669281	-0.55136501789093	-0.125736132264137	0.0969707816839218	-0.0370733737945557
-1.19222390651703	-0.313932090997696	-0.55247038602829	-0.125841841101646	0.0972676351666451	-0.0370103307068348
-1.1924684047699	-0.309826195240021	-0.560530662536621	-0.125926300883293	0.0973577871918678	-0.0369715169072151
-1.19475769996643	-0.313082873821259	-0.556318700313568	-0.125952497124672	0.0975463464856148	-0.0368000268936157
-1.19310820102692	-0.310415238142014	-0.558595418930054	-0.125966861844063	0.0977181792259216	-0.0367172807455063
-1.19387543201447	-0.311007052659988	-0.560736835002899	-0.126009374856949	0.0978212505578995	-0.0366095155477524
-1.19296193122864	-0.310500890016556	-0.561810076236725	-0.126062944531441	0.0980595648288727	-0.0364957116544247
-1.19367933273315	-0.308579444885254	-0.566348373889923	-0.126101106405258	0.0981956049799919	-0.0363875180482864
-1.19637417793274	-0.308918297290802	-0.56482470035553	-0.126138225197792	0.0982870012521744	-0.0362697839736938
-1.19220840930939	-0.309055119752884	-0.564861714839935	-0.126168742775917	0.0984628945589066	-0.0361305065453053
-1.19315683841705	-0.307031720876694	-0.565509796142578	-0.126186788082123	0.0984857752919197	-0.0359626822173595
-1.19035875797272	-0.309630393981934	-0.565667927265167	-0.126287892460823	0.0986273139715195	-0.0358438827097416
-1.19087314605713	-0.307066351175308	-0.566136360168457	-0.126371085643768	0.0986969843506813	-0.0357434153556824
-1.19080352783203	-0.307767897844315	-0.56659471988678	-0.126388698816299	0.0986210778355598	-0.035606175661087
-1.1879894733429	-0.30734783411026	-0.565772473812103	-0.126449003815651	0.0987651199102402	-0.0354877598583698
-1.18876051902771	-0.303013682365417	-0.569698989391327	-0.126488357782364	0.0988028347492218	-0.0353581793606281
-1.18503642082214	-0.303130388259888	-0.561499357223511	-0.126562103629112	0.0987416505813599	-0.0351337604224682
-1.18322050571442	-0.304899036884308	-0.563153445720673	-0.12674580514431	0.098742701113224	-0.0350476615130901
-1.18181526660919	-0.301960349082947	-0.56175684928894	-0.126762986183167	0.0987324118614197	-0.0349097922444344
-1.18185770511627	-0.304901123046875	-0.560805976390839	-0.126852005720139	0.0988204032182693	-0.034781139343977
-1.17928743362427	-0.299608618021011	-0.561098337173462	-0.126929104328156	0.0987188443541527	-0.0346082672476768
-1.17869186401367	-0.300366252660751	-0.556335687637329	-0.127044454216957	0.0985902771353722	-0.034457728266716
-1.17720353603363	-0.300517410039902	-0.550736546516418	-0.12710627913475	0.0986347198486328	-0.0342909395694733
-1.17952954769135	-0.297698080539703	-0.552509009838104	-0.127167418599129	0.098516047000885	-0.0341809876263142
-1.17858552932739	-0.298592031002045	-0.548594355583191	-0.127271801233292	0.0984410867094994	-0.0340212658047676
-1.17539918422699	-0.292941182851791	-0.551905989646912	-0.127405405044556	0.0983386039733887	-0.0338936224579811
-1.17519855499268	-0.294746905565262	-0.548621535301209	-0.127468287944794	0.0982305333018303	-0.0337140187621117
-1.17686653137207	-0.293299466371536	-0.54714697599411	-0.127617076039314	0.0981407463550568	-0.0336492173373699
-1.17407822608948	-0.29165580868721	-0.541563153266907	-0.127598330378532	0.0979677066206932	-0.0335401818156242
-1.17342150211334	-0.290732234716415	-0.543382465839386	-0.127696081995964	0.0978631749749184	-0.033486507833004
-1.170254945755	-0.287379711866379	-0.541149854660034	-0.127808883786201	0.0977471545338631	-0.0333903804421425
-1.17133736610413	-0.284728795289993	-0.534773826599121	-0.127904981374741	0.0975994318723679	-0.0332741588354111
-1.17383575439453	-0.287045329809189	-0.530808746814728	-0.12803690135479	0.097497247159481	-0.0331475362181664
-1.1696103811264	-0.284455746412277	-0.529329419136047	-0.128044337034225	0.0973408594727516	-0.0330618470907211
-1.17049956321716	-0.285750865936279	-0.525950968265533	-0.12812927365303	0.0972550585865974	-0.0330000333487988
-1.16979658603668	-0.285764962434769	-0.528530180454254	-0.128249898552895	0.097123846411705	-0.0328952707350254
-1.1704363822937	-0.280242264270782	-0.522270858287811	-0.128320962190628	0.0969049781560898	-0.0327986888587475
-1.17143559455872	-0.281384736299515	-0.523107945919037	-0.128359004855156	0.0968635827302933	-0.0326591543853283
-1.16845905780792	-0.279447644948959	-0.521600604057312	-0.128394231200218	0.0967354625463486	-0.0325981080532074
-1.17093050479889	-0.280025452375412	-0.518701195716858	-0.128431960940361	0.0966537967324257	-0.0325525738298893
-1.17009675502777	-0.278976887464523	-0.52743673324585	-0.128483816981316	0.0966008007526398	-0.0325274392962456
-1.16702449321747	-0.278336375951767	-0.5203458070755	-0.128552749752998	0.0963456556200981	-0.0324701219797134
-1.17039597034454	-0.279419630765915	-0.515085816383362	-0.128532558679581	0.0963651165366173	-0.0324116498231888
-1.17072594165802	-0.278363466262817	-0.516848921775818	-0.128526151180267	0.0962901934981346	-0.0324267186224461
-1.17079102993011	-0.279419153928757	-0.516172528266907	-0.128522515296936	0.0962749719619751	-0.0324102938175201
-1.16743004322052	-0.275693893432617	-0.517845809459686	-0.128519460558891	0.096295140683651	-0.0324612595140934
-1.17097127437592	-0.271350026130676	-0.519739091396332	-0.128535628318787	0.0961918532848358	-0.0324098169803619
-1.17426931858063	-0.275150895118713	-0.514540493488312	-0.12847375869751	0.0963284149765968	-0.0324259027838707
-1.17539405822754	-0.272290915250778	-0.520318508148193	-0.128378495573997	0.0962967351078987	-0.0325001627206802
-1.17645859718323	-0.276014149188995	-0.522518694400787	-0.12831412255764	0.0963865742087364	-0.0325817838311195
-1.17830193042755	-0.272673696279526	-0.527943670749664	-0.128363385796547	0.0964949354529381	-0.0326645337045193
-1.18093180656433	-0.276547223329544	-0.523248374462128	-0.128274902701378	0.0966176465153694	-0.0327163413167
-1.18243455886841	-0.27289080619812	-0.528186500072479	-0.128253012895584	0.0967367216944695	-0.0328662469983101
-1.18433856964111	-0.274285942316055	-0.525039672851563	-0.128102838993073	0.0967997685074806	-0.0330337397754192
-1.18440079689026	-0.276682525873184	-0.532284379005432	-0.128005221486092	0.0969779416918755	-0.0331750363111496
-1.18554413318634	-0.274933099746704	-0.534198701381683	-0.127944737672806	0.097066342830658	-0.0332953706383705
-1.18787693977356	-0.279030501842499	-0.527775168418884	-0.127837717533112	0.0972416624426842	-0.0334976240992546
-1.18793272972107	-0.278461009263992	-0.537418782711029	-0.12776055932045	0.0974274724721909	-0.0336477942764759
-1.1919424533844	-0.279205977916718	-0.539579570293427	-0.12760317325592	0.0975637957453728	-0.0338016599416733
-1.19117438793182	-0.281309813261032	-0.542975842952728	-0.127519845962524	0.0977635458111763	-0.0339438654482365
-1.19312858581543	-0.279197186231613	-0.545600712299347	-0.127406165003777	0.0979537442326546	-0.0341022685170174
-1.19382667541504	-0.283645749092102	-0.54770690202713	-0.12722784280777	0.0981230363249779	-0.0342201218008995
-1.19400382041931	-0.282407164573669	-0.546252250671387	-0.127110406756401	0.0982944741845131	-0.0343534983694553
-1.19649958610535	-0.283824920654297	-0.547551274299622	-0.126944541931152	0.0983666107058525	-0.034480445086956
-1.19756436347961	-0.284426003694534	-0.551789820194244	-0.126831457018852	0.0986686944961548	-0.0346061512827873
-1.19995450973511	-0.283332318067551	-0.560969293117523	-0.126777499914169	0.0988146513700485	-0.0347535237669945
-1.20047903060913	-0.284702241420746	-0.557037830352783	-0.126673564314842	0.0989506989717484	-0.0348355062305927
-1.2043536901474	-0.284159362316132	-0.551047444343567	-0.126588866114616	0.0991015657782555	-0.0350054018199444
-1.20663452148438	-0.280672937631607	-0.556931376457214	-0.126377493143082	0.0991410836577415	-0.035097885876894
-1.20909738540649	-0.283950179815292	-0.558032929897308	-0.126293107867241	0.0992776080965996	-0.0353287644684315
-1.20942044258118	-0.281732559204102	-0.558185577392578	-0.126203775405884	0.0993744656443596	-0.0355471111834049
-1.21322202682495	-0.279748290777206	-0.56043541431427	-0.126185745000839	0.0993874818086624	-0.0356391668319702
-1.21456480026245	-0.282083123922348	-0.560915172100067	-0.126147285103798	0.0994884222745895	-0.0357157923281193
-1.21836018562317	-0.280371963977814	-0.559702694416046	-0.126017615199089	0.0994017496705055	-0.035859439522028
-1.22119629383087	-0.279786199331284	-0.562011539936066	-0.12594410777092	0.099454253911972	-0.0359752774238586
-1.21873795986176	-0.275337338447571	-0.566393077373505	-0.125921487808228	0.0994098410010338	-0.0361163914203644
-1.22341048717499	-0.27475768327713	-0.558999598026276	-0.125869989395142	0.0992755591869354	-0.0361809693276882
-1.2259578704834	-0.275355011224747	-0.554243385791779	-0.125920906662941	0.0992455407977104	-0.0362089574337006
-1.22679400444031	-0.271667659282684	-0.557079911231995	-0.12583889067173	0.0991008430719376	-0.0363029539585114
-1.23007357120514	-0.271856904029846	-0.550723552703857	-0.125859960913658	0.0990296080708504	-0.0363953560590744
-1.22795522212982	-0.266824126243591	-0.561857044696808	-0.125906586647034	0.0989551171660423	-0.0365000143647194
-1.23275101184845	-0.265957832336426	-0.549336016178131	-0.125988677144051	0.0986369699239731	-0.0364617444574833
-1.23539185523987	-0.265308111906052	-0.54897803068161	-0.126038640737534	0.098530076444149	-0.0365553945302963
-1.23442089557648	-0.266969919204712	-0.548594653606415	-0.126019224524498	0.0981923490762711	-0.0367120802402496
-1.23735046386719	-0.261972695589066	-0.543023407459259	-0.126091331243515	0.0980572327971458	-0.0368660241365433
-1.23808002471924	-0.25846940279007	-0.545825779438019	-0.126153469085693	0.097825862467289	-0.0370223186910152
-1.24323105812073	-0.257978647947311	-0.540288150310516	-0.126213937997818	0.097545899450779	-0.0370926298201084
-1.24303185939789	-0.257567793130875	-0.536139667034149	-0.126348286867142	0.097303681075573	-0.0372461564838886
-1.24484133720398	-0.258002102375031	-0.539144098758698	-0.126348301768303	0.0969704836606979	-0.0374015606939793
-1.24438881874084	-0.258797347545624	-0.531378090381622	-0.126533001661301	0.0967823565006256	-0.0376269444823265
-1.24394392967224	-0.255705147981644	-0.528886556625366	-0.126601621508598	0.0965869650244713	-0.0378273874521255
-1.24519443511963	-0.252720773220062	-0.523327350616455	-0.126720696687698	0.0962445139884949	-0.0380052849650383
-1.2493439912796	-0.25469508767128	-0.513175427913666	-0.126854613423347	0.0960220396518707	-0.038232259452343
-1.24971342086792	-0.254255563020706	-0.515449106693268	-0.126882135868073	0.0957493260502815	-0.0384854897856712
-1.24959480762482	-0.254129081964493	-0.517688512802124	-0.126945853233337	0.0955632328987122	-0.0387500263750553
-1.24762451648712	-0.253379434347153	-0.516808152198792	-0.12708006799221	0.095414824783802	-0.0389394238591194
-1.25060856342316	-0.252834349870682	-0.50697535276413	-0.12722222507	0.0951732695102692	-0.0392048209905624
-1.25234889984131	-0.257394939661026	-0.504561424255371	-0.127292558550835	0.0950293242931366	-0.0394370183348656
-1.25182163715363	-0.257563531398773	-0.506390154361725	-0.127382710576057	0.0948444902896881	-0.0397332236170769
-1.25273597240448	-0.258801281452179	-0.498468339443207	-0.127484351396561	0.0947103872895241	-0.0399772524833679
-1.25228464603424	-0.254990488290787	-0.505739033222198	-0.127532184123993	0.0946384146809578	-0.040278322994709
-1.25269317626953	-0.256943166255951	-0.50231260061264	-0.127633556723595	0.0943503901362419	-0.0405075289309025
-1.25661468505859	-0.260844141244888	-0.494902461767197	-0.127712711691856	0.0943689122796059	-0.040725365281105
-1.25710308551788	-0.261626034975052	-0.501768410205841	-0.127681821584702	0.0943026915192604	-0.0410669855773449
-1.25581479072571	-0.264918386936188	-0.500339210033417	-0.127768844366074	0.094212107360363	-0.0413697510957718
-1.25215458869934	-0.266112625598907	-0.5031977891922	-0.127886235713959	0.0942778438329697	-0.0416701026260853
-1.25210666656494	-0.266775041818619	-0.501864552497864	-0.12790921330452	0.0941406488418579	-0.0419760569930077
-1.25407481193542	-0.272790193557739	-0.499511629343033	-0.127907365560532	0.0942507386207581	-0.0422689691185951
-1.24859273433685	-0.27265465259552	-0.503220736980438	-0.127939447760582	0.0943133160471916	-0.042634155601263
-1.24835753440857	-0.280752658843994	-0.50494647026062	-0.12792506814003	0.0943617671728134	-0.042925413697958
-1.24619746208191	-0.279360324144363	-0.505739629268646	-0.127958387136459	0.0945402309298515	-0.0432221367955208
-1.24362802505493	-0.285180807113647	-0.50597095489502	-0.128045499324799	0.0945796146988869	-0.0435257740318775
-1.24452781677246	-0.288838595151901	-0.511784195899963	-0.127965286374092	0.0948880314826965	-0.0437771677970886
-1.24529373645782	-0.29086822271347	-0.513718128204346	-0.127845048904419	0.0950333401560783	-0.0441000200808048
-1.24303376674652	-0.297388255596161	-0.51825350522995	-0.127873569726944	0.0952936336398125	-0.0444288700819016
-1.23811316490173	-0.297588616609573	-0.522273778915405	-0.127859741449356	0.0955961272120476	-0.0447169840335846
-1.23925769329071	-0.303431838750839	-0.526246547698975	-0.127821266651154	0.0958692952990532	-0.0449228547513485
-1.23690164089203	-0.305917620658875	-0.53293251991272	-0.127853125333786	0.096279576420784	-0.0452263168990612
-1.23776006698608	-0.30988085269928	-0.542327284812927	-0.127725690603256	0.0965051278471947	-0.0455642081797123
-1.23456144332886	-0.313764184713364	-0.540836751461029	-0.127673625946045	0.0969128757715225	-0.0457822345197201
-1.23217570781708	-0.314093947410584	-0.545955121517181	-0.127546533942223	0.0972394496202469	-0.0460501872003078
-1.23269772529602	-0.323538720607758	-0.549200832843781	-0.127511322498322	0.0977175459265709	-0.0462621860206127
-1.22644889354706	-0.323727071285248	-0.554349541664124	-0.127412915229797	0.0980696976184845	-0.0465328693389893
-1.2269948720932	-0.327696889638901	-0.559153497219086	-0.127383261919022	0.0984378680586815	-0.046705286949873
-1.22181820869446	-0.328907400369644	-0.564385592937469	-0.127283826470375	0.0988529101014137	-0.0469066314399242
-1.22269201278687	-0.333200693130493	-0.566883206367493	-0.127167209982872	0.0992087125778198	-0.0470611155033112
-1.21997332572937	-0.337660789489746	-0.571792125701904	-0.127045020461082	0.0996808260679245	-0.0472413301467896
-1.21752858161926	-0.335705310106277	-0.57676637172699	-0.127069607377052	0.0999807119369507	-0.0474609769880772
-1.21485936641693	-0.342824369668961	-0.580534875392914	-0.126997590065002	0.100332468748093	-0.0476383343338966
-1.21227872371674	-0.340575903654099	-0.587387561798096	-0.126919522881508	0.100667454302311	-0.0477472953498363
-1.21421039104462	-0.344283372163773	-0.587211847305298	-0.126835182309151	0.100989364087582	-0.0478398464620113
-1.21035182476044	-0.347936898469925	-0.590891897678375	-0.126845195889473	0.101374432444572	-0.0479469560086727
-1.20758378505707	-0.348110973834991	-0.595100700855255	-0.126846581697464	0.101574286818504	-0.0480624735355377
-1.20576643943787	-0.348809957504272	-0.594868302345276	-0.126764371991158	0.101683378219604	-0.0481687001883984
-1.20142185688019	-0.351676225662231	-0.599386692047119	-0.126839444041252	0.101940557360649	-0.048270158469677
-1.19957220554352	-0.350348204374313	-0.603466331958771	-0.126862272620201	0.102168776094913	-0.0482926778495312
-1.20072305202484	-0.352391362190247	-0.598212778568268	-0.126931980252266	0.102296687662601	-0.0483047924935818
-1.19680655002594	-0.352215141057968	-0.598990738391876	-0.127027317881584	0.102327898144722	-0.0482669062912464
-1.19576227664948	-0.350076258182526	-0.598788022994995	-0.127036914229393	0.102282889187336	-0.0482333898544312
-1.19443202018738	-0.350506246089935	-0.597202003002167	-0.127150759100914	0.102410078048706	-0.0482512563467026
-1.1913800239563	-0.34632933139801	-0.605997741222382	-0.127317488193512	0.102420680224895	-0.0481241308152676
-1.1908460855484	-0.34498593211174	-0.597663760185242	-0.127522870898247	0.10232288390398	-0.0480637438595295
-1.19289410114288	-0.347525030374527	-0.588605105876923	-0.127693861722946	0.102290824055672	-0.0480053648352623
-1.18999695777893	-0.344565093517303	-0.589837372303009	-0.127851575613022	0.102148629724979	-0.0479777306318283
-1.19150841236115	-0.343029171228409	-0.583231806755066	-0.128006100654602	0.10204740613699	-0.04791559278965
-1.18833935260773	-0.337354630231857	-0.581830322742462	-0.128325998783112	0.101886831223965	-0.0479036681354046
-1.19292318820953	-0.333002537488937	-0.587487518787384	-0.128636300563812	0.101681627333164	-0.047808226197958
-1.19411313533783	-0.332883477210999	-0.578026294708252	-0.128825455904007	0.101508438587189	-0.0477154664695263
-1.19350802898407	-0.329239815473557	-0.570895731449127	-0.129136487841606	0.101345963776112	-0.0476207472383976
-1.19515538215637	-0.325350940227509	-0.568738222122192	-0.129456251859665	0.101015135645866	-0.047570489346981
-1.19548213481903	-0.326405912637711	-0.559166193008423	-0.129819855093956	0.100804418325424	-0.0475100837647915
-1.19749236106873	-0.321383655071259	-0.562858283519745	-0.130048587918282	0.100577980279922	-0.0474602766335011
-1.19494581222534	-0.320204824209213	-0.553233563899994	-0.130376160144806	0.100241757929325	-0.0474226400256157
-1.19408273696899	-0.319448590278625	-0.549735128879547	-0.130742490291595	0.100006841123104	-0.0473877973854542
-1.19692969322205	-0.318263411521912	-0.538960635662079	-0.131085976958275	0.0996843501925468	-0.0473586656153202
-1.20023763179779	-0.315523564815521	-0.534628391265869	-0.131396889686584	0.0994476154446602	-0.0473237447440624
-1.19904327392578	-0.31143382191658	-0.534581899642944	-0.131619974970818	0.099159799516201	-0.0473271459341049
-1.20161688327789	-0.310805261135101	-0.538759887218475	-0.132009163498878	0.0988407358527184	-0.047314528375864
-1.19839775562286	-0.309921860694885	-0.532696425914764	-0.132382616400719	0.098686471581459	-0.0472722388803959
-1.20295441150665	-0.306957304477692	-0.522850453853607	-0.132700741291046	0.0983813181519508	-0.0472813099622726
-1.20247089862823	-0.307936012744904	-0.519849002361298	-0.132979437708855	0.0982047542929649	-0.0472790747880936
-1.2038391828537	-0.305140107870102	-0.518239498138428	-0.133246317505836	0.0980536714196205	-0.0473260767757893
-1.20400631427765	-0.305981755256653	-0.51357227563858	-0.133530467748642	0.0978836491703987	-0.0473697930574417
-1.20569324493408	-0.305974781513214	-0.508186221122742	-0.133849561214447	0.0978122502565384	-0.0473974272608757
-1.20289444923401	-0.305744647979736	-0.505956530570984	-0.134090214967728	0.0977303460240364	-0.047444224357605
-1.20867741107941	-0.301405847072601	-0.508320510387421	-0.134289026260376	0.0976964980363846	-0.0474171377718449
-1.20550727844238	-0.3043073117733	-0.502902567386627	-0.134558692574501	0.0976283550262451	-0.0473712049424648
-1.20649969577789	-0.302147269248962	-0.508798062801361	-0.134793773293495	0.097627304494381	-0.0474372245371342
-1.20759618282318	-0.303251028060913	-0.508642494678497	-0.134954929351807	0.0976322740316391	-0.047451488673687
-1.20714616775513	-0.302445143461227	-0.505644023418427	-0.13515904545784	0.0977781340479851	-0.0474240891635418
-1.20740044116974	-0.300256550312042	-0.510405004024506	-0.135205239057541	0.0977890640497208	-0.0474714189767838
-1.21002018451691	-0.300764530897141	-0.503564178943634	-0.135388031601906	0.0979352444410324	-0.0474891401827335
-1.2109614610672	-0.301327854394913	-0.507042527198792	-0.135501623153687	0.0981073752045631	-0.0474829636514187
-1.20830202102661	-0.301226794719696	-0.510171353816986	-0.135557815432549	0.0982300564646721	-0.0474457181990147
-1.20465421676636	-0.303758174180985	-0.512193322181702	-0.135484352707863	0.0982913225889206	-0.0473044775426388
-1.19154250621796	-0.298498958349228	-0.512262344360352	-0.135215938091278	0.0978499874472618	-0.047064408659935
-1.21253275871277	-0.307035893201828	-0.509798526763916	-0.135013923048973	0.0982088446617126	-0.0474116466939449
-1.22098457813263	-0.312567532062531	-0.523382782936096	-0.135094121098518	0.0988257303833961	-0.0479815974831581
-1.21639144420624	-0.307483077049255	-0.525749564170837	-0.135233849287033	0.0990115627646446	-0.0483342967927456
-1.21331036090851	-0.309967190027237	-0.531208157539368	-0.135226801037788	0.0995946601033211	-0.0485028028488159
-1.21110415458679	-0.314205825328827	-0.537044823169708	-0.135181680321693	0.10015894472599	-0.0484679378569126
-1.21336257457733	-0.316843688488007	-0.541889846324921	-0.1351248472929	0.100552842020988	-0.0484871566295624
-1.21524679660797	-0.314218968153	-0.542973160743713	-0.134901031851768	0.101113185286522	-0.0485807582736015
-1.21634066104889	-0.315238386392593	-0.549518465995789	-0.134869694709778	0.101783454418182	-0.0487843155860901
-1.21704292297363	-0.313346773386002	-0.551540970802307	-0.134827971458435	0.102279596030712	-0.0490567125380039
-1.22299766540527	-0.317853361368179	-0.555969178676605	-0.13473753631115	0.102924011647701	-0.0493380799889565
-1.22861731052399	-0.322548687458038	-0.56958544254303	-0.134566217660904	0.103537052869797	-0.0497170686721802
-1.23207890987396	-0.324943453073502	-0.572819530963898	-0.134511083364487	0.104141592979431	-0.0500308014452457
-1.23482811450958	-0.324649274349213	-0.579146802425385	-0.134356558322906	0.104820258915424	-0.0503180921077728
-1.23638212680817	-0.327997028827667	-0.584777235984802	-0.134315624833107	0.105280131101608	-0.0506441667675972
-1.23966383934021	-0.329192489385605	-0.585541248321533	-0.134021237492561	0.105837509036064	-0.0508454404771328
-1.23546898365021	-0.330067545175552	-0.593292355537415	-0.13390526175499	0.106409624218941	-0.051025066524744
-1.23922896385193	-0.330613642930985	-0.598442554473877	-0.133752137422562	0.106948681175709	-0.0510604083538055
-1.2389680147171	-0.328315287828445	-0.610605716705322	-0.133599236607552	0.107441321015358	-0.0509662255644798
-1.24231266975403	-0.329754024744034	-0.6096071600914	-0.133516520261765	0.107952386140823	-0.0507554262876511
-1.24143350124359	-0.326854944229126	-0.623228549957275	-0.13334932923317	0.108373835682869	-0.0504250563681126
-1.2430145740509	-0.326390743255615	-0.624879598617554	-0.133240655064583	0.108754634857178	-0.050197571516037
-1.24207246303558	-0.322286754846573	-0.630327582359314	-0.133001163601875	0.109124466776848	-0.0500974878668785
-1.24896895885468	-0.321422874927521	-0.627894937992096	-0.132930666208267	0.109458968043327	-0.0499304197728634
-1.25044584274292	-0.322586983442307	-0.637751460075378	-0.13271464407444	0.109670348465443	-0.0498571582138538
-1.25003445148468	-0.319136649370193	-0.642746686935425	-0.132526561617851	0.10993292927742	-0.0497711487114429
-1.25208592414856	-0.317708432674408	-0.643351316452026	-0.132371261715889	0.110015884041786	-0.049650214612484
-1.25475347042084	-0.313824325799942	-0.641477584838867	-0.132202640175819	0.110111899673939	-0.0495650880038738
-1.25767123699188	-0.309894114732742	-0.635367631912231	-0.132079109549522	0.110245086252689	-0.0493828170001507
-1.25807893276215	-0.30933541059494	-0.637178003787994	-0.131940513849258	0.110257558524609	-0.0491936318576336
-1.25719463825226	-0.302303582429886	-0.638238668441772	-0.131822094321251	0.110281139612198	-0.0489978790283203
-1.26410210132599	-0.298308908939362	-0.635833263397217	-0.131719186902046	0.110282644629478	-0.0487365201115608
-1.26921510696411	-0.299483686685562	-0.640815436840057	-0.131656363606453	0.110167235136032	-0.0484581738710403
-1.26808893680573	-0.293963134288788	-0.640427708625793	-0.131579920649529	0.110128119587898	-0.0483409389853477
-1.27196335792542	-0.290027558803558	-0.633566379547119	-0.131499141454697	0.110003165900707	-0.0480718426406384
-1.27801239490509	-0.28369802236557	-0.633111536502838	-0.131493076682091	0.109908081591129	-0.0478409342467785
-1.28476798534393	-0.278531908988953	-0.628956317901611	-0.131484150886536	0.109857082366943	-0.0475875288248062
-1.28916239738464	-0.276317745447159	-0.62395179271698	-0.131500750780106	0.109679654240608	-0.0473522320389748
-1.29122018814087	-0.272189825773239	-0.626378357410431	-0.131519630551338	0.10952914506197	-0.0470249988138676
-1.29761552810669	-0.263462752103806	-0.630652606487274	-0.131484940648079	0.109455302357674	-0.0467638410627842
-1.30670285224915	-0.261810034513474	-0.626229643821716	-0.13146935403347	0.10934042185545	-0.046528235077858
-1.30692040920258	-0.25576052069664	-0.626272976398468	-0.131555408239365	0.109273575246334	-0.0461888238787651
-1.31318914890289	-0.251006513834	-0.624620616436005	-0.131620809435844	0.109076142311096	-0.0459118075668812
-1.31785750389099	-0.248548597097397	-0.624572813510895	-0.131638869643211	0.109001778066158	-0.0455524325370789
-1.32123637199402	-0.248255133628845	-0.625290036201477	-0.131709098815918	0.108830288052559	-0.0453267395496368
-1.32304990291595	-0.240536466240883	-0.621649920940399	-0.131714969873428	0.108670249581337	-0.0450474768877029
-1.32753074169159	-0.237478986382484	-0.625781416893005	-0.131726279854774	0.108487740159035	-0.0447464473545551
-1.33206725120544	-0.236750945448875	-0.627845883369446	-0.131831362843513	0.108526691794395	-0.0444618687033653
-1.33575093746185	-0.232907727360725	-0.628187358379364	-0.131808862090111	0.108401007950306	-0.0441756546497345
-1.3382226228714	-0.232155799865723	-0.622583448886871	-0.131913676857948	0.108292393386364	-0.0438745431602001
-1.33979892730713	-0.223925203084946	-0.62490040063858	-0.131859496235847	0.108275175094604	-0.0435356311500072
-1.35002458095551	-0.222038343548775	-0.62486469745636	-0.131918042898178	0.108153648674488	-0.0432766154408455
-1.35060906410217	-0.220492884516716	-0.624609172344208	-0.131898254156113	0.108113721013069	-0.0430362410843372
-1.35379064083099	-0.21380902826786	-0.631080269813538	-0.131857886910439	0.108145080506802	-0.0426557548344135
-1.35663318634033	-0.214132085442543	-0.628066658973694	-0.131905511021614	0.108177661895752	-0.0423738695681095
-1.35797655582428	-0.209684640169144	-0.625119030475616	-0.131831854581833	0.108133226633072	-0.0419642813503742
-1.36159765720367	-0.204302191734314	-0.62059611082077	-0.131762504577637	0.108139663934708	-0.0416883006691933
-1.36684465408325	-0.204714208841324	-0.625431656837463	-0.131688490509987	0.108254991471767	-0.0414794944226742
-1.36895072460175	-0.199977427721024	-0.627733707427979	-0.131638810038567	0.108307525515556	-0.0411984808743
-1.37248420715332	-0.193424805998802	-0.630792260169983	-0.131501942873001	0.108439788222313	-0.0407799780368805
-1.37405788898468	-0.190931439399719	-0.628228962421417	-0.131421715021133	0.108538746833801	-0.0403841845691204
-1.37698090076447	-0.187007993459702	-0.624019503593445	-0.131254956126213	0.108651012182236	-0.0401461087167263
-1.38191401958466	-0.187084302306175	-0.632813155651093	-0.131125181913376	0.108835533261299	-0.0399862565100193
-1.3852276802063	-0.182469040155411	-0.629837214946747	-0.131040498614311	0.109014458954334	-0.0397725775837898
-1.39055299758911	-0.17504246532917	-0.635351538658142	-0.130826905369759	0.1092279702425	-0.039572823792696
-1.39495766162872	-0.179975003004074	-0.641390144824982	-0.130789667367935	0.109407752752304	-0.0392185561358929
-1.3943042755127	-0.174776285886765	-0.641499876976013	-0.130506679415703	0.109702199697495	-0.0390732400119305
-1.40180826187134	-0.170844629406929	-0.64278644323349	-0.130473360419273	0.109922654926777	-0.038941502571106
-1.40575969219208	-0.170540317893028	-0.64168506860733	-0.130356088280678	0.110217466950417	-0.038918275386095
-1.40908634662628	-0.171373069286346	-0.646472811698914	-0.130190521478653	0.110485672950745	-0.0389572829008102
-1.41537201404572	-0.168389067053795	-0.653971076011658	-0.130054011940956	0.110739976167679	-0.0389351509511471
-1.41659951210022	-0.169235125184059	-0.65449845790863	-0.129933476448059	0.110907725989819	-0.0388110093772411
-1.4194530248642	-0.171308577060699	-0.664910674095154	-0.129810929298401	0.111186236143112	-0.0387718752026558
-1.42035388946533	-0.166698351502419	-0.663873493671417	-0.129618629813194	0.111427158117294	-0.0386461578309536
-1.42477631568909	-0.169849455356598	-0.667522788047791	-0.129602119326591	0.111718766391277	-0.0386104062199593
-1.42292678356171	-0.166969701647758	-0.670759797096252	-0.129484221339226	0.111894972622395	-0.0385151989758015
-1.42924475669861	-0.169175207614899	-0.678531646728516	-0.129290863871574	0.112107954919338	-0.0385715700685978
-1.42712688446045	-0.171377271413803	-0.683149695396423	-0.129221051931381	0.112374193966389	-0.0386695824563503
-1.4314466714859	-0.17255300283432	-0.678394079208374	-0.129161298274994	0.112585380673409	-0.0388533435761929
-1.4337420463562	-0.175504118204117	-0.681714296340942	-0.129074424505234	0.112588100135326	-0.0391213931143284
-1.43768715858459	-0.175439342856407	-0.682716131210327	-0.128845036029816	0.112987071275711	-0.0393521822988987
-1.43513441085815	-0.177184015512466	-0.691011309623718	-0.128862515091896	0.113109029829502	-0.03933946788311
-1.44287800788879	-0.167785555124283	-0.689336538314819	-0.128632619976997	0.113325037062168	-0.0393659621477127
-1.44456923007965	-0.175729796290398	-0.678236603736877	-0.128700569272041	0.113528735935688	-0.0392531231045723
-1.4418933391571	-0.167394697666168	-0.688377141952515	-0.128557533025742	0.113683268427849	-0.0389269031584263
-1.44407570362091	-0.168912783265114	-0.685767829418182	-0.12858872115612	0.113864690065384	-0.0386450812220573
-1.44572198390961	-0.162792861461639	-0.687592804431915	-0.128579199314117	0.114154115319252	-0.0383625477552414
-1.44538116455078	-0.162676423788071	-0.69136917591095	-0.128530606627464	0.114319339394569	-0.0382881537079811
-1.44753324985504	-0.161490052938461	-0.691687881946564	-0.128535598516464	0.114413015544415	-0.0382250435650349
-1.44528782367706	-0.161005541682243	-0.691958963871002	-0.128591954708099	0.114509582519531	-0.0381212495267391
-1.45103669166565	-0.160434707999229	-0.689635157585144	-0.128540650010109	0.114628210663795	-0.038012757897377
-1.45368099212646	-0.160970658063889	-0.701178193092346	-0.128541350364685	0.114649698138237	-0.0378727950155735
-1.45785880088806	-0.161817759275436	-0.692629516124725	-0.128633424639702	0.114775210618973	-0.0378493778407574
-1.46140658855438	-0.164683744311333	-0.700471997261047	-0.128568470478058	0.114718534052372	-0.0379867553710938
-1.46456599235535	-0.160373851656914	-0.697315275669098	-0.128537222743034	0.114694349467754	-0.0379799157381058
-1.47135639190674	-0.156580999493599	-0.700315415859222	-0.12851570546627	0.114740915596485	-0.0378272607922554
-1.47315442562103	-0.153782337903976	-0.687102198600769	-0.128544837236404	0.114755593240261	-0.0376986563205719
-1.47780632972717	-0.150340214371681	-0.690587043762207	-0.128501772880554	0.114654339849949	-0.0377072878181934
-1.48127734661102	-0.149532735347748	-0.690187633037567	-0.128473937511444	0.114708855748177	-0.0375752337276936
-1.48539555072784	-0.143509462475777	-0.682949662208557	-0.128608450293541	0.114591769874096	-0.0374700091779232
-1.49253356456757	-0.139936447143555	-0.686668515205383	-0.128679841756821	0.114360570907593	-0.0372368991374969
-1.49618482589722	-0.138292819261551	-0.677528321743011	-0.128680676221848	0.114341340959072	-0.0371286943554878
-1.49874925613403	-0.133727043867111	-0.671634197235107	-0.128756582736969	0.114192761480808	-0.0370304174721241
-1.50445961952209	-0.134115502238274	-0.672894597053528	-0.128934100270271	0.113978445529938	-0.0369992218911648
-1.50568532943726	-0.131006464362144	-0.669057190418243	-0.128914266824722	0.113725237548351	-0.0369291417300701
-1.51994454860687	-0.149847105145454	-0.666905879974365	-0.129027023911476	0.113439999520779	-0.0392556078732014
-1.53117573261261	-0.135807454586029	-0.662144303321838	-0.129011780023575	0.113157950341702	-0.0385762304067612
-1.52340376377106	-0.136427596211433	-0.656234562397003	-0.129235610365868	0.112848848104477	-0.0385014936327934
-1.53128957748413	-0.130357995629311	-0.655076682567596	-0.129191711544991	0.112718470394611	-0.0380403473973274
-1.52873384952545	-0.127881988883018	-0.658294498920441	-0.129317432641983	0.112349972128868	-0.0376771911978722
-1.534175157547	-0.124808564782143	-0.657336950302124	-0.129546284675598	0.112190745770931	-0.0375746041536331
-1.53357994556427	-0.124513357877731	-0.655939817428589	-0.129715219140053	0.111759297549725	-0.0375270955264568
-1.53286719322205	-0.122826777398586	-0.642164528369904	-0.129917964339256	0.111388549208641	-0.0371749140322208
-1.5334278345108	-0.115742810070515	-0.638155817985535	-0.130010187625885	0.111061133444309	-0.0366280265152454
-1.53388965129852	-0.113672733306885	-0.633884727954865	-0.13019785284996	0.110629960894585	-0.0363362766802311
-1.53795158863068	-0.11499696969986	-0.635559022426605	-0.130395442247391	0.11029389500618	-0.0362852104008198
-1.54068982601166	-0.110568761825562	-0.63508528470993	-0.130487665534019	0.109926469624043	-0.0360556207597256
-1.54591083526611	-0.107631929218769	-0.619003891944885	-0.130585327744484	0.109514929354191	-0.0360513813793659
-1.54524481296539	-0.104615084826946	-0.611824989318848	-0.130721673369408	0.109187498688698	-0.0359523259103298
-1.54850256443024	-0.102766208350658	-0.618095397949219	-0.1307422965765	0.108760863542557	-0.0357964225113392
-1.55381667613983	-0.0989772602915764	-0.620536208152771	-0.130719691514969	0.108558565378189	-0.0356566570699215
-1.55372273921967	-0.0999344140291214	-0.613014698028564	-0.130796402692795	0.108084701001644	-0.0354536361992359
-1.55610835552216	-0.0957873910665512	-0.605160892009735	-0.130792930722237	0.107836417853832	-0.0350935347378254
-1.5536470413208	-0.0905547067523003	-0.604394018650055	-0.130718931555748	0.107575118541718	-0.0348040945827961
-1.55261564254761	-0.0871876105666161	-0.606765151023865	-0.130597099661827	0.107202932238579	-0.0342810451984406
-1.55634725093842	-0.0837462544441223	-0.605282664299011	-0.130443066358566	0.107039898633957	-0.0336444936692715
-1.55523765087128	-0.0804430767893791	-0.605660080909729	-0.130308613181114	0.106843829154968	-0.0332527011632919
-1.55360805988312	-0.0763958543539047	-0.605044364929199	-0.130138218402863	0.106569968163967	-0.0327018015086651
-1.55875957012177	-0.0702335089445114	-0.601030826568604	-0.129995197057724	0.106371238827705	-0.0324152745306492
-1.56499636173248	-0.0678203776478767	-0.60415518283844	-0.129862800240517	0.106198735535145	-0.0320950895547867
-1.56235098838806	-0.0641374215483665	-0.60212504863739	-0.129738807678223	0.105998523533344	-0.0316455699503422
-1.56669700145721	-0.0587414167821407	-0.599910855293274	-0.129565179347992	0.105839177966118	-0.0310770403593779
-1.56788492202759	-0.0562094449996948	-0.606477081775665	-0.129402905702591	0.105600088834763	-0.0306828562170267
-1.56720626354218	-0.0528758801519871	-0.599569380283356	-0.129162296652794	0.105420872569084	-0.0303889904171228
-1.5733470916748	-0.0528518557548523	-0.603763520717621	-0.128944799304008	0.105286918580532	-0.0303911417722702
-1.57318723201752	-0.057100847363472	-0.599425196647644	-0.128777891397476	0.10509254783392	-0.0304304882884026
-1.57677090167999	-0.0601501725614071	-0.598011493682861	-0.128582239151001	0.105001479387283	-0.0309445783495903
-1.58355605602264	-0.0631349310278893	-0.600808620452881	-0.128272622823715	0.104857586324215	-0.0311819799244404
-1.5901620388031	-0.063409611582756	-0.602006256580353	-0.128009036183357	0.104753747582436	-0.0313344784080982
-1.59319853782654	-0.061554953455925	-0.602914929389954	-0.127749904990196	0.104740582406521	-0.031717125326395
-1.59801137447357	-0.0654473975300789	-0.602496922016144	-0.127446681261063	0.104658469557762	-0.0319526568055153
-1.59966218471527	-0.0654545798897743	-0.600032985210419	-0.127154931426048	0.104659512639046	-0.0321959815919399
-1.60089421272278	-0.0665268748998642	-0.602908790111542	-0.126823961734772	0.104663491249084	-0.0320730842649937
-1.60593438148499	-0.0716029331088066	-0.610306680202484	-0.126631766557693	0.104617282748222	-0.0319903753697872
-1.60210037231445	-0.0689774826169014	-0.60755467414856	-0.126350477337837	0.104624167084694	-0.0319123156368732
-1.60175371170044	-0.0759811475872993	-0.607087135314941	-0.12610487639904	0.104656882584095	-0.0318124666810036
-1.60139954090118	-0.0721714720129967	-0.609327673912048	-0.1257294267416	0.104715332388878	-0.0315870530903339
-1.60913574695587	-0.0679216906428337	-0.616851925849915	-0.125498861074448	0.104740880429745	-0.0316564626991749
-1.61797595024109	-0.0759869366884232	-0.615285694599152	-0.125198662281036	0.104759931564331	-0.0322941951453686
-1.6169548034668	-0.079256497323513	-0.612625539302826	-0.124842748045921	0.104759052395821	-0.0328636541962624
-1.62091708183289	-0.0886893346905708	-0.617723166942596	-0.12462343275547	0.104788824915886	-0.033205408602953
-1.62378537654877	-0.0882073491811752	-0.607490122318268	-0.124258257448673	0.10484317690134	-0.0333579927682877
-1.627312541008	-0.0838558450341225	-0.612007081508636	-0.123898446559906	0.104898005723953	-0.0334571562707424
-1.63024508953094	-0.0911103039979935	-0.617318332195282	-0.123670026659966	0.104879222810268	-0.0337441749870777
-1.62917804718018	-0.0933991819620132	-0.61879301071167	-0.123346298933029	0.104857832193375	-0.0340332686901093
-1.63357496261597	-0.0918040722608566	-0.616053462028503	-0.122972048819065	0.104885198175907	-0.0343524105846882
-1.63721525669098	-0.0945134237408638	-0.618717670440674	-0.122677624225616	0.104845769703388	-0.0344701036810875
-1.64201390743256	-0.0960045531392097	-0.621587455272675	-0.12239021807909	0.104914627969265	-0.0347678698599339
-1.64370512962341	-0.101607702672482	-0.62473726272583	-0.122132249176502	0.104842998087406	-0.0351435355842113
-1.64491319656372	-0.103143468499184	-0.626941025257111	-0.121799178421497	0.10476141422987	-0.0353301800787449
-1.64634716510773	-0.103286117315292	-0.626999735832214	-0.121544629335403	0.104752026498318	-0.0355613045394421
-1.65002357959747	-0.104888208210468	-0.628248810768127	-0.121301777660847	0.104741685092449	-0.0355984233319759
-1.648153424263	-0.103984162211418	-0.62272721529007	-0.121111631393433	0.104688726365566	-0.0356309041380882
-1.65172410011292	-0.105286091566086	-0.63168340921402	-0.120862685143948	0.104526981711388	-0.0356418862938881
-1.6537994146347	-0.106795519590378	-0.623135030269623	-0.120546825230122	0.10451266169548	-0.0356451086699963
-1.65745508670807	-0.10270918160677	-0.623466670513153	-0.120349414646626	0.104469530284405	-0.03575124964118
-1.65889859199524	-0.106477916240692	-0.626367151737213	-0.120152771472931	0.104449413716793	-0.0357770472764969
-1.65609884262085	-0.104326851665974	-0.631682515144348	-0.119901798665524	0.104437999427319	-0.0358567386865616
-1.65897798538208	-0.100985676050186	-0.627887010574341	-0.119717314839363	0.104340873658657	-0.0359159298241138
-1.66096162796021	-0.101673848927021	-0.630415558815002	-0.11948199570179	0.104300789535046	-0.0359201058745384
-1.66198289394379	-0.104051403701305	-0.625234305858612	-0.11930837482214	0.104229524731636	-0.0359693467617035
-1.66548442840576	-0.100591868162155	-0.633161008358002	-0.119104310870171	0.10415056347847	-0.0359870493412018
-1.66582059860229	-0.101335056126118	-0.635966420173645	-0.118869565427303	0.104031130671501	-0.0360120050609112
-1.67088901996613	-0.0996957868337631	-0.636591851711273	-0.118753999471664	0.103874862194061	-0.0361000746488571
-1.67187035083771	-0.0985349416732788	-0.634102582931519	-0.118447363376617	0.103733263909817	-0.0360975004732609
-1.67190563678741	-0.10137066245079	-0.628394544124603	-0.118240043520927	0.103602267801762	-0.0362014658749104
-1.67488753795624	-0.100440181791782	-0.637882649898529	-0.118046760559082	0.103433929383755	-0.036294911056757
-1.67053711414337	-0.101127222180367	-0.630393445491791	-0.117874778807163	0.103299893438816	-0.0362880118191242
-1.67386150360107	-0.099960170686245	-0.632549703121185	-0.117741040885448	0.10312095284462	-0.03637570515275
-1.67853879928589	-0.101160950958729	-0.627819657325745	-0.117485463619232	0.102981999516487	-0.0364009030163288
-1.6785055398941	-0.103051014244556	-0.626921892166138	-0.117339678108692	0.102860473096371	-0.0364460274577141
-1.68178367614746	-0.102163836359978	-0.6324183344841	-0.11718362569809	0.102810591459274	-0.0364741459488869
-1.6807941198349	-0.102757588028908	-0.631903648376465	-0.117145389318466	0.10284435749054	-0.0365495383739471
-1.6833268404007	-0.0990039929747581	-0.633386850357056	-0.116951808333397	0.102708257734776	-0.0365323387086391
-1.68779230117798	-0.0986840352416039	-0.634890615940094	-0.116773664951324	0.102707907557487	-0.036458931863308
-1.68938994407654	-0.0970442667603493	-0.629646599292755	-0.116604141891003	0.102574244141579	-0.0364027768373489
-1.69173192977905	-0.0956057012081146	-0.629430294036865	-0.116390518844128	0.102507017552853	-0.0364211983978748
-1.69118225574493	-0.0943139046430588	-0.633360385894775	-0.116249695420265	0.102442987263203	-0.0365247316658497
-1.69312965869904	-0.0904774144291878	-0.62931615114212	-0.116133250296116	0.102364890277386	-0.0365880206227303
-1.69629728794098	-0.0960274562239647	-0.628462314605713	-0.115887746214867	0.102283917367458	-0.0366922542452812
-1.69725036621094	-0.093422532081604	-0.631561458110809	-0.115683801472187	0.102192558348179	-0.03676787763834
-1.69850373268127	-0.0983265042304993	-0.628255546092987	-0.115499384701252	0.102122411131859	-0.0368067137897015
-1.69871413707733	-0.0940196737647057	-0.628184676170349	-0.11530527472496	0.102079130709171	-0.0368924625217915
-1.6999454498291	-0.100515052676201	-0.626598238945007	-0.115166582167149	0.102015875279903	-0.0369941778481007
-1.6969735622406	-0.100269697606564	-0.629953324794769	-0.11490137130022	0.101971842348576	-0.037056315690279
-1.69827079772949	-0.0997137278318405	-0.634936988353729	-0.11474621295929	0.101997658610344	-0.03718176856637
-1.69587659835815	-0.10120652616024	-0.637763917446136	-0.114627286791801	0.101895540952682	-0.0372866839170456
-1.69818270206451	-0.099950946867466	-0.635753214359283	-0.114476233720779	0.101906359195709	-0.0372957624495029
-1.69893383979797	-0.106317535042763	-0.641246736049652	-0.114336378872395	0.101909406483173	-0.0372424200177193
-1.69506752490997	-0.102449610829353	-0.637242078781128	-0.114094443619251	0.1019322052598	-0.0372007861733437
-1.69579422473907	-0.103488646447659	-0.64155513048172	-0.114075645804405	0.101942256093025	-0.037239495664835
-1.69626545906067	-0.101292431354523	-0.638343513011932	-0.113789364695549	0.102018222212791	-0.0371975600719452
-1.70104706287384	-0.100498460233212	-0.64834600687027	-0.113561622798443	0.102194271981716	-0.0372378453612328
-1.70551300048828	-0.107835076749325	-0.650066494941711	-0.113496884703636	0.102222628891468	-0.0373562723398209
-1.70543766021729	-0.102587677538395	-0.647415459156036	-0.113205224275589	0.102342084050179	-0.0375453159213066
-1.70767545700073	-0.108190536499023	-0.651241064071655	-0.113037936389446	0.102401681244373	-0.0376928225159645
-1.70644700527191	-0.107054091989994	-0.648974478244781	-0.112860031425953	0.102508276700974	-0.0377956219017506
-1.71291601657867	-0.104117080569267	-0.660213112831116	-0.112595982849598	0.10267773270607	-0.0379302315413952
-1.71253204345703	-0.108422249555588	-0.658034861087799	-0.112431958317757	0.102766610682011	-0.0380259901285172
-1.71020686626434	-0.105071559548378	-0.658780872821808	-0.112257465720177	0.102869473397732	-0.0381029769778252
-1.71248400211334	-0.109953552484512	-0.658783376216888	-0.112082429230213	0.102961257100105	-0.0380921252071857
-1.71389365196228	-0.104494661092758	-0.664305865764618	-0.111934520304203	0.103162556886673	-0.038098968565464
-1.7134770154953	-0.105381816625595	-0.674107611179352	-0.111757583916187	0.103280410170555	-0.0381414256989956
-1.71647119522095	-0.102946236729622	-0.666379928588867	-0.111595250666142	0.103440016508102	-0.0382021740078926
-1.71944117546082	-0.103044278919697	-0.66479104757309	-0.111419394612312	0.103643029928207	-0.0382429286837578
-1.71862661838531	-0.10167645663023	-0.670385122299194	-0.111187793314457	0.103781767189503	-0.0382716208696365
-1.72284603118896	-0.0981169268488884	-0.676438570022583	-0.111070662736893	0.10403648018837	-0.0382746756076813
-1.72498464584351	-0.0959677696228027	-0.68039208650589	-0.110861010849476	0.104247733950615	-0.038237951695919
-1.72738897800446	-0.0955767259001732	-0.677139401435852	-0.110773645341396	0.104447811841965	-0.0381923615932465
-1.72933733463287	-0.0921491011977196	-0.674364626407623	-0.110682256519794	0.104673363268375	-0.0381406284868717
-1.72970187664032	-0.091633029282093	-0.676630437374115	-0.110533475875854	0.104748100042343	-0.0381471440196037
-1.7315491437912	-0.090499646961689	-0.678024232387543	-0.110473245382309	0.105043850839138	-0.0380716621875763
-1.73382675647736	-0.0876113995909691	-0.68805319070816	-0.110282123088837	0.105140395462513	-0.0379174128174782
-1.73265743255615	-0.0847757682204247	-0.685591161251068	-0.110267460346222	0.10528526455164	-0.037788063287735
-1.74122381210327	-0.0827923864126205	-0.683675467967987	-0.110213987529278	0.105499997735023	-0.037687323987484
-1.74041283130646	-0.0822888314723969	-0.683479487895966	-0.110132239758968	0.105532392859459	-0.0376352779567242
-1.74341630935669	-0.0761174187064171	-0.686108291149139	-0.110081754624844	0.10568605363369	-0.0374460555613041
-1.74171304702759	-0.0749092996120453	-0.692686319351196	-0.110056556761265	0.105781182646751	-0.0371934063732624
-1.74673569202423	-0.0701619237661362	-0.69014173746109	-0.109993860125542	0.10583109408617	-0.0369941033422947
-1.75115346908569	-0.0671475827693939	-0.690070688724518	-0.110002145171165	0.105921164155006	-0.0367927402257919
-1.74978506565094	-0.0659241452813149	-0.681731045246124	-0.11000045388937	0.105857469141483	-0.0365812331438065
-1.75121557712555	-0.0579639561474323	-0.688932180404663	-0.110055319964886	0.105905808508396	-0.0363018773496151
-1.75942850112915	-0.0545357204973698	-0.689415037631989	-0.11004564166069	0.105830520391464	-0.0360294207930565
-1.75726354122162	-0.0497453957796097	-0.682113468647003	-0.110101401805878	0.105839416384697	-0.035786360502243
-1.76126301288605	-0.0474129840731621	-0.682238519191742	-0.110190860927105	0.105792485177517	-0.0354389473795891
-1.76001238822937	-0.0449859350919724	-0.682128548622131	-0.110257774591446	0.105675399303436	-0.0351616032421589
-1.76358473300934	-0.0429491028189659	-0.678314745426178	-0.110343798995018	0.105641439557076	-0.0349144637584686
-1.76347744464874	-0.040626622736454	-0.678270399570465	-0.110340557992458	0.105502687394619	-0.0346528440713882
-1.76255512237549	-0.0335223935544491	-0.669967234134674	-0.110508166253567	0.105424426496029	-0.0345082841813564
-1.76864612102509	-0.0333127565681934	-0.674977958202362	-0.110569387674332	0.105342328548431	-0.0343334153294563
-1.7714478969574	-0.0335183180868626	-0.675678789615631	-0.110599264502525	0.1052116304636	-0.0344158634543419
-1.76911401748657	-0.0326528027653694	-0.67487233877182	-0.110788859426975	0.105016492307186	-0.0343484207987785
-1.77196657657623	-0.0320901498198509	-0.671894490718842	-0.110889941453934	0.104913234710693	-0.0342693403363228
-1.76789855957031	-0.0288314912468195	-0.66732919216156	-0.110902808606625	0.104809448122978	-0.0341140255331993
-1.77025938034058	-0.0299781151115894	-0.665954530239105	-0.111059129238129	0.104727812111378	-0.0340090095996857
-1.76815271377563	-0.0333657115697861	-0.664574146270752	-0.111133396625519	0.104717470705509	-0.0340044274926186
-1.77184915542603	-0.0337255038321018	-0.666933357715607	-0.111312799155712	0.104720167815685	-0.0343491993844509
-1.77141034603119	-0.0391214080154896	-0.659450471401215	-0.11143084615469	0.104666456580162	-0.0348400324583054
-1.77221691608429	-0.0380630046129227	-0.662896752357483	-0.111488118767738	0.104652300477028	-0.0352288857102394
-1.77129912376404	-0.0437114611268044	-0.660762906074524	-0.111640110611916	0.104722134768963	-0.0354171134531498
-1.76914751529694	-0.0460757128894329	-0.663310170173645	-0.111706025898457	0.104715965688229	-0.0354570597410202
-1.76313281059265	-0.0468732863664627	-0.662206768989563	-0.111800290644169	0.104709751904011	-0.0352664515376091
-1.75145280361176	-0.0500353612005711	-0.662002682685852	-0.111781947314739	0.104528084397316	-0.0348094888031483
-1.73567378520966	-0.0508555732667446	-0.657074511051178	-0.111707948148251	0.104281470179558	-0.0345543771982193
-1.74361407756805	-0.0591977126896381	-0.659656226634979	-0.111698947846889	0.104507081210613	-0.0344564318656921
-1.73284113407135	-0.0629909411072731	-0.657741606235504	-0.111893847584724	0.104752093553543	-0.0343982838094234
-1.72212338447571	-0.0634076446294785	-0.660547435283661	-0.112073689699173	0.104862332344055	-0.0341024324297905
-1.70794689655304	-0.06960479170084	-0.663673460483551	-0.112162835896015	0.105193004012108	-0.0337347723543644
-1.69367110729218	-0.0680753886699677	-0.667224705219269	-0.112285085022449	0.105475723743439	-0.0332716554403305
-1.68839132785797	-0.0733942463994026	-0.667276322841644	-0.11244810372591	0.105707481503487	-0.0326210372149944
-1.67978262901306	-0.0750989615917206	-0.664241671562195	-0.112495511770248	0.106001771986485	-0.0319122411310673
-1.66908717155457	-0.0727195665240288	-0.674532353878021	-0.112570717930794	0.106376208364964	-0.0312007106840611
-1.66037845611572	-0.0746840685606003	-0.679217219352722	-0.11263245344162	0.106611728668213	-0.0306789856404066
-1.65518867969513	-0.0760580897331238	-0.6775221824646	-0.11266228556633	0.106850050389767	-0.0301967803388834
-1.65109014511108	-0.0776834264397621	-0.682610154151917	-0.112805776298046	0.107198901474476	-0.0296041145920753
-1.63957703113556	-0.0846397578716278	-0.678324282169342	-0.112846918404102	0.107343606650829	-0.0291070882230997
-1.62721168994904	-0.088663749396801	-0.682257413864136	-0.112944550812244	0.107466474175453	-0.028495816513896
-1.61434948444366	-0.0895690396428108	-0.687592148780823	-0.112939491868019	0.107553370296955	-0.0278524812310934
-1.59894323348999	-0.0930808559060097	-0.684644460678101	-0.113040789961815	0.10759050399065	-0.0271606892347336
-1.58730506896973	-0.0968624502420425	-0.68430769443512	-0.113168627023697	0.107618160545826	-0.0263964626938105
-1.57365834712982	-0.10059080272913	-0.678270757198334	-0.113241799175739	0.107580594718456	-0.0256237015128136
-1.55938696861267	-0.0984726101160049	-0.677987396717072	-0.113335013389587	0.107609897851944	-0.0247675981372595
-1.54884564876556	-0.0966338068246841	-0.677434027194977	-0.113464221358299	0.107574306428432	-0.0239251963794231
-1.54891967773438	-0.100481539964676	-0.679116904735565	-0.113751865923405	0.107472896575928	-0.0237978622317314
-1.54748511314392	-0.100120075047016	-0.670179009437561	-0.113846525549889	0.107332363724709	-0.0250541102141142
-1.54515695571899	-0.0983177945017815	-0.66855251789093	-0.113836243748665	0.107276476919651	-0.0248849596828222
-1.54049527645111	-0.0968579351902008	-0.66338974237442	-0.113925389945507	0.107072122395039	-0.0237985458225012
-1.53268218040466	-0.0948837548494339	-0.657607316970825	-0.114132851362228	0.106864050030708	-0.0232801772654057
-1.52348613739014	-0.0938952192664146	-0.655991911888123	-0.114486441016197	0.106506682932377	-0.0229187812656164
-1.50933396816254	-0.0959802493453026	-0.655478835105896	-0.114658266305923	0.106194764375687	-0.0221152938902378
-1.5025383234024	-0.0910593345761299	-0.650290191173553	-0.114924989640713	0.105872124433517	-0.0212111324071884
-1.49417304992676	-0.0903411060571671	-0.647087216377258	-0.115286849439144	0.105455718934536	-0.0206179674714804
-1.48175477981567	-0.0870423391461372	-0.642854869365692	-0.115597747266293	0.105070725083351	-0.0201174840331078
-1.47604942321777	-0.0871582850813866	-0.638828933238983	-0.115935817360878	0.104517556726933	-0.0197257269173861
-1.47289395332336	-0.0818911194801331	-0.630011022090912	-0.116139084100723	0.104048497974873	-0.0191401112824678
-1.47062337398529	-0.0796658098697662	-0.626346826553345	-0.116450116038322	0.103491239249706	-0.0186820272356272
-1.46721220016479	-0.0738533735275269	-0.620196759700775	-0.116644114255905	0.103032924234867	-0.0185010004788637
-1.46189069747925	-0.0723123028874397	-0.61692887544632	-0.116931572556496	0.102377027273178	-0.0179653353989124
-1.45715439319611	-0.0675519034266472	-0.611422598361969	-0.117243394255638	0.101830594241619	-0.0176840666681528
-1.45624053478241	-0.0629840344190598	-0.606465220451355	-0.117481425404549	0.101226218044758	-0.0174834188073874
-1.45237040519714	-0.0627326741814613	-0.597427904605865	-0.11787410825491	0.100620880723	-0.0170648004859686
-1.44407951831818	-0.0583520866930485	-0.590429246425629	-0.118119895458221	0.100083634257317	-0.0163698773831129
-1.43740749359131	-0.0554388463497162	-0.584251701831818	-0.118509702384472	0.0994100272655487	-0.0157621521502733
-1.43003964424133	-0.0510317012667656	-0.57549911737442	-0.118887953460217	0.0988172963261604	-0.0149543974548578
-1.42407739162445	-0.0461795255541801	-0.569878280162811	-0.119143135845661	0.0982162281870842	-0.0140085481107235
-1.41365337371826	-0.0460987947881222	-0.559876441955566	-0.119559466838837	0.0976573377847672	-0.0132865495979786
-1.40857362747192	-0.0424237810075283	-0.556973278522491	-0.119878970086575	0.0971783995628357	-0.012718983925879
-1.40065944194794	-0.040895339101553	-0.551139354705811	-0.120239928364754	0.0966121703386307	-0.0123879034072161
-1.40154767036438	-0.0368484891951084	-0.54124516248703	-0.120526738464832	0.0960790142416954	-0.0122474143281579
-1.40084779262543	-0.03763148188591	-0.538273513317108	-0.120756104588509	0.0956034436821938	-0.0121865877881646
-1.40072882175446	-0.0368131883442402	-0.53143036365509	-0.120978094637394	0.0952084958553314	-0.0122712459415197
-1.40279936790466	-0.0335903652012348	-0.529906272888184	-0.12114629149437	0.0948765501379967	-0.0122953644022346
-1.40346014499664	-0.0280589107424021	-0.52665239572525	-0.121351256966591	0.0945625901222229	-0.0122836707159877
-1.40025591850281	-0.0309979934245348	-0.522998869419098	-0.12156892567873	0.0942249894142151	-0.012034947052598
-1.39618492126465	-0.031750563532114	-0.525766134262085	-0.121695332229137	0.0939237400889397	-0.0116928443312645
-1.39398086071014	-0.0299187619239092	-0.524431884288788	-0.121876075863838	0.093749962747097	-0.0115294279530644
-1.38992619514465	-0.0317457467317581	-0.517689228057861	-0.122058406472206	0.0935995578765869	-0.0111832795664668
-1.38511002063751	-0.0288639049977064	-0.513057768344879	-0.122237719595432	0.0935115739703178	-0.0109195942059159
-1.38212943077087	-0.0315536707639694	-0.513034105300903	-0.122338347136974	0.0932849198579788	-0.0105990888550878
-1.37431240081787	-0.0309453457593918	-0.518927693367004	-0.122361049056053	0.0931847169995308	-0.0104292742908001
-1.37396705150604	-0.0302038621157408	-0.518024981021881	-0.122475273907185	0.0932038724422455	-0.0102861234918237
-1.37649023532867	-0.032405611127615	-0.509239017963409	-0.12255534529686	0.0931290090084076	-0.0102088265120983
-1.37689793109894	-0.0263966992497444	-0.515965104103088	-0.122523076832294	0.0932496935129166	-0.0101986909285188
-1.38008534908295	-0.0332362651824951	-0.516842722892761	-0.122549198567867	0.09318657964468	-0.0101866200566292
-1.375248670578	-0.0320897474884987	-0.51750910282135	-0.122505627572536	0.0931269377470016	-0.0102666234597564
-1.3761248588562	-0.0351512804627419	-0.520232915878296	-0.122437730431557	0.0931694582104683	-0.0104045923799276
-1.37326633930206	-0.03596181422472	-0.511303186416626	-0.122346222400665	0.0930821001529694	-0.0105237681418657
-1.37456834316254	-0.0355631746351719	-0.515484392642975	-0.122289262712002	0.0931218788027763	-0.0105929737910628
-1.37816143035889	-0.04288025572896	-0.51978063583374	-0.122239537537098	0.093088373541832	-0.0107097299769521
-1.37646019458771	-0.0437545515596867	-0.51847630739212	-0.122188195586205	0.0931186527013779	-0.0108268298208714
-1.37852656841278	-0.04659628495574	-0.522701978683472	-0.122139029204845	0.0930414274334908	-0.0109722372144461
-1.37579035758972	-0.0487940199673176	-0.517401218414307	-0.122043617069721	0.0930447429418564	-0.0111173624172807
-1.38061237335205	-0.049281220883131	-0.526341915130615	-0.121844343841076	0.0930670276284218	-0.0113491201773286
-1.3854615688324	-0.0526217594742775	-0.520109295845032	-0.121774233877659	0.0930357500910759	-0.0117164123803377
-1.3880101442337	-0.0500676333904266	-0.520604252815247	-0.121636360883713	0.092936635017395	-0.0121658146381378
-1.39235723018646	-0.0574836991727352	-0.520919799804688	-0.121500216424465	0.0928208231925964	-0.0126293124631047
-1.3935010433197	-0.0583835877478123	-0.515038311481476	-0.121359124779701	0.092857837677002	-0.013160596601665
-1.40285837650299	-0.0606287978589535	-0.524074971675873	-0.121183983981609	0.0927775353193283	-0.013717052526772
-1.40604972839355	-0.0635384768247604	-0.52389270067215	-0.121024534106255	0.0925959497690201	-0.0143658146262169
-1.41243827342987	-0.0660117641091347	-0.513838768005371	-0.120805136859417	0.0926413387060165	-0.0150106567889452
-1.42074954509735	-0.0703317150473595	-0.517407536506653	-0.120638288557529	0.0924161449074745	-0.0156438145786524
-1.4264805316925	-0.0710049793124199	-0.518456816673279	-0.120415218174458	0.0923624858260155	-0.0163936298340559
-1.4331796169281	-0.0735740214586258	-0.52261883020401	-0.120216101408005	0.0921957045793533	-0.0171019192785025
-1.44090497493744	-0.0704968124628067	-0.513614416122437	-0.119959503412247	0.0921672359108925	-0.0178030040115118
-1.44847202301025	-0.0766681432723999	-0.512557446956635	-0.119724333286285	0.0919627845287323	-0.0184760689735413
-1.45491981506348	-0.0790209174156189	-0.514346480369568	-0.119497887790203	0.0919593274593353	-0.019167710095644
-1.4594646692276	-0.0847700014710426	-0.510793268680573	-0.119234010577202	0.0917108431458473	-0.0198301337659359
-1.46476006507874	-0.0863999277353287	-0.50451123714447	-0.118868306279182	0.0915452465415001	-0.0204300172626972
-1.47414267063141	-0.0894118100404739	-0.503558039665222	-0.118503004312515	0.0914579555392265	-0.021087059751153
-1.47570812702179	-0.0911287441849709	-0.512702763080597	-0.118215687572956	0.0912992656230927	-0.0217179972678423
-1.48312032222748	-0.0965098813176155	-0.509147882461548	-0.117991119623184	0.091136172413826	-0.0222749672830105
-1.49147927761078	-0.0992574766278267	-0.507178723812103	-0.117554046213627	0.0911189839243889	-0.022751035168767
-1.49464678764343	-0.103120744228363	-0.517863094806671	-0.117222219705582	0.0909875705838203	-0.0232663005590439
-1.49670147895813	-0.104704640805721	-0.518385529518127	-0.116871863603592	0.0908861607313156	-0.0236449670046568
-1.50432908535004	-0.108615547418594	-0.518921315670013	-0.11658301949501	0.0908855944871902	-0.0238423552364111
-1.50996434688568	-0.113722041249275	-0.521486520767212	-0.116240575909615	0.0908507332205772	-0.0240755788981915
-1.50919771194458	-0.115090481936932	-0.523165643215179	-0.115942321717739	0.0908457115292549	-0.0243667811155319
-1.51821160316467	-0.119900658726692	-0.523796498775482	-0.115624234080315	0.0907830819487572	-0.0246401522308588
-1.52027535438538	-0.121185943484306	-0.526565194129944	-0.115241982042789	0.0908044651150703	-0.0249223448336124
-1.52471315860748	-0.122757650911808	-0.528021216392517	-0.114822939038277	0.0907553285360336	-0.0251778904348612
-1.52904963493347	-0.12447290122509	-0.521845698356628	-0.11441882699728	0.0908607095479965	-0.0255241021513939
-1.53276371955872	-0.12350732088089	-0.529431998729706	-0.11394265294075	0.0906948149204254	-0.0257920194417238
-1.53740692138672	-0.125687941908836	-0.524894535541534	-0.113530896604061	0.0907419994473457	-0.0260740872472525
-1.54517161846161	-0.128306493163109	-0.53144246339798	-0.113066487014294	0.0906277745962143	-0.0263060498982668
-1.5431706905365	-0.128216430544853	-0.528273463249207	-0.112649641931057	0.0906232595443726	-0.0263699367642403
-1.54889023303986	-0.127884700894356	-0.524780690670013	-0.112127229571342	0.0905423313379288	-0.0265144612640142
-1.55033278465271	-0.128651306033134	-0.527160108089447	-0.111673824489117	0.090537391602993	-0.0265924222767353
-1.55555331707001	-0.12467098236084	-0.535046994686127	-0.11119806021452	0.0905207842588425	-0.0265835262835026
-1.55789923667908	-0.128993570804596	-0.534639000892639	-0.110740281641483	0.0905028879642487	-0.026369359344244
-1.5576673746109	-0.127301290631294	-0.546420991420746	-0.11029551923275	0.0903368517756462	-0.0261960215866566
-1.55389225482941	-0.13195039331913	-0.548497140407562	-0.109915599226952	0.090391531586647	-0.0259156338870525
-1.55348920822144	-0.12906202673912	-0.547762632369995	-0.109560050070286	0.0903642773628235	-0.0257191639393568
-1.54876887798309	-0.136748924851418	-0.545533239841461	-0.109133630990982	0.0903520733118057	-0.0255805179476738
-1.54364168643951	-0.130394503474236	-0.551961183547974	-0.108677864074707	0.0902711749076843	-0.0252895019948483
-1.54050505161285	-0.13110326230526	-0.546889960765839	-0.108241714537144	0.0901941508054733	-0.0250042099505663
-1.54137182235718	-0.126920774579048	-0.549072802066803	-0.107665859162807	0.0900803059339523	-0.0245779603719711
-1.53547358512878	-0.119900487363338	-0.559939622879028	-0.107025824487209	0.0900300070643425	-0.024103807285428
-1.54198181629181	-0.112536333501339	-0.554567217826843	-0.106576807796955	0.0900439321994781	-0.0235770866274834
-1.53858113288879	-0.109851397573948	-0.550199151039124	-0.106154389679432	0.0900671780109406	-0.0229724757373333
-1.54031002521515	-0.104381524026394	-0.558963656425476	-0.105610772967339	0.0899893790483475	-0.022525530308485
-1.54185903072357	-0.102851152420044	-0.562586069107056	-0.105180568993092	0.0899797976016998	-0.0220417324453592
-1.54632961750031	-0.097376175224781	-0.558692038059235	-0.104670688509941	0.0900304615497589	-0.0216377917677164
-1.5515433549881	-0.0960631892085075	-0.5754514336586	-0.104159377515316	0.0900727659463882	-0.0213899500668049
-1.55781173706055	-0.0823380798101425	-0.577187418937683	-0.103674426674843	0.0900998190045357	-0.0211270097643137
-1.56409966945648	-0.0786725580692291	-0.570198714733124	-0.103232748806477	0.0901436284184456	-0.0209063068032265
-1.56997501850128	-0.0705748572945595	-0.571167051792145	-0.102728515863419	0.0902606844902039	-0.0207876916974783
-1.57526016235352	-0.0654415115714073	-0.574292778968811	-0.102294094860554	0.0902592390775681	-0.0205803569406271
-1.580610871315	-0.0587562844157219	-0.570698618888855	-0.101894535124302	0.0902397856116295	-0.0204752013087273
-1.58799803256989	-0.0559359192848206	-0.57312285900116	-0.101444445550442	0.0902550145983696	-0.020266093313694
-1.59313905239105	-0.0511788316071033	-0.576113522052765	-0.101022332906723	0.0903159752488136	-0.0201424583792686
-1.59817206859589	-0.0444901809096336	-0.576963365077972	-0.100650228559971	0.0903116315603256	-0.0200155880302191
-1.60628354549408	-0.0380547791719437	-0.572188019752502	-0.100278444588184	0.0903492197394371	-0.0198796708136797
-1.61081516742706	-0.039092019200325	-0.583475470542908	-0.100027650594711	0.0903419405221939	-0.0197303779423237
-1.61180591583252	-0.0306117609143257	-0.583259105682373	-0.0996905565261841	0.0902612954378128	-0.0197191648185253
-1.61838209629059	-0.0281756818294525	-0.58180046081543	-0.0994171127676964	0.0902383327484131	-0.0195966362953186
-1.62549650669098	-0.0217009615153074	-0.583761870861053	-0.0992067009210587	0.0902241766452789	-0.0194664802402258
-1.63289332389832	-0.0173872765153646	-0.592541456222534	-0.0989407226443291	0.0902280732989311	-0.0193119421601295
-1.63764119148254	-0.00954204984009266	-0.591998815536499	-0.0988001450896263	0.0901648625731468	-0.0192278269678354
-1.64872872829437	-0.00423238286748528	-0.583249151706696	-0.098652184009552	0.0901879817247391	-0.0190244130790234
-1.65375149250031	-0.00191668281331658	-0.589039862155914	-0.0984741225838661	0.0900941416621208	-0.0189236588776112
-1.65762746334076	0.00515740690752864	-0.585987627506256	-0.0984052643179893	0.0899531617760658	-0.0189237706363201
-1.66243600845337	0.00980501063168049	-0.574593067169189	-0.0982766300439835	0.089856930077076	-0.0189371258020401
-1.67158138751984	0.0143632106482983	-0.571217358112335	-0.0982224121689796	0.0897372514009476	-0.0189573783427477
-1.67742908000946	0.0180086996406317	-0.57519394159317	-0.0981256142258644	0.0895907655358315	-0.0189824122935534
-1.68253862857819	0.024768153205514	-0.567342638969421	-0.0980583280324936	0.0893956422805786	-0.0190917700529099
-1.69415533542633	0.0280355140566826	-0.565821766853333	-0.0979218035936356	0.0892254710197449	-0.0192067064344883
-1.70040702819824	0.0309730991721153	-0.565106511116028	-0.097921222448349	0.0891201719641685	-0.019330570474267
-1.70720434188843	0.0351472906768322	-0.567268133163452	-0.0979066640138626	0.088874526321888	-0.0194910913705826
-1.71855127811432	0.0404346361756325	-0.565792620182037	-0.0979005619883537	0.0888881459832191	-0.0195573475211859
-1.72549068927765	0.0429502502083778	-0.568583965301514	-0.0979673787951469	0.0886297821998596	-0.019613079726696
-1.7323602437973	0.0480288900434971	-0.567470848560333	-0.0980446264147758	0.0886420384049416	-0.0198098085820675
-1.74498975276947	0.0525648705661297	-0.564790427684784	-0.0982027798891068	0.0885295793414116	-0.0198872722685337
-1.74986064434052	0.0580185204744339	-0.561556577682495	-0.0982893481850624	0.0884711667895317	-0.0198954083025455
-1.75524342060089	0.0579265542328358	-0.555324137210846	-0.0982972756028175	0.0883784890174866	-0.0200964994728565
-1.76033198833466	0.0625429973006248	-0.545193493366241	-0.0984698683023453	0.088185541331768	-0.0201185327023268
-1.76536595821381	0.0628156661987305	-0.538377642631531	-0.0985135063529015	0.0880670472979546	-0.0200367588549852
-1.7710440158844	0.0677762851119041	-0.551681756973267	-0.09870395809412	0.0880472585558891	-0.0201878622174263
-1.77940797805786	0.0696214437484741	-0.541958630084991	-0.098747655749321	0.0879758521914482	-0.0201982911676168
-1.78563725948334	0.0744739919900894	-0.547347843647003	-0.0988003835082054	0.0879063829779625	-0.0202568918466568
-1.79368495941162	0.078331358730793	-0.54440975189209	-0.0989322438836098	0.0878992900252342	-0.0204268898814917
-1.80185222625732	0.0851221233606339	-0.549626410007477	-0.0990391373634338	0.0879680439829826	-0.0205705612897873
-1.81295025348663	0.0859282091259956	-0.547799646854401	-0.0991618856787682	0.0880207791924477	-0.0206817761063576
-1.82229256629944	0.0888087749481201	-0.54880690574646	-0.0993160679936409	0.0880707278847694	-0.0211475677788258
-1.82988905906677	0.0883760750293732	-0.543164908885956	-0.0994825512170792	0.0881650224328041	-0.0214725974947214
-1.83892858028412	0.0908498913049698	-0.540608048439026	-0.0995496287941933	0.0882153138518333	-0.0217711161822081
-1.84050929546356	0.0910051465034485	-0.539780139923096	-0.0995654463768005	0.0881608873605728	-0.0221520941704512
-1.84877777099609	0.0912892892956734	-0.534011900424957	-0.0996420159935951	0.0882114693522453	-0.0224778279662132
-1.85149192810059	0.0878531634807587	-0.530554592609406	-0.0997319668531418	0.0882536321878433	-0.0227676294744015
-1.85656154155731	0.0901469215750694	-0.543814182281494	-0.0997926294803619	0.0883781686425209	-0.0230172406882048
-1.85819363594055	0.0837131589651108	-0.546118974685669	-0.100045271217823	0.0884017571806908	-0.0232633799314499
-1.86288774013519	0.0838596522808075	-0.538159787654877	-0.100160777568817	0.0884823501110077	-0.0235399082303047
-1.8661493062973	0.0785069018602371	-0.550059378147125	-0.100270882248878	0.0886483043432236	-0.0238553825765848
-1.86604714393616	0.0798892974853516	-0.551975727081299	-0.100396633148193	0.0887219309806824	-0.0240955576300621
-1.86773216724396	0.0749662145972252	-0.542960941791534	-0.100538112223148	0.0887409895658493	-0.0244320873171091
-1.86936295032501	0.0703084990382195	-0.544167876243591	-0.100551247596741	0.0888881459832191	-0.0248243287205696
-1.86374771595001	0.0680826976895332	-0.545198380947113	-0.100602827966213	0.0888923853635788	-0.0253120325505733
-1.86478054523468	0.0584293864667416	-0.53860080242157	-0.100728958845139	0.0889853090047836	-0.0257558692246675
-1.85980939865112	0.0502434335649014	-0.547503054141998	-0.100675813853741	0.0890514254570007	-0.0262348167598248
-1.8584703207016	0.044586069881916	-0.551311552524567	-0.100793540477753	0.0891621187329292	-0.0267041344195604
-1.85470700263977	0.0380231961607933	-0.556013941764832	-0.100771024823189	0.089343436062336	-0.0271022077649832
-1.85298478603363	0.028507499024272	-0.56744658946991	-0.100849911570549	0.0896077379584312	-0.0275568384677172
-1.84639823436737	0.0193466171622276	-0.564166307449341	-0.100960731506348	0.0899695605039597	-0.0280246920883656
-1.84268712997437	0.0112871145829558	-0.567432105541229	-0.101026304066181	0.0902580320835114	-0.0284011997282505
-1.8337117433548	0.00215397216379642	-0.57236522436142	-0.101051054894924	0.0906832739710808	-0.0290290825068951
-1.82327806949615	-0.007821642793715	-0.574415802955627	-0.100972332060337	0.0909870341420174	-0.0294866021722555
-1.8131617307663	-0.0200943723320961	-0.577589154243469	-0.10091345012188	0.091513030230999	-0.029896879568696
-1.80535304546356	-0.0333317406475544	-0.587238192558289	-0.100858949124813	0.0920094177126884	-0.0303895175457001
-1.79123568534851	-0.0434323437511921	-0.596555948257446	-0.100702315568924	0.0926444008946419	-0.0307954456657171
-1.77718079090118	-0.0548711828887463	-0.60571700334549	-0.100668184459209	0.0932207405567169	-0.0311718657612801
-1.76764154434204	-0.0659912377595901	-0.615432679653168	-0.10042754560709	0.0939857140183449	-0.0315818339586258
-1.75705873966217	-0.0812957361340523	-0.627638697624207	-0.100204929709435	0.0947179198265076	-0.0321537628769875
-1.73987281322479	-0.0918644815683365	-0.638597011566162	-0.100075602531433	0.0956409275531769	-0.0325370356440544
-1.72990655899048	-0.104181759059429	-0.651374101638794	-0.0998669639229774	0.0965828597545624	-0.0328865870833397
-1.71535241603851	-0.117533400654793	-0.664129972457886	-0.0996396690607071	0.0975604206323624	-0.0333476029336452
-1.70259130001068	-0.12541276216507	-0.676246285438538	-0.0993354618549347	0.0985640212893486	-0.0337045714259148
-1.68622088432312	-0.142019510269165	-0.683292508125305	-0.0991103053092957	0.0995889827609062	-0.0339122265577316
-1.66983783245087	-0.15380272269249	-0.693690776824951	-0.0988922789692879	0.10070862621069	-0.0340115651488304
-1.6489622592926	-0.164783343672752	-0.707293748855591	-0.098565861582756	0.101656444370747	-0.0339499264955521
-1.62604510784149	-0.179417103528976	-0.713628172874451	-0.0983407944440842	0.102783307433128	-0.0338445380330086
-1.60671007633209	-0.186859339475632	-0.732800543308258	-0.0981026515364647	0.10381393134594	-0.0334864035248756
-1.58617639541626	-0.19805796444416	-0.736632406711578	-0.0979228615760803	0.10492579638958	-0.033099040389061
-1.56558465957642	-0.209881693124771	-0.75069260597229	-0.0976387336850166	0.105879284441471	-0.0327614024281502
-1.54174077510834	-0.214326724410057	-0.760529935359955	-0.0974493324756622	0.106900222599506	-0.0322353281080723
-1.52390015125275	-0.223354950547218	-0.765908479690552	-0.097248837351799	0.107953302562237	-0.031692523509264
-1.5053836107254	-0.228300765156746	-0.780204832553864	-0.0970350131392479	0.108930878341198	-0.0311838779598475
-1.49168932437897	-0.232847690582275	-0.783117353916168	-0.0969147905707359	0.109877832233906	-0.0307431370019913
-1.48097574710846	-0.231796219944954	-0.796844720840454	-0.0966915562748909	0.110844969749451	-0.0306249670684338
-1.47222948074341	-0.230992347002029	-0.799145400524139	-0.0965839326381683	0.111541263759136	-0.0306728892028332
-1.46895170211792	-0.229011595249176	-0.807598829269409	-0.0964575335383415	0.112404748797417	-0.0309066083282232
-1.46392095088959	-0.223873361945152	-0.815487027168274	-0.0963619574904442	0.113071441650391	-0.0311305206269026
-1.46047616004944	-0.223705545067787	-0.818900227546692	-0.0962972939014435	0.113716572523117	-0.0311302896589041
-1.44960010051727	-0.216645255684853	-0.822335779666901	-0.0962506905198097	0.114297792315483	-0.030803345143795
-1.43857312202454	-0.210501581430435	-0.83154308795929	-0.0962759032845497	0.114720113575459	-0.0301684997975826
-1.4304940700531	-0.203194856643677	-0.83365935087204	-0.0965074151754379	0.115089409053326	-0.0296576265245676
-1.41992843151093	-0.201524943113327	-0.828855872154236	-0.0967558175325394	0.11546315997839	-0.0291548687964678
-1.41311609745026	-0.197641387581825	-0.832688570022583	-0.0970232635736465	0.115710459649563	-0.0287169795483351
-1.40013873577118	-0.18823729455471	-0.827084243297577	-0.0973500534892082	0.115820363163948	-0.0281353518366814
-1.39434671401978	-0.184512794017792	-0.826395452022552	-0.0978079438209534	0.115989983081818	-0.0274676755070686
-1.38359606266022	-0.174622654914856	-0.822213172912598	-0.0982743352651596	0.115833692252636	-0.0267309285700321
-1.3818027973175	-0.170079737901688	-0.810027837753296	-0.0987770557403564	0.115811608731747	-0.0261441022157669
-1.37356817722321	-0.163721591234207	-0.805280387401581	-0.0994175150990486	0.115639537572861	-0.0254917182028294
-1.3716629743576	-0.156658157706261	-0.796530365943909	-0.100098177790642	0.115362234413624	-0.0251316502690315
-1.36434602737427	-0.149561107158661	-0.790492236614227	-0.100792415440083	0.114928402006626	-0.0248144399374723
-1.36422824859619	-0.14502264559269	-0.784799516201019	-0.101542614400387	0.114512339234352	-0.0244177766144276
-1.36598110198975	-0.132283732295036	-0.784320473670959	-0.10220754891634	0.113912172615528	-0.0242439862340689
-1.36140418052673	-0.128003820776939	-0.766409277915955	-0.10310623049736	0.113144174218178	-0.0240046642720699
-1.35830736160278	-0.117040567100048	-0.756921350955963	-0.103792227804661	0.112456761300564	-0.0234429854899645
-1.36045444011688	-0.111312784254551	-0.742510974407196	-0.104644879698753	0.111594051122665	-0.0231033284217119
-1.35684049129486	-0.106322817504406	-0.73124635219574	-0.105610452592373	0.110565416514874	-0.0228825397789478
-1.35212862491608	-0.0996375530958176	-0.714343905448914	-0.106561273336411	0.109618559479713	-0.0225682351738214
-1.35067856311798	-0.0909829139709473	-0.698884069919586	-0.107483446598053	0.108584970235825	-0.0221838112920523
-1.34589517116547	-0.0866229012608528	-0.676304221153259	-0.108465053141117	0.107403866946697	-0.0216262433677912
-1.34808003902435	-0.0769511833786964	-0.657433748245239	-0.109436489641666	0.106274165213108	-0.0211287848651409
-1.34380662441254	-0.0770435333251953	-0.644499778747559	-0.110500559210777	0.105059430003166	-0.0207054167985916
-1.34099721908569	-0.0665582269430161	-0.624136447906494	-0.111543916165829	0.103903912007809	-0.0203596893697977
-1.34537255764008	-0.0620875954627991	-0.614102602005005	-0.112567655742168	0.102708503603935	-0.020039277151227
-1.35130143165588	-0.0594132095575333	-0.603436291217804	-0.113559111952782	0.101514235138893	-0.0199143532663584
-1.35345482826233	-0.0525974407792091	-0.582597374916077	-0.114628061652184	0.100362204015255	-0.0198277849704027
-1.35596120357513	-0.0546402223408222	-0.566705644130707	-0.115604646503925	0.099121168255806	-0.0198123883455992
-1.35823023319244	-0.0514456704258919	-0.545366883277893	-0.116554141044617	0.0978961437940598	-0.019969068467617
-1.36742830276489	-0.044324591755867	-0.540055930614471	-0.117470785975456	0.096830852329731	-0.0201326739042997
-1.37180805206299	-0.0463639535009861	-0.527101755142212	-0.118373028934002	0.0957139059901237	-0.0204009730368853
-1.37497270107269	-0.0411589220166206	-0.509866535663605	-0.119218476116657	0.094630278646946	-0.0206897128373384
-1.3795280456543	-0.0467474870383739	-0.492933690547943	-0.120000757277012	0.0935898870229721	-0.0210098195821047
-1.38357317447662	-0.0426863022148609	-0.480385810136795	-0.120737746357918	0.0927526280283928	-0.0212704613804817
-1.39178133010864	-0.0428074039518833	-0.478846043348312	-0.121410682797432	0.0918832719326019	-0.0216628666967154
-1.39661931991577	-0.044575072824955	-0.464852392673492	-0.122019924223423	0.0911558493971825	-0.0221543591469526
-1.40645956993103	-0.0469096153974533	-0.455619931221008	-0.122571632266045	0.0904800370335579	-0.0225488860160112
-1.41092157363892	-0.0494611747562885	-0.449802696704865	-0.123079672455788	0.089916855096817	-0.0230398718267679
-1.41903221607208	-0.0507066175341606	-0.451177656650543	-0.123559564352036	0.0895233973860741	-0.0236615389585495
-1.42344677448273	-0.0522319823503494	-0.431924521923065	-0.123902104794979	0.0890701785683632	-0.0242433231323957
-1.43119585514069	-0.0563143640756607	-0.427020102739334	-0.124143399298191	0.0888972952961922	-0.0248817559331656
-1.43841290473938	-0.0567689202725887	-0.434618234634399	-0.124224565923214	0.0886541306972504	-0.0255877561867237
-1.44777309894562	-0.0597927123308182	-0.426313936710358	-0.12433634698391	0.0886293053627014	-0.0263506919145584
-1.45310699939728	-0.0670007988810539	-0.426517128944397	-0.12424398213625	0.0886021628975868	-0.0271164998412132
-1.45419716835022	-0.0701519399881363	-0.421611547470093	-0.124198503792286	0.0887362733483315	-0.027685958892107
-1.4648802280426	-0.0722535997629166	-0.435137212276459	-0.123985551297665	0.0889222621917725	-0.0284338444471359
-1.47045397758484	-0.071439191699028	-0.435996502637863	-0.123662397265434	0.0893535390496254	-0.0290108453482389
-1.48398089408875	-0.0720554068684578	-0.449119061231613	-0.123243242502213	0.089658759534359	-0.0298368651419878
-1.49895024299622	-0.0800615027546883	-0.460945069789886	-0.122798338532448	0.0903119072318077	-0.0309754852205515
-1.5143666267395	-0.0837678015232086	-0.469927906990051	-0.1222133487463	0.0909160077571869	-0.0320774577558041
-1.52911388874054	-0.0868533477187157	-0.481664329767227	-0.121605157852173	0.0917129218578339	-0.033152062445879
-1.54664599895477	-0.0889159813523293	-0.498510599136353	-0.120904460549355	0.0924142748117447	-0.0343156643211842
-1.56133139133453	-0.0969169139862061	-0.504233181476593	-0.120222114026546	0.093375451862812	-0.0355851463973522
-1.57390296459198	-0.0996107682585716	-0.51612377166748	-0.119349904358387	0.0941649228334427	-0.0365721695125103
-1.58831810951233	-0.102661296725273	-0.523341536521912	-0.118585161864758	0.0950736030936241	-0.0373603962361813
-1.60067868232727	-0.106168925762177	-0.537805736064911	-0.117710947990417	0.0959409400820732	-0.038199532777071
-1.60839629173279	-0.107657589018345	-0.543881356716156	-0.116769887506962	0.096912682056427	-0.0388934314250946
-1.6205450296402	-0.111739419400692	-0.553365170955658	-0.11587131768465	0.0977979823946953	-0.0396774709224701
-1.63080668449402	-0.112327165901661	-0.566879749298096	-0.114917546510696	0.0987501367926598	-0.0403357781469822
-1.64413368701935	-0.112156838178635	-0.58734142780304	-0.113927066326141	0.0995790138840675	-0.0410548970103264
-1.65605294704437	-0.117421939969063	-0.591773569583893	-0.112857803702354	0.100569330155849	-0.0416476763784885
-1.66328299045563	-0.120182432234287	-0.608968555927277	-0.111878961324692	0.101312309503555	-0.0422900877892971
-1.67639935016632	-0.122762262821198	-0.623063802719116	-0.110873706638813	0.102279722690582	-0.0429268665611744
-1.68394112586975	-0.120477929711342	-0.635749220848084	-0.10985454916954	0.103046327829361	-0.0434639938175678
-1.69668638706207	-0.118051685392857	-0.637857258319855	-0.108803696930408	0.103697992861271	-0.0439447835087776
-1.70654428005219	-0.122952371835709	-0.642118632793427	-0.107827857136726	0.104399599134922	-0.0443943440914154
-1.71509492397308	-0.120867066085339	-0.65886527299881	-0.106836885213852	0.104942657053471	-0.0447586476802826
-1.72004306316376	-0.124729864299297	-0.665456533432007	-0.105858981609344	0.105515353381634	-0.0451016165316105
-1.72477209568024	-0.123297423124313	-0.676905632019043	-0.104974374175072	0.105942837893963	-0.0451888889074326
-1.73027205467224	-0.124095886945724	-0.677417814731598	-0.104155369102955	0.106297813355923	-0.0451590083539486
-1.73723089694977	-0.129968300461769	-0.680502116680145	-0.103449285030365	0.106588028371334	-0.0452892631292343
-1.74455559253693	-0.123378202319145	-0.684716939926147	-0.102491058409214	0.106728203594685	-0.0454415753483772
-1.7497752904892	-0.129848375916481	-0.686035454273224	-0.10183335095644	0.106862433254719	-0.0455287583172321
-1.75144624710083	-0.125659495592117	-0.693665266036987	-0.10123236477375	0.106889240443707	-0.0453638136386871
-1.7589545249939	-0.126583829522133	-0.692170739173889	-0.100621595978737	0.10684510320425	-0.0450369231402874
-1.76362895965576	-0.12562757730484	-0.691341400146484	-0.100071281194687	0.106804981827736	-0.045054379850626
-1.77349138259888	-0.123967878520489	-0.694955945014954	-0.0995066612958908	0.106544464826584	-0.045038565993309
-1.77865242958069	-0.121086664497852	-0.691228926181793	-0.0991049557924271	0.106242261826992	-0.0450046807527542
-1.78828299045563	-0.116698533296585	-0.685497164726257	-0.0986126661300659	0.105892039835453	-0.0448661297559738
-1.79258012771606	-0.117128625512123	-0.68319046497345	-0.0982063859701157	0.105547964572906	-0.0446301698684692
-1.79489982128143	-0.111413277685642	-0.687247395515442	-0.0978385135531425	0.104929849505425	-0.0443959683179855
-1.80290377140045	-0.112574122846127	-0.677045047283173	-0.0976589173078537	0.104382559657097	-0.0441816076636314
-1.80276536941528	-0.110477164387703	-0.668250322341919	-0.0974252745509148	0.103714823722839	-0.0440463088452816
-1.80762028694153	-0.110963232815266	-0.658102333545685	-0.0971959456801414	0.10298752784729	-0.0437688827514648
-1.81420016288757	-0.108900755643845	-0.6541428565979	-0.0969964563846588	0.102365739643574	-0.043670117855072
-1.81696844100952	-0.0993356555700302	-0.652133584022522	-0.096853993833065	0.101521641016006	-0.0436187274754047
-1.82242918014526	-0.101211786270142	-0.643607318401337	-0.0967364087700844	0.100727826356888	-0.0435351580381393
-1.82841897010803	-0.0973467603325844	-0.631153762340546	-0.0966104492545128	0.0998978167772293	-0.0433045029640198
-1.82711803913116	-0.0976414605975151	-0.624735236167908	-0.0964697301387787	0.0990719646215439	-0.0429060198366642
-1.8318704366684	-0.0967309102416039	-0.611311614513397	-0.0964995473623276	0.0981991663575172	-0.0425431616604328
-1.83720374107361	-0.0910692363977432	-0.601297378540039	-0.0964820459485054	0.0973984375596046	-0.0425977967679501
-1.84000682830811	-0.0889965295791626	-0.594157218933105	-0.0964506790041924	0.0965442657470703	-0.0425595715641975
-1.84497928619385	-0.0930241867899895	-0.589112281799316	-0.0964750275015831	0.0957594811916351	-0.0423047058284283
-1.84414899349213	-0.086505152285099	-0.586445391178131	-0.0963886901736259	0.094813384115696	-0.0420974753797054
-1.84858644008636	-0.0865784734487534	-0.576488733291626	-0.0964657664299011	0.0941349118947983	-0.0418399386107922
-1.851935505867	-0.0847234502434731	-0.56499981880188	-0.0964288488030434	0.0933982953429222	-0.0415996015071869
-1.8593738079071	-0.080919973552227	-0.566419661045074	-0.096470519900322	0.0926815941929817	-0.041319128125906
-1.86142730712891	-0.0782964304089546	-0.556870341300964	-0.0964977443218231	0.0920013785362244	-0.0411163382232189
-1.86595988273621	-0.0765659511089325	-0.548557341098785	-0.0966104790568352	0.0913481116294861	-0.0408078245818615
-1.86675977706909	-0.0778428539633751	-0.552390158176422	-0.0966630056500435	0.0908922329545021	-0.0404482670128345
-1.86845302581787	-0.0733462423086166	-0.547811269760132	-0.09663125872612	0.090368390083313	-0.0400658510625362
-1.86808264255524	-0.0726442486047745	-0.528841435909271	-0.0966902747750282	0.0898756459355354	-0.039908193051815
-1.87277269363403	-0.0726301595568657	-0.530125021934509	-0.0965803861618042	0.089431419968605	-0.0398196689784527
-1.87257122993469	-0.0667467191815376	-0.519498348236084	-0.0965437740087509	0.0890443921089172	-0.0395380109548569
-1.87579739093781	-0.0729719772934914	-0.528099834918976	-0.0964916720986366	0.088703490793705	-0.0396106354892254
-1.88227641582489	-0.0655376240611076	-0.533700823783875	-0.096450574696064	0.0885382294654846	-0.0397275574505329
-1.88820838928223	-0.0689605250954628	-0.52448034286499	-0.0964482352137566	0.0883552059531212	-0.0394550673663616
-1.8914350271225	-0.0609890706837177	-0.533640563488007	-0.0963918194174767	0.0883594378829002	-0.0391381531953812
-1.8907710313797	-0.0584773942828178	-0.520451545715332	-0.0963968560099602	0.0882410779595375	-0.0388013310730457
-1.88965606689453	-0.0579674541950226	-0.518765032291412	-0.0962759852409363	0.0882491022348404	-0.0383791625499725
-1.88850593566895	-0.05648023635149	-0.523047387599945	-0.0961892604827881	0.0882565677165985	-0.0379477553069592
-1.88706731796265	-0.0556833930313587	-0.520258188247681	-0.0961805209517479	0.0883152335882187	-0.0375762246549129
-1.88816976547241	-0.0534062720835209	-0.520957887172699	-0.0960046350955963	0.0885033160448074	-0.0371672250330448
-1.88756728172302	-0.0514948330819607	-0.535228252410889	-0.095880813896656	0.0887027010321617	-0.0368563570082188
-1.88693165779114	-0.0526158735156059	-0.531775653362274	-0.0958381593227386	0.0889681130647659	-0.036508422344923
-1.89074790477753	-0.0490900203585625	-0.546167433261871	-0.0957168564200401	0.089342974126339	-0.0361772887408733
-1.89328587055206	-0.0493183173239231	-0.547037184238434	-0.0956615507602692	0.0897771492600441	-0.0360739789903164
-1.893235206604	-0.0474395230412483	-0.548771798610687	-0.0954975858330727	0.0902202874422073	-0.0358473882079124
-1.89796280860901	-0.049073800444603	-0.544297456741333	-0.0953611209988594	0.0907184258103371	-0.0357465595006943
-1.89779281616211	-0.052704069763422	-0.557836830615997	-0.0951395928859711	0.0910877510905266	-0.0357453487813473
-1.89585161209106	-0.0513843782246113	-0.560785114765167	-0.0949688330292702	0.091629333794117	-0.0356300584971905
-1.89963519573212	-0.0509828552603722	-0.560444831848145	-0.0948057398200035	0.092057541012764	-0.0355159416794777
-1.90037548542023	-0.0490751899778843	-0.568482875823975	-0.0945907384157181	0.0926299840211868	-0.0353590175509453
-1.90038275718689	-0.048779021948576	-0.57791793346405	-0.0944782420992851	0.0930635780096054	-0.0351881980895996
-1.90222573280334	-0.0492964424192905	-0.584324300289154	-0.0943547785282135	0.093709759414196	-0.0348745286464691
[truncated: 9,967 more rows]
