# Supplementary material for: Identification of Haptic Based Guiding Using Hard Reins
Source: PLoS One. 2015 Jul 22;10(7):e0132020. doi: 10.1371/journal.pone.0132020 (PMC4511788; doi:10.1371/journal.pone.0132020)
Supplement: S5 File — (ZIP) [file pone.0132020.s005.zip › Exp2_ForceData1/Subject4/path3/T1.csv]

Force X (N)	Force Y (N)	Force Z (N)	Torque X (N-m)	Torque Y (N-m)	Torque Z (N-m)	Frequency = 10000	Averaging Level = 16	F/T Serial Number = FT11772	Time Started = 05/12/2012 11:19:52
-2.29413342475891	-7.35092973709106	-4.63000106811523	-0.00503791589289904	0.50143575668335	0.0247499793767929
-2.29279160499573	-7.35493469238281	-4.63275051116943	-0.00494040315970778	0.501220166683197	0.0246604289859533
-2.29530501365662	-7.35653972625732	-4.61749744415283	-0.00486306799575686	0.500787258148193	0.0246073640882969
-2.28909540176392	-7.35884428024292	-4.62218189239502	-0.00481919385492802	0.500566959381104	0.0245539303869009
-2.28725123405457	-7.35992002487183	-4.6183876991272	-0.00472660921514034	0.500235319137573	0.0244518965482712
-2.28735542297363	-7.35945653915405	-4.61395692825317	-0.00448459526523948	0.49986469745636	0.0242873784154654
-2.28718829154968	-7.36149311065674	-4.61210536956787	-0.00446447730064392	0.499574333429337	0.0240883398801088
-2.28390622138977	-7.36271715164185	-4.6030707359314	-0.00439161900430918	0.49915686249733	0.0239124353975058
-2.28347539901733	-7.35920715332031	-4.60117769241333	-0.00423664879053831	0.498775720596313	0.0237643197178841
-2.28125262260437	-7.36830568313599	-4.59707164764404	-0.00426135817542672	0.498376607894897	0.0235638152807951
-2.28207015991211	-7.36843061447144	-4.58786678314209	-0.00409554969519377	0.497997641563416	0.023384302854538
-2.2790834903717	-7.37005233764648	-4.58775949478149	-0.00401589646935463	0.497540056705475	0.023088376969099
-2.27863693237305	-7.36980390548706	-4.58387756347656	-0.00386596657335758	0.497085720300674	0.0229498408734798
-2.27921152114868	-7.37173891067505	-4.5743613243103	-0.00379812112078071	0.496646881103516	0.0227679405361414
-2.27444386482239	-7.37641477584839	-4.57042503356934	-0.00369817158207297	0.49615290760994	0.0226222984492779
-2.27100706100464	-7.37556791305542	-4.56535053253174	-0.00349768716841936	0.495711326599121	0.0224848967045546
-2.26774430274963	-7.3747615814209	-4.56174802780151	-0.00331759406253695	0.495144754648209	0.0223680846393108
-2.26475834846497	-7.37608289718628	-4.55331182479858	-0.00328706204891205	0.49477830529213	0.0223589055240154
-2.26608204841614	-7.37868976593018	-4.55207061767578	-0.00317937531508505	0.494354516267776	0.0222410634160042
-2.26062989234924	-7.38366222381592	-4.5438380241394	-0.00304405437782407	0.493797212839127	0.0221443250775337
-2.25703954696655	-7.37851428985596	-4.54419469833374	-0.00281891296617687	0.493364691734314	0.0221882686018944
-2.25530934333801	-7.38065910339355	-4.5380802154541	-0.00262863258831203	0.492848604917526	0.0223112273961306
-2.25297141075134	-7.38060474395752	-4.53122234344482	-0.00245006149634719	0.492396831512451	0.0221954621374607
-2.24906635284424	-7.38216209411621	-4.53250026702881	-0.00222829007543623	0.492006033658981	0.0222600605338812
-2.24882745742798	-7.37965679168701	-4.52221393585205	-0.00213738204911351	0.491445660591125	0.022282375022769
-2.24221467971802	-7.38022184371948	-4.5151481628418	-0.0019364709733054	0.49113392829895	0.0223653018474579
-2.23926830291748	-7.38297176361084	-4.51638984680176	-0.00183059577830136	0.490687668323517	0.0223576854914427
-2.23778367042542	-7.38145732879639	-4.51694869995117	-0.00160539499484003	0.490134060382843	0.0223578978329897
-2.23388767242432	-7.38286161422729	-4.50717782974243	-0.00128832785412669	0.489731818437576	0.0224305205047131
-2.229172706604	-7.38128566741943	-4.51152324676514	-0.00105259043630213	0.489317297935486	0.0225007683038712
-2.22707200050354	-7.3790488243103	-4.50181531906128	-0.000815094623249024	0.488817125558853	0.0225148648023605
-2.22583293914795	-7.38157320022583	-4.50221967697144	-0.000530022196471691	0.488405346870422	0.0225968938320875
-2.22575688362122	-7.38254976272583	-4.49465417861938	-0.000311573094222695	0.487909853458405	0.0226981416344643
-2.21901774406433	-7.38704442977905	-4.49256181716919	-4.86788085254375E-05	0.487429827451706	0.0227497275918722
-2.21219229698181	-7.38777542114258	-4.4947075843811	0.000179457478225231	0.487052470445633	0.0228512454777956
-2.21133685112	-7.38431024551392	-4.49011516571045	0.00063218898139894	0.486487954854965	0.0228686705231667
-2.20901679992676	-7.38879203796387	-4.48571538925171	0.000842136098071933	0.486063092947006	0.0229626763612032
-2.20382690429688	-7.39079666137695	-4.47823143005371	0.00121444475371391	0.485603332519531	0.0231403615325689
-2.19405388832092	-7.38880062103271	-4.4834771156311	0.00154481164645404	0.485109388828278	0.0231448914855719
-2.19190239906311	-7.39031887054443	-4.48137998580933	0.00190866994671524	0.484649002552032	0.0232587866485119
-2.18806624412537	-7.39449262619019	-4.47418165206909	0.00215717917308211	0.484149515628815	0.0234246645122766
-2.18405294418335	-7.39675951004028	-4.4680061340332	0.00251881126314402	0.483732461929321	0.0235499013215303
-2.17680835723877	-7.39685726165771	-4.473876953125	0.00282991491258144	0.483316004276276	0.0236593913286924
-2.17330884933472	-7.39920234680176	-4.4700722694397	0.00321259186603129	0.482913553714752	0.0237785875797272
-2.16802334785461	-7.39460897445679	-4.47050189971924	0.00363047095015645	0.482384502887726	0.0239228289574385
-2.16841554641724	-7.39954423904419	-4.46450042724609	0.00386601057834923	0.482081353664398	0.0240649674087763
-2.15963649749756	-7.40104198455811	-4.46323490142822	0.00421474361792207	0.481682121753693	0.0242508072406054
-2.15218043327332	-7.40081405639648	-4.46648550033569	0.00457913568243384	0.481352925300598	0.0244303960353136
-2.14865565299988	-7.40199184417725	-4.46645736694336	0.0049600675702095	0.480894565582275	0.0246322341263294
-2.14492535591125	-7.39930009841919	-4.45890092849731	0.00530944997444749	0.48056024312973	0.024883845821023
-2.14491844177246	-7.401695728302	-4.46034097671509	0.0055935368873179	0.480205625295639	0.0251439791172743
-2.13851118087769	-7.40124273300171	-4.45855712890625	0.00592350494116545	0.47985628247261	0.0253840554505587
-2.13347744941711	-7.4024486541748	-4.45786809921265	0.00622403714805841	0.479543119668961	0.0257097948342562
-2.129887342453	-7.39902687072754	-4.46450567245483	0.00661755632609129	0.479172319173813	0.0259469468146563
-2.12305188179016	-7.402099609375	-4.45807313919067	0.00695262895897031	0.478863060474396	0.026267021894455
-2.11993026733398	-7.40198564529419	-4.45982599258423	0.00720503320917487	0.478629916906357	0.0264760404825211
-2.11652636528015	-7.40407514572144	-4.4665961265564	0.00759481964632869	0.478382766246796	0.0266773961484432
-2.11147904396057	-7.39977836608887	-4.45696067810059	0.00799145828932524	0.478125125169754	0.0269405841827393
-2.11157536506653	-7.40015602111816	-4.46188688278198	0.00828949455171824	0.477921158075333	0.0273341983556747
-2.10690331459045	-7.40214872360229	-4.46102619171143	0.00861282739788294	0.477641820907593	0.0276222322136164
-2.10172247886658	-7.40070152282715	-4.46360445022583	0.00897530280053616	0.47751459479332	0.0279602371156216
-2.1009464263916	-7.39976930618286	-4.45797395706177	0.00933148339390755	0.477301299571991	0.0283103454858065
-2.09589028358459	-7.39941787719727	-4.4648003578186	0.00959001202136278	0.477183490991592	0.0285812076181173
-2.09354662895203	-7.40090370178223	-4.46915006637573	0.00990016665309668	0.477057099342346	0.0287593454122543
-2.09152388572693	-7.40015602111816	-4.46702289581299	0.010214920155704	0.476813971996307	0.029035422950983
-2.08553504943848	-7.39789295196533	-4.46805000305176	0.0105328187346458	0.476690798997879	0.0294026602059603
-2.08317995071411	-7.39679193496704	-4.47065019607544	0.0108975172042847	0.476684033870697	0.0298393294215202
-2.07807445526123	-7.38974380493164	-4.47027921676636	0.0111170373857021	0.476475298404694	0.0301307663321495
-2.07870173454285	-7.39153623580933	-4.47288084030151	0.0113787222653627	0.476376295089722	0.0304366536438465
-2.08064293861389	-7.38617181777954	-4.4702525138855	0.011722331866622	0.476353138685226	0.0307781230658293
-2.0779972076416	-7.38599157333374	-4.47179412841797	0.0119263753294945	0.476240754127502	0.031101118773222
-2.0732855796814	-7.3845682144165	-4.47440195083618	0.0121241882443428	0.476145327091217	0.0314617604017258
-2.07156038284302	-7.38123846054077	-4.47604846954346	0.0122766112908721	0.47599783539772	0.0318752340972424
-2.07036447525024	-7.38340950012207	-4.4727258682251	0.0124365156516433	0.475861787796021	0.0324195437133312
-2.06762075424194	-7.37784433364868	-4.46746778488159	0.0125598534941673	0.475754290819168	0.0327256955206394
-2.06454920768738	-7.37618350982666	-4.47652769088745	0.0127896731719375	0.475588113069534	0.0329075045883656
-2.06414771080017	-7.37381219863892	-4.47618722915649	0.0128899347037077	0.475500017404556	0.0331273563206196
-2.06418967247009	-7.37146615982056	-4.46909999847412	0.0129797859117389	0.475256234407425	0.0334481224417686
-2.05768442153931	-7.37271356582642	-4.47019720077515	0.0130065949633718	0.47507107257843	0.0336970463395119
-2.05555295944214	-7.37249851226807	-4.47127246856689	0.0130244148895144	0.474952638149261	0.0339185558259487
-2.05584812164307	-7.36630582809448	-4.46049404144287	0.0130589120090008	0.474642217159271	0.0341376587748528
-2.05490493774414	-7.36836910247803	-4.45864963531494	0.013037140481174	0.474443972110748	0.0342369228601456
-2.04854345321655	-7.36780118942261	-4.45845460891724	0.0130334245041013	0.474228292703629	0.0343302227556705
-2.04512476921082	-7.36603021621704	-4.46092700958252	0.0130716795101762	0.473907649517059	0.0343704298138618
-2.03828454017639	-7.37017679214478	-4.44994068145752	0.0129173621535301	0.473553657531738	0.0343921296298504
-2.03565263748169	-7.37243938446045	-4.44867467880249	0.0128812761977315	0.47329917550087	0.0343896672129631
-2.02847003936768	-7.38520288467407	-4.44860982894897	0.0127447098493576	0.472996801137924	0.0341193787753582
-2.02601218223572	-7.38041496276855	-4.44118165969849	0.0128073981031775	0.472650617361069	0.0339174345135689
-2.02186965942383	-7.38528776168823	-4.43724870681763	0.0127002941444516	0.472403705120087	0.0337530747056007
-2.01575303077698	-7.38855600357056	-4.43339920043945	0.0124972006306052	0.472104907035828	0.0335075445473194
-2.01765131950378	-7.38876008987427	-4.43100547790527	0.0125653687864542	0.47185155749321	0.0334278903901577
-2.00994253158569	-7.39100503921509	-4.42558145523071	0.0124229714274406	0.471540957689285	0.0333187617361546
-2.00583672523499	-7.39388608932495	-4.4228720664978	0.0123420637100935	0.471363008022308	0.033237025141716
-2.00466823577881	-7.39473676681519	-4.4217529296875	0.0123136462643743	0.47110453248024	0.0331250838935375
-2.00387597084045	-7.39747142791748	-4.42112350463867	0.0122322589159012	0.47091281414032	0.0330575034022331
-2.00227117538452	-7.39854192733765	-4.41367864608765	0.0122777940705419	0.470727294683456	0.0329129211604595
-1.99855220317841	-7.39970397949219	-4.41734838485718	0.0121689653024077	0.470557272434235	0.032690554857254
-1.99835813045502	-7.40231800079346	-4.42172956466675	0.0122133027762175	0.470409452915192	0.032625962048769
-2.00094747543335	-7.4043550491333	-4.41024208068848	0.0121431611478329	0.470304220914841	0.0326549522578716
-1.99382138252258	-7.40246200561523	-4.40839910507202	0.0120250564068556	0.470281571149826	0.0326174162328243
-1.99334394931793	-7.4022388458252	-4.41572332382202	0.0120067121461034	0.470386505126953	0.032558623701334
-1.99739074707031	-7.40219593048096	-4.42056369781494	0.0119794029742479	0.470271706581116	0.0325756631791592
-2.00434398651123	-7.40876722335815	-4.41586351394653	0.0120960446074605	0.47033503651619	0.0326404571533203
-2.00047373771667	-7.40746259689331	-4.41798114776611	0.0121584953740239	0.470399171113968	0.0325845815241337
-1.99427819252014	-7.39856624603271	-4.41516828536987	0.0120783448219299	0.470479041337967	0.0325632616877556
-1.99563753604889	-7.4012885093689	-4.42472839355469	0.012151169590652	0.470481991767883	0.0327870659530163
-1.99603343009949	-7.40860795974731	-4.4220609664917	0.0121384328231215	0.470630198717117	0.0328990928828716
-1.99799203872681	-7.40270185470581	-4.42096710205078	0.0121649149805307	0.470771223306656	0.0329774096608162
-1.9968364238739	-7.40009737014771	-4.42741918563843	0.0123562617227435	0.470900923013687	0.0327702946960926
-1.99691653251648	-7.40121984481812	-4.42598915100098	0.0123895844444633	0.471022248268127	0.0328768864274025
-2.00094962120056	-7.40578985214233	-4.43531179428101	0.0125227384269238	0.471134155988693	0.0330845378339291
-1.99875700473785	-7.4062442779541	-4.43899011611938	0.0124900424852967	0.471321523189545	0.0330207273364067
-1.99643242359161	-7.40481519699097	-4.44314813613892	0.0127159403637052	0.471474856138229	0.0331263653934002
-1.99693274497986	-7.40216398239136	-4.44494199752808	0.0127996057271957	0.471634179353714	0.0331264100968838
-1.9919570684433	-7.40697717666626	-4.45017385482788	0.0128426495939493	0.471780449151993	0.0330438204109669
-1.99451041221619	-7.4082350730896	-4.44994115829468	0.0130099784582853	0.471939444541931	0.0331042259931564
-1.99162936210632	-7.41101217269897	-4.4572377204895	0.0131384776905179	0.472032457590103	0.0329833514988422
-1.99089217185974	-7.40971183776855	-4.45658874511719	0.0133455200120807	0.472144395112991	0.0329686626791954
-1.99009883403778	-7.40655040740967	-4.45994567871094	0.013472399674356	0.472279042005539	0.0331431515514851
-1.98830676078796	-7.41297245025635	-4.46128082275391	0.0135561758652329	0.47228729724884	0.0332585610449314
-1.98737978935242	-7.4135217666626	-4.46482467651367	0.0137688796967268	0.472379773855209	0.0332975462079048
-1.98559856414795	-7.40814208984375	-4.47085475921631	0.013976501300931	0.472516477108002	0.0333131365478039
-1.98431396484375	-7.4094409942627	-4.47504663467407	0.0140388133004308	0.472625553607941	0.0334037058055401
-1.98604941368103	-7.41119146347046	-4.47480201721191	0.0142399296164513	0.47264838218689	0.0333504565060139
-1.98724353313446	-7.41084289550781	-4.47595167160034	0.0143487481400371	0.472695827484131	0.0333453752100468
-1.98473036289215	-7.41010570526123	-4.47882747650146	0.0145719349384308	0.472833395004272	0.0336121022701263
-1.97377276420593	-7.40667152404785	-4.48483991622925	0.014556122943759	0.472840070724487	0.0337525904178619
-1.97595870494843	-7.40729951858521	-4.48785352706909	0.0147128393873572	0.472825229167938	0.0338143035769463
-1.97695732116699	-7.408607006073	-4.48874711990356	0.0149199906736612	0.472982406616211	0.0340445712208748
-1.97593629360199	-7.40589570999146	-4.4888973236084	0.0150095010176301	0.47300785779953	0.0343718901276588
-1.96947157382965	-7.40451097488403	-4.49681997299194	0.0151376463472843	0.472974419593811	0.0345522351562977
-1.96928882598877	-7.40426206588745	-4.49504566192627	0.0152464201673865	0.472981333732605	0.0346802808344364
-1.97116732597351	-7.4017276763916	-4.49370193481445	0.015466321259737	0.472905606031418	0.0347353555262089
-1.96816396713257	-7.40445423126221	-4.49341773986816	0.0155909508466721	0.472935855388641	0.0348651371896267
-1.96497452259064	-7.40600538253784	-4.49179458618164	0.0157455783337355	0.472980111837387	0.034906767308712
-1.96489477157593	-7.40259408950806	-4.50091934204102	0.0159056670963764	0.472893625497818	0.0349691137671471
-1.96351838111877	-7.40289831161499	-4.50025653839111	0.0160354748368263	0.472868710756302	0.0350900068879128
-1.96587204933167	-7.4024806022644	-4.49222469329834	0.0161919929087162	0.472908586263657	0.0352625250816345
-1.96712970733643	-7.39986515045166	-4.50060510635376	0.0162591934204102	0.472899585962296	0.0353046208620071
-1.96525955200195	-7.40031623840332	-4.50194072723389	0.0164461955428123	0.472833693027496	0.0354150831699371
-1.96823477745056	-7.39696168899536	-4.50000858306885	0.0165829602628946	0.472776293754578	0.0355360135436058
-1.96478939056396	-7.39839887619019	-4.50230264663696	0.0166723653674126	0.472732126712799	0.0356705561280251
-1.96406471729279	-7.39654588699341	-4.50204992294312	0.0168421510607004	0.472702413797379	0.0358554534614086
-1.96340882778168	-7.39279222488403	-4.50821590423584	0.0170494001358747	0.47264102101326	0.035926841199398
-1.95919907093048	-7.39633178710938	-4.50124454498291	0.0170349273830652	0.472611337900162	0.0360177233815193
-1.96145379543304	-7.39769077301025	-4.50317335128784	0.0171391349285841	0.472538590431213	0.0360525138676167
-1.95923566818237	-7.39725065231323	-4.5106406211853	0.0173058174550533	0.47247314453125	0.0360537990927696
-1.95993757247925	-7.39370203018188	-4.50154733657837	0.0174396391957998	0.472472041845322	0.036273967474699
-1.9552743434906	-7.39368057250977	-4.50506925582886	0.01754554733634	0.472368896007538	0.0363329388201237
-1.95598649978638	-7.39101791381836	-4.50447273254395	0.0176002532243729	0.472367018461227	0.0363637283444405
-1.95747697353363	-7.38893461227417	-4.5053014755249	0.0177511628717184	0.472289025783539	0.0365141481161118
-1.95361924171448	-7.3859601020813	-4.50108861923218	0.0178060010075569	0.472244262695313	0.0365905575454235
-1.9502375125885	-7.38970708847046	-4.51294374465942	0.017759820446372	0.472286224365234	0.036637719720602
-1.9522088766098	-7.38921737670898	-4.50475549697876	0.0179112926125526	0.472194910049438	0.0367861241102219
-1.94789099693298	-7.3869948387146	-4.51170349121094	0.0179153233766556	0.472208708524704	0.0367835201323032
-1.94712817668915	-7.38970565795898	-4.50318288803101	0.0180219151079655	0.472229033708572	0.0367955602705479
-1.94837558269501	-7.39003801345825	-4.51102352142334	0.0180872287601233	0.472243785858154	0.0367103256285191
-1.95063281059265	-7.3920202255249	-4.51017284393311	0.0181836653500795	0.472307860851288	0.0367074199020863
-1.94330847263336	-7.39310455322266	-4.50989103317261	0.0181608982384205	0.472404271364212	0.0366284586489201
-1.94413888454437	-7.39035558700562	-4.51403951644897	0.0181420128792524	0.472459346055985	0.0365708209574223
-1.94514143466949	-7.39214515686035	-4.50863647460938	0.0181352570652962	0.47250834107399	0.0365656465291977
-1.94285488128662	-7.40000104904175	-4.51689004898071	0.0181109197437763	0.472708612680435	0.0365061387419701
-1.93884325027466	-7.39880180358887	-4.52018165588379	0.0181023553013802	0.472831755876541	0.036478515714407
-1.93821132183075	-7.39638471603394	-4.51856327056885	0.0181536041200161	0.47298139333725	0.0364591926336288
-1.93769764900208	-7.40076303482056	-4.52441549301147	0.018212640658021	0.47319421172142	0.0363520793616772
-1.93679106235504	-7.40326166152954	-4.52637720108032	0.0181810930371284	0.473401933908463	0.036245122551918
-1.93427002429962	-7.3987340927124	-4.53081655502319	0.0182340461760759	0.473539382219315	0.0362245813012123
-1.93037688732147	-7.40526914596558	-4.53309106826782	0.018112774938345	0.473797589540482	0.0362893864512444
-1.93118190765381	-7.40568876266479	-4.53731060028076	0.0180940888822079	0.474002748727798	0.0362795256078243
-1.92670702934265	-7.40698289871216	-4.54024934768677	0.0180795527994633	0.4742032289505	0.036147054284811
-1.92639696598053	-7.4059591293335	-4.53507518768311	0.0180768966674805	0.474462449550629	0.0361545793712139
-1.92510366439819	-7.4076189994812	-4.54413080215454	0.0179828088730574	0.474627435207367	0.036001805216074
-1.92535781860352	-7.40995168685913	-4.54981184005737	0.0179560445249081	0.474890410900116	0.0359879806637764
-1.92320430278778	-7.40773582458496	-4.5465292930603	0.0178647693246603	0.475126057863235	0.0360027626156807
-1.92247033119202	-7.40841865539551	-4.54803037643433	0.0177092123776674	0.475289016962051	0.0358702503144741
-1.92368698120117	-7.41154479980469	-4.55553388595581	0.0176907796412706	0.47546860575676	0.0357611700892448
-1.92115581035614	-7.41100645065308	-4.54892492294312	0.0176632888615131	0.475664615631104	0.0357303135097027
-1.91715478897095	-7.41397523880005	-4.55458927154541	0.0174634717404842	0.475859671831131	0.0356552302837372
-1.91451358795166	-7.4129900932312	-4.55604934692383	0.017383860424161	0.475911885499954	0.0354972779750824
-1.91630136966705	-7.41606616973877	-4.55505847930908	0.0172489192336798	0.476102203130722	0.0352490730583668
-1.91419994831085	-7.41938400268555	-4.55185699462891	0.0170962996780872	0.476273685693741	0.0350895747542381
-1.91319835186005	-7.41661834716797	-4.55358695983887	0.0170185249298811	0.476239383220673	0.0349073708057404
-1.91045212745667	-7.42130661010742	-4.54984998703003	0.0167461391538382	0.476304233074188	0.0347546488046646
-1.90996170043945	-7.42208766937256	-4.54513645172119	0.016566215083003	0.476388901472092	0.0346192419528961
-1.90649175643921	-7.42463302612305	-4.54551076889038	0.0162754021584988	0.476370394229889	0.0344667546451092
-1.9044281244278	-7.42285537719727	-4.54530811309814	0.0161257218569517	0.476306051015854	0.034414429217577
-1.9048125743866	-7.42782783508301	-4.54260444641113	0.0158877018839121	0.476275354623795	0.0342888161540031
-1.89939379692078	-7.42864656448364	-4.5407509803772	0.0156424231827259	0.476185142993927	0.0341239161789417
-1.89924144744873	-7.42824268341064	-4.54377174377441	0.0154405143111944	0.476043075323105	0.0339936316013336
-1.89827084541321	-7.42958688735962	-4.53320550918579	0.0151279140263796	0.475882887840271	0.0338609702885151
-1.90074050426483	-7.43292379379272	-4.53134870529175	0.0148204592987895	0.475695908069611	0.0335491709411144
-1.8967832326889	-7.4384970664978	-4.52838850021362	0.0145713360980153	0.475548654794693	0.0333356596529484
-1.89433169364929	-7.43752717971802	-4.51810932159424	0.0143461748957634	0.475380957126617	0.0330826304852962
-1.89262056350708	-7.44065999984741	-4.51646041870117	0.014050685800612	0.475174367427826	0.0328363068401814
-1.89266240596771	-7.44266748428345	-4.51346969604492	0.0137613415718079	0.474961638450623	0.032467033714056
-1.89545249938965	-7.44693422317505	-4.50417423248291	0.0135413724929094	0.474783718585968	0.032327014952898
-1.89303827285767	-7.44565296173096	-4.50404262542725	0.0132608730345964	0.474582821130753	0.0321419462561607
-1.89204394817352	-7.44607496261597	-4.49456644058228	0.0129144778475165	0.474310249090195	0.0320000909268856
-1.89029240608215	-7.44946527481079	-4.49903059005737	0.0126614039763808	0.474059015512466	0.0318578146398067
-1.89219760894775	-7.44935178756714	-4.47911214828491	0.0124861542135477	0.473904997110367	0.0317559503018856
-1.8908543586731	-7.45006322860718	-4.48051500320435	0.0121497362852097	0.473735213279724	0.0316311679780483
-1.89079141616821	-7.45062303543091	-4.48348140716553	0.0118586346507072	0.473539292812347	0.0316473469138145
-1.88736343383789	-7.44682741165161	-4.4727635383606	0.0116565823554993	0.473324745893478	0.0316474810242653
-1.89017868041992	-7.4492244720459	-4.47318315505981	0.0114197861403227	0.473210632801056	0.0316130518913269
-1.88906919956207	-7.45031929016113	-4.4655966758728	0.0111997295171022	0.473149389028549	0.0315475687384605
-1.88639509677887	-7.45144844055176	-4.46820402145386	0.0109954243525863	0.473012983798981	0.0315785259008408
-1.88528883457184	-7.45341396331787	-4.47038507461548	0.0107343755662441	0.472946524620056	0.0315311960875988
-1.88996016979218	-7.44995880126953	-4.4663782119751	0.0105940829962492	0.47278881072998	0.0314092896878719
-1.88840866088867	-7.45556831359863	-4.45884132385254	0.0104860989376903	0.472878724336624	0.0314695574343205
-1.88725829124451	-7.45608282089233	-4.45963764190674	0.0103094587102532	0.472901076078415	0.0315686464309692
-1.88298666477203	-7.45393753051758	-4.46088886260986	0.0101480651646852	0.47294345498085	0.0315563343465328
-1.8839818239212	-7.44978141784668	-4.46318626403809	0.0101468730717897	0.473010152578354	0.0316353179514408
-1.88498997688293	-7.4506721496582	-4.46770668029785	0.0100334798917174	0.473102539777756	0.0318410731852055
-1.88388359546661	-7.44826745986938	-4.46372604370117	0.0099583538249135	0.473226010799408	0.032091598957777
-1.88261842727661	-7.45092630386353	-4.4639368057251	0.00983486231416464	0.473474562168121	0.0321215204894543
-1.87966656684875	-7.44698667526245	-4.47309064865112	0.00979917496442795	0.47368311882019	0.0321911983191967
-1.88218200206757	-7.44467639923096	-4.46935939788818	0.00979342870414257	0.473879486322403	0.0322388112545013
-1.88801038265228	-7.44725131988525	-4.4779167175293	0.00983612425625324	0.47407665848732	0.0323093011975288
-1.88416123390198	-7.44637680053711	-4.48271942138672	0.00976576004177332	0.474321722984314	0.0325454510748386
-1.88124561309814	-7.44582176208496	-4.48041772842407	0.00972430780529976	0.4746133685112	0.0328142307698727
-1.87887954711914	-7.43903112411499	-4.48232507705688	0.00968039780855179	0.474769979715347	0.0328966043889523
-1.878422498703	-7.44113540649414	-4.48459386825562	0.0096920570358634	0.475072711706162	0.033074077218771
-1.8818701505661	-7.4433069229126	-4.48923492431641	0.00966018158942461	0.475353598594666	0.0333364754915237
-1.87854981422424	-7.4397497177124	-4.49392032623291	0.00965863279998302	0.475579798221588	0.0334070958197117
-1.8779616355896	-7.43707418441772	-4.49397706985474	0.00967319868505001	0.47582870721817	0.033721599727869
-1.87548470497131	-7.43642950057983	-4.49921655654907	0.00962714478373528	0.47600445151329	0.033958800137043
-1.87119388580322	-7.43630361557007	-4.50363731384277	0.00954009685665369	0.476229012012482	0.0341432839632034
-1.8735294342041	-7.43403768539429	-4.50593376159668	0.00954735931009054	0.476423293352127	0.0343404822051525
-1.87075459957123	-7.4319314956665	-4.50296211242676	0.00957825873047113	0.476541370153427	0.0343854464590549
-1.86747288703918	-7.43415927886963	-4.50860118865967	0.00955142546445131	0.47674372792244	0.034454133361578
-1.86631941795349	-7.43367385864258	-4.51009702682495	0.00953618064522743	0.476778864860535	0.0346288830041885
-1.86207640171051	-7.43482828140259	-4.50787496566772	0.00942001864314079	0.476926147937775	0.0346256978809834
-1.86079978942871	-7.43424654006958	-4.51126670837402	0.00941645819693804	0.476975440979004	0.0346642769873142
-1.85540962219238	-7.43301153182983	-4.51083660125732	0.00931710656732321	0.47697177529335	0.0346740670502186
-1.85338377952576	-7.43296670913696	-4.50885391235352	0.00921013113111258	0.477047294378281	0.0348295122385025
-1.85265600681305	-7.43416213989258	-4.51128625869751	0.00920494459569454	0.476930350065231	0.034941952675581
-1.84823751449585	-7.43578577041626	-4.50896596908569	0.00906645972281694	0.476927131414413	0.035016555339098
-1.84906184673309	-7.433518409729	-4.51083564758301	0.00899072363972664	0.476949900388718	0.0350286848843098
-1.84768319129944	-7.43311500549316	-4.5080418586731	0.00894157215952873	0.476809531450272	0.035047359764576
-1.84877192974091	-7.43645143508911	-4.50497055053711	0.00883014593273401	0.476648718118668	0.0349943228065968
-1.8450915813446	-7.43704319000244	-4.49914836883545	0.00871267169713974	0.476593822240829	0.0349917374551296
-1.83771657943726	-7.43463945388794	-4.50425624847412	0.00867401715368032	0.476506918668747	0.034942701458931
-1.84168076515198	-7.43492937088013	-4.50209808349609	0.00855518132448196	0.476296931505203	0.0346895717084408
-1.83870482444763	-7.43950891494751	-4.4938702583313	0.00851143896579742	0.476048737764359	0.0345728322863579
-1.84174823760986	-7.44358348846436	-4.4896879196167	0.00832259468734264	0.475976407527924	0.0344543941318989
-1.83478105068207	-7.44507360458374	-4.4893684387207	0.00821730028837919	0.475689888000488	0.034223560243845
-1.83467698097229	-7.44149780273438	-4.48482322692871	0.00816500745713711	0.475556284189224	0.034298550337553
-1.83424460887909	-7.44913578033447	-4.47736597061157	0.0079813189804554	0.475297749042511	0.0342546924948692
-1.83429729938507	-7.44874382019043	-4.47356557846069	0.0078768003731966	0.475199937820435	0.0341614261269569
-1.83272671699524	-7.44634485244751	-4.47352933883667	0.00781724136322737	0.474947541952133	0.0340673588216305
-1.83107244968414	-7.45076608657837	-4.47145652770996	0.00755630992352962	0.474782437086105	0.0341561138629913
-1.8305789232254	-7.4495849609375	-4.46390199661255	0.00739578157663345	0.474625051021576	0.0341433808207512
-1.82837688922882	-7.45245599746704	-4.46454334259033	0.00723954103887081	0.474447667598724	0.0340473912656307
-1.82880544662476	-7.45083618164063	-4.46639823913574	0.00716414488852024	0.474358946084976	0.034083966165781
-1.82780075073242	-7.45193290710449	-4.4542498588562	0.00690593337640166	0.474138200283051	0.0340673960745335
-1.83087837696075	-7.45375347137451	-4.45250749588013	0.00676897820085287	0.474077105522156	0.0339473560452461
-1.83165502548218	-7.45554876327515	-4.45412302017212	0.00664079608395696	0.474023342132568	0.0339097678661346
-1.83153355121613	-7.45467710494995	-4.44729137420654	0.00643243733793497	0.473851978778839	0.0337949842214584
-1.83112668991089	-7.4573769569397	-4.45390129089355	0.00626968592405319	0.473938584327698	0.0336530283093452
-1.83293199539185	-7.4590916633606	-4.45110416412354	0.00599266774952412	0.47391340136528	0.0336071848869324
-1.835005402565	-7.4595947265625	-4.44751501083374	0.00587835302576423	0.473888516426086	0.0336343124508858
-1.83633399009705	-7.45817565917969	-4.43805074691772	0.00572942849248648	0.474032402038574	0.0335559211671352
-1.83604860305786	-7.45643949508667	-4.44303178787231	0.0054733413271606	0.474042654037476	0.0335316620767117
-1.83752810955048	-7.45677709579468	-4.44834804534912	0.00531939137727022	0.474146783351898	0.0335852243006229
-1.84070014953613	-7.45828008651733	-4.45363283157349	0.00505311507731676	0.474325567483902	0.0337144769728184
-1.84047591686249	-7.45462703704834	-4.4438419342041	0.00488085299730301	0.474487125873566	0.0339243784546852
-1.84037959575653	-7.45456790924072	-4.44888067245483	0.00466031860560179	0.474726766347885	0.0339883081614971
-1.84419918060303	-7.45064830780029	-4.44418859481812	0.00448847562074661	0.474875032901764	0.0341909602284431
-1.84676325321198	-7.45239925384521	-4.44283628463745	0.00432624388486147	0.475085705518723	0.0342211946845055
-1.85051500797272	-7.45019674301147	-4.45090961456299	0.00411272281780839	0.475343346595764	0.0342427082359791
-1.84826910495758	-7.45042133331299	-4.45334911346436	0.00386962038464844	0.475669473409653	0.0341538190841675
-1.85355031490326	-7.44721508026123	-4.4591760635376	0.00380286225117743	0.475894004106522	0.0341920219361782
-1.85803198814392	-7.44861650466919	-4.46522521972656	0.00363328726962209	0.476274847984314	0.0342441312968731
-1.86161673069	-7.44701433181763	-4.46140575408936	0.00339117483235896	0.476664960384369	0.0343222841620445
-1.85771179199219	-7.44785165786743	-4.46841192245483	0.00326712895184755	0.477016746997833	0.0344295762479305
-1.85924065113068	-7.44497346878052	-4.47003936767578	0.00305939116515219	0.477298736572266	0.0345080755650997
-1.86481547355652	-7.44201469421387	-4.47228240966797	0.00294136954471469	0.477732419967651	0.034603089094162
-1.8654168844223	-7.44651031494141	-4.48037385940552	0.00269247428514063	0.478096932172775	0.0346821062266827
-1.8648225069046	-7.44202184677124	-4.48644924163818	0.00263756443746388	0.478557705879211	0.0347489416599274
-1.8691600561142	-7.43810319900513	-4.48711204528809	0.00242126826196909	0.478921443223953	0.0348800048232079
-1.86808240413666	-7.44413089752197	-4.487464427948	0.00221372861415148	0.479468375444412	0.0349873416125774
-1.87133979797363	-7.43940830230713	-4.49646425247192	0.00210677459836006	0.479948967695236	0.035034816712141
-1.86994290351868	-7.44017601013184	-4.50588178634644	0.00196261121891439	0.480274319648743	0.0350595861673355
-1.8744215965271	-7.44158935546875	-4.50227975845337	0.00188302039168775	0.48073074221611	0.0350114516913891
-1.87275016307831	-7.43762111663818	-4.51604843139648	0.00178232498001307	0.481165736913681	0.0350633263587952
-1.87375736236572	-7.44153690338135	-4.51816082000732	0.0015968456864357	0.481652855873108	0.0351629629731178
-1.87575626373291	-7.43741703033447	-4.52225112915039	0.00151361816097051	0.482113391160965	0.035224910825491
-1.87426865100861	-7.43605852127075	-4.5240044593811	0.00137357180938125	0.482583820819855	0.0352312065660954
-1.87594211101532	-7.44114923477173	-4.53617286682129	0.00126065057702363	0.483053416013718	0.035189975053072
-1.8808708190918	-7.4368748664856	-4.53486585617065	0.00117165269330144	0.48336586356163	0.0352770760655403
-1.88087856769562	-7.44004201889038	-4.54009675979614	0.00110514229163527	0.483792960643768	0.0352203547954559
-1.88031506538391	-7.43860530853271	-4.54966497421265	0.000979207223281264	0.484221369028091	0.0353155434131622
-1.88215112686157	-7.43749141693115	-4.55026292800903	0.000888400652911514	0.484572291374207	0.0352317802608013
-1.88433587551117	-7.44223976135254	-4.55752563476563	0.000796814914792776	0.484922468662262	0.0352075845003128
-1.88464725017548	-7.44180154800415	-4.55263566970825	0.00073736347258091	0.485339373350143	0.0350842140614986
-1.88496243953705	-7.43895959854126	-4.56865358352661	0.000643432606011629	0.485572338104248	0.0348726883530617
-1.88846969604492	-7.44271612167358	-4.5648193359375	0.00059443834470585	0.485904514789581	0.0348585657775402
-1.89040732383728	-7.4456934928894	-4.56647825241089	0.000467961974209175	0.486117601394653	0.0348886474967003
-1.88733232021332	-7.4490442276001	-4.57096004486084	0.000403166166506708	0.486371606588364	0.0348055176436901
-1.88829100131989	-7.4464373588562	-4.57379674911499	0.000257756968494505	0.486597299575806	0.0348238721489906
-1.8927618265152	-7.45082378387451	-4.57002735137939	0.00018189508409705	0.486798673868179	0.0347370468080044
-1.89453625679016	-7.45393228530884	-4.56971549987793	4.6971737901913E-05	0.487078070640564	0.0346185974776745
-1.89452266693115	-7.4493842124939	-4.58094835281372	0.000112501584226266	0.487220406532288	0.0344509854912758
-1.89423823356628	-7.45724058151245	-4.5770320892334	-0.000111911453132052	0.487356871366501	0.0343932211399078
-1.89633214473724	-7.45760536193848	-4.57474040985107	-0.000245944684138522	0.487440407276154	0.0342098511755466
-1.89882659912109	-7.46303796768188	-4.57915878295898	-0.000390451634302735	0.487579703330994	0.0338761992752552
-1.90116214752197	-7.465744972229	-4.57828950881958	-0.000448793376563117	0.487735062837601	0.0337602756917477
-1.89945936203003	-7.46767473220825	-4.57326412200928	-0.00059605878777802	0.487777531147003	0.0335576981306076
-1.90134036540985	-7.47418546676636	-4.57610177993774	-0.000782763410825282	0.487869620323181	0.0332595407962799
-1.90524196624756	-7.47511625289917	-4.57461738586426	-0.000806706142611802	0.48794361948967	0.0329945124685764
-1.90404677391052	-7.47661256790161	-4.57292604446411	-0.00102175050415099	0.48791041970253	0.0326581075787544
-1.9035975933075	-7.48321771621704	-4.57965087890625	-0.0011954300571233	0.488087892532349	0.0323510393500328
-1.90879666805267	-7.48643064498901	-4.57448816299438	-0.00127308280207217	0.488016784191132	0.0320571102201939
-1.90534687042236	-7.49183320999146	-4.57504749298096	-0.00149560486897826	0.488067030906677	0.0317557156085968
-1.90594720840454	-7.49453210830688	-4.57545852661133	-0.00158850685693324	0.488118469715118	0.0314812585711479
-1.90849030017853	-7.49559593200684	-4.5704345703125	-0.00174824520945549	0.488095223903656	0.0310737937688828
-1.91177523136139	-7.50484704971313	-4.57518768310547	-0.00191858608741313	0.488142013549805	0.0307464767247438
-1.91467583179474	-7.5043797492981	-4.56593132019043	-0.00208803149871528	0.488213688135147	0.0304674711078405
-1.91246712207794	-7.50766563415527	-4.56943845748901	-0.00224091671407223	0.488266557455063	0.0300979074090719
-1.91541957855225	-7.51264524459839	-4.56878614425659	-0.00237893196754158	0.488266617059708	0.0297363065183163
-1.91879117488861	-7.51439046859741	-4.56716871261597	-0.00254814466461539	0.488383054733276	0.0294682588428259
-1.91820311546326	-7.51838445663452	-4.56852245330811	-0.00271583767607808	0.488347679376602	0.0290815755724907
-1.91975092887878	-7.51907157897949	-4.56742191314697	-0.00283112400211394	0.48843851685524	0.0288169533014297
-1.91961205005646	-7.51764965057373	-4.56593084335327	-0.00295296567492187	0.488419502973557	0.0285806935280561
-1.92341911792755	-7.52160120010376	-4.56762504577637	-0.00313078030012548	0.488558560609818	0.0283559244126081
-1.92466223239899	-7.52520990371704	-4.56502437591553	-0.00327991461381316	0.488670915365219	0.0281987655907869
-1.92545533180237	-7.52595663070679	-4.56110668182373	-0.00342903891578317	0.48871847987175	0.0279512740671635
-1.92709136009216	-7.52914237976074	-4.56491994857788	-0.00360249797813594	0.48876616358757	0.0277946200221777
-1.92728424072266	-7.52679300308228	-4.56079578399658	-0.00367926084436476	0.488785862922668	0.0276454351842403
-1.93069362640381	-7.53389883041382	-4.56409692764282	-0.00384703441523016	0.488966435194016	0.0274646878242493
-1.93176567554474	-7.53157329559326	-4.56514501571655	-0.00389953143894672	0.489032059907913	0.0272871591150761
-1.93223643302917	-7.53017902374268	-4.56620645523071	-0.0040153069421649	0.489179223775864	0.0272060725837946
-1.93494081497192	-7.53097486495972	-4.5618109703064	-0.00427369773387909	0.489332765340805	0.0270600654184818
-1.93997836112976	-7.53151416778564	-4.56865978240967	-0.00427927589043975	0.489518642425537	0.0269621182233095
-1.93773555755615	-7.53199672698975	-4.56610536575317	-0.00449098739773035	0.489488184452057	0.0268309880048037
-1.93953323364258	-7.53376054763794	-4.56479644775391	-0.00462298793718219	0.489672690629959	0.0268582720309496
-1.94444859027863	-7.53201866149902	-4.56454944610596	-0.00474706199020147	0.489803373813629	0.0267516542226076
-1.94339239597321	-7.5350775718689	-4.57058143615723	-0.00486025679856539	0.48987939953804	0.0265983399003744
-1.95114660263062	-7.53436613082886	-4.56640911102295	-0.00493418984115124	0.490088015794754	0.0265269316732883
-1.94858944416046	-7.53659915924072	-4.56227922439575	-0.00510786101222038	0.49022912979126	0.0264368504285812
-1.95184552669525	-7.53435754776001	-4.57344770431519	-0.00524562550708652	0.490393757820129	0.0262775383889675
-1.95821249485016	-7.53904056549072	-4.56394243240356	-0.00542581500485539	0.490470916032791	0.0260805413126946
-1.95731425285339	-7.5396580696106	-4.56327629089355	-0.00559578882530332	0.490572661161423	0.0259692501276731
-1.95549583435059	-7.53992795944214	-4.56447982788086	-0.0057348720729351	0.490736335515976	0.0257610026746988
-1.95903503894806	-7.53773260116577	-4.56586313247681	-0.00589401461184025	0.490820109844208	0.0255515053868294
-1.965167760849	-7.53796625137329	-4.56910419464111	-0.00602002954110503	0.490985661745071	0.0253452770411968
-1.96874356269836	-7.54207992553711	-4.56146240234375	-0.00610135775059462	0.491113513708115	0.0251236669719219
-1.96990358829498	-7.5452094078064	-4.56486654281616	-0.00627302983775735	0.491312772035599	0.024937042966485
-1.96806299686432	-7.54454374313354	-4.5705885887146	-0.006483169272542	0.491430640220642	0.0246775858104229
-1.97260868549347	-7.54837369918823	-4.57060480117798	-0.00665187649428844	0.491665035486221	0.0244112908840179
-1.97763216495514	-7.54442453384399	-4.56757307052612	-0.00674253050237894	0.491698056459427	0.0242021139711142
-1.98253238201141	-7.54860305786133	-4.57147836685181	-0.00683077564463019	0.491969257593155	0.0239451806992292
-1.98007845878601	-7.55069494247437	-4.5706958770752	-0.00701983226463199	0.492135524749756	0.0237318202853203
-1.978355884552	-7.54690933227539	-4.57645034790039	-0.0071427277289331	0.492310643196106	0.0235417708754539
-1.9861900806427	-7.54828262329102	-4.57263851165771	-0.00724067073315382	0.492448002099991	0.0233178716152906
-1.98981833457947	-7.55267000198364	-4.57180595397949	-0.00744227552786469	0.492669939994812	0.0231968816369772
-1.99112010002136	-7.54869222640991	-4.57687091827393	-0.00757578201591969	0.492945909500122	0.0229906607419252
-1.98983514308929	-7.55274724960327	-4.58019495010376	-0.00767405889928341	0.493072926998138	0.0227720495313406
-1.99586033821106	-7.550133228302	-4.57621574401855	-0.0078479154035449	0.493246465921402	0.0226983986794949
-2.00448775291443	-7.55160522460938	-4.57673358917236	-0.00797801744192839	0.493423491716385	0.0227380339056253
-2.00758957862854	-7.54869318008423	-4.57669401168823	-0.00795317348092794	0.493568986654282	0.0231122840195894
-2.01485013961792	-7.54784727096558	-4.57381200790405	-0.00794480089098215	0.493665456771851	0.0232875924557447
-2.02113437652588	-7.54637861251831	-4.58229064941406	-0.00795479398220778	0.493865936994553	0.0230955276638269
-2.01894044876099	-7.54807949066162	-4.57424879074097	-0.0080230301246047	0.49388861656189	0.0231443308293819
-2.02817344665527	-7.55044078826904	-4.58070755004883	-0.00803140178322792	0.49410018324852	0.022943165153265
-2.03008151054382	-7.55441474914551	-4.58470869064331	-0.0080504072830081	0.494223594665527	0.0228842478245497
-2.027263879776	-7.54967451095581	-4.5845685005188	-0.00799309369176626	0.4942447245121	0.0227896142750978
-2.03382992744446	-7.55205392837524	-4.58379125595093	-0.00800162181258202	0.494433164596558	0.0227593276649714
-2.03301429748535	-7.54961061477661	-4.58457326889038	-0.00802520662546158	0.494496792554855	0.0228359401226044
-2.03532099723816	-7.55197525024414	-4.58330106735229	-0.00804085098206997	0.494655758142471	0.022904010489583
-2.03336834907532	-7.55118131637573	-4.58466291427612	-0.00802128855139017	0.494676321744919	0.0230563953518867
-2.03453874588013	-7.55277395248413	-4.5943431854248	-0.00806330144405365	0.494874060153961	0.0227479916065931
-2.03404140472412	-7.55250072479248	-4.59066820144653	-0.008112832903862	0.494973719120026	0.0225710105150938
-2.03510928153992	-7.55439424514771	-4.59325933456421	-0.00811576191335917	0.495061039924622	0.0223290286958218
-2.03155970573425	-7.55590963363647	-4.59144163131714	-0.00806382019072771	0.495152026414871	0.0221124738454819
-2.03015303611755	-7.55963277816772	-4.59462928771973	-0.0080654751509428	0.49524649977684	0.0219067186117172
-2.02527356147766	-7.55744123458862	-4.58960580825806	-0.00816827546805143	0.495228141546249	0.0214937925338745
-2.02268505096436	-7.55870532989502	-4.59769916534424	-0.00814683269709349	0.495266556739807	0.0213712304830551
-2.0228443145752	-7.56273555755615	-4.59609270095825	-0.00809905957430601	0.495317161083221	0.0209140833467245
-2.02325630187988	-7.56262397766113	-4.59227132797241	-0.00815986096858978	0.49541649222374	0.0204898249357939
-2.01867318153381	-7.56478548049927	-4.59649133682251	-0.0081811835989356	0.495485961437225	0.020360330119729
-2.01485586166382	-7.56897258758545	-4.59639501571655	-0.0083089554682374	0.495490461587906	0.0199915897101164
-2.01517271995544	-7.56661653518677	-4.59729051589966	-0.00842346902936697	0.495590150356293	0.0197270810604095
-2.01797795295715	-7.5733470916748	-4.59157466888428	-0.00847697071731091	0.495743870735168	0.0194938722997904
-2.01360249519348	-7.57357501983643	-4.59450960159302	-0.00867146532982588	0.495838522911072	0.0192699395120144
-2.00435853004456	-7.57372856140137	-4.59631252288818	-0.00883464142680168	0.495940148830414	0.0189986564218998
-2.00779628753662	-7.57823801040649	-4.59427833557129	-0.00902795046567917	0.496123313903809	0.0188246071338654
-2.01022481918335	-7.57426929473877	-4.59294700622559	-0.00923331454396248	0.496132254600525	0.0189183317124844
-2.01106238365173	-7.57859802246094	-4.59657192230225	-0.00944607332348824	0.496304482221603	0.0190297923982143
-2.01287341117859	-7.57929611206055	-4.59087181091309	-0.00957119651138783	0.496442139148712	0.0191756673157215
-2.00914025306702	-7.57663345336914	-4.59527540206909	-0.00984522793442011	0.496579796075821	0.0192865263670683
-2.00907802581787	-7.57639360427856	-4.59735584259033	-0.0100143030285835	0.496624022722244	0.0193872172385454
-2.01072597503662	-7.58007383346558	-4.5979585647583	-0.0102226147428155	0.496742010116577	0.0195287428796291
-2.01411819458008	-7.57902050018311	-4.59371280670166	-0.0103581575676799	0.496704548597336	0.0195639822632074
-2.01224660873413	-7.58349466323853	-4.5893177986145	-0.010539872571826	0.496878534555435	0.0196351986378431
-2.01187133789063	-7.58114624023438	-4.59653425216675	-0.0107226688414812	0.496894806623459	0.0195896774530411
-2.01025772094727	-7.58171129226685	-4.59970903396606	-0.0108572654426098	0.496951848268509	0.0196966640651226
-2.01019835472107	-7.5797905921936	-4.59464931488037	-0.0109326681122184	0.496931195259094	0.0196164436638355
-2.0119743347168	-7.58241844177246	-4.59507989883423	-0.0111662549898028	0.496956914663315	0.0195647440850735
-2.0110182762146	-7.58649492263794	-4.58767557144165	-0.0112992152571678	0.496971040964127	0.0195283107459545
-2.01082801818848	-7.58464765548706	-4.59248065948486	-0.0114055993035436	0.496943265199661	0.0194089058786631
-2.00592494010925	-7.58621883392334	-4.59100675582886	-0.0115459179505706	0.496907472610474	0.0191611479967833
-2.0048623085022	-7.58757448196411	-4.59362840652466	-0.0116214845329523	0.496901720762253	0.0190588850528002
-2.00597143173218	-7.58488607406616	-4.59187459945679	-0.0116609539836645	0.496761023998261	0.0189411584287882
-2.00717854499817	-7.58926773071289	-4.58789014816284	-0.0117039028555155	0.496772617101669	0.0187700875103474
-2.00333309173584	-7.5917592048645	-4.58538436889648	-0.0118203638121486	0.49672532081604	0.0186567455530167
-1.99998247623444	-7.58955955505371	-4.59270524978638	-0.0118531193584204	0.49667352437973	0.0185009390115738
-1.99434852600098	-7.59149885177612	-4.5882306098938	-0.0118801612406969	0.496501088142395	0.0185288712382317
-1.9951046705246	-7.59105348587036	-4.58789396286011	-0.0119202043861151	0.496435403823853	0.018435912206769
-1.99493873119354	-7.59445810317993	-4.58511590957642	-0.0119302421808243	0.496445506811142	0.0183770060539246
-1.99014973640442	-7.59290456771851	-4.58800983428955	-0.0119324792176485	0.496364384889603	0.0183738265186548
-1.98818731307983	-7.59344005584717	-4.58628511428833	-0.0117922769859433	0.496370494365692	0.0184930097311735
-1.98577845096588	-7.59309864044189	-4.58902549743652	-0.0118022533133626	0.496246963739395	0.0185676235705614
-1.9821617603302	-7.59143257141113	-4.59045791625977	-0.0118124214932323	0.496252983808517	0.0186767280101776
-1.98722052574158	-7.5925145149231	-4.58916997909546	-0.0117269949987531	0.496311724185944	0.0188293438404799
-1.98212921619415	-7.5925760269165	-4.58850336074829	-0.0116153983399272	0.496256172657013	0.0189882144331932
-1.9806193113327	-7.5906138420105	-4.59253549575806	-0.0116463880985975	0.496238559484482	0.0192111227661371
-1.98134696483612	-7.58820009231567	-4.59389305114746	-0.0115274172276258	0.496205389499664	0.0194360371679068
-1.97949087619781	-7.58751630783081	-4.59064292907715	-0.0114047368988395	0.496209591627121	0.0195816829800606
-1.98090589046478	-7.58702516555786	-4.59478521347046	-0.0112870968878269	0.496319651603699	0.0199160277843475
-1.97881531715393	-7.58383083343506	-4.59358072280884	-0.0111318668350577	0.49635899066925	0.0201939847320318
-1.97456538677216	-7.57955598831177	-4.59816074371338	-0.0110689010471106	0.496336102485657	0.0204487703740597
-1.97627282142639	-7.58028936386108	-4.59616374969482	-0.0109643312171102	0.496418684720993	0.0207049641758204
-1.97902286052704	-7.57977199554443	-4.59513473510742	-0.0108681870624423	0.496493965387344	0.0208765082061291
-1.97828495502472	-7.57378911972046	-4.59754085540771	-0.0107003031298518	0.496464461088181	0.0210470482707024
-1.97928369045258	-7.5743236541748	-4.60380029678345	-0.0105497799813747	0.496584504842758	0.0212398301810026
-1.97750461101532	-7.56733083724976	-4.6033878326416	-0.0104199266061187	0.496478080749512	0.0212783925235271
-1.97777676582336	-7.56830263137817	-4.60701608657837	-0.010239795781672	0.496524423360825	0.0212164726108313
-1.98057055473328	-7.56632423400879	-4.60193872451782	-0.0100036859512329	0.496568411588669	0.0214924961328506
-1.97547829151154	-7.56605625152588	-4.59936618804932	-0.00993071030825377	0.496570497751236	0.0216067750006914
-1.96984791755676	-7.56758832931519	-4.60338830947876	-0.00978242885321379	0.496503353118896	0.0216235257685184
-1.97247779369354	-7.56458711624146	-4.60836601257324	-0.00969309918582439	0.496483415365219	0.0218252930790186
-1.97166800498962	-7.5667142868042	-4.60035753250122	-0.00965944025665522	0.496401190757751	0.0217422861605883
-1.9732301235199	-7.5639009475708	-4.60179328918457	-0.00940884836018085	0.496493607759476	0.0218024682253599
-1.96410465240479	-7.56398105621338	-4.60685205459595	-0.00942003075033426	0.496314316987991	0.0219790302217007
-1.96581745147705	-7.56227350234985	-4.60492563247681	-0.00932344887405634	0.496239542961121	0.0220630932599306
-1.95684313774109	-7.56582117080688	-4.60495615005493	-0.00941735785454512	0.496150523424149	0.0223789028823376
-1.95231354236603	-7.5667610168457	-4.59957933425903	-0.00948929972946644	0.496135592460632	0.0227315686643124
-1.94366419315338	-7.56931924819946	-4.60046577453613	-0.00958950351923704	0.496010571718216	0.0230586137622595
-1.93463528156281	-7.56427574157715	-4.59402465820313	-0.00972780212759972	0.495714277029037	0.0231938753277063
-1.93824279308319	-7.56368017196655	-4.59926700592041	-0.00967104360461235	0.495664685964584	0.0231221187859774
-1.93605065345764	-7.56733274459839	-4.59388303756714	-0.00977803487330675	0.495539307594299	0.0228988770395517
-1.93572235107422	-7.56798982620239	-4.58832502365112	-0.00982700102031231	0.495431870222092	0.0228722281754017
-1.9323753118515	-7.56959581375122	-4.59281396865845	-0.00992288812994957	0.495293527841568	0.022674199193716
-1.9236626625061	-7.57240295410156	-4.58403205871582	-0.0102159241214395	0.494943678379059	0.0224171578884125
-1.92357456684113	-7.57672595977783	-4.58008670806885	-0.0103107187896967	0.494880616664886	0.0222052559256554
-1.91980397701263	-7.58531999588013	-4.57032537460327	-0.0105652287602425	0.4946568608284	0.0217481832951307
-1.91372883319855	-7.58157205581665	-4.56807613372803	-0.0106840981170535	0.494397878646851	0.0215710960328579
-1.90889692306519	-7.58814239501953	-4.56501197814941	-0.0109236072748899	0.494293570518494	0.0214380882680416
-1.90202462673187	-7.59029006958008	-4.55875158309937	-0.0112303495407104	0.493944525718689	0.0211966391652822
-1.89554476737976	-7.59470653533936	-4.5508189201355	-0.011680687777698	0.493765771389008	0.0211099740117788
-1.89426898956299	-7.5996527671814	-4.54673194885254	-0.0120110409334302	0.493517905473709	0.0207099057734013
-1.88581550121307	-7.60387992858887	-4.54169654846191	-0.0124132307246327	0.493271112442017	0.0204246304929256
-1.88288402557373	-7.60439491271973	-4.53500890731812	-0.0127714341506362	0.493021547794342	0.020115464925766
-1.87800335884094	-7.60901021957397	-4.52672672271729	-0.0131809068843722	0.492836445569992	0.0198007971048355
-1.86982369422913	-7.61184453964233	-4.5314736366272	-0.0135694844648242	0.492558479309082	0.0194221064448357
-1.87120246887207	-7.61483478546143	-4.51909923553467	-0.0140135418623686	0.49240055680275	0.0190558712929487
-1.8664882183075	-7.61713266372681	-4.51385307312012	-0.0143145089969039	0.492219746112823	0.0184711460024118
-1.86012125015259	-7.62280464172363	-4.50614452362061	-0.0147829791530967	0.491995573043823	0.0180077068507671
-1.85712373256683	-7.62722110748291	-4.50651359558105	-0.0151790715754032	0.491723328828812	0.017454270273447
-1.85049557685852	-7.63361549377441	-4.50202941894531	-0.015636196359992	0.491612941026688	0.0171332154422998
-1.84731149673462	-7.63610649108887	-4.49433898925781	-0.0161367729306221	0.491398245096207	0.016812264919281
-1.84468412399292	-7.64081192016602	-4.48957681655884	-0.0166148357093334	0.49134349822998	0.0163276642560959
-1.83845138549805	-7.64369344711304	-4.48321104049683	-0.0170837827026844	0.491177469491959	0.0158458575606346
-1.83363664150238	-7.645348072052	-4.4787425994873	-0.0175949931144714	0.49101784825325	0.0156989376991987
-1.83283042907715	-7.64714527130127	-4.47232055664063	-0.0180337633937597	0.490956544876099	0.0153939938172698
-1.83404159545898	-7.646164894104	-4.46670293807983	-0.0184615068137646	0.490828007459641	0.0151649536564946
-1.83334672451019	-7.64443683624268	-4.46499538421631	-0.0188706107437611	0.490814298391342	0.0150851430371404
-1.83068525791168	-7.64808797836304	-4.45922803878784	-0.0192712340503931	0.490720629692078	0.0147938393056393
-1.83896362781525	-7.64798545837402	-4.45462131500244	-0.0196032077074051	0.49077895283699	0.0147288693115115
-1.8504056930542	-7.64396142959595	-4.4473032951355	-0.0199960619211197	0.490671902894974	0.0156359672546387
-1.84642112255096	-7.64312553405762	-4.44566917419434	-0.0201486814767122	0.490469634532928	0.0158965978771448
-1.8527170419693	-7.6457633972168	-4.44352293014526	-0.0203770585358143	0.490396946668625	0.0153053430840373
-1.85669207572937	-7.64614295959473	-4.44007110595703	-0.0205192044377327	0.490217477083206	0.0148665532469749
-1.85900795459747	-7.6518030166626	-4.43472385406494	-0.0207585897296667	0.490031659603119	0.014795214869082
-1.85650169849396	-7.65706253051758	-4.43786478042603	-0.020941374823451	0.489998996257782	0.0146822342649102
-1.85478079319	-7.65127468109131	-4.4334888458252	-0.021104171872139	0.489994257688522	0.0149201136082411
-1.85204660892487	-7.64835262298584	-4.42907476425171	-0.0213368497788906	0.489817887544632	0.0151353133842349
-1.84639298915863	-7.64356565475464	-4.42785882949829	-0.0216538514941931	0.489856600761414	0.015331500209868
-1.84580826759338	-7.64216613769531	-4.42684888839722	-0.0218283776193857	0.489750772714615	0.0153747890144587
-1.84080135822296	-7.64133644104004	-4.42029237747192	-0.0219939891248941	0.489708840847015	0.0157844312489033
-1.84143173694611	-7.64655256271362	-4.42721700668335	-0.0220698416233063	0.489664703607559	0.0154257388785481
-1.84055066108704	-7.64464282989502	-4.42510318756104	-0.0223719291388988	0.489640176296234	0.0152406506240368
-1.83264303207397	-7.64020776748657	-4.41579246520996	-0.0223381705582142	0.489567786455154	0.015340250916779
-1.83815467357635	-7.64209794998169	-4.42239046096802	-0.0222014803439379	0.489611476659775	0.015541129745543
-1.83276975154877	-7.63630247116089	-4.41972160339355	-0.0220859479159117	0.489587128162384	0.0156725868582726
-1.82927691936493	-7.63586282730103	-4.42585563659668	-0.021942775696516	0.489552617073059	0.0150258028879762
-1.82782471179962	-7.64200782775879	-4.42504835128784	-0.0220146384090185	0.489504814147949	0.0143613666296005
-1.8304215669632	-7.64331912994385	-4.42305326461792	-0.0221603717654943	0.489593416452408	0.0140853673219681
-1.82631409168243	-7.64752626419067	-4.42021560668945	-0.0224352609366179	0.489552766084671	0.0135943749919534
-1.82310724258423	-7.64940071105957	-4.42070960998535	-0.0226614717394114	0.489609062671661	0.0130433412268758
-1.81712973117828	-7.64991664886475	-4.4186315536499	-0.0227757412940264	0.489513665437698	0.0126495007425547
-1.81410682201385	-7.6506290435791	-4.42056179046631	-0.0228651482611895	0.489559262990952	0.0124283153563738
-1.80613934993744	-7.65388679504395	-4.41350364685059	-0.0230505429208279	0.489477872848511	0.012013622559607
-1.80864799022675	-7.65654516220093	-4.41979551315308	-0.023263243958354	0.489542812108994	0.0118953073397279
-1.80654692649841	-7.66192388534546	-4.4177041053772	-0.0235401596873999	0.489536821842194	0.0119554055854678
-1.80951249599457	-7.66258144378662	-4.41359233856201	-0.0238293632864952	0.489636421203613	0.0115691181272268
-1.80371940135956	-7.66194200515747	-4.41226673126221	-0.0238677207380533	0.489728271961212	0.0112917050719261
-1.79952704906464	-7.66928720474243	-4.42139434814453	-0.0241018254309893	0.489753842353821	0.0112995896488428
-1.79509854316711	-7.66908073425293	-4.41174077987671	-0.0244422554969788	0.489729136228561	0.0111426683142781
-1.79288411140442	-7.66688585281372	-4.41390562057495	-0.0246361289173365	0.489718377590179	0.0110457399860024
-1.79457938671112	-7.67363834381104	-4.41289472579956	-0.0249178092926741	0.489770084619522	0.0108565064147115
-1.79680418968201	-7.67475557327271	-4.40664768218994	-0.0251345448195934	0.489783734083176	0.0106987738981843
-1.7924382686615	-7.6774115562439	-4.40631818771362	-0.0254443436861038	0.489761382341385	0.0105927353724837
-1.78925490379333	-7.67899703979492	-4.41008472442627	-0.0255821347236633	0.489846616983414	0.0107370493933558
-1.78821539878845	-7.68002891540527	-4.40607070922852	-0.0258105397224426	0.489778250455856	0.0107168266549706
-1.7861852645874	-7.67909002304077	-4.40641021728516	-0.0261267870664597	0.489722788333893	0.0106149176135659
-1.78902399539948	-7.68053817749023	-4.40680408477783	-0.0262814667075872	0.489689201116562	0.0103173414245248
-1.79255223274231	-7.6835994720459	-4.40315294265747	-0.0264000743627548	0.489546477794647	0.0101867755874991
-1.79092562198639	-7.68917036056519	-4.39565467834473	-0.026578389108181	0.489392876625061	0.0103739406913519
-1.78775143623352	-7.69184303283691	-4.39796543121338	-0.0268716663122177	0.489235430955887	0.0102288322523236
-1.7805517911911	-7.69453811645508	-4.3929500579834	-0.0270709209144115	0.489004373550415	0.0102433962747455
-1.77951979637146	-7.69630289077759	-4.38750123977661	-0.0272939670830965	0.488863617181778	0.0101768700405955
-1.77795469760895	-7.6948070526123	-4.3849925994873	-0.0275858081877232	0.488612949848175	0.00983421970158815
-1.7767847776413	-7.70027160644531	-4.37868785858154	-0.0276923421770334	0.488411873579025	0.0096348263323307
-1.77396166324615	-7.70369386672974	-4.38477849960327	-0.0278839115053415	0.488120377063751	0.00962158292531967
-1.77107918262482	-7.70456266403198	-4.37836456298828	-0.0280828326940537	0.487873584032059	0.00970635190606117
-1.77172338962555	-7.7078709602356	-4.37047672271729	-0.0283698011189699	0.487609356641769	0.00930045172572136
-1.76336205005646	-7.70323801040649	-4.36584234237671	-0.0284254252910614	0.487383812665939	0.00939653068780899
-1.76564681529999	-7.70538139343262	-4.36648225784302	-0.0286246761679649	0.487093836069107	0.00958926789462566
-1.7612007856369	-7.70774936676025	-4.36193990707397	-0.0289140194654465	0.486827284097672	0.00931388232856989
-1.75847065448761	-7.71588182449341	-4.35982131958008	-0.0290848519653082	0.486536413431168	0.00896731670945883
-1.75310719013214	-7.72431421279907	-4.35754919052124	-0.0292225982993841	0.486319780349731	0.00861022062599659
-1.74991679191589	-7.72373294830322	-4.36039733886719	-0.0292476676404476	0.485954165458679	0.00829304568469524
-1.75310885906219	-7.72314119338989	-4.35775470733643	-0.0294399354606867	0.485817223787308	0.00787459500133991
-1.75058221817017	-7.72338533401489	-4.34807300567627	-0.0295297037810087	0.485619127750397	0.0073981280438602
-1.75286471843719	-7.73309993743896	-4.35419845581055	-0.0294499695301056	0.485395163297653	0.00721621792763472
-1.74962937831879	-7.73712730407715	-4.3463134765625	-0.0294041857123375	0.485196948051453	0.00688633136451244
-1.74360466003418	-7.73882102966309	-4.34908485412598	-0.0295226462185383	0.485011219978333	0.00671561760827899
-1.73976445198059	-7.73969888687134	-4.35296440124512	-0.0295969992876053	0.484932154417038	0.00651221163570881
-1.74118685722351	-7.74058866500854	-4.35237884521484	-0.0295557044446468	0.484791427850723	0.00631738500669599
-1.74517953395844	-7.74106454849243	-4.34454917907715	-0.0295134261250496	0.484661966562271	0.00624483358114958
-1.74303257465363	-7.74717855453491	-4.34958791732788	-0.0295091345906258	0.484669297933578	0.00609109736979008
-1.74079740047455	-7.74621915817261	-4.35200929641724	-0.0294825285673141	0.484684944152832	0.00626084953546524
-1.73933362960815	-7.74332523345947	-4.35926675796509	-0.0293975435197353	0.484700202941895	0.00621738051995635
-1.74213981628418	-7.74174165725708	-4.35615921020508	-0.0292999017983675	0.484760165214539	0.00618568900972605
-1.74998068809509	-7.74416780471802	-4.36357879638672	-0.0291636772453785	0.484860956668854	0.0061985501088202
-1.75851607322693	-7.73824787139893	-4.36544990539551	-0.028935769572854	0.484754770994186	0.00691423332318664
-1.76409614086151	-7.73911333084106	-4.36531162261963	-0.0285715013742447	0.484785944223404	0.00702452380210161
-1.76840472221375	-7.73864126205444	-4.3683180809021	-0.0283245276659727	0.484931826591492	0.00695102103054523
-1.76963829994202	-7.7323784828186	-4.37546539306641	-0.0279526617377996	0.484955161809921	0.00720991101115942
-1.76711905002594	-7.74000072479248	-4.38263463973999	-0.0277241207659245	0.48501592874527	0.00770302768796682
-1.76575541496277	-7.73512029647827	-4.38126945495605	-0.0273753814399242	0.485152840614319	0.00824279710650444
-1.76457178592682	-7.72994709014893	-4.38574457168579	-0.027202982455492	0.48530313372612	0.0086078867316246
-1.76609241962433	-7.72599077224731	-4.39309167861938	-0.0269304253160954	0.485471308231354	0.00926446355879307
-1.76562929153442	-7.72034740447998	-4.39694690704346	-0.0265610292553902	0.485568255186081	0.00941366888582706
-1.76830577850342	-7.71455669403076	-4.40399408340454	-0.0262410417199135	0.485878527164459	0.0098192747682333
-1.76394760608673	-7.71104288101196	-4.4154839515686	-0.0259048324078321	0.486022084951401	0.0106908464804292
-1.76449692249298	-7.70749092102051	-4.41188669204712	-0.0257626865059137	0.486168682575226	0.0109492326155305
-1.76750290393829	-7.70277166366577	-4.42314720153809	-0.0252108611166477	0.486409902572632	0.0112176313996315
-1.76900446414948	-7.70690059661865	-4.42808294296265	-0.0249693430960178	0.48662057518959	0.0116076963022351
-1.76809644699097	-7.70163440704346	-4.43351793289185	-0.0244823656976223	0.486758440732956	0.0119383372366428
-1.76597654819489	-7.69771003723145	-4.43964576721191	-0.0240914989262819	0.487008482217789	0.0119664892554283
-1.76487612724304	-7.69325828552246	-4.44120836257935	-0.0235782619565725	0.487210094928741	0.0119704781100154
-1.76668000221252	-7.69982719421387	-4.45392227172852	-0.0232048872858286	0.487454295158386	0.0121776359155774
-1.76954674720764	-7.69400405883789	-4.44764518737793	-0.0229700766503811	0.487552553415298	0.0119198430329561
-1.76264321804047	-7.69597148895264	-4.46102142333984	-0.0225161332637072	0.487860798835754	0.0119739789515734
-1.76554703712463	-7.69551992416382	-4.46994304656982	-0.0222098976373672	0.48809015750885	0.0118349585682154
-1.76510989665985	-7.70145082473755	-4.46951103210449	-0.0219269227236509	0.488235145807266	0.0117636248469353
-1.75681781768799	-7.70142221450806	-4.47792291641235	-0.0215992704033852	0.488443046808243	0.0118225170299411
-1.7568736076355	-7.70511865615845	-4.48398017883301	-0.0212844163179398	0.488682895898819	0.0115593010559678
-1.75353765487671	-7.7024040222168	-4.48855066299438	-0.0209631510078907	0.488828063011169	0.0112579334527254
-1.75316846370697	-7.70349788665771	-4.48702669143677	-0.0207785051316023	0.488954067230225	0.0112073933705688
-1.74826121330261	-7.71125030517578	-4.4966869354248	-0.0205991044640541	0.489203065633774	0.0112136155366898
-1.74811601638794	-7.71064138412476	-4.49799108505249	-0.0204048659652472	0.489302307367325	0.0111549543216825
-1.74322748184204	-7.71113014221191	-4.50382232666016	-0.0202604532241821	0.489402741193771	0.0112411873415112
-1.73758018016815	-7.70976781845093	-4.51024961471558	-0.0201203338801861	0.489553421735764	0.0115622179582715
-1.7353333234787	-7.71258020401001	-4.50402545928955	-0.0201023481786251	0.489586144685745	0.0117409704253078
-1.72914826869965	-7.70768117904663	-4.50680351257324	-0.0198583584278822	0.489630460739136	0.0118695199489594
-1.72746872901917	-7.71053838729858	-4.50278949737549	-0.0198241397738457	0.489649027585983	0.0121696824207902
-1.72409331798553	-7.71097469329834	-4.51083946228027	-0.0198454242199659	0.489618092775345	0.0122559042647481
-1.72157502174377	-7.70926332473755	-4.51687955856323	-0.0197241511195898	0.489673674106598	0.0123426876962185
-1.71847867965698	-7.71494626998901	-4.51338529586792	-0.0197846312075853	0.48971027135849	0.0123072611168027
-1.71607410907745	-7.71174240112305	-4.51073789596558	-0.0196128599345684	0.489647269248962	0.0122280661016703
-1.71669352054596	-7.71496486663818	-4.51104688644409	-0.0195386130362749	0.489577889442444	0.0121597042307258
-1.71457147598267	-7.71367645263672	-4.51266479492188	-0.0194688588380814	0.489483058452606	0.0119982874020934
-1.71185386180878	-7.71703386306763	-4.51228332519531	-0.0194805916398764	0.489447921514511	0.0117688803002238
-1.71658802032471	-7.71954774856567	-4.51793193817139	-0.0192576237022877	0.489360392093658	0.011608948931098
-1.71565186977386	-7.7238073348999	-4.51229286193848	-0.0192276798188686	0.489251285791397	0.0113149005919695
-1.71125674247742	-7.72395038604736	-4.50639629364014	-0.0191398691385984	0.489093363285065	0.0110287610441446
-1.71238625049591	-7.72878980636597	-4.50701141357422	-0.0191541370004416	0.489109128713608	0.0109581239521503
-1.71063327789307	-7.72833919525146	-4.51282930374146	-0.0192101690918207	0.488921910524368	0.0107696587219834
-1.7054682970047	-7.73002243041992	-4.50880336761475	-0.0192025862634182	0.488815635442734	0.010792063549161
-1.70410168170929	-7.73142004013062	-4.51047801971436	-0.0191454198211432	0.488705009222031	0.0108719449490309
-1.70402348041534	-7.7291579246521	-4.50076484680176	-0.0191877353936434	0.488575309514999	0.0107912849634886
-1.70156037807465	-7.72965288162231	-4.50354766845703	-0.0191877726465464	0.488507837057114	0.0108214449137449
-1.70110845565796	-7.73215770721436	-4.50058174133301	-0.01925128698349	0.488432586193085	0.0110749956220388
-1.69839692115784	-7.72886037826538	-4.49807262420654	-0.0192820485681295	0.488282889127731	0.0111060375347733
-1.69840729236603	-7.73041868209839	-4.49999094009399	-0.0192787684500217	0.48819288611412	0.010936064645648
-1.699746966362	-7.73141145706177	-4.49623489379883	-0.0192741882055998	0.488210052251816	0.0110008269548416
-1.69764769077301	-7.73040580749512	-4.49813985824585	-0.0192447528243065	0.488077789545059	0.010924912057817
-1.70008194446564	-7.72511196136475	-4.4944314956665	-0.0192481558769941	0.488002389669418	0.0108678303658962
-1.69985330104828	-7.72767639160156	-4.49563980102539	-0.0193178150802851	0.488064825534821	0.010834732092917
-1.70451533794403	-7.72654056549072	-4.49360275268555	-0.0193192940205336	0.488049566745758	0.0107198292389512
-1.71051406860352	-7.72248983383179	-4.4996395111084	-0.0192426741123199	0.488080859184265	0.0107233375310898
-1.7053427696228	-7.72182703018188	-4.49642705917358	-0.0192782003432512	0.488125681877136	0.0107574844732881
-1.70901572704315	-7.72058200836182	-4.50069332122803	-0.019275015220046	0.488170474767685	0.0109139084815979
-1.70727252960205	-7.71791076660156	-4.4957275390625	-0.0192222744226456	0.488205313682556	0.0108670899644494
-1.70821797847748	-7.71578931808472	-4.49635601043701	-0.019166886806488	0.488179355859756	0.0109393987804651
-1.71066868305206	-7.71539449691772	-4.50092363357544	-0.0192068386822939	0.488303244113922	0.0109823793172836
-1.71390557289124	-7.71725034713745	-4.502112865448	-0.0192269776016474	0.488359749317169	0.0111434049904346
-1.7148026227951	-7.7154598236084	-4.50484561920166	-0.0192312933504581	0.488454073667526	0.011353338137269
-1.7132465839386	-7.71111583709717	-4.49673223495483	-0.0192057359963655	0.488558709621429	0.0114213554188609
-1.71470308303833	-7.71119594573975	-4.50652742385864	-0.0191139113157988	0.488763689994812	0.0116418180987239
-1.7143486738205	-7.70653820037842	-4.50377035140991	-0.0191728640347719	0.488897800445557	0.0119736008346081
-1.71073400974274	-7.70492744445801	-4.50592088699341	-0.0192356500774622	0.489019274711609	0.0121387867256999
-1.71277689933777	-7.70643377304077	-4.51388168334961	-0.0192383099347353	0.489147871732712	0.0120389321818948
-1.71255493164063	-7.70517444610596	-4.50989818572998	-0.0191064216196537	0.489297658205032	0.0122316861525178
-1.71287608146667	-7.70762300491333	-4.51812696456909	-0.019180454313755	0.489432990550995	0.0123867662623525
-1.70856821537018	-7.7058572769165	-4.51307392120361	-0.0191153325140476	0.489516884088516	0.012427787296474
-1.70651519298553	-7.70602178573608	-4.52575302124023	-0.0191026497632265	0.489752650260925	0.0125490166246891
-1.70303320884705	-7.70389938354492	-4.52330017089844	-0.0191661845892668	0.489864647388458	0.0126353232190013
-1.69891560077667	-7.7018666267395	-4.52782869338989	-0.0191244091838598	0.490044623613358	0.0126812793314457
-1.69845426082611	-7.7037148475647	-4.52834272384644	-0.0190258752554655	0.490139663219452	0.012648175470531
-1.70044457912445	-7.70513677597046	-4.52713346481323	-0.0190310962498188	0.490358650684357	0.0126831298694015
-1.6950021982193	-7.70504426956177	-4.52973699569702	-0.018994914367795	0.490441024303436	0.0125547973439097
-1.69580185413361	-7.70501852035522	-4.53131914138794	-0.0188328884541988	0.490709900856018	0.0123812630772591
-1.6925995349884	-7.70812082290649	-4.54075717926025	-0.0188910495489836	0.490911275148392	0.0121118938550353
-1.6903373003006	-7.70814752578735	-4.54372119903564	-0.0188277456909418	0.491028010845184	0.0118488585576415
-1.68464195728302	-7.71627378463745	-4.54593229293823	-0.018828148022294	0.491204857826233	0.0117137106135488
-1.6847859621048	-7.71886110305786	-4.54035043716431	-0.0188208390027285	0.491399735212326	0.0114970616996288
-1.68165910243988	-7.7205810546875	-4.54507064819336	-0.0188036635518074	0.491576611995697	0.0113110039383173
-1.67780601978302	-7.71944808959961	-4.55197954177856	-0.018783601000905	0.491784453392029	0.0111335199326277
-1.67670905590057	-7.72464513778687	-4.55027151107788	-0.018775025382638	0.491993486881256	0.0110459364950657
-1.67582273483276	-7.72595548629761	-4.55884838104248	-0.0188186056911945	0.492126643657684	0.0108013153076172
-1.67045247554779	-7.72515773773193	-4.56372261047363	-0.0187815725803375	0.492275059223175	0.0107417944818735
-1.66628634929657	-7.73035955429077	-4.56044006347656	-0.0188349615782499	0.492465496063232	0.0107089746743441
-1.65987050533295	-7.73081684112549	-4.55506753921509	-0.0189606249332428	0.49260014295578	0.0106857232749462
-1.65647888183594	-7.72986793518066	-4.55619525909424	-0.0189283806830645	0.492706030607224	0.0105261607095599
-1.65603077411652	-7.73303747177124	-4.56413125991821	-0.0189910214394331	0.492936104536057	0.0103955399245024
-1.65390753746033	-7.73208093643188	-4.56672286987305	-0.018920561298728	0.492958724498749	0.0102865276858211
-1.65473198890686	-7.73130559921265	-4.56506776809692	-0.0189451798796654	0.492986232042313	0.0100536001846194
-1.65091931819916	-7.73554229736328	-4.56686592102051	-0.0190055221319199	0.493111073970795	0.00990574434399605
-1.65210866928101	-7.73582458496094	-4.56607675552368	-0.0189318004995584	0.493273556232452	0.00986374076455832
-1.64653253555298	-7.73569917678833	-4.56502962112427	-0.0189198087900877	0.493338257074356	0.0097384937107563
-1.64492094516754	-7.73793840408325	-4.57230710983276	-0.0189103223383427	0.493440419435501	0.00954230036586523
-1.64266443252563	-7.73772048950195	-4.57034063339233	-0.0189262498170137	0.493437975645065	0.0094224214553833
-1.64274251461029	-7.74200916290283	-4.56788730621338	-0.0188777036964893	0.493486762046814	0.00929508358240128
-1.64262568950653	-7.74390316009521	-4.572340965271	-0.0188825912773609	0.493569642305374	0.0092864939942956
-1.64042210578918	-7.74340200424194	-4.57150459289551	-0.0188716985285282	0.493579655885696	0.00930605828762054
-1.63788461685181	-7.74397325515747	-4.5696382522583	-0.0188729725778103	0.493559420108795	0.00928326975554228
-1.63553643226624	-7.74103498458862	-4.56687307357788	-0.0189241841435432	0.493592351675034	0.00946684461086988
-1.63070714473724	-7.74451112747192	-4.57322216033936	-0.0190102122724056	0.493610978126526	0.00980778411030769
-1.62936413288116	-7.73906326293945	-4.56688594818115	-0.019034281373024	0.493537753820419	0.00999811198562384
-1.63290321826935	-7.73704528808594	-4.57139348983765	-0.0190576333552599	0.49358543753624	0.0101239578798413
-1.63258099555969	-7.73678636550903	-4.5641770362854	-0.0190737247467041	0.493685871362686	0.0103994822129607
-1.63082373142242	-7.73314142227173	-4.56332111358643	-0.0190465003252029	0.493648529052734	0.0106648849323392
-1.62967646121979	-7.72794628143311	-4.5635199546814	-0.0190629102289677	0.493538320064545	0.0107662230730057
-1.63723194599152	-7.72642660140991	-4.568678855896	-0.0190763603895903	0.493580728769302	0.0106711704283953
-1.63966381549835	-7.72422504425049	-4.56135559082031	-0.0189839992672205	0.493521481752396	0.0106155015528202
-1.64164102077484	-7.72445106506348	-4.56559324264526	-0.0190061237663031	0.493490636348724	0.0109544210135937
-1.63905441761017	-7.72602272033691	-4.5611252784729	-0.0190726164728403	0.493425399065018	0.0110752210021019
-1.64174568653107	-7.72030258178711	-4.55621719360352	-0.0191369522362947	0.493321150541306	0.0110868131741881
-1.6423751115799	-7.71786499023438	-4.55453109741211	-0.0191445760428905	0.493302524089813	0.0110912900418043
-1.64399540424347	-7.71367454528809	-4.56168127059937	-0.0190478675067425	0.493134617805481	0.0113233784213662
-1.64800357818604	-7.71070528030396	-4.55301141738892	-0.0190550293773413	0.493052423000336	0.0115849375724792
-1.65233099460602	-7.70632600784302	-4.54693222045898	-0.0191634185612202	0.492838472127914	0.0117975138127804
-1.65430998802185	-7.70346307754517	-4.5438551902771	-0.0192274767905474	0.492794364690781	0.0120134958997369
-1.65570378303528	-7.69892311096191	-4.54615783691406	-0.0192326493561268	0.492656290531158	0.0122914481908083
-1.65786957740784	-7.69623184204102	-4.54032564163208	-0.0192995294928551	0.492458283901215	0.0125044835731387
-1.65740299224854	-7.68923377990723	-4.53533744812012	-0.0193203780800104	0.492306172847748	0.0126687251031399
-1.66493535041809	-7.68614721298218	-4.53120040893555	-0.0193098280578852	0.492033571004868	0.0127336196601391
-1.66519737243652	-7.6859974861145	-4.53107404708862	-0.0193314980715513	0.491891324520111	0.0128398686647415
-1.66669607162476	-7.68378067016602	-4.52295589447021	-0.0194199066609144	0.491671353578568	0.0129851773381233
-1.66790652275085	-7.68293046951294	-4.52082395553589	-0.0194824282079935	0.491478949785233	0.0131347514688969
-1.66538465023041	-7.67855787277222	-4.51902437210083	-0.019620381295681	0.491187691688538	0.0134115098044276
-1.66537642478943	-7.67370080947876	-4.50921440124512	-0.0196820218116045	0.49091100692749	0.0136245656758547
-1.66586339473724	-7.67441749572754	-4.50683879852295	-0.0197640657424927	0.490665525197983	0.0139469811692834
-1.66302454471588	-7.67249536514282	-4.50589609146118	-0.0199901349842548	0.490470349788666	0.0141194183379412
-1.66267168521881	-7.6707935333252	-4.49773073196411	-0.0201184563338757	0.490230858325958	0.0142934201285243
-1.66499888896942	-7.67052555084229	-4.49477577209473	-0.020227175205946	0.490072280168533	0.0143562788143754
-1.66119706630707	-7.66698694229126	-4.48988342285156	-0.0203447099775076	0.489801853895187	0.0143855959177017
-1.6616530418396	-7.66630983352661	-4.49099111557007	-0.0205121077597141	0.489533454179764	0.0144529826939106
-1.66159510612488	-7.66453695297241	-4.47893953323364	-0.0205965451896191	0.489339888095856	0.014335760846734
-1.66216278076172	-7.6656699180603	-4.47393465042114	-0.0207567773759365	0.489135891199112	0.0142990909516811
-1.66439855098724	-7.66762447357178	-4.47547483444214	-0.0209743734449148	0.489028871059418	0.0140829216688871
-1.66190433502197	-7.66837930679321	-4.47222566604614	-0.0210716780275106	0.48893740773201	0.0139056351035833
-1.66079711914063	-7.66975450515747	-4.47336053848267	-0.0212225541472435	0.488756865262985	0.013768614269793
-1.65999460220337	-7.67035579681396	-4.47156238555908	-0.0213976595550776	0.488659232854843	0.0135591309517622
-1.65895903110504	-7.67300367355347	-4.46339750289917	-0.021617379039526	0.488581418991089	0.0134235769510269
-1.6616553068161	-7.67153215408325	-4.46496248245239	-0.0217309668660164	0.488580286502838	0.0132823921740055
-1.66146218776703	-7.67828273773193	-4.46648263931274	-0.02193758264184	0.488619804382324	0.0130266426131129
-1.65964508056641	-7.67865991592407	-4.46227216720581	-0.0220217145979404	0.488627701997757	0.0127570116892457
-1.66059470176697	-7.67604970932007	-4.46469736099243	-0.02211401052773	0.488811761140823	0.0124626224860549
-1.6610426902771	-7.68002557754517	-4.46508169174194	-0.0222537964582443	0.48886826634407	0.012162933126092
-1.66176521778107	-7.68539905548096	-4.46991300582886	-0.022470822557807	0.488991498947144	0.0119851538911462
-1.66142618656158	-7.68578672409058	-4.46241760253906	-0.0225479975342751	0.489139705896378	0.0119159193709493
-1.6628657579422	-7.68754720687866	-4.46982288360596	-0.0227302666753531	0.489245414733887	0.011629419401288
-1.66014957427979	-7.69169807434082	-4.46391153335571	-0.0228899363428354	0.489485919475555	0.0112235890701413
-1.66274762153625	-7.68968725204468	-4.46627855300903	-0.0229106098413467	0.489747494459152	0.0111584691330791
-1.66091978549957	-7.68820238113403	-4.47943639755249	-0.0229902286082506	0.489877045154572	0.0110441744327545
-1.65719366073608	-7.69291353225708	-4.46684265136719	-0.0231757629662752	0.490011125802994	0.0108454758301377
-1.65641117095947	-7.69581842422485	-4.47231006622314	-0.023420536890626	0.490267843008041	0.010682949796319
-1.66075575351715	-7.69842624664307	-4.47547245025635	-0.0235425867140293	0.49053829908371	0.0105136856436729
-1.66035950183868	-7.70000648498535	-4.47986793518066	-0.0237160436809063	0.490725934505463	0.0102560771629214
-1.65830194950104	-7.69932270050049	-4.47998380661011	-0.0237925089895725	0.490990310907364	0.0101060932502151
-1.65952730178833	-7.70206737518311	-4.4849967956543	-0.0239277780056	0.491192638874054	0.0100296577438712
-1.6596155166626	-7.69880628585815	-4.48255252838135	-0.0240274704992771	0.491287618875504	0.00989429093897343
-1.65715956687927	-7.70355224609375	-4.47978639602661	-0.0241850856691599	0.491448014974594	0.0097093228250742
-1.66033637523651	-7.70390653610229	-4.4838171005249	-0.0243399739265442	0.491596877574921	0.00957015622407198
-1.66082513332367	-7.7098126411438	-4.48035860061646	-0.0244629066437483	0.49176812171936	0.00939876213669777
-1.65842711925507	-7.70545673370361	-4.48314666748047	-0.0245574191212654	0.491806834936142	0.00924143567681313
-1.65849351882935	-7.70561695098877	-4.4833812713623	-0.0245960634201765	0.491915047168732	0.00918094348162413
-1.65667366981506	-7.70461511611938	-4.49027824401855	-0.0247165262699127	0.491866707801819	0.0090971365571022
-1.6574342250824	-7.70532608032227	-4.47890138626099	-0.0248799361288548	0.49191826581955	0.00899104773998261
-1.65724551677704	-7.71044588088989	-4.48512411117554	-0.0250018667429686	0.491863071918488	0.00900223292410374
-1.65799605846405	-7.70905447006226	-4.47608041763306	-0.0251208674162626	0.49182403087616	0.00915255770087242
-1.65557241439819	-7.70837306976318	-4.48317813873291	-0.0252793896943331	0.491703689098358	0.00907017383724451
-1.65539729595184	-7.70549440383911	-4.48002910614014	-0.0253280829638243	0.491698056459427	0.00903012976050377
-1.66378557682037	-7.70499753952026	-4.47229194641113	-0.0254119317978621	0.491651773452759	0.00960584636777639
-1.66496872901917	-7.69802379608154	-4.46286964416504	-0.0253413990139961	0.491168588399887	0.0106681501492858
-1.66686832904816	-7.6981782913208	-4.45856523513794	-0.0253979898989201	0.490969985723495	0.0106532564386725
-1.66611230373383	-7.69989728927612	-4.46735525131226	-0.0254632383584976	0.490873247385025	0.0104257119819522
-1.6666442155838	-7.6980152130127	-4.45749282836914	-0.0255410764366388	0.490468084812164	0.0104638990014791
-1.66230773925781	-7.69737958908081	-4.45356225967407	-0.0254662912338972	0.490220308303833	0.0106732118874788
-1.66066563129425	-7.69597864151001	-4.45680379867554	-0.025486558675766	0.489968121051788	0.0108802281320095
-1.66268312931061	-7.69355487823486	-4.44901895523071	-0.0254401154816151	0.489737749099731	0.0113630285486579
-1.65979266166687	-7.68896722793579	-4.44461631774902	-0.0254442170262337	0.489430338144302	0.0114323804154992
-1.65505933761597	-7.68898820877075	-4.4486198425293	-0.0255009159445763	0.489202320575714	0.0116960555315018
-1.65447545051575	-7.68636560440063	-4.44092512130737	-0.0253870505839586	0.48892417550087	0.0121940299868584
-1.65778422355652	-7.68290328979492	-4.43564939498901	-0.025397751480341	0.488721609115601	0.0123408092185855
-1.6566766500473	-7.68145084381104	-4.43799495697021	-0.0253049060702324	0.488576978445053	0.0126339253038168
-1.65988790988922	-7.6789665222168	-4.42959451675415	-0.0253234356641769	0.488363116979599	0.0128677785396576
-1.66493356227875	-7.67596817016602	-4.43744707107544	-0.025235453620553	0.488197416067123	0.0129873966798186
-1.67107498645782	-7.67789316177368	-4.43000411987305	-0.0251891687512398	0.488125622272491	0.0132415490224957
-1.67570054531097	-7.67596483230591	-4.4334077835083	-0.0249904356896877	0.488002955913544	0.0135585237294436
-1.6767156124115	-7.66949319839478	-4.42681312561035	-0.024866146966815	0.487951308488846	0.0135296927765012
-1.67489409446716	-7.67145776748657	-4.43070840835571	-0.024713546037674	0.48793163895607	0.0134240575134754
-1.67170870304108	-7.67461347579956	-4.43256425857544	-0.0246014334261417	0.487800717353821	0.0132250562310219
-1.67029392719269	-7.67564010620117	-4.43474388122559	-0.0245528034865856	0.487674057483673	0.0130778634920716
-1.66274619102478	-7.67706680297852	-4.43686532974243	-0.0244364086538553	0.4877108335495	0.0130561860278249
-1.66620397567749	-7.67520570755005	-4.44206571578979	-0.0242671389132738	0.487752318382263	0.0129320956766605
-1.66425979137421	-7.67541742324829	-4.43820285797119	-0.0241367053240538	0.487899899482727	0.0128585435450077
-1.66097140312195	-7.67341232299805	-4.43961954116821	-0.0240755565464497	0.487916111946106	0.0128561872988939
-1.66367125511169	-7.67338609695435	-4.4469838142395	-0.0240034703165293	0.488182455301285	0.0127650862559676
-1.66908395290375	-7.671546459198	-4.45417070388794	-0.0238272380083799	0.488302737474442	0.0127331726253033
-1.67509019374847	-7.66813659667969	-4.45261001586914	-0.0237127598375082	0.488556504249573	0.0128066465258598
-1.67699348926544	-7.6686315536499	-4.45977878570557	-0.0235753208398819	0.488809615373611	0.0129215894266963
-1.68569648265839	-7.66846799850464	-4.4584641456604	-0.0234222449362278	0.489117383956909	0.0130819752812386
-1.68780064582825	-7.66425466537476	-4.4667272567749	-0.0232830736786127	0.489369243383408	0.0132412863895297
-1.69056224822998	-7.66196489334106	-4.47155332565308	-0.0231229402124882	0.489526629447937	0.0134035535156727
-1.69420993328094	-7.66081762313843	-4.47835397720337	-0.0229878555983305	0.489871859550476	0.013631260022521
-1.69867146015167	-7.66184997558594	-4.47860145568848	-0.0228214915841818	0.490121871232986	0.0137889329344034
-1.7055059671402	-7.66093349456787	-4.48743772506714	-0.0226059146225452	0.490294516086578	0.0139666767790914
-1.70653092861176	-7.65819549560547	-4.4875340461731	-0.0223866030573845	0.490558087825775	0.0142010133713484
-1.71049797534943	-7.65798807144165	-4.49136877059937	-0.0221919044852257	0.490828692913055	0.0144392680376768
-1.71087312698364	-7.6513295173645	-4.50058126449585	-0.0220064595341682	0.491068154573441	0.014610811136663
-1.71529471874237	-7.65208721160889	-4.50556993484497	-0.0217928756028414	0.491336107254028	0.0147737357765436
-1.72446858882904	-7.65163707733154	-4.50339937210083	-0.0215516313910484	0.491437524557114	0.0148535026237369
-1.72344219684601	-7.64861726760864	-4.50500297546387	-0.0213373024016619	0.491651684045792	0.0151099264621735
-1.72575652599335	-7.6483588218689	-4.51138639450073	-0.0211829897016287	0.491829693317413	0.0151975331827998
-1.72980606555939	-7.64638996124268	-4.51884651184082	-0.0209111981093884	0.491996854543686	0.0153618566691875
-1.72924327850342	-7.64470386505127	-4.52108240127563	-0.0207165274769068	0.492103099822998	0.0154343117028475
-1.73217499256134	-7.64493417739868	-4.52420854568481	-0.0205250643193722	0.492189407348633	0.0154135460034013
-1.73918724060059	-7.64325666427612	-4.52353620529175	-0.0203299336135387	0.492299199104309	0.0155035089701414
-1.73630976676941	-7.64260911941528	-4.5238471031189	-0.0201245453208685	0.492375135421753	0.0154233919456601
-1.73931181430817	-7.6482949256897	-4.53232955932617	-0.0199234578758478	0.492448061704636	0.0153287425637245
-1.74271488189697	-7.64180612564087	-4.53309774398804	-0.0197588223963976	0.492416799068451	0.0152282249182463
-1.74748980998993	-7.64565563201904	-4.52738571166992	-0.0195473525673151	0.492431402206421	0.0150411780923605
-1.74662005901337	-7.64960956573486	-4.52970504760742	-0.0193605441600084	0.492443442344666	0.0148083567619324
-1.74591088294983	-7.64923763275146	-4.53269910812378	-0.0191202964633703	0.492460578680038	0.0144712561741471
-1.74863851070404	-7.64808320999146	-4.53457260131836	-0.0189338531345129	0.492303967475891	0.0141367297619581
-1.75256669521332	-7.65496444702148	-4.53620100021362	-0.0188073720782995	0.492337942123413	0.0138053232803941
-1.75680291652679	-7.65740060806274	-4.53156852722168	-0.0186408087611198	0.492273032665253	0.013446387834847
-1.75736892223358	-7.66296482086182	-4.53417015075684	-0.0185242481529713	0.492306530475616	0.0130694648250937
-1.75676536560059	-7.66524410247803	-4.53800582885742	-0.0184461325407028	0.492153584957123	0.0127901388332248
-1.75737607479095	-7.66449975967407	-4.53744268417358	-0.0182905904948711	0.492068231105804	0.0125091895461082
-1.76103138923645	-7.66568040847778	-4.53620004653931	-0.0180562641471624	0.492066144943237	0.0122388387098908
-1.76107728481293	-7.67106199264526	-4.53399705886841	-0.0180113893002272	0.492033034563065	0.0119089838117361
-1.76270174980164	-7.67611980438232	-4.5349268913269	-0.0178681537508965	0.491940796375275	0.0117020644247532
-1.76214456558228	-7.67398071289063	-4.53634977340698	-0.017712090164423	0.491900682449341	0.0113979345187545
-1.76074922084808	-7.67875909805298	-4.53949356079102	-0.0176364853978157	0.491836965084076	0.0111170411109924
-1.76159954071045	-7.67843294143677	-4.53745269775391	-0.0175714418292046	0.491803556680679	0.0109128104522824
-1.7648218870163	-7.68213653564453	-4.53510761260986	-0.0174146816134453	0.491704404354095	0.0106010288000107
-1.76496601104736	-7.68524312973022	-4.53566408157349	-0.0173480082303286	0.491702049970627	0.0103268586099148
-1.76613783836365	-7.68591594696045	-4.53968238830566	-0.0172708407044411	0.491735190153122	0.0100492294877768
-1.76726186275482	-7.68810272216797	-4.53645086288452	-0.0171316787600517	0.491736531257629	0.00977944862097502
-1.76625084877014	-7.68777847290039	-4.54394340515137	-0.017076687887311	0.491662234067917	0.00949842482805252
-1.7710862159729	-7.69007921218872	-4.53825187683105	-0.0169859584420919	0.491752058267593	0.00922196172177792
-1.77639877796173	-7.69052219390869	-4.53460311889648	-0.0168587975203991	0.491745293140411	0.00908284261822701
-1.77753221988678	-7.69358921051025	-4.54105710983276	-0.0168338567018509	0.491754084825516	0.00884556956589222
-1.77706408500671	-7.69265699386597	-4.54005479812622	-0.0167117677628994	0.491855531930923	0.00870821159332991
-1.78028357028961	-7.69253063201904	-4.54532337188721	-0.0165984220802784	0.492010623216629	0.00862100534141064
-1.78053843975067	-7.690354347229	-4.54320478439331	-0.0165046416223049	0.491995990276337	0.00852949824184179
-1.78263378143311	-7.69015407562256	-4.54627513885498	-0.016392832621932	0.49200165271759	0.00852490961551666
-1.78402471542358	-7.69065952301025	-4.54523897171021	-0.0163659881800413	0.492157578468323	0.00847187265753746
-1.78823363780975	-7.69612407684326	-4.55127763748169	-0.0163404773920774	0.49223381280899	0.00831640139222145
-1.78635358810425	-7.69468450546265	-4.54844379425049	-0.0162318516522646	0.492321252822876	0.00811916310340166
-1.79102408885956	-7.6965970993042	-4.55143594741821	-0.0161046925932169	0.492413073778152	0.00794697273522615
-1.79362726211548	-7.69552373886108	-4.55595397949219	-0.0159767661243677	0.492461085319519	0.00782426819205284
-1.7943252325058	-7.6932258605957	-4.55025625228882	-0.0158770345151424	0.492655575275421	0.0078255832195282
-1.79706072807312	-7.69713878631592	-4.56066131591797	-0.0157447755336761	0.492745369672775	0.00788076221942902
-1.79905879497528	-7.69250965118408	-4.55522489547729	-0.0156630277633667	0.49278536438942	0.0080409524962306
-1.80095374584198	-7.69003009796143	-4.55722522735596	-0.015621148981154	0.492910891771317	0.00817902851849794
-1.80289971828461	-7.68859434127808	-4.55703544616699	-0.0155081199482083	0.49301666021347	0.00839076098054647
-1.80385494232178	-7.68142032623291	-4.55537462234497	-0.0154191991314292	0.493036031723022	0.00849862210452557
-1.80668044090271	-7.68398571014404	-4.56033325195313	-0.0153402229771018	0.493125170469284	0.00861240550875664
-1.80978739261627	-7.68237543106079	-4.56132507324219	-0.0151954367756844	0.493200838565826	0.00875151716172695
-1.81104385852814	-7.67564153671265	-4.55837821960449	-0.0151122640818357	0.4932581782341	0.00884068571031094
-1.80971276760101	-7.67414236068726	-4.56185483932495	-0.0150366313755512	0.493322014808655	0.00904875714331865
-1.81484520435333	-7.67418909072876	-4.56001472473145	-0.0149457082152367	0.493359357118607	0.00915136933326721
-1.81860065460205	-7.67115116119385	-4.56610441207886	-0.014926103875041	0.493306279182434	0.00926587358117104
-1.81882202625275	-7.67150354385376	-4.56047773361206	-0.0148550681769848	0.493404120206833	0.00934358686208725
-1.82059466838837	-7.66751956939697	-4.56284856796265	-0.0146909914910793	0.493367463350296	0.00948224496096373
-1.8189445734024	-7.66433715820313	-4.55715751647949	-0.014753932133317	0.493348479270935	0.00943693611770868
-1.81899130344391	-7.66471338272095	-4.55848026275635	-0.0147461574524641	0.493249148130417	0.00942034740000963
-1.82457304000854	-7.66235589981079	-4.55731773376465	-0.0146297877654433	0.493178457021713	0.0093863382935524
-1.82557797431946	-7.66354846954346	-4.55545806884766	-0.0145981814712286	0.493136495351791	0.00950324069708586
-1.81992495059967	-7.66276359558105	-4.55392646789551	-0.0146056311205029	0.493070155382156	0.00943838059902191
-1.82356536388397	-7.66335868835449	-4.55607461929321	-0.0146341919898987	0.492963761091232	0.00937910191714764
-1.82419312000275	-7.65819025039673	-4.55687808990479	-0.014577753841877	0.492887735366821	0.0093652131035924
-1.82749819755554	-7.66160297393799	-4.55614471435547	-0.0145824877545238	0.49285414814949	0.00935419090092182
-1.82386469841003	-7.65959978103638	-4.54786968231201	-0.0145907392725348	0.492750257253647	0.00937905255705118
-1.82314050197601	-7.659423828125	-4.55009651184082	-0.0146878836676478	0.492677211761475	0.00926185119897127
-1.82282030582428	-7.65948724746704	-4.54331254959106	-0.0147275468334556	0.492548167705536	0.00920738652348518
-1.82768249511719	-7.65762901306152	-4.54153203964233	-0.0147541826590896	0.49248144030571	0.00922640319913626
-1.82656419277191	-7.65945339202881	-4.54330205917358	-0.0148317702114582	0.492398738861084	0.00912592466920614
-1.82550632953644	-7.65883588790894	-4.54555654525757	-0.0148008745163679	0.49229571223259	0.00909013766795397
-1.82397711277008	-7.65701007843018	-4.53319072723389	-0.014977864921093	0.492207735776901	0.00898817647248507
-1.8262540102005	-7.65494585037231	-4.53280782699585	-0.0149710783734918	0.492119580507278	0.00897461175918579
-1.82729315757751	-7.65854072570801	-4.52880620956421	-0.0151213947683573	0.492081373929977	0.00893428269773722
-1.82600772380829	-7.6571216583252	-4.53261947631836	-0.0151774818077683	0.49201899766922	0.00897135026752949
-1.82535290718079	-7.65735197067261	-4.52972793579102	-0.015233444981277	0.491861820220947	0.00887575745582581
-1.82413625717163	-7.65299034118652	-4.52880191802979	-0.0153620718047023	0.49182453751564	0.00892447493970394
-1.82841289043427	-7.655442237854	-4.52100944519043	-0.0154469395056367	0.491787105798721	0.00886262580752373
-1.82400691509247	-7.65604448318481	-4.5256233215332	-0.015624969266355	0.491660684347153	0.00887243915349245
-1.82524955272675	-7.65655279159546	-4.52196455001831	-0.0156976655125618	0.491656512022018	0.00882177427411079
-1.82662200927734	-7.65442371368408	-4.52308893203735	-0.0158293470740318	0.491636455059052	0.00870386511087418
-1.82246589660645	-7.65378618240356	-4.51959037780762	-0.0159670971333981	0.491529762744904	0.008738923817873
-1.82530510425568	-7.6563868522644	-4.51622533798218	-0.0160899795591831	0.491527557373047	0.00871098786592484
-1.82408106327057	-7.65679883956909	-4.51806688308716	-0.0162301249802113	0.491529107093811	0.00868870783597231
-1.82168447971344	-7.6583776473999	-4.51161813735962	-0.016428591683507	0.491393476724625	0.0086013525724411
-1.81941854953766	-7.65897607803345	-4.51561689376831	-0.0165563058108091	0.491422444581985	0.00840962398797274
-1.82230758666992	-7.65812635421753	-4.51400470733643	-0.0166368596255779	0.491431474685669	0.00825312919914722
-1.82126140594482	-7.66224098205566	-4.5096287727356	-0.016886193305254	0.491401433944702	0.00811806973069906
-1.82480275630951	-7.66316270828247	-4.5139274597168	-0.0170105397701263	0.491528272628784	0.00794570613652468
-1.82418525218964	-7.66501808166504	-4.50784158706665	-0.0171318836510181	0.491496503353119	0.00775479152798653
-1.81811225414276	-7.66425895690918	-4.51057243347168	-0.0172862187027931	0.491395622491837	0.00761036900803447
-1.82124066352844	-7.66883850097656	-4.50800037384033	-0.0175189115107059	0.491535782814026	0.00750671094283462
-1.81912732124329	-7.67089176177979	-4.5084080696106	-0.0176612418144941	0.491578370332718	0.00724231731146574
-1.81885457038879	-7.67794895172119	-4.50977611541748	-0.0178824346512556	0.491644412279129	0.00691503845155239
-1.82069802284241	-7.67950820922852	-4.5073881149292	-0.018002750352025	0.491768002510071	0.00663162535056472
-1.81847977638245	-7.68024826049805	-4.51037883758545	-0.0181773509830236	0.491774380207062	0.00635762652382255
-1.81658017635345	-7.68402147293091	-4.50497007369995	-0.0183807648718357	0.491903334856033	0.0062135742045939
-1.81580448150635	-7.68886566162109	-4.51051807403564	-0.0186201352626085	0.492007434368134	0.00598990451544523
-1.81501090526581	-7.68720388412476	-4.50954484939575	-0.0187774151563644	0.492039084434509	0.005829859059304
-1.81021749973297	-7.69056606292725	-4.50977993011475	-0.0189215652644634	0.492141842842102	0.00570567371323705
-1.81103813648224	-7.69162797927856	-4.50514364242554	-0.0190711934119463	0.492228090763092	0.00568208377808332
-1.80864751338959	-7.69368267059326	-4.51445817947388	-0.0193721447139978	0.492383450269699	0.00552952336147428
-1.80599784851074	-7.69408702850342	-4.50975513458252	-0.0195443071424961	0.492414355278015	0.00542662292718887
-1.80558121204376	-7.69833040237427	-4.51078510284424	-0.0197347030043602	0.492577165365219	0.0052486527711153
-1.80717313289642	-7.69956064224243	-4.51298570632935	-0.0199158862233162	0.492717117071152	0.00519167631864548
-1.80421459674835	-7.70021390914917	-4.51840019226074	-0.0200205501168966	0.492902755737305	0.00506401108577847
-1.80201542377472	-7.70168352127075	-4.51141452789307	-0.0201804358512163	0.493058830499649	0.00504463911056519
-1.79654574394226	-7.70099115371704	-4.51753234863281	-0.0204270295798779	0.493150174617767	0.00500248279422522
-1.79841506481171	-7.70016288757324	-4.51857233047485	-0.0205544177442789	0.493289768695831	0.00490888487547636
-1.7970666885376	-7.70523691177368	-4.52213191986084	-0.0206779055297375	0.493448078632355	0.00497972453013062
-1.79720020294189	-7.70491170883179	-4.51855564117432	-0.0207682680338621	0.493573576211929	0.00502324663102627
-1.79283511638641	-7.70343828201294	-4.52156114578247	-0.0209497008472681	0.493700087070465	0.00494186300784349
-1.79092931747437	-7.70377588272095	-4.52444171905518	-0.0210695825517178	0.493876844644547	0.00494099827483296
-1.78753471374512	-7.70304822921753	-4.52472639083862	-0.0212199687957764	0.493963092565537	0.00498816976323724
-1.7903163433075	-7.70494937896729	-4.52155590057373	-0.0213276259601116	0.49407884478569	0.0049776048399508
-1.78997147083282	-7.70796394348145	-4.52471351623535	-0.0213606972247362	0.494349271059036	0.00509067857638001
-1.78806567192078	-7.70524644851685	-4.52797031402588	-0.0215208642184734	0.494457095861435	0.00515740737318993
-1.78244519233704	-7.70451927185059	-4.53793334960938	-0.021601777523756	0.494545340538025	0.0052348175086081
-1.78312647342682	-7.70873260498047	-4.53933525085449	-0.0216889791190624	0.494700819253922	0.00533243594691157
-1.78351128101349	-7.70189380645752	-4.5337347984314	-0.0217722002416849	0.494726777076721	0.00556253781542182
-1.7816801071167	-7.70462608337402	-4.52997541427612	-0.021817859262228	0.494821667671204	0.0057696639560163
-1.77873349189758	-7.7028374671936	-4.54058456420898	-0.0218566693365574	0.494873464107513	0.00603402964770794
-1.77324450016022	-7.69760799407959	-4.53395986557007	-0.0219579953700304	0.494952857494354	0.00625204434618354
-1.77034914493561	-7.69630479812622	-4.53722095489502	-0.0220541898161173	0.494982033967972	0.0065294811502099
-1.76868379116058	-7.6929178237915	-4.53885221481323	-0.0220659133046865	0.495092689990997	0.00680829817429185
-1.76925075054169	-7.69290447235107	-4.5348973274231	-0.0221816040575504	0.495012581348419	0.00716059328988194
-1.76822257041931	-7.69315052032471	-4.5354471206665	-0.0221668351441622	0.495061069726944	0.00741347065195441
-1.76641643047333	-7.68995189666748	-4.53623962402344	-0.0222280248999596	0.495084494352341	0.00765438936650753
-1.76196026802063	-7.68725776672363	-4.53857278823853	-0.0221979077905416	0.495058417320251	0.00795417837798595
-1.76050353050232	-7.68381929397583	-4.53967666625977	-0.0222482457756996	0.494997322559357	0.0081361336633563
-1.76118302345276	-7.6843900680542	-4.5336275100708	-0.0222857519984245	0.494900792837143	0.00832650810480118
-1.76089513301849	-7.68616628646851	-4.53161811828613	-0.0223678722977638	0.494917690753937	0.00848289579153061
-1.75801229476929	-7.68197202682495	-4.53018665313721	-0.0223625935614109	0.494842380285263	0.00870473124086857
-1.7514796257019	-7.68403100967407	-4.53355503082275	-0.0225088130682707	0.494714349508286	0.00888151023536921
-1.7476898431778	-7.67960548400879	-4.53694915771484	-0.0224897507578135	0.494642406702042	0.00920275412499905
-1.74477326869965	-7.67708158493042	-4.53164529800415	-0.022608445957303	0.494501858949661	0.00951487198472023
-1.74340522289276	-7.67843770980835	-4.52457714080811	-0.022656636312604	0.494434207677841	0.00983622577041388
-1.73899412155151	-7.67792987823486	-4.52455949783325	-0.0227332655340433	0.494355261325836	0.0100343963131309
-1.73342001438141	-7.6746678352356	-4.52577447891235	-0.0227649305015802	0.494243532419205	0.0101898051798344
-1.73514199256897	-7.67374897003174	-4.52757787704468	-0.0227753110229969	0.494067788124084	0.0103015508502722
-1.73529982566833	-7.66983461380005	-4.52660274505615	-0.0228118747472763	0.494036167860031	0.0102591598406434
-1.73650228977203	-7.67067527770996	-4.52066421508789	-0.0227366890758276	0.493884891271591	0.0100962100550532
-1.73141729831696	-7.67196655273438	-4.51628732681274	-0.0227505583316088	0.493767440319061	0.0102194016799331
-1.72631895542145	-7.67026615142822	-4.51943778991699	-0.0227715000510216	0.493684887886047	0.0105129582807422
-1.72267436981201	-7.67083930969238	-4.51981830596924	-0.0228808484971523	0.493560343980789	0.0106966570019722
-1.72150421142578	-7.66734075546265	-4.5137414932251	-0.0230231806635857	0.493486762046814	0.0107403146103024
-1.72100555896759	-7.67107486724854	-4.51996803283691	-0.0230834428220987	0.493554294109344	0.0107965702190995
-1.71897625923157	-7.66892671585083	-4.5174126625061	-0.0230829995125532	0.49349781870842	0.0110183423385024
-1.71273326873779	-7.66683673858643	-4.51780891418457	-0.023115636780858	0.493398934602737	0.0111356293782592
-1.71004331111908	-7.66582107543945	-4.51732778549194	-0.0231279507279396	0.493395090103149	0.0113836349919438
-1.70822381973267	-7.66288089752197	-4.5135612487793	-0.0232401173561811	0.493371784687042	0.0114732598885894
-1.70833480358124	-7.66315793991089	-4.51613235473633	-0.0233477577567101	0.493385553359985	0.0115623604506254
-1.70540273189545	-7.66483497619629	-4.51685523986816	-0.023339593783021	0.493436455726624	0.0116731869056821
-1.70562434196472	-7.65819549560547	-4.51981592178345	-0.0232630670070648	0.493513882160187	0.0118340393528342
-1.69907450675964	-7.66179704666138	-4.52034473419189	-0.0234006214886904	0.493680238723755	0.0121688600629568
-1.69436061382294	-7.65803384780884	-4.52413129806519	-0.0235548783093691	0.493722319602966	0.0123834135010839
-1.69685733318329	-7.65734434127808	-4.52167367935181	-0.0236320849508047	0.493837088346481	0.0125509696081281
-1.69491672515869	-7.65408706665039	-4.52362775802612	-0.0235676504671574	0.494055211544037	0.012606336735189
-1.69774508476257	-7.65283679962158	-4.52959299087524	-0.0236222166568041	0.494156569242477	0.0129028391093016
-1.69313383102417	-7.65100336074829	-4.52899694442749	-0.0236604250967503	0.49434095621109	0.0130596645176411
-1.68901205062866	-7.64685821533203	-4.53251504898071	-0.0236824974417686	0.494505524635315	0.0132197067141533
-1.68831956386566	-7.65048360824585	-4.53897476196289	-0.0237512961030006	0.494680553674698	0.0134118711575866
-1.69065368175507	-7.64899015426636	-4.53380250930786	-0.0237963516265154	0.494863867759705	0.0137213012203574
-1.68582463264465	-7.64571380615234	-4.54069900512695	-0.023841455578804	0.495007961988449	0.0139003731310368
-1.68769407272339	-7.64423179626465	-4.54252481460571	-0.0239003449678421	0.495266914367676	0.0140718696638942
-1.68463158607483	-7.64095211029053	-4.54292154312134	-0.0238690599799156	0.495419353246689	0.0141758406534791
-1.68788707256317	-7.63957500457764	-4.54728984832764	-0.0239675994962454	0.495539903640747	0.014173069037497
-1.69240307807922	-7.6412558555603	-4.54646492004395	-0.0239738468080759	0.495853334665298	0.014196771197021
-1.69256210327148	-7.63762426376343	-4.54594993591309	-0.0240306612104177	0.495970100164413	0.0142578212544322
-1.6910879611969	-7.63582134246826	-4.5476336479187	-0.0241179633885622	0.496205568313599	0.0142297111451626
-1.69057321548462	-7.63351821899414	-4.55368041992188	-0.024207903072238	0.496358662843704	0.0141384340822697
-1.69195353984833	-7.63457155227661	-4.55205392837524	-0.0243144035339355	0.496443808078766	0.0141243068501353
-1.6939959526062	-7.63431215286255	-4.5493311882019	-0.024392195045948	0.49658328294754	0.0141579387709498
-1.69528913497925	-7.63772583007813	-4.55586862564087	-0.0244189519435167	0.496679246425629	0.0143094444647431
-1.69015169143677	-7.63230609893799	-4.54264974594116	-0.0246483348309994	0.496789515018463	0.0144032910466194
-1.68448650836945	-7.63065576553345	-4.55069017410278	-0.0248372219502926	0.496842801570892	0.0144225293770432
-1.68517470359802	-7.63283729553223	-4.54723453521729	-0.0249705594033003	0.496861517429352	0.0144854011014104
-1.6862381696701	-7.63000440597534	-4.54667282104492	-0.0250483080744743	0.496827840805054	0.0145726073533297
-1.68439769744873	-7.62976741790771	-4.54500436782837	-0.0252277087420225	0.496845096349716	0.0146063277497888
-1.67811822891235	-7.63200378417969	-4.55126953125	-0.0254009906202555	0.496845781803131	0.0146484039723873
-1.67156982421875	-7.62874555587769	-4.54636573791504	-0.0255264155566692	0.496836274862289	0.0146671133115888
-1.67590260505676	-7.62934637069702	-4.53927278518677	-0.0257277227938175	0.496682107448578	0.014693234115839
-1.67438304424286	-7.63350963592529	-4.53758811950684	-0.0258971825242043	0.496632158756256	0.0146912466734648
-1.67359328269958	-7.63206338882446	-4.53315782546997	-0.0260521396994591	0.496624261140823	0.0145643716678023
-1.67407882213593	-7.63394355773926	-4.5348162651062	-0.026211105287075	0.496495842933655	0.0144848739728332
-1.68834543228149	-7.62617015838623	-4.53994464874268	-0.0262005478143692	0.496433258056641	0.0154826175421476
-1.6886522769928	-7.61893701553345	-4.52410125732422	-0.0261135771870613	0.496070951223373	0.0167253781110048
-1.69465982913971	-7.61951398849487	-4.5251727104187	-0.0260368008166552	0.49594846367836	0.0167202986776829
-1.69535899162292	-7.61960649490356	-4.51799297332764	-0.0260838288813829	0.495746076107025	0.0168045442551374
-1.68812453746796	-7.61844301223755	-4.52386522293091	-0.0260426960885525	0.495479613542557	0.0167188439518213
-1.68867838382721	-7.62309598922729	-4.51958322525024	-0.0260448288172483	0.495219141244888	0.016686424612999
-1.69154679775238	-7.62217807769775	-4.52015924453735	-0.0259740818291903	0.495109081268311	0.016615454107523
-1.69356024265289	-7.62294721603394	-4.51401948928833	-0.025923702865839	0.494976937770844	0.0167557690292597
-1.69029593467712	-7.62122106552124	-4.51252126693726	-0.0258646328002214	0.494909316301346	0.0170373469591141
-1.68780064582825	-7.61902904510498	-4.51542520523071	-0.0258755050599575	0.494827717542648	0.0173427108675241
-1.68238055706024	-7.61632394790649	-4.51873302459717	-0.0258154664188623	0.494776874780655	0.0175832454115152
-1.68209183216095	-7.61804103851318	-4.51142024993896	-0.0257586520165205	0.494753897190094	0.0174637995660305
-1.67268967628479	-7.62397909164429	-4.52154970169067	-0.0257363468408585	0.494714140892029	0.0171047449111938
-1.67542541027069	-7.62613821029663	-4.52362489700317	-0.0256107337772846	0.494726568460464	0.0164959747344255
-1.66839003562927	-7.63511610031128	-4.5228590965271	-0.0255201663821936	0.494690984487534	0.0159314777702093
-1.66383504867554	-7.63630962371826	-4.5217022895813	-0.0253768842667341	0.4947310090065	0.0154437767341733
-1.66540038585663	-7.63789844512939	-4.52257442474365	-0.0252963732928038	0.494822233915329	0.0150933926925063
-1.66246867179871	-7.63985204696655	-4.52904605865479	-0.0252287443727255	0.494890183210373	0.014751810580492
-1.66070365905762	-7.64321899414063	-4.53049564361572	-0.0252120979130268	0.494997829198837	0.0147567791864276
-1.66406619548798	-7.64247512817383	-4.53232669830322	-0.0250482894480228	0.495171785354614	0.0148921962827444
-1.66215765476227	-7.64443302154541	-4.53711891174316	-0.0249967556446791	0.495261371135712	0.0148405851796269
-1.65819871425629	-7.64601802825928	-4.5407452583313	-0.0249425657093525	0.495336890220642	0.0145566510036588
-1.65613853931427	-7.65079545974731	-4.53687143325806	-0.0248597338795662	0.495429933071136	0.0142302345484495
-1.65493714809418	-7.65664482116699	-4.54487991333008	-0.0247939378023148	0.495601803064346	0.0135964155197144
-1.64964747428894	-7.66614627838135	-4.55120515823364	-0.0248135905712843	0.495786488056183	0.0130417244508862
-1.65027177333832	-7.6685471534729	-4.55460596084595	-0.024754224345088	0.496013879776001	0.0126859582960606
-1.64503967761993	-7.66958951950073	-4.55105876922607	-0.0247315168380737	0.496183097362518	0.0124789131805301
-1.64188826084137	-7.67256641387939	-4.55983257293701	-0.0248614121228457	0.496544718742371	0.0124991247430444
-1.63990962505341	-7.67354536056519	-4.55953645706177	-0.0248445402830839	0.496759980916977	0.0125539703294635
-1.64539444446564	-7.67323637008667	-4.56666231155396	-0.0248319450765848	0.497057437896729	0.0127496253699064
-1.64542901515961	-7.66938066482544	-4.56724071502686	-0.02478395588696	0.497362285852432	0.013015235774219
-1.64319133758545	-7.6688666343689	-4.57402849197388	-0.0248805694282055	0.49761575460434	0.0131597137078643
-1.64459466934204	-7.6634407043457	-4.5741114616394	-0.024872075766325	0.49780210852623	0.0133044803515077
-1.6493444442749	-7.66811847686768	-4.5805516242981	-0.0248383060097694	0.498094171285629	0.0134901246055961
-1.65338218212128	-7.66467189788818	-4.58072566986084	-0.0248108133673668	0.49819016456604	0.0137027101591229
-1.65219676494598	-7.66305732727051	-4.5787148475647	-0.0247714128345251	0.498347163200378	0.0139809614047408
-1.65462863445282	-7.66454935073853	-4.58058071136475	-0.0248092468827963	0.498503267765045	0.0141019066795707
-1.65375745296478	-7.66019678115845	-4.58088445663452	-0.0248124655336142	0.49853453040123	0.0142671000212431
-1.65858507156372	-7.65951585769653	-4.58242845535278	-0.024723045527935	0.498522609472275	0.0144188459962606
-1.66321694850922	-7.65605592727661	-4.57747077941895	-0.0246218834072351	0.498620331287384	0.0146696446463466
-1.66141498088837	-7.6505651473999	-4.58240795135498	-0.0246063098311424	0.498509556055069	0.0147820999845862
-1.66267502307892	-7.64940118789673	-4.58059501647949	-0.0246090069413185	0.498403072357178	0.0150492787361145
-1.66712260246277	-7.64526271820068	-4.57443571090698	-0.024531614035368	0.498214036226273	0.0154441762715578
-1.66826522350311	-7.64423799514771	-4.56894826889038	-0.0244798045605421	0.498099476099014	0.0157794859260321
-1.66599142551422	-7.64144563674927	-4.56985425949097	-0.0245022103190422	0.497883796691895	0.0159897767007351
-1.66898202896118	-7.63455295562744	-4.56603527069092	-0.0244259294122458	0.497641712427139	0.0162869933992624
-1.67405009269714	-7.62793254852295	-4.56144189834595	-0.0243742074817419	0.497271299362183	0.0164930988103151
-1.6755610704422	-7.62780857086182	-4.55355978012085	-0.0243114493787289	0.49698406457901	0.0167078357189894
-1.67457175254822	-7.62370443344116	-4.54834270477295	-0.0242891032248735	0.496683686971664	0.0168999284505844
-1.67574751377106	-7.6195592880249	-4.54784822463989	-0.0241732932627201	0.496193170547485	0.0169796328991652
-1.67758357524872	-7.61832761764526	-4.54437065124512	-0.0241929776966572	0.495826333761215	0.0170598216354847
-1.6818950176239	-7.61612367630005	-4.53130531311035	-0.0241512823849916	0.495429784059525	0.0171402432024479
-1.68093633651733	-7.61642169952393	-4.52609395980835	-0.0241598207503557	0.495018064975739	0.0170913953334093
-1.68102765083313	-7.61329364776611	-4.52488279342651	-0.0240595415234566	0.494600534439087	0.0172058306634426
-1.68069124221802	-7.61147308349609	-4.52081918716431	-0.0239671897143126	0.494140028953552	0.0171931590884924
-1.68166613578796	-7.61184215545654	-4.51373815536499	-0.0240449253469706	0.493719577789307	0.0172028187662363
-1.68519496917725	-7.61185836791992	-4.50992107391357	-0.0239343196153641	0.493308693170547	0.0171014200896025
-1.68518209457397	-7.60965538024902	-4.49619770050049	-0.0238587409257889	0.49292328953743	0.0170921497046947
-1.68327331542969	-7.60905599594116	-4.49622297286987	-0.0237809084355831	0.492571890354156	0.0170353781431913
-1.68496251106262	-7.61007165908813	-4.49390554428101	-0.0237500984221697	0.492296993732452	0.0170363746583462
-1.68547940254211	-7.60756158828735	-4.48920059204102	-0.023728022351861	0.49194660782814	0.0169595368206501
-1.68769109249115	-7.60972166061401	-4.48429536819458	-0.0236309058964252	0.491798430681229	0.0169814880937338
-1.68720042705536	-7.60831785202026	-4.4838547706604	-0.0234788507223129	0.491619348526001	0.0169759150594473
-1.68491554260254	-7.60731363296509	-4.48004388809204	-0.0234485734254122	0.491460144519806	0.017027186229825
-1.68459498882294	-7.60891962051392	-4.48642587661743	-0.0234781038016081	0.491380929946899	0.0170280933380127
-1.68600225448608	-7.6104621887207	-4.4846625328064	-0.023329745978117	0.491253674030304	0.0169821139425039
-1.69269359111786	-7.60948038101196	-4.48923254013062	-0.0232540387660265	0.491326659917831	0.01707424223423
-1.68972754478455	-7.60824251174927	-4.4872989654541	-0.0231120623648167	0.491380304098129	0.0170479882508516
-1.68741476535797	-7.61076498031616	-4.48836088180542	-0.0230300482362509	0.491507947444916	0.017081381753087
-1.68521845340729	-7.60871028900146	-4.48870086669922	-0.0229228809475899	0.491600871086121	0.0170958247035742
-1.68928289413452	-7.61246013641357	-4.50342273712158	-0.0228125248104334	0.491897612810135	0.0170614589005709
-1.69581663608551	-7.61412286758423	-4.49871444702148	-0.0226588677614927	0.492119997739792	0.0170391444116831
-1.69233894348145	-7.61337947845459	-4.50250053405762	-0.0224941782653332	0.492447346448898	0.0170363429933786
-1.693443775177	-7.61385536193848	-4.51103448867798	-0.0223439447581768	0.492787301540375	0.0169181320816278
-1.69558763504028	-7.61658668518066	-4.52255630493164	-0.0222297348082066	0.493198454380035	0.0169007480144501
-1.69746267795563	-7.61359453201294	-4.52645635604858	-0.0219811163842678	0.493589758872986	0.0168265327811241
-1.70018911361694	-7.6206579208374	-4.53689002990723	-0.0218814983963966	0.493991047143936	0.0167458113282919
-1.70311832427979	-7.6230902671814	-4.53953504562378	-0.0216503962874413	0.494486302137375	0.0167023465037346
-1.70022356510162	-7.62364912033081	-4.55439949035645	-0.0214246343821287	0.495006442070007	0.0165544990450144
-1.70355343818665	-7.62438058853149	-4.56481981277466	-0.0212450474500656	0.495463043451309	0.0164441559463739
-1.71048843860626	-7.62457704544067	-4.57173204421997	-0.0210302118211985	0.495936661958694	0.0163907427340746
-1.70819127559662	-7.62906074523926	-4.57429218292236	-0.0208436343818903	0.496397852897644	0.0162481479346752
-1.70819389820099	-7.62982130050659	-4.58457612991333	-0.0206605028361082	0.496935546398163	0.0161028821021318
-1.70422375202179	-7.62932825088501	-4.59389734268188	-0.0204247776418924	0.497260183095932	0.0159988719969988
-1.71294367313385	-7.6330738067627	-4.59731960296631	-0.0202039983123541	0.4977086186409	0.0159386228770018
-1.71312165260315	-7.63609981536865	-4.60223388671875	-0.020029678940773	0.498165160417557	0.0157823376357555
-1.71032249927521	-7.63524436950684	-4.6104621887207	-0.0198136530816555	0.498588979244232	0.0156627520918846
-1.71066236495972	-7.63822841644287	-4.61762619018555	-0.0195893403142691	0.498901963233948	0.0154725089669228
-1.71074855327606	-7.63977766036987	-4.61720132827759	-0.0193747952580452	0.499177008867264	0.0153824463486671
-1.71008133888245	-7.64186429977417	-4.62364196777344	-0.019215390086174	0.499429494142532	0.0152454227209091
-1.70615875720978	-7.64354658126831	-4.62099885940552	-0.0190000999718905	0.499616235494614	0.0151051338762045
-1.70402479171753	-7.6442551612854	-4.62613487243652	-0.0187686029821634	0.499802947044373	0.0150785120204091
-1.70215463638306	-7.64558458328247	-4.62500381469727	-0.0186733230948448	0.499788731336594	0.0150258233770728
-1.70136666297913	-7.64910650253296	-4.63007497787476	-0.0185574218630791	0.49993759393692	0.0149211511015892
-1.69753956794739	-7.64846515655518	-4.63084840774536	-0.0183454845100641	0.499900281429291	0.014849592000246
-1.69603168964386	-7.6512451171875	-4.62975263595581	-0.0181778930127621	0.49979230761528	0.0148081677034497
-1.69283652305603	-7.65175867080688	-4.62539005279541	-0.0180418733507395	0.499791413545609	0.0148248542100191
-1.69437563419342	-7.6487455368042	-4.62109756469727	-0.0179438777267933	0.499546676874161	0.0147946001961827
-1.69261908531189	-7.65232706069946	-4.62179183959961	-0.0178349837660789	0.499408662319183	0.0148160438984632
-1.69416570663452	-7.64978075027466	-4.62318992614746	-0.0176627822220325	0.499200433492661	0.0148892281576991
-1.68893420696259	-7.64840316772461	-4.61247110366821	-0.0177065599709749	0.498879164457321	0.0150019777938724
-1.68894982337952	-7.64900922775269	-4.61123752593994	-0.0176037400960922	0.498606026172638	0.0150635177269578
-1.69210398197174	-7.64704751968384	-4.60538768768311	-0.0174838900566101	0.498227387666702	0.0152525939047337
-1.6866546869278	-7.64635896682739	-4.5996994972229	-0.0174092296510935	0.497866988182068	0.0153556978330016
-1.69191741943359	-7.64358186721802	-4.59162187576294	-0.0173726510256529	0.497514665126801	0.0155408838763833
-1.69022977352142	-7.63959074020386	-4.59079122543335	-0.0173592604696751	0.497023552656174	0.0156758725643158
-1.69434142112732	-7.6414647102356	-4.5894889831543	-0.0172530766576529	0.496613353490829	0.0159237924963236
-1.69151544570923	-7.63717174530029	-4.5787467956543	-0.0172634292393923	0.496196717023849	0.0161017533391714
-1.68985509872437	-7.63120651245117	-4.5762939453125	-0.0171871539205313	0.49567124247551	0.0162436347454786
-1.69388723373413	-7.63180637359619	-4.56610345840454	-0.0171417277306318	0.495228916406631	0.0163929741829634
-1.69878196716309	-7.6300687789917	-4.55632400512695	-0.0170735102146864	0.4947729408741	0.0165969729423523
-1.6954505443573	-7.62861585617065	-4.5548882484436	-0.0171217638999224	0.494360864162445	0.016632093116641
-1.69768142700195	-7.62572431564331	-4.5512113571167	-0.0170360971242189	0.493871659040451	0.0168102439492941
-1.70157098770142	-7.62013864517212	-4.53770589828491	-0.0169074721634388	0.493382573127747	0.0170261655002832
-1.70329928398132	-7.6242413520813	-4.53385496139526	-0.017014142125845	0.49299767613411	0.0171038657426834
-1.7038277387619	-7.61843919754028	-4.52723169326782	-0.0169755332171917	0.492628246545792	0.0172519311308861
-1.70613813400269	-7.61570882797241	-4.52429008483887	-0.0169283431023359	0.492180466651917	0.0173199400305748
-1.70977890491486	-7.6157488822937	-4.51994323730469	-0.0169957559555769	0.49177485704422	0.0175168551504612
-1.71323263645172	-7.61359262466431	-4.50633859634399	-0.01700409501791	0.491493821144104	0.0176428314298391
-1.7103054523468	-7.61298704147339	-4.51154947280884	-0.0169535297900438	0.491179466247559	0.0177034232765436
-1.71110343933105	-7.61096143722534	-4.5067195892334	-0.016954243183136	0.490896195173264	0.0178624447435141
-1.71563255786896	-7.60837745666504	-4.50746202468872	-0.0169435422867537	0.490536421537399	0.0180010311305523
-1.71449625492096	-7.60417556762695	-4.49586820602417	-0.0169713106006384	0.490380942821503	0.0181066263467073
-1.72102093696594	-7.60296583175659	-4.49649620056152	-0.0168315134942532	0.490176022052765	0.0181872826069593
-1.72285759449005	-7.60377359390259	-4.49270820617676	-0.0168787129223347	0.489968150854111	0.0182761494070292
-1.72295916080475	-7.6002721786499	-4.49352598190308	-0.0168213304132223	0.489868849515915	0.0184080321341753
-1.72545027732849	-7.60008001327515	-4.4896354675293	-0.0168214943259954	0.489784091711044	0.0184258185327053
-1.72527635097504	-7.59943294525146	-4.49330568313599	-0.0167836640030146	0.489700883626938	0.0184473674744368
-1.73023581504822	-7.60039329528809	-4.49429988861084	-0.0167099516838789	0.489688068628311	0.0184912960976362
-1.73135268688202	-7.59897232055664	-4.49160146713257	-0.0166561808437109	0.489694476127625	0.0184712391346693
-1.73175466060638	-7.59868860244751	-4.49991035461426	-0.0166943520307541	0.489744991064072	0.0184639655053616
-1.73511028289795	-7.5997200012207	-4.49235773086548	-0.0165717341005802	0.48982161283493	0.018367113545537
-1.73965644836426	-7.59744644165039	-4.49282217025757	-0.0164445023983717	0.489867717027664	0.0184005405753851
-1.73832654953003	-7.5966329574585	-4.49624013900757	-0.0163812525570393	0.489981949329376	0.0182871911674738
-1.74141705036163	-7.6007833480835	-4.4977068901062	-0.0163128711283207	0.490188151597977	0.0182356163859367
-1.74157321453094	-7.59642601013184	-4.49966716766357	-0.0162572730332613	0.490323305130005	0.0181135311722755
-1.74465429782867	-7.59968566894531	-4.50581741333008	-0.0161016881465912	0.49047926068306	0.0179930496960878
-1.74860334396362	-7.60313987731934	-4.51118946075439	-0.0160628296434879	0.490664184093475	0.01787936873734
-1.74574291706085	-7.60029077529907	-4.50972127914429	-0.01592618227005	0.49094420671463	0.0178118590265512
-1.7454868555069	-7.6050705909729	-4.52463674545288	-0.0158571843057871	0.491147130727768	0.0176424998790026
-1.74916994571686	-7.60178518295288	-4.52203226089478	-0.0157453194260597	0.491363972425461	0.0175518672913313
-1.75044178962708	-7.60446786880493	-4.52210760116577	-0.0155579652637243	0.491583943367004	0.0173675753176212
-1.75146949291229	-7.60713720321655	-4.52822589874268	-0.0154772736132145	0.491849899291992	0.0172323528677225
-1.75254201889038	-7.60848569869995	-4.53374338150024	-0.0153195410966873	0.492182582616806	0.0171274375170469
-1.74929189682007	-7.60938787460327	-4.5430588722229	-0.0151486545801163	0.492412865161896	0.0169709771871567
-1.75277972221375	-7.611412525177	-4.55220508575439	-0.0150505714118481	0.492594838142395	0.0168153028935194
-1.75311815738678	-7.61560869216919	-4.54914045333862	-0.0148473354056478	0.49287673830986	0.0167359355837107
-1.75342607498169	-7.61967992782593	-4.55314636230469	-0.0146990921348333	0.493232399225235	0.0166024621576071
-1.7508944272995	-7.6184024810791	-4.56588745117188	-0.0145245874300599	0.49342405796051	0.0164762940257788
-1.75216484069824	-7.61943197250366	-4.56855535507202	-0.0143489604815841	0.493708103895187	0.0164469815790653
-1.753497838974	-7.62042808532715	-4.5695972442627	-0.0141637772321701	0.493916481733322	0.016364362090826
-1.75142061710358	-7.62407779693604	-4.58065462112427	-0.0139850508421659	0.494118422269821	0.0163141489028931
-1.75074481964111	-7.62516069412231	-4.58372354507446	-0.0137590114027262	0.494355499744415	0.0161964315921068
-1.75233995914459	-7.62462139129639	-4.58502101898193	-0.0135833416134119	0.4945168197155	0.0161022245883942
-1.75209510326385	-7.63000917434692	-4.58785772323608	-0.0134249459952116	0.494649678468704	0.0160741396248341
-1.75445187091827	-7.63306760787964	-4.59220314025879	-0.0131904194131494	0.494902938604355	0.0159051176160574
-1.75256252288818	-7.63189315795898	-4.59976148605347	-0.0130427535623312	0.494989544153214	0.0158049929887056
-1.75240504741669	-7.63461112976074	-4.59644842147827	-0.0128208631649613	0.495125204324722	0.0158115178346634
-1.75265574455261	-7.63311386108398	-4.60107898712158	-0.0126185137778521	0.495168209075928	0.0156843774020672
-1.74962866306305	-7.63703680038452	-4.60442590713501	-0.0124626103788614	0.495297253131866	0.0156411100178957
-1.7556004524231	-7.63851642608643	-4.6047830581665	-0.0122158881276846	0.495395421981812	0.0155943166464567
-1.75139248371124	-7.63642978668213	-4.61183786392212	-0.0120172221213579	0.495426416397095	0.015635397285223
-1.74963319301605	-7.63818883895874	-4.60925960540771	-0.0118358721956611	0.495422720909119	0.0155895464122295
-1.75330770015717	-7.63709211349487	-4.61168241500854	-0.011724766343832	0.495458364486694	0.0155841773375869
-1.74962162971497	-7.63934326171875	-4.60656261444092	-0.0114609254524112	0.495411068201065	0.0155999893322587
-1.75088083744049	-7.64127588272095	-4.61416578292847	-0.011239405721426	0.495471924543381	0.0156073616817594
-1.74924886226654	-7.6391806602478	-4.61324834823608	-0.0111521510407329	0.495416760444641	0.015600991435349
-1.7467714548111	-7.64173126220703	-4.61705303192139	-0.0109536303207278	0.495404243469238	0.0155969923362136
-1.75026905536652	-7.64194250106812	-4.61103773117065	-0.0107517447322607	0.49532750248909	0.0155532220378518
-1.74831330776215	-7.64127159118652	-4.61072683334351	-0.0106267873197794	0.495316863059998	0.015577613376081
-1.74511206150055	-7.64356374740601	-4.61385679244995	-0.0104750385507941	0.495197415351868	0.0155972251668572
-1.7457367181778	-7.64224195480347	-4.61041116714478	-0.0102936187759042	0.495162963867188	0.0155855361372232
-1.75145530700684	-7.64469957351685	-4.61408615112305	-0.0100996065884829	0.495119482278824	0.0155973825603724
-1.75023686885834	-7.64475774765015	-4.61042261123657	-0.0100208250805736	0.495136052370071	0.0156832449138165
-1.74593079090118	-7.64315128326416	-4.61387491226196	-0.00983261782675982	0.494966298341751	0.0157111156731844
-1.74995303153992	-7.64014053344727	-4.61460113525391	-0.00971017219126225	0.49492409825325	0.0157333258539438
-1.75268697738647	-7.64247560501099	-4.60703182220459	-0.00962884165346622	0.494795769453049	0.0158092807978392
-1.75059032440186	-7.64523792266846	-4.61250019073486	-0.00956859160214663	0.494879424571991	0.0158973950892687
-1.74901008605957	-7.64181661605835	-4.61311483383179	-0.00945819728076458	0.494760006666183	0.0159072205424309
-1.75148475170135	-7.6360034942627	-4.60968732833862	-0.00932939536869526	0.494702398777008	0.0160626657307148
-1.75404322147369	-7.63907909393311	-4.6101188659668	-0.00919521879404783	0.494673669338226	0.0160825420171022
-1.75399661064148	-7.6395845413208	-4.60850429534912	-0.00919121969491243	0.494660764932632	0.0161737203598022
-1.75282609462738	-7.63510799407959	-4.61144638061523	-0.00905043818056583	0.494582265615463	0.0162302404642105
-1.75344777107239	-7.63574838638306	-4.60960006713867	-0.00902535486966372	0.494564324617386	0.0163424499332905
-1.75426232814789	-7.63241958618164	-4.61147594451904	-0.00895666237920523	0.494507104158401	0.0164748448878527
-1.75583934783936	-7.63745307922363	-4.61040210723877	-0.00900754053145647	0.494514495134354	0.0165254268795252
-1.75372791290283	-7.63081932067871	-4.60380220413208	-0.00893478188663721	0.494499623775482	0.0166675243526697
-1.75502753257751	-7.62862586975098	-4.60663366317749	-0.00892151519656181	0.494547754526138	0.0168172381818295
-1.75555109977722	-7.62536239624023	-4.6040301322937	-0.00893622171133757	0.49449497461319	0.0168817136436701
-1.75271904468536	-7.62763071060181	-4.60686492919922	-0.00890957843512297	0.494534343481064	0.0170228201895952
-1.75738263130188	-7.62279558181763	-4.60524368286133	-0.00889563094824553	0.494554370641708	0.0171439666301012
-1.75408959388733	-7.6229681968689	-4.60700082778931	-0.0089250523597002	0.494616955518723	0.0172814596444368
-1.75806474685669	-7.61924743652344	-4.61374139785767	-0.00901570916175842	0.49465537071228	0.0173094999045134
-1.76126897335052	-7.61759376525879	-4.60521650314331	-0.00905619468539953	0.494618922472	0.0174173731356859
-1.76206052303314	-7.61910581588745	-4.60009527206421	-0.00901875272393227	0.494779288768768	0.0175501108169556
-1.75976526737213	-7.61534023284912	-4.61052942276001	-0.00911826826632023	0.494851887226105	0.0175894200801849
-1.76413297653198	-7.611572265625	-4.60506868362427	-0.00917257368564606	0.494964420795441	0.0176320970058441
-1.77068865299225	-7.61284732818604	-4.60483551025391	-0.00925020501017571	0.495056539773941	0.0176578629761934
-1.77222573757172	-7.60966300964355	-4.6011700630188	-0.00941903702914715	0.495239943265915	0.0177365634590387
-1.77365148067474	-7.61113214492798	-4.60583066940308	-0.00953511707484722	0.495425134897232	0.0176314953714609
-1.77744162082672	-7.6071138381958	-4.60863256454468	-0.00971705187112093	0.495621055364609	0.017646498978138
-1.78379964828491	-7.60611295700073	-4.60122728347778	-0.00980139896273613	0.495749562978745	0.0176200307905674
-1.7872576713562	-7.60583066940308	-4.60448551177979	-0.0099591976031661	0.496026754379272	0.0175652746111155
-1.78686881065369	-7.60306024551392	-4.61222124099731	-0.0101572116836905	0.496252149343491	0.0174152925610542
-1.79251158237457	-7.60193157196045	-4.61209154129028	-0.0102717382833362	0.496391206979752	0.0173725206404924
-1.79781663417816	-7.60130453109741	-4.60917520523071	-0.0104639306664467	0.496671795845032	0.0172599274665117
-1.79895174503326	-7.59996652603149	-4.61679363250732	-0.0106849828734994	0.49700590968132	0.0171307399868965
-1.80239057540894	-7.60115575790405	-4.61986875534058	-0.0109489746391773	0.497259378433228	0.0169639270752668
-1.8056640625	-7.59997606277466	-4.61535739898682	-0.0112028392031789	0.497553557157516	0.0169125385582447
-1.81409764289856	-7.59769201278687	-4.61989831924438	-0.0113905863836408	0.497859507799149	0.0168138146400452
-1.81141793727875	-7.60004663467407	-4.61761379241943	-0.0117163117974997	0.498195856809616	0.016651775687933
-1.81696438789368	-7.59769248962402	-4.62212419509888	-0.0119392452761531	0.498606473207474	0.0165680106729269
-1.82024073600769	-7.59395790100098	-4.62489128112793	-0.0121607892215252	0.498815029859543	0.0164127703756094
-1.82332158088684	-7.59752464294434	-4.62543296813965	-0.0125090396031737	0.499223828315735	0.0162800941616297
-1.83203327655792	-7.59771347045898	-4.62642049789429	-0.0127391871064901	0.499601006507874	0.0160351675003767
-1.83502233028412	-7.59344816207886	-4.62712955474854	-0.0130295185372233	0.499893039464951	0.0157676469534636
-1.84056198596954	-7.59128761291504	-4.62614059448242	-0.0133055923506618	0.50024950504303	0.0156034575775266
-1.84948551654816	-7.5952000617981	-4.62465190887451	-0.0137331914156675	0.500592827796936	0.0152691276744008
-1.84900665283203	-7.59571695327759	-4.62569904327393	-0.0140816923230886	0.500883519649506	0.0150043629109859
-1.85787391662598	-7.59480905532837	-4.62396621704102	-0.0143755609169602	0.50114905834198	0.0146939503028989
-1.85933983325958	-7.59405088424683	-4.62169122695923	-0.0147319287061691	0.501420080661774	0.0143435588106513
-1.86440014839172	-7.59728002548218	-4.62187957763672	-0.0151690067723393	0.501597762107849	0.0139367934316397
-1.86933577060699	-7.59574460983276	-4.61618804931641	-0.0154518326744437	0.501800119876862	0.0136121306568384
-1.87056493759155	-7.59766530990601	-4.61244678497314	-0.0158255975693464	0.50196635723114	0.0132043100893497
-1.87513780593872	-7.59797096252441	-4.61348104476929	-0.0163097139447927	0.502016484737396	0.0128394803032279
-1.87957537174225	-7.59629774093628	-4.61230850219727	-0.0166673958301544	0.502076387405396	0.0124684758484364
-1.88051879405975	-7.60295581817627	-4.60849189758301	-0.0171880181878805	0.502165853977203	0.0121401352807879
-1.87846422195435	-7.59865617752075	-4.60494756698608	-0.0175774060189724	0.502209186553955	0.0117047922685742
-1.88457322120667	-7.60019731521606	-4.5966329574585	-0.0180890318006277	0.502171158790588	0.0112481918185949
-1.88920545578003	-7.60177040100098	-4.58963298797607	-0.0184509959071875	0.502075433731079	0.0108908712863922
-1.89153063297272	-7.60672998428345	-4.58210515975952	-0.0189400017261505	0.502050697803497	0.0104968994855881
-1.88909184932709	-7.60692834854126	-4.57948017120361	-0.0194291677325964	0.501950085163116	0.0100750532001257
-1.89206945896149	-7.60464334487915	-4.57191944122314	-0.0198709573596716	0.501757919788361	0.00968521367758513
-1.89726722240448	-7.60671520233154	-4.56727838516235	-0.0203018616884947	0.501548230648041	0.00928066670894623
-1.89418065547943	-7.61135673522949	-4.55878591537476	-0.0208589676767588	0.50149667263031	0.00882299989461899
-1.89845156669617	-7.61006021499634	-4.55422353744507	-0.021232396364212	0.501327931880951	0.00844919867813587
-1.89812457561493	-7.61222743988037	-4.55147647857666	-0.0217516757547855	0.501131057739258	0.00806697364896536
-1.90228915214539	-7.61291837692261	-4.54402208328247	-0.022236805409193	0.50096583366394	0.00767546053975821
-1.90221750736237	-7.61259508132935	-4.53063106536865	-0.0226138606667519	0.500760972499847	0.00738202035427094
-1.90515697002411	-7.61648511886597	-4.53080749511719	-0.0230740960687399	0.500620186328888	0.00703187193721533
-1.90379178524017	-7.61348485946655	-4.52332639694214	-0.0234528183937073	0.500433504581451	0.0066777067258954
-1.90565526485443	-7.61512184143066	-4.51728820800781	-0.0238546933978796	0.500253438949585	0.00642415881156921
-1.90964651107788	-7.61222267150879	-4.51086950302124	-0.0243069492280483	0.500032842159271	0.00614164303988218
-1.90355372428894	-7.61491441726685	-4.5035572052002	-0.0247549060732126	0.499881863594055	0.005917863920331
-1.91068613529205	-7.6130485534668	-4.50205898284912	-0.0251260008662939	0.499815553426743	0.00578920543193817
-1.91277241706848	-7.6144437789917	-4.49587392807007	-0.0254589151591063	0.499710589647293	0.00568935368210077
-1.90925478935242	-7.61406230926514	-4.48960065841675	-0.0257785115391016	0.499590814113617	0.00558875827118754
-1.91587972640991	-7.61016988754272	-4.48436594009399	-0.0260748825967312	0.499524682760239	0.0054536247625947
-1.91616666316986	-7.60845565795898	-4.48822450637817	-0.0264042280614376	0.499411880970001	0.00525926100090146
-1.91924059391022	-7.60959005355835	-4.48124027252197	-0.0266870483756065	0.499359637498856	0.00513453688472509
-1.92369699478149	-7.60871553421021	-4.48135328292847	-0.0270078908652067	0.499388873577118	0.0049544838257134
-1.92907643318176	-7.60619115829468	-4.47412395477295	-0.0272175017744303	0.499372333288193	0.00492194481194019
-1.93264973163605	-7.60587739944458	-4.47576999664307	-0.0274863764643669	0.499346792697906	0.00475907325744629
-1.93144524097443	-7.60337686538696	-4.47175121307373	-0.0276786237955093	0.499365448951721	0.00463618012145162
-1.93955206871033	-7.60159969329834	-4.46937561035156	-0.027800127863884	0.499485105276108	0.00465902080759406
-1.9412294626236	-7.59885311126709	-4.47851085662842	-0.0279822945594788	0.499435007572174	0.00461433595046401
-1.94385981559753	-7.59785318374634	-4.47248268127441	-0.0281867571175098	0.499544471502304	0.00464421138167381
-1.94829976558685	-7.59702396392822	-4.47240161895752	-0.028278661891818	0.499623745679855	0.00459678983315825
-1.95221900939941	-7.59410190582275	-4.47309350967407	-0.0283587519079447	0.499715685844421	0.00465578073635697
-1.95250916481018	-7.59488773345947	-4.47305011749268	-0.0285494308918715	0.499825686216354	0.00470084324479103
-1.95510292053223	-7.5904860496521	-4.4774489402771	-0.0285574197769165	0.499879509210587	0.00479588564485312
-1.95991611480713	-7.58831310272217	-4.475257396698	-0.0285960286855698	0.50010347366333	0.00492605613544583
-1.9626739025116	-7.58487892150879	-4.47815895080566	-0.0286458674818277	0.500123620033264	0.00498207425698638
-1.96753633022308	-7.58472108840942	-4.48133897781372	-0.0287202298641205	0.500351190567017	0.00504064094275236
-1.97198283672333	-7.58039236068726	-4.48196744918823	-0.0287498775869608	0.500540316104889	0.00518491258844733
-1.9733259677887	-7.57923650741577	-4.48333311080933	-0.0286586619913578	0.500670731067657	0.0051641552709043
-1.97717487812042	-7.57742547988892	-4.48604869842529	-0.0287233013659716	0.500813663005829	0.00530458055436611
-1.98182725906372	-7.57596158981323	-4.48447608947754	-0.0286564007401466	0.501008152961731	0.00535162026062608
-1.98529529571533	-7.57393932342529	-4.49355268478394	-0.0286686308681965	0.501148223876953	0.00541157322004437
-1.99034225940704	-7.57547760009766	-4.49168252944946	-0.0285474434494972	0.501346111297607	0.0055157789029181
-1.99316716194153	-7.57059049606323	-4.48952960968018	-0.0284650810062885	0.501483500003815	0.00559944752603769
-1.99610340595245	-7.56948375701904	-4.4954981803894	-0.0284122470766306	0.501560628414154	0.00562440324574709
-2.00059723854065	-7.56969356536865	-4.4987416267395	-0.0284069888293743	0.501851618289948	0.00567695777863264
-2.00671362876892	-7.56942224502563	-4.50346088409424	-0.0282786842435598	0.501996576786041	0.00567147508263588
-2.00845289230347	-7.56787633895874	-4.5051212310791	-0.0282248314470053	0.50219589471817	0.00572255719453096
-2.01292276382446	-7.56742286682129	-4.50535726547241	-0.0280594676733017	0.502330780029297	0.0057552233338356
-2.01335835456848	-7.56469106674194	-4.51400899887085	-0.0279048401862383	0.50249058008194	0.00579813914373517
-2.01918411254883	-7.56465196609497	-4.51602840423584	-0.0278756879270077	0.502678573131561	0.00582239637151361
-2.01886940002441	-7.56613159179688	-4.51687526702881	-0.0277933664619923	0.502824604511261	0.00584687851369381
-2.02568936347961	-7.56653928756714	-4.51701593399048	-0.0275772660970688	0.50294554233551	0.00578341633081436
-2.02992248535156	-7.564781665802	-4.51994276046753	-0.0274721458554268	0.503147780895233	0.00585779547691345
-2.02955913543701	-7.56746768951416	-4.52488279342651	-0.0273507330566645	0.503301024436951	0.00586980953812599
-2.02976751327515	-7.56714200973511	-4.53042268753052	-0.0272584650665522	0.503506302833557	0.00592462858185172
-2.03279137611389	-7.5632061958313	-4.52996301651001	-0.0270837880671024	0.503581762313843	0.00591086223721504
-2.03328204154968	-7.56513261795044	-4.53798627853394	-0.0268725268542767	0.503744542598724	0.00591430207714438
-2.03886747360229	-7.56953048706055	-4.54124784469604	-0.0267457794398069	0.503970623016357	0.00597200263291597
-2.03886270523071	-7.56661319732666	-4.54242372512817	-0.0266244318336248	0.504157543182373	0.00598615780472755
-2.03787636756897	-7.57100868225098	-4.55142784118652	-0.0263825766742229	0.504359602928162	0.00588626693934202
-2.03958535194397	-7.56902933120728	-4.55358600616455	-0.0262249801307917	0.504485189914703	0.00596716208383441
-2.04376149177551	-7.57088661193848	-4.55324602127075	-0.0260701812803745	0.504653513431549	0.00591075466945767
-2.04324698448181	-7.57674837112427	-4.56226778030396	-0.0259333718568087	0.504865407943726	0.00586564326658845
-2.04367876052856	-7.57525110244751	-4.56288480758667	-0.025713499635458	0.505108952522278	0.00584630761295557
-2.04187440872192	-7.57394075393677	-4.57345294952393	-0.0254489667713642	0.505232512950897	0.00581073621287942
-2.04475808143616	-7.57676553726196	-4.57499933242798	-0.025279114022851	0.505482316017151	0.00578001188114285
-2.04832243919373	-7.57864665985107	-4.57612609863281	-0.0250818878412247	0.505681872367859	0.0057755820453167
-2.04736733436584	-7.58386373519897	-4.57823181152344	-0.0248698685318232	0.505992293357849	0.00566995097324252
-2.04749155044556	-7.58561372756958	-4.59240388870239	-0.0246647223830223	0.506165146827698	0.0055480794981122
-2.04774594306946	-7.58411073684692	-4.59145498275757	-0.0244997758418322	0.506416320800781	0.00554459635168314
-2.05341577529907	-7.58608245849609	-4.59338474273682	-0.0242451820522547	0.506650447845459	0.00542075280100107
-2.05289554595947	-7.59048080444336	-4.60322427749634	-0.0240830853581429	0.506901800632477	0.00527130626142025
-2.05089473724365	-7.59605360031128	-4.60421943664551	-0.0238970573991537	0.507127404212952	0.00519740907475352
-2.0515730381012	-7.59740114212036	-4.61847305297852	-0.0236842259764671	0.507354378700256	0.00500713661313057
-2.05037808418274	-7.60067796707153	-4.61851024627686	-0.0234087370336056	0.507538914680481	0.00493875006213784
-2.05176544189453	-7.60088968276978	-4.61625957489014	-0.0231915488839149	0.507653474807739	0.0047988835722208
-2.05236124992371	-7.60586547851563	-4.62454748153687	-0.0230749063193798	0.507908523082733	0.00463678361847997
-2.05011057853699	-7.60823726654053	-4.63025712966919	-0.0228502731770277	0.508073091506958	0.00447088479995728
-2.05005097389221	-7.61054039001465	-4.63308477401733	-0.0226275119930506	0.508305013179779	0.00435068691149354
-2.04660749435425	-7.60935878753662	-4.63809490203857	-0.0224931966513395	0.508434951305389	0.00423691980540752
-2.04702067375183	-7.61482334136963	-4.63682508468628	-0.0223991088569164	0.508564054965973	0.00419166684150696
-2.04565834999084	-7.61738777160645	-4.64001893997192	-0.0222813785076141	0.50870418548584	0.00407133530825377
-2.04689812660217	-7.62452411651611	-4.63951683044434	-0.0221704225987196	0.508955180644989	0.00388707197271287
-2.04226279258728	-7.62365198135376	-4.64891624450684	-0.0219927206635475	0.509067833423615	0.00372398761101067
-2.04373836517334	-7.62520360946655	-4.64797830581665	-0.0218863356858492	0.509211003780365	0.00363299204036593
-2.04189920425415	-7.62380170822144	-4.64999866485596	-0.0217187535017729	0.509238064289093	0.00353714963421226
-2.0405740737915	-7.63145780563354	-4.6504602432251	-0.0217120237648487	0.509469091892242	0.00339027959853411
-2.04207849502563	-7.63132190704346	-4.65514850616455	-0.0216422565281391	0.509593725204468	0.00324932206422091
-2.04364252090454	-7.6325249671936	-4.65731716156006	-0.021552411839366	0.50969123840332	0.00306876073591411
-2.03770518302917	-7.63331890106201	-4.65811491012573	-0.0215199906378984	0.509671270847321	0.00302593619562685
-2.03769707679749	-7.63451671600342	-4.66035223007202	-0.0214208979159594	0.509780943393707	0.00298026949167252
-2.03821015357971	-7.63523721694946	-4.6562180519104	-0.021447254344821	0.509811341762543	0.0028287994209677
-2.03782677650452	-7.63970232009888	-4.6574239730835	-0.0213555339723825	0.509818017482758	0.00289266533218324
-2.03326797485352	-7.63912582397461	-4.65837144851685	-0.021354915574193	0.509857654571533	0.00287221651524305
-2.03052234649658	-7.63687562942505	-4.65249300003052	-0.021371878683567	0.509874641895294	0.00283046066761017
-2.02985072135925	-7.63972187042236	-4.66181612014771	-0.0214085076004267	0.509842693805695	0.00284925801679492
-2.03184151649475	-7.63745355606079	-4.6545991897583	-0.0213185027241707	0.509791314601898	0.00288395956158638
-2.02728414535522	-7.63795137405396	-4.65475130081177	-0.0213926937431097	0.509734869003296	0.00293480977416039
-2.02755928039551	-7.63721466064453	-4.6531343460083	-0.02135412953794	0.509728848934174	0.00306192832067609
-2.02495765686035	-7.63124561309814	-4.65271949768066	-0.0213855113834143	0.509642124176025	0.00315850996412337
-2.02631616592407	-7.63345003128052	-4.6521201133728	-0.0214412473142147	0.509514927864075	0.00322773726657033
-2.02444529533386	-7.63479232788086	-4.64952611923218	-0.0214875265955925	0.509454131126404	0.00339658604934812
-2.01889133453369	-7.63063144683838	-4.64769744873047	-0.0215476453304291	0.509342133998871	0.00358701962977648
-2.0184314250946	-7.63093185424805	-4.64777326583862	-0.0215717889368534	0.509168148040771	0.00370611669495702
-2.01929664611816	-7.62530517578125	-4.64150238037109	-0.0215931832790375	0.508960425853729	0.00384409190155566
-2.01940989494324	-7.62868213653564	-4.63701629638672	-0.0216481760144234	0.508790969848633	0.00411710189655423
-2.01758432388306	-7.62566041946411	-4.62792062759399	-0.0216826163232327	0.508663654327393	0.00426275469362736
-2.01209330558777	-7.62007761001587	-4.63184785842896	-0.0217714514583349	0.508432447910309	0.00431397277861834
-2.01467704772949	-7.61655426025391	-4.63120317459106	-0.0217536222189665	0.508183240890503	0.00455784797668457
-2.01302146911621	-7.62241363525391	-4.62332105636597	-0.0219179205596447	0.507964372634888	0.00472497288137674
-2.00966382026672	-7.61677503585815	-4.61472606658936	-0.0219506118446589	0.507793843746185	0.00487541267648339
-2.00880813598633	-7.61519861221313	-4.61978912353516	-0.0219789333641529	0.507494390010834	0.00498779490590096
-2.00691199302673	-7.61277294158936	-4.60536575317383	-0.0221096631139517	0.507240116596222	0.00523184658959508
-2.00962543487549	-7.61549854278564	-4.60875749588013	-0.0221967678517103	0.506979584693909	0.00533775333315134
-2.00276041030884	-7.61348009109497	-4.60249185562134	-0.0222776476293802	0.506718397140503	0.00547417532652617
-2.00383377075195	-7.60918569564819	-4.60331106185913	-0.02221455052495	0.506510019302368	0.0056238011457026
-2.0027596950531	-7.60593366622925	-4.5936164855957	-0.0223105363547802	0.506215453147888	0.00571159459650517
-1.99905753135681	-7.60838079452515	-4.59292411804199	-0.0225116778165102	0.505922973155975	0.00583298830315471
-1.99912738800049	-7.60625696182251	-4.59113550186157	-0.0225131157785654	0.505735874176025	0.00595157034695148
-1.9967987537384	-7.60711622238159	-4.58705425262451	-0.0225587990134954	0.505397200584412	0.00599549524486065
-1.99463772773743	-7.60698413848877	-4.58362817764282	-0.0226360596716404	0.505232930183411	0.00616447068750858
-1.99444937705994	-7.60563516616821	-4.58108043670654	-0.022699436172843	0.504899799823761	0.00617620535194874
-1.99086439609528	-7.60525608062744	-4.57123136520386	-0.0227491147816181	0.504684329032898	0.00622252142056823
-1.99235248565674	-7.60587215423584	-4.57598352432251	-0.0227928515523672	0.50456702709198	0.00631963880732656
-1.98613131046295	-7.60444927215576	-4.56983423233032	-0.02290472202003	0.504271566867828	0.00633067078888416
-1.9853230714798	-7.60292720794678	-4.57271909713745	-0.0229772552847862	0.50411581993103	0.00642279582098126
-1.98574590682983	-7.60359382629395	-4.56931209564209	-0.0230125617235899	0.503869891166687	0.0064065009355545
-1.98470890522003	-7.60525178909302	-4.56539249420166	-0.0230701882392168	0.503781974315643	0.0064224018715322
-1.98236870765686	-7.60387754440308	-4.55683422088623	-0.0230195950716734	0.503650367259979	0.00652141030877829
-1.98040866851807	-7.60320854187012	-4.55856227874756	-0.0231590829789639	0.503466308116913	0.00647139688953757
-1.97711062431335	-7.60433959960938	-4.55569505691528	-0.0231564473360777	0.503256678581238	0.00642322842031717
-1.97894763946533	-7.60748291015625	-4.55852794647217	-0.0231592450290918	0.503160655498505	0.00650006392970681
-1.9747349023819	-7.60627317428589	-4.54850721359253	-0.0232336837798357	0.503099679946899	0.00649124244228005
-1.97205913066864	-7.60940790176392	-4.55809164047241	-0.0232342835515738	0.503068149089813	0.00634670117869973
-1.97303903102875	-7.60508728027344	-4.55147647857666	-0.0232789553701878	0.502889335155487	0.00637701572850347
-1.97442471981049	-7.60981273651123	-4.55124855041504	-0.0232858918607235	0.502840280532837	0.0063098231330514
-1.96844065189362	-7.61293888092041	-4.54988050460815	-0.0232505612075329	0.502758741378784	0.00626444909721613
-1.96427726745605	-7.61134195327759	-4.54946279525757	-0.0232866313308477	0.502671301364899	0.0061428239569068
-1.96616613864899	-7.61104249954224	-4.55591201782227	-0.0232409052550793	0.502618491649628	0.00614194944500923
-1.9655442237854	-7.61497497558594	-4.54959869384766	-0.0232446324080229	0.502528965473175	0.00601908238604665
-1.96345472335815	-7.6128101348877	-4.55395174026489	-0.0232733581215143	0.502508878707886	0.00599603774026036
-1.96217739582062	-7.61721229553223	-4.55201625823975	-0.0232202969491482	0.502555906772614	0.00581580307334661
-1.95804929733276	-7.62004327774048	-4.55299091339111	-0.0231824610382319	0.502471029758453	0.00576272560283542
-1.96031606197357	-7.61728239059448	-4.55205106735229	-0.0231174640357494	0.502422749996185	0.00572514487430453
-1.95918929576874	-7.62314701080322	-4.55055999755859	-0.0230983700603247	0.50239509344101	0.0056673870421946
-1.95826470851898	-7.62631702423096	-4.54959487915039	-0.0230738930404186	0.50236988067627	0.00557158142328262
-1.9550154209137	-7.62189435958862	-4.55634307861328	-0.0230151899158955	0.502348244190216	0.00544939143583179
-1.95608603954315	-7.62394428253174	-4.55622434616089	-0.0229524001479149	0.502254068851471	0.00538796791806817
-1.95516860485077	-7.62530374526978	-4.55231285095215	-0.0229091048240662	0.502247452735901	0.00528800906613469
-1.95454549789429	-7.62650918960571	-4.55395174026489	-0.0228921044617891	0.502224206924438	0.00518085854128003
-1.95283460617065	-7.63043880462646	-4.55624914169312	-0.0228233337402344	0.502193093299866	0.00506867421790957
-1.95327281951904	-7.62879323959351	-4.56088638305664	-0.0226642545312643	0.502155482769012	0.00508604943752289
-1.9492781162262	-7.62999391555786	-4.55611371994019	-0.0226692091673613	0.502025067806244	0.00501229893416166
-1.95007979869843	-7.62932157516479	-4.55488300323486	-0.0226259771734476	0.502064764499664	0.00499511044472456
-1.94899141788483	-7.63091850280762	-4.56318044662476	-0.0225372742861509	0.501978695392609	0.00492538092657924
-1.94834840297699	-7.62915086746216	-4.55309772491455	-0.0223962478339672	0.501871705055237	0.00491831032559276
-1.94448459148407	-7.63218212127686	-4.55507135391235	-0.0223220568150282	0.501764476299286	0.00494844419881701
-1.94693875312805	-7.6301531791687	-4.55442810058594	-0.0222665779292583	0.501725792884827	0.00499307084828615
-1.94133758544922	-7.62952566146851	-4.55568790435791	-0.0221728961914778	0.501552224159241	0.00500047067180276
-1.94178211688995	-7.6289758682251	-4.55398654937744	-0.0221324134618044	0.501484632492065	0.00503335520625114
-1.94417059421539	-7.62917566299438	-4.55681848526001	-0.021886857226491	0.501382648944855	0.00514841312542558
-1.93946731090546	-7.62382221221924	-4.55181121826172	-0.0217815153300762	0.501203894615173	0.00527235865592957
-1.93627023696899	-7.62413835525513	-4.5582160949707	-0.0217347200959921	0.501133739948273	0.00535605382174253
-1.93729853630066	-7.62382221221924	-4.55113124847412	-0.0216420441865921	0.500935137271881	0.00546014728024602
-1.94087851047516	-7.62261009216309	-4.55460214614868	-0.0214371047914028	0.500830411911011	0.0055571710690856
-1.93458998203278	-7.62315940856934	-4.55380201339722	-0.0213583577424288	0.50060772895813	0.00565815158188343
-1.93689966201782	-7.62179565429688	-4.55398797988892	-0.021152950823307	0.50052809715271	0.00582805508747697
-1.93347895145416	-7.6202917098999	-4.54839944839478	-0.0211043562740088	0.500330328941345	0.00596999004483223
-1.93289339542389	-7.62005758285522	-4.5512638092041	-0.0209213476628065	0.500144720077515	0.00606760289520025
-1.93378973007202	-7.6183032989502	-4.55198764801025	-0.0208084881305695	0.499902844429016	0.00612889276817441
-1.93279623985291	-7.6167893409729	-4.54556274414063	-0.0206307675689459	0.499754458665848	0.00630929600447416
-1.93020451068878	-7.61785316467285	-4.54621505737305	-0.0205474067479372	0.499577045440674	0.00639808783307672
-1.92979574203491	-7.61620330810547	-4.54642486572266	-0.0202918406575918	0.499408483505249	0.00662784883752465
-1.92753040790558	-7.61310482025146	-4.54350566864014	-0.0202102027833462	0.499247133731842	0.00671648979187012
-1.92446374893188	-7.61094903945923	-4.54536533355713	-0.0200596451759338	0.498936831951141	0.00680947490036488
-1.92504107952118	-7.61085987091064	-4.54430627822876	-0.0198468156158924	0.498841345310211	0.00695691863074899
-1.92840087413788	-7.61244344711304	-4.53804969787598	-0.0197300333529711	0.49865335226059	0.00704683270305395
-1.92450439929962	-7.60851860046387	-4.53704500198364	-0.0195799730718136	0.498487561941147	0.00721860909834504
-1.92002260684967	-7.60725736618042	-4.5395393371582	-0.0194149445742369	0.49835142493248	0.0073070633225143
-1.92312145233154	-7.6104621887207	-4.54404830932617	-0.0193153955042362	0.498148560523987	0.00748276896774769
-1.91879200935364	-7.60462760925293	-4.53567171096802	-0.0191001798957586	0.497950464487076	0.00764540117233992
-1.91770076751709	-7.60422515869141	-4.53838348388672	-0.0190075244754553	0.497765421867371	0.00780819077044725
-1.91759884357452	-7.60457038879395	-4.53852605819702	-0.018796369433403	0.497604817152023	0.00803015753626823
-1.91765606403351	-7.60470867156982	-4.53346920013428	-0.0186821520328522	0.497488677501678	0.00822967849671841
-1.91214501857758	-7.60068702697754	-4.53936529159546	-0.0184989236295223	0.497356444597244	0.00839588139206171
-1.91431450843811	-7.6001501083374	-4.54039669036865	-0.0184679813683033	0.49721547961235	0.00862508919090033
-1.91374111175537	-7.59771060943604	-4.53781843185425	-0.0183090288192034	0.497028559446335	0.00881033204495907
-1.9120512008667	-7.59790992736816	-4.53564977645874	-0.0181754194200039	0.496972411870956	0.008948789909482
-1.91219079494476	-7.59962034225464	-4.53337240219116	-0.0180109459906816	0.496770709753037	0.00917547289282084
-1.9085282087326	-7.59668254852295	-4.53535604476929	-0.0179003588855267	0.496660560369492	0.0093033267185092
-1.9083057641983	-7.59551048278809	-4.53864002227783	-0.0177620034664869	0.496599555015564	0.00936721079051495
-1.90850186347961	-7.59652137756348	-4.53652286529541	-0.0176654104143381	0.496454417705536	0.00941791944205761
-1.91068875789642	-7.59373903274536	-4.53588056564331	-0.0175559017807245	0.496309548616409	0.00953038968145847
-1.90969967842102	-7.59594058990479	-4.53125381469727	-0.0173545479774475	0.496295690536499	0.00958606321364641
-1.90910828113556	-7.59779500961304	-4.53668069839478	-0.0172329097986221	0.496204257011414	0.00960280187427998
-1.90590536594391	-7.59630155563354	-4.53605651855469	-0.0171225685626268	0.496157914400101	0.00955485086888075
-1.90368270874023	-7.59378719329834	-4.54398059844971	-0.0169534105807543	0.496063202619553	0.00956831220537424
-1.90772044658661	-7.59201049804688	-4.54289627075195	-0.0168266724795103	0.496071070432663	0.00947555340826511
-1.90662908554077	-7.59548854827881	-4.53425550460815	-0.0166598502546549	0.495995163917542	0.00946024432778358
-1.90916848182678	-7.60077953338623	-4.54085350036621	-0.016572592779994	0.49610424041748	0.00942893605679274
-1.90776062011719	-7.59837341308594	-4.54669570922852	-0.0164602193981409	0.49612495303154	0.00932737812399864
-1.90533840656281	-7.5986442565918	-4.54845094680786	-0.0162712838500738	0.496155709028244	0.00927185732871294
-1.90463662147522	-7.59710884094238	-4.55213403701782	-0.0161848273128271	0.496171951293945	0.00914958398789167
-1.91144680976868	-7.60038232803345	-4.55479621887207	-0.016057750210166	0.496273249387741	0.00902736186981201
-1.91318798065186	-7.60251998901367	-4.55827331542969	-0.0159420669078827	0.496450006961823	0.00898824539035559
-1.91604685783386	-7.60057735443115	-4.56209707260132	-0.0158184468746185	0.496536880731583	0.00890769250690937
-1.91409337520599	-7.60228395462036	-4.56650161743164	-0.0156383812427521	0.496641725301743	0.00874197017401457
-1.91669917106628	-7.60381937026978	-4.56890726089478	-0.0155685599893332	0.496879696846008	0.00866200681775808
-1.9188289642334	-7.60054969787598	-4.57154369354248	-0.0153497764840722	0.496996641159058	0.00859305169433355
-1.92166209220886	-7.6027307510376	-4.5728325843811	-0.0152764283120632	0.497156232595444	0.00855252053588629
-1.92204892635345	-7.6043872833252	-4.57509660720825	-0.0151992244645953	0.497382581233978	0.00844808015972376
-1.92314648628235	-7.60636377334595	-4.57362079620361	-0.0151108941063285	0.497617185115814	0.0084144975990057
-1.92494964599609	-7.60447120666504	-4.58726596832275	-0.014961346052587	0.497853010892868	0.0083586648106575
-1.92778050899506	-7.6066198348999	-4.5914044380188	-0.0149251809343696	0.498047143220901	0.0082349730655551
-1.92746734619141	-7.60508251190186	-4.59021615982056	-0.0148394806310534	0.498261988162994	0.00821015983819962
-1.93118178844452	-7.6024284362793	-4.59518671035767	-0.0146609852090478	0.498478651046753	0.00808603782206774
-1.93581926822662	-7.60693454742432	-4.5984148979187	-0.0145978713408113	0.498757004737854	0.00795993395149708
-1.93624567985535	-7.608567237854	-4.60560655593872	-0.0145299453288317	0.499016761779785	0.00783707108348608
-1.93820750713348	-7.60618257522583	-4.60875511169434	-0.0143208466470242	0.499268621206284	0.00766295334324241
-1.93856191635132	-7.60760116577148	-4.61278867721558	-0.0142939742654562	0.499413222074509	0.00749134737998247
-1.94163131713867	-7.60955858230591	-4.61673545837402	-0.0142572121694684	0.49965700507164	0.00734289828687906
-1.94517779350281	-7.6073842048645	-4.61313629150391	-0.0140878269448876	0.499889940023422	0.00721391476690769
-1.94807529449463	-7.61306238174438	-4.62713670730591	-0.0140687702223659	0.500154852867126	0.00700262188911438
-1.94673943519592	-7.61431980133057	-4.62265110015869	-0.0139878671616316	0.50041002035141	0.00684160040691495
-1.9486198425293	-7.61409711837769	-4.62838506698608	-0.0138876484706998	0.500647783279419	0.00672210473567247
-1.94722580909729	-7.6123571395874	-4.63948392868042	-0.0137720303609967	0.500869989395142	0.00649020029231906
-1.94875848293304	-7.61638736724854	-4.63869762420654	-0.0136607820168138	0.501016914844513	0.00641492009162903
-1.9485958814621	-7.61541080474854	-4.64063739776611	-0.013615446165204	0.501217424869537	0.00624842755496502
-1.95111012458801	-7.62144327163696	-4.64543437957764	-0.0134762469679117	0.501495361328125	0.00611975509673357
-1.94738483428955	-7.62297868728638	-4.64663553237915	-0.0134147955104709	0.501655697822571	0.00605429895222187
-1.95034289360046	-7.62224006652832	-4.65244722366333	-0.0132571300491691	0.501960158348084	0.00589667167514563
-1.94646835327148	-7.62301301956177	-4.65902376174927	-0.0131731722503901	0.502122819423676	0.00583588285371661
-1.9468777179718	-7.62156105041504	-4.65798282623291	-0.0130355963483453	0.502250373363495	0.0057339109480381
-1.94170546531677	-7.62536382675171	-4.65549945831299	-0.0129633499309421	0.502489030361176	0.00568637298420072
-1.94435727596283	-7.62536191940308	-4.6579647064209	-0.012887547723949	0.502638339996338	0.00559845194220543
-1.94154870510101	-7.62928104400635	-4.66584873199463	-0.0127719389274716	0.5028156042099	0.00548122823238373
-1.93758082389832	-7.62527465820313	-4.66975498199463	-0.0125795686617494	0.503009021282196	0.00547087099403143
-1.93912160396576	-7.62629222869873	-4.67491292953491	-0.012432805262506	0.503160774707794	0.0054988288320601
-1.9364138841629	-7.62810516357422	-4.66980934143066	-0.0123515985906124	0.503298461437225	0.00534403696656227
-1.93338704109192	-7.6295599937439	-4.67830991744995	-0.012126705609262	0.503416836261749	0.00537043018266559
-1.93256378173828	-7.62841510772705	-4.67481660842896	-0.0119875585660338	0.503516137599945	0.00536155747249722
-1.92693030834198	-7.62818765640259	-4.67922115325928	-0.0119202118366957	0.503702998161316	0.00534629076719284
-1.92795670032501	-7.63023281097412	-4.67953824996948	-0.0117334555834532	0.503795862197876	0.00533709907904267
-1.92775142192841	-7.62931632995605	-4.67643070220947	-0.0116701358929276	0.503714442253113	0.00532516185194254
-1.92147386074066	-7.63001441955566	-4.67106151580811	-0.0114826094359159	0.503833651542664	0.00534208584576845
-1.91905796527863	-7.63041114807129	-4.67932891845703	-0.0112909954041243	0.503916561603546	0.0053730821236968
-1.91544818878174	-7.62748908996582	-4.67795276641846	-0.011294418014586	0.503829956054688	0.00536883296445012
-1.91120052337646	-7.6270580291748	-4.68341541290283	-0.0111621348187327	0.503791213035584	0.00542822061106563
-1.91864514350891	-7.62719964981079	-4.67318916320801	-0.0110338972881436	0.503678381443024	0.00541192200034857
-1.91116726398468	-7.62568950653076	-4.66885662078857	-0.010967168956995	0.503571748733521	0.00545035488903522
-1.91010189056396	-7.62446451187134	-4.67047119140625	-0.0108902798965573	0.503499388694763	0.00544801773503423
-1.90953862667084	-7.62461233139038	-4.67162895202637	-0.0108165694400668	0.503303110599518	0.0054620960727334
-1.9065033197403	-7.62371492385864	-4.6635160446167	-0.010790154337883	0.50313812494278	0.00553585402667522
-1.90859949588776	-7.62393569946289	-4.66811227798462	-0.0107557587325573	0.502955317497253	0.0054774503223598
-1.90826976299286	-7.62176990509033	-4.65780258178711	-0.0106576737016439	0.502779841423035	0.00546588189899921
-1.90538680553436	-7.6185474395752	-4.65561246871948	-0.010682575404644	0.502537369728088	0.00542940711602569
-1.9059636592865	-7.61989688873291	-4.65446615219116	-0.0106365429237485	0.502303302288055	0.00536270346492529
-1.90886294841766	-7.61507177352905	-4.64432764053345	-0.0106677012518048	0.501954615116119	0.00532225845381618
-1.90906989574432	-7.61678171157837	-4.64257764816284	-0.010736059397459	0.501699805259705	0.00531882559880614
-1.90878546237946	-7.61699342727661	-4.63792514801025	-0.0107630789279938	0.501438975334167	0.00529355369508266
-1.90424251556396	-7.61287641525269	-4.63178682327271	-0.0108011672273278	0.501016020774841	0.00521392002701759
-1.90984606742859	-7.61299991607666	-4.62484312057495	-0.0108972489833832	0.500651955604553	0.00521524157375097
-1.90943801403046	-7.61058568954468	-4.61906814575195	-0.0110504562035203	0.500407755374908	0.00518401339650154
-1.91333293914795	-7.61087083816528	-4.61218214035034	-0.0110757891088724	0.500146925449371	0.0051865903660655
-1.91146171092987	-7.61211729049683	-4.60876035690308	-0.0112557020038366	0.499859154224396	0.00510721281170845
-1.90933799743652	-7.61066341400146	-4.60779142379761	-0.0113715240731835	0.499502778053284	0.00504382094368339
-1.91137051582336	-7.60569334030151	-4.5975136756897	-0.0114935208112001	0.499173432588577	0.00506193423643708
-1.91456663608551	-7.60464477539063	-4.59018230438232	-0.0116430232301354	0.498878121376038	0.00502737984061241
-1.91434180736542	-7.60976982116699	-4.58601760864258	-0.0118431998416781	0.498568803071976	0.00494603998959064
-1.91501271724701	-7.60556173324585	-4.58241891860962	-0.0119773214682937	0.498370289802551	0.00490525644272566
-1.91754400730133	-7.60397958755493	-4.57967472076416	-0.0121559593826532	0.498164594173431	0.00477480795234442
-1.9189760684967	-7.60234642028809	-4.57431173324585	-0.0123614110052586	0.497886180877686	0.00469382666051388
-1.92066037654877	-7.60059595108032	-4.56881523132324	-0.012556828558445	0.497678518295288	0.00471410667523742
-1.92305946350098	-7.60127305984497	-4.56318712234497	-0.0127600058913231	0.49749031662941	0.00461668241769075
-1.92413520812988	-7.60193395614624	-4.56007289886475	-0.012976162135601	0.497379243373871	0.00455883285030723
-1.92612147331238	-7.60099840164185	-4.55757236480713	-0.0131917325779796	0.497227251529694	0.00454238010570407
-1.92655467987061	-7.59701728820801	-4.55826902389526	-0.0133251519873738	0.497143596410751	0.00447225477546453
-1.92752683162689	-7.59541511535645	-4.55551719665527	-0.0135313626378775	0.497024714946747	0.00450793327763677
-1.93077790737152	-7.59601449966431	-4.55053853988647	-0.0137196220457554	0.496971160173416	0.00438700942322612
-1.93335819244385	-7.59882307052612	-4.54589462280273	-0.0139208063483238	0.497015327215195	0.0042941365391016
-1.93347489833832	-7.5970606803894	-4.54640960693359	-0.0141272125765681	0.496953576803207	0.00428535463288426
-1.93641984462738	-7.5936803817749	-4.5460958480835	-0.0142618846148252	0.497058063745499	0.00410179980099201
-1.93690419197083	-7.59304046630859	-4.54513502120972	-0.0144259352236986	0.497045695781708	0.00407998729497194
-1.94182324409485	-7.59319972991943	-4.53768825531006	-0.0145658971741796	0.497146278619766	0.00404916750267148
-1.94377040863037	-7.59579658508301	-4.54097986221313	-0.0147847337648273	0.497222065925598	0.00393599038943648
-1.94776582717896	-7.59448623657227	-4.53841066360474	-0.0148779405280948	0.497334420681	0.00383227691054344
-1.950155377388	-7.59906482696533	-4.53990697860718	-0.0150267789140344	0.49753937125206	0.00361171504482627
-1.95093166828156	-7.59620714187622	-4.54413175582886	-0.0150611083954573	0.497629851102829	0.00347706140019
-1.95477259159088	-7.59605741500854	-4.54594945907593	-0.0152038102969527	0.497826486825943	0.00339540303684771
-1.95603036880493	-7.59548759460449	-4.54995250701904	-0.015220015309751	0.497915327548981	0.00324576580896974
-1.9580272436142	-7.59521961212158	-4.54118537902832	-0.0154031300917268	0.498077899217606	0.0030724520329386
-1.96167254447937	-7.60068511962891	-4.55490970611572	-0.0154986213892698	0.498335659503937	0.00282780989073217
-1.9626499414444	-7.60160684585571	-4.54801750183105	-0.015511617064476	0.498463422060013	0.00264323246665299
-1.96491277217865	-7.6046576499939	-4.55591726303101	-0.0157124549150467	0.498596400022507	0.00242915190756321
-1.96414792537689	-7.60208654403687	-4.55192232131958	-0.0156503468751907	0.498877942562103	0.00224978476762772
-1.96772181987762	-7.605140209198	-4.55507230758667	-0.015761936083436	0.499039888381958	0.00211624894291162
-1.96536600589752	-7.60448884963989	-4.56450414657593	-0.0158194098621607	0.499148368835449	0.00191204773727804
-1.96479868888855	-7.60617113113403	-4.55844306945801	-0.0158432107418776	0.499271303415298	0.00174446741584688
-1.97024285793304	-7.60959386825562	-4.57022666931152	-0.0158620085567236	0.499502182006836	0.00157706905156374
-1.96897888183594	-7.61231088638306	-4.56581592559814	-0.0159039609134197	0.499649852514267	0.00143584655597806
-1.96536099910736	-7.61264276504517	-4.56743621826172	-0.0159824658185244	0.499778628349304	0.0013028021203354
-1.96431624889374	-7.61403656005859	-4.57161855697632	-0.0159286428242922	0.499987095594406	0.00120705377776176
-1.966548204422	-7.6158127784729	-4.57133007049561	-0.0159509610384703	0.500152885913849	0.00117738172411919
-1.96499085426331	-7.61344051361084	-4.57498264312744	-0.0159030444920063	0.500186502933502	0.00107063283212483
-1.96219861507416	-7.61932849884033	-4.58389472961426	-0.015947014093399	0.500353455543518	0.00102536589838564
-1.96540153026581	-7.62114667892456	-4.58008718490601	-0.0158624984323978	0.50049877166748	0.00096543348627165
-1.96287870407104	-7.61945962905884	-4.58105516433716	-0.0158028639853001	0.500533401966095	0.000964539067354053
-1.96094012260437	-7.62188863754272	-4.58812570571899	-0.0157412551343441	0.500620007514954	0.000972050242125988
-1.96034133434296	-7.62521266937256	-4.58995819091797	-0.0157025512307882	0.500767529010773	0.00101181631907821
-1.96303343772888	-7.62319707870483	-4.58743476867676	-0.0156296603381634	0.500812470912933	0.00101913430262357
-1.96345961093903	-7.62558555603027	-4.58837032318115	-0.0154906120151281	0.50087696313858	0.00100240774918348
-1.95902693271637	-7.6283278465271	-4.59419012069702	-0.0154648339375854	0.500871658325195	0.000996549613773823
-1.96352255344391	-7.62568426132202	-4.59066534042358	-0.0152999544516206	0.500995755195618	0.000991290784440935
-1.96254789829254	-7.62491798400879	-4.60014677047729	-0.0151776392012835	0.500962853431702	0.00087637483375147
-1.95761120319366	-7.62585020065308	-4.59472227096558	-0.0150902215391397	0.500909268856049	0.000873641110956669
-1.95723783969879	-7.62991333007813	-4.59322166442871	-0.015021332539618	0.500932693481445	0.000868083792738616
-1.95979309082031	-7.6306939125061	-4.60250949859619	-0.0149215264245868	0.500878930091858	0.00066262943437323
-1.95869266986847	-7.63292789459229	-4.6005597114563	-0.014714578166604	0.500842273235321	0.000642167695332319
-1.96033799648285	-7.63150882720947	-4.60094022750854	-0.0145997358486056	0.500846087932587	0.000588431081268936
-1.9539510011673	-7.63209342956543	-4.6024432182312	-0.0144035881385207	0.500742375850677	0.000626113032922149
-1.95342791080475	-7.63410806655884	-4.6030797958374	-0.0143172014504671	0.500768899917603	0.000662358070258051
-1.95042264461517	-7.63562202453613	-4.59956741333008	-0.0142033807933331	0.500574767589569	0.000679598422721028
-1.94945466518402	-7.63371324539185	-4.60032892227173	-0.0140911089256406	0.500394999980927	0.000725588120985776
-1.94867777824402	-7.63578319549561	-4.60479402542114	-0.013864716514945	0.500370562076569	0.000717351620551199
-1.94576919078827	-7.63834238052368	-4.60385227203369	-0.0137315867468715	0.500245213508606	0.000889265851583332
-1.94213688373566	-7.63510084152222	-4.60379076004028	-0.0135100400075316	0.500191390514374	0.00101441133301705
-1.93967390060425	-7.63259410858154	-4.60067176818848	-0.0133944302797318	0.499951630830765	0.00111888884566724
-1.93543910980225	-7.63592576980591	-4.60614109039307	-0.0132486643269658	0.499954342842102	0.00129328516777605
-1.93497657775879	-7.63686656951904	-4.60117626190186	-0.0131022091954947	0.499760538339615	0.00144757970701903
-1.93437147140503	-7.63612842559814	-4.60092163085938	-0.0129495849832892	0.499585628509521	0.00162712286692113
-1.92759668827057	-7.63509178161621	-4.59802198410034	-0.0127281844615936	0.4994275867939	0.00181445921771228
-1.9328179359436	-7.63333892822266	-4.60107851028442	-0.0124940052628517	0.499320387840271	0.0020809720735997
-1.92761540412903	-7.63241052627563	-4.59756135940552	-0.0123763177543879	0.499230593442917	0.00231958250515163
-1.92427444458008	-7.62938690185547	-4.60195112228394	-0.0121811581775546	0.498945116996765	0.00248667132109404
-1.92500042915344	-7.62753343582153	-4.60372114181519	-0.0119790667667985	0.498865693807602	0.00277927611023188
-1.9270339012146	-7.62971448898315	-4.59887742996216	-0.0117708072066307	0.498689115047455	0.00300280842930079
-1.92335498332977	-7.62533664703369	-4.59656524658203	-0.0115807196125388	0.498461931943893	0.00323618669062853
-1.92157900333405	-7.62336349487305	-4.59727191925049	-0.0113154547289014	0.498338669538498	0.00343159632757306
-1.92299664020538	-7.62487173080444	-4.59805870056152	-0.0112042622640729	0.498209446668625	0.00371588743291795
-1.92034351825714	-7.62146472930908	-4.60155582427979	-0.0110202003270388	0.498091667890549	0.0038774679414928
-1.92004323005676	-7.62161874771118	-4.60179090499878	-0.0107560567557812	0.497880965471268	0.00407229969277978
-1.91900062561035	-7.62242126464844	-4.60003900527954	-0.0106242401525378	0.497679173946381	0.00422613928094506
-1.91963922977448	-7.61987638473511	-4.60048389434814	-0.0104428390040994	0.497489660978317	0.00439127767458558
-1.9189920425415	-7.61983346939087	-4.59809923171997	-0.0102271223440766	0.497351437807083	0.00459296489134431
-1.9190388917923	-7.61801052093506	-4.5937328338623	-0.010041693225503	0.497186273336411	0.00466781854629517
-1.91781377792358	-7.61693143844604	-4.59981250762939	-0.00985442101955414	0.497028708457947	0.0047781253233552
-1.9140453338623	-7.6148247718811	-4.59481191635132	-0.00969019345939159	0.49683740735054	0.0048790774308145
-1.91578948497772	-7.61686420440674	-4.5954704284668	-0.00957111828029156	0.496698647737503	0.00492024933919311
-1.91445326805115	-7.61801624298096	-4.59261465072632	-0.00943610724061728	0.496482133865356	0.00493134651333094
-1.92046582698822	-7.61654806137085	-4.5939826965332	-0.0092501612380147	0.496340304613113	0.00496777473017573
-1.9182915687561	-7.61934852600098	-4.59570693969727	-0.0091710677370429	0.496265351772308	0.005007388535887
-1.91809260845184	-7.61769914627075	-4.58796358108521	-0.00894787721335888	0.496182501316071	0.00506119662895799
-1.91504800319672	-7.61786413192749	-4.59408712387085	-0.00897692423313856	0.496037840843201	0.00498759699985385
-1.9160327911377	-7.6152982711792	-4.59386587142944	-0.00879404973238707	0.495943129062653	0.0049866521731019
-1.91439139842987	-7.61971378326416	-4.59118747711182	-0.00870854128152132	0.495811879634857	0.00493707368150353
-1.91973972320557	-7.61969184875488	-4.58919239044189	-0.00857474282383919	0.495735108852386	0.00486778281629086
-1.91998815536499	-7.62247085571289	-4.591637134552	-0.00844342820346355	0.495718657970428	0.00484367553144693
-1.91529190540314	-7.62316036224365	-4.59656524658203	-0.00840060878545046	0.495650887489319	0.00475049298256636
-1.91785776615143	-7.62439775466919	-4.59706115722656	-0.00837613176554441	0.495639115571976	0.0046678869985044
-1.91907596588135	-7.62398338317871	-4.59422636032104	-0.00824061688035727	0.495638847351074	0.00445550167933106
-1.92272007465363	-7.62752056121826	-4.60074520111084	-0.00818291585892439	0.495661228895187	0.00432343501597643
-1.92544329166412	-7.62784910202026	-4.59387302398682	-0.00811764318495989	0.495682805776596	0.00417931517586112
-1.92294883728027	-7.62934494018555	-4.59323692321777	-0.00806448794901371	0.495760172605515	0.00403414387255907
-1.92181539535522	-7.63323068618774	-4.60116243362427	-0.00804245099425316	0.495848625898361	0.00381856318563223
-1.92247593402863	-7.63523530960083	-4.6016058921814	-0.00801494158804417	0.495867222547531	0.00361426756717265
-1.92346441745758	-7.63430452346802	-4.60170555114746	-0.00798093341290951	0.495927214622498	0.00338015425950289
-1.92462873458862	-7.64013195037842	-4.60271596908569	-0.00796580221503973	0.496047645807266	0.0031554892193526
-1.92604088783264	-7.64621925354004	-4.60204887390137	-0.00793362688273191	0.496140778064728	0.00291378539986908
-1.92339825630188	-7.64641666412354	-4.60857009887695	-0.00798394531011581	0.496218264102936	0.00264192861504853
-1.92044949531555	-7.64647912979126	-4.60316705703735	-0.00795168709009886	0.496321111917496	0.0023813194129616
-1.92113494873047	-7.65425777435303	-4.61086273193359	-0.00800604838877916	0.496447443962097	0.00204307655803859
-1.92064559459686	-7.65361833572388	-4.6098895072937	-0.00803883466869593	0.496540129184723	0.001773860771209
-1.91927242279053	-7.65616798400879	-4.60572957992554	-0.00805001705884933	0.496620982885361	0.00147018604911864
-1.91721928119659	-7.66202306747437	-4.60655736923218	-0.0080920746549964	0.496793299913406	0.00120644515845925
-1.91845464706421	-7.66737842559814	-4.60923862457275	-0.00817543361335993	0.496949315071106	0.000947997206822038
-1.91153466701508	-7.66803503036499	-4.61197948455811	-0.0082363560795784	0.49700203537941	0.000656888994853944
-1.90801668167114	-7.67138862609863	-4.61216020584106	-0.00834157876670361	0.497173309326172	0.000408057443564758
-1.90542423725128	-7.67525100708008	-4.62286186218262	-0.00839401409029961	0.497331321239471	0.000148980660014786
-1.90509283542633	-7.67505311965942	-4.61343240737915	-0.0085572050884366	0.497396469116211	-0.000124541984405369
-1.90222430229187	-7.67662477493286	-4.611891746521	-0.00870013423264027	0.497440606355667	-0.000355754018528387
-1.9000551700592	-7.67975473403931	-4.61509275436401	-0.00874784775078297	0.497531473636627	-0.000587739807087928
-1.89606773853302	-7.68449783325195	-4.6122088432312	-0.00885731913149357	0.497667670249939	-0.000792558130342513
-1.89740228652954	-7.68382596969604	-4.61233806610107	-0.00899881590157747	0.497795253992081	-0.00101800716947764
-1.89104032516479	-7.68410778045654	-4.61432600021362	-0.00916335545480251	0.497765779495239	-0.0012795893708244
-1.88797950744629	-7.68974113464355	-4.61813259124756	-0.009350860491395	0.497869163751602	-0.00160342815797776
-1.8879828453064	-7.68710136413574	-4.61590385437012	-0.00950825307518244	0.497853130102158	-0.00177079648710787
-1.88144755363464	-7.68584728240967	-4.61066675186157	-0.00964894331991673	0.497771412134171	-0.00202613323926926
-1.88263213634491	-7.69131326675415	-4.61113500595093	-0.00977722182869911	0.497774183750153	-0.00223570386879146
-1.87918698787689	-7.6934232711792	-4.61219310760498	-0.0100080668926239	0.497811824083328	-0.0023808425758034
-1.8760176897049	-7.69321966171265	-4.60219526290894	-0.010101119056344	0.497739523649216	-0.0026158937253058
-1.86872816085815	-7.69267702102661	-4.60242509841919	-0.0103729693219066	0.497659802436829	-0.00271380296908319
-1.86644148826599	-7.69560766220093	-4.60367965698242	-0.0106251481920481	0.497572213411331	-0.00286719505675137
-1.86689066886902	-7.69306516647339	-4.60066938400269	-0.0108206551522017	0.497399747371674	-0.00293175876140594
-1.86465835571289	-7.69515371322632	-4.58996343612671	-0.0110217118635774	0.497215747833252	-0.00304310582578182
-1.85760867595673	-7.6939582824707	-4.59125280380249	-0.0113011067733169	0.497030198574066	-0.00311621022410691
-1.85891735553741	-7.69520568847656	-4.58482503890991	-0.0114709381014109	0.496920853853226	-0.00306886970065534
-1.85075724124908	-7.69297552108765	-4.58269882202148	-0.0117290616035461	0.496647298336029	-0.00309707503765821
-1.84567487239838	-7.68963623046875	-4.57810115814209	-0.0120068090036511	0.496380865573883	-0.00306166266091168
-1.84604322910309	-7.69251918792725	-4.57760524749756	-0.0123165035620332	0.496162891387939	-0.00306151527911425
-1.84393775463104	-7.68683958053589	-4.57064771652222	-0.0125795267522335	0.495833545923233	-0.00300245685502887
-1.84193158149719	-7.69001913070679	-4.56029939651489	-0.0128300758078694	0.495545715093613	-0.00292149838060141
-1.83882462978363	-7.68799638748169	-4.55825662612915	-0.0130587909370661	0.495237231254578	-0.00287836301140487
-1.8356329202652	-7.6854043006897	-4.54803943634033	-0.0133181251585484	0.494948327541351	-0.00281166657805443
-1.83190953731537	-7.68357610702515	-4.54321718215942	-0.0135806631296873	0.494492590427399	-0.00276700453832746
-1.8300769329071	-7.68245840072632	-4.54080104827881	-0.0138928703963757	0.494201153516769	-0.0026820139028132
-1.82878458499908	-7.68352794647217	-4.52661752700806	-0.0142189487814903	0.493746876716614	-0.00261987373232841
-1.82817232608795	-7.67793703079224	-4.5242338180542	-0.0145171470940113	0.493337988853455	-0.00248467177152634
-1.82473731040955	-7.68016529083252	-4.5097599029541	-0.0147687429562211	0.493039816617966	-0.00232477532699704
-1.82306158542633	-7.67771434783936	-4.50999402999878	-0.0150575991719961	0.492638945579529	-0.00225929613225162
-1.81905889511108	-7.67582654953003	-4.50017118453979	-0.0153141766786575	0.492269337177277	-0.00215334515087307
-1.81513154506683	-7.67153978347778	-4.49743938446045	-0.0155137125402689	0.491806209087372	-0.00198757601901889
-1.8120014667511	-7.66931486129761	-4.49534606933594	-0.0158254578709602	0.491474658250809	-0.00178480730392039
-1.81056141853333	-7.6686544418335	-4.48499345779419	-0.0160873364657164	0.491102904081345	-0.00164728949312121
-1.80968379974365	-7.66442966461182	-4.48365163803101	-0.0162833649665117	0.49076047539711	-0.00144537491723895
-1.80573403835297	-7.66348886489868	-4.47395658493042	-0.0164802372455597	0.490368634462357	-0.00124267768114805
-1.80582749843597	-7.66434574127197	-4.47055101394653	-0.0166740119457245	0.490156620740891	-0.00103042274713516
-1.79993939399719	-7.6615424156189	-4.46000623703003	-0.0169442985206842	0.489799022674561	-0.000838851265143603
-1.79631197452545	-7.65630769729614	-4.46791839599609	-0.0170719381421804	0.489501059055328	-0.000596209545619786
-1.7946720123291	-7.652663230896	-4.4642128944397	-0.0172940585762262	0.489288359880447	-0.00042264093644917
-1.79310441017151	-7.65226650238037	-4.46010780334473	-0.0173872821033001	0.489065796136856	-0.000227346870815381
-1.79237818717957	-7.64986181259155	-4.44950103759766	-0.0175760965794325	0.48886626958847	-1.81415143742925E-05
-1.79045414924622	-7.64770650863647	-4.45639657974243	-0.0176387652754784	0.488677531480789	0.000150632986333221
-1.79197132587433	-7.64527654647827	-4.45237112045288	-0.0176966860890388	0.488606423139572	0.000275950675131753
-1.78957426548004	-7.64716815948486	-4.45338487625122	-0.0176935568451881	0.488502472639084	0.000508427561726421
-1.78964674472809	-7.64598417282104	-4.44707775115967	-0.0177521388977766	0.488431751728058	0.000746872392483056
-1.78490507602692	-7.64269971847534	-4.45080089569092	-0.0178022999316454	0.488429993391037	0.000912782328668982
-1.78355014324188	-7.64293003082275	-4.45556783676147	-0.01783019118011	0.488364398479462	0.00103883317206055
-1.78246998786926	-7.64272594451904	-4.45757102966309	-0.0177953150123358	0.488399863243103	0.00118261890020221
-1.78158664703369	-7.64368057250977	-4.45456838607788	-0.0178278833627701	0.488451778888702	0.00132315559312701
-1.78074276447296	-7.63973045349121	-4.45771598815918	-0.0178427770733833	0.488480806350708	0.00142459361813962
-1.78024542331696	-7.63949728012085	-4.46036243438721	-0.0177232008427382	0.488553494215012	0.00144012761302292
-1.77980184555054	-7.64273929595947	-4.4630331993103	-0.0176720041781664	0.488747030496597	0.00149567378684878
-1.78082954883575	-7.64495182037354	-4.46182107925415	-0.0176140312105417	0.488897025585175	0.00158325280062854
-1.78154742717743	-7.64473485946655	-4.46413421630859	-0.0175711940973997	0.48910591006279	0.00160961772780865
-1.7791736125946	-7.64565467834473	-4.47191858291626	-0.0175054874271154	0.489278227090836	0.00157847895752639
-1.77869176864624	-7.64761972427368	-4.48085403442383	-0.0174136105924845	0.489462077617645	0.00163239834364504
-1.77771842479706	-7.64392900466919	-4.48599338531494	-0.0172374881803989	0.489730209112167	0.00160208949819207
-1.7790355682373	-7.64546394348145	-4.48989868164063	-0.0171861350536346	0.489923149347305	0.00152894819620997
-1.78008508682251	-7.64765167236328	-4.50229835510254	-0.0170561745762825	0.490216791629791	0.0015397461829707
-1.78213441371918	-7.65267181396484	-4.49704027175903	-0.0169020481407642	0.490438103675842	0.00144874630495906
-1.78347301483154	-7.6523756980896	-4.50614500045776	-0.0167255382984877	0.490775048732758	0.00141623883973807
-1.78346085548401	-7.65622520446777	-4.51261281967163	-0.0166147537529469	0.491052895784378	0.00135744421277195
-1.78281307220459	-7.65595006942749	-4.51729297637939	-0.0164883136749268	0.491357713937759	0.0012640020577237
-1.78491508960724	-7.65677452087402	-4.52487754821777	-0.0163019653409719	0.491648286581039	0.00123679311946034
-1.78251266479492	-7.65512132644653	-4.52498531341553	-0.0161804016679525	0.491944551467896	0.00123927753884345
-1.78637528419495	-7.65719556808472	-4.53550434112549	-0.0160947442054749	0.492217391729355	0.00115835294127464
-1.78842222690582	-7.65902376174927	-4.54029083251953	-0.0159846190363169	0.49253112077713	0.00107776653021574
-1.7920686006546	-7.66179370880127	-4.54344320297241	-0.0157838650047779	0.492755442857742	0.000976322102360427
-1.79092884063721	-7.66296911239624	-4.55134105682373	-0.0156618226319551	0.493099927902222	0.00102106004487723
-1.78936886787415	-7.66366338729858	-4.55331611633301	-0.0154795786365867	0.493310570716858	0.000912136922124773
-1.79346930980682	-7.66441679000854	-4.55799674987793	-0.0153127135708928	0.493584513664246	0.000953343813307583
-1.78961718082428	-7.66513347625732	-4.56580066680908	-0.015185953117907	0.493830859661102	0.000955340568907559
-1.78968584537506	-7.66519784927368	-4.56757545471191	-0.0150559302419424	0.493955254554749	0.000975116388872266
-1.78913927078247	-7.66943502426147	-4.57458019256592	-0.0149928387254477	0.494226962327957	0.000968332518823445
-1.78988397121429	-7.6727147102356	-4.57809352874756	-0.0148881077766418	0.494289308786392	0.00107462238520384
-1.79317545890808	-7.67243385314941	-4.578773021698	-0.014788624830544	0.494430601596832	0.0010595063213259
-1.79451608657837	-7.67475175857544	-4.58540439605713	-0.014550531283021	0.49461755156517	0.000809969904366881
-1.79957759380341	-7.67930364608765	-4.58647727966309	-0.0144649036228657	0.494764357805252	0.000725392601452768
-1.79690980911255	-7.67986059188843	-4.58531761169434	-0.0142329903319478	0.494883716106415	0.000617912679444999
-1.79210329055786	-7.6800479888916	-4.59272384643555	-0.0141631094738841	0.494899719953537	0.000608161964919418
-1.79041755199432	-7.68472576141357	-4.59381628036499	-0.0141083998605609	0.495035439729691	0.000561437394935638
-1.7943035364151	-7.68698215484619	-4.59584426879883	-0.0139100579544902	0.495071709156036	0.000365424115443602
-1.79746520519257	-7.68675994873047	-4.60064697265625	-0.0137858167290688	0.49511057138443	0.000335129327140749
-1.79423296451569	-7.68604850769043	-4.59945249557495	-0.0135057969018817	0.495086431503296	0.000335088378051296
-1.79573798179626	-7.68927097320557	-4.60429382324219	-0.0134065756574273	0.495121330022812	0.000397744035581127
-1.79103267192841	-7.68858242034912	-4.6002025604248	-0.0133095933124423	0.495127290487289	0.000547244446352124
-1.7848494052887	-7.68747138977051	-4.60285568237305	-0.0131732616573572	0.494981050491333	0.000676807074341923
-1.78534996509552	-7.69089221954346	-4.59975528717041	-0.0130839580669999	0.494929105043411	0.000778965593781322
-1.7852041721344	-7.68962621688843	-4.60413122177124	-0.0128619130700827	0.494806170463562	0.000890015915501863
-1.78026139736176	-7.68822288513184	-4.6024866104126	-0.0128032770007849	0.494682043790817	0.000969821470789611
-1.77786016464233	-7.68847274780273	-4.59790229797363	-0.0126279816031456	0.494598299264908	0.0010265139862895
-1.77432870864868	-7.68606472015381	-4.60139083862305	-0.0124773662537336	0.494481205940247	0.00116727966815233
-1.77118444442749	-7.6855640411377	-4.59793567657471	-0.0124893048778176	0.4942786693573	0.00125453586224467
-1.76819396018982	-7.68735647201538	-4.60251474380493	-0.0123633518815041	0.494098544120789	0.00147881417069584
-1.76594090461731	-7.68883180618286	-4.59298467636108	-0.0123545508831739	0.493845403194427	0.00161823409143835
-1.76645791530609	-7.68834924697876	-4.59164142608643	-0.0122275203466415	0.493691116571426	0.00177599326707423
-1.76292932033539	-7.68953084945679	-4.59323215484619	-0.0121240923181176	0.493505477905273	0.00182362087070942
-1.75850629806519	-7.68763828277588	-4.58707714080811	-0.0118605522438884	0.493270874023438	0.00190278491936624
-1.75393009185791	-7.68864917755127	-4.58971548080444	-0.0118925515562296	0.493016928434372	0.00206828047521412
-1.75083673000336	-7.68641424179077	-4.5822639465332	-0.011866751126945	0.492842584848404	0.0023178132250905
-1.74616038799286	-7.68561887741089	-4.58564138412476	-0.0118127716705203	0.492601692676544	0.00248878984712064
-1.74746882915497	-7.6880202293396	-4.58045959472656	-0.0117101967334747	0.492372840642929	0.00258310232311487
-1.74499702453613	-7.68573045730591	-4.57345962524414	-0.0116477329283953	0.492260038852692	0.00282148807309568
-1.74325013160706	-7.68610382080078	-4.58035612106323	-0.0115972366183996	0.49210512638092	0.00285375909879804
-1.74130654335022	-7.686851978302	-4.57429599761963	-0.011471594683826	0.491912543773651	0.00303581496700644
-1.73575019836426	-7.68423128128052	-4.57726716995239	-0.0114664928987622	0.491718083620071	0.00318530015647411
-1.73350358009338	-7.68152761459351	-4.57430410385132	-0.0114813195541501	0.49150139093399	0.0032424982637167
-1.7307403087616	-7.68416309356689	-4.57451105117798	-0.0113640045747161	0.491346627473831	0.00334637821651995
-1.73191583156586	-7.68537282943726	-4.56910705566406	-0.0113353282213211	0.491219133138657	0.00339700886979699
-1.72979032993317	-7.68500423431396	-4.57011604309082	-0.0112009607255459	0.491093635559082	0.0035847167018801
-1.72848403453827	-7.68597936630249	-4.57113933563232	-0.0112243127077818	0.491010755300522	0.00361843104474247
-1.72890102863312	-7.68373346328735	-4.56651401519775	-0.0110659040510654	0.490969091653824	0.00352526688948274
-1.72744143009186	-7.68325138092041	-4.57218408584595	-0.0110359126701951	0.490877896547318	0.00349424290470779
-1.72586703300476	-7.68012428283691	-4.56912708282471	-0.0110001256689429	0.490842700004578	0.00363727519288659
-1.72647213935852	-7.6811318397522	-4.57419967651367	-0.0109306145459414	0.490731120109558	0.00372826564125717
-1.72681319713593	-7.68377113342285	-4.56892156600952	-0.0109360618516803	0.490680813789368	0.00363633735105395
-1.72860407829285	-7.68368053436279	-4.569504737854	-0.010824934579432	0.490762889385223	0.00372848426923156
-1.72704493999481	-7.68472957611084	-4.56899690628052	-0.0107851345092058	0.490773439407349	0.00381885864771903
-1.72663688659668	-7.68247365951538	-4.56786584854126	-0.0107280351221561	0.49082624912262	0.00376734416931868
-1.72770917415619	-7.68444156646729	-4.5738525390625	-0.0106140756979585	0.490832507610321	0.00363702466711402
-1.72568309307098	-7.68514585494995	-4.5764536857605	-0.0106378430500627	0.490893989801407	0.00359609699808061
-1.72195780277252	-7.68602275848389	-4.57066059112549	-0.0106173362582922	0.490840345621109	0.00348784378729761
-1.72265148162842	-7.68890190124512	-4.57727813720703	-0.0106705538928509	0.49094170331955	0.00340085616335273
-1.72590303421021	-7.69189882278442	-4.57574367523193	-0.010741694830358	0.491029649972916	0.00329274754039943
-1.72366464138031	-7.69144153594971	-4.5812783241272	-0.0108042070642114	0.491041570901871	0.00330119044519961
-1.72368001937866	-7.69048738479614	-4.57453012466431	-0.010776030831039	0.491157919168472	0.00323648494668305
-1.71748626232147	-7.69585847854614	-4.58006429672241	-0.0108423624187708	0.491218984127045	0.00319870212115347
-1.71592009067535	-7.69378232955933	-4.5796856880188	-0.010855003260076	0.491306573152542	0.0030148767400533
-1.71756017208099	-7.69763803482056	-4.58684253692627	-0.0109221003949642	0.491430044174194	0.00297135300934315
-1.71883773803711	-7.69975805282593	-4.57784271240234	-0.0109994085505605	0.491477906703949	0.00270803458988667
-1.71667063236237	-7.6983494758606	-4.57746410369873	-0.0110040027648211	0.49159300327301	0.00252148229628801
-1.71794152259827	-7.70314264297485	-4.58528852462769	-0.0110291168093681	0.491758942604065	0.00230021378956735
-1.71452784538269	-7.70525979995728	-4.58499193191528	-0.0110594239085913	0.491892516613007	0.00216318131424487
-1.71145308017731	-7.70732259750366	-4.58590412139893	-0.011199832893908	0.491972267627716	0.00184584513772279
-1.71293950080872	-7.70787000656128	-4.58437252044678	-0.0112775396555662	0.492055267095566	0.00161229178775102
-1.71226477622986	-7.71125078201294	-4.58851432800293	-0.0113138379529119	0.49223592877388	0.00146141916047782
-1.71632838249207	-7.71539974212646	-4.58308839797974	-0.0114281382411718	0.492370575666428	0.00132001412566751
-1.71287751197815	-7.7158031463623	-4.58404445648193	-0.0115615855902433	0.492449223995209	0.0011705030919984
-1.70949018001556	-7.71823978424072	-4.58802366256714	-0.01164576318115	0.492596000432968	0.000991874258033931
-1.71369969844818	-7.72087955474854	-4.58347606658936	-0.0117245558649302	0.492781490087509	0.000870120187755674
-1.70989382266998	-7.71886205673218	-4.58822011947632	-0.0117990374565125	0.49281632900238	0.000685410865116864
-1.71092617511749	-7.72102451324463	-4.58825445175171	-0.0119833825156093	0.492927730083466	0.000474104104796425
-1.7093186378479	-7.72261333465576	-4.59472179412842	-0.0120791429653764	0.492971420288086	0.000358719466021284
-1.71222698688507	-7.72557020187378	-4.58447742462158	-0.0121873132884502	0.493039458990097	0.000180954069946893
-1.71065521240234	-7.7258563041687	-4.59016370773315	-0.0123073756694794	0.493142008781433	-3.24530014950142E-06
-1.70618164539337	-7.72806310653687	-4.59242296218872	-0.0124572683125734	0.493193626403809	-0.000191063285456039
-1.71066987514496	-7.7267599105835	-4.59190845489502	-0.0125741250813007	0.493282407522202	-0.000245274422923103
-1.70810151100159	-7.72856521606445	-4.58431529998779	-0.012695549055934	0.493205159902573	-0.000400773627916351
-1.70827317237854	-7.72663021087646	-4.58204317092896	-0.0127952210605145	0.493179231882095	-0.000505380565300584
-1.70932078361511	-7.72876977920532	-4.58630180358887	-0.0129679962992668	0.493205815553665	-0.000483839568914846
-1.71235573291779	-7.72912216186523	-4.5800461769104	-0.0130971912294626	0.493196994066238	-0.000568598858080804
-1.7087219953537	-7.72787094116211	-4.57577991485596	-0.0132351526990533	0.493125200271606	-0.000604946282692254
-1.70874297618866	-7.73014259338379	-4.58245134353638	-0.0133725106716156	0.493010073900223	-0.000745686527807266
-1.71026360988617	-7.72928905487061	-4.57484197616577	-0.0135132670402527	0.492963135242462	-0.000741520605515689
-1.70523369312286	-7.72953414916992	-4.57488250732422	-0.0136410836130381	0.49280634522438	-0.000788262172136456
-1.70879971981049	-7.7265796661377	-4.57767534255981	-0.0137536851689219	0.492660254240036	-0.000850001873914152
-1.70903658866882	-7.73087501525879	-4.56486749649048	-0.0138464802876115	0.492568075656891	-0.000817485619336367
-1.70966911315918	-7.72847461700439	-4.56519412994385	-0.0139934010803699	0.492421418428421	-0.000789490004535764
-1.70707023143768	-7.72979974746704	-4.56216239929199	-0.0140922274440527	0.492266148328781	-0.000794931896962225
-1.70779287815094	-7.73037004470825	-4.5645604133606	-0.0142548782750964	0.492071598768234	-0.000758959620725363
-1.71022999286652	-7.72935342788696	-4.56220436096191	-0.0143815269693732	0.491892844438553	-0.000828159332741052
-1.71101272106171	-7.7273850440979	-4.54967880249023	-0.0144063010811806	0.491722792387009	-0.000878937367815524
-1.71359956264496	-7.72780418395996	-4.55315256118774	-0.0145087502896786	0.491476953029633	-0.000819308741483837
-1.71361148357391	-7.72922229766846	-4.55019283294678	-0.0146367698907852	0.491300225257874	-0.000759723363444209
-1.71346163749695	-7.72575998306274	-4.54807806015015	-0.0147108118981123	0.49108412861824	-0.000748819147702307
-1.71406221389771	-7.72440671920776	-4.54192686080933	-0.0148119879886508	0.490883708000183	-0.000816355634015054
-1.71484410762787	-7.72686052322388	-4.53876781463623	-0.0149114718660712	0.490659981966019	-0.000765147677157074
-1.71386337280273	-7.72365093231201	-4.53716993331909	-0.0149369118735194	0.490367263555527	-0.000605174340307713
-1.71641397476196	-7.7239294052124	-4.53087711334229	-0.0149894682690501	0.490042895078659	-0.000555567210540175
-1.71794903278351	-7.72309589385986	-4.52973079681396	-0.0151261193677783	0.489844590425491	-0.000565733353141695
-1.71648812294006	-7.72717618942261	-4.52415037155151	-0.0151764610782266	0.489554226398468	-0.000413538858992979
-1.71828365325928	-7.72442960739136	-4.50992870330811	-0.0152251794934273	0.489274919033051	-0.000308587012114003
-1.71582496166229	-7.7203426361084	-4.51814985275269	-0.0152504146099091	0.489008754491806	-0.000273819256108254
-1.71583354473114	-7.72136211395264	-4.51782608032227	-0.0153384348377585	0.488674491643906	-0.000212504892260768
-1.71696019172668	-7.72073030471802	-4.51455736160278	-0.0153720835223794	0.488447844982147	-0.000157421207404695
-1.71275115013123	-7.72091579437256	-4.50364637374878	-0.0154648805037141	0.487989127635956	5.87377726333216E-05
-1.71302807331085	-7.72098875045776	-4.50457191467285	-0.01544439047575	0.48780146241188	0.000212265906156972
-1.70899534225464	-7.72270011901855	-4.49409484863281	-0.0155500704422593	0.487501353025436	0.000369833869626746
-1.71165692806244	-7.72279071807861	-4.49454927444458	-0.0156069071963429	0.48716539144516	0.000497837667353451
-1.70877480506897	-7.72209215164185	-4.48841333389282	-0.0155993523076177	0.486907124519348	0.000527341500855982
-1.70432758331299	-7.72026872634888	-4.49096488952637	-0.0156252235174179	0.486633867025375	0.000637225690297782
-1.70823442935944	-7.72379684448242	-4.49117946624756	-0.0156159149482846	0.486424624919891	0.00075246870983392
-1.70632874965668	-7.71764087677002	-4.4853949546814	-0.0155107770115137	0.486152827739716	0.000806635769549757
-1.70454275608063	-7.71539211273193	-4.48530340194702	-0.0154694588854909	0.485851585865021	0.000831330311484635
-1.70704555511475	-7.7192554473877	-4.4858980178833	-0.015387736260891	0.485743880271912	0.000859078310895711
-1.70740342140198	-7.72101783752441	-4.48249101638794	-0.0152630349621177	0.485411614179611	0.000950235582422465
-1.70625042915344	-7.72218656539917	-4.48017692565918	-0.0152057781815529	0.485305070877075	0.0013121193042025
-1.70095312595367	-7.72015190124512	-4.48232460021973	-0.0151572953909636	0.485018879175186	0.00146838824730366
-1.69849073886871	-7.72022438049316	-4.47584342956543	-0.0150012588128448	0.484904617071152	0.00166671234183013
-1.6970226764679	-7.7166633605957	-4.48143243789673	-0.0148767596110702	0.48477765917778	0.00181770580820739
-1.69549715518951	-7.71692323684692	-4.4799222946167	-0.0147383343428373	0.484608709812164	0.00213050865568221
-1.69382286071777	-7.71663427352905	-4.48416709899902	-0.0145908901467919	0.48448121547699	0.00247132685035467
-1.69069457054138	-7.71678066253662	-4.47874355316162	-0.0144765516743064	0.484294056892395	0.00283943885006011
-1.69406640529633	-7.71500396728516	-4.48184251785278	-0.0142762027680874	0.48424020409584	0.00323065719567239
-1.69242370128632	-7.71403694152832	-4.48565816879272	-0.0141460476443172	0.484069913625717	0.00357503304257989
-1.68852281570435	-7.71216058731079	-4.47749471664429	-0.0139341987669468	0.483986973762512	0.00382930180057883
-1.69063985347748	-7.71155071258545	-4.48657655715942	-0.0135679161176085	0.483878046274185	0.00400435226038098
-1.69028890132904	-7.70983695983887	-4.48609161376953	-0.0132985962554812	0.483834087848663	0.00409748125821352
-1.68958830833435	-7.70968246459961	-4.48776340484619	-0.0130429705604911	0.483635127544403	0.00417296914383769
-1.68982517719269	-7.7110481262207	-4.48499155044556	-0.0127522870898247	0.483497828245163	0.00436147954314947
-1.6911553144455	-7.71159362792969	-4.48978567123413	-0.0124388551339507	0.483404040336609	0.0044996258802712
-1.69395065307617	-7.70923805236816	-4.49261426925659	-0.0120584890246391	0.483193814754486	0.00475596124306321
-1.69245851039886	-7.71033811569214	-4.49431133270264	-0.0118527691811323	0.48308002948761	0.00492452271282673
-1.69233298301697	-7.71056985855103	-4.49445819854736	-0.0114515796303749	0.482978880405426	0.00526816677302122
-1.69029700756073	-7.70950508117676	-4.49379444122314	-0.0110647734254599	0.482775121927261	0.00561555568128824
-1.68883526325226	-7.70912170410156	-4.49457550048828	-0.0108576789498329	0.482566833496094	0.00604126742109656
-1.68628180027008	-7.70988988876343	-4.49392747879028	-0.0105955125764012	0.482460141181946	0.00625829817727208
-1.68648588657379	-7.70823574066162	-4.49146461486816	-0.0103658465668559	0.482187360525131	0.006564118899405
-1.68802440166473	-7.70711040496826	-4.4896297454834	-0.0100315678864717	0.481946498155594	0.0069260043092072
-1.68751549720764	-7.70880556106567	-4.4953875541687	-0.00981525797396898	0.481695771217346	0.00710652489215136
-1.68681406974792	-7.7109694480896	-4.49856853485107	-0.00940279196947813	0.481477439403534	0.00742162391543388
-1.68690264225006	-7.7093677520752	-4.4982647895813	-0.00902528874576092	0.481287240982056	0.00762985507026315
-1.68444573879242	-7.71143531799316	-4.49230813980103	-0.00878546107560396	0.480988293886185	0.00764070730656385
-1.68169689178467	-7.71351861953735	-4.50050640106201	-0.00844727270305157	0.480765551328659	0.00784916244447231
-1.68210434913635	-7.71513748168945	-4.49834060668945	-0.00816964451223612	0.480456948280334	0.00790933985263109
-1.68452501296997	-7.71738576889038	-4.49218988418579	-0.00791432801634073	0.480227708816528	0.0078455051407218
-1.68019926548004	-7.7209415435791	-4.5028862953186	-0.00755448546260595	0.479938149452209	0.00796106364578009
-1.68349039554596	-7.72550344467163	-4.49717473983765	-0.00734999217092991	0.47979062795639	0.00814255978912115
-1.67733609676361	-7.72679567337036	-4.49174928665161	-0.0070895510725677	0.47949743270874	0.00813211966305971
-1.67492949962616	-7.72831916809082	-4.4934983253479	-0.00692644808441401	0.47936287522316	0.00824013538658619
-1.67280852794647	-7.7331018447876	-4.49925661087036	-0.00665484182536602	0.479153454303741	0.00842622108757496
-1.66902482509613	-7.73149061203003	-4.50157070159912	-0.00644459901377559	0.47898542881012	0.00852111913263798
-1.66805398464203	-7.73543310165405	-4.50159692764282	-0.00621495628729463	0.478870987892151	0.00862912368029356
-1.6635115146637	-7.73555183410645	-4.50644397735596	-0.00602044072002172	0.478688567876816	0.00872584152966738
-1.66441333293915	-7.73815441131592	-4.50024461746216	-0.00579274306073785	0.478687405586243	0.00883128028362989
-1.66720807552338	-7.73887872695923	-4.50974225997925	-0.00549199944362044	0.478605508804321	0.00894217193126678
-1.66280841827393	-7.74063873291016	-4.50359487533569	-0.00540992803871632	0.478580743074417	0.00881016347557306
-1.65933394432068	-7.73913812637329	-4.50593280792236	-0.00516491569578648	0.478569686412811	0.00887936446815729
-1.6579977273941	-7.74200439453125	-4.50983762741089	-0.0049988329410553	0.478597164154053	0.00926262978464365
-1.65858030319214	-7.74154281616211	-4.50650072097778	-0.00490407412871718	0.478663235902786	0.00942052062600851
-1.65537738800049	-7.74371767044067	-4.51082277297974	-0.00476533966138959	0.478632599115372	0.00931947212666273
-1.65536332130432	-7.74507617950439	-4.51462173461914	-0.00458750547841191	0.478843837976456	0.00943369511514902
-1.65427482128143	-7.7485179901123	-4.51874589920044	-0.00445413868874311	0.478968918323517	0.00959252286702394
-1.64999639987946	-7.74618625640869	-4.51644515991211	-0.00444997288286686	0.479052811861038	0.00962201319634914
-1.64844536781311	-7.74630117416382	-4.52385997772217	-0.00444366736337543	0.479307472705841	0.00966293271631002
-1.64450085163116	-7.74982070922852	-4.52343797683716	-0.0043791844509542	0.479449480772018	0.00984504446387291
-1.64925706386566	-7.74704694747925	-4.53028440475464	-0.00437449710443616	0.479646414518356	0.00997812673449516
-1.64493250846863	-7.74785566329956	-4.53362417221069	-0.00429746275767684	0.479869455099106	0.00993200950324535
-1.64599406719208	-7.75196123123169	-4.53924083709717	-0.00427208747714758	0.480115473270416	0.00996924750506878
-1.64517366886139	-7.75206279754639	-4.5373158454895	-0.00417458498850465	0.480427026748657	0.00999856647104025
-1.63966035842896	-7.74743175506592	-4.54019451141357	-0.00421292753890157	0.480594635009766	0.0101679461076856
-1.63766229152679	-7.74773979187012	-4.54449272155762	-0.00422320142388344	0.480919718742371	0.010286420583725
-1.63652944564819	-7.75234603881836	-4.55022001266479	-0.00416122749447823	0.481183916330338	0.0104484958574176
-1.63848006725311	-7.74967050552368	-4.55322599411011	-0.00403042836114764	0.481467187404633	0.0106737855821848
-1.63502526283264	-7.75102090835571	-4.55651617050171	-0.00407279562205076	0.481759786605835	0.0105568654835224
-1.63218438625336	-7.75027799606323	-4.56101131439209	-0.00390359829179943	0.482038795948029	0.0106727415695786
-1.63079714775085	-7.74745845794678	-4.56301116943359	-0.00389943108893931	0.482344508171082	0.0107963932678103
-1.63083183765411	-7.74742841720581	-4.56818056106567	-0.00393072655424476	0.482570022344589	0.0108874719589949
-1.62885773181915	-7.75247716903687	-4.56765413284302	-0.00395565526559949	0.48274376988411	0.0107041141018271
-1.63141524791718	-7.75198221206665	-4.57144260406494	-0.00386167131364346	0.482986718416214	0.0107600344344974
-1.62778532505035	-7.75381565093994	-4.57449674606323	-0.00391493178904057	0.483165800571442	0.0106638828292489
-1.61965715885162	-7.75187873840332	-4.57416152954102	-0.00381383113563061	0.483414977788925	0.0109117804095149
-1.61684596538544	-7.75078201293945	-4.57456016540527	-0.00388180650770664	0.483508199453354	0.011093414388597
-1.61581814289093	-7.74869298934937	-4.57619285583496	-0.00390230701304972	0.483557224273682	0.0110039301216602
-1.61346232891083	-7.75202894210815	-4.58123540878296	-0.00395750068128109	0.483766376972198	0.0113290511071682
-1.61111915111542	-7.75022649765015	-4.57763767242432	-0.00400700233876705	0.483828723430634	0.0118173668161035
-1.60506057739258	-7.74778079986572	-4.57347393035889	-0.00426510954275727	0.483859896659851	0.0118167912587523
-1.60000801086426	-7.74771165847778	-4.5774188041687	-0.0043460694141686	0.483911365270615	0.0119073502719402
-1.5999391078949	-7.74643611907959	-4.57780504226685	-0.00458436971530318	0.483888238668442	0.0121418414637446
-1.59862923622131	-7.74187040328979	-4.5640549659729	-0.00467482814565301	0.483776360750198	0.0122192306444049
-1.59955704212189	-7.74196338653564	-4.56527233123779	-0.00478634005412459	0.483722627162933	0.0123600997030735
-1.59531652927399	-7.74123239517212	-4.56624698638916	-0.00493883946910501	0.483631879091263	0.0124040674418211
-1.59338688850403	-7.7361855506897	-4.56392097473145	-0.00508484430611134	0.483466506004334	0.0123978350311518
-1.59431886672974	-7.73888444900513	-4.56174755096436	-0.00532963499426842	0.483300596475601	0.0124031510204077
-1.59653401374817	-7.7349796295166	-4.55241632461548	-0.00547093525528908	0.483057796955109	0.0123076187446713
-1.59568631649017	-7.73565483093262	-4.54410362243652	-0.00555309792980552	0.482834696769714	0.0122593399137259
-1.59436750411987	-7.73710823059082	-4.54285669326782	-0.00576083734631538	0.482585817575455	0.0122891934588552
-1.5942257642746	-7.7354736328125	-4.53458261489868	-0.00591481383889914	0.482242822647095	0.0121994353830814
-1.59118342399597	-7.73314714431763	-4.53344964981079	-0.00608185026794672	0.481919884681702	0.0120781697332859
-1.5918835401535	-7.72877645492554	-4.52812433242798	-0.00623199203982949	0.481558859348297	0.0120642045512795
-1.59414660930634	-7.73403024673462	-4.51416063308716	-0.00646133394911885	0.481192588806152	0.0120760621502995
-1.59496319293976	-7.73271703720093	-4.51360130310059	-0.00664275791496038	0.480814874172211	0.0121218906715512
-1.59212112426758	-7.73610210418701	-4.49990177154541	-0.00689124688506126	0.480418920516968	0.0121696693822742
-1.59228551387787	-7.73226308822632	-4.49661731719971	-0.00704329460859299	0.480107605457306	0.0123922759667039
-1.5861759185791	-7.72964191436768	-4.48856687545776	-0.00731462379917502	0.479660123586655	0.0124839236959815
-1.58638155460358	-7.7275972366333	-4.48326349258423	-0.00751636270433664	0.479255616664886	0.0125667061656713
-1.58907306194305	-7.72556114196777	-4.47767066955566	-0.00768040027469397	0.478892982006073	0.0126978307962418
-1.59180963039398	-7.7244291305542	-4.46543836593628	-0.0079854391515255	0.478436172008514	0.0129105383530259
-1.59109604358673	-7.72766017913818	-4.46044874191284	-0.00826625991612673	0.478138715028763	0.0129510443657637
-1.58758211135864	-7.72438383102417	-4.45493841171265	-0.00852131377905607	0.477789282798767	0.0130404774099588
-1.59063577651978	-7.7224497795105	-4.44928884506226	-0.008616435341537	0.477458477020264	0.0130854612216353
-1.59042227268219	-7.7183575630188	-4.43777942657471	-0.00883300136774778	0.477091044187546	0.0130164716392756
-1.59451293945313	-7.71489810943604	-4.43722295761108	-0.00897683016955853	0.476731538772583	0.0130772003903985
-1.59697866439819	-7.71524047851563	-4.43794822692871	-0.0092764301225543	0.476412206888199	0.0131614282727242
-1.59896922111511	-7.71537208557129	-4.42238664627075	-0.00941696856170893	0.476077824831009	0.0132139902561903
-1.60124504566193	-7.71461248397827	-4.41753673553467	-0.00954525545239449	0.475997090339661	0.0132379690185189
-1.60214340686798	-7.71523523330688	-4.41799926757813	-0.00978449545800686	0.475778639316559	0.0132282134145498
-1.60398471355438	-7.71339702606201	-4.41526222229004	-0.00989041943103075	0.475579679012299	0.0133271981030703
-1.60079169273376	-7.70931482315063	-4.41347694396973	-0.0100274039432406	0.475396722555161	0.0132407238706946
-1.60646104812622	-7.70847272872925	-4.41104459762573	-0.0101158414036036	0.47526341676712	0.0133824944496155
-1.60930180549622	-7.70700311660767	-4.41095352172852	-0.0102465907111764	0.475220203399658	0.0133607946336269
-1.6132116317749	-7.70651388168335	-4.40163707733154	-0.0103598041459918	0.475038319826126	0.0133660836145282
-1.61522316932678	-7.70818328857422	-4.40421056747437	-0.0104504991322756	0.475113898515701	0.0134139936417341
-1.61196970939636	-7.70925283432007	-4.40255260467529	-0.0106253959238529	0.475112348794937	0.0134417479857802
-1.61589026451111	-7.70773601531982	-4.40474843978882	-0.0106453057378531	0.475133538246155	0.0135293072089553
-1.61489629745483	-7.70663213729858	-4.40335559844971	-0.0107680782675743	0.475183725357056	0.0135516654700041
-1.6198593378067	-7.70293807983398	-4.40802574157715	-0.0107703879475594	0.475258141756058	0.01356484554708
-1.62364530563354	-7.70779991149902	-4.40934419631958	-0.0107902893796563	0.475419133901596	0.0135603686794639
-1.62425673007965	-7.70637226104736	-4.40844678878784	-0.0108565697446465	0.475556373596191	0.0135420206934214
-1.62835574150085	-7.71157312393188	-4.41174697875977	-0.0108391586691141	0.475775063037872	0.0135019440203905
-1.62729728221893	-7.70856904983521	-4.41206169128418	-0.0108927814289927	0.47601255774498	0.0134029183536768
-1.63157486915588	-7.7076849937439	-4.42314624786377	-0.0108358860015869	0.476274460554123	0.0134039409458637
-1.63522481918335	-7.70346307754517	-4.42501926422119	-0.0107551394030452	0.476460993289948	0.0133217563852668
-1.63797068595886	-7.70338296890259	-4.42569160461426	-0.0107384556904435	0.476819217205048	0.013226393610239
-1.6409238576889	-7.71152877807617	-4.43360710144043	-0.0107197454199195	0.477129250764847	0.0132182501256466
-1.64292526245117	-7.71098184585571	-4.43744945526123	-0.0106301167979836	0.477498710155487	0.013218441978097
-1.64419806003571	-7.71209526062012	-4.44373941421509	-0.0105353128165007	0.477884948253632	0.0131291812285781
-1.64455246925354	-7.70931625366211	-4.44896030426025	-0.0104645509272814	0.478203445672989	0.0130991721525788
-1.64692008495331	-7.70527124404907	-4.45307540893555	-0.0103586353361607	0.478573262691498	0.013108211569488
-1.6506781578064	-7.70816516876221	-4.45681953430176	-0.0102627305313945	0.478973388671875	0.0131189981475472
-1.65304005146027	-7.70986318588257	-4.46357870101929	-0.0102037535980344	0.479384005069733	0.0131180630996823
-1.65334188938141	-7.71204519271851	-4.465407371521	-0.0100899608805776	0.479780435562134	0.0131830265745521
-1.65601825714111	-7.70922374725342	-4.47838115692139	-0.00987798720598221	0.480182111263275	0.0131700988858938
-1.6558598279953	-7.71360778808594	-4.48689651489258	-0.00981324817985296	0.480537414550781	0.0131372045725584
-1.6584358215332	-7.71309328079224	-4.49551582336426	-0.00956130586564541	0.480884313583374	0.0131886042654514
-1.66353034973145	-7.71172380447388	-4.49621725082397	-0.00942967180162668	0.48126956820488	0.0131399370729923
-1.66587281227112	-7.71422529220581	-4.50628614425659	-0.00926800724118948	0.481630116701126	0.0131232682615519
-1.66689658164978	-7.71779632568359	-4.50631237030029	-0.00910058710724115	0.481965154409409	0.0131092630326748
-1.66452407836914	-7.71736478805542	-4.51464509963989	-0.00891039706766605	0.482354760169983	0.0130515722557902
-1.66956269741058	-7.71565914154053	-4.5227427482605	-0.00867539271712303	0.482631176710129	0.0129994032904506
-1.672043800354	-7.71888065338135	-4.53026533126831	-0.00854235142469406	0.482992321252823	0.0129360798746347
-1.67433571815491	-7.71748924255371	-4.5253210067749	-0.00827657990157604	0.483243435621262	0.0129251172766089
-1.67758774757385	-7.72011709213257	-4.5385160446167	-0.0080690048635006	0.483493953943253	0.0128426272422075
-1.67450129985809	-7.72076559066772	-4.54147958755493	-0.00788707658648491	0.483756303787231	0.0128087680786848
-1.67959380149841	-7.72273015975952	-4.54384994506836	-0.00764391897246242	0.484000563621521	0.0128416791558266
-1.67997074127197	-7.72197294235229	-4.56074857711792	-0.0074278567917645	0.484226673841476	0.0127953449264169
-1.67678499221802	-7.72235202789307	-4.5545973777771	-0.00722085544839501	0.484296947717667	0.0129152117297053
-1.68073976039886	-7.72255086898804	-4.553551197052	-0.00705632520839572	0.48443403840065	0.0129423104226589
-1.6784805059433	-7.72543001174927	-4.5628228187561	-0.00679002841934562	0.484601825475693	0.0130269341170788
-1.67992806434631	-7.72601318359375	-4.56454467773438	-0.00664053438231349	0.484718531370163	0.0130828926339746
-1.67827093601227	-7.72543621063232	-4.56542491912842	-0.0064492579549551	0.484845340251923	0.0132027445361018
-1.67538976669312	-7.72516345977783	-4.5712628364563	-0.00621015857905149	0.484846234321594	0.0133526790887117
-1.68038892745972	-7.72118663787842	-4.57229900360107	-0.00604155939072371	0.484812408685684	0.0134997321292758
-1.676353931427	-7.72346782684326	-4.57380676269531	-0.00583913922309875	0.484899193048477	0.0136299524456263
-1.67965662479401	-7.72373676300049	-4.57500267028809	-0.00567074632272124	0.48494216799736	0.013768176548183
-1.67657542228699	-7.72803401947021	-4.57520914077759	-0.00548750255256891	0.484935104846954	0.0138738481327891
-1.67813563346863	-7.71979761123657	-4.57246494293213	-0.005188113078475	0.484936714172363	0.0139789963141084
-1.68053662776947	-7.72220230102539	-4.57694959640503	-0.00511920498684049	0.484881937503815	0.0141497785225511
-1.67925095558167	-7.71833801269531	-4.57928133010864	-0.0048867566511035	0.484764337539673	0.0142427291721106
-1.67705821990967	-7.72284460067749	-4.57613754272461	-0.00482899742200971	0.484729290008545	0.0143676279112697
-1.68208158016205	-7.72034454345703	-4.57416725158691	-0.00460755405947566	0.484718680381775	0.0145354578271508
-1.6801837682724	-7.71861886978149	-4.57698678970337	-0.00444700568914413	0.484516769647598	0.0146902734413743
-1.67807388305664	-7.7171368598938	-4.57952070236206	-0.00427602976560593	0.484404742717743	0.014893208630383
-1.68061435222626	-7.7159948348999	-4.57501220703125	-0.00413576606661081	0.484266132116318	0.0150103932246566
-1.68025374412537	-7.71492624282837	-4.57581377029419	-0.00405835267156363	0.48416867852211	0.0151407718658447
-1.67995488643646	-7.71679782867432	-4.57566833496094	-0.00392283638939261	0.48401540517807	0.0153484698385
-1.68034422397614	-7.71159172058105	-4.57030296325684	-0.00378212193027139	0.483867913484573	0.0155483549460769
-1.67729866504669	-7.70937824249268	-4.56831359863281	-0.00374434539116919	0.483654141426086	0.0157207995653152
-1.67788636684418	-7.70921564102173	-4.56821918487549	-0.00364728202112019	0.483599990606308	0.0158656518906355
-1.67970538139343	-7.70885515213013	-4.56463146209717	-0.00362061802297831	0.483405321836472	0.0160303842276335
-1.68557322025299	-7.70561504364014	-4.56452608108521	-0.00347273540683091	0.483245342969894	0.0162174254655838
-1.68187129497528	-7.70479393005371	-4.56361436843872	-0.00344088254496455	0.483143866062164	0.0163528099656105
-1.68361687660217	-7.70416927337646	-4.56624412536621	-0.00327258696779609	0.483037173748016	0.0165944509208202
-1.68088209629059	-7.70080900192261	-4.56338262557983	-0.00332382903434336	0.482901602983475	0.0167212057858706
-1.6832879781723	-7.69917154312134	-4.55827713012695	-0.00328460521996021	0.482821673154831	0.016902320086956
-1.68847346305847	-7.69458436965942	-4.55714702606201	-0.00324338674545288	0.482699185609818	0.017003133893013
-1.6875536441803	-7.69645881652832	-4.55390882492065	-0.00324978190474212	0.48268461227417	0.0171773843467236
-1.68934059143066	-7.69459009170532	-4.55694437026978	-0.00327099417336285	0.482640594244003	0.0173145364969969
-1.69043338298798	-7.69110155105591	-4.55564022064209	-0.00328052951954305	0.4826440513134	0.0175324734300375
-1.69399976730347	-7.68714237213135	-4.55465650558472	-0.00331425433978438	0.482606440782547	0.0176336895674467
-1.69403791427612	-7.68561887741089	-4.56087112426758	-0.0033290758728981	0.48261034488678	0.0178046226501465
-1.69968175888062	-7.68439388275146	-4.55030012130737	-0.00332238362170756	0.482692360877991	0.0179937351495028
-1.69857931137085	-7.68097829818726	-4.54787302017212	-0.00340345432050526	0.482704490423203	0.0182275380939245
-1.69783020019531	-7.67848920822144	-4.55116558074951	-0.0034603348467499	0.482795774936676	0.0183200445026159
-1.70052289962769	-7.67466068267822	-4.55342435836792	-0.00356204435229301	0.482822835445404	0.0185187067836523
-1.7015722990036	-7.67246103286743	-4.5540075302124	-0.00368911121040583	0.482859224081039	0.0186629239469767
-1.70453822612762	-7.67126607894897	-4.55147695541382	-0.00379740889184177	0.483066707849503	0.0188542809337378
-1.70909333229065	-7.6677622795105	-4.54983043670654	-0.00392494443804026	0.483146548271179	0.0190438777208328
-1.70538735389709	-7.6630711555481	-4.55055141448975	-0.00403773598372936	0.483191728591919	0.0191739480942488
-1.70482432842255	-7.65959310531616	-4.55628871917725	-0.00424438063055277	0.483262330293655	0.0192779637873173
-1.70814609527588	-7.65933990478516	-4.54691648483276	-0.00443628383800387	0.483319759368896	0.0194155015051365
-1.71171724796295	-7.65620899200439	-4.54919290542603	-0.00456672580912709	0.483414053916931	0.0195489171892405
-1.71013116836548	-7.65852785110474	-4.54543161392212	-0.00478449184447527	0.483497142791748	0.0196401178836823
-1.70573902130127	-7.65730905532837	-4.5402979850769	-0.00494498712942004	0.483637988567352	0.0197458323091269
-1.7018049955368	-7.65432786941528	-4.54483270645142	-0.00517402915284038	0.483647286891937	0.0198107678443193
-1.70361340045929	-7.65247058868408	-4.54813814163208	-0.00539158750325441	0.483729809522629	0.0199177376925945
-1.70402204990387	-7.64984941482544	-4.54453039169312	-0.00559354899451137	0.483750402927399	0.0199563093483448
-1.70404541492462	-7.65110397338867	-4.53720045089722	-0.00587443448603153	0.48369511961937	0.0199701003730297
-1.70133006572723	-7.6540641784668	-4.53790140151978	-0.00608546938747168	0.483849197626114	0.0199136640876532
-1.6978348493576	-7.6550464630127	-4.53803968429565	-0.00645328825339675	0.483839422464371	0.0197488721460104
-1.69738829135895	-7.65053033828735	-4.53666687011719	-0.00659334845840931	0.483851969242096	0.0197904016822577
-1.68867194652557	-7.65187883377075	-4.53409099578857	-0.00694911042228341	0.483830600976944	0.019804485142231
-1.69271266460419	-7.65108203887939	-4.52916431427002	-0.00721098249778152	0.48376253247261	0.0197759363800287
-1.68809926509857	-7.65465927124023	-4.52630424499512	-0.00748534640297294	0.483748972415924	0.0198252834379673
-1.68511068820953	-7.65229463577271	-4.52364063262939	-0.00773605285212398	0.483717173337936	0.0197996012866497
-1.68027758598328	-7.65287494659424	-4.52361059188843	-0.00803808681666851	0.483710765838623	0.0196637026965618
-1.67720091342926	-7.65334939956665	-4.52122402191162	-0.00829834025353193	0.483617871999741	0.0195523668080568
-1.67679631710052	-7.65172386169434	-4.5138111114502	-0.00853391364216805	0.483486354351044	0.0193776711821556
-1.68034839630127	-7.65270185470581	-4.51211023330688	-0.00880807358771563	0.4834024310112	0.0189688540995121
-1.676025390625	-7.65811252593994	-4.50556039810181	-0.00907348934561014	0.483286112546921	0.0185380056500435
-1.67378795146942	-7.65889406204224	-4.50138759613037	-0.00920604169368744	0.483276188373566	0.0182072948664427
-1.66962325572968	-7.66097545623779	-4.50442934036255	-0.00943216029554605	0.483074843883514	0.0180625077337027
-1.66294538974762	-7.66525030136108	-4.50042104721069	-0.00977492611855268	0.482897728681564	0.0179927833378315
-1.65886247158051	-7.66334390640259	-4.49276161193848	-0.0100124999880791	0.482675224542618	0.0178988538682461
-1.65877521038055	-7.66845655441284	-4.49427843093872	-0.0102844582870603	0.482472062110901	0.0176549963653088
-1.65188157558441	-7.67008209228516	-4.4880542755127	-0.0105863055214286	0.482363283634186	0.0175346452742815
-1.64526104927063	-7.6723198890686	-4.48092603683472	-0.0108534982427955	0.482137829065323	0.0174783822149038
-1.64151513576508	-7.66912841796875	-4.48200273513794	-0.0111295692622662	0.481941610574722	0.0173983536660671
-1.63137948513031	-7.67365694046021	-4.46897792816162	-0.0115145463496447	0.481719970703125	0.0173649098724127
-1.63088870048523	-7.67687606811523	-4.46829414367676	-0.0118002835661173	0.481512665748596	0.0171919111162424
-1.62767243385315	-7.68072557449341	-4.46191549301147	-0.0120061011984944	0.481391787528992	0.0170207377523184
-1.62103652954102	-7.68425893783569	-4.46320486068726	-0.0123265609145164	0.481150299310684	0.01685238070786
-1.61568403244019	-7.68498134613037	-4.4571704864502	-0.0125005869194865	0.480962604284287	0.0166759379208088
-1.60802578926086	-7.68564939498901	-4.46303844451904	-0.0127301122993231	0.480823516845703	0.0165423490107059
-1.61008834838867	-7.68681240081787	-4.45512437820435	-0.0128833670169115	0.480732798576355	0.016237972304225
-1.60282874107361	-7.69137907028198	-4.45469665527344	-0.0131709380075336	0.480599969625473	0.0160764418542385
-1.59860563278198	-7.69815683364868	-4.44680213928223	-0.0133532928302884	0.480442970991135	0.0159088429063559
-1.59812676906586	-7.70878553390503	-4.44849491119385	-0.0135665824636817	0.480399310588837	0.015468517318368
-1.59130239486694	-7.70964765548706	-4.4455738067627	-0.0137011585757136	0.480253934860229	0.0150595735758543
-1.58735966682434	-7.71349620819092	-4.44886064529419	-0.0137740606442094	0.480314373970032	0.0149279180914164
-1.58237051963806	-7.71725368499756	-4.44483041763306	-0.0139184249565005	0.480158627033234	0.0148266525939107
-1.5811859369278	-7.71689891815186	-4.44907999038696	-0.0139878345653415	0.480107516050339	0.0146581819280982
-1.57571184635162	-7.72011470794678	-4.44817066192627	-0.0141366580501199	0.480148494243622	0.014607067219913
-1.57500827312469	-7.72466945648193	-4.44250059127808	-0.0142663978040218	0.480191379785538	0.0145403007045388
-1.57504391670227	-7.73001384735107	-4.44891929626465	-0.0143812811002135	0.480260699987412	0.0145468888804317
-1.56963777542114	-7.72867298126221	-4.44530534744263	-0.0143649084493518	0.480248510837555	0.0144500834867358
-1.56697595119476	-7.73188209533691	-4.44929552078247	-0.0144212832674384	0.480383992195129	0.0144341289997101
-1.56227326393127	-7.73328256607056	-4.44749212265015	-0.0144965788349509	0.480455845594406	0.0143063832074404
-1.5635701417923	-7.73459148406982	-4.44918346405029	-0.0145406406372786	0.480533003807068	0.0142481764778495
-1.56006705760956	-7.73798656463623	-4.45471429824829	-0.0145526863634586	0.480671346187592	0.0142355570569634
-1.56012582778931	-7.73819017410278	-4.45581245422363	-0.0145487263798714	0.480782300233841	0.0141978487372398
-1.55627751350403	-7.74638080596924	-4.45674514770508	-0.0145414974540472	0.480954676866531	0.0142145631834865
-1.55309689044952	-7.74397277832031	-4.46023941040039	-0.0144790783524513	0.481132209300995	0.014242478646338
-1.55136954784393	-7.74846982955933	-4.46342086791992	-0.0144415684044361	0.481282651424408	0.0142264608293772
-1.55049502849579	-7.74690771102905	-4.46846675872803	-0.0143217230215669	0.481433004140854	0.0142178880050778
-1.55067348480225	-7.74790668487549	-4.47378730773926	-0.0142759317532182	0.48155689239502	0.0142394546419382
-1.54504430294037	-7.75263786315918	-4.4761700630188	-0.0141779817640781	0.481789827346802	0.014243827201426
-1.54764568805695	-7.75354290008545	-4.47750473022461	-0.0140703236684203	0.481952667236328	0.0142110045999289
-1.54746353626251	-7.75980997085571	-4.49044322967529	-0.0140362400561571	0.482209801673889	0.0141999507322907
-1.54259634017944	-7.75567007064819	-4.48604536056519	-0.0139072434976697	0.482430815696716	0.0142932189628482
-1.54244887828827	-7.75854206085205	-4.4915599822998	-0.0137438094243407	0.482616752386093	0.014378635212779
-1.54000318050385	-7.7565393447876	-4.50045680999756	-0.0136431120336056	0.482722520828247	0.0143860010430217
-1.54299664497375	-7.75712442398071	-4.49728107452393	-0.0135052418336272	0.48294061422348	0.0145533410832286
-1.53893673419952	-7.76019430160522	-4.50602340698242	-0.0134032750502229	0.48319411277771	0.0146101834252477
-1.54149830341339	-7.76165723800659	-4.5091872215271	-0.013185583986342	0.483444899320602	0.0147099969908595
-1.53911983966827	-7.76293325424194	-4.51516771316528	-0.0131117841228843	0.483564227819443	0.0147590087726712
-1.53833615779877	-7.75969648361206	-4.51660633087158	-0.0128730358555913	0.483779400587082	0.0148248272016644
-1.54457688331604	-7.75909090042114	-4.51884794235229	-0.0127271842211485	0.483955800533295	0.0149260573089123
-1.54259061813354	-7.76262760162354	-4.52697515487671	-0.0125279622152448	0.484073042869568	0.0150195835158229
-1.53982627391815	-7.76332998275757	-4.52610492706299	-0.0124486284330487	0.48425105214119	0.0150828585028648
-1.54577159881592	-7.76241731643677	-4.53427839279175	-0.0121767455711961	0.484479516744614	0.0151478219777346
-1.54431641101837	-7.76044750213623	-4.53668022155762	-0.0120630776509643	0.484560191631317	0.0152188735082746
-1.54378223419189	-7.76153135299683	-4.53392314910889	-0.0118621019646525	0.484664529561996	0.0153132723644376
-1.54757058620453	-7.76131629943848	-4.54202079772949	-0.0116520840674639	0.484815150499344	0.0154210105538368
-1.54706525802612	-7.75791025161743	-4.54156398773193	-0.0114719048142433	0.484813541173935	0.0154517162591219
-1.55053853988647	-7.76009082794189	-4.54548454284668	-0.0112995812669396	0.4849913418293	0.0155902616679668
-1.55341100692749	-7.75976181030273	-4.55131483078003	-0.0110120605677366	0.485007792711258	0.0157143212854862
-1.55106341838837	-7.75544500350952	-4.54457330703735	-0.0108273737132549	0.485021263360977	0.0158409401774406
-1.55167245864868	-7.75369691848755	-4.55247116088867	-0.0105855008587241	0.485161125659943	0.0160209164023399
-1.55522763729095	-7.7553243637085	-4.55361843109131	-0.0104082645848393	0.485117107629776	0.0161938518285751
-1.55877304077148	-7.7527813911438	-4.55506992340088	-0.0102215958759189	0.485201358795166	0.0163432005792856
-1.55816721916199	-7.75038051605225	-4.55428886413574	-0.00994798634201288	0.485143452882767	0.0165195446461439
-1.56201910972595	-7.7502908706665	-4.55985498428345	-0.00966281816363335	0.485132426023483	0.0168438144028187
-1.56145858764648	-7.74470520019531	-4.55532312393188	-0.00945758819580078	0.485185772180557	0.0170948039740324
-1.56123673915863	-7.74136686325073	-4.55819749832153	-0.00926891155540943	0.485071808099747	0.0173855070024729
-1.56742513179779	-7.74112367630005	-4.55842638015747	-0.00902182701975107	0.485044419765472	0.0176522303372622
-1.57017600536346	-7.73428249359131	-4.55489253997803	-0.00879126600921154	0.484941780567169	0.0179800726473331
-1.57155930995941	-7.73514461517334	-4.55985498428345	-0.00852162390947342	0.484911292791367	0.0182784833014011
-1.57654571533203	-7.73195028305054	-4.55730438232422	-0.00824351981282234	0.484910517930985	0.0186162404716015
[truncated: 18,895 more rows]
