# Supplementary material for: Identification of Haptic Based Guiding Using Hard Reins
Source: PLoS One. 2015 Jul 22;10(7):e0132020. doi: 10.1371/journal.pone.0132020 (PMC4511788; doi:10.1371/journal.pone.0132020)
Supplement: S5 File — (ZIP) [file pone.0132020.s005.zip › Exp2_ForceData1/Subject4/path3/T10.csv]

Force X (N)	Force Y (N)	Force Z (N)	Torque X (N-m)	Torque Y (N-m)	Torque Z (N-m)	Frequency = 10000	Averaging Level = 16	F/T Serial Number = FT11772	Time Started = 05/12/2012 11:56:06
1.4475793838501	-0.383949458599091	-0.546365857124329	-0.00883978884667158	0.0223936755210161	0.109669886529446
1.45386505126953	-0.390120267868042	-0.558358252048492	-0.00879333447664976	0.022565521299839	0.10948047041893
1.45781600475311	-0.397703260183334	-0.553949952125549	-0.00887835957109928	0.0226609744131565	0.109278038144112
1.46702241897583	-0.396284639835358	-0.562296807765961	-0.00874308682978153	0.0228564534336329	0.109119921922684
1.4683256149292	-0.394591242074966	-0.556123912334442	-0.00884965062141418	0.0232093166559935	0.109178654849529
1.47451841831207	-0.403079897165298	-0.566258549690247	-0.00876830518245697	0.0233869552612305	0.109265722334385
1.48305463790894	-0.402402460575104	-0.565075159072876	-0.00870460923761129	0.0234469827264547	0.109323881566525
1.48902642726898	-0.402456134557724	-0.565597414970398	-0.00859897490590811	0.0237576831132174	0.109511449933052
1.49072217941284	-0.403550356626511	-0.569159269332886	-0.008630714379251	0.0240024216473103	0.109688609838486
1.49897921085358	-0.404658526182175	-0.577146470546722	-0.00851502176374197	0.0241669900715351	0.109933607280254
1.50753998756409	-0.40394988656044	-0.57007247209549	-0.00839278101921082	0.024263821542263	0.110119737684727
1.51036894321442	-0.407318949699402	-0.574330806732178	-0.00830404460430145	0.0246136505156755	0.110300451517105
1.51598286628723	-0.406154781579971	-0.579002976417542	-0.00818744674324989	0.0247676149010658	0.110462881624699
1.51934492588043	-0.408428460359573	-0.579185247421265	-0.0081810737028718	0.0249135494232178	0.110476620495319
1.52407765388489	-0.408287316560745	-0.589758157730103	-0.00801821053028107	0.0250543747097254	0.110551886260509
1.53067290782928	-0.412745893001556	-0.583549022674561	-0.00793428812175989	0.0252736750990152	0.110589861869812
1.53125929832458	-0.409201383590698	-0.586099684238434	-0.00796784646809101	0.0255443025380373	0.110769301652908
1.53305006027222	-0.413512021303177	-0.586984276771545	-0.00790943298488855	0.0256093330681324	0.110905639827251
1.54155492782593	-0.413608610630035	-0.584842205047607	-0.00787054188549519	0.0256206784397364	0.11102507263422
1.54289722442627	-0.409660190343857	-0.585457861423492	-0.00775568280369043	0.0258267000317574	0.111165583133698
1.54680156707764	-0.41427555680275	-0.584753215312958	-0.00786746107041836	0.0259854625910521	0.11143547296524
1.55092227458954	-0.409139484167099	-0.586725234985352	-0.00789520796388388	0.0260538086295128	0.111657157540321
1.5585275888443	-0.406548947095871	-0.588878035545349	-0.00789193715900183	0.0260691232979298	0.111937545239925
1.56264626979828	-0.4085553586483	-0.591673970222473	-0.00792834162712097	0.0262289773672819	0.112235769629478
1.56779134273529	-0.405472099781036	-0.588769674301147	-0.00801874697208405	0.0262437053024769	0.112540982663631
1.56900501251221	-0.400856494903564	-0.586285650730133	-0.00807156320661306	0.0262715555727482	0.112854473292828
1.57482922077179	-0.400483340024948	-0.59159117937088	-0.00820059888064861	0.0262427348643541	0.113215312361717
1.58201992511749	-0.398499637842178	-0.583152770996094	-0.00829519983381033	0.0262643378227949	0.11350055783987
1.5797393321991	-0.392323464155197	-0.582247853279114	-0.00844727549701929	0.026270167902112	0.113837234675884
1.58460175991058	-0.394849807024002	-0.579531669616699	-0.00869259983301163	0.0262190345674753	0.114154495298862
1.58601582050323	-0.392194002866745	-0.573844730854034	-0.00883437506854534	0.0260379854589701	0.114407286047935
1.59338939189911	-0.387965172529221	-0.571232497692108	-0.00894339289516211	0.025960111990571	0.114690519869328
1.59342396259308	-0.383329510688782	-0.568972110748291	-0.00926382467150688	0.0259560216218233	0.114974401891232
1.59758937358856	-0.381263613700867	-0.57244610786438	-0.00942857749760151	0.0258475784212351	0.115253411233425
1.60226273536682	-0.38340362906456	-0.565775156021118	-0.0097170602530241	0.0256525408476591	0.115477114915848
1.61126172542572	-0.375467777252197	-0.564280450344086	-0.00986380781978369	0.0254956539720297	0.115778774023056
1.61201322078705	-0.373863637447357	-0.554222404956818	-0.0102096386253834	0.0254203174263239	0.116097837686539
1.61795699596405	-0.372483938932419	-0.55547708272934	-0.0105086117982864	0.0251190308481455	0.116385564208031
1.61858379840851	-0.371962249279022	-0.544213175773621	-0.0106838410720229	0.0249820109456778	0.11658126860857
1.62199532985687	-0.370410889387131	-0.543999552726746	-0.0109638068825006	0.0248155444860458	0.116813100874424
1.61850893497467	-0.370248258113861	-0.546478807926178	-0.0112770339474082	0.0246492382138968	0.116827860474586
1.62978160381317	-0.370843052864075	-0.54254162311554	-0.0115981223061681	0.0244414135813713	0.116822764277458
1.63285887241364	-0.372493416070938	-0.53733092546463	-0.0118951434269547	0.0244562197476625	0.116858527064323
1.63778746128082	-0.375291079282761	-0.528909623622894	-0.0123755801469088	0.0244381334632635	0.116950258612633
1.64275395870209	-0.377773374319077	-0.529186248779297	-0.0127405738458037	0.024442121386528	0.117180705070496
1.65282869338989	-0.376423865556717	-0.525688409805298	-0.0131286578252912	0.0244766920804977	0.117611452937126
1.65864872932434	-0.374854296445847	-0.529574632644653	-0.0134482970461249	0.0246714856475592	0.117933928966522
1.65569865703583	-0.365090042352676	-0.522039711475372	-0.013875906355679	0.0247732065618038	0.118450611829758
1.65696120262146	-0.362650990486145	-0.528969168663025	-0.0141270803287625	0.0250157006084919	0.118908204138279
1.66042733192444	-0.356270581483841	-0.525497555732727	-0.0144755784422159	0.0250614080578089	0.119341433048248
1.66443860530853	-0.353030681610107	-0.52099484205246	-0.0147188808768988	0.0252595115453005	0.119583398103714
1.66171991825104	-0.346423625946045	-0.520074307918549	-0.0151047017425299	0.0254601240158081	0.119917251169682
1.66540539264679	-0.348718672990799	-0.521470785140991	-0.0153399435803294	0.0257140230387449	0.119977355003357
1.66647350788116	-0.353404670953751	-0.52109682559967	-0.0155977588146925	0.0257675256580114	0.120037332177162
1.67479228973389	-0.351508557796478	-0.530450046062469	-0.0157572850584984	0.0259929317981005	0.120062001049519
1.67433428764343	-0.353125333786011	-0.522878706455231	-0.0160421095788479	0.0261972267180681	0.120047435164452
1.68063807487488	-0.360979944467545	-0.528352618217468	-0.0162818357348442	0.026454072445631	0.120045065879822
1.6850266456604	-0.362936168909073	-0.52235358953476	-0.0165117513388395	0.0265550650656223	0.120071396231651
1.69554543495178	-0.360929638147354	-0.527268469333649	-0.0165410917252302	0.0267539713531733	0.120001845061779
1.6941351890564	-0.365619510412216	-0.524474143981934	-0.0167779941111803	0.0270177777856588	0.120070494711399
1.69992363452911	-0.369561642408371	-0.528209090232849	-0.0168576836585999	0.0271331928670406	0.120099231600761
1.70338523387909	-0.37490102648735	-0.529158532619476	-0.0169840548187494	0.0272425729781389	0.120055511593819
1.71197140216827	-0.374345690011978	-0.536014676094055	-0.0170093029737473	0.0273068845272064	0.120124459266663
1.7107355594635	-0.374568581581116	-0.533061861991882	-0.0171780250966549	0.0274826139211655	0.120274282991886
1.71858906745911	-0.376359909772873	-0.53606504201889	-0.0172094684094191	0.0276190154254436	0.120457626879215
1.71675312519073	-0.382692188024521	-0.535291254520416	-0.0173312295228243	0.0277736335992813	0.120690323412418
1.72158694267273	-0.374218195676804	-0.534486413002014	-0.0173533614724875	0.0278874300420284	0.120961077511311
1.72487831115723	-0.37540128827095	-0.534766137599945	-0.0174687393009663	0.027923446148634	0.121354520320892
1.72578704357147	-0.375904500484467	-0.537665963172913	-0.0175210312008858	0.027914073318243	0.121741056442261
1.72713029384613	-0.374188184738159	-0.536217451095581	-0.0174925792962313	0.0280298609286547	0.122085079550743
1.72350192070007	-0.368676394224167	-0.531229436397552	-0.0176589172333479	0.0280357040464878	0.122572921216488
1.72426474094391	-0.365099191665649	-0.536378920078278	-0.017609154805541	0.0280081778764725	0.122999347746372
1.72465252876282	-0.362860441207886	-0.533906102180481	-0.017686951905489	0.0277808476239443	0.123451068997383
1.72091400623322	-0.359487652778625	-0.526205778121948	-0.0176284071058035	0.0278557930141687	0.123827159404755
1.71655893325806	-0.357219487428665	-0.526325702667236	-0.0177502743899822	0.0277708228677511	0.124326527118683
1.7105028629303	-0.353947192430496	-0.530144810676575	-0.0177351478487253	0.0276361852884293	0.124702177941799
1.70829665660858	-0.35246816277504	-0.522955179214478	-0.0178185999393463	0.0273310001939535	0.1251290589571
1.70715701580048	-0.34402796626091	-0.523397266864777	-0.0178266484290361	0.0271501410752535	0.125416174530983
1.70078682899475	-0.338612943887711	-0.517456889152527	-0.0179466605186462	0.0269628502428532	0.125668078660965
1.69743156433105	-0.339172065258026	-0.520667910575867	-0.0180026795715094	0.0267709940671921	0.125952482223511
1.68819296360016	-0.340962588787079	-0.504488050937653	-0.0181319154798985	0.0264103300869465	0.126238003373146
1.68966639041901	-0.334962278604507	-0.509561836719513	-0.0181443393230438	0.0261616855859756	0.126584142446518
1.67762041091919	-0.329327970743179	-0.50429493188858	-0.0183137655258179	0.025825098156929	0.126910254359245
1.67322909832001	-0.320181876420975	-0.498275309801102	-0.0182716529816389	0.0254120714962482	0.127272859215736
1.66527712345123	-0.322585761547089	-0.493466794490814	-0.0183472167700529	0.0251284167170525	0.127563342452049
1.66115725040436	-0.3160360455513	-0.488323509693146	-0.0184315368533134	0.0246672686189413	0.127967432141304
1.64761340618134	-0.310044467449188	-0.482646316289902	-0.0184760820120573	0.0242091100662947	0.128199771046638
1.64237082004547	-0.305077761411667	-0.48244720697403	-0.018528888002038	0.0237339995801449	0.128574699163437
1.63718903064728	-0.300849795341492	-0.474457412958145	-0.01848572678864	0.0232774987816811	0.128902927041054
1.6302855014801	-0.292619466781616	-0.463834464550018	-0.018654391169548	0.0228680055588484	0.129337936639786
1.62234210968018	-0.287186443805695	-0.466430634260178	-0.0186876468360424	0.02232257835567	0.12970145046711
1.61584854125977	-0.282977700233459	-0.460833191871643	-0.0188408456742764	0.0217068176716566	0.130043730139732
1.61052489280701	-0.271943956613541	-0.455356329679489	-0.0186872873455286	0.0212877113372087	0.13040716946125
1.60098564624786	-0.267968416213989	-0.446055769920349	-0.0189386829733849	0.0208465158939362	0.130842372775078
1.59423851966858	-0.263783872127533	-0.44627520442009	-0.0189735684543848	0.0203498415648937	0.131211400032043
1.58806502819061	-0.261375397443771	-0.436770558357239	-0.0190885774791241	0.0198359210044146	0.131587103009224
1.58636164665222	-0.253889322280884	-0.432461082935333	-0.019004512578249	0.0194087605923414	0.131988748908043
1.57395315170288	-0.243471533060074	-0.424742221832275	-0.0192229002714157	0.019034206867218	0.132428169250488
1.56879699230194	-0.23798680305481	-0.427852958440781	-0.0192574039101601	0.0186209138482809	0.132903516292572
1.56294012069702	-0.239375606179237	-0.41413876414299	-0.0194120649248362	0.0181862749159336	0.133306786417961
1.56335949897766	-0.229352295398712	-0.417180716991425	-0.0195202510803938	0.0179006289690733	0.133723497390747
1.55059897899628	-0.220653355121613	-0.414505064487457	-0.0197428185492754	0.0176956225186586	0.134181141853333
1.55357134342194	-0.213450595736504	-0.407057851552963	-0.0198427103459835	0.0173285733908415	0.134608700871468
1.54420101642609	-0.211280688643456	-0.397121399641037	-0.0198748484253883	0.0171469114720821	0.134955942630768
1.54131555557251	-0.203802779316902	-0.403353422880173	-0.0200090743601322	0.0169836767017841	0.135280668735504
1.53532135486603	-0.20273232460022	-0.396941781044006	-0.0201257281005383	0.0168021284043789	0.135511323809624
1.5302916765213	-0.199036195874214	-0.395920544862747	-0.0201634224504232	0.0164294447749853	0.135668739676476
1.52592515945435	-0.20000371336937	-0.394299566745758	-0.0201024003326893	0.0163243915885687	0.135590597987175
1.51747453212738	-0.194368034601212	-0.392537355422974	-0.0202367305755615	0.0161978602409363	0.135714843869209
1.5202419757843	-0.197254374623299	-0.392323553562164	-0.0202026031911373	0.0159277506172657	0.135767340660095
1.51550471782684	-0.200094521045685	-0.390449315309525	-0.020150862634182	0.0157276317477226	0.135698586702347
1.51512682437897	-0.201002389192581	-0.389958649873734	-0.0201572924852371	0.0158107876777649	0.135544642806053
1.51419687271118	-0.198518186807632	-0.38652840256691	-0.0202745590358973	0.0157784484326839	0.135499492287636
1.51441049575806	-0.202881470322609	-0.389662683010101	-0.0201699156314135	0.0157859399914742	0.135570541024208
1.51671493053436	-0.208083644509315	-0.388338446617126	-0.0200944617390633	0.0156668312847614	0.135624796152115
1.51876795291901	-0.207044839859009	-0.389732420444489	-0.0198878366500139	0.0156617648899555	0.135716482996941
1.511070728302	-0.207913607358932	-0.386499911546707	-0.0197769943624735	0.015749491751194	0.135701030492783
1.51323437690735	-0.208203554153442	-0.399473994970322	-0.0196301210671663	0.0157808121293783	0.135707229375839
1.51230895519257	-0.217836529016495	-0.390880644321442	-0.0194209646433592	0.0158910788595676	0.135717749595642
1.510169506073	-0.21469247341156	-0.400752186775208	-0.0192642658948898	0.0161966420710087	0.135777190327644
1.51049757003784	-0.216417521238327	-0.408488422632217	-0.0191594734787941	0.0164113007485867	0.135769411921501
1.51134371757507	-0.216178968548775	-0.403438061475754	-0.0190639365464449	0.0165300965309143	0.135934486985207
1.51217138767242	-0.214433252811432	-0.403828084468842	-0.0188499223440886	0.0169885773211718	0.136077091097832
1.50961184501648	-0.21476748585701	-0.411175638437271	-0.0188340749591589	0.0174240432679653	0.136275306344032
1.51395356655121	-0.213943928480148	-0.420725345611572	-0.0187182947993279	0.0176823753863573	0.136609241366386
1.51630544662476	-0.218902349472046	-0.41254910826683	-0.0185863822698593	0.0180457066744566	0.136811107397079
1.51767146587372	-0.216291919350624	-0.425328850746155	-0.0184105020016432	0.0185271147638559	0.136958137154579
1.51648724079132	-0.210953190922737	-0.428547322750092	-0.0184013396501541	0.0189789514988661	0.137124598026276
1.51826977729797	-0.214982777833939	-0.44339120388031	-0.0183932539075613	0.0195162445306778	0.13729102909565
1.52222180366516	-0.217811360955238	-0.436845779418945	-0.018383102491498	0.0200843196362257	0.137491583824158
1.52627241611481	-0.2093106508255	-0.445707440376282	-0.0183702614158392	0.0205934792757034	0.137859523296356
1.5219498872757	-0.210519030690193	-0.451084285974503	-0.0182524733245373	0.0211780145764351	0.138109490275383
1.53265881538391	-0.210301652550697	-0.457001835107803	-0.0182585585862398	0.0216026827692986	0.138222917914391
1.53785443305969	-0.207155555486679	-0.459486722946167	-0.0180208031088114	0.0220453646034002	0.138318330049515
1.53281915187836	-0.209063142538071	-0.465678215026855	-0.017943374812603	0.0227452833205462	0.13819731771946
1.54234802722931	-0.209338739514351	-0.471546947956085	-0.0178459137678146	0.0232263896614313	0.138222202658653
1.54525327682495	-0.218829035758972	-0.475412249565125	-0.0177050177007914	0.0237103365361691	0.138136103749275
1.55033898353577	-0.222435027360916	-0.490080177783966	-0.0175797864794731	0.0243516378104687	0.138038113713264
1.55582749843597	-0.224885225296021	-0.492606550455093	-0.0174258705228567	0.0248176120221615	0.13796404004097
1.55943036079407	-0.226178392767906	-0.498412549495697	-0.0173197500407696	0.0252317897975445	0.137803614139557
1.57029438018799	-0.2310910820961	-0.497717171907425	-0.0170151069760323	0.0257889665663242	0.137685433030128
1.57045197486877	-0.233672365546227	-0.499814867973328	-0.0169394891709089	0.0262577384710312	0.137495890259743
1.57395219802856	-0.240122199058533	-0.521565496921539	-0.0168030541390181	0.0268951579928398	0.13716122508049
1.58315336704254	-0.241453066468239	-0.510789632797241	-0.0166850201785564	0.0273229572921991	0.136983886361122
1.58382928371429	-0.248495042324066	-0.528112351894379	-0.0166115146130323	0.027982035651803	0.136682242155075
1.59568321704865	-0.251096487045288	-0.530344545841217	-0.0163662824779749	0.0282661840319633	0.136488139629364
1.5880708694458	-0.258287727832794	-0.538625776767731	-0.0161534491926432	0.0289161577820778	0.136063203215599
1.59917032718658	-0.264190971851349	-0.551794350147247	-0.0158955957740545	0.0294208712875843	0.135599792003632
1.60425400733948	-0.265561372041702	-0.542252540588379	-0.0157998409122229	0.0296474229544401	0.135260105133057
1.60705471038818	-0.280254036188126	-0.556503713130951	-0.0155342994257808	0.0301198102533817	0.134752690792084
1.60810577869415	-0.28475347161293	-0.561546921730042	-0.0152195785194635	0.0305670388042927	0.134070992469788
1.61796164512634	-0.29276242852211	-0.560450673103333	-0.0151492618024349	0.0309675317257643	0.133566409349442
1.62217080593109	-0.299099177122116	-0.569990992546082	-0.0148574048653245	0.031096339225769	0.133091241121292
1.62242639064789	-0.309063851833344	-0.566166341304779	-0.0145434392616153	0.0313684605062008	0.132426545023918
1.63134527206421	-0.317640632390976	-0.574905812740326	-0.0142450388520956	0.0317514203488827	0.131725788116455
1.6267466545105	-0.323627054691315	-0.57387113571167	-0.0141329728066921	0.031943503767252	0.130930095911026
1.63357043266296	-0.334991872310638	-0.579312205314636	-0.014018751680851	0.0322639942169189	0.130291283130646
1.64070999622345	-0.341996520757675	-0.591409265995026	-0.0137985143810511	0.032553568482399	0.129606246948242
1.64041030406952	-0.345518976449966	-0.581533253192902	-0.0137254148721695	0.0327804908156395	0.129086121916771
1.64333295822144	-0.353050738573074	-0.59055757522583	-0.0135309994220734	0.0328908562660217	0.128585949540138
1.64399600028992	-0.365862250328064	-0.588553488254547	-0.0133812632411718	0.0331440642476082	0.128030523657799
1.6518589258194	-0.362726151943207	-0.595826923847198	-0.013381558470428	0.0334038622677326	0.127611577510834
1.64323627948761	-0.367323756217957	-0.594565987586975	-0.0133833503350616	0.0337245687842369	0.127215445041656
1.64562845230103	-0.372125387191772	-0.597393870353699	-0.0134383430704474	0.0340260118246078	0.127055987715721
1.64761137962341	-0.372974038124084	-0.60062974691391	-0.013389527797699	0.0343354865908623	0.126862481236458
1.64798629283905	-0.370932191610336	-0.60088586807251	-0.013505837880075	0.034673061221838	0.126903653144836
1.64187753200531	-0.37458473443985	-0.604782402515411	-0.0136166652664542	0.0350319482386112	0.126960888504982
1.64294266700745	-0.375251054763794	-0.60311233997345	-0.013716459274292	0.0352187305688858	0.127004534006119
1.64636766910553	-0.370719373226166	-0.607252180576324	-0.0137324053794146	0.0355477705597878	0.126988723874092
1.63731372356415	-0.367793947458267	-0.607222199440002	-0.0139771457761526	0.0359694473445416	0.127065151929855
1.63725817203522	-0.364750266075134	-0.612796247005463	-0.0141330324113369	0.0362675338983536	0.127118825912476
1.63356125354767	-0.365869432687759	-0.604798853397369	-0.0143375238403678	0.0366390757262707	0.127273797988892
1.63442492485046	-0.363824844360352	-0.61280369758606	-0.0146179832518101	0.0369302816689014	0.127347350120544
1.62494492530823	-0.357325613498688	-0.610892534255981	-0.0148570071905851	0.0372141934931278	0.127460032701492
1.6212043762207	-0.353984028100967	-0.609979033470154	-0.015149132348597	0.0374896563589573	0.127611741423607
1.6218523979187	-0.351296335458755	-0.61315393447876	-0.0153681011870503	0.037757396697998	0.12766595184803
1.61621391773224	-0.347180038690567	-0.606718242168427	-0.0157474968582392	0.0380476005375385	0.127714246511459
1.61607313156128	-0.34488782286644	-0.605622947216034	-0.0159855913370848	0.0381668545305729	0.127755343914032
1.61042773723602	-0.344594538211823	-0.608134210109711	-0.016364922747016	0.0383722819387913	0.12762188911438
1.61606097221375	-0.343546271324158	-0.60604065656662	-0.0166169218719006	0.0385023765265942	0.12747061252594
1.61137545108795	-0.344095349311829	-0.600726127624512	-0.0169493239372969	0.0385079979896545	0.127156138420105
1.61156189441681	-0.347989708185196	-0.601220548152924	-0.0172717478126287	0.0385164767503738	0.126827269792557
1.60972309112549	-0.352548629045486	-0.6004319190979	-0.0174605548381805	0.0385432653129101	0.126386284828186
1.61743676662445	-0.352359354496002	-0.590612530708313	-0.0178252402693033	0.0383849553763866	0.125888347625732
1.6167323589325	-0.357763469219208	-0.594546556472778	-0.0180730856955051	0.0382636301219463	0.125413998961449
1.61419355869293	-0.366250216960907	-0.588026165962219	-0.0182210188359022	0.0381041988730431	0.124930068850517
1.61047422885895	-0.366745889186859	-0.585359156131744	-0.0183554030954838	0.0379160568118095	0.124384716153145
1.60366594791412	-0.367989480495453	-0.582923293113709	-0.0186300128698349	0.0377824269235134	0.123846516013145
1.6014906167984	-0.371225416660309	-0.578316211700439	-0.0187745876610279	0.0376475900411606	0.123275958001614
1.59771847724915	-0.384537845849991	-0.578789412975311	-0.0190046336501837	0.0376103967428207	0.122689589858055
1.5974178314209	-0.38133841753006	-0.575783610343933	-0.0192288905382156	0.0375902839004993	0.122076481580734
1.59589540958405	-0.386952012777328	-0.567412376403809	-0.0194652881473303	0.0375055000185966	0.121680624783039
1.59868741035461	-0.386588215827942	-0.577895998954773	-0.0195852406322956	0.0374258384108543	0.121304906904697
1.59568560123444	-0.393181443214417	-0.568992555141449	-0.0197140090167522	0.0375032834708691	0.121015749871731
1.59244668483734	-0.389735132455826	-0.567987084388733	-0.0200305115431547	0.0375982746481895	0.120916336774826
1.58717060089111	-0.386551439762115	-0.569905996322632	-0.020086033269763	0.0376854762434959	0.120685130357742
1.58497631549835	-0.387537926435471	-0.571742355823517	-0.020230483263731	0.0376174114644527	0.120629504323006
1.57855093479156	-0.380716234445572	-0.56911301612854	-0.0202321782708168	0.0378004312515259	0.120505064725876
1.56785941123962	-0.379613041877747	-0.561256051063538	-0.0203689076006413	0.0378845147788525	0.120421424508095
1.56231880187988	-0.381358236074448	-0.562967538833618	-0.020439000800252	0.0380371958017349	0.120265580713749
1.5561695098877	-0.384930074214935	-0.563429474830627	-0.0204874090850353	0.0380460135638714	0.120085194706917
1.55477166175842	-0.378925204277039	-0.562866985797882	-0.0204738713800907	0.0381104573607445	0.119920164346695
1.54618799686432	-0.375178962945938	-0.564340054988861	-0.020542474463582	0.0381054766476154	0.119679398834705
1.53870856761932	-0.377290993928909	-0.568070769309998	-0.0205064974725246	0.0381879545748234	0.119506634771824
1.53191030025482	-0.382723450660706	-0.558122038841248	-0.0205376297235489	0.0381477698683739	0.119253024458885
1.52891302108765	-0.378742396831512	-0.560784041881561	-0.0205276645720005	0.0380954705178738	0.11904601752758
1.51575863361359	-0.376067280769348	-0.562252283096313	-0.0205277148634195	0.0381874218583107	0.118777811527252
1.51228106021881	-0.376113891601563	-0.562044441699982	-0.0205945670604706	0.0381143912672997	0.11852865666151
1.50059986114502	-0.381175220012665	-0.554063141345978	-0.0206832867115736	0.0382226034998894	0.118303380906582
1.50050604343414	-0.37323585152626	-0.559737682342529	-0.0208014361560345	0.0380443669855595	0.11809766292572
1.48975777626038	-0.371418207883835	-0.554120719432831	-0.0209464021027088	0.0380687862634659	0.117944978177547
1.48444926738739	-0.371552556753159	-0.553457021713257	-0.0211151838302612	0.0379133634269238	0.117808125913143
1.47993314266205	-0.369042783975601	-0.543212652206421	-0.0211579725146294	0.0377816408872604	0.117593355476856
1.46984648704529	-0.361396670341492	-0.539008617401123	-0.0213611572980881	0.0376952439546585	0.117574520409107
1.4621570110321	-0.360192120075226	-0.542673170566559	-0.021498953923583	0.0375189073383808	0.117585934698582
1.45568609237671	-0.354257106781006	-0.533516943454742	-0.0215746611356735	0.0372355878353119	0.117552101612091
1.45004236698151	-0.349772810935974	-0.533965647220612	-0.0215733479708433	0.0370301529765129	0.117567367851734
1.43817472457886	-0.34309133887291	-0.527375280857086	-0.0218534823507071	0.0368124209344387	0.117507413029671
1.43087136745453	-0.342163234949112	-0.522532284259796	-0.0219341032207012	0.0365088246762753	0.117538146674633
1.42532920837402	-0.338864833116531	-0.518208205699921	-0.0221232566982508	0.0359743535518646	0.117505177855492
1.41969192028046	-0.330926388502121	-0.509207665920258	-0.0221305321902037	0.0356683842837811	0.117436408996582
1.40749144554138	-0.325354546308517	-0.504476249217987	-0.0224603861570358	0.0352299734950066	0.117407962679863
1.4024064540863	-0.320216238498688	-0.50342333316803	-0.0224938970059156	0.034836407750845	0.11744487285614
1.39736926555634	-0.320799648761749	-0.49875670671463	-0.0227066241204739	0.0342289134860039	0.117461800575256
1.39599525928497	-0.312851577997208	-0.491404861211777	-0.0227621775120497	0.0336892083287239	0.117489203810692
1.38377809524536	-0.308584183454514	-0.477872908115387	-0.0229711141437292	0.0333042927086353	0.117541059851646
1.37782037258148	-0.305767267942429	-0.474710404872894	-0.0230338182300329	0.0328135341405869	0.117676377296448
1.3742493391037	-0.29783308506012	-0.46890315413475	-0.0230804849416018	0.0320180281996727	0.117686703801155
1.36158204078674	-0.29298609495163	-0.458671063184738	-0.0232005994766951	0.0316229425370693	0.117730043828487
1.357097864151	-0.287810862064362	-0.455068618059158	-0.0233998987823725	0.0310314856469631	0.117846496403217
1.3448269367218	-0.278462380170822	-0.455325752496719	-0.0234302822500467	0.0304703824222088	0.117869578301907
1.34041440486908	-0.273480325937271	-0.4450503885746	-0.023500693961978	0.0299555063247681	0.117921121418476
1.32666802406311	-0.275654226541519	-0.436779797077179	-0.0235762167721987	0.0296059474349022	0.118020556867123
1.32655930519104	-0.264251589775085	-0.438113540410995	-0.0235763546079397	0.0290199983865023	0.118054553866386
1.31033754348755	-0.257716625928879	-0.424311250448227	-0.0235812198370695	0.0285417027771473	0.118120156228542
1.30437386035919	-0.25130307674408	-0.431251376867294	-0.0236276164650917	0.0281263086944819	0.118269488215446
1.29480242729187	-0.25498953461647	-0.416395843029022	-0.0236332658678293	0.0276957470923662	0.118416287004948
1.29156601428986	-0.244381710886955	-0.418137162923813	-0.0235657971352339	0.0272175427526236	0.118622019886971
1.27936160564423	-0.232439458370209	-0.416004627943039	-0.0234783571213484	0.0267631486058235	0.118774846196175
1.27350127696991	-0.230536162853241	-0.413982361555099	-0.0233971048146486	0.0264849402010441	0.119080692529678
1.26781022548676	-0.228335812687874	-0.408322811126709	-0.023333540186286	0.0259439460933208	0.119419679045677
1.26376664638519	-0.220573425292969	-0.408137083053589	-0.023164127022028	0.025691632181406	0.119613960385323
1.25421094894409	-0.213603287935257	-0.404707163572311	-0.0231135673820972	0.0253854505717754	0.120032288134098
1.24797868728638	-0.209790870547295	-0.403637588024139	-0.0229475274682045	0.025127649307251	0.120510213077068
1.24503755569458	-0.200792849063873	-0.398620784282684	-0.0227693319320679	0.0246696844696999	0.120869934558868
1.234219789505	-0.199049085378647	-0.393678456544876	-0.0225168559700251	0.0246332865208387	0.121310532093048
1.23441755771637	-0.193600460886955	-0.404911458492279	-0.022290114313364	0.0243218373507261	0.121675081551075
1.22425627708435	-0.184597462415695	-0.398506492376328	-0.0220714081078768	0.0241805277764797	0.122020415961742
1.21953129768372	-0.180504307150841	-0.403399348258972	-0.021698459982872	0.024096617475152	0.122486412525177
1.2134085893631	-0.182050108909607	-0.402662843465805	-0.0215297862887383	0.0238956287503242	0.122787833213806
1.21594476699829	-0.172186955809593	-0.40554141998291	-0.0210508182644844	0.0238059535622597	0.123048938810825
1.20345735549927	-0.166119381785393	-0.407786726951599	-0.0207450184971094	0.023813234642148	0.123290173709393
1.2008980512619	-0.167770475149155	-0.412226289510727	-0.0204157065600157	0.0237917266786098	0.123510584235191
1.19608640670776	-0.166346818208694	-0.408050209283829	-0.0200437158346176	0.0237695761024952	0.123824633657932
1.19582891464233	-0.162749648094177	-0.421847701072693	-0.019532835111022	0.0238911155611277	0.123950384557247
1.18913769721985	-0.160991683602333	-0.415215879678726	-0.0191579088568687	0.0241120737046003	0.124124869704247
1.18650734424591	-0.159752920269966	-0.433949381113052	-0.0186335500329733	0.0242278426885605	0.124360233545303
1.18283140659332	-0.158082231879234	-0.444016724824905	-0.0181068144738674	0.0243095550686121	0.124513618648052
1.17813360691071	-0.153727918863297	-0.440202802419662	-0.0174755863845348	0.024669524282217	0.12470293790102
1.16987645626068	-0.155818581581116	-0.449565857648849	-0.017047056928277	0.0250743944197893	0.124687001109123
1.15626859664917	-0.161668807268143	-0.466943889856339	-0.0164443757385015	0.0253843497484922	0.124101631343365
1.15062975883484	-0.166586264967918	-0.474776893854141	-0.0158348940312862	0.0256529822945595	0.123391158878803
1.13703060150146	-0.171219080686569	-0.476450681686401	-0.0151025457307696	0.0261655636131763	0.122780680656433
1.12213039398193	-0.179017290472984	-0.493521332740784	-0.0144918896257877	0.0266283880919218	0.121869973838329
1.11068999767303	-0.192141637206078	-0.503409326076508	-0.0139232650399208	0.0272274632006884	0.120800890028477
1.10883450508118	-0.1972666233778	-0.510974109172821	-0.0131939547136426	0.0274017788469791	0.120097875595093
1.10266780853271	-0.207217454910278	-0.519705355167389	-0.0122328549623489	0.0278217103332281	0.119666628539562
1.09760856628418	-0.211764976382256	-0.529986083507538	-0.0114200999960303	0.0281664375215769	0.119533248245716
1.09721052646637	-0.216923847794533	-0.539868533611298	-0.0103767951950431	0.028369227424264	0.119428023695946
1.0933313369751	-0.221093475818634	-0.543660223484039	-0.00941150356084108	0.0285174008458853	0.119330763816833
1.10076773166656	-0.227818444371223	-0.555163025856018	-0.0085009066388011	0.0287241265177727	0.119440853595734
1.10830235481262	-0.231453210115433	-0.56446760892868	-0.00769930239766836	0.0289428289979696	0.119907349348068
1.11973464488983	-0.234760478138924	-0.576979994773865	-0.0067765461280942	0.0290083475410938	0.120528936386108
1.13797295093536	-0.234578996896744	-0.580211460590363	-0.00590886129066348	0.0289103556424379	0.121323101222515
1.16040790081024	-0.23322568833828	-0.589511156082153	-0.00504579860717058	0.0289496723562479	0.122267380356789
1.1789675951004	-0.231402635574341	-0.590136468410492	-0.00428130850195885	0.0288743637502193	0.12321712821722
1.2016544342041	-0.235527500510216	-0.596072494983673	-0.00356419757008553	0.0288729891180992	0.124116308987141
1.22680127620697	-0.237206399440765	-0.597615897655487	-0.00299408682622015	0.028621006757021	0.125102177262306
1.2560008764267	-0.235074698925018	-0.603723108768463	-0.00224221195094287	0.0285879634320736	0.126052215695381
1.27333164215088	-0.234852373600006	-0.606482744216919	-0.00174356193747371	0.0284402314573526	0.127139061689377
1.29681980609894	-0.237871110439301	-0.618751645088196	-0.00117081869393587	0.0282988753169775	0.128222525119781
1.31758797168732	-0.234939694404602	-0.615147531032562	-0.000647865061182529	0.0281669329851866	0.129186257719994
1.33350729942322	-0.235142648220062	-0.615779101848602	-0.00027415991644375	0.0280770417302847	0.130147635936737
1.35046589374542	-0.234894886612892	-0.623691856861115	0.000214337458601221	0.0279407575726509	0.131037265062332
1.36065518856049	-0.237230628728867	-0.615942001342773	0.000530561257619411	0.0277162808924913	0.131916880607605
1.37664711475372	-0.231320112943649	-0.621178269386292	0.000884063891135156	0.0276881977915764	0.132683277130127
1.3802295923233	-0.228974014520645	-0.620452463626862	0.00110419420525432	0.027632899582386	0.133323043584824
1.38511490821838	-0.232978418469429	-0.621913313865662	0.00128070323262364	0.0273793414235115	0.133849769830704
1.39205157756805	-0.228555992245674	-0.622550666332245	0.00152991968207061	0.0274493340402842	0.134322851896286
1.38786447048187	-0.227539911866188	-0.620636165142059	0.00155829801224172	0.0273911692202091	0.134652137756348
1.39031052589417	-0.226541966199875	-0.618668138980865	0.00178193289320916	0.0272346064448357	0.13490217924118
1.38899946212769	-0.23166711628437	-0.619614481925964	0.00182581855915487	0.0271389000117779	0.134957745671272
1.38636147975922	-0.22786882519722	-0.618404150009155	0.00186373922042549	0.0270437616854906	0.134964540600777
1.38530457019806	-0.22917865216732	-0.621343553066254	0.00189190288074315	0.0269264299422503	0.135015308856964
1.38131988048553	-0.2323057949543	-0.619532823562622	0.00184425595216453	0.026760270819068	0.134997665882111
1.3805228471756	-0.226705774664879	-0.615804314613342	0.0019199640955776	0.0265240129083395	0.135056212544441
1.37474226951599	-0.225537702441216	-0.615967452526093	0.00173213053494692	0.026397755369544	0.135109096765518
1.3745288848877	-0.226669311523438	-0.608382225036621	0.00167174346279353	0.0261031072586775	0.135340601205826
1.37750434875488	-0.224029824137688	-0.602818727493286	0.00166101229842752	0.0258421450853348	0.135612607002258
1.37583339214325	-0.218011230230331	-0.595974504947662	0.00141543289646506	0.0256343707442284	0.136049821972847
1.37897121906281	-0.216366648674011	-0.60063648223877	0.00118715816643089	0.0253995172679424	0.136533737182617
1.38188445568085	-0.213556706905365	-0.584508836269379	0.000941771955695003	0.0250481497496367	0.137065023183823
1.38589072227478	-0.205363601446152	-0.586557567119598	0.000664210063405335	0.0248013753443956	0.13765524327755
1.39018166065216	-0.199598789215088	-0.583842515945435	0.000324684253428131	0.0244981814175844	0.138223707675934
1.39323914051056	-0.192558705806732	-0.569618463516235	1.03544698504265E-05	0.024232029914856	0.138774454593658
1.3961147069931	-0.185839891433716	-0.57071578502655	-0.000125628837849945	0.0239960141479969	0.139332219958305
1.39387214183807	-0.179382890462875	-0.562965095043182	-0.000579256389755756	0.023876216262579	0.139825612306595
1.39613449573517	-0.172027245163918	-0.56218957901001	-0.000833981612231582	0.023603081703186	0.140266820788383
1.3944845199585	-0.167380273342133	-0.550413608551025	-0.00114358647260815	0.0235344935208559	0.14063024520874
1.39213395118713	-0.162734657526016	-0.552187323570251	-0.00153714301995933	0.0234040711075068	0.14105212688446
1.39350914955139	-0.156168475747108	-0.552259087562561	-0.00175279669929296	0.0233353171497583	0.141304835677147
1.38644075393677	-0.155328065156937	-0.541385173797607	-0.00208468409255147	0.0232518631964922	0.141506090760231
1.38761818408966	-0.147941082715988	-0.538041293621063	-0.00238655507564545	0.0232745874673128	0.14151956140995
1.37879705429077	-0.143051534891129	-0.538455605506897	-0.00265830801799893	0.0233267340809107	0.141479134559631
1.38278126716614	-0.146128639578819	-0.537171006202698	-0.00295889610424638	0.0233288779854774	0.141273006796837
1.38053774833679	-0.143030107021332	-0.535621762275696	-0.00324013689532876	0.0234881769865751	0.140947535634041
1.37157785892487	-0.138069003820419	-0.536304414272308	-0.00348967825993896	0.0236933808773756	0.140685334801674
1.37422633171082	-0.139275923371315	-0.542023837566376	-0.00377735192887485	0.023876179009676	0.140518635511398
1.37012088298798	-0.13703128695488	-0.536429107189178	-0.00392732210457325	0.0240876749157906	0.140396788716316
1.36748242378235	-0.130988046526909	-0.536763250827789	-0.00415495876222849	0.0243812333792448	0.140328198671341
1.36787724494934	-0.132773727178574	-0.540672719478607	-0.00438971258699894	0.0247428771108389	0.140388965606689
1.36800050735474	-0.134646266698837	-0.535357356071472	-0.00458867242559791	0.025033101439476	0.140329211950302
1.37054598331451	-0.129866123199463	-0.538848221302032	-0.00470901187509298	0.0253697708249092	0.140409886837006
1.37126040458679	-0.126797690987587	-0.54508101940155	-0.00486191874369979	0.0256477370858192	0.140463650226593
1.37188518047333	-0.126971706748009	-0.538405656814575	-0.00498683098703623	0.0259304102510214	0.140546262264252
1.3766028881073	-0.122803702950478	-0.540773570537567	-0.00487988721579313	0.0263118445873261	0.140663728117943
1.37303924560547	-0.120390243828297	-0.53749144077301	-0.0050135925412178	0.0266642719507217	0.140743300318718
1.37390768527985	-0.115676835179329	-0.550162792205811	-0.0049131908454001	0.0269110165536404	0.140813887119293
1.37410199642181	-0.119908809661865	-0.544053852558136	-0.00484679825603962	0.0271866861730814	0.140855953097343
1.37438559532166	-0.115488462150097	-0.548834443092346	-0.00487007247284055	0.0275030508637428	0.140970781445503
1.37301623821259	-0.112952060997486	-0.555030763149261	-0.00473450031131506	0.027714604511857	0.141060188412666
1.37294220924377	-0.112732648849487	-0.552596032619476	-0.00471256906166673	0.0278494078665972	0.141122981905937
1.37625086307526	-0.107248365879059	-0.555601537227631	-0.00446264026686549	0.0280640497803688	0.141197741031647
1.37284994125366	-0.102682016789913	-0.55576878786087	-0.00450114486739039	0.0282087065279484	0.141213700175285
1.37302446365356	-0.0988083407282829	-0.560117721557617	-0.00436743721365929	0.0283121205866337	0.14129114151001
1.37142956256866	-0.100098073482513	-0.558916091918945	-0.00424045650288463	0.028400830924511	0.141264528036118
1.36665403842926	-0.0924430266022682	-0.55564421415329	-0.00424549728631973	0.0285032987594604	0.141350358724594
1.36287879943848	-0.0897751525044441	-0.55918288230896	-0.00406748009845614	0.0285192728042603	0.141374677419662
1.36241054534912	-0.0892483368515968	-0.553621888160706	-0.00409524701535702	0.0285360738635063	0.141353979706764
1.3634113073349	-0.0804751366376877	-0.556430995464325	-0.00397676508873701	0.0284503102302551	0.141389265656471
1.35808527469635	-0.0797807946801186	-0.554119348526001	-0.00395208038389683	0.0283782985061407	0.1413344591856
1.35838222503662	-0.0737426429986954	-0.5503209233284	-0.00396273145452142	0.0281330943107605	0.141408368945122
1.36284148693085	-0.065743662416935	-0.547045826911926	-0.0038378294557333	0.0279773976653814	0.141389116644859
1.3571879863739	-0.0588362403213978	-0.544074058532715	-0.00402150675654411	0.0278250370174646	0.141472354531288
1.35873436927795	-0.0552532970905304	-0.546493053436279	-0.00397935882210732	0.0274992063641548	0.141393840312958
1.35853660106659	-0.0507162511348724	-0.535315811634064	-0.00413020607084036	0.0272027347236872	0.141265705227852
1.35601472854614	-0.0434105470776558	-0.528758883476257	-0.0043554687872529	0.0269739255309105	0.141329571604729
1.35481989383698	-0.0408625714480877	-0.534418344497681	-0.00448542041704059	0.0266454573720694	0.141233697533607
1.35252737998962	-0.0369944199919701	-0.521011650562286	-0.00462229456752539	0.0262172371149063	0.141173988580704
1.35169661045074	-0.0272977650165558	-0.51671439409256	-0.00482071284204721	0.0259177405387163	0.14105224609375
1.3485187292099	-0.0213079191744328	-0.51794570684433	-0.00513836555182934	0.02559894323349	0.140972375869751
1.34614586830139	-0.0172006916254759	-0.503944039344788	-0.00541400024667382	0.0250476393848658	0.140800014138222
1.34145224094391	-0.00779038434848189	-0.504381120204926	-0.0056157810613513	0.0247675646096468	0.140605270862579
1.33164370059967	0.000524669943843037	-0.498593509197235	-0.00596996257081628	0.0244077201932669	0.140432223677635
1.32682645320892	0.0072571593336761	-0.489644348621368	-0.00622149603441358	0.0240018796175718	0.140330091118813
1.32062613964081	0.00869807973504066	-0.486011028289795	-0.00649577938020229	0.0236169584095478	0.140147492289543
1.32306361198425	0.0247746761888266	-0.480278164148331	-0.00693385303020477	0.0232067815959454	0.141489669680595
1.31910026073456	0.0547116063535213	-0.478876501321793	-0.0071882763877511	0.0229031778872013	0.145413473248482
1.31242573261261	0.0757990404963493	-0.471867173910141	-0.00748884864151478	0.0223623402416706	0.147857561707497
1.30601215362549	0.0964466482400894	-0.471275717020035	-0.00771711487323046	0.0221251714974642	0.148598566651344
1.29356491565704	0.114865511655807	-0.466195851564407	-0.00798865500837564	0.0219082795083523	0.148861855268478
1.28986585140228	0.123509459197521	-0.463710099458694	-0.00821065343916416	0.0215128809213638	0.148953557014465
1.28453576564789	0.123745046555996	-0.459244191646576	-0.00835110899060965	0.0212483089417219	0.148989871144295
1.28115594387054	0.133195921778679	-0.452799260616302	-0.00847610272467136	0.0209166333079338	0.148897603154182
1.27442216873169	0.137502074241638	-0.454548925161362	-0.00854271184653044	0.0206971392035484	0.148840039968491
1.26594686508179	0.140506193041801	-0.438981086015701	-0.0085557634010911	0.0203405823558569	0.148961469531059
1.26508128643036	0.153262227773666	-0.442273885011673	-0.00849200505763292	0.0201235562562943	0.149140760302544
1.25614678859711	0.162189081311226	-0.445064932107925	-0.00852373708039522	0.0199476983398199	0.149505287408829
1.25635707378387	0.165465980768204	-0.441531091928482	-0.00848960690200329	0.0197117850184441	0.149870023131371
1.25183629989624	0.171633511781693	-0.440422147512436	-0.00840406026691198	0.0196031648665667	0.150353208184242
1.25610888004303	0.181524455547333	-0.442205846309662	-0.00832844059914351	0.019392054527998	0.150906041264534
1.24801468849182	0.186319649219513	-0.446114122867584	-0.00823875330388546	0.019226374104619	0.151435896754265
1.24856817722321	0.192376330494881	-0.433952152729034	-0.00821644719690084	0.0189711265265942	0.151894956827164
1.25361967086792	0.203902706503868	-0.437997460365295	-0.00824706628918648	0.0188898332417011	0.152289643883705
1.24671697616577	0.216198429465294	-0.440832227468491	-0.00817455444484949	0.0189880654215813	0.152720987796783
1.25544011592865	0.221612796187401	-0.441009014844894	-0.00821853987872601	0.0189588777720928	0.153237864375114
1.2628915309906	0.224447280168533	-0.435762107372284	-0.00827393028885126	0.0190323516726494	0.153742522001266
1.26191437244415	0.233909666538239	-0.436677575111389	-0.00824712589383125	0.0191234406083822	0.154163584113121
1.25926387310028	0.237666308879852	-0.441692054271698	-0.00823337025940418	0.0193670894950628	0.154597893357277
1.26523315906525	0.244816541671753	-0.438264399766922	-0.00831518415361643	0.019394725561142	0.155219808220863
1.2685135602951	0.255936324596405	-0.435823798179626	-0.00814742781221867	0.0196020118892193	0.155736640095711
1.26431930065155	0.263516694307327	-0.445736616849899	-0.00804565008729696	0.0198002643883228	0.156463757157326
1.26461255550385	0.271212816238403	-0.443458050489426	-0.00788349285721779	0.0199410561472178	0.157288834452629
1.26166450977325	0.279355376958847	-0.452947467565537	-0.00773928361013532	0.0201405733823776	0.158062875270844
1.26203536987305	0.285048276185989	-0.44926843047142	-0.00761785637587309	0.0200886186212301	0.158782705664635
1.25559544563293	0.290466725826263	-0.458892971277237	-0.00728688901290298	0.0202540401369333	0.159335076808929
1.25485718250275	0.298194408416748	-0.457892864942551	-0.00710940267890692	0.0204681437462568	0.160153284668922
1.26065111160278	0.303986996412277	-0.455971837043762	-0.00703392876312137	0.020701652392745	0.160995364189148
1.26784884929657	0.307571887969971	-0.465386837720871	-0.00694065634161234	0.0208233948796988	0.161682173609734
1.27198469638824	0.307907789945602	-0.461818188428879	-0.0070379376411438	0.0213881954550743	0.162382036447525
1.28308606147766	0.318793773651123	-0.465830534696579	-0.00708586536347866	0.0216262694448233	0.163315102458
1.28454840183258	0.322115421295166	-0.470351904630661	-0.00704545108601451	0.0219481904059649	0.164359360933304
1.29046714305878	0.327548295259476	-0.468925476074219	-0.00706590339541435	0.0221478715538979	0.165254428982735
1.29372549057007	0.34214860200882	-0.471028238534927	-0.00701246317476034	0.0227023586630821	0.165822923183441
1.29266893863678	0.345386892557144	-0.489129662513733	-0.00727872457355261	0.0234531871974468	0.166485399007797
1.3042334318161	0.347227901220322	-0.481195390224457	-0.00762484315782785	0.0238460246473551	0.167382091283798
1.31248760223389	0.357120126485825	-0.485468864440918	-0.00756479147821665	0.0242998357862234	0.168445333838463
1.31115984916687	0.362296015024185	-0.490513294935226	-0.00757105089724064	0.0246418118476868	0.169033214449883
1.31849920749664	0.366777986288071	-0.495234072208405	-0.00755486311390996	0.0248893443495035	0.16948264837265
1.31693458557129	0.370175540447235	-0.499905705451965	-0.00752162002027035	0.0256067756563425	0.169630065560341
1.32331502437592	0.371810019016266	-0.508729994297028	-0.00778157543390989	0.0262754876166582	0.170259386301041
1.33689844608307	0.374601095914841	-0.500057458877563	-0.00796560384333134	0.0265227556228638	0.170890241861343
1.34138536453247	0.377739191055298	-0.514028370380402	-0.00792815163731575	0.0271112993359566	0.171213015913963
1.33935356140137	0.373929798603058	-0.51275235414505	-0.00800194870680571	0.0276568401604891	0.171513170003891
1.33382546901703	0.370729893445969	-0.513324618339539	-0.00814397726207972	0.0281927362084389	0.17179861664772
1.34309494495392	0.376539260149002	-0.52557784318924	-0.00807096436619759	0.028563130646944	0.172615587711334
1.34384596347809	0.381587356328964	-0.526501715183258	-0.00785140413790941	0.0285830888897181	0.173129573464394
1.34156680107117	0.371657282114029	-0.52922385931015	-0.0077111185528338	0.0289547797292471	0.172372281551361
1.33772230148315	0.372506588697433	-0.539390206336975	-0.00782901700586081	0.0299031194299459	0.17169214785099
1.35481917858124	0.369643896818161	-0.542546153068542	-0.00808139331638813	0.0300737246870995	0.171856418251991
1.35630559921265	0.362429261207581	-0.542131245136261	-0.00800542812794447	0.030469236895442	0.171413913369179
1.3529862165451	0.351577520370483	-0.555487036705017	-0.00826818589121103	0.0313169248402119	0.170849084854126
1.35039675235748	0.353041052818298	-0.555996417999268	-0.0082792229950428	0.0319740884006023	0.170843377709389
1.36449646949768	0.348721235990524	-0.555999398231506	-0.00838854443281889	0.0320247784256935	0.171365737915039
1.36267805099487	0.350780636072159	-0.561188757419586	-0.00820685923099518	0.0324233956634998	0.170714840292931
1.35449779033661	0.338424265384674	-0.57728099822998	-0.00826069992035627	0.0332806892693043	0.169910818338394
1.35279452800751	0.340990453958511	-0.578142940998077	-0.00809404253959656	0.0337211526930332	0.17031429708004
1.38114511966705	0.339580684900284	-0.568006157875061	-0.00805240496993065	0.0330642201006413	0.170285269618034
1.34401559829712	0.322740137577057	-0.580773830413818	-0.00754054263234138	0.0339842662215233	0.168716475367546
1.34171497821808	0.30998906493187	-0.600197732448578	-0.00764604052528739	0.0346895568072796	0.168031275272369
1.3600161075592	0.318313091993332	-0.587360322475433	-0.007570865098387	0.0342202670872211	0.167788058519363
1.33177542686462	0.290731817483902	-0.596981048583984	-0.00724523700773716	0.0347719341516495	0.166042909026146
1.34483790397644	0.28364285826683	-0.60085517168045	-0.00728602567687631	0.0353001765906811	0.164939865469933
1.34166467189789	0.281706929206848	-0.606135547161102	-0.0072408183477819	0.0355767495930195	0.164240285754204
1.34165549278259	0.262204736471176	-0.600306332111359	-0.00713590625673532	0.0355939231812954	0.163053020834923
1.32871651649475	0.252308756113052	-0.61080127954483	-0.00703500490635633	0.036307942122221	0.162386417388916
1.34535801410675	0.254548698663712	-0.620722889900208	-0.00690883165225387	0.0361053757369518	0.162995532155037
1.33507144451141	0.246819481253624	-0.609139144420624	-0.0064789829775691	0.0362026877701283	0.161884263157845
1.31042683124542	0.231125369668007	-0.619698882102966	-0.00650056870654225	0.036805234849453	0.160375237464905
1.32561528682709	0.234901949763298	-0.627892434597015	-0.00634687440469861	0.0368770100176334	0.161321640014648
1.32419502735138	0.236196890473366	-0.612799286842346	-0.00597444362938404	0.03645383939147	0.160710066556931
1.30131149291992	0.207272633910179	-0.63392698764801	-0.00603730184957385	0.0373964235186577	0.158377185463905
1.31250250339508	0.21838341653347	-0.629205882549286	-0.00605061836540699	0.037267692387104	0.157996535301208
1.3020259141922	0.210919752717018	-0.630412638187408	-0.00580271892249584	0.0371668748557568	0.158363804221153
1.28754091262817	0.203898221254349	-0.637393951416016	-0.00553853157907724	0.0374371707439423	0.158649787306786
1.30897045135498	0.212580040097237	-0.636313080787659	-0.00543026719242334	0.0369849801063538	0.159157082438469
1.29642069339752	0.208357408642769	-0.637572288513184	-0.0048588290810585	0.0368669368326664	0.157682061195374
1.26518774032593	0.188848614692688	-0.640190839767456	-0.00517232157289982	0.0374002270400524	0.155706644058228
1.26795697212219	0.189908742904663	-0.639683067798615	-0.00534032797440887	0.0376907400786877	0.156681790947914
1.28944277763367	0.208126351237297	-0.638457179069519	-0.00526193622499704	0.0373222641646862	0.15825928747654
1.27550673484802	0.206637337803841	-0.635098814964294	-0.00482563581317663	0.0370571464300156	0.158712700009346
1.26790773868561	0.201042592525482	-0.640221774578094	-0.00452909292653203	0.0367995351552963	0.158458277583122
1.25379252433777	0.203968107700348	-0.644653677940369	-0.00460074050351977	0.037077784538269	0.157449081540108
1.24929368495941	0.20227687060833	-0.647243142127991	-0.00487000914290547	0.0373465195298195	0.157304957509041
1.27101862430573	0.19709113240242	-0.635446906089783	-0.00511556025594473	0.0370044074952602	0.157888442277908
1.24818897247314	0.202973902225494	-0.634482383728027	-0.00494946213439107	0.0371713638305664	0.157383099198341
1.24856519699097	0.200508624315262	-0.64181113243103	-0.00505230948328972	0.0369891487061977	0.159314766526222
1.24598467350006	0.217504769563675	-0.629176259040833	-0.00473520532250404	0.0364778712391853	0.159313872456551
1.24436736106873	0.202773690223694	-0.632329404354095	-0.00505765480920672	0.0365264974534512	0.157710269093513
1.22359836101532	0.216268345713615	-0.628040850162506	-0.00501554273068905	0.0367403477430344	0.158187508583069
1.23569333553314	0.203772276639938	-0.625093698501587	-0.00527080893516541	0.0363572388887405	0.159353509545326
1.23038017749786	0.21614745259285	-0.621996283531189	-0.00517004681751132	0.0361247360706329	0.159141346812248
1.21239471435547	0.217178896069527	-0.630809187889099	-0.00538331689313054	0.0364512763917446	0.159242182970047
1.21599149703979	0.234471365809441	-0.617355108261108	-0.00523255905136466	0.0357117652893066	0.160740315914154
1.21413815021515	0.234284803271294	-0.614690244197845	-0.00531732803210616	0.0351643823087215	0.161157459020615
1.1784827709198	0.23877714574337	-0.615333557128906	-0.00525339040905237	0.035699263215065	0.160621538758278
1.19841134548187	0.240072518587112	-0.604629516601563	-0.00588969746604562	0.0351078286767006	0.161368310451508
1.18213772773743	0.254017174243927	-0.599418044090271	-0.0058621191419661	0.0350441038608551	0.161133021116257
1.1702241897583	0.242477566003799	-0.607861280441284	-0.00640630023553967	0.0352376587688923	0.161041021347046
1.18366837501526	0.266117602586746	-0.59316223859787	-0.00650223763659596	0.034588698297739	0.163206651806831
1.18597269058228	0.28033122420311	-0.573259711265564	-0.0062224930152297	0.0329834930598736	0.164031594991684
1.14050793647766	0.267227470874786	-0.587989807128906	-0.0059606465511024	0.0335212610661983	0.162960201501846
1.16501295566559	0.277449429035187	-0.575046181678772	-0.00650923186913133	0.0326845869421959	0.163205981254578
1.1359053850174	0.283706456422806	-0.564157426357269	-0.00673539424315095	0.0325358882546425	0.16179721057415
1.12121260166168	0.258176743984222	-0.57452118396759	-0.00753484526649117	0.0329033732414246	0.160940781235695
1.14271247386932	0.285127937793732	-0.556898772716522	-0.00799798965454102	0.0322024412453175	0.162086471915245
1.12604737281799	0.294203341007233	-0.559683740139008	-0.00798035133630037	0.0315873846411705	0.163664504885674
1.11479890346527	0.300325721502304	-0.551140010356903	-0.00787836313247681	0.0308117736130953	0.163627728819847
1.11870551109314	0.300766199827194	-0.529776692390442	-0.00809031259268522	0.0300237983465195	0.162937551736832
1.0782984495163	0.30560764670372	-0.535592079162598	-0.00840167514979839	0.03023736551404	0.162285104393959
1.09451389312744	0.307862251996994	-0.535473048686981	-0.00904026534408331	0.0298191662877798	0.162725418806076
1.09450495243073	0.314236909151077	-0.521024465560913	-0.00938828755170107	0.0291734859347343	0.163614258170128
1.08289575576782	0.316478550434113	-0.522180318832397	-0.00936073623597622	0.0285223927348852	0.163903564214706
1.07893764972687	0.32014063000679	-0.513866126537323	-0.00934826117008924	0.0276686083525419	0.163849979639053
1.05536317825317	0.322243690490723	-0.502672433853149	-0.0094029325991869	0.0270829312503338	0.163550928235054
1.0463525056839	0.329220652580261	-0.500360488891602	-0.00962697342038155	0.026779405772686	0.16306546330452
1.03967034816742	0.327234268188477	-0.493587464094162	-0.0101357409730554	0.0266992338001728	0.162397846579552
1.05165815353394	0.32224053144455	-0.491495430469513	-0.0106274485588074	0.0261785034090281	0.162502855062485
1.04938220977783	0.339703440666199	-0.470142632722855	-0.0106938350945711	0.0251656994223595	0.162618920207024
1.01915800571442	0.328087776899338	-0.481851309537888	-0.0108068017289042	0.0256213564425707	0.162708923220634
1.02892935276031	0.340878635644913	-0.470058262348175	-0.010916817933321	0.0246541127562523	0.163252323865891
1.0122035741806	0.340504616498947	-0.469057857990265	-0.0110027454793453	0.024655332788825	0.162777572870255
1.00861191749573	0.339891046285629	-0.469790875911713	-0.0114377392455935	0.0244990643113852	0.162552431225777
1.01143419742584	0.34186315536499	-0.473288983106613	-0.0116865113377571	0.024529080837965	0.162717714905739
1.01212728023529	0.348676294088364	-0.463748723268509	-0.0116670401766896	0.0242593828588724	0.163485676050186
0.988781630992889	0.353883534669876	-0.461435824632645	-0.0117411324754357	0.0242389515042305	0.163391798734665
1.00260674953461	0.348517328500748	-0.469841510057449	-0.0119704315438867	0.0241075772792101	0.163452938199043
0.980501472949982	0.363925337791443	-0.461481690406799	-0.0118248499929905	0.024227162823081	0.163520112633705
0.988154828548431	0.363353163003922	-0.460730850696564	-0.0120182298123837	0.0239291861653328	0.164448097348213
0.993014812469482	0.373417228460312	-0.462769418954849	-0.0117965033277869	0.0236647482961416	0.165254831314087
0.981262862682343	0.373632222414017	-0.460653394460678	-0.0114926267415285	0.0236705765128136	0.165487334132195
0.976714611053467	0.37919607758522	-0.460726946592331	-0.0112979728728533	0.0234153792262077	0.165286839008331
0.956132531166077	0.375915259122849	-0.464273542165756	-0.0113325854763389	0.0238233003765345	0.165001764893532
0.976436793804169	0.377488672733307	-0.470315545797348	-0.0114549584686756	0.0239281207323074	0.165620520710945
0.984643042087555	0.393659114837646	-0.452217638492584	-0.0110461935400963	0.0232319831848145	0.166420489549637
0.957221269607544	0.377821385860443	-0.471186876296997	-0.0105505883693695	0.0234124679118395	0.166435778141022
0.9737149477005	0.387168288230896	-0.455154031515121	-0.0102716702967882	0.0230462644249201	0.166642799973488
0.960649430751801	0.386782199144363	-0.469386994838715	-0.0099403029307723	0.0235175900161266	0.166391283273697
0.958371937274933	0.383667528629303	-0.47531846165657	-0.0100944321602583	0.0238142348825932	0.16656182706356
0.974842846393585	0.393246054649353	-0.475584357976913	-0.00980567373335361	0.0237166360020638	0.16739022731781
0.983900487422943	0.385948419570923	-0.475044637918472	-0.0092086298391223	0.0234378334134817	0.168098360300064
0.962872087955475	0.385829478502274	-0.481567919254303	-0.00862408336251974	0.0237538032233715	0.168306067585945
0.989782750606537	0.394275546073914	-0.488412410020828	-0.0081414096057415	0.02340885438025	0.168933391571045
0.983180284500122	0.394510865211487	-0.486168086528778	-0.00740010198205709	0.0233000218868256	0.169130593538284
0.981077075004578	0.383982628583908	-0.496785342693329	-0.00686645461246371	0.023335063830018	0.169383943080902
0.986310541629791	0.39040207862854	-0.503363132476807	-0.00627355603501201	0.0234173685312271	0.169799238443375
0.99127870798111	0.387194663286209	-0.50066339969635	-0.00567751983180642	0.0232077743858099	0.170013234019279
0.988983988761902	0.380610108375549	-0.508850932121277	-0.00502064125612378	0.0231424402445555	0.170309722423553
0.987241864204407	0.385606229305267	-0.507781982421875	-0.00417410349473357	0.0230839438736439	0.170435443520546
0.992316544055939	0.375644981861115	-0.520680129528046	-0.00358043424785137	0.0229981206357479	0.170893415808678
0.995205938816071	0.384116530418396	-0.512612879276276	-0.00280679296702147	0.0227172262966633	0.171053618192673
0.989515244960785	0.368710786104202	-0.525478899478912	-0.00223780400119722	0.0229272041469812	0.170940771698952
0.997736513614655	0.369597882032394	-0.526041984558105	-0.00163759745191783	0.0229345504194498	0.171176224946976
0.999374091625214	0.369081735610962	-0.536365211009979	-0.000987316016107798	0.0229924861341715	0.171410664916039
0.999249994754791	0.364518612623215	-0.542475759983063	-0.000269457552349195	0.0230614803731442	0.171731129288673
1.00410711765289	0.363835036754608	-0.546489477157593	0.000351749156834558	0.023091021925211	0.172067776322365
1.01002788543701	0.364196002483368	-0.549155056476593	0.00103437656071037	0.0232803896069527	0.17232957482338
1.00806832313538	0.361227840185165	-0.561553537845612	0.00176016229670495	0.023283826187253	0.172771543264389
1.01718699932098	0.360599994659424	-0.562659442424774	0.00244334107264876	0.0233691893517971	0.173119813203812
1.01081895828247	0.358410567045212	-0.573349356651306	0.00302315293811262	0.0235953945666552	0.173389419913292
1.01533949375153	0.355925470590591	-0.580724000930786	0.00356594217009842	0.0236671213060617	0.173515915870667
1.01905167102814	0.346706509590149	-0.586548149585724	0.00417240196838975	0.0239219833165407	0.172403365373611
1.01416563987732	0.336909681558609	-0.587322771549225	0.00465866737067699	0.0240365564823151	0.171738713979721
1.01851201057434	0.328980684280396	-0.588131666183472	0.00525301042944193	0.0240627992898226	0.172116100788116
1.02179193496704	0.337277054786682	-0.601134061813354	0.0060387016274035	0.0243280213326216	0.172979354858398
1.02539610862732	0.343135356903076	-0.601487696170807	0.00657641747966409	0.0245258286595345	0.173841461539268
1.03186213970184	0.334542900323868	-0.605636715888977	0.00707794213667512	0.0246827881783247	0.174388214945793
1.04273450374603	0.339573979377747	-0.617143154144287	0.00758679211139679	0.0247492417693138	0.175124958157539
1.05363011360168	0.344075232744217	-0.615771174430847	0.00805406924337149	0.024806834757328	0.176032692193985
1.05720925331116	0.339102655649185	-0.619261860847473	0.00846385676413774	0.0248493533581495	0.176906704902649
1.06174659729004	0.345118790864944	-0.619663119316101	0.00872671883553267	0.0251142643392086	0.177715718746185
1.06827068328857	0.346780031919479	-0.624327003955841	0.00902676954865456	0.0251486077904701	0.178387463092804
1.07104420661926	0.349094837903976	-0.6258305311203	0.00935229938477278	0.0252703800797462	0.17899227142334
1.0742119550705	0.353495925664902	-0.623673558235168	0.00950790476053953	0.025343531742692	0.17936983704567
1.08189857006073	0.35246005654335	-0.621562659740448	0.00961455423384905	0.0253444015979767	0.179831743240356
1.08563911914825	0.353168517351151	-0.631057858467102	0.00973141193389893	0.0253296364098787	0.1800706833601
1.09331357479095	0.353488475084305	-0.624060809612274	0.00989723671227694	0.0252172108739614	0.180410206317902
1.10110855102539	0.347014099359512	-0.617989122867584	0.00987030658870935	0.0251669678837061	0.180800348520279
1.10915279388428	0.351049661636353	-0.618391335010529	0.00984436925500631	0.0250192228704691	0.181311413645744
1.11908686161041	0.352446883916855	-0.612145125865936	0.00993448402732611	0.0245321504771709	0.181947499513626
1.12840676307678	0.356409341096878	-0.608125925064087	0.00993398390710354	0.0242467951029539	0.182622566819191
1.13008296489716	0.357076168060303	-0.602376103401184	0.00971419643610716	0.0239481963217258	0.183204904198647
1.13651216030121	0.358531206846237	-0.591272413730621	0.00955898594111204	0.0234147980809212	0.183762803673744
1.13689303398132	0.36312460899353	-0.582085490226746	0.00929597299546003	0.0229135174304247	0.184395432472229
1.14090526103973	0.36737459897995	-0.577243804931641	0.00908437184989452	0.0222870167344809	0.184894114732742
1.14328825473785	0.370494842529297	-0.572670221328735	0.0088839465752244	0.0216758549213409	0.185151666402817
1.1461580991745	0.371119886636734	-0.559156537055969	0.00845646020025015	0.0209310296922922	0.184865012764931
1.14758467674255	0.371272891759872	-0.544354498386383	0.00814060773700476	0.0201455522328615	0.18464070558548
1.1406102180481	0.380083084106445	-0.538099884986877	0.00775523390620947	0.019306618720293	0.185439199209213
1.13465356826782	0.388866633176804	-0.528450191020966	0.00742442859336734	0.0184468347579241	0.186265170574188
1.1312061548233	0.394805669784546	-0.512285828590393	0.00712403235957026	0.0177019238471985	0.186990737915039
1.12643003463745	0.411092549562454	-0.503736078739166	0.00659696292132139	0.0168983284384012	0.18759860098362
1.1301212310791	0.409922987222672	-0.492384880781174	0.00613316474482417	0.0160046610981226	0.187785670161247
1.12824833393097	0.417253464460373	-0.475194185972214	0.00557155581191182	0.0151776615530252	0.18800362944603
1.12522399425507	0.416670173406601	-0.464320421218872	0.00501946546137333	0.0142988180741668	0.188193529844284
1.12786602973938	0.417053937911987	-0.449186444282532	0.00445138476788998	0.013354605063796	0.188272416591644
1.12108242511749	0.425694704055786	-0.438436239957809	0.00390318525023758	0.0126214921474457	0.18826287984848
1.11418211460114	0.425280302762985	-0.429516464471817	0.00336068472824991	0.0118354102596641	0.188212186098099
1.11561322212219	0.428408771753311	-0.424524873495102	0.00289400806650519	0.0111001180484891	0.188114583492279
1.10824513435364	0.433166891336441	-0.411423563957214	0.00227571185678244	0.0103213423863053	0.188000977039337
1.10202360153198	0.433685719966888	-0.394131511449814	0.00170342170167714	0.00952068064361811	0.187803596258163
1.09483051300049	0.438462376594543	-0.383198946714401	0.00126972398720682	0.00899652950465679	0.187757894396782
1.08660793304443	0.44534695148468	-0.377657383680344	0.000772893778048456	0.00844226498156786	0.187828406691551
1.08518278598785	0.44580152630806	-0.367823988199234	0.000248872092925012	0.00777012342587113	0.188062787055969
1.07665288448334	0.455856055021286	-0.358969002962112	-0.000158775059389882	0.00738921528682113	0.188123866915703
1.07301294803619	0.457499772310257	-0.355275332927704	-0.000709137064404786	0.00701292743906379	0.188169986009598
1.0680445432663	0.457536190748215	-0.346213966608047	-0.00124989065807313	0.00653982255607843	0.188043788075447
1.06222665309906	0.465975344181061	-0.344011694192886	-0.00174353481270373	0.0063083772547543	0.187844142317772
1.05581724643707	0.466629177331924	-0.338467508554459	-0.00225422764196992	0.00609643617644906	0.187789738178253
1.05417633056641	0.46072244644165	-0.323945194482803	-0.00283443764783442	0.00590866385027766	0.187637969851494
1.05186998844147	0.467119872570038	-0.331231355667114	-0.00329344463534653	0.005840003490448	0.187388643622398
1.04655611515045	0.469349712133408	-0.326570808887482	-0.00379210244864225	0.00576485181227326	0.187163665890694
1.0468202829361	0.470440149307251	-0.322377145290375	-0.00429271534085274	0.00561293913051486	0.186963349580765
1.04247164726257	0.475181967020035	-0.319449007511139	-0.00455071683973074	0.00571234803646803	0.186737105250359
1.03818953037262	0.476238757371902	-0.312087655067444	-0.00514081679284573	0.00578921614214778	0.186358451843262
1.03512275218964	0.470941245555878	-0.317842096090317	-0.00556102162227035	0.00587653974071145	0.185626104474068
1.03145265579224	0.460064649581909	-0.318034291267395	-0.00608326448127627	0.0060789231210947	0.183867752552032
1.00546360015869	0.428907215595245	-0.313424080610275	-0.006850506644696	0.00642904872074723	0.178906083106995
0.995485246181488	0.391714632511139	-0.320472091436386	-0.00743236625567079	0.00667582871392369	0.17426373064518
0.998948872089386	0.380789220333099	-0.322178900241852	-0.00780693953856826	0.00670686503872275	0.173037573695183
1.01082861423492	0.394761741161346	-0.316599786281586	-0.00805067829787731	0.00688051898032427	0.17455081641674
1.0276153087616	0.4079370200634	-0.317882657051086	-0.00832211133092642	0.00718117039650679	0.176228210330009
1.03916299343109	0.414220064878464	-0.317838996648788	-0.00859884917736053	0.00749823544174433	0.176925659179688
1.03979444503784	0.422143697738647	-0.324023991823196	-0.00905981566756964	0.00795512925833464	0.176847755908966
1.04764211177826	0.430582672357559	-0.324007749557495	-0.00933536794036627	0.00834789127111435	0.177160888910294
1.07720100879669	0.438071072101593	-0.331912517547607	-0.00958251953125	0.00847667641937733	0.179119482636452
1.09764909744263	0.447265625	-0.335060834884644	-0.00964117143303156	0.00893531087785959	0.181635320186615
1.11184573173523	0.455130845308304	-0.333594411611557	-0.00985553115606308	0.00935423746705055	0.183375805616379
1.12504553794861	0.459657430648804	-0.329997807741165	-0.0100790774449706	0.0096028670668602	0.184386700391769
1.12996912002563	0.46633505821228	-0.335797995328903	-0.0102879200130701	0.0100782625377178	0.185499593615532
1.12919044494629	0.47877711057663	-0.335912704467773	-0.0104319769889116	0.0105116544291377	0.186606273055077
1.13881385326385	0.486455649137497	-0.336544394493103	-0.0106143020093441	0.0104821985587478	0.187902167439461
1.14009177684784	0.499168366193771	-0.333589196205139	-0.0104613965377212	0.0105196172371507	0.188674613833427
1.13218212127686	0.50059586763382	-0.343241930007935	-0.010520962998271	0.0107255354523659	0.189198821783066
1.12999749183655	0.506100535392761	-0.346551418304443	-0.0105448560789227	0.0107523677870631	0.18966369330883
1.12972664833069	0.50982803106308	-0.346184223890305	-0.0105797871947289	0.0110624805092812	0.189936831593513
1.14231836795807	0.508586645126343	-0.340216904878616	-0.0108090108260512	0.010572369210422	0.190295606851578
1.14047873020172	0.507260680198669	-0.335366100072861	-0.010530580766499	0.0100874807685614	0.189950287342072
1.13535571098328	0.494081646203995	-0.343939930200577	-0.0106520131230354	0.0104282861575484	0.189391762018204
1.14412033557892	0.499206900596619	-0.343430936336517	-0.0108045591041446	0.0104368189349771	0.189008489251137
1.15292727947235	0.481452614068985	-0.342309474945068	-0.0111883357167244	0.010271355509758	0.188487350940704
1.15981471538544	0.485883384943008	-0.335894465446472	-0.0111994678154588	0.0100563326850533	0.188475668430328
1.16932833194733	0.475462168455124	-0.34135714173317	-0.0111766578629613	0.00976800173521042	0.188401877880096
1.16794764995575	0.463287860155106	-0.331959784030914	-0.0111564118415117	0.00961063802242279	0.187896624207497
1.17281341552734	0.46246737241745	-0.342422425746918	-0.0113523928448558	0.00968712102621794	0.187468633055687
1.18527829647064	0.460830003023148	-0.344205796718597	-0.0114759374409914	0.00969441793859005	0.18761171400547
1.20392656326294	0.45329612493515	-0.338758498430252	-0.011509146541357	0.00906755868345499	0.188029140233994
1.21085846424103	0.451939105987549	-0.327287167310715	-0.0114432480186224	0.0084095848724246	0.187821075320244
1.19419836997986	0.438824266195297	-0.340338498353958	-0.011359884403646	0.00889893807470798	0.187096863985062
1.21113300323486	0.439561992883682	-0.339873909950256	-0.0117029268294573	0.00884456932544708	0.186925858259201
1.22161149978638	0.441452592611313	-0.330967247486115	-0.0119736855849624	0.00872843246906996	0.187006518244743
1.22422623634338	0.43377897143364	-0.33662211894989	-0.0118013424798846	0.00838929880410433	0.187363892793655
1.22875475883484	0.431386202573776	-0.342626869678497	-0.0114746056497097	0.0081800427287817	0.187623053789139
1.22523844242096	0.431311666965485	-0.344848692417145	-0.0114501100033522	0.00811187364161015	0.187373846769333
1.22926342487335	0.425654530525208	-0.348606765270233	-0.0114434063434601	0.00813252571970224	0.186901673674583
1.23802840709686	0.423042386770248	-0.353280246257782	-0.0114193437620997	0.00835025776177645	0.186632350087166
1.24668252468109	0.412367343902588	-0.346888870000839	-0.0116394693031907	0.00843179505318403	0.186392769217491
1.24996900558472	0.40463849902153	-0.353076756000519	-0.0114823970943689	0.00862750038504601	0.186072394251823
1.25903010368347	0.404329061508179	-0.35980612039566	-0.0114286076277494	0.00883928686380386	0.18609681725502
1.26582229137421	0.407820463180542	-0.367973893880844	-0.0112246852368116	0.00902936607599258	0.186132580041885
1.27302980422974	0.402329176664352	-0.369840830564499	-0.0110835414379835	0.00920644123107195	0.186422720551491
1.27920031547546	0.407617062330246	-0.371673405170441	-0.0107806464657187	0.00961347110569477	0.186787813901901
1.28702878952026	0.403281152248383	-0.381202399730682	-0.0105938510969281	0.00987618882209063	0.187152221798897
1.29460144042969	0.39885351061821	-0.38395681977272	-0.0102426363155246	0.0102818571031094	0.187718331813812
1.30051910877228	0.401186108589172	-0.394893527030945	-0.00988571532070637	0.0106404852122068	0.187988221645355
1.3029990196228	0.399723261594772	-0.408715039491653	-0.00953088514506817	0.0111504904925823	0.188232973217964
1.30857563018799	0.39632311463356	-0.418868601322174	-0.00911325961351395	0.0115206073969603	0.188571035861969
1.31736981868744	0.394834697246552	-0.41857635974884	-0.00865242630243301	0.0119182765483856	0.188627555966377
1.32277059555054	0.389858275651932	-0.427448689937592	-0.00815029721707106	0.0122175728902221	0.188667431473732
1.33335614204407	0.381835043430328	-0.436573952436447	-0.00770340207964182	0.0127877732738853	0.188612475991249
1.34106147289276	0.374196141958237	-0.44882395863533	-0.0072673549875617	0.0132764996960759	0.188602924346924
1.34400379657745	0.367504775524139	-0.459638386964798	-0.00679042981937528	0.0137192327529192	0.18854059278965
1.35203194618225	0.356139242649078	-0.459001153707504	-0.00626107305288315	0.0143779842182994	0.188903719186783
1.35514426231384	0.358533024787903	-0.472633600234985	-0.00562745239585638	0.0148916942998767	0.189891502261162
1.37281739711761	0.354084819555283	-0.481637984514236	-0.00503289699554443	0.0149188414216042	0.191095158457756
1.37910854816437	0.355849653482437	-0.48160108923912	-0.00399836571887136	0.0149198090657592	0.191587463021278
1.37202334403992	0.347211092710495	-0.495566099882126	-0.00336876837536693	0.0154605992138386	0.191181540489197
1.3854546546936	0.339370846748352	-0.500649929046631	-0.00293842237442732	0.01591363735497	0.191319108009338
1.39899361133575	0.336489766836166	-0.515646159648895	-0.00246280385181308	0.0160731375217438	0.19154492020607
1.39872789382935	0.328138798475266	-0.510515570640564	-0.00195364840328693	0.0164143014699221	0.191890954971313
1.40748798847198	0.323152363300323	-0.521055698394775	-0.00137485412415117	0.0164851285517216	0.192429155111313
1.41657078266144	0.32190665602684	-0.524608731269836	-0.000794805237092078	0.0167131405323744	0.192601844668388
1.41577053070068	0.311040222644806	-0.533717691898346	-0.000314322795020416	0.0169569626450539	0.192807644605637
1.41966545581818	0.310613960027695	-0.537132680416107	0.00021599633328151	0.0171864219009876	0.193181425333023
1.42218768596649	0.309141427278519	-0.531853973865509	0.000574410893023014	0.0172622259706259	0.193537503480911
1.43157267570496	0.301232844591141	-0.532134532928467	0.000880384177435189	0.0173176378011703	0.194019243121147
1.43347787857056	0.30141407251358	-0.542258381843567	0.00128839735407382	0.0173921175301075	0.194428101181984
1.43727695941925	0.301109910011292	-0.540628135204315	0.00167053227778524	0.0171918887645006	0.194862633943558
1.43654918670654	0.298285067081451	-0.542568862438202	0.00202554487623274	0.0172053445130587	0.195044383406639
1.43472504615784	0.300306230783463	-0.547824323177338	0.00230221613310277	0.0172198917716742	0.194974288344383
1.4363112449646	0.296801894903183	-0.547227203845978	0.00261780107393861	0.0168391615152359	0.195007517933846
1.43928241729736	0.293607026338577	-0.545180261135101	0.00280360202305019	0.01682985201478	0.195050418376923
1.44465529918671	0.287922441959381	-0.549554347991943	0.00287928571924567	0.0166029222309589	0.194697454571724
1.44814908504486	0.278493732213974	-0.542955458164215	0.0030485070310533	0.0163026507943869	0.193883538246155
1.44639670848846	0.275978982448578	-0.542452156543732	0.00302590080536902	0.0160901639610529	0.193563088774681
1.44656085968018	0.259317398071289	-0.540847599506378	0.0029951692558825	0.0157225392758846	0.192595064640045
1.43279111385345	0.245572224259377	-0.533601880073547	0.0031116574537009	0.0155362673103809	0.19045752286911
1.42628169059753	0.237815618515015	-0.530191361904144	0.0030351048335433	0.015189366415143	0.189069509506226
1.43361902236938	0.239245012402534	-0.527182400226593	0.00313921272754669	0.0148504246026278	0.189473032951355
1.45050811767578	0.263082057237625	-0.53123265504837	0.00320122507400811	0.0145563120022416	0.191968202590942
1.46155393123627	0.278574258089066	-0.534921824932098	0.00310831051319838	0.0143106020987034	0.194628670811653
1.45930647850037	0.287437915802002	-0.525227427482605	0.0029722205363214	0.0141437528654933	0.195906728506088
1.45859181880951	0.298080891370773	-0.525626480579376	0.00278107868507504	0.0138915907591581	0.196148425340652
1.46311831474304	0.303290814161301	-0.516985654830933	0.00263971020467579	0.013631516136229	0.196789816021919
1.47238433361053	0.313686102628708	-0.5077143907547	0.00231137801893055	0.0134945996105671	0.198083803057671
1.48110175132751	0.313202977180481	-0.508439004421234	0.00214137835428119	0.0131329363211989	0.199237674474716
1.47833847999573	0.325309932231903	-0.505014359951019	0.0021451055072248	0.0130124175921082	0.200081273913383
1.47026598453522	0.331207126379013	-0.50333970785141	0.00192275375593454	0.0129343029111624	0.200587287545204
1.46470093727112	0.336125075817108	-0.499698132276535	0.00182629295159131	0.0127139370888472	0.200222834944725
1.45113277435303	0.329408258199692	-0.496981590986252	0.00157815008424222	0.0126720443367958	0.199080675840378
1.44361412525177	0.324391216039658	-0.498005628585815	0.00136965385172516	0.0125288823619485	0.198671370744705
1.43075406551361	0.325832456350327	-0.499047368764877	0.00152528425678611	0.0123555874451995	0.19870363175869
1.42814075946808	0.326947897672653	-0.491016000509262	0.00146287679672241	0.0121353203430772	0.198088794946671
1.42397916316986	0.316907405853271	-0.495599269866943	0.00150634197052568	0.012021598406136	0.19685161113739
1.41450226306915	0.314710319042206	-0.498733878135681	0.00163018214516342	0.0118632428348064	0.196714594960213
1.41134309768677	0.324281334877014	-0.501335561275482	0.00180738710332662	0.0114387786015868	0.197822988033295
1.41824865341187	0.33829391002655	-0.488805592060089	0.00212916801683605	0.0112944040447474	0.199286803603172
1.41156423091888	0.354033172130585	-0.497870475053787	0.00236260890960693	0.0112413680180907	0.200733691453934
1.41584420204163	0.362143874168396	-0.499700754880905	0.0026819771155715	0.0108895348384976	0.202094733715057
1.42093622684479	0.371104925870895	-0.494611173868179	0.00286178733222187	0.0107936430722475	0.203231185674667
1.43073844909668	0.377523422241211	-0.505805432796478	0.00300006987527013	0.0107002137228847	0.204165861010551
1.43104493618011	0.386010050773621	-0.504101276397705	0.00345285795629025	0.010683411732316	0.204765155911446
1.43068277835846	0.386647284030914	-0.501598596572876	0.00353065575473011	0.0106141101568937	0.205295205116272
1.43536245822906	0.381082981824875	-0.499887257814407	0.00378526444546878	0.0104415509849787	0.205638289451599
1.43201243877411	0.388271480798721	-0.503127574920654	0.00422786036506295	0.0104399425908923	0.205981031060219
1.43301618099213	0.389835059642792	-0.501614809036255	0.00465768668800592	0.0102326646447182	0.206351533532143
1.43401002883911	0.389022886753082	-0.505228400230408	0.005073347594589	0.0101501634344459	0.20666629076004
1.43113958835602	0.390145897865295	-0.512198448181152	0.0055877254344523	0.0100406529381871	0.207090988755226
1.43213295936584	0.391434848308563	-0.499391943216324	0.0061806533485651	0.00964706111699343	0.207730695605278
1.43975412845612	0.401390552520752	-0.508287608623505	0.00671562971547246	0.00941324047744274	0.208257079124451
1.4467785358429	0.403662890195847	-0.516760885715485	0.00715930527076125	0.00904674828052521	0.208962187170982
1.44967639446259	0.400084733963013	-0.510278582572937	0.0076878760010004	0.00882698316127062	0.209730625152588
1.44632303714752	0.402785778045654	-0.51791125535965	0.00814495235681534	0.00848919712007046	0.210490018129349
1.45103025436401	0.406438410282135	-0.507931470870972	0.00864765141159296	0.00795110128819942	0.211297228932381
1.46122252941132	0.412410199642181	-0.503047525882721	0.00902702473104	0.00759303523227572	0.211947739124298
1.46918141841888	0.412918597459793	-0.49603459239006	0.0095450272783637	0.00689625274389982	0.212631806731224
1.47560787200928	0.413024187088013	-0.500261187553406	0.0101062059402466	0.0064189936965704	0.213371306657791
1.48540723323822	0.41487929224968	-0.491088062524796	0.0106323817744851	0.00579119985923171	0.213936075568199
1.49510228633881	0.412740081548691	-0.489087253808975	0.0113427406176925	0.00510792899876833	0.214659422636032
1.50370371341705	0.412832081317902	-0.488984912633896	0.0117567125707865	0.00456226849928498	0.215371638536453
1.51538836956024	0.411536604166031	-0.4846470952034	0.012235302478075	0.00375214568339288	0.216316759586334
1.52392244338989	0.413130342960358	-0.477944523096085	0.0127036590129137	0.00303460587747395	0.216914653778076
1.5200469493866	0.394661605358124	-0.474422812461853	0.0131165189668536	0.00235754204913974	0.215195685625076
1.50421845912933	0.376548767089844	-0.472495466470718	0.0135895879939198	0.0018104932969436	0.21329453587532
1.50170207023621	0.374786287546158	-0.461106270551682	0.0140618020668626	0.00104139687027782	0.21320541203022
1.51625227928162	0.384376853704453	-0.459491580724716	0.0146775478497148	0.000112429348519072	0.21534588932991
1.53020763397217	0.404556035995483	-0.460905998945236	0.01539362128824	-0.000789688026998192	0.218349859118462
1.54620432853699	0.420896768569946	-0.450392097234726	0.0160126313567162	-0.00159650854766369	0.221199437975883
1.57460296154022	0.442760080099106	-0.447224885225296	0.0166023019701242	-0.00245996937155724	0.22368249297142
1.59096050262451	0.447444468736649	-0.439576119184494	0.0169659778475761	-0.00341842719353735	0.225981384515762
1.61498260498047	0.45211198925972	-0.42834347486496	0.0171778313815594	-0.00413036858662963	0.227840781211853
1.62232649326324	0.465221703052521	-0.417429566383362	0.0174378324300051	-0.00498561514541507	0.22960564494133
1.63423275947571	0.467527151107788	-0.405005186796188	0.0176127813756466	-0.00592076405882835	0.230890795588493
1.62288630008698	0.480454832315445	-0.404387593269348	0.0178927071392536	-0.00675049424171448	0.231752306222916
1.61144411563873	0.486188054084778	-0.39430496096611	0.0182236023247242	-0.00765123637393117	0.231915667653084
1.60066664218903	0.490960270166397	-0.388430505990982	0.0186962597072124	-0.00876111350953579	0.231062069535255
1.58887040615082	0.492092579603195	-0.389041572809219	0.0194972734898329	-0.00965323112905025	0.231822550296783
1.58288264274597	0.500100076198578	-0.381135255098343	0.020383270457387	-0.0109320282936096	0.235555663704872
1.57587242126465	0.53001993894577	-0.375378876924515	0.0212887916713953	-0.0116224819794297	0.239504799246788
1.59062552452087	0.555452883243561	-0.365009099245071	0.0217246059328318	-0.0127358604222536	0.243125408887863
1.58974432945251	0.591488182544708	-0.335130780935287	0.0223933383822441	-0.0141351539641619	0.245590552687645
1.58495080471039	0.599282145500183	-0.351945161819458	0.0234900936484337	-0.0151095790788531	0.247634872794151
1.57776868343353	0.613581955432892	-0.342590838670731	0.024462016299367	-0.0159999914467335	0.249869659543037
1.57924473285675	0.610374212265015	-0.336509704589844	0.0255056321620941	-0.0174233987927437	0.25066551566124
1.56886267662048	0.607216417789459	-0.328395962715149	0.0265999790281057	-0.0183195453137159	0.251032739877701
1.57174277305603	0.608104884624481	-0.330378085374832	0.0278895162045956	-0.0194596294313669	0.251911729574203
1.57786822319031	0.615955770015717	-0.331155240535736	0.0292059015482664	-0.0205625984817743	0.25321564078331
1.57652378082275	0.623782277107239	-0.321583300828934	0.0309252291917801	-0.0220003332942724	0.254654824733734
1.57283294200897	0.626324236392975	-0.322158068418503	0.0325032398104668	-0.0231339316815138	0.25629124045372
1.58958125114441	0.622419536113739	-0.317310601472855	0.0340954624116421	-0.024365795776248	0.257974952459335
1.59407293796539	0.630873382091522	-0.30903747677803	0.0355529673397541	-0.0256762858480215	0.25995945930481
1.6124792098999	0.635615706443787	-0.306447237730026	0.036915484815836	-0.0268809497356415	0.261868506669998
1.6183625459671	0.64640736579895	-0.294298261404037	0.0380760245025158	-0.0281331762671471	0.264221131801605
1.62640118598938	0.659709870815277	-0.292916357517242	0.0393839664757252	-0.0293852798640728	0.266166597604752
1.63098478317261	0.664546728134155	-0.288782358169556	0.0405531674623489	-0.0303220730274916	0.267619490623474
1.63685739040375	0.662015438079834	-0.272734731435776	0.0418704673647881	-0.0316178351640701	0.268229752779007
1.63263952732086	0.659068822860718	-0.276709228754044	0.0431363433599472	-0.0325178764760494	0.268018454313278
1.63099133968353	0.650674641132355	-0.288820087909698	0.0446497648954391	-0.0334701873362064	0.267419457435608
1.6169445514679	0.647087931632996	-0.274148762226105	0.0461495593190193	-0.0343551374971867	0.267444401979446
1.62573421001434	0.644665956497192	-0.28231093287468	0.0479715764522552	-0.0353712029755116	0.268197536468506
1.63060939311981	0.648780107498169	-0.29024937748909	0.0494355596601963	-0.0363698489964008	0.269099235534668
1.64408695697784	0.644777297973633	-0.270434230566025	0.0509896725416183	-0.0375312007963657	0.27053040266037
1.65684545040131	0.65441370010376	-0.276003032922745	0.0525947771966457	-0.0388929434120655	0.271760612726212
1.65585923194885	0.657792210578918	-0.295997649431229	0.0541344285011292	-0.0394305847585201	0.275071889162064
1.67703318595886	0.692182719707489	-0.280593007802963	0.0553130134940147	-0.0402558147907257	0.279276698827744
1.69288694858551	0.693903088569641	-0.270783334970474	0.0562770515680313	-0.0414997935295105	0.281316637992859
1.66056203842163	0.689431309700012	-0.294710904359818	0.0581110306084156	-0.0419465303421021	0.283270597457886
1.65938484668732	0.704358100891113	-0.274034798145294	0.0597037300467491	-0.0432881377637386	0.285204827785492
1.68067395687103	0.708076119422913	-0.277775287628174	0.0611192360520363	-0.0443897508084774	0.287053227424622
1.68524074554443	0.71689760684967	-0.279001295566559	0.0628527402877808	-0.0452176667749882	0.28858208656311
1.70427584648132	0.710137844085693	-0.275375694036484	0.0645670518279076	-0.0465316399931908	0.290395975112915
1.69992029666901	0.712431609630585	-0.272357612848282	0.0663307532668114	-0.0476078316569328	0.293129056692123
1.70443868637085	0.734082341194153	-0.26797741651535	0.0682730078697205	-0.0489704124629498	0.296117961406708
1.71069717407227	0.754703164100647	-0.263649642467499	0.0700327306985855	-0.0501899756491184	0.298924326896667
1.72189807891846	0.778550803661346	-0.264688521623611	0.0718125402927399	-0.0514760799705982	0.302351653575897
1.73005247116089	0.788723886013031	-0.264384567737579	0.0734835863113403	-0.052772793918848	0.306378662586212
1.73669850826263	0.812777161598206	-0.254772305488586	0.0751579329371452	-0.0541963018476963	0.311205625534058
1.73788678646088	0.85026228427887	-0.256109327077866	0.0767766386270523	-0.0555066093802452	0.316075384616852
1.7348837852478	0.874149799346924	-0.252080023288727	0.0782832279801369	-0.0568166263401508	0.320473730564117
1.7331337928772	0.902309000492096	-0.244084715843201	0.0800841525197029	-0.0586332082748413	0.324801504611969
1.73002433776855	0.919130027294159	-0.237241297960281	0.081857793033123	-0.0604771487414837	0.328704208135605
1.73671126365662	0.929592132568359	-0.223568513989449	0.083819292485714	-0.0625847429037094	0.332095891237259
1.74462640285492	0.940157055854797	-0.232461169362068	0.0858339592814446	-0.0645058900117874	0.33492112159729
1.74814200401306	0.961387276649475	-0.213807418942451	0.0876906886696815	-0.0666905120015144	0.337734997272491
1.75496888160706	0.972330272197723	-0.206066876649857	0.0895780920982361	-0.0690436363220215	0.340313583612442
1.76291441917419	0.975978136062622	-0.186140194535255	0.0912540555000305	-0.0713067278265953	0.342978835105896
1.776043176651	0.985839486122131	-0.177523404359818	0.0928931832313538	-0.0737768113613129	0.345645904541016
1.77309823036194	0.996299088001251	-0.171871483325958	0.0945069640874863	-0.0762032195925713	0.347972840070724
1.77173900604248	1.00401711463928	-0.160438627004623	0.0959580987691879	-0.078678697347641	0.350179374217987
1.77557528018951	1.01093065738678	-0.142242297530174	0.0971589833498001	-0.081016018986702	0.352173298597336
1.77662074565887	1.00439250469208	-0.137214407324791	0.0982267484068871	-0.0835084468126297	0.353956639766693
1.76426160335541	1.00648617744446	-0.117864809930325	0.0995841771364212	-0.0860834717750549	0.355913043022156
1.75226271152496	1.0085666179657	-0.0793502554297447	0.100838795304298	-0.0887657627463341	0.35842826962471
1.77027034759521	1.02810454368591	-0.0719837471842766	0.102074049413204	-0.0913141220808029	0.360534310340881
1.776242852211	1.04085803031921	-0.0814234688878059	0.102958329021931	-0.0934045389294624	0.361839920282364
1.77025151252747	1.042635679245	-0.0725753903388977	0.103971384465694	-0.0960496068000793	0.36259862780571
1.75118708610535	1.03412282466888	-0.056069228798151	0.104739397764206	-0.0981827452778816	0.363983511924744
1.75375747680664	1.04138779640198	-0.0608990378677845	0.105479590594769	-0.100125283002853	0.365489214658737
1.75879561901093	1.04566431045532	-0.0446193479001522	0.106084898114204	-0.102061480283737	0.366828352212906
1.76284110546112	1.06423830986023	-0.0101163797080517	0.106655739247799	-0.104585587978363	0.369816213846207
1.76314234733582	1.08157324790955	0.0178977847099304	0.107592880725861	-0.107443675398827	0.3723064661026
1.75543558597565	1.0804488658905	0.0271703395992517	0.108734004199505	-0.109820626676083	0.374244004487991
1.73719894886017	1.08676981925964	0.036561381071806	0.109617911279202	-0.111722625792027	0.375680327415466
1.73129653930664	1.09350669384003	0.0492602586746216	0.110379062592983	-0.114108592271805	0.376980721950531
1.73046684265137	1.10001718997955	0.0718007683753967	0.111428193747997	-0.116404622793198	0.378689080476761
1.73525238037109	1.11179542541504	0.0806643888354301	0.112028583884239	-0.118395261466503	0.380365282297134
1.73451066017151	1.1082022190094	0.0922747850418091	0.11257041990757	-0.120163805782795	0.38115131855011
1.73307800292969	1.10496079921722	0.0841784030199051	0.112936154007912	-0.121506504714489	0.382586598396301
1.73134827613831	1.11755919456482	0.0974108874797821	0.113484740257263	-0.123098112642765	0.383155643939972
1.72124254703522	1.11235547065735	0.111228093504906	0.113915286958218	-0.124345503747463	0.384058207273483
1.7014936208725	1.11699056625366	0.103602603077888	0.114282138645649	-0.125594317913055	0.384912639856339
1.68931269645691	1.12786221504211	0.123613871634007	0.114806830883026	-0.126887694001198	0.386593371629715
1.67942225933075	1.13204038143158	0.143629997968674	0.115006878972054	-0.128043532371521	0.38745442032814
1.66492295265198	1.13021922111511	0.132804274559021	0.115311682224274	-0.129160240292549	0.387539029121399
1.64927268028259	1.11753916740417	0.142075672745705	0.115371152758598	-0.129901796579361	0.38619938492775
1.62169897556305	1.09278905391693	0.145053714513779	0.115548752248287	-0.130866825580597	0.382552266120911
1.60411071777344	1.06299042701721	0.158735617995262	0.115157581865788	-0.131782323122025	0.377188622951508
1.57846069335938	1.03296518325806	0.159769058227539	0.114242300391197	-0.131754010915756	0.373434394598007
1.56593072414398	1.02152001857758	0.155310019850731	0.11308292299509	-0.131997644901276	0.371037542819977
1.57023763656616	0.993570566177368	0.188794180750847	0.11164116114378	-0.133182987570763	0.366549581289291
1.53575718402863	0.935023725032806	0.197639286518097	0.110517792403698	-0.134451076388359	0.357480108737946
1.47086882591248	0.861391663551331	0.21660652756691	0.109192803502083	-0.135301277041435	0.345841079950333
1.41941249370575	0.796388924121857	0.237462416291237	0.107364885509014	-0.136385232210159	0.333789825439453
1.41824400424957	0.762395560741425	0.272793143987656	0.104768358170986	-0.137926831841469	0.327671349048615
1.41597092151642	0.69823294878006	0.30278691649437	0.101383663713932	-0.139131352305412	0.319341391324997
1.40178942680359	0.645560145378113	0.345513939857483	0.0982875898480415	-0.140753880143166	0.30934077501297
1.41847157478333	0.645022869110107	0.367845416069031	0.0941042527556419	-0.142445519566536	0.307301372289658
1.46348571777344	0.701536893844604	0.399723052978516	0.0907518267631531	-0.143807008862495	0.307345062494278
1.63589859008789	1.0175621509552	0.453185558319092	0.0861735716462135	-0.145517185330391	0.340643465518951
1.81098425388336	1.44405150413513	0.464264273643494	0.0805219709873199	-0.145405516028404	0.398907780647278
1.8235524892807	1.70589530467987	0.445111036300659	0.0771725103259087	-0.14430034160614	0.441817164421082
1.68893909454346	1.88173305988312	0.396210610866547	0.0751333236694336	-0.142168536782265	0.461816132068634
1.55004560947418	2.08621191978455	0.31143057346344	0.074757993221283	-0.138250574469566	0.475424230098724
1.47883152961731	2.17515110969543	0.263679623603821	0.0748265534639359	-0.135548576712608	0.484894454479218
1.40810763835907	2.25074744224548	0.245151862502098	0.0752279087901115	-0.133461207151413	0.492895215749741
1.32092154026031	2.34370923042297	0.218615502119064	0.0757282227277756	-0.13072495162487	0.501539468765259
1.27303719520569	2.43767333030701	0.206834390759468	0.0763705745339394	-0.128679916262627	0.511165499687195
1.22228288650513	2.5030574798584	0.199979916214943	0.0774219185113907	-0.12728950381279	0.519544839859009
1.19263660907745	2.58048391342163	0.192199543118477	0.0783456712961197	-0.125899463891983	0.526475548744202
1.1541690826416	2.65323615074158	0.162655308842659	0.0790242478251457	-0.124725870788097	0.531106650829315
1.12999546527863	2.69471144676209	0.133776605129242	0.0792527794837952	-0.123892851173878	0.534704446792603
1.09658193588257	2.71889519691467	0.118058942258358	0.0789757668972015	-0.123295113444328	0.537049472332001
1.06716573238373	2.77577066421509	0.105555780231953	0.0787305980920792	-0.12279074639082	0.541814506053925
1.05450296401978	2.8382260799408	0.114414513111115	0.0778014734387398	-0.123106226325035	0.544931590557098
1.03536343574524	2.8644859790802	0.0844618156552315	0.0770051330327988	-0.122957922518253	0.545888125896454
0.992033541202545	2.85968923568726	0.0732749998569489	0.0758676528930664	-0.123101703822613	0.545216858386993
0.933724462985992	2.85107398033142	0.129615113139153	0.0747234895825386	-0.124653287231922	0.542414009571075
0.895010113716125	2.83708786964417	0.154633104801178	0.0737759843468666	-0.125958368182182	0.540294826030731
0.909586608409882	2.83086466789246	0.182745754718781	0.0730532184243202	-0.127584293484688	0.537788569927216
0.931872367858887	2.79319429397583	0.211574256420135	0.0720222368836403	-0.12988206744194	0.533334374427795
0.939134418964386	2.7469334602356	0.237035781145096	0.0712894126772881	-0.131797417998314	0.528788626194
0.937799036502838	2.71079039573669	0.243711173534393	0.0704700350761414	-0.133905410766602	0.523608326911926
0.927047550678253	2.69625043869019	0.246611371636391	0.0694226622581482	-0.135744050145149	0.519688367843628
0.902258813381195	2.65668845176697	0.262400656938553	0.0682711005210876	-0.137535586953163	0.514710903167725
0.857374310493469	2.63493800163269	0.274514049291611	0.0669333338737488	-0.138520792126656	0.511535286903381
0.79979807138443	2.62903618812561	0.293633311986923	0.06549371778965	-0.139741599559784	0.510069966316223
0.761489272117615	2.61427974700928	0.297518104314804	0.0644369497895241	-0.140758544206619	0.508035957813263
0.700426399707794	2.57989430427551	0.316545426845551	0.0630373284220696	-0.1418077647686	0.502476036548615
0.68265289068222	2.56764388084412	0.316589891910553	0.0612606033682823	-0.142191290855408	0.501834154129028
0.668238759040833	2.60033249855042	0.323578745126724	0.0596383400261402	-0.142626821994781	0.502394556999207
0.647308349609375	2.6034996509552	0.337787717580795	0.0579712279140949	-0.142812103033066	0.502867996692657
0.618953227996826	2.61503267288208	0.345558673143387	0.0565337128937244	-0.142955273389816	0.503002464771271
0.598737895488739	2.62718033790588	0.347113043069839	0.0546921268105507	-0.142694741487503	0.503400564193726
0.60255753993988	2.66417503356934	0.349334895610809	0.052972536534071	-0.142251208424568	0.506368398666382
0.627211451530457	2.70429468154907	0.345547288656235	0.051414355635643	-0.141595050692558	0.509333789348602
0.620754837989807	2.72935199737549	0.334163546562195	0.0497463755309582	-0.140402138233185	0.511162340641022
0.601930201053619	2.73992347717285	0.320044755935669	0.0480571687221527	-0.13889841735363	0.513822734355927
0.581222176551819	2.77798318862915	0.315915465354919	0.0464757904410362	-0.137200340628624	0.518036365509033
0.574471652507782	2.81900310516357	0.31906521320343	0.0453879609704018	-0.135657653212547	0.521957695484161
0.578675150871277	2.85655426979065	0.285646140575409	0.0445684604346752	-0.133686542510986	0.525743365287781
0.592840611934662	2.87394690513611	0.273986667394638	0.04362728074193	-0.131850212812424	0.528389751911163
0.625303745269775	2.87642955780029	0.264976114034653	0.0424465946853161	-0.130080595612526	0.526842713356018
0.688189804553986	2.86493396759033	0.284679889678955	0.0410567373037338	-0.1283248513937	0.521746933460236
0.746659696102142	2.83706641197205	0.344598263502121	0.039582934230566	-0.1282639503479	0.516725242137909
0.800349950790405	2.81715273857117	0.404850214719772	0.0385138019919395	-0.128178372979164	0.515715956687927
0.852249085903168	2.80192542076111	0.441092401742935	0.037918496876955	-0.127457439899445	0.510680675506592
0.931306600570679	2.72535800933838	0.488109588623047	0.0371930710971355	-0.127232655882835	0.49523076415062
0.940103590488434	2.5961492061615	0.550225853919983	0.0361805222928524	-0.126654967665672	0.478114753961563
0.95757782459259	2.6070396900177	0.595842182636261	0.0358320362865925	-0.126105070114136	0.481078118085861
0.987729609012604	2.59437465667725	0.610909759998322	0.0362281948328018	-0.125631794333458	0.479460507631302
1.0112612247467	2.54113268852234	0.626387655735016	0.0367151759564877	-0.124571613967419	0.467778533697128
1.05056238174438	2.52826881408691	0.664244592189789	0.0363175719976425	-0.124092325568199	0.465972751379013
1.07048833370209	2.52097058296204	0.702057957649231	0.0361599624156952	-0.123952008783817	0.460968255996704
1.1125476360321	2.46593499183655	0.743207633495331	0.035419262945652	-0.123928524553776	0.450649261474609
1.22781801223755	2.43372297286987	0.787717461585999	0.0345401987433434	-0.124537646770477	0.445501238107681
1.31035792827606	2.38535737991333	0.842573404312134	0.0338940061628819	-0.125392511487007	0.436609029769897
1.32440209388733	2.33960056304932	0.89180588722229	0.0331466607749462	-0.125992566347122	0.426500052213669
1.21998369693756	2.22427225112915	0.963278651237488	0.0318741574883461	-0.126285582780838	0.403283715248108
1.20990478992462	2.00721144676209	1.01507818698883	0.0295015256851912	-0.12802229821682	0.37641167640686
1.22396302223206	1.98111867904663	1.08918178081512	0.0270464010536671	-0.129834890365601	0.369893223047256
1.26151168346405	1.98110520839691	1.16727924346924	0.0248626973479986	-0.132686600089073	0.363087385892868
1.38426959514618	1.94380152225494	1.23637843132019	0.0219207163900137	-0.136245280504227	0.354565531015396
1.44317626953125	1.92396771907806	1.30124473571777	0.0193719584494829	-0.138694822788239	0.348629862070084
1.46766579151154	1.88504493236542	1.35750651359558	0.0166865698993206	-0.142274558544159	0.343272686004639
1.45192313194275	1.87299871444702	1.43513226509094	0.0138900373131037	-0.145659551024437	0.335161358118057
1.51989364624023	1.8676450252533	1.48042905330658	0.0117940483614802	-0.148926690220833	0.32868355512619
1.58095216751099	1.85965728759766	1.55501329898834	0.00877052545547485	-0.152448669075966	0.326765120029449
1.62296378612518	1.86359035968781	1.61788833141327	0.00606935657560825	-0.156344100832939	0.324612736701965
1.70013284683228	1.86557817459106	1.6481956243515	0.00318084540776908	-0.159971714019775	0.323300033807755
1.73327124118805	1.90133368968964	1.68256616592407	0.00140575866680592	-0.162935361266136	0.3222995698452
1.79195916652679	1.92124474048615	1.71928930282593	-0.00112040224485099	-0.166684657335281	0.321297705173492
1.82638800144196	1.94401061534882	1.74838745594025	-0.00363085162825882	-0.170216828584671	0.31976854801178
1.85434877872467	1.97754907608032	1.79242265224457	-0.00641613034531474	-0.173616752028465	0.319615304470062
1.88173866271973	2.03305506706238	1.83868873119354	-0.00889492686837912	-0.177357643842697	0.322315484285355
1.89301776885986	2.08849334716797	1.85737192630768	-0.0112007362768054	-0.181040123105049	0.322912454605103
1.87359321117401	2.16001987457275	1.88503134250641	-0.0137600544840097	-0.184800341725349	0.325445234775543
1.84422218799591	2.27045845985413	1.94593739509583	-0.0167205594480038	-0.189040750265121	0.332202345132828
1.81964361667633	2.37060976028442	1.99281764030457	-0.0204888507723808	-0.193825513124466	0.33659166097641
1.79663813114166	2.47462844848633	2.04666590690613	-0.0235433876514435	-0.198384970426559	0.341434180736542
1.77877354621887	2.57380628585815	2.0777153968811	-0.0268328078091145	-0.202892363071442	0.348732203245163
1.73612070083618	2.66237354278564	2.1337513923645	-0.029785318300128	-0.207040011882782	0.353190302848816
1.69934713840485	2.7247371673584	2.16583204269409	-0.0326823033392429	-0.211074233055115	0.354983508586884
1.6674382686615	2.79567503929138	2.21361374855042	-0.0354204513132572	-0.21477235853672	0.358782082796097
1.63317632675171	2.87864375114441	2.25337862968445	-0.0380226634442806	-0.218619272112846	0.363612651824951
1.61923539638519	2.94136071205139	2.27213954925537	-0.0408154428005219	-0.22258348762989	0.36772757768631
1.58402276039124	3.02392840385437	2.29041004180908	-0.0429292879998684	-0.225922614336014	0.370674818754196
1.52539432048798	3.1026074886322	2.3000476360321	-0.0446856617927551	-0.228940919041634	0.373789995908737
1.47977471351624	3.16545963287354	2.31376051902771	-0.0468987002968788	-0.231838017702103	0.376843631267548
1.42796003818512	3.21388387680054	2.3639714717865	-0.0492969118058681	-0.234480887651443	0.377174854278564
1.37516760826111	3.24607753753662	2.40273261070251	-0.0512959770858288	-0.236847415566444	0.375876754522324
1.33388924598694	3.26930212974548	2.41467642784119	-0.0529258958995342	-0.238995850086212	0.374230474233627
1.26613116264343	3.31187129020691	2.43895506858826	-0.0544632747769356	-0.240808352828026	0.372860997915268
1.23079240322113	3.32115030288696	2.46002411842346	-0.0562730021774769	-0.242870643734932	0.371741950511932
1.16700839996338	3.37438416481018	2.48546934127808	-0.0578315481543541	-0.244419604539871	0.372296720743179
1.12626767158508	3.42363953590393	2.48340272903442	-0.0588128603994846	-0.24603109061718	0.372670412063599
1.0175256729126	3.47744393348694	2.52289390563965	-0.0598703287541866	-0.247182324528694	0.369379252195358
1.00391495227814	3.42941236495972	2.53245902061462	-0.0621519275009632	-0.249266549944878	0.364171236753464
0.9604651927948	3.46187281608582	2.60667395591736	-0.0651622340083122	-0.251694142818451	0.362587183713913
0.970450878143311	3.46383881568909	2.6414840221405	-0.0671888664364815	-0.254001468420029	0.362986624240875
0.914650499820709	3.56860113143921	2.65062546730042	-0.06777573376894	-0.255192190408707	0.365102738142014
0.957600295543671	3.56735777854919	2.63254594802856	-0.0680652558803558	-0.256154835224152	0.369340717792511
0.943122744560242	3.63140535354614	2.6046290397644	-0.0673061236739159	-0.256282418966293	0.371902346611023
0.954243540763855	3.64228749275208	2.55419945716858	-0.0660035312175751	-0.255665212869644	0.374908328056335
0.95421576499939	3.68838167190552	2.50655674934387	-0.0644390732049942	-0.254630357027054	0.378920674324036
1.02525925636292	3.70532464981079	2.46704483032227	-0.0632971748709679	-0.253733664751053	0.385258585214615
1.05788493156433	3.77810859680176	2.43478584289551	-0.0613444522023201	-0.251963973045349	0.393563359975815
1.14165711402893	3.80431628227234	2.41167902946472	-0.060006532818079	-0.2506063580513	0.405301362276077
1.18340349197388	3.8728711605072	2.35947418212891	-0.0576192885637283	-0.248718738555908	0.415255010128021
1.24612784385681	3.88221454620361	2.31914305686951	-0.0558030679821968	-0.247091233730316	0.422630459070206
1.27029359340668	3.93001890182495	2.27102041244507	-0.0530482083559036	-0.244859606027603	0.430264830589294
1.30999886989594	3.94681477546692	2.2572968006134	-0.0520476885139942	-0.24385367333889	0.436403930187225
1.33499443531036	3.95375227928162	2.24095892906189	-0.0512509718537331	-0.242889180779457	0.43865630030632
1.34569215774536	3.9393458366394	2.25383067131042	-0.0513881370425224	-0.242831096053123	0.438497930765152
1.35848462581635	3.93044829368591	2.2585608959198	-0.0517299063503742	-0.242968961596489	0.437806129455566
1.39415526390076	3.91702222824097	2.26362681388855	-0.0524219647049904	-0.243770629167557	0.437597572803497
1.41419541835785	3.91081261634827	2.25762128829956	-0.052325751632452	-0.243955850601196	0.43679067492485
1.45033645629883	3.88315773010254	2.25247120857239	-0.052580900490284	-0.244601458311081	0.436195403337479
1.44201302528381	3.85910058021545	2.25521159172058	-0.0530889742076397	-0.245218068361282	0.435133129358292
1.45826756954193	3.819420337677	2.25686931610107	-0.0538077019155025	-0.246177345514297	0.433505088090897
1.48908197879791	3.78161191940308	2.24381947517395	-0.0545385926961899	-0.247336491942406	0.431105583906174
1.49055683612823	3.74971413612366	2.26011562347412	-0.0553973540663719	-0.248445555567741	0.427033007144928
1.50699865818024	3.69587850570679	2.25036525726318	-0.0564152859151363	-0.249693915247917	0.423796623945236
1.50012934207916	3.66020727157593	2.26626300811768	-0.0577153153717518	-0.250875025987625	0.419992387294769
1.48743653297424	3.63030743598938	2.29103684425354	-0.059259407222271	-0.252575844526291	0.415511846542358
1.47489035129547	3.58291578292847	2.31386303901672	-0.0609679520130157	-0.254080504179001	0.410973131656647
1.4710658788681	3.54094076156616	2.32334041595459	-0.0624969601631165	-0.255783081054688	0.406859785318375
1.46167063713074	3.49625587463379	2.33191847801209	-0.0641107335686684	-0.257528990507126	0.401880741119385
1.46354389190674	3.44915890693665	2.34178829193115	-0.0657337009906769	-0.259259194135666	0.397839367389679
1.45770192146301	3.40988612174988	2.36292505264282	-0.0677001997828484	-0.261325925588608	0.393069505691528
1.46093058586121	3.38598966598511	2.39064598083496	-0.0698857456445694	-0.263628393411636	0.388972550630569
1.44816970825195	3.34777545928955	2.41773366928101	-0.0724726393818855	-0.266329854726791	0.38513970375061
1.42589664459229	3.31747817993164	2.44017648696899	-0.0751121416687965	-0.26900389790535	0.381836384534836
1.39217507839203	3.29133343696594	2.47728633880615	-0.0779325664043427	-0.27192035317421	0.378981977701187
1.36433637142181	3.27240800857544	2.51719284057617	-0.0807332098484039	-0.27535092830658	0.376224189996719
1.35278272628784	3.24834489822388	2.54637455940247	-0.0838238373398781	-0.27904936671257	0.373391896486282
1.34621107578278	3.24170351028442	2.57820773124695	-0.0870213061571121	-0.282984226942062	0.371912062168121
1.33903765678406	3.24060392379761	2.61327528953552	-0.0900263637304306	-0.287141710519791	0.372051656246185
1.33399081230164	3.2419273853302	2.62454795837402	-0.0930790603160858	-0.290936499834061	0.371786445379257
1.3189160823822	3.23732399940491	2.67216181755066	-0.0964317470788956	-0.295127660036087	0.371496587991714
1.32482826709747	3.23244476318359	2.68968105316162	-0.100154206156731	-0.299330145120621	0.371751070022583
1.32994043827057	3.24228310585022	2.74357032775879	-0.103747025132179	-0.303768277168274	0.372325778007507
1.32601606845856	3.25097393989563	2.76755118370056	-0.107272528111935	-0.308212637901306	0.372697174549103
1.32293367385864	3.26615357398987	2.80366182327271	-0.110840305685997	-0.312723398208618	0.373779505491257
1.32460844516754	3.28244566917419	2.86560916900635	-0.114439532160759	-0.317704617977142	0.374595642089844
1.34309327602386	3.31396245956421	2.91026091575623	-0.117785267531872	-0.322556644678116	0.376163810491562
1.36810684204102	3.34625601768494	2.96814036369324	-0.121212936937809	-0.327569901943207	0.377923488616943
1.37869918346405	3.37171053886414	3.03074193000793	-0.124386318027973	-0.332671850919724	0.37843319773674
1.39483571052551	3.39265847206116	3.07536697387695	-0.127758830785751	-0.337121337652206	0.3785340487957
1.40775096416473	3.40700387954712	3.12189936637878	-0.130750119686127	-0.341071039438248	0.377998113632202
1.42165458202362	3.40822744369507	3.17462229728699	-0.134196907281876	-0.345247387886047	0.377339273691177
1.42908585071564	3.41451168060303	3.22634768486023	-0.137720048427582	-0.348846763372421	0.377284377813339
1.4456615447998	3.42642617225647	3.28317284584045	-0.140930607914925	-0.352872163057327	0.375781685113907
1.4539110660553	3.4166202545166	3.32028579711914	-0.14418326318264	-0.356599926948547	0.373103439807892
1.45580732822418	3.39991545677185	3.36383390426636	-0.147161409258842	-0.360104978084564	0.369061291217804
1.43090343475342	3.37828731536865	3.39909243583679	-0.149841696023941	-0.363071501255035	0.363969892263412
1.45105981826782	3.35458707809448	3.40633940696716	-0.15268275141716	-0.365627437829971	0.360556304454803
1.47370886802673	3.34744787216187	3.43792843818665	-0.155891105532646	-0.367997944355011	0.359814494848251
1.48073649406433	3.38683748245239	3.49625873565674	-0.159574866294861	-0.370417267084122	0.361110806465149
1.50529885292053	3.41434693336487	3.55824112892151	-0.163222372531891	-0.373583972454071	0.359679162502289
1.51192057132721	3.41595840454102	3.58636713027954	-0.165485188364983	-0.375459641218185	0.354480654001236
1.49376654624939	3.40612745285034	3.59218311309814	-0.167091801762581	-0.37647670507431	0.347417235374451
1.47376787662506	3.36976432800293	3.60382795333862	-0.168884307146072	-0.377072632312775	0.340497195720673
1.42313885688782	3.33966016769409	3.5821692943573	-0.170265272259712	-0.37598991394043	0.333593755960464
1.41316401958466	3.2750940322876	3.61141586303711	-0.173079520463943	-0.37527859210968	0.32724928855896
1.58630740642548	3.21653437614441	3.7811541557312	-0.180756360292435	-0.38023716211319	0.331023663282394
1.61757361888885	3.29011392593384	3.84023141860962	-0.18684795498848	-0.38239449262619	0.332998245954514
1.74062991142273	3.30019521713257	3.83831214904785	-0.191373467445374	-0.386388152837753	0.331470847129822
1.83656513690948	3.30675172805786	3.89427590370178	-0.194672867655754	-0.392982333898544	0.325958847999573
1.82753419876099	3.2944324016571	4.01308250427246	-0.197654008865356	-0.400283455848694	0.318099945783615
1.81415212154388	3.23966264724731	4.132643699646	-0.201272815465927	-0.407179415225983	0.311240255832672
1.80597269535065	3.21669340133667	4.20129060745239	-0.203386858105659	-0.41247621178627	0.304833948612213
1.80197334289551	3.18430542945862	4.25001001358032	-0.205130636692047	-0.417362570762634	0.298341512680054
1.78664183616638	3.16969704627991	4.27851819992065	-0.206567123532295	-0.421278595924377	0.291621267795563
1.78767836093903	3.1154522895813	4.32732391357422	-0.20864999294281	-0.424585938453674	0.285847425460815
1.79850029945374	3.03172874450684	4.38421249389648	-0.21081830561161	-0.427771121263504	0.280336707830429
1.78592729568481	2.95517992973328	4.45121431350708	-0.212724506855011	-0.431035280227661	0.27456521987915
1.77347540855408	2.91946816444397	4.51801156997681	-0.213692724704742	-0.433758825063705	0.268744230270386
1.82173264026642	2.86900162696838	4.5678596496582	-0.213953569531441	-0.436754107475281	0.26421794295311
1.87418389320374	2.84329414367676	4.62306642532349	-0.213607177138329	-0.43933179974556	0.258570164442062
1.91986310482025	2.81691598892212	4.67577934265137	-0.213710844516754	-0.441656410694122	0.252550512552261
1.97249901294708	2.80334401130676	4.71625328063965	-0.21363690495491	-0.443501979112625	0.24766044318676
2.03668975830078	2.76424908638	4.76352119445801	-0.214116021990776	-0.445227354764938	0.244317218661308
2.08168697357178	2.75817155838013	4.82545804977417	-0.21407875418663	-0.44687095284462	0.240810260176659
2.13936567306519	2.72343277931213	4.85411548614502	-0.214645087718964	-0.448240399360657	0.237177684903145
2.1970362663269	2.70979475975037	4.87583017349243	-0.215350076556206	-0.449367880821228	0.234146073460579
2.23166561126709	2.6897144317627	4.89445972442627	-0.216374337673187	-0.450613439083099	0.230665981769562
2.26916193962097	2.64801692962646	4.93181800842285	-0.217855200171471	-0.452154129743576	0.228442534804344
2.29866528511047	2.61901068687439	4.96582698822021	-0.218952924013138	-0.454026013612747	0.226167276501656
2.33253765106201	2.57974815368652	4.9941577911377	-0.21995435655117	-0.45597431063652	0.223609670996666
2.35588431358337	2.5406482219696	5.02455949783325	-0.220877051353455	-0.457767069339752	0.220743641257286
2.38084149360657	2.50058388710022	5.07113122940063	-0.221799373626709	-0.459633231163025	0.218334972858429
2.4048023223877	2.46296191215515	5.11102437973022	-0.222976118326187	-0.461739242076874	0.216112539172173
2.44022870063782	2.43127465248108	5.1385931968689	-0.224246561527252	-0.464058756828308	0.213795244693756
2.46961236000061	2.37829542160034	5.15966272354126	-0.225719392299652	-0.466072887182236	0.211715072393417
2.4935302734375	2.34057903289795	5.19366979598999	-0.226931691169739	-0.468035340309143	0.209871739149094
2.52045059204102	2.32619786262512	5.23159456253052	-0.227783665060997	-0.469969362020493	0.208001807332039
2.54144215583801	2.31379389762878	5.24682092666626	-0.228504404425621	-0.471948087215424	0.205834209918976
2.57884502410889	2.30076265335083	5.26811361312866	-0.229669585824013	-0.474037766456604	0.203951969742775
2.6138813495636	2.2900652885437	5.2952356338501	-0.231000527739525	-0.476185381412506	0.202524498105049
2.63363122940063	2.26861906051636	5.32031059265137	-0.2324088960886	-0.478118538856506	0.201109245419502
2.64437532424927	2.25450706481934	5.33560752868652	-0.233605176210403	-0.479716330766678	0.199162527918816
2.64700961112976	2.23620390892029	5.34228658676147	-0.234903708100319	-0.481275320053101	0.197112441062927
2.6546106338501	2.22012710571289	5.35260438919067	-0.236221894621849	-0.482767730951309	0.195298507809639
2.66795492172241	2.20850586891174	5.35745429992676	-0.237653195858002	-0.484300166368485	0.193786323070526
2.67933058738709	2.20447564125061	5.36037826538086	-0.239134147763252	-0.485593408346176	0.192458644509315
2.70248556137085	2.19565510749817	5.35393190383911	-0.240544721484184	-0.487137973308563	0.191483646631241
2.71410250663757	2.17535400390625	5.34192609786987	-0.242216184735298	-0.488352626562119	0.190509900450706
2.71962356567383	2.16866540908813	5.32945728302002	-0.243762969970703	-0.489416480064392	0.189523592591286
2.71934127807617	2.1714985370636	5.3174467086792	-0.245241105556488	-0.490218549966812	0.18864132463932
2.7286205291748	2.17102599143982	5.32423400878906	-0.246996387839317	-0.491048544645309	0.188458785414696
2.74987888336182	2.1693868637085	5.32678604125977	-0.248962670564651	-0.491848677396774	0.188621640205383
2.7779552936554	2.15693211555481	5.32473707199097	-0.251009523868561	-0.492531448602676	0.18889008462429
2.79677081108093	2.15489673614502	5.31669139862061	-0.252711355686188	-0.493197083473206	0.188748180866241
2.82054281234741	2.19234251976013	5.32498025894165	-0.254458010196686	-0.493935644626617	0.188747182488441
2.83709025382996	2.24728155136108	5.41208982467651	-0.257859915494919	-0.494978278875351	0.189421370625496
2.8506817817688	2.25274014472961	5.56041574478149	-0.262700229883194	-0.496594607830048	0.192072853446007
2.77821826934814	2.06286215782166	5.45400428771973	-0.265598058700562	-0.496518671512604	0.191149160265923
2.76156616210938	1.94709742069244	5.23610591888428	-0.265867799520493	-0.497246354818344	0.186622202396393
2.70882844924927	2.02934336662292	5.1822681427002	-0.267272114753723	-0.499259352684021	0.181128829717636
2.74243116378784	2.06776285171509	5.1901216506958	-0.271744072437286	-0.502533555030823	0.180084019899368
2.75429129600525	2.07568717002869	5.22372531890869	-0.276560366153717	-0.504462242126465	0.181241005659103
2.73745560646057	2.04117727279663	5.20886421203613	-0.280741691589355	-0.505099058151245	0.181811481714249
2.70311331748962	2.04821920394897	5.18699884414673	-0.283874899148941	-0.504788100719452	0.1823760420084
2.65578770637512	2.06200504302979	5.21740674972534	-0.287877470254898	-0.503701090812683	0.184795379638672
2.65826368331909	2.06492471694946	5.23008251190186	-0.290295571088791	-0.503244519233704	0.186764687299728
2.6555347442627	2.0245635509491	5.2148609161377	-0.29165056347847	-0.503205358982086	0.18742623925209
2.62616777420044	2.03399920463562	5.17916488647461	-0.291337162256241	-0.502741932868958	0.186213001608849
2.64682102203369	2.01564884185791	5.14606142044067	-0.2909255027771	-0.502385377883911	0.185610800981522
2.69352269172668	1.98035061359406	5.09529399871826	-0.289862900972366	-0.50069272518158	0.187255695462227
2.79907870292664	1.94382560253143	5.00165271759033	-0.287072956562042	-0.495560973882675	0.192027926445007
2.96092510223389	1.85934257507324	4.85950326919556	-0.283147394657135	-0.486512422561646	0.198710083961487
2.68837571144104	1.92167150974274	5.10151147842407	-0.280511111021042	-0.480282545089722	0.192554488778114
2.34953761100769	2.02114057540894	5.53993368148804	-0.284513175487518	-0.486213803291321	0.183924958109856
2.35854721069336	1.82182788848877	5.34703493118286	-0.287044852972031	-0.488855808973312	0.175330296158791
2.40900015830994	1.75408279895782	5.05267429351807	-0.287119716405869	-0.491170763969421	0.168423891067505
2.41072392463684	1.82454717159271	5.07883214950562	-0.290909200906754	-0.498984515666962	0.168529435992241
2.22567963600159	1.92658829689026	5.26307773590088	-0.296331167221069	-0.506654560565948	0.171830430626869
2.1754195690155	1.90114045143127	5.27643394470215	-0.299102067947388	-0.511906683444977	0.175146132707596
2.18954110145569	1.89431953430176	5.24938726425171	-0.299208372831345	-0.515401542186737	0.173182442784309
2.17111659049988	1.94347894191742	5.35358238220215	-0.300330489873886	-0.519837319850922	0.17269429564476
2.17659974098206	1.91889107227325	5.4788236618042	-0.302250385284424	-0.524540960788727	0.172863960266113
2.18886590003967	1.8828592300415	5.50172901153564	-0.302751004695892	-0.526063859462738	0.172212958335876
2.22985291481018	1.85745763778687	5.51323461532593	-0.302917242050171	-0.527714967727661	0.17137299478054
2.25245761871338	1.85205042362213	5.51516199111938	-0.303428292274475	-0.528766334056854	0.171349495649338
2.24914932250977	1.84331917762756	5.50461864471436	-0.303999006748199	-0.529238641262054	0.171674326062202
2.22666954994202	1.80607724189758	5.50090169906616	-0.30410236120224	-0.529757142066956	0.170330420136452
2.21030879020691	1.78724813461304	5.47237730026245	-0.303959339857101	-0.529963791370392	0.168251529335976
2.21320939064026	1.77022874355316	5.47760963439941	-0.304290145635605	-0.530537605285645	0.167808160185814
2.2149965763092	1.77465963363647	5.49342060089111	-0.304622977972031	-0.531708955764771	0.167988181114197
2.1986038684845	1.76785111427307	5.52401161193848	-0.305013418197632	-0.533335447311401	0.166993215680122
2.20559501647949	1.76139402389526	5.54577255249023	-0.30538883805275	-0.535566091537476	0.167512103915215
2.2004668712616	1.76784706115723	5.56355142593384	-0.305706083774567	-0.538247168064117	0.167563736438751
2.18324661254883	1.7801456451416	5.59399127960205	-0.305583268404007	-0.541328728199005	0.16676065325737
2.15178394317627	1.7620005607605	5.58715152740479	-0.30571448802948	-0.543656826019287	0.166242688894272
2.13864374160767	1.73189771175385	5.58366441726685	-0.305805176496506	-0.545717358589172	0.165350124239922
2.12070798873901	1.7133309841156	5.60061931610107	-0.306060701608658	-0.548039615154266	0.163560450077057
2.10573124885559	1.69897150993347	5.64142084121704	-0.306341767311096	-0.55094039440155	0.160984128713608
2.07003259658813	1.67260015010834	5.69308805465698	-0.306237488985062	-0.554444491863251	0.157641693949699
2.04761147499084	1.65482532978058	5.72139167785645	-0.305726021528244	-0.558043301105499	0.15465472638607
2.0260124206543	1.63965380191803	5.76814794540405	-0.305174857378006	-0.562441468238831	0.152412757277489
2.00958466529846	1.61246001720428	5.81108093261719	-0.304738968610764	-0.567009091377258	0.150198414921761
1.97415900230408	1.57792508602142	5.81254434585571	-0.304498493671417	-0.570071935653687	0.1473448574543
1.9708548784256	1.53223383426666	5.82676458358765	-0.304596900939941	-0.57380884885788	0.145003750920296
1.95415806770325	1.51905274391174	5.86063385009766	-0.304759055376053	-0.577501118183136	0.142723277211189
1.94061183929443	1.50743794441223	5.88866519927979	-0.304990887641907	-0.58122855424881	0.140750110149384
1.92012274265289	1.48693382740021	5.91830778121948	-0.305060774087906	-0.584728062152863	0.138570830225945
1.90884053707123	1.46559476852417	5.94594192504883	-0.30514594912529	-0.588261544704437	0.136751964688301
1.91950964927673	1.45523452758789	5.97756004333496	-0.305252462625504	-0.592465758323669	0.13586200773716
1.9155660867691	1.45800292491913	6.0079493522644	-0.305161327123642	-0.596464514732361	0.134802609682083
1.91393840312958	1.43569338321686	6.03220796585083	-0.305120199918747	-0.600439190864563	0.134120255708694
1.89207577705383	1.41575849056244	6.06600046157837	-0.305089145898819	-0.604068338871002	0.133114472031593
1.89337730407715	1.40703344345093	6.09806060791016	-0.304950058460236	-0.607553958892822	0.132218897342682
1.88354468345642	1.39644074440002	6.12288856506348	-0.305104523897171	-0.610866129398346	0.131661176681519
1.88431775569916	1.38365769386292	6.15095233917236	-0.305336833000183	-0.613748669624329	0.131609067320824
1.89578187465668	1.36434459686279	6.16428422927856	-0.305780380964279	-0.616318643093109	0.131415545940399
1.92709052562714	1.34705698490143	6.18795442581177	-0.306136101484299	-0.619373857975006	0.130806624889374
1.94228518009186	1.3294632434845	6.20794486999512	-0.306216448545456	-0.62231433391571	0.130491301417351
1.96175336837769	1.31628954410553	6.2429666519165	-0.305990248918533	-0.625821352005005	0.130623117089272
1.95678615570068	1.29386639595032	6.27362108230591	-0.306058287620544	-0.628626525402069	0.130318760871887
1.94894897937775	1.2706550359726	6.28564262390137	-0.306269198656082	-0.631103277206421	0.129470810294151
1.91997361183167	1.26193511486053	6.31225681304932	-0.306542366743088	-0.633621513843536	0.129278585314751
1.87829542160034	1.2602082490921	6.34996509552002	-0.307013303041458	-0.635805010795593	0.129340797662735
1.80335378646851	1.26852905750275	6.35320425033569	-0.307515829801559	-0.637215495109558	0.128174185752869
1.75441336631775	1.27023899555206	6.34986734390259	-0.308207094669342	-0.638397336006165	0.126742154359818
1.7464017868042	1.24760699272156	6.35444831848145	-0.309413343667984	-0.640649259090424	0.127271249890327
1.56397581100464	1.29251134395599	6.39841747283936	-0.308989256620407	-0.641391277313232	0.127909898757935
1.60316359996796	1.25239491462708	6.40678977966309	-0.309767842292786	-0.643900632858276	0.129850700497627
1.56981945037842	1.26490092277527	6.41213750839233	-0.310124039649963	-0.645412862300873	0.128949820995331
1.62864542007446	1.27810370922089	6.41856908798218	-0.310844987630844	-0.646855056285858	0.130025789141655
1.76634514331818	1.25796127319336	6.41926097869873	-0.312745243310928	-0.648418784141541	0.132272288203239
1.84041464328766	1.27260494232178	6.4790210723877	-0.314036309719086	-0.649981379508972	0.133720025420189
1.94029605388641	1.26269769668579	6.52078533172607	-0.314943671226501	-0.651873648166656	0.135053336620331
1.97204804420471	1.21865129470825	6.53795862197876	-0.31623101234436	-0.652775406837463	0.134761527180672
2.06397533416748	1.19116699695587	6.56464385986328	-0.316497474908829	-0.654824495315552	0.132902845740318
2.10741925239563	1.15990567207336	6.56408548355103	-0.317180722951889	-0.655514121055603	0.131443679332733
2.12634873390198	1.16130650043488	6.57531976699829	-0.317150682210922	-0.656421780586243	0.130547121167183
2.12146472930908	1.14272212982178	6.55298185348511	-0.317227095365524	-0.657063901424408	0.129520744085312
2.13900279998779	1.1078040599823	6.57529640197754	-0.316842317581177	-0.658620953559875	0.127545267343521
2.1393940448761	1.06781148910522	6.53958606719971	-0.317120760679245	-0.658471345901489	0.124573834240437
2.20727586746216	1.058966755867	6.5550651550293	-0.317041993141174	-0.66033923625946	0.12251304090023
2.2004725933075	1.04767632484436	6.58030843734741	-0.316886782646179	-0.661789059638977	0.120545193552971
2.17732501029968	1.01195132732391	6.60717153549194	-0.316498577594757	-0.663545489311218	0.118528105318546
2.14029431343079	0.984258592128754	6.61709499359131	-0.316165506839752	-0.66523551940918	0.115369327366352
2.13321328163147	0.967795312404633	6.6067910194397	-0.315936774015427	-0.66685026884079	0.11235223710537
2.10176253318787	0.972122251987457	6.61442136764526	-0.315687984228134	-0.668726146221161	0.10938136279583
2.06313228607178	0.959276676177979	6.64392614364624	-0.315893083810806	-0.670955359935761	0.106894537806511
2.01477479934692	0.952771544456482	6.6526951789856	-0.315947353839874	-0.673065066337585	0.10431832075119
1.98192822933197	0.933667421340942	6.64865016937256	-0.316158264875412	-0.674607634544373	0.101223058998585
1.97367703914642	0.918181180953979	6.64616012573242	-0.316334366798401	-0.676581144332886	0.0984136164188385
1.93270599842072	0.924670219421387	6.6803879737854	-0.316217333078384	-0.678871750831604	0.0957280024886131
1.88839042186737	0.918897032737732	6.71603918075562	-0.315796315670013	-0.681483566761017	0.0932087153196335
1.828369140625	0.891948759555817	6.71265649795532	-0.315500110387802	-0.683221638202667	0.090436577796936
1.79980766773224	0.876255810260773	6.70643043518066	-0.315273284912109	-0.684878766536713	0.0877206325531006
1.76782321929932	0.884345710277557	6.73009967803955	-0.315164715051651	-0.686951696872711	0.0855775699019432
1.70302128791809	0.899570047855377	6.74339580535889	-0.314884394407272	-0.688622295856476	0.0836586132645607
1.63182401657104	0.89178866147995	6.75882244110107	-0.31429386138916	-0.690515398979187	0.0819243416190147
1.56006765365601	0.887112975120544	6.7659158706665	-0.313548058271408	-0.692369878292084	0.0803380832076073
1.50723648071289	0.879650771617889	6.75164127349854	-0.313016712665558	-0.693477094173431	0.0788576975464821
1.48069548606873	0.87891161441803	6.73432111740112	-0.312857329845428	-0.694279730319977	0.0772538483142853
1.45891511440277	0.8917555809021	6.74741268157959	-0.312924206256866	-0.695582211017609	0.076174221932888
1.42480754852295	0.913773834705353	6.78296041488647	-0.31265115737915	-0.696966350078583	0.0751575976610184
1.39403069019318	0.913552165031433	6.78405857086182	-0.312176257371902	-0.697936296463013	0.07427828758955
1.36203992366791	0.914160132408142	6.78660011291504	-0.311700403690338	-0.698728740215302	0.0729889720678329
1.30663251876831	0.92570024728775	6.81320571899414	-0.310851007699966	-0.699886202812195	0.0719866156578064
1.22084629535675	0.919989943504334	6.81884527206421	-0.310218155384064	-0.700391709804535	0.0708457380533218
1.16155314445496	0.904969871044159	6.80173540115356	-0.310036182403564	-0.700588881969452	0.0694578662514687
1.1566880941391	0.916237115859985	6.78842687606812	-0.310261398553848	-0.700668573379517	0.0685292333364487
1.17589437961578	0.943233489990234	6.76844215393066	-0.310474425554276	-0.700545489788055	0.0680338367819786
1.03412842750549	0.993508577346802	6.77816295623779	-0.310178190469742	-0.699851751327515	0.0668413713574409
0.743325114250183	1.03647112846375	6.79096937179565	-0.308604776859283	-0.697074353694916	0.0653939172625542
0.698860943317413	0.985573947429657	6.73770332336426	-0.308890849351883	-0.695770144462585	0.0646595880389214
0.779109358787537	0.990991532802582	6.62598562240601	-0.308262139558792	-0.695236563682556	0.0639007166028023
0.914174854755402	1.01900553703308	6.60096120834351	-0.307944715023041	-0.695943236351013	0.0650896728038788
0.994482815265656	0.97967267036438	6.65692615509033	-0.308360189199448	-0.696927547454834	0.0665765851736069
1.0519962310791	0.926147162914276	6.73462533950806	-0.308769702911377	-0.697529077529907	0.0671473816037178
1.16016387939453	0.871132254600525	6.76575136184692	-0.30868124961853	-0.69820636510849	0.0678065121173859
1.27841544151306	0.866371154785156	6.81590127944946	-0.307878494262695	-0.699734926223755	0.0688660144805908
1.32274508476257	0.837388932704926	6.82513999938965	-0.30748188495636	-0.700642645359039	0.0695520788431168
1.33573055267334	0.797007024288177	6.82343101501465	-0.307465016841888	-0.701018273830414	0.0690275579690933
1.27900993824005	0.759199261665344	6.80376625061035	-0.307527601718903	-0.7006556391716	0.067785955965519
1.21518814563751	0.747450172901154	6.79967784881592	-0.307285517454147	-0.700582027435303	0.0663716942071915
1.18345975875854	0.730967938899994	6.78353118896484	-0.308190673589706	-0.700141787528992	0.0653651431202888
1.19727873802185	0.727193295955658	6.77745914459229	-0.309085041284561	-0.700336217880249	0.0644746944308281
1.22357618808746	0.731930673122406	6.78856563568115	-0.309601247310638	-0.700763821601868	0.0636688321828842
1.20806276798248	0.712584555149078	6.78918266296387	-0.309692919254303	-0.700941622257233	0.0626586303114891
1.11777782440186	0.676157176494598	6.8066554069519	-0.309626013040543	-0.70120644569397	0.0616887137293816
1.06380879878998	0.639486730098724	6.81077718734741	-0.309892624616623	-0.701653242111206	0.0611888840794563
1.0458447933197	0.623612344264984	6.79763269424438	-0.310214668512344	-0.702076137065887	0.0607025064527988
1.06643414497375	0.630159318447113	6.79811716079712	-0.310659378767014	-0.702729046344757	0.0593254715204239
1.08398842811584	0.606323897838593	6.78121471405029	-0.311593741178513	-0.703096568584442	0.0579092875123024
1.11505687236786	0.576532542705536	6.79174327850342	-0.312558233737946	-0.70398360490799	0.0568245686590672
1.13084304332733	0.556676089763641	6.81363821029663	-0.312754273414612	-0.704765617847443	0.0553921796381474
1.12931561470032	0.534236609935761	6.84165287017822	-0.312546581029892	-0.705630540847778	0.0536132976412773
1.1185656785965	0.497898012399673	6.85582780838013	-0.312368363142014	-0.70656144618988	0.0520918108522892
1.08436679840088	0.468606472015381	6.86936044692993	-0.312189340591431	-0.707196235656738	0.0500224493443966
1.06860375404358	0.453121572732925	6.86013507843018	-0.312098860740662	-0.707893311977386	0.0473865270614624
1.05737900733948	0.416615068912506	6.84097528457642	-0.312231779098511	-0.708384275436401	0.0454396493732929
0.999870240688324	0.389750689268112	6.82954216003418	-0.312259495258331	-0.708775758743286	0.0437076054513454
0.943197667598724	0.366295158863068	6.83214092254639	-0.312336385250092	-0.70898562669754	0.0417300872504711
0.907013654708862	0.340868026018143	6.84353351593018	-0.312786817550659	-0.709244906902313	0.0402306839823723
0.898516595363617	0.334106206893921	6.85015344619751	-0.313316941261292	-0.709508061408997	0.039026215672493
0.890243947505951	0.330039173364639	6.8568959236145	-0.313853681087494	-0.709636151790619	0.0384458750486374
0.884682953357697	0.327245444059372	6.86050415039063	-0.314387172460556	-0.709610044956207	0.0381246395409107
0.87167102098465	0.322634965181351	6.8528733253479	-0.314865171909332	-0.709518671035767	0.0379746705293655
0.864406585693359	0.331535935401917	6.84135770797729	-0.315293699502945	-0.709508240222931	0.0372426696121693
0.849334120750427	0.325560480356216	6.82393741607666	-0.315916448831558	-0.709180057048798	0.0362708680331707
0.844306826591492	0.319738060235977	6.81434392929077	-0.316489934921265	-0.708818018436432	0.0355459339916706
0.839605033397675	0.305119961500168	6.81813287734985	-0.31699013710022	-0.708501636981964	0.0351912714540958
0.838831186294556	0.29735267162323	6.80970525741577	-0.31719434261322	-0.70795077085495	0.0347876735031605
0.829698979854584	0.294812440872192	6.8165922164917	-0.31710883975029	-0.707538902759552	0.0339963547885418
0.826663970947266	0.293034195899963	6.81003856658936	-0.317055433988571	-0.707170426845551	0.0331313572824001
0.820102453231812	0.286794751882553	6.81204843521118	-0.317046254873276	-0.706861436367035	0.0326605662703514
0.809055268764496	0.290017902851105	6.80290269851685	-0.316729843616486	-0.706502079963684	0.0336413010954857
0.796851992607117	0.273262828588486	6.79368257522583	-0.31640750169754	-0.706372678279877	0.0327764824032784
0.773455500602722	0.225011467933655	6.79150438308716	-0.316216230392456	-0.706279098987579	0.0303919464349747
0.751665413379669	0.197628572583199	6.78655815124512	-0.316183567047119	-0.706009209156036	0.0290481932461262
0.72895359992981	0.183957114815712	6.7940845489502	-0.316095262765884	-0.705891370773315	0.0278244279325008
0.7061488032341	0.173606038093567	6.80435943603516	-0.316086411476135	-0.705574035644531	0.0277306661009789
0.706032752990723	0.166808679699898	6.80373239517212	-0.316338211297989	-0.705174207687378	0.0284370873123407
0.729357659816742	0.161369383335114	6.80133867263794	-0.316971182823181	-0.705102264881134	0.0288258511573076
0.77105987071991	0.159087315201759	6.80267000198364	-0.31748428940773	-0.705119013786316	0.0325268246233463
0.827044546604156	0.202560797333717	6.80479431152344	-0.31738206744194	-0.705710470676422	0.0356064811348915
0.857322514057159	0.198711633682251	6.80516338348389	-0.317257136106491	-0.706303536891937	0.0324287191033363
0.877812623977661	0.163122028112411	6.81643581390381	-0.317220151424408	-0.706636309623718	0.0311518236994743
0.924255549907684	0.1293094009161	6.84390068054199	-0.31755131483078	-0.708136975765228	0.0309034939855337
0.938138782978058	0.123439475893974	6.85698509216309	-0.318082004785538	-0.708042442798615	0.0340340957045555
0.981046676635742	0.0412549749016762	6.8696722984314	-0.319599241018295	-0.707077920436859	0.0274452194571495
1.00836360454559	0.0241227131336927	6.87663555145264	-0.321920245885849	-0.706701636314392	0.0281701311469078
1.00999283790588	0.0845515578985214	6.9088282585144	-0.323051989078522	-0.706973075866699	0.0297480262815952
0.983537614345551	0.0863998606801033	6.90101957321167	-0.32320973277092	-0.706442654132843	0.0280193798243999
0.954840362071991	0.0652415826916695	6.85612201690674	-0.323234498500824	-0.705960094928741	0.0304116904735565
0.928978145122528	0.0941223874688149	6.85408878326416	-0.323235750198364	-0.706100285053253	0.0297829303890467
0.940581977367401	0.0743232294917107	6.84484481811523	-0.323671698570251	-0.707093834877014	0.0178406517952681
0.932759046554565	-0.0375304222106934	6.81858110427856	-0.323982894420624	-0.707930982112885	0.00725791556760669
0.887603044509888	-0.1257693618536	6.8597240447998	-0.323502570390701	-0.708724558353424	0.00175069912802428
0.856818377971649	-0.179724663496017	6.89930105209351	-0.322863817214966	-0.709290325641632	-0.00087762757902965
0.861297607421875	-0.219697654247284	6.90240526199341	-0.322294980287552	-0.709696173667908	-0.0032453725580126
0.857388615608215	-0.237831726670265	6.91339159011841	-0.321672201156616	-0.710508584976196	-0.0063519743271172
0.851651072502136	-0.257378906011581	6.91646099090576	-0.321041524410248	-0.711856067180634	-0.0119739668443799
0.831433892250061	-0.300885915756226	6.90453815460205	-0.320177108049393	-0.713217914104462	-0.0193088687956333
0.808668196201324	-0.362480163574219	6.90634918212891	-0.31923171877861	-0.71463268995285	-0.0259755775332451
0.791905641555786	-0.40339195728302	6.91118860244751	-0.318344712257385	-0.715923726558685	-0.0307844560593367
0.782713890075684	-0.41177698969841	6.93612051010132	-0.31796869635582	-0.717417120933533	-0.0333389714360237
0.795876979827881	-0.398520469665527	6.96939325332642	-0.317730724811554	-0.7188560962677	-0.0342509560286999
0.802307784557343	-0.381728708744049	6.98780012130737	-0.317390769720078	-0.720231294631958	-0.0341876894235611
0.811249673366547	-0.37469282746315	6.99860334396362	-0.316881448030472	-0.721428573131561	-0.0328686386346817
0.812634468078613	-0.359599202871323	6.994948387146	-0.316119164228439	-0.722661137580872	-0.0314432829618454
0.796103298664093	-0.341983675956726	6.99333238601685	-0.315094590187073	-0.72385972738266	-0.0300813838839531
0.79443633556366	-0.313310414552689	6.99956846237183	-0.314223438501358	-0.725232124328613	-0.0283641964197159
0.800034582614899	-0.283452659845352	7.00974416732788	-0.313503473997116	-0.726795017719269	-0.0262151081115007
0.809930503368378	-0.255912899971008	7.02154397964478	-0.312823861837387	-0.72795706987381	-0.0233496967703104
0.815091490745544	-0.2326640188694	7.0383734703064	-0.312147110700607	-0.728889405727386	-0.0202011931687593
0.82352876663208	-0.210352629423141	7.05106258392334	-0.311591356992722	-0.729999601840973	-0.0174989942461252
0.831843852996826	-0.190183639526367	7.05483293533325	-0.311255782842636	-0.731229484081268	-0.0155781861394644
0.835517764091492	-0.174249261617661	7.0647029876709	-0.310903400182724	-0.732255399227142	-0.0137060694396496
0.837963879108429	-0.162510275840759	7.06251287460327	-0.310429871082306	-0.732969343662262	-0.0119346538558602
0.837496399879456	-0.15106888115406	7.06908369064331	-0.309921324253082	-0.733823180198669	-0.0105017693713307
0.839399039745331	-0.136594846844673	7.07843255996704	-0.309362143278122	-0.734803020954132	-0.00894943997263908
0.83905690908432	-0.124665588140488	7.0914568901062	-0.308749824762344	-0.735698759555817	-0.00791717041283846
0.837433218955994	-0.121212169528008	7.09810972213745	-0.308223396539688	-0.736275374889374	-0.00707890000194311
0.82840758562088	-0.112786285579205	7.09998989105225	-0.307686597108841	-0.736934363842011	-0.00663795880973339
0.820165038108826	-0.106009349226952	7.10834836959839	-0.307120800018311	-0.737546920776367	-0.00631422502920032
0.812747538089752	-0.100371122360229	7.11261701583862	-0.30650120973587	-0.737936973571777	-0.00584169523790479
0.803428530693054	-0.0909703150391579	7.10907602310181	-0.305803000926971	-0.738360404968262	-0.00553771760314703
0.794430077075958	-0.0838190987706184	7.11502265930176	-0.305206805467606	-0.738702714443207	-0.00528425723314285
0.781319975852966	-0.0771414116024971	7.11342334747314	-0.304631590843201	-0.738966405391693	-0.00481115374714136
0.76376885175705	-0.0699189230799675	7.11749124526978	-0.303947448730469	-0.738953530788422	-0.00443563237786293
0.756454229354858	-0.0582307353615761	7.11619758605957	-0.303265899419785	-0.7389235496521	-0.00372539972886443
0.739667594432831	-0.0426179356873035	7.11325979232788	-0.302522927522659	-0.738870441913605	-0.00314489472657442
0.734555780887604	-0.0377952568233013	7.11039972305298	-0.301897972822189	-0.73867267370224	-0.00313961575739086
0.727991819381714	-0.0361303053796291	7.09798383712769	-0.301343828439713	-0.738472700119019	-0.00352066988125443
0.72265088558197	-0.0317050777375698	7.09672546386719	-0.300841122865677	-0.738188982009888	-0.00404963688924909
0.722858786582947	-0.03057642839849	7.09525918960571	-0.300112694501877	-0.73798531293869	-0.00387909892015159
0.730230510234833	-0.0311256311833858	7.09994602203369	-0.299456477165222	-0.737756788730621	-0.00391655927523971
0.740425884723663	-0.0344971492886543	7.09575796127319	-0.298868089914322	-0.737340211868286	-0.00411915220320225
0.75361841917038	-0.0371672548353672	7.09038543701172	-0.298317551612854	-0.737170338630676	-0.00469948071986437
0.756365776062012	-0.0468234308063984	7.08367824554443	-0.297729074954987	-0.736728668212891	-0.00571865309029818
0.766496658325195	-0.0605712123215199	7.0757532119751	-0.297193259000778	-0.736270666122437	-0.00755470199510455
0.782901227474213	-0.0845189839601517	7.07337665557861	-0.29669851064682	-0.735947012901306	-0.00965318363159895
0.793794095516205	-0.105597376823425	7.07584667205811	-0.296176493167877	-0.735633611679077	-0.011303722858429
0.798695683479309	-0.124986201524734	7.07293224334717	-0.295570850372314	-0.735270023345947	-0.0131408665329218
0.808810591697693	-0.146992474794388	7.07571649551392	-0.295012086629868	-0.734923362731934	-0.0153940245509148
0.82115513086319	-0.173056989908218	7.07246065139771	-0.294438600540161	-0.734633266925812	-0.0175287295132875
0.826212465763092	-0.19331793487072	7.07661437988281	-0.293874770402908	-0.734401643276215	-0.0195534694939852
0.829819202423096	-0.215996131300926	7.07896184921265	-0.29340448975563	-0.734189927577972	-0.0214221626520157
0.833247303962708	-0.235897123813629	7.0757999420166	-0.292898058891296	-0.733935415744781	-0.0228508673608303
0.853555202484131	-0.247183173894882	7.07664585113525	-0.292472034692764	-0.733664095401764	-0.0239056162536144
0.85876452922821	-0.25967612862587	7.06924724578857	-0.292098164558411	-0.733395874500275	-0.0250997897237539
0.864673495292664	-0.264013439416885	7.08788776397705	-0.29192903637886	-0.733329236507416	-0.0258225277066231
0.865236282348633	-0.269567936658859	7.09759283065796	-0.291851431131363	-0.733485460281372	-0.025754326954484
0.876407563686371	-0.282496303319931	7.09979677200317	-0.291490465402603	-0.733477771282196	-0.0265405792742968
0.890717267990112	-0.287794709205627	7.10243988037109	-0.29103097319603	-0.733559668064117	-0.0269233863800764
0.892456352710724	-0.293969541788101	7.11212348937988	-0.290804296731949	-0.733942687511444	-0.0265626553446054
0.899626553058624	-0.290929198265076	7.12288904190063	-0.290605247020721	-0.734315872192383	-0.0265371575951576
0.906987607479095	-0.282018095254898	7.13351058959961	-0.290465593338013	-0.734858870506287	-0.0262195877730846
0.930105626583099	-0.288507431745529	7.13733434677124	-0.290438205003738	-0.735271811485291	-0.026164747774601
0.93944388628006	-0.288010388612747	7.15146112442017	-0.290259897708893	-0.735973238945007	-0.0260008797049522
0.951141595840454	-0.291556894779205	7.16744995117188	-0.290082693099976	-0.736688733100891	-0.0257381163537502
0.955493271350861	-0.298047751188278	7.17432546615601	-0.289882332086563	-0.73750501871109	-0.0261868238449097
0.960154712200165	-0.305842220783234	7.18634748458862	-0.289761275053024	-0.738378405570984	-0.0265148133039474
0.960112154483795	-0.31402587890625	7.19943809509277	-0.289582818746567	-0.739111125469208	-0.0272231828421354
0.95470267534256	-0.32334977388382	7.22005224227905	-0.28951832652092	-0.739902913570404	-0.0280453320592642
0.953998386859894	-0.333109498023987	7.23374557495117	-0.289461880922318	-0.740646839141846	-0.0288966409862041
0.950960516929626	-0.335714131593704	7.24035930633545	-0.289535343647003	-0.741346597671509	-0.0296137165278196
0.950333476066589	-0.345294773578644	7.25543069839478	-0.289507389068604	-0.742030799388886	-0.0302438624203205
0.948330700397491	-0.345093846321106	7.26684761047363	-0.28950160741806	-0.7426398396492	-0.0307904798537493
0.957290351390839	-0.353944361209869	7.27292156219482	-0.289639234542847	-0.743259787559509	-0.0314373373985291
0.95124626159668	-0.354527711868286	7.27801847457886	-0.289510816335678	-0.743824422359467	-0.0323960110545158
0.949557662010193	-0.361889213323593	7.28517055511475	-0.289324104785919	-0.744324147701263	-0.0337760299444199
0.951646864414215	-0.376670330762863	7.29012823104858	-0.289200097322464	-0.74490487575531	-0.0351287499070168
0.952385902404785	-0.386542409658432	7.29118967056274	-0.289036184549332	-0.745346128940582	-0.036284651607275
0.957846343517303	-0.394117772579193	7.29521942138672	-0.288775354623795	-0.745745956897736	-0.0376564525067806
0.957034647464752	-0.409253090620041	7.29449653625488	-0.28860154747963	-0.74604070186615	-0.0384624414145947
0.960543215274811	-0.420562714338303	7.30267953872681	-0.288496762514114	-0.746163845062256	-0.0389661863446236
0.941611111164093	-0.428614616394043	7.30956315994263	-0.288414537906647	-0.746092736721039	-0.0395531468093395
0.94134384393692	-0.433386266231537	7.31680822372437	-0.288151115179062	-0.746046960353851	-0.0399834178388119
0.942572057247162	-0.43474006652832	7.31410312652588	-0.288076221942902	-0.745973110198975	-0.0407405942678452
0.930833876132965	-0.433626145124435	7.31419897079468	-0.287787228822708	-0.745756924152374	-0.0409536138176918
0.920787632465363	-0.436664521694183	7.31434488296509	-0.287605732679367	-0.745484292507172	-0.0409043058753014
0.918226182460785	-0.431799054145813	7.30967044830322	-0.287313938140869	-0.74516499042511	-0.0411978513002396
0.925070226192474	-0.432422250509262	7.30510950088501	-0.287172675132751	-0.744660377502441	-0.0413327366113663
0.930975377559662	-0.431237816810608	7.29925775527954	-0.287034839391708	-0.744190335273743	-0.0412847101688385
0.926276326179504	-0.427636414766312	7.28646659851074	-0.286886751651764	-0.743482291698456	-0.0412536635994911
0.923015654087067	-0.42920583486557	7.27648544311523	-0.286899477243423	-0.742527008056641	-0.0410536676645279
0.911080837249756	-0.427517533302307	7.26736927032471	-0.286775946617126	-0.741458177566528	-0.0404848493635654
0.903965592384338	-0.425098240375519	7.25360155105591	-0.286640405654907	-0.740285396575928	-0.0396420657634735
0.901229500770569	-0.416166484355927	7.24902391433716	-0.286463767290115	-0.739094913005829	-0.0389848276972771
0.892532169818878	-0.409445345401764	7.23515939712524	-0.286315739154816	-0.737768948078156	-0.0383611358702183
0.890008747577667	-0.404166728258133	7.22336864471436	-0.286274522542953	-0.736471176147461	-0.0379830785095692
0.878687977790833	-0.397227108478546	7.20641183853149	-0.286253780126572	-0.734960436820984	-0.0374049209058285
0.866003692150116	-0.39379870891571	7.19557476043701	-0.286230653524399	-0.733246207237244	-0.0366487801074982
0.858120560646057	-0.383038401603699	7.17859792709351	-0.28627410531044	-0.731546223163605	-0.0355575978755951
0.861724317073822	-0.370905876159668	7.16131019592285	-0.286358416080475	-0.730033576488495	-0.0347379744052887
0.858551740646362	-0.363555580377579	7.14084005355835	-0.286451250314713	-0.728293001651764	-0.0342471227049828
0.855302691459656	-0.359474390745163	7.12742280960083	-0.286524951457977	-0.72664737701416	-0.0337838754057884
0.848057568073273	-0.355365246534348	7.11629629135132	-0.286639750003815	-0.724918127059937	-0.0332864262163639
0.842769145965576	-0.352461785078049	7.09633541107178	-0.286589831113815	-0.723193168640137	-0.033060297369957
0.840927064418793	-0.352470755577087	7.08144664764404	-0.286606520414352	-0.721564531326294	-0.0334279723465443
0.835521578788757	-0.354333311319351	7.07111597061157	-0.286591917276382	-0.719952881336212	-0.0337869599461555
0.841320097446442	-0.355729132890701	7.05865049362183	-0.286583781242371	-0.718548774719238	-0.0344987474381924
0.830050349235535	-0.358616560697556	7.05460643768311	-0.28640154004097	-0.716982543468475	-0.0349217839539051
0.824986815452576	-0.365131318569183	7.04252624511719	-0.286372572183609	-0.715466976165771	-0.0353481695055962
0.8201904296875	-0.370948016643524	7.0361647605896	-0.286338269710541	-0.714041233062744	-0.0356207862496376
0.826375722885132	-0.3795445561409	7.02106332778931	-0.286465734243393	-0.712731659412384	-0.0362216420471668
0.830512404441834	-0.388100117444992	7.00692796707153	-0.286513805389404	-0.711599707603455	-0.0371886268258095
0.826844334602356	-0.396569818258286	6.99543476104736	-0.286566853523254	-0.710512101650238	-0.0381804257631302
0.82151073217392	-0.405965596437454	6.98881673812866	-0.286677896976471	-0.709651470184326	-0.0392424762248993
0.820825755596161	-0.413094818592072	6.98289155960083	-0.28675439953804	-0.70885694026947	-0.0408312082290649
0.812282204627991	-0.428945928812027	6.99508476257324	-0.286948025226593	-0.707964181900024	-0.042265996336937
0.815657377243042	-0.444163054227829	6.9951319694519	-0.28730371594429	-0.707453727722168	-0.0439180247485638
0.812259495258331	-0.459016650915146	6.99270725250244	-0.287586450576782	-0.706846654415131	-0.0453537777066231
0.822562158107758	-0.474586486816406	6.98628854751587	-0.287828385829926	-0.706584870815277	-0.0468584150075912
0.824559032917023	-0.485312938690186	6.98542213439941	-0.288071781396866	-0.706437945365906	-0.048209760338068
0.82927930355072	-0.489243537187576	6.98452997207642	-0.288201630115509	-0.706321537494659	-0.049371961504221
0.834871649742126	-0.500497937202454	6.98593282699585	-0.28832346200943	-0.706272184848785	-0.0506568364799023
0.837130308151245	-0.516190350055695	6.99090433120728	-0.288520306348801	-0.706201314926147	-0.0519806742668152
0.840595483779907	-0.527734816074371	6.99953460693359	-0.288787096738815	-0.706254780292511	-0.0530761070549488
0.844763100147247	-0.537416279315948	7.00025844573975	-0.288955569267273	-0.706448554992676	-0.0538710355758667
0.854114353656769	-0.545654058456421	7.00884962081909	-0.289144366979599	-0.70696759223938	-0.0547642856836319
0.856119573116302	-0.546527028083801	7.0214638710022	-0.289319187402725	-0.70732057094574	-0.0553431287407875
0.860867261886597	-0.547417461872101	7.02985191345215	-0.289493411779404	-0.707802534103394	-0.0553143285214901
0.863731563091278	-0.549579977989197	7.03999471664429	-0.28980478644371	-0.708225667476654	-0.0552267804741859
0.881451427936554	-0.553635060787201	7.04379940032959	-0.290250986814499	-0.70884382724762	-0.0551703236997128
0.886737644672394	-0.556761622428894	7.05947685241699	-0.290650278329849	-0.709382355213165	-0.0546218864619732
0.900593280792236	-0.554616212844849	7.06773996353149	-0.291090607643127	-0.710037112236023	-0.0540277808904648
0.914737641811371	-0.555022835731506	7.07029962539673	-0.291352331638336	-0.710890471935272	-0.0535982958972454
0.931574881076813	-0.554503798484802	7.07880926132202	-0.29169225692749	-0.711697995662689	-0.0530452094972134
0.935376226902008	-0.555225908756256	7.08661842346191	-0.291987180709839	-0.712507009506226	-0.0525036975741386
0.941908240318298	-0.551661670207977	7.09881687164307	-0.292360633611679	-0.713224768638611	-0.0518426448106766
0.950478792190552	-0.551270544528961	7.11555099487305	-0.292808949947357	-0.714049458503723	-0.051554623991251
0.9688441157341	-0.555089831352234	7.13140153884888	-0.293398886919022	-0.714915215969086	-0.0514987967908382
0.98620480298996	-0.562701165676117	7.14351987838745	-0.294016361236572	-0.715759932994843	-0.0516023300588131
0.998341083526611	-0.571007549762726	7.14414072036743	-0.294471114873886	-0.716790616512299	-0.0515954680740833
1.01865792274475	-0.579509913921356	7.15867567062378	-0.29477322101593	-0.717847228050232	-0.0517254061996937
1.03357481956482	-0.584315478801727	7.1631555557251	-0.294956505298615	-0.718921601772308	-0.0521211735904217
1.04543805122375	-0.586636424064636	7.17899799346924	-0.29510760307312	-0.720002830028534	-0.0526413507759571
1.0494384765625	-0.591297268867493	7.19605350494385	-0.29530930519104	-0.721208453178406	-0.0526746399700642
1.05479061603546	-0.593546390533447	7.2093391418457	-0.295365303754807	-0.722251296043396	-0.0526875890791416
1.06510102748871	-0.596575975418091	7.21564340591431	-0.295575022697449	-0.723324477672577	-0.0528655759990215
1.07192313671112	-0.599054574966431	7.22956800460815	-0.295857220888138	-0.724380254745483	-0.0526793971657753
1.0785129070282	-0.591830432415009	7.24078512191772	-0.296161711215973	-0.725532174110413	-0.0524758100509644
1.0860116481781	-0.593529403209686	7.25231456756592	-0.29653924703598	-0.726665675640106	-0.0521858185529709
1.09711384773254	-0.592980444431305	7.26160001754761	-0.296758651733398	-0.727632343769073	-0.0519974529743195
1.10116398334503	-0.594540894031525	7.26878213882446	-0.296985387802124	-0.728547215461731	-0.0520720854401588
1.10716497898102	-0.595403134822845	7.27625703811646	-0.297260314226151	-0.729586720466614	-0.0517230331897736
1.12526500225067	-0.600643932819366	7.28469705581665	-0.297523468732834	-0.730650365352631	-0.0520544536411762
1.1481419801712	-0.610248804092407	7.29257726669312	-0.297762215137482	-0.731758892536163	-0.0526516921818256
1.16681659221649	-0.621825397014618	7.29704904556274	-0.297853142023087	-0.732780158519745	-0.0539064146578312
1.18020689487457	-0.636131227016449	7.30844402313232	-0.297801792621613	-0.73389995098114	-0.054911945015192
1.18019342422485	-0.649286866188049	7.32617521286011	-0.297671377658844	-0.734906673431396	-0.0553931668400764
1.19705533981323	-0.660172820091248	7.33465099334717	-0.297639757394791	-0.735845148563385	-0.0557784885168076
1.22515678405762	-0.672616124153137	7.33673667907715	-0.297555893659592	-0.737053096294403	-0.0580133050680161
1.24783825874329	-0.68789279460907	7.35074138641357	-0.297571957111359	-0.738310933113098	-0.0596012473106384
1.26141214370728	-0.707388401031494	7.3586220741272	-0.297472268342972	-0.73953115940094	-0.0615587159991264
1.26616430282593	-0.733959376811981	7.37276601791382	-0.297321379184723	-0.740484714508057	-0.0631536841392517
1.27746903896332	-0.749600410461426	7.38474178314209	-0.297101050615311	-0.741585552692413	-0.0648185834288597
1.28773248195648	-0.764881253242493	7.38975381851196	-0.296840906143188	-0.742735207080841	-0.0668919831514359
1.29505240917206	-0.778909087181091	7.39704179763794	-0.296705275774002	-0.743858158588409	-0.0682743936777115
1.29574310779572	-0.798810362815857	7.40225791931152	-0.296466529369354	-0.744766533374786	-0.069720059633255
1.28926026821136	-0.810123860836029	7.41347551345825	-0.296157330274582	-0.745658338069916	-0.0703902691602707
1.28133797645569	-0.822888433933258	7.41900968551636	-0.295953929424286	-0.746314644813538	-0.0709573477506638
1.27222716808319	-0.831937491893768	7.42924118041992	-0.295786172151566	-0.747017204761505	-0.0713383257389069
1.26421558856964	-0.834562003612518	7.43183040618896	-0.295662552118301	-0.74763548374176	-0.071101114153862
1.26020860671997	-0.831295728683472	7.43384504318237	-0.29545196890831	-0.748177647590637	-0.0709750279784203
1.26011455059052	-0.82983535528183	7.44043445587158	-0.295283764600754	-0.748799085617065	-0.0709568038582802
1.27425920963287	-0.824665009975433	7.43856000900269	-0.295049697160721	-0.74949437379837	-0.0714461803436279
1.29315781593323	-0.830511927604675	7.43878936767578	-0.294823884963989	-0.750354886054993	-0.0722263678908348
1.30162048339844	-0.835318744182587	7.43101263046265	-0.294514387845993	-0.751007676124573	-0.0728069841861725
1.30663919448853	-0.852238893508911	7.42837762832642	-0.294106841087341	-0.751400947570801	-0.0733874663710594
1.30412924289703	-0.861800670623779	7.44022274017334	-0.293753832578659	-0.751678705215454	-0.0738880634307861
1.29811775684357	-0.872678637504578	7.44488286972046	-0.293426960706711	-0.751934468746185	-0.0747350975871086
1.29735958576202	-0.871017098426819	7.44297695159912	-0.292960822582245	-0.75229424238205	-0.0756960511207581
1.29179978370667	-0.880633592605591	7.44257116317749	-0.292504072189331	-0.752563297748566	-0.0763775557279587
1.28545379638672	-0.892406463623047	7.43785715103149	-0.292147934436798	-0.752694427967072	-0.077039547264576
1.28110122680664	-0.900156676769257	7.43294334411621	-0.291658699512482	-0.752730488777161	-0.0777012184262276
1.27324616909027	-0.906949579715729	7.42363834381104	-0.291263192892075	-0.752770066261292	-0.0783726349473
1.26167774200439	-0.909968674182892	7.42628049850464	-0.290736556053162	-0.752748489379883	-0.0786389037966728
1.25423014163971	-0.90555477142334	7.4257926940918	-0.290311753749847	-0.752719938755035	-0.0789331570267677
1.25431787967682	-0.904337406158447	7.41860675811768	-0.289822936058044	-0.752869665622711	-0.0795109122991562
1.24933660030365	-0.908886075019836	7.4117956161499	-0.289512366056442	-0.752890765666962	-0.0798944309353828
1.24250793457031	-0.919880032539368	7.41357183456421	-0.289319634437561	-0.752647936344147	-0.0801488682627678
1.23347640037537	-0.921102404594421	7.41059350967407	-0.288919746875763	-0.752275228500366	-0.0802053511142731
1.22099900245667	-0.915030479431152	7.4055347442627	-0.288422733545303	-0.751978397369385	-0.0802382081747055
1.21917057037354	-0.912946045398712	7.39851760864258	-0.288026958703995	-0.751770555973053	-0.0801223739981651
1.21860635280609	-0.91106104850769	7.39225959777832	-0.287701010704041	-0.751400709152222	-0.0799779519438744
1.22550415992737	-0.903307318687439	7.38358402252197	-0.287472099065781	-0.751042902469635	-0.0799492299556732
1.22325110435486	-0.901660919189453	7.37233734130859	-0.287178635597229	-0.750518143177032	-0.0794104635715485
1.21740412712097	-0.9005526304245	7.36582469940186	-0.286997824907303	-0.749760687351227	-0.0788409560918808
1.21308255195618	-0.891426503658295	7.37053298950195	-0.286746680736542	-0.74907249212265	-0.0783456861972809
1.20806574821472	-0.88427722454071	7.36105155944824	-0.286432892084122	-0.748392820358276	-0.0778996646404266
1.20589697360992	-0.877632737159729	7.34272527694702	-0.286099702119827	-0.747587502002716	-0.0774875283241272
1.19912934303284	-0.87143611907959	7.3338041305542	-0.285978764295578	-0.746752619743347	-0.0767760500311852
1.19101023674011	-0.869276583194733	7.31893157958984	-0.285845071077347	-0.745768070220947	-0.0762950405478477
1.18916261196136	-0.867753803730011	7.30791425704956	-0.285835415124893	-0.744704961776733	-0.0755013078451157
1.19497239589691	-0.861357510089874	7.29307126998901	-0.285904794931412	-0.743626177310944	-0.0749337747693062
1.19983780384064	-0.857340216636658	7.28038120269775	-0.285876840353012	-0.742537081241608	-0.0743329674005508
1.2058413028717	-0.854210197925568	7.27481508255005	-0.28592512011528	-0.741516709327698	-0.0738983154296875
1.2097339630127	-0.849472403526306	7.26882076263428	-0.285879045724869	-0.740484952926636	-0.0735664591193199
1.21234381198883	-0.849005937576294	7.26148843765259	-0.285728394985199	-0.739442706108093	-0.0737983211874962
1.22074043750763	-0.848849296569824	7.24776935577393	-0.285759568214417	-0.738442301750183	-0.0737192556262016
1.21751320362091	-0.847327828407288	7.24219942092896	-0.285611301660538	-0.737571656703949	-0.0739360600709915
1.21395945549011	-0.855169415473938	7.23147964477539	-0.285652160644531	-0.736525058746338	-0.0741128325462341
1.20364809036255	-0.858015179634094	7.22713661193848	-0.285747647285461	-0.735363781452179	-0.0731859877705574
1.1858024597168	-0.855508863925934	7.21806812286377	-0.285856664180756	-0.734300255775452	-0.0751811638474464
1.18891608715057	-0.876427412033081	7.20906591415405	-0.286220192909241	-0.733420252799988	-0.0761750265955925
1.17868983745575	-0.876403212547302	7.19907331466675	-0.286463439464569	-0.732414126396179	-0.075695127248764
1.21647477149963	-0.874166369438171	7.17857933044434	-0.286557346582413	-0.731655120849609	-0.0767476409673691
1.2558479309082	-0.864841222763062	7.18542671203613	-0.286190718412399	-0.73176097869873	-0.0779641270637512
1.24905920028687	-0.869666337966919	7.18202447891235	-0.285423249006271	-0.73149847984314	-0.0784558206796646
1.24731135368347	-0.888675093650818	7.18901014328003	-0.284577578306198	-0.731458127498627	-0.0792530700564384
1.23697698116302	-0.901476860046387	7.19164133071899	-0.283974319696426	-0.731304824352264	-0.0808087065815926
1.23711109161377	-0.904811084270477	7.19107007980347	-0.283531486988068	-0.731133878231049	-0.08188346773386
1.22227370738983	-0.910245895385742	7.19147825241089	-0.283349603414536	-0.730928122997284	-0.0820470154285431
1.20627462863922	-0.912556350231171	7.18890905380249	-0.283068120479584	-0.730806827545166	-0.081912487745285
1.19212007522583	-0.914420783519745	7.18881511688232	-0.282700330018997	-0.730690598487854	-0.0814192667603493
1.19215595722198	-0.913318812847137	7.19077062606812	-0.282370895147324	-0.731094658374786	-0.0809240937232971
1.18974184989929	-0.907128810882568	7.19661617279053	-0.282095611095428	-0.731480121612549	-0.0800517871975899
1.21987640857697	-0.898400545120239	7.20858716964722	-0.282166033983231	-0.732491195201874	-0.0798495784401894
1.23523128032684	-0.902075469493866	7.22328186035156	-0.28221207857132	-0.733195900917053	-0.0802263617515564
1.2596127986908	-0.914265632629395	7.23375082015991	-0.282544702291489	-0.733894348144531	-0.080778494477272
1.27322685718536	-0.920686185359955	7.24614477157593	-0.282996118068695	-0.73458069562912	-0.0812793150544167
1.28294670581818	-0.927400827407837	7.2577953338623	-0.283270001411438	-0.735059797763824	-0.0814787149429321
1.2878555059433	-0.933905005455017	7.26515817642212	-0.283497780561447	-0.735558032989502	-0.0816980227828026
1.29127633571625	-0.940395414829254	7.27105569839478	-0.283612549304962	-0.736047029495239	-0.0820097178220749
1.29297649860382	-0.948512315750122	7.28240060806274	-0.283784151077271	-0.736503899097443	-0.0818044245243073
1.29612600803375	-0.951163768768311	7.28783798217773	-0.284056842327118	-0.736941814422607	-0.0810069218277931
1.30316138267517	-0.946706175804138	7.29659557342529	-0.28431698679924	-0.737275719642639	-0.0796446353197098
1.31083154678345	-0.943362832069397	7.3019905090332	-0.284627676010132	-0.737603664398193	-0.0775925740599632
1.30777657032013	-0.937709212303162	7.31126403808594	-0.285141289234161	-0.737858235836029	-0.0742235332727432
1.32471454143524	-0.916488707065582	7.32089519500732	-0.285533905029297	-0.738223195075989	-0.0696816593408585
1.36668241024017	-0.893902599811554	7.32861042022705	-0.286023408174515	-0.738978445529938	-0.0662143230438232
1.39553272724152	-0.887332022190094	7.34130144119263	-0.286892384290695	-0.739466547966003	-0.0637180209159851
1.41610825061798	-0.891058027744293	7.34436511993408	-0.288120061159134	-0.739973485469818	-0.0623765029013157
1.43188762664795	-0.898451328277588	7.36426591873169	-0.289392530918121	-0.740224063396454	-0.0610938668251038
1.45954203605652	-0.898896276950836	7.37010669708252	-0.290591895580292	-0.74031388759613	-0.0595054849982262
1.47508573532104	-0.901375412940979	7.37590312957764	-0.291689485311508	-0.740290224552155	-0.0577209070324898
1.49814784526825	-0.901223540306091	7.38465356826782	-0.292793393135071	-0.740249454975128	-0.0561945848166943
1.5109601020813	-0.90423321723938	7.38391256332397	-0.293905645608902	-0.74000495672226	-0.0547529198229313
1.52379810810089	-0.910498797893524	7.39400863647461	-0.29512682557106	-0.739696621894836	-0.0531598627567291
1.52859807014465	-0.906103432178497	7.39124155044556	-0.296230584383011	-0.73893129825592	-0.0523682832717896
1.55290520191193	-0.904538691043854	7.39317655563354	-0.297086864709854	-0.738607227802277	-0.0515080541372299
1.57676386833191	-0.904776036739349	7.39026832580566	-0.297842115163803	-0.738254368305206	-0.051412757486105
1.60941934585571	-0.909126460552216	7.38868474960327	-0.298239678144455	-0.738058388233185	-0.0514819100499153
1.62083995342255	-0.915728390216827	7.38206958770752	-0.298632323741913	-0.737735390663147	-0.0512364841997623
1.62856614589691	-0.923662900924683	7.38880586624146	-0.298919349908829	-0.737453699111938	-0.0526092313230038
1.63335335254669	-0.942585349082947	7.37914323806763	-0.299077451229095	-0.737258732318878	-0.0543538294732571
1.63752591609955	-0.963897287845612	7.37717485427856	-0.299333691596985	-0.737088680267334	-0.0565481670200825
1.64525282382965	-0.989503145217896	7.3705096244812	-0.299538016319275	-0.737063229084015	-0.0597261674702168
1.64169836044312	-1.02546882629395	7.37410402297974	-0.299556076526642	-0.736920416355133	-0.0632364675402641
1.64023077487946	-1.0601509809494	7.37816905975342	-0.299639582633972	-0.73696094751358	-0.0666937157511711
1.64603614807129	-1.0860151052475	7.3775782585144	-0.299749165773392	-0.737086236476898	-0.0699111521244049
1.66169595718384	-1.11079299449921	7.37156534194946	-0.299754679203033	-0.737155675888062	-0.072314016520977
1.67321515083313	-1.12335622310638	7.37270736694336	-0.299755275249481	-0.73730206489563	-0.0738153979182243
1.68066143989563	-1.12872457504272	7.37532711029053	-0.299693197011948	-0.737367987632751	-0.0747427344322205
1.69523990154266	-1.13979232311249	7.38087511062622	-0.29960709810257	-0.73738831281662	-0.0755429342389107
1.69978976249695	-1.14933562278748	7.38057088851929	-0.299547433853149	-0.737283170223236	-0.0761818438768387
1.70006215572357	-1.15017426013947	7.37701177597046	-0.299499660730362	-0.737196385860443	-0.0764498636126518
1.6985570192337	-1.15332496166229	7.38019609451294	-0.299424529075623	-0.737014710903168	-0.0766737163066864
1.70378065109253	-1.15563893318176	7.37971448898315	-0.299505800008774	-0.736681818962097	-0.0766278281807899
1.69883620738983	-1.1540584564209	7.38010501861572	-0.299441665410995	-0.736278235912323	-0.0768749639391899
1.69592618942261	-1.1597421169281	7.36908149719238	-0.299490690231323	-0.735870957374573	-0.0775122046470642
1.69785380363464	-1.16752922534943	7.37227392196655	-0.299627542495728	-0.735439836978912	-0.0777705833315849
1.70017397403717	-1.17019617557526	7.3692831993103	-0.299605548381805	-0.734963655471802	-0.0780053436756134
1.70339107513428	-1.16819167137146	7.36392593383789	-0.299570858478546	-0.734497427940369	-0.0778180733323097
1.71499371528625	-1.16599535942078	7.36047267913818	-0.299341976642609	-0.734035789966583	-0.0769126266241074
1.72301852703094	-1.16034543514252	7.36010837554932	-0.29927322268486	-0.733748078346252	-0.0758339986205101
1.7248717546463	-1.1586492061615	7.36440372467041	-0.299161016941071	-0.733268320560455	-0.0752583369612694
1.72305631637573	-1.157919049263	7.36188411712646	-0.299126535654068	-0.732849299907684	-0.0749273970723152
1.72280216217041	-1.15812277793884	7.36016941070557	-0.299213886260986	-0.732469439506531	-0.0741957426071167
1.71829235553741	-1.15007376670837	7.36290740966797	-0.299454689025879	-0.731890261173248	-0.0735666751861572
1.71511352062225	-1.14648056030273	7.35785531997681	-0.299609392881393	-0.731533467769623	-0.0734686255455017
1.71588754653931	-1.14235711097717	7.35290288925171	-0.299734741449356	-0.731105625629425	-0.0727233439683914
1.704181432724	-1.13500082492828	7.35422992706299	-0.299884825944901	-0.730714917182922	-0.0723640993237495
1.6966507434845	-1.13338017463684	7.3475923538208	-0.300077736377716	-0.7302086353302	-0.071951150894165
1.69621479511261	-1.12890291213989	7.34637212753296	-0.300298035144806	-0.729809463024139	-0.0711990967392921
1.69654095172882	-1.11988377571106	7.34575653076172	-0.300464272499084	-0.729379296302795	-0.0705416947603226
1.68986368179321	-1.11387062072754	7.33688449859619	-0.300573647022247	-0.728926301002502	-0.0698974877595901
1.68807768821716	-1.11474502086639	7.33655738830566	-0.300776183605194	-0.728451192378998	-0.0698850452899933
1.68107843399048	-1.1168487071991	7.33289813995361	-0.301077991724014	-0.727978050708771	-0.0699483156204224
1.69341850280762	-1.11806952953339	7.33004140853882	-0.301478505134583	-0.727542400360107	-0.070052832365036
1.70135498046875	-1.11775970458984	7.32245349884033	-0.301739513874054	-0.72705352306366	-0.0699512660503387
1.71332216262817	-1.11886620521545	7.31161403656006	-0.301898002624512	-0.726645410060883	-0.0696041733026505
1.72062134742737	-1.11833930015564	7.31104326248169	-0.302152335643768	-0.726177513599396	-0.0691881030797958
1.72961795330048	-1.11713993549347	7.30908298492432	-0.302268415689468	-0.725684762001038	-0.068571001291275
1.73265254497528	-1.10842990875244	7.30488634109497	-0.302401900291443	-0.725064396858215	-0.0678488463163376
1.74231255054474	-1.10393095016479	7.30529260635376	-0.302617520093918	-0.724423348903656	-0.067252553999424
1.74909043312073	-1.09810209274292	7.29526615142822	-0.302868396043777	-0.723604679107666	-0.0666829198598862
1.74919354915619	-1.09321641921997	7.29245710372925	-0.303165078163147	-0.722684383392334	-0.0661173090338707
1.75299096107483	-1.09185397624969	7.28400754928589	-0.303400218486786	-0.721785664558411	-0.0655799359083176
1.75893211364746	-1.08447206020355	7.26930713653564	-0.303662180900574	-0.720704257488251	-0.0645037367939949
1.75505173206329	-1.07715249061584	7.26680660247803	-0.303905367851257	-0.719682037830353	-0.0640235021710396
1.75782537460327	-1.07497596740723	7.2545018196106	-0.304081231355667	-0.718684434890747	-0.0634606182575226
1.75729513168335	-1.07368755340576	7.24724388122559	-0.304397404193878	-0.717532753944397	-0.0631369650363922
1.7612898349762	-1.06532299518585	7.2284517288208	-0.304498910903931	-0.716402411460876	-0.0626731216907501
1.76339030265808	-1.05748045444489	7.21673440933228	-0.304508715867996	-0.715371131896973	-0.0619722530245781
1.76405787467957	-1.05047261714935	7.21016120910645	-0.304526776075363	-0.714222967624664	-0.0613160096108913
1.76348221302032	-1.04389095306396	7.19899225234985	-0.304411828517914	-0.713133633136749	-0.060661792755127
1.76264917850494	-1.03306925296783	7.2025580406189	-0.304326295852661	-0.712105691432953	-0.0601534023880959
1.75656068325043	-1.02453923225403	7.18423891067505	-0.304251581430435	-0.710831701755524	-0.0600022710859776
1.75955700874329	-1.02461540699005	7.17825269699097	-0.304266005754471	-0.709627747535706	-0.05963996052742
1.76119840145111	-1.02637898921967	7.17035341262817	-0.3043212890625	-0.708391010761261	-0.059509202837944
1.76242923736572	-1.0233758687973	7.15191173553467	-0.304303258657455	-0.707282185554504	-0.0598074421286583
1.76163899898529	-1.02673840522766	7.14042139053345	-0.30423441529274	-0.706183910369873	-0.0597520433366299
1.75834584236145	-1.01738977432251	7.12808465957642	-0.303929895162582	-0.705163836479187	-0.0597129389643669
1.75090003013611	-1.01331233978271	7.11954689025879	-0.303791522979736	-0.703973770141602	-0.0597987435758114
1.73690187931061	-1.02251315116882	7.11473798751831	-0.303828090429306	-0.702827990055084	-0.0601861700415611
1.73241603374481	-1.0293128490448	7.10283660888672	-0.303801655769348	-0.70183390378952	-0.0603939443826675
1.72335481643677	-1.0256279706955	7.08604907989502	-0.303634613752365	-0.700843989849091	-0.0598685592412949
1.716756939888	-1.01380407810211	7.07455205917358	-0.303287178277969	-0.69989687204361	-0.0589444451034069
1.72388195991516	-0.997666418552399	7.07016849517822	-0.302899658679962	-0.699254393577576	-0.0585549548268318
1.72260677814484	-0.998929679393768	7.0650577545166	-0.302720963954926	-0.69836288690567	-0.0590838976204395
1.71506595611572	-1.01115763187408	7.05064582824707	-0.302841067314148	-0.697467505931854	-0.0597848705947399
1.70540058612823	-1.01681411266327	7.04493474960327	-0.302982270717621	-0.696734011173248	-0.060634259134531
1.69642043113708	-1.01471161842346	7.04250860214233	-0.302873939275742	-0.696017563343048	-0.0614766143262386
1.68295979499817	-1.00911152362823	7.04163551330566	-0.302754193544388	-0.69528603553772	-0.0619246028363705
1.67773997783661	-1.00956857204437	7.03121471405029	-0.302699565887451	-0.694589853286743	-0.0616628602147102
1.67133355140686	-1.0056072473526	7.01570463180542	-0.302425116300583	-0.694104969501495	-0.0616432316601276
1.66417169570923	-0.998861372470856	7.0079927444458	-0.302268534898758	-0.693706095218658	-0.0615861304104328
1.64990544319153	-0.995394229888916	7.01833248138428	-0.302150309085846	-0.69322407245636	-0.0612853951752186
1.63780009746552	-0.995455086231232	7.01413774490356	-0.302184522151947	-0.69276374578476	-0.0607605203986168
1.63556826114655	-0.989093720912933	7.00811767578125	-0.302201151847839	-0.692612111568451	-0.0602409653365612
1.63483452796936	-0.974471092224121	7.00747919082642	-0.302011489868164	-0.692684292793274	-0.0599007494747639
1.63276171684265	-0.969060778617859	7.01233100891113	-0.301918715238571	-0.692618668079376	-0.059165395796299
1.62808465957642	-0.964153826236725	7.01368999481201	-0.301926732063293	-0.692472159862518	-0.058602798730135
1.62772762775421	-0.960866332054138	7.00620555877686	-0.301973342895508	-0.692676484584808	-0.0580486543476582
1.62763202190399	-0.955430388450623	7.01398038864136	-0.302049964666367	-0.693123042583466	-0.0575586296617985
1.62810885906219	-0.950526118278503	7.03008890151978	-0.302155703306198	-0.693437695503235	-0.0571207106113434
1.63045811653137	-0.956779718399048	7.0302472114563	-0.302260756492615	-0.69378924369812	-0.0565669573843479
1.60676193237305	-0.95801854133606	7.02931642532349	-0.302360773086548	-0.693994760513306	-0.0564330406486988
1.58660495281219	-0.962674856185913	7.0284161567688	-0.302352547645569	-0.694367408752441	-0.056865070015192
1.58139860630035	-0.969943523406982	7.03549194335938	-0.302392482757568	-0.694923579692841	-0.0569593347609043
1.59223210811615	-0.976556956768036	7.041663646698	-0.302548378705978	-0.695596575737	-0.0579908937215805
1.62571561336517	-0.985404968261719	7.04915618896484	-0.30281138420105	-0.696789801120758	-0.0580919831991196
1.64796149730682	-0.988729655742645	7.06065225601196	-0.302948236465454	-0.697870016098022	-0.0577054433524609
1.66907131671906	-0.99845963716507	7.0875096321106	-0.303060680627823	-0.698832869529724	-0.0574556216597557
1.68741428852081	-1.0101774930954	7.09249687194824	-0.3034787774086	-0.69954389333725	-0.057036068290472
1.69579350948334	-1.01793587207794	7.10300016403198	-0.303945928812027	-0.700384855270386	-0.0570642277598381
1.70919108390808	-1.0238972902298	7.11558246612549	-0.304513424634933	-0.701181471347809	-0.0576456114649773
1.71059453487396	-1.03185784816742	7.12110424041748	-0.305102586746216	-0.701740920543671	-0.0586077086627483
1.71365201473236	-1.03857636451721	7.13344144821167	-0.305679261684418	-0.702217042446136	-0.0593938007950783
1.71145391464233	-1.0496129989624	7.14397096633911	-0.306231558322906	-0.702624142169952	-0.0596854686737061
1.71432495117188	-1.0632199048996	7.14698600769043	-0.306829959154129	-0.702983796596527	-0.0598467960953712
1.72729325294495	-1.07233762741089	7.13517761230469	-0.307180851697922	-0.703556537628174	-0.0595107078552246
1.74725425243378	-1.07371544837952	7.14189529418945	-0.307505875825882	-0.704263389110565	-0.0585072003304958
1.76731848716736	-1.06937003135681	7.1591420173645	-0.307795345783234	-0.704909086227417	-0.0571998916566372
1.78042602539063	-1.07367146015167	7.16867351531982	-0.308206707239151	-0.705422461032867	-0.0560384951531887
1.7959520816803	-1.08200562000275	7.18559074401855	-0.308865964412689	-0.706060528755188	-0.0553055964410305
1.80750977993011	-1.09573042392731	7.18938684463501	-0.309535801410675	-0.706568241119385	-0.0551184341311455
1.8182977437973	-1.10122573375702	7.19185161590576	-0.310211300849915	-0.707217156887054	-0.0558685883879662
1.82744717597961	-1.11268520355225	7.19868183135986	-0.311034053564072	-0.707452476024628	-0.0569825321435928
1.83312606811523	-1.12408554553986	7.20645809173584	-0.311709493398666	-0.707641184329987	-0.0586487725377083
1.84367907047272	-1.14131367206573	7.20108079910278	-0.312417387962341	-0.707690715789795	-0.0599591545760632
1.84377229213715	-1.16094696521759	7.20619010925293	-0.312987744808197	-0.707568824291229	-0.0620290189981461
1.84533965587616	-1.19014179706573	7.20312309265137	-0.313374280929565	-0.707712590694427	-0.0646003112196922
1.86235570907593	-1.2158989906311	7.20326375961304	-0.313729822635651	-0.707988798618317	-0.0662317648530006
1.87608802318573	-1.2299712896347	7.20556735992432	-0.313928425312042	-0.708314061164856	-0.0687966644763947
1.85027146339417	-1.25003695487976	7.20953226089478	-0.313884943723679	-0.708222031593323	-0.0713048055768013
1.80106425285339	-1.27547955513	7.18837785720825	-0.313502848148346	-0.707810759544373	-0.0757345706224442
2.01452922821045	-1.30345678329468	7.12036275863647	-0.311998605728149	-0.709193229675293	-0.0875362828373909
2.27084946632385	-1.23195242881775	7.20532941818237	-0.305938303470612	-0.717872083187103	-0.0826958864927292
2.14696478843689	-1.18883967399597	7.272141456604	-0.299963295459747	-0.719651818275452	-0.067450113594532
2.16990232467651	-1.26234769821167	7.29223442077637	-0.296449244022369	-0.72291374206543	-0.0653611719608307
1.9998265504837	-1.32246601581573	7.40792465209961	-0.298229694366455	-0.723968327045441	-0.0690281167626381
1.95672619342804	-1.28931188583374	7.41198062896729	-0.300256758928299	-0.724435031414032	-0.0698540359735489
1.85198187828064	-1.2854220867157	7.37265110015869	-0.304169297218323	-0.722986280918121	-0.0724565461277962
1.80434453487396	-1.25002157688141	7.33103895187378	-0.307745665311813	-0.721601247787476	-0.077609047293663
1.73377418518066	-1.25050270557404	7.29703521728516	-0.310434371232986	-0.719640970230103	-0.0776128545403481
1.72336530685425	-1.21273159980774	7.28004121780396	-0.311913967132568	-0.718629539012909	-0.0767263248562813
1.76595425605774	-1.17348217964172	7.23942899703979	-0.312327235937119	-0.717103123664856	-0.0748147293925285
1.84400904178619	-1.14451456069946	7.26441097259521	-0.312776178121567	-0.717031240463257	-0.0692926347255707
1.9597088098526	-1.12697172164917	7.24822950363159	-0.31278195977211	-0.715942978858948	-0.0634327903389931
2.04938936233521	-1.12625122070313	7.24007654190063	-0.312342315912247	-0.714789271354675	-0.0587350614368916
2.12403702735901	-1.14710068702698	7.23817300796509	-0.312259882688522	-0.713710844516754	-0.05538559705019
2.15745425224304	-1.19252371788025	7.22474336624146	-0.312361210584641	-0.712533831596375	-0.054493460804224
2.17105102539063	-1.23511040210724	7.22218704223633	-0.312337577342987	-0.711843848228455	-0.0568957664072514
2.17249059677124	-1.26468002796173	7.21859693527222	-0.312312066555023	-0.71108466386795	-0.059907078742981
2.16119313240051	-1.2853000164032	7.22737503051758	-0.312435746192932	-0.710464835166931	-0.0625394955277443
2.1510899066925	-1.27720856666565	7.23432016372681	-0.312798678874969	-0.709657311439514	-0.0643600225448608
2.1497266292572	-1.26032698154449	7.22748517990112	-0.313442945480347	-0.708568513393402	-0.064390741288662
2.14879393577576	-1.23584628105164	7.21921634674072	-0.314183384180069	-0.70750218629837	-0.0631235837936401
2.14510941505432	-1.2183198928833	7.20123481750488	-0.314863830804825	-0.706344723701477	-0.0610011406242847
2.14360618591309	-1.18826806545258	7.19443082809448	-0.315250337123871	-0.705281376838684	-0.0592748783528805
2.14752912521362	-1.17401802539825	7.18192100524902	-0.315208554267883	-0.704308390617371	-0.0578602254390717
2.14830374717712	-1.17434668540955	7.16805553436279	-0.314909011125565	-0.703528583049774	-0.0570466034114361
2.15645313262939	-1.18125426769257	7.16457319259644	-0.314432621002197	-0.702846467494965	-0.0577273368835449
2.18187212944031	-1.19479727745056	7.16762590408325	-0.313956618309021	-0.702298164367676	-0.0583673268556595
2.20535588264465	-1.21536445617676	7.16534090042114	-0.313525795936584	-0.70165342092514	-0.0591670572757721
2.23688364028931	-1.23694598674774	7.1651496887207	-0.313188999891281	-0.70125013589859	-0.0601242259144783
2.26307439804077	-1.24962627887726	7.15850687026978	-0.312854290008545	-0.700774312019348	-0.0612277388572693
2.29041194915771	-1.25988698005676	7.15571308135986	-0.312542051076889	-0.700318276882172	-0.0621287897229195
2.30045247077942	-1.27347683906555	7.1618537902832	-0.312303245067596	-0.699740409851074	-0.0632008016109467
2.32067942619324	-1.29148805141449	7.16596698760986	-0.312097936868668	-0.699422538280487	-0.0648040771484375
2.33831715583801	-1.31029605865479	7.15820169448853	-0.312009900808334	-0.699212491512299	-0.0667727217078209
2.34954929351807	-1.32576286792755	7.15361499786377	-0.311930388212204	-0.698970973491669	-0.0694804191589355
2.35532236099243	-1.34692573547363	7.15814065933228	-0.311820596456528	-0.698730289936066	-0.0720340684056282
2.36382150650024	-1.36628758907318	7.1584300994873	-0.311754435300827	-0.698396861553192	-0.0745460093021393
2.36782789230347	-1.3911257982254	7.16116571426392	-0.311640381813049	-0.698020756244659	-0.0770825520157814
2.38298439979553	-1.41842079162598	7.15748453140259	-0.311489462852478	-0.697962522506714	-0.0794573649764061
2.39194822311401	-1.43930244445801	7.15889978408813	-0.311231791973114	-0.698068022727966	-0.0817451849579811
2.40321207046509	-1.45449733734131	7.1682562828064	-0.310679465532303	-0.698233962059021	-0.0836952179670334
2.41772842407227	-1.46937882900238	7.17217683792114	-0.310209095478058	-0.698426246643066	-0.085215337574482
2.43717932701111	-1.48905754089355	7.18748569488525	-0.309797912836075	-0.6987184882164	-0.0863927528262138
2.46307444572449	-1.5035811662674	7.19136476516724	-0.30947944521904	-0.699191153049469	-0.0871967598795891
2.48646855354309	-1.51454091072083	7.1845908164978	-0.308976054191589	-0.699815452098846	-0.0877939388155937
2.50781035423279	-1.51782619953156	7.2006139755249	-0.308587223291397	-0.700455367565155	-0.0886283814907074
2.5144100189209	-1.53560030460358	7.21668720245361	-0.308128178119659	-0.700948715209961	-0.0894218757748604
2.51904678344727	-1.55721890926361	7.22645711898804	-0.307880580425262	-0.701609790325165	-0.090319350361824
2.52555561065674	-1.5736243724823	7.22423839569092	-0.30737766623497	-0.702462673187256	-0.0916067957878113
2.52950024604797	-1.58269202709198	7.22741937637329	-0.306694895029068	-0.703441441059113	-0.0928111970424652
2.53045701980591	-1.59167015552521	7.23847532272339	-0.306093633174896	-0.704138875007629	-0.0938315540552139
2.53595066070557	-1.60454022884369	7.2532958984375	-0.305556356906891	-0.704902350902557	-0.0946219563484192
2.53670501708984	-1.61329638957977	7.25712394714355	-0.305124312639236	-0.705629944801331	-0.0952055081725121
2.54258060455322	-1.62760400772095	7.26483821868896	-0.304727643728256	-0.706281363964081	-0.0956451818346977
2.54811596870422	-1.63694155216217	7.26722717285156	-0.304394453763962	-0.706845283508301	-0.0958890020847321
2.5588047504425	-1.64853191375732	7.27126026153564	-0.30417200922966	-0.707532048225403	-0.0960501655936241
2.56731677055359	-1.65427660942078	7.27316284179688	-0.303892463445663	-0.708108365535736	-0.0961200967431068
2.57899880409241	-1.6611031293869	7.27709197998047	-0.303581386804581	-0.708640277385712	-0.0962436571717262
2.58558106422424	-1.66033005714417	7.27969694137573	-0.303306847810745	-0.70913428068161	-0.0960437878966331
2.57162094116211	-1.65974521636963	7.28943681716919	-0.303145170211792	-0.709331274032593	-0.0963021293282509
2.57302188873291	-1.67704272270203	7.29357576370239	-0.303315222263336	-0.709396004676819	-0.0957214087247849
2.59604048728943	-1.67068016529083	7.29844808578491	-0.303693503141403	-0.709297895431519	-0.0946678072214127
2.6139280796051	-1.65786778926849	7.29917478561401	-0.304147303104401	-0.709136843681335	-0.0940448492765427
2.64789795875549	-1.65492343902588	7.29792308807373	-0.304526299238205	-0.709027945995331	-0.0918321907520294
2.66508746147156	-1.65322172641754	7.29815673828125	-0.304789066314697	-0.708815157413483	-0.0895961746573448
2.68636441230774	-1.64575791358948	7.2897801399231	-0.304841995239258	-0.708496451377869	-0.0876555368304253
2.7084949016571	-1.63699471950531	7.28618431091309	-0.304882347583771	-0.708212077617645	-0.0857890248298645
2.72762250900269	-1.62739419937134	7.28188180923462	-0.305073350667953	-0.707946002483368	-0.0840960294008255
2.7418417930603	-1.62206184864044	7.27692794799805	-0.305236458778381	-0.707409858703613	-0.0825435221195221
2.75560736656189	-1.61551380157471	7.26297855377197	-0.305451661348343	-0.706902146339417	-0.0811902582645416
2.75919985771179	-1.61203336715698	7.25537967681885	-0.305541187524796	-0.70619660615921	-0.0799900814890862
2.76328063011169	-1.60541474819183	7.25867176055908	-0.305915683507919	-0.705422699451447	-0.0791302770376205
2.76585125923157	-1.60540509223938	7.25755929946899	-0.306141793727875	-0.704684913158417	-0.0782066211104393
2.76380228996277	-1.60556137561798	7.25066089630127	-0.306490480899811	-0.703694820404053	-0.0772928893566132
2.76181554794312	-1.60700976848602	7.24122428894043	-0.306721031665802	-0.702791035175323	-0.0764448791742325
2.76624512672424	-1.60416805744171	7.22598171234131	-0.306879043579102	-0.701913356781006	-0.0756068453192711
2.77176427841187	-1.60183298587799	7.2112512588501	-0.307029694318771	-0.701146721839905	-0.0746819749474525
2.77271962165833	-1.5931943655014	7.1954779624939	-0.306994676589966	-0.700339078903198	-0.0737433359026909
2.77166700363159	-1.58259189128876	7.19593715667725	-0.306872367858887	-0.69946813583374	-0.0727700665593147
2.76717329025269	-1.57761359214783	7.18801355361938	-0.30683445930481	-0.698551714420319	-0.0718408301472664
2.76228809356689	-1.57231211662292	7.17911291122437	-0.306762665510178	-0.697501420974731	-0.0710013285279274
2.75977420806885	-1.57310831546783	7.16786432266235	-0.306746602058411	-0.696657240390778	-0.0703961625695229
2.75854206085205	-1.5675128698349	7.15245342254639	-0.306701004505157	-0.695920526981354	-0.069732204079628
2.75082445144653	-1.56088364124298	7.14955377578735	-0.306425303220749	-0.695213139057159	-0.0692204385995865
2.74176549911499	-1.55530333518982	7.14776802062988	-0.306183069944382	-0.694536864757538	-0.0688931494951248
2.74000716209412	-1.55896151065826	7.13580751419067	-0.306059569120407	-0.693780779838562	-0.0686320960521698
2.73738145828247	-1.55962514877319	7.12436485290527	-0.305722773075104	-0.693259000778198	-0.0684249624609947
2.73392176628113	-1.55509161949158	7.10691165924072	-0.305317610502243	-0.692923784255981	-0.0684406980872154
2.73166012763977	-1.54633975028992	7.10826206207275	-0.30489656329155	-0.692515134811401	-0.0684014335274696
2.72347354888916	-1.54180121421814	7.10506200790405	-0.304503500461578	-0.692009449005127	-0.0680559799075127
2.71884059906006	-1.54460752010345	7.10936975479126	-0.304250210523605	-0.691668808460236	-0.0674854442477226
2.72081565856934	-1.53768730163574	7.1006064414978	-0.303875058889389	-0.691554665565491	-0.0669465214014053
2.72770428657532	-1.52731049060822	7.09249973297119	-0.303390651941299	-0.691568195819855	-0.0663714408874512
2.72912359237671	-1.51611948013306	7.0895357131958	-0.30287691950798	-0.691364169120789	-0.0658531859517097
2.72768902778625	-1.51592898368835	7.08515071868896	-0.302331477403641	-0.691254377365112	-0.0655915215611458
2.72880697250366	-1.51687693595886	7.08300352096558	-0.301800817251205	-0.691336333751678	-0.065735287964344
2.7290952205658	-1.51065123081207	7.08861112594604	-0.301104009151459	-0.69173675775528	-0.0664377063512802
2.72851157188416	-1.50806748867035	7.08696222305298	-0.300375938415527	-0.69215202331543	-0.067334920167923
2.72467446327209	-1.51851034164429	7.09948635101318	-0.299757778644562	-0.692581653594971	-0.0683100968599319
2.73298573493958	-1.52394902706146	7.0931921005249	-0.298978596925735	-0.69337010383606	-0.0694235637784004
2.73288369178772	-1.52326560020447	7.09441518783569	-0.298181354999542	-0.694175601005554	-0.0706776157021523
2.72792410850525	-1.5282142162323	7.11605787277222	-0.297618478536606	-0.69487452507019	-0.0719916149973869
2.72247409820557	-1.54252135753632	7.11702585220337	-0.297139108181	-0.695607602596283	-0.0732648596167564
2.72248363494873	-1.55057072639465	7.1247615814209	-0.296716541051865	-0.696581840515137	-0.0747993439435959
2.72303366661072	-1.5553013086319	7.12435007095337	-0.296171188354492	-0.697725534439087	-0.076350174844265
2.72287678718567	-1.55794954299927	7.13954448699951	-0.295581430196762	-0.698770940303802	-0.0778796300292015
2.71670031547546	-1.57082808017731	7.14755725860596	-0.295182138681412	-0.699718654155731	-0.0793456882238388
2.72205972671509	-1.5828013420105	7.15570640563965	-0.294934570789337	-0.700684249401093	-0.0806662440299988
2.7220983505249	-1.59232342243195	7.16655111312866	-0.294689565896988	-0.701718091964722	-0.0820680558681488
2.73138427734375	-1.60376191139221	7.17423152923584	-0.294368714094162	-0.702871799468994	-0.0832944959402084
2.73935627937317	-1.60952007770538	7.19043779373169	-0.294373780488968	-0.703831315040588	-0.0843874588608742
2.74844694137573	-1.62271988391876	7.20295572280884	-0.294315874576569	-0.704766631126404	-0.0854038074612617
2.76478672027588	-1.63738608360291	7.21508979797363	-0.294510394334793	-0.705615639686584	-0.0863406211137772
2.77967405319214	-1.65889251232147	7.22753858566284	-0.294640928506851	-0.70644611120224	-0.0872703045606613
2.79493260383606	-1.67605245113373	7.23354768753052	-0.294751733541489	-0.707268416881561	-0.0883051529526711
2.81154274940491	-1.69209825992584	7.24025249481201	-0.294909179210663	-0.708160102367401	-0.0894662439823151
2.82818341255188	-1.70571780204773	7.24263858795166	-0.295328706502914	-0.708940625190735	-0.0906430408358574
2.83971333503723	-1.71981203556061	7.25298929214478	-0.295642346143723	-0.709498763084412	-0.0916345417499542
2.85690069198608	-1.72818970680237	7.26732778549194	-0.296131074428558	-0.710035383701324	-0.0925007686018944
2.86855936050415	-1.74743616580963	7.28209972381592	-0.296494424343109	-0.710432469844818	-0.0933400690555573
2.87802004814148	-1.76591837406158	7.28622198104858	-0.296931594610214	-0.710860192775726	-0.0941987261176109
2.88882374763489	-1.7835019826889	7.29557085037231	-0.297136038541794	-0.711204886436462	-0.0949795618653297
2.89699578285217	-1.80145943164825	7.29778718948364	-0.297310382127762	-0.711640477180481	-0.0958189368247986
2.90710234642029	-1.81831562519073	7.3022255897522	-0.297464430332184	-0.712111055850983	-0.096708320081234
2.92209339141846	-1.82862949371338	7.30568313598633	-0.297437340021133	-0.712738633155823	-0.0975734665989876
2.93236541748047	-1.83847010135651	7.30684041976929	-0.297449588775635	-0.713217318058014	-0.0984894037246704
2.94391894340515	-1.84578323364258	7.32302856445313	-0.297445714473724	-0.713769316673279	-0.0994648858904839
2.95436453819275	-1.8550888299942	7.32327079772949	-0.297581970691681	-0.714134871959686	-0.100520893931389
2.96600317955017	-1.8665372133255	7.33484601974487	-0.297583341598511	-0.714690089225769	-0.101651921868324
2.98118090629578	-1.87823247909546	7.33903408050537	-0.29759082198143	-0.715126037597656	-0.102685436606407
2.9896776676178	-1.88582849502563	7.34755659103394	-0.297591835260391	-0.715467810630798	-0.103703156113625
2.99748706817627	-1.89600265026093	7.35076904296875	-0.297560453414917	-0.715839266777039	-0.104703418910503
3.00457310676575	-1.90984201431274	7.35736465454102	-0.297591000795364	-0.716104626655579	-0.105512365698814
3.0122766494751	-1.91715407371521	7.35017538070679	-0.297592043876648	-0.71633780002594	-0.106284648180008
3.02073383331299	-1.93094265460968	7.35668849945068	-0.297573834657669	-0.716512560844421	-0.106954455375671
3.03007411956787	-1.93514621257782	7.36134386062622	-0.297612547874451	-0.716676950454712	-0.107465498149395
3.03915143013	-1.9392204284668	7.35615348815918	-0.297554731369019	-0.716773808002472	-0.107756078243256
3.05031609535217	-1.943687915802	7.35661649703979	-0.297604084014893	-0.716824054718018	-0.108033947646618
3.06257128715515	-1.94751024246216	7.35782766342163	-0.297547787427902	-0.716751396656036	-0.108324512839317
3.07905197143555	-1.94719302654266	7.35748910903931	-0.297493636608124	-0.716681182384491	-0.108379259705544
3.09215831756592	-1.94952523708344	7.35036945343018	-0.297409862279892	-0.716574966907501	-0.108441799879074
3.10563111305237	-1.95156395435333	7.35507583618164	-0.297347187995911	-0.716322660446167	-0.108486816287041
3.12202501296997	-1.95635986328125	7.34686136245728	-0.297310680150986	-0.716040670871735	-0.108628071844578
3.13741135597229	-1.95672869682312	7.34928417205811	-0.297132313251495	-0.715780019760132	-0.109010323882103
3.15278887748718	-1.95850455760956	7.34294557571411	-0.297013759613037	-0.715495586395264	-0.10943990200758
3.17553281784058	-1.96648418903351	7.3469614982605	-0.297094285488129	-0.715145111083984	-0.109790071845055
3.19691967964172	-1.97286593914032	7.34814691543579	-0.297122687101364	-0.714698135852814	-0.110488146543503
3.21803092956543	-1.97995293140411	7.34562683105469	-0.297215342521667	-0.714257419109344	-0.111128963530064
3.24092078208923	-1.98835742473602	7.34440755844116	-0.297364234924316	-0.713767349720001	-0.111628070473671
3.26908445358276	-1.99587833881378	7.34732866287231	-0.297585040330887	-0.713220417499542	-0.112225145101547
3.29035806655884	-2.00723242759705	7.3472466468811	-0.297794014215469	-0.71266096830368	-0.112947896122932
3.3145604133606	-2.01684427261353	7.34125089645386	-0.298008769750595	-0.712073087692261	-0.113907605409622
3.33465719223022	-2.03003096580505	7.33652925491333	-0.298132091760635	-0.711554765701294	-0.115065835416317
3.36119318008423	-2.04810690879822	7.32949733734131	-0.298259675502777	-0.711042284965515	-0.116532452404499
3.37884426116943	-2.06406450271606	7.33088350296021	-0.29840350151062	-0.710527062416077	-0.118191987276077
3.40386486053467	-2.08230590820313	7.33101940155029	-0.298619389533997	-0.709974825382233	-0.119997374713421
3.42524242401123	-2.10204267501831	7.32529926300049	-0.298905283212662	-0.709464073181152	-0.121800161898136
3.45324206352234	-2.11951494216919	7.32762432098389	-0.2991923391819	-0.708925783634186	-0.123739033937454
3.47349977493286	-2.14010953903198	7.32528591156006	-0.299482196569443	-0.708496451377869	-0.125587791204453
3.49526929855347	-2.15661835670471	7.32465791702271	-0.299666881561279	-0.707835733890533	-0.126987934112549
3.51355290412903	-2.17297077178955	7.33183479309082	-0.299925595521927	-0.707255482673645	-0.128039121627808
3.52780103683472	-2.18409872055054	7.33534002304077	-0.300100475549698	-0.706534028053284	-0.128707334399223
3.54419231414795	-2.19321823120117	7.33736085891724	-0.30012458562851	-0.70588093996048	-0.129374384880066
3.55566024780273	-2.20679831504822	7.32676315307617	-0.300322443246841	-0.705068528652191	-0.129782378673553
3.56431436538696	-2.21756839752197	7.3288459777832	-0.300300568342209	-0.704474747180939	-0.130126029253006
3.57801938056946	-2.22450304031372	7.32119846343994	-0.300232321023941	-0.703852117061615	-0.130415856838226
3.58592891693115	-2.22955632209778	7.31356000900269	-0.300085723400116	-0.703238129615784	-0.130504980683327
3.59297966957092	-2.22607016563416	7.30647373199463	-0.2999587059021	-0.702659487724304	-0.130566895008087
3.59848928451538	-2.22560834884644	7.3054575920105	-0.299655765295029	-0.702090084552765	-0.130671948194504
3.60066556930542	-2.22472929954529	7.29706001281738	-0.299335092306137	-0.701563775539398	-0.131049945950508
3.59864735603333	-2.22456192970276	7.29388952255249	-0.299039006233215	-0.70102459192276	-0.131597131490707
3.59378004074097	-2.22328901290894	7.29257822036743	-0.298672765493393	-0.700361907482147	-0.132182061672211
3.58805751800537	-2.22274732589722	7.29522705078125	-0.298235327005386	-0.699819445610046	-0.132636085152626
3.57821941375732	-2.22449922561646	7.28090143203735	-0.297935754060745	-0.699368357658386	-0.133134484291077
3.57571840286255	-2.22280836105347	7.27644443511963	-0.297605603933334	-0.698930621147156	-0.133628278970718
3.56810116767883	-2.21950244903564	7.27246856689453	-0.297341078519821	-0.698550343513489	-0.133809685707092
3.55856156349182	-2.21564960479736	7.26786613464355	-0.297059655189514	-0.698253095149994	-0.133969262242317
3.55281162261963	-2.20969557762146	7.27054309844971	-0.296845495700836	-0.697858929634094	-0.134113684296608
3.54182958602905	-2.20187067985535	7.26502466201782	-0.29669389128685	-0.697541475296021	-0.134203433990479
3.52886319160461	-2.19434189796448	7.26453018188477	-0.29649493098259	-0.697073876857758	-0.134226515889168
3.52152729034424	-2.18819808959961	7.26908111572266	-0.296443372964859	-0.69658362865448	-0.134208783507347
3.50985312461853	-2.18607878684998	7.26127004623413	-0.296428382396698	-0.696205079555511	-0.134098693728447
3.50827169418335	-2.18008899688721	7.2516713142395	-0.296402215957642	-0.695823192596436	-0.133875861763954
3.5063807964325	-2.17286348342896	7.24035835266113	-0.296292513608933	-0.695438802242279	-0.133584305644035
3.50491380691528	-2.15833234786987	7.23269701004028	-0.296176910400391	-0.695158958435059	-0.132981687784195
3.49748802185059	-2.14816045761108	7.23930501937866	-0.296085774898529	-0.694619834423065	-0.132105261087418
3.4857349395752	-2.14071035385132	7.2411994934082	-0.296123504638672	-0.69405609369278	-0.131240084767342
3.48440361022949	-2.13074374198914	7.23093795776367	-0.296096414327621	-0.693631291389465	-0.12995757162571
3.4788134098053	-2.11218452453613	7.22229290008545	-0.295981287956238	-0.693197846412659	-0.128275975584984
3.47798871994019	-2.08387327194214	7.21700191497803	-0.295698821544647	-0.692769765853882	-0.126514285802841
3.47308993339539	-2.05936169624329	7.21623659133911	-0.295377522706985	-0.692215502262115	-0.124648056924343
3.46291470527649	-2.04444789886475	7.20814847946167	-0.295337736606598	-0.691598176956177	-0.12270025908947
3.45649337768555	-2.0283830165863	7.20150279998779	-0.295178145170212	-0.691113948822021	-0.120981574058533
3.44996547698975	-2.00298118591309	7.19297885894775	-0.29501610994339	-0.690773367881775	-0.119412258267403
3.44003987312317	-1.98312962055206	7.19649648666382	-0.294839084148407	-0.6902716755867	-0.117923438549042
3.43787550926209	-1.97162294387817	7.19279813766479	-0.294768005609512	-0.689808428287506	-0.116318993270397
3.43704557418823	-1.94933295249939	7.18079853057861	-0.294380813837051	-0.689590513706207	-0.114776059985161
3.43453407287598	-1.9260368347168	7.17919254302979	-0.29400509595871	-0.689403235912323	-0.113136246800423
3.4236159324646	-1.91005182266235	7.18484497070313	-0.293896734714508	-0.689042150974274	-0.111229807138443
3.42331790924072	-1.89501631259918	7.17902183532715	-0.293742418289185	-0.688908219337463	-0.109438858926296
3.42334270477295	-1.86517155170441	7.17605495452881	-0.293345659971237	-0.688995778560638	-0.107860319316387
3.41414046287537	-1.84539973735809	7.17312431335449	-0.292963266372681	-0.688873171806335	-0.106532260775566
3.40634989738464	-1.83129560947418	7.17145109176636	-0.292785495519638	-0.688784956932068	-0.105598777532578
3.40063309669495	-1.81477785110474	7.17726755142212	-0.29251703619957	-0.688943207263947	-0.105019703507423
3.38917684555054	-1.79516732692719	7.1758017539978	-0.292218625545502	-0.689140915870667	-0.104782283306122
3.38084888458252	-1.79096603393555	7.18455219268799	-0.29205396771431	-0.689191997051239	-0.10471148788929
3.37830638885498	-1.78645038604736	7.18422698974609	-0.291827410459518	-0.689446866512299	-0.105084419250488
3.37120366096497	-1.78062665462494	7.17729806900024	-0.291451990604401	-0.689811825752258	-0.105687998235226
3.36978530883789	-1.77514863014221	7.18263626098633	-0.291146010160446	-0.690187275409698	-0.106397196650505
3.35581278800964	-1.77848327159882	7.19641733169556	-0.290928781032562	-0.690413236618042	-0.107030257582664
3.3502504825592	-1.78312373161316	7.19804525375366	-0.290850251913071	-0.690783143043518	-0.107795983552933
3.35263848304749	-1.78457880020142	7.20076751708984	-0.290534883737564	-0.691376149654388	-0.108729191124439
3.35265707969666	-1.77970218658447	7.20153999328613	-0.290162652730942	-0.691887497901917	-0.109591193497181
3.35233640670776	-1.77977907657623	7.20770263671875	-0.289798647165298	-0.692257046699524	-0.110690891742706
3.35306167602539	-1.79262971878052	7.2141056060791	-0.289671748876572	-0.692615032196045	-0.112100750207901
3.35530018806458	-1.80584001541138	7.21202039718628	-0.289547443389893	-0.693035185337067	-0.113608688116074
3.35540008544922	-1.81687819957733	7.21326351165771	-0.289346009492874	-0.693647921085358	-0.115273907780647
3.35982012748718	-1.82740986347198	7.21603727340698	-0.289147317409515	-0.694146752357483	-0.116874255239964
3.3580334186554	-1.84702277183533	7.22678375244141	-0.289123982191086	-0.694397628307343	-0.11827427893877
3.36815452575684	-1.86628520488739	7.2244610786438	-0.289032548666	-0.694675147533417	-0.119499839842319
3.38489198684692	-1.88733899593353	7.2148265838623	-0.28900471329689	-0.695170700550079	-0.120379932224751
3.40275764465332	-1.90108776092529	7.2246732711792	-0.288970172405243	-0.695493280887604	-0.121325418353081
3.40778088569641	-1.9266756772995	7.23395729064941	-0.289259374141693	-0.695670485496521	-0.122078239917755
3.42745590209961	-1.95495855808258	7.23405122756958	-0.289879679679871	-0.695793449878693	-0.122589841485023
3.44751667976379	-1.97165417671204	7.23120880126953	-0.290270805358887	-0.696058452129364	-0.12305062264204
3.4691903591156	-1.98413872718811	7.23115015029907	-0.290703237056732	-0.696087062358856	-0.123155608773232
3.4876766204834	-2.00109124183655	7.23331212997437	-0.291238963603973	-0.695796012878418	-0.123067580163479
3.50190234184265	-2.02660751342773	7.22607088088989	-0.291954785585403	-0.695391356945038	-0.12259928137064
3.5222225189209	-2.04142785072327	7.21924209594727	-0.292598694562912	-0.694915890693665	-0.121887780725956
3.54041075706482	-2.05514669418335	7.2130446434021	-0.293164193630219	-0.694428324699402	-0.12096543610096
3.56305027008057	-2.06683492660522	7.21452379226685	-0.293881684541702	-0.693668246269226	-0.119620807468891
3.58517479896545	-2.08227276802063	7.2081093788147	-0.294686913490295	-0.692638397216797	-0.118073180317879
3.61447167396545	-2.09844064712524	7.19697761535645	-0.295452475547791	-0.691681981086731	-0.116427056491375
3.64498019218445	-2.10634899139404	7.18244218826294	-0.296201527118683	-0.690664768218994	-0.114807814359665
3.66612029075623	-2.11325144767761	7.17488145828247	-0.296902030706406	-0.689513087272644	-0.113157168030739
3.68066763877869	-2.12278842926025	7.17161083221436	-0.297840744256973	-0.688028931617737	-0.111308351159096
3.69960904121399	-2.14083290100098	7.1606559753418	-0.298823416233063	-0.686773777008057	-0.109513364732265
3.72324752807617	-2.14926671981812	7.14190483093262	-0.299664109945297	-0.685488343238831	-0.107685603201389
3.7467634677887	-2.15332174301147	7.1271185874939	-0.300274878740311	-0.684222042560577	-0.106058411300182
3.76016974449158	-2.16612958908081	7.1262412071228	-0.300938427448273	-0.682763397693634	-0.104728229343891
3.76977920532227	-2.18333029747009	7.11096715927124	-0.301656812429428	-0.681177020072937	-0.10360312461853
3.78411436080933	-2.20060753822327	7.09722423553467	-0.302377134561539	-0.67975127696991	-0.102557495236397
3.79998826980591	-2.2068555355072	7.08541202545166	-0.302961111068726	-0.678454518318176	-0.101556435227394
3.81646609306335	-2.21701455116272	7.07226657867432	-0.303410112857819	-0.677112281322479	-0.101240590214729
3.83608794212341	-2.24311280250549	7.05985879898071	-0.303976744413376	-0.675842583179474	-0.101281523704529
3.85442566871643	-2.25798988342285	7.04457235336304	-0.303952664136887	-0.674901485443115	-0.101486392319202
3.8563973903656	-2.2828209400177	7.05069971084595	-0.304068028926849	-0.673994183540344	-0.102769888937473
3.86500477790833	-2.3297176361084	7.03839254379272	-0.304561138153076	-0.673193514347076	-0.105753690004349
3.88368105888367	-2.37783432006836	7.03266906738281	-0.305154740810394	-0.672684967517853	-0.1100759729743
3.90510964393616	-2.42734885215759	7.04292392730713	-0.305842518806458	-0.672138452529907	-0.116556964814663
3.9088819026947	-2.50347304344177	7.04037046432495	-0.307041227817535	-0.671020030975342	-0.123168885707855
3.92314743995667	-2.56565690040588	7.03335428237915	-0.307933688163757	-0.670016825199127	-0.128530755639076
3.94403862953186	-2.60376691818237	7.0380597114563	-0.308310329914093	-0.66944831609726	-0.134297132492065
3.96167206764221	-2.65505433082581	7.03348779678345	-0.308318167924881	-0.66852605342865	-0.138783141970634
3.98162460327148	-2.70718502998352	7.02868175506592	-0.308032244443893	-0.668066143989563	-0.142315775156021
4.00655221939087	-2.74454832077026	7.0179615020752	-0.307434022426605	-0.667966783046722	-0.145942181348801
4.03669691085815	-2.78518486022949	7.01130723953247	-0.306842863559723	-0.667908430099487	-0.149896323680878
4.05826282501221	-2.83017468452454	7.03715181350708	-0.306519210338593	-0.66762113571167	-0.152703464031219
4.08439493179321	-2.86840105056763	7.03706073760986	-0.306346237659454	-0.667780816555023	-0.15510056912899
4.11412239074707	-2.88939738273621	7.03966426849365	-0.305914133787155	-0.668204665184021	-0.156557708978653
4.14135122299194	-2.91233348846436	7.05603694915771	-0.305361419916153	-0.668817937374115	-0.157899498939514
4.15859889984131	-2.92965173721313	7.06426095962524	-0.305188059806824	-0.669248878955841	-0.159060373902321
4.18023777008057	-2.94784235954285	7.07919597625732	-0.305041581392288	-0.670012831687927	-0.159924492239952
4.20001077651978	-2.95305156707764	7.08240985870361	-0.304850250482559	-0.671084105968475	-0.160170987248421
4.21638298034668	-2.95283198356628	7.106125831604	-0.304660439491272	-0.672287106513977	-0.160387814044952
4.21829795837402	-2.95061922073364	7.1168794631958	-0.304806858301163	-0.672917187213898	-0.160472556948662
4.23591136932373	-2.95085406303406	7.13804769515991	-0.304896384477615	-0.674080491065979	-0.160011097788811
4.24042940139771	-2.94441962242126	7.13990116119385	-0.304889291524887	-0.674866557121277	-0.159299314022064
4.25368404388428	-2.93474507331848	7.14202070236206	-0.304546713829041	-0.676243841648102	-0.158085629343987
4.23106670379639	-2.92594838142395	7.17256212234497	-0.304305672645569	-0.677206158638	-0.156410619616508
4.21950531005859	-2.92085981369019	7.18409442901611	-0.304332405328751	-0.678015768527985	-0.154849365353584
4.20861768722534	-2.91058087348938	7.19965696334839	-0.304679691791534	-0.678944230079651	-0.153094694018364
4.21228265762329	-2.88914656639099	7.20614385604858	-0.30500116944313	-0.679899036884308	-0.151075169444084
4.21639108657837	-2.87052178382874	7.21528100967407	-0.305223643779755	-0.68071448802948	-0.148634374141693
4.22134208679199	-2.84031987190247	7.22267389297485	-0.305563122034073	-0.681617498397827	-0.14628379046917
4.22777318954468	-2.81662940979004	7.2290244102478	-0.305813163518906	-0.682101964950562	-0.143815621733665
4.23665046691895	-2.80327129364014	7.23623514175415	-0.306180715560913	-0.682723522186279	-0.141352444887161
4.24689626693726	-2.78627872467041	7.24030017852783	-0.306487441062927	-0.683353662490845	-0.139071509242058
4.26021528244019	-2.76709222793579	7.25119686126709	-0.306653797626495	-0.683996319770813	-0.136983782052994
4.27041912078857	-2.74944281578064	7.25203418731689	-0.306730180978775	-0.684674620628357	-0.135052397847176
4.28048229217529	-2.73493671417236	7.26495885848999	-0.306918144226074	-0.685197293758392	-0.133356183767319
4.28465747833252	-2.72695207595825	7.27671670913696	-0.306989520788193	-0.685608506202698	-0.131999582052231
4.29451560974121	-2.71864914894104	7.26818656921387	-0.307000458240509	-0.686050057411194	-0.13067239522934
4.30452442169189	-2.71416425704956	7.26665544509888	-0.306903779506683	-0.686482906341553	-0.12971119582653
4.3102650642395	-2.69939303398132	7.26660060882568	-0.30659356713295	-0.687138915061951	-0.129005402326584
4.3093581199646	-2.69010043144226	7.27703094482422	-0.306416600942612	-0.687415897846222	-0.128253906965256
4.30740594863892	-2.68903398513794	7.28565454483032	-0.306427419185638	-0.687673568725586	-0.12749582529068
4.30927896499634	-2.68257427215576	7.28631114959717	-0.306309640407562	-0.687950789928436	-0.126741319894791
4.31299591064453	-2.67167282104492	7.28000354766846	-0.306131273508072	-0.688263237476349	-0.125949054956436
4.317054271698	-2.65177488327026	7.27742576599121	-0.305742144584656	-0.688601553440094	-0.125146210193634
4.31608915328979	-2.63741016387939	7.27997970581055	-0.305366575717926	-0.688818991184235	-0.124333277344704
4.31727695465088	-2.62768721580505	7.27824687957764	-0.305037945508957	-0.688823580741882	-0.123633608222008
4.31389141082764	-2.61898708343506	7.2720513343811	-0.304544389247894	-0.688972651958466	-0.123010493814945
4.31519603729248	-2.61073780059814	7.27277660369873	-0.304052591323853	-0.689307391643524	-0.122599184513092
4.31852674484253	-2.60089302062988	7.27377796173096	-0.303423821926117	-0.689671218395233	-0.122506856918335
4.31841897964478	-2.59168791770935	7.2753119468689	-0.302796244621277	-0.689866721630096	-0.12257457524538
4.3205041885376	-2.59302997589111	7.27709817886353	-0.302271038293839	-0.690058290958405	-0.122801288962364
4.32391595840454	-2.5954442024231	7.27499103546143	-0.30158069729805	-0.690326452255249	-0.123456440865994
4.33061122894287	-2.5963146686554	7.26071786880493	-0.30082032084465	-0.690761625766754	-0.124468572437763
4.3293571472168	-2.59961557388306	7.26280212402344	-0.300136029720306	-0.691025197505951	-0.125600039958954
4.32601070404053	-2.60348987579346	7.27270698547363	-0.299494296312332	-0.691186904907227	-0.126713633537292
4.32539510726929	-2.61498498916626	7.27075910568237	-0.299029499292374	-0.691406428813934	-0.127915725111961
4.33104562759399	-2.62012314796448	7.263503074646	-0.298345386981964	-0.691790044307709	-0.129092216491699
4.33619928359985	-2.62046265602112	7.25956010818481	-0.297501772642136	-0.692130982875824	-0.130360126495361
4.33648681640625	-2.62279748916626	7.26115942001343	-0.296631276607513	-0.6922807097435	-0.131565779447556
4.33660125732422	-2.62864899635315	7.25361680984497	-0.295870453119278	-0.692449152469635	-0.132683500647545
4.34218645095825	-2.6378378868103	7.2420973777771	-0.295203506946564	-0.692601203918457	-0.133779376745224
4.34433937072754	-2.63721418380737	7.24790573120117	-0.294287711381912	-0.692892670631409	-0.134757205843925
4.3518123626709	-2.63384652137756	7.25180912017822	-0.293453484773636	-0.693195641040802	-0.135675042867661
4.35538625717163	-2.63402533531189	7.25229692459106	-0.29254612326622	-0.693292081356049	-0.136490508913994
4.35845947265625	-2.64146542549133	7.25832843780518	-0.291698664426804	-0.693497598171234	-0.137282356619835
4.3675537109375	-2.64120268821716	7.24528121948242	-0.290603905916214	-0.693753480911255	-0.138095423579216
4.37213945388794	-2.64141154289246	7.23702096939087	-0.289549499750137	-0.694012582302094	-0.138923957943916
4.37418985366821	-2.63548469543457	7.24158430099487	-0.288497686386108	-0.69432544708252	-0.13987335562706
4.37722444534302	-2.63406848907471	7.24671173095703	-0.287484437227249	-0.6944620013237	-0.140816494822502
4.37693691253662	-2.64166784286499	7.24622440338135	-0.286641091108322	-0.694540739059448	-0.1417495906353
4.38637685775757	-2.64756393432617	7.24180126190186	-0.285692900419235	-0.69470351934433	-0.142876952886581
4.39661693572998	-2.65248394012451	7.24194383621216	-0.284801542758942	-0.695016860961914	-0.144281461834908
4.41153764724731	-2.65387439727783	7.2379584312439	-0.283745974302292	-0.695195436477661	-0.145878046751022
4.42147731781006	-2.65633726119995	7.24127435684204	-0.282697945833206	-0.695313811302185	-0.147543504834175
4.43188858032227	-2.66239619255066	7.23836374282837	-0.281682878732681	-0.695255398750305	-0.149147972464561
4.43409490585327	-2.67047953605652	7.23933553695679	-0.280784606933594	-0.69499945640564	-0.150954678654671
4.43936491012573	-2.68216776847839	7.22820663452148	-0.279782295227051	-0.694990396499634	-0.152598455548286
4.45147275924683	-2.69334983825684	7.22704076766968	-0.278779268264771	-0.69477242231369	-0.154261574149132
4.46170997619629	-2.69976949691772	7.22485065460205	-0.277855217456818	-0.694632649421692	-0.155881315469742
4.47228384017944	-2.70070958137512	7.22675514221191	-0.276907831430435	-0.69458943605423	-0.1572006046772
4.47962284088135	-2.69037055969238	7.22564554214478	-0.275917321443558	-0.694288790225983	-0.157565459609032
4.49757289886475	-2.69798231124878	7.23374080657959	-0.275090575218201	-0.693941056728363	-0.159203797578812
4.51027536392212	-2.71710538864136	7.22756290435791	-0.27448707818985	-0.693669021129608	-0.161156460642815
4.53016138076782	-2.73719930648804	7.22047472000122	-0.273710429668427	-0.693459331989288	-0.162442207336426
4.55074596405029	-2.74575543403625	7.21623277664185	-0.27276611328125	-0.693424105644226	-0.163713619112968
4.57435464859009	-2.75528001785278	7.21504306793213	-0.271911054849625	-0.693363964557648	-0.164980962872505
4.59194707870483	-2.76232099533081	7.22413969039917	-0.271234631538391	-0.69340968132019	-0.165864333510399
4.60084056854248	-2.76426148414612	7.238112449646	-0.270502328872681	-0.69338995218277	-0.166264414787292
4.60997676849365	-2.76905059814453	7.24647665023804	-0.269840449094772	-0.693337738513947	-0.166620790958405
4.62243556976318	-2.7753758430481	7.24191331863403	-0.269203156232834	-0.693382799625397	-0.167038142681122
4.63565158843994	-2.78037858009338	7.23827123641968	-0.268712341785431	-0.6936115026474	-0.167792141437531
4.6533727645874	-2.77967691421509	7.23994064331055	-0.268110424280167	-0.693949401378632	-0.168692916631699
4.66626930236816	-2.77799892425537	7.23929595947266	-0.267485648393631	-0.694147884845734	-0.169435918331146
4.67793798446655	-2.77554392814636	7.25563669204712	-0.266964972019196	-0.694269180297852	-0.170371681451797
4.68608713150024	-2.78123092651367	7.26131677627563	-0.26645889878273	-0.694426774978638	-0.171262800693512
4.69218826293945	-2.78802728652954	7.26264810562134	-0.265903502702713	-0.694426119327545	-0.172064915299416
4.70425176620483	-2.79580163955688	7.26581287384033	-0.265487521886826	-0.694373667240143	-0.172824680805206
4.70790386199951	-2.80083727836609	7.26128005981445	-0.264989465475082	-0.694424390792847	-0.173390582203865
4.71282243728638	-2.80156660079956	7.26366996765137	-0.264459818601608	-0.694447040557861	-0.173975080251694
4.71382474899292	-2.80087375640869	7.26651191711426	-0.263875901699066	-0.694324851036072	-0.174547359347343
4.71671485900879	-2.79877781867981	7.27227830886841	-0.263373911380768	-0.694093286991119	-0.175036683678627
4.72538423538208	-2.80562782287598	7.26792478561401	-0.262875288724899	-0.693717002868652	-0.175492167472839
4.73876714706421	-2.81259775161743	7.26108026504517	-0.262530922889709	-0.693457126617432	-0.175926446914673
4.75935125350952	-2.81812453269959	7.25426340103149	-0.26207822561264	-0.693192064762115	-0.17633230984211
4.77901124954224	-2.81602382659912	7.24861621856689	-0.261553704738617	-0.693070352077484	-0.177006289362907
4.79528427124023	-2.8194522857666	7.25133752822876	-0.261040091514587	-0.692710399627686	-0.177475586533546
4.80659437179565	-2.82491993904114	7.25510406494141	-0.26055246591568	-0.692307591438293	-0.177731856703758
4.81012153625488	-2.82868075370789	7.26054954528809	-0.260210931301117	-0.691739141941071	-0.17785906791687
4.82334566116333	-2.83715081214905	7.25294589996338	-0.259690195322037	-0.691290318965912	-0.178313553333282
4.83777666091919	-2.84611868858337	7.24746751785278	-0.259290844202042	-0.690794169902802	-0.179034516215324
4.84709072113037	-2.84954428672791	7.23361921310425	-0.258911222219467	-0.690362691879272	-0.179932072758675
4.8571400642395	-2.85206961631775	7.2405104637146	-0.258399695158005	-0.689947783946991	-0.180896669626236
4.86028432846069	-2.85311722755432	7.23220682144165	-0.257957577705383	-0.689150154590607	-0.181680679321289
4.85918283462524	-2.85918474197388	7.21907567977905	-0.257532775402069	-0.688209116458893	-0.182028815150261
4.86549949645996	-2.86700320243835	7.2146258354187	-0.257314622402191	-0.687454581260681	-0.182336837053299
4.87024116516113	-2.86635065078735	7.21646928787231	-0.257230371236801	-0.686769664287567	-0.182380422949791
4.8820972442627	-2.86473774909973	7.2099027633667	-0.257082670927048	-0.686149001121521	-0.181992202997208
4.89247846603394	-2.86808848381042	7.1969141960144	-0.256627649068832	-0.685441493988037	-0.18132595717907
4.89862632751465	-2.8552417755127	7.18787145614624	-0.256182372570038	-0.684736728668213	-0.180579841136932
4.90868425369263	-2.84572339057922	7.18910551071167	-0.256253927946091	-0.684091925621033	-0.179833814501762
4.92540311813354	-2.85104417800903	7.1884241104126	-0.256353944540024	-0.683416128158569	-0.179410949349403
4.93227481842041	-2.84685897827148	7.17604541778564	-0.256155043840408	-0.682894825935364	-0.178508833050728
4.95209836959839	-2.83928847312927	7.16331434249878	-0.255913406610489	-0.682311058044434	-0.178017511963844
4.95805549621582	-2.82179999351501	7.16412878036499	-0.255440264940262	-0.681937634944916	-0.178151994943619
4.95302629470825	-2.83537912368774	7.1667628288269	-0.255281984806061	-0.68136602640152	-0.178661614656448
4.94280052185059	-2.86133861541748	7.16416025161743	-0.255048125982285	-0.680814564228058	-0.179598495364189
4.95045280456543	-2.86959385871887	7.14578866958618	-0.254753917455673	-0.680599927902222	-0.180120065808296
4.95511674880981	-2.86315441131592	7.13813972473145	-0.254473328590393	-0.680223643779755	-0.180993586778641
4.96606397628784	-2.86270308494568	7.14335775375366	-0.254186511039734	-0.679986894130707	-0.181660443544388
4.96938610076904	-2.87109041213989	7.13786554336548	-0.254053235054016	-0.679419696331024	-0.181847229599953
4.98023271560669	-2.88307905197144	7.12896776199341	-0.253952234983444	-0.678833723068237	-0.182010993361473
4.98454904556274	-2.88724899291992	7.12760782241821	-0.253803730010986	-0.678469240665436	-0.181694597005844
4.98007345199585	-2.87014937400818	7.13069820404053	-0.253533363342285	-0.678038716316223	-0.181475669145584
4.96576118469238	-2.85438275337219	7.13774681091309	-0.253265023231506	-0.67718380689621	-0.180681273341179
4.95827579498291	-2.85190892219543	7.12490272521973	-0.2532859146595	-0.676698386669159	-0.180819854140282
4.95427465438843	-2.87169647216797	7.11823081970215	-0.253388226032257	-0.676481544971466	-0.182296261191368
4.97121810913086	-2.89596724510193	7.08924293518066	-0.253290623426437	-0.675894379615784	-0.184432193636894
4.97832441329956	-2.91839194297791	7.06459712982178	-0.253102153539658	-0.675019025802612	-0.184869214892387
4.9643726348877	-2.91991972923279	7.05991840362549	-0.252484887838364	-0.674229979515076	-0.184886604547501
4.94946336746216	-2.90986633300781	7.05042743682861	-0.251860231161118	-0.673611462116241	-0.183947429060936
4.95260763168335	-2.88671731948853	7.04718255996704	-0.251069754362106	-0.672973930835724	-0.182654872536659
4.96487474441528	-2.8797242641449	7.05309724807739	-0.250346183776855	-0.672154664993286	-0.18142381310463
4.97831249237061	-2.88485193252563	7.04960155487061	-0.249704524874687	-0.671260237693787	-0.180583700537682
4.98527145385742	-2.88574934005737	7.03792428970337	-0.248981237411499	-0.670599699020386	-0.179024040699005
4.99593019485474	-2.87095856666565	7.03671264648438	-0.248587787151337	-0.66974401473999	-0.177984014153481
5.00271415710449	-2.86608052253723	7.0233211517334	-0.24827367067337	-0.66872239112854	-0.177192568778992
5.01796102523804	-2.85930514335632	6.99346399307251	-0.248074740171432	-0.667899012565613	-0.174788057804108
5.00738620758057	-2.82396149635315	6.9938268661499	-0.247766137123108	-0.666965901851654	-0.172679349780083
4.98219060897827	-2.81559777259827	6.99700021743774	-0.247390076518059	-0.665719330310822	-0.173303291201591
4.97672891616821	-2.82417798042297	6.97105407714844	-0.247107565402985	-0.66480940580368	-0.172275066375732
4.97100114822388	-2.81084990501404	6.96295881271362	-0.246455788612366	-0.663883090019226	-0.170786917209625
4.95367479324341	-2.78663301467896	6.96024465560913	-0.246065393090248	-0.6626256108284	-0.169817358255386
4.93766498565674	-2.76868104934692	6.94074583053589	-0.245791092514992	-0.661500155925751	-0.168888598680496
4.92145776748657	-2.74106335639954	6.93195486068726	-0.245659962296486	-0.660170793533325	-0.166917636990547
4.92189836502075	-2.72808337211609	6.92068767547607	-0.24532388150692	-0.6591637134552	-0.166249081492424
4.90163993835449	-2.74937725067139	6.89833974838257	-0.244713291525841	-0.658684074878693	-0.167011946439743
4.85721588134766	-2.78145408630371	6.88265371322632	-0.243995681405067	-0.657928228378296	-0.171208694577217
4.82832193374634	-2.84084725379944	6.86874103546143	-0.243809267878532	-0.657250821590424	-0.174560070037842
4.82109880447388	-2.84211158752441	6.86619234085083	-0.243326649069786	-0.656666576862335	-0.173712819814682
4.82026481628418	-2.81819772720337	6.8683123588562	-0.243058532476425	-0.655518412590027	-0.172871425747871
4.83540630340576	-2.82810664176941	6.85946035385132	-0.243237748742104	-0.654734969139099	-0.172802433371544
4.81960105895996	-2.8369448184967	6.85750102996826	-0.2432661652565	-0.654095649719238	-0.172048956155777
4.83811855316162	-2.86587119102478	6.85672092437744	-0.243496641516685	-0.653520464897156	-0.171407490968704
4.87657833099365	-2.87861204147339	6.83968782424927	-0.243383973836899	-0.653350472450256	-0.171896979212761
4.86843729019165	-2.8710458278656	6.84111309051514	-0.243078485131264	-0.652737021446228	-0.171477913856506
4.85770654678345	-2.88161611557007	6.848473072052	-0.243377089500427	-0.652123391628265	-0.170604079961777
4.87598514556885	-2.8921320438385	6.83973932266235	-0.243634238839149	-0.651737689971924	-0.170070052146912
4.90587329864502	-2.88533544540405	6.82824039459229	-0.243917480111122	-0.650817632675171	-0.168392553925514
4.93405055999756	-2.8771550655365	6.81814098358154	-0.244250982999802	-0.650090336799622	-0.166118830442429
4.94134092330933	-2.86960291862488	6.83815097808838	-0.24456150829792	-0.649724960327148	-0.165766000747681
4.93505239486694	-2.90253305435181	6.84231758117676	-0.244864985346794	-0.649657309055328	-0.167289644479752
4.92926073074341	-2.96044206619263	6.83267164230347	-0.244891345500946	-0.649776518344879	-0.173300683498383
4.91576766967773	-2.99425029754639	6.83639764785767	-0.24471540749073	-0.649824023246765	-0.17509326338768
4.92035579681396	-3.00076818466187	6.87224912643433	-0.244672149419785	-0.651291787624359	-0.17957067489624
4.94548273086548	-3.03741884231567	6.88737201690674	-0.244013711810112	-0.65339720249176	-0.182176232337952
4.93139696121216	-3.05159950256348	6.88810586929321	-0.243297398090363	-0.654092073440552	-0.180158823728561
4.97070360183716	-3.03993844985962	6.90360307693481	-0.242705672979355	-0.655754208564758	-0.177814841270447
5.0171799659729	-3.03485035896301	6.93105554580688	-0.242634579539299	-0.657305002212524	-0.177075639367104
5.00832939147949	-3.03987050056458	6.95161247253418	-0.242649778723717	-0.658430635929108	-0.175709247589111
4.94877958297729	-3.08283758163452	6.98406600952148	-0.243040055036545	-0.659429907798767	-0.18090084195137
4.73079824447632	-3.17894434928894	6.98733758926392	-0.242816165089607	-0.659539580345154	-0.212252363562584
4.67974805831909	-3.42668318748474	6.93857526779175	-0.242683127522469	-0.660626173019409	-0.229856565594673
4.67622327804565	-3.50071716308594	6.92687273025513	-0.242466032505035	-0.661448001861572	-0.237099602818489
4.74940347671509	-3.40440964698792	6.96432209014893	-0.241253063082695	-0.662958681583405	-0.240705952048302
[truncated: 6,123 more rows]
