# Supplementary material for: Identification of Haptic Based Guiding Using Hard Reins
Source: PLoS One. 2015 Jul 22;10(7):e0132020. doi: 10.1371/journal.pone.0132020 (PMC4511788; doi:10.1371/journal.pone.0132020)
Supplement: S5 File — (ZIP) [file pone.0132020.s005.zip › Exp2_ForceData1/Subject4/path3/T2.csv]

Force X (N)	Force Y (N)	Force Z (N)	Torque X (N-m)	Torque Y (N-m)	Torque Z (N-m)	Frequency = 10000	Averaging Level = 16	F/T Serial Number = FT11772	Time Started = 05/12/2012 11:24:28
-1.672278881073	-8.69057178497314	-4.26616191864014	0.193359792232513	0.437316358089447	-0.139346346259117
-1.66292250156403	-8.68640327453613	-4.27766847610474	0.193400129675865	0.437317371368408	-0.139291331171989
-1.66914808750153	-8.69728660583496	-4.2570629119873	0.193251058459282	0.437457054853439	-0.139241248369217
-1.6602064371109	-8.6959400177002	-4.26785326004028	0.193414226174355	0.43766051530838	-0.139284774661064
-1.65946781635284	-8.69433498382568	-4.27217531204224	0.193306550383568	0.437633842229843	-0.139360025525093
-1.65826296806335	-8.70475482940674	-4.27733564376831	0.193349257111549	0.437738835811615	-0.139329209923744
-1.65798783302307	-8.70213603973389	-4.27023601531982	0.193334102630615	0.437993735074997	-0.139303728938103
-1.66020786762238	-8.69977760314941	-4.2728099822998	0.193357974290848	0.437917947769165	-0.139272853732109
-1.65379858016968	-8.70662784576416	-4.27923679351807	0.193347126245499	0.438016027212143	-0.139327004551888
-1.65906882286072	-8.70702171325684	-4.2825870513916	0.193221345543861	0.438208848237991	-0.139274999499321
-1.6565899848938	-8.70636177062988	-4.27769899368286	0.193352267146111	0.438096165657043	-0.139331549406052
-1.64994978904724	-8.70461654663086	-4.27946662902832	0.193304434418678	0.438046097755432	-0.139304518699646
-1.65310001373291	-8.70829296112061	-4.27397298812866	0.193135410547256	0.438220471143723	-0.139243185520172
-1.65109848976135	-8.70271682739258	-4.28244972229004	0.193341210484505	0.438273191452026	-0.139287829399109
-1.64873147010803	-8.70132350921631	-4.27972412109375	0.19318051636219	0.438259720802307	-0.139223918318748
-1.64871025085449	-8.70859622955322	-4.28041124343872	0.193080902099609	0.43823966383934	-0.139087483286858
-1.64645409584045	-8.70751953125	-4.27910947799683	0.193020582199097	0.438379645347595	-0.139093309640884
-1.64403069019318	-8.70027637481689	-4.2799825668335	0.192965880036354	0.43827360868454	-0.138999938964844
-1.63731443881989	-8.70319938659668	-4.28339958190918	0.192914143204689	0.43818274140358	-0.138984277844429
-1.64286971092224	-8.70278453826904	-4.27493810653687	0.192902967333794	0.438414037227631	-0.138817176222801
-1.64300394058228	-8.70075035095215	-4.27841901779175	0.192860841751099	0.438331514596939	-0.138682588934898
-1.63462162017822	-8.70416355133057	-4.27853870391846	0.192766115069389	0.438258945941925	-0.138617262244225
-1.63405811786652	-8.7033166885376	-4.27615308761597	0.192694842815399	0.438314199447632	-0.138461291790009
-1.6363091468811	-8.70000457763672	-4.27454614639282	0.192625761032104	0.43833190202713	-0.138399079442024
-1.63238227367401	-8.69468784332275	-4.28490018844604	0.192687273025513	0.438336253166199	-0.138307496905327
-1.637038230896	-8.69839477539063	-4.27336168289185	0.192517817020416	0.438271224498749	-0.138187408447266
-1.63568890094757	-8.70187377929688	-4.27401161193848	0.192430466413498	0.43840554356575	-0.138139128684998
-1.6358916759491	-8.69229507446289	-4.27099180221558	0.19241851568222	0.438412398099899	-0.13816599547863
-1.63392746448517	-8.6960973739624	-4.27689170837402	0.192337334156036	0.438239842653275	-0.138155207037926
-1.63421738147736	-8.69429016113281	-4.27731275558472	0.192370757460594	0.43839430809021	-0.138128876686096
-1.6401469707489	-8.69053077697754	-4.27366542816162	0.192177519202232	0.438414871692657	-0.138098061084747
-1.63917815685272	-8.69000339508057	-4.26868104934692	0.192232623696327	0.438255727291107	-0.138137102127075
-1.63243854045868	-8.68817615509033	-4.27434158325195	0.192168980836868	0.43829345703125	-0.138166472315788
-1.63992524147034	-8.68666553497314	-4.26719665527344	0.191912308335304	0.438283801078796	-0.138163879513741
-1.64230167865753	-8.68756103515625	-4.26374530792236	0.191887468099594	0.438215702772141	-0.138187751173973
-1.63877356052399	-8.6791296005249	-4.26994228363037	0.191895082592964	0.43825176358223	-0.138193145394325
-1.64099979400635	-8.6810302734375	-4.27037239074707	0.191700860857964	0.438107758760452	-0.13818746805191
-1.64217817783356	-8.68678760528564	-4.26523303985596	0.191642642021179	0.4381143450737	-0.138149201869965
-1.63808071613312	-8.6768102645874	-4.25904178619385	0.19149024784565	0.438098877668381	-0.138246431946754
-1.64054560661316	-8.67775535583496	-4.25424242019653	0.191381558775902	0.437814652919769	-0.138246461749077
-1.6393655538559	-8.67811107635498	-4.26311254501343	0.191220194101334	0.43786433339119	-0.138263717293739
-1.6483541727066	-8.67545604705811	-4.2496485710144	0.191156715154648	0.43785372376442	-0.138208001852036
-1.63970971107483	-8.67542362213135	-4.25428867340088	0.191111922264099	0.43761733174324	-0.138226449489594
-1.63858783245087	-8.67810249328613	-4.25296211242676	0.190830886363983	0.437678575515747	-0.138248026371002
-1.64322698116302	-8.67712116241455	-4.25191068649292	0.190637961030006	0.437571048736572	-0.138246595859528
-1.6403284072876	-8.67099857330322	-4.24483776092529	0.19074159860611	0.437408357858658	-0.138194531202316
-1.64246654510498	-8.67176723480225	-4.24696636199951	0.190562233328819	0.43734934926033	-0.138164043426514
-1.64413189888	-8.67802429199219	-4.24632263183594	0.190349936485291	0.437304705381393	-0.138066545128822
-1.63972270488739	-8.67863082885742	-4.24030828475952	0.190253779292107	0.437205284833908	-0.138059541583061
-1.64104616641998	-8.67046737670898	-4.23693037033081	0.190143525600433	0.437176078557968	-0.138066634535789
-1.63807356357574	-8.67391490936279	-4.23943138122559	0.190049275755882	0.436905771493912	-0.138054504990578
-1.63507640361786	-8.67695999145508	-4.24116039276123	0.18996724486351	0.436980664730072	-0.137975260615349
-1.64237403869629	-8.67366218566895	-4.2329683303833	0.189897730946541	0.437002211809158	-0.137839183211327
-1.63353383541107	-8.67249202728271	-4.23719024658203	0.189892992377281	0.436752259731293	-0.137817338109016
-1.62702715396881	-8.67663192749023	-4.24361228942871	0.189647659659386	0.43679803609848	-0.137811154127121
-1.63646817207336	-8.67618560791016	-4.23072385787964	0.189596876502037	0.436789959669113	-0.137729689478874
-1.63361513614655	-8.67343902587891	-4.23366260528564	0.189626142382622	0.436729222536087	-0.137756183743477
-1.62895917892456	-8.67160797119141	-4.24008703231812	0.189603999257088	0.436725378036499	-0.13769893348217
-1.63156199455261	-8.67430305480957	-4.23648977279663	0.189445331692696	0.436683863401413	-0.13755789399147
-1.63028705120087	-8.67816734313965	-4.24040746688843	0.189411640167236	0.436712920665741	-0.137509867548943
-1.62920188903809	-8.68008899688721	-4.23737144470215	0.189429998397827	0.436866164207459	-0.137501105666161
-1.6298006772995	-8.6763744354248	-4.23565435409546	0.189329370856285	0.436750620603561	-0.137504830956459
-1.62605917453766	-8.67973041534424	-4.24528121948242	0.189401209354401	0.436759501695633	-0.137460649013519
-1.62357687950134	-8.68193817138672	-4.24775075912476	0.189371287822723	0.436981201171875	-0.137440249323845
-1.62766981124878	-8.68464756011963	-4.2424111366272	0.189336374402046	0.43709459900856	-0.137399941682816
-1.62324368953705	-8.68551731109619	-4.24762058258057	0.189518824219704	0.437028795480728	-0.137459084391594
-1.61813974380493	-8.68691921234131	-4.25547790527344	0.189471840858459	0.437130391597748	-0.137421831488609
-1.62250053882599	-8.69004440307617	-4.24645757675171	0.189394325017929	0.437327712774277	-0.13739775121212
-1.6219607591629	-8.69047355651855	-4.25811433792114	0.189515203237534	0.437535315752029	-0.13742832839489
-1.61773192882538	-8.69069671630859	-4.26697063446045	0.189539343118668	0.437564581632614	-0.137439981102943
-1.62021481990814	-8.70004558563232	-4.26456260681152	0.189546748995781	0.437684625387192	-0.137395709753036
-1.61666309833527	-8.70144271850586	-4.26421403884888	0.189608857035637	0.437895148992538	-0.137428939342499
-1.61624264717102	-8.69714546203613	-4.26662158966064	0.1895831823349	0.437921732664108	-0.137428030371666
-1.61494243144989	-8.70518493652344	-4.27501249313354	0.189720392227173	0.438055485486984	-0.13749073445797
-1.61745071411133	-8.70598888397217	-4.27931308746338	0.189691051840782	0.438343077898026	-0.137437120079994
-1.61668133735657	-8.70354843139648	-4.27610874176025	0.189896523952484	0.438293546438217	-0.137420415878296
-1.60961079597473	-8.70977306365967	-4.28593969345093	0.189814493060112	0.438518077135086	-0.137509852647781
-1.61626493930817	-8.71523380279541	-4.28336620330811	0.189724698662758	0.438727468252182	-0.137576892971992
-1.61446750164032	-8.70977210998535	-4.29094982147217	0.190048784017563	0.438744127750397	-0.137678518891335
-1.61537349224091	-8.71242237091064	-4.28524017333984	0.189966782927513	0.438848495483398	-0.137679532170296
-1.61675441265106	-8.72009468078613	-4.28770017623901	0.190009787678719	0.43897956609726	-0.137707963585854
-1.6155778169632	-8.71704578399658	-4.29592037200928	0.190084606409073	0.439160078763962	-0.137867838144302
-1.61732709407806	-8.71362209320068	-4.29610300064087	0.189987331628799	0.439117699861526	-0.138046428561211
-1.61261165142059	-8.71862697601318	-4.29696798324585	0.190185412764549	0.439204007387161	-0.138118416070938
-1.61769652366638	-8.71632480621338	-4.29222917556763	0.190130397677422	0.439501136541367	-0.138197839260101
-1.61944496631622	-8.71838569641113	-4.29212331771851	0.19021238386631	0.439326971769333	-0.138251766562462
-1.61351907253265	-8.72125816345215	-4.30321073532104	0.190214201807976	0.439390271902084	-0.138375043869019
-1.6228666305542	-8.72273540496826	-4.29773378372192	0.190098702907562	0.439534902572632	-0.138496667146683
-1.6199848651886	-8.71879863739014	-4.30250453948975	0.19022299349308	0.439452409744263	-0.138533502817154
-1.62016236782074	-8.71631908416748	-4.30438041687012	0.190212562680244	0.439465463161469	-0.13847017288208
-1.62341487407684	-8.72106266021729	-4.29781246185303	0.190081909298897	0.43947634100914	-0.13837368786335
-1.6214839220047	-8.72408103942871	-4.29783916473389	0.190072685480118	0.439553022384644	-0.138434171676636
-1.62086117267609	-8.71261215209961	-4.29600667953491	0.19000943005085	0.439520359039307	-0.138549581170082
-1.62200355529785	-8.71407413482666	-4.3064489364624	0.189973294734955	0.439312547445297	-0.138544306159019
-1.62472581863403	-8.71538352966309	-4.29711961746216	0.189957067370415	0.439465880393982	-0.138521745800972
-1.62873220443726	-8.71171760559082	-4.29002523422241	0.189845100045204	0.439376413822174	-0.138553127646446
-1.62384271621704	-8.71443557739258	-4.29067182540894	0.189834639430046	0.439186125993729	-0.138688936829567
-1.62200689315796	-8.71500682830811	-4.29832792282104	0.189640536904335	0.439262866973877	-0.138785198330879
-1.62826240062714	-8.70929622650146	-4.28864717483521	0.189607366919518	0.43914783000946	-0.138908267021179
-1.62535405158997	-8.70938682556152	-4.2843279838562	0.189673855900764	0.438940793275833	-0.138940870761871
-1.62661635875702	-8.71096611022949	-4.28563022613525	0.189415842294693	0.438894718885422	-0.138991609215736
-1.62895619869232	-8.71670627593994	-4.27597904205322	0.189321741461754	0.438866674900055	-0.138969123363495
-1.62478864192963	-8.70934295654297	-4.27977991104126	0.189224988222122	0.438804268836975	-0.139176309108734
-1.62547099590302	-8.70592212677002	-4.28068733215332	0.18910576403141	0.438501238822937	-0.139214932918549
-1.6245573759079	-8.7109899520874	-4.27506685256958	0.189096331596375	0.438425838947296	-0.139224827289581
-1.63122916221619	-8.70701885223389	-4.26705741882324	0.188898295164108	0.438507169485092	-0.139145448803902
-1.62617230415344	-8.70734214782715	-4.26740264892578	0.188862353563309	0.43824702501297	-0.139185979962349
-1.618488073349	-8.71107482910156	-4.27212333679199	0.188649281859398	0.438168317079544	-0.139298513531685
-1.62498152256012	-8.71066570281982	-4.26503229141235	0.188443645834923	0.438198149204254	-0.139316037297249
-1.62379443645477	-8.70908069610596	-4.26284217834473	0.188483670353889	0.437974035739899	-0.139350652694702
-1.61955320835114	-8.70835590362549	-4.26900625228882	0.188383251428604	0.437855869531631	-0.139313101768494
-1.62142908573151	-8.71754932403564	-4.25527048110962	0.188086777925491	0.437861323356628	-0.139292687177658
-1.6147780418396	-8.71842479705811	-4.25951623916626	0.188091322779655	0.437783777713776	-0.139359965920448
-1.61438775062561	-8.71087265014648	-4.2638840675354	0.187924712896347	0.437771499156952	-0.139433100819588
-1.61575496196747	-8.7131233215332	-4.26287651062012	0.187860876321793	0.437475830316544	-0.139359831809998
-1.61530959606171	-8.71644973754883	-4.25541496276855	0.187795773148537	0.437623023986816	-0.139319643378258
-1.61826539039612	-8.71499443054199	-4.24931526184082	0.187657058238983	0.437567859888077	-0.139160171151161
-1.60747790336609	-8.71599197387695	-4.24731302261353	0.187651053071022	0.43739327788353	-0.139142885804176
-1.60446131229401	-8.72120189666748	-4.25949001312256	0.187474980950356	0.437426298856735	-0.139122262597084
-1.60940444469452	-8.71773147583008	-4.25251531600952	0.187292739748955	0.437421709299088	-0.138981595635414
-1.60615181922913	-8.71848392486572	-4.25136423110962	0.187409281730652	0.437400013208389	-0.138976916670799
-1.59862065315247	-8.71674251556396	-4.25521278381348	0.187274262309074	0.437289357185364	-0.138773575425148
-1.60090744495392	-8.72308540344238	-4.24760580062866	0.187030792236328	0.437336623668671	-0.138626754283905
-1.59537279605865	-8.72996616363525	-4.24721145629883	0.186972752213478	0.437345385551453	-0.13855829834938
-1.5889173746109	-8.72068691253662	-4.25219345092773	0.18684084713459	0.437367737293243	-0.138498693704605
-1.59471893310547	-8.7224063873291	-4.25658130645752	0.186836034059525	0.437282294034958	-0.138324856758118
-1.58605301380157	-8.72761344909668	-4.2545337677002	0.186850622296333	0.437228888273239	-0.138186916708946
-1.58760702610016	-8.7249927520752	-4.25489664077759	0.18668919801712	0.437417417764664	-0.137912154197693
-1.58296394348145	-8.72688579559326	-4.25126028060913	0.186645105481148	0.437312960624695	-0.137732610106468
-1.57521438598633	-8.73140907287598	-4.25427341461182	0.186492308974266	0.437320590019226	-0.137661069631577
-1.58112823963165	-8.73219776153564	-4.25829792022705	0.186325535178185	0.437538981437683	-0.137509614229202
-1.576216340065	-8.72864818572998	-4.25537252426147	0.186448767781258	0.437346905469894	-0.137347996234894
-1.57312786579132	-8.73020553588867	-4.25456762313843	0.186299756169319	0.437371283769608	-0.137141108512878
-1.57013523578644	-8.73865699768066	-4.24612760543823	0.186069160699844	0.437504529953003	-0.136985257267952
-1.564488530159	-8.7355318069458	-4.25857067108154	0.186031743884087	0.437577247619629	-0.136943861842155
-1.56389391422272	-8.73111724853516	-4.26065444946289	0.185992792248726	0.437502175569534	-0.136844620108604
-1.56283950805664	-8.73617362976074	-4.26529407501221	0.185974881052971	0.437511116266251	-0.136695265769958
-1.56359565258026	-8.73539066314697	-4.25444841384888	0.185951396822929	0.437782436609268	-0.136459216475487
-1.5618337392807	-8.73461627960205	-4.26042175292969	0.185855850577354	0.437716990709305	-0.136299669742584
-1.55067420005798	-8.73903274536133	-4.26753044128418	0.185805588960648	0.437680274248123	-0.136307120323181
-1.55187177658081	-8.74060440063477	-4.27222013473511	0.185576945543289	0.43794584274292	-0.13618315756321
-1.55415427684784	-8.73889541625977	-4.26161003112793	0.185655623674393	0.437903642654419	-0.136023581027985
-1.54757726192474	-8.73344421386719	-4.26340866088867	0.185766279697418	0.437836736440659	-0.135857403278351
-1.54750370979309	-8.74119281768799	-4.26706886291504	0.185491889715195	0.43804082274437	-0.135689556598663
-1.54698717594147	-8.74525928497314	-4.26700305938721	0.185380429029465	0.438186138868332	-0.135616436600685
-1.54239320755005	-8.73917961120605	-4.27481698989868	0.185499474406242	0.438221037387848	-0.135663375258446
-1.54599940776825	-8.74214363098145	-4.27159738540649	0.185433343052864	0.43823179602623	-0.1356111317873
-1.54455673694611	-8.74618244171143	-4.27181100845337	0.185452505946159	0.438440382480621	-0.135498434305191
-1.54779171943665	-8.74133110046387	-4.26803493499756	0.18529038131237	0.438581883907318	-0.135488241910934
-1.54327607154846	-8.7465763092041	-4.2774829864502	0.185313925147057	0.438513785600662	-0.135683313012123
-1.54390609264374	-8.75045967102051	-4.28895282745361	0.185213267803192	0.43876788020134	-0.135954841971397
-1.5547149181366	-8.74336624145508	-4.28171920776367	0.185329392552376	0.438734143972397	-0.136092692613602
-1.54465901851654	-8.74836254119873	-4.27330017089844	0.185399040579796	0.438581794500351	-0.136094063520432
-1.5460422039032	-8.75518703460693	-4.27693033218384	0.185116663575172	0.438840389251709	-0.136088982224464
-1.54804170131683	-8.75734806060791	-4.27945947647095	0.185231745243073	0.438868254423141	-0.136377170681953
-1.54284954071045	-8.74926471710205	-4.29220581054688	0.185284748673439	0.438823968172073	-0.136602863669395
-1.55110490322113	-8.75593280792236	-4.28008127212524	0.185239255428314	0.438800185918808	-0.136699825525284
-1.55041968822479	-8.75993156433105	-4.27946281433105	0.185303151607513	0.438928067684174	-0.13691334426403
-1.54942739009857	-8.75871562957764	-4.28355026245117	0.185228392481804	0.438962697982788	-0.137131303548813
-1.54909384250641	-8.76090335845947	-4.28986787796021	0.185256496071815	0.438835263252258	-0.137209817767143
-1.54387414455414	-8.7621603012085	-4.28895139694214	0.185201659798622	0.438850969076157	-0.137162014842033
-1.55076289176941	-8.75798320770264	-4.28362274169922	0.18523196876049	0.438814252614975	-0.136999353766441
-1.54685199260712	-8.75292873382568	-4.27795743942261	0.185342028737068	0.438650280237198	-0.136873811483383
-1.54151368141174	-8.75339221954346	-4.28225994110107	0.185194820165634	0.438609898090363	-0.136764630675316
-1.5461128950119	-8.75961780548096	-4.27291059494019	0.184915632009506	0.438736855983734	-0.13665235042572
-1.54010331630707	-8.75582790374756	-4.28759098052979	0.185016766190529	0.438593417406082	-0.136718392372131
-1.5428968667984	-8.74985980987549	-4.2854528427124	0.184941425919533	0.438524931669235	-0.136707171797752
-1.54858386516571	-8.75405025482178	-4.27212524414063	0.184876307845116	0.438436031341553	-0.136640578508377
-1.54251885414124	-8.75335216522217	-4.27183866500854	0.184907004237175	0.438518345355988	-0.136666730046272
-1.54608869552612	-8.74782180786133	-4.26668739318848	0.184786856174469	0.438427001237869	-0.136684760451317
-1.54581439495087	-8.75134181976318	-4.27490234375	0.184762254357338	0.438243418931961	-0.136789262294769
-1.54406678676605	-8.75257968902588	-4.27815294265747	0.184706956148148	0.438295036554337	-0.137036293745041
-1.54978322982788	-8.75085639953613	-4.2709755897522	0.184601932764053	0.438271552324295	-0.137221917510033
-1.55525779724121	-8.74885082244873	-4.26941347122192	0.184742972254753	0.438149690628052	-0.137428551912308
-1.54955291748047	-8.74898052215576	-4.267333984375	0.184724226593971	0.438029557466507	-0.137581661343575
-1.55310273170471	-8.75108432769775	-4.26643657684326	0.184526830911636	0.438074469566345	-0.137759670615196
-1.55660998821259	-8.7583646774292	-4.26212358474731	0.184420213103294	0.43808650970459	-0.137947961688042
-1.55270612239838	-8.75214672088623	-4.27400541305542	0.184500247240067	0.438024133443832	-0.13818547129631
-1.55702567100525	-8.74713134765625	-4.26629543304443	0.184480339288712	0.437939137220383	-0.138329461216927
-1.56247937679291	-8.75271606445313	-4.26349639892578	0.184459269046783	0.437866687774658	-0.138287842273712
-1.56198751926422	-8.75233745574951	-4.26182174682617	0.184502691030502	0.438001781702042	-0.138295128941536
-1.56526339054108	-8.74966907501221	-4.25682735443115	0.184430524706841	0.437979161739349	-0.138281926512718
-1.55986821651459	-8.75130462646484	-4.26017379760742	0.184398204088211	0.437859058380127	-0.138359427452087
-1.55776309967041	-8.75244998931885	-4.26672840118408	0.1844262778759	0.437959641218185	-0.138455361127853
-1.56589078903198	-8.75130462646484	-4.26779699325562	0.184333086013794	0.437936365604401	-0.138418987393379
-1.5652734041214	-8.74827003479004	-4.2641134262085	0.184478580951691	0.437804400920868	-0.138383165001869
-1.56320381164551	-8.74645233154297	-4.2630729675293	0.184512495994568	0.43777522444725	-0.138331353664398
-1.56794452667236	-8.74957942962646	-4.25916385650635	0.184374913573265	0.437871932983398	-0.138320535421371
-1.5667507648468	-8.75132656097412	-4.25856637954712	0.184397637844086	0.437931507825851	-0.138359606266022
-1.56318485736847	-8.74659538269043	-4.26677227020264	0.184443071484566	0.437886536121368	-0.138445183634758
-1.56509339809418	-8.74274921417236	-4.26836252212524	0.184450730681419	0.437739014625549	-0.138460397720337
-1.56527185440063	-8.74816417694092	-4.25844240188599	0.184571385383606	0.437686830759048	-0.138386279344559
-1.56974744796753	-8.74495983123779	-4.25508117675781	0.184562474489212	0.437886446714401	-0.138305068016052
-1.5701767206192	-8.7436351776123	-4.25814819335938	0.184513464570045	0.437793105840683	-0.138195842504501
-1.56304740905762	-8.74783229827881	-4.26191377639771	0.18455770611763	0.437720656394959	-0.138237252831459
-1.56187963485718	-8.74320125579834	-4.27381420135498	0.18446047604084	0.437808841466904	-0.138176828622818
-1.57116103172302	-8.74232196807861	-4.26816177368164	0.184546366333961	0.43776473402977	-0.138128355145454
-1.5663959980011	-8.74133586883545	-4.26280450820923	0.184633299708366	0.437687009572983	-0.13798388838768
-1.56690061092377	-8.74127864837646	-4.26491928100586	0.184588566422462	0.43775799870491	-0.137840092182159
-1.56866323947906	-8.74614143371582	-4.25331258773804	0.184420362114906	0.437776386737823	-0.137662097811699
-1.56358313560486	-8.7477560043335	-4.26461458206177	0.184403926134109	0.437745571136475	-0.137605726718903
-1.5596342086792	-8.74088382720947	-4.26878309249878	0.184365883469582	0.437843233346939	-0.13758884370327
-1.56530392169952	-8.74079418182373	-4.2671160697937	0.184376135468483	0.437779486179352	-0.137498989701271
-1.56305599212646	-8.74312400817871	-4.26259803771973	0.18443863093853	0.437812447547913	-0.137447372078896
-1.56278204917908	-8.7407751083374	-4.26412153244019	0.184344157576561	0.437963157892227	-0.137349814176559
-1.56563329696655	-8.73874378204346	-4.26071119308472	0.184318572282791	0.437873184680939	-0.137196078896523
-1.55630850791931	-8.74319648742676	-4.26465177536011	0.184256196022034	0.437846153974533	-0.137265682220459
-1.55798745155334	-8.7419490814209	-4.26895999908447	0.184085249900818	0.438079625368118	-0.137271165847778
-1.56287980079651	-8.7424144744873	-4.26598834991455	0.184033140540123	0.438111484050751	-0.137219995260239
-1.55795168876648	-8.73978519439697	-4.26796245574951	0.184143215417862	0.438034862279892	-0.137252271175385
-1.55896055698395	-8.74427318572998	-4.27552938461304	0.183923780918121	0.438123613595963	-0.137210011482239
-1.55989801883698	-8.75004768371582	-4.26372146606445	0.183834075927734	0.43821981549263	-0.137173876166344
-1.55650436878204	-8.75048351287842	-4.26718997955322	0.183770954608917	0.438335001468658	-0.137238755822182
-1.55664825439453	-8.74436569213867	-4.26732110977173	0.183709651231766	0.43831080198288	-0.137298002839088
-1.55635297298431	-8.74664974212646	-4.27444171905518	0.183636829257011	0.438273727893829	-0.137247234582901
-1.55651307106018	-8.74829006195068	-4.27056837081909	0.183605864644051	0.438463300466537	-0.137132808566093
-1.56197440624237	-8.74531841278076	-4.26926326751709	0.183511391282082	0.438590854406357	-0.137048304080963
-1.56667733192444	-8.74201488494873	-4.26657104492188	0.183521598577499	0.438542395830154	-0.136768907308578
-1.56161224842072	-8.73724842071533	-4.27295160293579	0.183560639619827	0.43859127163887	-0.136255189776421
-1.5580632686615	-8.73863410949707	-4.27051639556885	0.183366328477859	0.438579678535461	-0.136131316423416
-1.55692994594574	-8.7441987991333	-4.26825618743896	0.183331876993179	0.438592791557312	-0.1366376131773
-1.55168437957764	-8.74391078948975	-4.27133321762085	0.183246120810509	0.438584446907043	-0.137039333581924
-1.54991793632507	-8.75797080993652	-4.26783514022827	0.182929158210754	0.438630729913712	-0.137211069464684
-1.5494636297226	-8.7634220123291	-4.26937294006348	0.182890191674232	0.438738256692886	-0.137528121471405
-1.54958212375641	-8.75701522827148	-4.27389574050903	0.182781785726547	0.438844084739685	-0.137893855571747
-1.55530095100403	-8.75982284545898	-4.27514839172363	0.182649224996567	0.438830375671387	-0.138060435652733
-1.55331313610077	-8.76111030578613	-4.27800321578979	0.18264028429985	0.438905000686646	-0.138132110238075
-1.55615246295929	-8.75827980041504	-4.26989459991455	0.182506427168846	0.439083755016327	-0.13808873295784
-1.56000053882599	-8.75833988189697	-4.27509069442749	0.182398617267609	0.439039468765259	-0.138076737523079
-1.55287897586823	-8.76006317138672	-4.27494621276855	0.182352215051651	0.439032196998596	-0.138110473752022
-1.55482602119446	-8.76039886474609	-4.27661991119385	0.182081058621407	0.439248114824295	-0.13815239071846
-1.55570673942566	-8.76214122772217	-4.26803493499756	0.182010322809219	0.439260482788086	-0.1382145434618
-1.55415892601013	-8.76181697845459	-4.26782131195068	0.181990176439285	0.439243584871292	-0.138205632567406
-1.54865205287933	-8.76083946228027	-4.27972269058228	0.181937485933304	0.439289301633835	-0.138279587030411
-1.55335235595703	-8.7664680480957	-4.27416324615479	0.181615650653839	0.439334124326706	-0.138299226760864
-1.55104613304138	-8.77234077453613	-4.27475452423096	0.181539580225945	0.439310908317566	-0.138366714119911
-1.54820287227631	-8.77249336242676	-4.27744197845459	0.181478306651115	0.439372628927231	-0.138482376933098
-1.55066967010498	-8.76838111877441	-4.27085018157959	0.181366428732872	0.439447402954102	-0.138571932911873
-1.55391561985016	-8.76914978027344	-4.2718358039856	0.181223899126053	0.439339905977249	-0.138633742928505
-1.55059933662415	-8.7713098526001	-4.26913642883301	0.181215837597847	0.439378798007965	-0.138704940676689
-1.54843771457672	-8.77319717407227	-4.26934385299683	0.18111826479435	0.439433753490448	-0.138776421546936
-1.55273640155792	-8.77610683441162	-4.27219200134277	0.180941596627235	0.439504593610764	-0.138879209756851
-1.55083322525024	-8.77965641021729	-4.27299165725708	0.180981516838074	0.439500689506531	-0.139007642865181
-1.54323208332062	-8.77511024475098	-4.28055763244629	0.180956766009331	0.439475983381271	-0.139104381203651
-1.54713320732117	-8.77566528320313	-4.2702169418335	0.180875808000565	0.43946784734726	-0.139152258634567
-1.54856634140015	-8.78218746185303	-4.26700496673584	0.180785551667213	0.439512521028519	-0.139155313372612
-1.54372251033783	-8.78187847137451	-4.27554941177368	0.180841743946075	0.439623296260834	-0.139235198497772
-1.54350912570953	-8.78073501586914	-4.2708592414856	0.180756077170372	0.439609378576279	-0.139286860823631
-1.54410767555237	-8.78764533996582	-4.27623844146729	0.180707216262817	0.439537525177002	-0.13926699757576
-1.53788626194	-8.79081249237061	-4.27716636657715	0.180695086717606	0.439635068178177	-0.13932329416275
-1.54355418682098	-8.7875509262085	-4.27005624771118	0.180727332830429	0.439698576927185	-0.139288112521172
-1.54597544670105	-8.7871732711792	-4.27017402648926	0.180719569325447	0.439592003822327	-0.139221802353859
-1.5384042263031	-8.78791236877441	-4.26945686340332	0.180819138884544	0.439569115638733	-0.139187589287758
-1.54249739646912	-8.79188442230225	-4.27068138122559	0.180637791752815	0.4396952688694	-0.13904382288456
-1.54255878925323	-8.79230403900146	-4.27279281616211	0.180672019720078	0.439740568399429	-0.139011055231094
-1.53697741031647	-8.78932189941406	-4.28204774856567	0.180870324373245	0.439589947462082	-0.138963043689728
-1.53965604305267	-8.78461265563965	-4.27498722076416	0.180736377835274	0.439577788114548	-0.138846531510353
-1.54506802558899	-8.79019451141357	-4.27214670181274	0.180859476327896	0.439508885145187	-0.138671308755875
-1.54162573814392	-8.78572654724121	-4.26768064498901	0.180921703577042	0.439619898796082	-0.138566419482231
-1.54254007339478	-8.78088855743408	-4.26788282394409	0.180760964751244	0.439545094966888	-0.138427957892418
-1.54043292999268	-8.78515815734863	-4.27279949188232	0.180793061852455	0.43937224149704	-0.138414070010185
-1.53691565990448	-8.7826976776123	-4.27265882492065	0.180822983384132	0.439421564340591	-0.138385772705078
-1.54494035243988	-8.78107452392578	-4.27020025253296	0.180708393454552	0.439395934343338	-0.138270691037178
-1.54741895198822	-8.77354145050049	-4.26250553131104	0.180893003940582	0.439152598381042	-0.138208255171776
-1.54078781604767	-8.77209186553955	-4.26056861877441	0.180857017636299	0.438992023468018	-0.138107180595398
-1.54946672916412	-8.77234554290771	-4.2573709487915	0.180667445063591	0.439081162214279	-0.13801671564579
-1.55149471759796	-8.77523231506348	-4.25585699081421	0.180675312876701	0.438885003328323	-0.138032510876656
-1.54335272312164	-8.7672004699707	-4.26505994796753	0.180776834487915	0.438790410757065	-0.138092175126076
-1.54916191101074	-8.76165294647217	-4.25684452056885	0.180677831172943	0.438528090715408	-0.138037905097008
-1.55207085609436	-8.76464653015137	-4.24479484558105	0.180600047111511	0.438434898853302	-0.137926086783409
-1.55129182338715	-8.7629566192627	-4.24907350540161	0.180558055639267	0.438329458236694	-0.137908324599266
-1.55666780471802	-8.75715732574463	-4.2400369644165	0.180525094270706	0.438340991735458	-0.137869715690613
-1.55483222007751	-8.75715827941895	-4.23378372192383	0.180373638868332	0.438076585531235	-0.137874260544777
-1.55272495746613	-8.75540828704834	-4.23977279663086	0.180395245552063	0.437906324863434	-0.137957647442818
-1.55422306060791	-8.75157260894775	-4.2410454750061	0.180300980806351	0.437896549701691	-0.137974679470062
-1.56129908561707	-8.7502498626709	-4.23764753341675	0.180147081613541	0.437847018241882	-0.137982174754143
-1.56086587905884	-8.74405860900879	-4.2312445640564	0.180331811308861	0.437523514032364	-0.138069644570351
-1.55954265594482	-8.74437808990479	-4.23063135147095	0.180155754089355	0.437540233135223	-0.138033866882324
-1.56754112243652	-8.74473285675049	-4.22579574584961	0.18002961575985	0.43744882941246	-0.138099238276482
-1.56390678882599	-8.75269222259521	-4.22527694702148	0.179965019226074	0.437415152788162	-0.1383066624403
-1.560103058815	-8.74241924285889	-4.2216420173645	0.179915517568588	0.437274038791656	-0.138477459549904
-1.56405127048492	-8.74467945098877	-4.2194561958313	0.179850772023201	0.437126606702805	-0.13853944838047
-1.56246042251587	-8.74846744537354	-4.22388553619385	0.17982891201973	0.43705952167511	-0.138699173927307
-1.56636023521423	-8.74990463256836	-4.21469688415527	0.179727405309677	0.437172949314117	-0.138687700033188
-1.56638669967651	-8.74997901916504	-4.21680355072021	0.17975814640522	0.437003642320633	-0.138788238167763
-1.55746817588806	-8.75511646270752	-4.22210741043091	0.179661333560944	0.436946898698807	-0.138955250382423
-1.55833554267883	-8.75489044189453	-4.22461032867432	0.179569587111473	0.437162339687347	-0.139003291726112
-1.56580901145935	-8.75876331329346	-4.2215256690979	0.179542064666748	0.437170952558517	-0.139090344309807
-1.55960035324097	-8.76027774810791	-4.22257137298584	0.179662674665451	0.437078058719635	-0.139097660779953
-1.5586850643158	-8.75968933105469	-4.22219848632813	0.179632589221001	0.437098294496536	-0.138977468013763
-1.55909156799316	-8.77022838592529	-4.22153806686401	0.179529458284378	0.437210619449615	-0.138859242200851
-1.55272197723389	-8.77255916595459	-4.22388219833374	0.179589241743088	0.437373578548431	-0.138798773288727
-1.55075705051422	-8.76919841766357	-4.22908067703247	0.179603278636932	0.43745145201683	-0.138781905174255
-1.54940819740295	-8.77452850341797	-4.23721265792847	0.179623633623123	0.437414050102234	-0.138651818037033
-1.54540157318115	-8.77913475036621	-4.24131107330322	0.179764300584793	0.43760097026825	-0.138460472226143
-1.54571223258972	-8.78137397766113	-4.23624801635742	0.179733112454414	0.437863916158676	-0.138270810246468
-1.54410874843597	-8.78726863861084	-4.23935508728027	0.179851278662682	0.437885373830795	-0.138005822896957
-1.53414523601532	-8.78916931152344	-4.24916505813599	0.179973423480988	0.437935203313828	-0.137991860508919
-1.53523659706116	-8.79080200195313	-4.25447082519531	0.179714217782021	0.438255995512009	-0.138216719031334
-1.5400767326355	-8.79599285125732	-4.25127077102661	0.179834008216858	0.438400059938431	-0.138117522001266
-1.53125262260437	-8.79655456542969	-4.26211214065552	0.180078983306885	0.438421756029129	-0.137808799743652
-1.52344059944153	-8.80374050140381	-4.25842380523682	0.180096656084061	0.438408434391022	-0.137427493929863
-1.51912879943848	-8.81585025787354	-4.25477361679077	0.180167481303215	0.438422024250031	-0.137151032686234
-1.50981628894806	-8.8180513381958	-4.26750707626343	0.180266976356506	0.438630670309067	-0.136959075927734
-1.51140356063843	-8.81476306915283	-4.27209043502808	0.180347114801407	0.438727974891663	-0.136790618300438
-1.5071382522583	-8.82009792327881	-4.27000188827515	0.180502593517303	0.438822329044342	-0.136596336960793
-1.50235426425934	-8.82646369934082	-4.27682256698608	0.180716529488564	0.438971251249313	-0.13631696999073
-1.50426936149597	-8.8257884979248	-4.27952194213867	0.180803507566452	0.439326256513596	-0.135913044214249
-1.50117194652557	-8.82351303100586	-4.28471374511719	0.181021437048912	0.439296901226044	-0.135568246245384
-1.48861575126648	-8.82758235931396	-4.29669141769409	0.181122347712517	0.439478099346161	-0.135270044207573
-1.49433362483978	-8.8313512802124	-4.28999423980713	0.181173980236053	0.439772695302963	-0.135001912713051
-1.48934292793274	-8.82588005065918	-4.29889345169067	0.181510999798775	0.439825654029846	-0.134748324751854
-1.48861837387085	-8.82726669311523	-4.30466508865356	0.181616485118866	0.439956486225128	-0.134531751275063
-1.48759996891022	-8.83482551574707	-4.29697275161743	0.181700393557549	0.440100133419037	-0.134255334734917
-1.48456954956055	-8.83882999420166	-4.30206203460693	0.181887209415436	0.440262466669083	-0.134136065840721
-1.48387598991394	-8.83005523681641	-4.3060188293457	0.181953236460686	0.4403215944767	-0.134054109454155
-1.4800922870636	-8.83617210388184	-4.30586004257202	0.182166129350662	0.440244615077972	-0.133985936641693
-1.48195326328278	-8.83817958831787	-4.30785942077637	0.182307466864586	0.440497130155563	-0.133863031864166
-1.48605561256409	-8.83476734161377	-4.30769157409668	0.182325303554535	0.440569758415222	-0.133724197745323
-1.48301911354065	-8.83284759521484	-4.3067102432251	0.18251496553421	0.440447688102722	-0.133758097887039
-1.47959470748901	-8.83396530151367	-4.31224536895752	0.182570993900299	0.440565347671509	-0.133691385388374
-1.48638665676117	-8.83172130584717	-4.30750465393066	0.182531073689461	0.44070103764534	-0.133585453033447
-1.48786592483521	-8.82895755767822	-4.30731248855591	0.182705506682396	0.440655827522278	-0.13362243771553
-1.48911690711975	-8.82096195220947	-4.31154537200928	0.18280827999115	0.440618216991425	-0.133583396673203
-1.49521708488464	-8.82486629486084	-4.30574417114258	0.182753920555115	0.440543472766876	-0.133541584014893
-1.49833464622498	-8.82148551940918	-4.30424165725708	0.182830765843391	0.440576791763306	-0.133648827672005
-1.50163805484772	-8.81243133544922	-4.29993391036987	0.182890310883522	0.440489113330841	-0.133820861577988
-1.50529849529266	-8.81042766571045	-4.29490613937378	0.182876214385033	0.440305441617966	-0.133903071284294
-1.50817823410034	-8.80614948272705	-4.30071020126343	0.182909533381462	0.440268844366074	-0.134038701653481
-1.52045369148254	-8.79836845397949	-4.29230928421021	0.182816907763481	0.440278470516205	-0.134083777666092
-1.52110409736633	-8.79395008087158	-4.28787088394165	0.182894334197044	0.439909368753433	-0.134308204054832
-1.52371656894684	-8.79406452178955	-4.28626871109009	0.182585656642914	0.439931392669678	-0.13446868956089
-1.53410744667053	-8.78913879394531	-4.28119087219238	0.182611495256424	0.439701557159424	-0.134678766131401
-1.53704428672791	-8.77579689025879	-4.28000926971436	0.182737946510315	0.439502835273743	-0.134831875562668
-1.54271054267883	-8.77415180206299	-4.26805257797241	0.182448402047157	0.439324021339417	-0.134893119335175
-1.54811072349548	-8.77671337127686	-4.26223993301392	0.182334035634995	0.439105123281479	-0.135004788637161
-1.54638206958771	-8.76914882659912	-4.26221752166748	0.182294771075249	0.438981920480728	-0.135211750864983
-1.55099678039551	-8.76179504394531	-4.25728178024292	0.182102605700493	0.438744097948074	-0.135415941476822
-1.55518174171448	-8.75753116607666	-4.24797534942627	0.182021424174309	0.438447386026382	-0.135672226548195
-1.55584156513214	-8.75825786590576	-4.24668025970459	0.181941166520119	0.438305199146271	-0.135883942246437
-1.56656968593597	-8.75597763061523	-4.24061059951782	0.181716367602348	0.438308507204056	-0.136063560843468
-1.57215142250061	-8.7479419708252	-4.23655462265015	0.181760802865028	0.437965512275696	-0.13627701997757
-1.56523036956787	-8.75036430358887	-4.23690176010132	0.181646287441254	0.437777698040009	-0.136565193533897
-1.57415509223938	-8.74745178222656	-4.23057126998901	0.181360453367233	0.437753707170486	-0.136715978384018
-1.57611811161041	-8.74579238891602	-4.2225775718689	0.181382641196251	0.437530636787415	-0.136943250894547
-1.57846426963806	-8.737548828125	-4.22254753112793	0.181370079517365	0.437424659729004	-0.13716521859169
-1.58454191684723	-8.73850631713867	-4.22231006622314	0.181139200925827	0.437223851680756	-0.137356176972389
-1.58780193328857	-8.74349403381348	-4.21663188934326	0.181109413504601	0.43717148900032	-0.13755390048027
-1.58928632736206	-8.74204540252686	-4.21466255187988	0.181024745106697	0.437227636575699	-0.137751147150993
-1.59124660491943	-8.73549461364746	-4.20934104919434	0.18093666434288	0.437038749456406	-0.137906387448311
-1.58969783782959	-8.73935890197754	-4.21380710601807	0.180924192070961	0.436872333288193	-0.138077944517136
-1.5911191701889	-8.73993110656738	-4.21239900588989	0.180956557393074	0.437020540237427	-0.13817210495472
-1.59685182571411	-8.73886680603027	-4.21446132659912	0.180811956524849	0.437028080224991	-0.138259634375572
-1.59435248374939	-8.7421350479126	-4.21431016921997	0.180888012051582	0.436819195747375	-0.138415396213531
-1.58670580387115	-8.74024105072021	-4.21533918380737	0.180846005678177	0.436779290437698	-0.138463780283928
-1.59308981895447	-8.74287700653076	-4.212646484375	0.180775240063667	0.436894506216049	-0.138536304235458
-1.59567260742188	-8.74512672424316	-4.20575284957886	0.180788964033127	0.436817973852158	-0.138539582490921
-1.59003889560699	-8.7470874786377	-4.2140212059021	0.180819869041443	0.436973363161087	-0.138618245720863
-1.58601951599121	-8.74751091003418	-4.22002696990967	0.180813208222389	0.436939001083374	-0.138590648770332
-1.58898794651031	-8.75559234619141	-4.22301340103149	0.180907666683197	0.436890959739685	-0.138658925890923
-1.58384382724762	-8.75860214233398	-4.22383785247803	0.180914655327797	0.437120646238327	-0.138646632432938
-1.58817744255066	-8.76031398773193	-4.22163867950439	0.181023314595222	0.43713966012001	-0.138600692152977
-1.5804169178009	-8.76123714447021	-4.22337341308594	0.181134402751923	0.437017112970352	-0.138621523976326
-1.57616567611694	-8.76901817321777	-4.22857046127319	0.181179836392403	0.437287837266922	-0.138570979237556
-1.58065497875214	-8.77094650268555	-4.23093366622925	0.181179732084274	0.437455475330353	-0.138510122895241
-1.5769362449646	-8.77738761901855	-4.23075580596924	0.181347250938416	0.437473386526108	-0.138475403189659
-1.56946802139282	-8.77427768707275	-4.24575996398926	0.181507557630539	0.437490522861481	-0.138434141874313
-1.57285451889038	-8.77937889099121	-4.23735857009888	0.181557238101959	0.437612622976303	-0.138311222195625
-1.57097589969635	-8.78439521789551	-4.23720216751099	0.18165448307991	0.437669038772583	-0.138177543878555
-1.5662590265274	-8.78243827819824	-4.25160121917725	0.181793510913849	0.437868684530258	-0.138083308935165
-1.56294620037079	-8.78408527374268	-4.25238847732544	0.181862831115723	0.437894910573959	-0.137970373034477
-1.56079292297363	-8.79433155059814	-4.25614547729492	0.182012692093849	0.438014358282089	-0.137931391596794
-1.55870997905731	-8.79462242126465	-4.25860977172852	0.182095289230347	0.438169687986374	-0.137796431779861
-1.56146037578583	-8.79190921783447	-4.2546911239624	0.18225933611393	0.438111215829849	-0.137614190578461
-1.55012691020966	-8.79924488067627	-4.26134300231934	0.182385206222534	0.438152015209198	-0.137526616454124
-1.55095040798187	-8.80093097686768	-4.2663779258728	0.182277277112007	0.438457071781158	-0.137428790330887
-1.55170881748199	-8.80658149719238	-4.26768589019775	0.182448402047157	0.438425570726395	-0.137413322925568
-1.54469442367554	-8.8034839630127	-4.27431964874268	0.182605654001236	0.438450485467911	-0.137359797954559
-1.54853987693787	-8.80752658843994	-4.26669216156006	0.182543188333511	0.438482791185379	-0.137224778532982
-1.54693830013275	-8.81025123596191	-4.26733493804932	0.182698145508766	0.438574969768524	-0.137154221534729
-1.54181897640228	-8.81084632873535	-4.27377223968506	0.182712972164154	0.438728541135788	-0.137132868170738
-1.53996992111206	-8.81250286102295	-4.27310800552368	0.182669281959534	0.438744723796844	-0.137150198221207
-1.53798258304596	-8.81851005554199	-4.28440475463867	0.18277046084404	0.438717573881149	-0.137104630470276
-1.53494000434875	-8.82017230987549	-4.28329515457153	0.182795271277428	0.438912034034729	-0.137075126171112
-1.54106724262238	-8.81541061401367	-4.28389739990234	0.182811930775642	0.438947796821594	-0.137036502361298
-1.5374710559845	-8.81610679626465	-4.27523517608643	0.182917386293411	0.438802808523178	-0.13700096309185
-1.53196883201599	-8.82109451293945	-4.2802791595459	0.182850047945976	0.438939869403839	-0.137004137039185
-1.5347226858139	-8.81955909729004	-4.2782826423645	0.182751461863518	0.439098477363586	-0.137047171592712
-1.53417038917542	-8.82615280151367	-4.28637170791626	0.182757720351219	0.439101070165634	-0.137097552418709
-1.52850496768951	-8.8236780166626	-4.28894329071045	0.182826831936836	0.439047604799271	-0.137118652462959
-1.53153300285339	-8.82201862335205	-4.28945446014404	0.18279741704464	0.43900340795517	-0.137209087610245
-1.53384435176849	-8.82641124725342	-4.27705097198486	0.182710111141205	0.439033985137939	-0.137194201350212
-1.53657853603363	-8.82648277282715	-4.28242778778076	0.182728692889214	0.439083337783813	-0.137242749333382
-1.5328711271286	-8.82410526275635	-4.27631187438965	0.18259833753109	0.439161330461502	-0.137338697910309
-1.53024744987488	-8.82474994659424	-4.28506755828857	0.182548061013222	0.439018309116364	-0.137490689754486
-1.52810573577881	-8.82712364196777	-4.283860206604	0.182453140616417	0.439110159873962	-0.137639775872231
-1.53927910327911	-8.82410430908203	-4.27514886856079	0.182376444339752	0.439172238111496	-0.137661844491959
-1.53529059886932	-8.82190608978271	-4.27396154403687	0.182482242584229	0.438959360122681	-0.13772976398468
-1.53239607810974	-8.82334899902344	-4.27680349349976	0.182219669222832	0.438961088657379	-0.13777494430542
-1.53754150867462	-8.82893371582031	-4.27144527435303	0.182024776935577	0.439128786325455	-0.137890756130219
-1.53125131130219	-8.82981109619141	-4.27301979064941	0.182020232081413	0.438980549573898	-0.138048529624939
-1.53418409824371	-8.82088756561279	-4.27898406982422	0.18194554746151	0.438878655433655	-0.138139769434929
-1.53711652755737	-8.82559967041016	-4.26879501342773	0.181787401437759	0.43886524438858	-0.138067051768303
-1.53609251976013	-8.82477474212646	-4.26721620559692	0.18172413110733	0.438920825719833	-0.138031736016273
-1.53825461864471	-8.81849670410156	-4.26244592666626	0.181572690606117	0.439001768827438	-0.138034224510193
-1.53544294834137	-8.82173824310303	-4.26632690429688	0.181508913636208	0.438834935426712	-0.138090655207634
-1.53615152835846	-8.81987571716309	-4.26718473434448	0.181375578045845	0.438839644193649	-0.138166040182114
-1.54184281826019	-8.81818866729736	-4.26480722427368	0.181231886148453	0.43887859582901	-0.138119801878929
-1.54182779788971	-8.81253147125244	-4.26050519943237	0.181205660104752	0.438695639371872	-0.138183698058128
-1.53925323486328	-8.81008434295654	-4.25368309020996	0.181200817227364	0.438560247421265	-0.138123780488968
-1.54251515865326	-8.81014537811279	-4.25250816345215	0.180923566222191	0.438692420721054	-0.138113364577293
-1.54840278625488	-8.81514167785645	-4.24949216842651	0.18075267970562	0.438631743192673	-0.138171195983887
-1.5443868637085	-8.81107234954834	-4.25705480575562	0.18082170188427	0.43859925866127	-0.138246610760689
-1.54540264606476	-8.80375576019287	-4.25584602355957	0.18071910738945	0.438529551029205	-0.138275504112244
-1.54841148853302	-8.80293273925781	-4.24923419952393	0.180556014180183	0.438322007656097	-0.138225182890892
-1.54950070381165	-8.80267333984375	-4.25273990631104	0.180522561073303	0.43824377655983	-0.138140380382538
-1.55353891849518	-8.7984733581543	-4.24010562896729	0.180394008755684	0.438403695821762	-0.138058438897133
-1.55320501327515	-8.79484558105469	-4.24110174179077	0.180210322141647	0.438283443450928	-0.138052999973297
-1.54881703853607	-8.79608154296875	-4.24871826171875	0.180195555090904	0.438222885131836	-0.13812567293644
-1.54712545871735	-8.79473400115967	-4.243567943573	0.180007576942444	0.438212692737579	-0.138031706213951
-1.55772316455841	-8.79256820678711	-4.24163150787354	0.179911911487579	0.438180863857269	-0.137998998165131
-1.55536103248596	-8.78503704071045	-4.23693466186523	0.18000827729702	0.438012838363647	-0.137954890727997
-1.5523442029953	-8.78581619262695	-4.23902559280396	0.179820254445076	0.43802997469902	-0.137856766581535
-1.55823385715485	-8.78972625732422	-4.23231887817383	0.179594442248344	0.438095420598984	-0.137741163372993
-1.55579698085785	-8.7924633026123	-4.23720359802246	0.179560646414757	0.438037186861038	-0.137736558914185
-1.55245852470398	-8.78193473815918	-4.23552131652832	0.179524630308151	0.438060849905014	-0.13777482509613
-1.55504870414734	-8.77988529205322	-4.23061275482178	0.17941689491272	0.437899380922318	-0.137665405869484
-1.55712831020355	-8.78259468078613	-4.23539113998413	0.179461643099785	0.437902867794037	-0.137580350041389
-1.55599176883698	-8.78241062164307	-4.2304630279541	0.17936098575592	0.438048422336578	-0.137480169534683
-1.55848860740662	-8.77791786193848	-4.22682189941406	0.17924065887928	0.438095927238464	-0.137360408902168
-1.55942261219025	-8.77667236328125	-4.22159290313721	0.179240077733994	0.437993258237839	-0.13726244866848
-1.55401206016541	-8.77712726593018	-4.22981548309326	0.179241687059402	0.437937915325165	-0.137273177504539
-1.54897224903107	-8.77701663970947	-4.23171329498291	0.179063081741333	0.438044458627701	-0.137160822749138
-1.55774366855621	-8.77657318115234	-4.23108673095703	0.178914308547974	0.438123375177383	-0.137038424611092
-1.55879330635071	-8.77648258209229	-4.2282829284668	0.178991913795471	0.43811959028244	-0.136975795030594
-1.55119025707245	-8.77395248413086	-4.23473119735718	0.178999707102776	0.438145726919174	-0.136878833174706
-1.55438339710236	-8.77487754821777	-4.23467922210693	0.178907498717308	0.43824964761734	-0.136793628334999
-1.55378782749176	-8.78090476989746	-4.23227787017822	0.178844600915909	0.438224583864212	-0.136700391769409
-1.5503968000412	-8.78067207336426	-4.23907136917114	0.178788870573044	0.438339531421661	-0.136674582958221
-1.54958641529083	-8.77465152740479	-4.23325443267822	0.178747475147247	0.438483655452728	-0.136598214507103
-1.55073082447052	-8.77859592437744	-4.23656797409058	0.178741931915283	0.438478320837021	-0.136581376194954
-1.54450285434723	-8.78091430664063	-4.23663234710693	0.178784340620041	0.438488602638245	-0.136567369103432
-1.54976308345795	-8.78446483612061	-4.2424373626709	0.178585559129715	0.43878710269928	-0.136538669466972
-1.5513151884079	-8.78437805175781	-4.24239873886108	0.178705394268036	0.438762098550797	-0.136606752872467
-1.541428565979	-8.7852783203125	-4.24733734130859	0.178814366459846	0.43881544470787	-0.13662987947464
-1.54833102226257	-8.78958511352539	-4.24098873138428	0.178621634840965	0.439012408256531	-0.13664023578167
-1.54914808273315	-8.79208660125732	-4.24038314819336	0.178634747862816	0.43908303976059	-0.136715725064278
-1.54297578334808	-8.78886699676514	-4.24455261230469	0.178699523210526	0.439227104187012	-0.136832728981972
-1.54724049568176	-8.79129219055176	-4.2495756149292	0.178684428334236	0.439330011606216	-0.136850193142891
-1.5451272726059	-8.79997444152832	-4.25493669509888	0.178708001971245	0.439412474632263	-0.136953443288803
-1.54488968849182	-8.79798126220703	-4.25778293609619	0.17869545519352	0.439628124237061	-0.137016266584396
-1.55078661441803	-8.79117012023926	-4.25189161300659	0.178752973675728	0.439688235521317	-0.137034013867378
-1.54584789276123	-8.79854488372803	-4.25392580032349	0.178758099675179	0.439719647169113	-0.137169376015663
-1.54740035533905	-8.80013084411621	-4.26210260391235	0.178665488958359	0.440038859844208	-0.137186363339424
-1.550368309021	-8.80076503753662	-4.26253080368042	0.178598627448082	0.440057814121246	-0.137276455760002
-1.54629743099213	-8.80147171020508	-4.26929187774658	0.1787448823452	0.440018206834793	-0.13740910589695
-1.54442870616913	-8.80465698242188	-4.26752805709839	0.178621634840965	0.440116882324219	-0.137489810585976
-1.5508519411087	-8.80613422393799	-4.26054334640503	0.17856077849865	0.440189123153687	-0.137522906064987
-1.54614055156708	-8.80974197387695	-4.25711631774902	0.17851921916008	0.440325558185577	-0.137567862868309
-1.54463458061218	-8.80502128601074	-4.27024841308594	0.178634896874428	0.440396875143051	-0.137653276324272
-1.54768061637878	-8.80671977996826	-4.26744079589844	0.178528919816017	0.440369933843613	-0.13775572180748
-1.54612922668457	-8.81177520751953	-4.27145624160767	0.178497672080994	0.440338432788849	-0.137789130210876
-1.54414761066437	-8.81156826019287	-4.27686262130737	0.178450733423233	0.440471768379211	-0.13786056637764
-1.55175960063934	-8.8067741394043	-4.26527833938599	0.178425326943398	0.440463542938232	-0.137869268655777
-1.54875648021698	-8.80548000335693	-4.25988578796387	0.178453043103218	0.440317779779434	-0.137912750244141
-1.54768085479736	-8.80657958984375	-4.25959968566895	0.178372532129288	0.440414249897003	-0.13792872428894
-1.55226004123688	-8.80718040466309	-4.26864528656006	0.178175181150436	0.440500289201736	-0.138011664152145
-1.55441319942474	-8.80933666229248	-4.26089668273926	0.178203225135803	0.440447777509689	-0.138171643018723
-1.55072581768036	-8.80435180664063	-4.27020740509033	0.178231954574585	0.440346360206604	-0.138287395238876
-1.55614352226257	-8.80111503601074	-4.25897693634033	0.178142204880714	0.440344899892807	-0.138278096914291
-1.55810189247131	-8.80305862426758	-4.2575478553772	0.178111836314201	0.440300226211548	-0.138225883245468
-1.55598044395447	-8.7941312789917	-4.25563335418701	0.178040251135826	0.44028052687645	-0.138303816318512
-1.56075310707092	-8.79642200469971	-4.26002550125122	0.1779695302248	0.440183818340302	-0.138341397047043
-1.55758893489838	-8.79633712768555	-4.25929880142212	0.177977651357651	0.440134942531586	-0.138395220041275
-1.56399631500244	-8.79231071472168	-4.25741004943848	0.177810207009315	0.440174639225006	-0.138389527797699
-1.56648480892181	-8.78881931304932	-4.24910974502563	0.177865773439407	0.43996387720108	-0.138332575559616
-1.56043076515198	-8.78732299804688	-4.24760055541992	0.177774757146835	0.439845561981201	-0.138280808925629
-1.56497359275818	-8.78963088989258	-4.24532651901245	0.17755851149559	0.4400494992733	-0.138263046741486
-1.56497848033905	-8.79068756103516	-4.24659252166748	0.177562460303307	0.439850449562073	-0.138402909040451
-1.56217432022095	-8.78288459777832	-4.24747085571289	0.177595183253288	0.439766019582748	-0.138416454195976
-1.56862282752991	-8.77951335906982	-4.24211311340332	0.177464708685875	0.439734548330307	-0.138347297906876
-1.57158255577087	-8.78174591064453	-4.24180507659912	0.177460640668869	0.439664781093597	-0.138329744338989
-1.57037830352783	-8.7793140411377	-4.23242712020874	0.177478715777397	0.439754903316498	-0.138311788439751
-1.57048261165619	-8.77698802947998	-4.23659610748291	0.177266508340836	0.439663767814636	-0.138323962688446
-1.57230591773987	-8.77798652648926	-4.23846673965454	0.177207455039024	0.439591944217682	-0.138344809412956
-1.56685221195221	-8.77681064605713	-4.24023771286011	0.177232459187508	0.439525157213211	-0.138459384441376
-1.56846642494202	-8.77903747558594	-4.24297761917114	0.177196487784386	0.439517199993134	-0.138500019907951
-1.57387626171112	-8.77291297912598	-4.23937463760376	0.177009031176567	0.439639151096344	-0.138474509119987
-1.57889139652252	-8.77509593963623	-4.23594045639038	0.177094414830208	0.439562499523163	-0.138485074043274
-1.57572460174561	-8.77418041229248	-4.23159646987915	0.177146762609482	0.439521491527557	-0.138512045145035
-1.57154548168182	-8.77309989929199	-4.2344331741333	0.177160412073135	0.439485788345337	-0.138479471206665
-1.57438218593597	-8.77257061004639	-4.23425006866455	0.177023902535439	0.439558178186417	-0.138460531830788
-1.57663857936859	-8.77866649627686	-4.2337589263916	0.176876202225685	0.439519047737122	-0.138448059558868
-1.5749146938324	-8.78057670593262	-4.23701333999634	0.176940530538559	0.439606428146362	-0.138460755348206
-1.5732284784317	-8.77218818664551	-4.23579549789429	0.17695090174675	0.439670383930206	-0.138547763228416
-1.57528471946716	-8.77282524108887	-4.23809623718262	0.176897421479225	0.439549505710602	-0.138557091355324
-1.57290470600128	-8.77719879150391	-4.23736524581909	0.176926925778389	0.439639836549759	-0.138513833284378
-1.57584381103516	-8.77700424194336	-4.23897933959961	0.176894143223763	0.439857631921768	-0.138520047068596
-1.58041644096375	-8.7735652923584	-4.23851013183594	0.176888018846512	0.439830839633942	-0.138488605618477
-1.57211935520172	-8.77929496765137	-4.24002838134766	0.176965966820717	0.439842522144318	-0.138443306088448
-1.5714989900589	-8.77988624572754	-4.24156379699707	0.176836371421814	0.440011560916901	-0.138419419527054
-1.57717943191528	-8.7796802520752	-4.23960018157959	0.176894873380661	0.44003227353096	-0.138409227132797
-1.57247269153595	-8.77728366851807	-4.25081205368042	0.17703153192997	0.440054595470428	-0.138303130865097
-1.57391619682312	-8.77880764007568	-4.24622201919556	0.176883608102798	0.440134257078171	-0.138205304741859
-1.57593762874603	-8.78199863433838	-4.2468433380127	0.176919311285019	0.440207809209824	-0.138072833418846
-1.57254672050476	-8.78345680236816	-4.24914932250977	0.176975786685944	0.440414100885391	-0.138007923960686
-1.57286286354065	-8.77628040313721	-4.2491512298584	0.176935449242592	0.440512448549271	-0.137954369187355
-1.57512772083282	-8.77776432037354	-4.25307416915894	0.176959559321404	0.440508842468262	-0.137870565056801
-1.57170879840851	-8.77959823608398	-4.25023031234741	0.177124693989754	0.440519541501999	-0.137867495417595
-1.56928968429565	-8.77918434143066	-4.25725793838501	0.177067890763283	0.440685987472534	-0.137702196836472
-1.57670962810516	-8.77992343902588	-4.26042509078979	0.17704576253891	0.440791428089142	-0.137620642781258
-1.57444524765015	-8.78078460693359	-4.2584342956543	0.177223384380341	0.440749734640121	-0.137598380446434
-1.57100343704224	-8.77883720397949	-4.26425123214722	0.177241191267967	0.440840065479279	-0.137566074728966
-1.57117640972137	-8.77705764770508	-4.25928449630737	0.177144184708595	0.44097301363945	-0.137420445680618
-1.57834267616272	-8.77903652191162	-4.2546854019165	0.177298307418823	0.441026628017426	-0.137344554066658
-1.57306611537933	-8.77589702606201	-4.26057481765747	0.177370518445969	0.441136687994003	-0.137298956513405
-1.57381319999695	-8.77271175384521	-4.26485395431519	0.177421972155571	0.441184639930725	-0.137234151363373
-1.57540535926819	-8.77534294128418	-4.26868915557861	0.177394509315491	0.441111266613007	-0.137112751603127
-1.57181894779205	-8.77779388427734	-4.26889371871948	0.177445694804192	0.441249698400497	-0.1370879560709
-1.57676029205322	-8.77335739135742	-4.2681303024292	0.177478179335594	0.441362857818604	-0.136975944042206
-1.57755446434021	-8.77230167388916	-4.2648401260376	0.177503868937492	0.441274404525757	-0.136875733733177
-1.57467699050903	-8.77616596221924	-4.26596689224243	0.1776432543993	0.441277146339417	-0.136848375201225
-1.57401967048645	-8.77232933044434	-4.26877784729004	0.177507668733597	0.44145804643631	-0.136758327484131
-1.58063006401062	-8.7750883102417	-4.26458263397217	0.177598848938942	0.441552966833115	-0.136718034744263
-1.57221901416779	-8.77498531341553	-4.27635526657104	0.177716270089149	0.441361725330353	-0.136689841747284
-1.5728611946106	-8.76988124847412	-4.2703161239624	0.177785247564316	0.441326320171356	-0.136535555124283
-1.57697737216949	-8.770188331604	-4.26169919967651	0.177752837538719	0.441316425800323	-0.136387228965759
-1.57542705535889	-8.76677322387695	-4.26740264892578	0.177904739975929	0.441395252943039	-0.136342033743858
-1.57807838916779	-8.76151466369629	-4.26649522781372	0.177896544337273	0.441278725862503	-0.136243999004364
-1.58335888385773	-8.76262664794922	-4.26452493667603	0.177967756986618	0.44108834862709	-0.136206790804863
-1.57813632488251	-8.76529979705811	-4.26738214492798	0.178097352385521	0.440969705581665	-0.136310666799545
-1.58451080322266	-8.75982761383057	-4.26856422424316	0.178025469183922	0.441123634576797	-0.136295214295387
-1.58478927612305	-8.75974750518799	-4.25963115692139	0.178059920668602	0.441045522689819	-0.136304587125778
-1.57987797260284	-8.76533603668213	-4.2603588104248	0.178042650222778	0.441069006919861	-0.136240944266319
-1.5767787694931	-8.76502990722656	-4.26603937149048	0.177948012948036	0.441164165735245	-0.13620400428772
-1.57726681232452	-8.76958656311035	-4.26828527450562	0.177763417363167	0.441380858421326	-0.136176779866219
-1.57670593261719	-8.77189445495605	-4.26994323730469	0.177927106618881	0.441386461257935	-0.136218696832657
-1.57591843605042	-8.75979137420654	-4.27694702148438	0.17798624932766	0.441394120454788	-0.136297598481178
-1.5810329914093	-8.76699542999268	-4.26732492446899	0.177940204739571	0.441348642110825	-0.136312618851662
-1.58122932910919	-8.76913547515869	-4.26632070541382	0.177948892116547	0.441408693790436	-0.136401534080505
-1.5806839466095	-8.76662731170654	-4.26642513275146	0.177956968545914	0.4415183365345	-0.136624336242676
-1.5809600353241	-8.77078723907471	-4.26612758636475	0.177915841341019	0.441395968198776	-0.136798873543739
-1.57829165458679	-8.77682781219482	-4.27384519577026	0.177907571196556	0.441399157047272	-0.137044325470924
-1.5766065120697	-8.77508926391602	-4.27582836151123	0.177844345569611	0.441441535949707	-0.137268483638763
-1.58317470550537	-8.77357387542725	-4.27639818191528	0.17775422334671	0.441496282815933	-0.137329787015915
-1.58083868026733	-8.77497005462646	-4.2626314163208	0.177834495902061	0.441363006830215	-0.137361377477646
-1.57705545425415	-8.77140998840332	-4.27390193939209	0.177858307957649	0.441376030445099	-0.137371718883514
-1.57965922355652	-8.77727222442627	-4.27050638198853	0.17757759988308	0.441501557826996	-0.1372030377388
-1.57707762718201	-8.7815408706665	-4.26650381088257	0.177519798278809	0.441504299640656	-0.13715423643589
-1.57545161247253	-8.78181648254395	-4.27318334579468	0.177527144551277	0.441451340913773	-0.13716596364975
-1.57346260547638	-8.77468204498291	-4.27223491668701	0.177522048354149	0.441517353057861	-0.137152373790741
-1.57640767097473	-8.77594757080078	-4.27195167541504	0.177505001425743	0.441426813602448	-0.137145712971687
-1.57596909999847	-8.77839374542236	-4.27017164230347	0.177510529756546	0.441354990005493	-0.137106940150261
-1.57485973834991	-8.77776432037354	-4.27423429489136	0.177515760064125	0.441472351551056	-0.137097179889679
-1.57957828044891	-8.77802562713623	-4.26085662841797	0.177333608269691	0.441501408815384	-0.137022763490677
-1.57696878910065	-8.77962779998779	-4.26451015472412	0.177406251430511	0.441376626491547	-0.137130334973335
-1.57110786437988	-8.77919387817383	-4.26814556121826	0.177433460950851	0.441308230161667	-0.137201234698296
-1.5755398273468	-8.78100776672363	-4.27168798446655	0.177198708057404	0.441475301980972	-0.137213960289955
-1.57826459407806	-8.78204345703125	-4.26271677017212	0.17727717757225	0.441389381885529	-0.137204512953758
-1.57468748092651	-8.77609252929688	-4.27057456970215	0.177408695220947	0.441335380077362	-0.137278661131859
-1.57564222812653	-8.77569770812988	-4.27101564407349	0.177298620343208	0.441381543874741	-0.137206226587296
-1.57806551456451	-8.78275394439697	-4.26431035995483	0.177190646529198	0.44144481420517	-0.13718393445015
-1.57538175582886	-8.77880382537842	-4.26960372924805	0.177232578396797	0.441413044929504	-0.137194216251373
-1.57836282253265	-8.77498245239258	-4.26997375488281	0.17717219889164	0.441465377807617	-0.13717545568943
-1.57995331287384	-8.77522563934326	-4.2650260925293	0.177184835076332	0.441342115402222	-0.137148946523666
-1.57500422000885	-8.77694988250732	-4.26757478713989	0.177194893360138	0.44134047627449	-0.137095525860786
-1.57653975486755	-8.77578353881836	-4.26804828643799	0.177091360092163	0.441488534212112	-0.137054994702339
-1.57837963104248	-8.77712917327881	-4.2663459777832	0.177027672529221	0.441461980342865	-0.136969894170761
-1.57328724861145	-8.77855777740479	-4.26718425750732	0.177082628011703	0.441268563270569	-0.137026205658913
-1.56708955764771	-8.7772855758667	-4.26540946960449	0.176986202597618	0.441308051347733	-0.136959955096245
-1.57336091995239	-8.78025722503662	-4.25566625595093	0.176887080073357	0.441402792930603	-0.136891677975655
-1.57090353965759	-8.77649402618408	-4.26507329940796	0.177004054188728	0.441421031951904	-0.136897906661034
-1.56951475143433	-8.77399349212646	-4.26691484451294	0.176941245794296	0.441431790590286	-0.136825814843178
-1.56862568855286	-8.78122711181641	-4.26458406448364	0.176753163337708	0.441365092992783	-0.136713474988937
-1.56829702854156	-8.78670024871826	-4.27054691314697	0.176853224635124	0.441515177488327	-0.136717244982719
-1.56577980518341	-8.78315734863281	-4.26640272140503	0.176774099469185	0.441542625427246	-0.136634811758995
-1.56867623329163	-8.77909374237061	-4.26269388198853	0.176749899983406	0.441460460424423	-0.13655786216259
-1.56302130222321	-8.78323936462402	-4.26493883132935	0.176719337701797	0.441426426172256	-0.136482566595078
-1.5651763677597	-8.78510570526123	-4.26855611801147	0.176614537835121	0.441614389419556	-0.136445477604866
-1.56836628913879	-8.78563594818115	-4.26432991027832	0.176591619849205	0.44167760014534	-0.136383727192879
-1.56117236614227	-8.7857494354248	-4.26708650588989	0.176597163081169	0.441588401794434	-0.136440113186836
-1.5608217716217	-8.7833948135376	-4.27701282501221	0.176524296402931	0.441701471805573	-0.136368080973625
-1.56317591667175	-8.78749847412109	-4.25787305831909	0.176345020532608	0.441622078418732	-0.136314526200294
-1.56254231929779	-8.78849983215332	-4.26165008544922	0.17633880674839	0.441723644733429	-0.136280298233032
-1.5606951713562	-8.78609752655029	-4.26807546615601	0.176247119903564	0.441757321357727	-0.136299654841423
-1.5607100725174	-8.78727149963379	-4.26928520202637	0.176140815019608	0.44165027141571	-0.136314854025841
-1.55708372592926	-8.79404354095459	-4.26756715774536	0.1761344820261	0.441751450300217	-0.13638474047184
-1.56047105789185	-8.78885078430176	-4.26256799697876	0.176038429141045	0.441876530647278	-0.136368170380592
-1.5655632019043	-8.78728580474854	-4.26730394363403	0.175928950309753	0.441728889942169	-0.136309415102005
-1.55806291103363	-8.78776836395264	-4.26046466827393	0.17591618001461	0.441694647073746	-0.13641420006752
-1.55704963207245	-8.78726196289063	-4.26354885101318	0.175677418708801	0.441820591688156	-0.136307314038277
-1.56396508216858	-8.79327869415283	-4.26547241210938	0.175512403249741	0.441886603832245	-0.136419832706451
-1.55693030357361	-8.79093360900879	-4.26742649078369	0.175513327121735	0.441763669252396	-0.136482909321785
-1.55557155609131	-8.78694629669189	-4.26797342300415	0.175342813134193	0.441735178232193	-0.136449798941612
-1.56355500221252	-8.78691482543945	-4.25796937942505	0.175236776471138	0.441706269979477	-0.136475741863251
-1.56128907203674	-8.79188060760498	-4.25287055969238	0.175104737281799	0.441720634698868	-0.136471480131149
-1.56011426448822	-8.78903770446777	-4.25497579574585	0.175024136900902	0.441871255636215	-0.136468604207039
-1.56400620937347	-8.78678417205811	-4.2518105506897	0.174825191497803	0.441808253526688	-0.136472925543785
-1.55876171588898	-8.79079627990723	-4.2577075958252	0.174710094928741	0.44160121679306	-0.136615350842476
-1.55673801898956	-8.78811264038086	-4.2616171836853	0.174609303474426	0.441763550043106	-0.136693984270096
-1.56520903110504	-8.78646278381348	-4.25358104705811	0.174405917525291	0.44177120923996	-0.136639222502708
-1.56349778175354	-8.7834300994873	-4.24508142471313	0.17440465092659	0.441612333059311	-0.136600509285927
-1.55755877494812	-8.78462982177734	-4.24935388565063	0.174288958311081	0.441561937332153	-0.136620208621025
-1.56272482872009	-8.78540325164795	-4.24678421020508	0.173972278833389	0.44169607758522	-0.136580318212509
-1.5649836063385	-8.79045867919922	-4.24978971481323	0.173805415630341	0.441670656204224	-0.1366246342659
-1.55797171592712	-8.78495407104492	-4.2543249130249	0.173804849386215	0.441632062196732	-0.136668995022774
-1.55853283405304	-8.77828693389893	-4.25446081161499	0.1736069470644	0.441618651151657	-0.136651635169983
-1.5617710351944	-8.78302574157715	-4.24274587631226	0.173455372452736	0.44156202673912	-0.136551350355148
-1.55910158157349	-8.78637409210205	-4.24369859695435	0.173354059457779	0.441509425640106	-0.136536091566086
-1.55906546115875	-8.78462696075439	-4.24055051803589	0.173219740390778	0.441605627536774	-0.136498376727104
-1.56052660942078	-8.78342628479004	-4.23942041397095	0.172995805740356	0.441586256027222	-0.136429607868195
-1.55579948425293	-8.78630924224854	-4.23815965652466	0.172908172011375	0.441482096910477	-0.136480659246445
-1.55324196815491	-8.78858184814453	-4.24140357971191	0.172839269042015	0.441478341817856	-0.136556684970856
-1.548863530159	-8.79025554656982	-4.24278259277344	0.172616973519325	0.441540032625198	-0.136600062251091
-1.55328965187073	-8.78985786437988	-4.23930501937866	0.172407358884811	0.441602468490601	-0.136580362915993
-1.55487644672394	-8.79103755950928	-4.23915958404541	0.17237700521946	0.441544383764267	-0.136683508753777
-1.55303227901459	-8.78823184967041	-4.24111270904541	0.17238487303257	0.441507458686829	-0.136805385351181
-1.55333721637726	-8.79145050048828	-4.23848628997803	0.172189250588417	0.441553354263306	-0.136946052312851
-1.5537543296814	-8.79901027679443	-4.23412418365479	0.172041937708855	0.441595107316971	-0.13726918399334
-1.55564892292023	-8.80406093597412	-4.23725461959839	0.172010630369186	0.441701114177704	-0.137847304344177
-1.55947291851044	-8.800461769104	-4.23879528045654	0.172065287828445	0.441706448793411	-0.13834847509861
-1.56526815891266	-8.79970264434814	-4.24369859695435	0.1720951795578	0.441587179899216	-0.138691008090973
-1.56102299690247	-8.80356502532959	-4.24433708190918	0.172136530280113	0.441567182540894	-0.138664051890373
-1.56407713890076	-8.80196285247803	-4.24569606781006	0.171991065144539	0.441718220710754	-0.138514563441277
-1.5576080083847	-8.80084323883057	-4.2363805770874	0.171930029988289	0.441594004631042	-0.138189435005188
-1.54819393157959	-8.80074024200439	-4.24187088012695	0.171931251883507	0.44150322675705	-0.138013780117035
-1.54826307296753	-8.79943752288818	-4.2377142906189	0.171688795089722	0.441653281450272	-0.137768402695656
-1.55055820941925	-8.80137825012207	-4.2324366569519	0.17160964012146	0.441721469163895	-0.137602567672729
-1.54456186294556	-8.79599571228027	-4.24155616760254	0.171690195798874	0.441698968410492	-0.137335211038589
-1.54291832447052	-8.79433917999268	-4.24256563186646	0.171502754092216	0.441646009683609	-0.137025877833366
-1.54054045677185	-8.79931449890137	-4.24011516571045	0.171400383114815	0.44163453578949	-0.136720091104507
-1.53600323200226	-8.79785060882568	-4.235191822052	0.171326383948326	0.441621840000153	-0.136354893445969
-1.53171002864838	-8.79147624969482	-4.23268985748291	0.171246349811554	0.441550523042679	-0.135974049568176
-1.53151631355286	-8.7896032333374	-4.23376750946045	0.171314731240273	0.441257417201996	-0.135349690914154
-1.52415478229523	-8.7879753112793	-4.23108863830566	0.171475812792778	0.441122591495514	-0.135026931762695
-1.53474128246307	-8.79086017608643	-4.2337474822998	0.171236783266068	0.441251367330551	-0.135269224643707
-1.53941261768341	-8.79232788085938	-4.23143815994263	0.17115107178688	0.441273272037506	-0.135779708623886
-1.53443098068237	-8.80064964294434	-4.2345175743103	0.171089053153992	0.441253960132599	-0.136119917035103
-1.53011381626129	-8.79719734191895	-4.24186944961548	0.171062901616096	0.441317528486252	-0.136113330721855
-1.53844738006592	-8.798095703125	-4.23051786422729	0.170909747481346	0.441502422094345	-0.135827392339706
-1.53537166118622	-8.79821491241455	-4.2291784286499	0.1708864569664	0.441664606332779	-0.135619923472404
-1.53129255771637	-8.79158592224121	-4.23623895645142	0.170905724167824	0.441774308681488	-0.135484680533409
-1.53522551059723	-8.78954887390137	-4.23607206344604	0.170842483639717	0.441825896501541	-0.13541641831398
-1.53916573524475	-8.79156112670898	-4.2441668510437	0.170799151062965	0.441860616207123	-0.135496243834496
-1.54065024852753	-8.78929615020752	-4.24274206161499	0.170715034008026	0.442090213298798	-0.135629221796989
-1.54667937755585	-8.78480243682861	-4.23755550384521	0.170665591955185	0.442010402679443	-0.135784596204758
-1.55083191394806	-8.78500175476074	-4.2338662147522	0.170763447880745	0.441977471113205	-0.13589034974575
-1.54403781890869	-8.78695774078369	-4.23214912414551	0.170835226774216	0.441893696784973	-0.135946869850159
-1.54669749736786	-8.7886848449707	-4.23522281646729	0.170731201767921	0.442041516304016	-0.135985761880875
-1.54878962039948	-8.79022121429443	-4.23417282104492	0.170542970299721	0.442132562398911	-0.136017635464668
-1.54521894454956	-8.79521083831787	-4.24148368835449	0.170595809817314	0.442202270030975	-0.136052176356316
-1.54363191127777	-8.78102970123291	-4.24827480316162	0.170636981725693	0.442046791315079	-0.13608106970787
-1.54719471931458	-8.78653907775879	-4.23691320419312	0.170557603240013	0.442066341638565	-0.135896101593971
-1.55095076560974	-8.78383541107178	-4.23798561096191	0.170645236968994	0.442126035690308	-0.135678842663765
-1.55035877227783	-8.77816009521484	-4.23906469345093	0.170689031481743	0.442109912633896	-0.135568752884865
-1.55737411975861	-8.77035713195801	-4.23207092285156	0.170763149857521	0.442018687725067	-0.135525166988373
-1.55585932731628	-8.77456283569336	-4.23256301879883	0.170828506350517	0.441915273666382	-0.135557651519775
-1.55475533008575	-8.77253341674805	-4.23911905288696	0.170780375599861	0.441934913396835	-0.13566429913044
-1.56254708766937	-8.76898384094238	-4.23877382278442	0.17075677216053	0.442076683044434	-0.135631337761879
-1.56392621994019	-8.76948738098145	-4.23600244522095	0.170727476477623	0.442002773284912	-0.135670900344849
-1.55928945541382	-8.77027320861816	-4.23306846618652	0.170830920338631	0.442029923200607	-0.135614141821861
-1.55787289142609	-8.76908016204834	-4.23787975311279	0.170803412795067	0.442099183797836	-0.135522529482841
-1.56306254863739	-8.77188587188721	-4.23113298416138	0.170652911067009	0.442180216312408	-0.135472103953362
-1.56288969516754	-8.77519607543945	-4.23010778427124	0.17065304517746	0.442249894142151	-0.135391637682915
-1.55950021743774	-8.76747512817383	-4.24066400527954	0.170736342668533	0.442249745130539	-0.135417386889458
-1.56208539009094	-8.76251316070557	-4.23510122299194	0.170739963650703	0.442299962043762	-0.135381907224655
-1.56595146656036	-8.76595306396484	-4.23847007751465	0.170714020729065	0.442236512899399	-0.135437056422234
-1.56239235401154	-8.76873207092285	-4.23989009857178	0.170825004577637	0.442243784666061	-0.135470241308212
-1.56573081016541	-8.76948642730713	-4.23467445373535	0.170811250805855	0.442476570606232	-0.135497823357582
-1.56812644004822	-8.77132225036621	-4.23939561843872	0.170832991600037	0.442429929971695	-0.135539412498474
-1.5612370967865	-8.77307033538818	-4.24068784713745	0.170877680182457	0.442420691251755	-0.135631933808327
-1.55728447437286	-8.7779598236084	-4.25112295150757	0.170838877558708	0.442563772201538	-0.135668337345123
-1.56178367137909	-8.77580451965332	-4.24774694442749	0.17082816362381	0.442664504051209	-0.135575667023659
-1.56531929969788	-8.77636337280273	-4.24367380142212	0.170932978391647	0.442736089229584	-0.135555326938629
-1.56004929542542	-8.77742671966553	-4.25126075744629	0.171051606535912	0.44292950630188	-0.135535970330238
-1.55886232852936	-8.7758731842041	-4.25567197799683	0.171060293912888	0.442935019731522	-0.135430306196213
-1.56121468544006	-8.78052234649658	-4.25319957733154	0.171078652143478	0.443082600831985	-0.135266274213791
-1.56071126461029	-8.78343391418457	-4.25646781921387	0.171126291155815	0.443214058876038	-0.135165005922318
-1.5577437877655	-8.7815408706665	-4.26313543319702	0.171204641461372	0.44338259100914	-0.13510425388813
-1.56267058849335	-8.77823066711426	-4.25937271118164	0.171259224414825	0.443399518728256	-0.134976223111153
-1.55918383598328	-8.7807674407959	-4.26141691207886	0.171336099505425	0.443403989076614	-0.134846523404121
-1.55306375026703	-8.78276348114014	-4.26570653915405	0.171422138810158	0.443588733673096	-0.13478048145771
-1.55972194671631	-8.78526592254639	-4.26363801956177	0.171398147940636	0.443852007389069	-0.134659841656685
-1.55722081661224	-8.78769874572754	-4.27130031585693	0.171359091997147	0.443890899419785	-0.13466739654541
-1.55149853229523	-8.78975963592529	-4.27409553527832	0.171546623110771	0.443863332271576	-0.134683191776276
-1.5475161075592	-8.78939914703369	-4.28063154220581	0.171519085764885	0.443987429141998	-0.134595170617104
-1.55000269412994	-8.79264736175537	-4.27037143707275	0.171511739492416	0.444021701812744	-0.134515389800072
-1.54740226268768	-8.79798984527588	-4.2736964225769	0.171680063009262	0.444086223840714	-0.134376481175423
-1.54441285133362	-8.79347610473633	-4.27320289611816	0.171588882803917	0.444342285394669	-0.134328544139862
-1.54443359375	-8.79450130462646	-4.27501392364502	0.171617731451988	0.444317281246185	-0.134226143360138
-1.53746140003204	-8.80166339874268	-4.28884744644165	0.171639561653137	0.44437313079834	-0.134187608957291
-1.53968238830566	-8.7976131439209	-4.29024124145508	0.171662047505379	0.444558024406433	-0.13408100605011
-1.54400849342346	-8.79284477233887	-4.28152179718018	0.171675130724907	0.444628417491913	-0.133934825658798
-1.53776228427887	-8.7949104309082	-4.27926540374756	0.171833053231239	0.444520115852356	-0.133847638964653
-1.53724777698517	-8.79463291168213	-4.28644514083862	0.171705305576324	0.444780498743057	-0.133719861507416
-1.54523074626923	-8.79817581176758	-4.27760744094849	0.171539321541786	0.444851994514465	-0.133757263422012
-1.54160726070404	-8.79977607727051	-4.2848048210144	0.17167441546917	0.444831967353821	-0.133924931287766
-1.54052591323853	-8.79530811309814	-4.29281616210938	0.171752452850342	0.444843232631683	-0.134044840931892
-1.54446184635162	-8.79608821868896	-4.28731203079224	0.17179811000824	0.44485604763031	-0.134117990732193
-1.54812347888947	-8.7968692779541	-4.28753137588501	0.171883419156075	0.444925099611282	-0.134123221039772
-1.54766035079956	-8.78766345977783	-4.2840428352356	0.171871438622475	0.445041477680206	-0.134133547544479
-1.55169606208801	-8.78626251220703	-4.27933502197266	0.171756401658058	0.445032179355621	-0.134064063429832
-1.54607963562012	-8.79218578338623	-4.28562259674072	0.171773180365562	0.444999873638153	-0.134134456515312
-1.54666876792908	-8.79124736785889	-4.29125261306763	0.171777084469795	0.445155441761017	-0.134201288223267
-1.55735778808594	-8.78268051147461	-4.28994035720825	0.171739384531975	0.445264935493469	-0.134218975901604
-1.56100749969482	-8.78029632568359	-4.28046751022339	0.171909302473068	0.445133984088898	-0.134384259581566
-1.5621634721756	-8.77991962432861	-4.27932453155518	0.171876952052116	0.445185869932175	-0.134533315896988
-1.56710135936737	-8.78078079223633	-4.27952337265015	0.171705797314644	0.445172160863876	-0.134703367948532
-1.57122433185577	-8.78270244598389	-4.26883268356323	0.17166905105114	0.445151001214981	-0.134803518652916
-1.5733335018158	-8.7751989364624	-4.27978754043579	0.171758532524109	0.445140480995178	-0.135033622384071
-1.57556188106537	-8.76591873168945	-4.27888679504395	0.17168653011322	0.445141047239304	-0.135284259915352
-1.58493137359619	-8.76708602905273	-4.26984167098999	0.171657115221024	0.445042371749878	-0.13536174595356
-1.5869220495224	-8.76396751403809	-4.27397537231445	0.171659022569656	0.444983035326004	-0.135554745793343
-1.59335565567017	-8.75815200805664	-4.26749324798584	0.171627908945084	0.445082753896713	-0.135700240731239
-1.59774172306061	-8.75539970397949	-4.26213836669922	0.171488761901855	0.445069849491119	-0.135799556970596
-1.60187995433807	-8.75436305999756	-4.26205587387085	0.17139558494091	0.444927781820297	-0.13597646355629
-1.59604632854462	-8.75326919555664	-4.26010894775391	0.171355396509171	0.444800645112991	-0.136230200529099
-1.5999938249588	-8.74977970123291	-4.26386404037476	0.171203851699829	0.44485205411911	-0.136431574821472
-1.61474013328552	-8.74773693084717	-4.25254011154175	0.171166002750397	0.444802165031433	-0.1365966796875
-1.61407029628754	-8.7449426651001	-4.25119209289551	0.171064287424088	0.44464311003685	-0.136887565255165
-1.61358177661896	-8.73891067504883	-4.25520467758179	0.171062141656876	0.444639176130295	-0.137096539139748
-1.62053728103638	-8.73453807830811	-4.24500036239624	0.170779868960381	0.444572478532791	-0.1373480707407
-1.62597477436066	-8.73743438720703	-4.24355983734131	0.170689925551414	0.444458067417145	-0.137539833784103
-1.62870728969574	-8.74045944213867	-4.24294948577881	0.17058153450489	0.444383680820465	-0.13787105679512
-1.6276787519455	-8.73052406311035	-4.23624753952026	0.170404195785522	0.444446235895157	-0.138135999441147
-1.63799548149109	-8.72620964050293	-4.23108005523682	0.170356020331383	0.444285720586777	-0.13834373652935
-1.63304626941681	-8.72681140899658	-4.2338171005249	0.170264571905136	0.444094747304916	-0.138637721538544
-1.63766860961914	-8.72888088226318	-4.22872638702393	0.169966697692871	0.444212883710861	-0.138803869485855
-1.64663076400757	-8.72325992584229	-4.2280330657959	0.169789642095566	0.444172561168671	-0.139070585370064
-1.64171433448792	-8.72319030761719	-4.22917413711548	0.169827222824097	0.443945527076721	-0.139352276921272
-1.64182770252228	-8.71968555450439	-4.22723960876465	0.169631436467171	0.443922936916351	-0.139601022005081
-1.64994597434998	-8.7215461730957	-4.21801471710205	0.169319450855255	0.443870514631271	-0.139731377363205
-1.6491037607193	-8.72134304046631	-4.21847867965698	0.169310078024864	0.443829655647278	-0.139920055866241
-1.6468220949173	-8.71811676025391	-4.21207332611084	0.169181361794472	0.443891316652298	-0.140127062797546
-1.65133988857269	-8.71733093261719	-4.21990394592285	0.169022917747498	0.443729966878891	-0.140353053808212
-1.65198802947998	-8.72377300262451	-4.22016668319702	0.168911308050156	0.44362661242485	-0.140552178025246
-1.6487158536911	-8.72346496582031	-4.21839094161987	0.168744653463364	0.443723499774933	-0.140756875276566
-1.65656924247742	-8.71951103210449	-4.21535158157349	0.168491497635841	0.443687260150909	-0.140923619270325
-1.65865838527679	-8.71883487701416	-4.20534467697144	0.168544262647629	0.443600594997406	-0.141097635030746
-1.65422379970551	-8.71876049041748	-4.20786619186401	0.168413668870926	0.44357231259346	-0.141268149018288
-1.65601634979248	-8.71948909759521	-4.21281719207764	0.168332472443581	0.443709701299667	-0.141397535800934
-1.65715539455414	-8.72274684906006	-4.20986747741699	0.168061152100563	0.443733304738998	-0.141508728265762
-1.657559633255	-8.72662544250488	-4.21197938919067	0.167965948581696	0.44378125667572	-0.141619235277176
-1.65475273132324	-8.7244701385498	-4.21631860733032	0.167977720499039	0.44387549161911	-0.141782253980637
-1.65454161167145	-8.71817684173584	-4.21544742584229	0.167940676212311	0.443934857845306	-0.141884282231331
-1.65847873687744	-8.71940517425537	-4.21767473220825	0.167816832661629	0.443909555673599	-0.141925528645515
-1.66013646125793	-8.72452735900879	-4.21886110305786	0.167823046445847	0.443923592567444	-0.141934335231781
-1.65626239776611	-8.72879886627197	-4.21353721618652	0.167822912335396	0.444172739982605	-0.142007991671562
-1.65924417972565	-8.72621440887451	-4.21985244750977	0.167758271098137	0.444317609071732	-0.141988277435303
-1.65915441513062	-8.72994995117188	-4.21639156341553	0.167684748768806	0.444402366876602	-0.142073139548302
-1.65384435653687	-8.7300386428833	-4.2185640335083	0.167784452438354	0.444472372531891	-0.14215624332428
-1.65070843696594	-8.73486423492432	-4.22779750823975	0.167718321084976	0.444614142179489	-0.142280697822571
-1.6508162021637	-8.73597526550293	-4.22937679290771	0.16765920817852	0.444806277751923	-0.142260864377022
-1.65727305412292	-8.73918724060059	-4.23098659515381	0.167744368314743	0.444936633110046	-0.142255738377571
-1.65158808231354	-8.73562812805176	-4.23083448410034	0.167939692735672	0.445116698741913	-0.142257243394852
-1.65106558799744	-8.73720741271973	-4.23986625671387	0.167945757508278	0.445270299911499	-0.14215712249279
-1.65253448486328	-8.74638652801514	-4.23800086975098	0.167911037802696	0.445428490638733	-0.142056182026863
-1.64654219150543	-8.74535274505615	-4.24426126480103	0.168046563863754	0.445722967386246	-0.141968816518784
-1.64969623088837	-8.74152374267578	-4.24385404586792	0.168119117617607	0.445957213640213	-0.141950964927673
-1.64843928813934	-8.7406177520752	-4.25043964385986	0.168172016739845	0.446079075336456	-0.141867533326149
-1.64927220344543	-8.74394512176514	-4.25408267974854	0.168361082673073	0.446201473474503	-0.141818150877953
-1.645543217659	-8.74640560150146	-4.25859975814819	0.168429225683212	0.44648090004921	-0.141824290156364
-1.65070188045502	-8.74934387207031	-4.25787258148193	0.168380543589592	0.446740627288818	-0.14175546169281
-1.65018403530121	-8.75176048278809	-4.26713943481445	0.168668136000633	0.446817874908447	-0.141820967197418
-1.64415085315704	-8.75166034698486	-4.27293252944946	0.168811351060867	0.446921944618225	-0.141853779554367
-1.64935684204102	-8.75540924072266	-4.26838874816895	0.168733403086662	0.447181433439255	-0.141844809055328
-1.65082120895386	-8.75688457489014	-4.27361440658569	0.168895989656448	0.447289794683456	-0.141856819391251
-1.64539003372192	-8.75596237182617	-4.27811670303345	0.169098258018494	0.447500705718994	-0.141855478286743
-1.6480655670166	-8.75441741943359	-4.27878856658936	0.169173523783684	0.44769161939621	-0.141862124204636
-1.64810371398926	-8.75801467895508	-4.28394937515259	0.169275984168053	0.44768899679184	-0.141865059733391
-1.64570963382721	-8.76158905029297	-4.29494524002075	0.169390946626663	0.447896182537079	-0.141907811164856
-1.64771616458893	-8.75876522064209	-4.2877140045166	0.169509187340736	0.448141634464264	-0.141877219080925
-1.65426695346832	-8.75506973266602	-4.28801155090332	0.169642835855484	0.448064833879471	-0.141861274838448
-1.64685380458832	-8.76054000854492	-4.29473781585693	0.1697698533535	0.448246628046036	-0.14187179505825
-1.65168881416321	-8.75767612457275	-4.29861831665039	0.169713452458382	0.448458284139633	-0.141806378960609
-1.65544998645782	-8.76265621185303	-4.30005550384521	0.169781446456909	0.448579758405685	-0.141841620206833
-1.65307927131653	-8.75856781005859	-4.3027548789978	0.169987887144089	0.44863498210907	-0.141900762915611
-1.65113055706024	-8.75451469421387	-4.30457830429077	0.170066490769386	0.44873920083046	-0.141871422529221
-1.65914046764374	-8.75467491149902	-4.29782867431641	0.170118063688278	0.44875967502594	-0.141836360096931
-1.65985894203186	-8.75763511657715	-4.29615020751953	0.170208394527435	0.448811203241348	-0.141858667135239
-1.65740776062012	-8.75676536560059	-4.2935996055603	0.170222640037537	0.449016094207764	-0.141851559281349
-1.66004264354706	-8.75192832946777	-4.29310035705566	0.17022579908371	0.448967695236206	-0.141918614506721
-1.65862774848938	-8.75603103637695	-4.30615139007568	0.17026361823082	0.448861956596375	-0.142089888453484
-1.65631318092346	-8.75396633148193	-4.30554437637329	0.17019023001194	0.448991030454636	-0.142130419611931
-1.66480052471161	-8.75128269195557	-4.29896068572998	0.170235753059387	0.448986828327179	-0.142194837331772
-1.66705918312073	-8.74799251556396	-4.29676342010498	0.170297935605049	0.44887575507164	-0.142239049077034
-1.66243135929108	-8.74710083007813	-4.29307222366333	0.170297726988792	0.448801249265671	-0.14229242503643
-1.66538321971893	-8.74704742431641	-4.29310846328735	0.170146495103836	0.448856920003891	-0.142293855547905
-1.67155206203461	-8.7511043548584	-4.28651857376099	0.16999189555645	0.448904454708099	-0.142396211624146
-1.66570842266083	-8.74516773223877	-4.29505062103271	0.170028328895569	0.448729515075684	-0.142518445849419
-1.66916489601135	-8.74185085296631	-4.29187822341919	0.169910207390785	0.448714315891266	-0.142616704106331
-1.67592871189117	-8.74072074890137	-4.28415012359619	0.169902861118317	0.448471069335938	-0.142625167965889
-1.67689967155457	-8.74184894561768	-4.28331756591797	0.169829681515694	0.448442071676254	-0.142716065049171
-1.67678010463715	-8.73619937896729	-4.27395486831665	0.169620290398598	0.44838735461235	-0.142641708254814
-1.67488348484039	-8.73768520355225	-4.26874542236328	0.169398248195648	0.44825541973114	-0.142716333270073
-1.67033195495605	-8.73666763305664	-4.27380275726318	0.169356480240822	0.448148012161255	-0.14277246594429
-1.67061245441437	-8.7347993850708	-4.27585458755493	0.169110551476479	0.448106378316879	-0.142841994762421
-1.67540049552917	-8.73770332336426	-4.27385711669922	0.16894094645977	0.448036372661591	-0.142983824014664
-1.67989039421082	-8.73325157165527	-4.26023244857788	0.168790742754936	0.447861969470978	-0.143104404211044
-1.67920434474945	-8.73487854003906	-4.2596583366394	0.168754935264587	0.447685450315475	-0.143171727657318
-1.67517459392548	-8.73058700561523	-4.2615442276001	0.168700635433197	0.447591841220856	-0.143228739500046
-1.67829573154449	-8.73667621612549	-4.25255823135376	0.168299376964569	0.447588950395584	-0.143282175064087
-1.68264746665955	-8.73913288116455	-4.25171136856079	0.168192952871323	0.447521656751633	-0.143435016274452
-1.68321323394775	-8.73425102233887	-4.25309276580811	0.168045371770859	0.447511583566666	-0.143550053238869
-1.68309473991394	-8.73077392578125	-4.24829816818237	0.167871668934822	0.447427600622177	-0.143708467483521
-1.68736243247986	-8.72500419616699	-4.24775505065918	0.16771399974823	0.447330176830292	-0.143675684928894
-1.68645811080933	-8.72794342041016	-4.24090385437012	0.167649462819099	0.447172224521637	-0.143724769353867
-1.6864869594574	-8.72605228424072	-4.23782539367676	0.167485415935516	0.447216242551804	-0.14375251531601
-1.69036507606506	-8.72821140289307	-4.23983526229858	0.167132660746574	0.44733715057373	-0.143809095025063
-1.69024682044983	-8.72998237609863	-4.23737621307373	0.167074978351593	0.447116494178772	-0.143928065896034
-1.68674147129059	-8.72483253479004	-4.24380970001221	0.16701628267765	0.447020411491394	-0.144025519490242
-1.68681299686432	-8.7261209487915	-4.23243618011475	0.166716307401657	0.447003364562988	-0.144049316644669
-1.68967306613922	-8.72884464263916	-4.23190498352051	0.166562408208847	0.446942150592804	-0.144132569432259
-1.6856769323349	-8.73022842407227	-4.22931861877441	0.166546225547791	0.447034537792206	-0.144117996096611
-1.6844025850296	-8.72891807556152	-4.23698234558105	0.166421949863434	0.447004526853561	-0.144134551286697
-1.6828328371048	-8.73026084899902	-4.23105382919312	0.166127249598503	0.446928590536118	-0.144206762313843
-1.68219602108002	-8.73795127868652	-4.23320627212524	0.16606405377388	0.446896910667419	-0.144186064600945
-1.67684757709503	-8.73724365234375	-4.23630237579346	0.165991306304932	0.446968019008636	-0.144259542226791
-1.67931306362152	-8.73610496520996	-4.23357391357422	0.165894314646721	0.447079211473465	-0.144223019480705
-1.68323624134064	-8.73442649841309	-4.23024129867554	0.165860161185265	0.447046220302582	-0.144163548946381
-1.67726767063141	-8.73355674743652	-4.23185014724731	0.165899127721786	0.447014957666397	-0.14414219558239
-1.67554819583893	-8.7340841293335	-4.23382139205933	0.165766671299934	0.447148442268372	-0.144107013940811
-1.67757749557495	-8.737868309021	-4.23394823074341	0.165624156594276	0.447296500205994	-0.144062101840973
-1.67664444446564	-8.74395847320557	-4.23382806777954	0.165516823530197	0.447313517332077	-0.144115850329399
-1.6728423833847	-8.74431324005127	-4.24047803878784	0.165596440434456	0.447496563196182	-0.144237667322159
-1.67278468608856	-8.73916721343994	-4.24747848510742	0.165520399808884	0.447483330965042	-0.144335106015205
-1.67525851726532	-8.74388885498047	-4.2461314201355	0.165418803691864	0.447613507509232	-0.144296780228615
-1.67424535751343	-8.74919509887695	-4.24631786346436	0.165498822927475	0.44766092300415	-0.144292205572128
-1.67400991916656	-8.74859619140625	-4.24570178985596	0.165454536676407	0.447963297367096	-0.144205778837204
-1.67157351970673	-8.74778079986572	-4.24283218383789	0.16538168489933	0.447995543479919	-0.14415180683136
-1.66755831241608	-8.75167560577393	-4.24597930908203	0.165434092283249	0.448012858629227	-0.144249141216278
-1.66099488735199	-8.75462818145752	-4.25772476196289	0.165306776762009	0.44817441701889	-0.144310593605042
-1.66563630104065	-8.75313091278076	-4.26006078720093	0.165251925587654	0.448407620191574	-0.144229173660278
-1.66782522201538	-8.75482940673828	-4.25278425216675	0.165310606360435	0.4484041929245	-0.144234344363213
-1.66099035739899	-8.75446033477783	-4.26309490203857	0.165345907211304	0.448501229286194	-0.144175261259079
-1.66364395618439	-8.7561731338501	-4.26421976089478	0.165279060602188	0.448617458343506	-0.14416591823101
-1.664306640625	-8.76777935028076	-4.26375246047974	0.165102377533913	0.448777288198471	-0.144109174609184
-1.65666735172272	-8.7662992477417	-4.26702737808228	0.165157407522202	0.448878645896912	-0.14420285820961
-1.65871798992157	-8.76408004760742	-4.2703537940979	0.165168687701225	0.449034869670868	-0.144303262233734
-1.66098618507385	-8.76576709747314	-4.26875162124634	0.165053799748421	0.448999583721161	-0.144341289997101
-1.65988516807556	-8.76503753662109	-4.26909446716309	0.165172904729843	0.449024945497513	-0.144343242049217
-1.65597987174988	-8.76877975463867	-4.27558183670044	0.16520419716835	0.449167668819427	-0.144408270716667
-1.66126906871796	-8.76907920837402	-4.27330350875854	0.165123611688614	0.44940459728241	-0.144449681043625
-1.66423857212067	-8.76779460906982	-4.27408266067505	0.164981618523598	0.44948536157608	-0.144510686397552
-1.66384971141815	-8.76956462860107	-4.27365732192993	0.165032625198364	0.4493747651577	-0.144654884934425
-1.65652012825012	-8.76886081695557	-4.27484178543091	0.165023416280746	0.449428558349609	-0.144670531153679
-1.66000187397003	-8.76904392242432	-4.2745246887207	0.164898335933685	0.44947350025177	-0.144719049334526
-1.66651225090027	-8.77109909057617	-4.27107048034668	0.164882332086563	0.44959956407547	-0.144826650619507
-1.66101586818695	-8.77404499053955	-4.27454900741577	0.164817035198212	0.44966059923172	-0.144904464483261
-1.65973520278931	-8.77020072937012	-4.28010845184326	0.164842501282692	0.44972813129425	-0.144996538758278
-1.66219460964203	-8.77108001708984	-4.27870416641235	0.164698034524918	0.449755549430847	-0.145043298602104
-1.66410279273987	-8.77744770050049	-4.28035354614258	0.164654701948166	0.449725717306137	-0.145129010081291
-1.65968751907349	-8.77499198913574	-4.28575897216797	0.1646548807621	0.449870437383652	-0.145283490419388
-1.66350293159485	-8.77272033691406	-4.27558040618896	0.164565116167068	0.449898272752762	-0.145260602235794
-1.66827690601349	-8.7717866897583	-4.27519083023071	0.16454216837883	0.44980326294899	-0.145332992076874
-1.66846990585327	-8.771240234375	-4.27380037307739	0.164578169584274	0.44969367980957	-0.145543247461319
-1.66654348373413	-8.77279758453369	-4.27399301528931	0.164490029215813	0.44982185959816	-0.145776033401489
-1.67187666893005	-8.77522659301758	-4.27369022369385	0.164247661828995	0.450013220310211	-0.145991250872612
-1.67235386371613	-8.78126525878906	-4.27292013168335	0.164226233959198	0.449978411197662	-0.146159514784813
-1.66710662841797	-8.77266693115234	-4.27804565429688	0.164236307144165	0.449975967407227	-0.146308049559593
-1.67284977436066	-8.76908206939697	-4.27558374404907	0.164111971855164	0.44998425245285	-0.146321132779121
-1.67568051815033	-8.77394104003906	-4.27205753326416	0.164066299796104	0.449835419654846	-0.146346807479858
-1.67418360710144	-8.77023220062256	-4.27149724960327	0.164001852273941	0.449999928474426	-0.146412879228592
-1.67970275878906	-8.76795482635498	-4.26587247848511	0.16384445130825	0.450110405683517	-0.146515727043152
-1.68357193470001	-8.76823616027832	-4.26832389831543	0.163798660039902	0.450028747320175	-0.146661594510078
-1.67784380912781	-8.76942729949951	-4.27225351333618	0.163666501641273	0.44993931055069	-0.146924376487732
-1.67942976951599	-8.76759052276611	-4.27776432037354	0.163532391190529	0.44996777176857	-0.147141203284264
-1.69048726558685	-8.76767635345459	-4.26847505569458	0.163422986865044	0.449991375207901	-0.147271409630775
-1.6898649930954	-8.76665687561035	-4.26457166671753	0.163486182689667	0.449803352355957	-0.147479191422462
-1.68770325183868	-8.76309680938721	-4.26439046859741	0.163449704647064	0.449689030647278	-0.147612273693085
-1.69304192066193	-8.76427173614502	-4.2615180015564	0.163255915045738	0.449666559696198	-0.147744342684746
-1.69905734062195	-8.76861572265625	-4.2552752494812	0.163067445158958	0.449591547250748	-0.147787034511566
-1.6943473815918	-8.76607322692871	-4.25501775741577	0.162998959422112	0.449620544910431	-0.147887244820595
-1.69513523578644	-8.75708675384521	-4.25173473358154	0.162881165742874	0.449493736028671	-0.147945031523705
-1.70035529136658	-8.75527667999268	-4.24894952774048	0.162830993533134	0.449254870414734	-0.147970452904701
-1.69975328445435	-8.7545804977417	-4.24523687362671	0.162801563739777	0.449220031499863	-0.14791114628315
-1.70037317276001	-8.75130367279053	-4.24906539916992	0.162663772702217	0.449252963066101	-0.147954404354095
-1.70896208286285	-8.74696731567383	-4.239501953125	0.162549003958702	0.449136734008789	-0.147929608821869
-1.70714569091797	-8.74710941314697	-4.23920154571533	0.162496224045753	0.448957413434982	-0.14802274107933
-1.70416760444641	-8.74806785583496	-4.2445216178894	0.162370637059212	0.448810011148453	-0.14821483194828
-1.70380330085754	-8.74362754821777	-4.24285984039307	0.162284910678864	0.448782116174698	-0.148243501782417
-1.71222519874573	-8.74629020690918	-4.23216390609741	0.162102982401848	0.448756605386734	-0.148325622081757
-1.71312499046326	-8.74174213409424	-4.22448539733887	0.161948829889297	0.448624014854431	-0.148376867175102
-1.70919489860535	-8.74088954925537	-4.22983503341675	0.161981835961342	0.448599368333817	-0.148467063903809
-1.71256864070892	-8.74095439910889	-4.22525882720947	0.161866828799248	0.448589384555817	-0.148515850305557
-1.71353304386139	-8.74157428741455	-4.23064565658569	0.161751240491867	0.448479622602463	-0.148629203438759
-1.71209228038788	-8.74445533752441	-4.23017454147339	0.16176450252533	0.448457837104797	-0.148776978254318
-1.70918536186218	-8.7438325881958	-4.23079776763916	0.161609977483749	0.44854336977005	-0.14884215593338
-1.7171767950058	-8.73849010467529	-4.23162364959717	0.161517456173897	0.448547661304474	-0.148892670869827
-1.71889019012451	-8.7387523651123	-4.22561120986938	0.161541476845741	0.44851166009903	-0.148877084255219
-1.71427607536316	-8.73807334899902	-4.22135210037231	0.161522045731544	0.448484390974045	-0.148841485381126
-1.71385192871094	-8.73992919921875	-4.22343158721924	0.161458879709244	0.448596119880676	-0.148874536156654
-1.71515047550201	-8.74344730377197	-4.22489976882935	0.161302417516708	0.448692828416824	-0.148866474628448
-1.71905755996704	-8.74619388580322	-4.22806024551392	0.161261171102524	0.448720246553421	-0.148940309882164
-1.71286106109619	-8.74983692169189	-4.23157787322998	0.161253079771996	0.448744535446167	-0.149008646607399
-1.70783090591431	-8.75046920776367	-4.23323249816895	0.161319106817245	0.448883563280106	-0.14906233549118
-1.70725607872009	-8.74878406524658	-4.23669338226318	0.161219611763954	0.449036478996277	-0.149153187870979
-1.70872044563293	-8.7527437210083	-4.23800992965698	0.161159485578537	0.449013769626617	-0.149117335677147
-1.7049024105072	-8.75825500488281	-4.24353408813477	0.161185041069984	0.449097096920013	-0.149117723107338
-1.70456838607788	-8.76154518127441	-4.24266910552979	0.161345943808556	0.449260413646698	-0.149064585566521
-1.70353865623474	-8.76081085205078	-4.24905776977539	0.1613599807024	0.449515700340271	-0.149048373103142
-1.7078298330307	-8.76135063171387	-4.24685573577881	0.161312356591225	0.449725836515427	-0.148945108056068
-1.70615434646606	-8.76428318023682	-4.25104951858521	0.161387458443642	0.449764460325241	-0.148853167891502
-1.7008992433548	-8.76779460906982	-4.25452136993408	0.161544859409332	0.449938029050827	-0.148801863193512
-1.69798386096954	-8.76624298095703	-4.26645851135254	0.161579355597496	0.450060099363327	-0.148706823587418
-1.70071065425873	-8.76904201507568	-4.26021337509155	0.161558210849762	0.450261771678925	-0.148616552352905
-1.70287239551544	-8.77204132080078	-4.26123189926147	0.161700814962387	0.45039290189743	-0.148562774062157
-1.69938492774963	-8.76962566375732	-4.26969957351685	0.161796674132347	0.450569540262222	-0.148549541831017
-1.69890701770782	-8.77070426940918	-4.26877069473267	0.16184176504612	0.450703978538513	-0.148489356040955
-1.69942057132721	-8.77433109283447	-4.27558088302612	0.161907225847244	0.450774937868118	-0.148482844233513
-1.69620633125305	-8.77961254119873	-4.2824821472168	0.162028953433037	0.450843513011932	-0.148492112755775
-1.69281613826752	-8.78104877471924	-4.28038024902344	0.162032693624496	0.451075315475464	-0.148536548018456
-1.70119798183441	-8.77827167510986	-4.28343963623047	0.16214594244957	0.451232343912125	-0.148415043950081
-1.69723474979401	-8.77928161621094	-4.27988147735596	0.16225503385067	0.451189935207367	-0.148368179798126
-1.69364953041077	-8.78236770629883	-4.28400707244873	0.162385076284409	0.451331496238709	-0.148352026939392
-1.69683575630188	-8.77983951568604	-4.28879451751709	0.162381425499916	0.451494306325912	-0.148269712924957
-1.6988171339035	-8.78460216522217	-4.28543472290039	0.162428766489029	0.451629906892776	-0.148226782679558
-1.69468724727631	-8.78610420227051	-4.2938814163208	0.162522479891777	0.451635479927063	-0.148220404982567
-1.69104647636414	-8.78224658966064	-4.30445861816406	0.162717774510384	0.451755791902542	-0.148253843188286
-1.69501411914825	-8.77757167816162	-4.29935455322266	0.16275081038475	0.451809287071228	-0.148243606090546
-1.69698822498322	-8.78337287902832	-4.29665803909302	0.162791088223457	0.45172056555748	-0.148201808333397
-1.69298446178436	-8.78267288208008	-4.29707956314087	0.162923201918602	0.451817095279694	-0.148237615823746
-1.69725716114044	-8.78305435180664	-4.29590463638306	0.162955343723297	0.452006369829178	-0.148212477564812
-1.70028638839722	-8.78040027618408	-4.28988409042358	0.162950038909912	0.451994657516479	-0.148187011480331
-1.69542181491852	-8.7855052947998	-4.29409456253052	0.163069725036621	0.451919257640839	-0.148225858807564
-1.69212377071381	-8.78477001190186	-4.29751062393188	0.163058698177338	0.45198205113411	-0.148362919688225
-1.69340574741364	-8.78314685821533	-4.30170679092407	0.163068205118179	0.452049821615219	-0.148289799690247
-1.70057392120361	-8.78388023376465	-4.29678964614868	0.163082331418991	0.452024519443512	-0.148371115326881
-1.69596219062805	-8.78320789337158	-4.29552602767944	0.1632339656353	0.451922684907913	-0.148377910256386
-1.69583714008331	-8.77917289733887	-4.30053329467773	0.163194999098778	0.451898545026779	-0.148412540555
-1.69661355018616	-8.78435802459717	-4.29733514785767	0.163094252347946	0.451856732368469	-0.148392230272293
-1.69564187526703	-8.78863620758057	-4.2969274520874	0.163136601448059	0.451935857534409	-0.148442581295967
-1.69364976882935	-8.78652381896973	-4.29925775527954	0.163150429725647	0.451848149299622	-0.148522034287453
-1.69519197940826	-8.78312206268311	-4.29861497879028	0.163105562329292	0.451863616704941	-0.14852274954319
-1.69657933712006	-8.78121089935303	-4.29292726516724	0.163101986050606	0.451729953289032	-0.1485635638237
-1.69466364383698	-8.7821683883667	-4.29073429107666	0.163166627287865	0.451589167118073	-0.148620173335075
-1.69108319282532	-8.78580284118652	-4.29189348220825	0.163183897733688	0.451641470193863	-0.148698002099991
-1.69440710544586	-8.78454971313477	-4.29490327835083	0.1629998087883	0.451702207326889	-0.148693338036537
-1.69788146018982	-8.78719520568848	-4.28833627700806	0.163042113184929	0.45157989859581	-0.14877562224865
-1.69321477413177	-8.78917980194092	-4.29066324234009	0.163048103451729	0.451408684253693	-0.148871451616287
-1.68901300430298	-8.78728866577148	-4.29525470733643	0.162977755069733	0.451313018798828	-0.148911237716675
-1.69592750072479	-8.78910160064697	-4.28195524215698	0.162813037633896	0.451206624507904	-0.148912742733955
-1.68998372554779	-8.79012584686279	-4.28123140335083	0.162828147411346	0.451282501220703	-0.148967757821083
-1.69194674491882	-8.78874206542969	-4.28149461746216	0.162830382585526	0.45126536488533	-0.149004325270653
-1.6891280412674	-8.78864860534668	-4.28290748596191	0.162644520401955	0.451137393712997	-0.149013221263885
-1.69022154808044	-8.79446315765381	-4.28931093215942	0.162638247013092	0.451017200946808	-0.14908130466938
-1.6854373216629	-8.79498195648193	-4.28471374511719	0.162596315145493	0.450986087322235	-0.149147987365723
-1.68970727920532	-8.79345226287842	-4.27650308609009	0.16233217716217	0.450993359088898	-0.149120956659317
-1.68891334533691	-8.79027366638184	-4.27232313156128	0.16255196928978	0.450763702392578	-0.149133756756783
-1.68442451953888	-8.7912712097168	-4.27354192733765	0.162408038973808	0.450663477182388	-0.149129599332809
-1.68883192539215	-8.79683685302734	-4.26866960525513	0.162125840783119	0.450731605291367	-0.149158149957657
-1.68605160713196	-8.80002880096436	-4.27091932296753	0.162086173892021	0.450587719678879	-0.1492650359869
-1.67810726165771	-8.79689979553223	-4.27645969390869	0.162067264318466	0.450426369905472	-0.14927664399147
-1.6826376914978	-8.7934398651123	-4.26926803588867	0.161896705627441	0.450336754322052	-0.149276360869408
-1.68223357200623	-8.79868125915527	-4.26511526107788	0.161781027913094	0.450218677520752	-0.149166613817215
-1.67919027805328	-8.79772281646729	-4.25995111465454	0.161759972572327	0.45030677318573	-0.149123638868332
-1.67931854724884	-8.79817676544189	-4.25746488571167	0.161514341831207	0.450159877538681	-0.149174198508263
-1.67516350746155	-8.80011749267578	-4.26302719116211	0.1614089012146	0.449941962957382	-0.149195119738579
-1.66816067695618	-8.80151844024658	-4.26583337783813	0.161270171403885	0.44987690448761	-0.149241343140602
-1.66997539997101	-8.80156517028809	-4.26566600799561	0.161136344075203	0.449922293424606	-0.149228811264038
-1.6753032207489	-8.79929161071777	-4.259681224823	0.160965725779533	0.449868977069855	-0.149197921156883
-1.67296814918518	-8.80117893218994	-4.25456857681274	0.160974144935608	0.449667394161224	-0.14918227493763
-1.66714155673981	-8.79902839660645	-4.25175666809082	0.160886690020561	0.449581980705261	-0.149109438061714
-1.66875171661377	-8.79983520507813	-4.24937534332275	0.160644948482513	0.449604213237762	-0.149115175008774
-1.67214715480804	-8.80566596984863	-4.24533033370972	0.160334050655365	0.449603289365768	-0.149122536182404
-1.665656208992	-8.8056001663208	-4.25124025344849	0.160328239202499	0.449602425098419	-0.149160042405128
-1.65986037254333	-8.80311298370361	-4.25116634368896	0.160213977098465	0.449541389942169	-0.149242237210274
-1.66246473789215	-8.80306053161621	-4.24783086776733	0.160026729106903	0.449455946683884	-0.1492850035429
-1.66144037246704	-8.80563831329346	-4.24832201004028	0.159894227981567	0.449344098567963	-0.149266347289085
-1.65870225429535	-8.80870151519775	-4.2515025138855	0.159867092967033	0.449344605207443	-0.149273738265038
-1.65860688686371	-8.81037998199463	-4.24582862854004	0.159582644701004	0.449462920427322	-0.149248823523521
-1.6624413728714	-8.80670642852783	-4.24643182754517	0.159482374787331	0.449456036090851	-0.149276897311211
-1.65447473526001	-8.81115055084229	-4.2433295249939	0.159403100609779	0.449300855398178	-0.149368360638618
-1.65125548839569	-8.81592273712158	-4.24765396118164	0.159185886383057	0.449349701404572	-0.14941968023777
-1.6557936668396	-8.81367301940918	-4.24404716491699	0.158982709050179	0.449455350637436	-0.149447873234749
-1.65288043022156	-8.81323719024658	-4.23715496063232	0.158998668193817	0.44941058754921	-0.149527043104172
-1.64918744564056	-8.81479644775391	-4.24600696563721	0.158954292535782	0.449443399906158	-0.149606183171272
-1.65036964416504	-8.81300163269043	-4.24328994750977	0.15871350467205	0.449539244174957	-0.149653241038322
-1.65217816829681	-8.81816959381104	-4.24363279342651	0.158596903085709	0.449552208185196	-0.149760738015175
-1.65007901191711	-8.82345008850098	-4.25246238708496	0.158445104956627	0.449554026126862	-0.149792402982712
-1.64561438560486	-8.81966018676758	-4.25029611587524	0.158413991332054	0.449604690074921	-0.149867355823517
-1.64955675601959	-8.81804847717285	-4.24683713912964	0.158325284719467	0.449760615825653	-0.14994278550148
-1.64669048786163	-8.82138633728027	-4.24320983886719	0.158242031931877	0.449649155139923	-0.150006532669067
-1.64071547985077	-8.82677745819092	-4.2517352104187	0.158138647675514	0.449750334024429	-0.150077432394028
-1.64511346817017	-8.82478618621826	-4.25107669830322	0.157906204462051	0.449920684099197	-0.150096729397774
-1.64231038093567	-8.83183288574219	-4.25077962875366	0.15778923034668	0.449969977140427	-0.150185838341713
-1.638676404953	-8.83218860626221	-4.2595796585083	0.157843217253685	0.449933886528015	-0.150302961468697
-1.6365042924881	-8.82671928405762	-4.26046228408813	0.157745555043221	0.450120836496353	-0.150317043066025
-1.64220988750458	-8.83147525787354	-4.25500106811523	0.157630696892738	0.45015674829483	-0.150270730257034
-1.6385315656662	-8.83432292938232	-4.25542640686035	0.157557845115662	0.45020604133606	-0.150324627757072
-1.63571548461914	-8.83364105224609	-4.2468090057373	0.157497450709343	0.450438469648361	-0.150311782956123
-1.63967835903168	-8.83198833465576	-4.25538063049316	0.157430902123451	0.450533151626587	-0.150403678417206
-1.63947069644928	-8.83315753936768	-4.25572681427002	0.157268762588501	0.450505673885345	-0.150458574295044
-1.63505911827087	-8.83741188049316	-4.25976133346558	0.157275840640068	0.450534760951996	-0.150615662336349
-1.63154816627502	-8.83752346038818	-4.27138805389404	0.157183796167374	0.450656741857529	-0.150718092918396
-1.63612759113312	-8.83784294128418	-4.26395559310913	0.157020553946495	0.45084410905838	-0.150785520672798
-1.6413369178772	-8.83498859405518	-4.26174688339233	0.156985580921173	0.450849711894989	-0.150943711400032
-1.63965964317322	-8.83658504486084	-4.25996685028076	0.156957268714905	0.450796663761139	-0.151075959205627
-1.63703429698944	-8.83614921569824	-4.25796461105347	0.156849890947342	0.450887769460678	-0.15123787522316
-1.64130651950836	-8.8371057510376	-4.25895404815674	0.15673603117466	0.450931251049042	-0.151317268610001
-1.64107608795166	-8.83818817138672	-4.25595378875732	0.15652784705162	0.450915187597275	-0.151466369628906
-1.64089024066925	-8.84383583068848	-4.25853490829468	0.156474873423576	0.45090788602829	-0.151589840650558
-1.63991010189056	-8.83933544158936	-4.26072454452515	0.156429544091225	0.451057314872742	-0.151779338717461
-1.64043879508972	-8.83638095855713	-4.25503540039063	0.15620693564415	0.451031714677811	-0.151962503790855
-1.64244604110718	-8.83709907531738	-4.25594615936279	0.156192570924759	0.450868546962738	-0.152024820446968
-1.63942003250122	-8.8398609161377	-4.25693130493164	0.156147822737694	0.450858563184738	-0.152163147926331
-1.63718247413635	-8.83737468719482	-4.25529146194458	0.156079933047295	0.450954556465149	-0.152221098542213
-1.6423876285553	-8.83860301971436	-4.25232839584351	0.155811280012131	0.45111072063446	-0.152356818318367
-1.64510536193848	-8.84181785583496	-4.25264310836792	0.155719086527824	0.451035618782043	-0.152393907308578
-1.64035820960999	-8.84202289581299	-4.25606966018677	0.155694156885147	0.450959950685501	-0.152525514364243
-1.63863909244537	-8.84182167053223	-4.26281213760376	0.155571490526199	0.45097541809082	-0.152677118778229
-1.63620042800903	-8.84007263183594	-4.25442218780518	0.155460506677628	0.451021701097488	-0.152670338749886
-1.64549136161804	-8.84018039703369	-4.24892663955688	0.155311271548271	0.451000571250916	-0.152757495641708
-1.64502274990082	-8.8424243927002	-4.25110292434692	0.155292823910713	0.450938165187836	-0.152815565466881
-1.64311420917511	-8.83964729309082	-4.24735927581787	0.155198574066162	0.451068818569183	-0.152925670146942
-1.64531469345093	-8.83885097503662	-4.24629020690918	0.155056715011597	0.45107626914978	-0.153038933873177
-1.64585173130035	-8.84382152557373	-4.24374723434448	0.154959678649902	0.450948506593704	-0.153181567788124
-1.64024412631989	-8.84665584564209	-4.25212907791138	0.15493468940258	0.450910419225693	-0.153372213244438
-1.64128482341766	-8.84591007232666	-4.25813341140747	0.154776453971863	0.450969129800797	-0.153500691056252
-1.64860808849335	-8.84720802307129	-4.24836492538452	0.154680833220482	0.450960040092468	-0.153551235795021
-1.64561808109283	-8.84393119812012	-4.24525594711304	0.154734119772911	0.450821369886398	-0.15366642177105
-1.64147222042084	-8.84503173828125	-4.24275827407837	0.154704466462135	0.45082351565361	-0.15371198952198
-1.64274537563324	-8.84341239929199	-4.24412631988525	0.154567733407021	0.450817495584488	-0.153693288564682
-1.64798974990845	-8.84974670410156	-4.23920965194702	0.154443368315697	0.450845509767532	-0.153762310743332
-1.64543402194977	-8.85309600830078	-4.24107551574707	0.15442430973053	0.450810611248016	-0.153742149472237
-1.64067280292511	-8.84851169586182	-4.24640226364136	0.154413670301437	0.45077833533287	-0.153780803084373
-1.64075469970703	-8.84315204620361	-4.24579858779907	0.154403239488602	0.450816482305527	-0.153748750686646
-1.64396584033966	-8.84219646453857	-4.24346828460693	0.154283061623573	0.450710415840149	-0.153685063123703
-1.64225196838379	-8.845290184021	-4.24196624755859	0.154373571276665	0.450564980506897	-0.153624057769775
-1.64020645618439	-8.84615230560303	-4.23962116241455	0.154385983943939	0.450598180294037	-0.15361587703228
-1.64098656177521	-8.84707832336426	-4.24581098556519	0.154328808188438	0.450788587331772	-0.153521686792374
-1.64260530471802	-8.84671115875244	-4.24235963821411	0.154244244098663	0.45074474811554	-0.153393462300301
-1.64130747318268	-8.8473072052002	-4.24004411697388	0.154324114322662	0.450598478317261	-0.153342723846436
-1.63718450069427	-8.84721374511719	-4.24758148193359	0.154457837343216	0.450580328702927	-0.153240174055099
-1.63381826877594	-8.84713935852051	-4.2461838722229	0.154448881745338	0.450516551733017	-0.153106391429901
-1.63712215423584	-8.84351062774658	-4.24184608459473	0.15438574552536	0.450547277927399	-0.152924105525017
-1.63908755779266	-8.84640884399414	-4.23782682418823	0.154354527592659	0.450482875108719	-0.152691960334778
-1.63582146167755	-8.84608840942383	-4.24199962615967	0.154524281620979	0.450465768575668	-0.152448818087578
-1.63460350036621	-8.84687614440918	-4.24128103256226	0.154557451605797	0.450496912002563	-0.152196601033211
-1.6342681646347	-8.84270858764648	-4.24064826965332	0.154509201645851	0.450509697198868	-0.151833772659302
-1.63704264163971	-8.8409309387207	-4.23952770233154	0.154616370797157	0.450443089008331	-0.151204869151115
-1.62309813499451	-8.84447193145752	-4.24589490890503	0.154737651348114	0.450192242860794	-0.150940299034119
-1.61413991451263	-8.85046005249023	-4.25495624542236	0.154730618000031	0.450254827737808	-0.150999560952187
-1.61405646800995	-8.8511266708374	-4.24681568145752	0.154690280556679	0.450358122587204	-0.150871098041534
-1.61040592193604	-8.85476684570313	-4.2449688911438	0.154774233698845	0.450257480144501	-0.150702998042107
-1.60524344444275	-8.85544204711914	-4.2490611076355	0.154943197965622	0.450234800577164	-0.150556772947311
-1.60035586357117	-8.85720252990723	-4.25294256210327	0.154977977275848	0.450290948152542	-0.150365486741066
-1.60080468654633	-8.85919761657715	-4.25111532211304	0.155002132058144	0.450329691171646	-0.150126859545708
-1.60107457637787	-8.86524105072021	-4.25283765792847	0.15509557723999	0.450425714254379	-0.149829745292664
-1.59564185142517	-8.86701774597168	-4.25663232803345	0.155173450708389	0.450479328632355	-0.14953339099884
-1.58745062351227	-8.86063957214355	-4.25910997390747	0.155252352356911	0.450472712516785	-0.149226933717728
-1.58793294429779	-8.86149024963379	-4.26087284088135	0.155298411846161	0.450524657964706	-0.148921012878418
-1.58072698116302	-8.86567401885986	-4.26048469543457	0.155506834387779	0.450427323579788	-0.148604243993759
-1.57575702667236	-8.87025737762451	-4.27051830291748	0.155562505125999	0.450541794300079	-0.148403570055962
-1.57491910457611	-8.8706579208374	-4.26840448379517	0.155590802431107	0.450764089822769	-0.148092925548553
-1.57480597496033	-8.8745813369751	-4.27087163925171	0.155631825327873	0.450769454240799	-0.147868722677231
-1.56616377830505	-8.88019752502441	-4.27492713928223	0.155796810984612	0.450716078281403	-0.147723138332367
-1.55826210975647	-8.87824535369873	-4.27891635894775	0.155798763036728	0.450740098953247	-0.147550106048584
-1.5622296333313	-8.88236904144287	-4.27268266677856	0.155763357877731	0.450855731964111	-0.147327437996864
-1.56212735176086	-8.88424968719482	-4.2761492729187	0.155911684036255	0.450886696577072	-0.147290274500847
-1.55614674091339	-8.88411617279053	-4.27603197097778	0.156099319458008	0.450908660888672	-0.147174820303917
-1.55269980430603	-8.88308811187744	-4.28067398071289	0.156137555837631	0.450940757989883	-0.147048592567444
-1.55582392215729	-8.88486194610596	-4.2812705039978	0.156110420823097	0.450979292392731	-0.147095680236816
-1.55581223964691	-8.888014793396	-4.28531217575073	0.156264737248421	0.450959116220474	-0.147013023495674
-1.5492924451828	-8.8904857635498	-4.28806734085083	0.156299114227295	0.451007872819901	-0.147110387682915
-1.55472373962402	-8.88781547546387	-4.28310823440552	0.156328037381172	0.451062917709351	-0.147089570760727
-1.5555112361908	-8.88612747192383	-4.28321743011475	0.15640190243721	0.451018452644348	-0.147103115916252
-1.55715847015381	-8.88746547698975	-4.27764225006104	0.156535565853119	0.45092847943306	-0.147197842597961
-1.55036759376526	-8.88459491729736	-4.27853202819824	0.156651839613914	0.450918108224869	-0.147197619080544
-1.55403137207031	-8.88621425628662	-4.27805089950562	0.156515374779701	0.450975209474564	-0.147321805357933
-1.55769693851471	-8.89088916778564	-4.27580881118774	0.156436383724213	0.450940907001495	-0.147395253181458
-1.55738198757172	-8.89113616943359	-4.28099012374878	0.156516671180725	0.450894683599472	-0.147541686892509
-1.55344974994659	-8.88798809051514	-4.27814865112305	0.156589403748512	0.450831353664398	-0.147687658667564
-1.55650842189789	-8.88271236419678	-4.28316211700439	0.156512588262558	0.450678795576096	-0.147921234369278
-1.56217920780182	-8.88324165344238	-4.27329587936401	0.156475856900215	0.450581967830658	-0.147983029484749
-1.56230556964874	-8.88535022735596	-4.27158498764038	0.156512811779976	0.450484782457352	-0.148146405816078
-1.56334722042084	-8.88275623321533	-4.27227830886841	0.156560003757477	0.450478434562683	-0.14830057322979
-1.56617820262909	-8.882080078125	-4.27188682556152	0.156447678804398	0.450550943613052	-0.148437783122063
-1.56932091712952	-8.87996196746826	-4.26721906661987	0.156339094042778	0.450410187244415	-0.148528560996056
-1.57353854179382	-8.87953090667725	-4.26402854919434	0.156312227249146	0.450291901826859	-0.148754626512527
-1.57426810264587	-8.87863540649414	-4.26464414596558	0.156429708003998	0.450172811746597	-0.148972421884537
-1.57483112812042	-8.87195682525635	-4.26214933395386	0.156312599778175	0.450151443481445	-0.149191752076149
-1.57985806465149	-8.87136173248291	-4.26213836669922	0.156195595860481	0.450129240751266	-0.149307504296303
-1.58759486675262	-8.86762237548828	-4.246985912323	0.156209781765938	0.449997067451477	-0.149512276053429
-1.59322154521942	-8.86254501342773	-4.24831485748291	0.156245112419128	0.449991077184677	-0.149686187505722
-1.59534072875977	-8.85441493988037	-4.24782609939575	0.15622889995575	0.449892967939377	-0.149884074926376
-1.59958815574646	-8.85171508789063	-4.24537420272827	0.156083211302757	0.449818879365921	-0.150072693824768
-1.60673582553864	-8.85355186462402	-4.24782037734985	0.156034082174301	0.449624806642532	-0.15025769174099
-1.60473704338074	-8.84875774383545	-4.24612426757813	0.155984178185463	0.4496169090271	-0.150553867220879
-1.61285901069641	-8.84169769287109	-4.2376070022583	0.155793964862823	0.449568659067154	-0.150701269507408
-1.62051701545715	-8.83569431304932	-4.22978925704956	0.155808806419373	0.44937726855278	-0.15091261267662
-1.61891031265259	-8.83437919616699	-4.22677183151245	0.155885457992554	0.449176400899887	-0.151116535067558
-1.62248837947845	-8.83406162261963	-4.22677373886108	0.155624806880951	0.449220925569534	-0.151338398456573
-1.62806403636932	-8.83438301086426	-4.22104406356812	0.155441373586655	0.449180513620377	-0.151563555002213
-1.62621283531189	-8.83386611938477	-4.22700214385986	0.1554896235466	0.448926895856857	-0.151779338717461
-1.62390339374542	-8.82539176940918	-4.23023223876953	0.155405089259148	0.44891557097435	-0.15204855799675
-1.62988030910492	-8.82283306121826	-4.21442079544067	0.155248433351517	0.448709547519684	-0.152173057198524
-1.63275551795959	-8.82751369476318	-4.21418333053589	0.155212014913559	0.448627591133118	-0.152265697717667
-1.63564252853394	-8.82537937164307	-4.21255970001221	0.155138164758682	0.448699563741684	-0.152397990226746
-1.63700926303864	-8.82065963745117	-4.2040548324585	0.155002668499947	0.448648750782013	-0.152475118637085
-1.63780331611633	-8.82299137115479	-4.20476531982422	0.154932409524918	0.448532819747925	-0.152602344751358
-1.63012099266052	-8.8225793838501	-4.21346139907837	0.154916152358055	0.448356091976166	-0.152779296040535
-1.62811052799225	-8.82174682617188	-4.21566200256348	0.154808342456818	0.448484927415848	-0.152885794639587
-1.63542282581329	-8.82147026062012	-4.21402311325073	0.15469965338707	0.448541015386581	-0.152931824326515
-1.63848733901978	-8.82013893127441	-4.20347929000854	0.154741913080215	0.44842854142189	-0.15302574634552
-1.63453114032745	-8.82049083709717	-4.2048544883728	0.154780939221382	0.448415249586105	-0.153029784560204
-1.63010346889496	-8.81730270385742	-4.20806837081909	0.154789716005325	0.44841656088829	-0.153106331825256
-1.63242590427399	-8.81907844543457	-4.20835638046265	0.154663816094398	0.448564499616623	-0.153153270483017
-1.6355619430542	-8.82274436950684	-4.20658779144287	0.154654204845428	0.448548525571823	-0.153197228908539
-1.63010287284851	-8.82658576965332	-4.2142858505249	0.154605835676193	0.448601514101028	-0.153228566050529
-1.62683403491974	-8.83056831359863	-4.21379804611206	0.154709294438362	0.448703587055206	-0.153315395116806
-1.62271249294281	-8.82631874084473	-4.22195768356323	0.154689744114876	0.448781847953796	-0.153428122401237
-1.62841749191284	-8.82743644714355	-4.21596527099609	0.154636964201927	0.44887900352478	-0.15338546037674
-1.62670767307281	-8.83220100402832	-4.21823215484619	0.154750615358353	0.448805719614029	-0.153445854783058
-1.61752080917358	-8.83761501312256	-4.22272396087646	0.154904246330261	0.448973923921585	-0.153510048985481
-1.61975455284119	-8.83871459960938	-4.22408533096313	0.154843032360077	0.449158757925034	-0.153510436415672
-1.62228894233704	-8.84680557250977	-4.21999406814575	0.154774039983749	0.44934093952179	-0.153534337878227
-1.61783707141876	-8.84993934631348	-4.2287163734436	0.154946371912956	0.44942381978035	-0.153554007411003
-1.60783386230469	-8.8524751663208	-4.24004554748535	0.155064657330513	0.44949734210968	-0.153571754693985
-1.61115753650665	-8.85168743133545	-4.23506450653076	0.155087977647781	0.449613481760025	-0.153550043702126
-1.60958743095398	-8.85775184631348	-4.23644542694092	0.155203953385353	0.449653148651123	-0.153450638055801
-1.60422515869141	-8.86350631713867	-4.24022769927979	0.155358418822289	0.44984957575798	-0.153342038393021
-1.60212337970734	-8.86151599884033	-4.24625444412231	0.155437096953392	0.450085371732712	-0.153298959136009
-1.60113024711609	-8.86574363708496	-4.24657678604126	0.155517384409904	0.450137823820114	-0.153217032551765
-1.59535312652588	-8.87299346923828	-4.25263261795044	0.155715897679329	0.45020255446434	-0.153177812695503
-1.58883500099182	-8.87290000915527	-4.26169490814209	0.1557457447052	0.450389325618744	-0.153172895312309
-1.591921210289	-8.87428665161133	-4.26193237304688	0.155805796384811	0.45060196518898	-0.153066590428352
-1.59306061267853	-8.87821292877197	-4.25919389724731	0.155910447239876	0.450644224882126	-0.152932181954384
-1.59165573120117	-8.87813282012939	-4.26534366607666	0.156246304512024	0.450674802064896	-0.152815967798233
-1.58580696582794	-8.87823390960693	-4.26914930343628	0.15631277859211	0.450845271348953	-0.152695819735527
-1.5843733549118	-8.8821325302124	-4.26596784591675	0.156364426016808	0.450903713703156	-0.152559980750084
-1.58231806755066	-8.89041996002197	-4.26948547363281	0.156367465853691	0.450998514890671	-0.152399078011513
-1.57876253128052	-8.88915061950684	-4.27689409255981	0.15653683245182	0.451134949922562	-0.152352809906006
-1.57771301269531	-8.88360023498535	-4.27507400512695	0.156652256846428	0.451169341802597	-0.152273118495941
-1.57918787002563	-8.88402271270752	-4.27537107467651	0.156779438257217	0.451215535402298	-0.1521105915308
-1.57338726520538	-8.88440704345703	-4.27647972106934	0.156932041049004	0.451099038124084	-0.151961997151375
-1.57210302352905	-8.88496494293213	-4.28394317626953	0.157069191336632	0.45114940404892	-0.151847571134567
-1.57183086872101	-8.88525485992432	-4.27455997467041	0.157103568315506	0.451322972774506	-0.151704251766205
-1.57636320590973	-8.88566970825195	-4.28091716766357	0.157028526067734	0.451267957687378	-0.151584401726723
-1.57768607139587	-8.88542461395264	-4.27865266799927	0.157223388552666	0.451206922531128	-0.151524543762207
-1.56988191604614	-8.88478755950928	-4.27687692642212	0.157270044088364	0.451083123683929	-0.15149912238121
-1.56886875629425	-8.87938594818115	-4.28503799438477	0.15730856359005	0.451132416725159	-0.151415675878525
-1.57268965244293	-8.88008403778076	-4.27563810348511	0.157249420881271	0.45106452703476	-0.151340782642365
-1.57344532012939	-8.88111782073975	-4.26919078826904	0.157336458563805	0.450994282960892	-0.151270017027855
-1.57235169410706	-8.88154602050781	-4.27488994598389	0.157523527741432	0.450928270816803	-0.151234343647957
-1.57093489170074	-8.87669658660889	-4.2675986289978	0.157409027218819	0.450930446386337	-0.151217117905617
-1.57410478591919	-8.87494277954102	-4.26817560195923	0.157405778765678	0.450850576162338	-0.151164188981056
-1.57332134246826	-8.87882423400879	-4.27356195449829	0.157434090971947	0.450691610574722	-0.151198759675026
-1.5694944858551	-8.87656307220459	-4.27226543426514	0.157457038760185	0.450612515211105	-0.151258513331413
-1.57097041606903	-8.87423038482666	-4.27170753479004	0.157461315393448	0.450573325157166	-0.151299297809601
-1.57887148857117	-8.87207794189453	-4.26746368408203	0.15734851360321	0.450586885213852	-0.151291742920876
-1.58093500137329	-8.86871719360352	-4.26101112365723	0.157435834407806	0.450414836406708	-0.151328966021538
-1.57867014408112	-8.86367130279541	-4.26022291183472	0.157576128840446	0.450271338224411	-0.151338651776314
-1.58186209201813	-8.86175346374512	-4.25478553771973	0.157395079731941	0.450315803289413	-0.151407480239868
-1.58912014961243	-8.86220264434814	-4.25246953964233	0.157335504889488	0.450261682271957	-0.151387348771095
-1.58931469917297	-8.86655616760254	-4.25073099136353	0.157260060310364	0.450177788734436	-0.151466757059097
-1.58663105964661	-8.85799503326416	-4.25386476516724	0.157271936535835	0.450096607208252	-0.151577651500702
-1.59160184860229	-8.85482215881348	-4.25395011901855	0.157239675521851	0.450025498867035	-0.151668146252632
-1.59315967559814	-8.84996891021729	-4.25305891036987	0.157271325588226	0.449801832437515	-0.151704743504524
-1.59669828414917	-8.85233020782471	-4.24600887298584	0.157265856862068	0.449757874011993	-0.15178419649601
-1.59894585609436	-8.84759140014648	-4.24681329727173	0.157227829098701	0.449775338172913	-0.151900008320808
-1.60762703418732	-8.84412479400635	-4.24169254302979	0.15710161626339	0.449754118919373	-0.151871204376221
-1.60609924793243	-8.84413814544678	-4.2421703338623	0.157101824879646	0.449485272169113	-0.152025386691093
-1.60301518440247	-8.84056568145752	-4.24592971801758	0.157095611095428	0.449333131313324	-0.152191698551178
-1.60551965236664	-8.83730888366699	-4.23983192443848	0.156894341111183	0.449369460344315	-0.152232155203819
-1.6164265871048	-8.83679389953613	-4.2278037071228	0.15689617395401	0.449277341365814	-0.152292191982269
-1.61506569385529	-8.83411884307861	-4.23298311233521	0.156918883323669	0.449227124452591	-0.152422934770584
-1.61408662796021	-8.8293342590332	-4.2318902015686	0.156889781355858	0.449137657880783	-0.152503952383995
-1.6189398765564	-8.82998275756836	-4.22806406021118	0.156712457537651	0.449006110429764	-0.152518734335899
-1.62143445014954	-8.83032417297363	-4.22666072845459	0.15672405064106	0.448910713195801	-0.152603939175606
-1.61730360984802	-8.82859897613525	-4.22895431518555	0.156694605946541	0.448900729417801	-0.152676805853844
-1.62135815620422	-8.82520198822021	-4.22738695144653	0.156565681099892	0.448866248130798	-0.152700021862984
-1.62760329246521	-8.82242298126221	-4.22159051895142	0.156523197889328	0.448766946792603	-0.152729660272598
-1.62943184375763	-8.82110500335693	-4.21732139587402	0.156507849693298	0.448624610900879	-0.152729243040085
-1.62499129772186	-8.82130908966064	-4.21386337280273	0.156541168689728	0.448569148778915	-0.15279546380043
-1.62680876255035	-8.8179988861084	-4.21669960021973	0.156557247042656	0.448546469211578	-0.152797922492027
-1.63043940067291	-8.81980514526367	-4.21419191360474	0.156332686543465	0.448586225509644	-0.152730166912079
-1.63280618190765	-8.82435989379883	-4.21155166625977	0.156235188245773	0.448568969964981	-0.152825087308884
-1.62617647647858	-8.82421398162842	-4.21287393569946	0.156297251582146	0.448467344045639	-0.152895152568817
-1.62455081939697	-8.82106781005859	-4.21679210662842	0.156323358416557	0.448432177305222	-0.152862459421158
-1.62423491477966	-8.81609630584717	-4.21580219268799	0.156283274292946	0.448414146900177	-0.152877062559128
-1.62984490394592	-8.8214282989502	-4.20870780944824	0.156294301152229	0.448345690965652	-0.152799353003502
-1.62570095062256	-8.82204246520996	-4.21632480621338	0.156410962343216	0.448378443717957	-0.152788192033768
-1.62738704681396	-8.82101345062256	-4.21593141555786	0.156373992562294	0.448543787002563	-0.152699992060661
-1.62828695774078	-8.82210350036621	-4.21224498748779	0.156411558389664	0.448520600795746	-0.152656674385071
-1.62075591087341	-8.82470226287842	-4.21884870529175	0.156445562839508	0.448491036891937	-0.152731865644455
-1.62153506278992	-8.82662868499756	-4.22749280929565	0.156450256705284	0.44861301779747	-0.152679979801178
-1.62750339508057	-8.82430553436279	-4.22269678115845	0.156433880329132	0.448779881000519	-0.152676954865456
-1.62290251255035	-8.829345703125	-4.21984434127808	0.156605824828148	0.448720574378967	-0.152684450149536
-1.61858403682709	-8.82698440551758	-4.22559452056885	0.156746938824654	0.448861479759216	-0.152675315737724
-1.61985349655151	-8.82927894592285	-4.23223352432251	0.156713545322418	0.448966801166534	-0.152595594525337
-1.61940395832062	-8.83524131774902	-4.22734260559082	0.156692579388618	0.449044853448868	-0.152553141117096
-1.61569654941559	-8.8416805267334	-4.23273706436157	0.156822800636292	0.449132889509201	-0.152562275528908
-1.61373960971832	-8.84044170379639	-4.23650598526001	0.15693436563015	0.449266672134399	-0.152572348713875
-1.61092388629913	-8.84007167816162	-4.239821434021	0.156952470541	0.449353843927383	-0.152619674801826
-1.61138772964478	-8.84284114837646	-4.23783826828003	0.157044261693954	0.449401676654816	-0.152564153075218
-1.60790038108826	-8.84714889526367	-4.24623394012451	0.157186776399612	0.449456781148911	-0.15253658592701
-1.60243034362793	-8.85005474090576	-4.24867486953735	0.157264292240143	0.449659436941147	-0.152563139796257
-1.60540306568146	-8.85097026824951	-4.25276517868042	0.157186448574066	0.449832141399384	-0.152536317706108
-1.60555815696716	-8.85740089416504	-4.24675989151001	0.157299473881721	0.449976831674576	-0.152560874819756
-1.6014289855957	-8.86150550842285	-4.25316143035889	0.157469928264618	0.449996411800385	-0.152615621685982
-1.59646093845367	-8.85730075836182	-4.26216602325439	0.15754459798336	0.450098276138306	-0.152652129530907
-1.60150551795959	-8.86033725738525	-4.2622857093811	0.157566383481026	0.450160950422287	-0.152668356895447
-1.5992271900177	-8.86754608154297	-4.25836753845215	0.157641395926476	0.450229078531265	-0.152649834752083
-1.59535431861877	-8.86984062194824	-4.26147365570068	0.15768900513649	0.450446099042892	-0.152725368738174
-1.59630501270294	-8.86697196960449	-4.25968170166016	0.15776826441288	0.450527340173721	-0.152759417891502
-1.5958913564682	-8.87177276611328	-4.26699018478394	0.157723173499107	0.450496256351471	-0.152877882122993
-1.58982372283936	-8.87600803375244	-4.27430152893066	0.157787322998047	0.450561493635178	-0.153035432100296
-1.59103858470917	-8.87642002105713	-4.27700471878052	0.157841607928276	0.450726956129074	-0.153148859739304
-1.59796226024628	-8.87514400482178	-4.27556180953979	0.15785676240921	0.450781911611557	-0.153249859809875
-1.59673666954041	-8.8774471282959	-4.26771831512451	0.157955467700958	0.450735837221146	-0.153423726558685
-1.59264183044434	-8.87460803985596	-4.27064514160156	0.158099383115768	0.450754135847092	-0.153528586030006
-1.59553861618042	-8.87669277191162	-4.27791595458984	0.158054262399673	0.450883269309998	-0.153636202216148
-1.60093307495117	-8.87955856323242	-4.2654914855957	0.157920405268669	0.450926035642624	-0.153822332620621
-1.59677588939667	-8.88531589508057	-4.26736450195313	0.157928436994553	0.450958043336868	-0.153985157608986
-1.59477877616882	-8.87984943389893	-4.27468729019165	0.157952696084976	0.450954347848892	-0.154249280691147
-1.59918999671936	-8.87766265869141	-4.27503824234009	0.157919868826866	0.450965911149979	-0.154399842023849
-1.60322451591492	-8.8773717880249	-4.26945209503174	0.15796871483326	0.450865030288696	-0.154544115066528
-1.60154235363007	-8.877760887146	-4.27112865447998	0.157959118485451	0.450836062431335	-0.154677107930183
-1.60464942455292	-8.87617111206055	-4.27298402786255	0.157894104719162	0.450932681560516	-0.15486104786396
-1.60998320579529	-8.87341403961182	-4.26442193984985	0.157804116606712	0.450944900512695	-0.154942020773888
-1.61294865608215	-8.87281131744385	-4.26056957244873	0.157786995172501	0.450825124979019	-0.155128300189972
-1.60848128795624	-8.87307453155518	-4.26345539093018	0.157715603709221	0.450724273920059	-0.155371621251106
-1.61184477806091	-8.86826992034912	-4.25788450241089	0.157653659582138	0.450726687908173	-0.155548065900803
-1.61832702159882	-8.86942386627197	-4.25415945053101	0.157491192221642	0.450685679912567	-0.155671775341034
-1.61893367767334	-8.86873054504395	-4.25209045410156	0.157503470778465	0.450620919466019	-0.155877932906151
-1.61663329601288	-8.86395072937012	-4.25221300125122	0.157414644956589	0.45055615901947	-0.156105905771255
-1.62281489372253	-8.86384868621826	-4.2554144859314	0.157219067215919	0.450504899024963	-0.156292870640755
-1.62582886219025	-8.86759376525879	-4.25391483306885	0.157126098871231	0.450334846973419	-0.156586840748787
-1.62354230880737	-8.86653232574463	-4.25444889068604	0.157052993774414	0.450317531824112	-0.156849324703217
-1.62412250041962	-8.86235427856445	-4.24647045135498	0.156901106238365	0.450299322605133	-0.157021135091782
-1.63178551197052	-8.86045837402344	-4.24584674835205	0.15678696334362	0.450177103281021	-0.157152682542801
-1.62802171707153	-8.861008644104	-4.23959589004517	0.156803235411644	0.449996024370193	-0.157383993268013
-1.62769746780396	-8.86275005340576	-4.24162292480469	0.156637281179428	0.450058400630951	-0.157439455389977
-1.63265287876129	-8.86107349395752	-4.23983001708984	0.156378746032715	0.450136214494705	-0.157596051692963
-1.63446950912476	-8.862229347229	-4.2346453666687	0.156318083405495	0.449995130300522	-0.157782271504402
-1.62990045547485	-8.86133575439453	-4.23893785476685	0.156295850872993	0.449971079826355	-0.157912373542786
-1.63405823707581	-8.85404968261719	-4.23894309997559	0.156226322054863	0.450011759996414	-0.158084884285927
-1.63740396499634	-8.85616397857666	-4.23367786407471	0.15602995455265	0.449966251850128	-0.158175244927406
-1.64059829711914	-8.85556507110596	-4.23040246963501	0.155988201498985	0.449911445379257	-0.1583401709795
-1.63943302631378	-8.85465526580811	-4.2329683303833	0.155930310487747	0.449931144714355	-0.15852615237236
-1.64437127113342	-8.85142230987549	-4.22916221618652	0.155853807926178	0.450069159269333	-0.158643662929535
-1.64825797080994	-8.84934902191162	-4.22476243972778	0.155716314911842	0.450055360794067	-0.158826053142548
-1.64693057537079	-8.85062026977539	-4.2243127822876	0.15561930835247	0.449999570846558	-0.15903913974762
-1.64443850517273	-8.85269546508789	-4.22726249694824	0.155544936656952	0.449966698884964	-0.159221366047859
-1.64237236976624	-8.85272407531738	-4.22825241088867	0.155508399009705	0.449966788291931	-0.15950234234333
-1.64749026298523	-8.85125350952148	-4.2273063659668	0.155342921614647	0.450146615505219	-0.159606456756592
-1.65277445316315	-8.84911155700684	-4.23099613189697	0.155206441879272	0.450169295072556	-0.159771904349327
-1.65283024311066	-8.85193157196045	-4.22376489639282	0.155175685882568	0.450097173452377	-0.159856736660004
-1.64949917793274	-8.84938907623291	-4.22814464569092	0.155165642499924	0.450215578079224	-0.159889534115791
-1.65037155151367	-8.84618759155273	-4.23052167892456	0.155069917440414	0.450276374816895	-0.159947589039803
-1.65367388725281	-8.84808158874512	-4.22442531585693	0.154829204082489	0.450301676988602	-0.159923329949379
-1.6526712179184	-8.85177230834961	-4.22790956497192	0.154835253953934	0.450334012508392	-0.160015299916267
-1.6497198343277	-8.85343647003174	-4.23322677612305	0.154766246676445	0.45041087269783	-0.160037890076637
-1.65345752239227	-8.84819602966309	-4.22337532043457	0.154734462499619	0.450534015893936	-0.160038873553276
-1.65568268299103	-8.84598827362061	-4.22637605667114	0.154674142599106	0.450534045696259	-0.160078018903732
-1.65050721168518	-8.84698867797852	-4.22810173034668	0.154601871967316	0.45057025551796	-0.160100713372231
-1.65037751197815	-8.84883213043213	-4.22715616226196	0.154495313763618	0.450771272182465	-0.160155892372131
-1.65586018562317	-8.85033226013184	-4.23183679580688	0.154367074370384	0.450875908136368	-0.16014763712883
-1.65611708164215	-8.8520679473877	-4.23339223861694	0.154301583766937	0.450932502746582	-0.160276815295219
-1.64981329441071	-8.85321998596191	-4.2350754737854	0.154346629977226	0.45096018910408	-0.160342946648598
-1.64990568161011	-8.8468189239502	-4.23955297470093	0.154313296079636	0.451040506362915	-0.160447910428047
-1.65565979480743	-8.84829521179199	-4.23549222946167	0.154218807816505	0.451122760772705	-0.160441473126411
-1.65668404102325	-8.85243129730225	-4.2318263053894	0.15430560708046	0.451233714818954	-0.160443961620331
-1.65379774570465	-8.85170936584473	-4.23340892791748	0.154226809740067	0.45141938328743	-0.160551935434341
-1.65897154808044	-8.84830856323242	-4.2365345954895	0.154164224863052	0.451581329107285	-0.160560384392738
-1.65584444999695	-8.85266590118408	-4.23524713516235	0.154150828719139	0.451594173908234	-0.160594001412392
-1.64989793300629	-8.85556793212891	-4.24866199493408	0.154094010591507	0.451712429523468	-0.160745903849602
-1.65419006347656	-8.85218048095703	-4.25186777114868	0.154027700424194	0.451852977275848	-0.160807594656944
-1.65616405010223	-8.85270500183105	-4.24575853347778	0.154018431901932	0.452028304338455	-0.160775884985924
-1.65552091598511	-8.85465908050537	-4.24417018890381	0.154086172580719	0.452035307884216	-0.16084748506546
-1.65034592151642	-8.85419178009033	-4.24722623825073	0.154122471809387	0.452127128839493	-0.160821735858917
-1.65092730522156	-8.85246562957764	-4.25158357620239	0.154036894440651	0.452274680137634	-0.16077621281147
-1.65480327606201	-8.85713291168213	-4.24749898910522	0.153939560055733	0.452330261468887	-0.160773724317551
-1.64987444877625	-8.86091613769531	-4.25347518920898	0.153964176774025	0.452513664960861	-0.160770267248154
-1.64731585979462	-8.85908889770508	-4.25976467132568	0.153950557112694	0.452636569738388	-0.160809248685837
-1.64991331100464	-8.854905128479	-4.25643920898438	0.153891175985336	0.452684611082077	-0.160905510187149
-1.65017712116241	-8.85836410522461	-4.25584602355957	0.153957605361938	0.452672898769379	-0.160950601100922
-1.64731466770172	-8.86114501953125	-4.25974178314209	0.153957813978195	0.452832758426666	-0.161016121506691
-1.64529252052307	-8.85849666595459	-4.25858497619629	0.153960794210434	0.452961206436157	-0.161074191331863
-1.6509827375412	-8.86304664611816	-4.26255798339844	0.153837263584137	0.453082412481308	-0.161058604717255
-1.64941132068634	-8.86478233337402	-4.25780534744263	0.153856486082077	0.453094691038132	-0.161189392209053
-1.64116644859314	-8.86525058746338	-4.26534414291382	0.153907462954521	0.453105717897415	-0.161281853914261
-1.64138388633728	-8.86278247833252	-4.27311277389526	0.153849735856056	0.453217297792435	-0.161357760429382
-1.64753007888794	-8.86519908905029	-4.26084184646606	0.153783649206161	0.453220784664154	-0.161446094512939
-1.64788615703583	-8.86888217926025	-4.25961780548096	0.153738483786583	0.453342288732529	-0.161426886916161
-1.64341986179352	-8.86450958251953	-4.26615953445435	0.153798520565033	0.45343005657196	-0.161557242274284
-1.64618360996246	-8.86470317840576	-4.26606798171997	0.153712034225464	0.453572779893875	-0.161596894264221
-1.64972603321075	-8.86325073242188	-4.26247835159302	0.153715506196022	0.453522533178329	-0.161644726991653
-1.64536452293396	-8.86923503875732	-4.26644992828369	0.153720214962959	0.453458547592163	-0.161763414740562
-1.64156925678253	-8.86345100402832	-4.27439594268799	0.153724268078804	0.453582108020782	-0.161850422620773
-1.64447283744812	-8.86402130126953	-4.27168846130371	0.153596505522728	0.453679740428925	-0.161881387233734
-1.64935636520386	-8.86134910583496	-4.26937627792358	0.153585076332092	0.453726202249527	-0.161945164203644
-1.65017974376678	-8.86053657531738	-4.25952053070068	0.153651043772697	0.453595012426376	-0.162037372589111
-1.64818513393402	-8.86002826690674	-4.26030254364014	0.153664469718933	0.453613311052322	-0.162112861871719
-1.65054738521576	-8.86012649536133	-4.25686311721802	0.153465166687965	0.453683167695999	-0.162274241447449
-1.65360963344574	-8.86406517028809	-4.26158380508423	0.153392568230629	0.453656524419785	-0.162421226501465
-1.65344047546387	-8.86539173126221	-4.26149702072144	0.153451487421989	0.453559428453445	-0.162653863430023
-1.64971113204956	-8.8664665222168	-4.26907157897949	0.153423994779587	0.453580260276794	-0.162890061736107
-1.65048968791962	-8.86125183105469	-4.25900554656982	0.1534084379673	0.453535258769989	-0.16316245496273
-1.65643358230591	-8.86376953125	-4.25741624832153	0.153292924165726	0.453414559364319	-0.163423076272011
-1.65524733066559	-8.86576843261719	-4.25835227966309	0.153366416692734	0.453308612108231	-0.16360704600811
-1.65044093132019	-8.8668737411499	-4.25589513778687	0.153324693441391	0.453233897686005	-0.163674280047417
-1.65260231494904	-8.86396789550781	-4.25429773330688	0.153265789151192	0.453219413757324	-0.163615897297859
-1.65248155593872	-8.86708450317383	-4.2568678855896	0.153067201375961	0.453181385993958	-0.163450360298157
-1.64813137054443	-8.86867904663086	-4.24985361099243	0.153162017464638	0.452987879514694	-0.163369297981262
-1.64128267765045	-8.86390590667725	-4.25455474853516	0.153091713786125	0.452919870615005	-0.163258150219917
-1.64126944541931	-8.86085605621338	-4.25382709503174	0.152950569987297	0.452971994876862	-0.163080826401711
-1.6442905664444	-8.86408424377441	-4.25045442581177	0.152817517518997	0.452826172113419	-0.162928879261017
-1.64251565933228	-8.86543750762939	-4.24404001235962	0.152810215950012	0.45283254981041	-0.162766799330711
-1.63767719268799	-8.86273193359375	-4.24421787261963	0.152774602174759	0.452831923961639	-0.162671446800232
-1.63541793823242	-8.86046409606934	-4.24700307846069	0.152606770396233	0.45283767580986	-0.162563651800156
-1.63940227031708	-8.86452579498291	-4.25026082992554	0.152566581964493	0.452672272920609	-0.162535443902016
-1.63250505924225	-8.8668966293335	-4.24852895736694	0.152570977807045	0.452677458524704	-0.162645176053047
-1.63388180732727	-8.86728858947754	-4.25020790100098	0.152508333325386	0.452672481536865	-0.1626807898283
-1.63697111606598	-8.86522197723389	-4.24700689315796	0.152391880750656	0.452722877264023	-0.162781745195389
-1.64097392559052	-8.86408996582031	-4.24534177780151	0.152443379163742	0.452601611614227	-0.162794634699821
-1.6325831413269	-8.86631488800049	-4.24315547943115	0.152472600340843	0.452612489461899	-0.162848204374313
-1.63308107852936	-8.86642742156982	-4.2484827041626	0.152349427342415	0.4526626765728	-0.162927016615868
-1.63745057582855	-8.86707592010498	-4.24169588088989	0.152194604277611	0.452718466520309	-0.162976309657097
-1.63469660282135	-8.87525749206543	-4.24518823623657	0.152118161320686	0.452710807323456	-0.16299743950367
-1.63170337677002	-8.87824821472168	-4.24983692169189	0.152206540107727	0.452737003564835	-0.163073539733887
-1.62710773944855	-8.8769998550415	-4.25182008743286	0.152112722396851	0.452816784381866	-0.163127034902573
-1.62889671325684	-8.87355995178223	-4.25162363052368	0.152068793773651	0.452746570110321	-0.163132816553116
-1.62856364250183	-8.87679862976074	-4.2482533454895	0.151981249451637	0.452710598707199	-0.163099989295006
-1.62760448455811	-8.88041973114014	-4.24697256088257	0.152101799845695	0.452681422233582	-0.16305685043335
-1.62178242206573	-8.88074684143066	-4.25298070907593	0.152118012309074	0.45281383395195	-0.163018316030502
-1.62031543254852	-8.88190937042236	-4.24980783462524	0.152065336704254	0.452879577875137	-0.16292367875576
-1.62190055847168	-8.88347148895264	-4.25451946258545	0.15197217464447	0.452940791845322	-0.162868320941925
-1.62413644790649	-8.88599491119385	-4.25226211547852	0.151956737041473	0.452914208173752	-0.162840709090233
-1.61784827709198	-8.88862895965576	-4.25253820419312	0.152043715119362	0.452879965305328	-0.162792980670929
-1.61407208442688	-8.88859367370605	-4.26476287841797	0.152084842324257	0.452941924333572	-0.16275554895401
-1.61203455924988	-8.88882160186768	-4.25970554351807	0.152055591344833	0.452972561120987	-0.162651598453522
-1.6124861240387	-8.88721942901611	-4.25967597961426	0.152018919587135	0.452971220016479	-0.162635818123817
-1.61645722389221	-8.89008331298828	-4.25323438644409	0.15203683078289	0.452904790639877	-0.162509739398956
-1.61182796955109	-8.89412117004395	-4.25999212265015	0.152043402194977	0.452948719263077	-0.162445798516273
-1.60919392108917	-8.89155387878418	-4.25708675384521	0.152108162641525	0.452951788902283	-0.162407398223877
-1.60916817188263	-8.89022827148438	-4.2597713470459	0.152091130614281	0.453009247779846	-0.162331730127335
-1.61161184310913	-8.89188385009766	-4.25553560256958	0.152098685503006	0.453046798706055	-0.162246063351631
-1.60890734195709	-8.89462184906006	-4.25829601287842	0.152107656002045	0.452972233295441	-0.162221342325211
-1.60459721088409	-8.89587783813477	-4.26139497756958	0.152147814631462	0.452932327985764	-0.162241250276566
-1.60218155384064	-8.89745807647705	-4.26498174667358	0.152086615562439	0.452901124954224	-0.162233412265778
-1.603182554245	-8.89730358123779	-4.26522254943848	0.152039632201195	0.452927261590958	-0.162130311131477
-1.60687434673309	-8.89878845214844	-4.25750732421875	0.151981800794601	0.452928245067596	-0.162048935890198
-1.60648369789124	-8.89671039581299	-4.25649499893188	0.152085423469543	0.452854961156845	-0.161981225013733
-1.6009749174118	-8.8984432220459	-4.26270437240601	0.152091637253761	0.452903896570206	-0.161951452493668
-1.5982631444931	-8.89271354675293	-4.26567029953003	0.152046725153923	0.452841550111771	-0.161837756633759
-1.60117220878601	-8.89829158782959	-4.25835180282593	0.151966869831085	0.452730089426041	-0.161780938506126
-1.59765529632568	-8.90226078033447	-4.25974702835083	0.151974707841873	0.45271423459053	-0.161708772182465
-1.59432291984558	-8.90217685699463	-4.26722431182861	0.151952922344208	0.452677488327026	-0.161672413349152
-1.59186851978302	-8.90052223205566	-4.26175403594971	0.151811346411705	0.452711313962936	-0.161627054214478
-1.59985435009003	-8.89843273162842	-4.25262260437012	0.151790738105774	0.452622622251511	-0.161571115255356
-1.58956205844879	-8.9004020690918	-4.24909830093384	0.151801466941833	0.452400118112564	-0.161535620689392
-1.58713030815125	-8.90215110778809	-4.25270652770996	0.151796877384186	0.452424913644791	-0.161516264081001
-1.58632707595825	-8.90438747406006	-4.25458192825317	0.151626214385033	0.452429354190826	-0.16144585609436
-1.58966600894928	-8.91010189056396	-4.25615072250366	0.15146616101265	0.452395975589752	-0.161384180188179
-1.58419036865234	-8.91347408294678	-4.25220727920532	0.151500388979912	0.452306836843491	-0.161431580781937
-1.57842457294464	-8.91137981414795	-4.25892353057861	0.151406019926071	0.452227503061295	-0.161458790302277
-1.5800963640213	-8.90600204467773	-4.26058101654053	0.151338964700699	0.452226340770721	-0.161404088139534
-1.57791745662689	-8.91160202026367	-4.25246047973633	0.151242151856422	0.452025473117828	-0.161331042647362
-1.57461035251617	-8.91500091552734	-4.25341463088989	0.151228412985802	0.452056527137756	-0.161265417933464
-1.5715115070343	-8.91400337219238	-4.25268268585205	0.151175007224083	0.452057272195816	-0.161182254552841
-1.57269203662872	-8.91398143768311	-4.24950742721558	0.151019841432571	0.452108293771744	-0.161164581775665
-1.5708212852478	-8.91716766357422	-4.24738597869873	0.150933146476746	0.451960235834122	-0.161071091890335
-1.56407332420349	-8.92202854156494	-4.25417470932007	0.150843277573586	0.451878666877747	-0.161067605018616
-1.56045782566071	-8.9219799041748	-4.25602102279663	0.150772154331207	0.451876431703568	-0.161013275384903
-1.55748569965363	-8.92536449432373	-4.24900484085083	0.150688245892525	0.451912552118301	-0.160953834652901
-1.55909335613251	-8.92483520507813	-4.24343681335449	0.150537431240082	0.451824128627777	-0.160880118608475
-1.55800247192383	-8.9283561706543	-4.24328660964966	0.150512546300888	0.451767325401306	-0.160807937383652
-1.55413246154785	-8.9284553527832	-4.2479395866394	0.150565594434738	0.451811939477921	-0.16069383919239
-1.54739844799042	-8.92728519439697	-4.24982261657715	0.150407567620277	0.451793700456619	-0.160674095153809
-1.54808533191681	-8.92904567718506	-4.24590301513672	0.150253191590309	0.451702147722244	-0.160574153065681
-1.54530334472656	-8.93767642974854	-4.25087070465088	0.150239899754524	0.451556593179703	-0.160518631339073
-1.54192304611206	-8.93874931335449	-4.2504677772522	0.150235325098038	0.451577246189117	-0.1605234593153
-1.53892695903778	-8.93916034698486	-4.25096607208252	0.150107204914093	0.451559126377106	-0.160467252135277
-1.54208731651306	-8.93659114837646	-4.24836683273315	0.149939939379692	0.451596945524216	-0.160389199852943
-1.54253053665161	-8.9359245300293	-4.24540901184082	0.149991035461426	0.451419442892075	-0.160354450345039
-1.53778636455536	-8.9387264251709	-4.24662351608276	0.149940952658653	0.451336801052094	-0.160306602716446
-1.53855276107788	-8.93644142150879	-4.24560976028442	0.149789169430733	0.451363384723663	-0.160266935825348
-1.53910958766937	-8.94328689575195	-4.2407398223877	0.14953251183033	0.451372981071472	-0.160245075821877
-1.53883945941925	-8.94723129272461	-4.23733568191528	0.149596586823463	0.451302886009216	-0.160260811448097
-1.53045630455017	-8.94445037841797	-4.24684476852417	0.14957782626152	0.451174110174179	-0.160368591547012
-1.53206920623779	-8.94053745269775	-4.24376487731934	0.149423658847809	0.451097309589386	-0.160357624292374
-1.53460395336151	-8.94182205200195	-4.23589372634888	0.149340316653252	0.450895398855209	-0.160298466682434
-1.53423547744751	-8.94326686859131	-4.23409843444824	0.149351522326469	0.450824379920959	-0.16022901237011
-1.53238189220428	-8.94359016418457	-4.23651933670044	0.149254962801933	0.450812369585037	-0.160159409046173
-1.53580331802368	-8.94172954559326	-4.22680139541626	0.149083942174911	0.450862318277359	-0.160053864121437
-1.53776454925537	-8.9427433013916	-4.23242330551147	0.149084836244583	0.450651347637177	-0.159933686256409
-1.53287851810455	-8.94420051574707	-4.23603868484497	0.149045065045357	0.450569331645966	-0.159898340702057
-1.52641773223877	-8.94052314758301	-4.23275852203369	0.14892315864563	0.450485229492188	-0.15979191660881
-1.52849400043488	-8.93969821929932	-4.23257255554199	0.148856356739998	0.450448423624039	-0.159693837165833
-1.53340661525726	-8.93946266174316	-4.22885227203369	0.14876064658165	0.450378507375717	-0.159563958644867
-1.53439116477966	-8.93695735931396	-4.22210025787354	0.148737013339996	0.450221568346024	-0.159436389803886
-1.53292846679688	-8.93548393249512	-4.22437953948975	0.148754805326462	0.450164407491684	-0.159322008490562
-1.52939116954803	-8.93535327911377	-4.22353792190552	0.148599401116371	0.450113326311111	-0.159221172332764
-1.53471899032593	-8.93310451507568	-4.2226767539978	0.148505583405495	0.450033336877823	-0.159124657511711
-1.533536195755	-8.93607711791992	-4.22459030151367	0.148462951183319	0.449813187122345	-0.159142091870308
-1.53146266937256	-8.93240547180176	-4.2240777015686	0.148388743400574	0.449740827083588	-0.159040883183479
-1.53141689300537	-8.93229293823242	-4.21981716156006	0.148413732647896	0.449732929468155	-0.159033492207527
-1.532142162323	-8.92922306060791	-4.22399950027466	0.148279249668121	0.44965460896492	-0.159002795815468
-1.53721106052399	-8.92874813079834	-4.21488237380981	0.148248627781868	0.449538826942444	-0.158951312303543
-1.53738856315613	-8.92690944671631	-4.20940685272217	0.14822044968605	0.449318945407867	-0.158984705805779
-1.53315448760986	-8.92626762390137	-4.2109751701355	0.148265704512596	0.449224799871445	-0.158940702676773
-1.53257620334625	-8.92679500579834	-4.21318340301514	0.148183658719063	0.449231654405594	-0.158882901072502
-1.53493249416351	-8.92794799804688	-4.21125173568726	0.148017063736916	0.449216663837433	-0.158859491348267
-1.53637492656708	-8.92900848388672	-4.20640325546265	0.1479152739048	0.449109435081482	-0.158833205699921
-1.53257727622986	-8.93285655975342	-4.21385908126831	0.147884681820869	0.448965221643448	-0.158819481730461
-1.5311713218689	-8.93275547027588	-4.21112060546875	0.147881671786308	0.448927283287048	-0.158833876252174
-1.52839863300323	-8.93251514434814	-4.21112442016602	0.147890821099281	0.448958784341812	-0.158799856901169
-1.52783453464508	-8.93186855316162	-4.21380376815796	0.147778376936913	0.448962450027466	-0.15878202021122
-1.52566266059875	-8.92919921875	-4.21179437637329	0.147692024707794	0.448927521705627	-0.15870800614357
-1.53178977966309	-8.93005561828613	-4.20765113830566	0.147666677832603	0.448923587799072	-0.158571183681488
-1.52771377563477	-8.93344402313232	-4.20295238494873	0.147766783833504	0.448775053024292	-0.158490404486656
-1.52262532711029	-8.93574142456055	-4.20697832107544	0.147770240902901	0.448823183774948	-0.158439517021179
-1.52232754230499	-8.93655967712402	-4.21300220489502	0.147796243429184	0.448945075273514	-0.158303037285805
-1.52181541919708	-8.94121932983398	-4.20928287506104	0.147697985172272	0.448953032493591	-0.15819576382637
-1.52233493328094	-8.94419765472412	-4.2126579284668	0.147661283612251	0.448992192745209	-0.158064544200897
-1.51793360710144	-8.95158767700195	-4.21115064620972	0.147752940654755	0.449012875556946	-0.15805159509182
-1.51028776168823	-8.95425796508789	-4.21862459182739	0.147839203476906	0.449038445949554	-0.157937958836555
-1.5041356086731	-8.95499992370605	-4.22325038909912	0.14784474670887	0.449123382568359	-0.157824710011482
-1.50230979919434	-8.95584297180176	-4.22292900085449	0.147839218378067	0.449204802513123	-0.157746180891991
-1.50080263614655	-8.96284008026123	-4.22631359100342	0.147923722863197	0.449182689189911	-0.157566726207733
-1.49718141555786	-8.96933364868164	-4.22701549530029	0.148009151220322	0.449217051267624	-0.157441288232803
-1.49126374721527	-8.97019958496094	-4.23012495040894	0.148166805505753	0.449360221624374	-0.157221660017967
-1.48642241954803	-8.97655200958252	-4.23633480072021	0.148157685995102	0.449564963579178	-0.156956225633621
-1.48707008361816	-8.97826290130615	-4.23724412918091	0.14823205769062	0.44969180226326	-0.156656205654144
-1.4814453125	-8.98419952392578	-4.23686647415161	0.148366332054138	0.449660807847977	-0.15645070374012
-1.47224867343903	-8.99096298217773	-4.24683237075806	0.148585021495819	0.449785023927689	-0.156241357326508
-1.46808362007141	-8.98687362670898	-4.24961423873901	0.148664429783821	0.449923038482666	-0.155933141708374
-1.46543443202972	-8.99064922332764	-4.2583475112915	0.148671418428421	0.450057864189148	-0.155598908662796
-1.46854615211487	-8.99466419219971	-4.25098609924316	0.14882093667984	0.45010781288147	-0.155183807015419
-1.46482944488525	-8.99239253997803	-4.24972867965698	0.149061620235443	0.450165688991547	-0.15446312725544
-1.46905744075775	-8.97964096069336	-4.26000213623047	0.149362534284592	0.450330168008804	-0.153296709060669
-1.45092678070068	-8.98384571075439	-4.2579402923584	0.149513095617294	0.450140804052353	-0.15274803340435
-1.44829368591309	-8.99288272857666	-4.26182222366333	0.14953601360321	0.450257062911987	-0.153041526675224
-1.43684673309326	-9.00289249420166	-4.26553297042847	0.149581894278526	0.450205266475677	-0.153247654438019
-1.42667770385742	-9.01233005523682	-4.27442693710327	0.149607956409454	0.450287938117981	-0.153186857700348
-1.42842769622803	-9.01374435424805	-4.27381944656372	0.149725049734116	0.450414717197418	-0.153192266821861
-1.43255496025085	-9.01210403442383	-4.27671766281128	0.149921968579292	0.450432032346725	-0.153175041079521
-1.43699729442596	-9.00802040100098	-4.26685285568237	0.150211870670319	0.450417637825012	-0.153119757771492
-1.43104076385498	-9.00994777679443	-4.2797212600708	0.150262475013733	0.450503200292587	-0.153082221746445
-1.43077635765076	-9.00747776031494	-4.27941226959229	0.150309428572655	0.450608998537064	-0.152952507138252
-1.43300139904022	-9.01387977600098	-4.26781320571899	0.15031310915947	0.450542449951172	-0.152847453951836
-1.42960822582245	-9.01675033569336	-4.27228498458862	0.150357574224472	0.450501799583435	-0.152796074748039
-1.4254515171051	-9.01488590240479	-4.27729845046997	0.150378078222275	0.450516194105148	-0.152788177132607
-1.42386817932129	-9.0088357925415	-4.27786922454834	0.150367751717567	0.450493723154068	-0.152802541851997
-1.42647194862366	-9.01164817810059	-4.27778816223145	0.150405883789063	0.450460910797119	-0.152773573994637
-1.42687094211578	-9.01276111602783	-4.27225017547607	0.150437995791435	0.450267374515533	-0.152763962745667
-1.4239307641983	-9.01187705993652	-4.2724084854126	0.150437876582146	0.45026484131813	-0.152847036719322
-1.42564916610718	-9.01046371459961	-4.26438665390015	0.150400787591934	0.45027819275856	-0.152787819504738
-1.43029916286469	-9.00750064849854	-4.26586008071899	0.150276586413383	0.450128227472305	-0.152842491865158
-1.42937076091766	-9.00798034667969	-4.26325845718384	0.150249570608139	0.449950754642487	-0.152974158525467
-1.42915892601013	-9.0032205581665	-4.26671123504639	0.150227218866348	0.449781656265259	-0.153089493513107
-1.43512570858002	-8.9981050491333	-4.26590299606323	0.150089278817177	0.449788093566895	-0.153217405080795
-1.44245302677155	-8.99733543395996	-4.25868892669678	0.149978369474411	0.449570715427399	-0.153379872441292
-1.44563055038452	-8.99294948577881	-4.2444896697998	0.149891540408134	0.449361145496368	-0.153489679098129
-1.44563376903534	-8.99009799957275	-4.24645280838013	0.149852097034454	0.449230819940567	-0.153659641742706
-1.45173346996307	-8.98340797424316	-4.24202060699463	0.149734780192375	0.449141293764114	-0.153918251395226
-1.45618009567261	-8.98173141479492	-4.23933267593384	0.149514362215996	0.448925256729126	-0.154137417674065
-1.45914709568024	-8.98033809661865	-4.22767019271851	0.149388894438744	0.448651075363159	-0.154451712965965
-1.45711696147919	-8.97831535339355	-4.23668003082275	0.149269729852676	0.448504507541656	-0.154822021722794
-1.46120119094849	-8.97361183166504	-4.22632169723511	0.149040549993515	0.44837012887001	-0.155038326978683
-1.46911203861237	-8.96710205078125	-4.22121477127075	0.148924216628075	0.448145061731339	-0.15527455508709
-1.47729158401489	-8.96254920959473	-4.21140098571777	0.148745268583298	0.447881758213043	-0.155577927827835
-1.48298358917236	-8.96094799041748	-4.20671844482422	0.148659065365791	0.447644263505936	-0.155832499265671
-1.48041725158691	-8.95687961578369	-4.20005178451538	0.148532703518867	0.447502672672272	-0.156125336885452
-1.48365759849548	-8.95281791687012	-4.20267295837402	0.148416146636009	0.447287499904633	-0.156366914510727
-1.49069619178772	-8.94908142089844	-4.19176244735718	0.148030653595924	0.447234928607941	-0.156479761004448
-1.49558305740356	-8.94897651672363	-4.19074296951294	0.147981092333794	0.447066485881805	-0.156750395894051
-1.49715280532837	-8.94731330871582	-4.18594455718994	0.147835075855255	0.446938812732697	-0.156925663352013
-1.49586415290833	-8.94563484191895	-4.18581438064575	0.147742137312889	0.446834057569504	-0.157173335552216
-1.50007677078247	-8.94235610961914	-4.18446445465088	0.147596284747124	0.44678208231926	-0.157384157180786
-1.4992413520813	-8.9383659362793	-4.18315029144287	0.147471204400063	0.44666001200676	-0.15753236413002
-1.50419723987579	-8.93478393554688	-4.18091487884521	0.147330388426781	0.446624666452408	-0.157723262906075
-1.50825977325439	-8.93405532836914	-4.17414379119873	0.147268071770668	0.446629613637924	-0.15786038339138
-1.51478004455566	-8.93325424194336	-4.17335414886475	0.14717173576355	0.446496337652206	-0.158019497990608
-1.51382207870483	-8.93245506286621	-4.16766738891602	0.14721517264843	0.446342200040817	-0.158190950751305
-1.51351225376129	-8.93204116821289	-4.17363977432251	0.14713354408741	0.446365475654602	-0.158395364880562
-1.51367783546448	-8.93142414093018	-4.17561101913452	0.147043690085411	0.446513175964355	-0.158507496118546
-1.51693820953369	-8.9370813369751	-4.17254829406738	0.146891072392464	0.446525454521179	-0.158676758408546
-1.51552367210388	-8.94109058380127	-4.17230987548828	0.146876439452171	0.446512311697006	-0.158875241875648
-1.51582372188568	-8.94289112091064	-4.17605924606323	0.146868333220482	0.446597188711166	-0.159011319279671
-1.5135110616684	-8.94582271575928	-4.1769323348999	0.146910443902016	0.446673542261124	-0.159194201231003
-1.51155972480774	-8.94523906707764	-4.17966413497925	0.146907612681389	0.446843028068542	-0.159323945641518
-1.50995111465454	-8.94686031341553	-4.18209266662598	0.146872207522392	0.446944266557693	-0.159427866339684
-1.50984406471252	-8.94543933868408	-4.18152093887329	0.146903499960899	0.447026073932648	-0.159451335668564
-1.51111876964569	-8.95224952697754	-4.18653202056885	0.14694245159626	0.447131186723709	-0.159451454877853
-1.50618863105774	-8.95754528045654	-4.18895721435547	0.147105932235718	0.447220534086227	-0.15943118929863
-1.50169897079468	-8.95988368988037	-4.19547367095947	0.147177457809448	0.447468817234039	-0.159478083252907
-1.49994874000549	-8.96027565002441	-4.19992160797119	0.147210240364075	0.447636365890503	-0.159431576728821
-1.50128066539764	-8.96782493591309	-4.20455026626587	0.147235527634621	0.447891563177109	-0.159338384866714
-1.50047373771667	-8.97441864013672	-4.20812892913818	0.147344991564751	0.447995513677597	-0.159314915537834
-1.49475991725922	-8.97839546203613	-4.21248245239258	0.14747442305088	0.448232382535934	-0.159313753247261
-1.48863577842712	-8.98285102844238	-4.2210259437561	0.147680222988129	0.448457390069962	-0.15935705602169
-1.48776292800903	-8.98284149169922	-4.22755861282349	0.147830992937088	0.44864696264267	-0.159364849328995
-1.48842453956604	-8.98291492462158	-4.22867822647095	0.147920906543732	0.448832660913467	-0.159377053380013
-1.49100315570831	-8.98793315887451	-4.23405933380127	0.148156046867371	0.448980391025543	-0.159365132451057
-1.48975682258606	-8.99340057373047	-4.2347993850708	0.148389413952827	0.449170231819153	-0.159371495246887
-1.48343396186829	-8.99994659423828	-4.24292612075806	0.148644849658012	0.449375152587891	-0.159416362643242
-1.48500561714172	-9.00184059143066	-4.25246667861938	0.148746281862259	0.449680119752884	-0.159367620944977
-1.48552525043488	-9.00551128387451	-4.24474573135376	0.148877710103989	0.44984644651413	-0.159343704581261
-1.48354637622833	-9.008225440979	-4.25431442260742	0.149139061570168	0.449945479631424	-0.159317865967751
-1.47265374660492	-9.01143360137939	-4.26065635681152	0.149373486638069	0.449959099292755	-0.159193962812424
-1.46865892410278	-9.00952816009521	-4.26790237426758	0.149482354521751	0.450143158435822	-0.159053191542625
-1.47440147399902	-9.01427268981934	-4.26725101470947	0.149636328220367	0.450219303369522	-0.158910974860191
-1.46862959861755	-9.01745891571045	-4.26176834106445	0.149855569005013	0.45025423169136	-0.158640250563622
-1.46373498439789	-9.01489639282227	-4.27059888839722	0.150077983736992	0.450392663478851	-0.158462107181549
-1.46034395694733	-9.01499366760254	-4.27156400680542	0.150146320462227	0.450490653514862	-0.15831059217453
-1.46164989471436	-9.02254009246826	-4.27445507049561	0.150254011154175	0.450435847043991	-0.158096387982368
-1.45405948162079	-9.02587413787842	-4.28027439117432	0.150406837463379	0.450447529554367	-0.157990381121635
-1.45348453521729	-9.02194404602051	-4.2831392288208	0.150544017553329	0.450508564710617	-0.157909780740738
-1.45371294021606	-9.02161502838135	-4.27726268768311	0.15065361559391	0.450504243373871	-0.157751768827438
-1.45704448223114	-9.0205774307251	-4.27507019042969	0.150793135166168	0.450450450181961	-0.157629460096359
-1.45291459560394	-9.02170276641846	-4.27524518966675	0.151017904281616	0.450359106063843	-0.157571420073509
-1.4495347738266	-9.01917839050293	-4.27598905563354	0.151103898882866	0.450328171253204	-0.157515868544579
-1.45193493366241	-9.02061367034912	-4.27731800079346	0.151054978370667	0.450316309928894	-0.157459035515785
-1.45399308204651	-9.02425765991211	-4.2705864906311	0.151097342371941	0.450292259454727	-0.157421857118607
-1.45325064659119	-9.0250940322876	-4.27255344390869	0.151206240057945	0.450207740068436	-0.157373026013374
-1.4507372379303	-9.02235126495361	-4.27793550491333	0.151314496994019	0.45018482208252	-0.157424792647362
-1.45394039154053	-9.01446723937988	-4.27179574966431	0.151271536946297	0.450056940317154	-0.157412573695183
-1.45611393451691	-9.0139741897583	-4.26566028594971	0.151337474584579	0.449872583150864	-0.157413005828857
-1.45529055595398	-9.01298809051514	-4.26826047897339	0.151374712586403	0.449690461158752	-0.157363742589951
-1.45581078529358	-9.01085090637207	-4.2682089805603	0.15141324698925	0.449724167585373	-0.15744985640049
-1.4613288640976	-9.01008796691895	-4.2629451751709	0.151332050561905	0.449648320674896	-0.157439738512039
-1.46241044998169	-9.01085376739502	-4.2607045173645	0.151362508535385	0.449504464864731	-0.15751051902771
-1.45962798595428	-9.01022434234619	-4.25816249847412	0.151384279131889	0.449232250452042	-0.15760663151741
-1.45889902114868	-9.00720691680908	-4.2599573135376	0.151248544454575	0.44908082485199	-0.157693400979042
-1.46652746200562	-9.00586605072021	-4.25322484970093	0.151171088218689	0.449023276567459	-0.157723635435104
-1.46970272064209	-9.00715923309326	-4.24369716644287	0.151126876473427	0.44875293970108	-0.157847687602043
-1.46604442596436	-9.00504779815674	-4.24326705932617	0.151155278086662	0.448657155036926	-0.15791392326355
-1.46513044834137	-9.00137138366699	-4.24516248703003	0.151037439703941	0.44856059551239	-0.158064633607864
-1.47073972225189	-8.99845695495605	-4.23854637145996	0.150953218340874	0.448360681533813	-0.158128097653389
-1.47456359863281	-9.00205993652344	-4.24103021621704	0.1508629322052	0.448206156492233	-0.158194333314896
-1.4707465171814	-9.00222015380859	-4.24080848693848	0.150781378149986	0.448020279407501	-0.158348396420479
-1.46894717216492	-8.99774932861328	-4.24269104003906	0.150723069906235	0.447897553443909	-0.158422544598579
-1.47593700885773	-8.99421119689941	-4.22917366027832	0.150629788637161	0.447813659906387	-0.15847136080265
-1.48230862617493	-8.99284648895264	-4.22493410110474	0.150595426559448	0.4476078748703	-0.158546835184097
-1.47969949245453	-8.98882675170898	-4.21855401992798	0.150629192590714	0.447420448064804	-0.158613309264183
-1.47792792320251	-8.98831844329834	-4.21639585494995	0.150509506464005	0.447346776723862	-0.158642828464508
-1.48518931865692	-8.99533271789551	-4.21287441253662	0.150264263153076	0.44725176692009	-0.158725947141647
-1.48468482494354	-8.99419498443604	-4.21413993835449	0.150273382663727	0.447144269943237	-0.158838853240013
-1.48169231414795	-8.99071311950684	-4.21735620498657	0.150235906243324	0.447081357240677	-0.158950075507164
-1.48296022415161	-8.98408222198486	-4.21757173538208	0.150154069066048	0.446927338838577	-0.159076660871506
-1.48723673820496	-8.98763465881348	-4.20911884307861	0.150037229061127	0.446697533130646	-0.159134656190872
-1.48712253570557	-8.9884729385376	-4.20708847045898	0.150074630975723	0.446711957454681	-0.159206330776215
-1.48982810974121	-8.98565578460693	-4.21126890182495	0.14998434484005	0.446763545274735	-0.159189030528069
-1.49189424514771	-8.98369026184082	-4.20065832138062	0.149838298559189	0.446650594472885	-0.159165412187576
-1.48811900615692	-8.98471355438232	-4.20080137252808	0.149874404072762	0.446512401103973	-0.159207656979561
-1.48279047012329	-8.98708915710449	-4.20857620239258	0.149820014834404	0.446393758058548	-0.159260466694832
-1.48683834075928	-8.98738765716553	-4.20395851135254	0.149654895067215	0.446551293134689	-0.15917544066906
-1.4915691614151	-8.98546981811523	-4.19919395446777	0.149634897708893	0.446445286273956	-0.159152254462242
-1.48800361156464	-8.98616027832031	-4.20019865036011	0.149590864777565	0.446366220712662	-0.159089043736458
-1.48555135726929	-8.9838924407959	-4.20107793807983	0.149666294455528	0.4464231133461	-0.159006878733635
-1.48513472080231	-8.98071479797363	-4.20181035995483	0.149558767676353	0.44644421339035	-0.158934831619263
-1.48743987083435	-8.98375797271729	-4.20021963119507	0.149397641420364	0.44639989733696	-0.158863618969917
-1.48241567611694	-8.99200916290283	-4.20698022842407	0.149464532732964	0.446288466453552	-0.158793956041336
-1.47857320308685	-8.99006175994873	-4.20684385299683	0.149445176124573	0.446372836828232	-0.158811911940575
-1.48129630088806	-8.99002456665039	-4.20811605453491	0.149400770664215	0.446483701467514	-0.158707201480865
-1.48091351985931	-8.98880290985107	-4.20742464065552	0.149353370070457	0.446389555931091	-0.15866394340992
-1.48038303852081	-8.98705387115479	-4.20287752151489	0.149487882852554	0.446353316307068	-0.158664464950562
-1.47375416755676	-8.99324035644531	-4.20285558700562	0.149532467126846	0.446486264467239	-0.158649235963821
-1.47189044952393	-8.99290370941162	-4.20076417922974	0.149380818009377	0.446542888879776	-0.158603861927986
-1.47586691379547	-8.99963760375977	-4.20709657669067	0.149277850985527	0.446697026491165	-0.158595517277718
-1.47250080108643	-9.00407886505127	-4.2094202041626	0.149273917078972	0.446637719869614	-0.158591330051422
-1.46588850021362	-9.00496959686279	-4.21497106552124	0.149384409189224	0.446688711643219	-0.158624067902565
-1.46274399757385	-9.00513362884521	-4.22222948074341	0.149400189518929	0.446768760681152	-0.158579334616661
-1.4615159034729	-9.00485134124756	-4.22242593765259	0.149339661002159	0.446818679571152	-0.158597558736801
-1.462850689888	-9.00717926025391	-4.21646881103516	0.149352595210075	0.446816951036453	-0.158491656184196
-1.45809042453766	-9.0144214630127	-4.22040367126465	0.149402126669884	0.44691801071167	-0.158417657017708
-1.45342004299164	-9.01388549804688	-4.22152376174927	0.149445235729218	0.447002202272415	-0.158380031585693
-1.44978475570679	-9.0169792175293	-4.21720266342163	0.149359107017517	0.447159171104431	-0.158263459801674
-1.45033490657806	-9.01906967163086	-4.22299766540527	0.149347752332687	0.447282612323761	-0.158167526125908
-1.44819259643555	-9.021484375	-4.22611856460571	0.149364620447159	0.447281539440155	-0.158096209168434
-1.44368934631348	-9.0273609161377	-4.22731113433838	0.149473875761032	0.447232514619827	-0.158143475651741
-1.43532037734985	-9.02810382843018	-4.23337411880493	0.149499222636223	0.447308123111725	-0.158113539218903
-1.43467462062836	-9.02844905853271	-4.23623466491699	0.149432152509689	0.447465300559998	-0.158072680234909
-1.43839025497437	-9.03266429901123	-4.23452472686768	0.149386793375015	0.447453230619431	-0.158032968640327
-1.43501710891724	-9.03896617889404	-4.22846984863281	0.149398788809776	0.447544187307358	-0.158038198947906
-1.4283629655838	-9.03726196289063	-4.23641300201416	0.149572178721428	0.447643041610718	-0.158028826117516
-1.4317215681076	-9.0374174118042	-4.23862314224243	0.149438291788101	0.44768288731575	-0.158052504062653
-1.43070590496063	-9.03936576843262	-4.24077081680298	0.149423867464066	0.447695910930634	-0.158085778355598
-1.42933595180511	-9.04650020599365	-4.24455308914185	0.149535864591599	0.447710454463959	-0.158212050795555
-1.42224419116974	-9.04833316802979	-4.25246286392212	0.149533629417419	0.44777238368988	-0.158336535096169
-1.42805707454681	-9.04558086395264	-4.25116062164307	0.149471208453178	0.447827219963074	-0.15839871764183
-1.43139314651489	-9.04615497589111	-4.24978446960449	0.149542242288589	0.447818517684937	-0.158489271998405
-1.42640125751495	-9.04971694946289	-4.24016380310059	0.149638772010803	0.447786718606949	-0.158590868115425
-1.42378461360931	-9.05141925811768	-4.24699926376343	0.149594575166702	0.447805821895599	-0.158608481287956
-1.4258348941803	-9.05242252349854	-4.24246168136597	0.149528488516808	0.447828650474548	-0.158659070730209
-1.42813575267792	-9.05826854705811	-4.24387788772583	0.149478390812874	0.447886526584625	-0.158742293715477
-1.42362558841705	-9.05611038208008	-4.24710035324097	0.149539530277252	0.447891384363174	-0.158804312348366
-1.42053925991058	-9.05105209350586	-4.24987888336182	0.149489253759384	0.447847872972488	-0.158894926309586
-1.42751359939575	-9.0524959564209	-4.2448468208313	0.149473145604134	0.447734802961349	-0.158897861838341
-1.42663717269897	-9.05294895172119	-4.24533271789551	0.14960190653801	0.447708040475845	-0.158850461244583
-1.42788827419281	-9.0491943359375	-4.24691343307495	0.14961963891983	0.447733968496323	-0.158866837620735
-1.43097150325775	-9.05040550231934	-4.24066400527954	0.149495527148247	0.447778165340424	-0.158803790807724
-1.4353049993515	-9.04788398742676	-4.24563121795654	0.14952427148819	0.447673708200455	-0.158818960189819
-1.42919909954071	-9.04901027679443	-4.24469375610352	0.149522706866264	0.44747468829155	-0.158844009041786
-1.4273077249527	-9.04461097717285	-4.24241876602173	0.149548634886742	0.447393476963043	-0.15896412730217
-1.42793273925781	-9.0416841506958	-4.2388973236084	0.149437859654427	0.44729295372963	-0.15891595184803
-1.43745875358582	-9.03998470306396	-4.23601293563843	0.149396166205406	0.447323769330978	-0.158947020769119
-1.43883907794952	-9.04145908355713	-4.2330527305603	0.149380892515182	0.447110205888748	-0.158989667892456
-1.43744373321533	-9.04015922546387	-4.23167705535889	0.149369075894356	0.447045743465424	-0.159053936600685
-1.43650138378143	-9.03831768035889	-4.2324743270874	0.149393752217293	0.447012662887573	-0.159118339419365
-1.43875324726105	-9.036789894104	-4.23022890090942	0.149196788668633	0.446849346160889	-0.15914785861969
-1.44251763820648	-9.03617763519287	-4.22697734832764	0.149226322770119	0.446718215942383	-0.159278020262718
-1.44197511672974	-9.03641891479492	-4.22846174240112	0.149197086691856	0.446603566408157	-0.159439966082573
-1.44127857685089	-9.03059673309326	-4.22442770004272	0.149231553077698	0.446533352136612	-0.159511029720306
-1.44820237159729	-9.02976989746094	-4.22516679763794	0.149080485105515	0.446506261825562	-0.159582927823067
-1.45231854915619	-9.02578830718994	-4.22122192382813	0.149089559912682	0.446353048086166	-0.159638985991478
-1.45211923122406	-9.02584457397461	-4.21295118331909	0.149183809757233	0.446191847324371	-0.159780293703079
-1.45389258861542	-9.0231237411499	-4.21507406234741	0.149251341819763	0.446120858192444	-0.159861549735069
-1.45661687850952	-9.02360916137695	-4.21517753601074	0.149048030376434	0.446133255958557	-0.159951567649841
-1.46081101894379	-9.02569389343262	-4.2088508605957	0.14891642332077	0.446089684963226	-0.160012945532799
-1.45953321456909	-9.02374839782715	-4.21155261993408	0.148990094661713	0.445996016263962	-0.160185113549232
-1.4614462852478	-9.02009105682373	-4.21652603149414	0.148976564407349	0.445950716733933	-0.160371422767639
-1.46420419216156	-9.01460742950439	-4.2135968208313	0.148845687508583	0.445925205945969	-0.160461783409119
-1.46820449829102	-9.01403427124023	-4.20497798919678	0.148878023028374	0.445807486772537	-0.160581976175308
-1.46878707408905	-9.01451873779297	-4.20295333862305	0.148912593722343	0.445700854063034	-0.160646587610245
-1.46816074848175	-9.01436424255371	-4.20744514465332	0.148942336440086	0.445753246545792	-0.160794824361801
-1.46978724002838	-9.011549949646	-4.20680713653564	0.148903042078018	0.445805311203003	-0.160811498761177
-1.47419476509094	-9.01145935058594	-4.20604228973389	0.148792117834091	0.445858925580978	-0.160844311118126
-1.4772070646286	-9.01296329498291	-4.20526361465454	0.148800641298294	0.445761114358902	-0.160939827561378
-1.47392439842224	-9.01362037658691	-4.20632266998291	0.148868203163147	0.445752948522568	-0.161028742790222
-1.4732757806778	-9.01093196868896	-4.20650577545166	0.148863479495049	0.445768684148788	-0.161133766174316
-1.474928855896	-9.00728034973145	-4.21126890182495	0.148866042494774	0.445750594139099	-0.161141261458397
-1.48227882385254	-9.00649738311768	-4.20447587966919	0.148861333727837	0.445800304412842	-0.161094397306442
-1.48082363605499	-9.00946521759033	-4.20853567123413	0.148932814598083	0.445840865373611	-0.161072701215744
-1.47987842559814	-9.0091552734375	-4.20426988601685	0.148969352245331	0.446004956960678	-0.161067992448807
-1.48185658454895	-9.00347805023193	-4.21004056930542	0.148985579609871	0.446127116680145	-0.161010310053825
-1.4874871969223	-9.00430679321289	-4.20339059829712	0.149096310138702	0.44614765048027	-0.160997748374939
-1.48316752910614	-9.00924587249756	-4.2120943069458	0.149039953947067	0.446157336235046	-0.161004841327667
-1.48129069805145	-9.00713443756104	-4.21681022644043	0.149165600538254	0.446236610412598	-0.161059364676476
-1.47981882095337	-9.00576877593994	-4.21765947341919	0.149195998907089	0.446377873420715	-0.161017268896103
-1.48577976226807	-9.00576591491699	-4.21942234039307	0.14918278157711	0.446512222290039	-0.160982802510262
-1.48994195461273	-9.00440406799316	-4.21568632125854	0.149369463324547	0.446458399295807	-0.160964176058769
-1.48641443252563	-9.00412559509277	-4.21558713912964	0.149567052721977	0.446581989526749	-0.160897195339203
-1.48620879650116	-9.00000667572021	-4.22592544555664	0.149641111493111	0.44666913151741	-0.160852208733559
-1.49074709415436	-9.00558090209961	-4.2225775718689	0.149627566337585	0.446830928325653	-0.160731241106987
-1.49101364612579	-9.00827598571777	-4.22440385818481	0.149738326668739	0.446888655424118	-0.160626500844955
-1.48625612258911	-9.00751876831055	-4.23023653030396	0.149806246161461	0.447079747915268	-0.160589918494225
-1.48815858364105	-8.99952411651611	-4.22883558273315	0.149972259998322	0.447231292724609	-0.160483509302139
-1.48942959308624	-8.99890995025635	-4.2362494468689	0.150071352720261	0.447271287441254	-0.160368353128433
-1.48879599571228	-8.99894618988037	-4.2312331199646	0.150193676352501	0.447291433811188	-0.160204470157623
-1.48870587348938	-8.99973106384277	-4.24077749252319	0.150344759225845	0.447451412677765	-0.160066902637482
-1.48621428012848	-9.00005722045898	-4.24464559555054	0.150396347045898	0.447672188282013	-0.159883633255959
-1.49264895915985	-8.99799728393555	-4.24223327636719	0.150401428341866	0.447807371616364	-0.159725278615952
-1.49184155464172	-8.99936866760254	-4.24628448486328	0.150617137551308	0.447818785905838	-0.159578070044518
-1.48699283599854	-9.00065994262695	-4.25066804885864	0.150787845253944	0.447872877120972	-0.159516260027885
-1.48463189601898	-8.99874019622803	-4.26025533676147	0.150904580950737	0.447948217391968	-0.15936242043972
-1.48606014251709	-8.99685192108154	-4.26117324829102	0.15090899169445	0.448111414909363	-0.159251481294632
-1.48763132095337	-8.99776458740234	-4.25569534301758	0.151066929101944	0.448172867298126	-0.15907846391201
-1.48839569091797	-9.0002613067627	-4.26107501983643	0.15127919614315	0.448259770870209	-0.159014493227005
-1.48533713817596	-8.99883365631104	-4.26060771942139	0.151342749595642	0.448449492454529	-0.158911362290382
-1.4896092414856	-8.99660968780518	-4.26215744018555	0.151387333869934	0.448565602302551	-0.158786430954933
-1.48789405822754	-8.99719905853271	-4.26017475128174	0.151457101106644	0.4485764503479	-0.158683657646179
-1.48355937004089	-9.00158500671387	-4.26184368133545	0.151681035757065	0.44860115647316	-0.158683523535728
-1.48174846172333	-9.00061416625977	-4.26860046386719	0.151779755949974	0.448649376630783	-0.15868829190731
-1.48674595355988	-8.99834823608398	-4.27969217300415	0.151820376515388	0.448874115943909	-0.158690109848976
-1.49210202693939	-8.99777984619141	-4.26782989501953	0.151816561818123	0.448896080255508	-0.158671081066132
-1.49205124378204	-8.99657344818115	-4.26929664611816	0.151987671852112	0.44890171289444	-0.158682346343994
-1.48513185977936	-8.99705791473389	-4.26432228088379	0.152103826403618	0.44890084862709	-0.158662840723991
-1.48823511600494	-8.99693202972412	-4.27325391769409	0.152074724435806	0.449002891778946	-0.158685743808746
-1.49134850502014	-8.99442005157471	-4.26860046386719	0.152087152004242	0.448927819728851	-0.158707097172737
-1.49153316020966	-8.99952793121338	-4.26706504821777	0.152080252766609	0.448939919471741	-0.15875868499279
-1.49100375175476	-8.99728870391846	-4.27532768249512	0.152146384119987	0.449025571346283	-0.158792719244957
-1.49111580848694	-8.99300384521484	-4.26927137374878	0.152151450514793	0.448976546525955	-0.158843204379082
-1.49240744113922	-8.99407386779785	-4.25924968719482	0.152140736579895	0.44882994890213	-0.158884257078171
-1.48681974411011	-8.99486064910889	-4.2662353515625	0.152124896645546	0.448767989873886	-0.15894603729248
-1.49055337905884	-8.99415111541748	-4.26792526245117	0.152114495635033	0.448843061923981	-0.158979624509811
-1.49159276485443	-8.99433135986328	-4.26954317092896	0.151967078447342	0.448880046606064	-0.159025475382805
-1.49356710910797	-8.99818706512451	-4.26075267791748	0.151879042387009	0.448863178491592	-0.159143209457397
-1.49168813228607	-9.00070190429688	-4.26399040222168	0.151907324790955	0.448699206113815	-0.159307599067688
-1.48760843276978	-8.99421119689941	-4.2647533416748	0.151921913027763	0.448680907487869	-0.15942707657814
-1.48983025550842	-8.99003982543945	-4.26528596878052	0.151811599731445	0.448576658964157	-0.1595369130373
-1.49640035629272	-8.99430084228516	-4.25506925582886	0.151745706796646	0.448508501052856	-0.159576296806335
-1.49758183956146	-8.99606609344482	-4.24895715713501	0.151720389723778	0.44851166009903	-0.159703850746155
-1.49553203582764	-8.9926700592041	-4.25023937225342	0.15165750682354	0.448537647724152	-0.159851402044296
-1.50174653530121	-8.99408435821533	-4.25296688079834	0.151530787348747	0.448431938886642	-0.159968420863152
-1.49458110332489	-8.99737071990967	-4.2506890296936	0.151527687907219	0.448283165693283	-0.160147339105606
-1.49103617668152	-8.99829292297363	-4.25835037231445	0.151410296559334	0.448259472846985	-0.160335958003998
-1.50123858451843	-8.99444484710693	-4.25336456298828	0.151291623711586	0.44830733537674	-0.160430461168289
-1.502237200737	-8.99502182006836	-4.24533319473267	0.151271387934685	0.448116928339005	-0.160514697432518
-1.49751949310303	-8.99262619018555	-4.24446725845337	0.151264205574989	0.448019474744797	-0.160583063960075
-1.49522173404694	-8.99256134033203	-4.24512577056885	0.151125714182854	0.448024213314056	-0.160665974020958
-1.49679338932037	-8.99087142944336	-4.24422740936279	0.15097713470459	0.44797021150589	-0.160719841718674
-1.49901223182678	-8.9968433380127	-4.23505830764771	0.150845125317574	0.447885721921921	-0.160759493708611
-1.49981474876404	-8.99878406524658	-4.24022626876831	0.150825187563896	0.447905212640762	-0.160838738083839
-1.49517810344696	-8.99631977081299	-4.23890590667725	0.150741308927536	0.447891265153885	-0.160949349403381
-1.49483072757721	-8.99436473846436	-4.23623180389404	0.150671944022179	0.447875529527664	-0.161049231886864
-1.49865591526031	-8.99175930023193	-4.23555088043213	0.15058471262455	0.447795152664185	-0.161071598529816
-1.49927890300751	-8.99102115631104	-4.2268328666687	0.150598421692848	0.447722882032394	-0.161092236638069
-1.49367415904999	-8.99408435821533	-4.23376989364624	0.150585040450096	0.447707533836365	-0.161151960492134
-1.49737095832825	-8.99244499206543	-4.23364400863647	0.15052205324173	0.44779360294342	-0.161126330494881
-1.49877488613129	-8.99307632446289	-4.23172092437744	0.150351971387863	0.447763055562973	-0.161092951893806
-1.49835598468781	-8.99875736236572	-4.23398017883301	0.150304898619652	0.44781482219696	-0.161132588982582
-1.4941326379776	-8.99606895446777	-4.23602390289307	0.150412201881409	0.447725623846054	-0.161225199699402
-1.49177205562592	-8.99307441711426	-4.23343229293823	0.150345578789711	0.447699040174484	-0.161180809140205
-1.4963698387146	-8.99146747589111	-4.24154758453369	0.150310039520264	0.447769433259964	-0.161229968070984
-1.50055158138275	-8.99357509613037	-4.22981882095337	0.150239869952202	0.44771146774292	-0.161207482218742
-1.4978209733963	-8.99629783630371	-4.22849988937378	0.150245577096939	0.447669833898544	-0.161177068948746
-1.49492275714874	-8.99779987335205	-4.23410797119141	0.150278195738792	0.447742700576782	-0.161190688610077
-1.49606478214264	-8.99444961547852	-4.23224878311157	0.15024422109127	0.447817295789719	-0.161243215203285
-1.50052571296692	-8.99556827545166	-4.23007917404175	0.150130644440651	0.447825610637665	-0.161192759871483
-1.49883532524109	-8.99469089508057	-4.23183917999268	0.150095790624619	0.447714120149612	-0.161207884550095
-1.49580919742584	-8.99826049804688	-4.23095083236694	0.15017232298851	0.447644054889679	-0.161307156085968
-1.49161159992218	-8.99803638458252	-4.23767042160034	0.150140330195427	0.447717666625977	-0.161359831690788
-1.49404120445251	-8.99802017211914	-4.23206901550293	0.150003701448441	0.44784215092659	-0.16129569709301
-1.49991524219513	-8.99820995330811	-4.22796630859375	0.150029599666595	0.447839796543121	-0.161316618323326
-1.49607682228088	-8.99591732025146	-4.23258018493652	0.150041297078133	0.447723925113678	-0.161313578486443
-1.49504745006561	-8.9928092956543	-4.23765420913696	0.150008603930473	0.447845697402954	-0.161250621080399
-1.49461257457733	-8.99335765838623	-4.23073148727417	0.149959474802017	0.44787409901619	-0.161229640245438
-1.49670886993408	-8.99615669250488	-4.23281097412109	0.149858012795448	0.447798132896423	-0.161130949854851
-1.49426031112671	-8.99902153015137	-4.23414754867554	0.149904951453209	0.447818785905838	-0.161158189177513
-1.49059021472931	-8.99588775634766	-4.23804998397827	0.149853125214577	0.447851777076721	-0.161155119538307
-1.49276900291443	-8.99553108215332	-4.23015117645264	0.149791866540909	0.447934865951538	-0.161070868372917
-1.49379503726959	-8.99568462371826	-4.22861051559448	0.149719551205635	0.447761565446854	-0.16107439994812
-1.49097001552582	-8.99584484100342	-4.22404432296753	0.149787396192551	0.447734087705612	-0.16110871732235
-1.48786354064941	-8.99715518951416	-4.22720146179199	0.149751201272011	0.447785556316376	-0.161080807447433
-1.49016332626343	-8.99573230743408	-4.22697925567627	0.149503394961357	0.447846978902817	-0.161090329289436
-1.49411571025848	-9.00195980072021	-4.22169876098633	0.149485722184181	0.447905391454697	-0.161124587059021
-1.48968493938446	-9.00463581085205	-4.22738695144653	0.149463415145874	0.447781682014465	-0.161210745573044
-1.48701274394989	-9.0024471282959	-4.22982263565063	0.149433821439743	0.447841614484787	-0.161245077848434
-1.4862288236618	-8.99803829193115	-4.23385334014893	0.149402126669884	0.44783690571785	-0.161338984966278
-1.48856925964355	-8.99775218963623	-4.22877645492554	0.149273619055748	0.44784152507782	-0.161326691508293
-1.49021184444427	-8.99934005737305	-4.22936105728149	0.149276107549667	0.447699874639511	-0.161298274993896
-1.48789858818054	-9.00077533721924	-4.2238941192627	0.149287641048431	0.447745680809021	-0.161367937922478
-1.48674023151398	-9.00271892547607	-4.22956943511963	0.149199709296227	0.447830110788345	-0.16137307882309
-1.48968970775604	-9.00099182128906	-4.22904586791992	0.149173259735107	0.447945773601532	-0.161340475082397
-1.49137187004089	-9.00062370300293	-4.22230339050293	0.149026826024055	0.447887420654297	-0.161357223987579
-1.48963153362274	-9.00098037719727	-4.22165775299072	0.149097383022308	0.44778698682785	-0.161449044942856
-1.48707509040833	-9.00361347198486	-4.22947835922241	0.149029672145844	0.447856158018112	-0.161438494920731
-1.48616898059845	-9.00055313110352	-4.22305059432983	0.14892053604126	0.447879612445831	-0.161456748843193
-1.49329626560211	-9.00150775909424	-4.21917295455933	0.148829758167267	0.447952687740326	-0.16142863035202
-1.49440169334412	-9.0020580291748	-4.22196674346924	0.148858651518822	0.447847068309784	-0.161424323916435
-1.48660278320313	-8.99916648864746	-4.22339487075806	0.148879870772362	0.447880685329437	-0.16140353679657
-1.48855125904083	-8.99620723724365	-4.22328233718872	0.148807868361473	0.448004364967346	-0.161359265446663
-1.48994898796082	-9.00123882293701	-4.22199106216431	0.148675292730331	0.44788870215416	-0.161343917250633
-1.48909330368042	-9.00420093536377	-4.22025680541992	0.148717075586319	0.447849661111832	-0.161322310566902
-1.48530900478363	-9.00296211242676	-4.22609043121338	0.148688077926636	0.447907119989395	-0.161336928606033
-1.48621094226837	-8.99955749511719	-4.22523260116577	0.148593842983246	0.44793713092804	-0.161367312073708
-1.4909862279892	-8.99960613250732	-4.22267293930054	0.148500934243202	0.448007434606552	-0.161330446600914
-1.49519240856171	-8.99673652648926	-4.22336864471436	0.148574084043503	0.447936087846756	-0.16131965816021
-1.48858153820038	-9.00124454498291	-4.22062253952026	0.148604780435562	0.447878032922745	-0.16130556166172
-1.49091684818268	-8.99607181549072	-4.22112321853638	0.148633539676666	0.447950214147568	-0.161308944225311
-1.48933565616608	-8.99710083007813	-4.21554374694824	0.148523166775703	0.44806706905365	-0.16121532022953
-1.49137663841248	-9.00140953063965	-4.21469116210938	0.148439690470695	0.448081105947495	-0.161188751459122
-1.48927330970764	-9.00278759002686	-4.22069787979126	0.148489713668823	0.448045760393143	-0.161157876253128
-1.48748660087585	-9.00408363342285	-4.22506666183472	0.148478046059608	0.448209315538406	-0.161089971661568
-1.48176455497742	-8.9990234375	-4.22780323028564	0.148521214723587	0.448249369859695	-0.161066800355911
-1.48883473873138	-8.99675846099854	-4.21819877624512	0.14850315451622	0.448321104049683	-0.160984456539154
-1.48914337158203	-8.99622535705566	-4.22195911407471	0.148519054055214	0.448324143886566	-0.160896211862564
-1.48869955539703	-8.99792957305908	-4.22404289245605	0.148647323250771	0.44834965467453	-0.160785660147667
-1.48424518108368	-8.99954795837402	-4.22647428512573	0.148666828870773	0.448482364416122	-0.160657584667206
-1.48541951179504	-9.00020313262939	-4.23547983169556	0.14859963953495	0.44858455657959	-0.160586938261986
-1.48997187614441	-8.99834632873535	-4.23118686676025	0.148580566048622	0.448787063360214	-0.160472810268402
-1.48954665660858	-9.00187397003174	-4.22862529754639	0.148591578006744	0.448752015829086	-0.160508632659912
-1.48818802833557	-9.0013313293457	-4.238609790802	0.148763954639435	0.448879539966583	-0.160499587655067
-1.4840681552887	-8.99887561798096	-4.24288892745972	0.148696407675743	0.448886424303055	-0.160467982292175
-1.48669481277466	-8.99588394165039	-4.23783683776855	0.148755818605423	0.448962181806564	-0.160490348935127
-1.4913455247879	-8.99759292602539	-4.23157978057861	0.148778960108757	0.448959738016129	-0.160506442189217
-1.49173963069916	-9.00047397613525	-4.23856735229492	0.148784279823303	0.44904026389122	-0.160503536462784
-1.49040114879608	-8.99873447418213	-4.23564147949219	0.14887398481369	0.44924795627594	-0.160487964749336
-1.49333798885345	-8.99827575683594	-4.23513221740723	0.148837879300117	0.449295490980148	-0.160479590296745
-1.4974912405014	-8.99847221374512	-4.23446941375732	0.148786187171936	0.449324607849121	-0.160551875829697
-1.49603760242462	-9.00027465820313	-4.23941993713379	0.148858457803726	0.449295669794083	-0.160531505942345
-1.49307036399841	-9.00119495391846	-4.24323844909668	0.148964583873749	0.449297696352005	-0.160583406686783
-1.49055874347687	-9.00022411346436	-4.24285173416138	0.148952350020409	0.449427783489227	-0.160602286458015
-1.49552178382874	-8.99857425689697	-4.24003505706787	0.148851051926613	0.449476033449173	-0.160511508584023
-1.50386261940002	-8.9959716796875	-4.23999547958374	0.148875117301941	0.449481517076492	-0.160520300269127
-1.50150322914124	-8.99346733093262	-4.24000406265259	0.148982584476471	0.449403941631317	-0.160551950335503
-1.50070035457611	-8.9940938949585	-4.23992824554443	0.14900229871273	0.449566632509232	-0.16050086915493
-1.50335991382599	-8.98835849761963	-4.24386787414551	0.149062320590019	0.449586421251297	-0.16048276424408
-1.50650262832642	-8.99142456054688	-4.237624168396	0.148916408419609	0.449537009000778	-0.160449787974358
-1.50616443157196	-8.99524307250977	-4.2423996925354	0.14900241792202	0.449478179216385	-0.16048675775528
-1.50483155250549	-8.99242115020752	-4.24570798873901	0.149026125669479	0.449506551027298	-0.160500019788742
-1.50885379314423	-8.9852991104126	-4.2387056350708	0.149014100432396	0.449597835540771	-0.160512790083885
-1.51488757133484	-8.98307609558105	-4.23400020599365	0.148885726928711	0.449620813131332	-0.160470336675644
-1.51693058013916	-8.98136043548584	-4.22730398178101	0.149028092622757	0.44948074221611	-0.16046929359436
-1.51769781112671	-8.97951889038086	-4.22874069213867	0.14909140765667	0.449310809373856	-0.160505011677742
-1.5154013633728	-8.9775857925415	-4.22961807250977	0.149018242955208	0.44933944940567	-0.1605244576931
-1.52188158035278	-8.97487258911133	-4.22887849807739	0.148931741714478	0.449399530887604	-0.160548359155655
-1.52466082572937	-8.97815227508545	-4.22419834136963	0.148787528276443	0.449314117431641	-0.160563454031944
-1.52308690547943	-8.97907447814941	-4.22516393661499	0.148773178458214	0.449177235364914	-0.160635977983475
-1.52084672451019	-8.97772979736328	-4.22514677047729	0.148828282952309	0.449116706848145	-0.160702049732208
-1.52179944515228	-8.97133445739746	-4.22307300567627	0.148744821548462	0.449073851108551	-0.160726308822632
-1.52497398853302	-8.9694652557373	-4.21766090393066	0.148595526814461	0.448940306901932	-0.160768032073975
-1.52473509311676	-8.9701623916626	-4.21439170837402	0.148507356643677	0.448784530162811	-0.160764992237091
-1.52311646938324	-8.97361469268799	-4.21616363525391	0.148558884859085	0.448639392852783	-0.160786211490631
-1.52186393737793	-8.97355556488037	-4.21476554870605	0.148448973894119	0.448645979166031	-0.160756900906563
-1.52699768543243	-8.97074604034424	-4.20762062072754	0.148427098989487	0.448650389909744	-0.160723686218262
-1.52598333358765	-8.9738826751709	-4.20726442337036	0.148291572928429	0.448524445295334	-0.160717114806175
-1.52100574970245	-8.97729110717773	-4.207763671875	0.148323372006416	0.448402494192123	-0.160726144909859
-1.51431524753571	-8.97547721862793	-4.21123838424683	0.1482243090868	0.448302745819092	-0.160720959305763
-1.51451599597931	-8.97585487365723	-4.21405458450317	0.148133590817451	0.448403030633926	-0.160663649439812
-1.51723074913025	-8.97602939605713	-4.20459127426147	0.148004338145256	0.448268592357636	-0.160554081201553
-1.51669812202454	-8.98033809661865	-4.20120573043823	0.147956997156143	0.448204725980759	-0.1604925096035
-1.51118910312653	-8.98239707946777	-4.20286893844604	0.148011595010757	0.448138833045959	-0.16037529706955
-1.50848722457886	-8.98542785644531	-4.20224618911743	0.147956416010857	0.448317259550095	-0.160296842455864
-1.50804483890533	-8.98415660858154	-4.20560836791992	0.14787270128727	0.448348075151443	-0.160115674138069
-1.50741279125214	-8.98674011230469	-4.21052026748657	0.147828623652458	0.448358088731766	-0.159999147057533
-1.50176060199738	-8.99232959747314	-4.20579433441162	0.14783376455307	0.448286324739456	-0.159813955426216
-1.49139881134033	-8.99880409240723	-4.2114052772522	0.147757694125175	0.448303461074829	-0.159714713692665
-1.48618066310883	-8.99846935272217	-4.21832132339478	0.147723749279976	0.448417991399765	-0.159577190876007
-1.48709678649902	-9.00289058685303	-4.21375131607056	0.147642880678177	0.44853538274765	-0.159318596124649
-1.48348081111908	-9.00588226318359	-4.21169328689575	0.147650495171547	0.448605746030808	-0.159049913287163
-1.47856473922729	-9.01101779937744	-4.21372509002686	0.147713840007782	0.448577016592026	-0.158762902021408
-1.46959090232849	-9.01144313812256	-4.21826887130737	0.147742673754692	0.448569148778915	-0.158519566059113
-1.46484816074371	-9.01507759094238	-4.22681665420532	0.147757783532143	0.448808163404465	-0.158192560076714
-1.45963728427887	-9.01697254180908	-4.22860336303711	0.147773668169975	0.44892743229866	-0.157887071371078
-1.4561516046524	-9.0214319229126	-4.22160291671753	0.147685080766678	0.449045836925507	-0.15752437710762
-1.45248079299927	-9.0256872177124	-4.22826194763184	0.147713735699654	0.449107527732849	-0.157214894890785
-1.44994080066681	-9.02810001373291	-4.22413444519043	0.147738113999367	0.449164807796478	-0.156819745898247
-1.4423713684082	-9.03155708312988	-4.23627614974976	0.147774934768677	0.449259102344513	-0.156560599803925
-1.4327974319458	-9.03227138519287	-4.24094820022583	0.147795811295509	0.449304640293121	-0.156260505318642
-1.42614901065826	-9.03428745269775	-4.24737787246704	0.147764354944229	0.449488818645477	-0.155930042266846
-1.42493164539337	-9.03267097473145	-4.24562549591064	0.147701606154442	0.449521094560623	-0.155567198991776
-1.42366528511047	-9.0348482131958	-4.24421167373657	0.147739082574844	0.449604153633118	-0.155295982956886
-1.42031717300415	-9.03612041473389	-4.24422073364258	0.147854328155518	0.449600219726563	-0.155035018920898
-1.41149353981018	-9.03876686096191	-4.24358749389648	0.147852420806885	0.44961416721344	-0.154812678694725
-1.40893256664276	-9.03981494903564	-4.24472951889038	0.147787779569626	0.4497911632061	-0.154586464166641
-1.40721487998962	-9.04168891906738	-4.24303436279297	0.147626578807831	0.449684798717499	-0.154360100626945
-1.40598928928375	-9.04709243774414	-4.24729681015015	0.147618100047112	0.449757874011993	-0.154256358742714
-1.39859676361084	-9.04756641387939	-4.24639463424683	0.147609695792198	0.449760913848877	-0.154150307178497
-1.39475750923157	-9.04289722442627	-4.24635887145996	0.147535666823387	0.449846863746643	-0.154076442122459
-1.39598095417023	-9.04103755950928	-4.24459791183472	0.147498697042465	0.449733853340149	-0.154034093022346
-1.39764404296875	-9.04118537902832	-4.24169540405273	0.147469222545624	0.449647724628448	-0.153966069221497
-1.39493250846863	-9.04369354248047	-4.23940181732178	0.147481620311737	0.449618726968765	-0.154006570577621
-1.39149010181427	-9.04467391967773	-4.24134016036987	0.147403985261917	0.449657678604126	-0.154051125049591
-1.3961067199707	-9.03857421875	-4.24135732650757	0.147262170910835	0.449645280838013	-0.154126197099686
-1.40145516395569	-9.04143905639648	-4.23623704910278	0.147134572267532	0.449670255184174	-0.154327794909477
-1.40309798717499	-9.04591464996338	-4.23076725006104	0.147103041410446	0.449590742588043	-0.154662549495697
-1.40625441074371	-9.04337215423584	-4.23665618896484	0.147196441888809	0.449458211660385	-0.155009895563126
-1.40757036209106	-9.03582954406738	-4.24185800552368	0.147165700793266	0.449360013008118	-0.155488848686218
-1.41356718540192	-9.03516292572021	-4.23323535919189	0.147070422768593	0.449276089668274	-0.155719205737114
-1.42299687862396	-9.03013896942139	-4.22494268417358	0.147036850452423	0.449203133583069	-0.155976146459579
-1.42473328113556	-9.02857875823975	-4.22533655166626	0.147083640098572	0.449015736579895	-0.156057253479958
-1.42546713352203	-9.0228157043457	-4.22195672988892	0.14700323343277	0.448919653892517	-0.156060963869095
-1.42832803726196	-9.0152587890625	-4.22006320953369	0.146933391690254	0.448870688676834	-0.156051427125931
-1.43685829639435	-9.01246356964111	-4.20939540863037	0.146726712584496	0.448837071657181	-0.156095385551453
-1.43714988231659	-9.01024341583252	-4.20864486694336	0.146627470850945	0.448580652475357	-0.156183898448944
-1.43665480613708	-9.00590896606445	-4.20934247970581	0.146605163812637	0.448452770709991	-0.156328544020653
-1.43684947490692	-9.00111198425293	-4.20530033111572	0.14643058180809	0.448339402675629	-0.156385600566864
-1.44562613964081	-8.99678039550781	-4.19665813446045	0.146232172846794	0.448295772075653	-0.156483620405197
-1.4534193277359	-8.99295616149902	-4.1924524307251	0.146113961935043	0.448078542947769	-0.156623691320419
-1.45372331142426	-8.98978424072266	-4.19131517410278	0.146173357963562	0.447999119758606	-0.156817421317101
-1.45488333702087	-8.9850492477417	-4.18774604797363	0.146046504378319	0.447879940271378	-0.157057464122772
-1.46531653404236	-8.98241138458252	-4.18395090103149	0.145887359976768	0.447866946458817	-0.157289013266563
-1.46831715106964	-8.98297595977783	-4.18597602844238	0.145820885896683	0.447694420814514	-0.157601773738861
-1.47228527069092	-8.98259735107422	-4.18264102935791	0.145784229040146	0.44755482673645	-0.157885193824768
-1.47195410728455	-8.97776794433594	-4.17828416824341	0.145714491605759	0.447510778903961	-0.158132761716843
-1.47705161571503	-8.97354793548584	-4.18169593811035	0.145592167973518	0.447487384080887	-0.158371612429619
-1.48499727249146	-8.97101974487305	-4.17636108398438	0.145511344075203	0.447466880083084	-0.158489227294922
-1.49117040634155	-8.96985244750977	-4.16943454742432	0.145538955926895	0.447332322597504	-0.158606231212616
-1.48952686786652	-8.96699810028076	-4.16633081436157	0.145562440156937	0.447237700223923	-0.15877477824688
-1.48814761638641	-8.96363544464111	-4.16880083084106	0.145481437444687	0.44731068611145	-0.158871605992317
-1.49118447303772	-8.96327209472656	-4.1733775138855	0.145341664552689	0.44728821516037	-0.158888548612595
-1.49923002719879	-8.96455860137939	-4.16660022735596	0.145167052745819	0.447249680757523	-0.158995166420937
-1.49762010574341	-8.96664047241211	-4.16506814956665	0.145224496722221	0.447224676609039	-0.15910567343235
-1.49645030498505	-8.96572780609131	-4.16477966308594	0.145298480987549	0.447265863418579	-0.159146532416344
-1.49531412124634	-8.96549224853516	-4.16757678985596	0.145204409956932	0.447259247303009	-0.159205541014671
-1.49601697921753	-8.96028423309326	-4.16773700714111	0.145195841789246	0.447293937206268	-0.159279212355614
-1.4991158246994	-8.96228981018066	-4.17125415802002	0.145101204514503	0.447247534990311	-0.159306511282921
-1.49942922592163	-8.96176815032959	-4.16785907745361	0.145178005099297	0.447192370891571	-0.159260973334312
-1.4949826002121	-8.96285438537598	-4.16196060180664	0.145248606801033	0.447265565395355	-0.159264460206032
-1.48974239826202	-8.96590232849121	-4.1670503616333	0.145222932100296	0.447361797094345	-0.159244626760483
-1.49169206619263	-8.96533203125	-4.17385244369507	0.145165950059891	0.447502315044403	-0.159111201763153
-1.49420571327209	-8.96811676025391	-4.1709098815918	0.145111888647079	0.447561591863632	-0.159095197916031
-1.49156773090363	-8.97180461883545	-4.17118263244629	0.145227551460266	0.447593718767166	-0.159090518951416
-1.48764669895172	-8.97392845153809	-4.1804986000061	0.145229876041412	0.447626799345016	-0.159002512693405
-1.48303914070129	-8.97200012207031	-4.18726110458374	0.145301252603531	0.447785079479218	-0.159003034234047
-1.48350512981415	-8.97402000427246	-4.1835789680481	0.145248129963875	0.447839826345444	-0.158874362707138
-1.48310482501984	-8.9747257232666	-4.18119096755981	0.145235762000084	0.447884202003479	-0.158695325255394
-1.47868239879608	-8.98058605194092	-4.18857669830322	0.145324289798737	0.447917342185974	-0.158590897917747
-1.47216498851776	-8.98121547698975	-4.1906533241272	0.145451709628105	0.44811275601387	-0.158419638872147
-1.46843004226685	-8.98532104492188	-4.19378662109375	0.145470649003983	0.448254317045212	-0.158210501074791
-1.46492850780487	-8.98480129241943	-4.19152736663818	0.145508483052254	0.448378384113312	-0.158062994480133
-1.46687316894531	-8.98791599273682	-4.19354963302612	0.145505130290985	0.448472559452057	-0.157881215214729
-1.46316492557526	-8.99521636962891	-4.19944381713867	0.145436748862267	0.448519378900528	-0.157749861478806
-1.45748209953308	-8.99866580963135	-4.20389795303345	0.145574554800987	0.448558479547501	-0.15761399269104
-1.44664895534515	-9.00078105926514	-4.20951318740845	0.145600885152817	0.448597729206085	-0.157554477453232
-1.44406878948212	-9.00174427032471	-4.21602773666382	0.145642757415771	0.448775351047516	-0.157442271709442
-1.44223392009735	-9.00481510162354	-4.21107149124146	0.145600855350494	0.448868751525879	-0.157307848334312
-1.44361877441406	-9.00939559936523	-4.20895099639893	0.145604163408279	0.448903471231461	-0.157235875725746
-1.43941390514374	-9.01165962219238	-4.21068382263184	0.1456029266119	0.448934257030487	-0.157072678208351
-1.43480217456818	-9.01507186889648	-4.21328926086426	0.145731091499329	0.449046015739441	-0.157029196619987
-1.43075823783875	-9.01818943023682	-4.21217584609985	0.145812571048737	0.449145257472992	-0.156950980424881
-1.42875170707703	-9.01798439025879	-4.21899604797363	0.145705968141556	0.449279874563217	-0.156827807426453
-1.43136942386627	-9.02053928375244	-4.21683073043823	0.145690724253654	0.449302077293396	-0.156715705990791
-1.42595982551575	-9.02483940124512	-4.2221884727478	0.145729213953018	0.449279069900513	-0.156693443655968
-1.41839778423309	-9.02789878845215	-4.2277045249939	0.145766824483871	0.449252814054489	-0.156756892800331
-1.41513097286224	-9.02958679199219	-4.23272800445557	0.145759016275406	0.449355810880661	-0.156675964593887
-1.41654574871063	-9.03250312805176	-4.22755432128906	0.145667001605034	0.449469655752182	-0.156611442565918
-1.41764032840729	-9.03211212158203	-4.22432661056519	0.145715847611427	0.449438810348511	-0.156564995646477
-1.41866731643677	-9.0349588394165	-4.22543287277222	0.145710796117783	0.449409663677216	-0.156472474336624
-1.41188049316406	-9.03662109375	-4.22420501708984	0.145766004920006	0.44940122961998	-0.156428024172783
-1.40698254108429	-9.03587245941162	-4.22809934616089	0.145807862281799	0.44940984249115	-0.156369909644127
-1.40589272975922	-9.03700733184814	-4.23159503936768	0.145767971873283	0.449438989162445	-0.156294405460358
-1.40641665458679	-9.03735733032227	-4.22628784179688	0.145671829581261	0.449471354484558	-0.156236425042152
-1.40865480899811	-9.04202842712402	-4.22738170623779	0.14566969871521	0.449406862258911	-0.156167417764664
-1.40165281295776	-9.04514694213867	-4.22912120819092	0.145631954073906	0.449301451444626	-0.156166285276413
-1.39672207832336	-9.04509258270264	-4.23077344894409	0.145635604858398	0.449306815862656	-0.156232282519341
-1.39488542079926	-9.04625797271729	-4.23455905914307	0.145585641264915	0.449339717626572	-0.156217336654663
-1.39982914924622	-9.04549217224121	-4.22669219970703	0.145503804087639	0.449333935976028	-0.156183838844299
-1.40097510814667	-9.04647922515869	-4.22457551956177	0.145526826381683	0.449257701635361	-0.156200245022774
-1.39332020282745	-9.04523658752441	-4.22670936584473	0.145644426345825	0.449091523885727	-0.156160533428192
-1.39213609695435	-9.04898548126221	-4.22975492477417	0.145546853542328	0.449155300855637	-0.156145855784416
-1.39300143718719	-9.04866886138916	-4.23025178909302	0.145454585552216	0.449179083108902	-0.156102314591408
-1.39429450035095	-9.05205631256104	-4.22157764434814	0.145375698804855	0.449142396450043	-0.156120583415031
-1.39466154575348	-9.05705642700195	-4.22578763961792	0.145388573408127	0.449103891849518	-0.156125664710999
-1.38795804977417	-9.05465602874756	-4.22847032546997	0.145476937294006	0.449141830205917	-0.156223848462105
-1.39063358306885	-9.04778480529785	-4.22568988800049	0.145396858453751	0.449130266904831	-0.15621130168438
-1.39447915554047	-9.04691600799561	-4.22233438491821	0.145400509238243	0.449037879705429	-0.156279966235161
-1.3919483423233	-9.05082416534424	-4.22411727905273	0.145430400967598	0.448929399251938	-0.156326934695244
-1.39269435405731	-9.04974365234375	-4.22471380233765	0.145493805408478	0.448953241109848	-0.156414017081261
-1.39289057254791	-9.0519552230835	-4.22626543045044	0.145329087972641	0.448975592851639	-0.156437754631042
-1.39815175533295	-9.05017757415771	-4.2182502746582	0.145246267318726	0.448998749256134	-0.15645258128643
-1.39892840385437	-9.05394554138184	-4.2216100692749	0.145295396447182	0.448983639478683	-0.156597137451172
-1.39609634876251	-9.05470371246338	-4.22743463516235	0.145324051380157	0.448799163103104	-0.156739324331284
-1.39465498924255	-9.04884338378906	-4.22380781173706	0.145382508635521	0.448794156312943	-0.156778603792191
-1.40013873577118	-9.04676246643066	-4.22074556350708	0.145290151238441	0.448700577020645	-0.156806364655495
-1.40303206443787	-9.04636001586914	-4.21518278121948	0.145263850688934	0.448574542999268	-0.156832948327065
-1.40456831455231	-9.04628372192383	-4.22076416015625	0.14526803791523	0.448563873767853	-0.156859397888184
-1.40294659137726	-9.04130840301514	-4.2130184173584	0.145355239510536	0.448580354452133	-0.156847968697548
-1.40820455551147	-9.03991222381592	-4.21131467819214	0.145173206925392	0.448575288057327	-0.1568473726511
-1.40834581851959	-9.03907775878906	-4.21298980712891	0.145113170146942	0.448293119668961	-0.156808689236641
-1.41161692142487	-9.03934478759766	-4.21029615402222	0.145125567913055	0.448191702365875	-0.156893685460091
-1.40504062175751	-9.03768920898438	-4.21408700942993	0.145120099186897	0.448088020086288	-0.156910270452499
-1.40777659416199	-9.03365516662598	-4.20820379257202	0.144929692149162	0.448087602853775	-0.156928032636642
-1.41343033313751	-9.03270816802979	-4.19911336898804	0.144834384322166	0.447975784540176	-0.156943842768669
-1.41812026500702	-9.03124809265137	-4.19907283782959	0.144842833280563	0.447820335626602	-0.156914368271828
-1.41454207897186	-9.02662086486816	-4.19378662109375	0.144919723272324	0.447586983442307	-0.156943202018738
-1.41507887840271	-9.02223682403564	-4.2034764289856	0.144852593541145	0.447560518980026	-0.156979143619537
-1.41588342189789	-9.02217578887939	-4.19367122650146	0.144674554467201	0.447408258914948	-0.156946539878845
-1.41941320896149	-9.02241706848145	-4.18921184539795	0.14452075958252	0.447232633829117	-0.15692363679409
-1.41801559925079	-9.02261734008789	-4.18889808654785	0.14448319375515	0.447060585021973	-0.157004550099373
-1.41445827484131	-9.02417659759521	-4.18801355361938	0.144400611519814	0.446955263614655	-0.15700489282608
-1.41921699047089	-9.02012920379639	-4.18242645263672	0.144342422485352	0.446950823068619	-0.157019406557083
-1.41918349266052	-9.01567935943604	-4.18661642074585	0.144151538610458	0.446801692247391	-0.156995713710785
-1.41978645324707	-9.01658248901367	-4.17392826080322	0.144105672836304	0.446601003408432	-0.156964182853699
-1.42098879814148	-9.01700019836426	-4.1716456413269	0.14410100877285	0.446521490812302	-0.157032713294029
-1.41783094406128	-9.01485633850098	-4.16781854629517	0.144079089164734	0.446374416351318	-0.15697854757309
-1.41640150547028	-9.01443767547607	-4.17140293121338	0.143875822424889	0.446392983198166	-0.157057777047157
-1.42039263248444	-9.01753902435303	-4.16653108596802	0.143760368227959	0.446325808763504	-0.157082766294479
-1.42181837558746	-9.02065563201904	-4.16671514511108	0.143707647919655	0.446243643760681	-0.157143443822861
-1.41567254066467	-9.02317237854004	-4.16985082626343	0.143663480877876	0.446178257465363	-0.157242894172668
-1.41720747947693	-9.02134132385254	-4.17102766036987	0.143652573227882	0.446146130561829	-0.157323077321053
-1.41277682781219	-9.01884651184082	-4.1750340461731	0.143550485372543	0.446168810129166	-0.157436460256577
-1.41454780101776	-9.01555061340332	-4.16828107833862	0.143559843301773	0.446155428886414	-0.157475382089615
-1.4187844991684	-9.02067756652832	-4.1664662361145	0.143484622240067	0.446131020784378	-0.157560557126999
-1.4189510345459	-9.01874256134033	-4.17098045349121	0.143465429544449	0.446059852838516	-0.157556191086769
-1.41456580162048	-9.02240943908691	-4.16847848892212	0.143525406718254	0.446079432964325	-0.157572597265244
-1.41397869586945	-9.02191066741943	-4.16920471191406	0.143538817763329	0.446189641952515	-0.157632529735565
-1.41098093986511	-9.02204513549805	-4.17383718490601	0.143456965684891	0.446283042430878	-0.157611012458801
-1.41186630725861	-9.02500534057617	-4.17411279678345	0.143376663327217	0.446354448795319	-0.157606765627861
-1.41435444355011	-9.03012847900391	-4.1718635559082	0.143355756998062	0.446354359388351	-0.157633483409882
-1.40863537788391	-9.03468799591064	-4.17707490921021	0.143415778875351	0.446449786424637	-0.157668873667717
-1.40597128868103	-9.03751945495605	-4.184157371521	0.143459931015968	0.446485638618469	-0.157670170068741
-1.4005526304245	-9.03777599334717	-4.19112253189087	0.143470093607903	0.446612030267715	-0.157721102237701
-1.39977955818176	-9.03802108764648	-4.18468379974365	0.143506899476051	0.44676861166954	-0.157695040106773
-1.4027978181839	-9.03687191009521	-4.18604469299316	0.143465951085091	0.446801990270615	-0.15763808786869
-1.40037381649017	-9.04357528686523	-4.19224882125854	0.143537923693657	0.446813464164734	-0.157657518982887
-1.39492869377136	-9.04722023010254	-4.18978071212769	0.143694624304771	0.446929514408112	-0.157637372612953
-1.39668619632721	-9.04810905456543	-4.19581699371338	0.143783628940582	0.447112560272217	-0.157671421766281
-1.39507484436035	-9.05086326599121	-4.19573450088501	0.143818318843842	0.447327256202698	-0.157633513212204
-1.39777386188507	-9.0518627166748	-4.2065315246582	0.143764287233353	0.447480022907257	-0.157646521925926
-1.40077257156372	-9.05250453948975	-4.20490741729736	0.143867969512939	0.447554409503937	-0.157697841525078
-1.3965038061142	-9.05654048919678	-4.20578145980835	0.143992319703102	0.447592288255692	-0.157812267541885
-1.39128017425537	-9.05436897277832	-4.21336793899536	0.144125610589981	0.447691857814789	-0.157895907759666
-1.39281320571899	-9.05345726013184	-4.21187782287598	0.144093185663223	0.447843283414841	-0.157950550317764
-1.40097332000732	-9.05878353118896	-4.21129035949707	0.144131734967232	0.447855293750763	-0.157964989542961
-1.39827454090118	-9.06037330627441	-4.21382093429565	0.144215390086174	0.447911024093628	-0.158048078417778
-1.39769005775452	-9.06147956848145	-4.21461200714111	0.144338607788086	0.448065102100372	-0.158114701509476
-1.39479327201843	-9.05902481079102	-4.2197380065918	0.144358977675438	0.448111176490784	-0.158205017447472
-1.39885056018829	-9.05940723419189	-4.21577215194702	0.14435201883316	0.448207885026932	-0.158181831240654
-1.40033507347107	-9.0638599395752	-4.21990633010864	0.144395127892494	0.448175102472305	-0.158281341195107
-1.39497971534729	-9.06294631958008	-4.22001314163208	0.144455060362816	0.44812148809433	-0.158415958285332
-1.39115035533905	-9.06556129455566	-4.2238073348999	0.144490316510201	0.448119640350342	-0.158510535955429
-1.39249300956726	-9.0661449432373	-4.22825956344604	0.144487023353577	0.448221385478973	-0.158518582582474
-1.40182304382324	-9.06194496154785	-4.218421459198	0.144507676362991	0.448228389024735	-0.158552080392838
-1.40435445308685	-9.06246280670166	-4.21847105026245	0.144499644637108	0.448199987411499	-0.158629044890404
-1.39900326728821	-9.06115818023682	-4.21455955505371	0.144657120108604	0.448062717914581	-0.158717483282089
-1.39991617202759	-9.05802631378174	-4.22405385971069	0.144609600305557	0.44815382361412	-0.15879213809967
-1.40464150905609	-9.05612659454346	-4.22216653823853	0.144600421190262	0.448143541812897	-0.158854961395264
-1.40812480449677	-9.06036472320557	-4.21271944046021	0.144524067640305	0.448020428419113	-0.158958703279495
-1.40853309631348	-9.0617561340332	-4.21574258804321	0.144638299942017	0.44795835018158	-0.159089893102646
-1.40720570087433	-9.06089210510254	-4.22206211090088	0.144656091928482	0.447976350784302	-0.1593147367239
-1.4085009098053	-9.05553531646729	-4.21372604370117	0.144636526703835	0.447926610708237	-0.159438222646713
-1.41491615772247	-9.05476665496826	-4.21120500564575	0.14460688829422	0.447857886552811	-0.159544512629509
-1.41506838798523	-9.05524921417236	-4.20910406112671	0.144643768668175	0.447727829217911	-0.159711316227913
-1.41547024250031	-9.05474090576172	-4.20523405075073	0.144680052995682	0.447645306587219	-0.159827664494514
-1.41350495815277	-9.05235004425049	-4.21023368835449	0.14473420381546	0.447623699903488	-0.159964442253113
-1.41204166412354	-9.04932498931885	-4.21266889572144	0.144662037491798	0.44753509759903	-0.16000697016716
-1.41816747188568	-9.05199337005615	-4.21217107772827	0.14460651576519	0.447594106197357	-0.160103216767311
-1.41861987113953	-9.0510721206665	-4.20361042022705	0.14450503885746	0.447526931762695	-0.160152837634087
-1.42008948326111	-9.05263423919678	-4.20155906677246	0.144531026482582	0.447420060634613	-0.160229384899139
-1.41633439064026	-9.0519495010376	-4.20440864562988	0.144575923681259	0.447422415018082	-0.160200461745262
-1.41757345199585	-9.0475606918335	-4.20644855499268	0.144563481211662	0.447429329156876	-0.160253375768661
-1.41971218585968	-9.04169178009033	-4.20883417129517	0.144532486796379	0.44744485616684	-0.160244435071945
-1.4224339723587	-9.04006099700928	-4.203453540802	0.144521832466125	0.44737920165062	-0.160223454236984
[truncated: 12,447 more rows]
