# Supplementary material for: Identification of Haptic Based Guiding Using Hard Reins
Source: PLoS One. 2015 Jul 22;10(7):e0132020. doi: 10.1371/journal.pone.0132020 (PMC4511788; doi:10.1371/journal.pone.0132020)
Supplement: S5 File — (ZIP) [file pone.0132020.s005.zip › Exp2_ForceData1/Subject4/path3/T3.csv]

Force X (N)	Force Y (N)	Force Z (N)	Torque X (N-m)	Torque Y (N-m)	Torque Z (N-m)	Frequency = 10000	Averaging Level = 16	F/T Serial Number = FT11772	Time Started = 05/12/2012 11:26:05
-2.70863175392151	-6.8881459236145	-4.61367750167847	0.0137352999299765	0.518463313579559	0.0804625898599625
-2.70591497421265	-6.88881731033325	-4.61313438415527	0.0137272337451577	0.518420815467834	0.0804044231772423
-2.70453071594238	-6.89510822296143	-4.60404586791992	0.0136918714269996	0.518433511257172	0.0803861171007156
-2.70637679100037	-6.89707231521606	-4.59864854812622	0.0136447204276919	0.518472075462341	0.0803419947624207
-2.70087718963623	-6.89695501327515	-4.59704303741455	0.0137554341927171	0.518399298191071	0.0802358835935593
-2.69527339935303	-6.89606618881226	-4.59835386276245	0.0137689402326941	0.518424034118652	0.0801209211349487
-2.69258403778076	-6.90206670761108	-4.59379529953003	0.0137194748967886	0.518413960933685	0.0800873041152954
-2.6942880153656	-6.90764713287354	-4.60207605361938	0.0136422766372561	0.518564581871033	0.0799672305583954
-2.69486165046692	-6.90699672698975	-4.6001935005188	0.0137974889948964	0.518610715866089	0.0798649564385414
-2.69082498550415	-6.90524578094482	-4.60915517807007	0.0138829024508595	0.518658995628357	0.079663023352623
-2.68749594688416	-6.90683221817017	-4.6133508682251	0.0139062032103539	0.51861560344696	0.0795959904789925
-2.68673539161682	-6.91339826583862	-4.61293983459473	0.0139779895544052	0.518788516521454	0.0795227438211441
-2.68772602081299	-6.91613340377808	-4.60123491287231	0.0139258112758398	0.518920481204987	0.0795380175113678
-2.68271732330322	-6.91239404678345	-4.60146808624268	0.0141063686460257	0.519079685211182	0.0793913677334785
-2.6790828704834	-6.91328239440918	-4.60759878158569	0.0141058154404163	0.519040286540985	0.079310454428196
-2.68145322799683	-6.91954851150513	-4.60986566543579	0.0141862193122506	0.519197940826416	0.0791270136833191
-2.68437838554382	-6.92164707183838	-4.62002277374268	0.0142776053398848	0.51941591501236	0.0790181681513786
-2.68016695976257	-6.9216890335083	-4.61795043945313	0.0144084468483925	0.519473552703857	0.0789177417755127
-2.67739725112915	-6.91888904571533	-4.62040090560913	0.0145424408838153	0.519644021987915	0.0788078606128693
-2.67395067214966	-6.92844533920288	-4.62942314147949	0.0145455906167626	0.519689559936523	0.0786807984113693
-2.67835068702698	-6.92597484588623	-4.64339399337769	0.0147351147606969	0.519972443580627	0.0785325318574905
-2.67845988273621	-6.92892599105835	-4.63998126983643	0.0148147707805037	0.520185887813568	0.0785031840205193
-2.67367100715637	-6.92383766174316	-4.64292144775391	0.0149886067956686	0.520283699035645	0.0784361958503723
-2.67337393760681	-6.92603492736816	-4.65248394012451	0.0150209655985236	0.52035391330719	0.0783010274171829
-2.67356824874878	-6.93106842041016	-4.66292190551758	0.0151623273268342	0.520526587963104	0.0781673267483711
-2.67451000213623	-6.93152666091919	-4.6588568687439	0.0151951229199767	0.52072536945343	0.0781448408961296
-2.66900849342346	-6.92914342880249	-4.66112565994263	0.0153757920488715	0.520750999450684	0.0780835896730423
-2.66635680198669	-6.93127632141113	-4.65916585922241	0.01546227093786	0.520827293395996	0.0779882967472076
-2.66503882408142	-6.93519639968872	-4.66287660598755	0.0154049498960376	0.52093505859375	0.0778340697288513
-2.66795182228088	-6.93470764160156	-4.67374753952026	0.0155327003449202	0.521053433418274	0.0777420550584793
-2.66332840919495	-6.93613719940186	-4.67422008514404	0.0156316831707954	0.52106761932373	0.077631987631321
-2.66046857833862	-6.93056154251099	-4.6670503616333	0.0157356914132833	0.521149873733521	0.0775461718440056
-2.65624260902405	-6.93884992599487	-4.6639199256897	0.0156059600412846	0.521125853061676	0.0774997547268867
-2.65955114364624	-6.93841361999512	-4.67103338241577	0.0157205332070589	0.521265804767609	0.0773118510842323
-2.66142058372498	-6.93880939483643	-4.67366123199463	0.0158620998263359	0.52120965719223	0.0771742537617683
-2.65544986724854	-6.93659114837646	-4.67272472381592	0.0159226004034281	0.521176993846893	0.0770398303866386
-2.65864562988281	-6.93678522109985	-4.66879892349243	0.0159346293658018	0.521126329898834	0.0769061520695686
-2.65592169761658	-6.94033908843994	-4.67076969146729	0.0157978683710098	0.521038830280304	0.0767690762877464
-2.65655016899109	-6.94181156158447	-4.66862630844116	0.0158781167119741	0.520973443984985	0.0766384080052376
-2.65531301498413	-6.93982887268066	-4.66187524795532	0.0159455258399248	0.520925343036652	0.0764856338500977
-2.6490912437439	-6.93888521194458	-4.66321134567261	0.0158117972314358	0.520610272884369	0.0763118118047714
-2.64597344398499	-6.94676494598389	-4.65297317504883	0.0156382024288177	0.520540177822113	0.0761008039116859
-2.65198683738709	-6.94597339630127	-4.65121459960938	0.0156260803341866	0.520488142967224	0.0759100019931793
-2.6493079662323	-6.94473218917847	-4.64862442016602	0.0156592894345522	0.520257711410522	0.0756920799612999
-2.64471936225891	-6.94040203094482	-4.64798641204834	0.0156479515135288	0.519986867904663	0.0754924416542053
-2.64087533950806	-6.94862842559814	-4.63726949691772	0.0153607614338398	0.519715309143066	0.0752767026424408
-2.6417064666748	-6.94630861282349	-4.63497924804688	0.0152450455352664	0.519572675228119	0.0750192031264305
-2.64343476295471	-6.94888257980347	-4.62964391708374	0.0152784613892436	0.51928436756134	0.074848048388958
-2.63656234741211	-6.94514894485474	-4.62557601928711	0.0151869701221585	0.518930494785309	0.0746258348226547
-2.63542151451111	-6.9439845085144	-4.61783647537231	0.0149863744154572	0.51860898733139	0.0744234547019005
-2.63367938995361	-6.95190286636353	-4.61081647872925	0.0147260278463364	0.518334209918976	0.0741608813405037
-2.63562178611755	-6.95364856719971	-4.60564994812012	0.0146107980981469	0.518095254898071	0.073924757540226
-2.62940406799316	-6.95002698898315	-4.60419034957886	0.0145313525572419	0.517702698707581	0.0736740082502365
-2.62392497062683	-6.95192337036133	-4.60591602325439	0.0142909018322825	0.517326951026917	0.0734186172485352
-2.6252920627594	-6.95680570602417	-4.59237289428711	0.0140414135530591	0.517106711864471	0.0730747282505035
-2.6284122467041	-6.95477533340454	-4.5820689201355	0.0138494363054633	0.516886711120605	0.0728260204195976
-2.62591171264648	-6.95393753051758	-4.58212471008301	0.0137201761826873	0.516503572463989	0.07261972874403
-2.6213002204895	-6.95101928710938	-4.57777643203735	0.0135896094143391	0.516166210174561	0.0725534036755562
-2.61580038070679	-6.95925426483154	-4.58393287658691	0.0132983364164829	0.515857815742493	0.0722111463546753
-2.61383390426636	-6.9600043296814	-4.59371948242188	0.0131186712533236	0.515659034252167	0.071833610534668
-2.61011862754822	-6.96527051925659	-4.59253835678101	0.0128498133271933	0.51548308134079	0.0715586468577385
-2.60533356666565	-6.96403074264526	-4.5967059135437	0.0127073181793094	0.515219569206238	0.0711475312709808
-2.60365319252014	-6.96798181533813	-4.60233974456787	0.0124232871457934	0.515166163444519	0.0706948786973953
-2.59745788574219	-6.96909189224243	-4.61199903488159	0.0122242420911789	0.514955043792725	0.0702751874923706
-2.59022307395935	-6.97160673141479	-4.60811185836792	0.0119617572054267	0.514901638031006	0.0700062960386276
-2.58308815956116	-6.97545099258423	-4.59955739974976	0.0115853436291218	0.514867842197418	0.0697751864790916
-2.58055090904236	-6.98017454147339	-4.58400011062622	0.0113776670768857	0.514882862567902	0.0697149559855461
-2.57783222198486	-6.98147535324097	-4.58046054840088	0.0112465070560575	0.514850437641144	0.0695619583129883
-2.5771107673645	-6.98323106765747	-4.54663562774658	0.0109812850132585	0.514802396297455	0.0697291791439056
-2.58486557006836	-6.98714828491211	-4.53866863250732	0.0110462056472898	0.514830708503723	0.0698389261960983
-2.58842301368713	-6.98562908172607	-4.53791522979736	0.0110798859968781	0.514845550060272	0.0697605535387993
-2.58983397483826	-6.98801803588867	-4.55039691925049	0.0111333495005965	0.514827609062195	0.0695212259888649
-2.59357929229736	-6.99190711975098	-4.57380056381226	0.0110124107450247	0.515143632888794	0.0692309811711311
-2.58872675895691	-6.99131631851196	-4.59683704376221	0.0110594518482685	0.515365898609161	0.0690083354711533
-2.58295345306396	-6.99334144592285	-4.6060209274292	0.0109170703217387	0.515640318393707	0.0687480568885803
-2.57962536811829	-6.99944400787354	-4.62706565856934	0.0107650309801102	0.516029834747314	0.0684752687811852
-2.57880067825317	-6.99730825424194	-4.62818956375122	0.0107124103233218	0.516345381736755	0.0683903247117996
-2.56880140304565	-6.99944353103638	-4.62275648117065	0.0106027480214834	0.516611278057098	0.0684225857257843
-2.56584906578064	-7.00232076644897	-4.62343978881836	0.0105379223823547	0.516918480396271	0.0684636831283569
-2.56636643409729	-7.00532960891724	-4.61698293685913	0.0105285281315446	0.51729679107666	0.0685547441244125
-2.56577444076538	-7.00614452362061	-4.61660623550415	0.0105823716148734	0.517707705497742	0.0686569213867188
-2.56748914718628	-7.00559139251709	-4.59180021286011	0.0105763720348477	0.517977178096771	0.0689328461885452
-2.57075428962708	-7.00685977935791	-4.59653615951538	0.0107408780604601	0.518252015113831	0.0691007301211357
-2.57252883911133	-7.0034384727478	-4.59419536590576	0.0109228296205401	0.518617630004883	0.069191686809063
-2.57167482376099	-7.00351810455322	-4.60503911972046	0.010978483594954	0.518889307975769	0.0692507550120354
-2.5731029510498	-7.00874185562134	-4.61375427246094	0.0110894152894616	0.519110262393951	0.0692505910992622
-2.57727479934692	-7.00555944442749	-4.63340997695923	0.0112648196518421	0.51955646276474	0.0693294405937195
-2.5733597278595	-7.00448036193848	-4.64462423324585	0.0114255538210273	0.519879162311554	0.0693781673908234
-2.57089042663574	-7.00262594223022	-4.66754150390625	0.0115546984598041	0.520104944705963	0.069297268986702
-2.5675036907196	-7.00340175628662	-4.69001388549805	0.0116310864686966	0.520454168319702	0.0691483691334724
-2.56616306304932	-7.00149011611938	-4.71090698242188	0.0117214508354664	0.520703554153442	0.0691040605306625
-2.55577254295349	-7.00127744674683	-4.71840286254883	0.0116297136992216	0.520939826965332	0.0689457580447197
-2.55624961853027	-7.0051908493042	-4.71725368499756	0.0115906707942486	0.521232664585114	0.0688801556825638
-2.55504608154297	-7.00571918487549	-4.7187819480896	0.0116248689591885	0.521473169326782	0.068850189447403
-2.55249452590942	-7.00445985794067	-4.71235418319702	0.0116571523249149	0.521620273590088	0.0689052939414978
-2.55296421051025	-7.00605344772339	-4.69321250915527	0.0116935893893242	0.521735310554504	0.0689674466848373
-2.55395984649658	-7.00631523132324	-4.69426298141479	0.0118909571319818	0.521691799163818	0.0689367949962616
-2.55838251113892	-7.00604104995728	-4.67843389511108	0.0119214095175266	0.521834433078766	0.0690604671835899
-2.55696201324463	-7.00678396224976	-4.66987562179565	0.0120130898430943	0.521649420261383	0.0691559761762619
-2.56560397148132	-7.00657272338867	-4.6574912071228	0.0120825655758381	0.521672189235687	0.0692582949995995
-2.57134985923767	-7.01064682006836	-4.66015577316284	0.0122988289222121	0.52151620388031	0.0692319869995117
-2.56775116920471	-7.00559091567993	-4.66695880889893	0.0123958848416805	0.521309196949005	0.0691318958997726
-2.5676851272583	-7.00718450546265	-4.67671728134155	0.0125217903405428	0.521111369132996	0.0689508840441704
-2.56591105461121	-7.00695037841797	-4.67908811569214	0.0125048719346523	0.520873248577118	0.0688135847449303
-2.56861019134521	-7.00814151763916	-4.68973016738892	0.0125982342287898	0.520690321922302	0.068731315433979
-2.55862903594971	-7.00924348831177	-4.7003378868103	0.01257842220366	0.520431876182556	0.0684085935354233
-2.55721545219421	-7.01098155975342	-4.71432304382324	0.0125442231073976	0.520215928554535	0.0681761726737022
-2.55476331710815	-7.0106258392334	-4.71398496627808	0.0124321272596717	0.519996881484985	0.067919634282589
-2.5413384437561	-7.01317977905273	-4.70329713821411	0.012326187454164	0.519550323486328	0.0678471624851227
-2.53881573677063	-7.0136022567749	-4.6999340057373	0.0122631089761853	0.519193053245544	0.0676567554473877
-2.53931069374084	-7.01772689819336	-4.68746185302734	0.012246523052454	0.518832385540009	0.0676863193511963
-2.53362536430359	-7.01822423934937	-4.66064786911011	0.0121826529502869	0.518402993679047	0.067646823823452
-2.53052592277527	-7.0169677734375	-4.62623739242554	0.0121165495365858	0.517890155315399	0.0678693801164627
-2.53611254692078	-7.01778364181519	-4.60998344421387	0.0122160073369741	0.517404794692993	0.0679302886128426
-2.5379421710968	-7.01535415649414	-4.5948805809021	0.0124291023239493	0.516855955123901	0.0679280012845993
-2.53691816329956	-7.0152792930603	-4.59732103347778	0.0124229686334729	0.51631361246109	0.0677760317921638
-2.54085683822632	-7.01956081390381	-4.6158709526062	0.0123996948823333	0.515880763530731	0.0674305558204651
-2.5359160900116	-7.01807832717896	-4.62198448181152	0.0124558918178082	0.515446662902832	0.0671661123633385
-2.53190994262695	-7.01726484298706	-4.6258807182312	0.0123223466798663	0.515002191066742	0.0668190941214561
-2.5235071182251	-7.022620677948	-4.62891340255737	0.0121036889031529	0.514691889286041	0.0665301159024239
-2.51567816734314	-7.02118873596191	-4.61736106872559	0.0119353700429201	0.514368772506714	0.0663979649543762
-2.5100200176239	-7.02327680587769	-4.59485101699829	0.0118244662880898	0.513874769210815	0.0664633736014366
-2.50792980194092	-7.02399015426636	-4.57955121994019	0.0116818221285939	0.513415217399597	0.0663625225424767
-2.51331782341003	-7.02776765823364	-4.56193685531616	0.0117159057408571	0.513082027435303	0.0665480121970177
-2.5160448551178	-7.02677392959595	-4.53901147842407	0.0117349931970239	0.512667953968048	0.0666330009698868
-2.51868176460266	-7.03078079223633	-4.52381706237793	0.0117813749238849	0.512240886688232	0.0666423290967941
-2.52776408195496	-7.02807950973511	-4.54450750350952	0.01193802151829	0.512037396430969	0.066426008939743
-2.5271897315979	-7.0296311378479	-4.56615972518921	0.0120027689263225	0.511777341365814	0.0661175400018692
-2.5195209980011	-7.02973985671997	-4.58291244506836	0.0119340848177671	0.51159280538559	0.065787598490715
-2.5140643119812	-7.03578758239746	-4.59021282196045	0.0117653924971819	0.511586308479309	0.0654569119215012
-2.50680899620056	-7.03460693359375	-4.57025146484375	0.011653546243906	0.511354446411133	0.0653918161988258
-2.50097274780273	-7.03817701339722	-4.55247163772583	0.0115261627361178	0.511222958564758	0.0655249506235123
-2.50278258323669	-7.04013299942017	-4.53960847854614	0.0115573545917869	0.51116007566452	0.0656987875699997
-2.50512433052063	-7.03708410263062	-4.52430438995361	0.0116898277774453	0.511056661605835	0.0659124851226807
-2.51192259788513	-7.04061222076416	-4.51663780212402	0.0118184657767415	0.510956287384033	0.0660346001386642
-2.51695394515991	-7.03642082214355	-4.55321216583252	0.0120929013937712	0.511022388935089	0.0658840760588646
-2.50583362579346	-7.03718137741089	-4.58008241653442	0.0119709810242057	0.511091411113739	0.0654615014791489
-2.50287652015686	-7.03865003585815	-4.59275579452515	0.011858731508255	0.511296451091766	0.0653239786624908
-2.49981689453125	-7.03916215896606	-4.58770084381104	0.0118258409202099	0.511519253253937	0.0654021352529526
-2.49714994430542	-7.03973817825317	-4.55141735076904	0.0116397310048342	0.511558175086975	0.0657331421971321
-2.50806093215942	-7.04189348220825	-4.535964012146	0.0117371790111065	0.511702060699463	0.0660073906183243
-2.51569032669067	-7.04306364059448	-4.53679752349854	0.0120631949976087	0.511867880821228	0.0661247074604034
-2.517902135849	-7.04416751861572	-4.55958843231201	0.012245386838913	0.51199859380722	0.0659296661615372
-2.52007746696472	-7.04644870758057	-4.59653043746948	0.0123493485152721	0.512280941009521	0.0656173378229141
-2.51214337348938	-7.04773139953613	-4.61682033538818	0.0123686091974378	0.512570440769196	0.0653469264507294
-2.50382518768311	-7.04739856719971	-4.62001037597656	0.0122238146141171	0.512881100177765	0.0653147026896477
-2.50379061698914	-7.05331802368164	-4.61215543746948	0.0122506264597178	0.513261616230011	0.0654882714152336
-2.50359606742859	-7.05338287353516	-4.59827899932861	0.0123135214671493	0.513461172580719	0.0656501650810242
-2.50622510910034	-7.05373811721802	-4.57374620437622	0.0124009400606155	0.513684630393982	0.0659263506531715
-2.5130090713501	-7.05609083175659	-4.57856321334839	0.0126839596778154	0.513829946517944	0.0660748109221458
-2.51695322990417	-7.05361127853394	-4.58379745483398	0.0130245462059975	0.514080822467804	0.0661847591400146
-2.51504635810852	-7.05160331726074	-4.59682416915894	0.01309809461236	0.514266788959503	0.0662749335169792
-2.51454305648804	-7.05628442764282	-4.61267709732056	0.0132629489526153	0.514501690864563	0.0662764608860016
-2.51402902603149	-7.05832242965698	-4.6470627784729	0.0134023008868098	0.514748990535736	0.0661921128630638
-2.50655078887939	-7.05752515792847	-4.66137266159058	0.0134250810369849	0.515038728713989	0.066106490790844
-2.50230646133423	-7.06123065948486	-4.68095207214355	0.0133630400523543	0.515361487865448	0.0659258365631104
-2.49808621406555	-7.05957365036011	-4.68520593643188	0.0134068103507161	0.515677511692047	0.065827801823616
-2.49628233909607	-7.06185960769653	-4.66201305389404	0.0133240884169936	0.515897274017334	0.0657940953969955
-2.50033497810364	-7.06108808517456	-4.6575403213501	0.0133805815130472	0.516048908233643	0.0657646805047989
-2.50823497772217	-7.06184911727905	-4.64550828933716	0.0134091880172491	0.516289412975311	0.0658604204654694
-2.51302146911621	-7.06141519546509	-4.63608264923096	0.0135016450658441	0.516354322433472	0.0658786594867706
-2.50640153884888	-7.06878280639648	-4.62728595733643	0.0134555827826262	0.516272664070129	0.0658468455076218
-2.5102846622467	-7.06902837753296	-4.6288161277771	0.013650075532496	0.516364395618439	0.0662382245063782
-2.50611233711243	-7.06791543960571	-4.63536691665649	0.0138848097994924	0.516293287277222	0.066875621676445
-2.4982430934906	-7.06688547134399	-4.65474891662598	0.013986935839057	0.516222894191742	0.0671279653906822
-2.49773526191711	-7.06966638565063	-4.67748212814331	0.0141267748549581	0.516274571418762	0.0666274204850197
-2.49757862091064	-7.07328844070435	-4.69871473312378	0.0140846688300371	0.516513407230377	0.0657909289002419
-2.49280285835266	-7.07679033279419	-4.70453834533691	0.013936678878963	0.516659021377563	0.0647812113165855
-2.49071145057678	-7.08841228485107	-4.70241498947144	0.013686653226614	0.516802668571472	0.0640940815210342
-2.48954343795776	-7.09089851379395	-4.67894983291626	0.0136430095881224	0.516775667667389	0.063818447291851
-2.4925537109375	-7.08971929550171	-4.66370010375977	0.0136414729058743	0.516791164875031	0.0638466626405716
-2.4970486164093	-7.08627319335938	-4.65026903152466	0.0136543931439519	0.516733586788177	0.0639953315258026
-2.49831891059875	-7.08756494522095	-4.64113330841064	0.0137685611844063	0.516641318798065	0.0641755536198616
-2.50010704994202	-7.08508443832397	-4.64034938812256	0.0138972206041217	0.516504943370819	0.0642401576042175
-2.49912357330322	-7.08678245544434	-4.6648383140564	0.0138970976695418	0.516299664974213	0.0640091001987457
-2.49743247032166	-7.08447265625	-4.68592739105225	0.0138834863901138	0.51629102230072	0.0637824013829231
-2.48970985412598	-7.0869460105896	-4.69287586212158	0.0138041079044342	0.516258656978607	0.0635323449969292
-2.48044323921204	-7.08906555175781	-4.70412063598633	0.0136595135554671	0.51613187789917	0.0632594078779221
-2.47557711601257	-7.08979177474976	-4.69702243804932	0.0134994825348258	0.516111373901367	0.0630544647574425
-2.4693865776062	-7.09246969223022	-4.67846488952637	0.013376010581851	0.515904784202576	0.0629866793751717
-2.46762013435364	-7.09559535980225	-4.65308141708374	0.0132635561749339	0.515725135803223	0.0628482401371002
-2.47762393951416	-7.09722089767456	-4.64103126525879	0.0132870804518461	0.51561176776886	0.0628031864762306
-2.47751712799072	-7.09663009643555	-4.6236400604248	0.0133808879181743	0.515275716781616	0.0628047361969948
-2.4810254573822	-7.10012006759644	-4.61692094802856	0.0134102134034038	0.515008687973022	0.0626724436879158
-2.48668503761292	-7.09860610961914	-4.6404333114624	0.0134453121572733	0.514948010444641	0.0625104978680611
-2.48244595527649	-7.09636306762695	-4.66828441619873	0.0135620683431625	0.514736771583557	0.0621604733169079
-2.47516536712646	-7.09635496139526	-4.67967557907104	0.0133654205128551	0.514694571495056	0.0619005300104618
-2.46847343444824	-7.09925365447998	-4.68438482284546	0.0132850734516978	0.514602959156036	0.0617171637713909
-2.46253418922424	-7.098228931427	-4.66188287734985	0.0130395498126745	0.514444589614868	0.0618526972830296
-2.45910501480103	-7.10086965560913	-4.62321662902832	0.0128834713250399	0.514126837253571	0.0620894618332386
-2.46609044075012	-7.0984582901001	-4.60338497161865	0.0131004862487316	0.513975143432617	0.0623357892036438
-2.47148633003235	-7.09383010864258	-4.60567617416382	0.0131602697074413	0.513604879379272	0.0621415264904499
-2.46977806091309	-7.09694337844849	-4.60566663742065	0.0132305072620511	0.513409018516541	0.0618608295917511
-2.47549772262573	-7.0969033241272	-4.63013219833374	0.0132779031991959	0.51326584815979	0.0614506900310516
-2.4680449962616	-7.09783554077148	-4.64383411407471	0.0131151964887977	0.513055324554443	0.0609193481504917
-2.45757341384888	-7.09697484970093	-4.65407514572144	0.012833490036428	0.512896180152893	0.0605583712458611
-2.45534038543701	-7.09795093536377	-4.63081121444702	0.0126712592318654	0.512771368026733	0.0604318529367447
-2.45255589485168	-7.09984397888184	-4.5960521697998	0.0124948034062982	0.512457013130188	0.0606088116765022
-2.46275401115417	-7.10051155090332	-4.57216930389404	0.0124311344698071	0.512219309806824	0.0607559010386467
-2.46875786781311	-7.09917593002319	-4.57468509674072	0.0126576209440827	0.511858761310577	0.0607856959104538
-2.46578431129456	-7.09633731842041	-4.59261417388916	0.0126691814512014	0.511528491973877	0.0604379065334797
-2.46489977836609	-7.09981870651245	-4.6099534034729	0.0126270530745387	0.511401653289795	0.0600407719612122
-2.46072292327881	-7.09984350204468	-4.62483263015747	0.0125086037442088	0.511258363723755	0.0597627758979797
-2.44869184494019	-7.10188770294189	-4.61748313903809	0.0121646439656615	0.511161088943481	0.0595339797437191
-2.44573354721069	-7.10512685775757	-4.59305143356323	0.0119789456948638	0.511032581329346	0.0596156604588032
-2.44644737243652	-7.10797643661499	-4.55668544769287	0.0118539333343506	0.510755360126495	0.0598606467247009
-2.44999027252197	-7.10830211639404	-4.53979444503784	0.0118679013103247	0.510457873344421	0.0598595067858696
-2.45754528045654	-7.10477542877197	-4.54315280914307	0.0119117200374603	0.510268032550812	0.0595951713621616
-2.45996427536011	-7.10033893585205	-4.5598783493042	0.0119900684803724	0.51016902923584	0.0591570064425468
-2.45645570755005	-7.10174798965454	-4.5915584564209	0.0119149703532457	0.510005533695221	0.0586224347352982
-2.45036196708679	-7.10306167602539	-4.60609722137451	0.0117295058444142	0.510043084621429	0.0583752505481243
-2.43946814537048	-7.1056056022644	-4.58788633346558	0.0114641822874546	0.509872734546661	0.0583231262862682
-2.43449187278748	-7.10660982131958	-4.56433057785034	0.0112005956470966	0.509816288948059	0.0583800785243511
-2.44021677970886	-7.10898971557617	-4.54207038879395	0.0112372376024723	0.509704649448395	0.0585014894604683
-2.44848990440369	-7.10741472244263	-4.52616214752197	0.0113208033144474	0.509592175483704	0.0585684254765511
-2.45276498794556	-7.11296653747559	-4.54661798477173	0.0114382626488805	0.509455859661102	0.058269027620554
-2.45370936393738	-7.1117525100708	-4.58093500137329	0.0115188881754875	0.509570956230164	0.0579033717513084
-2.44740009307861	-7.11277389526367	-4.59774589538574	0.0114261200651526	0.509618282318115	0.0576207004487515
-2.44110631942749	-7.11473178863525	-4.6016206741333	0.0112906731665134	0.509781420230865	0.057355560362339
-2.43779277801514	-7.11822748184204	-4.59440040588379	0.0111918924376369	0.510030806064606	0.0573672465980053
-2.42794251441956	-7.11902284622192	-4.56832027435303	0.0110407518222928	0.509960830211639	0.0575255565345287
-2.43437576293945	-7.120192527771	-4.55087804794312	0.011053079739213	0.510008215904236	0.0576993636786938
-2.43759226799011	-7.11801242828369	-4.53831434249878	0.0113871209323406	0.510060369968414	0.0578685700893402
-2.4406590461731	-7.11653089523315	-4.56193399429321	0.0115237841382623	0.510097026824951	0.0577052868902683
-2.44201278686523	-7.12125444412231	-4.60499334335327	0.011595806106925	0.510272443294525	0.0572630278766155
-2.43177199363709	-7.12124300003052	-4.61784172058105	0.0116033665835857	0.51046895980835	0.0570008829236031
-2.41882276535034	-7.1219596862793	-4.61592435836792	0.0113981729373336	0.510690331459045	0.056782890111208
-2.42341828346252	-7.12885618209839	-4.59386253356934	0.0113078700378537	0.510886192321777	0.0570782534778118
-2.42878246307373	-7.12803554534912	-4.5610179901123	0.0114508774131536	0.510837197303772	0.0573958419263363
-2.43789768218994	-7.12817621231079	-4.57518291473389	0.0117642087861896	0.510928630828857	0.0572870746254921
-2.43829154968262	-7.13093328475952	-4.62182569503784	0.0119602754712105	0.511131525039673	0.0570072755217552
-2.43083381652832	-7.12928342819214	-4.64276075363159	0.0118829775601625	0.511389315128326	0.0567049719393253
-2.42547011375427	-7.13745164871216	-4.64338350296021	0.0118085294961929	0.51167094707489	0.0565734393894672
-2.41933584213257	-7.13659381866455	-4.62983798980713	0.0117488829419017	0.511905252933502	0.0568028800189495
-2.41826391220093	-7.13581323623657	-4.59835243225098	0.0118392547592521	0.511914193630219	0.0570837035775185
-2.42585206031799	-7.13979959487915	-4.58832740783691	0.0120891397818923	0.512053966522217	0.0572402402758598
-2.42877721786499	-7.13610458374023	-4.59436082839966	0.012323971837759	0.512064695358276	0.0572168491780758
-2.42978501319885	-7.13418292999268	-4.62598943710327	0.0124829709529877	0.512149572372437	0.0570153072476387
-2.42494535446167	-7.13880920410156	-4.66319131851196	0.0125537887215614	0.51228129863739	0.0567122958600521
-2.41746234893799	-7.13622045516968	-4.66501569747925	0.0125498697161675	0.512448132038116	0.0565430000424385
-2.40931344032288	-7.139235496521	-4.6738486289978	0.0124800549820065	0.512524127960205	0.0564815886318684
-2.40956616401672	-7.14430475234985	-4.65809440612793	0.0123724415898323	0.512685894966125	0.0565909370779991
-2.40606141090393	-7.1435489654541	-4.63364028930664	0.012394979596138	0.512651860713959	0.0568838976323605
-2.41184139251709	-7.14343690872192	-4.60978984832764	0.0124389072880149	0.512653470039368	0.0571015849709511
-2.42326951026917	-7.14642238616943	-4.6178822517395	0.012810742482543	0.512567102909088	0.0572309419512749
-2.41904139518738	-7.14152812957764	-4.63910913467407	0.0130093786865473	0.512372612953186	0.0569647550582886
-2.41734504699707	-7.14785718917847	-4.66324424743652	0.0130848689004779	0.512402653694153	0.0566306561231613
-2.41198825836182	-7.14772272109985	-4.67884254455566	0.0130507946014404	0.512427747249603	0.0563408955931664
-2.39881372451782	-7.15232467651367	-4.6631383895874	0.0128085389733315	0.512452960014343	0.0563196241855621
-2.39964771270752	-7.15435028076172	-4.63696908950806	0.0129005862399936	0.512345552444458	0.0565868057310581
-2.39964461326599	-7.15659713745117	-4.61750984191895	0.0130358738824725	0.512203097343445	0.0566600225865841
-2.40571808815002	-7.16228103637695	-4.61508464813232	0.0132187800481915	0.511961162090302	0.0560486800968647
-2.41427850723267	-7.16841840744019	-4.64099168777466	0.0134244384244084	0.51183944940567	0.0549849309027195
-2.40372681617737	-7.16441535949707	-4.66637802124023	0.0134536996483803	0.511723279953003	0.0552545264363289
-2.38805341720581	-7.1606879234314	-4.68212366104126	0.013279072009027	0.511559963226318	0.0561376363039017
-2.37733626365662	-7.15517473220825	-4.6749153137207	0.01327283680439	0.511575400829315	0.0569550320506096
-2.37161421775818	-7.15221166610718	-4.65498733520508	0.013086169026792	0.511315047740936	0.0573356300592422
-2.37072443962097	-7.15507936477661	-4.62452363967896	0.0130314221605659	0.511134564876556	0.0573608689010143
-2.38254451751709	-7.16016006469727	-4.60291004180908	0.0132390558719635	0.510901212692261	0.0573390461504459
-2.38689041137695	-7.15745878219604	-4.61025857925415	0.0134616689756513	0.510532796382904	0.0571346245706081
-2.38722515106201	-7.16441965103149	-4.632737159729	0.0135604673996568	0.510347247123718	0.0567759983241558
-2.37988090515137	-7.1639142036438	-4.66977262496948	0.0136624230071902	0.510263085365295	0.0564152225852013
-2.36690330505371	-7.16527032852173	-4.66374635696411	0.0134799247607589	0.510161995887756	0.0561167560517788
-2.36743307113647	-7.170569896698	-4.65014314651489	0.0133595783263445	0.510103642940521	0.0560616627335548
-2.36755776405334	-7.17148542404175	-4.62560749053955	0.0134010743349791	0.50993674993515	0.0560471154749393
-2.36951684951782	-7.17247819900513	-4.5969066619873	0.0135589670389891	0.509631156921387	0.0563585832715034
-2.38078045845032	-7.17140579223633	-4.60055589675903	0.0137916589155793	0.509426534175873	0.0564279966056347
-2.37712645530701	-7.1658878326416	-4.61186265945435	0.0139646707102656	0.509239256381989	0.0563784651458263
-2.373206615448	-7.16574764251709	-4.64235973358154	0.0139155508950353	0.509027719497681	0.0561562590301037
-2.3676335811615	-7.16592311859131	-4.66379070281982	0.0137790599837899	0.509105682373047	0.0559121742844582
-2.35603404045105	-7.16304683685303	-4.64689779281616	0.0136528462171555	0.5090451836586	0.0559949465095997
-2.35505843162537	-7.16501092910767	-4.61103630065918	0.0135405445471406	0.508942782878876	0.0563619174063206
-2.36924886703491	-7.16583490371704	-4.5826735496521	0.0136710293591022	0.508766710758209	0.0567469783127308
-2.37272143363953	-7.16327428817749	-4.59646558761597	0.0138035640120506	0.508541703224182	0.056619931012392
-2.37352204322815	-7.16563749313354	-4.63918018341064	0.0138361835852265	0.508560240268707	0.0559740550816059
-2.36119198799133	-7.16589260101318	-4.64839458465576	0.0136923361569643	0.508630871772766	0.0556455515325069
-2.35821390151978	-7.16619729995728	-4.62827682495117	0.0135285938158631	0.508551180362701	0.0557477883994579
-2.36494326591492	-7.16874599456787	-4.59143257141113	0.0136937592178583	0.508515417575836	0.0561336316168308
-2.3706955909729	-7.16299343109131	-4.57726955413818	0.0137599473819137	0.50837105512619	0.0562523789703846
-2.37546420097351	-7.16261196136475	-4.59743404388428	0.0138591071590781	0.508221447467804	0.0560791343450546
-2.37568640708923	-7.16254997253418	-4.62299299240112	0.0139336148276925	0.508241593837738	0.0557064227759838
-2.36369204521179	-7.16248035430908	-4.64028263092041	0.0136793153360486	0.508256018161774	0.0553552731871605
-2.36088013648987	-7.16206741333008	-4.62924718856812	0.0135239753872156	0.508343040943146	0.0553702563047409
-2.35971188545227	-7.16589021682739	-4.59386777877808	0.0133743993937969	0.508257269859314	0.0558123514056206
-2.36768698692322	-7.16232204437256	-4.57088565826416	0.0133775509893894	0.508213758468628	0.0560267195105553
-2.38005614280701	-7.16204166412354	-4.58122682571411	0.0136977517977357	0.508037388324738	0.0560823194682598
-2.37804341316223	-7.1623387336731	-4.61617660522461	0.0136867575347424	0.508079946041107	0.0556840524077415
-2.37085175514221	-7.16358757019043	-4.64121246337891	0.0135627780109644	0.508190155029297	0.055131372064352
-2.36666321754456	-7.16235589981079	-4.64732265472412	0.0135242585092783	0.508232474327087	0.0550682507455349
-2.35972881317139	-7.1647834777832	-4.62284278869629	0.0132308416068554	0.508178293704987	0.0551584921777248
-2.36496138572693	-7.16610431671143	-4.58102655410767	0.0132889105007052	0.508166193962097	0.0555414073169231
-2.3735728263855	-7.15943479537964	-4.57035636901855	0.01351089309901	0.508043467998505	0.0556870996952057
-2.37710332870483	-7.1627402305603	-4.58266639709473	0.013588878326118	0.507992148399353	0.0555728487670422
-2.38010883331299	-7.16032934188843	-4.61924743652344	0.013653289526701	0.508075475692749	0.055267445743084
-2.36831331253052	-7.15923643112183	-4.64105033874512	0.0135273719206452	0.508078932762146	0.0550006553530693
-2.36309194564819	-7.16200017929077	-4.63508272171021	0.0132310437038541	0.508196353912354	0.0549504235386848
-2.36303281784058	-7.16140222549438	-4.59667205810547	0.0131290443241596	0.508229613304138	0.0553185008466244
-2.368079662323	-7.16317462921143	-4.56787061691284	0.0131904343143106	0.50793445110321	0.0557683631777763
-2.37790727615356	-7.16398859024048	-4.58850526809692	0.0134512018412352	0.508019506931305	0.0555665493011475
-2.37234830856323	-7.16542768478394	-4.61407518386841	0.0135086644440889	0.507928013801575	0.0550604797899723
-2.36360859870911	-7.16796112060547	-4.63923072814941	0.0134585415944457	0.507866203784943	0.0546570345759392
-2.35940670967102	-7.16377353668213	-4.63740539550781	0.0133966207504272	0.508042931556702	0.0547858625650406
-2.35375785827637	-7.16290092468262	-4.59278249740601	0.013195944018662	0.507974147796631	0.0555113218724728
-2.36822891235352	-7.16066598892212	-4.58435964584351	0.0135273607447743	0.507818818092346	0.0560381338000298
-2.36761355400085	-7.15593099594116	-4.61566877365112	0.01376648619771	0.507745385169983	0.0558862909674644
-2.36163830757141	-7.15495491027832	-4.64244318008423	0.0136631233617663	0.507923662662506	0.0556733869016171
-2.35457277297974	-7.15794610977173	-4.63653659820557	0.0134233124554157	0.508103251457214	0.0557931326329708
-2.35311889648438	-7.15833187103271	-4.59344148635864	0.013296197168529	0.507969796657562	0.0563214272260666
-2.37128114700317	-7.15829944610596	-4.5831561088562	0.0136729469522834	0.507873117923737	0.0565782748162746
-2.36848926544189	-7.15521717071533	-4.62356996536255	0.0139134395867586	0.507706582546234	0.0561752617359161
-2.36450862884521	-7.16098976135254	-4.64992189407349	0.0137683236971498	0.507959127426147	0.0556329973042011
-2.35875964164734	-7.15925884246826	-4.63376379013062	0.013699016533792	0.508007824420929	0.0557546652853489
-2.36079478263855	-7.16239643096924	-4.60036373138428	0.0136534851044416	0.507781744003296	0.0562210567295551
-2.37199354171753	-7.16019487380981	-4.58706426620483	0.0140899000689387	0.507763266563416	0.0564571544528008
-2.36817598342896	-7.16136121749878	-4.61506032943726	0.0141937993466854	0.507478594779968	0.0559381134808064
-2.36238932609558	-7.16690587997437	-4.65013217926025	0.0139356218278408	0.507591366767883	0.0555719658732414
-2.34790205955505	-7.1611647605896	-4.63811445236206	0.0137114496901631	0.507509469985962	0.0557003282010555
-2.34933543205261	-7.16373634338379	-4.60030794143677	0.0137129100039601	0.507439613342285	0.0561226345598698
-2.35930228233337	-7.16436100006104	-4.57780361175537	0.0140199307352304	0.507157504558563	0.0564582757651806
-2.36346983909607	-7.16204690933228	-4.58216714859009	0.0142264543101192	0.506871819496155	0.0565594248473644
-2.36655449867249	-7.16751384735107	-4.60743284225464	0.0144117325544357	0.506767868995667	0.0564051456749439
-2.35544991493225	-7.16204214096069	-4.63866090774536	0.0145551338791847	0.506700456142426	0.0562055855989456
-2.34384751319885	-7.16569471359253	-4.64664220809937	0.0143240820616484	0.506782114505768	0.0560619421303272
-2.33929514884949	-7.17378568649292	-4.62185192108154	0.0142755573615432	0.506675004959106	0.0561295263469219
-2.34450697898865	-7.16770219802856	-4.5885763168335	0.0144014079123735	0.506459951400757	0.0567055754363537
-2.33381724357605	-7.15370750427246	-4.57944583892822	0.0151855535805225	0.50563645362854	0.0579658001661301
-2.36373496055603	-7.14610719680786	-4.58905601501465	0.0166254043579102	0.504193484783173	0.0586129501461983
-2.36990642547607	-7.16036224365234	-4.61522006988525	0.0174733977764845	0.503405153751373	0.0566002316772938
-2.35242676734924	-7.17840576171875	-4.63350105285645	0.0176961086690426	0.502742469310761	0.0539830699563026
-2.3350977897644	-7.194899559021	-4.59586381912231	0.0179123058915138	0.501767635345459	0.0530244298279285
-2.32562828063965	-7.21540260314941	-4.54941558837891	0.0180029571056366	0.500910997390747	0.0530430860817432
-2.33216238021851	-7.22162389755249	-4.55925512313843	0.0186554454267025	0.500398099422455	0.0534063577651978
-2.32887077331543	-7.21963119506836	-4.59833431243896	0.0190348513424397	0.500031530857086	0.0535032413899899
-2.31322312355042	-7.21025943756104	-4.60385084152222	0.0189224127680063	0.500033855438232	0.0542791225016117
-2.30073881149292	-7.19761371612549	-4.55346250534058	0.018756166100502	0.500019311904907	0.0561072006821632
-2.29936981201172	-7.1945333480835	-4.5459132194519	0.0187370423227549	0.500058650970459	0.0577306598424912
-2.29531311988831	-7.17922306060791	-4.57598400115967	0.0188425797969103	0.500065088272095	0.0584790930151939
-2.28978729248047	-7.17269372940063	-4.61169815063477	0.0185183752328157	0.500518500804901	0.0583559423685074
-2.29410600662231	-7.16640472412109	-4.61279630661011	0.0182395204901695	0.501009166240692	0.0582812391221523
-2.30232501029968	-7.17152452468872	-4.57595920562744	0.0178457498550415	0.501316964626312	0.0581776835024357
-2.32323956489563	-7.17291164398193	-4.55644702911377	0.0179746318608522	0.501550376415253	0.0578448623418808
-2.34313726425171	-7.17037010192871	-4.58981084823608	0.0183555539697409	0.501837611198425	0.0568647533655167
-2.35132122039795	-7.17657041549683	-4.62305974960327	0.0183947663754225	0.502109587192535	0.0555808171629906
-2.35635018348694	-7.18037605285645	-4.62492418289185	0.018447782844305	0.502344012260437	0.0546711497008801
-2.35540318489075	-7.18433141708374	-4.59067916870117	0.0183244440704584	0.502342820167542	0.0542120896279812
-2.37024664878845	-7.19102382659912	-4.56932640075684	0.0187536533921957	0.502347886562347	0.0540402494370937
-2.36917161941528	-7.19163846969604	-4.59196519851685	0.0191281791776419	0.5022833943367	0.0534899346530437
-2.36278057098389	-7.19448232650757	-4.64274311065674	0.019010154530406	0.502496480941772	0.0528374351561069
-2.35133719444275	-7.19628477096558	-4.64401626586914	0.0188767276704311	0.502799272537231	0.0528136491775513
-2.34993577003479	-7.19855356216431	-4.59791898727417	0.0187080129981041	0.502852857112885	0.053434070199728
-2.3620822429657	-7.1956901550293	-4.57944345474243	0.018916105851531	0.502978324890137	0.0542066320776939
-2.36234331130981	-7.18908166885376	-4.60233926773071	0.0190542191267014	0.503155469894409	0.0545364283025265
-2.36454677581787	-7.18301439285278	-4.64187479019165	0.0189512744545937	0.503607094287872	0.0544954277575016
-2.35799956321716	-7.1788444519043	-4.66686248779297	0.0186819937080145	0.504063129425049	0.0545804463326931
-2.35332155227661	-7.17974615097046	-4.64897775650024	0.0182151179760695	0.504567205905914	0.0548383928835392
-2.35884666442871	-7.17743301391602	-4.62622737884521	0.0179755743592978	0.505008161067963	0.0551526360213757
-2.36567616462708	-7.16942405700684	-4.60735177993774	0.0178999975323677	0.505308508872986	0.0554727017879486
-2.38038778305054	-7.17085742950439	-4.60173082351685	0.0178992971777916	0.505513250827789	0.0553066059947014
-2.3953857421875	-7.17089080810547	-4.63191413879395	0.0179276186972857	0.505880832672119	0.0547530464828014
-2.39108443260193	-7.16822576522827	-4.66094446182251	0.0177865587174892	0.506156384944916	0.0538990795612335
-2.38806009292603	-7.17390489578247	-4.68116331100464	0.0173622164875269	0.506509125232697	0.0530843324959278
-2.38868594169617	-7.1760778427124	-4.66182851791382	0.0170870646834373	0.506723344326019	0.0527202859520912
-2.38928461074829	-7.17931604385376	-4.62771272659302	0.0167961772531271	0.506755769252777	0.0525397956371307
-2.40452575683594	-7.18439960479736	-4.61354923248291	0.0168235376477242	0.506802797317505	0.0525206699967384
-2.41143369674683	-7.18286514282227	-4.61370754241943	0.0169276278465986	0.506815791130066	0.0522365793585777
-2.41162753105164	-7.18490648269653	-4.63860750198364	0.0167958699166775	0.506803095340729	0.051881231367588
-2.41081619262695	-7.18642139434814	-4.66342878341675	0.0166743006557226	0.506878316402435	0.0514291413128376
-2.39864921569824	-7.18944978713989	-4.67473649978638	0.0163809880614281	0.507034540176392	0.0511507950723171
-2.39517283439636	-7.19132423400879	-4.64415216445923	0.0160621274262667	0.506956100463867	0.0512908212840557
-2.40504455566406	-7.19136571884155	-4.60482215881348	0.0161179509013891	0.506877541542053	0.0517144501209259
-2.41258382797241	-7.1854043006897	-4.60520315170288	0.0161948036402464	0.506676554679871	0.0516633987426758
-2.41090154647827	-7.18453454971313	-4.65043687820435	0.0162792578339577	0.506604433059692	0.0511796064674854
-2.40190124511719	-7.18484306335449	-4.66039133071899	0.015985356643796	0.506502747535706	0.0508266016840935
-2.39507031440735	-7.18623113632202	-4.63847780227661	0.0156648103147745	0.506371796131134	0.0509227886795998
-2.40512371063232	-7.18758583068848	-4.59270668029785	0.0156868193298578	0.506174623966217	0.0513378083705902
-2.41521620750427	-7.18832731246948	-4.59203958511353	0.0159223731607199	0.505710422992706	0.0512944422662258
-2.41937065124512	-7.19154024124146	-4.63972997665405	0.0160231329500675	0.505712330341339	0.0507788769900799
-2.40403318405151	-7.1899676322937	-4.64694261550903	0.0158130060881376	0.505538463592529	0.0503865629434586
-2.40184020996094	-7.19733047485352	-4.62734842300415	0.0155959269031882	0.505416452884674	0.0504482239484787
-2.40331292152405	-7.19384813308716	-4.57726335525513	0.0156966857612133	0.505096733570099	0.0509535484015942
-2.41365170478821	-7.19420194625854	-4.57796382904053	0.0159501880407333	0.504675567150116	0.051022507250309
-2.4143488407135	-7.19011735916138	-4.61035585403442	0.0161568280309439	0.504449903964996	0.0508378222584724
-2.39867687225342	-7.18875980377197	-4.62184381484985	0.0159466341137886	0.504277288913727	0.0506219491362572
-2.39779257774353	-7.18974018096924	-4.59150505065918	0.0158218909054995	0.504162728786469	0.0510271228849888
-2.40323209762573	-7.18619203567505	-4.55323076248169	0.0159696955233812	0.503717839717865	0.0516766831278801
-2.41471767425537	-7.18494749069214	-4.55213499069214	0.0162436217069626	0.503484725952148	0.0518091879785061
-2.41406321525574	-7.18179082870483	-4.59610176086426	0.0164537616074085	0.503267049789429	0.0516086854040623
-2.4045238494873	-7.18455028533936	-4.60710763931274	0.0162236448377371	0.503189921379089	0.0514550730586052
-2.40343952178955	-7.18271207809448	-4.5667519569397	0.0162949580699205	0.503069639205933	0.0520067662000656
-2.40941452980042	-7.18008661270142	-4.5356879234314	0.016599802300334	0.502586960792542	0.0526296459138393
-2.41895914077759	-7.17589950561523	-4.57090520858765	0.0169545263051987	0.502464294433594	0.0525707602500916
-2.40871953964233	-7.1721568107605	-4.60157537460327	0.0169916599988937	0.502355933189392	0.0523769669234753
-2.40051484107971	-7.17306327819824	-4.59525346755981	0.0168681833893061	0.502275228500366	0.0524748377501965
-2.40604543685913	-7.17116403579712	-4.54657459259033	0.0170813705772161	0.502127587795258	0.0532099865376949
-2.41843295097351	-7.17306041717529	-4.5455150604248	0.0174017138779163	0.501737058162689	0.0534870810806751
-2.41586065292358	-7.17117643356323	-4.59622812271118	0.0176352374255657	0.501754999160767	0.0531825721263886
-2.40578293800354	-7.17138624191284	-4.58721923828125	0.0174375977367163	0.501828134059906	0.0533329956233501
-2.41134667396545	-7.16888332366943	-4.54032945632935	0.0177487544715405	0.501680195331573	0.0540813021361828
-2.42114090919495	-7.16124677658081	-4.54607629776001	0.0181501787155867	0.50139307975769	0.0544207878410816
-2.41881704330444	-7.16116666793823	-4.59516620635986	0.0183834470808506	0.501425623893738	0.0541874468326569
-2.40823841094971	-7.15715312957764	-4.59952926635742	0.018262779340148	0.501506268978119	0.0541981719434261
-2.40339660644531	-7.1613597869873	-4.58014440536499	0.0181877799332142	0.501529395580292	0.0545831210911274
-2.41312861442566	-7.15848112106323	-4.54607582092285	0.0184839498251677	0.501457571983337	0.0552803948521614
-2.42505717277527	-7.15592241287231	-4.54291200637817	0.0188175607472658	0.501295924186707	0.0555698983371258
-2.42739939689636	-7.15313816070557	-4.59654378890991	0.0190945155918598	0.501400887966156	0.0553034208714962
-2.41681885719299	-7.15198183059692	-4.61406326293945	0.0190173555165529	0.501659691333771	0.055194515734911
-2.41346836090088	-7.15487003326416	-4.60967493057251	0.0190279167145491	0.501802206039429	0.0554350763559341
-2.41460919380188	-7.15345191955566	-4.57461071014404	0.0191970188170671	0.501941800117493	0.0560292229056358
-2.42233800888062	-7.14870405197144	-4.55949831008911	0.019491808488965	0.501913011074066	0.0564971081912518
-2.43193650245667	-7.14502096176147	-4.59745216369629	0.0199057441204786	0.502101063728333	0.056462325155735
-2.41815638542175	-7.14018297195435	-4.62942838668823	0.0198737643659115	0.502375066280365	0.0562012977898121
-2.41824078559875	-7.14760780334473	-4.61831665039063	0.0197136756032705	0.502656042575836	0.0564459413290024
-2.42153668403625	-7.14265394210815	-4.58412504196167	0.019827289506793	0.502724230289459	0.0570257306098938
-2.43617105484009	-7.14408445358276	-4.5723557472229	0.0201320126652718	0.502892374992371	0.0573708936572075
-2.44534063339233	-7.1432638168335	-4.6190710067749	0.0205054953694344	0.503085255622864	0.0572817511856556
-2.43995070457459	-7.14056491851807	-4.64823913574219	0.0206338651478291	0.503310918807983	0.0570369437336922
-2.4344334602356	-7.14410448074341	-4.65659952163696	0.0206081867218018	0.503758728504181	0.0569497607648373
-2.43368268013	-7.14143133163452	-4.63494539260864	0.0205975566059351	0.504094421863556	0.0573183074593544
-2.4385838508606	-7.14035749435425	-4.60795640945435	0.0207146536558867	0.504227101802826	0.0578775741159916
-2.45488786697388	-7.13669395446777	-4.61173820495605	0.0211396049708128	0.504423677921295	0.0582356117665768
-2.45344567298889	-7.13156795501709	-4.63615894317627	0.0214272048324347	0.504640519618988	0.0581225119531155
-2.45531535148621	-7.13255310058594	-4.66230916976929	0.0214903019368649	0.504974544048309	0.0580452494323254
-2.45022439956665	-7.13039541244507	-4.68986225128174	0.0214301720261574	0.505255818367004	0.057916484773159
-2.43994927406311	-7.13059759140015	-4.67722606658936	0.0212594214826822	0.505529701709747	0.0582233816385269
-2.44437861442566	-7.12915325164795	-4.65749740600586	0.0212091580033302	0.505775630474091	0.0586732141673565
-2.44842100143433	-7.1269326210022	-4.64143419265747	0.021350834518671	0.505903780460358	0.0592618510127068
-2.45403599739075	-7.12686538696289	-4.62448406219482	0.021516902372241	0.506030082702637	0.0596748851239681
-2.4665846824646	-7.1240029335022	-4.65004873275757	0.0217666607350111	0.506260693073273	0.0598020479083061
-2.46471500396729	-7.11869621276855	-4.68480682373047	0.0218846946954727	0.506462693214417	0.0597013533115387
-2.46197748184204	-7.11925983428955	-4.70692157745361	0.021829517558217	0.506690979003906	0.0595882385969162
-2.45732688903809	-7.1228551864624	-4.71288394927979	0.0217195600271225	0.506992697715759	0.059493288397789
-2.45335412025452	-7.11951684951782	-4.69066190719604	0.0215774681419134	0.507176160812378	0.0597778037190437
-2.45544266700745	-7.11830282211304	-4.66533041000366	0.021515853703022	0.507297277450562	0.0601205565035343
-2.46560835838318	-7.11660814285278	-4.65197229385376	0.0216925330460072	0.507356822490692	0.0603901296854019
-2.4715313911438	-7.11104917526245	-4.64831638336182	0.0218577813357115	0.507335245609283	0.0605351738631725
-2.47534990310669	-7.11386966705322	-4.66401863098145	0.021904643625021	0.507336914539337	0.0604181326925755
-2.47960638999939	-7.10799932479858	-4.7001371383667	0.0219301488250494	0.507500410079956	0.0601380281150341
-2.47070503234863	-7.1065468788147	-4.71396923065186	0.0216731429100037	0.507587730884552	0.0599545426666737
-2.46872472763062	-7.10831642150879	-4.71076059341431	0.0214361306279898	0.507679641246796	0.0599487088620663
-2.46634125709534	-7.10800933837891	-4.68531036376953	0.0213438048958778	0.507667303085327	0.0602500773966312
-2.46830677986145	-7.10754251480103	-4.65493011474609	0.0212156400084496	0.507621645927429	0.0606655515730381
-2.47970700263977	-7.10749435424805	-4.63556528091431	0.021224107593298	0.507479250431061	0.0609938129782677
-2.48892402648926	-7.10056209564209	-4.63758373260498	0.0213360227644444	0.507296562194824	0.0611915998160839
-2.49008202552795	-7.09771633148193	-4.65663957595825	0.021343344822526	0.507174670696259	0.0610578209161758
-2.49090051651001	-7.09882116317749	-4.68239831924438	0.0212336871773005	0.507138669490814	0.0608951784670353
-2.48224806785584	-7.09403085708618	-4.69749069213867	0.0210597142577171	0.507111847400665	0.0606793202459812
-2.47255277633667	-7.09431409835815	-4.67439317703247	0.0206956043839455	0.507002234458923	0.0608824416995049
-2.47433590888977	-7.09789705276489	-4.64133548736572	0.0205523539334536	0.506851732730865	0.0613348111510277
-2.47945165634155	-7.09339094161987	-4.61218738555908	0.0205133557319641	0.506583690643311	0.0617389231920242
-2.48466753959656	-7.09214973449707	-4.60775661468506	0.0205286182463169	0.506289958953857	0.0618709437549114
-2.49245309829712	-7.08795833587646	-4.63517904281616	0.0206044521182776	0.506146967411041	0.0617154724895954
-2.48161172866821	-7.08639812469482	-4.65392637252808	0.020367169752717	0.50594300031662	0.0614497736096382
-2.47693204879761	-7.08791923522949	-4.66238689422607	0.0200062394142151	0.505828142166138	0.0613265112042427
-2.47133088111877	-7.08491706848145	-4.64353704452515	0.0197067651897669	0.505758106708527	0.0614252835512161
-2.4682285785675	-7.08845996856689	-4.60766458511353	0.0194393452256918	0.505479156970978	0.0617202930152416
-2.47357535362244	-7.0854434967041	-4.58684921264648	0.019327150657773	0.505312204360962	0.0620401538908482
-2.48079991340637	-7.08507633209229	-4.57393598556519	0.0193941295146942	0.505009472370148	0.0622905679047108
-2.48384690284729	-7.08119535446167	-4.58796739578247	0.0194211266934872	0.50469845533371	0.0621034540235996
-2.48334693908691	-7.08198356628418	-4.62788581848145	0.0192742180079222	0.504743337631226	0.0617220923304558
-2.47299122810364	-7.0814323425293	-4.63523197174072	0.0190186686813831	0.50475001335144	0.0616097152233124
-2.46734762191772	-7.08387184143066	-4.61429452896118	0.0185884311795235	0.504697561264038	0.0616680607199669
-2.46735382080078	-7.08417510986328	-4.58481884002686	0.0184702277183533	0.504659295082092	0.0620615594089031
-2.47162985801697	-7.08120727539063	-4.55697679519653	0.018406530842185	0.504432916641235	0.0624098666012287
-2.48062062263489	-7.08089971542358	-4.56115531921387	0.0185259059071541	0.504411280155182	0.0624791122972965
-2.48113107681274	-7.07997131347656	-4.58787631988525	0.0184698272496462	0.504375576972961	0.0623002201318741
-2.47169184684753	-7.07628536224365	-4.60915517807007	0.0182184278964996	0.504430711269379	0.0620263293385506
-2.46634221076965	-7.08086109161377	-4.61489200592041	0.0178999044001102	0.504593789577484	0.0619841702282429
-2.46491837501526	-7.07776355743408	-4.56747579574585	0.0176532436162233	0.504607677459717	0.0624889694154263
-2.47604203224182	-7.07745599746704	-4.54180717468262	0.0176808256655931	0.504582643508911	0.0628997832536697
-2.48428201675415	-7.07512235641479	-4.56733846664429	0.0178834591060877	0.504648625850677	0.0629130750894547
-2.47440791130066	-7.07340621948242	-4.60880899429321	0.0177459362894297	0.504770040512085	0.0626228153705597
-2.46973347663879	-7.08050537109375	-4.61279344558716	0.0174513515084982	0.50519472360611	0.0625459849834442
-2.46696281433105	-7.07430791854858	-4.563720703125	0.0173040013760328	0.505187749862671	0.0631387308239937
-2.47822618484497	-7.0756688117981	-4.55006980895996	0.0173794403672218	0.50529944896698	0.0635096281766891
-2.47967100143433	-7.07177114486694	-4.57101488113403	0.0175996422767639	0.505364418029785	0.0635347291827202
-2.47800421714783	-7.06854486465454	-4.61144113540649	0.0175466109067202	0.505543947219849	0.063204899430275
-2.46904158592224	-7.07208824157715	-4.63037347793579	0.0173483304679394	0.505925893783569	0.0629781112074852
-2.46239757537842	-7.0725793838501	-4.6213960647583	0.0171774141490459	0.506053626537323	0.0630731210112572
-2.45964002609253	-7.07235622406006	-4.60397434234619	0.0169965568929911	0.506240606307983	0.0631987750530243
-2.46509838104248	-7.07684421539307	-4.58129453659058	0.0170247815549374	0.506346166133881	0.0635941848158836
-2.47085642814636	-7.07499980926514	-4.56456327438354	0.0171085596084595	0.506378412246704	0.0638117343187332
-2.47649097442627	-7.07960939407349	-4.57306671142578	0.0171891078352928	0.506442666053772	0.0637731552124023
-2.47946071624756	-7.07960748672485	-4.59940433502197	0.0173586923629045	0.506721794605255	0.063629686832428
-2.4764187335968	-7.07767772674561	-4.61607646942139	0.0173720568418503	0.506908237934113	0.0635145753622055
-2.47392892837524	-7.07684707641602	-4.63638210296631	0.0172693897038698	0.50708532333374	0.063301607966423
-2.46845293045044	-7.08109951019287	-4.64842748641968	0.0171772092580795	0.507306396961212	0.0631583034992218
-2.463627576828	-7.07968997955322	-4.65081787109375	0.01713852211833	0.507495522499084	0.0631473287940025
-2.45606660842896	-7.08217334747314	-4.63850545883179	0.0169041100889444	0.507687628269196	0.0632698237895966
-2.46064877510071	-7.08286285400391	-4.61269950866699	0.0168909188359976	0.507851421833038	0.0636249184608459
-2.46245646476746	-7.08125114440918	-4.59003210067749	0.0169976484030485	0.507821679115295	0.0640366747975349
-2.46748900413513	-7.08097124099731	-4.5906023979187	0.017099367454648	0.507849097251892	0.0641085058450699
-2.47614979743958	-7.07957744598389	-4.61781024932861	0.0172925256192684	0.507965207099915	0.0639475956559181
-2.47307181358337	-7.07602787017822	-4.62820243835449	0.0173858813941479	0.507987260818481	0.0638242587447166
-2.47197389602661	-7.07408094406128	-4.63880920410156	0.0173452515155077	0.50817197561264	0.0637084990739822
-2.46976947784424	-7.07671928405762	-4.65498399734497	0.0172767546027899	0.508226573467255	0.0635386109352112
-2.46468639373779	-7.07449150085449	-4.66831970214844	0.0172633323818445	0.508360981941223	0.0633723959326744
-2.45247268676758	-7.07488822937012	-4.65364694595337	0.0169687494635582	0.508364617824554	0.0633978769183159
-2.46225261688232	-7.07595348358154	-4.64086103439331	0.0170072857290506	0.508476197719574	0.0635843947529793
-2.46331644058228	-7.07479524612427	-4.62667560577393	0.0170642957091331	0.508488237857819	0.0638477504253387
-2.46570324897766	-7.07692670822144	-4.60484981536865	0.0170287415385246	0.508362174034119	0.0641303882002831
-2.47553086280823	-7.07106065750122	-4.59626054763794	0.0172707214951515	0.508343756198883	0.064297266304493
-2.48340749740601	-7.06967163085938	-4.604896068573	0.0175737682729959	0.508172631263733	0.0644008591771126
-2.4833128452301	-7.06398105621338	-4.62060070037842	0.0176170580089092	0.508096933364868	0.0642849206924438
-2.48859524726868	-7.06773042678833	-4.63398742675781	0.0178069286048412	0.508003115653992	0.0642197877168655
-2.48834204673767	-7.06438541412354	-4.65346050262451	0.0178925432264805	0.507947266101837	0.0641618818044662
-2.48363637924194	-7.0621337890625	-4.65816068649292	0.0178283359855413	0.507993221282959	0.0640305355191231
-2.47959899902344	-7.06427812576294	-4.66416835784912	0.0176710374653339	0.507970750331879	0.0639263242483139
-2.47821021080017	-7.06813192367554	-4.64597606658936	0.0176749266684055	0.507901549339294	0.0640774071216583
-2.474928855896	-7.06135129928589	-4.62409591674805	0.0177159160375595	0.507723450660706	0.0643061622977257
-2.47751879692078	-7.06312561035156	-4.61026620864868	0.0177199859172106	0.507475733757019	0.0645733997225761
-2.4824640750885	-7.06022882461548	-4.60052871704102	0.0179088246077299	0.507257699966431	0.0648089200258255
-2.4852283000946	-7.05487966537476	-4.58658790588379	0.0181105919182301	0.506967782974243	0.0650591999292374
-2.49030733108521	-7.05618333816528	-4.59299278259277	0.0183394346386194	0.506705045700073	0.0650207325816154
-2.49219870567322	-7.05324363708496	-4.6183762550354	0.0184574034065008	0.506570398807526	0.0648610666394234
-2.48505830764771	-7.05165243148804	-4.63784646987915	0.018451489508152	0.506314873695374	0.0646537467837334
-2.47939205169678	-7.054527759552	-4.64293909072876	0.0183536037802696	0.506215989589691	0.0644867569208145
-2.47452783584595	-7.05163669586182	-4.64010047912598	0.0183776188641787	0.506039798259735	0.0644969642162323
-2.46979308128357	-7.05170774459839	-4.62298250198364	0.0182616207748652	0.505826652050018	0.0646729320287704
-2.46819138526917	-7.05402517318726	-4.59383535385132	0.0182538758963346	0.505606114864349	0.0648954138159752
-2.4781813621521	-7.05529165267944	-4.56639766693115	0.0183839611709118	0.505310356616974	0.0652813091874123
-2.48418164253235	-7.05272388458252	-4.56459093093872	0.0186298452317715	0.504932940006256	0.0653796643018723
-2.48734378814697	-7.05477905273438	-4.58988952636719	0.0187666472047567	0.504688918590546	0.0650605633854866
-2.48516726493835	-7.05420351028442	-4.61830949783325	0.0188951920717955	0.504661202430725	0.0647039785981178
-2.47188687324524	-7.05611991882324	-4.6192569732666	0.0187221504747868	0.50458037853241	0.0644718483090401
-2.46992659568787	-7.05822467803955	-4.60553646087646	0.0185605715960264	0.504579126834869	0.0645463466644287
-2.46956038475037	-7.06003952026367	-4.58314895629883	0.0185993034392595	0.504394233226776	0.0648592114448547
-2.4744017124176	-7.05767631530762	-4.5489239692688	0.0187765527516603	0.504108071327209	0.0651657730340958
-2.48539090156555	-7.05785369873047	-4.559889793396	0.0190041251480579	0.504024565219879	0.0651672035455704
-2.4842426776886	-7.05679321289063	-4.57339906692505	0.0192417185753584	0.503846287727356	0.0650173649191856
-2.4815788269043	-7.05784320831299	-4.58597564697266	0.0192673802375793	0.503769040107727	0.0647586360573769
-2.48091411590576	-7.05863332748413	-4.60913562774658	0.0192678440362215	0.503769218921661	0.0645395070314407
-2.47574901580811	-7.05769968032837	-4.62011575698853	0.0192148666828871	0.503734946250916	0.0643537044525146
-2.46570372581482	-7.05583477020264	-4.60946273803711	0.0190576910972595	0.503835797309875	0.0643335804343224
-2.46959328651428	-7.06244611740112	-4.58258962631226	0.0190737824887037	0.503840625286102	0.0646539852023125
-2.47328162193298	-7.05966567993164	-4.56365442276001	0.0191352143883705	0.503812372684479	0.0649525374174118
-2.47786521911621	-7.06279897689819	-4.55066347122192	0.0191739182919264	0.503745257854462	0.0651897490024567
-2.48525214195251	-7.06283807754517	-4.55503702163696	0.0193047299981117	0.503890037536621	0.0652694255113602
-2.49133920669556	-7.06092834472656	-4.55575275421143	0.0195930078625679	0.503898322582245	0.0653675198554993
-2.48953819274902	-7.05822610855103	-4.58929872512817	0.019713468849659	0.503864586353302	0.0652076154947281
-2.49100852012634	-7.05859470367432	-4.61735105514526	0.0197580549865961	0.504123210906982	0.0649881660938263
-2.48670101165771	-7.05778455734253	-4.6370530128479	0.0198532622307539	0.504323303699493	0.064897246658802
-2.47886204719543	-7.06060743331909	-4.62866735458374	0.0196649469435215	0.504585206508636	0.0649814456701279
-2.47935700416565	-7.06430816650391	-4.62332677841187	0.0196360759437084	0.504747092723846	0.0652149245142937
-2.48134875297546	-7.06163215637207	-4.61142110824585	0.0197002720087767	0.505001842975616	0.065519206225872
-2.48213624954224	-7.06129455566406	-4.58929252624512	0.0197745338082314	0.505092859268188	0.0659667104482651
-2.49390053749084	-7.05865335464478	-4.58292102813721	0.0199902895838022	0.505271553993225	0.0662981420755386
-2.49850964546204	-7.05521059036255	-4.59903383255005	0.0202853605151176	0.505460143089294	0.066418819129467
-2.49798274040222	-7.05321741104126	-4.61959648132324	0.0204560868442059	0.505652666091919	0.066352017223835
-2.4955689907074	-7.05410146713257	-4.64632654190063	0.0205090623348951	0.505869209766388	0.0662131085991859
-2.49436140060425	-7.05467557907104	-4.67123079299927	0.0205362178385258	0.506207227706909	0.0661187618970871
-2.48643898963928	-7.05288362503052	-4.67397499084473	0.0204211268573999	0.506528913974762	0.0661336332559586
-2.48644518852234	-7.05588483810425	-4.66737604141235	0.0202812068164349	0.506840586662292	0.0662656873464584
-2.48760581016541	-7.05573749542236	-4.64976167678833	0.0203121248632669	0.507231056690216	0.0666181296110153
-2.4925901889801	-7.05804920196533	-4.62334823608398	0.0202760919928551	0.507345378398895	0.0670768246054649
-2.50542283058167	-7.05876874923706	-4.61843299865723	0.0204420275986195	0.507658720016479	0.0673292204737663
-2.51180863380432	-7.05578899383545	-4.62968826293945	0.020689832046628	0.507861196994781	0.0675078183412552
-2.51278758049011	-7.05270051956177	-4.65630340576172	0.0207479782402515	0.508140921592712	0.0674724727869034
-2.51385736465454	-7.05432081222534	-4.68849658966064	0.0208211485296488	0.50848251581192	0.0671858713030815
-2.50663733482361	-7.05409574508667	-4.71685695648193	0.0207453202456236	0.508917152881622	0.0670617893338203
-2.49893927574158	-7.05149173736572	-4.7047119140625	0.0205649808049202	0.509216487407684	0.0671466067433357
-2.50411701202393	-7.0564169883728	-4.70004940032959	0.0204972848296165	0.509509265422821	0.0674058496952057
-2.50770425796509	-7.05766296386719	-4.66854047775269	0.0205495916306973	0.509784877300262	0.0677322894334793
-2.51026701927185	-7.05396842956543	-4.65223550796509	0.0206210482865572	0.509812474250793	0.0680071264505386
-2.52354311943054	-7.05736780166626	-4.66314363479614	0.0207782350480556	0.510045528411865	0.0680606737732887
-2.52447557449341	-7.0528507232666	-4.67752170562744	0.02096052095294	0.510213077068329	0.0680067390203476
-2.52628421783447	-7.05085849761963	-4.68840169906616	0.0209360029548407	0.510432124137878	0.0678231716156006
-2.52167797088623	-7.05480909347534	-4.72585439682007	0.0209396816790104	0.510605692863464	0.0674444511532784
-2.51632189750671	-7.05329036712646	-4.73734903335571	0.0207661893218756	0.510792672634125	0.0672567039728165
-2.50754404067993	-7.05375051498413	-4.72833967208862	0.0205048713833094	0.510909199714661	0.0671685338020325
-2.51340579986572	-7.05576372146606	-4.71300411224365	0.0203930623829365	0.511085093021393	0.0674300268292427
-2.51543688774109	-7.0557017326355	-4.69367694854736	0.020327465608716	0.511145532131195	0.0675816535949707
-2.51852035522461	-7.05780506134033	-4.66709804534912	0.0202703792601824	0.511098623275757	0.0678665861487389
-2.53108334541321	-7.05927562713623	-4.66633367538452	0.0204114690423012	0.51113086938858	0.0678987577557564
-2.53564023971558	-7.05665349960327	-4.68667125701904	0.0205870047211647	0.511051416397095	0.0678365007042885
-2.53493475914001	-7.05154657363892	-4.70658731460571	0.0205800160765648	0.510990142822266	0.0675646439194679
-2.53200030326843	-7.056725025177	-4.73095893859863	0.0204896591603756	0.511171519756317	0.0672795996069908
-2.52963852882385	-7.0527138710022	-4.7363224029541	0.0203695315867662	0.511116921901703	0.0671027675271034
-2.5177526473999	-7.05586004257202	-4.71051359176636	0.0199963096529245	0.511130511760712	0.0672126039862633
-2.52616286277771	-7.05659341812134	-4.67106533050537	0.0200001578778028	0.510952413082123	0.0677140578627586
-2.52993845939636	-7.05000114440918	-4.65146350860596	0.0200652331113815	0.510721921920776	0.0679486840963364
-2.53587198257446	-7.05257844924927	-4.66216087341309	0.0200801342725754	0.510459125041962	0.0678957179188728
-2.53781652450562	-7.04835653305054	-4.68119335174561	0.0201192796230316	0.510293900966644	0.0676512569189072
-2.53082346916199	-7.04812049865723	-4.69395589828491	0.0199764203280211	0.510162949562073	0.067371129989624
-2.52874112129211	-7.04847383499146	-4.70041179656982	0.0198306050151587	0.510043859481812	0.0672762617468834
-2.52663922309875	-7.04768991470337	-4.70290803909302	0.0196643490344286	0.509890139102936	0.0672745108604431
-2.51935696601868	-7.04558038711548	-4.6789026260376	0.0193306524306536	0.509581863880157	0.0674058571457863
-2.51807618141174	-7.042555809021	-4.65555763244629	0.0192306768149138	0.509314000606537	0.0676228702068329
-2.52522301673889	-7.04481315612793	-4.64052772521973	0.0191361960023642	0.509097993373871	0.0678626447916031
-2.52853751182556	-7.0396089553833	-4.61462068557739	0.0191580355167389	0.508744835853577	0.0681503042578697
-2.53380417823792	-7.04133605957031	-4.59946393966675	0.0190568212419748	0.508446335792542	0.0683555603027344
-2.54138684272766	-7.04038286209106	-4.60333490371704	0.019193384796381	0.508127272129059	0.068411260843277
-2.544025182724	-7.03571462631226	-4.62603998184204	0.0192064475268126	0.507875204086304	0.0683021992444992
-2.53672528266907	-7.03328514099121	-4.65632677078247	0.0191460493952036	0.507672309875488	0.067967414855957
-2.53487491607666	-7.03401041030884	-4.65791082382202	0.0188854523003101	0.507580697536469	0.0679141655564308
-2.53116345405579	-7.03260946273804	-4.65439796447754	0.018734997138381	0.507341861724854	0.0679798722267151
-2.52638053894043	-7.03238725662231	-4.63516426086426	0.0185776632279158	0.507114708423615	0.0681125521659851
-2.5312168598175	-7.03099298477173	-4.61819839477539	0.0184073820710182	0.506935119628906	0.0683805644512177
-2.52829790115356	-7.02978277206421	-4.59287261962891	0.0183604676276445	0.506756365299225	0.0686576664447784
-2.52965354919434	-7.0299711227417	-4.57009124755859	0.0183513853698969	0.506475746631622	0.068928524851799
-2.54231238365173	-7.02731561660767	-4.56385087966919	0.0184166245162487	0.506316125392914	0.0690932497382164
-2.54659461975098	-7.02362489700317	-4.56798648834229	0.0185283999890089	0.506201446056366	0.0691349133849144
-2.54827094078064	-7.01945734024048	-4.576416015625	0.0185888428241014	0.506058156490326	0.0689973533153534
-2.54921388626099	-7.02149772644043	-4.6085057258606	0.0184982866048813	0.505986213684082	0.0687405318021774
-2.54171133041382	-7.01937389373779	-4.625732421875	0.0183948390185833	0.506061136722565	0.0685098171234131
-2.53266024589539	-7.01841449737549	-4.61118602752686	0.018060052767396	0.506119251251221	0.0685538277029991
-2.54213786125183	-7.01900148391724	-4.58332109451294	0.0179833881556988	0.506198287010193	0.0689330250024796
-2.5477774143219	-7.01624059677124	-4.55816793441772	0.0180035885423422	0.506180822849274	0.0693624541163445
-2.55367136001587	-7.02016735076904	-4.55224132537842	0.018041105940938	0.506167709827423	0.0695601180195808
-2.56583166122437	-7.01559352874756	-4.56800556182861	0.0182953793555498	0.506422221660614	0.0695097297430038
-2.56676840782166	-7.01115226745605	-4.59714794158936	0.0184018835425377	0.506482183933258	0.0694200545549393
-2.56521058082581	-7.01010036468506	-4.62305068969727	0.0183556098490953	0.50669127702713	0.069207064807415
-2.5652003288269	-7.01272916793823	-4.64037227630615	0.0183192919939756	0.50711864233017	0.0690896362066269
-2.55849146842957	-7.01170253753662	-4.63634395599365	0.018167981877923	0.507367432117462	0.0691782534122467
-2.55861783027649	-7.01337432861328	-4.59901237487793	0.0181311555206776	0.507615149021149	0.0695184245705605
-2.57088375091553	-7.01077461242676	-4.58042430877686	0.0183594971895218	0.507875442504883	0.0700298026204109
-2.57570743560791	-7.00458431243896	-4.58883333206177	0.0185720305889845	0.508035838603973	0.070135198533535
-2.57804179191589	-7.00819396972656	-4.60873937606812	0.0186822414398193	0.508343458175659	0.0700803771615028
-2.58180332183838	-7.00747489929199	-4.64057302474976	0.0188073590397835	0.508646368980408	0.0699565932154655
-2.57792496681213	-7.0027379989624	-4.66264057159424	0.0187637228518724	0.509035885334015	0.0697841644287109
-2.57237386703491	-7.00617647171021	-4.67634105682373	0.0185960456728935	0.50946980714798	0.0697817131876946
-2.57397055625916	-7.00552225112915	-4.67326211929321	0.0186166241765022	0.509895503520966	0.0699649527668953
-2.57093071937561	-7.0021276473999	-4.65884828567505	0.0185967721045017	0.510143756866455	0.07022824883461
-2.57114791870117	-6.99967384338379	-4.65887403488159	0.0185903627425432	0.510474681854248	0.070361003279686
-2.57607173919678	-7.00180339813232	-4.65668821334839	0.0186873786151409	0.510795950889587	0.0706716477870941
-2.57896065711975	-7.00027751922607	-4.64788150787354	0.0187370646744967	0.511041462421417	0.0710294842720032
-2.58175277709961	-7.00119495391846	-4.63856077194214	0.0187657475471497	0.511346757411957	0.0712280571460724
-2.59111452102661	-6.99951791763306	-4.63395166397095	0.0188666079193354	0.51166045665741	0.0714356228709221
-2.59532475471497	-6.99897146224976	-4.64349603652954	0.0191036742180586	0.511786103248596	0.0716080442070961
-2.59863591194153	-6.99359941482544	-4.64692115783691	0.0192405395209789	0.511979460716248	0.071710467338562
-2.6000120639801	-6.99956846237183	-4.65172481536865	0.0192719828337431	0.512081980705261	0.0717122703790665
-2.60706830024719	-6.99898624420166	-4.6707615852356	0.0193981286138296	0.512408316135406	0.0716842859983444
-2.60822701454163	-6.99753332138062	-4.68325471878052	0.0195155069231987	0.512551665306091	0.0716848522424698
-2.60499548912048	-6.99524879455566	-4.70131397247314	0.0194764155894518	0.512722134590149	0.0716314092278481
-2.60575389862061	-6.99450826644897	-4.70621967315674	0.0195173211395741	0.51277494430542	0.0716665834188461
-2.60684013366699	-6.99189043045044	-4.72011375427246	0.0195527132600546	0.512939870357513	0.071700282394886
-2.60124659538269	-6.99133920669556	-4.72881174087524	0.019448958337307	0.513064742088318	0.0717412680387497
-2.60233950614929	-6.99119186401367	-4.72277307510376	0.0193261038511992	0.513039410114288	0.0718579813838005
-2.60107350349426	-6.9936900138855	-4.73113059997559	0.0193939507007599	0.51309859752655	0.0718633532524109
-2.60077023506165	-6.98989343643188	-4.72850799560547	0.0193721204996109	0.513130307197571	0.0719458386301994
-2.5945520401001	-6.99081659317017	-4.72875595092773	0.0193168390542269	0.512953639030457	0.0719613060355186
-2.59330129623413	-6.98997831344604	-4.72462224960327	0.0192025806754828	0.51286780834198	0.071976013481617
-2.59546041488647	-6.99473285675049	-4.72167539596558	0.0191133767366409	0.51287305355072	0.0719555616378784
-2.59393072128296	-6.99461650848389	-4.71735382080078	0.0190401896834373	0.512859106063843	0.0719606876373291
-2.59013676643372	-6.99151372909546	-4.69743299484253	0.0189387816935778	0.512564122676849	0.0720370039343834
-2.58672738075256	-6.99389028549194	-4.68440389633179	0.0186944548040628	0.512431561946869	0.0722188130021095
-2.58861112594604	-6.99295473098755	-4.66208839416504	0.0187151543796062	0.512264311313629	0.0724702551960945
-2.587327003479	-6.99243354797363	-4.64623308181763	0.0187296979129314	0.512032449245453	0.072724275290966
-2.5875072479248	-6.9940619468689	-4.63676786422729	0.0185769405215979	0.511795341968536	0.0728425830602646
-2.59315466880798	-6.99169111251831	-4.62893915176392	0.0185785815119743	0.511677622795105	0.0729303807020187
-2.59240818023682	-6.9899525642395	-4.62833690643311	0.0186329912394285	0.511402010917664	0.0730103328824043
-2.59189796447754	-6.98783826828003	-4.61706256866455	0.0186950713396072	0.51116156578064	0.0730709731578827
-2.59082365036011	-6.99025249481201	-4.61285448074341	0.0185557752847672	0.510863661766052	0.0731099247932434
-2.59730935096741	-6.9884467124939	-4.62741422653198	0.0186418183147907	0.510764420032501	0.0729582831263542
-2.59729027748108	-6.98659753799438	-4.63646554946899	0.0185985080897808	0.510567128658295	0.0729323998093605
-2.59425926208496	-6.98505306243896	-4.63319063186646	0.0186036787927151	0.510373413562775	0.0729009881615639
-2.59468674659729	-6.9852499961853	-4.63484191894531	0.0184792205691338	0.510171830654144	0.0728858932852745
-2.59388256072998	-6.98757934570313	-4.64085960388184	0.0184056088328362	0.510056555271149	0.0728079676628113
-2.59273910522461	-6.98441886901855	-4.64903020858765	0.0183576606214046	0.510005354881287	0.0726346671581268
-2.58721780776978	-6.9840841293335	-4.65999221801758	0.0181977916508913	0.509897828102112	0.0723960176110268
-2.58885860443115	-6.98405933380127	-4.66696310043335	0.0181284267455339	0.509935438632965	0.0723972544074059
-2.58683371543884	-6.98292064666748	-4.66715717315674	0.0180670861154795	0.50988757610321	0.0724150240421295
-2.58097887039185	-6.98103809356689	-4.65831899642944	0.0179079864174128	0.509773552417755	0.0724674388766289
-2.58210492134094	-6.97978830337524	-4.65549802780151	0.0178787745535374	0.5097776055336	0.0724831447005272
-2.58451819419861	-6.98342514038086	-4.65562391281128	0.017778106033802	0.509807527065277	0.0725733563303947
-2.58293676376343	-6.97858762741089	-4.64422035217285	0.0177396815270185	0.509872376918793	0.072672501206398
-2.58445930480957	-6.97965860366821	-4.63936233520508	0.0176776107400656	0.509780824184418	0.0727313533425331
-2.58459234237671	-6.97428464889526	-4.62699317932129	0.0175943654030561	0.509854018688202	0.0728780031204224
-2.5888364315033	-6.97891044616699	-4.61520481109619	0.0175719503313303	0.509906232357025	0.0731009542942047
-2.59558176994324	-6.97545385360718	-4.60776138305664	0.0175994019955397	0.510067701339722	0.0732063353061676
-2.59676575660706	-6.98002290725708	-4.60516881942749	0.0175015274435282	0.510132908821106	0.0732411816716194
-2.5980978012085	-6.97556114196777	-4.61077547073364	0.017501100897789	0.510273158550262	0.0732331722974777
-2.60220694541931	-6.97534322738647	-4.61103630065918	0.0176263172179461	0.51039707660675	0.073391817510128
-2.60648059844971	-6.97464561462402	-4.60153532028198	0.0176630467176437	0.510503947734833	0.0736069530248642
-2.60991382598877	-6.97364091873169	-4.59857225418091	0.0176390465348959	0.510647416114807	0.0736898928880692
-2.61817765235901	-6.97273731231689	-4.59828901290894	0.0176614802330732	0.510962426662445	0.0738064795732498
-2.62260937690735	-6.97352409362793	-4.6080756187439	0.017820481210947	0.511098206043243	0.0738774389028549
-2.61978626251221	-6.96739959716797	-4.60681772232056	0.0178027916699648	0.511282324790955	0.0739381685853004
-2.62091112136841	-6.96805810928345	-4.6040415763855	0.0177842173725367	0.511411011219025	0.074050135910511
-2.62924408912659	-6.96974945068359	-4.61280250549316	0.0179080851376057	0.511634051799774	0.073996014893055
-2.63583779335022	-6.97010612487793	-4.63900232315063	0.0179686136543751	0.511922061443329	0.0740083530545235
-2.63464379310608	-6.96392774581909	-4.63780069351196	0.018027426674962	0.512191414833069	0.0740467235445976
-2.6354455947876	-6.96274042129517	-4.65258693695068	0.0179994609206915	0.512347817420959	0.0739931911230087
-2.64104771614075	-6.9620885848999	-4.66372728347778	0.0181014854460955	0.512579143047333	0.0739655271172524
-2.640540599823	-6.96206092834473	-4.66583919525146	0.0180731359869242	0.512821316719055	0.07410679012537
-2.64265418052673	-6.9598913192749	-4.66230821609497	0.0180792361497879	0.513098180294037	0.0743370801210403
-2.6448175907135	-6.95842504501343	-4.65932035446167	0.0180791821330786	0.51320868730545	0.0744823962450027
-2.64517498016357	-6.9578595161438	-4.65810775756836	0.0180573053658009	0.513372659683228	0.0745601877570152
-2.64861154556274	-6.95792484283447	-4.66943597793579	0.0181009098887444	0.513571619987488	0.0747032016515732
-2.64954257011414	-6.95739030838013	-4.67090702056885	0.0180980823934078	0.513733088970184	0.0748679488897324
-2.6481568813324	-6.95099353790283	-4.67222023010254	0.0181351471692324	0.513846158981323	0.0749549046158791
-2.64787364006042	-6.95195913314819	-4.67314100265503	0.01808051019907	0.513958215713501	0.0750109702348709
-2.64941000938416	-6.95169162750244	-4.68204069137573	0.0181099865585566	0.514056503772736	0.0750727131962776
-2.65266013145447	-6.9499683380127	-4.68672800064087	0.0181270111352205	0.514209926128387	0.0752357989549637
-2.64880132675171	-6.94818258285522	-4.69320726394653	0.0181963760405779	0.514229238033295	0.0752998143434525
-2.64630842208862	-6.947340965271	-4.70579767227173	0.0180837884545326	0.514266967773438	0.0752845630049706
-2.64975357055664	-6.94489431381226	-4.71002054214478	0.0181417260318995	0.514304220676422	0.0753588154911995
-2.64700865745544	-6.94497489929199	-4.71499681472778	0.0181257091462612	0.514317631721497	0.075501449406147
-2.63999843597412	-6.94384002685547	-4.71489334106445	0.0180100202560425	0.514360427856445	0.075590468943119
-2.641437292099	-6.94462633132935	-4.71816539764404	0.0180343203246593	0.514399528503418	0.0756978467106819
-2.64173984527588	-6.94308090209961	-4.71439361572266	0.0179707482457161	0.514334797859192	0.0757882744073868
-2.64205455780029	-6.93945837020874	-4.71434307098389	0.0181030035018921	0.514169812202454	0.0759904012084007
-2.63905787467957	-6.93945646286011	-4.70871448516846	0.0179747324436903	0.514155209064484	0.0761617347598076
-2.63708662986755	-6.94254398345947	-4.70726108551025	0.0178907290101051	0.514094650745392	0.0762232691049576
-2.63521480560303	-6.94015502929688	-4.70895099639893	0.0178516320884228	0.514066934585571	0.076274149119854
-2.63608479499817	-6.93779420852661	-4.70712423324585	0.0178636088967323	0.513957560062408	0.0764142796397209
-2.63047027587891	-6.93542957305908	-4.70921945571899	0.0177665799856186	0.513724505901337	0.0765117332339287
-2.6294686794281	-6.93731689453125	-4.70428705215454	0.0176966264843941	0.513593792915344	0.0766466557979584
-2.63105988502502	-6.93997478485107	-4.6984543800354	0.0177443455904722	0.513539135456085	0.0766780003905296
-2.63379693031311	-6.93210792541504	-4.69389915466309	0.0176984667778015	0.513443470001221	0.0767903402447701
-2.62569761276245	-6.93497753143311	-4.68380403518677	0.0176294036209583	0.51318895816803	0.0768608227372169
-2.6264340877533	-6.93621206283569	-4.67996454238892	0.0175423212349415	0.513049006462097	0.076958641409874
-2.62901830673218	-6.93474102020264	-4.68083143234253	0.0175682883709669	0.512874007225037	0.0769823268055916
-2.62955355644226	-6.93556642532349	-4.68105220794678	0.0175829920917749	0.512786149978638	0.0769824087619781
-2.62458443641663	-6.93209409713745	-4.67479276657104	0.0175715442746878	0.512465953826904	0.0769978612661362
-2.61978149414063	-6.9337739944458	-4.66557264328003	0.0174034293740988	0.512308835983276	0.0771240442991257
-2.62018942832947	-6.93460559844971	-4.65424633026123	0.0173832941800356	0.512091159820557	0.0772857815027237
-2.61999130249023	-6.93705415725708	-4.65214395523071	0.0172854196280241	0.512009739875793	0.0773403644561768
-2.61925935745239	-6.93497085571289	-4.63279151916504	0.0173595063388348	0.511849641799927	0.0775277763605118
-2.61688208580017	-6.93594741821289	-4.62323427200317	0.0172456316649914	0.511592924594879	0.0776148810982704
-2.61903643608093	-6.93532991409302	-4.61737442016602	0.0172848664224148	0.511485636234283	0.0777084305882454
-2.61998629570007	-6.93255043029785	-4.60850954055786	0.0173944942653179	0.511307060718536	0.0779118239879608
-2.6181366443634	-6.9373459815979	-4.59912061691284	0.0172737557440996	0.511207282543182	0.0779470652341843
-2.62261271476746	-6.935950756073	-4.59756660461426	0.0173423308879137	0.511140167713165	0.0780168771743774
-2.62826752662659	-6.93329095840454	-4.59382152557373	0.0175300631672144	0.51093989610672	0.0782357603311539
-2.62329578399658	-6.93182420730591	-4.58660125732422	0.0175336692482233	0.510840713977814	0.0782881677150726
-2.62218189239502	-6.93129730224609	-4.58806228637695	0.0174298621714115	0.510762214660645	0.078278124332428
-2.62324547767639	-6.93655633926392	-4.58363676071167	0.0174107179045677	0.510777175426483	0.0782927945256233
-2.62623357772827	-6.93575096130371	-4.58898735046387	0.0175120178610086	0.51070761680603	0.0783492624759674
-2.62428379058838	-6.93239450454712	-4.58533811569214	0.0176424365490675	0.510677516460419	0.0783515572547913
-2.62577247619629	-6.9316234588623	-4.58667469024658	0.0176815092563629	0.510585784912109	0.0783408656716347
-2.62498879432678	-6.93857717514038	-4.59109926223755	0.0176953114569187	0.510543704032898	0.0783222168684006
-2.63236999511719	-6.93502902984619	-4.59547424316406	0.0177634544670582	0.510685384273529	0.0784129276871681
-2.62837386131287	-6.93500471115112	-4.5985894203186	0.0178562607616186	0.510703921318054	0.0784241259098053
-2.6288378238678	-6.92931795120239	-4.60193109512329	0.0179609954357147	0.510704934597015	0.0784613192081451
-2.63096642494202	-6.93393087387085	-4.61163377761841	0.0179150681942701	0.510768592357636	0.0784449800848961
-2.63400292396545	-6.93386650085449	-4.62648773193359	0.0180040653795004	0.510903179645538	0.0783799141645432
-2.63378715515137	-6.93301677703857	-4.63806438446045	0.0180596299469471	0.511052668094635	0.0783933848142624
-2.63178563117981	-6.93278646469116	-4.63148307800293	0.0181178282946348	0.511062383651733	0.0784142389893532
-2.63199281692505	-6.9318642616272	-4.63479661941528	0.0180736947804689	0.51118415594101	0.0784662440419197
-2.63641214370728	-6.93361330032349	-4.64502620697021	0.0181840509176254	0.511358380317688	0.0784740000963211
-2.63821363449097	-6.93200778961182	-4.6447696685791	0.0181870423257351	0.511449217796326	0.0785003006458282
-2.63679122924805	-6.93055486679077	-4.64612722396851	0.0182479880750179	0.511606574058533	0.0784954354166985
-2.6371374130249	-6.93272304534912	-4.64628171920776	0.0182200595736504	0.511721730232239	0.0784723088145256
-2.63809108734131	-6.93680047988892	-4.66068983078003	0.0183004289865494	0.511873483657837	0.0783789753913879
-2.64003324508667	-6.93710470199585	-4.66345930099487	0.018380843102932	0.512048125267029	0.0783943012356758
-2.64004588127136	-6.93459129333496	-4.65929365158081	0.018444774672389	0.512221574783325	0.078356996178627
-2.64145541191101	-6.93441677093506	-4.67063665390015	0.0184698943048716	0.512351036071777	0.0783397108316422
-2.64277935028076	-6.93692636489868	-4.67368173599243	0.0185407903045416	0.512487888336182	0.0782792866230011
-2.64396595954895	-6.94051790237427	-4.66644668579102	0.0185051020234823	0.512678146362305	0.0783017426729202
-2.646648645401	-6.94254541397095	-4.65874147415161	0.0185525789856911	0.512848675251007	0.0784220993518829
-2.64445400238037	-6.94051837921143	-4.65092897415161	0.0186463072896004	0.513059735298157	0.0784285888075829
-2.64189386367798	-6.93996095657349	-4.65303659439087	0.0185532420873642	0.513108372688293	0.0784172788262367
-2.64542984962463	-6.94504833221436	-4.65172958374023	0.0186257474124432	0.513307750225067	0.0783476829528809
-2.64687371253967	-6.94487714767456	-4.65598058700562	0.0186590719968081	0.513557136058807	0.0783431380987167
-2.6444890499115	-6.94354009628296	-4.64685773849487	0.0186732225120068	0.513669431209564	0.0783191025257111
-2.64522576332092	-6.94485235214233	-4.65677213668823	0.0186838675290346	0.513727962970734	0.0782345607876778
-2.64336037635803	-6.95147180557251	-4.65566396713257	0.0186419375240803	0.513891875743866	0.0781393349170685
-2.64934968948364	-6.95178079605103	-4.65878295898438	0.0186507999897003	0.514066696166992	0.078122653067112
-2.64623379707336	-6.94879817962646	-4.66049480438232	0.0187556147575378	0.514226496219635	0.0780747756361961
-2.64295744895935	-6.94643831253052	-4.66179990768433	0.018756790086627	0.514259815216064	0.0779520645737648
-2.64618182182312	-6.95366954803467	-4.67771482467651	0.0188370142132044	0.514265120029449	0.0778044983744621
-2.64685249328613	-6.95290517807007	-4.69531488418579	0.018870085477829	0.514380216598511	0.0775991529226303
-2.64944791793823	-6.95600414276123	-4.69097566604614	0.0188557561486959	0.514538407325745	0.0775400176644325
-2.64475131034851	-6.95311594009399	-4.68632459640503	0.0189205501228571	0.514538109302521	0.0774617716670036
-2.64398860931396	-6.95410537719727	-4.70279979705811	0.0188956446945667	0.514524757862091	0.0772699192166328
-2.64363956451416	-6.95715618133545	-4.70928764343262	0.0189452301710844	0.514572560787201	0.077203743159771
-2.64228916168213	-6.95662450790405	-4.71208906173706	0.0188836269080639	0.51453310251236	0.0771735310554504
-2.64049196243286	-6.95463848114014	-4.71269083023071	0.0188751872628927	0.514476358890533	0.0770847871899605
-2.64170503616333	-6.95575094223022	-4.70667409896851	0.0189158916473389	0.514421463012695	0.0771114975214005
-2.63919115066528	-6.95883321762085	-4.69546413421631	0.0188618563115597	0.514342129230499	0.0771389007568359
-2.64033603668213	-6.95817136764526	-4.69739961624146	0.0188542287796736	0.514286279678345	0.0771318599581718
-2.63813924789429	-6.95971345901489	-4.695068359375	0.0188207905739546	0.514204263687134	0.0771046653389931
-2.63631439208984	-6.95646858215332	-4.69471263885498	0.018762793391943	0.514016330242157	0.07710000872612
-2.63454437255859	-6.95818138122559	-4.68576574325562	0.0187867134809494	0.513916254043579	0.0770960599184036
-2.63484859466553	-6.96093845367432	-4.69047355651855	0.0187542736530304	0.513785839080811	0.0770485252141953
-2.63062477111816	-6.9575982093811	-4.69109535217285	0.0186643581837416	0.513628542423248	0.0769488140940666
-2.6273148059845	-6.95848560333252	-4.699538230896	0.0185811631381512	0.513494491577148	0.0766863375902176
-2.62190389633179	-6.95626592636108	-4.70615720748901	0.018426550552249	0.513319253921509	0.0765372589230537
-2.61919593811035	-6.95701932907104	-4.70907878875732	0.0183794889599085	0.513108611106873	0.0764419212937355
-2.61157298088074	-6.95913314819336	-4.70451259613037	0.0182527564466	0.512848556041718	0.0763361006975174
-2.608473777771	-6.96117830276489	-4.70297574996948	0.018020523712039	0.512758255004883	0.0762239545583725
-2.60852980613709	-6.96055555343628	-4.69376659393311	0.0179796181619167	0.512563109397888	0.0762425437569618
-2.60390210151672	-6.95920133590698	-4.69231462478638	0.0178825128823519	0.512378990650177	0.0762380510568619
-2.59652876853943	-6.95897006988525	-4.68220615386963	0.0178034957498312	0.511993229389191	0.0761953294277191
-2.5944459438324	-6.95957279205322	-4.67096948623657	0.017590070143342	0.511789500713348	0.0761813446879387
-2.59623408317566	-6.96266460418701	-4.65892696380615	0.017466202378273	0.511591732501984	0.0762806162238121
-2.5940477848053	-6.96339750289917	-4.64422273635864	0.0173352360725403	0.511346817016602	0.0763648897409439
-2.59259581565857	-6.9623851776123	-4.62727212905884	0.0171955171972513	0.511077284812927	0.0763783380389214
-2.59412431716919	-6.96320343017578	-4.61640357971191	0.0171698685735464	0.510830819606781	0.0765039697289467
-2.59410834312439	-6.96474552154541	-4.60466337203979	0.0170784760266542	0.510573446750641	0.076608307659626
-2.59556937217712	-6.96121597290039	-4.58980321884155	0.0170457921922207	0.510344266891479	0.0767292156815529
-2.59785985946655	-6.96393775939941	-4.57680416107178	0.016930503770709	0.510046899318695	0.0767577439546585
-2.6041054725647	-6.96555423736572	-4.57863712310791	0.0169318914413452	0.509894847869873	0.0767618715763092
-2.60345935821533	-6.96332025527954	-4.58267831802368	0.0169543232768774	0.509665369987488	0.076701432466507
-2.60098266601563	-6.9614315032959	-4.58041477203369	0.01687952876091	0.509436786174774	0.0766625851392746
-2.5986545085907	-6.96653079986572	-4.57712507247925	0.0168120190501213	0.509152412414551	0.076507955789566
-2.60204768180847	-6.96909713745117	-4.58453559875488	0.0167107377201319	0.509154140949249	0.0764269679784775
-2.60012912750244	-6.96905136108398	-4.59178781509399	0.0166859310120344	0.509027004241943	0.076297402381897
-2.59607577323914	-6.96741819381714	-4.60513925552368	0.016545919701457	0.508923768997192	0.0760427191853523
-2.59465622901917	-6.97038269042969	-4.61898326873779	0.0164796710014343	0.508876323699951	0.0758585706353188
-2.59296751022339	-6.96936559677124	-4.62687253952026	0.0164167098701	0.508845150470734	0.0757021680474281
-2.58044028282166	-6.97052431106567	-4.62993574142456	0.0161509960889816	0.508822023868561	0.0755917951464653
-2.57841849327087	-6.97252178192139	-4.62338972091675	0.015931099653244	0.508846163749695	0.0755343362689018
-2.57626247406006	-6.98008823394775	-4.62143421173096	0.0158579628914595	0.508933365345001	0.0755830407142639
-2.57366824150085	-6.97747278213501	-4.60286903381348	0.0156914442777634	0.508921980857849	0.0756683573126793
-2.57252144813538	-6.97631454467773	-4.58125972747803	0.0156064173206687	0.508905351161957	0.075810469686985
-2.57315111160278	-6.97879266738892	-4.56728458404541	0.0156374927610159	0.508844912052155	0.0760243088006973
-2.577064037323	-6.98019361495972	-4.55554008483887	0.0157234482467175	0.508898258209229	0.0761656314134598
-2.57670831680298	-6.97917652130127	-4.55133533477783	0.0156984813511372	0.508826315402985	0.0761169046163559
-2.58023047447205	-6.98488140106201	-4.55865716934204	0.0156918503344059	0.509030640125275	0.0760970562696457
-2.58517742156982	-6.98512172698975	-4.57103252410889	0.0158196426928043	0.509116590023041	0.0759704858064651
-2.58125495910645	-6.98319101333618	-4.58116579055786	0.0158513057976961	0.50919908285141	0.0758197456598282
-2.58104634284973	-6.9861159324646	-4.60514688491821	0.0158297885209322	0.509346187114716	0.0755573362112045
-2.5792670249939	-6.98777866363525	-4.62878894805908	0.0158132966607809	0.509601652622223	0.0752496793866158
-2.57409048080444	-6.98820543289185	-4.64314794540405	0.0157823953777552	0.50971657037735	0.0750712975859642
-2.56643176078796	-6.98774766921997	-4.644202709198	0.0156474411487579	0.509921848773956	0.0748827904462814
-2.56643342971802	-6.99478340148926	-4.63989496231079	0.0155421113595366	0.510269701480865	0.0748563632369041
-2.56556177139282	-6.99459266662598	-4.62821435928345	0.0154677592217922	0.510506808757782	0.0748840197920799
-2.56659317016602	-6.99596405029297	-4.60892963409424	0.015457428060472	0.510617077350616	0.0750228241086006
-2.57426643371582	-6.99713134765625	-4.60059022903442	0.0154770137742162	0.510893881320953	0.0750619247555733
-2.57938623428345	-6.9996452331543	-4.59312534332275	0.0157430674880743	0.510946452617645	0.0751266628503799
-2.58327794075012	-6.99779987335205	-4.59584426879883	0.0158267635852098	0.51104873418808	0.0750315636396408
-2.58588743209839	-7.00554084777832	-4.60787868499756	0.0159609951078892	0.511190414428711	0.0749218687415123
-2.59095454216003	-7.00508975982666	-4.62272071838379	0.0160512626171112	0.51153439283371	0.0748206973075867
-2.59199833869934	-7.00429582595825	-4.63251781463623	0.0161734521389008	0.511698126792908	0.0747447535395622
-2.58777523040771	-7.00271272659302	-4.64202642440796	0.0162294376641512	0.51190847158432	0.0745764002203941
-2.58842182159424	-7.00430250167847	-4.6504602432251	0.0162748321890831	0.512003719806671	0.0744918808341026
-2.58944201469421	-7.00533771514893	-4.66751623153687	0.0164504703134298	0.512268900871277	0.0744249373674393
-2.58886170387268	-7.00550079345703	-4.68126153945923	0.0164756998419762	0.512409150600433	0.0743844732642174
-2.58370971679688	-7.00473165512085	-4.69248151779175	0.0165425892919302	0.512563645839691	0.0742276310920715
-2.5841236114502	-7.00874853134155	-4.70287942886353	0.0165820959955454	0.512807548046112	0.074056476354599
-2.58413147926331	-7.00542068481445	-4.70841121673584	0.016684141010046	0.512974977493286	0.0740036964416504
-2.57852101325989	-7.00670385360718	-4.71672821044922	0.016644261777401	0.512996852397919	0.0740385800600052
-2.57845973968506	-7.00679159164429	-4.7142128944397	0.0166509784758091	0.513188183307648	0.0739726051688194
-2.57936859130859	-7.01166009902954	-4.71660757064819	0.0167577434331179	0.513311207294464	0.0739164650440216
-2.58479261398315	-7.00404977798462	-4.72252321243286	0.0168782286345959	0.513314187526703	0.0739354193210602
-2.57910299301147	-7.00614261627197	-4.71754455566406	0.0169400870800018	0.513304889202118	0.0738901942968369
-2.57896685600281	-7.00807476043701	-4.72113704681396	0.0168530214577913	0.513296842575073	0.0738398656249046
-2.58002328872681	-7.00975799560547	-4.71594476699829	0.0169984977692366	0.513393223285675	0.0737652704119682
-2.58265972137451	-7.01081657409668	-4.71917343139648	0.0170173719525337	0.513479888439178	0.0737063586711884
-2.57782363891602	-7.00633716583252	-4.7199273109436	0.017062084749341	0.513253450393677	0.0736250728368759
-2.57555937767029	-7.00903606414795	-4.71499013900757	0.0170251876115799	0.513197362422943	0.0736093074083328
-2.57685256004334	-7.01292419433594	-4.70982503890991	0.0170200113207102	0.513125360012054	0.0735715851187706
-2.57373642921448	-7.01534509658813	-4.69450235366821	0.0170390009880066	0.513037741184235	0.0735333561897278
-2.57257103919983	-7.01116371154785	-4.68317651748657	0.0170444510877132	0.512889504432678	0.0736173465847969
-2.56820273399353	-7.01137065887451	-4.67670249938965	0.0170521400868893	0.512614607810974	0.0735819935798645
-2.56942558288574	-7.01507472991943	-4.67036867141724	0.0170251838862896	0.512401700019836	0.0736338421702385
-2.56837034225464	-7.01421403884888	-4.65717554092407	0.0170491207391024	0.512189447879791	0.0736464187502861
-2.56798553466797	-7.01315498352051	-4.64910840988159	0.0170568656176329	0.511898219585419	0.0736619681119919
-2.56751322746277	-7.01326274871826	-4.63482904434204	0.0170698780566454	0.511651158332825	0.0736689418554306
-2.57089424133301	-7.01431512832642	-4.62857007980347	0.0172062441706657	0.511312127113342	0.0738024339079857
-2.56850481033325	-7.01240634918213	-4.6178617477417	0.0172480139881372	0.510993719100952	0.0737685263156891
-2.56774115562439	-7.01238107681274	-4.60895776748657	0.0172595325857401	0.510628700256348	0.0737717971205711
-2.57081246376038	-7.01337909698486	-4.62612962722778	0.0173637624830008	0.510337114334106	0.0736230686306953
-2.56815505027771	-7.01212358474731	-4.64806938171387	0.0174030866473913	0.510084986686707	0.0732990428805351
-2.56211757659912	-7.01308536529541	-4.65582942962646	0.0172665622085333	0.509810984134674	0.0729110017418861
-2.55841755867004	-7.01596736907959	-4.65863704681396	0.0172470342367888	0.509542047977448	0.0727459788322449
-2.55254149436951	-7.0165638923645	-4.663170337677	0.0171011500060558	0.509317338466644	0.0725336745381355
-2.54463243484497	-7.01921224594116	-4.66000127792358	0.0170235000550747	0.508975267410278	0.0723758861422539
-2.53582549095154	-7.01856708526611	-4.64865398406982	0.016794366762042	0.508765399456024	0.0721915364265442
-2.53683495521545	-7.0256814956665	-4.63647031784058	0.0166470743715763	0.508599698543549	0.0721656680107117
-2.53468561172485	-7.02608346939087	-4.61234474182129	0.0165941920131445	0.508383095264435	0.0723090097308159
-2.53300428390503	-7.03068161010742	-4.58344030380249	0.0163993686437607	0.508109986782074	0.0723573714494705
-2.53511691093445	-7.03357744216919	-4.57299518585205	0.0164623726159334	0.507860362529755	0.0723435059189796
-2.53651261329651	-7.03386116027832	-4.56794595718384	0.0165571589022875	0.507693290710449	0.0723431706428528
-2.53732109069824	-7.03447198867798	-4.56355428695679	0.0165861900895834	0.507445752620697	0.072300523519516
-2.54061341285706	-7.04140281677246	-4.56845808029175	0.0166869647800922	0.507299900054932	0.0721017643809319
-2.54197335243225	-7.03978681564331	-4.58755922317505	0.0167687609791756	0.507317662239075	0.0719439834356308
-2.53896141052246	-7.0417160987854	-4.59877395629883	0.0167774353176355	0.507249772548676	0.0717227086424828
-2.53450846672058	-7.04269552230835	-4.60388708114624	0.0167633313685656	0.507229626178741	0.0715987831354141
-2.53294777870178	-7.04702949523926	-4.61308813095093	0.0167278219014406	0.507295668125153	0.0713497474789619
-2.53141069412231	-7.04721355438232	-4.63200330734253	0.0167911797761917	0.507428705692291	0.071147657930851
-2.52649784088135	-7.05201530456543	-4.63347148895264	0.01668506488204	0.507546067237854	0.0710675492882729
-2.52259874343872	-7.05614614486694	-4.64968299865723	0.0165755152702332	0.507747173309326	0.0708161294460297
-2.52085995674133	-7.05910015106201	-4.65154361724854	0.0166137665510178	0.507985830307007	0.0706692859530449
-2.51970911026001	-7.05737066268921	-4.65640687942505	0.0166474524885416	0.508257031440735	0.0705632343888283
-2.51184344291687	-7.06166362762451	-4.65254735946655	0.0165700558573008	0.508411109447479	0.0705203488469124
-2.51082801818848	-7.06517219543457	-4.65120887756348	0.0165601950138807	0.508696794509888	0.0704782232642174
-2.51408815383911	-7.06701374053955	-4.65714931488037	0.0165822971612215	0.509046316146851	0.0704205259680748
-2.5095386505127	-7.06740093231201	-4.65855264663696	0.0165906753391027	0.509457886219025	0.0704859271645546
-2.50583720207214	-7.06763601303101	-4.64595603942871	0.0165962353348732	0.509649276733398	0.0706485360860825
-2.50786280632019	-7.07040643692017	-4.64044332504272	0.0166898984462023	0.509969115257263	0.0707350671291351
-2.51192998886108	-7.06695938110352	-4.63104772567749	0.016807010397315	0.510270893573761	0.0709294900298119
-2.5167088508606	-7.06945466995239	-4.6276707649231	0.0169402211904526	0.510577917098999	0.0710219070315361
-2.51764488220215	-7.07282304763794	-4.63503360748291	0.0169863495975733	0.511006891727448	0.0710363462567329
-2.5221745967865	-7.07161903381348	-4.64235591888428	0.017082741484046	0.511460959911346	0.0709633007645607
-2.52190351486206	-7.06927537918091	-4.64207363128662	0.017211589962244	0.511787831783295	0.0709264054894447
-2.51872038841248	-7.06906461715698	-4.65073156356812	0.0172240640968084	0.512069404125214	0.0708515197038651
-2.51970148086548	-7.07514572143555	-4.6540789604187	0.0172360371798277	0.512535572052002	0.0707560405135155
-2.52804207801819	-7.07393598556519	-4.66652059555054	0.0173533912748098	0.512885808944702	0.0706841200590134
-2.52710390090942	-7.07295608520508	-4.6777400970459	0.0175503566861153	0.513207614421844	0.0705516189336777
-2.52643918991089	-7.06828165054321	-4.68634986877441	0.0176337398588657	0.513492524623871	0.0704262405633926
-2.52734470367432	-7.07515716552734	-4.70742845535278	0.0176176726818085	0.51377272605896	0.0701803267002106
-2.53109383583069	-7.07556104660034	-4.71883964538574	0.0176752619445324	0.514090478420258	0.0700705572962761
-2.52949166297913	-7.07276391983032	-4.72698354721069	0.0177109856158495	0.514405429363251	0.0699213743209839
-2.52822375297546	-7.07090711593628	-4.74126768112183	0.0177605990320444	0.514567315578461	0.0696713849902153
-2.52823734283447	-7.07270431518555	-4.73615789413452	0.0177423395216465	0.51478523015976	0.0695805847644806
-2.53170490264893	-7.07265758514404	-4.74580240249634	0.0177422985434532	0.51499205827713	0.069502018392086
-2.52785992622375	-7.07179498672485	-4.75475978851318	0.0176789164543152	0.515038132667542	0.0691878125071526
-2.52211928367615	-7.07323932647705	-4.76639080047607	0.0175131764262915	0.515147268772125	0.0688697919249535
-2.51702857017517	-7.07260656356812	-4.76144123077393	0.0173808541148901	0.51526951789856	0.0686792805790901
-2.51393938064575	-7.07240009307861	-4.75203561782837	0.0172090195119381	0.515268266201019	0.0685897246003151
-2.51221418380737	-7.0734076499939	-4.72942686080933	0.0169835407286882	0.515148222446442	0.0685715898871422
-2.51079845428467	-7.07356977462769	-4.71688938140869	0.0169277098029852	0.514976382255554	0.0685048997402191
-2.51581811904907	-7.07354354858398	-4.69646501541138	0.0168346296995878	0.514797151088715	0.0686625018715858
-2.51435089111328	-7.07521104812622	-4.67917585372925	0.016673605889082	0.514498114585876	0.0685568898916245
-2.51699066162109	-7.07678556442261	-4.66337633132935	0.0165001638233662	0.514247477054596	0.0685663223266602
-2.52186465263367	-7.07542610168457	-4.6585168838501	0.0165065210312605	0.513850271701813	0.0685452371835709
-2.51984739303589	-7.07310581207275	-4.64827680587769	0.0164103042334318	0.513448715209961	0.0683960467576981
-2.51769542694092	-7.07095289230347	-4.64118385314941	0.016252938657999	0.512965023517609	0.0682702139019966
-2.51704859733582	-7.07526350021362	-4.63835525512695	0.0161003042012453	0.512458384037018	0.0680534318089485
-2.52041935920715	-7.07235813140869	-4.6539478302002	0.0160033851861954	0.512012839317322	0.0677333176136017
-2.51508116722107	-7.07361793518066	-4.65958309173584	0.0158304665237665	0.511520743370056	0.0673278644680977
-2.50949382781982	-7.07520914077759	-4.66442728042603	0.0155521268025041	0.511041045188904	0.0669662952423096
-2.5065324306488	-7.07742643356323	-4.66317844390869	0.0153054352849722	0.510567665100098	0.0666701123118401
-2.4972620010376	-7.07563638687134	-4.66083240509033	0.0149281676858664	0.510013222694397	0.0662733614444733
-2.48677515983582	-7.08082008361816	-4.63616514205933	0.0145424511283636	0.509553611278534	0.065999910235405
-2.48280239105225	-7.08403539657593	-4.61206388473511	0.0142431920394301	0.508985579013824	0.0659824684262276
-2.48028945922852	-7.08530235290527	-4.57619571685791	0.0139277754351497	0.508396685123444	0.0659736543893814
-2.47843527793884	-7.08613920211792	-4.54507112503052	0.013726282864809	0.507677555084229	0.0660292282700539
-2.48809361457825	-7.08722829818726	-4.53057241439819	0.0136422766372561	0.507140636444092	0.0658905729651451
-2.48729634284973	-7.08462619781494	-4.53747034072876	0.0135577730834484	0.506574809551239	0.0655761063098907
-2.48023462295532	-7.08508825302124	-4.55209827423096	0.0133266663178802	0.506047427654266	0.0649917051196098
-2.47362518310547	-7.08727216720581	-4.57855463027954	0.0129360184073448	0.50564306974411	0.0643718242645264
-2.4625232219696	-7.09392309188843	-4.5606427192688	0.0124529441818595	0.505267441272736	0.0640755146741867
-2.45658540725708	-7.09529447555542	-4.53000736236572	0.012045037932694	0.504831612110138	0.0639395117759705
-2.46327447891235	-7.09961557388306	-4.49592924118042	0.0118663376197219	0.504460215568542	0.0641242265701294
-2.46788382530212	-7.09717082977295	-4.47279596328735	0.0117175271734595	0.503930985927582	0.0641051456332207
-2.47159457206726	-7.10511350631714	-4.47672128677368	0.0115786176174879	0.503527283668518	0.0636858120560646
-2.47249841690063	-7.1045618057251	-4.51118516921997	0.0114516960456967	0.503387928009033	0.0630902945995331
-2.46226811408997	-7.10686302185059	-4.53072547912598	0.0111029529944062	0.503242909908295	0.0625550523400307
-2.45378017425537	-7.11397695541382	-4.51181221008301	0.0105972243472934	0.503276228904724	0.0622659996151924
-2.45060396194458	-7.11607885360718	-4.47159481048584	0.0104006286710501	0.503072321414948	0.0625030845403671
-2.45788526535034	-7.11903285980225	-4.4526195526123	0.0103523889556527	0.502870559692383	0.0624946244060993
-2.46780800819397	-7.11935615539551	-4.47944784164429	0.01037806738168	0.502852618694305	0.0621651634573936
-2.45428848266602	-7.12017154693604	-4.51257038116455	0.0101438639685512	0.502858102321625	0.0614889115095139
-2.44392395019531	-7.12572050094604	-4.51173162460327	0.00972049310803413	0.503124356269836	0.061183538287878
-2.442462682724	-7.12844896316528	-4.46910905838013	0.00945641845464706	0.503123342990875	0.0615304112434387
-2.45561051368713	-7.13247060775757	-4.45577335357666	0.00940633006393909	0.503300607204437	0.0616632997989655
-2.4597442150116	-7.13031387329102	-4.49009466171265	0.00964027643203735	0.50344181060791	0.0613758414983749
-2.45190215110779	-7.13200998306274	-4.52861166000366	0.00939049944281578	0.503775596618652	0.0608732290565968
-2.44409966468811	-7.13867330551147	-4.53845357894897	0.0091437166556716	0.504310607910156	0.0606180652976036
-2.43805336952209	-7.13742351531982	-4.50050020217896	0.00900719035416842	0.504573106765747	0.0609802603721619
-2.45046544075012	-7.14116191864014	-4.48820352554321	0.0091567886993289	0.50486022233963	0.0612748190760612
-2.44861602783203	-7.1369457244873	-4.52106809616089	0.00937967281788588	0.505183756351471	0.0610135048627853
-2.44515872001648	-7.13990211486816	-4.55962610244751	0.00923446845263243	0.505670666694641	0.0606316924095154
-2.43755197525024	-7.13896036148071	-4.57495784759521	0.00913605187088251	0.506286799907684	0.0604582615196705
-2.42893123626709	-7.14519548416138	-4.54250907897949	0.00890267547219992	0.506610870361328	0.0608843900263309
-2.43831706047058	-7.14875745773315	-4.52874279022217	0.0090387649834156	0.507133960723877	0.0613189563155174
-2.44360303878784	-7.14585113525391	-4.53762292861938	0.00930295418947935	0.507479608058929	0.0615166798233986
-2.4455873966217	-7.14720582962036	-4.56814193725586	0.00947901327162981	0.507933020591736	0.0614207684993744
-2.44484305381775	-7.14762592315674	-4.61598062515259	0.00951199699193239	0.508675336837769	0.0610635876655579
-2.42986655235291	-7.14816856384277	-4.63079309463501	0.00946438871324062	0.509264647960663	0.0610621497035027
-2.42613911628723	-7.15077590942383	-4.62471055984497	0.00935791619122028	0.509770512580872	0.0613366216421127
-2.43078708648682	-7.14996147155762	-4.60165166854858	0.00955215282738209	0.510331809520721	0.0618216469883919
-2.43238973617554	-7.14744472503662	-4.58697938919067	0.00977641064673662	0.510718822479248	0.0622060596942902
-2.43832325935364	-7.15022563934326	-4.58948087692261	0.0100403456017375	0.511092722415924	0.0624513141810894
-2.44474530220032	-7.1461763381958	-4.62667465209961	0.0103524457663298	0.511531889438629	0.0624445043504238
-2.43579483032227	-7.14549541473389	-4.65747499465942	0.0105132916942239	0.511906206607819	0.0622718594968319
-2.42929172515869	-7.1461238861084	-4.68623924255371	0.0105030639097095	0.512397766113281	0.0621814392507076
-2.42725491523743	-7.14465141296387	-4.694739818573	0.0105745997279882	0.512838244438171	0.0622565522789955
-2.41575145721436	-7.14485025405884	-4.67941570281982	0.0104767940938473	0.513057887554169	0.0625596567988396
-2.4175751209259	-7.14827013015747	-4.66297101974487	0.0106111709028482	0.513319492340088	0.0628621727228165
-2.4225492477417	-7.1471118927002	-4.64409255981445	0.0108345039188862	0.513519823551178	0.0633271932601929
-2.4275758266449	-7.14579772949219	-4.63953733444214	0.0110822208225727	0.513607621192932	0.0634963735938072
-2.43242788314819	-7.14912605285645	-4.64858245849609	0.0113186575472355	0.513728439807892	0.0634953454136848
-2.43189024925232	-7.14875888824463	-4.68818283081055	0.0116177992895246	0.513872981071472	0.0633325502276421
-2.42161870002747	-7.14890241622925	-4.71691179275513	0.0116105740889907	0.513915002346039	0.0630460307002068
-2.41591143608093	-7.15401792526245	-4.72157049179077	0.0116273332387209	0.513994097709656	0.0629046484827995
-2.40869879722595	-7.15148115158081	-4.70620155334473	0.0115710366517305	0.51409637928009	0.0631052479147911
-2.40541386604309	-7.15491008758545	-4.67075634002686	0.0116176893934608	0.513921976089478	0.0634380578994751
-2.40754818916321	-7.1576042175293	-4.66067504882813	0.0118469223380089	0.513750731945038	0.0635797902941704
-2.41126012802124	-7.15551233291626	-4.65101289749146	0.0121668046340346	0.513563096523285	0.0636697858572006
-2.41234683990479	-7.15461921691895	-4.67252111434937	0.012374178506434	0.513296186923981	0.0634214133024216
-2.40814614295959	-7.15757131576538	-4.70292329788208	0.0124955009669065	0.513120174407959	0.0630058720707893
-2.39068841934204	-7.16035413742065	-4.70255517959595	0.0122640812769532	0.512901604175568	0.0626448392868042
-2.38562607765198	-7.16418790817261	-4.69160938262939	0.012111471965909	0.512609004974365	0.0626112371683121
-2.3893027305603	-7.16506958007813	-4.64768981933594	0.0122065637260675	0.512259960174561	0.0628920942544937
-2.39337611198425	-7.17004156112671	-4.62419509887695	0.0123532703146338	0.511671543121338	0.0629308223724365
-2.40108799934387	-7.17063570022583	-4.63561296463013	0.0125832837074995	0.511313796043396	0.0626450851559639
-2.39543032646179	-7.1699800491333	-4.66222763061523	0.012703281827271	0.510889232158661	0.0621102303266525
-2.38762068748474	-7.17384576797485	-4.67635011672974	0.0125928046181798	0.510525941848755	0.0616077594459057
-2.38000130653381	-7.17961406707764	-4.67421340942383	0.0125300446525216	0.510253131389618	0.0612620785832405
-2.37248992919922	-7.17900657653809	-4.63993835449219	0.0122607601806521	0.50986260175705	0.0612597800791264
-2.3730571269989	-7.18433713912964	-4.60336256027222	0.0122522041201591	0.509249269962311	0.0614245310425758
-2.37991619110107	-7.18321704864502	-4.58458232879639	0.0125024849548936	0.50876247882843	0.0614006258547306
-2.37695693969727	-7.18202018737793	-4.59665250778198	0.0125852636992931	0.508248150348663	0.0609985813498497
-2.37612962722778	-7.1864070892334	-4.6183762550354	0.0125520238652825	0.507735192775726	0.0603940896689892
-2.36907863616943	-7.18883323669434	-4.63578939437866	0.0124005544930696	0.507365822792053	0.0598105937242508
-2.35201716423035	-7.18900442123413	-4.61897802352905	0.0120070436969399	0.506988286972046	0.0593664385378361
-2.35429930686951	-7.19804430007935	-4.58381605148315	0.0118330102413893	0.506603837013245	0.0593800731003284
-2.35607481002808	-7.19503164291382	-4.55073833465576	0.0118197584524751	0.506131589412689	0.0593954510986805
-2.3663911819458	-7.20011520385742	-4.54344749450684	0.0119126765057445	0.505535304546356	0.0592024773359299
-2.36630129814148	-7.20088005065918	-4.58099365234375	0.0119804367423058	0.505188882350922	0.0585246607661247
-2.35628461837769	-7.20219087600708	-4.59343147277832	0.0117048295214772	0.504903018474579	0.0579349957406521
-2.34870934486389	-7.20882606506348	-4.58089876174927	0.0113408723846078	0.504730582237244	0.0576270520687103
-2.34760141372681	-7.20733833312988	-4.53601932525635	0.0112081095576286	0.504340291023254	0.0577550530433655
-2.34977436065674	-7.21075677871704	-4.504563331604	0.0111383171752095	0.503992974758148	0.0578640848398209
-2.35821342468262	-7.20888328552246	-4.52904844284058	0.0113240340724587	0.503670454025269	0.0575540848076344
-2.3478889465332	-7.20611095428467	-4.56384134292603	0.0111513342708349	0.503523230552673	0.056821633130312
-2.33934497833252	-7.21042203903198	-4.56269502639771	0.0107685746625066	0.503436625003815	0.0564951375126839
-2.33610320091248	-7.21145057678223	-4.52491569519043	0.0105037773028016	0.503260374069214	0.0566296949982643
-2.34661030769348	-7.21482419967651	-4.48909473419189	0.0103761926293373	0.503095746040344	0.0568175762891769
-2.35489177703857	-7.21368503570557	-4.50726652145386	0.0105430306866765	0.502892792224884	0.0567282438278198
-2.34958267211914	-7.21039295196533	-4.53971576690674	0.0104700597003102	0.502880573272705	0.0561593621969223
-2.34102821350098	-7.21689414978027	-4.55634450912476	0.010140361264348	0.503070592880249	0.0557840205729008
-2.33435797691345	-7.21740245819092	-4.52266025543213	0.00984825380146503	0.503171980381012	0.0560527928173542
-2.34448647499084	-7.21573114395142	-4.48867893218994	0.0098304757848382	0.503167808055878	0.0564344488084316
-2.34819889068604	-7.21147394180298	-4.49816179275513	0.00995054095983505	0.503157913684845	0.0564822070300579
-2.34709572792053	-7.2089262008667	-4.53133583068848	0.00989721994847059	0.503278970718384	0.0561250410974026
-2.33927774429321	-7.21041107177734	-4.56061697006226	0.00967868231236935	0.503682017326355	0.0556636154651642
-2.3318190574646	-7.21228122711182	-4.52562713623047	0.0093230502679944	0.503852725028992	0.0558879710733891
-2.34273910522461	-7.2125506401062	-4.49963903427124	0.00929392036050558	0.504049003124237	0.0563048161566257
-2.35327982902527	-7.20976638793945	-4.5116081237793	0.00948131363838911	0.504170298576355	0.056347694247961
-2.35105443000793	-7.20830917358398	-4.55652809143066	0.00957801658660173	0.504519999027252	0.055903185158968
-2.34688544273376	-7.20949220657349	-4.58390092849731	0.00938700512051582	0.505053162574768	0.0555648356676102
-2.33483719825745	-7.21232223510742	-4.55521965026855	0.00906584225594997	0.505317866802216	0.0557483471930027
-2.34842395782471	-7.21135950088501	-4.52863883972168	0.00927602779120207	0.505650281906128	0.0562620609998703
-2.35133481025696	-7.20582866668701	-4.5441427230835	0.00947926379740238	0.50588196516037	0.0561626181006432
-2.34765005111694	-7.2098536491394	-4.59509897232056	0.00946891866624355	0.506269335746765	0.0557138100266457
-2.33718729019165	-7.20689535140991	-4.6060037612915	0.00937242619693279	0.506718158721924	0.0555730238556862
-2.33521842956543	-7.21043825149536	-4.58107709884644	0.00909205712378025	0.507071793079376	0.0559011660516262
-2.35043120384216	-7.20993947982788	-4.55536317825317	0.00933379866182804	0.507421016693115	0.0563981272280216
-2.35244417190552	-7.2065110206604	-4.57108736038208	0.00950498040765524	0.507610380649567	0.0564281642436981
-2.35445404052734	-7.21145915985107	-4.61324262619019	0.00966529548168182	0.508118569850922	0.0560272224247456
-2.34683656692505	-7.21013498306274	-4.6383957862854	0.00959968380630016	0.508627891540527	0.0557418614625931
-2.33837580680847	-7.21209144592285	-4.62506675720215	0.0093457717448473	0.508996486663818	0.0559740774333477
-2.34056901931763	-7.21439790725708	-4.59577512741089	0.00955426413565874	0.509327948093414	0.056507796049118
-2.34669375419617	-7.20844888687134	-4.5930347442627	0.00986204389482737	0.509481132030487	0.0568500049412251
-2.3502402305603	-7.20939016342163	-4.63084983825684	0.0100840833038092	0.509783625602722	0.0566098503768444
-2.34260058403015	-7.20822954177856	-4.67327928543091	0.010091744363308	0.510151386260986	0.0562669150531292
-2.32751893997192	-7.20723581314087	-4.67485570907593	0.00991638842970133	0.510510742664337	0.0562117472290993
-2.32964634895325	-7.2135009765625	-4.6595253944397	0.00982749368995428	0.510789215564728	0.0564509369432926
-2.33166980743408	-7.21343898773193	-4.6397123336792	0.00999376084655523	0.510996222496033	0.0567867532372475
-2.33823323249817	-7.21611642837524	-4.62208080291748	0.0101468907669187	0.511136949062347	0.0570030845701694
-2.34992551803589	-7.21945285797119	-4.63767719268799	0.0105320168659091	0.51130223274231	0.0569123066961765
-2.34165191650391	-7.21576929092407	-4.67956399917603	0.0107038421556354	0.511443853378296	0.0565080270171165
-2.33524227142334	-7.2230167388916	-4.70537567138672	0.0106841335073113	0.511789679527283	0.0561318621039391
-2.32774376869202	-7.22284698486328	-4.69101667404175	0.0106256501749158	0.511932909488678	0.0561773553490639
-2.32542109489441	-7.22623062133789	-4.65657043457031	0.0106256846338511	0.511954605579376	0.0564920268952847
-2.33454561233521	-7.22802066802979	-4.65308904647827	0.0108533184975386	0.51197350025177	0.0567372739315033
-2.33411931991577	-7.22697782516479	-4.64334678649902	0.0111914733424783	0.511918544769287	0.0567468702793121
-2.33637380599976	-7.22646188735962	-4.68310070037842	0.0113562857732177	0.511781632900238	0.056383490562439
-2.33266067504883	-7.23019123077393	-4.71617126464844	0.0114749586209655	0.511868476867676	0.0560017265379429
-2.31930160522461	-7.23216724395752	-4.71307134628296	0.0113376127555966	0.511845231056213	0.0557702779769897
-2.31411027908325	-7.23572492599487	-4.69785070419312	0.0112181697040796	0.511778831481934	0.055732112377882
-2.3148136138916	-7.23750925064087	-4.66830062866211	0.0113454470410943	0.511608719825745	0.0560019053518772
-2.32210087776184	-7.24096345901489	-4.63488674163818	0.0114183593541384	0.511277556419373	0.0561722628772259
-2.33235049247742	-7.24385738372803	-4.63976144790649	0.0116613106802106	0.511086463928223	0.0560777746140957
-2.33387804031372	-7.24316024780273	-4.67211437225342	0.0119097176939249	0.510857820510864	0.0557246245443821
-2.32194542884827	-7.24447584152222	-4.69907522201538	0.0118522010743618	0.510684549808502	0.0551387965679169
-2.31645750999451	-7.24883317947388	-4.69918251037598	0.0116598941385746	0.510533332824707	0.0547735877335072
-2.30853676795959	-7.25242185592651	-4.66350412368774	0.0115049742162228	0.510206818580627	0.0548812821507454
-2.31252813339233	-7.25568056106567	-4.62777614593506	0.011580909602344	0.509823739528656	0.0550676435232162
-2.31922888755798	-7.25417375564575	-4.61916494369507	0.0118311522528529	0.50931179523468	0.055131945759058
-2.31903553009033	-7.25084495544434	-4.62152004241943	0.0120364744216204	0.508916676044464	0.0548665709793568
-2.32164311408997	-7.25566864013672	-4.64871311187744	0.0119903795421124	0.508552134037018	0.0544328577816486
-2.30756568908691	-7.25796222686768	-4.66827297210693	0.0118129625916481	0.50824773311615	0.0540644563734531
-2.29697561264038	-7.257080078125	-4.63341617584229	0.0115312281996012	0.507881283760071	0.0540411584079266
-2.30620861053467	-7.26082181930542	-4.60408687591553	0.0115017900243402	0.507505416870117	0.0544477328658104
-2.3133761882782	-7.25685787200928	-4.58319044113159	0.0116937551647425	0.506863117218018	0.0545930005609989
-2.3139488697052	-7.26118850708008	-4.62206363677979	0.0117522506043315	0.506488800048828	0.0539916381239891
-2.30196475982666	-7.26190137863159	-4.63877153396606	0.0115387234836817	0.506199657917023	0.0536524094641209
-2.29623198509216	-7.26239252090454	-4.60301971435547	0.0112981190904975	0.505877912044525	0.0537776947021484
-2.30161046981812	-7.26349258422852	-4.56223392486572	0.0114242294803262	0.505476415157318	0.0541271977126598
-2.3052670955658	-7.26005601882935	-4.55061531066895	0.0115344477817416	0.504907011985779	0.0541751906275749
-2.3066246509552	-7.2637825012207	-4.56324625015259	0.0115284537896514	0.504560351371765	0.053977157920599
-2.30677700042725	-7.26345491409302	-4.58870601654053	0.0115698305889964	0.504252791404724	0.0535419955849648
-2.28904891014099	-7.25963354110718	-4.59948587417603	0.0112315183505416	0.504003405570984	0.0531879588961601
-2.29022741317749	-7.26315498352051	-4.56518602371216	0.011104878038168	0.503773629665375	0.0532961562275887
-2.29572820663452	-7.26288795471191	-4.52176141738892	0.01106031332165	0.503263115882874	0.053790245205164
-2.30951380729675	-7.2618145942688	-4.53906393051147	0.0113609889522195	0.503028035163879	0.0537441670894623
-2.30432343482971	-7.26101016998291	-4.57167768478394	0.0112831555306911	0.502849221229553	0.053369015455246
-2.29356026649475	-7.26318120956421	-4.58202075958252	0.0110034151002765	0.502823770046234	0.0532123781740665
-2.29021000862122	-7.26238346099854	-4.52853393554688	0.0109675610437989	0.502652883529663	0.0537734925746918
-2.30045819282532	-7.25903177261353	-4.51270198822021	0.011193186044693	0.502305090427399	0.0540828406810761
-2.30372214317322	-7.25572490692139	-4.55958223342896	0.011321865953505	0.502279937267303	0.0538231581449509
-2.2884681224823	-7.25354814529419	-4.57157564163208	0.0111910533159971	0.502286314964294	0.0535797104239464
-2.28656220436096	-7.25494527816772	-4.54503393173218	0.0109707498922944	0.50232458114624	0.0539443157613277
-2.2936110496521	-7.25332450866699	-4.50628089904785	0.0111489752307534	0.502183318138123	0.0545683540403843
-2.30836248397827	-7.25086832046509	-4.52813673019409	0.0114317163825035	0.502230584621429	0.0545992441475391
-2.30155944824219	-7.24718332290649	-4.57983064651489	0.011541148647666	0.502397179603577	0.0543322674930096
-2.29321622848511	-7.24990081787109	-4.57498550415039	0.011328530497849	0.502748370170593	0.0544687025249004
-2.29847288131714	-7.2491626739502	-4.53257846832275	0.0114786699414253	0.502862274646759	0.0552260875701904
-2.30726432800293	-7.24280977249146	-4.52977180480957	0.0118254916742444	0.502817213535309	0.0556535087525845
-2.31134104728699	-7.23778247833252	-4.57980585098267	0.0121267251670361	0.503159940242767	0.0555203966796398
-2.29548954963684	-7.23746967315674	-4.60161304473877	0.0119746206328273	0.503511846065521	0.0553836338222027
-2.298987865448	-7.23868465423584	-4.56739330291748	0.0119583886116743	0.503801465034485	0.0559498108923435
-2.30726289749146	-7.23524284362793	-4.54985761642456	0.0121996672824025	0.504000067710876	0.0565469637513161
-2.31713581085205	-7.23657703399658	-4.55537509918213	0.0124474391341209	0.504158616065979	0.056774228811264
-2.3231418132782	-7.23281955718994	-4.60614538192749	0.0128819793462753	0.504591584205627	0.0566016957163811
-2.31125092506409	-7.2319769859314	-4.63974666595459	0.0128197753801942	0.504999160766602	0.0564637184143066
-2.31249260902405	-7.23512554168701	-4.63502931594849	0.0130054755136371	0.505416512489319	0.0566505044698715
-2.31044054031372	-7.23280000686646	-4.62194156646729	0.0130413211882114	0.505779147148132	0.0570511519908905
-2.31352138519287	-7.23357248306274	-4.59361982345581	0.0131868673488498	0.505979359149933	0.0576500855386257
-2.32638454437256	-7.23272800445557	-4.59401178359985	0.013597103767097	0.506230354309082	0.057962890714407
-2.32819890975952	-7.22472429275513	-4.61294507980347	0.0140153439715505	0.506530106067657	0.0580449216067791
-2.32903790473938	-7.22503471374512	-4.65338802337646	0.0142493508756161	0.506759643554688	0.0578138865530491
-2.32502317428589	-7.22542524337769	-4.68426990509033	0.0142504880204797	0.507152855396271	0.0575669072568417
-2.31304812431335	-7.22754716873169	-4.68029832839966	0.0142405508086085	0.507388412952423	0.0575515553355217
-2.31612801551819	-7.23164510726929	-4.65245628356934	0.0142713980749249	0.507563233375549	0.0578200034797192
-2.32420825958252	-7.2321662902832	-4.63007164001465	0.0144541505724192	0.50765860080719	0.0582832470536232
-2.32720446586609	-7.23582124710083	-4.62879419326782	0.0147221377119422	0.507742941379547	0.0583666935563087
-2.33701372146606	-7.23620748519897	-4.66073417663574	0.0150363640859723	0.507854819297791	0.0580620393157005
-2.33361959457397	-7.23831176757813	-4.69899368286133	0.0152155142277479	0.508010149002075	0.0576872453093529
-2.32624650001526	-7.23983335494995	-4.70616245269775	0.0151614863425493	0.50815486907959	0.057433158159256
-2.32376885414124	-7.24694919586182	-4.70127439498901	0.0151167875155807	0.508372604846954	0.0574412569403648
-2.32305955886841	-7.24424934387207	-4.68477821350098	0.0151348309591413	0.508325457572937	0.0575246959924698
-2.32108616828918	-7.24959993362427	-4.65163230895996	0.0151502601802349	0.508139908313751	0.0578374043107033
-2.33163070678711	-7.250892162323	-4.64285230636597	0.0154722463339567	0.508081674575806	0.0579360350966454
-2.33212924003601	-7.24697399139404	-4.64042091369629	0.0156808663159609	0.507892191410065	0.0578793548047543
-2.33581137657166	-7.25171184539795	-4.65079498291016	0.0157846249639988	0.507704317569733	0.0576159358024597
-2.33647346496582	-7.25376415252686	-4.6739239692688	0.0158985368907452	0.507532119750977	0.0573237240314484
-2.3298876285553	-7.25204706192017	-4.69117641448975	0.0158935766667128	0.507405042648315	0.0568151324987412
-2.31904745101929	-7.25614547729492	-4.69833183288574	0.0155569259077311	0.507242321968079	0.0564222447574139
-2.31722545623779	-7.25940036773682	-4.67064094543457	0.0155246369540691	0.507018387317657	0.0564798526465893
-2.31710267066956	-7.26124429702759	-4.63808917999268	0.0154902460053563	0.506688117980957	0.0566755868494511
-2.32643532752991	-7.26459455490112	-4.6088342666626	0.0154366679489613	0.506347596645355	0.0568341836333275
-2.33749771118164	-7.2636661529541	-4.61096620559692	0.0157150346785784	0.505949258804321	0.0568098649382591
-2.33362245559692	-7.26121377944946	-4.62572050094604	0.0157494451850653	0.505487978458405	0.0564735755324364
-2.33062028884888	-7.26345348358154	-4.65779256820679	0.0156771335750818	0.505219876766205	0.0559675432741642
-2.32167935371399	-7.26302051544189	-4.65331220626831	0.0155106829479337	0.505062222480774	0.0558014027774334
-2.31472396850586	-7.26496839523315	-4.63127660751343	0.0152627285569906	0.50461220741272	0.0559164248406887
-2.32038998603821	-7.26577472686768	-4.59825658798218	0.0151801900938153	0.504205644130707	0.0562437959015369
-2.32676362991333	-7.2599983215332	-4.568687915802	0.0153532410040498	0.503750026226044	0.0564732402563095
-2.33080673217773	-7.26262617111206	-4.5690975189209	0.0154234990477562	0.503198742866516	0.0563657470047474
-2.33843946456909	-7.26146411895752	-4.60279130935669	0.0155222089961171	0.502892136573792	0.0559854879975319
-2.32381653785706	-7.25696086883545	-4.61563444137573	0.0153087563812733	0.502515912055969	0.055600244551897
-2.31990385055542	-7.26219129562378	-4.58971357345581	0.0149560943245888	0.502291858196259	0.0555603057146072
-2.32513761520386	-7.26145505905151	-4.54508399963379	0.0149557171389461	0.501872003078461	0.0560154765844345
-2.33378553390503	-7.26554918289185	-4.53625965118408	0.0149935027584434	0.501281380653381	0.0560163110494614
-2.33470010757446	-7.26318883895874	-4.58500480651855	0.0151061750948429	0.501101076602936	0.0554880127310753
-2.32328200340271	-7.2629714012146	-4.58746147155762	0.0147140230983496	0.500892102718353	0.0551285706460476
-2.32369804382324	-7.26736259460449	-4.54349756240845	0.0146285565569997	0.500752091407776	0.055444709956646
-2.32818126678467	-7.26385164260864	-4.51067066192627	0.0146916704252362	0.500283479690552	0.0558006055653095
-2.33854818344116	-7.26333904266357	-4.53144931793213	0.0148988226428628	0.50004917383194	0.0556794404983521
-2.33460640907288	-7.26048851013184	-4.56612920761108	0.0149146299809217	0.499900788068771	0.0552695840597153
-2.32088112831116	-7.26248168945313	-4.573486328125	0.0144413877278566	0.499901473522186	0.054999865591526
-2.32404565811157	-7.26323318481445	-4.52699041366577	0.0144349476322532	0.499802142381668	0.0553612224757671
-2.33350300788879	-7.26676273345947	-4.50183439254761	0.0145003516227007	0.499527305364609	0.0557310581207275
-2.34607672691345	-7.26303577423096	-4.51924991607666	0.0147758489474654	0.499545603990555	0.0555936954915524
-2.34555101394653	-7.26208639144897	-4.55297422409058	0.0148427812382579	0.499558299779892	0.0552093274891377
-2.33708071708679	-7.2640814781189	-4.5789213180542	0.0147098479792476	0.499687165021896	0.0549450293183327
-2.33510899543762	-7.26779556274414	-4.56637191772461	0.0145793361589313	0.499961346387863	0.054898839443922
-2.33359169960022	-7.26736402511597	-4.54953813552856	0.0145571809262037	0.500086009502411	0.0551753342151642
-2.3411431312561	-7.26629590988159	-4.51723766326904	0.0147358542308211	0.500128090381622	0.0555575713515282
-2.35260939598084	-7.26159763336182	-4.52518367767334	0.0151145905256271	0.500263750553131	0.0557135865092278
-2.35273027420044	-7.25946378707886	-4.56166648864746	0.0153271127492189	0.500552892684937	0.0554157085716724
-2.34922790527344	-7.26172828674316	-4.60331058502197	0.0152750695124269	0.500935018062592	0.0550521910190582
-2.34490323066711	-7.26390027999878	-4.58155298233032	0.0151464994996786	0.501282572746277	0.0552207566797733
-2.35601472854614	-7.26440334320068	-4.55195760726929	0.0152833610773087	0.501600086688995	0.0557051301002502
-2.36898589134216	-7.26320266723633	-4.55164670944214	0.0157346129417419	0.50185090303421	0.0559286922216415
-2.3725426197052	-7.26072978973389	-4.58018445968628	0.0159475151449442	0.502250671386719	0.0557752996683121
-2.37847852706909	-7.2630877494812	-4.61841344833374	0.016253063455224	0.50272798538208	0.055530309677124
-2.37499713897705	-7.26307487487793	-4.64767074584961	0.0163510497659445	0.503261685371399	0.055429719388485
-2.36949300765991	-7.26370286941528	-4.65676546096802	0.0162526033818722	0.503815770149231	0.0554204098880291
-2.36985683441162	-7.26948690414429	-4.64823341369629	0.0164469480514526	0.504430830478668	0.0556958317756653
-2.37442421913147	-7.26577806472778	-4.63222503662109	0.0166393537074327	0.504830539226532	0.0560854822397232
-2.3837685585022	-7.26567840576172	-4.61544132232666	0.0169423576444387	0.505286812782288	0.0565410368144512
-2.39598417282104	-7.26544713973999	-4.63026571273804	0.0173474326729774	0.505682706832886	0.0567516051232815
-2.39740943908691	-7.26081800460815	-4.6583309173584	0.0177849065512419	0.506097018718719	0.0566686354577541
-2.39654946327209	-7.26095867156982	-4.70206928253174	0.0178978759795427	0.506631433963776	0.0564302727580071
-2.39040231704712	-7.26246547698975	-4.72137832641602	0.0179894715547562	0.50720489025116	0.0564134158194065
-2.38502597808838	-7.26197481155396	-4.70220184326172	0.018043540418148	0.507581114768982	0.0567403212189674
-2.39089846611023	-7.26304864883423	-4.68916463851929	0.0183415170758963	0.507997572422028	0.057134784758091
-2.39771032333374	-7.26463603973389	-4.67553853988647	0.0186450835317373	0.508289217948914	0.0576622821390629
-2.4057674407959	-7.26452827453613	-4.68182754516602	0.018981559202075	0.50852358341217	0.05787593126297
-2.41126585006714	-7.2628607749939	-4.70435094833374	0.0193606242537498	0.508756160736084	0.0578466355800629
-2.40611529350281	-7.26425313949585	-4.74954795837402	0.0197104085236788	0.509135782718658	0.0576845444738865
-2.39600944519043	-7.26248788833618	-4.76834869384766	0.0196880809962749	0.509495437145233	0.0576022006571293
-2.39226794242859	-7.26988363265991	-4.7629337310791	0.0198126174509525	0.509802281856537	0.0578041113913059
-2.38736820220947	-7.26554489135742	-4.7559814453125	0.0199657194316387	0.509961187839508	0.0580861307680607
-2.38475060462952	-7.26722860336304	-4.72598123550415	0.0200856681913137	0.509991347789764	0.0585489645600319
-2.393887758255	-7.26582145690918	-4.71161603927612	0.0204917173832655	0.509951710700989	0.0591169185936451
-2.39242029190063	-7.26433801651001	-4.70762348175049	0.020804800093174	0.510007798671722	0.0593035444617271
-2.38930678367615	-7.26097869873047	-4.71573877334595	0.021071245893836	0.509806573390961	0.0594376586377621
-2.39237260818481	-7.26651573181152	-4.72765731811523	0.0212779715657234	0.509811460971832	0.0595173127949238
-2.38778328895569	-7.26299715042114	-4.7439661026001	0.021497942507267	0.509687423706055	0.0595782436430454
-2.38065218925476	-7.26020383834839	-4.75631761550903	0.0216022413223982	0.509524822235107	0.0594953931868076
-2.37540936470032	-7.26279258728027	-4.77178239822388	0.0216199103742838	0.509468495845795	0.0594869181513786
-2.36614775657654	-7.26103591918945	-4.76946830749512	0.0216056350618601	0.509321987628937	0.0595950968563557
-2.35765767097473	-7.26037788391113	-4.74937582015991	0.021569449454546	0.509012043476105	0.0598725192248821
-2.35454702377319	-7.25875568389893	-4.7294545173645	0.0215929243713617	0.508719682693481	0.0601784400641918
-2.35693264007568	-7.2596001625061	-4.72757720947266	0.0216538049280643	0.508424997329712	0.0603579990565777
-2.35456156730652	-7.26155662536621	-4.70050668716431	0.0217476077377796	0.508036613464355	0.0607382580637932
-2.35756015777588	-7.26070356369019	-4.67878913879395	0.0217770896852016	0.507584393024445	0.0610588751733303
-2.36218857765198	-7.25881958007813	-4.67075395584106	0.0219618827104568	0.507173597812653	0.061316404491663
-2.3606276512146	-7.25627422332764	-4.67232656478882	0.0222204886376858	0.506642699241638	0.0613935887813568
-2.35806798934937	-7.25421333312988	-4.67997217178345	0.0222592167556286	0.506123483181	0.0614282116293907
-2.35713624954224	-7.25591373443604	-4.68653869628906	0.0223505403846502	0.505677342414856	0.0614245980978012
-2.34781384468079	-7.25148820877075	-4.71584033966064	0.022345133125782	0.505346894264221	0.0612988770008087
-2.33765292167664	-7.25141048431396	-4.70709371566772	0.0222222208976746	0.50494122505188	0.0613674111664295
-2.33484411239624	-7.25226593017578	-4.70363664627075	0.0221472345292568	0.504575729370117	0.061587180942297
-2.32996344566345	-7.25156831741333	-4.70097017288208	0.0221429821103811	0.504284679889679	0.0617683753371239
-2.32403969764709	-7.24751615524292	-4.677818775177	0.0220099985599518	0.503688454627991	0.0620932765305042
-2.31657695770264	-7.24681043624878	-4.65367317199707	0.0219424925744534	0.50329864025116	0.0625106617808342
-2.31852602958679	-7.24619388580322	-4.6302661895752	0.0220323279500008	0.50287002325058	0.0630338713526726
-2.31719827651978	-7.23980569839478	-4.60752868652344	0.0221432708203793	0.502360761165619	0.0635044425725937
-2.3222508430481	-7.24176645278931	-4.59934902191162	0.0222340952605009	0.501944065093994	0.0637553930282593
-2.32798671722412	-7.23411178588867	-4.61226463317871	0.0224074386060238	0.501594960689545	0.063906654715538
-2.32213735580444	-7.23018169403076	-4.62018775939941	0.0225364472717047	0.501220881938934	0.0639933943748474
-2.31874227523804	-7.22690486907959	-4.63718318939209	0.0225005149841309	0.500935792922974	0.0640194416046143
-2.31510448455811	-7.22569179534912	-4.65223789215088	0.022458977997303	0.500669777393341	0.0640239641070366
-2.3052921295166	-7.22328042984009	-4.64689826965332	0.0223998483270407	0.500451982021332	0.0641508251428604
-2.29885911941528	-7.21759557723999	-4.64053297042847	0.0222934484481812	0.500274121761322	0.0643833577632904
-2.301509141922	-7.2204418182373	-4.61770963668823	0.0221861507743597	0.500066578388214	0.0648974180221558
-2.30055737495422	-7.2125449180603	-4.58336496353149	0.0222369842231274	0.499848574399948	0.0655190050601959
-2.30844378471375	-7.21309471130371	-4.5591287612915	0.022303868085146	0.499580144882202	0.0660664439201355
-2.32122302055359	-7.20915126800537	-4.56715297698975	0.0225087329745293	0.499419420957565	0.066398985683918
-2.32215690612793	-7.20440149307251	-4.58980655670166	0.0227354932576418	0.499259769916534	0.0664858222007751
-2.31736826896667	-7.19915008544922	-4.61402559280396	0.0227300673723221	0.499184995889664	0.0665832459926605
-2.31731510162354	-7.19808959960938	-4.62968254089355	0.0227319411933422	0.499308288097382	0.0665512382984161
-2.31239366531372	-7.19263124465942	-4.63016414642334	0.0227556861937046	0.499253511428833	0.0668370351195335
-2.30769395828247	-7.19125509262085	-4.61750173568726	0.0225652195513248	0.499189645051956	0.0671579465270042
-2.30782699584961	-7.19302082061768	-4.60987186431885	0.0225305613130331	0.499213367700577	0.0675599128007889
-2.30897927284241	-7.18976211547852	-4.57781887054443	0.0226341765373945	0.499252051115036	0.0681360810995102
-2.31148028373718	-7.18721199035645	-4.56123971939087	0.0226924270391464	0.4991734623909	0.0686221569776535
-2.32073640823364	-7.18385457992554	-4.56048107147217	0.0228692200034857	0.499231040477753	0.0689448937773705
-2.32486581802368	-7.18052768707275	-4.56482076644897	0.0231255274266005	0.499168932437897	0.0690809488296509
-2.32653403282166	-7.1758246421814	-4.58940315246582	0.0232986696064472	0.499196380376816	0.0690914466977119
-2.32903027534485	-7.17717170715332	-4.61125516891479	0.0232823230326176	0.499299049377441	0.0689948797225952
-2.32477593421936	-7.17966938018799	-4.63364458084106	0.0232652314007282	0.499437093734741	0.0688642114400864
-2.31227135658264	-7.17642641067505	-4.62587594985962	0.023105226457119	0.499521791934967	0.0688083618879318
-2.31616067886353	-7.17779684066772	-4.62740755081177	0.0230500623583794	0.499778181314468	0.0689846724271774
-2.31701517105103	-7.17649126052856	-4.60699653625488	0.0231190454214811	0.499906986951828	0.0692620724439621
-2.32257270812988	-7.18180513381958	-4.58265733718872	0.0230847485363483	0.499948740005493	0.0695679932832718
-2.33000636100769	-7.17811870574951	-4.57475233078003	0.0232338067144156	0.500058889389038	0.0697843804955482
-2.33935332298279	-7.18033218383789	-4.57183933258057	0.0233573336154222	0.500211656093597	0.0699884593486786
-2.34173345565796	-7.17493200302124	-4.57895565032959	0.0235151555389166	0.50027984380722	0.0699221268296242
-2.34799146652222	-7.18051671981812	-4.5851526260376	0.0236478019505739	0.500416934490204	0.0698496550321579
-2.35316467285156	-7.17927265167236	-4.60835552215576	0.0236768629401922	0.500564873218536	0.0697318688035011
-2.35422325134277	-7.17819166183472	-4.6248664855957	0.0237509477883577	0.500773847103119	0.0695568919181824
-2.35153007507324	-7.17677307128906	-4.64511346817017	0.0237241331487894	0.500953733921051	0.0692816078662872
-2.35209560394287	-7.18060111999512	-4.65525913238525	0.0237650070339441	0.50119549036026	0.069144681096077
-2.35304617881775	-7.18001651763916	-4.666672706604	0.0237209275364876	0.501379787921906	0.0690239369869232
-2.3428258895874	-7.1825475692749	-4.65542650222778	0.0235155038535595	0.501484632492065	0.069043405354023
-2.34237813949585	-7.18364906311035	-4.64271020889282	0.0233928337693214	0.501639902591705	0.0691692754626274
-2.35027861595154	-7.18173503875732	-4.62050437927246	0.0234900526702404	0.501744389533997	0.0694672837853432
-2.34996175765991	-7.18211793899536	-4.59971284866333	0.0234555453062058	0.501688241958618	0.0696504712104797
-2.35633111000061	-7.18304538726807	-4.5968189239502	0.0234921183437109	0.501819491386414	0.0696633607149124
-2.36196208000183	-7.18308734893799	-4.60337924957275	0.0236596446484327	0.501863300800323	0.0697655826807022
-2.36420845985413	-7.17751884460449	-4.60046672821045	0.0237634647637606	0.501861393451691	0.0696533620357513
-2.36435317993164	-7.17717313766479	-4.60669040679932	0.0237138923257589	0.501802325248718	0.0696165263652802
-2.36717891693115	-7.18068599700928	-4.61674118041992	0.023704307153821	0.501860857009888	0.0695255920290947
-2.37127900123596	-7.18047285079956	-4.62229061126709	0.0237095206975937	0.501958549022675	0.0694830268621445
-2.3664026260376	-7.17836952209473	-4.62750291824341	0.0237398371100426	0.501898586750031	0.0693650245666504
-2.36678004264832	-7.17733192443848	-4.65158653259277	0.0236614979803562	0.501924574375153	0.0690488889813423
-2.36476135253906	-7.1776270866394	-4.66460132598877	0.0235905330628157	0.501974999904633	0.0688692182302475
-2.35954713821411	-7.17789125442505	-4.67207860946655	0.0235592257231474	0.501890301704407	0.0687524750828743
-2.35091018676758	-7.18040466308594	-4.66378402709961	0.0232870429754257	0.501901984214783	0.0685848817229271
-2.35123777389526	-7.18297624588013	-4.64979839324951	0.0231053046882153	0.501941978931427	0.068646565079689
-2.35261082649231	-7.1815710067749	-4.62902164459229	0.023083757609129	0.501963198184967	0.0688252821564674
-2.35524845123291	-7.1807746887207	-4.60112953186035	0.0229843463748693	0.501810371875763	0.0689941942691803
-2.36593580245972	-7.18092727661133	-4.58899259567261	0.0231006387621164	0.501702189445496	0.0692654326558113
-2.37019109725952	-7.17998504638672	-4.58782863616943	0.023249413818121	0.50151389837265	0.0692640319466591
-2.3721969127655	-7.17382955551147	-4.59469890594482	0.0232881586998701	0.501313388347626	0.0691936239600182
-2.37309217453003	-7.17891025543213	-4.60206747055054	0.0233337935060263	0.501256108283997	0.0690754428505898
-2.37660193443298	-7.17958116531372	-4.61828899383545	0.0233618430793285	0.501210689544678	0.0689149051904678
-2.37002801895142	-7.17734050750732	-4.63922739028931	0.0232203919440508	0.50115692615509	0.0686120241880417
-2.36482095718384	-7.17858791351318	-4.64242076873779	0.0231678038835526	0.501122534275055	0.0684633553028107
-2.36142349243164	-7.17869520187378	-4.64567279815674	0.023052554577589	0.501099765300751	0.0683899894356728
-2.35557723045349	-7.17777824401855	-4.62566900253296	0.0229101963341236	0.500903785228729	0.0684818178415298
-2.35265874862671	-7.17988443374634	-4.6033821105957	0.0228231567889452	0.500725865364075	0.0686496570706367
-2.35484385490417	-7.17924451828003	-4.58586025238037	0.0229341834783554	0.500519692897797	0.0688928291201591
-2.35593891143799	-7.17764663696289	-4.56851196289063	0.0229051522910595	0.500323116779327	0.0689282938838005
-2.35992836952209	-7.18241739273071	-4.56247520446777	0.0229522045701742	0.500147342681885	0.0689125284552574
-2.37095808982849	-7.18119239807129	-4.57150459289551	0.0231685973703861	0.500006318092346	0.0687713325023651
-2.36712026596069	-7.17961692810059	-4.58668804168701	0.0232850275933743	0.499774634838104	0.0684442073106766
-2.36305475234985	-7.18133687973022	-4.60343074798584	0.023232888430357	0.499640613794327	0.068063847720623
-2.36059427261353	-7.18350744247437	-4.62195634841919	0.0232206508517265	0.499593704938889	0.06761634349823
-2.353355884552	-7.18727016448975	-4.62074899673462	0.0230647530406713	0.499448388814926	0.067324586212635
-2.34098529815674	-7.18768405914307	-4.60846757888794	0.0228882022202015	0.499313116073608	0.0670828446745873
-2.34637427330017	-7.19427013397217	-4.59201288223267	0.022839430719614	0.499261945486069	0.0670591071248055
-2.34876489639282	-7.19317960739136	-4.56474876403809	0.0228694323450327	0.499079167842865	0.0671703517436981
-2.35576796531677	-7.20252466201782	-4.5391526222229	0.0229507479816675	0.498868077993393	0.0671548470854759
-2.36426949501038	-7.20448160171509	-4.55516290664673	0.023138489574194	0.498743891716003	0.066868007183075
-2.36388564109802	-7.20600605010986	-4.57575225830078	0.0233477130532265	0.498667269945145	0.0664546191692352
-2.35966634750366	-7.20712041854858	-4.60113048553467	0.023308988660574	0.498622566461563	0.0658485442399979
-2.35559773445129	-7.21119832992554	-4.61632204055786	0.0231646671891212	0.498804003000259	0.0653677582740784
-2.3470995426178	-7.21595859527588	-4.59497213363647	0.0230057556182146	0.498773723840714	0.0652541965246201
-2.34683966636658	-7.21793174743652	-4.56706666946411	0.0230290312319994	0.498689860105515	0.0653317421674728
-2.35286402702332	-7.21893739700317	-4.54871559143066	0.0232520923018456	0.4986592233181	0.0653700456023216
-2.35453009605408	-7.22053146362305	-4.54555034637451	0.0233810171484947	0.498570442199707	0.0652246177196503
-2.35850071907043	-7.22699689865112	-4.57850360870361	0.0235223174095154	0.498590737581253	0.0648370534181595
-2.35491442680359	-7.22437715530396	-4.60909652709961	0.0236722379922867	0.498614728450775	0.0643317550420761
-2.34237289428711	-7.22601461410522	-4.62261247634888	0.0235258489847183	0.498784303665161	0.063953772187233
-2.33901166915894	-7.23139238357544	-4.61769437789917	0.0233681965619326	0.498858034610748	0.0637923255562782
-2.33505606651306	-7.23436117172241	-4.60503482818604	0.0234131664037704	0.498999506235123	0.063834086060524
-2.33572340011597	-7.23490381240845	-4.57220125198364	0.0233629699796438	0.498937159776688	0.064042717218399
-2.34555506706238	-7.23839807510376	-4.56099843978882	0.0235549807548523	0.499036908149719	0.0640660226345062
-2.34845185279846	-7.23847627639771	-4.56519651412964	0.0237445719540119	0.499083161354065	0.0640493705868721
-2.34801578521729	-7.2398567199707	-4.59021615982056	0.0239489786326885	0.498996943235397	0.0636842250823975
-2.34955620765686	-7.24198341369629	-4.62109851837158	0.0241442024707794	0.499186217784882	0.0631740912795067
-2.33879160881042	-7.24533843994141	-4.6453332901001	0.0240625012665987	0.499360740184784	0.0627758279442787
-2.32874369621277	-7.24628400802612	-4.64375066757202	0.0239742398262024	0.499431639909744	0.0625297874212265
-2.3275351524353	-7.25296688079834	-4.62894296646118	0.0238678678870201	0.499701529741287	0.0625419020652771
-2.32488393783569	-7.25343179702759	-4.60684823989868	0.0239403154700994	0.499749720096588	0.0626546591520309
-2.32540369033813	-7.25437307357788	-4.58941221237183	0.0240487959235907	0.499756634235382	0.0627918168902397
-2.33398222923279	-7.25554609298706	-4.5910530090332	0.0242958478629589	0.499780893325806	0.0627331212162972
-2.33403420448303	-7.25296115875244	-4.60705995559692	0.024567149579525	0.499848634004593	0.0624656230211258
-2.32891249656677	-7.251633644104	-4.64080190658569	0.0244714710861444	0.499916344881058	0.0620019547641277
-2.32834434509277	-7.25269651412964	-4.6592698097229	0.024562381207943	0.500119030475616	0.0616308115422726
-2.31734490394592	-7.25414276123047	-4.66690731048584	0.0244862884283066	0.500193178653717	0.0613777935504913
-2.3083188533783	-7.25257301330566	-4.67036294937134	0.0243330150842667	0.500314712524414	0.0611825995147228
-2.3116397857666	-7.25794076919556	-4.65947437286377	0.0242518819868565	0.50045782327652	0.0611456967890263
-2.30745697021484	-7.25489568710327	-4.63110256195068	0.0242795534431934	0.500467121601105	0.0613554604351521
-2.3146014213562	-7.256667137146	-4.59991931915283	0.024231331422925	0.500427186489105	0.0615231469273567
-2.3224139213562	-7.256028175354	-4.60421419143677	0.0244430303573608	0.50044846534729	0.0615763701498508
-2.32304573059082	-7.25165843963623	-4.61553859710693	0.0245732627809048	0.50039941072464	0.0613972619175911
-2.32150626182556	-7.25020790100098	-4.6331958770752	0.0245952475816011	0.500330030918121	0.0611997656524181
-2.32284450531006	-7.25070762634277	-4.65158653259277	0.0246605966240168	0.500440716743469	0.0608724057674408
-2.31516647338867	-7.24745798110962	-4.67357778549194	0.02455416880548	0.500492095947266	0.0606178604066372
-2.30521512031555	-7.24751329421997	-4.66894292831421	0.0243220403790474	0.500581562519073	0.0604964978992939
-2.3029203414917	-7.24984455108643	-4.65355539321899	0.0242018830031157	0.50055980682373	0.0605691224336624
-2.30452346801758	-7.2460241317749	-4.63229036331177	0.0241858623921871	0.50047779083252	0.060840830206871
-2.30299997329712	-7.24580240249634	-4.60405445098877	0.0240764170885086	0.500300288200378	0.0611491799354553
-2.31177759170532	-7.24165916442871	-4.60261964797974	0.0243644528090954	0.500128090381622	0.0612824261188507
-2.31127834320068	-7.23451614379883	-4.60931253433228	0.0244441051036119	0.499951153993607	0.0612514056265354
-2.30902361869812	-7.23376846313477	-4.62693691253662	0.0244267266243696	0.499711960554123	0.0610726289451122
-2.30771374702454	-7.23156213760376	-4.64430046081543	0.0243945680558681	0.49972066283226	0.0608991980552673
-2.29399728775024	-7.22901487350464	-4.6567759513855	0.0241065807640553	0.499537199735641	0.0606926940381527
-2.28344178199768	-7.22754240036011	-4.63679456710815	0.023803599178791	0.499270528554916	0.0607274957001209
-2.28466248512268	-7.22876644134521	-4.61378574371338	0.0236776880919933	0.499212265014648	0.0610525421798229
-2.28366446495056	-7.22546052932739	-4.58410167694092	0.0235780868679285	0.498810470104218	0.0613993443548679
-2.28782200813293	-7.2245135307312	-4.5640287399292	0.0235400050878525	0.498540222644806	0.061690054833889
-2.29821419715881	-7.22183179855347	-4.57068395614624	0.0236936584115028	0.498198717832565	0.0617492496967316
-2.28983354568481	-7.21702098846436	-4.6003851890564	0.0237352326512337	0.497931182384491	0.0614952854812145
-2.28360819816589	-7.21681928634644	-4.61965465545654	0.0235171504318714	0.497743189334869	0.0612635761499405
-2.27594900131226	-7.21652746200562	-4.60690355300903	0.0232326481491327	0.497590065002441	0.0612808838486671
-2.26453423500061	-7.21343803405762	-4.56739330291748	0.0228834692388773	0.497198939323425	0.0617226958274841
-2.26645970344543	-7.21501493453979	-4.55127000808716	0.022844348102808	0.496816664934158	0.0621117055416107
-2.26683974266052	-7.21142673492432	-4.52516174316406	0.0229539796710014	0.496462672948837	0.0624603964388371
-2.27025032043457	-7.20410442352295	-4.53843021392822	0.0229130126535892	0.496048092842102	0.0623842477798462
-2.26704335212708	-7.204430103302	-4.57521152496338	0.0228648949414492	0.495768398046494	0.062097504734993
-2.25487923622131	-7.20311689376831	-4.5789794921875	0.022581223398447	0.495492279529572	0.0619910918176174
-2.24329233169556	-7.20205402374268	-4.5680046081543	0.0221738368272781	0.495310008525848	0.0619315505027771
-2.2415337562561	-7.2060432434082	-4.53032684326172	0.0219902265816927	0.495083451271057	0.0623298436403275
-2.24249958992004	-7.20370149612427	-4.49756669998169	0.0218592546880245	0.494629353284836	0.062690794467926
-2.25156259536743	-7.20624732971191	-4.49883222579956	0.0218764152377844	0.494393527507782	0.0627866834402084
-2.24827027320862	-7.2011137008667	-4.53271341323853	0.0218818224966526	0.494210004806519	0.0625223517417908
-2.2344663143158	-7.20534515380859	-4.55415773391724	0.0215127468109131	0.494098603725433	0.0621692463755608
-2.22773194313049	-7.21204662322998	-4.5340781211853	0.0212320946156979	0.494007736444473	0.0621161237359047
-2.22561049461365	-7.20832443237305	-4.50208282470703	0.0210535153746605	0.493849664926529	0.0625259354710579
-2.23159313201904	-7.20934057235718	-4.47128009796143	0.0210300926119089	0.493529707193375	0.0628124698996544
-2.23187875747681	-7.20956087112427	-4.48108625411987	0.0211267843842506	0.493465274572372	0.0627403110265732
-2.22826242446899	-7.20615768432617	-4.50337505340576	0.0210919380187988	0.493259221315384	0.0624625124037266
-2.22126054763794	-7.21022176742554	-4.53922510147095	0.0209106095135212	0.493320047855377	0.0619117580354214
-2.2057580947876	-7.21371030807495	-4.53182888031006	0.0204904712736607	0.493315368890762	0.0618437901139259
-2.19962549209595	-7.2156457901001	-4.50498485565186	0.0202880743891001	0.493366807699203	0.0619887262582779
-2.20224976539612	-7.22100305557251	-4.48712253570557	0.0201545711606741	0.493362098932266	0.0622195862233639
-2.2050952911377	-7.21864652633667	-4.47931432723999	0.0202578939497471	0.493383347988129	0.0623732879757881
-2.212153673172	-7.226393699646	-4.49055099487305	0.0203604958951473	0.493446826934814	0.0621577762067318
-2.20964217185974	-7.22567749023438	-4.53206253051758	0.0204327050596476	0.493640303611755	0.061702273786068
-2.19763445854187	-7.22789478302002	-4.55194997787476	0.0201274398714304	0.493941932916641	0.0613854043185711
-2.19150018692017	-7.23516702651978	-4.55052518844604	0.0200051255524158	0.494351893663406	0.061320673674345
-2.18772101402283	-7.23836851119995	-4.53343296051025	0.0198322050273418	0.494618475437164	0.0614835023880005
-2.18659472465515	-7.23895692825317	-4.51011753082275	0.0198584385216236	0.494911462068558	0.0617992393672466
-2.19812107086182	-7.23991107940674	-4.51136541366577	0.0200315546244383	0.495151162147522	0.0619427002966404
-2.19938349723816	-7.23573970794678	-4.51694011688232	0.0202688500285149	0.49548465013504	0.0619194023311138
-2.19922661781311	-7.23490238189697	-4.55050706863403	0.0203247796744108	0.495888143777847	0.0617633052170277
-2.19777655601501	-7.23620653152466	-4.58892059326172	0.0203756913542748	0.496415764093399	0.0614525191485882
-2.19111204147339	-7.23901796340942	-4.61114835739136	0.0203111469745636	0.496876627206802	0.0613941885530949
-2.18037390708923	-7.23851156234741	-4.61136722564697	0.020122230052948	0.497444272041321	0.0614739619195461
-2.18508672714233	-7.2413330078125	-4.60240936279297	0.0201039873063564	0.49796187877655	0.0617832541465759
-2.18741893768311	-7.23901224136353	-4.58128786087036	0.0201782826334238	0.4983771443367	0.0622441805899143
-2.1967613697052	-7.24192333221436	-4.57136583328247	0.0203145183622837	0.498826295137405	0.0625345557928085
-2.21040463447571	-7.24141263961792	-4.5904369354248	0.0206445790827274	0.499316930770874	0.062693826854229
-2.20489168167114	-7.23728370666504	-4.61526918411255	0.0208467785269022	0.499743312597275	0.0625398308038712
-2.20506715774536	-7.2375807762146	-4.6489372253418	0.0209265258163214	0.500288188457489	0.062443919479847
-2.20428657531738	-7.23819065093994	-4.67570018768311	0.0209784004837275	0.500867545604706	0.0622096732258797
-2.19265365600586	-7.24096870422363	-4.68264007568359	0.0208932366222143	0.501409411430359	0.062257245182991
-2.18900752067566	-7.23921728134155	-4.67286777496338	0.0208166427910328	0.501872718334198	0.0624883398413658
-2.19217252731323	-7.24202299118042	-4.65783929824829	0.0209657456725836	0.502365112304688	0.0628282800316811
-2.19396066665649	-7.23591184616089	-4.64434766769409	0.0211801044642925	0.502614140510559	0.0631853714585304
-2.20061993598938	-7.23868942260742	-4.63985443115234	0.0212914645671844	0.50303065776825	0.0634304732084274
-2.20678639411926	-7.23375606536865	-4.65299034118652	0.0215822979807854	0.503304362297058	0.0635224506258965
-2.2061755657196	-7.23077249526978	-4.66042757034302	0.0218435879796743	0.503596544265747	0.0635782480239868
-2.20515990257263	-7.22873544692993	-4.68422937393188	0.0219050142914057	0.503804385662079	0.0635862946510315
-2.20650553703308	-7.23182249069214	-4.70393180847168	0.0221203025430441	0.504157662391663	0.0634400919079781
-2.20705652236938	-7.23121643066406	-4.72450542449951	0.0222829934209585	0.504428505897522	0.0633133053779602
-2.19671058654785	-7.22942447662354	-4.73961400985718	0.0222515650093555	0.504675447940826	0.0631218329071999
-2.19468879699707	-7.23270988464355	-4.74668788909912	0.0222059618681669	0.504913926124573	0.0630208104848862
-2.189532995224	-7.23082685470581	-4.74428176879883	0.0221331994980574	0.505130708217621	0.0630649551749229
-2.18843865394592	-7.23112344741821	-4.7368950843811	0.0222221035510302	0.505156338214874	0.0630497336387634
-2.18520641326904	-7.2308087348938	-4.71751308441162	0.0222606640309095	0.505262672901154	0.0630318745970726
-2.19181823730469	-7.23185300827026	-4.70654344558716	0.0223047602921724	0.505247712135315	0.0631921514868736
-2.19281578063965	-7.23201417922974	-4.6977481842041	0.0224395673722029	0.505181729793549	0.0632991418242455
-2.19460797309875	-7.2367115020752	-4.68239831924438	0.0224976986646652	0.505137026309967	0.0633869618177414
-2.20033049583435	-7.23411655426025	-4.68059968948364	0.0226831529289484	0.505024373531342	0.0634017288684845
-2.20501065254211	-7.23339986801147	-4.68376159667969	0.0228335279971361	0.504860579967499	0.0633567497134209
-2.20064616203308	-7.23356628417969	-4.68305444717407	0.0228352136909962	0.50461733341217	0.0633184537291527
-2.20038270950317	-7.23393964767456	-4.68012523651123	0.0228918958455324	0.504355847835541	0.0631714314222336
-2.20496392250061	-7.23461437225342	-4.70246696472168	0.0230203792452812	0.504363775253296	0.0629548504948616
-2.20297193527222	-7.23345327377319	-4.71058654785156	0.0230289101600647	0.504144608974457	0.062696285545826
-2.19754958152771	-7.2327446937561	-4.72131538391113	0.0230339448899031	0.503864228725433	0.0624440014362335
-2.19204425811768	-7.2365984916687	-4.73255395889282	0.0230210218578577	0.503728806972504	0.0620321109890938
-2.19230723381042	-7.23198652267456	-4.72671270370483	0.0228668469935656	0.503535509109497	0.0618948899209499
-2.17982053756714	-7.23322296142578	-4.70591831207275	0.0227056704461575	0.503296971321106	0.0618034675717354
-2.18099594116211	-7.23665380477905	-4.68757057189941	0.0226162672042847	0.503030896186829	0.0618507824838161
-2.18483924865723	-7.23492860794067	-4.66690015792847	0.0226857848465443	0.502688109874725	0.0620323978364468
-2.18766856193542	-7.23457908630371	-4.6391339302063	0.0227107107639313	0.502319276332855	0.0622099675238132
-2.19604730606079	-7.23533630371094	-4.63774347305298	0.0228282492607832	0.502004623413086	0.0621468722820282
-2.1985764503479	-7.22846794128418	-4.64589595794678	0.0229507312178612	0.501685261726379	0.0619876384735107
-2.1950843334198	-7.22573661804199	-4.66296243667603	0.0229122955352068	0.501380681991577	0.061612494289875
-2.19084119796753	-7.22572946548462	-4.67854595184326	0.0228216424584389	0.501188933849335	0.061310201883316
-2.18727970123291	-7.22363090515137	-4.68660736083984	0.0227283611893654	0.500916838645935	0.0610689148306847
-2.17720484733582	-7.22348642349243	-4.67413187026978	0.0224809665232897	0.500699043273926	0.0609245151281357
-2.17566561698914	-7.22486257553101	-4.65243768692017	0.0222248081117868	0.500454127788544	0.061022687703371
-2.17890286445618	-7.22788095474243	-4.61908292770386	0.0221545845270157	0.500217497348785	0.061251986771822
-2.18049502372742	-7.2237401008606	-4.58945083618164	0.0221746060997248	0.499936074018478	0.0614357069134712
-2.19255208969116	-7.22354984283447	-4.58693647384644	0.0222200825810432	0.49968484044075	0.06149947270751
-2.19784092903137	-7.22222280502319	-4.60941314697266	0.0223502349108458	0.499451816082001	0.0614021494984627
-2.19130063056946	-7.21647500991821	-4.62761402130127	0.022279666736722	0.49932011961937	0.0610026381909847
-2.188392162323	-7.21838569641113	-4.65078353881836	0.022150069475174	0.499361664056778	0.0606941618025303
-2.18061327934265	-7.21850299835205	-4.64935779571533	0.0219039283692837	0.49936455488205	0.0605523027479649
-2.17256569862366	-7.21975803375244	-4.62263441085815	0.0215162448585033	0.499288022518158	0.0606921352446079
-2.18343353271484	-7.2189474105835	-4.59037733078003	0.0215771179646254	0.499225676059723	0.0611051879823208
-2.18628883361816	-7.21046447753906	-4.56710147857666	0.0216785185039043	0.499045044183731	0.0612549856305122
-2.19015979766846	-7.21200609207153	-4.56893014907837	0.021669402718544	0.498989343643188	0.0612698793411255
-2.19820308685303	-7.21089124679565	-4.5949444770813	0.0216440800577402	0.499084264039993	0.0610648356378078
-2.19659614562988	-7.20794916152954	-4.61188840866089	0.0216018576174974	0.4991614818573	0.0607094429433346
-2.18746423721313	-7.208664894104	-4.63690328598022	0.0213404446840286	0.49926969408989	0.0602772496640682
-2.18379068374634	-7.20781755447388	-4.63417053222656	0.0211299806833267	0.499514073133469	0.0601129792630672
-2.17991590499878	-7.20947313308716	-4.61253881454468	0.0208838768303394	0.499551743268967	0.0601445473730564
-2.18442821502686	-7.21033906936646	-4.58515501022339	0.0206457544118166	0.499662637710571	0.0602427423000336
-2.19687581062317	-7.20966911315918	-4.57208299636841	0.0207065548747778	0.499769955873489	0.0603297017514706
-2.20211958885193	-7.20694732666016	-4.57012176513672	0.0207927953451872	0.499818503856659	0.0602169819176197
-2.20454597473145	-7.21178245544434	-4.58895254135132	0.0206704512238503	0.499887377023697	0.059857714921236
-2.21081185340881	-7.21158647537231	-4.61910486221313	0.0207428392022848	0.500242948532104	0.05945960059762
-2.20198774337769	-7.21097993850708	-4.64044380187988	0.0205237232148647	0.500595986843109	0.0590671338140965
-2.19633793830872	-7.2140040397644	-4.64820003509521	0.0201375000178814	0.500886738300323	0.0587389096617699
-2.19360566139221	-7.21848487854004	-4.63031578063965	0.0198895297944546	0.501217782497406	0.0587576553225517
-2.19299030303955	-7.22020578384399	-4.59564208984375	0.0196901373565197	0.501374065876007	0.0589313097298145
-2.19899368286133	-7.21852922439575	-4.59090042114258	0.0196810830384493	0.501665055751801	0.0588688775897026
-2.20220494270325	-7.21949005126953	-4.59059143066406	0.0197693090885878	0.501896500587463	0.0587511137127876
-2.20692682266235	-7.21589994430542	-4.60748195648193	0.0197820141911507	0.502029716968536	0.0584075003862381
-2.20671510696411	-7.22096681594849	-4.64353322982788	0.0196245592087507	0.502319693565369	0.0579321160912514
-2.20919585227966	-7.22085237503052	-4.65579700469971	0.019601097330451	0.502592504024506	0.0576246045529842
-2.20101976394653	-7.22114086151123	-4.66368579864502	0.0193044990301132	0.502945125102997	0.0573075115680695
-2.19941210746765	-7.22497081756592	-4.67686986923218	0.0190155953168869	0.503295481204987	0.0569168962538242
-2.19628071784973	-7.22678565979004	-4.67213487625122	0.0187987219542265	0.50369393825531	0.0567405335605145
-2.19606471061707	-7.2288556098938	-4.65658235549927	0.0185923334211111	0.50396203994751	0.056651771068573
-2.1969587802887	-7.23119735717773	-4.62730598449707	0.018402237445116	0.504108548164368	0.0567721463739872
-2.20871925354004	-7.23232126235962	-4.61518669128418	0.0184094961732626	0.504335284233093	0.056879598647356
-2.2121889591217	-7.23239183425903	-4.61506128311157	0.0183693468570709	0.504428446292877	0.0567273832857609
-2.21392893791199	-7.23759603500366	-4.62341642379761	0.0183268114924431	0.504535019397736	0.0564109459519386
-2.22006869316101	-7.23602628707886	-4.65277528762817	0.0182887706905603	0.504815876483917	0.0560882762074471
-2.21628165245056	-7.2381420135498	-4.67026948928833	0.0181772299110889	0.505001485347748	0.0556954815983772
-2.21342062950134	-7.23747587203979	-4.68400382995605	0.0179533343762159	0.505210101604462	0.055350124835968
-2.20950722694397	-7.24229764938354	-4.69357776641846	0.017729626968503	0.505398452281952	0.0550158321857452
-2.20164799690247	-7.24045085906982	-4.67431831359863	0.0173655282706022	0.505569577217102	0.0550278052687645
-2.20274877548218	-7.24464702606201	-4.63935565948486	0.0171640031039715	0.505560338497162	0.0552319996058941
-2.21004700660706	-7.24406242370605	-4.62277889251709	0.0171964820474386	0.505506753921509	0.0554429404437542
-2.21153521537781	-7.24023771286011	-4.62552499771118	0.0173367485404015	0.505396127700806	0.0552787072956562
-2.21399259567261	-7.24101400375366	-4.6606240272522	0.0172456633299589	0.505427062511444	0.0548227690160275
-2.20062351226807	-7.24266672134399	-4.67889356613159	0.0168928783386946	0.505437791347504	0.0544663332402706
-2.19093990325928	-7.24212980270386	-4.66839170455933	0.0164546929299831	0.505350768566132	0.0543079450726509
-2.19195604324341	-7.24311351776123	-4.64617443084717	0.0162561200559139	0.505248785018921	0.0544754788279533
-2.19334673881531	-7.24377298355103	-4.62704563140869	0.0161662511527538	0.50514817237854	0.0546456836163998
-2.19710922241211	-7.24668788909912	-4.59070158004761	0.0160668436437845	0.50482451915741	0.0548598915338516
-2.20754671096802	-7.24616813659668	-4.61009168624878	0.0161052346229553	0.504693329334259	0.0546900182962418
-2.20256471633911	-7.24414205551147	-4.63962554931641	0.0160803683102131	0.504414498806	0.054280698299408
-2.19659471511841	-7.2445912361145	-4.65252637863159	0.0158116649836302	0.504316091537476	0.0539470128715038
-2.18973994255066	-7.24656677246094	-4.64940738677979	0.0155469058081508	0.504238486289978	0.0537541657686234
-2.18222665786743	-7.24851083755493	-4.60545206069946	0.0152348484843969	0.503881573677063	0.0540640354156494
-2.18759918212891	-7.2476282119751	-4.57975339889526	0.0151602644473314	0.503622710704803	0.0543654821813107
-2.18878364562988	-7.24471139907837	-4.56622362136841	0.0153012480586767	0.503288626670837	0.0544076412916183
-2.18784308433533	-7.24646949768066	-4.58727979660034	0.0152017949149013	0.502836763858795	0.0541498325765133
-2.18625044822693	-7.24704742431641	-4.60929679870605	0.0150867411866784	0.502738058567047	0.0537678152322769
-2.17203402519226	-7.24661540985107	-4.61674737930298	0.0147311519831419	0.502529680728912	0.0534090846776962
-2.16246175765991	-7.24885892868042	-4.59210062026978	0.0143561400473118	0.502317368984222	0.0534610822796822
-2.16943573951721	-7.25153875350952	-4.55418491363525	0.0142778344452381	0.502019226551056	0.0537147894501686
-2.17292904853821	-7.2537260055542	-4.53023481369019	0.0142193343490362	0.501577019691467	0.053829450160265
-2.17957973480225	-7.25143051147461	-4.55066299438477	0.0143049256876111	0.501320540904999	0.0534606501460075
-2.17346715927124	-7.25530910491943	-4.58669471740723	0.0141962375491858	0.501169323921204	0.052836786955595
-2.16326475143433	-7.26113128662109	-4.58772468566895	0.0138157829642296	0.501169919967651	0.0524713546037674
-2.16128849983215	-7.26275730133057	-4.56802749633789	0.0136721432209015	0.50101763010025	0.0524040758609772
-2.15839838981628	-7.26566457748413	-4.52356243133545	0.0135662602260709	0.500769674777985	0.0526694618165493
-2.1676173210144	-7.26573181152344	-4.51454973220825	0.0135623700916767	0.500523865222931	0.0526214577257633
-2.17095470428467	-7.26581716537476	-4.53203630447388	0.0137057295069098	0.500364720821381	0.0522381626069546
-2.16128993034363	-7.26582336425781	-4.57146787643433	0.0135910138487816	0.500307321548462	0.0515411868691444
-2.15442848205566	-7.27101421356201	-4.56534099578857	0.0131719699129462	0.500411450862885	0.0511810481548309
-2.15198540687561	-7.27474021911621	-4.51799774169922	0.0129848141223192	0.500253200531006	0.051438182592392
-2.16503238677979	-7.27821826934814	-4.5172004699707	0.0131489289924502	0.5001300573349	0.0513296909630299
-2.16159558296204	-7.27703809738159	-4.56162452697754	0.0132228685542941	0.500168144702911	0.0506374724209309
-2.15114140510559	-7.28363752365112	-4.57746410369873	0.0128964958712459	0.500357747077942	0.0500617474317551
-2.14715123176575	-7.28801155090332	-4.54814481735229	0.0127193443477154	0.500559091567993	0.05007104575634
-2.15063858032227	-7.29054069519043	-4.51358556747437	0.0127632077783346	0.500513970851898	0.0502926260232925
-2.16315007209778	-7.28846883773804	-4.53244638442993	0.0130349192768335	0.500508427619934	0.0500043816864491
-2.15448498725891	-7.28809070587158	-4.56764984130859	0.0129825305193663	0.500714719295502	0.0494350679218769
-2.14429211616516	-7.29232740402222	-4.58776187896729	0.0127085577696562	0.501001477241516	0.0489178895950317
-2.13990187644959	-7.29689836502075	-4.54944849014282	0.0125190541148186	0.501185953617096	0.0490988604724407
-2.14971876144409	-7.30066537857056	-4.52178382873535	0.012515258975327	0.501303732395172	0.0493122711777687
-2.16159415245056	-7.30033254623413	-4.54875564575195	0.0127806449308991	0.501396536827087	0.0491712130606174
-2.15450882911682	-7.29817485809326	-4.58525276184082	0.0127396918833256	0.501628637313843	0.0487757362425327
-2.14935755729675	-7.30430030822754	-4.60521221160889	0.0125664938241243	0.502120196819305	0.0483360588550568
-2.14350438117981	-7.30147266387939	-4.58825922012329	0.0124187972396612	0.502468585968018	0.0484991446137428
-2.14892053604126	-7.30476665496826	-4.55404901504517	0.0124264564365149	0.502627074718475	0.049040112644434
-2.1569492816925	-7.29958868026733	-4.56547260284424	0.0128020690754056	0.502766489982605	0.0490262061357498
-2.15046191215515	-7.29765892028809	-4.61542844772339	0.0126931890845299	0.502982795238495	0.0485927686095238
-2.1403648853302	-7.29871225357056	-4.61014366149902	0.0124442093074322	0.503447473049164	0.0485691353678703
-2.14630699157715	-7.30112648010254	-4.56366729736328	0.0123880347236991	0.503449141979218	0.0491545461118221
-2.15798139572144	-7.29922914505005	-4.58092164993286	0.0126288961619139	0.503647863864899	0.049248106777668
-2.15111231803894	-7.29570055007935	-4.63136911392212	0.0126749509945512	0.503928780555725	0.0488879084587097
-2.14209175109863	-7.30119943618774	-4.62417697906494	0.012344978749752	0.504327237606049	0.0489010214805603
-2.13816380500793	-7.29315328598022	-4.5827374458313	0.0123483669012785	0.504386365413666	0.0496803484857082
-2.14923191070557	-7.29403114318848	-4.58010959625244	0.0125579154118896	0.504478573799133	0.0500673055648804
-2.14563393592834	-7.28714847564697	-4.61605072021484	0.0126459794119	0.50454318523407	0.0500849336385727
-2.12896585464478	-7.28760862350464	-4.64546728134155	0.0123386792838573	0.50466513633728	0.0499486029148102
-2.12662053108215	-7.28206539154053	-4.62094831466675	0.0122444937005639	0.504930317401886	0.0505653768777847
-2.1262366771698	-7.28546810150146	-4.580153465271	0.0121656330302358	0.504707038402557	0.0514687299728394
-2.13644456863403	-7.27815723419189	-4.5983624458313	0.0124690663069487	0.50470906496048	0.0518191754817963
-2.1318986415863	-7.27339315414429	-4.63308238983154	0.0126680759713054	0.50466114282608	0.0518612563610077
-2.12097191810608	-7.27205944061279	-4.66001176834106	0.0126039320603013	0.504728496074677	0.051969263702631
-2.11478471755981	-7.27314949035645	-4.64710903167725	0.0127109671011567	0.504752337932587	0.0524840727448463
-2.10939860343933	-7.26607465744019	-4.60899448394775	0.012830370105803	0.504451215267181	0.0533091612160206
-2.11653590202332	-7.26318645477295	-4.59474229812622	0.0133398063480854	0.504139959812164	0.0542798414826393
-2.11850619316101	-7.25145387649536	-4.59684610366821	0.0141235291957855	0.503725409507751	0.055050615221262
-2.11668539047241	-7.24822092056274	-4.62515068054199	0.014568499289453	0.503310441970825	0.0556028448045254
-2.10951900482178	-7.24303245544434	-4.66037368774414	0.0151731194928288	0.502999424934387	0.0561046153306961
-2.09367227554321	-7.2371621131897	-4.6615424156189	0.0156082035973668	0.50258606672287	0.0568151213228703
-2.09344601631165	-7.23510694503784	-4.63075876235962	0.0161451268941164	0.502117335796356	0.0579434894025326
-2.10260701179504	-7.23175764083862	-4.59311437606812	0.0172186549752951	0.501289129257202	0.0592490658164024
-2.10660600662231	-7.22526931762695	-4.60299921035767	0.0182597599923611	0.500597357749939	0.0599056892096996
-2.10432386398315	-7.21011066436768	-4.6368989944458	0.0192227754741907	0.500097036361694	0.0606302581727505
-2.09775924682617	-7.21780157089233	-4.67739486694336	0.02030273899436	0.499516427516937	0.0612012073397636
-2.10272765159607	-7.22577524185181	-4.67244863510132	0.0213871151208878	0.498624444007874	0.06209971383214
-2.08866357803345	-7.21494007110596	-4.65972518920898	0.022583581507206	0.497886717319489	0.0627320259809494
-2.08417391777039	-7.20223093032837	-4.63113117218018	0.0236513968557119	0.49709489941597	0.0642586350440979
-2.08610486984253	-7.20669937133789	-4.60484790802002	0.0250949673354626	0.496025800704956	0.0654648169875145
-2.09317064285278	-7.19743728637695	-4.61214208602905	0.026661230251193	0.494985103607178	0.0665557384490967
-2.08215522766113	-7.1932430267334	-4.63583946228027	0.0282564852386713	0.49433696269989	0.0672818049788475
-2.09127593040466	-7.196861743927	-4.67038822174072	0.0297823548316956	0.493307739496231	0.0680752918124199
-2.08233523368835	-7.18484830856323	-4.68305921554565	0.0312503278255463	0.49236923456192	0.0689340904355049
-2.07693028450012	-7.18357849121094	-4.68038606643677	0.0323680229485035	0.491490662097931	0.0698202177882195
-2.0593626499176	-7.19676637649536	-4.68850994110107	0.0338045991957188	0.490669399499893	0.0704278722405434
-2.07007765769959	-7.20049238204956	-4.68665981292725	0.035565122961998	0.489943504333496	0.0711686909198761
-2.06417346000671	-7.19168567657471	-4.67187356948853	0.0371604338288307	0.489071995019913	0.0717430040240288
-2.06083536148071	-7.19310235977173	-4.65090703964233	0.0386607982218266	0.488109976053238	0.0725870430469513
-2.06149220466614	-7.19940137863159	-4.65905570983887	0.0402977094054222	0.487217783927917	0.0733873397111893
-2.06146550178528	-7.19656658172607	-4.65584182739258	0.0420463308691978	0.486433357000351	0.0740624442696571
-2.05385875701904	-7.19195413589478	-4.64337825775146	0.0436874069273472	0.485570669174194	0.0749923214316368
-2.06003069877625	-7.19610929489136	-4.63723516464233	0.0453936606645584	0.484610259532928	0.0757843628525734
-2.06714940071106	-7.20370388031006	-4.64157772064209	0.0471358969807625	0.483937352895737	0.07632777094841
-2.06320071220398	-7.20738792419434	-4.6475887298584	0.0487134195864201	0.483196586370468	0.0766404494643211
-2.05101990699768	-7.20871639251709	-4.64881420135498	0.0500070303678513	0.482464611530304	0.076944425702095
-2.04498553276062	-7.22348070144653	-4.63611030578613	0.0511853098869324	0.481618642807007	0.0772882327437401
-2.04941701889038	-7.23378658294678	-4.64126586914063	0.0521768406033516	0.48116597533226	0.0776500403881073
-2.05497884750366	-7.2096095085144	-4.64666986465454	0.0540126711130142	0.480491518974304	0.0782202184200287
-2.05792164802551	-7.19883251190186	-4.64262580871582	0.0560176894068718	0.479602694511414	0.078970842063427
-2.05845999717712	-7.21221542358398	-4.63605499267578	0.057645857334137	0.47876501083374	0.079796276986599
-2.06111454963684	-7.225905418396	-4.64703845977783	0.0589573159813881	0.478626817464828	0.0806081220507622
-2.03563475608826	-7.22665977478027	-4.65946292877197	0.0603470355272293	0.477864652872086	0.0810772404074669
-2.02820134162903	-7.2263011932373	-4.65859317779541	0.0616596564650536	0.477406054735184	0.0814598277211189
-2.02073121070862	-7.23336267471313	-4.66776132583618	0.0628803968429565	0.476792544126511	0.0817122682929039
-2.01479649543762	-7.24547529220581	-4.66862201690674	0.0642810761928558	0.47600656747818	0.0821662247180939
-2.00741648674011	-7.24902009963989	-4.68230295181274	0.0655368641018867	0.475292176008224	0.0828313380479813
-2.0086715221405	-7.22934007644653	-4.69414329528809	0.0671462416648865	0.474729388952255	0.0837080031633377
-2.01610851287842	-7.22651433944702	-4.68999862670898	0.0685685724020004	0.474063724279404	0.0844602733850479
-2.01212191581726	-7.22784614562988	-4.69494867324829	0.0699200108647347	0.473168075084686	0.0853491798043251
-2.0110023021698	-7.22585105895996	-4.71597528457642	0.071146585047245	0.472621709108353	0.086432933807373
-1.992520570755	-7.22378206253052	-4.721519947052	0.0723547860980034	0.471790283918381	0.087458573281765
-2.00496459007263	-7.22143888473511	-4.71705913543701	0.0735729783773422	0.47124382853508	0.0884145945310593
-2.00134062767029	-7.22406339645386	-4.72148084640503	0.0744979754090309	0.470867067575455	0.089165136218071
-2.00170421600342	-7.22178077697754	-4.70635795593262	0.0752415060997009	0.470514357089996	0.0900400727987289
-1.98408901691437	-7.20489645004272	-4.66910219192505	0.0758896842598915	0.469961017370224	0.0913621187210083
-1.98698151111603	-7.18283987045288	-4.64269018173218	0.0771774798631668	0.469202309846878	0.0930498242378235
-1.9864068031311	-7.18606519699097	-4.63234710693359	0.0780746191740036	0.468621611595154	0.0942823588848114
-1.98714005947113	-7.17779016494751	-4.65305995941162	0.0788624137639999	0.468597948551178	0.0953077971935272
-1.97737514972687	-7.16089344024658	-4.68925094604492	0.0799192190170288	0.468218356370926	0.0960637778043747
-1.97578382492065	-7.15974569320679	-4.70319795608521	0.0808372050523758	0.467720448970795	0.0969396829605103
-1.98171830177307	-7.15488481521606	-4.70511484146118	0.0817105546593666	0.467104136943817	0.0979786887764931
-1.97515714168549	-7.15040159225464	-4.68159246444702	0.0825952589511871	0.466420650482178	0.0991502180695534
-1.96845865249634	-7.13034868240356	-4.65414094924927	0.0833939760923386	0.465744018554688	0.0998650565743446
-1.96267008781433	-7.12041521072388	-4.61293888092041	0.082758441567421	0.464630335569382	0.0990399643778801
-1.96233654022217	-7.13278865814209	-4.62917709350586	0.0820537954568863	0.464351803064346	0.0982735008001328
-1.95538365840912	-7.13642692565918	-4.68468046188354	0.0827348679304123	0.464027971029282	0.0990835577249527
-1.93908476829529	-7.1312575340271	-4.69118690490723	0.0838103964924812	0.463035970926285	0.100658141076565
-1.93993866443634	-7.12003946304321	-4.63325643539429	0.0848410278558731	0.461516261100769	0.102207705378532
-1.93369555473328	-7.13047552108765	-4.60376691818237	0.0852189511060715	0.460471004247665	0.103195436298847
-1.92612588405609	-7.13324737548828	-4.61370611190796	0.0856289565563202	0.459900200366974	0.103697538375854
-1.92907178401947	-7.11567735671997	-4.63585472106934	0.0861136764287949	0.459078311920166	0.104103967547417
-1.90791094303131	-7.10165500640869	-4.64879274368286	0.0867103859782219	0.457840770483017	0.104871906340122
-1.90655493736267	-7.09022808074951	-4.62404775619507	0.0879163593053818	0.455925554037094	0.106095016002655
-1.91214275360107	-7.10536861419678	-4.57989501953125	0.0890286639332771	0.454590857028961	0.107011012732983
-1.90008008480072	-7.1090669631958	-4.5554347038269	0.0894710645079613	0.453883618116379	0.107895560562611
-1.88993012905121	-7.09151983261108	-4.56475257873535	0.0901629850268364	0.452897220849991	0.108607262372971
-1.89714968204498	-7.08876371383667	-4.60149145126343	0.0907391980290413	0.452379435300827	0.109256468713284
-1.88858771324158	-7.0709080696106	-4.59394598007202	0.0915384590625763	0.451187998056412	0.110880270600319
-1.89284408092499	-7.06529903411865	-4.54157114028931	0.0925528332591057	0.449920177459717	0.112782500684261
-1.88951146602631	-7.05877637863159	-4.51297855377197	0.0936940610408783	0.448604673147202	0.114163652062416
-1.89802598953247	-7.0582127571106	-4.53868532180786	0.0945227891206741	0.448090344667435	0.114185057580471
-1.92253315448761	-7.06185245513916	-4.59843063354492	0.0947766229510307	0.448688417673111	0.114248499274254
-1.87734603881836	-7.04548931121826	-4.59474563598633	0.0951425135135651	0.447660773992538	0.116098627448082
-1.87699782848358	-7.03162860870361	-4.51682710647583	0.0962263122200966	0.446082204580307	0.11849757283926
-1.86852467060089	-7.03824615478516	-4.50260257720947	0.0969400331377983	0.44512927532196	0.119378015398979
-1.89073479175568	-7.06525754928589	-4.5609245300293	0.0963883399963379	0.446574866771698	0.118576057255268
-1.85747289657593	-7.07057476043701	-4.61868619918823	0.0952925309538841	0.447572857141495	0.117804363369942
-1.83674156665802	-7.03684902191162	-4.5717306137085	0.0951840654015541	0.446738570928574	0.119829475879669
-1.81676554679871	-6.98999547958374	-4.50644063949585	0.0969058945775032	0.444748073816299	0.122719742357731
-1.83056020736694	-7.00942945480347	-4.51945114135742	0.098924033343792	0.443614959716797	0.124386474490166
-1.85058844089508	-7.0346794128418	-4.59075498580933	0.100923597812653	0.442916631698608	0.124724119901657
-1.86145830154419	-7.02551603317261	-4.55739116668701	0.102633729577065	0.441687941551209	0.126073181629181
-1.84558928012848	-7.01201486587524	-4.52700805664063	0.103800714015961	0.440487056970596	0.127074599266052
-1.83391857147217	-7.01517915725708	-4.57672834396362	0.105198465287685	0.439321935176849	0.127365723252296
-1.83639311790466	-7.03638792037964	-4.570481300354	0.106682851910591	0.437810480594635	0.1281428784132
-1.83325707912445	-7.0433669090271	-4.51353359222412	0.107194058597088	0.437038898468018	0.129084512591362
-1.82414710521698	-7.05152320861816	-4.55896091461182	0.106758631765842	0.437322378158569	0.129355728626251
-1.77160859107971	-7.02025413513184	-4.5835075378418	0.106463924050331	0.437206327915192	0.131602853536606
-1.74997079372406	-6.98110151290894	-4.4896764755249	0.107632465660572	0.435434460639954	0.135083884000778
-1.74675786495209	-7.00940275192261	-4.52072811126709	0.108236618340015	0.435965180397034	0.135718271136284
-1.77008295059204	-7.05657291412354	-4.62554359436035	0.106281191110611	0.440320521593094	0.135568663477898
-1.6633095741272	-6.9748330116272	-4.60004615783691	0.10572138428688	0.440346598625183	0.138561695814133
-1.62486147880554	-6.9415717124939	-4.4991340637207	0.107253812253475	0.437389940023422	0.140024542808533
-1.73722755908966	-6.99609804153442	-4.54476261138916	0.108733728528023	0.438161015510559	0.138873890042305
-1.75173592567444	-7.03342008590698	-4.60302591323853	0.106856256723404	0.442122250795364	0.137634202837944
-1.65972602367401	-6.96250820159912	-4.59751129150391	0.104831233620644	0.44388884305954	0.139158949255943
-1.59939670562744	-6.86529445648193	-4.54851818084717	0.108461380004883	0.438706010580063	0.142897054553032
-1.72049558162689	-6.95044326782227	-4.52006673812866	0.110479943454266	0.438862919807434	0.144962802529335
-1.66020262241364	-6.96087789535522	-4.55067157745361	0.111235789954662	0.437326967716217	0.144850715994835
-1.87263286113739	-7.00459861755371	-4.55621290206909	0.108962722122669	0.439855992794037	0.14151805639267
-1.72940623760223	-6.92445135116577	-4.50947856903076	0.10414195805788	0.441409885883331	0.141281574964523
-1.76272058486938	-6.85095930099487	-4.514235496521	0.102331399917603	0.44112291932106	0.142582818865776
-1.8318909406662	-6.90177631378174	-4.54054164886475	0.10244370251894	0.442320317029953	0.143063694238663
-1.76011228561401	-6.88603734970093	-4.52844429016113	0.102089509367943	0.442046374082565	0.145333483815193
-1.7909083366394	-6.84246826171875	-4.53158950805664	0.103955842554569	0.439404606819153	0.145272850990295
-1.81636667251587	-6.85774993896484	-4.47639274597168	0.103627987205982	0.439266502857208	0.145252302289009
-1.74715828895569	-6.85051202774048	-4.50974082946777	0.101798295974731	0.439717561006546	0.144990861415863
-1.74210441112518	-6.8417706489563	-4.47533130645752	0.10325787961483	0.436450839042664	0.146787226200104
-1.85242605209351	-6.89552402496338	-4.43030023574829	0.103218629956245	0.437551409006119	0.146583214402199
-1.75760793685913	-6.8972864151001	-4.51320791244507	0.101945169270039	0.437316685914993	0.146511256694794
-1.7752240896225	-6.84907245635986	-4.48234033584595	0.101962804794312	0.43724912405014	0.148255690932274
-1.7451708316803	-6.83506298065186	-4.44608116149902	0.100819438695908	0.436844170093536	0.149507209658623
-1.70990228652954	-6.84170389175415	-4.49144220352173	0.1004618704319	0.436138123273849	0.150853782892227
-1.73011291027069	-6.8366813659668	-4.40899038314819	0.100165329873562	0.435614794492722	0.152172535657883
-1.67878758907318	-6.78158092498779	-4.43734550476074	0.0991972684860229	0.435438364744186	0.151761561632156
-1.71388781070709	-6.80138921737671	-4.42489099502563	0.0966249108314514	0.436842262744904	0.152234703302383
-1.65335059165955	-6.7807731628418	-4.38685417175293	0.0948238670825958	0.436141848564148	0.153219223022461
-1.6990761756897	-6.80150508880615	-4.40876340866089	0.0935141071677208	0.43489870429039	0.15112367272377
-1.73918867111206	-6.8097448348999	-4.36112594604492	0.0919333472847939	0.434086829423904	0.150907039642334
-1.7569488286972	-6.733473777771	-4.34603691101074	0.0901756510138512	0.43329706788063	0.151123717427254
-1.83001136779785	-6.72184991836548	-4.38687133789063	0.0895725414156914	0.432963371276855	0.150309070944786
-1.80899226665497	-6.73498439788818	-4.34992837905884	0.0891723930835724	0.431189000606537	0.151820510625839
-1.77205288410187	-6.71469116210938	-4.32184076309204	0.087892547249794	0.43072772026062	0.153458997607231
-1.73900651931763	-6.68525791168213	-4.33276510238647	0.0878256186842918	0.42822003364563	0.154887512326241
-1.78907918930054	-6.71854782104492	-4.27764463424683	0.08719602227211	0.427266925573349	0.155556410551071
-1.7525327205658	-6.7017502784729	-4.2500467300415	0.0849710702896118	0.427469432353973	0.156688362360001
-1.72105801105499	-6.6437087059021	-4.30377531051636	0.0842542424798012	0.426511287689209	0.157648861408234
-1.73478162288666	-6.67850160598755	-4.23947334289551	0.0836795419454575	0.424746215343475	0.159354344010353
-1.73737037181854	-6.66356229782104	-4.20675373077393	0.0831550359725952	0.424217134714127	0.161971464753151
-1.70116806030273	-6.59580373764038	-4.25959253311157	0.0833219066262245	0.423049360513687	0.165491297841072
-1.71551537513733	-6.57083749771118	-4.2396445274353	0.0835788771510124	0.422645509243011	0.169371083378792
-1.65621435642242	-6.52896642684937	-4.2055606842041	0.082813985645771	0.421529859304428	0.174230962991714
-1.66425454616547	-6.51044940948486	-4.2407283782959	0.0819035023450851	0.421505212783813	0.177301302552223
-1.65047764778137	-6.47756099700928	-4.16752147674561	0.0812189653515816	0.420051425695419	0.180757641792297
-1.65876936912537	-6.4087438583374	-4.20393943786621	0.0800466537475586	0.420444071292877	0.184320107102394
-1.69190466403961	-6.2562050819397	-4.1662073135376	0.0798133015632629	0.419888913631439	0.20126710832119
-1.68238008022308	-6.24031400680542	-4.19682550430298	0.0782103762030602	0.41913315653801	0.203659102320671
-1.72383630275726	-6.23207330703735	-4.15579652786255	0.0775447860360146	0.41782933473587	0.203523427248001
-1.73328769207001	-6.16387987136841	-4.20081901550293	0.0774122700095177	0.417386561632156	0.208373785018921
-1.73860287666321	-6.13314151763916	-4.14708614349365	0.0774714127182961	0.416425079107285	0.214071393013
-1.75474429130554	-6.12246799468994	-4.19021558761597	0.07833182066679	0.415456295013428	0.215867668390274
-1.72631704807281	-6.10234117507935	-4.14393424987793	0.0787339136004448	0.414497971534729	0.218640133738518
-1.72782492637634	-6.09436559677124	-4.15618944168091	0.0789721682667732	0.414111077785492	0.223003923892975
-1.70273649692535	-6.09095525741577	-4.16832160949707	0.0786301866173744	0.414227962493896	0.225174084305763
-1.66218614578247	-6.06691074371338	-4.14022636413574	0.0785038620233536	0.413254499435425	0.228117361664772
-1.65810000896454	-6.0484790802002	-4.14480638504028	0.0784646347165108	0.412930101156235	0.22990782558918
-1.63909900188446	-6.05927705764771	-4.17116641998291	0.0779278129339218	0.413330346345901	0.230356425046921
-1.59183955192566	-6.07413148880005	-4.11230993270874	0.0766136199235916	0.412201553583145	0.230973735451698
-1.58589363098145	-6.04472541809082	-4.12817335128784	0.0758622363209724	0.413046419620514	0.231812447309494
-1.54268002510071	-6.02464008331299	-4.14581918716431	0.0753629729151726	0.412722110748291	0.234074473381042
-1.53021883964539	-6.02425384521484	-4.09581232070923	0.0754424482584	0.411377221345901	0.23646904528141
-1.57583999633789	-6.0351128578186	-4.11494588851929	0.0757689103484154	0.411674618721008	0.237455874681473
-1.44374883174896	-6.0337028503418	-4.09707355499268	0.0759581252932549	0.408134132623672	0.238818034529686
-1.54310965538025	-6.05498790740967	-4.08262252807617	0.0754131749272347	0.409554660320282	0.239662647247314
-1.49012577533722	-6.02603101730347	-4.08933401107788	0.0744219943881035	0.4098861515522	0.240546882152557
-1.46440744400024	-6.04203939437866	-4.09105730056763	0.072977602481842	0.409556239843369	0.242383897304535
-1.45841717720032	-6.02225875854492	-4.08495235443115	0.0733383819460869	0.408799946308136	0.244202747941017
-1.46870827674866	-6.00187635421753	-4.06072378158569	0.0733669474720955	0.407917827367783	0.245247527956963
-1.47747647762299	-6.0523681640625	-4.03163814544678	0.0713096037507057	0.40782168507576	0.244911313056946
-1.43698406219482	-5.98767042160034	-4.03769254684448	0.0697987303137779	0.407872080802917	0.246710270643234
-1.47860813140869	-5.95181179046631	-4.04003047943115	0.069232776761055	0.407840847969055	0.248430132865906
-1.45140528678894	-5.98273754119873	-4.02129602432251	0.0675924569368362	0.407094657421112	0.247888654470444
-1.47400891780853	-6.01088857650757	-4.00415897369385	0.0646276324987412	0.407471090555191	0.249095603823662
-1.45155811309814	-5.94889783859253	-3.99117422103882	0.0627113729715347	0.407379031181335	0.250399053096771
-1.44002175331116	-5.89508247375488	-3.9968249797821	0.0626483112573624	0.406564384698868	0.252994924783707
-1.46457624435425	-5.88467264175415	-3.97819924354553	0.0632282048463821	0.405603855848312	0.254611879587173
-1.49023711681366	-5.92758846282959	-3.98272848129272	0.0629351288080215	0.405122369527817	0.25441712141037
-1.41157567501068	-5.94904899597168	-3.9403555393219	0.0610003620386124	0.402872890233994	0.256040990352631
-1.47710990905762	-5.86470174789429	-3.95272541046143	0.0602711625397205	0.40355509519577	0.256278306245804
-1.42430365085602	-5.86232614517212	-3.94469380378723	0.0573760680854321	0.403134882450104	0.257793247699738
-1.4406327009201	-5.84635925292969	-3.88615965843201	0.0561044774949551	0.402236819267273	0.260097146034241
-1.43586909770966	-5.84254789352417	-3.89326357841492	0.0549682639539242	0.401554524898529	0.263073086738586
-1.4611542224884	-5.76312637329102	-3.93064188957214	0.0563708879053593	0.401931971311569	0.263843327760696
-1.39083898067474	-5.81163835525513	-3.91408228874207	0.0554313659667969	0.399893462657928	0.267242252826691
-1.40912854671478	-5.75797748565674	-3.88136219978333	0.0558640882372856	0.399417459964752	0.27002477645874
-1.38490581512451	-5.73287916183472	-3.86916041374207	0.0563174709677696	0.398847669363022	0.27189901471138
-1.39285171031952	-5.74094104766846	-3.90253186225891	0.0560312569141388	0.400281399488449	0.275390177965164
-1.35634768009186	-5.69245195388794	-3.91892623901367	0.0575832650065422	0.399328261613846	0.279620200395584
-1.3352518081665	-5.67894268035889	-3.90034294128418	0.0590434297919273	0.398139297962189	0.282385647296906
-1.34404122829437	-5.67949104309082	-3.91148805618286	0.0596039071679115	0.398794203996658	0.285114407539368
-1.35359299182892	-5.6557822227478	-3.96127700805664	0.059953860938549	0.400256872177124	0.288831353187561
-1.29388928413391	-5.59756660461426	-3.92379832267761	0.0613201111555099	0.398575633764267	0.29203274846077
-1.28360497951508	-5.57207918167114	-3.89545011520386	0.0633011236786842	0.396793276071548	0.295401513576508
-1.34777140617371	-5.57009601593018	-3.94328188896179	0.0642099678516388	0.398529976606369	0.298918873071671
-1.23161208629608	-5.54913425445557	-3.93595552444458	0.0649900138378143	0.396903365850449	0.301650911569595
-1.33708894252777	-5.56327390670776	-3.95755410194397	0.063159205019474	0.400652378797531	0.304809182882309
-1.1594330072403	-5.45754241943359	-3.92128920555115	0.064600370824337	0.396496951580048	0.309083163738251
-1.3166743516922	-5.48082876205444	-3.89416909217834	0.06719621270895	0.395078748464584	0.31305804848671
-1.24015951156616	-5.47304773330688	-3.95238709449768	0.0686328709125519	0.395110815763474	0.315144419670105
-1.30103158950806	-5.4853572845459	-3.99394345283508	0.0666375309228897	0.397686421871185	0.317636340856552
-1.22408497333527	-5.42810344696045	-3.95624566078186	0.0644289925694466	0.397628962993622	0.319013684988022
-1.18328201770782	-5.36707019805908	-3.89137887954712	0.0640980824828148	0.395112335681915	0.32339334487915
-1.25329732894897	-5.35377311706543	-3.85780048370361	0.0685288906097412	0.390410780906677	0.326692163944244
-1.31627571582794	-5.36116886138916	-3.92037749290466	0.0732899606227875	0.387831062078476	0.32910892367363
-1.32445120811462	-5.36153888702393	-3.90788793563843	0.0758626982569695	0.384896874427795	0.330927282571793
-1.30673825740814	-5.37266969680786	-3.86836719512939	0.0760538056492805	0.382470965385437	0.332085937261581
-1.25466620922089	-5.37941741943359	-3.85062265396118	0.0751447528600693	0.380833774805069	0.333876550197601
-1.20037508010864	-5.39692306518555	-3.81403136253357	0.0736186727881432	0.379499584436417	0.335259646177292
-1.34879791736603	-5.42882251739502	-3.90209650993347	0.0680717900395393	0.38689711689949	0.337571948766708
-1.10162508487701	-5.32062101364136	-3.87604117393494	0.064509280025959	0.38425350189209	0.340409398078918
-1.18473875522614	-5.27155303955078	-3.7492892742157	0.0656101927161217	0.380337715148926	0.344823479652405
-1.15967905521393	-5.26616764068604	-3.74771094322205	0.0679868012666702	0.377923160791397	0.344662636518478
-1.20907509326935	-5.32638168334961	-3.8239107131958	0.0663122981786728	0.380207240581512	0.344322293996811
-1.10638535022736	-5.31533098220825	-3.8112370967865	0.0643648579716682	0.379080891609192	0.343626648187637
-1.1105580329895	-5.29664325714111	-3.71993112564087	0.0630175918340683	0.377138406038284	0.344015270471573
-1.13289952278137	-5.30753564834595	-3.71435832977295	0.0623342655599117	0.376494228839874	0.343760639429092
-1.18763196468353	-5.34533643722534	-3.76278352737427	0.0628889352083206	0.376016020774841	0.34455394744873
-1.21848714351654	-5.35469007492065	-3.756103515625	0.0647038370370865	0.373455375432968	0.343177646398544
-1.23725092411041	-5.33625268936157	-3.71326422691345	0.0675527453422546	0.368884235620499	0.342473417520523
-1.34080386161804	-5.3463454246521	-3.73923993110657	0.0683421790599823	0.36880898475647	0.341499716043472
-1.25774931907654	-5.34373664855957	-3.71624326705933	0.0683422908186913	0.365986734628677	0.341583102941513
-1.306680560112	-5.33916187286377	-3.69667077064514	0.0700001418590546	0.362156510353088	0.342371344566345
-1.3322571516037	-5.3343677520752	-3.66121053695679	0.0715562999248505	0.358636200428009	0.344374537467957
-1.34129571914673	-5.31301355361938	-3.64299845695496	0.0722069963812828	0.356192499399185	0.347957104444504
-1.31835830211639	-5.26873445510864	-3.64675140380859	0.0727949813008308	0.353394538164139	0.354840487241745
-1.30468797683716	-5.21676158905029	-3.6250524520874	0.0729143917560577	0.350953906774521	0.364081650972366
-1.28916597366333	-5.17454528808594	-3.59696102142334	0.0717495158314705	0.349511295557022	0.371986538171768
-1.28940808773041	-5.12733459472656	-3.61945414543152	0.0697479620575905	0.34960064291954	0.378406256437302
-1.22242379188538	-5.0475811958313	-3.59007501602173	0.0672534108161926	0.348903149366379	0.384685784578323
-1.24954187870026	-5.00376796722412	-3.56847500801086	0.0649974718689919	0.349414616823196	0.391052186489105
-1.21436822414398	-4.95845079421997	-3.57560110092163	0.0630946978926659	0.348872780799866	0.396430790424347
-1.1668713092804	-4.90647220611572	-3.54193711280823	0.0628240928053856	0.347197085618973	0.401216924190521
-1.23115074634552	-4.86716508865356	-3.54183650016785	0.0639564096927643	0.346195310354233	0.404279887676239
-1.204665184021	-4.85605478286743	-3.53007745742798	0.0651621893048286	0.34372940659523	0.405907988548279
-1.28918588161469	-4.89591789245605	-3.53700828552246	0.0662552490830421	0.343031167984009	0.405538380146027
-1.28073668479919	-4.94766616821289	-3.53721404075623	0.0657794550061226	0.342639148235321	0.401400148868561
-1.37786555290222	-4.96966743469238	-3.55185675621033	0.06380595266819	0.345116257667542	0.39839980006218
-1.33976948261261	-4.92734956741333	-3.57915091514587	0.0631697252392769	0.344922453165054	0.401469528675079
-1.3592689037323	-4.88061618804932	-3.49529767036438	0.0662844851613045	0.339534640312195	0.405160516500473
-1.47588062286377	-4.88557195663452	-3.51427960395813	0.0708488598465919	0.337591081857681	0.405215054750443
-1.45710635185242	-4.89435338973999	-3.54319214820862	0.0726542621850967	0.335884243249893	0.404885560274124
-1.47419011592865	-4.89802980422974	-3.50910806655884	0.0739674717187881	0.333267211914063	0.404613316059113
-1.46516335010529	-4.91909265518188	-3.4973578453064	0.0747057572007179	0.330894380807877	0.405255317687988
-1.44142150878906	-4.91335535049438	-3.46639275550842	0.0750288963317871	0.328744947910309	0.40762323141098
-1.44259798526764	-4.91274499893188	-3.47412037849426	0.0760910511016846	0.327141761779785	0.409924000501633
-1.45868754386902	-4.93271780014038	-3.4616265296936	0.0764479264616966	0.325222313404083	0.411593943834305
-1.43527483940125	-4.91806936264038	-3.44296288490295	0.0764838382601738	0.32362625002861	0.413550078868866
-1.4030442237854	-4.89856100082397	-3.45318341255188	0.0761056840419769	0.322952806949615	0.415934503078461
-1.34097969532013	-4.87266397476196	-3.40796804428101	0.0749079659581184	0.32135871052742	0.418499320745468
-1.3382340669632	-4.88888168334961	-3.39791250228882	0.0736583769321442	0.320998162031174	0.42022779583931
-1.19002199172974	-4.9017014503479	-3.34332036972046	0.0704289078712463	0.320568382740021	0.418707638978958
-1.39493381977081	-4.97498512268066	-3.42589402198792	0.0626393184065819	0.329785197973251	0.413518220186234
-1.09034776687622	-4.87300109863281	-3.45062136650085	0.0551299750804901	0.332196801900864	0.418007016181946
-1.08214139938354	-4.75066137313843	-3.25288057327271	0.0564937628805637	0.325419932603836	0.424852192401886
-1.28191912174225	-4.86079216003418	-3.34260201454163	0.0600602030754089	0.326833307743073	0.419522076845169
-1.28963875770569	-4.86493587493896	-3.39248204231262	0.0618710778653622	0.326984763145447	0.41869792342186
-1.39131712913513	-4.82164001464844	-3.36803364753723	0.0646442621946335	0.325092315673828	0.418700337409973
-1.39176166057587	-4.83472156524658	-3.35364818572998	0.0662524476647377	0.323656320571899	0.418839931488037
-1.46315181255341	-4.86639261245728	-3.37240934371948	0.0673570558428764	0.32320111989975	0.418312728404999
-1.49593162536621	-4.90042495727539	-3.40634369850159	0.0692828968167305	0.32267040014267	0.416034907102585
-1.57669019699097	-4.91961526870728	-3.39603304862976	0.0709218680858612	0.322124421596527	0.413890570402145
-1.5633350610733	-4.93786716461182	-3.37748575210571	0.0719936117529869	0.321434646844864	0.412346035242081
-1.53816938400269	-4.951584815979	-3.42008590698242	0.0731485784053802	0.322058498859406	0.41208952665329
-1.47761833667755	-4.95835733413696	-3.37898707389832	0.0732782632112503	0.321114391088486	0.412905871868134
-1.42535638809204	-4.99715518951416	-3.41812920570374	0.0738203227519989	0.32115826010704	0.415187120437622
-1.38010334968567	-4.96050405502319	-3.38802170753479	0.0737044885754585	0.320432156324387	0.419594287872314
-1.35907661914825	-4.91818428039551	-3.36526417732239	0.0729795098304749	0.319191008806229	0.426310122013092
-1.31782376766205	-4.89815950393677	-3.3563756942749	0.0713482871651649	0.318650007247925	0.43548646569252
-1.22977662086487	-4.77486944198608	-3.30820465087891	0.0694911852478981	0.316223442554474	0.44275838136673
-1.29568767547607	-4.77967166900635	-3.34013843536377	0.0662257745862007	0.317986518144608	0.448126226663589
-1.21815633773804	-4.72545719146729	-3.31403112411499	0.0638134405016899	0.315799444913864	0.452848851680756
-1.23260486125946	-4.65011262893677	-3.23718237876892	0.0645632371306419	0.311312764883041	0.457508444786072
-1.26577627658844	-4.64941835403442	-3.24165344238281	0.0662696585059166	0.30898842215538	0.458678066730499
-1.38014853000641	-4.69764709472656	-3.24341535568237	0.0650050938129425	0.30895984172821	0.456005275249481
-1.32708179950714	-4.6873836517334	-3.24974679946899	0.0625083222985268	0.308928489685059	0.455439180135727
-1.30368721485138	-4.64641952514648	-3.17453289031982	0.0625208914279938	0.304480671882629	0.455828696489334
-1.40998256206512	-4.68521070480347	-3.16273927688599	0.0640801191329956	0.302755117416382	0.457839369773865
-1.44215476512909	-4.66050481796265	-3.1748993396759	0.0647176653146744	0.302346348762512	0.458696693181992
-1.49834823608398	-4.65098237991333	-3.18316006660461	0.0643260926008224	0.300973862409592	0.458038061857224
-1.49665033817291	-4.62326574325562	-3.17062473297119	0.0635805875062943	0.29950013756752	0.460127025842667
-1.4911253452301	-4.56481456756592	-3.13360810279846	0.0629192590713501	0.297890692949295	0.465400040149689
-1.48974895477295	-4.56455183029175	-3.11981701850891	0.0624097920954227	0.296132147312164	0.468305796384811
-1.57686543464661	-4.56655502319336	-3.12575817108154	0.0603217743337154	0.297383785247803	0.466765403747559
-1.55462908744812	-4.50727653503418	-3.12849354743958	0.0567095912992954	0.298011958599091	0.468212872743607
-1.56120443344116	-4.44099283218384	-3.07816815376282	0.0549734048545361	0.296651393175125	0.474090039730072
-1.63131892681122	-4.41020250320435	-3.07924747467041	0.0548363849520683	0.296027779579163	0.478516131639481
-1.65414929389954	-4.35569047927856	-3.08979868888855	0.0545096546411514	0.29559338092804	0.481545329093933
-1.72254681587219	-4.30019855499268	-3.10151481628418	0.0548546351492405	0.295355051755905	0.485977858304977
-1.78161692619324	-4.24880933761597	-3.06378722190857	0.055090818554163	0.294114977121353	0.49037230014801
-1.84296047687531	-4.19166660308838	-3.04895162582397	0.054604347795248	0.293931663036346	0.494686633348465
-1.86148345470428	-4.14576196670532	-3.08164668083191	0.0537222288548946	0.293957322835922	0.498134583234787
-1.94980454444885	-4.14126586914063	-3.07032370567322	0.0530135072767735	0.294045895338058	0.500122010707855
-2.00721859931946	-4.11199235916138	-3.07573986053467	0.0517685525119305	0.294259786605835	0.501520812511444
-2.03345656394959	-4.02777338027954	-3.06328773498535	0.0500651858747005	0.294219553470612	0.504530251026154
-2.08780002593994	-4.0104923248291	-3.06086230278015	0.0472948290407658	0.2955322265625	0.506576716899872
-2.11586976051331	-3.97480750083923	-3.08896207809448	0.0437994115054607	0.297974675893784	0.508565306663513
-2.09823560714722	-3.90233516693115	-3.03838801383972	0.0415439642965794	0.297509551048279	0.514679074287415
-2.15823125839233	-3.88545799255371	-3.03537106513977	0.0397117808461189	0.299093514680862	0.516367554664612
-2.1736307144165	-3.8444197177887	-3.05634641647339	0.0374210439622402	0.301690697669983	0.518743693828583
-2.18113994598389	-3.81208515167236	-3.04896783828735	0.0359898991882801	0.302243947982788	0.521037697792053
-2.28127503395081	-3.83605289459229	-3.05340838432312	0.0347489900887012	0.304217129945755	0.520375549793243
-2.31086015701294	-3.78323769569397	-3.09386420249939	0.0328008718788624	0.307626873254776	0.523209571838379
-2.30908250808716	-3.69442200660706	-3.08889007568359	0.0320494920015335	0.308738827705383	0.531693994998932
-2.40541577339172	-3.66314482688904	-3.09898996353149	0.0321312099695206	0.310472160577774	0.535955786705017
-2.45187664031982	-3.63889360427856	-3.13528656959534	0.0318346209824085	0.312680333852768	0.538902640342712
-2.43467688560486	-3.6093373298645	-3.15189385414124	0.0308327116072178	0.314671546220779	0.5384241938591
-2.58950543403625	-3.66657257080078	-3.20445942878723	0.0268493928015232	0.321394056081772	0.531058430671692
-2.5028190612793	-3.6263735294342	-3.25150346755981	0.0225765705108643	0.325767695903778	0.539443373680115
-2.49368214607239	-3.49506783485413	-3.21373558044434	0.0230460185557604	0.326623946428299	0.551574528217316
-2.6030433177948	-3.43282103538513	-3.28173160552979	0.026388032361865	0.329745918512344	0.558059096336365
-2.65858459472656	-3.39837646484375	-3.34000778198242	0.0284784454852343	0.331948399543762	0.563755989074707
-2.70912671089172	-3.36008620262146	-3.35726737976074	0.0305272992700338	0.333765536546707	0.568343639373779
-2.74678182601929	-3.33784127235413	-3.37074303627014	0.0316501297056675	0.335335463285446	0.573563694953918
-2.77148389816284	-3.30385780334473	-3.40335154533386	0.0322906821966171	0.337481588125229	0.577918767929077
-2.7750403881073	-3.26853585243225	-3.42996311187744	0.0334111042320728	0.339064359664917	0.583115100860596
-2.80706214904785	-3.26122665405273	-3.44717741012573	0.0344849117100239	0.340473592281342	0.587924599647522
-2.7964026927948	-3.26577663421631	-3.48253726959229	0.0355896688997746	0.341580301523209	0.590916574001312
-2.77474474906921	-3.24201846122742	-3.48715615272522	0.0358182415366173	0.3430315554142	0.59150493144989
-2.71440672874451	-3.23777270317078	-3.51806330680847	0.0351681746542454	0.344560027122498	0.594216227531433
-2.62741851806641	-3.26489686965942	-3.51876711845398	0.0348275750875473	0.344406872987747	0.59589958190918
-2.58163666725159	-3.30457615852356	-3.49500846862793	0.0339476503431797	0.344993859529495	0.590900540351868
-2.54947543144226	-3.33933544158936	-3.53567457199097	0.0312922485172749	0.348238348960876	0.589997828006744
-2.40546464920044	-3.35734748840332	-3.51947331428528	0.0296390112489462	0.347532004117966	0.58923202753067
-2.37769222259521	-3.43348455429077	-3.51420855522156	0.0286348592489958	0.348045885562897	0.582179009914398
-2.32795858383179	-3.50180983543396	-3.55260539054871	0.0265531316399574	0.350285619497299	0.576009929180145
-2.29180431365967	-3.54755473136902	-3.54810357093811	0.0254982840269804	0.350617170333862	0.575683295726776
-2.27481698989868	-3.55092668533325	-3.53500247001648	0.026468763127923	0.349726647138596	0.577852427959442
-2.25087261199951	-3.54126811027527	-3.53241491317749	0.0285731870681047	0.347684293985367	0.5803502202034
-2.31427979469299	-3.60256123542786	-3.55541014671326	0.0307347699999809	0.346684902906418	0.580505549907684
-2.34281325340271	-3.62317323684692	-3.53327870368958	0.032383069396019	0.344286739826202	0.581113755702972
-2.39014387130737	-3.63383817672729	-3.49810600280762	0.0338588058948517	0.341353625059128	0.58467823266983
-2.40534901618958	-3.66931104660034	-3.48375725746155	0.0356232039630413	0.33774471282959	0.586951375007629
-2.42022752761841	-3.69984030723572	-3.45925760269165	0.036549337208271	0.33367320895195	0.588867664337158
-2.44352126121521	-3.74056482315063	-3.42604041099548	0.0366932861506939	0.330083400011063	0.591092467308044
-2.43098044395447	-3.72982239723206	-3.38864707946777	0.0367049016058445	0.326000183820724	0.597747623920441
-2.37819957733154	-3.6981258392334	-3.33355712890625	0.0373276360332966	0.319371938705444	0.604347348213196
-2.34073543548584	-3.7118833065033	-3.28369688987732	0.0379616171121597	0.313110738992691	0.607116758823395
-2.30471014976501	-3.72529888153076	-3.24675250053406	0.0373814553022385	0.307512372732162	0.609223484992981
-2.2608745098114	-3.73583889007568	-3.18505692481995	0.0362598858773708	0.301092535257339	0.613882780075073
-2.2087607383728	-3.73687672615051	-3.11301279067993	0.0355817340314388	0.294160813093185	0.619208693504334
-2.15517425537109	-3.73602986335754	-3.05122852325439	0.0350956879556179	0.286725729703903	0.623424649238586
-2.11000084877014	-3.74226641654968	-2.9958827495575	0.0347355678677559	0.279545456171036	0.627311110496521
-2.08189749717712	-3.75205063819885	-2.95164918899536	0.0340830907225609	0.272724241018295	0.631057798862457
-2.04494071006775	-3.76821541786194	-2.89210653305054	0.0330556891858578	0.265906482934952	0.63430792093277
-2.00975346565247	-3.74247050285339	-2.84138321876526	0.0320248007774353	0.259633332490921	0.640227377414703
-1.97030222415924	-3.70468974113464	-2.78624606132507	0.0311529543250799	0.253329277038574	0.64760822057724
-1.94612908363342	-3.70050811767578	-2.72609233856201	0.0312081463634968	0.246409267187119	0.653783977031708
-1.9306788444519	-3.69009327888489	-2.6659836769104	0.0313218794763088	0.239718437194824	0.657362222671509
-1.94189584255219	-3.67147469520569	-2.63968420028687	0.0306304451078177	0.234920486807823	0.662148118019104
-1.91493046283722	-3.64577317237854	-2.6021101474762	0.0290315840393305	0.23036926984787	0.667939901351929
-1.88239967823029	-3.62780213356018	-2.55502533912659	0.0273756086826324	0.225983321666718	0.673016607761383
-1.89885556697845	-3.60814762115479	-2.52159643173218	0.0258945897221565	0.222357258200645	0.677955985069275
-1.91346096992493	-3.54520273208618	-2.487473487854	0.0250795353204012	0.219323083758354	0.68683648109436
-1.93572533130646	-3.47371339797974	-2.44588756561279	0.0249762665480375	0.215421035885811	0.695664882659912
-1.98484539985657	-3.4105851650238	-2.43297076225281	0.0254527647048235	0.212774649262428	0.70446389913559
-2.01249527931213	-3.36171865463257	-2.44396829605103	0.0260603819042444	0.210161626338959	0.712229251861572
-2.05928540229797	-3.33069920539856	-2.43523716926575	0.0268529020249844	0.207608833909035	0.716785252094269
-2.09488749504089	-3.30432057380676	-2.42170333862305	0.0271503292024136	0.205371379852295	0.722455680370331
-2.11544728279114	-3.27691602706909	-2.42514300346375	0.0267589706927538	0.203590735793114	0.72702831029892
-2.11420369148254	-3.26894044876099	-2.40021586418152	0.0261761751025915	0.20189793407917	0.729646563529968
-2.10579705238342	-3.28654313087463	-2.40388298034668	0.0254286900162697	0.200460016727448	0.73104190826416
-2.0796856880188	-3.30902028083801	-2.38963794708252	0.0246749185025692	0.199406653642654	0.732626736164093
-2.02027487754822	-3.33328223228455	-2.39353156089783	0.024046054109931	0.198323786258698	0.733317494392395
-1.93915367126465	-3.3699095249176	-2.37253212928772	0.0232074279338121	0.197065725922585	0.730090975761414
-1.90341293811798	-3.41753482818604	-2.37910294532776	0.0213445536792278	0.197826683521271	0.727623164653778
-1.8395904302597	-3.43820476531982	-2.36952805519104	0.0192921794950962	0.198558360338211	0.726481795310974
-1.82625043392181	-3.46151280403137	-2.37911629676819	0.0177311971783638	0.20010869204998	0.729473233222961
-1.75898087024689	-3.4355525970459	-2.40455937385559	0.0171691346913576	0.201128989458084	0.732108891010284
-1.73418974876404	-3.4153311252594	-2.44633293151855	0.0166505668312311	0.203048422932625	0.734378278255463
-1.69464540481567	-3.39730310440063	-2.51281332969666	0.0160161145031452	0.205929964780807	0.735453963279724
-1.70893847942352	-3.39537715911865	-2.55924081802368	0.0141943925991654	0.210036188364029	0.73671817779541
-1.77230703830719	-3.374840259552	-2.57471179962158	0.0125565137714148	0.214356943964958	0.7435462474823
-1.82386827468872	-3.30516147613525	-2.59338545799255	0.0125125730410218	0.21815237402916	0.753222644329071
-1.87647116184235	-3.23614025115967	-2.61660695075989	0.0141760986298323	0.22126267850399	0.761203944683075
-1.92389488220215	-3.17493486404419	-2.66946268081665	0.0156588237732649	0.225090518593788	0.768305897712708
-1.93315577507019	-3.1348283290863	-2.73584580421448	0.0164891593158245	0.228935211896896	0.775214612483978
-1.90663278102875	-3.11034917831421	-2.81301188468933	0.0166911669075489	0.233139261603355	0.781747043132782
-1.85928153991699	-3.05373859405518	-2.92055106163025	0.0165924299508333	0.237962439656258	0.786624133586884
-1.78377091884613	-3.03197884559631	-2.99282479286194	0.0149949109181762	0.242581069469452	0.790976881980896
-1.75533175468445	-3.03469657897949	-3.03507542610168	0.0136304860934615	0.247214898467064	0.795022308826447
-1.76170551776886	-3.06382870674133	-3.01894617080688	0.012799359858036	0.250762909650803	0.796593308448792
-1.77230846881866	-3.07196474075317	-3.02469682693481	0.0122618591412902	0.254333227872849	0.794981598854065
-1.73982620239258	-3.07648682594299	-3.03931927680969	0.0112987635657191	0.258984982967377	0.792515695095062
-1.66686367988586	-3.07175779342651	-3.05560684204102	0.00982194673269987	0.262771964073181	0.792314052581787
-1.58346426486969	-3.14002847671509	-3.05138182640076	0.00782063137739897	0.265361309051514	0.785022139549255
-1.60926127433777	-3.18409943580627	-3.08526349067688	0.00485630100592971	0.270547151565552	0.782463014125824
-1.49785423278809	-3.13556289672852	-3.09833145141602	0.00268682814203203	0.272933423519135	0.786281228065491
-1.49278175830841	-3.12051916122437	-3.09110951423645	0.00115388422273099	0.274872988462448	0.789439857006073
-1.49136018753052	-3.12221527099609	-3.08848404884338	-9.26680222619325E-05	0.276400953531265	0.791813611984253
-1.50420951843262	-3.13147759437561	-3.10609865188599	-0.00146662152837962	0.278478384017944	0.793652772903442
-1.50609982013702	-3.14128518104553	-3.13916206359863	-0.00282136094756424	0.280414432287216	0.795262634754181
-1.49169969558716	-3.11953997612	-3.1550555229187	-0.00405568443238735	0.281556993722916	0.796713531017303
-1.48772728443146	-3.12494039535522	-3.15904331207275	-0.00580709287896752	0.282345145940781	0.79935210943222
-1.4920072555542	-3.10806679725647	-3.13086223602295	-0.00680692726746202	0.282128155231476	0.802936136722565
-1.49166285991669	-3.10755801200867	-3.09637117385864	-0.00832370016723871	0.281371891498566	0.806147933006287
-1.48729026317596	-3.09278416633606	-3.03102922439575	-0.0105690155178308	0.280322641134262	0.807818055152893
-1.43576157093048	-3.0818510055542	-2.97191071510315	-0.0138733852654696	0.278494536876678	0.811201512813568
-1.35397279262543	-3.04969239234924	-2.90845131874084	-0.0175153817981482	0.276023834943771	0.815642714500427
-1.29831027984619	-3.02680802345276	-2.86616778373718	-0.0211544465273619	0.273915320634842	0.819788932800293
-1.25588095188141	-3.01884078979492	-2.82635378837585	-0.0250797253102064	0.271503090858459	0.820774793624878
-1.23368906974792	-3.03978300094604	-2.77329111099243	-0.0290142633020878	0.268318921327591	0.81849467754364
-1.2230761051178	-3.08901810646057	-2.72885727882385	-0.0328792594373226	0.264936536550522	0.812635779380798
-1.23111045360565	-3.15288424491882	-2.68062996864319	-0.0368658788502216	0.261938124895096	0.80515718460083
-1.20997965335846	-3.22672319412231	-2.62629842758179	-0.0404704324901104	0.258463948965073	0.798795640468597
-1.19456541538239	-3.2882182598114	-2.57369303703308	-0.0433507673442364	0.25418958067894	0.791778683662415
-1.18808424472809	-3.35000252723694	-2.52928328514099	-0.0463648065924644	0.250346541404724	0.785818159580231
-1.17979300022125	-3.39067625999451	-2.47573661804199	-0.0491535067558289	0.24649678170681	0.780962288379669
-1.17665100097656	-3.43739366531372	-2.42228674888611	-0.0521674454212189	0.242294311523438	0.777149438858032
-1.16959583759308	-3.46260237693787	-2.37409496307373	-0.0548670440912247	0.238084807991982	0.774310946464539
-1.15241456031799	-3.47671914100647	-2.33200120925903	-0.057841818779707	0.234311029314995	0.772598087787628
-1.1237279176712	-3.49666500091553	-2.28373122215271	-0.0609004981815815	0.23025718331337	0.770892441272736
-1.11396682262421	-3.51775336265564	-2.24009990692139	-0.0637615323066711	0.226371213793755	0.769807517528534
-1.08953416347504	-3.52244544029236	-2.20953989028931	-0.0667385309934616	0.223067834973335	0.769276201725006
-1.0650372505188	-3.53057527542114	-2.1639416217804	-0.0694734454154968	0.219263345003128	0.768474698066711
-1.05530691146851	-3.52922463417053	-2.10564970970154	-0.0719824135303497	0.215252488851547	0.767883479595184
-1.0418062210083	-3.52721452713013	-2.06461524963379	-0.0743774846196175	0.211386516690254	0.767288744449615
-1.03172826766968	-3.53875613212585	-2.03494334220886	-0.0770585387945175	0.208695396780968	0.766590297222137
-1.00129294395447	-3.54781818389893	-1.9988204240799	-0.0800466686487198	0.205663427710533	0.76687091588974
-0.952293336391449	-3.54621577262878	-1.95042395591736	-0.0831985920667648	0.202387601137161	0.766467571258545
-0.941164553165436	-3.55693507194519	-1.92759382724762	-0.0861381217837334	0.200160756707191	0.764869153499603
-0.919187903404236	-3.57216119766235	-1.89455127716064	-0.0892808437347412	0.198138698935509	0.764477372169495
-0.911952495574951	-3.57001328468323	-1.86201477050781	-0.0922178700566292	0.19611394405365	0.765954256057739
-0.906412303447723	-3.57030248641968	-1.8314356803894	-0.0948421508073807	0.194181323051453	0.766015768051147
-0.91923713684082	-3.55568027496338	-1.81913578510284	-0.0974927321076393	0.192804381251335	0.767959475517273
-0.9259272813797	-3.54695844650269	-1.80072295665741	-0.0999792143702507	0.191541060805321	0.769739985466003
-0.925349891185761	-3.52160048484802	-1.78450417518616	-0.102116718888283	0.189870253205299	0.772772014141083
-0.903043806552887	-3.48586678504944	-1.78451132774353	-0.104675486683846	0.189292669296265	0.776794016361237
-0.919868409633636	-3.4508945941925	-1.76085269451141	-0.106980122625828	0.18839655816555	0.780867874622345
-0.906277656555176	-3.44322943687439	-1.75444269180298	-0.109981752932072	0.18810048699379	0.785075843334198
-0.876786947250366	-3.427485704422	-1.74196684360504	-0.112802296876907	0.187817886471748	0.791291832923889
-0.876852095127106	-3.386958360672	-1.74631416797638	-0.115173123776913	0.18814592063427	0.795252084732056
-0.861125290393829	-3.36761569976807	-1.74591994285583	-0.11866807192564	0.188981592655182	0.798272609710693
-0.804656267166138	-3.34601855278015	-1.75525069236755	-0.121354013681412	0.18996873497963	0.801204979419708
-0.782648205757141	-3.3441174030304	-1.75916957855225	-0.124672837555408	0.191310331225395	0.803386986255646
-0.733125984668732	-3.34297966957092	-1.76196229457855	-0.12785992026329	0.193024277687073	0.805430173873901
-0.687361061573029	-3.32673263549805	-1.75031554698944	-0.130758970975876	0.194670647382736	0.808276891708374
-0.667576313018799	-3.32596468925476	-1.74937784671783	-0.133504539728165	0.196527972817421	0.811368107795715
-0.672836184501648	-3.31097078323364	-1.75600016117096	-0.136001527309418	0.199369639158249	0.815203070640564
-0.669472873210907	-3.26770281791687	-1.77087604999542	-0.138267830014229	0.202315390110016	0.821113586425781
-0.666230618953705	-3.23134398460388	-1.81015205383301	-0.140072196722031	0.205223128199577	0.82502144575119
-0.65745884180069	-3.21279549598694	-1.82802784442902	-0.141981303691864	0.207789346575737	0.827867567539215
-0.682543694972992	-3.1847836971283	-1.86100018024445	-0.144024387001991	0.21114256978035	0.831536114215851
-0.673965752124786	-3.15709662437439	-1.88625609874725	-0.145968034863472	0.21426460146904	0.83466249704361
-0.68073034286499	-3.11184358596802	-1.90271830558777	-0.147742927074432	0.217464610934258	0.836792349815369
-0.64409327507019	-3.08257484436035	-1.93081319332123	-0.149884298443794	0.220413982868195	0.840436398983002
-0.631032407283783	-3.05870223045349	-1.95309340953827	-0.152084395289421	0.223903879523277	0.842799663543701
-0.603684306144714	-3.0578441619873	-1.97041881084442	-0.154457718133926	0.22729067504406	0.843044281005859
-0.598492503166199	-3.0330011844635	-1.97659230232239	-0.156156733632088	0.230223655700684	0.842737078666687
-0.588638544082642	-3.00584292411804	-1.99118602275848	-0.157828032970428	0.233242183923721	0.842801153659821
-0.551327347755432	-3.01825141906738	-2.03086829185486	-0.160330712795258	0.236944228410721	0.839167296886444
-0.555694401264191	-3.03780627250671	-2.02628135681152	-0.162753045558929	0.239846646785736	0.833763957023621
-0.53706830739975	-3.06182527542114	-2.04212594032288	-0.164608851075172	0.242591440677643	0.828707873821259
-0.517820835113525	-3.08361005783081	-2.07505345344543	-0.166145294904709	0.245568364858627	0.824243426322937
-0.486988663673401	-3.12296557426453	-2.107586145401	-0.168157488107681	0.248774886131287	0.817395806312561
-0.494871109724045	-3.17615866661072	-2.12392020225525	-0.170504406094551	0.252007663249969	0.807938277721405
-0.490962564945221	-3.2265317440033	-2.13852071762085	-0.17239136993885	0.254298985004425	0.799974858760834
-0.506287813186646	-3.25989627838135	-2.15175557136536	-0.173780873417854	0.257098406553268	0.793391585350037
-0.486695498228073	-3.28893208503723	-2.18783450126648	-0.175684422254562	0.259570002555847	0.786819398403168
-0.471295863389969	-3.309241771698	-2.19500327110291	-0.177734881639481	0.261367648839951	0.779830455780029
-0.446885794401169	-3.35259413719177	-2.20562171936035	-0.179660394787788	0.262698411941528	0.771214008331299
-0.459242135286331	-3.37979388237	-2.20174527168274	-0.18114846944809	0.263856053352356	0.766967177391052
-0.454467713832855	-3.36760139465332	-2.21401572227478	-0.182546868920326	0.265124380588531	0.76530659198761
-0.433651447296143	-3.35417127609253	-2.22697734832764	-0.184305965900421	0.266073524951935	0.761891722679138
-0.403288155794144	-3.35407257080078	-2.19736528396606	-0.186005547642708	0.265295743942261	0.757492065429688
-0.391738325357437	-3.37949752807617	-2.16569471359253	-0.187375634908676	0.264549016952515	0.752170383930206
-0.3634133040905	-3.413658618927	-2.13372135162354	-0.188852861523628	0.263068497180939	0.74513828754425
-0.355361193418503	-3.43950390815735	-2.10509181022644	-0.190035089850426	0.261752814054489	0.736363589763641
-0.334950804710388	-3.49211025238037	-2.06803488731384	-0.191673621535301	0.259810149669647	0.727877676486969
-0.328113526105881	-3.51301145553589	-2.02094960212708	-0.193138033151627	0.257559806108475	0.721023201942444
-0.324274212121964	-3.52470588684082	-1.98062002658844	-0.194408237934113	0.255110114812851	0.715182363986969
-0.305057018995285	-3.53619480133057	-1.95659804344177	-0.195382729172707	0.252758055925369	0.709837198257446
-0.291797757148743	-3.55091643333435	-1.90962195396423	-0.197270333766937	0.249972030520439	0.703352630138397
-0.299040496349335	-3.56982469558716	-1.84957587718964	-0.199270993471146	0.246597692370415	0.697288632392883
-0.292287707328796	-3.58100938796997	-1.77194178104401	-0.20115227997303	0.243142500519753	0.692300856113434
-0.271278828382492	-3.58440899848938	-1.72814846038818	-0.202848628163338	0.239513069391251	0.687872767448425
-0.244383916258812	-3.59401202201843	-1.67703533172607	-0.204693242907524	0.235210075974464	0.683796882629395
-0.21694415807724	-3.58025717735291	-1.61758077144623	-0.206203833222389	0.230950146913528	0.680616140365601
-0.177798360586166	-3.56393814086914	-1.54405343532562	-0.208428099751472	0.226145446300507	0.6778364777565
-0.104343697428703	-3.54498958587646	-1.4837498664856	-0.210613057017326	0.221197560429573	0.675041198730469
-0.0401302054524422	-3.54685831069946	-1.42613315582275	-0.213076993823051	0.216079249978065	0.671758770942688
0.00582277914509177	-3.55392742156982	-1.37685179710388	-0.215517073869705	0.21101351082325	0.668218493461609
0.047517467290163	-3.54567432403564	-1.33110511302948	-0.21791660785675	0.20591689646244	0.664278447628021
0.082820750772953	-3.53896450996399	-1.28641676902771	-0.220396816730499	0.201219782233238	0.66048127412796
0.11644684523344	-3.53605961799622	-1.25413393974304	-0.22282201051712	0.196760788559914	0.65627783536911
0.138749003410339	-3.53226518630981	-1.22091269493103	-0.225574344396591	0.192031517624855	0.651501774787903
0.179030328989029	-3.52645611763	-1.18270194530487	-0.228177055716515	0.187300369143486	0.647281110286713
0.216723889112473	-3.52480316162109	-1.16323041915894	-0.230913549661636	0.182687327265739	0.642762780189514
0.267146646976471	-3.53058171272278	-1.10321092605591	-0.233307704329491	0.17790450155735	0.636582434177399
[truncated: 14,307 more rows]
