# Supplementary material for: Identification of Haptic Based Guiding Using Hard Reins
Source: PLoS One. 2015 Jul 22;10(7):e0132020. doi: 10.1371/journal.pone.0132020 (PMC4511788; doi:10.1371/journal.pone.0132020)
Supplement: S5 File — (ZIP) [file pone.0132020.s005.zip › Exp2_ForceData1/Subject4/path3/T4.csv]

Force X (N)	Force Y (N)	Force Z (N)	Torque X (N-m)	Torque Y (N-m)	Torque Z (N-m)	Frequency = 10000	Averaging Level = 16	F/T Serial Number = FT11772	Time Started = 05/12/2012 11:32:47
0.132561922073364	-8.92712879180908	-4.20002937316895	-0.0419992059469223	0.457606375217438	0.0270980317145586
0.138756319880486	-8.9194974899292	-4.21085929870605	-0.0418111905455589	0.457538604736328	0.0269651412963867
0.140734925866127	-8.92469882965088	-4.21230936050415	-0.0419992655515671	0.457722693681717	0.0271356496959925
0.137098386883736	-8.91897964477539	-4.20713949203491	-0.0420217216014862	0.457807660102844	0.027177169919014
0.138792589306831	-8.91900825500488	-4.21310949325562	-0.0418979823589325	0.45782008767128	0.0271240137517452
0.136525169014931	-8.92544555664063	-4.21991014480591	-0.0418749302625656	0.458016365766525	0.0272048227488995
0.141175821423531	-8.92428302764893	-4.21868896484375	-0.041785791516304	0.458124160766602	0.027266489341855
0.142926320433617	-8.92237186431885	-4.21868467330933	-0.0417198427021503	0.458030879497528	0.0273758564144373
0.141805216670036	-8.93191432952881	-4.23027372360229	-0.0416300855576992	0.458335936069489	0.0273881107568741
0.137666389346123	-8.92802143096924	-4.21859884262085	-0.0413543842732906	0.458470553159714	0.0274916477501392
0.146274253726006	-8.92625904083252	-4.23754549026489	-0.0411327928304672	0.458446651697159	0.0273307636380196
0.140492007136345	-8.93249607086182	-4.23126125335693	-0.0411035381257534	0.458691120147705	0.0275688171386719
0.13853394985199	-8.92552089691162	-4.23653554916382	-0.040845301002264	0.45871314406395	0.0275369845330715
0.14434652030468	-8.93375015258789	-4.24201822280884	-0.0406916700303555	0.458819836378098	0.0276398174464703
0.141895413398743	-8.93407440185547	-4.25238990783691	-0.0403602309525013	0.458968102931976	0.0277329608798027
0.148518219590187	-8.93021202087402	-4.24707794189453	-0.0401086136698723	0.458814322948456	0.0278544165194035
0.146441504359245	-8.94148349761963	-4.25542259216309	-0.0399849712848663	0.459103107452393	0.0278861280530691
0.148161217570305	-8.93717765808105	-4.25183963775635	-0.039489284157753	0.459214121103287	0.0280741360038519
0.158068895339966	-8.93413066864014	-4.27046251296997	-0.0391531102359295	0.459174543619156	0.0281149372458458
0.1523477435112	-8.93918800354004	-4.25927543640137	-0.0389895625412464	0.459372162818909	0.0282855201512575
0.152737751603127	-8.93843078613281	-4.27008390426636	-0.0385671518743038	0.459347933530808	0.02833341807127
0.15247143805027	-8.94247436523438	-4.27201700210571	-0.0381690636277199	0.459602683782578	0.0285036470741034
0.160378471016884	-8.93848609924316	-4.27769565582275	-0.0377586334943771	0.459370076656342	0.0285285674035549
0.157562166452408	-8.95155620574951	-4.28005075454712	-0.0375098809599876	0.459636002779007	0.0286131594330072
0.161228731274605	-8.94339370727539	-4.28113269805908	-0.0368175879120827	0.459726095199585	0.0287084691226482
0.167666226625443	-8.94520473480225	-4.29355621337891	-0.0364692509174347	0.459671884775162	0.0288201794028282
0.161045625805855	-8.94839000701904	-4.28866004943848	-0.0361706055700779	0.459977895021439	0.0290111713111401
0.160637766122818	-8.94503307342529	-4.29769134521484	-0.0356086753308773	0.459960132837296	0.0290659517049789
0.163983196020126	-8.95151329040527	-4.30791568756104	-0.0353019647300243	0.460243374109268	0.0292164795100689
0.166554421186447	-8.94642066955566	-4.30599212646484	-0.0347854383289814	0.460085421800613	0.0293511729687452
0.166884645819664	-8.95514678955078	-4.31121206283569	-0.0343849435448647	0.460162609815598	0.0294269546866417
0.162699490785599	-8.95580387115479	-4.3128023147583	-0.0339034199714661	0.460519254207611	0.0295768268406391
0.170147374272346	-8.94894218444824	-4.31977415084839	-0.0332401245832443	0.460415303707123	0.0296133141964674
0.16515788435936	-8.95564842224121	-4.31885576248169	-0.0330103635787964	0.460737973451614	0.0297949556261301
0.161313727498055	-8.94948959350586	-4.32954120635986	-0.0324104949831963	0.460814893245697	0.0299070104956627
0.161184534430504	-8.95335102081299	-4.33240270614624	-0.0319190509617329	0.460834622383118	0.0299505274742842
0.160362899303436	-8.94927310943604	-4.33551692962646	-0.0314420163631439	0.460921108722687	0.0300486218184233
0.160921141505241	-8.95451736450195	-4.33848476409912	-0.0310305301100016	0.460828095674515	0.0301272384822369
0.154755502939224	-8.95548725128174	-4.3384575843811	-0.0304793957620859	0.461108237504959	0.0302343852818012
0.160721302032471	-8.94876766204834	-4.34921789169312	-0.0299170631915331	0.461009711027145	0.0302314721047878
0.1548171043396	-8.94999217987061	-4.34985589981079	-0.0295881554484367	0.461205035448074	0.0305219795554876
0.151860937476158	-8.947998046875	-4.35050773620605	-0.0291173718869686	0.461046069860458	0.0305128637701273
0.147947207093239	-8.9499044418335	-4.35312604904175	-0.0286015160381794	0.461246490478516	0.0307270865887403
0.150737419724464	-8.94497013092041	-4.35430812835693	-0.028198029845953	0.461012363433838	0.0308779645711184
0.141797885298729	-8.95105171203613	-4.34969711303711	-0.0278434678912163	0.461191475391388	0.0310035459697247
0.146624460816383	-8.93954944610596	-4.35453844070435	-0.0272804964333773	0.461045205593109	0.0311790890991688
0.138285487890244	-8.93895816802979	-4.35786104202271	-0.0269646514207125	0.461128294467926	0.0313791297376156
0.132700234651566	-8.93087100982666	-4.3548264503479	-0.0265049133449793	0.461005568504334	0.0314541235566139
0.129352122545242	-8.93231582641602	-4.35785007476807	-0.0261009875684977	0.460972398519516	0.0316570475697517
0.121881760656834	-8.92441654205322	-4.35381746292114	-0.0256739277392626	0.460780829191208	0.0318091213703156
0.119287848472595	-8.92649364471436	-4.35800313949585	-0.0253962408751249	0.460677891969681	0.0318596847355366
0.11357793211937	-8.92136764526367	-4.34456729888916	-0.0250375140458345	0.460605800151825	0.0320908389985561
0.113676950335503	-8.91536617279053	-4.36285257339478	-0.0247246064245701	0.460364818572998	0.0321750678122044
0.105559021234512	-8.91323375701904	-4.3412561416626	-0.0245498288422823	0.460395753383636	0.0323927402496338
0.0986587703227997	-8.90233325958252	-4.34656238555908	-0.0241483747959137	0.460048109292984	0.0324875377118587
0.0964742228388786	-8.90154361724854	-4.34680223464966	-0.0239337980747223	0.459914654493332	0.0326209962368011
0.0933295339345932	-8.89684772491455	-4.34586381912231	-0.0236468873918056	0.459576934576035	0.0327944792807102
0.0849723964929581	-8.89900779724121	-4.33548593521118	-0.0235189367085695	0.459392577409744	0.0328716263175011
0.0828210562467575	-8.88631534576416	-4.33282947540283	-0.0232570413500071	0.459132641553879	0.0329721346497536
0.0861509740352631	-8.88489437103271	-4.33800649642944	-0.0232048202306032	0.458801120519638	0.0330798923969269
0.0727692171931267	-8.87662029266357	-4.32291793823242	-0.0230936892330647	0.458660066127777	0.0332363955676556
0.0728545412421227	-8.87619304656982	-4.33077144622803	-0.0229419115930796	0.458301723003387	0.0332787819206715
0.0646095797419548	-8.869140625	-4.3170804977417	-0.0227571986615658	0.458124101161957	0.0334376953542233
0.0626092776656151	-8.86894989013672	-4.32077980041504	-0.0227387119084597	0.457578837871552	0.0334593243896961
0.0558432042598724	-8.86940479278564	-4.30748605728149	-0.0225846096873283	0.457471430301666	0.0335238687694073
0.0586114823818207	-8.85830116271973	-4.30637359619141	-0.0224273633211851	0.457058072090149	0.0335707366466522
0.0469457767903805	-8.85632991790771	-4.29795694351196	-0.0225193724036217	0.456902414560318	0.0336570143699646
0.0448716059327126	-8.84994888305664	-4.29094123840332	-0.0224412698298693	0.456506609916687	0.0336310341954231
0.0451203621923923	-8.8510799407959	-4.2935037612915	-0.0224245134741068	0.456312209367752	0.0336612351238728
0.0430915653705597	-8.84495639801025	-4.28646659851074	-0.0223145578056574	0.455973088741302	0.0336593128740788
0.0393315330147743	-8.84963417053223	-4.2892017364502	-0.022437546402216	0.45569121837616	0.0335464999079704
0.0378621518611908	-8.84223079681396	-4.27557945251465	-0.0223049391061068	0.455615520477295	0.0335088111460209
0.0402630530297756	-8.84405326843262	-4.29381847381592	-0.0224464014172554	0.455466598272324	0.0333927646279335
0.0300303064286709	-8.83422565460205	-4.27138519287109	-0.0224638916552067	0.455363750457764	0.0333957374095917
0.0287818256765604	-8.83514499664307	-4.27674961090088	-0.0225114356726408	0.455232799053192	0.0331723615527153
0.0248233657330275	-8.83543395996094	-4.27785110473633	-0.02256765589118	0.455334842205048	0.0330455116927624
0.0291243325918913	-8.83082008361816	-4.27863788604736	-0.0225181709975004	0.455001503229141	0.0329535976052284
0.0190924648195505	-8.83411693572998	-4.27133226394653	-0.0227441750466824	0.455161213874817	0.0328143872320652
0.0209344141185284	-8.82825660705566	-4.27554798126221	-0.0225875489413738	0.455274850130081	0.0325472131371498
0.0159457754343748	-8.82561588287354	-4.2750825881958	-0.022773863747716	0.455393224954605	0.0324135385453701
-0.000750183593481779	-8.81782722473145	-4.27091312408447	-0.0228171143680811	0.45546954870224	0.0322096087038517
-0.00138369714841247	-8.8222713470459	-4.27556228637695	-0.0228247381746769	0.455553233623505	0.0320001021027565
-0.00707070017233491	-8.82256507873535	-4.2762336730957	-0.0228469409048557	0.455693811178207	0.0318721905350685
-0.00585907371714711	-8.82167053222656	-4.27304792404175	-0.0229342188686132	0.455525696277618	0.0316731370985508
-0.0107683129608631	-8.82718849182129	-4.2691912651062	-0.0229367613792419	0.455802112817764	0.0316748172044754
-0.00372495106421411	-8.82150650024414	-4.27986812591553	-0.022841963917017	0.455748051404953	0.0315803587436676
-0.00682958122342825	-8.82492256164551	-4.27285051345825	-0.0231193248182535	0.45601037144661	0.0317479223012924
-0.00663701677694917	-8.81900596618652	-4.27649354934692	-0.0231573786586523	0.456075996160507	0.0317930020391941
-0.00476364884525537	-8.82361698150635	-4.2808985710144	-0.0232299584895372	0.456296861171722	0.0319076739251614
-0.00455435737967491	-8.8187255859375	-4.2855019569397	-0.0232004784047604	0.456463217735291	0.0320572853088379
-0.00549205765128136	-8.82221984863281	-4.27818489074707	-0.0233786199241877	0.456577271223068	0.0320645421743393
-0.011193273589015	-8.81867122650146	-4.27838945388794	-0.0232708156108856	0.456939935684204	0.0320803485810757
-0.00627519190311432	-8.8141975402832	-4.29442596435547	-0.0232982113957405	0.457013130187988	0.0320047400891781
-0.0177738890051842	-8.81432437896729	-4.28583765029907	-0.0234487652778625	0.457421392202377	0.0320784598588943
-0.0215479079633951	-8.81347751617432	-4.29580783843994	-0.0234811753034592	0.457580506801605	0.0319017209112644
-0.0235738847404718	-8.81618785858154	-4.2973484992981	-0.0234390702098608	0.45789635181427	0.0319585390388966
-0.0235622879117727	-8.81219863891602	-4.29437017440796	-0.0234910473227501	0.457963913679123	0.0319567732512951
-0.0313333608210087	-8.8159818649292	-4.29547691345215	-0.0235932972282171	0.458385705947876	0.0319990403950214
-0.023648701608181	-8.80994033813477	-4.30240392684937	-0.023463811725378	0.458483517169952	0.0320073030889034
-0.0297328401356936	-8.81088542938232	-4.3012113571167	-0.0235978569835424	0.458760499954224	0.032233901321888
-0.0337598323822021	-8.80466365814209	-4.29974603652954	-0.0236239042133093	0.458995789289474	0.032368578016758
-0.0323823690414429	-8.80841541290283	-4.31052446365356	-0.0236970204859972	0.459189265966415	0.0325309261679649
-0.0381690748035908	-8.80592727661133	-4.30781126022339	-0.0236530695110559	0.459380626678467	0.0327898897230625
-0.0348451696336269	-8.80812549591064	-4.31936550140381	-0.0237395782023668	0.459473758935928	0.032893568277359
-0.040823221206665	-8.80660724639893	-4.30170679092407	-0.0237570144236088	0.459856122732162	0.0332154631614685
-0.0336279720067978	-8.80255031585693	-4.31616878509521	-0.0236858930438757	0.459896981716156	0.0332911312580109
-0.0406374782323837	-8.80023670196533	-4.30947923660278	-0.0237524267286062	0.460260778665543	0.0337063707411289
-0.046558890491724	-8.79316234588623	-4.31685876846313	-0.023777699097991	0.460304826498032	0.0338024944067001
-0.045374657958746	-8.79868698120117	-4.31588268280029	-0.0238447114825249	0.460527032613754	0.0340972095727921
-0.0476812459528446	-8.79223346710205	-4.32423162460327	-0.0236809011548758	0.460747927427292	0.0342383086681366
-0.0523861348628998	-8.79537391662598	-4.3190803527832	-0.0237616617232561	0.460745185613632	0.0344400443136692
-0.0545925758779049	-8.79228782653809	-4.32397031784058	-0.0236343257129192	0.461030840873718	0.0347030349075794
-0.0479518473148346	-8.78882789611816	-4.32979822158813	-0.0236691273748875	0.461079716682434	0.0349237360060215
-0.0626832470297813	-8.78697681427002	-4.31974697113037	-0.0236793104559183	0.4613037109375	0.0352547243237495
-0.0605034939944744	-8.78677845001221	-4.33283948898315	-0.023651210591197	0.461410403251648	0.0354213081300259
-0.063019298017025	-8.78053760528564	-4.32768154144287	-0.023498373106122	0.461472183465958	0.0357665121555328
-0.0657987743616104	-8.78429317474365	-4.33127927780151	-0.0236162841320038	0.461419939994812	0.0359836667776108
-0.0706558600068092	-8.78277969360352	-4.32512712478638	-0.023435715585947	0.461661815643311	0.0361683443188667
-0.0665919333696365	-8.77635860443115	-4.33365201950073	-0.0233150403946638	0.461623042821884	0.0364197827875614
-0.0750927403569222	-8.77630424499512	-4.33170127868652	-0.0234024208039045	0.461798846721649	0.0366004779934883
-0.0786552354693413	-8.77579593658447	-4.33113241195679	-0.0232896860688925	0.461733937263489	0.0367675870656967
-0.0838951244950294	-8.77315521240234	-4.33880758285522	-0.0232085324823856	0.461899727582932	0.0369730442762375
-0.0832072868943214	-8.77121448516846	-4.33097171783447	-0.0231346897780895	0.461730360984802	0.0371880270540714
-0.0903252139687538	-8.77764701843262	-4.33029985427856	-0.0231485422700644	0.461916387081146	0.0373488515615463
-0.0896402820944786	-8.76724433898926	-4.33075571060181	-0.0229132361710072	0.461777240037918	0.0374901629984379
-0.0953688845038414	-8.76840496063232	-4.32863998413086	-0.0229915622621775	0.461871802806854	0.037836778908968
-0.100993253290653	-8.76262760162354	-4.32991695404053	-0.0229190792888403	0.461726784706116	0.0379314310848713
-0.106420896947384	-8.76699066162109	-4.33048820495605	-0.0227952860295773	0.461803764104843	0.0382814668118954
-0.104270629584789	-8.75765705108643	-4.32797002792358	-0.0226168856024742	0.461446642875671	0.0384011752903461
-0.10832604765892	-8.76783752441406	-4.32479810714722	-0.0226756148040295	0.461516410112381	0.0386449359357357
-0.112000234425068	-8.758957862854	-4.32191705703735	-0.0223580468446016	0.461427330970764	0.0388693548738956
-0.109630934894085	-8.75907897949219	-4.32724237442017	-0.02242311835289	0.461265325546265	0.0392341464757919
-0.115384764969349	-8.75361251831055	-4.31498003005981	-0.0223820880055428	0.461159199476242	0.0395133122801781
-0.114779248833656	-8.75757884979248	-4.32431030273438	-0.0222786944359541	0.460990905761719	0.0397970750927925
-0.116420306265354	-8.75020503997803	-4.3183798789978	-0.0221302062273026	0.460772812366486	0.0401377156376839
-0.113787300884724	-8.75433158874512	-4.32507419586182	-0.0221470072865486	0.460528135299683	0.0404249057173729
-0.120660565793514	-8.75189018249512	-4.31010866165161	-0.0219573900103569	0.460551798343658	0.040843166410923
-0.111060604453087	-8.74923610687256	-4.32441568374634	-0.0217929538339376	0.460215270519257	0.0411697663366795
-0.118822395801544	-8.74493026733398	-4.30647563934326	-0.0218608025461435	0.460195124149323	0.04158865660429
-0.117478378117085	-8.74541091918945	-4.31470680236816	-0.0216605309396982	0.459906458854675	0.0420355945825577
-0.11703060567379	-8.74385356903076	-4.31478881835938	-0.0215575192123652	0.4598208963871	0.042422279715538
-0.112365864217281	-8.74326133728027	-4.3092794418335	-0.0215299781411886	0.459502995014191	0.0428464598953724
-0.113713301718235	-8.74787998199463	-4.30649614334106	-0.021366074681282	0.459500133991241	0.0432212464511395
-0.105467863380909	-8.74148273468018	-4.31115865707397	-0.0211991332471371	0.459213644266129	0.0435934849083424
-0.112557515501976	-8.74108791351318	-4.30408906936646	-0.0211786609143019	0.459229975938797	0.044052317738533
-0.105332434177399	-8.74130630493164	-4.31157255172729	-0.0210382007062435	0.458962082862854	0.044438187032938
-0.105922840535641	-8.73719310760498	-4.31215190887451	-0.020825807005167	0.458861410617828	0.0448705404996872
-0.0996031612157822	-8.74277305603027	-4.30922985076904	-0.0207932535558939	0.458506137132645	0.0452194400131702
-0.0993498340249062	-8.74247932434082	-4.30182695388794	-0.0205762032419443	0.458578884601593	0.0456375367939472
-0.0941023007035255	-8.74026203155518	-4.30773162841797	-0.0204406846314669	0.458466082811356	0.0460747517645359
-0.0927077531814575	-8.73608303070068	-4.30686235427856	-0.0203539747744799	0.458294898271561	0.046416025608778
-0.0916391015052795	-8.74154186248779	-4.30644845962524	-0.0202829390764236	0.458235710859299	0.0469091571867466
-0.0885586217045784	-8.73838424682617	-4.3170485496521	-0.0200320202857256	0.458120554685593	0.0472522117197514
-0.0826162248849869	-8.74149036407471	-4.30410146713257	-0.0199220776557922	0.457826852798462	0.0476501435041428
-0.0810199454426765	-8.74358940124512	-4.30754089355469	-0.0197440627962351	0.457907885313034	0.0479071065783501
-0.070868045091629	-8.74115657806396	-4.31325149536133	-0.0195851419121027	0.457695126533508	0.0482465848326683
-0.0749933794140816	-8.74069595336914	-4.30384016036987	-0.0195514652878046	0.457717806100845	0.0485670305788517
-0.0698253363370895	-8.74418354034424	-4.31770515441895	-0.0192684084177017	0.457624316215515	0.0488137230277061
-0.0653880760073662	-8.74170207977295	-4.31267690658569	-0.0191470440477133	0.457442194223404	0.0490952469408512
-0.0660101324319839	-8.75315761566162	-4.30998992919922	-0.0190830994397402	0.457412511110306	0.049240954220295
-0.0577707141637802	-8.74631500244141	-4.31469964981079	-0.0188201125711203	0.457350969314575	0.0492740869522095
-0.05414954200387	-8.74598217010498	-4.31159925460815	-0.01886285841465	0.457354366779327	0.049714095890522
-0.0536943301558495	-8.74502182006836	-4.31504583358765	-0.0186989232897758	0.457187652587891	0.0500216446816921
-0.0537599846720696	-8.7506275177002	-4.31355619430542	-0.018590098246932	0.457188487052917	0.0503515228629112
-0.0456752479076386	-8.74734878540039	-4.31327486038208	-0.0183951128274202	0.456972777843475	0.0507048964500427
-0.0444289147853851	-8.75029277801514	-4.31753778457642	-0.0183644685894251	0.457073092460632	0.0510377027094364
-0.0331614091992378	-8.74286556243896	-4.31976842880249	-0.0181697867810726	0.456851243972778	0.0513587482273579
-0.0409564897418022	-8.74302768707275	-4.30979871749878	-0.0181561429053545	0.456909865140915	0.0517153590917587
-0.0375652574002743	-8.74439144134521	-4.31865739822388	-0.0180372688919306	0.456750512123108	0.0519401803612709
-0.0325233303010464	-8.7408971786499	-4.3165979385376	-0.0178646948188543	0.456608384847641	0.0522905997931957
-0.0329900272190571	-8.74984931945801	-4.31211471557617	-0.0178677942603827	0.456554025411606	0.0526680685579777
-0.02419438585639	-8.74192810058594	-4.31566381454468	-0.0175151526927948	0.456414997577667	0.0528697110712528
-0.0256137177348137	-8.74333095550537	-4.31334018707275	-0.017665782943368	0.456363379955292	0.053225003182888
-0.0239879563450813	-8.73902416229248	-4.3113694190979	-0.017487421631813	0.456176668405533	0.0534903220832348
-0.0233436990529299	-8.73870182037354	-4.31636571884155	-0.0173686109483242	0.456173539161682	0.0536938346922398
-0.0171963907778263	-8.73877334594727	-4.30989789962769	-0.0174099504947662	0.455813676118851	0.0539939217269421
-0.0193589460104704	-8.7415132522583	-4.30641412734985	-0.0173133313655853	0.45588943362236	0.0542073994874954
-0.00726042594760656	-8.73584175109863	-4.30861949920654	-0.0172546897083521	0.455721974372864	0.0544321984052658
-0.0191638432443142	-8.73284149169922	-4.30041694641113	-0.0172900278121233	0.455711215734482	0.0545485243201256
-0.0134446145966649	-8.73644065856934	-4.31504964828491	-0.0172619130462408	0.455659568309784	0.0546904914081097
-0.0144515670835972	-8.72828102111816	-4.31311988830566	-0.0171555001288652	0.455521494150162	0.0550614707171917
-0.0172658730298281	-8.73294734954834	-4.30375194549561	-0.0172904673963785	0.455491483211517	0.0553528666496277
-0.0109537066891789	-8.72480201721191	-4.30814170837402	-0.017037270590663	0.455428630113602	0.0554597750306129
-0.0123222460970283	-8.72445869445801	-4.30598497390747	-0.0172410327941179	0.45545905828476	0.0556612387299538
-0.0161755029112101	-8.7197151184082	-4.30360460281372	-0.0171877034008503	0.455370277166367	0.0557560138404369
-0.0203522741794586	-8.71970176696777	-4.30378484725952	-0.0171642415225506	0.455491900444031	0.0559071004390717
-0.014480889774859	-8.71645927429199	-4.30275058746338	-0.0171806626021862	0.45529180765152	0.0560064502060413
-0.022386658936739	-8.72093486785889	-4.30297088623047	-0.0171512626111507	0.455515205860138	0.0560081452131271
-0.0158157516270876	-8.71231555938721	-4.30923891067505	-0.0170514043420553	0.455448925495148	0.0560611188411713
-0.0277278181165457	-8.70884799957275	-4.29415416717529	-0.0171923562884331	0.455563306808472	0.0561214722692966
-0.0260106027126312	-8.71118831634521	-4.30797815322876	-0.0171364601701498	0.455743104219437	0.0561848916113377
-0.0271509978920221	-8.7075023651123	-4.30633115768433	-0.0171516947448254	0.455638766288757	0.0561772659420967
-0.0362584292888641	-8.70967388153076	-4.30235242843628	-0.0172262005507946	0.456035852432251	0.0562099479138851
-0.0337096601724625	-8.70298767089844	-4.31038570404053	-0.0171126220375299	0.456122279167175	0.0561341308057308
-0.0403400175273418	-8.70081520080566	-4.30500602722168	-0.0172485318034887	0.456326067447662	0.0561638623476028
-0.0412766374647617	-8.7030668258667	-4.3095064163208	-0.0172981787472963	0.456545948982239	0.056218147277832
-0.0484889261424541	-8.69913387298584	-4.32214498519897	-0.0172879621386528	0.45683366060257	0.0561485253274441
-0.0542099624872208	-8.70336627960205	-4.31092309951782	-0.0173774342983961	0.457087695598602	0.0561751835048199
-0.0517519116401672	-8.69502258300781	-4.31750822067261	-0.0172008518129587	0.457305341959	0.0561058185994625
-0.0610909163951874	-8.6951208114624	-4.31952285766602	-0.0173830036073923	0.457693934440613	0.0560879185795784
-0.0644209533929825	-8.69181251525879	-4.32760334014893	-0.0173955727368593	0.457940191030502	0.0560925640165806
-0.0688598230481148	-8.68540573120117	-4.32376575469971	-0.017352158203721	0.45830425620079	0.0561008937656879
-0.072875864803791	-8.69394588470459	-4.33140850067139	-0.0173995140939951	0.458644300699234	0.0560720711946487
-0.073026642203331	-8.68521022796631	-4.33122491836548	-0.0173579510301352	0.458975434303284	0.055977676063776
-0.0815465003252029	-8.68572425842285	-4.33450222015381	-0.017588172107935	0.45945543050766	0.0561077259480953
-0.0858111754059792	-8.6779727935791	-4.3422794342041	-0.0174396093934774	0.459706455469131	0.0560030229389668
-0.0895892605185509	-8.6762228012085	-4.35278511047363	-0.0174343250691891	0.460190832614899	0.0560737736523151
-0.0908088758587837	-8.67931938171387	-4.34918165206909	-0.0175591353327036	0.460389852523804	0.0560461692512035
-0.0958334282040596	-8.67466068267822	-4.34604930877686	-0.0174651220440865	0.460848748683929	0.0559911616146564
-0.0990394204854965	-8.67110443115234	-4.35414361953735	-0.0175526570528746	0.461190164089203	0.0560955554246902
-0.108219519257545	-8.66355895996094	-4.36209392547607	-0.0175432749092579	0.461491167545319	0.056035615503788
-0.111140727996826	-8.66494369506836	-4.36860609054565	-0.0174976903945208	0.461928099393845	0.0560471192002296
-0.112938016653061	-8.66324138641357	-4.36734437942505	-0.0174891371279955	0.462104737758636	0.0560158416628838
-0.120365269482136	-8.66050434112549	-4.35859107971191	-0.0174890980124474	0.462535917758942	0.0560629330575466
-0.119546473026276	-8.65758609771729	-4.37268543243408	-0.0174723640084267	0.462719321250916	0.0559495091438293
-0.132098108530045	-8.64768314361572	-4.37031698226929	-0.0174791570752859	0.463029831647873	0.0559131354093552
-0.1362444460392	-8.64869213104248	-4.3803915977478	-0.0175641160458326	0.463327437639236	0.0559058636426926
-0.137177005410194	-8.6417760848999	-4.37793827056885	-0.0174594037234783	0.463304370641708	0.0558054707944393
-0.14636205136776	-8.64580154418945	-4.37121820449829	-0.0175533164292574	0.463661104440689	0.0557732209563255
-0.14521124958992	-8.63726329803467	-4.38030004501343	-0.0175170563161373	0.463686048984528	0.0556781478226185
-0.155730739235878	-8.63101196289063	-4.37731504440308	-0.0176389869302511	0.463996976613998	0.0556833148002625
-0.160408273339272	-8.62884998321533	-4.38372278213501	-0.0176596771925688	0.464123159646988	0.055639810860157
-0.161864131689072	-8.62375640869141	-4.37105178833008	-0.0175882019102573	0.464035272598267	0.0556240789592266
-0.170050919055939	-8.62480640411377	-4.37002563476563	-0.0177017692476511	0.46421605348587	0.0555506162345409
-0.166615948081017	-8.61940956115723	-4.37830257415771	-0.0177011936903	0.464077860116959	0.0553955398499966
-0.177497982978821	-8.61120891571045	-4.36734247207642	-0.0178480036556721	0.46417424082756	0.0553172193467617
-0.181371033191681	-8.61174392700195	-4.36545658111572	-0.0177976004779339	0.464168071746826	0.055269617587328
-0.186575829982758	-8.60336971282959	-4.36922836303711	-0.0178039129823446	0.463948577642441	0.0550796389579773
-0.193396121263504	-8.60522651672363	-4.35634136199951	-0.0178831871598959	0.464085936546326	0.0549456961452961
-0.192065984010696	-8.59516620635986	-4.36429405212402	-0.0178094953298569	0.463842123746872	0.0548153147101402
-0.205430284142494	-8.59016227722168	-4.35710000991821	-0.0180211514234543	0.46388053894043	0.0546956062316895
-0.209430709481239	-8.58709621429443	-4.35644769668579	-0.0179834067821503	0.463667750358582	0.05458764731884
-0.209572121500969	-8.57976722717285	-4.35243892669678	-0.0179972071200609	0.463441580533981	0.0544979758560658
-0.216613456606865	-8.58551692962646	-4.34733200073242	-0.0181871633976698	0.463346660137177	0.0543700568377972
-0.217868089675903	-8.56975936889648	-4.34363222122192	-0.018005482852459	0.463169187307358	0.0542684569954872
-0.224146902561188	-8.56858730316162	-4.34286880493164	-0.0182242598384619	0.463147699832916	0.0543351173400879
-0.229517683386803	-8.56301879882813	-4.34054899215698	-0.0182633101940155	0.462832629680634	0.0541758351027966
-0.230912402272224	-8.55746364593506	-4.33573484420776	-0.0182405225932598	0.462702989578247	0.054188784211874
-0.235213339328766	-8.56222152709961	-4.32673788070679	-0.0183878242969513	0.462457627058029	0.0541883520781994
-0.234085395932198	-8.55095481872559	-4.32729148864746	-0.0182070042937994	0.462231367826462	0.0540738441050053
-0.23849880695343	-8.55180644989014	-4.32010650634766	-0.0183708947151899	0.462118685245514	0.0540159344673157
-0.243306696414948	-8.54420375823975	-4.32009649276733	-0.0184423346072435	0.461913347244263	0.053888875991106
-0.244540125131607	-8.54451656341553	-4.31914758682251	-0.0183730367571115	0.461821973323822	0.0538354590535164
-0.249276712536812	-8.54432773590088	-4.32132863998413	-0.0183982513844967	0.461507886648178	0.0537801906466484
-0.253437846899033	-8.54224586486816	-4.31007146835327	-0.0183125361800194	0.461552977561951	0.0537503845989704
-0.250174283981323	-8.53773975372314	-4.31728649139404	-0.0183088518679142	0.46132105588913	0.0537622235715389
-0.256969124078751	-8.53139781951904	-4.30631256103516	-0.0183680765330791	0.461247324943542	0.0537965074181557
-0.257471054792404	-8.53520774841309	-4.31088447570801	-0.0183269251137972	0.461232990026474	0.053875956684351
-0.259663641452789	-8.52991104125977	-4.31013965606689	-0.0182466618716717	0.4610635638237	0.0539183877408504
-0.259477496147156	-8.53193092346191	-4.31195640563965	-0.0181760583072901	0.461223810911179	0.054003044962883
-0.255387127399445	-8.52848148345947	-4.3175835609436	-0.018123721703887	0.461077660322189	0.0541007556021214
-0.262930542230606	-8.52488994598389	-4.31910133361816	-0.0181034859269857	0.461166232824326	0.05422368273139
-0.264697432518005	-8.52984809875488	-4.32037973403931	-0.0179889760911465	0.461241751909256	0.0543774701654911
-0.262225776910782	-8.52655124664307	-4.31475448608398	-0.0178760532289743	0.461205571889877	0.0545851364731789
-0.265210628509521	-8.53458690643311	-4.32064437866211	-0.0178064908832312	0.461432993412018	0.0547039471566677
-0.255495637655258	-8.53003215789795	-4.32627964019775	-0.0176384393125772	0.461467832326889	0.0549288615584373
-0.264671295881271	-8.52419471740723	-4.32576560974121	-0.017559576779604	0.461676001548767	0.0551720559597015
-0.26361083984375	-8.53188323974609	-4.33769798278809	-0.0174314174801111	0.461878150701523	0.0553440228104591
-0.261626362800598	-8.52779579162598	-4.33598041534424	-0.0172721464186907	0.461947739124298	0.0555274374783039
-0.265994220972061	-8.53892612457275	-4.34162282943726	-0.01722108758986	0.462180256843567	0.0557703636586666
-0.257492452859879	-8.53555393218994	-4.34733772277832	-0.0169263631105423	0.462264120578766	0.0558093823492527
-0.263643711805344	-8.53453731536865	-4.34242391586304	-0.0169056747108698	0.462698251008987	0.0558724068105221
-0.267420560121536	-8.5338830947876	-4.35013914108276	-0.0168444868177176	0.462735384702683	0.0560365207493305
-0.27619269490242	-8.53714179992676	-4.35229921340942	-0.0166373737156391	0.462934017181396	0.0559910647571087
-0.275346606969833	-8.55814647674561	-4.36092805862427	-0.0163847766816616	0.463110595941544	0.0559662878513336
-0.267920106649399	-8.54928970336914	-4.37224006652832	-0.0158028323203325	0.46340537071228	0.0558680407702923
-0.271232932806015	-8.53436946868896	-4.37200307846069	-0.015753336250782	0.463661700487137	0.0557145290076733
-0.271414250135422	-8.54016780853271	-4.38232898712158	-0.0156752821058035	0.463780373334885	0.0557940863072872
-0.268371403217316	-8.54947662353516	-4.37539434432983	-0.0155258439481258	0.463686972856522	0.056224387139082
-0.262345641851425	-8.55868530273438	-4.37695789337158	-0.0154284965246916	0.463805347681046	0.0564997084438801
-0.246254310011864	-8.55114269256592	-4.38726902008057	-0.015220389701426	0.463933080434799	0.0567039027810097
-0.248118475079536	-8.55101299285889	-4.39322662353516	-0.0151209635660052	0.46410870552063	0.0569252334535122
-0.247649341821671	-8.55789947509766	-4.3981294631958	-0.0149632226675749	0.464229941368103	0.0571074560284615
-0.238612070679665	-8.55500602722168	-4.39595890045166	-0.0146872345358133	0.46398401260376	0.0571577772498131
-0.241360202431679	-8.5618782043457	-4.39248085021973	-0.0145910764113069	0.464169800281525	0.0571122244000435
-0.232577919960022	-8.56085681915283	-4.39887046813965	-0.0143842054530978	0.464007586240768	0.0570724606513977
-0.23216912150383	-8.55941581726074	-4.39100503921509	-0.0144132860004902	0.463980853557587	0.0570400543510914
-0.229525208473206	-8.56852340698242	-4.39909744262695	-0.0142697226256132	0.463962644338608	0.0569001697003841
-0.227431640028954	-8.57316493988037	-4.39721775054932	-0.0141149228438735	0.46370604634285	0.0567954070866108
-0.231201410293579	-8.57719326019287	-4.39354753494263	-0.0139913884922862	0.463877439498901	0.0566125437617302
-0.219339042901993	-8.57459831237793	-4.40547275543213	-0.0138666089624166	0.463706225156784	0.0564238093793392
-0.224389746785164	-8.57485580444336	-4.40363121032715	-0.0138161620125175	0.46354466676712	0.056355394423008
-0.22055771946907	-8.58561325073242	-4.39913845062256	-0.0137269459664822	0.463461309671402	0.0563184842467308
-0.213891819119453	-8.58639621734619	-4.39925909042358	-0.0136742228642106	0.463077068328857	0.0562070161104202
-0.209923043847084	-8.58717250823975	-4.39884757995605	-0.0134967034682631	0.462976217269897	0.0561914704740047
-0.203268885612488	-8.5891637802124	-4.39398908615112	-0.0134577043354511	0.462852239608765	0.0562341250479221
-0.202984184026718	-8.58723735809326	-4.40054607391357	-0.0134485457092524	0.462594389915466	0.0561977028846741
-0.20197719335556	-8.59161186218262	-4.40206956863403	-0.0132947517558932	0.462473809719086	0.0562483556568623
-0.197206199169159	-8.59372043609619	-4.38579750061035	-0.0133025925606489	0.462125331163406	0.0563270673155785
-0.198944017291069	-8.58975315093994	-4.39034795761108	-0.0130779026076198	0.462001025676727	0.0563193522393703
-0.192315742373466	-8.59412288665771	-4.38839435577393	-0.0131426192820072	0.46177151799202	0.0563415996730328
-0.196839421987534	-8.59211254119873	-4.3856897354126	-0.0131248664110899	0.461516380310059	0.0563079565763474
-0.198659956455231	-8.59357929229736	-4.38625383377075	-0.0129357660189271	0.461372137069702	0.0563097968697548
-0.196136832237244	-8.59605693817139	-4.37841987609863	-0.0129177123308182	0.461039811372757	0.0562979280948639
-0.192708745598793	-8.58890438079834	-4.38271570205688	-0.0126900719478726	0.460868209600449	0.0562637820839882
-0.191749930381775	-8.58831214904785	-4.36938095092773	-0.0128216873854399	0.46063044667244	0.0564518161118031
-0.192262604832649	-8.58603763580322	-4.37133359909058	-0.0127989612519741	0.460316985845566	0.0566895604133606
-0.189492404460907	-8.58426189422607	-4.37437009811401	-0.0127016585320234	0.460115849971771	0.0569780357182026
-0.187255516648293	-8.58711814880371	-4.36196708679199	-0.0127563616260886	0.459768384695053	0.0573128275573254
-0.182119086384773	-8.57630348205566	-4.35827779769897	-0.012535429559648	0.45962855219841	0.0575652085244656
-0.186291739344597	-8.57577800750732	-4.35409307479858	-0.0127227678894997	0.459477752447128	0.0578570961952209
-0.182233259081841	-8.57273006439209	-4.3556056022644	-0.012639569118619	0.459199160337448	0.0581980347633362
-0.18049356341362	-8.56587219238281	-4.3483419418335	-0.0125612895935774	0.458849370479584	0.0585815869271755
-0.180426225066185	-8.5698356628418	-4.34815359115601	-0.0126499542966485	0.458644509315491	0.0588181614875793
-0.172798857092857	-8.56036376953125	-4.3467321395874	-0.0125064961612225	0.458390325307846	0.0591075643897057
-0.178139552474022	-8.55648803710938	-4.3347339630127	-0.0126780373975635	0.458326160907745	0.0595213696360588
-0.176910206675529	-8.55594921112061	-4.33692312240601	-0.0127144530415535	0.458106607198715	0.0598512664437294
-0.174521505832672	-8.5464334487915	-4.33749532699585	-0.0125992149114609	0.457939505577087	0.0601716227829456
-0.172273054718971	-8.55309009552002	-4.32439708709717	-0.0127794547006488	0.457645386457443	0.0604005977511406
-0.168944716453552	-8.5424919128418	-4.32785749435425	-0.0127077419310808	0.457434475421906	0.0606345571577549
-0.175590485334396	-8.54094791412354	-4.32022380828857	-0.0128772361204028	0.457419157028198	0.0609282180666924
-0.175525605678558	-8.5410099029541	-4.32032442092896	-0.0128441909328103	0.457162916660309	0.0610768124461174
-0.173642724752426	-8.53676891326904	-4.31838321685791	-0.0127979563549161	0.456950306892395	0.0612338334321976
-0.173080235719681	-8.53862953186035	-4.31326532363892	-0.0129349622875452	0.456798255443573	0.0612979009747505
-0.166782021522522	-8.52826309204102	-4.3057918548584	-0.0128670819103718	0.456606149673462	0.0614064000546932
-0.172295644879341	-8.53045654296875	-4.29467296600342	-0.0131150810047984	0.456503659486771	0.0616668052971363
-0.168935269117355	-8.53064727783203	-4.30072927474976	-0.0131878722459078	0.456245303153992	0.0618045292794704
-0.165906772017479	-8.52693462371826	-4.29758596420288	-0.0131652383133769	0.45619198679924	0.0618628114461899
-0.165212139487267	-8.53308200836182	-4.29212093353271	-0.0133684324100614	0.456047654151917	0.0619302429258823
-0.159492820501328	-8.52440452575684	-4.29762887954712	-0.0133082456886768	0.455976545810699	0.0618677027523518
-0.164910882711411	-8.52623558044434	-4.28924942016602	-0.0134777976199985	0.456009715795517	0.061861339956522
-0.164824351668358	-8.52560329437256	-4.2884407043457	-0.013579766266048	0.455772489309311	0.061798457056284
-0.16588781774044	-8.52304935455322	-4.28687715530396	-0.0135836601257324	0.455697298049927	0.0617119036614895
-0.162377342581749	-8.5283260345459	-4.28378105163574	-0.0138129545375705	0.455679088830948	0.0616018772125244
-0.16119684278965	-8.52121162414551	-4.28114938735962	-0.0137107707560062	0.455604076385498	0.0615052953362465
-0.15976619720459	-8.526535987854	-4.28245782852173	-0.0139248566702008	0.455728620290756	0.0614319033920765
-0.162600487470627	-8.52552032470703	-4.28145265579224	-0.0139709273353219	0.455642551183701	0.0611752532422543
-0.162296548485756	-8.52456188201904	-4.28365802764893	-0.0140342256054282	0.455738484859467	0.0610810406506062
-0.161355718970299	-8.53238964080811	-4.28031826019287	-0.0142488740384579	0.455704361200333	0.0609427429735661
-0.163484707474709	-8.52935791015625	-4.28084897994995	-0.0140576418489218	0.455863326787949	0.0606475733220577
-0.1669851988554	-8.53484153747559	-4.28300952911377	-0.0141920000314713	0.455969482660294	0.0604079701006413
-0.169214814901352	-8.53612518310547	-4.28502130508423	-0.0142131596803665	0.455957502126694	0.0599412880837917
-0.17281973361969	-8.53951168060303	-4.29591464996338	-0.0141640463843942	0.456177085638046	0.0595286898314953
-0.172833055257797	-8.54210090637207	-4.28521251678467	-0.0142600685358047	0.456116080284119	0.0590998530387878
-0.174126654863358	-8.54487800598145	-4.29113245010376	-0.0142665524035692	0.456343472003937	0.0587229132652283
-0.172675728797913	-8.55041313171387	-4.29367351531982	-0.0143986539915204	0.456537991762161	0.0583922676742077
-0.171803325414658	-8.54926300048828	-4.29295969009399	-0.0144199505448341	0.456646978855133	0.0581037402153015
-0.169781744480133	-8.55260181427002	-4.30102205276489	-0.014419830404222	0.456798046827316	0.057939987629652
-0.170922219753265	-8.56168079376221	-4.30054569244385	-0.0145090091973543	0.457088023424149	0.0577355548739433
-0.167224660515785	-8.55881023406982	-4.30567121505737	-0.0144335553050041	0.457237243652344	0.0575125217437744
-0.168145775794983	-8.56155014038086	-4.30246257781982	-0.0145243359729648	0.457502990961075	0.0573616325855255
-0.162613049149513	-8.56494235992432	-4.30661725997925	-0.0145809967070818	0.457677692174912	0.0572412200272083
-0.163938075304031	-8.5643367767334	-4.31795644760132	-0.0145340533927083	0.457909464836121	0.0570633485913277
-0.165305733680725	-8.57418060302734	-4.3152437210083	-0.0146263912320137	0.458135783672333	0.0569282025098801
-0.156232506036758	-8.5706615447998	-4.32329893112183	-0.0143973687663674	0.458327680826187	0.0567545294761658
-0.160972774028778	-8.57515525817871	-4.3217453956604	-0.0145478919148445	0.458696722984314	0.0566974468529224
-0.159213960170746	-8.57415866851807	-4.33171606063843	-0.0144449220970273	0.458853393793106	0.05650569871068
-0.157862305641174	-8.57456493377686	-4.33335256576538	-0.0144039820879698	0.459029108285904	0.0564068928360939
-0.160954013466835	-8.58645248413086	-4.32649087905884	-0.0144188152626157	0.459370076656342	0.0563284754753113
-0.149551928043365	-8.58581638336182	-4.34644079208374	-0.0143588706851006	0.459517598152161	0.0560989566147327
-0.154752746224403	-8.58589839935303	-4.33891725540161	-0.0143903894349933	0.459810733795166	0.056003600358963
-0.156274452805519	-8.59459209442139	-4.35518455505371	-0.0142781659960747	0.460105240345001	0.0558945424854755
-0.152627378702164	-8.58913516998291	-4.35912799835205	-0.0141094205901027	0.46028396487236	0.0556859821081162
-0.158232256770134	-8.59993362426758	-4.34935092926025	-0.0141968624666333	0.460569620132446	0.0554898120462894
-0.155245289206505	-8.59542465209961	-4.36542224884033	-0.0140138566493988	0.460711240768433	0.0553306341171265
-0.162790358066559	-8.59929180145264	-4.35336494445801	-0.0140444943681359	0.461063355207443	0.0551791749894619
-0.160811126232147	-8.60254192352295	-4.36733961105347	-0.0140263559296727	0.461244016885757	0.0549188815057278
-0.163740858435631	-8.5978422164917	-4.36859464645386	-0.0137669453397393	0.46130695939064	0.0546306595206261
-0.170629039406776	-8.60892295837402	-4.37319755554199	-0.013823376968503	0.461653500795364	0.0542234107851982
-0.175750687718391	-8.61566352844238	-4.3804874420166	-0.0136618791148067	0.461717933416367	0.0534780062735081
-0.181433841586113	-8.61871910095215	-4.37991142272949	-0.0135479476302862	0.461976587772369	0.0528471581637859
-0.179596588015556	-8.60647010803223	-4.38231086730957	-0.0135656418278813	0.462076485157013	0.0522940419614315
-0.181269183754921	-8.59602069854736	-4.38004589080811	-0.0135698579251766	0.462191939353943	0.0518219545483589
-0.187542393803596	-8.61486148834229	-4.3752384185791	-0.0138515746220946	0.462455064058304	0.0518471971154213
-0.177942156791687	-8.61307239532471	-4.38093709945679	-0.0137595310807228	0.46237525343895	0.0519443564116955
-0.179518014192581	-8.60703277587891	-4.38004064559937	-0.0139265740290284	0.462661355733871	0.0518889278173447
-0.177933469414711	-8.60030651092529	-4.38249778747559	-0.0139408158138394	0.462716668844223	0.0517299063503742
-0.181326165795326	-8.59920978546143	-4.3802809715271	-0.013946128077805	0.462685346603394	0.0516002103686333
-0.185847252607346	-8.60220623016357	-4.38005685806274	-0.0141318943351507	0.462604582309723	0.0513994283974171
-0.179815083742142	-8.5949592590332	-4.37575435638428	-0.0139705613255501	0.462477594614029	0.0512051172554493
-0.184516921639442	-8.59399509429932	-4.36958980560303	-0.0143023058772087	0.462450057268143	0.0510818213224411
-0.183595433831215	-8.58944702148438	-4.3723087310791	-0.014271835796535	0.462302267551422	0.0509053021669388
-0.183169171214104	-8.57896041870117	-4.36657476425171	-0.0143145648762584	0.462124824523926	0.0508509315550327
-0.196042343974113	-8.58899116516113	-4.36401987075806	-0.0144641455262899	0.462098151445389	0.050800833851099
-0.196907177567482	-8.57837295532227	-4.36183881759644	-0.0142674138769507	0.461794912815094	0.0506407506763935
-0.202065140008926	-8.57466888427734	-4.35538768768311	-0.0143956681713462	0.461762994527817	0.0504066608846188
-0.207556247711182	-8.57112121582031	-4.34998941421509	-0.0144591853022575	0.461477667093277	0.0500934459269047
-0.214613080024719	-8.57080268859863	-4.35612201690674	-0.0144364135339856	0.461282759904861	0.049778163433075
-0.218458652496338	-8.5709114074707	-4.34220027923584	-0.0145052252337337	0.460904866456985	0.0494134835898876
-0.223131194710732	-8.56334495544434	-4.33914518356323	-0.0145172858610749	0.460778921842575	0.049185898154974
-0.219819128513336	-8.56226444244385	-4.34306383132935	-0.0146193709224463	0.460562646389008	0.0489735119044781
-0.226150721311569	-8.55613708496094	-4.32649946212769	-0.0147408889606595	0.460317820310593	0.0488440580666065
-0.224656417965889	-8.56061363220215	-4.33248472213745	-0.014820602722466	0.460219413042068	0.0487614013254642
-0.228990197181702	-8.55622959136963	-4.32675266265869	-0.0149612734094262	0.459849059581757	0.048526119440794
-0.231114134192467	-8.56370544433594	-4.31801748275757	-0.0151366917416453	0.459780335426331	0.0482576861977577
-0.225997418165207	-8.56045532226563	-4.31962537765503	-0.0151493800804019	0.459591597318649	0.0479494519531727
-0.232170268893242	-8.5524206161499	-4.30986166000366	-0.0152836805209517	0.459478348493576	0.0476862974464893
-0.235347598791122	-8.55646514892578	-4.30693006515503	-0.0154147120192647	0.459232330322266	0.047318771481514
-0.234528705477715	-8.55385780334473	-4.30836296081543	-0.0154603095725179	0.459194898605347	0.0470485612750053
-0.234150871634483	-8.56165218353271	-4.30404615402222	-0.0157167445868254	0.459020882844925	0.046822689473629
-0.231708854436874	-8.55360794067383	-4.30022001266479	-0.0156353451311588	0.459000676870346	0.0466608293354511
-0.234202548861504	-8.55479621887207	-4.30556297302246	-0.0158744622021914	0.459094315767288	0.0464448519051075
-0.238187596201897	-8.55295753479004	-4.29480695724487	-0.0159284714609385	0.459009855985641	0.0461056083440781
-0.238284707069397	-8.55687236785889	-4.30383110046387	-0.0160215068608522	0.459098845720291	0.0459430888295174
-0.238263294100761	-8.55635261535645	-4.29923248291016	-0.0161410197615623	0.458870500326157	0.0456443056464195
-0.241617321968079	-8.56553554534912	-4.29573106765747	-0.0161847677081823	0.459132999181747	0.0453014560043812
-0.235506489872932	-8.55756759643555	-4.30583763122559	-0.0161483567208052	0.459021061658859	0.0449704602360725
-0.243462041020393	-8.55959033966064	-4.30331516265869	-0.0163058415055275	0.459253430366516	0.0446758531033993
-0.242764949798584	-8.56053161621094	-4.30064725875854	-0.0163838993757963	0.459285795688629	0.0443516671657562
-0.244626671075821	-8.5653247833252	-4.31059074401855	-0.0164177343249321	0.459443330764771	0.0441349782049656
-0.244439244270325	-8.56671810150146	-4.30598592758179	-0.0164855867624283	0.459447115659714	0.0438205972313881
-0.247006580233574	-8.57090950012207	-4.30327463150024	-0.0164107456803322	0.459713488817215	0.0435167402029037
-0.24356184899807	-8.57046127319336	-4.31826114654541	-0.0165284648537636	0.459760427474976	0.0431246981024742
-0.251806944608688	-8.57216930389404	-4.30456399917603	-0.0167020242661238	0.459949880838394	0.0428678430616856
-0.253645062446594	-8.57784461975098	-4.31634569168091	-0.0166019015014172	0.460135281085968	0.0424577556550503
-0.254657626152039	-8.57300853729248	-4.31447649002075	-0.0166875962167978	0.460150867700577	0.0420668087899685
-0.261380016803741	-8.58436393737793	-4.31181192398071	-0.0168568193912506	0.460359960794449	0.0417632274329662
-0.256278932094574	-8.5813570022583	-4.31459188461304	-0.0166865717619658	0.460408449172974	0.0414604209363461
-0.256209850311279	-8.58645057678223	-4.31423854827881	-0.0169375073164701	0.460589587688446	0.0411321111023426
-0.2561876475811	-8.58296394348145	-4.31692457199097	-0.0169816501438618	0.460656225681305	0.0408754497766495
-0.258568227291107	-8.58966636657715	-4.31934595108032	-0.0170865841209888	0.460747867822647	0.0406168811023235
-0.254442721605301	-8.58727836608887	-4.31556224822998	-0.0171395223587751	0.460599362850189	0.0404562428593636
-0.254965722560883	-8.59876441955566	-4.31823253631592	-0.0173263046890497	0.460721015930176	0.0402313098311424
-0.247533544898033	-8.59250545501709	-4.31081199645996	-0.0173151697963476	0.460681676864624	0.0400199666619301
-0.243568554520607	-8.59794044494629	-4.3173246383667	-0.0175150185823441	0.460713118314743	0.0399403795599937
-0.24712710082531	-8.59365749359131	-4.31359672546387	-0.0175944529473782	0.460560590028763	0.0396615825593472
-0.2414411008358	-8.60414123535156	-4.31544303894043	-0.0177348665893078	0.460622787475586	0.0395356751978397
-0.232256308197975	-8.59726047515869	-4.31020641326904	-0.017797626554966	0.460213512182236	0.0393187999725342
-0.235772475600243	-8.61104106903076	-4.30978107452393	-0.0181321818381548	0.460327744483948	0.0391787104308605
-0.232285097241402	-8.60642051696777	-4.30742025375366	-0.0179785396903753	0.460213959217072	0.0388987250626087
-0.223231226205826	-8.61012744903564	-4.30813455581665	-0.0181793365627527	0.460039705038071	0.0387741252779961
-0.223973035812378	-8.61132144927979	-4.30400562286377	-0.0183260440826416	0.459869801998138	0.0385552644729614
-0.217158243060112	-8.6182165145874	-4.30441379547119	-0.0183912310749292	0.459696352481842	0.0383583232760429
-0.216032564640045	-8.61644172668457	-4.29993057250977	-0.0184817761182785	0.459419846534729	0.0381971076130867
-0.208070620894432	-8.62777900695801	-4.29715538024902	-0.018690662458539	0.459241509437561	0.0380031540989876
-0.205452159047127	-8.62633419036865	-4.28341722488403	-0.0187140759080648	0.459082692861557	0.0379248969256878
-0.196109145879745	-8.62696933746338	-4.29560279846191	-0.0187485106289387	0.458805680274963	0.0377006232738495
-0.19688606262207	-8.62836742401123	-4.28317356109619	-0.0189423561096191	0.458730548620224	0.0375670343637466
-0.192519322037697	-8.63367462158203	-4.28502321243286	-0.0190050024539232	0.458372384309769	0.0374400243163109
-0.188077673316002	-8.6375207901001	-4.2869553565979	-0.019046738743782	0.458257585763931	0.0372473485767841
-0.181791976094246	-8.63674068450928	-4.28063011169434	-0.0191168505698442	0.457872539758682	0.0370905511081219
-0.181727960705757	-8.65108013153076	-4.27147483825684	-0.019311711192131	0.457778751850128	0.0369064323604107
-0.174597725272179	-8.64560985565186	-4.27728748321533	-0.0191391929984093	0.457625508308411	0.03666090965271
-0.162545621395111	-8.64946556091309	-4.27499103546143	-0.0192624777555466	0.457336992025375	0.0364802405238152
-0.170374646782875	-8.64901447296143	-4.26276159286499	-0.0193786062300205	0.45723631978035	0.0363640263676643
-0.165754526853561	-8.65599632263184	-4.2795033454895	-0.0194241851568222	0.456952840089798	0.0361116081476212
-0.16301865875721	-8.65760803222656	-4.2672119140625	-0.0194165483117104	0.456931591033936	0.0360350720584393
-0.156525924801826	-8.65979290008545	-4.26909065246582	-0.0194414779543877	0.456456393003464	0.0358252748847008
-0.159223616123199	-8.67065048217773	-4.26444959640503	-0.0195105392485857	0.45658004283905	0.0356928557157516
-0.149909019470215	-8.66518688201904	-4.27052783966064	-0.0193043574690819	0.456297188997269	0.0354735367000103
-0.152256309986115	-8.66948413848877	-4.27106189727783	-0.0194923579692841	0.456313073635101	0.0353436209261417
-0.154234796762466	-8.6674222946167	-4.26558780670166	-0.0194927956908941	0.456164181232452	0.0351310223340988
-0.153320714831352	-8.67591094970703	-4.26771783828735	-0.0194761995226145	0.45617550611496	0.0350375436246395
-0.151289716362953	-8.67345714569092	-4.26614093780518	-0.0193349588662386	0.455991595983505	0.0349412374198437
-0.150236457586288	-8.68037605285645	-4.27169179916382	-0.0194344464689493	0.455919504165649	0.034806203097105
-0.15429025888443	-8.68123912811279	-4.26419353485107	-0.0193498916924	0.45603221654892	0.0348004885017872
-0.14697727560997	-8.68144702911377	-4.27719402313232	-0.019207414239645	0.455887883901596	0.0346956066787243
-0.154091760516167	-8.68138408660889	-4.26211166381836	-0.0192932616919279	0.456072807312012	0.0347868949174881
-0.155019119381905	-8.67862224578857	-4.27169847488403	-0.0191555544734001	0.455919176340103	0.0346239395439625
-0.156293079257011	-8.68899250030518	-4.27263069152832	-0.019148200750351	0.456099480390549	0.0347228422760963
-0.154084697365761	-8.68338584899902	-4.27925395965576	-0.0189590230584145	0.45591077208519	0.0346488580107689
-0.156691908836365	-8.69429588317871	-4.27113056182861	-0.0190176907926798	0.456021696329117	0.034746028482914
-0.153970584273338	-8.68728446960449	-4.28452777862549	-0.0188101008534431	0.456067681312561	0.0347339883446693
-0.152144119143486	-8.69406509399414	-4.28028631210327	-0.0188869591802359	0.456129372119904	0.0349100232124329
-0.160438343882561	-8.6876220703125	-4.28121852874756	-0.0186995957046747	0.456307172775269	0.0349498726427555
-0.15436264872551	-8.69375991821289	-4.29097986221313	-0.0186435952782631	0.456296592950821	0.0350337065756321
-0.157656162977219	-8.69212341308594	-4.28621578216553	-0.018516406416893	0.456279337406158	0.0351568907499313
-0.161627441644669	-8.70192527770996	-4.29069995880127	-0.0184777919203043	0.456450134515762	0.0351544804871082
-0.157840386033058	-8.69664192199707	-4.29116821289063	-0.0183112341910601	0.456563860177994	0.0351659916341305
-0.162192955613136	-8.70003414154053	-4.29764842987061	-0.0182874165475369	0.456666350364685	0.0353629104793072
-0.167989760637283	-8.69649791717529	-4.29948091506958	-0.0181383043527603	0.456775635480881	0.0353388637304306
-0.165892317891121	-8.70330619812012	-4.29836273193359	-0.0180604178458452	0.456906616687775	0.0355100333690643
-0.168713867664337	-8.702467918396	-4.30461597442627	-0.0179050900042057	0.456952750682831	0.035551019012928
-0.170482888817787	-8.71034526824951	-4.3034234046936	-0.0179229043424129	0.45705509185791	0.0356632918119431
-0.170092836022377	-8.70503616333008	-4.30421304702759	-0.0175774823874235	0.457134872674942	0.0356763526797295
-0.165624409914017	-8.7089729309082	-4.31213140487671	-0.0176620967686176	0.457245349884033	0.0357682444155216
-0.172292530536652	-8.70399951934814	-4.30251550674438	-0.0175863299518824	0.457276850938797	0.0358009524643421
-0.170978724956512	-8.71256160736084	-4.31761455535889	-0.0174902081489563	0.45732119679451	0.0358284264802933
-0.170456096529961	-8.70834159851074	-4.32006740570068	-0.0173785090446472	0.457318484783173	0.0358906649053097
-0.165433049201965	-8.71966934204102	-4.3147406578064	-0.0173803269863129	0.457185417413712	0.0359574556350708
-0.165541157126427	-8.71846675872803	-4.31310129165649	-0.0173082239925861	0.457375228404999	0.0359376333653927
-0.156689077615738	-8.71899509429932	-4.32345199584961	-0.017194390296936	0.45725604891777	0.0360580533742905
-0.162814721465111	-8.71835708618164	-4.31637954711914	-0.0172504857182503	0.457474231719971	0.0361097902059555
-0.156117513775826	-8.72000694274902	-4.32173204421997	-0.0173159297555685	0.457305938005447	0.0361374914646149
-0.153458058834076	-8.72638511657715	-4.32669544219971	-0.0172944106161594	0.457432001829147	0.0362103171646595
-0.149567499756813	-8.72479248046875	-4.31564140319824	-0.0172737427055836	0.457239180803299	0.0362604260444641
-0.150445133447647	-8.7356595993042	-4.31895542144775	-0.0172642525285482	0.457396596670151	0.0361686162650585
-0.141935780644417	-8.72615718841553	-4.32266807556152	-0.0171082634478807	0.457192569971085	0.0361314117908478
-0.14249612390995	-8.73287677764893	-4.3179144859314	-0.0173524636775255	0.457321375608444	0.0362226814031601
-0.136075019836426	-8.73178863525391	-4.32566690444946	-0.017358161509037	0.45718064904213	0.0361157394945621
-0.104205943644047	-8.74244213104248	-4.32120752334595	-0.0174598265439272	0.456957399845123	0.0365935564041138
-0.0707714185118675	-8.74466896057129	-4.31318330764771	-0.0177135579288006	0.456471264362335	0.0369160436093807
-0.0505172237753868	-8.75824069976807	-4.29248905181885	-0.0183900725096464	0.456269502639771	0.0369796119630337
-0.0258961468935013	-8.75996112823486	-4.29058694839478	-0.0183366164565086	0.455853402614594	0.0384986996650696
-0.014515083283186	-8.78663158416748	-4.31930923461914	-0.0177674796432257	0.455775499343872	0.0392929725348949
-0.0162562802433968	-8.75891780853271	-4.32001829147339	-0.017195537686348	0.455186367034912	0.0394050516188145
-0.00779390288516879	-8.72636413574219	-4.32526588439941	-0.0169230997562408	0.454949557781219	0.0397452712059021
-0.00750930886715651	-8.72274303436279	-4.32394075393677	-0.0168611649423838	0.454735279083252	0.0399071201682091
-0.00758024444803596	-8.73700428009033	-4.29871320724487	-0.0170322712510824	0.454542636871338	0.0413074381649494
0.0174759663641453	-8.725905418396	-4.3182315826416	-0.0169694442301989	0.454418957233429	0.0422735102474689
0.0097010750323534	-8.72921180725098	-4.31541013717651	-0.0170289129018784	0.454891443252563	0.0429168306291103
-0.00701121287420392	-8.71234035491943	-4.32811594009399	-0.0168591495603323	0.455205947160721	0.0436570942401886
-0.0269606187939644	-8.71133518218994	-4.33131313323975	-0.0167187042534351	0.455681592226028	0.0438297055661678
-0.0472966991364956	-8.71735954284668	-4.33207750320435	-0.0164510309696198	0.455606669187546	0.043958518654108
-0.0690366923809052	-8.73197460174561	-4.31815671920776	-0.0159524790942669	0.455733716487885	0.0438466146588326
-0.0622789897024632	-8.7208890914917	-4.32798051834106	-0.0155446715652943	0.455611824989319	0.0431961826980114
-0.0673252120614052	-8.72478103637695	-4.32608222961426	-0.0154410991817713	0.455946624279022	0.0427440144121647
-0.0695976242423058	-8.7328987121582	-4.33704614639282	-0.0150659754872322	0.455910950899124	0.0423127301037312
-0.0703245103359222	-8.73748207092285	-4.33782815933228	-0.0149509478360415	0.456030964851379	0.0423607192933559
-0.0655000507831573	-8.73418521881104	-4.33883190155029	-0.015061785466969	0.455921083688736	0.0424541272222996
-0.0626090615987778	-8.73843288421631	-4.32159376144409	-0.0150357810780406	0.456014275550842	0.0428683869540691
-0.0546200573444366	-8.74608421325684	-4.33914375305176	-0.0149921178817749	0.45602148771286	0.0433844216167927
-0.0630844831466675	-8.7385196685791	-4.3344259262085	-0.0150051964446902	0.456062138080597	0.043393038213253
-0.0616040863096714	-8.74396324157715	-4.33660316467285	-0.0149810425937176	0.455913215875626	0.043167732656002
-0.0562691427767277	-8.73835563659668	-4.34229230880737	-0.0147868758067489	0.45549413561821	0.0428872294723988
-0.0588180124759674	-8.74933815002441	-4.32821607589722	-0.0148353977128863	0.455362558364868	0.0424856469035149
-0.0459859929978848	-8.73924160003662	-4.33443403244019	-0.0148003632202744	0.454937428236008	0.0421609207987785
-0.0415133833885193	-8.74568939208984	-4.32067537307739	-0.0150370560586452	0.454709053039551	0.0422136560082436
-0.0349995717406273	-8.7418737411499	-4.31927967071533	-0.0149537269026041	0.454251557588577	0.0423820018768311
-0.0280015747994184	-8.74380779266357	-4.32688856124878	-0.0151101667433977	0.454114347696304	0.0427604727447033
-0.0179440081119537	-8.74369049072266	-4.31931686401367	-0.0151426419615746	0.453620940446854	0.0429891049861908
-0.0176681242883205	-8.74400615692139	-4.30586385726929	-0.015128031373024	0.453349769115448	0.0433580875396729
-0.00970494840294123	-8.74422454833984	-4.3102855682373	-0.0151070598512888	0.452815920114517	0.0434208251535892
-0.0146379498764873	-8.73849391937256	-4.29909753799438	-0.0151147609576583	0.452544093132019	0.0433601997792721
-0.0110074672847986	-8.74565982818604	-4.30029296875	-0.0150759723037481	0.452184021472931	0.043450552970171
-0.00545471720397472	-8.74181079864502	-4.29944658279419	-0.0149596398696303	0.451662689447403	0.0433722995221615
-0.00655241776257753	-8.74880599975586	-4.28710317611694	-0.0150019722059369	0.4514499604702	0.0433823019266129
0.000784703879617155	-8.74351692199707	-4.2896671295166	-0.0147850541397929	0.45114541053772	0.0433919988572598
-0.00206010905094445	-8.74557018280029	-4.28907871246338	-0.0148342838510871	0.450912892818451	0.0436311699450016
-0.00904726982116699	-8.74042510986328	-4.28349542617798	-0.0147547200322151	0.450658679008484	0.0437345504760742
-0.0126946941018105	-8.74782276153564	-4.2912220954895	-0.0146060660481453	0.45060259103775	0.0438503548502922
-0.00755710201337934	-8.74452114105225	-4.28349781036377	-0.014488510787487	0.450098514556885	0.0439539402723312
-0.0106366127729416	-8.74950790405273	-4.27512884140015	-0.0143853267654777	0.450098067522049	0.0441120974719524
-0.00322474376298487	-8.74532508850098	-4.28772878646851	-0.0141863524913788	0.449769347906113	0.0441144891083241
-0.0067759626545012	-8.74640464782715	-4.27433729171753	-0.0141523722559214	0.449736624956131	0.0443591885268688
-0.0032966376747936	-8.74272346496582	-4.27760457992554	-0.0139566697180271	0.449480772018433	0.0445745401084423
-0.00105624180287123	-8.7412052154541	-4.28365039825439	-0.0138770267367363	0.449409335851669	0.0448124445974827
0.00302802422083914	-8.74832630157471	-4.27741575241089	-0.0138399126008153	0.449108779430389	0.0451926551759243
0.000794887077063322	-8.75094985961914	-4.27448081970215	-0.0136142084375024	0.449136316776276	0.0454037114977837
0.00681669823825359	-8.73981857299805	-4.27719306945801	-0.0134037919342518	0.448981821537018	0.0456765368580818
0.00367699936032295	-8.74246311187744	-4.27317333221436	-0.0134341111406684	0.449028134346008	0.0458833239972591
0.00449310382828116	-8.74225616455078	-4.28189659118652	-0.0132848396897316	0.448914915323257	0.0460522137582302
0.000935695541556925	-8.74230480194092	-4.27684116363525	-0.0130773633718491	0.448858499526978	0.0462702885270119
0.0019934147130698	-8.747483253479	-4.28091955184937	-0.0130598405376077	0.448755323886871	0.0462249219417572
0.00189586379565299	-8.7395133972168	-4.28071689605713	-0.0127868447452784	0.448760032653809	0.0463437810540199
0.00288710673339665	-8.74528694152832	-4.28278303146362	-0.012774420902133	0.448832333087921	0.0466721281409264
-0.00175882154144347	-8.73695659637451	-4.28382778167725	-0.0126979639753699	0.448778301477432	0.0468178577721119
0.00333681609481573	-8.73946762084961	-4.28370332717896	-0.0127068422734737	0.448872059583664	0.0470867156982422
0.00445986213162541	-8.73896980285645	-4.29209232330322	-0.01267234608531	0.448819577693939	0.0472745001316071
0.00192683446221054	-8.74542045593262	-4.28320217132568	-0.0126736806705594	0.44901442527771	0.0473901815712452
0.00945673044770956	-8.74021244049072	-4.29012727737427	-0.0125145008787513	0.449044793844223	0.0474191717803478
0.00458218716084957	-8.73892498016357	-4.28599548339844	-0.0126377213746309	0.449280619621277	0.0474877692759037
0.00151875626761466	-8.73704814910889	-4.28784227371216	-0.0126282358542085	0.449231505393982	0.0475562550127506
-0.00136159744579345	-8.73659324645996	-4.28935956954956	-0.0126285143196583	0.44946026802063	0.0476529225707054
-0.00208579981699586	-8.74268627166748	-4.29154968261719	-0.0127194682136178	0.449457317590714	0.0476275309920311
-0.00369092565961182	-8.73436832427979	-4.29066181182861	-0.0125716347247362	0.449596583843231	0.0474909730255604
-0.00384750054217875	-8.73837375640869	-4.29147624969482	-0.0126645406708121	0.449779838323593	0.0475486144423485
-0.00263144075870514	-8.7337474822998	-4.29289436340332	-0.01265714969486	0.449647754430771	0.047544464468956
-2.89816307486035E-05	-8.74070453643799	-4.29277849197388	-0.0127604147419333	0.449749916791916	0.0476515367627144
0.00849315151572227	-8.7468376159668	-4.2955117225647	-0.0127993132919073	0.449585914611816	0.0476956740021706
0.01111417170614	-8.75083446502686	-4.29095411300659	-0.0128241060301661	0.449789971113205	0.0476734153926373
0.0216773990541697	-8.74571132659912	-4.29702186584473	-0.0128606837242842	0.449725925922394	0.0477841049432755
0.0216911416500807	-8.7461462020874	-4.29389667510986	-0.013054852373898	0.449786812067032	0.0479090549051762
0.0319925844669342	-8.74977970123291	-4.30261039733887	-0.0131307300180197	0.449784815311432	0.0479661524295807
0.0382215343415737	-8.74932956695557	-4.29485082626343	-0.0132157262414694	0.449720978736877	0.0480383597314358
0.0396389216184616	-8.7593469619751	-4.29506349563599	-0.0134064611047506	0.449937283992767	0.0480939410626888
0.0520571172237396	-8.74778747558594	-4.30270719528198	-0.0134444991126657	0.449901729822159	0.0479079596698284
0.0470218472182751	-8.75237083435059	-4.29190301895142	-0.0136853270232677	0.450183123350143	0.048008494079113
0.0537510700523853	-8.75149726867676	-4.29647970199585	-0.0138178383931518	0.450136721134186	0.0479429289698601
0.053862351924181	-8.74885082244873	-4.30633401870728	-0.0139115592464805	0.450292974710464	0.0478839129209518
0.0627662688493729	-8.75327968597412	-4.30002069473267	-0.0142143508419394	0.450220257043839	0.0478108190000057
0.0617187432944775	-8.75823593139648	-4.30227136611938	-0.0142175070941448	0.450565040111542	0.0475892722606659
0.0687906369566917	-8.75552558898926	-4.29833507537842	-0.0144454138353467	0.450628876686096	0.0474372394382954
0.0629262030124664	-8.75211048126221	-4.29416131973267	-0.014740314334631	0.450773864984512	0.0472842790186405
0.0728883743286133	-8.75808906555176	-4.30467510223389	-0.0149841587990522	0.450937449932098	0.0470957010984421
0.0798517614603043	-8.75503444671631	-4.29620981216431	-0.0152301704511046	0.450851500034332	0.0469837784767151
0.0784167274832726	-8.76289939880371	-4.29497385025024	-0.0154831716790795	0.451116263866425	0.0467772856354713
0.0924092829227448	-8.7614221572876	-4.3046088218689	-0.0156605578958988	0.451154440641403	0.0464788414537907
0.0878721326589584	-8.76211547851563	-4.28887176513672	-0.0161293130367994	0.451450318098068	0.0463198721408844
0.0893179103732109	-8.76521396636963	-4.29774951934814	-0.0164144821465015	0.451498299837112	0.0460054762661457
0.0924479439854622	-8.76207447052002	-4.29826164245605	-0.0166546702384949	0.451573461294174	0.0456709004938602
0.0958984345197678	-8.77241802215576	-4.28547811508179	-0.0171608831733465	0.451636493206024	0.0453348010778427
0.100864939391613	-8.77175807952881	-4.28492975234985	-0.0174543466418982	0.451933860778809	0.044909592717886
0.101090282201767	-8.77233409881592	-4.29076385498047	-0.0179608557373285	0.452143549919128	0.044651672244072
0.0967603996396065	-8.7687292098999	-4.28617858886719	-0.0183271467685699	0.452303975820541	0.044283177703619
0.100749224424362	-8.77521419525146	-4.29393005371094	-0.0187413208186626	0.452608436346054	0.0438682027161121
0.101186007261276	-8.77305221557617	-4.28680276870728	-0.0191601049154997	0.452711135149002	0.0434829443693161
0.0982756167650223	-8.77775001525879	-4.27123975753784	-0.0195892453193665	0.453103184700012	0.0431607589125633
0.103298716247082	-8.77688884735107	-4.28653907775879	-0.0200017858296633	0.453149169683456	0.0426812395453453
0.0955845043063164	-8.77313613891602	-4.27209949493408	-0.0205653086304665	0.453595399856567	0.0424510352313519
0.0989968255162239	-8.77492809295654	-4.27805805206299	-0.0208895932883024	0.45368903875351	0.0422551557421684
0.0930234864354134	-8.77318859100342	-4.27393913269043	-0.0212196782231331	0.453958749771118	0.0419896468520164
0.0925163999199867	-8.77831554412842	-4.2693190574646	-0.0216775108128786	0.453961789608002	0.0415289849042892
0.0867754369974136	-8.77767848968506	-4.2702431678772	-0.0220012981444597	0.454359143972397	0.0409691855311394
0.0912265405058861	-8.77424144744873	-4.26835870742798	-0.0223380271345377	0.454411566257477	0.0406233072280884
0.0821822211146355	-8.77308654785156	-4.25981092453003	-0.0228660628199577	0.454748004674912	0.0402916856110096
0.0832469910383224	-8.770920753479	-4.26504516601563	-0.023242300376296	0.45492422580719	0.0399727150797844
0.0804412290453911	-8.76851367950439	-4.26338529586792	-0.0236854683607817	0.455169469118118	0.0397638343274593
0.0772069543600082	-8.7686595916748	-4.26334428787231	-0.0241206120699644	0.455267071723938	0.0394470170140266
0.0737225264310837	-8.76934242248535	-4.25265455245972	-0.0244694389402866	0.45575875043869	0.0392529480159283
0.0731890499591827	-8.7633113861084	-4.25768709182739	-0.0248537342995405	0.455878883600235	0.0389610752463341
0.0649828761816025	-8.75535202026367	-4.25178289413452	-0.0253050494939089	0.456257581710815	0.0387177169322968
0.0649640932679176	-8.75644493103027	-4.25930786132813	-0.0257687103003263	0.456521987915039	0.0384892225265503
0.0540187545120716	-8.7526683807373	-4.25395536422729	-0.0260654091835022	0.456917613744736	0.0381633117794991
0.0574986077845097	-8.74958229064941	-4.25291156768799	-0.0264418236911297	0.456918269395828	0.0379659757018089
0.0492345690727234	-8.75307846069336	-4.24989318847656	-0.0268589053303003	0.45736426115036	0.0376635789871216
0.0518191941082478	-8.74243259429932	-4.2516942024231	-0.0270519200712442	0.45755860209465	0.0374392457306385
0.046453770250082	-8.74410343170166	-4.25525999069214	-0.027495451271534	0.457900196313858	0.037230558693409
0.0389952771365643	-8.73527240753174	-4.24602460861206	-0.0278765987604856	0.458066135644913	0.0370143502950668
0.0343691594898701	-8.73733997344971	-4.25568866729736	-0.0281247533857822	0.458501875400543	0.0368440039455891
0.03153982385993	-8.73111629486084	-4.25282287597656	-0.0283749140799046	0.458540350198746	0.0366190150380135
0.0234880317002535	-8.73613739013672	-4.24704265594482	-0.0288206376135349	0.458940774202347	0.0364408008754253
0.0227035265415907	-8.72610473632813	-4.24367904663086	-0.0288391746580601	0.4591343998909	0.0361421369016171
0.0160740166902542	-8.721360206604	-4.24487781524658	-0.0292708352208138	0.459467530250549	0.0360283888876438
0.00753620732575655	-8.7201042175293	-4.24922275543213	-0.0295498631894588	0.459740161895752	0.0358408764004707
0.000533457088749856	-8.71747589111328	-4.25236940383911	-0.0297182872891426	0.460022538900375	0.0356926880776882
-0.00337043218314648	-8.70971584320068	-4.24721622467041	-0.0298588611185551	0.460073560476303	0.0354997180402279
-0.0146819585934281	-8.71424007415771	-4.24620199203491	-0.0302061904221773	0.46051961183548	0.0353055410087109
-0.0152387740090489	-8.69896125793457	-4.24592542648315	-0.0301916841417551	0.460568070411682	0.0350541435182095
-0.0264203436672688	-8.70171737670898	-4.24331188201904	-0.030482230708003	0.460953682661057	0.0350159369409084
-0.0354123488068581	-8.69359397888184	-4.24333810806274	-0.0306156128644943	0.460975110530853	0.034744244068861
-0.0458414554595947	-8.69435024261475	-4.24668312072754	-0.0307574830949306	0.461264312267303	0.0347122400999069
-0.0457044243812561	-8.68260097503662	-4.24238157272339	-0.0308253727853298	0.461191385984421	0.0345189571380615
-0.0577480792999268	-8.6873722076416	-4.2395806312561	-0.0310887955129147	0.461410313844681	0.0344619527459145
-0.0654995664954185	-8.67279243469238	-4.23863506317139	-0.0309831872582436	0.461576551198959	0.0343609042465687
-0.0677359774708748	-8.66682529449463	-4.23807334899902	-0.0311721730977297	0.461603999137878	0.0343935266137123
-0.0839667841792107	-8.65664768218994	-4.23345899581909	-0.0312444530427456	0.461741060018539	0.0343837141990662
-0.0871625170111656	-8.65558433532715	-4.24354982376099	-0.0313645005226135	0.461711525917053	0.0344283729791641
-0.0968635082244873	-8.64731121063232	-4.23104429244995	-0.0313460044562817	0.461837738752365	0.0345081463456154
-0.10302871465683	-8.64589977264404	-4.23630046844482	-0.0314263999462128	0.461763799190521	0.0344887226819992
-0.11366705596447	-8.63761234283447	-4.22459268569946	-0.0313741639256477	0.461977064609528	0.0346162654459476
-0.114097103476524	-8.6298189163208	-4.23790597915649	-0.0313237085938454	0.461762964725494	0.0345780700445175
-0.127658665180206	-8.62126159667969	-4.22481441497803	-0.031417828053236	0.461907386779785	0.0346665196120739
-0.135213747620583	-8.61836910247803	-4.23043584823608	-0.031369224190712	0.461790263652802	0.0347982160747051
-0.141251251101494	-8.60911178588867	-4.22954845428467	-0.031245855614543	0.461799681186676	0.0347993299365044
-0.143372759222984	-8.60725212097168	-4.22227001190186	-0.0312838293612003	0.461580902338028	0.0349810868501663
-0.155867099761963	-8.60728454589844	-4.22048807144165	-0.031226608902216	0.461706668138504	0.0350905917584896
-0.157435104250908	-8.59366798400879	-4.21774387359619	-0.0309475772082806	0.461507260799408	0.0352842919528484
-0.171104863286018	-8.58551788330078	-4.21521186828613	-0.0309746786952019	0.461545884609222	0.0355369299650192
-0.174984648823738	-8.57891941070557	-4.21139192581177	-0.0308283716440201	0.461426079273224	0.0356799103319645
-0.182574406266212	-8.5757007598877	-4.21625661849976	-0.0306836403906345	0.461460441350937	0.0359525009989738
-0.183430030941963	-8.56892681121826	-4.21698617935181	-0.0305180549621582	0.461187720298767	0.0361204296350479
-0.195399343967438	-8.5686206817627	-4.21018123626709	-0.030410248786211	0.461377143859863	0.0363472029566765
-0.195927113294601	-8.55587291717529	-4.21793270111084	-0.030136127024889	0.461154699325562	0.0365325510501862
-0.203979879617691	-8.55515670776367	-4.20922327041626	-0.0301855579018593	0.461310029029846	0.0368580780923367
-0.214447855949402	-8.5496883392334	-4.20816850662231	-0.0298870448023081	0.461243540048599	0.0370227210223675
-0.218494936823845	-8.5517406463623	-4.21781969070435	-0.0297549404203892	0.461259305477142	0.0371880903840065
-0.22211579978466	-8.543625831604	-4.2077808380127	-0.0294382013380528	0.46103423833847	0.0373274683952332
-0.229646980762482	-8.55289745330811	-4.21408891677856	-0.0294555779546499	0.461164653301239	0.0373423807322979
-0.228452518582344	-8.54173946380615	-4.21507978439331	-0.0289701670408249	0.461065351963043	0.0374113321304321
-0.232946708798409	-8.54394245147705	-4.21981334686279	-0.0289037078619003	0.461145013570786	0.0375125706195831
-0.237769782543182	-8.53933715820313	-4.20985555648804	-0.0287128072232008	0.46094822883606	0.0376068279147148
-0.236529856920242	-8.54481601715088	-4.21935272216797	-0.0284193269908428	0.46107292175293	0.0378296934068203
-0.234221383929253	-8.54170799255371	-4.21973085403442	-0.0282445196062326	0.460852742195129	0.0380914248526096
-0.234481990337372	-8.54770374298096	-4.21917581558228	-0.0279800556600094	0.460990160703659	0.0384382158517838
-0.228734210133553	-8.54172611236572	-4.22297286987305	-0.0275259613990784	0.460864841938019	0.0387874692678452
-0.234715774655342	-8.53929233551025	-4.22550487518311	-0.0274446792900562	0.46104097366333	0.0391548797488213
-0.235995873808861	-8.53689193725586	-4.23006677627563	-0.0270650926977396	0.460870712995529	0.0394045971333981
-0.235230356454849	-8.54024600982666	-4.23382043838501	-0.0267870407551527	0.46095135807991	0.0396227464079857
-0.232035383582115	-8.53309345245361	-4.23577308654785	-0.0264999270439148	0.460763692855835	0.0397899858653545
-0.237118825316429	-8.5427942276001	-4.23833847045898	-0.026218194514513	0.460910886526108	0.0399413555860519
-0.230236053466797	-8.53793907165527	-4.24171018600464	-0.0258426703512669	0.460813611745834	0.0400565899908543
-0.234990358352661	-8.54187107086182	-4.24028301239014	-0.0257146116346121	0.460907548666	0.0403086580336094
-0.234926775097847	-8.5420389175415	-4.2473406791687	-0.025384658947587	0.460781753063202	0.0403832457959652
-0.233436107635498	-8.5437650680542	-4.25331687927246	-0.025027533993125	0.460834145545959	0.0406238101422787
-0.231516093015671	-8.54494190216064	-4.25287914276123	-0.0247626509517431	0.460531264543533	0.0408613532781601
-0.232214868068695	-8.55131340026855	-4.24577903747559	-0.0244405940175056	0.460669338703156	0.0409995317459106
-0.219561606645584	-8.5478687286377	-4.25943326950073	-0.024165902286768	0.460447698831558	0.0410961322486401
-0.226075977087021	-8.54851818084717	-4.25407648086548	-0.0240224469453096	0.46051025390625	0.0412815138697624
-0.223412811756134	-8.54771614074707	-4.25878810882568	-0.0237365979701281	0.46031180024147	0.0413710959255695
-0.220281943678856	-8.55415534973145	-4.26093006134033	-0.0234791040420532	0.460250586271286	0.0414997264742851
-0.214575782418251	-8.55502510070801	-4.26085424423218	-0.0232853908091784	0.459965914487839	0.0416153110563755
-0.22018726170063	-8.55838108062744	-4.25643444061279	-0.0230415314435959	0.460044324398041	0.0417722165584564
-0.208360090851784	-8.56002330780029	-4.26957845687866	-0.022846732288599	0.459847033023834	0.0417975522577763
-0.211937472224236	-8.55997180938721	-4.25703382492065	-0.0227732136845589	0.45974388718605	0.0419331751763821
-0.210657596588135	-8.56217479705811	-4.26515913009644	-0.0224910248070955	0.459524691104889	0.0419744923710823
-0.204748094081879	-8.5595817565918	-4.2683367729187	-0.0222469158470631	0.459383398294449	0.0419492349028587
-0.199853494763374	-8.56770896911621	-4.2658953666687	-0.0222428366541862	0.459160387516022	0.0419931374490261
-0.202745035290718	-8.56595039367676	-4.26140403747559	-0.0219203773885965	0.459124028682709	0.0420414432883263
-0.195051416754723	-8.56711483001709	-4.26124811172485	-0.0218793470412493	0.458909660577774	0.0421217307448387
-0.196754217147827	-8.5659008026123	-4.25752067565918	-0.0216907542198896	0.458774268627167	0.0421710424125195
-0.193240165710449	-8.57219409942627	-4.26653432846069	-0.0215203817933798	0.458589047193527	0.042244091629982
-0.189842775464058	-8.56794357299805	-4.2636194229126	-0.0212956629693508	0.458376705646515	0.0422891303896904
-0.187404975295067	-8.58087635040283	-4.26795768737793	-0.0213188044726849	0.458240926265717	0.0420925915241241
-0.180562496185303	-8.57301712036133	-4.26400756835938	-0.0210438184440136	0.457995057106018	0.0418999269604683
-0.181941241025925	-8.58396148681641	-4.26298379898071	-0.021001698449254	0.457919269800186	0.0419044382870197
-0.184223115444183	-8.57768058776855	-4.26345634460449	-0.020877443253994	0.457680910825729	0.0417097471654415
-0.185900911688805	-8.58335399627686	-4.26230335235596	-0.0207369066774845	0.457732558250427	0.041764821857214
-0.184135973453522	-8.57752132415771	-4.26621770858765	-0.0205027479678392	0.457416266202927	0.041682630777359
-0.18646551668644	-8.58951568603516	-4.26011657714844	-0.0205207951366901	0.457372486591339	0.0417408458888531
-0.181311011314392	-8.58132457733154	-4.27039527893066	-0.020222594961524	0.457313030958176	0.0416077673435211
-0.183829575777054	-8.5881233215332	-4.26764726638794	-0.0201666485518217	0.457305461168289	0.0416676998138428
-0.1890779286623	-8.58289909362793	-4.26638603210449	-0.0199254173785448	0.457310318946838	0.0416590236127377
-0.185934469103813	-8.58624839782715	-4.27781391143799	-0.0197649318724871	0.45732182264328	0.0416869036853313
-0.188543319702148	-8.57911586761475	-4.27442836761475	-0.0194914266467094	0.45716780424118	0.0417663045227528
-0.19082447886467	-8.58900356292725	-4.2738938331604	-0.0195111352950335	0.45726689696312	0.041828591376543
-0.187707275152206	-8.58132171630859	-4.27494144439697	-0.0192091669887304	0.457377642393112	0.0418395549058914
-0.192925944924355	-8.58362007141113	-4.27899265289307	-0.0190704148262739	0.457596153020859	0.0419942960143089
-0.199878856539726	-8.57350158691406	-4.28201627731323	-0.0188107304275036	0.457644730806351	0.0420368500053883
-0.199950873851776	-8.57659435272217	-4.285315990448	-0.0187453776597977	0.457878708839417	0.0422715321183205
-0.20472314953804	-8.57227993011475	-4.29040479660034	-0.0184340532869101	0.458083838224411	0.0423300303518772
-0.213597297668457	-8.57826805114746	-4.29489898681641	-0.0183656979352236	0.458198994398117	0.0423473566770554
-0.213250428438187	-8.56919574737549	-4.29844379425049	-0.0179463066160679	0.45842257142067	0.0422953702509403
-0.217918023467064	-8.56934356689453	-4.3015284538269	-0.017966216430068	0.45880451798439	0.0422731749713421
-0.224886745214462	-8.56553554534912	-4.30303812026978	-0.0177205801010132	0.458894938230515	0.0422248765826225
-0.230198889970779	-8.56754970550537	-4.31357479095459	-0.0175275467336178	0.459241658449173	0.0421775504946709
-0.232269182801247	-8.56752681732178	-4.32377290725708	-0.0173722058534622	0.459255129098892	0.0419745743274689
-0.240590423345566	-8.56838130950928	-4.31583166122437	-0.0171611979603767	0.459699302911758	0.0417991206049919
-0.237369224429131	-8.5660572052002	-4.32503938674927	-0.0169296152889729	0.459883272647858	0.0416518561542034
-0.248933225870132	-8.56020069122314	-4.33090496063232	-0.0168920010328293	0.46015065908432	0.0415240861475468
-0.24782982468605	-8.56552410125732	-4.3286247253418	-0.0167986564338207	0.460346966981888	0.0414371304214001
-0.250041276216507	-8.56618309020996	-4.34009981155396	-0.0165789071470499	0.460636138916016	0.0412339083850384
-0.256015539169312	-8.57231521606445	-4.33283710479736	-0.0166177731007338	0.460715979337692	0.0410338677465916
-0.251600384712219	-8.56480407714844	-4.3458366394043	-0.0162733495235443	0.460839956998825	0.0407645963132381
-0.256437540054321	-8.56939697265625	-4.34216022491455	-0.0163423046469688	0.46113047003746	0.0405882522463799
-0.262958705425262	-8.56433963775635	-4.34500169754028	-0.0162477269768715	0.461250454187393	0.0402462035417557
-0.266292095184326	-8.57384777069092	-4.35232639312744	-0.0161554105579853	0.461448729038239	0.0398990698158741
-0.266705006361008	-8.5697021484375	-4.35888528823853	-0.0160676818341017	0.461315751075745	0.0394069254398346
-0.273665517568588	-8.58122158050537	-4.34901475906372	-0.0160377193242311	0.46158504486084	0.0390026606619358
-0.267231166362762	-8.57669544219971	-4.36148929595947	-0.0157817099243402	0.461560130119324	0.0384103320538998
-0.270319312810898	-8.58410263061523	-4.35478496551514	-0.0159124508500099	0.461666524410248	0.0380546115338802
-0.274527817964554	-8.58249473571777	-4.35267877578735	-0.0158134922385216	0.461655378341675	0.0375631004571915
-0.270163357257843	-8.59015846252441	-4.35971355438232	-0.0158288385719061	0.46159616112709	0.0371808260679245
-0.268059253692627	-8.58769416809082	-4.36022758483887	-0.0156100513413548	0.461423009634018	0.0368313901126385
-0.268994361162186	-8.59914302825928	-4.3635425567627	-0.0156868472695351	0.461486846208572	0.036513514816761
-0.265267610549927	-8.59440994262695	-4.35565996170044	-0.0154295554384589	0.461456298828125	0.0362631231546402
-0.259011954069138	-8.60054111480713	-4.36532926559448	-0.0154884299263358	0.461408853530884	0.03600849583745
-0.260708868503571	-8.598876953125	-4.35608434677124	-0.0154087217524648	0.461229860782623	0.0357904136180878
-0.255252778530121	-8.60652351379395	-4.36802101135254	-0.0152622433379292	0.461216509342194	0.0355390831828117
-0.248521685600281	-8.60536193847656	-4.35832118988037	-0.0151650924235582	0.461029559373856	0.0352695621550083
-0.249551057815552	-8.61822700500488	-4.3593864440918	-0.0151468720287085	0.4609494805336	0.0351050607860088
-0.244352594017982	-8.61316776275635	-4.36175584793091	-0.0146955652162433	0.460845023393631	0.0348634719848633
-0.233790695667267	-8.61810302734375	-4.36777353286743	-0.0146297933533788	0.460639417171478	0.0346230044960976
-0.240377277135849	-8.6204252243042	-4.36994171142578	-0.0145350629463792	0.460738182067871	0.0343737974762917
-0.229911506175995	-8.62388610839844	-4.36931705474854	-0.0143479313701391	0.460554182529449	0.0342404730618
-0.223556041717529	-8.62926578521729	-4.37691450119019	-0.0141243385151029	0.46051350235939	0.0341380313038826
-0.22137239575386	-8.63287544250488	-4.3738112449646	-0.0138967847451568	0.460254818201065	0.0340491570532322
-0.218993037939072	-8.63980865478516	-4.37474918365479	-0.0135474242269993	0.460438698530197	0.033954069018364
-0.209510639309883	-8.63980960845947	-4.38748025894165	-0.0132039543241262	0.460232764482498	0.0337260141968727
-0.209499463438988	-8.6403112411499	-4.37908840179443	-0.0129723418504	0.460280388593674	0.0337398499250412
-0.207559674978256	-8.64433574676514	-4.38733196258545	-0.0125682540237904	0.460140973329544	0.0335687473416328
-0.202629953622818	-8.6463041305542	-4.39533615112305	-0.0121670737862587	0.460128366947174	0.0334620326757431
-0.198297008872032	-8.6531925201416	-4.39281034469604	-0.0119043495506048	0.460013329982758	0.0334067046642303
-0.200220286846161	-8.65303421020508	-4.39769887924194	-0.0112878317013383	0.460097223520279	0.0333113335072994
-0.188382461667061	-8.65507411956787	-4.40105628967285	-0.0108831506222486	0.459979444742203	0.0332476869225502
-0.191712573170662	-8.6562557220459	-4.40252065658569	-0.0105803990736604	0.460027128458023	0.0332511402666569
-0.185451731085777	-8.66078758239746	-4.40849447250366	-0.0100913122296333	0.459886640310287	0.0332847982645035
-0.184696704149246	-8.65834712982178	-4.4069709777832	-0.00957519002258778	0.459937930107117	0.0333522967994213
-0.177221849560738	-8.66649532318115	-4.41349411010742	-0.00925024598836899	0.459798455238342	0.0333103537559509
-0.180612191557884	-8.66583251953125	-4.40430355072021	-0.00853158533573151	0.459873557090759	0.0334147065877914
-0.172515362501144	-8.66654682159424	-4.41924953460693	-0.00805992353707552	0.459770619869232	0.0333445072174072
-0.176651433110237	-8.66226863861084	-4.4133620262146	-0.00761384563520551	0.459808140993118	0.0334066562354565
-0.175762370228767	-8.66906261444092	-4.41927671432495	-0.00703709106892347	0.459685772657394	0.0334543138742447
-0.172091394662857	-8.66429138183594	-4.42556142807007	-0.00638340599834919	0.45954030752182	0.0334541127085686
-0.171989634633064	-8.67307281494141	-4.42215394973755	-0.00599011313170195	0.45938166975975	0.0336121320724487
-0.167580246925354	-8.66741561889648	-4.42467212677002	-0.00527524203062058	0.459370791912079	0.0335888937115669
-0.167404323816299	-8.6677303314209	-4.42181587219238	-0.00480535393580794	0.459281086921692	0.0338114537298679
-0.17137947678566	-8.66251754760742	-4.42995929718018	-0.00419942243024707	0.459092348814011	0.0339318625628948
-0.169316530227661	-8.66550636291504	-4.43828392028809	-0.00363856507465243	0.459060877561569	0.0341454781591892
-0.167819872498512	-8.65900707244873	-4.43165683746338	-0.00311157456599176	0.458634704351425	0.0343327932059765
-0.171498686075211	-8.66176414489746	-4.42477703094482	-0.00264161778613925	0.458650976419449	0.0346002392470837
-0.16659739613533	-8.6563081741333	-4.42975187301636	-0.00199825665913522	0.45832759141922	0.034663800150156
-0.174925401806831	-8.65304756164551	-4.4240550994873	-0.0016788961365819	0.458307355642319	0.0349465757608414
-0.182003572583199	-8.64935398101807	-4.4287281036377	-0.00109426956623793	0.457992106676102	0.035052452236414
-0.18704217672348	-8.64172267913818	-4.42856597900391	-0.000489859667140991	0.457772731781006	0.0351681336760521
-0.188711240887642	-8.6427526473999	-4.4236912727356	-0.000206953860470094	0.457368850708008	0.0353506878018379
-0.194232597947121	-8.6346378326416	-4.42424631118774	0.000408000079914927	0.457281351089478	0.0353946685791016
-0.197922766208649	-8.62828254699707	-4.41983938217163	0.000716792186722159	0.456943839788437	0.0356355905532837
-0.214186996221542	-8.61922931671143	-4.41475439071655	0.00112702359911054	0.45677462220192	0.0358510166406631
-0.213819801807404	-8.61948299407959	-4.42135381698608	0.00143415259663016	0.456532657146454	0.0361228995025158
-0.222161039710045	-8.60412979125977	-4.40791177749634	0.00178079644683748	0.456072479486465	0.0365230217576027
-0.232840225100517	-8.60262107849121	-4.40267515182495	0.00202281447127461	0.455938130617142	0.0368623174726963
-0.236206322908401	-8.58560657501221	-4.40647268295288	0.00240525626577437	0.455554217100143	0.0370850116014481
-0.248093336820602	-8.57719230651855	-4.38888835906982	0.00245357700623572	0.455474704504013	0.0374903157353401
-0.257629305124283	-8.56850528717041	-4.38894748687744	0.00263912579976022	0.455022752285004	0.0378239117562771
-0.263124167919159	-8.55667304992676	-4.38784646987915	0.00285956473089755	0.45478156208992	0.0381404347717762
-0.267959028482437	-8.55016803741455	-4.37967729568481	0.00287883752025664	0.454268157482147	0.0384670719504356
-0.277896612882614	-8.54161357879639	-4.37298822402954	0.00303680030629039	0.454028934240341	0.0386660434305668
-0.277700841426849	-8.52960586547852	-4.37059020996094	0.00310134887695313	0.453607678413391	0.0389770269393921
-0.292166203260422	-8.51805210113525	-4.35754299163818	0.00313467998057604	0.453354626893997	0.0392087399959564
-0.294861376285553	-8.51252555847168	-4.36288452148438	0.00310050253756344	0.452991425991058	0.0394624397158623
-0.303085118532181	-8.49776363372803	-4.34784841537476	0.00314983911812305	0.452574133872986	0.0397214740514755
-0.307309985160828	-8.50063800811768	-4.34172582626343	0.0030761465895921	0.452190786600113	0.0399155169725418
-0.312097102403641	-8.48009300231934	-4.33762311935425	0.00316634820774198	0.451916098594666	0.0401117876172066
-0.317651063203812	-8.47425556182861	-4.32794094085693	0.00295584392733872	0.451637923717499	0.040586095303297
-0.324811071157455	-8.45669174194336	-4.32511854171753	0.00288219982758164	0.451274931430817	0.0407876372337341
-0.328943699598312	-8.45286655426025	-4.31520080566406	0.002601049374789	0.45108500123024	0.041202999651432
-0.331214278936386	-8.44236278533936	-4.31811475753784	0.00248449109494686	0.450726538896561	0.0415334478020668
-0.340897470712662	-8.44116497039795	-4.30276870727539	0.0021991825196892	0.450542002916336	0.0417402684688568
-0.339977324008942	-8.42382526397705	-4.3017578125	0.00216216244734824	0.450337201356888	0.0419508777558804
-0.344343841075897	-8.42035007476807	-4.29105138778687	0.00167856807820499	0.450277149677277	0.0421479158103466
-0.350766390562058	-8.40893936157227	-4.28328609466553	0.00137076480314136	0.450103789567947	0.0422740206122398
-0.357104748487473	-8.40663433074951	-4.28735733032227	0.00103317864704877	0.450229555368423	0.0424922592937946
-0.360941290855408	-8.39745903015137	-4.28440570831299	0.000704868289176375	0.450106173753738	0.0425093173980713
-0.370424628257751	-8.39518260955811	-4.27632236480713	0.00034511208650656	0.450389206409454	0.0426228456199169
-0.367854773998261	-8.38563442230225	-4.27802085876465	5.0631304475246E-05	0.450467586517334	0.042580384761095
-0.381504327058792	-8.37657451629639	-4.2682991027832	-0.000466016441350803	0.450738817453384	0.0425813086330891
-0.383115619421005	-8.3743314743042	-4.26808643341064	-0.000902305589988828	0.450904577970505	0.0426108464598656
-0.388041257858276	-8.36979675292969	-4.27581739425659	-0.00128048425540328	0.451295107603073	0.0426234677433968
-0.387626111507416	-8.36425590515137	-4.26772928237915	-0.00172728719189763	0.451482981443405	0.0426807254552841
-0.394373178482056	-8.36690235137939	-4.26887035369873	-0.00226514390669763	0.452067852020264	0.0425698906183243
-0.387630313634872	-8.35651874542236	-4.27435874938965	-0.00248899031430483	0.452392935752869	0.042477585375309
-0.395188629627228	-8.35644721984863	-4.26727724075317	-0.00305913272313774	0.452873468399048	0.0424639321863651
-0.399369329214096	-8.35224437713623	-4.27867221832275	-0.00343480636365712	0.453291207551956	0.0422820337116718
-0.399636924266815	-8.3551082611084	-4.2772798538208	-0.00387915829196572	0.453942447900772	0.0422696322202683
-0.39405483007431	-8.35131072998047	-4.27653837203979	-0.00437711318954825	0.454275459051132	0.042073767632246
-0.397384852170944	-8.35605716705322	-4.2781286239624	-0.00483156787231565	0.45503368973732	0.041987806558609
-0.390541106462479	-8.35220336914063	-4.28996610641479	-0.00523324962705374	0.455605775117874	0.0418713353574276
-0.394254088401794	-8.34830760955811	-4.2851357460022	-0.00584439001977444	0.456324070692062	0.0418015830218792
-0.392100632190704	-8.34910774230957	-4.28857231140137	-0.00637287460267544	0.456877261400223	0.041702214628458
-0.389313757419586	-8.34996223449707	-4.29913282394409	-0.00686373608186841	0.457597613334656	0.0415577366948128
-0.385985940694809	-8.34806156158447	-4.29521083831787	-0.00746056064963341	0.458079934120178	0.0413702391088009
-0.388244330883026	-8.35492038726807	-4.29816818237305	-0.00795893929898739	0.458914428949356	0.0411569662392139
-0.376564234495163	-8.35338401794434	-4.31118679046631	-0.00851380545645952	0.45948252081871	0.0408714339137077
-0.381399393081665	-8.3509464263916	-4.2971134185791	-0.00922104436904192	0.460157752037048	0.0407428555190563
-0.376051247119904	-8.35756778717041	-4.31456565856934	-0.00976615678519011	0.460822731256485	0.0404822863638401
-0.370897203683853	-8.35732555389404	-4.31441259384155	-0.0103127127513289	0.461351037025452	0.040213018655777
-0.369801163673401	-8.36740016937256	-4.31498193740845	-0.0109584629535675	0.462140738964081	0.0399251393973827
-0.358194231987	-8.36259841918945	-4.31803512573242	-0.0113550201058388	0.46258881688118	0.039565235376358
-0.360944986343384	-8.36888790130615	-4.31943416595459	-0.012127217836678	0.463276505470276	0.0392372831702232
-0.354221254587173	-8.37098693847656	-4.32217836380005	-0.012742655351758	0.46374636888504	0.0388223119080067
-0.346770852804184	-8.37711048126221	-4.32680416107178	-0.0133528849110007	0.464337646961212	0.0385474339127541
-0.336236417293549	-8.37868309020996	-4.32071924209595	-0.0139172459021211	0.46461683511734	0.038119375705719
-0.333115041255951	-8.39152336120605	-4.32470750808716	-0.0146845411509275	0.465196907520294	0.0377668514847755
-0.316160529851913	-8.38882923126221	-4.32863235473633	-0.0151797635480762	0.465525716543198	0.0373744368553162
-0.315630197525024	-8.3945484161377	-4.31577205657959	-0.0159905664622784	0.465989023447037	0.0372077636420727
-0.306442201137543	-8.40145683288574	-4.33030891418457	-0.0166140832006931	0.466312110424042	0.0367454029619694
-0.293412744998932	-8.40539169311523	-4.32343053817749	-0.0172923859208822	0.466664850711823	0.0365132763981819
-0.288515567779541	-8.41909599304199	-4.32330560684204	-0.0180589482188225	0.466893345117569	0.0362562425434589
-0.274702519178391	-8.41826438903809	-4.31842136383057	-0.018556410446763	0.46726980805397	0.0359958820044994
-0.258551388978958	-8.42310905456543	-4.32345819473267	-0.0193919129669666	0.467428207397461	0.0357597358524799
-0.257015258073807	-8.42683410644531	-4.31570911407471	-0.020129956305027	0.467692226171494	0.035557683557272
-0.244776666164398	-8.43487739562988	-4.32194900512695	-0.0208339150995016	0.467807978391647	0.0353948026895523
-0.231882825493813	-8.43737411499023	-4.31198215484619	-0.0215032268315554	0.467972576618195	0.0351186282932758
-0.220034897327423	-8.45325946807861	-4.31618595123291	-0.0223418660461903	0.46806013584137	0.0348403118550777
-0.212758705019951	-8.45345115661621	-4.30206108093262	-0.0228986591100693	0.468204498291016	0.0345187932252884
-0.200349524617195	-8.46417617797852	-4.31755876541138	-0.0236434824764729	0.46832612156868	0.0340725220739841
-0.19554041326046	-8.46537303924561	-4.2963547706604	-0.0242959838360548	0.468370586633682	0.0336739122867584
-0.182698383927345	-8.47862720489502	-4.30426549911499	-0.024980217218399	0.468378067016602	0.0333323664963245
-0.170579209923744	-8.48078060150146	-4.29827547073364	-0.0255027692764997	0.468271493911743	0.032922025769949
-0.161896631121635	-8.5006046295166	-4.28700971603394	-0.0263251159340143	0.468333661556244	0.0326187908649445
-0.152565255761147	-8.49839210510254	-4.28870964050293	-0.0268414318561554	0.468348413705826	0.0322363898158073
-0.139479890465736	-8.50554180145264	-4.28659343719482	-0.0275465939193964	0.468286573886871	0.0319578386843205
-0.141365334391594	-8.50837230682373	-4.28054285049438	-0.0282128155231476	0.468293637037277	0.0316584035754204
-0.128779128193855	-8.51762104034424	-4.27977180480957	-0.028775904327631	0.468147844076157	0.0314062349498272
-0.126302897930145	-8.52141571044922	-4.27644157409668	-0.0292661301791668	0.468146771192551	0.0311401914805174
-0.11478067189455	-8.52982234954834	-4.27163553237915	-0.0299827046692371	0.467890650033951	0.0307738315314054
-0.112741284072399	-8.53570747375488	-4.25535869598389	-0.0304388795047998	0.467980414628983	0.0305732525885105
-0.0996056348085403	-8.53819370269775	-4.26927995681763	-0.0308159757405519	0.467693507671356	0.030111163854599
-0.102123461663723	-8.54348564147949	-4.25224733352661	-0.0314760692417622	0.467710167169571	0.0300001967698336
-0.0974222272634506	-8.54615116119385	-4.2592191696167	-0.0318184122443199	0.467397063970566	0.0297251772135496
-0.0944001004099846	-8.55158996582031	-4.2539119720459	-0.0322562083601952	0.467361122369766	0.0295257996767759
-0.0831707566976547	-8.55362033843994	-4.25278282165527	-0.0327488854527473	0.466929703950882	0.0293930396437645
-0.0889132767915726	-8.56366062164307	-4.24147510528564	-0.0332256592810154	0.466829568147659	0.0291931722313166
-0.0800781548023224	-8.55633068084717	-4.24008989334106	-0.0333722867071629	0.466648787260056	0.0290573071688414
-0.0749324634671211	-8.5627613067627	-4.23657751083374	-0.0339826531708241	0.466433346271515	0.0288796816021204
-0.0793429687619209	-8.56175994873047	-4.22674560546875	-0.0343737304210663	0.466200560331345	0.0287739019840956
-0.0754013881087303	-8.56776332855225	-4.23628711700439	-0.0347401425242424	0.465980678796768	0.0285807140171528
-0.0745534151792526	-8.56892013549805	-4.22026252746582	-0.0350752994418144	0.465777665376663	0.0285277329385281
-0.0720122084021568	-8.57755374908447	-4.21322011947632	-0.0355151295661926	0.465361803770065	0.0283503551036119
-0.0721328631043434	-8.57930278778076	-4.20672130584717	-0.0358482226729393	0.465242654085159	0.0281772594898939
-0.0621566213667393	-8.57955741882324	-4.21131944656372	-0.0361723378300667	0.46485248208046	0.0280356667935848
-0.069063164293766	-8.58272552490234	-4.20484066009521	-0.036624614149332	0.464701324701309	0.0280159544199705
-0.0646521225571632	-8.58107948303223	-4.20047569274902	-0.0369145795702934	0.464284002780914	0.0278472919017076
-0.0645930096507072	-8.58924579620361	-4.19792318344116	-0.0372812114655972	0.46411144733429	0.0278349164873362
-0.0591345392167568	-8.58536243438721	-4.19188165664673	-0.037478931248188	0.463607341051102	0.0277584977447987
-0.0639832392334938	-8.5979061126709	-4.19006299972534	-0.0379168428480625	0.463487595319748	0.0276732258498669
-0.0597909316420555	-8.58914661407471	-4.17949533462524	-0.0379843190312386	0.463046461343765	0.0275848135352135
-0.0566807053983212	-8.5959997177124	-4.18662548065186	-0.0383471883833408	0.462779015302658	0.0275990106165409
-0.0626710578799248	-8.59207630157471	-4.17002725601196	-0.0386537089943886	0.462452679872513	0.0275258552283049
-0.0616155788302422	-8.60151958465576	-4.16949462890625	-0.0388735681772232	0.46209380030632	0.0275598336011171
-0.0615155622363091	-8.59458827972412	-4.16736888885498	-0.038968276232481	0.461774259805679	0.0274567790329456
-0.0641824305057526	-8.60051155090332	-4.16421985626221	-0.0392429232597351	0.461360394954681	0.0275120120495558
-0.0691137388348579	-8.60109806060791	-4.15908002853394	-0.0393554717302322	0.461233913898468	0.0275632757693529
-0.0628686547279358	-8.59700012207031	-4.16527795791626	-0.0393839776515961	0.460749000310898	0.0275766924023628
-0.0703388303518295	-8.60252571105957	-4.15569257736206	-0.0396347045898438	0.46065416932106	0.0277361292392015
-0.0749036893248558	-8.59662532806396	-4.14658308029175	-0.0397189222276211	0.460288047790527	0.0278617590665817
-0.07601098716259	-8.60222911834717	-4.15356349945068	-0.0397950187325478	0.460051387548447	0.027987802401185
-0.0792110860347748	-8.59455966949463	-4.14915418624878	-0.0397692322731018	0.459748089313507	0.0282271094620228
-0.0795336440205574	-8.6007604598999	-4.1524863243103	-0.0399001128971577	0.459401786327362	0.0283397082239389
-0.0858872085809708	-8.59843635559082	-4.13752937316895	-0.0397388562560081	0.459275960922241	0.0285861603915691
-0.0823201462626457	-8.59047412872314	-4.14872646331787	-0.0395706593990326	0.458946824073792	0.0288447998464108
-0.0909946784377098	-8.58950805664063	-4.13794136047363	-0.0396750308573246	0.458867728710175	0.02911327034235
-0.094501368701458	-8.58608150482178	-4.14094829559326	-0.0395069979131222	0.458581417798996	0.0294393170624971
-0.101574286818504	-8.58782958984375	-4.14171075820923	-0.0393121354281902	0.458456456661224	0.0297337807714939
-0.103024244308472	-8.57990074157715	-4.14479684829712	-0.0390960387885571	0.458210438489914	0.0301117300987244
-0.105853997170925	-8.58038234710693	-4.14017772674561	-0.0389738008379936	0.457903981208801	0.030473105609417
-0.118933260440826	-8.58133983612061	-4.14216661453247	-0.0387661419808865	0.457965314388275	0.030911011621356
-0.112004697322845	-8.57150459289551	-4.14816665649414	-0.03841832280159	0.457651495933533	0.031232813373208
-0.12473901361227	-8.57173252105713	-4.13949346542358	-0.03831971809268	0.457758039236069	0.0317435339093208
-0.129825487732887	-8.56577205657959	-4.14695262908936	-0.0380218252539635	0.457525759935379	0.0320310406386852
-0.135844513773918	-8.56893348693848	-4.15141296386719	-0.0376923345029354	0.457629054784775	0.0324985347688198
-0.135884448885918	-8.55820846557617	-4.14916372299194	-0.0373732820153236	0.45733842253685	0.0328290015459061
-0.146581724286079	-8.56839752197266	-4.14296388626099	-0.0372089371085167	0.457424610853195	0.0331749282777309
-0.149414137005806	-8.5582218170166	-4.15432453155518	-0.0365907959640026	0.45733630657196	0.0335364043712616
-0.153639629483223	-8.56038570404053	-4.15563249588013	-0.0363571532070637	0.457352370023727	0.0339375026524067
-0.163748502731323	-8.55449199676514	-4.15393114089966	-0.0360250920057297	0.457342028617859	0.0343015938997269
-0.167174682021141	-8.55675888061523	-4.16356945037842	-0.0356421023607254	0.457236379384995	0.0346721895039082
-0.173579514026642	-8.55443477630615	-4.16441774368286	-0.0351393781602383	0.457353264093399	0.0351383872330189
-0.172346413135529	-8.55748653411865	-4.16663980484009	-0.0347566306591034	0.457202881574631	0.0354967266321182
-0.183187574148178	-8.5560884475708	-4.15949869155884	-0.034260805696249	0.457398623228073	0.0359439998865128
-0.178377330303192	-8.55264186859131	-4.18074989318848	-0.0337229482829571	0.457296341657639	0.0362034291028976
-0.186346411705017	-8.55002784729004	-4.174072265625	-0.0334321856498718	0.457528859376907	0.0366947464644909
-0.190321534872055	-8.54641151428223	-4.18639707565308	-0.0329338535666466	0.457398742437363	0.0371279902756214
-0.191150948405266	-8.54873752593994	-4.18305253982544	-0.0324895083904266	0.457544803619385	0.0376485101878643
-0.189227789640427	-8.54511451721191	-4.19302225112915	-0.0320000723004341	0.45746898651123	0.0381358414888382
-0.192452967166901	-8.55324459075928	-4.19438743591309	-0.0316891260445118	0.457503020763397	0.0386419296264648
-0.191096410155296	-8.54525470733643	-4.2054123878479	-0.030981557443738	0.457595944404602	0.039150383323431
-0.189865410327911	-8.54457569122314	-4.21125602722168	-0.0306584313511848	0.457690417766571	0.0396682918071747
-0.198752537369728	-8.54235363006592	-4.20301961898804	-0.0301844365894794	0.457676589488983	0.0401832014322281
-0.197435334324837	-8.54575824737549	-4.2247633934021	-0.029655322432518	0.457740634679794	0.0405684858560562
-0.195974797010422	-8.53896522521973	-4.2206768989563	-0.0291576106101274	0.457640767097473	0.0410533733665943
-0.199903443455696	-8.54733848571777	-4.2293381690979	-0.0287414155900478	0.457779467105865	0.0415859967470169
-0.197614699602127	-8.53940868377686	-4.23503351211548	-0.0280537959188223	0.457815557718277	0.0419125147163868
-0.197716370224953	-8.54170989990234	-4.23984909057617	-0.0277554076164961	0.457952111959457	0.0424891225993633
-0.20189805328846	-8.53395748138428	-4.24284076690674	-0.0271988790482283	0.457950592041016	0.0429358519613743
-0.200163438916206	-8.54109954833984	-4.25226879119873	-0.0268363002687693	0.458021014928818	0.0434231013059616
-0.20171245932579	-8.53621387481689	-4.25775766372681	-0.0262481179088354	0.458108812570572	0.0439233370125294
-0.202251583337784	-8.5423641204834	-4.25837898254395	-0.0259797610342503	0.458129435777664	0.0443701259791851
-0.201849386096001	-8.53794956207275	-4.26121664047241	-0.0253102332353592	0.458251774311066	0.0448322147130966
-0.200193852186203	-8.53786468505859	-4.27812576293945	-0.0249511059373617	0.458315640687943	0.0452543832361698
-0.205632567405701	-8.53298187255859	-4.26624584197998	-0.0245330240577459	0.458395928144455	0.045626375824213
-0.203694567084312	-8.53916072845459	-4.28391551971436	-0.0240556951612234	0.458511382341385	0.0461147800087929
-0.199024930596352	-8.53455352783203	-4.28761148452759	-0.0235956348478794	0.458340764045715	0.0465234406292439
-0.201359018683434	-8.54101085662842	-4.28083229064941	-0.0233083609491587	0.458603173494339	0.0470256246626377
-0.193383112549782	-8.53177356719971	-4.29165363311768	-0.0226456373929977	0.45857772231102	0.0474326126277447
-0.191472306847572	-8.53607082366943	-4.30009794235229	-0.0224202964454889	0.458710759878159	0.0479592345654964
-0.189947098493576	-8.53328132629395	-4.29767847061157	-0.0220573078840971	0.458661675453186	0.0484944507479668
-0.185439899563789	-8.53709602355957	-4.30876588821411	-0.0216041598469019	0.458817929029465	0.0491503067314625
-0.176923781633377	-8.52929973602295	-4.30840969085693	-0.0211976189166307	0.45868769288063	0.0497634187340736
-0.18031133711338	-8.53509330749512	-4.30929088592529	-0.0207764580845833	0.458861321210861	0.0504012145102024
-0.165329247713089	-8.52921772003174	-4.32269096374512	-0.0203534699976444	0.458833009004593	0.0510049574077129
-0.169299602508545	-8.52569484710693	-4.31750774383545	-0.0201305318623781	0.458950519561768	0.05169777572155
-0.162072867155075	-8.53034019470215	-4.32482576370239	-0.0197562761604786	0.459008038043976	0.0522669367492199
-0.157109931111336	-8.5245304107666	-4.33552694320679	-0.0193513091653585	0.459073543548584	0.0528393425047398
-0.15513813495636	-8.53012084960938	-4.32864141464233	-0.0191351901739836	0.459132581949234	0.0534647777676582
-0.145305097103119	-8.52369594573975	-4.33739995956421	-0.0186412651091814	0.459231555461884	0.053998239338398
-0.143480479717255	-8.52444076538086	-4.33526372909546	-0.0184875521808863	0.459354281425476	0.054606057703495
-0.13982743024826	-8.52294921875	-4.34288215637207	-0.0181451868265867	0.459373772144318	0.055135328322649
-0.135614469647408	-8.52388381958008	-4.34860134124756	-0.0178569201380014	0.459567993879318	0.0557256601750851
-0.1307073533535	-8.52515316009521	-4.34197998046875	-0.0176371186971664	0.459566950798035	0.0562444403767586
-0.126334026455879	-8.51849269866943	-4.34824275970459	-0.0171760935336351	0.459701865911484	0.0568066388368607
-0.124188803136349	-8.51979351043701	-4.35214185714722	-0.0170752946287394	0.459889024496078	0.057329036295414
-0.120704457163811	-8.51814365386963	-4.35531187057495	-0.0168794356286526	0.459921300411224	0.0577232576906681
-0.115778475999832	-8.5153284072876	-4.35723733901978	-0.0166842937469482	0.460118412971497	0.0582621768116951
-0.114718616008759	-8.52111148834229	-4.35867166519165	-0.0165370479226112	0.460167348384857	0.0586776286363602
-0.10431756824255	-8.51459312438965	-4.36317729949951	-0.0162513665854931	0.460269123315811	0.0590548105537891
-0.106730759143829	-8.51490116119385	-4.35878896713257	-0.016168687492609	0.460512191057205	0.0594756864011288
-0.103751480579376	-8.51225185394287	-4.36405563354492	-0.0160183794796467	0.460484653711319	0.0598866939544678
-0.102238819003105	-8.51385402679443	-4.36975955963135	-0.015957260504365	0.46065428853035	0.0601259879767895
-0.0987341031432152	-8.51766872406006	-4.36284780502319	-0.0158862676471472	0.460611909627914	0.0603905394673347
-0.0966969206929207	-8.51730155944824	-4.36433839797974	-0.0157415587455034	0.460680395364761	0.0605131462216377
-0.0907497555017471	-8.51231575012207	-4.36455631256104	-0.0157810375094414	0.460751950740814	0.0606071166694164
-0.093719057738781	-8.51463890075684	-4.36526441574097	-0.015749242156744	0.46076226234436	0.0606804043054581
-0.0950307697057724	-8.5181827545166	-4.36827087402344	-0.0157710537314415	0.46083927154541	0.0607520639896393
-0.0912706628441811	-8.52421855926514	-4.36342096328735	-0.0158415585756302	0.460622161626816	0.0606368817389011
-0.0877619385719299	-8.52163600921631	-4.36125040054321	-0.0157756265252829	0.46062833070755	0.0604383088648319
-0.0916591063141823	-8.52643394470215	-4.35513496398926	-0.015941271558404	0.460769683122635	0.0604647248983383
-0.0882174521684647	-8.52826118469238	-4.36013507843018	-0.016008198261261	0.460625827312469	0.0602178163826466
-0.0902067720890045	-8.52749443054199	-4.36092233657837	-0.016117125749588	0.460610657930374	0.0600185506045818
-0.0864641964435577	-8.53737640380859	-4.3553032875061	-0.0163189731538296	0.460427224636078	0.0598548948764801
-0.0824402645230293	-8.53490924835205	-4.35902118682861	-0.0162823125720024	0.460476607084274	0.0595460012555122
-0.0867940708994865	-8.53835964202881	-4.35014486312866	-0.0166629701852798	0.460489988327026	0.0594395250082016
-0.0816043093800545	-8.53645992279053	-4.35298633575439	-0.0168417729437351	0.460382729768753	0.059196949005127
-0.0806486681103706	-8.53447532653809	-4.34987449645996	-0.0170084945857525	0.460285365581512	0.0590574704110622
-0.0772339105606079	-8.54628467559814	-4.35118913650513	-0.0172711685299873	0.460335105657578	0.0588874705135822
-0.0699655637145042	-8.53861522674561	-4.34766054153442	-0.0174107421189547	0.460205167531967	0.0585724897682667
-0.0703776180744171	-8.54094982147217	-4.34174585342407	-0.0178090650588274	0.460355937480927	0.0585214085876942
-0.0654064193367958	-8.54463577270508	-4.34677314758301	-0.0180184412747622	0.460299581289291	0.0583033338189125
-0.0554801672697067	-8.54353427886963	-4.33963203430176	-0.0182095244526863	0.460105687379837	0.0580485574901104
-0.0563202053308487	-8.5538272857666	-4.33405065536499	-0.0186704657971859	0.460317492485046	0.0579043924808502
-0.0421813577413559	-8.55350685119629	-4.34142780303955	-0.0189254060387611	0.460135012865067	0.0576630495488644
-0.0446326434612274	-8.55461120605469	-4.33378219604492	-0.0192530397325754	0.460309326648712	0.0574967414140701
-0.0390365459024906	-8.56106185913086	-4.3364462852478	-0.0195297263562679	0.460337579250336	0.0573661923408508
-0.0285961888730526	-8.55848693847656	-4.33016967773438	-0.019773880019784	0.460256069898605	0.0572508275508881
-0.0255757570266724	-8.56789684295654	-4.32741069793701	-0.0200843811035156	0.460447609424591	0.0572329349815845
-0.0138048622757196	-8.56448745727539	-4.33859014511108	-0.0203371644020081	0.460520684719086	0.0571845509111881
-0.0136390766128898	-8.56682872772217	-4.32704257965088	-0.0206461753696203	0.460613787174225	0.0572645850479603
-0.00871574692428112	-8.57208728790283	-4.33888006210327	-0.0208118464797735	0.460821777582169	0.0573864653706551
-0.00103947846218944	-8.57040882110596	-4.33598327636719	-0.0210718587040901	0.460870087146759	0.0574010424315929
-4.30091095040552E-05	-8.57324600219727	-4.33269882202148	-0.0211840067058802	0.461158990859985	0.0574844479560852
0.00861495640128851	-8.57322788238525	-4.33424758911133	-0.0213887672871351	0.461317121982574	0.0577184297144413
0.00933700520545244	-8.57253456115723	-4.33606910705566	-0.0215804427862167	0.461428105831146	0.0578405149281025
0.0120774572715163	-8.57705211639404	-4.3421459197998	-0.0216780975461006	0.461766630411148	0.0579629689455032
0.017763540148735	-8.57540988922119	-4.33788013458252	-0.021752467378974	0.461720317602158	0.0581667423248291
0.015884893015027	-8.58314514160156	-4.33961343765259	-0.0218601282685995	0.462087690830231	0.0582337416708469
0.024472439661622	-8.57833862304688	-4.3454909324646	-0.0219131391495466	0.462157070636749	0.0584407038986683
0.0163183435797691	-8.5775842666626	-4.33616304397583	-0.0219728164374828	0.462311625480652	0.0585688352584839
0.0179665870964527	-8.58325576782227	-4.35142755508423	-0.0220169145613909	0.46251854300499	0.058729350566864
0.0221293065696955	-8.58027935028076	-4.34964418411255	-0.0221261903643608	0.462403506040573	0.05881717056036
0.0184919051826	-8.58606624603271	-4.34504318237305	-0.0220351330935955	0.462667614221573	0.0589756742119789
0.0251583978533745	-8.58512306213379	-4.34966087341309	-0.0219885539263487	0.462614476680756	0.0591748096048832
0.0186511483043432	-8.58033275604248	-4.34631395339966	-0.0220072772353888	0.462570548057556	0.0592712983489037
0.0199814327061176	-8.58352279663086	-4.34646368026733	-0.0220391023904085	0.462536990642548	0.0594480186700821
0.0242604669183493	-8.58529186248779	-4.34486722946167	-0.0220438707619905	0.462293058633804	0.0597500056028366
0.0232747495174408	-8.58655548095703	-4.33562707901001	-0.0219266097992659	0.462136924266815	0.0598581098020077
0.023945664986968	-8.5858325958252	-4.33446264266968	-0.0219932105392218	0.461958050727844	0.0601007342338562
0.0201640445739031	-8.58467102050781	-4.33640098571777	-0.021890064701438	0.461571604013443	0.0601939968764782
0.0183578580617905	-8.58391189575195	-4.32925939559937	-0.0218118391931057	0.461274266242981	0.0603448525071144
0.0202205609530211	-8.59184837341309	-4.32510614395142	-0.0218350905925035	0.460926175117493	0.0603586174547672
0.021706959232688	-8.58523750305176	-4.3199520111084	-0.0216186940670013	0.460373133420944	0.0603716373443604
0.0155131798237562	-8.58324241638184	-4.30561685562134	-0.0216504745185375	0.460046291351318	0.0605288222432137
0.013766597956419	-8.58891773223877	-4.31399631500244	-0.0215178802609444	0.459541887044907	0.0605664253234863
0.019154904410243	-8.58571720123291	-4.30450296401978	-0.0214211046695709	0.458779335021973	0.060568530112505
0.0150301950052381	-8.59269523620605	-4.29400825500488	-0.0213929414749146	0.45840647816658	0.0606800727546215
0.0227124597877264	-8.59012031555176	-4.28975486755371	-0.0212667696177959	0.457713901996613	0.0607959404587746
0.0155249778181314	-8.58894920349121	-4.28262710571289	-0.0211783088743687	0.457086890935898	0.0609394386410713
0.0148494010791183	-8.59258270263672	-4.2800145149231	-0.0210064258426428	0.456520020961761	0.0611170493066311
0.0172748118638992	-8.58899974822998	-4.26778078079224	-0.0208074226975441	0.455753862857819	0.0613019727170467
0.0140839144587517	-8.5980281829834	-4.26119613647461	-0.0207336656749249	0.455224066972733	0.0615713000297546
0.0222014524042606	-8.58816051483154	-4.25933218002319	-0.0204274319112301	0.454539358615875	0.0617195032536983
0.0124373529106379	-8.58903884887695	-4.24298286437988	-0.0203851033002138	0.45405039191246	0.0621118545532227
0.0180404782295227	-8.59283542633057	-4.24259996414185	-0.0202238131314516	0.453337758779526	0.0624692402780056
0.0160907730460167	-8.58760643005371	-4.23235368728638	-0.0199402347207069	0.452652782201767	0.0627962574362755
0.0116354469209909	-8.5971212387085	-4.22519397735596	-0.0198070276528597	0.452165633440018	0.0631964728236198
0.014928350225091	-8.58907032012939	-4.22749614715576	-0.0192577093839645	0.451543390750885	0.0635130032896996
0.00350528373382986	-8.58524131774902	-4.21987676620483	-0.0190561637282372	0.451120287179947	0.063744805753231
-0.00357820768840611	-8.58665657043457	-4.21822309494019	-0.0187500007450581	0.450501173734665	0.0639002472162247
-0.00827174633741379	-8.58159255981445	-4.21693134307861	-0.0183919388800859	0.449986100196838	0.064076229929924
-0.0131811136379838	-8.5810489654541	-4.20253038406372	-0.0181420743465424	0.449429780244827	0.0645048171281815
-0.020990926772356	-8.57303619384766	-4.19524383544922	-0.0175763163715601	0.44902628660202	0.0649885386228561
-0.0247959438711405	-8.57142162322998	-4.19994640350342	-0.0173916127532721	0.448639869689941	0.0654968097805977
-0.0394211560487747	-8.56449413299561	-4.19262170791626	-0.0169696845114231	0.448203355073929	0.0658246204257011
-0.0472081266343594	-8.56356525421143	-4.19215536117554	-0.0164399016648531	0.447910934686661	0.0663600265979767
-0.0569912008941174	-8.55946350097656	-4.18774127960205	-0.0160374268889427	0.44738757610321	0.066768541932106
-0.0664333179593086	-8.55523109436035	-4.18151569366455	-0.0154228648170829	0.446997106075287	0.0670479238033295
-0.0815890058875084	-8.54815483093262	-4.1790246963501	-0.0150034092366695	0.446681350469589	0.0674242749810219
-0.0926883295178413	-8.53962516784668	-4.17253732681274	-0.0145273078233004	0.446182042360306	0.0678755193948746
-0.10737494379282	-8.53431224822998	-4.17259979248047	-0.0138797583058476	0.445843279361725	0.0682324320077896
-0.119006298482418	-8.53274154663086	-4.16676664352417	-0.0133869079872966	0.445313096046448	0.068586066365242
-0.12861992418766	-8.5221586227417	-4.16037464141846	-0.0126401660963893	0.444913119077683	0.068835973739624
-0.144409686326981	-8.5204439163208	-4.15561294555664	-0.0122356107458472	0.444606870412827	0.0690529271960258
-0.155084058642387	-8.51291370391846	-4.15647792816162	-0.0116777494549751	0.444094777107239	0.0693166255950928
-0.173773691058159	-8.50587368011475	-4.15320634841919	-0.0110260145738721	0.443794667720795	0.0695791020989418
-0.18300199508667	-8.51116752624512	-4.15226650238037	-0.010565634816885	0.443443328142166	0.0696676000952721
-0.190376192331314	-8.49676132202148	-4.1521201133728	-0.00987924542278051	0.443033367395401	0.0697529539465904
-0.204204127192497	-8.4930362701416	-4.14232683181763	-0.00947756133973598	0.442909121513367	0.0700792148709297
-0.215296119451523	-8.48764133453369	-4.14737319946289	-0.00895129051059484	0.442505270242691	0.0701794773340225
-0.224164605140686	-8.48947143554688	-4.14554405212402	-0.00844836700707674	0.442305594682693	0.0703539252281189
-0.234440952539444	-8.49108982086182	-4.13904523849487	-0.00800379365682602	0.441933363676071	0.0704696923494339
-0.238707885146141	-8.48490333557129	-4.1460223197937	-0.00732957758009434	0.441853255033493	0.0705382525920868
-0.250284641981125	-8.4839916229248	-4.14241981506348	-0.00698447413742542	0.441639423370361	0.070664219558239
-0.260795056819916	-8.48062801361084	-4.13916492462158	-0.0065479981712997	0.441383183002472	0.070625826716423
-0.268876284360886	-8.48056793212891	-4.14345598220825	-0.00606629112735391	0.441213220357895	0.0707135945558548
-0.275039732456207	-8.48842620849609	-4.14291906356812	-0.00573318591341376	0.441051065921783	0.070702001452446
-0.274192363023758	-8.48225879669189	-4.14208269119263	-0.00511868111789227	0.440818607807159	0.0707256495952606
-0.283299893140793	-8.48140048980713	-4.13651609420776	-0.00484099704772234	0.440837264060974	0.0708275809884071
-0.287443727254868	-8.48244762420654	-4.14797163009644	-0.00439797434955835	0.440655052661896	0.0708357840776443
-0.284839600324631	-8.48052310943604	-4.15255498886108	-0.00392378494143486	0.440474808216095	0.0708292201161385
-0.285318940877914	-8.48909950256348	-4.14101839065552	-0.00377974007278681	0.440363794565201	0.0709754228591919
-0.277226477861404	-8.48319721221924	-4.14741230010986	-0.00321921613067389	0.440252542495728	0.0710557773709297
-0.280644118785858	-8.49335670471191	-4.14740753173828	-0.00310876360163093	0.440345972776413	0.0711112394928932
-0.279519587755203	-8.4936408996582	-4.15310716629028	-0.00274458760395646	0.440302103757858	0.0710955932736397
-0.275339752435684	-8.49674224853516	-4.16256427764893	-0.00240593869239092	0.44025781750679	0.0711317583918571
-0.276565223932266	-8.50617980957031	-4.16115140914917	-0.00203405041247606	0.44027116894722	0.071000412106514
-0.279020577669144	-8.49924564361572	-4.16003465652466	-0.00160284270532429	0.440181165933609	0.0707356780767441
-0.282787263393402	-8.50484085083008	-4.16026067733765	-0.0013507385738194	0.440396547317505	0.0705752149224281
-0.282339453697205	-8.50816440582275	-4.17233037948608	-0.00108632410410792	0.440304607152939	0.070318341255188
-0.277238070964813	-8.50961971282959	-4.16582155227661	-0.000750034290831536	0.440405040979385	0.0702991560101509
-0.275144964456558	-8.51548957824707	-4.16714859008789	-0.000548612501006573	0.440487116575241	0.0703315585851669
-0.272108525037766	-8.51194286346436	-4.17652702331543	-0.000163207849254832	0.440574288368225	0.0701818242669106
-0.284474223852158	-8.51852607727051	-4.17818307876587	-4.15812792198267E-05	0.440932989120483	0.0700294077396393
-0.279598712921143	-8.52619171142578	-4.18497610092163	0.000114287358883303	0.441038310527802	0.0699377283453941
-0.277314603328705	-8.52501487731934	-4.18962907791138	0.000473327323561534	0.441043674945831	0.0699267312884331
-0.281037747859955	-8.53718757629395	-4.19180393218994	0.000748303718864918	0.441226184368134	0.0698498263955116
-0.276021629571915	-8.53152275085449	-4.19980812072754	0.00116906489711255	0.441255688667297	0.0696871280670166
-0.284725964069366	-8.52983951568604	-4.19548559188843	0.00131127249915153	0.441409170627594	0.0695521011948586
-0.281964391469955	-8.53668594360352	-4.19830560684204	0.00151453982107341	0.441552102565765	0.0694046318531036
-0.276794791221619	-8.53534698486328	-4.20586013793945	0.00168102781753987	0.441547513008118	0.0693720728158951
-0.284089088439941	-8.54737854003906	-4.20624685287476	0.00176546745933592	0.441872626543045	0.0693349316716194
-0.280303120613098	-8.54454612731934	-4.20821142196655	0.00197386625222862	0.441946864128113	0.0693481639027596
-0.286286741495132	-8.54105567932129	-4.21583938598633	0.00211978796869516	0.442052006721497	0.069304421544075
-0.287308841943741	-8.54353618621826	-4.21987390518188	0.00224894238635898	0.442241251468658	0.0693430379033089
-0.285740166902542	-8.54965782165527	-4.21499156951904	0.00237761018797755	0.442080587148666	0.0693560615181923
-0.283857196569443	-8.54476547241211	-4.21796846389771	0.00263045495375991	0.442234426736832	0.0692703798413277
-0.287694364786148	-8.54441833496094	-4.21685886383057	0.00264047225937247	0.442338824272156	0.0694264024496078
-0.286796540021896	-8.54220962524414	-4.22152328491211	0.00272922310978174	0.442353159189224	0.0695606842637062
-0.288586914539337	-8.53697681427002	-4.2214241027832	0.0028948625549674	0.442301094532013	0.0698147639632225
-0.291357696056366	-8.54226493835449	-4.21892023086548	0.00290099042467773	0.442425310611725	0.0699852332472801
-0.288715213537216	-8.53291416168213	-4.2288875579834	0.00304949237033725	0.442444920539856	0.0701449662446976
-0.292446196079254	-8.52899074554443	-4.21686220169067	0.00295218219980598	0.4424948990345	0.0704612508416176
-0.294685572385788	-8.53042411804199	-4.22315311431885	0.00299657345749438	0.442431211471558	0.0707276985049248
-0.293756008148193	-8.52756023406982	-4.22189378738403	0.00304833520203829	0.442260444164276	0.0709911957383156
-0.297895967960358	-8.52838897705078	-4.21716260910034	0.00313403992913663	0.442414999008179	0.0711595937609673
-0.291601985692978	-8.52094554901123	-4.21903276443481	0.00321373715996742	0.442356139421463	0.0714407041668892
-0.298831313848495	-8.5120906829834	-4.21711874008179	0.00325559265911579	0.442258685827255	0.0716899558901787
-0.300712257623672	-8.51361465454102	-4.21976613998413	0.00321096275001764	0.442271679639816	0.0720629319548607
-0.295467913150787	-8.50896835327148	-4.21472978591919	0.0031957954633981	0.442016035318375	0.0724757686257362
-0.301761239767075	-8.50941181182861	-4.21149587631226	0.00329257920384407	0.442077815532684	0.0728176459670067
-0.297624439001083	-8.50131702423096	-4.21542263031006	0.00332856527529657	0.441984444856644	0.0731283351778984
-0.302328079938889	-8.49544620513916	-4.20473051071167	0.00325240730307996	0.441919714212418	0.0734505504369736
-0.304275631904602	-8.49506759643555	-4.20626068115234	0.00328472931869328	0.441951155662537	0.0737675577402115
-0.306203126907349	-8.49402523040771	-4.19674730300903	0.00324325915426016	0.441655933856964	0.0740261301398277
-0.302594512701035	-8.48568344116211	-4.19891023635864	0.00335306162014604	0.441603869199753	0.0742485299706459
-0.307809740304947	-8.48594188690186	-4.19247198104858	0.00319739012047648	0.441653937101364	0.0746007338166237
-0.306884944438934	-8.48176574707031	-4.19259738922119	0.00322584132663906	0.441420078277588	0.0747923627495766
-0.31072410941124	-8.47799491882324	-4.1903862953186	0.0032743220217526	0.441293448209763	0.0749134719371796
-0.315826863050461	-8.48109340667725	-4.18312788009644	0.00325534702278674	0.441115021705627	0.0749838277697563
-0.30713951587677	-8.47583293914795	-4.18356800079346	0.00337167200632393	0.440791428089142	0.0750988572835922
-0.314360827207565	-8.47524261474609	-4.17618417739868	0.00323028210550547	0.440676301717758	0.0752054452896118
-0.312142163515091	-8.47691345214844	-4.1843204498291	0.00329841230995953	0.440487414598465	0.0752762705087662
-0.310308426618576	-8.47690200805664	-4.17284440994263	0.00328222126699984	0.440080314874649	0.0752842798829079
-0.314448624849319	-8.47480964660645	-4.16005277633667	0.00340938684530556	0.439960241317749	0.0753352418541908
-0.311297535896301	-8.47549915313721	-4.16886186599731	0.00343420007266104	0.439683526754379	0.075387679040432
-0.315939247608185	-8.46952438354492	-4.16703128814697	0.00349594326689839	0.43937560915947	0.0754323899745941
-0.31525057554245	-8.47212028503418	-4.16347885131836	0.00355666037648916	0.439222455024719	0.0755712389945984
-0.311922967433929	-8.47641658782959	-4.16157865524292	0.0035961342509836	0.438795626163483	0.0756169334053993
-0.306969523429871	-8.46883487701416	-4.15956687927246	0.00384679739363492	0.438698023557663	0.0756915211677551
-0.309019237756729	-8.47271537780762	-4.15339040756226	0.00381601834669709	0.438530325889587	0.0757660940289497
-0.313184350728989	-8.46977138519287	-4.15541982650757	0.00391479348763824	0.438343226909637	0.0757729113101959
-0.304682970046997	-8.47129535675049	-4.15800857543945	0.00400352338328958	0.438175767660141	0.0760860219597816
-0.298397749662399	-8.47469711303711	-4.15334987640381	0.00404647039249539	0.437901794910431	0.0763062462210655
-0.296328574419022	-8.47362613677979	-4.15278816223145	0.00439745374023914	0.437889695167542	0.0765222981572151
-0.300284296274185	-8.47514533996582	-4.15175867080688	0.00437159044668078	0.437838554382324	0.0767571553587914
-0.295005589723587	-8.47394180297852	-4.15898752212524	0.00463744672015309	0.437652945518494	0.0769087076187134
-0.287823647260666	-8.47372245788574	-4.15708827972412	0.00492177857086062	0.437509775161743	0.0771857649087906
-0.288481533527374	-8.48467922210693	-4.15574884414673	0.00503138499334455	0.437579065561295	0.0774752795696259
-0.276202291250229	-8.47744846343994	-4.1616530418396	0.00546098640188575	0.437504559755325	0.0777460485696793
-0.277147203683853	-8.47367668151855	-4.16753721237183	0.00573720689862967	0.437517315149307	0.0780595690011978
-0.272869616746902	-8.48136711120605	-4.16862678527832	0.0060272766277194	0.437557369470596	0.0783477574586868
-0.268502593040466	-8.48074626922607	-4.17011833190918	0.00632699346169829	0.437464982271194	0.0786265060305595
-0.262796401977539	-8.48173332214355	-4.1777024269104	0.00674242014065385	0.437729805707932	0.0788457617163658
-0.256253570318222	-8.48015022277832	-4.18004560470581	0.00704281311482191	0.437869906425476	0.0793048143386841
-0.251713514328003	-8.478835105896	-4.18703365325928	0.00750757707282901	0.437964677810669	0.0797360315918922
-0.246006786823273	-8.47336959838867	-4.18859910964966	0.00794653408229351	0.437899827957153	0.0801326110959053
-0.247197806835175	-8.48303508758545	-4.18870830535889	0.00831237994134426	0.438143581151962	0.0804517045617104
-0.238649353384972	-8.48099899291992	-4.20158290863037	0.00884617120027542	0.438145369291306	0.08074139803648
-0.232609689235687	-8.48160171508789	-4.21031188964844	0.00927137956023216	0.438306033611298	0.0811011269688606
-0.221443027257919	-8.4832763671875	-4.22067451477051	0.00987213477492332	0.438416481018066	0.0815225839614868
-0.21289399266243	-8.49565410614014	-4.23116207122803	0.0103164808824658	0.438686728477478	0.0818759873509407
-0.204546540975571	-8.48798847198486	-4.24623584747314	0.0110500045120716	0.438903450965881	0.0821292400360107
-0.206809401512146	-8.48189926147461	-4.24887228012085	0.0113906189799309	0.439292222261429	0.082311674952507
-0.211698085069656	-8.47833919525146	-4.26348781585693	0.0117482813075185	0.439764320850372	0.082430936396122
-0.213449701666832	-8.47152137756348	-4.25374221801758	0.0120016997680068	0.440143316984177	0.0827197581529617
-0.223779797554016	-8.46470928192139	-4.25468015670776	0.012363382615149	0.44082048535347	0.0829552188515663
-0.235642269253731	-8.46865177154541	-4.26518535614014	0.0123233320191503	0.441381931304932	0.0831552818417549
-0.24283242225647	-8.46824932098389	-4.27113437652588	0.0126440450549126	0.441764980554581	0.0832781419157982
-0.253313720226288	-8.46808338165283	-4.27516746520996	0.0131948105990887	0.441963702440262	0.0833690986037254
-0.257895737886429	-8.46869564056396	-4.28110456466675	0.0138387642800808	0.44218984246254	0.0834186598658562
-0.262225925922394	-8.46481132507324	-4.28218650817871	0.0143162673339248	0.442317843437195	0.0835545659065247
-0.260378956794739	-8.46234035491943	-4.28594636917114	0.0146826207637787	0.442354172468185	0.0835875123739243
-0.254792660474777	-8.45663547515869	-4.28882646560669	0.0149565376341343	0.442254513502121	0.0836817249655724
-0.250006139278412	-8.45682334899902	-4.2854905128479	0.0151464296504855	0.442346572875977	0.0839503407478333
-0.248242691159248	-8.45851135253906	-4.28701257705688	0.0151209831237793	0.442248463630676	0.084264375269413
-0.248599573969841	-8.45921802520752	-4.28336668014526	0.0151994731277227	0.442071408033371	0.0845082923769951
-0.247466266155243	-8.45268630981445	-4.27841567993164	0.015433993190527	0.44165500998497	0.0846875607967377
-0.259060323238373	-8.45504474639893	-4.27702283859253	0.0158091448247433	0.441484034061432	0.0847235545516014
-0.264958024024963	-8.45169830322266	-4.27518224716187	0.0159912128001451	0.441080510616302	0.0846508890390396
-0.26874628663063	-8.44670391082764	-4.27026605606079	0.0162300039082766	0.440663039684296	0.0845583379268646
-0.276393383741379	-8.44401836395264	-4.26162767410278	0.0164525471627712	0.440145969390869	0.084463395178318
-0.274338215589523	-8.43975257873535	-4.26022434234619	0.0165516510605812	0.439644306898117	0.0844412595033646
-0.276375472545624	-8.43220901489258	-4.2413158416748	0.0165225919336081	0.439108550548553	0.0846470817923546
-0.278662711381912	-8.43564319610596	-4.24200057983398	0.0166141781955957	0.438551872968674	0.0848540663719177
-0.27877601981163	-8.43388557434082	-4.22631931304932	0.0165715049952269	0.437889069318771	0.0849924460053444
-0.277628988027573	-8.42855644226074	-4.22396898269653	0.0167088881134987	0.437285870313644	0.085091657936573
-0.283876895904541	-8.42506217956543	-4.21512651443481	0.0166140235960484	0.43663963675499	0.0851563364267349
-0.287145286798477	-8.42807388305664	-4.21158361434937	0.0166894234716892	0.435970455408096	0.0851526483893394
-0.289262145757675	-8.42826652526855	-4.19859266281128	0.0166215095669031	0.435218095779419	0.0851413980126381
-0.287952065467834	-8.41768169403076	-4.19242572784424	0.0168790426105261	0.434565216302872	0.085205115377903
-0.297906041145325	-8.41339492797852	-4.18176651000977	0.0167594514787197	0.433976143598557	0.0852984040975571
-0.301526010036469	-8.41193675994873	-4.1835823059082	0.0167804770171642	0.433425098657608	0.0854620411992073
-0.303974449634552	-8.40690612792969	-4.16605854034424	0.0167450290173292	0.432670921087265	0.0855756029486656
-0.310082644224167	-8.41029644012451	-4.1690239906311	0.0166817214339972	0.432213336229324	0.0856779590249062
-0.313770174980164	-8.40311431884766	-4.15673828125	0.0166516378521919	0.43179053068161	0.0860210731625557
-0.32000944018364	-8.39953327178955	-4.15746688842773	0.0166428927332163	0.431217044591904	0.0861809030175209
-0.325733989477158	-8.39522361755371	-4.15707063674927	0.0168118588626385	0.430631071329117	0.0863553807139397
-0.335491389036179	-8.39740467071533	-4.14176321029663	0.0167157407850027	0.430321633815765	0.0864603221416473
-0.332915991544724	-8.38653087615967	-4.14309501647949	0.0169402249157429	0.429868370294571	0.0866520702838898
-0.339410275220871	-8.3828239440918	-4.13791513442993	0.0169514026492834	0.429636090993881	0.0868795290589333
-0.340966522693634	-8.38677597045898	-4.14095401763916	0.0169822257012129	0.429506033658981	0.087153933942318
-0.342084318399429	-8.3857946395874	-4.14347696304321	0.0169610511511564	0.429259538650513	0.0873836800456047
-0.341374129056931	-8.37405204772949	-4.1411828994751	0.0172287952154875	0.429174661636353	0.0877044275403023
-0.348714292049408	-8.37556934356689	-4.13156938552856	0.0171011444181204	0.429136276245117	0.0880219116806984
-0.349656224250793	-8.37499237060547	-4.14180946350098	0.017286017537117	0.42924502491951	0.0883229076862335
-0.348414689302444	-8.37021255493164	-4.13778734207153	0.0173537489026785	0.429141908884048	0.0886027067899704
-0.350827246904373	-8.36947345733643	-4.14662313461304	0.0175351221114397	0.429415553808212	0.0887898504734039
-0.348819494247437	-8.36302947998047	-4.14622592926025	0.0176398828625679	0.429627776145935	0.0890887454152107
-0.346538424491882	-8.3576545715332	-4.1489725112915	0.0177951361984015	0.42972394824028	0.0894811823964119
-0.352973073720932	-8.36046123504639	-4.16018962860107	0.0180172361433506	0.430036425590515	0.089746318757534
-0.350509434938431	-8.35977172851563	-4.15050363540649	0.0181002579629421	0.43026402592659	0.0901952087879181
-0.3426753282547	-8.35196304321289	-4.15943384170532	0.0185197126120329	0.430643945932388	0.0904970541596413
-0.347892194986343	-8.34904766082764	-4.16605520248413	0.0186480022966862	0.430969595909119	0.090870626270771
-0.341602742671967	-8.34914493560791	-4.17390441894531	0.0189041085541248	0.431311815977097	0.0912884622812271
-0.338117450475693	-8.35246181488037	-4.1777024269104	0.019164877012372	0.431628197431564	0.091626949608326
-0.328404098749161	-8.34753036499023	-4.18439102172852	0.0195507816970348	0.431880593299866	0.091986857354641
-0.332641512155533	-8.3453950881958	-4.18197202682495	0.0197034385055304	0.432398438453674	0.0923928320407867
-0.322543680667877	-8.34506130218506	-4.1939811706543	0.0200142506510019	0.432846248149872	0.092803567647934
-0.313857227563858	-8.34969806671143	-4.19969844818115	0.0201650895178318	0.433240562677383	0.093270480632782
-0.299789279699326	-8.34909057617188	-4.20547533035278	0.0205840654671192	0.433579921722412	0.0938414037227631
-0.302208036184311	-8.3482084274292	-4.21332883834839	0.0206882506608963	0.434229075908661	0.0941964834928513
-0.296128422021866	-8.34489727020264	-4.21507215499878	0.0209891181439161	0.434583961963654	0.0944385156035423
-0.291452258825302	-8.35078907012939	-4.21850442886353	0.0213267989456654	0.435101538896561	0.0945557653903961
-0.285257250070572	-8.3442554473877	-4.22681427001953	0.0215616580098867	0.435655057430267	0.0948231443762779
-0.283108174800873	-8.35110282897949	-4.24274253845215	0.0218218024820089	0.436020731925964	0.0951405987143517
-0.283033311367035	-8.35759449005127	-4.24230623245239	0.0221629254519939	0.436090886592865	0.0954512134194374
-0.270726650953293	-8.35301399230957	-4.24355888366699	0.0224133431911469	0.436479359865189	0.0957926511764526
-0.258208930492401	-8.34590816497803	-4.24711465835571	0.0226420592516661	0.436781764030457	0.0962090492248535
-0.258137673139572	-8.35732746124268	-4.25530862808228	0.0228417441248894	0.437033504247665	0.0964391306042671
-0.254078716039658	-8.35764789581299	-4.25897407531738	0.0231080409139395	0.437145084142685	0.0967929437756538
-0.244615942239761	-8.35194301605225	-4.26216840744019	0.0233840979635715	0.437407314777374	0.0969702824950218
-0.265301108360291	-8.33580589294434	-4.26287221908569	0.0236839987337589	0.437908083200455	0.0972242504358292
-0.282656610012054	-8.33395957946777	-4.26900291442871	0.023790929466486	0.438209056854248	0.0971455648541451
-0.28874272108078	-8.33347129821777	-4.29179906845093	0.0242960806936026	0.438684970140457	0.0971000194549561
-0.294069111347198	-8.30351066589355	-4.27767419815063	0.0245699975639582	0.438452541828156	0.097515195608139
-0.293694108724594	-8.30118846893311	-4.25333499908447	0.0243876241147518	0.43795058131218	0.0979703664779663
-0.257552474737167	-8.33327960968018	-4.28485631942749	0.024675790220499	0.438247680664063	0.0988710075616837
-0.23280157148838	-8.33619594573975	-4.2674503326416	0.0247170366346836	0.437830835580826	0.099594458937645
-0.219011917710304	-8.33378601074219	-4.26817750930786	0.0245855432003737	0.437392801046371	0.0998565182089806
-0.199743181467056	-8.33306694030762	-4.28302955627441	0.0248093698173761	0.437424421310425	0.100326418876648
-0.18312905728817	-8.35295867919922	-4.25666952133179	0.0244003217667341	0.436743468046188	0.100084081292152
-0.161268532276154	-8.36945819854736	-4.26192378997803	0.0243670847266912	0.436461448669434	0.100186944007874
-0.14457593858242	-8.378249168396	-4.26443958282471	0.0244147498160601	0.43616059422493	0.100708246231079
-0.125852689146996	-8.37328052520752	-4.26625299453735	0.024511868134141	0.435947120189667	0.100830651819706
-0.124210253357887	-8.38470363616943	-4.26653289794922	0.0244873501360416	0.435814738273621	0.100978620350361
-0.121230155229568	-8.38826274871826	-4.26007890701294	0.0246234349906445	0.435226768255234	0.100997924804688
-0.110873445868492	-8.3974437713623	-4.25249052047729	0.0246776267886162	0.43487760424614	0.100981056690216
-0.0995828285813332	-8.40160179138184	-4.25673055648804	0.0247821435332298	0.434593796730042	0.100850269198418
-0.0921840071678162	-8.39699363708496	-4.25728130340576	0.0249678082764149	0.434412866830826	0.100539177656174
-0.0903032049536705	-8.38924217224121	-4.25189065933228	0.024685388430953	0.434316217899323	0.100352771580219
-0.083056204020977	-8.39427375793457	-4.25489950180054	0.0245515778660774	0.434168875217438	0.100280195474625
-0.0753355994820595	-8.40970611572266	-4.25406074523926	0.0245898235589266	0.434086978435516	0.100344382226467
-0.0839192941784859	-8.41297435760498	-4.25275373458862	0.024662934243679	0.433841019868851	0.100308164954185
-0.0896288454532623	-8.41456127166748	-4.25701856613159	0.0248995516449213	0.43366938829422	0.0999103486537933
-0.0848668664693832	-8.40933418273926	-4.24924087524414	0.0250763166695833	0.433368653059006	0.0997498854994774
-0.0822824761271477	-8.41464519500732	-4.25360918045044	0.0252774674445391	0.433307617902756	0.0996080338954926
-0.0884234756231308	-8.41677284240723	-4.25182962417603	0.025455279275775	0.433164477348328	0.0995368808507919
-0.0859226956963539	-8.41523933410645	-4.25650072097778	0.0256907679140568	0.432785093784332	0.0994914323091507
-0.086890734732151	-8.41194248199463	-4.24922513961792	0.0260004308074713	0.432646691799164	0.0995884016156197
-0.0835203900933266	-8.40718078613281	-4.24947738647461	0.0260025355964899	0.432597190141678	0.0998420044779778
-0.0810921937227249	-8.40575790405273	-4.25489377975464	0.0260623060166836	0.432618468999863	0.100041940808296
-0.0783932581543922	-8.4075927734375	-4.25452899932861	0.0260269492864609	0.432436585426331	0.100339807569981
-0.0726570785045624	-8.40752983093262	-4.25742626190186	0.0263427775353193	0.432247310876846	0.100725769996643
-0.0765741392970085	-8.39783096313477	-4.24793291091919	0.0264310091733933	0.432045757770538	0.100973762571812
-0.0806841999292374	-8.40008068084717	-4.24861860275269	0.0265910848975182	0.431857764720917	0.101168312132359
-0.0823466256260872	-8.40212059020996	-4.24637126922607	0.0268961396068335	0.431754469871521	0.10126156359911
-0.0817839726805687	-8.39768218994141	-4.23485803604126	0.0269789006561041	0.431475728750229	0.101565189659595
-0.0783295407891274	-8.39448356628418	-4.2459602355957	0.0272687152028084	0.431300282478333	0.10172076523304
-0.0790953934192657	-8.39614868164063	-4.2384614944458	0.0273808315396309	0.430874675512314	0.102006487548351
-0.0796597748994827	-8.39407157897949	-4.23395347595215	0.0276521667838097	0.430614173412323	0.102265447378159
-0.0818335190415382	-8.39522361755371	-4.23072147369385	0.027631588280201	0.430361956357956	0.102437563240528
-0.077339805662632	-8.39051342010498	-4.23784494400024	0.0277262702584267	0.430013865232468	0.102619029581547
-0.0699630826711655	-8.39180564880371	-4.22666168212891	0.0277797877788544	0.429750055074692	0.102803416550159
-0.0747011378407478	-8.39235401153564	-4.22245788574219	0.0276626497507095	0.429548054933548	0.102973803877831
-0.0752031579613686	-8.38859558105469	-4.22355270385742	0.0277135446667671	0.429281979799271	0.103074610233307
-0.0730382725596428	-8.38767719268799	-4.20378446578979	0.0276227500289679	0.428942203521729	0.103164464235306
-0.0673007145524025	-8.38050842285156	-4.20814657211304	0.0275874491780996	0.428487062454224	0.103305451571941
-0.0762467905879021	-8.38421154022217	-4.2057466506958	0.0275247935205698	0.428234219551086	0.103355541825294
-0.0772319734096527	-8.38501930236816	-4.19731187820435	0.027616648003459	0.427659839391708	0.103381507098675
-0.0719262063503265	-8.37941932678223	-4.19795417785645	0.0275339763611555	0.427351206541061	0.103337556123734
-0.0808334425091743	-8.37579822540283	-4.1865758895874	0.0275005474686623	0.426864117383957	0.1033690944314
-0.0779987052083015	-8.37610340118408	-4.1833610534668	0.0275415871292353	0.426252961158752	0.103345766663551
-0.0821236744523048	-8.37614631652832	-4.17450475692749	0.0275001004338264	0.425790011882782	0.103234529495239
-0.0832686349749565	-8.37139511108398	-4.17282438278198	0.0274566821753979	0.425264000892639	0.103141933679581
-0.0878977626562119	-8.3752269744873	-4.16600275039673	0.0275146551430225	0.424627959728241	0.10297791659832
-0.0851876735687256	-8.37629699707031	-4.15911197662354	0.0275206845253706	0.424052864313126	0.10294521600008
-0.0821323022246361	-8.36943817138672	-4.15340566635132	0.0275412797927856	0.423503279685974	0.102772951126099
-0.0887553691864014	-8.36704254150391	-4.14674520492554	0.0275082141160965	0.422788023948669	0.102836474776268
-0.0910305008292198	-8.36817169189453	-4.1421914100647	0.027590686455369	0.422079980373383	0.102834656834602
-0.0922611653804779	-8.37089729309082	-4.13668012619019	0.0275088958442211	0.421636670827866	0.102748617529869
-0.0917059779167175	-8.36265277862549	-4.12770462036133	0.027450704947114	0.421093881130219	0.102731049060822
-0.0940066576004028	-8.35973453521729	-4.12642431259155	0.0275030694901943	0.420423448085785	0.102707371115685
-0.0992660149931908	-8.3617582321167	-4.11585855484009	0.0274475999176502	0.419767826795578	0.102743409574032
-0.100456736981869	-8.35896396636963	-4.11795425415039	0.0275151915848255	0.41923463344574	0.102588146924973
-0.10810049623251	-8.35079002380371	-4.10676717758179	0.0274940691888332	0.418666303157806	0.1025650203228
-0.116712212562561	-8.35052299499512	-4.10770606994629	0.0275394674390554	0.418174266815186	0.102510392665863
-0.118248127400875	-8.35589218139648	-4.09655618667603	0.0274815205484629	0.417569071054459	0.102484606206417
-0.118616238236427	-8.3439884185791	-4.08985567092896	0.0275009926408529	0.417100876569748	0.102443888783455
-0.129631370306015	-8.33722591400146	-4.08905172348022	0.0275137275457382	0.416550278663635	0.102463781833649
-0.135110720992088	-8.33810901641846	-4.08816194534302	0.0276072286069393	0.416055202484131	0.102552652359009
-0.143611386418343	-8.33925724029541	-4.08069562911987	0.0276600606739521	0.415578067302704	0.102532431483269
-0.147545799612999	-8.3321704864502	-4.07599258422852	0.0277259517461061	0.415033906698227	0.102538704872131
-0.15892319381237	-8.32975959777832	-4.07496166229248	0.0276858825236559	0.414622008800507	0.102449357509613
-0.165142863988876	-8.32709503173828	-4.07270479202271	0.0276975091546774	0.414143711328506	0.102418504655361
-0.171655848622322	-8.32444000244141	-4.066077709198	0.027786523103714	0.413851410150528	0.102312289178371
-0.177075043320656	-8.32049942016602	-4.05293607711792	0.0275680273771286	0.413591504096985	0.102270044386387
-0.186398237943649	-8.31812381744385	-4.06568050384521	0.0275357533246279	0.413338840007782	0.102287620306015
-0.190982863306999	-8.3158483505249	-4.0481014251709	0.0273962710052729	0.413055956363678	0.102242790162563
-0.193901658058167	-8.30880069732666	-4.05861282348633	0.0274437665939331	0.412820875644684	0.102184176445007
-0.204077392816544	-8.30395317077637	-4.05119514465332	0.02731092274189	0.412712126970291	0.102178454399109
-0.211136654019356	-8.30061912536621	-4.05084705352783	0.0274204816669226	0.412378162145615	0.102207936346531
-0.217277139425278	-8.30135154724121	-4.04578876495361	0.0274276323616505	0.412135720252991	0.102280370891094
-0.227802664041519	-8.294677734375	-4.04843139648438	0.0275644529610872	0.411900341510773	0.102155633270741
-0.232907682657242	-8.29118633270264	-4.04438591003418	0.0277078952640295	0.411585211753845	0.10227532684803
-0.231710955500603	-8.29513931274414	-4.04165077209473	0.0278427563607693	0.411192297935486	0.102516017854214
-0.237230852246284	-8.29097843170166	-4.04178810119629	0.0279767438769341	0.411075621843338	0.102682158350945
-0.252314478158951	-8.28601264953613	-4.03840017318726	0.0281533654779196	0.411159157752991	0.102668523788452
-0.27162492275238	-8.27448081970215	-4.04271411895752	0.0284340754151344	0.411039531230927	0.102286614477634
-0.280145764350891	-8.27249240875244	-4.0398154258728	0.0286707803606987	0.410859614610672	0.101991191506386
-0.284963250160217	-8.26881980895996	-4.04902410507202	0.0290258824825287	0.410743117332459	0.101902693510056
-0.277373939752579	-8.26758193969727	-4.04528665542603	0.0291463956236839	0.410418063402176	0.102212011814117
-0.278915554285049	-8.27494430541992	-4.0480899810791	0.0293914433568716	0.410249292850494	0.102608747780323
-0.274028450250626	-8.27227973937988	-4.04775285720825	0.0295790173113346	0.41009995341301	0.103120982646942
-0.261213898658752	-8.26183128356934	-4.05631256103516	0.0299168396741152	0.410019725561142	0.103480018675327
-0.266100257635117	-8.25839042663574	-4.04636383056641	0.0301261376589537	0.41004341840744	0.103869333863258
-0.262405723333359	-8.26277256011963	-4.05881118774414	0.030319444835186	0.409981787204742	0.104129925370216
-0.253344029188156	-8.26920604705811	-4.05785894393921	0.0305694937705994	0.410220623016357	0.104353494942188
-0.240706026554108	-8.26178741455078	-4.06436920166016	0.0307940188795328	0.410257071256638	0.104502357542515
-0.239776462316513	-8.25945568084717	-4.06983947753906	0.0310055017471313	0.410356849431992	0.10474868118763
-0.2324578166008	-8.2625207901001	-4.06585597991943	0.0313481837511063	0.41051921248436	0.10493516176939
-0.233335435390472	-8.26992893218994	-4.07661247253418	0.0314972437918186	0.410985440015793	0.104977428913116
-0.223563760519028	-8.26122951507568	-4.08454656600952	0.0317404866218567	0.411281913518906	0.105146214365959
-0.216790348291397	-8.26129722595215	-4.08756399154663	0.0320365689694881	0.411403089761734	0.105388753116131
-0.216967701911926	-8.26599502563477	-4.09539413452148	0.0324753448367119	0.41155731678009	0.105666272342205
-0.217809975147247	-8.26368522644043	-4.09655714035034	0.0331336855888367	0.411733567714691	0.105700731277466
-0.221747890114784	-8.26194190979004	-4.10030078887939	0.0334423184394836	0.412006974220276	0.10576705634594
-0.223270028829575	-8.26097202301025	-4.10857152938843	0.0340234525501728	0.412250936031342	0.105843365192413
-0.223352164030075	-8.26258659362793	-4.11241817474365	0.0345664396882057	0.412419050931931	0.106001242995262
-0.229988500475883	-8.25056266784668	-4.11829853057861	0.0352592803537846	0.41265943646431	0.106113441288471
-0.244955852627754	-8.2432918548584	-4.11956262588501	0.035848181694746	0.412865161895752	0.106267645955086
-0.257173806428909	-8.23682403564453	-4.14154624938965	0.0364872142672539	0.413297951221466	0.106301255524158
-0.256890267133713	-8.23418140411377	-4.13773822784424	0.0369469821453094	0.413508415222168	0.106592796742916
-0.246601983904839	-8.23256683349609	-4.14452457427979	0.0372681990265846	0.41361278295517	0.107152551412582
-0.234702706336975	-8.23982620239258	-4.15108346939087	0.0376012027263641	0.41378116607666	0.107783935964108
-0.225670173764229	-8.24862861633301	-4.15842151641846	0.0379255749285221	0.413777083158493	0.10844548791647
-0.21357262134552	-8.24442672729492	-4.15041542053223	0.0382589176297188	0.413917481899261	0.108918406069279
-0.198788002133369	-8.24732780456543	-4.15245008468628	0.0385082848370075	0.414274722337723	0.109413467347622
-0.180863067507744	-8.25041484832764	-4.17331123352051	0.0388065315783024	0.414648145437241	0.109802417457104
-0.167011499404907	-8.25734519958496	-4.17820262908936	0.0390348993241787	0.414835125207901	0.110182017087936
-0.153285786509514	-8.25895500183105	-4.18074607849121	0.0395835414528847	0.414796859025955	0.11054140329361
-0.143760278820992	-8.26287841796875	-4.1813793182373	0.0401194505393505	0.414557129144669	0.110828928649426
-0.142711535096169	-8.27106285095215	-4.18673706054688	0.040663618594408	0.414543211460114	0.110922984778881
-0.137618973851204	-8.27673816680908	-4.18579912185669	0.0411651879549026	0.414782464504242	0.110932633280754
-0.128592565655708	-8.27457141876221	-4.19311714172363	0.0414753146469593	0.414834797382355	0.111062116920948
-0.123899228870869	-8.27524852752686	-4.20291757583618	0.0420585572719574	0.414890825748444	0.11118870228529
-0.119593188166618	-8.27884387969971	-4.20637321472168	0.0427591614425182	0.414810806512833	0.111480861902237
-0.120997570455074	-8.27680206298828	-4.21398544311523	0.0434094592928886	0.414834946393967	0.111665740609169
-0.124840930104256	-8.27884387969971	-4.21111869812012	0.0440794751048088	0.414764165878296	0.111961722373962
-0.121873877942562	-8.27783679962158	-4.21330165863037	0.0447311922907829	0.414500892162323	0.112289912998676
-0.117228709161282	-8.27740001678467	-4.22526121139526	0.0454433001577854	0.41453805565834	0.112506620585918
-0.123210400342941	-8.27752304077148	-4.22394275665283	0.0457449071109295	0.414719253778458	0.112816646695137
-0.12041537463665	-8.27346229553223	-4.23108053207397	0.046147532761097	0.414901554584503	0.113092184066772
-0.117153033614159	-8.27144145965576	-4.23234033584595	0.0465416237711906	0.415139079093933	0.113411374390125
-0.116078436374664	-8.26026058197021	-4.23498344421387	0.0469259470701218	0.415010362863541	0.113801799714565
-0.124756008386612	-8.2607946395874	-4.23800230026245	0.0472864918410778	0.415295153856277	0.114057652652264
-0.133197069168091	-8.25205039978027	-4.23144340515137	0.0476194359362125	0.415345340967178	0.11424720287323
-0.159781187772751	-8.23462104797363	-4.2316746711731	0.0479917787015438	0.415901750326157	0.114361099898815
-0.172950014472008	-8.21212291717529	-4.24963140487671	0.0484317019581795	0.416188448667526	0.114632733166218
-0.183785900473595	-8.20273113250732	-4.25494003295898	0.0486570931971073	0.416326284408569	0.114980697631836
-0.172940477728844	-8.19829940795898	-4.26069116592407	0.0490806102752686	0.416284143924713	0.115650899708271
-0.178576081991196	-8.20189094543457	-4.24825048446655	0.0492045171558857	0.416360318660736	0.116321392357349
-0.158546954393387	-8.20217514038086	-4.24455738067627	0.0496215745806694	0.415859282016754	0.117281816899776
-0.145002767443657	-8.20902061462402	-4.2258734703064	0.0501761585474014	0.415061116218567	0.117890521883965
-0.131823763251305	-8.21606159210205	-4.22390842437744	0.0510158352553844	0.414500415325165	0.118624068796635
-0.110300347208977	-8.22691345214844	-4.23553514480591	0.0517523065209389	0.414148092269897	0.119207069277763
-0.10423881560564	-8.23393440246582	-4.23549509048462	0.0522348247468472	0.414011031389236	0.119387477636337
-0.106090664863586	-8.22809886932373	-4.2414436340332	0.0524984933435917	0.414107978343964	0.119819663465023
-0.0804809108376503	-8.22838497161865	-4.23650312423706	0.0526515804231167	0.413609504699707	0.120461158454418
-0.0730292722582817	-8.23248767852783	-4.22603511810303	0.0529319308698177	0.413013368844986	0.120924361050129
-0.0672355145215988	-8.23600006103516	-4.22837781906128	0.0533590838313103	0.412597060203552	0.121472135186195
-0.0595417320728302	-8.22056198120117	-4.21928262710571	0.0541477799415588	0.411981910467148	0.121807061135769
-0.0727193728089333	-8.21053409576416	-4.20976781845093	0.0547793246805668	0.411316782236099	0.122072465717793
-0.0922377035021782	-8.19579410552979	-4.21936559677124	0.0550260655581951	0.411503434181213	0.122059442102909
-0.102440483868122	-8.17441368103027	-4.2313551902771	0.0550055913627148	0.411496043205261	0.122229054570198
-0.0912408977746964	-8.1681661605835	-4.21736907958984	0.0552250221371651	0.410415202379227	0.122640155255795
-0.107261255383492	-8.17126274108887	-4.20888948440552	0.0556266829371452	0.409149944782257	0.122988492250443
-0.116307735443115	-8.17667579650879	-4.19498872756958	0.0558665581047535	0.408173024654388	0.123284831643105
-0.131407052278519	-8.17595481872559	-4.17734575271606	0.0554782785475254	0.407609790563583	0.123192250728607
-0.0980186611413956	-8.16696453094482	-4.17001342773438	0.0549871735274792	0.407199054956436	0.123627029359341
-0.0885988846421242	-8.16204643249512	-4.16634225845337	0.0546516068279743	0.406645208597183	0.124190486967564
-0.0764988362789154	-8.16560840606689	-4.16262054443359	0.0545549131929874	0.405715852975845	0.12475111335516
-0.0951645746827126	-8.16311645507813	-4.15331554412842	0.0545341297984123	0.405074298381805	0.124913990497589
-0.100673645734787	-8.14915752410889	-4.15002536773682	0.0545600429177284	0.404504626989365	0.125045463442802
-0.102939307689667	-8.13936614990234	-4.14374160766602	0.0542760416865349	0.403763234615326	0.125133231282234
-0.0954783409833908	-8.13696956634521	-4.14147567749023	0.0542001090943813	0.40319088101387	0.125380709767342
-0.0836099237203598	-8.1340160369873	-4.13092088699341	0.0544385835528374	0.40164515376091	0.125829577445984
-0.0958477407693863	-8.14095878601074	-4.12402534484863	0.0550035461783409	0.400404542684555	0.126202568411827
-0.112154372036457	-8.12995338439941	-4.1126561164856	0.0554378479719162	0.399534940719604	0.12628561258316
-0.134794488549232	-8.1198616027832	-4.11737442016602	0.0549137890338898	0.399709105491638	0.126295447349548
-0.126811444759369	-8.09334087371826	-4.11379814147949	0.0546442866325378	0.399256825447083	0.126418918371201
-0.130935609340668	-8.08661365509033	-4.09807538986206	0.0547290183603764	0.398029357194901	0.126958295702934
-0.156723439693451	-8.08956527709961	-4.08876609802246	0.0549966208636761	0.397115230560303	0.127376854419708
-0.177414745092392	-8.06834983825684	-4.09769105911255	0.0552184991538525	0.396623909473419	0.127547800540924
-0.183677569031715	-8.05088329315186	-4.09852266311646	0.0550205297768116	0.396500080823898	0.127797663211823
-0.170344904065132	-8.02942180633545	-4.09126472473145	0.0551079735159874	0.395334422588348	0.128463134169579
-0.195617198944092	-8.04537010192871	-4.07544755935669	0.054868046194315	0.394487708806992	0.128928497433662
-0.219516322016716	-8.05028438568115	-4.0673975944519	0.0543833933770657	0.394492626190186	0.129052460193634
-0.203207463026047	-8.02382659912109	-4.06416702270508	0.0539506264030933	0.393912225961685	0.129409670829773
-0.179984852671623	-8.00774097442627	-4.03620338439941	0.0537360645830631	0.392415970563889	0.130253970623016
-0.223398387432098	-8.02848529815674	-4.03877210617065	0.0531125068664551	0.392542898654938	0.130399584770203
-0.200951218605042	-8.01128768920898	-4.05489826202393	0.0525234267115593	0.392842024564743	0.130892187356949
-0.187534466385841	-7.98105525970459	-4.01542663574219	0.0525235310196877	0.390996992588043	0.131644755601883
-0.208504870533943	-8.00418853759766	-4.01546716690063	0.0527544133365154	0.390547543764114	0.132474094629288
-0.187107518315315	-7.98000526428223	-4.02376365661621	0.0527998805046082	0.390041470527649	0.133193835616112
-0.201105237007141	-7.96801900863647	-4.0015697479248	0.0525624379515648	0.389466017484665	0.133766338229179
-0.239739164710045	-7.97351169586182	-4.0136022567749	0.0522163212299347	0.390151917934418	0.134248182177544
-0.215782433748245	-7.92976331710815	-4.02197074890137	0.0520068258047104	0.389655023813248	0.13486647605896
-0.23130464553833	-7.92118549346924	-4.0189995765686	0.0523141585290432	0.388835549354553	0.135809525847435
-0.262172222137451	-7.93352508544922	-4.00670433044434	0.0528677999973297	0.387748897075653	0.136424347758293
-0.255416095256805	-7.93196392059326	-4.00771760940552	0.0527317710220814	0.387388050556183	0.137207582592964
-0.215843081474304	-7.91182088851929	-4.00577878952026	0.0525632947683334	0.387387543916702	0.137994438409805
-0.185031622648239	-7.9254355430603	-3.99856233596802	0.0516384430229664	0.38749435544014	0.138472020626068
-0.175866678357124	-7.92331457138062	-4.00438690185547	0.0508851781487465	0.38840663433075	0.139280617237091
-0.157440036535263	-7.89475631713867	-3.99596667289734	0.0511183775961399	0.387813419103622	0.140533342957497
-0.179723113775253	-7.91815662384033	-4.00258445739746	0.0515838451683521	0.387450337409973	0.141536816954613
-0.188043385744095	-7.90403985977173	-4.00189208984375	0.0524211823940277	0.38713926076889	0.142133623361588
-0.182968765497208	-7.88064765930176	-3.99624586105347	0.0527571924030781	0.387132436037064	0.142644464969635
-0.194117978215218	-7.88652181625366	-4.01503849029541	0.0527484826743603	0.388077527284622	0.143176138401031
-0.187741667032242	-7.87793445587158	-4.02045774459839	0.0526504516601563	0.388385891914368	0.143710985779762
-0.18712642788887	-7.86289930343628	-4.03372573852539	0.0526186674833298	0.389282584190369	0.144117131829262
-0.17020457983017	-7.84981632232666	-4.0295524597168	0.0529001317918301	0.388900458812714	0.144821658730507
-0.178897693753242	-7.875648021698	-4.03078126907349	0.0531469359993935	0.389210104942322	0.145553946495056
-0.151015684008598	-7.86690807342529	-4.04151344299316	0.053206529468298	0.389937728643417	0.146404013037682
-0.121036782860756	-7.85129451751709	-4.04995727539063	0.0529412068426609	0.390508145093918	0.147292718291283
-0.10792276263237	-7.86438703536987	-4.0490288734436	0.0530319884419441	0.390944868326187	0.148334085941315
-0.0904338657855988	-7.85434103012085	-4.04926681518555	0.0532741546630859	0.391333431005478	0.1492690294981
-0.076446145772934	-7.85392379760742	-4.06000423431396	0.0535976961255074	0.391637861728668	0.150257423520088
-0.0919058471918106	-7.87029314041138	-4.06576633453369	0.0538388192653656	0.392588108778	0.150408536195755
-0.0696015879511833	-7.84991121292114	-4.07696390151978	0.053837988525629	0.393473863601685	0.15075321495533
-0.063953123986721	-7.83703517913818	-4.0862193107605	0.0540414713323116	0.394193679094315	0.151328980922699
-0.0650601089000702	-7.83631706237793	-4.08180522918701	0.0546996518969536	0.39434540271759	0.151693001389503
-0.0956731736660004	-7.83537673950195	-4.09329080581665	0.0550224334001541	0.395133584737778	0.151871711015701
-0.098482072353363	-7.81402063369751	-4.09966135025024	0.0553659237921238	0.395664811134338	0.151994317770004
-0.0840253159403801	-7.80055999755859	-4.09535694122314	0.0557406023144722	0.395436257123947	0.152653127908707
-0.0895572900772095	-7.8063268661499	-4.09572839736938	0.0558416992425919	0.395725876092911	0.153265774250031
-0.090570867061615	-7.82015037536621	-4.10266017913818	0.0554189495742321	0.396349102258682	0.153464823961258
-0.0809257328510284	-7.81639528274536	-4.10563945770264	0.0547971352934837	0.396891862154007	0.153983920812607
-0.0615374632179737	-7.80618667602539	-4.09417343139648	0.0546433441340923	0.396968960762024	0.154668018221855
-0.0543290264904499	-7.80000352859497	-4.09417104721069	0.0543451569974422	0.397125214338303	0.15495078265667
-0.0531409196555614	-7.80815839767456	-4.11093425750732	0.0538632273674011	0.397904336452484	0.15519791841507
-0.0352550186216831	-7.79931545257568	-4.10878467559814	0.0536788366734982	0.398042947053909	0.155552506446838
-0.0206865910440683	-7.79134321212769	-4.09899616241455	0.0538208000361919	0.397516816854477	0.156127363443375
-0.0300218071788549	-7.79587745666504	-4.09259986877441	0.0537345260381699	0.397434622049332	0.156235948204994
-0.0481274165213108	-7.79427623748779	-4.08757734298706	0.0531245619058609	0.397884368896484	0.155999973416328
-0.0442409440875053	-7.78724575042725	-4.09843683242798	0.052283301949501	0.39831930398941	0.156053185462952
-0.0321050174534321	-7.7783670425415	-4.08987474441528	0.0519807264208794	0.3978610932827	0.156346783041954
-0.0298909973353148	-7.7823805809021	-4.08405685424805	0.0518950521945953	0.397559881210327	0.156672433018684
-0.0407472401857376	-7.78737640380859	-4.0875129699707	0.0515388958156109	0.397568821907043	0.156893000006676
-0.0372390262782574	-7.78769731521606	-4.07534456253052	0.0510411411523819	0.39759972691536	0.156902670860291
-0.0222584251314402	-7.76427698135376	-4.09683990478516	0.0504216961562634	0.398325890302658	0.157297268509865
0.0222320016473532	-7.74615240097046	-4.0910530090332	0.0506212748587132	0.397078961133957	0.158541887998581
0.00194800889585167	-7.77832221984863	-4.07405424118042	0.0511267371475697	0.395898014307022	0.159656211733818
-0.00493442732840776	-7.77801609039307	-4.07547950744629	0.0515998601913452	0.395493537187576	0.16036581993103
0.00823331251740456	-7.76507711410522	-4.07811546325684	0.0512019321322441	0.395509004592896	0.1605334430933
0.0144360335543752	-7.75196933746338	-4.08250951766968	0.0509567596018314	0.39575582742691	0.160831183195114
0.026472570374608	-7.75128602981567	-4.07445383071899	0.0501312389969826	0.395851194858551	0.161360755562782
0.0453155860304832	-7.75475215911865	-4.07571935653687	0.0497496463358402	0.395990699529648	0.161934182047844
0.052277248352766	-7.74554967880249	-4.07992362976074	0.049751803278923	0.395658314228058	0.162590697407722
0.0600629635155201	-7.73977470397949	-4.06161975860596	0.0499491058290005	0.395012855529785	0.163081422448158
0.0678113028407097	-7.72481679916382	-4.05948162078857	0.0496688485145569	0.395271956920624	0.163145884871483
0.0696592554450035	-7.71915435791016	-4.07565069198608	0.048869539052248	0.395904779434204	0.163361325860023
0.0883035063743591	-7.71484422683716	-4.05435705184937	0.0483727492392063	0.395486414432526	0.16395115852356
0.0845366716384888	-7.71670532226563	-4.05278491973877	0.0481032431125641	0.395240753889084	0.164304465055466
0.0707707852125168	-7.71095514297485	-4.05637693405151	0.0478729642927647	0.395331978797913	0.164437964558601
0.0824083313345909	-7.70800161361694	-4.06299781799316	0.0477546602487564	0.395089089870453	0.16491387784481
0.0920989364385605	-7.69475221633911	-4.0441722869873	0.0478333607316017	0.394307643175125	0.165713921189308
0.0924870818853378	-7.70546007156372	-4.03745794296265	0.0477242656052113	0.394191145896912	0.166258543729782
0.0985496416687965	-7.69829273223877	-4.0460991859436	0.0469884686172009	0.394865214824677	0.166439265012741
0.147142976522446	-7.67332410812378	-4.04282188415527	0.0466009750962257	0.394363254308701	0.167530849575996
0.154593467712402	-7.67992496490479	-4.02940368652344	0.0461832918226719	0.39429634809494	0.168389528989792
0.153949499130249	-7.67633962631226	-4.03812217712402	0.0455702394247055	0.394841581583023	0.169170901179314
0.173070684075356	-7.66077423095703	-4.03652381896973	0.0452247634530067	0.394562542438507	0.169655695557594
0.178836092352867	-7.66244554519653	-4.01744699478149	0.0446970388293266	0.394044607877731	0.169948726892471
0.162450283765793	-7.65987968444824	-4.02811765670776	0.0437958873808384	0.394604116678238	0.169809177517891
0.174343749880791	-7.65297174453735	-4.03575658798218	0.0428001098334789	0.395379394292831	0.170144885778427
0.212532296776772	-7.63648843765259	-4.02305698394775	0.0427863933146	0.394228309392929	0.171530604362488
0.184676095843315	-7.6553316116333	-4.01564788818359	0.042989656329155	0.394124418497086	0.172412991523743
0.208595976233482	-7.64050149917603	-4.03247880935669	0.0427034869790077	0.394966542720795	0.172966495156288
0.231638610363007	-7.62590837478638	-4.03707456588745	0.0418295785784721	0.39541694521904	0.173360407352448
0.246903911232948	-7.62811994552612	-4.01419353485107	0.0416531935334206	0.394680261611938	0.174158841371536
0.227274954319	-7.6238055229187	-4.0083212852478	0.0413369759917259	0.395254552364349	0.174630999565125
0.239473715424538	-7.61181163787842	-4.01634311676025	0.040765255689621	0.395306825637817	0.174619942903519
0.222321063280106	-7.60849189758301	-4.00010442733765	0.0399975515902042	0.394847095012665	0.174000829458237
0.207747682929039	-7.61572933197021	-3.98735857009888	0.0386384800076485	0.394663482904434	0.172931551933289
0.227777391672134	-7.59442520141602	-3.97540616989136	0.0370597466826439	0.394298076629639	0.173084497451782
0.219992652535439	-7.5877890586853	-3.97266602516174	0.0356996133923531	0.394208997488022	0.17384360730648
0.226441517472267	-7.58820962905884	-3.97078585624695	0.0348141938447952	0.39398118853569	0.174663722515106
0.223656848073006	-7.57394456863403	-3.96012258529663	0.0341139920055866	0.393590420484543	0.174895942211151
0.246971443295479	-7.5693039894104	-3.95800471305847	0.0337380021810532	0.393064856529236	0.175191342830658
0.21465377509594	-7.57237815856934	-3.94180464744568	0.0330792479217052	0.392886221408844	0.174829050898552
0.195926025509834	-7.54039573669434	-3.93544769287109	0.0324864611029625	0.392792075872421	0.17360508441925
0.114571079611778	-7.53231000900269	-3.89161252975464	0.0301065817475319	0.391655892133713	0.16775281727314
0.144136011600494	-7.6423659324646	-3.85108494758606	0.0231648366898298	0.390620857477188	0.16574901342392
0.049096193164587	-7.40872526168823	-3.84047293663025	0.0218610409647226	0.390871316194534	0.163232281804085
0.00976542476564646	-7.4674277305603	-3.82090592384338	0.0178069155663252	0.38900038599968	0.160054728388786
-0.000866618007421494	-7.52287769317627	-3.75973439216614	0.0119476234540343	0.386577159166336	0.158891141414642
-0.0319208912551403	-7.40612173080444	-3.74660992622375	0.00893739331513643	0.385154366493225	0.156004711985588
-0.0013271092902869	-7.39723777770996	-3.63768577575684	0.00603739870712161	0.38011035323143	0.152329370379448
-0.0604438856244087	-7.41924381256104	-3.52559328079224	0.00223469478078187	0.375585973262787	0.144968152046204
0.0367250479757786	-7.44670057296753	-3.45896887779236	-0.00197057309560478	0.371103465557098	0.14639376103878
0.0456411987543106	-7.3860125541687	-3.52499794960022	0.00023578098625876	0.370310753583908	0.153645768761635
0.0620790496468544	-7.4423656463623	-3.60868382453918	0.00254672486335039	0.370805680751801	0.15998412668705
0.104153797030449	-7.45224714279175	-3.6141197681427	0.00366709288209677	0.371440082788467	0.162280380725861
0.188158586621284	-7.47907543182373	-3.64972543716431	0.0045784036628902	0.372599571943283	0.164239749312401
0.222123682498932	-7.48819398880005	-3.6720142364502	0.00648298626765609	0.374486267566681	0.167706578969955
0.301402807235718	-7.45064973831177	-3.6929018497467	0.00900957733392715	0.375674784183502	0.171923831105232
0.335477650165558	-7.41287088394165	-3.71867871284485	0.0119968773797154	0.377633690834045	0.174171596765518
0.36867019534111	-7.43089818954468	-3.72754573822021	0.0146440919488668	0.378851383924484	0.176187410950661
0.416555017232895	-7.40451955795288	-3.76269173622131	0.017717270180583	0.380436211824417	0.178748562932014
0.503671169281006	-7.36864852905273	-3.7542417049408	0.0203095301985741	0.381178796291351	0.181969061493874
0.552827298641205	-7.35758018493652	-3.77596116065979	0.0231182631105185	0.382309466600418	0.185363173484802
0.587037801742554	-7.36868715286255	-3.77247190475464	0.025714285671711	0.382679164409637	0.188728213310242
0.650220036506653	-7.36471509933472	-3.77403593063354	0.0285242516547441	0.383348077535629	0.191770672798157
0.707383215427399	-7.35699272155762	-3.7836287021637	0.0313549302518368	0.383725881576538	0.194081500172615
0.763408601284027	-7.37537860870361	-3.78067874908447	0.0336720012128353	0.383676171302795	0.196002677083015
0.836995363235474	-7.33850717544556	-3.78107857704163	0.0362863689661026	0.383701413869858	0.1981201171875
0.885445654392242	-7.36537313461304	-3.7739622592926	0.0382152311503887	0.383484333753586	0.200188979506493
0.909741699695587	-7.40500497817993	-3.77017331123352	0.040103904902935	0.383096098899841	0.202053740620613
0.949414253234863	-7.37357330322266	-3.76561164855957	0.0422067940235138	0.382791429758072	0.203281745314598
0.991253912448883	-7.3674635887146	-3.74005270004272	0.0435411036014557	0.381877511739731	0.204614162445068
1.02760851383209	-7.37592840194702	-3.74506163597107	0.0450041182339191	0.381014108657837	0.206126749515533
1.04755294322968	-7.3848729133606	-3.7131199836731	0.0461066327989101	0.379861116409302	0.207023561000824
1.06611680984497	-7.38913249969482	-3.69738721847534	0.046833336353302	0.378515750169754	0.207272961735725
1.0824168920517	-7.38991022109985	-3.68484807014465	0.0478797480463982	0.377232372760773	0.208619475364685
1.10930013656616	-7.38565015792847	-3.69098949432373	0.0490697957575321	0.375612139701843	0.210761219263077
1.13561832904816	-7.39255905151367	-3.66104817390442	0.049882248044014	0.374043732881546	0.211730599403381
1.17781209945679	-7.38205146789551	-3.64289879798889	0.0506196916103363	0.371962666511536	0.211929425597191
1.18449473381042	-7.38750457763672	-3.62594771385193	0.051153227686882	0.370356529951096	0.21188285946846
1.17739379405975	-7.39298868179321	-3.60022759437561	0.0515221953392029	0.368256986141205	0.211298182606697
1.19304656982422	-7.39695978164673	-3.56531739234924	0.0515070408582687	0.36594694852829	0.211770504713058
1.19134271144867	-7.35795831680298	-3.53825044631958	0.0523833334445953	0.363595306873322	0.212990507483482
1.18999028205872	-7.38313484191895	-3.51792621612549	0.0523916743695736	0.36121329665184	0.213825136423111
1.17550945281982	-7.37545490264893	-3.49060010910034	0.0527943819761276	0.358603626489639	0.21421217918396
1.18760681152344	-7.37279224395752	-3.46202397346497	0.0525909028947353	0.355784296989441	0.214920222759247
1.20445358753204	-7.37484979629517	-3.44414162635803	0.0527934767305851	0.352942883968353	0.215728938579559
1.2036452293396	-7.39078903198242	-3.39669179916382	0.0522498451173306	0.35013610124588	0.215495362877846
1.20160520076752	-7.40306329727173	-3.36160492897034	0.0514496453106403	0.347191125154495	0.214667215943336
1.21512627601624	-7.39605665206909	-3.32347416877747	0.0510036237537861	0.344223409891129	0.214738041162491
1.19967603683472	-7.39627933502197	-3.3197808265686	0.0508383959531784	0.341474771499634	0.215237721800804
1.19105446338654	-7.38606691360474	-3.277423620224	0.0504686497151852	0.33842721581459	0.215643435716629
1.16484761238098	-7.36607694625854	-3.24149107933044	0.0500961802899837	0.335816234350204	0.215580001473427
1.16293692588806	-7.35361480712891	-3.21780610084534	0.0499982386827469	0.332957357168198	0.21620287001133
1.17005109786987	-7.36171722412109	-3.19384407997131	0.0495286770164967	0.330125957727432	0.216088086366653
1.16087198257446	-7.37206888198853	-3.17639422416687	0.049026645720005	0.327593922615051	0.214425519108772
1.16482245922089	-7.37894248962402	-3.14734768867493	0.0486686043441296	0.32466733455658	0.214170977473259
1.16001212596893	-7.37667179107666	-3.11270523071289	0.0483003444969654	0.322326481342316	0.214565768837929
1.1609810590744	-7.356614112854	-3.08108520507813	0.0479715690016747	0.319573014974594	0.215850934386253
1.15161848068237	-7.34876775741577	-3.06050205230713	0.0478224828839302	0.317325502634048	0.2173131108284
1.13891553878784	-7.33203315734863	-3.03501176834106	0.0478397235274315	0.31489971280098	0.2186498939991
1.10729956626892	-7.29820585250854	-3.00910353660584	0.0477389171719551	0.312899619340897	0.220380157232285
1.10899674892426	-7.26376152038574	-3.00271916389465	0.0477630496025085	0.310621738433838	0.223081201314926
1.0997302532196	-7.23149681091309	-2.98943090438843	0.048101507127285	0.308749675750732	0.225491225719452
1.08458042144775	-7.20824480056763	-2.95894145965576	0.0478559471666813	0.306665867567062	0.227579206228256
1.07859826087952	-7.18046474456787	-2.94497799873352	0.0478623621165752	0.304879605770111	0.229919016361237
1.07845878601074	-7.16229867935181	-2.92545056343079	0.0480935163795948	0.303082913160324	0.232174232602119
1.06475162506104	-7.14758539199829	-2.90845966339111	0.0481925010681152	0.301615446805954	0.23377799987793
1.04441905021667	-7.12054491043091	-2.89692664146423	0.0483184494078159	0.300176948308945	0.235749155282974
1.04387485980988	-7.10746908187866	-2.87115907669067	0.0484691970050335	0.298446506261826	0.238404646515846
1.03057110309601	-7.07559013366699	-2.86884570121765	0.048822645097971	0.296842485666275	0.240172147750854
1.01176404953003	-7.05453824996948	-2.83633947372437	0.0487974211573601	0.295005232095718	0.242377504706383
0.994486331939697	-7.02140378952026	-2.82759237289429	0.0490345805883408	0.293533444404602	0.243863195180893
0.980780959129334	-7.01042795181274	-2.8130898475647	0.0488575622439384	0.291644155979156	0.245518654584885
0.971509575843811	-6.98994636535645	-2.78629732131958	0.0487146936357021	0.289999127388	0.24742004275322
0.98950606584549	-6.96130180358887	-2.76760601997375	0.049076858907938	0.288125306367874	0.250481456518173
0.959302544593811	-6.96223020553589	-2.7729914188385	0.049376342445612	0.287545144557953	0.251761555671692
0.971699357032776	-6.94711017608643	-2.76227951049805	0.0494908541440964	0.285761743783951	0.255872577428818
1.00623905658722	-6.89291954040527	-2.77432727813721	0.0515357479453087	0.284072011709213	0.261170864105225
0.979475498199463	-6.93184995651245	-2.73883056640625	0.0509317442774773	0.283389300107956	0.263921916484833
0.978530824184418	-6.85513877868652	-2.72071695327759	0.0514070726931095	0.281511247158051	0.267067193984985
1.02911055088043	-6.82352352142334	-2.75763773918152	0.0531221888959408	0.279842436313629	0.271270126104355
1.0301765203476	-6.83847236633301	-2.72900366783142	0.0536886751651764	0.278133243322372	0.274751245975494
1.0084685087204	-6.824294090271	-2.67938637733459	0.0527293011546135	0.276945203542709	0.275235801935196
1.04970240592957	-6.79625511169434	-2.61860990524292	0.0515636019408703	0.274735003709793	0.276472836732864
1.06068789958954	-6.7771143913269	-2.64307761192322	0.0522773787379265	0.274270623922348	0.278382331132889
1.0070812702179	-6.75121641159058	-2.69210481643677	0.0534883551299572	0.274029135704041	0.283259719610214
0.940348505973816	-6.68601942062378	-2.74811458587646	0.0557461082935333	0.27327486872673	0.291616767644882
0.947439789772034	-6.66806507110596	-2.75872492790222	0.0569587387144566	0.271135121583939	0.299474000930786
0.911211609840393	-6.66442012786865	-2.68707823753357	0.0549391210079193	0.269952833652496	0.299086809158325
0.922198116779327	-6.66642808914185	-2.60265564918518	0.0513648949563503	0.268307983875275	0.291607946157455
0.991397202014923	-6.6727991104126	-2.59340190887451	0.0503843538463116	0.266177028417587	0.29076936841011
0.971636295318604	-6.63471555709839	-2.65651607513428	0.0535787828266621	0.266255527734756	0.299068629741669
0.979151964187622	-6.6340594291687	-2.642822265625	0.0543248504400253	0.265083909034729	0.305815160274506
0.975414156913757	-6.63756847381592	-2.60477113723755	0.0528370775282383	0.264223575592041	0.303951799869537
0.937926471233368	-6.61142349243164	-2.63115096092224	0.0528433248400688	0.263695120811462	0.301716834306717
0.959829270839691	-6.52148962020874	-2.73721790313721	0.0562765412032604	0.262421667575836	0.310582041740417
0.953164935112	-6.54132652282715	-2.74625611305237	0.0575923547148705	0.260469317436218	0.319735109806061
0.896819651126862	-6.58657360076904	-2.63686656951904	0.0545455329120159	0.259167313575745	0.318673461675644
0.966129660606384	-6.51883840560913	-2.5612268447876	0.0528736859560013	0.256371170282364	0.313943564891815
1.07342553138733	-6.51704740524292	-2.57480216026306	0.0535499788820744	0.254376024007797	0.314807116985321
1.06488847732544	-6.53320169448853	-2.57874631881714	0.0553242675960064	0.253688305616379	0.318798542022705
1.16288149356842	-6.57180404663086	-2.49847674369812	0.0550007857382298	0.250497788190842	0.321317315101624
1.11094665527344	-6.63849210739136	-2.44498872756958	0.0530331395566463	0.251066446304321	0.315816611051559
1.13722741603851	-6.54428386688232	-2.46907639503479	0.0545741245150566	0.248977854847908	0.317836910486221
1.07957553863525	-6.46599721908569	-2.62187504768372	0.0607481747865677	0.249401807785034	0.326026320457459
0.992168366909027	-6.56200361251831	-2.67404842376709	0.06198975071311	0.248402431607246	0.331899136304855
0.930176854133606	-6.55049467086792	-2.6652889251709	0.0620873421430588	0.24600750207901	0.331952631473541
0.951411485671997	-6.51396322250366	-2.66638875007629	0.0632297173142433	0.242762804031372	0.331714361906052
1.00559222698212	-6.48510503768921	-2.63444209098816	0.0639446899294853	0.238507926464081	0.333882987499237
1.16702735424042	-6.44640350341797	-2.48887753486633	0.0630206093192101	0.232357159256935	0.338410794734955
1.26049721240997	-6.46082973480225	-2.31060528755188	0.0599542073905468	0.228557363152504	0.340292066335678
1.35107326507568	-6.46623420715332	-2.22742128372192	0.0582605451345444	0.225193977355957	0.338121503591537
1.27984654903412	-6.47489213943481	-2.22263646125793	0.0588665008544922	0.224260360002518	0.342263251543045
1.16025340557098	-6.3621621131897	-2.34257745742798	0.064650684595108	0.225011184811592	0.3514004945755
1.12194430828094	-6.40144824981689	-2.43414878845215	0.0658211335539818	0.224159494042397	0.35851776599884
1.04415917396545	-6.34042739868164	-2.47428464889526	0.0660149082541466	0.222977787256241	0.362303733825684
0.980104386806488	-6.26776456832886	-2.51254367828369	0.0662078410387039	0.221791982650757	0.366535991430283
0.950464844703674	-6.21786165237427	-2.55289959907532	0.0662792101502419	0.220226094126701	0.372200191020966
0.892856061458588	-6.19858264923096	-2.54915261268616	0.0657472237944603	0.218771517276764	0.377059638500214
0.882334768772125	-6.15442085266113	-2.52059388160706	0.0646793469786644	0.216934636235237	0.383325159549713
0.874730706214905	-6.11665487289429	-2.52144002914429	0.0643573477864265	0.215055972337723	0.390146493911743
0.849194586277008	-6.07211780548096	-2.49265956878662	0.0643612444400787	0.213080674409866	0.397864609956741
0.899635314941406	-6.02368497848511	-2.49997520446777	0.064155712723732	0.210997432470322	0.404863387346268
0.908646762371063	-5.97026920318604	-2.49487948417664	0.0638409554958344	0.209344357252121	0.409632354974747
0.882448792457581	-5.97463464736938	-2.51056098937988	0.0631580054759979	0.207630053162575	0.412596076726913
0.821949005126953	-5.96652841567993	-2.50232648849487	0.0631737112998962	0.206243380904198	0.416263192892075
0.825462698936462	-5.92571926116943	-2.4997296333313	0.0627108439803123	0.20463091135025	0.421593964099884
0.85566371679306	-5.86082983016968	-2.50360894203186	0.0623039565980434	0.202694863080978	0.427597999572754
0.874009728431702	-5.83132123947144	-2.48490858078003	0.0621048137545586	0.200788274407387	0.432179003953934
0.862482190132141	-5.83646488189697	-2.46947264671326	0.0624024942517281	0.198958739638329	0.435205966234207
0.9033163189888	-5.82346057891846	-2.45889210700989	0.0627405866980553	0.197191894054413	0.439989238977432
0.886977970600128	-5.79031085968018	-2.45485067367554	0.0620218887925148	0.197150453925133	0.444717675447464
0.901923775672913	-5.75105428695679	-2.45388531684875	0.0610859356820583	0.197482854127884	0.448757439851761
0.932910025119781	-5.71219253540039	-2.41420960426331	0.0605382397770882	0.195919826626778	0.452815145254135
0.967638671398163	-5.73061561584473	-2.43034148216248	0.0605813525617123	0.19619531929493	0.453714042901993
0.956737160682678	-5.73273658752441	-2.43122124671936	0.059745192527771	0.196671783924103	0.453755140304565
0.978678643703461	-5.72705411911011	-2.42784476280212	0.0596183352172375	0.196397736668587	0.456894397735596
0.964753270149231	-5.66479587554932	-2.44132447242737	0.0619302168488503	0.196269616484642	0.462460249662399
1.02049112319946	-5.66074275970459	-2.47097206115723	0.0638873726129532	0.195355877280235	0.469117939472198
1.01067805290222	-5.63486289978027	-2.4849739074707	0.0657740756869316	0.195229828357697	0.474363744258881
1.01793265342712	-5.62919187545776	-2.48883199691772	0.0675464197993279	0.19458781182766	0.477362036705017
1.01192271709442	-5.63751029968262	-2.50748372077942	0.0689378082752228	0.194484442472458	0.480505734682083
1.0446263551712	-5.60593271255493	-2.5218334197998	0.0710290223360062	0.194020256400108	0.484165817499161
1.04113364219666	-5.59835529327393	-2.51381969451904	0.07282605022192	0.19343301653862	0.486823499202728
1.04430186748505	-5.60964107513428	-2.50883316993713	0.0745448991656303	0.192182570695877	0.488795280456543
1.0400185585022	-5.61764574050903	-2.52547383308411	0.0762643292546272	0.19181901216507	0.490416467189789
1.08281862735748	-5.62789535522461	-2.50691199302673	0.0773208364844322	0.190570145845413	0.491951555013657
1.02193701267242	-5.61286735534668	-2.52375769615173	0.0769965946674347	0.191806852817535	0.493521958589554
1.09212279319763	-5.58883714675903	-2.51473021507263	0.076755128800869	0.190374299883842	0.494881868362427
1.08128583431244	-5.60651206970215	-2.49117112159729	0.0766183510422707	0.189390420913696	0.496631056070328
1.03966808319092	-5.62309503555298	-2.50566411018372	0.0764251798391342	0.190016910433769	0.497294694185257
1.05566585063934	-5.58229207992554	-2.48248887062073	0.0771138742566109	0.187515288591385	0.497400045394897
1.0171993970871	-5.60446977615356	-2.47013306617737	0.0786822661757469	0.185451105237007	0.497484415769577
1.00469505786896	-5.62141084671021	-2.45333814620972	0.0802635550498962	0.183074980974197	0.497599333524704
1.00372076034546	-5.6454029083252	-2.42876005172729	0.0803384855389595	0.180935099720955	0.497252345085144
0.971511006355286	-5.65445613861084	-2.43379616737366	0.0794616863131523	0.180467426776886	0.496144562959671
1.00640892982483	-5.6223030090332	-2.38848042488098	0.0787654146552086	0.177827820181847	0.495319813489914
0.964983999729156	-5.64486885070801	-2.35915350914001	0.0777419805526733	0.175910994410515	0.494817614555359
0.930510222911835	-5.65701580047607	-2.35195636749268	0.0770769789814949	0.17450475692749	0.494805812835693
0.888183176517487	-5.64149475097656	-2.32320809364319	0.076675571501255	0.173178166151047	0.49573341012001
0.868655741214752	-5.62188529968262	-2.32854175567627	0.0776792541146278	0.171109139919281	0.49662372469902
0.855596840381622	-5.62016868591309	-2.3147497177124	0.0786514803767204	0.168421104550362	0.497640788555145
0.830820024013519	-5.61472129821777	-2.29845571517944	0.079544223845005	0.166804656386375	0.499172031879425
0.814675509929657	-5.60962247848511	-2.29411292076111	0.0801660940051079	0.165029525756836	0.500994920730591
0.787783324718475	-5.60588932037354	-2.27035665512085	0.0808262154459953	0.16314172744751	0.501996338367462
0.77461576461792	-5.59961080551147	-2.25290107727051	0.0814229622483253	0.161813989281654	0.503495037555695
0.769611597061157	-5.57143259048462	-2.24779987335205	0.0816528499126434	0.160760045051575	0.505143880844116
0.81599098443985	-5.56584978103638	-2.21224689483643	0.0814427956938744	0.158841922879219	0.507264673709869
0.726049661636353	-5.59110021591187	-2.20891642570496	0.0790882185101509	0.160455286502838	0.508771181106567
0.722159564495087	-5.54345560073853	-2.23572540283203	0.0777924880385399	0.161275625228882	0.511067867279053
0.732709407806396	-5.46321868896484	-2.21565008163452	0.0782589316368103	0.159498244524002	0.514568865299225
0.702642202377319	-5.4689564704895	-2.22183585166931	0.0795978978276253	0.158601179718971	0.517097473144531
0.675511419773102	-5.48246812820435	-2.21499300003052	0.0811234414577484	0.15790693461895	0.518775641918182
0.64827835559845	-5.47385454177856	-2.22028779983521	0.0825872719287872	0.157744750380516	0.520177721977234
0.635050714015961	-5.47733592987061	-2.22621917724609	0.0838736966252327	0.157401084899902	0.52164489030838
0.623070299625397	-5.46065807342529	-2.22504448890686	0.0846653580665588	0.157140731811523	0.523605227470398
0.601666390895844	-5.44846057891846	-2.22956466674805	0.0853351727128029	0.156922042369843	0.525887548923492
0.582346141338348	-5.4333610534668	-2.23098134994507	0.0859129503369331	0.156701222062111	0.528597593307495
0.566026985645294	-5.42521953582764	-2.24734044075012	0.0865347161889076	0.15651872754097	0.531464695930481
0.554241001605988	-5.39795160293579	-2.24268555641174	0.0870407447218895	0.156332567334175	0.534610867500305
0.545027673244476	-5.37385702133179	-2.24814701080322	0.0873798951506615	0.15608224272728	0.53826904296875
0.533622980117798	-5.34696817398071	-2.24849247932434	0.0875677019357681	0.155726924538612	0.541838347911835
0.529915928840637	-5.31782913208008	-2.24030447006226	0.0877751931548119	0.155312567949295	0.545185983181
0.525433301925659	-5.30353832244873	-2.24615383148193	0.0879192426800728	0.154682964086533	0.548541486263275
0.514012336730957	-5.27651357650757	-2.23553013801575	0.0880960822105408	0.154231086373329	0.551653623580933
0.500191211700439	-5.24915599822998	-2.22817754745483	0.0879051759839058	0.153871268033981	0.55460000038147
0.476511776447296	-5.23139524459839	-2.22795033454895	0.0877375602722168	0.153551623225212	0.557260513305664
0.455630153417587	-5.21407890319824	-2.23062419891357	0.0873921737074852	0.153208196163177	0.559390366077423
0.433831125497818	-5.19379377365112	-2.22346925735474	0.087062731385231	0.152808055281639	0.561390995979309
0.413259625434875	-5.17861080169678	-2.21772480010986	0.0865734294056892	0.15246669948101	0.562941670417786
0.384499460458755	-5.16925954818726	-2.22004151344299	0.0861605852842331	0.152085110545158	0.564094126224518
0.369100540876389	-5.15508985519409	-2.21608471870422	0.0857524499297142	0.151517137885094	0.565033733844757
0.340929388999939	-5.1387186050415	-2.20108127593994	0.0852391123771667	0.151002615690231	0.565891981124878
0.321058660745621	-5.1300892829895	-2.19981074333191	0.084776759147644	0.150567457079887	0.566724061965942
0.30438956618309	-5.11433982849121	-2.18877410888672	0.0840395092964172	0.150167986750603	0.567437350749969
0.280402719974518	-5.11277961730957	-2.19092893600464	0.083261750638485	0.149959430098534	0.567873775959015
0.254751235246658	-5.10463666915894	-2.19122433662415	0.0821546614170074	0.149958595633507	0.568076372146606
0.235931307077408	-5.08992481231689	-2.17778730392456	0.0813339874148369	0.14962337911129	0.568039894104004
0.213878080248833	-5.08090496063232	-2.19030952453613	0.080436497926712	0.149618446826935	0.568071067333221
0.189053624868393	-5.07003974914551	-2.17324185371399	0.0798113942146301	0.149601966142654	0.567996501922607
0.172758549451828	-5.05797719955444	-2.17945170402527	0.0791709870100021	0.149472206830978	0.568244576454163
0.146763697266579	-5.05912065505981	-2.17508244514465	0.0781077444553375	0.14995376765728	0.568067908287048
0.12617751955986	-5.04999828338623	-2.18558025360107	0.077122189104557	0.150362715125084	0.567734122276306
0.129972726106644	-5.03143405914307	-2.17112159729004	0.076423667371273	0.150264516472816	0.567329525947571
0.107283040881157	-5.03848886489868	-2.17690682411194	0.075553797185421	0.150953024625778	0.567129790782928
0.0804897248744965	-5.04426574707031	-2.18410229682922	0.0748154297471046	0.151850253343582	0.566349685192108
0.0795136466622353	-5.03791332244873	-2.19018721580505	0.074432335793972	0.152073919773102	0.566057503223419
0.0595171898603439	-5.04213094711304	-2.18541741371155	0.074193961918354	0.152709692716599	0.565571427345276
0.053054753690958	-5.05382966995239	-2.20163321495056	0.0739879980683327	0.153182774782181	0.56533145904541
0.0457700602710247	-5.05179738998413	-2.19373536109924	0.0736096352338791	0.153922855854034	0.564897894859314
0.0423516556620598	-5.04958486557007	-2.2137758731842	0.0734023302793503	0.154555857181549	0.564884305000305
0.039336696267128	-5.05036544799805	-2.20877456665039	0.0733136087656021	0.154926791787148	0.564789652824402
0.0295602306723595	-5.05818462371826	-2.22705507278442	0.0733788460493088	0.155435666441917	0.564808368682861
0.0270335599780083	-5.06474590301514	-2.22874855995178	0.0735184028744698	0.155744388699532	0.564752757549286
0.0253598522394896	-5.0638484954834	-2.23956060409546	0.0737489759922028	0.155947297811508	0.565296232700348
0.0296479221433401	-5.06875324249268	-2.23860549926758	0.0740041211247444	0.156001791357994	0.565861761569977
0.0298759546130896	-5.06340169906616	-2.25594234466553	0.0742355436086655	0.156052097678185	0.56693834066391
0.0410136990249157	-5.0584659576416	-2.24292254447937	0.0743554905056953	0.155969679355621	0.56788295507431
0.0497844442725182	-5.04933500289917	-2.25580978393555	0.0742834135890007	0.155844569206238	0.569231510162354
0.0570954419672489	-5.04358434677124	-2.23872542381287	0.0741674304008484	0.155574545264244	0.570692539215088
0.0667648389935493	-5.0334620475769	-2.25087904930115	0.0740692242980003	0.155136272311211	0.572507202625275
0.0698049515485764	-5.02021455764771	-2.23975372314453	0.0736858397722244	0.154757916927338	0.574396014213562
0.0907130166888237	-4.99464225769043	-2.23082137107849	0.0735379755496979	0.153909772634506	0.576160371303558
0.0870146602392197	-4.98197889328003	-2.23390889167786	0.0733680352568626	0.153326347470284	0.578240036964417
0.0948981866240501	-4.96592140197754	-2.22722315788269	0.0729087591171265	0.152594938874245	0.580092906951904
0.107728965580463	-4.94866752624512	-2.20888185501099	0.0725201964378357	0.15152981877327	0.581514477729797
0.11462664604187	-4.92894983291626	-2.19897413253784	0.0722658112645149	0.150497749447823	0.583261132240295
0.104994677007198	-4.92832040786743	-2.2127902507782	0.0718360766768456	0.14947971701622	0.584113538265228
0.1076994612813	-4.89501953125	-2.19462490081787	0.0713882520794868	0.148341596126556	0.585136413574219
0.0956924334168434	-4.89083194732666	-2.17146730422974	0.070686861872673	0.147293463349342	0.586140036582947
0.100777767598629	-4.87702703475952	-2.16036987304688	0.070443868637085	0.145838797092438	0.587436676025391
0.0765667483210564	-4.8697509765625	-2.14583992958069	0.0701794698834419	0.144686684012413	0.588267028331757
0.057262372225523	-4.86048316955566	-2.14701104164124	0.0699938610196114	0.143301069736481	0.58834844827652
0.0562777519226074	-4.84085464477539	-2.12649250030518	0.0698781609535217	0.141723453998566	0.589259922504425
0.0430357605218887	-4.83061933517456	-2.11674690246582	0.0692239850759506	0.14034578204155	0.589615225791931
0.0330238491296768	-4.81833744049072	-2.10442519187927	0.0684903338551521	0.139192745089531	0.590126037597656
0.0283217262476683	-4.80310964584351	-2.07055187225342	0.067511074244976	0.137593179941177	0.591099202632904
0.00935545656830072	-4.77698850631714	-2.05682444572449	0.0667781308293343	0.136198773980141	0.59183806180954
0.0102154444903135	-4.74978876113892	-2.04660630226135	0.0662697777152061	0.134570449590683	0.593101501464844
-0.0034954936709255	-4.73755788803101	-2.03583550453186	0.0660383403301239	0.132960677146912	0.594109117984772
-0.00558957317844033	-4.73366737365723	-2.02200365066528	0.0656698495149612	0.131097078323364	0.594270706176758
-0.00261483644135296	-4.72900104522705	-1.98904919624329	0.0648229867219925	0.129439175128937	0.594034552574158
-0.0066148485057056	-4.72162342071533	-1.97185814380646	0.0632693320512772	0.128645360469818	0.593033790588379
-0.019983284175396	-4.7060375213623	-1.95690321922302	0.0614029280841351	0.127698719501495	0.592457950115204
-0.0503581054508686	-4.68448352813721	-1.93391788005829	0.0601792968809605	0.126883164048195	0.592291355133057
-0.0657112598419189	-4.65590858459473	-1.9224396944046	0.0602954626083374	0.124997019767761	0.592305719852448
-0.076021283864975	-4.65698862075806	-1.91586601734161	0.060710433870554	0.123156547546387	0.593194663524628
-0.0750275030732155	-4.64316511154175	-1.8942437171936	0.0607335492968559	0.121323332190514	0.595740854740143
-0.0773200541734695	-4.59653806686401	-1.8584018945694	0.060036912560463	0.119334258139133	0.597125828266144
-0.0958178639411926	-4.55480909347534	-1.82908940315247	0.058319166302681	0.11787211894989	0.597909510135651
-0.151207268238068	-4.50929260253906	-1.82254505157471	0.0562538132071495	0.117198422551155	0.599791944026947
-0.14409051835537	-4.44464826583862	-1.79930424690247	0.0553489960730076	0.114199556410313	0.60223799943924
-0.188476771116257	-4.41823625564575	-1.7838419675827	0.0554696060717106	0.111877769231796	0.603098213672638
-0.21679063141346	-4.42740821838379	-1.7766455411911	0.0556356236338615	0.10951629281044	0.602540194988251
-0.249685794115067	-4.44100475311279	-1.76437282562256	0.0558200553059578	0.107070468366146	0.600653231143951
-0.273922026157379	-4.44068288803101	-1.73973834514618	0.0557135678827763	0.104592882096767	0.598312616348267
-0.30371218919754	-4.44560527801514	-1.71653485298157	0.055594839155674	0.102216675877571	0.59586775302887
-0.328396171331406	-4.45284223556519	-1.70292413234711	0.0557304732501507	0.0996952429413795	0.593840062618256
-0.346609085798264	-4.46254777908325	-1.69020545482635	0.0558992400765419	0.0972850546240807	0.592510044574738
-0.384206473827362	-4.4773530960083	-1.69436252117157	0.0563774108886719	0.0951736569404602	0.590400755405426
-0.420698910951614	-4.48613452911377	-1.66657066345215	0.0568059794604778	0.0928183123469353	0.588617265224457
-0.455014675855637	-4.4914379119873	-1.64626097679138	0.0574389025568962	0.0906073823571205	0.587029993534088
-0.475251495838165	-4.48651552200317	-1.63999676704407	0.0579998604953289	0.0881393179297447	0.586131513118744
-0.482708156108856	-4.48255014419556	-1.62611758708954	0.05856017395854	0.0854038819670677	0.586524248123169
-0.503190040588379	-4.47260189056396	-1.61137139797211	0.0589637868106365	0.0830652117729187	0.586871385574341
-0.516200244426727	-4.473069190979	-1.58727550506592	0.0588705837726593	0.0809407979249954	0.587414085865021
-0.522715985774994	-4.44091606140137	-1.5843243598938	0.0587400123476982	0.078666478395462	0.588341951370239
-0.515288650989532	-4.41757011413574	-1.57090592384338	0.0586704798042774	0.0758658945560455	0.589576065540314
-0.517930269241333	-4.40668487548828	-1.55577731132507	0.0588545836508274	0.072991780936718	0.590707242488861
-0.530233919620514	-4.40355968475342	-1.52446699142456	0.0590900741517544	0.0702836588025093	0.591741740703583
-0.528648674488068	-4.40144634246826	-1.51149749755859	0.0594622306525707	0.0670316517353058	0.592452526092529
-0.526074588298798	-4.38752412796021	-1.47423350811005	0.0599252730607986	0.063424289226532	0.593207180500031
-0.54432487487793	-4.3929386138916	-1.45168280601501	0.0603735335171223	0.0598933324217796	0.593819797039032
-0.563573777675629	-4.39769554138184	-1.43126130104065	0.0604153238236904	0.0571413971483707	0.59455817937851
-0.558899521827698	-4.39201307296753	-1.40195322036743	0.060254018753767	0.0543970800936222	0.59548819065094
-0.540064811706543	-4.38628053665161	-1.36483693122864	0.0602414384484291	0.0504366531968117	0.595915138721466
-0.548718690872192	-4.38962316513062	-1.31443381309509	0.0602817982435226	0.0471658296883106	0.5968878865242
-0.560508131980896	-4.38542795181274	-1.32160663604736	0.0600409023463726	0.044885229319334	0.598259150981903
-0.559351623058319	-4.36227655410767	-1.29785060882568	0.0592485442757607	0.0428360924124718	0.600064992904663
-0.547906517982483	-4.33904695510864	-1.26611089706421	0.0583544634282589	0.040017694234848	0.602422654628754
-0.555431127548218	-4.32382011413574	-1.26124405860901	0.0572274141013622	0.0379534959793091	0.605109930038452
-0.551523387432098	-4.29838371276855	-1.23214519023895	0.0559895448386669	0.03548414260149	0.607923448085785
-0.556526303291321	-4.2776255607605	-1.21365034580231	0.0547863133251667	0.0324025377631187	0.609736740589142
-0.571890652179718	-4.28106307983398	-1.1780571937561	0.0536534413695335	0.0289330147206783	0.610162138938904
-0.605996310710907	-4.25760269165039	-1.16054904460907	0.0521933920681477	0.0268858391791582	0.612455308437347
-0.582058608531952	-4.21344375610352	-1.15294659137726	0.0508944056928158	0.0241251531988382	0.616014361381531
-0.567752659320831	-4.189697265625	-1.12429451942444	0.0489757247269154	0.0217249151319265	0.618598282337189
-0.598582148551941	-4.18904256820679	-1.08806192874908	0.0472536496818066	0.0189743489027023	0.616693317890167
-0.635131120681763	-4.2742075920105	-1.04040706157684	0.0460666231811047	0.0143381897360086	0.605523943901062
-0.64405632019043	-4.35537672042847	-0.973002731800079	0.0438356846570969	0.010341172106564	0.601808607578278
-0.669211626052856	-4.31667375564575	-0.946483194828033	0.0408232025802135	0.00941851828247309	0.604913592338562
-0.640730082988739	-4.28040313720703	-0.915109634399414	0.0381633415818214	0.00690855272114277	0.602682709693909
-0.673929572105408	-4.31273937225342	-0.888480067253113	0.0357414036989212	0.00390492309816182	0.595086872577667
-0.727587223052979	-4.34848165512085	-0.857653677463531	0.0335136912763119	0.00138470821548253	0.590626955032349
-0.742381751537323	-4.36212015151978	-0.831030070781708	0.0313592068850994	-0.00125591945834458	0.588912844657898
-0.735102236270905	-4.33874750137329	-0.81256091594696	0.030128687620163	-0.00297447154298425	0.589636862277985
-0.71808272600174	-4.31217432022095	-0.79728627204895	0.0284201875329018	-0.00449848594143987	0.591022491455078
-0.6975137591362	-4.29615640640259	-0.765181601047516	0.0265025217086077	-0.00615801336243749	0.590411424636841
-0.685731649398804	-4.32434844970703	-0.740455627441406	0.0243070721626282	-0.00712847057729959	0.589048862457275
-0.673402965068817	-4.32400512695313	-0.709908485412598	0.0218319986015558	-0.00797575991600752	0.588431477546692
-0.651606261730194	-4.3048882484436	-0.71484637260437	0.0196751318871975	-0.00820004846900702	0.587139785289764
-0.609609544277191	-4.28177738189697	-0.695997714996338	0.0179019644856453	-0.00847888831049204	0.587111592292786
-0.602511167526245	-4.27069282531738	-0.68590521812439	0.0162586197257042	-0.00901998765766621	0.585303366184235
-0.643842458724976	-4.34437417984009	-0.678120017051697	0.0148503910750151	-0.00945224706083536	0.57563728094101
-0.632937788963318	-4.40676021575928	-0.655180633068085	0.0134661486372352	-0.00991605967283249	0.570794284343719
-0.605133771896362	-4.3902735710144	-0.65675950050354	0.0115849645808339	-0.00859192200005054	0.572174668312073
-0.498944610357285	-4.34076642990112	-0.665784776210785	0.00924949068576097	-0.00757336802780628	0.574480772018433
-0.405069053173065	-4.31914520263672	-0.64831680059433	0.0060274638235569	-0.00696490844711661	0.575169503688812
-0.355939120054245	-4.33264827728271	-0.621710121631622	0.00377131858840585	-0.00719346292316914	0.57441121339798
-0.387795358896255	-4.36956977844238	-0.585793197154999	0.00276219332590699	-0.00750896940007806	0.569289684295654
-0.415772497653961	-4.4141149520874	-0.61253821849823	0.00212052674032748	-0.00648603122681379	0.564010620117188
-0.335643351078033	-4.40370464324951	-0.595230162143707	0.000204470576136373	-0.00628910027444363	0.562999427318573
-0.278298228979111	-4.38233709335327	-0.57563853263855	-0.00218823342584074	-0.00543443951755762	0.563460052013397
-0.228199765086174	-4.37955045700073	-0.565692842006683	-0.00490336399525404	-0.00417392095550895	0.563626050949097
-0.186098173260689	-4.36389541625977	-0.580418348312378	-0.00679978867992759	-0.00310376449488103	0.562713921070099
-0.138211205601692	-4.38625049591064	-0.559543192386627	-0.00860199332237244	-0.00271613849326968	0.5610511302948
-0.126774579286575	-4.40485954284668	-0.542295694351196	-0.0102311661466956	-0.00191344239283353	0.558251142501831
-0.052909754216671	-4.42369365692139	-0.544374525547028	-0.0118188392370939	-0.00144746596924961	0.557523369789124
-0.00108966848347336	-4.43062734603882	-0.544376075267792	-0.0140310460701585	-0.000492505030706525	0.555317342281342
0.0440572835505009	-4.46994972229004	-0.541845679283142	-0.0168454870581627	0.000603816064540297	0.549390256404877
0.0919400081038475	-4.53332138061523	-0.503540396690369	-0.0201413407921791	0.000443849916337058	0.540143370628357
0.15635484457016	-4.58011341094971	-0.480539917945862	-0.0234531685709953	0.0012927366187796	0.53498786687851
0.2250145226717	-4.58712720870972	-0.484314352273941	-0.0267117880284786	0.00304172257892787	0.533902227878571
0.326474726200104	-4.58730554580688	-0.490869551897049	-0.0292467940598726	0.00427076127380133	0.534529864788055
0.391279757022858	-4.58292722702026	-0.474510222673416	-0.0308153498917818	0.00424571987241507	0.533461153507233
0.44279882311821	-4.62060880661011	-0.45938366651535	-0.0324597582221031	0.00398833164945245	0.530482411384583
0.469221323728561	-4.64710569381714	-0.439675956964493	-0.0341191664338112	0.00443789875134826	0.527511417865753
0.514415085315704	-4.67583847045898	-0.41730996966362	-0.0360745042562485	0.00395183591172099	0.521138846874237
0.579865634441376	-4.7073712348938	-0.401877820491791	-0.0381342805922031	0.00393207464367151	0.516106426715851
0.670068144798279	-4.73749971389771	-0.360910356044769	-0.0404917448759079	0.00298765697516501	0.512210845947266
0.706257879734039	-4.79060077667236	-0.363331943750381	-0.0433401092886925	0.00358505942858756	0.505333125591278
0.774897575378418	-4.81688785552979	-0.335960239171982	-0.0460937321186066	0.00271546933799982	0.501901566982269
0.845723092556	-4.81703662872314	-0.265817135572433	-0.0482371710240841	0.000885243352968246	0.501452445983887
0.865939795970917	-4.8069109916687	-0.238080784678459	-0.0492228008806705	-0.00107231200672686	0.496929198503494
0.86096054315567	-4.84342813491821	-0.212921380996704	-0.0504557006061077	-0.00325105409137905	0.487402379512787
0.862526893615723	-4.91147804260254	-0.164321318268776	-0.0527433678507805	-0.00546850403770804	0.479954212903976
0.886281549930573	-4.94819927215576	-0.106700100004673	-0.05551802739501	-0.00743519142270088	0.47626206278801
0.923852622509003	-4.96216869354248	-0.0595015697181225	-0.0584491230547428	-0.00993275456130505	0.471525222063065
0.951675713062286	-4.95616674423218	-0.0258071012794971	-0.0606541708111763	-0.0121583752334118	0.46791136264801
0.960463881492615	-4.96677923202515	0.040958296507597	-0.0634101778268814	-0.0152596822008491	0.465749055147171
0.943093597888947	-4.92774486541748	0.0770511478185654	-0.0652191489934921	-0.0171001628041267	0.467982947826386
0.947945773601532	-4.89802217483521	0.0989523604512215	-0.0668341368436813	-0.0198946036398411	0.467133820056915
0.934685826301575	-4.88285255432129	0.133559241890907	-0.0679976269602776	-0.0233232267200947	0.461229026317596
0.898116290569305	-4.8947925567627	0.167628079652786	-0.0697830393910408	-0.0259597320109606	0.45576223731041
0.856918096542358	-4.91168785095215	0.191373288631439	-0.0721264779567719	-0.028028653934598	0.451884746551514
0.867806673049927	-4.90980386734009	0.230098634958267	-0.0740606114268303	-0.0307414010167122	0.448028951883316
0.874982893466949	-4.89466857910156	0.264767020940781	-0.075804740190506	-0.0333683080971241	0.44563764333725
0.880604267120361	-4.88272619247437	0.293451756238937	-0.0772455558180809	-0.0358887314796448	0.444235235452652
0.918658435344696	-4.88387727737427	0.340602546930313	-0.0782322883605957	-0.0399221107363701	0.442226201295853
0.909546792507172	-4.88789415359497	0.381360471248627	-0.0792693346738815	-0.0427634455263615	0.44083371758461
0.903082668781281	-4.90408897399902	0.40358555316925	-0.0803984701633453	-0.0453169047832489	0.437893450260162
0.917537331581116	-4.90235185623169	0.448389232158661	-0.0819527134299278	-0.0487910509109497	0.433833807706833
0.922828197479248	-4.8761773109436	0.463071048259735	-0.083469957113266	-0.0509715564548969	0.432961374521255
0.91562682390213	-4.86413621902466	0.522245168685913	-0.0855388790369034	-0.0537217669188976	0.430425375699997
0.856430411338806	-4.86754083633423	0.54924613237381	-0.0868091657757759	-0.0563836172223091	0.423644065856934
0.801153838634491	-4.90444087982178	0.556507647037506	-0.0880224406719208	-0.058535773307085	0.417037725448608
0.771581590175629	-4.91814231872559	0.590731799602509	-0.0889678299427032	-0.0611001513898373	0.413336783647537
0.730603516101837	-4.92702388763428	0.635488748550415	-0.0900958627462387	-0.063308410346508	0.407221108675003
0.678404211997986	-4.96218919754028	0.647566258907318	-0.0916424244642258	-0.0640344247221947	0.399982959032059
0.682773411273956	-4.96713447570801	0.666031360626221	-0.0925556048750877	-0.0654565840959549	0.396181881427765
0.708133339881897	-4.96673917770386	0.69877028465271	-0.093680240213871	-0.0676405355334282	0.392605185508728
0.729285657405853	-4.99513578414917	0.754636108875275	-0.0956128090620041	-0.0694190636277199	0.389516443014145
0.76554137468338	-4.98255920410156	0.762748181819916	-0.0974323153495789	-0.0709317848086357	0.390246331691742
0.734783589839935	-4.95980167388916	0.77323716878891	-0.097827360033989	-0.0726768895983696	0.382877081632614
0.678338706493378	-4.99004697799683	0.762114524841309	-0.097548209130764	-0.0735899433493614	0.374134957790375
0.60552442073822	-5.00574445724487	0.738388478755951	-0.0960051938891411	-0.0724446997046471	0.36992421746254
0.678013980388641	-5.0972113609314	0.844930350780487	-0.0989453494548798	-0.0755125433206558	0.367011785507202
0.677456200122833	-5.08250617980957	0.916611433029175	-0.101013913750648	-0.0767016857862473	0.364608645439148
0.811500191688538	-5.14450073242188	0.921532988548279	-0.105322167277336	-0.0782239884138107	0.364021241664886
0.877670049667358	-5.05837678909302	0.961342215538025	-0.107183419167995	-0.0805642902851105	0.364015072584152
0.808588922023773	-5.05927324295044	0.999619007110596	-0.109030082821846	-0.0827164575457573	0.353738993406296
0.72966992855072	-5.16779184341431	0.999152779579163	-0.110526949167252	-0.0846631228923798	0.341695547103882
0.70264458656311	-5.20848321914673	0.996552526950836	-0.110741436481476	-0.0871421173214912	0.337258279323578
0.694711565971375	-5.18592882156372	1.00193250179291	-0.110692635178566	-0.0884703099727631	0.336886376142502
0.706799507141113	-5.16980028152466	1.02289032936096	-0.111144065856934	-0.0897587612271309	0.334557950496674
0.662677884101868	-5.21309089660645	1.04859721660614	-0.112495750188828	-0.0902209281921387	0.327509999275208
0.635098814964294	-5.26669883728027	1.08824813365936	-0.113504439592361	-0.0915852710604668	0.321066051721573
0.591325044631958	-5.32859134674072	1.08597350120544	-0.114163212478161	-0.0915937721729279	0.313352763652802
0.627929985523224	-5.37950277328491	1.07278871536255	-0.115249387919903	-0.0916234329342842	0.308952301740646
0.651693820953369	-5.36585664749146	1.06471610069275	-0.116204641759396	-0.0910239368677139	0.308197945356369
0.732784390449524	-5.33913660049438	1.08450186252594	-0.117349244654179	-0.091521255671978	0.307302713394165
0.731680989265442	-5.36070108413696	1.09199678897858	-0.119410872459412	-0.0909026116132736	0.303611844778061
0.782536447048187	-5.33908319473267	1.09741151332855	-0.120881758630276	-0.090461254119873	0.302604228258133
0.841881215572357	-5.32586574554443	1.11765158176422	-0.122497029602528	-0.091581679880619	0.302603662014008
0.85573422908783	-5.31305551528931	1.11798179149628	-0.123259700834751	-0.0907842069864273	0.300343066453934
0.918558239936829	-5.33520126342773	1.08527183532715	-0.125350281596184	-0.0900754481554031	0.297672599554062
1.03687989711761	-5.32369565963745	1.11714494228363	-0.128329187631607	-0.0906775817275047	0.29684054851532
1.10839438438416	-5.23766088485718	1.07321453094482	-0.130633890628815	-0.0877538993954659	0.301384657621384
1.29828655719757	-5.19381523132324	1.11819064617157	-0.132435694336891	-0.090694859623909	0.304352283477783
1.25612330436707	-5.19609880447388	1.17491209506989	-0.134016454219818	-0.0920156389474869	0.296328246593475
1.29667854309082	-5.24809408187866	1.16354215145111	-0.13523256778717	-0.0928585827350616	0.291896462440491
1.40741562843323	-5.27492189407349	1.24971389770508	-0.136404395103455	-0.0972869023680687	0.290154635906219
1.38074350357056	-5.25103664398193	1.20743119716644	-0.137004300951958	-0.0955792441964149	0.288063555955887
1.57690072059631	-5.2699875831604	1.16470122337341	-0.13882414996624	-0.0963391438126564	0.291604250669479
1.63280093669891	-5.21447849273682	1.21516215801239	-0.140530571341515	-0.0983202680945396	0.290218681097031
1.627321600914	-5.22919416427612	1.29664146900177	-0.142483696341515	-0.101127296686172	0.284555584192276
1.54556429386139	-5.28304195404053	1.28018498420715	-0.144398093223572	-0.101580962538719	0.27586168050766
1.56489419937134	-5.30923461914063	1.28513693809509	-0.146323025226593	-0.104139260947704	0.269153654575348
1.52331471443176	-5.31723737716675	1.31799864768982	-0.147228419780731	-0.107391513884068	0.260174840688705
1.45638597011566	-5.36268758773804	1.37019419670105	-0.147773042321205	-0.111430913209915	0.250132083892822
1.31705236434937	-5.46282005310059	1.36311841011047	-0.149222075939178	-0.112583473324776	0.239180743694305
1.33521115779877	-5.53010988235474	1.37936818599701	-0.151259019970894	-0.115545593202114	0.230977475643158
1.33127284049988	-5.54431962966919	1.46374201774597	-0.153158351778984	-0.119623266160488	0.223432824015617
1.29308891296387	-5.57335376739502	1.5217479467392	-0.154151067137718	-0.123700372874737	0.21519860625267
1.2221747636795	-5.61929368972778	1.56380248069763	-0.154812276363373	-0.127661377191544	0.207505509257317
1.13608419895172	-5.6970853805542	1.59092879295349	-0.155774354934692	-0.130688950419426	0.199916064739227
1.09116804599762	-5.73215055465698	1.6385406255722	-0.156912192702293	-0.134012475609779	0.192579463124275
1.14371013641357	-5.67947816848755	1.69725692272186	-0.15961429476738	-0.135825291275978	0.189144015312195
1.17488050460815	-5.67517757415771	1.75205373764038	-0.164136663079262	-0.136006891727448	0.189055010676384
1.15095818042755	-5.75550127029419	1.74614024162292	-0.16797411441803	-0.135034412145615	0.187680065631866
1.18060874938965	-5.86877727508545	1.66759598255157	-0.169839918613434	-0.134406015276909	0.184683427214622
1.10418915748596	-5.87375497817993	1.54919302463531	-0.169232919812202	-0.130907401442528	0.17933976650238
1.10249054431915	-5.78571844100952	1.55027890205383	-0.168036907911301	-0.129621312022209	0.177791476249695
1.1069530248642	-5.7222466468811	1.58360278606415	-0.167616456747055	-0.127314999699593	0.175914019346237
1.13236522674561	-5.74158906936646	1.62020874023438	-0.168260082602501	-0.126259341835976	0.173295676708221
1.15293943881989	-5.82399845123291	1.62917101383209	-0.168663054704666	-0.125716283917427	0.168236806988716
1.16795909404755	-5.91216421127319	1.57915723323822	-0.169230952858925	-0.124339587986469	0.163200989365578
1.18381309509277	-5.95894575119019	1.55750238895416	-0.170573577284813	-0.122541919350624	0.15825729072094
1.17767429351807	-5.98058414459229	1.58011507987976	-0.172829002141953	-0.121681921184063	0.152065724134445
1.16852307319641	-6.0470666885376	1.58962631225586	-0.175098270177841	-0.121987886726856	0.146012857556343
1.1146411895752	-6.12008333206177	1.59435021877289	-0.176694616675377	-0.122098051011562	0.140425175428391
1.08444011211395	-6.14579248428345	1.61160886287689	-0.177635997533798	-0.122862607240677	0.134020641446114
1.05517339706421	-6.16771602630615	1.64223182201385	-0.17853157222271	-0.124018035829067	0.127846747636795
1.01279234886169	-6.22058534622192	1.6634327173233	-0.179404899477959	-0.125221207737923	0.121449626982212
0.98184859752655	-6.27322196960449	1.69197690486908	-0.180502980947495	-0.126592978835106	0.115619547665119
0.910592973232269	-6.29999399185181	1.74217784404755	-0.18242073059082	-0.127056151628494	0.110758513212204
0.825504183769226	-6.3150372505188	1.80401265621185	-0.184646591544151	-0.127914875745773	0.106331221759319
0.769267439842224	-6.37062740325928	1.80025863647461	-0.187133327126503	-0.128245532512665	0.102496534585953
0.73030024766922	-6.42120695114136	1.82865023612976	-0.190345451235771	-0.129385590553284	0.0990969687700272
0.656014621257782	-6.42392683029175	1.86979472637177	-0.193912357091904	-0.130168974399567	0.0959600806236267
0.634768068790436	-6.380615234375	1.92124938964844	-0.195654779672623	-0.133130326867104	0.0936078354716301
0.572809278964996	-6.38298606872559	1.94397306442261	-0.196291208267212	-0.135981693863869	0.0918813571333885
0.545764148235321	-6.40499687194824	1.96885597705841	-0.19619981944561	-0.139877468347549	0.0904188230633736
0.534963190555573	-6.42136669158936	1.99063885211945	-0.196210712194443	-0.143447488546371	0.0883316025137901
0.563575685024261	-6.44699859619141	2.04843211174011	-0.197560772299767	-0.14731939136982	0.0870935618877411
0.594017744064331	-6.45344018936157	2.10722398757935	-0.199331060051918	-0.150648206472397	0.0860627517104149
0.658450424671173	-6.47127676010132	2.1759147644043	-0.200870722532272	-0.154906809329987	0.0859279930591583
0.63488382101059	-6.526686668396	2.20660662651062	-0.202953487634659	-0.156960695981979	0.0848608836531639
0.625805854797363	-6.54137086868286	2.21622037887573	-0.20428130030632	-0.159004524350166	0.0832472443580627
0.626478910446167	-6.50775337219238	2.25237083435059	-0.204327628016472	-0.162142857909203	0.0824401900172234
0.601769626140594	-6.50913524627686	2.26899647712708	-0.203866139054298	-0.165045827627182	0.0819845199584961
0.585284471511841	-6.55865144729614	2.27887487411499	-0.204577207565308	-0.167257055640221	0.0813115388154984
0.61857670545578	-6.56450796127319	2.31826162338257	-0.206258311867714	-0.1694405823946	0.0804368108510971
0.653585076332092	-6.56718158721924	2.37092566490173	-0.20909658074379	-0.17125740647316	0.0804948434233665
0.673706471920013	-6.55059099197388	2.40852737426758	-0.211282148957253	-0.173127844929695	0.0810467600822449
0.640521466732025	-6.54636526107788	2.42868041992188	-0.212690621614456	-0.174049749970436	0.0816474407911301
0.622749149799347	-6.55506086349487	2.42782664299011	-0.213678583502769	-0.174957394599915	0.0814681872725487
0.569749057292938	-6.56434297561646	2.4080183506012	-0.21465565264225	-0.174916610121727	0.0801474452018738
0.56329345703125	-6.53733587265015	2.42289805412292	-0.214887335896492	-0.176126375794411	0.0800542309880257
0.546083033084869	-6.54751491546631	2.43844103813171	-0.215703815221786	-0.176988005638123	0.0804210975766182
0.517525315284729	-6.56977272033691	2.47106957435608	-0.217340141534805	-0.177602216601372	0.0802114009857178
0.49001607298851	-6.57323741912842	2.48921990394592	-0.219286680221558	-0.177565231919289	0.0796852856874466
0.476324617862701	-6.58576917648315	2.49816155433655	-0.222351267933846	-0.176718503236771	0.0789757147431374
0.501993119716644	-6.56591176986694	2.52515697479248	-0.225295558571815	-0.176790505647659	0.0784129798412323
0.410272985696793	-6.56550073623657	2.49489378929138	-0.228684723377228	-0.173511445522308	0.0782829374074936
0.441295862197876	-6.52561283111572	2.49345231056213	-0.230631709098816	-0.173428952693939	0.0787370204925537
0.350618839263916	-6.52607774734497	2.49396681785584	-0.232865929603577	-0.171139970421791	0.0791752487421036
0.316759884357452	-6.52555084228516	2.49968934059143	-0.234530627727509	-0.169625923037529	0.079963281750679
0.251786082983017	-6.50860404968262	2.49711680412292	-0.236304610967636	-0.166786625981331	0.0804095715284348
0.318875163793564	-6.50543689727783	2.44649291038513	-0.238054499030113	-0.163552582263947	0.0801020190119743
0.308610856533051	-6.54956912994385	2.42044472694397	-0.241951137781143	-0.159374833106995	0.0803969353437424
0.401329189538956	-6.52256059646606	2.44651222229004	-0.244516581296921	-0.158450603485107	0.0812451019883156
0.309302091598511	-6.50257396697998	2.43567514419556	-0.245705217123032	-0.155219122767448	0.0832081884145737
0.0964488238096237	-6.46850538253784	2.40854954719543	-0.245146468281746	-0.152937740087509	0.0865432247519493
-0.450229287147522	-6.37718868255615	2.38082432746887	-0.243906334042549	-0.147179931402206	0.0943286418914795
-0.475328892469406	-6.38911533355713	2.30744576454163	-0.246188163757324	-0.145568639039993	0.0973797664046288
-0.324921756982803	-6.25498342514038	2.18041610717773	-0.245375245809555	-0.143592894077301	0.0998762920498848
-0.112685509026051	-6.19833374023438	2.17081594467163	-0.24558487534523	-0.143346294760704	0.110196821391582
0.127526268362999	-6.26043128967285	2.2484130859375	-0.247306510806084	-0.145216524600983	0.118352346122265
0.329761743545532	-6.31495189666748	2.37340354919434	-0.248314827680588	-0.148641094565392	0.120172925293446
0.441234618425369	-6.35581970214844	2.47116875648499	-0.248527586460114	-0.15167672932148	0.118557527661324
0.527534425258636	-6.42546558380127	2.49480295181274	-0.249069958925247	-0.153876915574074	0.117023728787899
0.579762518405914	-6.45449686050415	2.48248910903931	-0.250227928161621	-0.155682265758514	0.112301155924797
0.570489585399628	-6.46445608139038	2.4397656917572	-0.25214034318924	-0.15645295381546	0.10596376657486
0.536157846450806	-6.48034334182739	2.42525744438171	-0.254509478807449	-0.157206729054451	0.102001637220383
0.502996206283569	-6.49784421920776	2.44139838218689	-0.257002532482147	-0.158492043614388	0.099090188741684
0.454555958509445	-6.51223993301392	2.45350337028503	-0.258905112743378	-0.159536838531494	0.0954219773411751
0.431431472301483	-6.54001188278198	2.48474478721619	-0.260141938924789	-0.161388725042343	0.0923250392079353
0.421843320131302	-6.56642293930054	2.51590776443481	-0.261058539152145	-0.16370715200901	0.0894500613212585
0.419074803590775	-6.57824659347534	2.52760767936707	-0.261395126581192	-0.165899708867073	0.0867288410663605
0.416808992624283	-6.60820484161377	2.53357529640198	-0.262250900268555	-0.168042570352554	0.0846236571669579
0.424683928489685	-6.61579179763794	2.55323696136475	-0.262524157762527	-0.170607373118401	0.0832380726933479
0.413222253322601	-6.62498092651367	2.58580207824707	-0.263324975967407	-0.172881856560707	0.0826289504766464
0.4080770611763	-6.64762449264526	2.59566044807434	-0.263998091220856	-0.174355611205101	0.0809959098696709
0.421418786048889	-6.68537521362305	2.60917329788208	-0.265090316534042	-0.175848573446274	0.0790847465395927
0.43120813369751	-6.69942092895508	2.63588261604309	-0.265793025493622	-0.177746221423149	0.0775680094957352
0.436774462461472	-6.71860504150391	2.65515041351318	-0.265774577856064	-0.179545506834984	0.0766197293996811
0.418662011623383	-6.73761892318726	2.66369700431824	-0.265697538852692	-0.180586278438568	0.0748127028346062
0.429806858301163	-6.75510549545288	2.66171932220459	-0.26591745018959	-0.181680008769035	0.0726089328527451
0.437277376651764	-6.77510166168213	2.67569255828857	-0.266638457775116	-0.182697907090187	0.071264311671257
0.446959227323532	-6.7802882194519	2.68447780609131	-0.266988307237625	-0.183775052428246	0.0705422312021255
0.440532982349396	-6.79424381256104	2.6980357170105	-0.267525285482407	-0.184487640857697	0.0697327181696892
0.433197885751724	-6.80389595031738	2.69321513175964	-0.267944782972336	-0.18497759103775	0.0685262978076935
0.43755567073822	-6.81887912750244	2.69484448432922	-0.268346697092056	-0.185662940144539	0.067611075937748
0.434102147817612	-6.82878637313843	2.70103979110718	-0.268500626087189	-0.186349153518677	0.0667392686009407
0.444792509078979	-6.84257316589355	2.7077751159668	-0.268649309873581	-0.187172383069992	0.0660796537995338
0.448262482881546	-6.84983110427856	2.71652889251709	-0.268909871578217	-0.187820672988892	0.0654051899909973
0.452868729829788	-6.85796403884888	2.72205209732056	-0.269110023975372	-0.188865885138512	0.0649842619895935
0.44656166434288	-6.86336231231689	2.73152422904968	-0.269331574440002	-0.189500749111176	0.0643144026398659
0.444629192352295	-6.87052536010742	2.74275612831116	-0.269927442073822	-0.190049588680267	0.0637762844562531
0.458896577358246	-6.87619638442993	2.74631810188293	-0.270594269037247	-0.190633654594421	0.0634235739707947
0.458647221326828	-6.88008689880371	2.75153565406799	-0.27094629406929	-0.191356435418129	0.0632950961589813
0.459059059619904	-6.88787174224854	2.75760102272034	-0.271040290594101	-0.192145809531212	0.062959149479866
0.460158228874207	-6.8997688293457	2.76806092262268	-0.270990669727325	-0.193172961473465	0.0626271739602089
0.465015321969986	-6.91440868377686	2.7676043510437	-0.271165609359741	-0.193651735782623	0.0618914552032948
0.482050538063049	-6.93056106567383	2.76346254348755	-0.271833449602127	-0.193585902452469	0.0608119331300259
0.524673283100128	-6.94429159164429	2.78008437156677	-0.272783786058426	-0.194545432925224	0.0608651787042618
0.533843696117401	-6.93293809890747	2.80594253540039	-0.273515105247498	-0.195926696062088	0.0613133274018765
0.548450112342834	-6.93408250808716	2.85013031959534	-0.274269789457321	-0.19732940196991	0.0615784339606762
0.569651484489441	-6.97191858291626	2.81936931610107	-0.274326741695404	-0.198309645056725	0.0614220760762692
0.570775210857391	-6.9684042930603	2.81319761276245	-0.274274200201035	-0.19918030500412	0.0604786351323128
0.582693517208099	-6.9805736541748	2.8234236240387	-0.274670958518982	-0.200364664196968	0.0603047981858253
0.58578485250473	-7.00035524368286	2.82914924621582	-0.27504888176918	-0.201943069696426	0.0603317655622959
0.575985133647919	-7.00426483154297	2.86331105232239	-0.275584816932678	-0.203738838434219	0.0596655607223511
0.574389398097992	-7.00267219543457	2.87667012214661	-0.275474190711975	-0.205684050917625	0.0594213269650936
0.554836750030518	-7.00363826751709	2.89214754104614	-0.275433987379074	-0.207961142063141	0.0596100203692913
0.550567746162415	-7.01898050308228	2.89666676521301	-0.275424122810364	-0.210327014327049	0.0597188510000706
0.537172436714172	-7.0191216468811	2.90634202957153	-0.275519728660584	-0.212679445743561	0.0588600523769856
0.522139072418213	-7.02577686309814	2.91434168815613	-0.275647133588791	-0.215191587805748	0.05826336145401
0.496068924665451	-7.02315950393677	2.93392205238342	-0.275801122188568	-0.217631414532661	0.0573264695703983
0.469104677438736	-7.02008962631226	2.97748279571533	-0.276129096746445	-0.220527768135071	0.0568594299256802
0.451648473739624	-7.02591943740845	2.99660968780518	-0.276579707860947	-0.223306611180305	0.0560666546225548
0.439410835504532	-7.02356815338135	3.01672196388245	-0.276581257581711	-0.226231142878532	0.0548536255955696
0.420642107725143	-7.024338722229	3.03095769882202	-0.276409029960632	-0.229006111621857	0.05405592918396
0.406952202320099	-7.03163003921509	3.04165196418762	-0.276615649461746	-0.231742992997169	0.0533724464476109
0.38516953587532	-7.03578662872314	3.05475425720215	-0.277026653289795	-0.234428197145462	0.0523712821304798
0.367840468883514	-7.03918266296387	3.07244348526001	-0.277230471372604	-0.237130418419838	0.051478523761034
0.340805560350418	-7.04266738891602	3.09404397010803	-0.277513951063156	-0.239640727639198	0.0506123714148998
0.305298119783401	-7.04529333114624	3.13747525215149	-0.277616769075394	-0.24240180850029	0.0501711368560791
0.282187730073929	-7.05587005615234	3.16596603393555	-0.277768909931183	-0.2450932264328	0.0497427806258202
0.264648288488388	-7.0564341545105	3.19072246551514	-0.277708411216736	-0.247889459133148	0.0485757142305374
0.245182037353516	-7.04905557632446	3.20343828201294	-0.277457624673843	-0.25070920586586	0.0477551966905594
0.22165159881115	-7.05327081680298	3.21660375595093	-0.276999473571777	-0.253523290157318	0.0479096584022045
0.2009117603302	-7.06749773025513	3.24277949333191	-0.276879131793976	-0.256152480840683	0.0476644895970821
0.165837779641151	-7.06940889358521	3.2519052028656	-0.276565700769424	-0.258659869432449	0.0470880232751369
0.143353089690208	-7.06797504425049	3.27685976028442	-0.276513874530792	-0.261118680238724	0.0466797277331352
0.119593128561974	-7.06282806396484	3.3004264831543	-0.276441127061844	-0.263830214738846	0.0464484691619873
0.0885508880019188	-7.06547451019287	3.32431292533875	-0.276497155427933	-0.266505688428879	0.0465301759541035
0.0547687523066998	-7.06463146209717	3.32959270477295	-0.276778727769852	-0.268569737672806	0.0460499860346317
0.0364435650408268	-7.05408096313477	3.35198450088501	-0.27691662311554	-0.270700335502625	0.0451300926506519
0.0137231592088938	-7.03677749633789	3.36078023910522	-0.276633352041245	-0.273103415966034	0.0444896072149277
[truncated: 10,029 more rows]
