# Supplementary material for: Identification of Haptic Based Guiding Using Hard Reins
Source: PLoS One. 2015 Jul 22;10(7):e0132020. doi: 10.1371/journal.pone.0132020 (PMC4511788; doi:10.1371/journal.pone.0132020)
Supplement: S5 File — (ZIP) [file pone.0132020.s005.zip › Exp2_ForceData1/Subject4/path3/T5.csv]

Force X (N)	Force Y (N)	Force Z (N)	Torque X (N-m)	Torque Y (N-m)	Torque Z (N-m)	Frequency = 10000	Averaging Level = 16	F/T Serial Number = FT11772	Time Started = 05/12/2012 11:38:45
0.506194531917572	-8.74392890930176	-4.10105800628662	0.0153754614293575	0.457602769136429	0.0425238534808159
0.502170324325562	-8.74025058746338	-4.08679914474487	0.0155766690149903	0.457979708909988	0.0428926013410091
0.507471680641174	-8.76171016693115	-4.10156440734863	0.0157112218439579	0.458174824714661	0.0432232096791267
0.513842701911926	-8.74135971069336	-4.09235095977783	0.0161576345562935	0.457939714193344	0.0434198379516602
0.508543908596039	-8.75914478302002	-4.09998989105225	0.0161350779235363	0.458548694849014	0.0439107306301594
0.518661260604858	-8.74575710296631	-4.10287618637085	0.016615180298686	0.458212703466415	0.0439931116998196
0.511374652385712	-8.75441551208496	-4.09659433364868	0.0167431812733412	0.458787232637405	0.0443693660199642
0.522134304046631	-8.76034641265869	-4.11039304733276	0.0168729647994041	0.458691209554672	0.0445927679538727
0.52302074432373	-8.74654102325439	-4.10475015640259	0.0172857269644737	0.458561807870865	0.0448234155774117
0.514510333538055	-8.76286888122559	-4.10581827163696	0.0172454006969929	0.459064811468124	0.0452508181333542
0.525325655937195	-8.74879169464111	-4.11862325668335	0.0176013857126236	0.458725810050964	0.0453771613538265
0.516385495662689	-8.7500696182251	-4.1052074432373	0.0177628938108683	0.459092170000076	0.0457801781594753
0.523734986782074	-8.761399269104	-4.1183123588562	0.0178068522363901	0.459026873111725	0.0460392758250237
0.518488228321075	-8.73898506164551	-4.11363983154297	0.0182546973228455	0.458826065063477	0.0462627671658993
0.512803494930267	-8.75485610961914	-4.10962104797363	0.0182134043425322	0.45921391248703	0.0467074662446976
0.518729507923126	-8.74986743927002	-4.12599229812622	0.0183731410652399	0.458886206150055	0.046911682933569
0.511507987976074	-8.73830318450928	-4.1032862663269	0.0185585655272007	0.459011554718018	0.0471245087683201
0.510464131832123	-8.75079917907715	-4.11660575866699	0.0184554699808359	0.459203332662582	0.0474802777171135
0.512972414493561	-8.73658466339111	-4.11711406707764	0.0186980869621038	0.458788990974426	0.0476987101137638
0.502700209617615	-8.73391723632813	-4.10475635528564	0.0187705364078283	0.458958923816681	0.0481192134320736
0.500843048095703	-8.74661922454834	-4.11388158798218	0.0187234543263912	0.458885669708252	0.048468079417944
0.497750461101532	-8.72303581237793	-4.11392259597778	0.0189622286707163	0.458372741937637	0.0486305691301823
0.483747214078903	-8.72502040863037	-4.10578680038452	0.018918190151453	0.458733975887299	0.0490513481199741
0.48912724852562	-8.72855854034424	-4.12621021270752	0.018825015053153	0.458374828100204	0.0493139587342739
0.480853885412216	-8.7098388671875	-4.10553312301636	0.01895553432405	0.458112001419067	0.0495531596243382
0.471749782562256	-8.72140598297119	-4.10574531555176	0.01870321854949	0.458239376544952	0.0499535612761974
0.476874947547913	-8.71349334716797	-4.11401748657227	0.0188050363212824	0.457634210586548	0.0501650087535381
0.466724663972855	-8.699294090271	-4.09189558029175	0.0188220888376236	0.457624793052673	0.0505038276314735
0.464283972978592	-8.71012783050537	-4.10038709640503	0.0185788739472628	0.457502037286758	0.0509128868579865
0.465575367212296	-8.69561100006104	-4.10671615600586	0.0186016745865345	0.457015126943588	0.0511163473129272
0.448963135480881	-8.68827152252197	-4.09025287628174	0.0185285583138466	0.457142502069473	0.0514701828360558
0.450808435678482	-8.69536209106445	-4.09475755691528	0.0182795692235231	0.45688208937645	0.0517625398933887
0.446839153766632	-8.6778039932251	-4.08947849273682	0.0184031520038843	0.456381261348724	0.0518971122801304
0.434736549854279	-8.68041801452637	-4.07862377166748	0.0182460937649012	0.456520795822144	0.0522352606058121
0.43141907453537	-8.68429279327393	-4.08978986740112	0.0179599169641733	0.456132382154465	0.052484542131424
0.427805185317993	-8.66169166564941	-4.07739973068237	0.0180174969136715	0.455892860889435	0.052650298923254
0.413631051778793	-8.67020702362061	-4.07324886322021	0.0177771542221308	0.456168085336685	0.0530920960009098
0.419890075922012	-8.66048717498779	-4.09015989303589	0.0177385713905096	0.455525577068329	0.0531870387494564
0.406770259141922	-8.64757061004639	-4.07289838790894	0.0176334176212549	0.455541878938675	0.0534353144466877
0.403329581022263	-8.66125297546387	-4.06856155395508	0.0173731464892626	0.455569118261337	0.0537530034780502
0.406116455793381	-8.64625263214111	-4.07988691329956	0.0173214823007584	0.455044955015183	0.0538759268820286
0.390175938606262	-8.64027976989746	-4.06077909469604	0.0172089952975512	0.455315440893173	0.0542303211987019
0.393566370010376	-8.64740943908691	-4.07710075378418	0.0169756636023521	0.455136865377426	0.0543261617422104
0.391651123762131	-8.62738418579102	-4.06381320953369	0.0169539526104927	0.454911410808563	0.0544527992606163
0.382009625434875	-8.6410026550293	-4.05903053283691	0.0166177153587341	0.455201625823975	0.0546242855489254
0.392584174871445	-8.62918949127197	-4.07261848449707	0.0166998095810413	0.454663395881653	0.0546135269105434
0.376286625862122	-8.62427711486816	-4.05821800231934	0.0165898147970438	0.454917192459106	0.054783321917057
0.375907778739929	-8.63877964019775	-4.06576204299927	0.0162700060755014	0.454960644245148	0.054817046970129
0.375387132167816	-8.6179256439209	-4.0639762878418	0.0163704436272383	0.454688400030136	0.0547608286142349
0.367776423692703	-8.6244649887085	-4.05965280532837	0.0161132048815489	0.455124795436859	0.0548918284475803
0.376618266105652	-8.62887954711914	-4.0732479095459	0.0160088185220957	0.455048978328705	0.0547731146216393
0.372355937957764	-8.61074352264404	-4.05995273590088	0.0161180403083563	0.454961955547333	0.0545822083950043
0.363546252250671	-8.62822914123535	-4.0537576675415	0.0157605577260256	0.4554762840271	0.0545938648283482
0.371960490942001	-8.62485504150391	-4.06849098205566	0.0157974287867546	0.455136299133301	0.054321501404047
0.361853122711182	-8.61739540100098	-4.05445051193237	0.0157933104783297	0.455489695072174	0.0541956461966038
0.359159350395203	-8.62978649139404	-4.06838703155518	0.0155892102047801	0.455919146537781	0.0541069693863392
0.366206079721451	-8.62044620513916	-4.06785917282104	0.0155991744250059	0.455747812986374	0.053744450211525
0.358888864517212	-8.61626815795898	-4.0626654624939	0.0156334266066551	0.456126928329468	0.0535671934485435
0.360221415758133	-8.63345432281494	-4.0651421546936	0.0154069913551211	0.456489682197571	0.053376566618681
0.369431346654892	-8.62039375305176	-4.07129812240601	0.0154909091070294	0.456292688846588	0.0529319755733013
0.357992738485336	-8.6196460723877	-4.05904626846313	0.0154890511184931	0.456814616918564	0.0527840927243233
0.359954625368118	-8.63681507110596	-4.07172203063965	0.0152534302324057	0.45709091424942	0.0524927005171776
0.365466296672821	-8.61727809906006	-4.07085609436035	0.0154746463522315	0.457012444734573	0.0521442294120789
0.359151482582092	-8.63330841064453	-4.06778383255005	0.0152621548622847	0.457676947116852	0.0520088225603104
0.371031433343887	-8.63379096984863	-4.08339309692383	0.0152950426563621	0.457627058029175	0.0516609847545624
0.361672401428223	-8.62088298797607	-4.06553649902344	0.0154354544356465	0.457910507917404	0.0513599552214146
0.365924507379532	-8.64287185668945	-4.07807731628418	0.015129404142499	0.458379656076431	0.0512269176542759
0.373399913311005	-8.62989044189453	-4.08223962783813	0.0152259720489383	0.458203315734863	0.0508237108588219
0.362218260765076	-8.62731075286865	-4.07530117034912	0.0152426473796368	0.458848088979721	0.0507269315421581
0.367276072502136	-8.64112377166748	-4.09454822540283	0.0151257626712322	0.459026634693146	0.0504888407886028
0.369605779647827	-8.62407493591309	-4.09211778640747	0.0153619162738323	0.45898824930191	0.0501293167471886
0.363458186388016	-8.64338779449463	-4.07769298553467	0.0150466421619058	0.459609746932983	0.0500675514340401
0.374974519014359	-8.63314723968506	-4.09325885772705	0.0153020322322845	0.459294736385345	0.0497493706643581
0.364859730005264	-8.63045787811279	-4.07222461700439	0.015179168432951	0.459888964891434	0.0497280918061733
0.368818759918213	-8.64093208312988	-4.09228324890137	0.0150758922100067	0.460016161203384	0.0495779439806938
0.369032949209213	-8.6260461807251	-4.09118986129761	0.015226255171001	0.459844708442688	0.0492525994777679
0.366392582654953	-8.63338088989258	-4.08184146881104	0.0150643782690167	0.460348129272461	0.0492253452539444
0.372798562049866	-8.64018154144287	-4.09807872772217	0.0150552848353982	0.46018385887146	0.0490683689713478
0.374280393123627	-8.62650680541992	-4.0861120223999	0.0152589986100793	0.460176289081573	0.0488939844071865
0.366579532623291	-8.63844203948975	-4.08104467391968	0.0149959307163954	0.460706651210785	0.0490113459527493
0.37398973107338	-8.63430881500244	-4.09748649597168	0.0150530077517033	0.460474044084549	0.0489083975553513
0.371688097715378	-8.62339305877686	-4.08393812179565	0.0151767963543534	0.460491687059402	0.0488333031535149
0.371378540992737	-8.63639068603516	-4.08497476577759	0.0150064993649721	0.460772305727005	0.0488577783107758
0.380496144294739	-8.63266372680664	-4.09343242645264	0.015084377489984	0.460520565509796	0.0486682243645191
0.37443271279335	-8.62407875061035	-4.08101320266724	0.015193291939795	0.460669964551926	0.0486122779548168
0.376646846532822	-8.64113616943359	-4.09359264373779	0.0150406155735254	0.460815936326981	0.0486474856734276
0.381895452737808	-8.62459087371826	-4.08565473556519	0.0152246225625277	0.460411578416824	0.0484576113522053
0.371574699878693	-8.6332540512085	-4.08229541778564	0.0150999380275607	0.460857301950455	0.0485328286886215
0.378293186426163	-8.63412570953369	-4.09826231002808	0.0151553191244602	0.460485249757767	0.0484095141291618
0.373783797025681	-8.61916732788086	-4.08270931243896	0.0153360422700644	0.460432022809982	0.0483067445456982
0.370653808116913	-8.63685035705566	-4.08229398727417	0.0152125842869282	0.46065017580986	0.0484091751277447
0.385441929101944	-8.63212108612061	-4.08746480941772	0.0152984242886305	0.460127592086792	0.0482334867119789
0.37352642416954	-8.62216281890869	-4.07059955596924	0.0154335731640458	0.460257589817047	0.0482846423983574
0.374957025051117	-8.63812065124512	-4.08749675750732	0.0152976857498288	0.460253208875656	0.0483301132917404
0.378950417041779	-8.61655139923096	-4.07784557342529	0.0155621096491814	0.459864854812622	0.048251073807478
0.373279541730881	-8.63529014587402	-4.0738263130188	0.0153851080685854	0.460148483514786	0.0484098866581917
0.385275989770889	-8.62352180480957	-4.08686351776123	0.0156218679621816	0.459503948688507	0.0482909381389618
0.373105704784393	-8.62698936462402	-4.06272459030151	0.0155339362099767	0.459811180830002	0.0484841130673885
0.384362787008286	-8.63375568389893	-4.07906007766724	0.0154914138838649	0.459485054016113	0.0484728142619133
0.382979601621628	-8.61784553527832	-4.06804370880127	0.0157387536019087	0.459267675876617	0.0484545938670635
0.38001412153244	-8.63767433166504	-4.07482624053955	0.0155800646170974	0.459395825862885	0.0485766269266605
0.389247924089432	-8.62095642089844	-4.07427453994751	0.0158806927502155	0.458845168352127	0.0484484285116196
0.380156725645065	-8.62797260284424	-4.0525016784668	0.0157600194215775	0.459089547395706	0.0486022420227528
0.385909527540207	-8.64014530181885	-4.07650184631348	0.0157877877354622	0.458771049976349	0.048527367413044
0.388296008110046	-8.61781978607178	-4.06716203689575	0.0159987844526768	0.45846888422966	0.0484884008765221
0.383219003677368	-8.63575839996338	-4.064781665802	0.0158744920045137	0.458729445934296	0.0485907532274723
0.389876782894135	-8.62825965881348	-4.07536363601685	0.0160614904016256	0.458196729421616	0.0483838766813278
0.380254596471787	-8.62400150299072	-4.05661725997925	0.0160849150270224	0.45836129784584	0.0484366863965988
0.384483367204666	-8.6394567489624	-4.06577444076538	0.0160333719104528	0.458235234022141	0.0484533905982971
0.389467120170593	-8.62495613098145	-4.06136083602905	0.0162650216370821	0.45782408118248	0.048355259001255
0.379050433635712	-8.63288593292236	-4.05410814285278	0.0162251442670822	0.458165526390076	0.0485463663935661
0.390521854162216	-8.63538837432861	-4.06971883773804	0.0162961930036545	0.457857489585876	0.0483949668705463
0.385512292385101	-8.62178134918213	-4.05475997924805	0.0165223963558674	0.457749277353287	0.0483462810516357
0.383368164300919	-8.64031505584717	-4.05681610107422	0.0162991248071194	0.45800107717514	0.0484511628746986
0.391109317541122	-8.62911128997803	-4.06435203552246	0.0165842026472092	0.457574278116226	0.0482320003211498
0.37915426492691	-8.63248443603516	-4.05028867721558	0.0166886188089848	0.457883447408676	0.0483740977942944
0.384234458208084	-8.64186096191406	-4.06656742095947	0.0165162310004234	0.457880824804306	0.0483350306749344
0.387360602617264	-8.6229133605957	-4.06397771835327	0.0168028026819229	0.457548499107361	0.0482167862355709
0.375018239021301	-8.63572692871094	-4.0554518699646	0.0167595520615578	0.458044737577438	0.0482854582369328
0.387217342853546	-8.63437175750732	-4.0675745010376	0.0169153809547424	0.457728743553162	0.0481385923922062
0.379041761159897	-8.62309837341309	-4.05500316619873	0.0170889683067799	0.457854092121124	0.0480933226644993
0.379217058420181	-8.6429386138916	-4.06318759918213	0.0169549435377121	0.458103656768799	0.0481595732271671
0.383640199899673	-8.63035774230957	-4.06818723678589	0.017168989405036	0.457827478647232	0.04799610003829
0.372541695833206	-8.63036251068115	-4.05782985687256	0.0172199662774801	0.458270132541656	0.0480853691697121
0.379858702421188	-8.64079284667969	-4.07369995117188	0.0172451175749302	0.458233058452606	0.0480115227401257
0.375872731208801	-8.6165828704834	-4.05890655517578	0.0175581276416779	0.458185642957687	0.0478725768625736
0.374933362007141	-8.64290046691895	-4.06439256668091	0.0173739083111286	0.458546936511993	0.0480551049113274
0.376525461673737	-8.62180423736572	-4.06961011886597	0.0177097078412771	0.45818030834198	0.0479050576686859
0.370472371578217	-8.63286590576172	-4.05875444412231	0.017584627494216	0.458824694156647	0.0481406338512897
0.379118591547012	-8.62873077392578	-4.0832667350769	0.0177732892334461	0.458475708961487	0.0480366870760918
0.367460250854492	-8.62116527557373	-4.06290006637573	0.0179204400628805	0.458897620439529	0.0480865836143494
0.374720335006714	-8.6348762512207	-4.08073997497559	0.0178605653345585	0.459029585123062	0.0481899343430996
0.376019895076752	-8.62268733978271	-4.0790057182312	0.0181131009012461	0.458845734596252	0.0480801686644554
0.368626773357391	-8.62447071075439	-4.06662464141846	0.0181622337549925	0.459305018186569	0.0482597686350346
0.371518731117249	-8.63457489013672	-4.08672046661377	0.0180929452180862	0.459443539381027	0.0482650846242905
0.374512225389481	-8.61735057830811	-4.08207416534424	0.0184063706547022	0.459227174520493	0.0482249930500984
0.366361647844315	-8.62450504302979	-4.07947397232056	0.0184073969721794	0.459756940603256	0.0483285449445248
0.375743180513382	-8.63045597076416	-4.09152412414551	0.0184632297605276	0.45964640378952	0.0483465790748596
0.372647792100906	-8.6121826171875	-4.08231353759766	0.0188109111040831	0.459646582603455	0.0483042523264885
0.368796139955521	-8.62897777557373	-4.08069229125977	0.0186603702604771	0.460145443677902	0.0484618656337261
0.374445199966431	-8.62926197052002	-4.1019606590271	0.0187831986695528	0.459881782531738	0.0484006181359291
0.371203392744064	-8.61524868011475	-4.0878849029541	0.0190272647887468	0.460137695074081	0.0484862737357616
0.369417726993561	-8.62769794464111	-4.09185457229614	0.01897400803864	0.460458874702454	0.0486260429024696
0.375563830137253	-8.61939811706543	-4.10447216033936	0.0192376859486103	0.460172533988953	0.0485220700502396
0.368633776903152	-8.61497211456299	-4.08741760253906	0.019274951890111	0.46051162481308	0.0486087538301945
0.368518322706223	-8.63044738769531	-4.09571647644043	0.0192176569253206	0.460662484169006	0.0487049780786037
0.376893103122711	-8.6179895401001	-4.09914207458496	0.0194940958172083	0.460397481918335	0.048686008900404
0.366595417261124	-8.61774730682373	-4.08891201019287	0.0195498950779438	0.460814297199249	0.0488639511168003
0.370714485645294	-8.63173007965088	-4.10850238800049	0.019483957439661	0.460886806249619	0.0489023067057133
0.373301953077316	-8.61186504364014	-4.10436248779297	0.0198028180748224	0.460653275251389	0.048838134855032
0.363634377717972	-8.62283039093018	-4.10060882568359	0.0196777563542128	0.461156100034714	0.0490243583917618
0.372296243906021	-8.624267578125	-4.10689926147461	0.0198481995612383	0.460849791765213	0.0490222573280334
0.370926976203918	-8.61064910888672	-4.09868144989014	0.0200423803180456	0.460824340581894	0.049062367528677
0.365208953619003	-8.62668895721436	-4.09186315536499	0.0198584832251072	0.461173444986343	0.0492569133639336
0.372099637985229	-8.62042808532715	-4.11178064346313	0.0200482346117496	0.460783988237381	0.0492519922554493
0.367423951625824	-8.60891819000244	-4.09957265853882	0.0201038401573896	0.460911273956299	0.049393393099308
0.365472674369812	-8.62430191040039	-4.10863018035889	0.019952904433012	0.461114943027496	0.0494763627648354
0.371149152517319	-8.61323165893555	-4.11416292190552	0.0201996248215437	0.460702240467072	0.0494364462792873
0.363325089216232	-8.61101055145264	-4.09326219558716	0.0201757177710533	0.46082866191864	0.0496343933045864
0.36258727312088	-8.62564945220947	-4.10787296295166	0.0200183037668467	0.46080419421196	0.0497782379388809
0.367500364780426	-8.6073694229126	-4.10431003570557	0.0202502775937319	0.460320025682449	0.0497473888099194
0.356830328702927	-8.6166296005249	-4.09988737106323	0.0200967639684677	0.460668206214905	0.0499712489545345
0.365680128335953	-8.61993885040283	-4.11385917663574	0.0200405847281218	0.460365355014801	0.049976147711277
0.365094572305679	-8.60662937164307	-4.10163688659668	0.0201798584312201	0.46002984046936	0.0499796085059643
0.357264161109924	-8.61263465881348	-4.09460830688477	0.0199982542544603	0.460165172815323	0.0501532107591629
0.36661571264267	-8.62158966064453	-4.10573053359985	0.019942119717598	0.459771811962128	0.0501505322754383
0.364952474832535	-8.60486125946045	-4.09298467636108	0.0201521273702383	0.459456324577332	0.0501433238387108
0.359791845083237	-8.61812877655029	-4.08480262756348	0.0199057087302208	0.459496825933456	0.0502792783081532
0.364253699779511	-8.62519359588623	-4.09636688232422	0.0197394080460072	0.459239512681961	0.0503133721649647
0.363264560699463	-8.60651111602783	-4.08811569213867	0.0198747422546148	0.458880513906479	0.0502953939139843
0.358857929706573	-8.61668014526367	-4.08651876449585	0.0196084640920162	0.458974540233612	0.0504992417991161
0.365236312150955	-8.62032127380371	-4.09586763381958	0.0195525679737329	0.4584721326828	0.0504350811243057
0.3625408411026	-8.60650444030762	-4.08389472961426	0.0196983739733696	0.458135783672333	0.0504000969231129
0.358684420585632	-8.62168025970459	-4.07977676391602	0.0193832311779261	0.458247154951096	0.0506366826593876
0.369557589292526	-8.61601638793945	-4.08815288543701	0.0194236133247614	0.457524508237839	0.0506010986864567
0.361215680837631	-8.61029148101807	-4.06738328933716	0.0193985588848591	0.457502216100693	0.0507595874369144
0.363916754722595	-8.62479591369629	-4.08044672012329	0.0191186368465424	0.457436859607697	0.0509060546755791
0.371504336595535	-8.61031150817871	-4.07879018783569	0.0192258358001709	0.456782668828964	0.0508056543767452
0.365455210208893	-8.61717700958252	-4.06388521194458	0.0190360341221094	0.456967324018478	0.051110714673996
0.375347077846527	-8.62548923492432	-4.07652616500854	0.018944101408124	0.456486463546753	0.0510974489152431
0.377389371395111	-8.61108112335205	-4.06950616836548	0.019064836204052	0.456153064966202	0.0512486435472965
0.37123030424118	-8.62034702301025	-4.06504440307617	0.0188348721712828	0.456295698881149	0.0515292510390282
0.381395131349564	-8.62001419067383	-4.07388114929199	0.018754243850708	0.455783814191818	0.0516139455139637
0.381586283445358	-8.60910415649414	-4.05997514724731	0.0188339818269014	0.455552488565445	0.0516886003315449
0.381569176912308	-8.62738227844238	-4.06160497665405	0.0185953956097364	0.455646395683289	0.0520014353096485
0.389585465192795	-8.61864471435547	-4.06739091873169	0.0186495147645473	0.455101937055588	0.051979698240757
0.387066662311554	-8.61155796051025	-4.05078983306885	0.0186929013580084	0.455168873071671	0.0521746762096882
0.392474740743637	-8.62934494018555	-4.06312274932861	0.0184438824653625	0.455004900693893	0.0524079985916615
0.400638580322266	-8.62019824981689	-4.06395769119263	0.0185953136533499	0.454456865787506	0.0524863563477993
0.391896069049835	-8.62316226959229	-4.05036735534668	0.0184584241360426	0.454687654972076	0.0528207570314407
0.402464509010315	-8.63071250915527	-4.06653356552124	0.0183825865387917	0.454436719417572	0.0530628859996796
0.405674964189529	-8.61746978759766	-4.0545802116394	0.0185264237225056	0.454030781984329	0.0530768521130085
0.403881222009659	-8.62525463104248	-4.04462957382202	0.0184060987085104	0.45424422621727	0.0534348599612713
0.415004640817642	-8.63323211669922	-4.05762720108032	0.0183550100773573	0.453852444887161	0.0535099990665913
0.42093214392662	-8.6204891204834	-4.04987764358521	0.0185564626008272	0.453480333089828	0.0536442399024963
0.415338605642319	-8.63216209411621	-4.04166126251221	0.0183153785765171	0.453754305839539	0.0539638511836529
0.426630318164825	-8.63589572906494	-4.05952119827271	0.0183516107499599	0.453347623348236	0.0540392138063908
0.427902162075043	-8.6234245300293	-4.04460000991821	0.0185307655483484	0.45316407084465	0.0541618764400482
0.429065525531769	-8.641282081604	-4.0527663230896	0.0183696486055851	0.45331683754921	0.0544442273676395
0.443216592073441	-8.63786220550537	-4.05948781967163	0.0185127127915621	0.452904582023621	0.0543952248990536
0.440725117921829	-8.63392543792725	-4.03978252410889	0.0186335239559412	0.452889531850815	0.0545236319303513
0.444408148527145	-8.65446949005127	-4.04893016815186	0.0184866115450859	0.453018695116043	0.0547121055424213
0.455426812171936	-8.64500522613525	-4.05729579925537	0.018707737326622	0.4524906873703	0.0546652600169182
0.449832767248154	-8.64910221099854	-4.04116678237915	0.0187780819833279	0.4527448117733	0.0547939389944077
0.45870977640152	-8.66234111785889	-4.05356311798096	0.0188433900475502	0.452580183744431	0.0547844842076302
0.462213128805161	-8.65305233001709	-4.05357551574707	0.0190887469798326	0.452301383018494	0.0546401627361774
0.458842396736145	-8.66960144042969	-4.03911876678467	0.0190494079142809	0.452664166688919	0.0547276176512241
0.473667293787003	-8.67276859283447	-4.06089544296265	0.0191887225955725	0.452154338359833	0.054373137652874
0.463364869356155	-8.66880321502686	-4.04503154754639	0.0193000622093678	0.452431678771973	0.0542046576738358
0.471349656581879	-8.68435096740723	-4.05534553527832	0.0192795414477587	0.452468425035477	0.0543610714375973
0.475596457719803	-8.67686080932617	-4.06036138534546	0.0195888113230467	0.452065110206604	0.0541957691311836
0.467073976993561	-8.67955207824707	-4.05259943008423	0.0198105406016111	0.45237410068512	0.0542179793119431
0.475013703107834	-8.69551944732666	-4.06353950500488	0.0198233779519796	0.452283531427383	0.0540831051766872
0.47995662689209	-8.6855297088623	-4.05928945541382	0.0202459450811148	0.451933801174164	0.0539116710424423
0.47314715385437	-8.69868659973145	-4.04965019226074	0.0202693492174149	0.452286660671234	0.0539664626121521
0.482894837856293	-8.70494079589844	-4.07428312301636	0.0203903019428253	0.452012151479721	0.0537441372871399
0.47696241736412	-8.69707584381104	-4.05306243896484	0.0207154173403978	0.452060848474503	0.0536973848938942
0.484203934669495	-8.71975612640381	-4.07295036315918	0.0207159519195557	0.452104330062866	0.0536298640072346
0.48658698797226	-8.70474338531494	-4.06938791275024	0.0212365183979273	0.451767146587372	0.0533607602119446
0.483049333095551	-8.72195625305176	-4.06241416931152	0.021231047809124	0.452064633369446	0.0534750446677208
0.496259659528732	-8.72498226165771	-4.07860946655273	0.021527236327529	0.451643019914627	0.0532113052904606
0.487125754356384	-8.72128868103027	-4.06635284423828	0.0218242760747671	0.451850920915604	0.0532134398818016
0.495024234056473	-8.74115562438965	-4.08106756210327	0.0219288095831871	0.451806008815765	0.0531401894986629
0.498033851385117	-8.72280502319336	-4.08013486862183	0.0225502457469702	0.451458990573883	0.0529438480734825
0.490856111049652	-8.7434606552124	-4.07543754577637	0.0226361788809299	0.451938390731812	0.0530680976808071
0.501756131649017	-8.74089431762695	-4.08660459518433	0.0231137666851282	0.451532304286957	0.0528957098722458
0.492524594068527	-8.73675155639648	-4.07404899597168	0.0234225261956453	0.451795667409897	0.0529705546796322
0.494434267282486	-8.75078392028809	-4.09433317184448	0.0235706325620413	0.451949506998062	0.0530792102217674
0.501873433589935	-8.74528312683105	-4.09526443481445	0.0240856558084488	0.451702564954758	0.052883367985487
0.493944257497787	-8.74391841888428	-4.08441495895386	0.0244885757565498	0.451984435319901	0.0530014485120773
0.49732580780983	-8.75860786437988	-4.09778070449829	0.0246772039681673	0.452173918485641	0.0530246645212173
0.501557290554047	-8.74401760101318	-4.10368871688843	0.0253669898957014	0.451868087053299	0.053003653883934
0.492192953824997	-8.75586700439453	-4.09635448455811	0.025545896962285	0.452372223138809	0.0533451996743679
0.494543641805649	-8.7601842880249	-4.11086654663086	0.0259153246879578	0.452380180358887	0.0534203238785267
0.493398070335388	-8.74702835083008	-4.10977506637573	0.0264575593173504	0.452377825975418	0.0534700900316238
0.488100081682205	-8.75545692443848	-4.10485744476318	0.0268750116229057	0.452876567840576	0.0536749362945557
0.495096117258072	-8.75926876068115	-4.13016557693481	0.0273041557520628	0.452786087989807	0.0537846647202969
0.49332982301712	-8.74446105957031	-4.11963558197021	0.0279259830713272	0.452815920114517	0.053921852260828
0.4895920753479	-8.75320625305176	-4.12083005905151	0.0281779542565346	0.453250288963318	0.0542783513665199
0.492995709180832	-8.75964832305908	-4.14087915420532	0.0286031346768141	0.453348129987717	0.0545519813895226
0.489610970020294	-8.74378299713135	-4.13212060928345	0.0291780941188335	0.45327553153038	0.0547908991575241
0.482797026634216	-8.74507808685303	-4.13180351257324	0.0295790936797857	0.453691363334656	0.0551663115620613
0.481091678142548	-8.75095653533936	-4.14905881881714	0.0298192165791988	0.453958630561829	0.0554198771715164
0.484552532434464	-8.73889064788818	-4.15408992767334	0.0303944982588291	0.453891396522522	0.0556036084890366
0.476121306419373	-8.73262786865234	-4.14772653579712	0.0307562183588743	0.453985780477524	0.0557896085083485
0.468774229288101	-8.74059009552002	-4.14800214767456	0.0309770163148642	0.454348504543304	0.0559875667095184
0.472208052873611	-8.7437686920166	-4.16450500488281	0.0312878787517548	0.454335242509842	0.0560007840394974
0.464654237031937	-8.72631549835205	-4.15462017059326	0.0317560434341431	0.454264760017395	0.0560165718197823
0.458541065454483	-8.73195362091064	-4.14909172058105	0.0319013185799122	0.45453405380249	0.0562452971935272
0.45661261677742	-8.73832225799561	-4.15382671356201	0.0320295467972755	0.454586923122406	0.0563613660633564
0.458014905452728	-8.72445106506348	-4.16102838516235	0.032424695789814	0.454271882772446	0.0564356781542301
0.445785611867905	-8.719970703125	-4.14941883087158	0.0326289385557175	0.454433053731918	0.0566956773400307
0.440977841615677	-8.7268590927124	-4.15707540512085	0.0326983891427517	0.454532623291016	0.0569554418325424
0.439781934022903	-8.71584320068359	-4.16200065612793	0.0328628681600094	0.454233825206757	0.0570800788700581
0.435295075178146	-8.70367336273193	-4.15864181518555	0.0331869050860405	0.454033374786377	0.0572296343743801
0.424520760774612	-8.70717620849609	-4.15421581268311	0.0331926643848419	0.454068094491959	0.0575180687010288
0.42485448718071	-8.71042728424072	-4.15959596633911	0.0331155732274055	0.453909397125244	0.0575924441218376
0.422251850366592	-8.69571876525879	-4.16266012191772	0.0333651937544346	0.453470438718796	0.0576104111969471
0.415443956851959	-8.69096946716309	-4.14600706100464	0.0334355570375919	0.453383535146713	0.0578061081469059
0.410165280103683	-8.70265674591064	-4.14661169052124	0.0332736931741238	0.453181117773056	0.0580438338220119
0.413167148828506	-8.69352436065674	-4.15043878555298	0.0333383642137051	0.452623099088669	0.0580073744058609
0.408591389656067	-8.68040752410889	-4.14185333251953	0.0333877727389336	0.452251493930817	0.0580816864967346
0.402546405792236	-8.68851375579834	-4.13403844833374	0.0331300869584084	0.452263653278351	0.0581555590033531
0.403789818286896	-8.69218444824219	-4.1438159942627	0.0329882018268108	0.451778203248978	0.0581409446895123
0.399614781141281	-8.67179203033447	-4.13639068603516	0.0331833809614182	0.45129856467247	0.0580226294696331
0.3931924700737	-8.67937088012695	-4.13074731826782	0.032953567802906	0.451263606548309	0.0580974705517292
0.39427861571312	-8.68080425262451	-4.13295841217041	0.0328205116093159	0.450751423835754	0.0580156072974205
0.39057868719101	-8.66990375518799	-4.12188482284546	0.0328804664313793	0.450335323810577	0.0578478388488293
0.384796619415283	-8.67282199859619	-4.11264514923096	0.0327449589967728	0.450350612401962	0.0578488074243069
0.386611014604568	-8.6824893951416	-4.12496280670166	0.0325751677155495	0.449933886528015	0.0577515214681625
0.387077808380127	-8.6653003692627	-4.11350727081299	0.0327417701482773	0.449387520551682	0.0576011724770069
0.377802014350891	-8.67367076873779	-4.10640621185303	0.0324678719043732	0.449574053287506	0.0577120073139668
0.381309539079666	-8.67380714416504	-4.12020397186279	0.0325324162840843	0.449128210544586	0.0576025880873203
0.383351117372513	-8.66338539123535	-4.10572957992554	0.0326206833124161	0.448743581771851	0.0574876666069031
0.379488468170166	-8.6756591796875	-4.09542226791382	0.032363299280405	0.448851674795151	0.0576222911477089
0.389678478240967	-8.67876052856445	-4.11767530441284	0.0323530174791813	0.448551297187805	0.0575551241636276
0.396408557891846	-8.67147254943848	-4.10230684280396	0.0324640683829784	0.448282212018967	0.0574775673449039
0.39008554816246	-8.67649459838867	-4.0903787612915	0.0323729775846004	0.448411166667938	0.0577257834374905
0.401533246040344	-8.68247604370117	-4.1030912399292	0.0323340594768524	0.448149770498276	0.0577096119523048
0.406815052032471	-8.67204284667969	-4.09913635253906	0.0324943698942661	0.447932988405228	0.0577959679067135
0.404896348714828	-8.68132972717285	-4.08984613418579	0.0324705317616463	0.448279112577438	0.0579892434179783
0.425059944391251	-8.69243144989014	-4.10717725753784	0.0325564257800579	0.447886526584625	0.0580023601651192
0.42327693104744	-8.68078994750977	-4.08998966217041	0.0327455513179302	0.4480040371418	0.0581462532281876
0.432845294475555	-8.69865894317627	-4.09418487548828	0.0327350534498692	0.448216557502747	0.0583705604076386
0.446767210960388	-8.70017433166504	-4.10406541824341	0.0329731069505215	0.44798681139946	0.0584961958229542
0.451776295900345	-8.68780708312988	-4.09790802001953	0.0332101471722126	0.447987020015717	0.0586802959442139
0.454250872135162	-8.70193672180176	-4.09641790390015	0.033307995647192	0.448389053344727	0.0590229965746403
0.468931525945663	-8.70814228057861	-4.11144971847534	0.0333693772554398	0.448444902896881	0.0592581257224083
0.482497215270996	-8.69761848449707	-4.10808658599854	0.0337514542043209	0.448381721973419	0.0594381056725979
0.486092388629913	-8.70959949493408	-4.10762977600098	0.0338301323354244	0.448817223310471	0.0598338469862938
0.498745709657669	-8.72018527984619	-4.11682176589966	0.0339690670371056	0.448887646198273	0.0600877963006496
0.513743221759796	-8.70818901062012	-4.11310148239136	0.0344560481607914	0.448870062828064	0.0603120066225529
0.5130934715271	-8.7199182510376	-4.10941076278687	0.0345739759504795	0.449380815029144	0.0607013329863548
0.527615904808044	-8.73286151885986	-4.11989974975586	0.0346375964581966	0.449603706598282	0.0610291287302971
0.535606443881989	-8.71922397613525	-4.12493944168091	0.035049095749855	0.449441254138947	0.0611771009862423
0.53790819644928	-8.72919464111328	-4.1165714263916	0.0351350158452988	0.450021207332611	0.0615692138671875
0.547960758209229	-8.73979091644287	-4.1320858001709	0.0354782119393349	0.450259625911713	0.0618152394890785
0.560632765293121	-8.73300552368164	-4.14058685302734	0.0358257070183754	0.450152426958084	0.0620080381631851
0.562532305717468	-8.73101329803467	-4.12542581558228	0.0359869189560413	0.450503081083298	0.0622631050646305
0.572796404361725	-8.74744892120361	-4.13164472579956	0.0360205918550491	0.450831234455109	0.0626227334141731
0.587190866470337	-8.74901580810547	-4.14457511901855	0.0363552570343018	0.450687110424042	0.062763549387455
0.590751349925995	-8.74460697174072	-4.13630104064941	0.0366337522864342	0.450861394405365	0.062975637614727
0.591289877891541	-8.7511157989502	-4.13092184066772	0.0366563126444817	0.451168596744537	0.0633967220783234
0.598268210887909	-8.76126003265381	-4.1458101272583	0.036778811365366	0.451266884803772	0.0636414662003517
0.607451736927032	-8.75395107269287	-4.14656734466553	0.0370048321783543	0.45118635892868	0.0637489780783653
0.606648921966553	-8.75107383728027	-4.13808631896973	0.0371667332947254	0.451430410146713	0.0639655143022537
0.606998860836029	-8.76202392578125	-4.14548492431641	0.0372229292988777	0.451653599739075	0.06423369795084
0.612957179546356	-8.76217937469482	-4.15214776992798	0.0373312085866928	0.451507836580276	0.0643682554364204
0.61683064699173	-8.76046657562256	-4.1488938331604	0.0375161916017532	0.451478391885757	0.0644316524267197
0.617274045944214	-8.75946712493896	-4.14554071426392	0.0375368818640709	0.451566278934479	0.0645673796534538
0.616263568401337	-8.76400661468506	-4.1475772857666	0.0375131145119667	0.4516341984272	0.0647191107273102
0.614472568035126	-8.76872253417969	-4.14756631851196	0.0375809408724308	0.451596081256866	0.0648655891418457
0.620727360248566	-8.76541328430176	-4.15439748764038	0.0377078391611576	0.451415926218033	0.0649357661604881
0.615008175373077	-8.76043701171875	-4.14567470550537	0.0378092080354691	0.451257437467575	0.0649939328432083
0.606875240802765	-8.75801372528076	-4.13710308074951	0.037777341902256	0.451327174901962	0.0650885477662086
0.603843927383423	-8.76698207855225	-4.13621759414673	0.0376791767776012	0.451294958591461	0.0652315989136696
0.609765887260437	-8.7647533416748	-4.1433687210083	0.0376453474164009	0.451017707586288	0.0652725771069527
0.608132839202881	-8.75564765930176	-4.14810848236084	0.0376646593213081	0.450687766075134	0.0652466490864754
0.5949946641922	-8.75102996826172	-4.13438844680786	0.0377524942159653	0.450596541166306	0.0654309242963791
0.589754700660706	-8.7572135925293	-4.1348090171814	0.0376194529235363	0.450457960367203	0.0655642002820969
0.585955917835236	-8.75206279754639	-4.14015865325928	0.0375597663223743	0.450235217809677	0.0655859708786011
0.576968312263489	-8.74035263061523	-4.1323676109314	0.0375153236091137	0.44977343082428	0.0655867829918861
0.568106591701508	-8.73875999450684	-4.13062906265259	0.0374812074005604	0.449625283479691	0.0657029375433922
0.556998252868652	-8.73717021942139	-4.12541437149048	0.037393294274807	0.449445813894272	0.0658029615879059
0.549619436264038	-8.7349910736084	-4.12691307067871	0.037312388420105	0.449114203453064	0.066085085272789
0.545685410499573	-8.72466659545898	-4.12817430496216	0.0372832417488098	0.4486163854599	0.0665991902351379
0.532767653465271	-8.70485782623291	-4.11425971984863	0.0373585671186447	0.448324531316757	0.0673466399312019
0.51985764503479	-8.70022392272949	-4.11292362213135	0.0373186767101288	0.448079288005829	0.0678313374519348
0.509176850318909	-8.69603157043457	-4.11191129684448	0.0371902026236057	0.447841584682465	0.0683557540178299
0.499292403459549	-8.68494987487793	-4.11408996582031	0.0372124314308167	0.447304725646973	0.0686339437961578
0.486602544784546	-8.66994571685791	-4.10616731643677	0.0373053476214409	0.446791440248489	0.0688486620783806
0.468296319246292	-8.66221237182617	-4.09125518798828	0.0372924618422985	0.446496933698654	0.069080263376236
0.457023650407791	-8.66495895385742	-4.08772659301758	0.0371678471565247	0.446148991584778	0.0693075582385063
0.45219624042511	-8.65979099273682	-4.09621047973633	0.0371359437704086	0.445520102977753	0.0692837908864021
0.43782913684845	-8.64315319061279	-4.0859432220459	0.0373105779290199	0.444912225008011	0.0692249089479446
0.418497562408447	-8.63833045959473	-4.07659578323364	0.0372579582035542	0.444557309150696	0.0693847090005875
0.405568420886993	-8.64258003234863	-4.07374715805054	0.0371683090925217	0.444075286388397	0.0694139674305916
0.399963617324829	-8.63707733154297	-4.081702709198	0.0372175127267838	0.443458527326584	0.0693506449460983
0.385282009840012	-8.61532688140869	-4.07033538818359	0.0373048931360245	0.442806959152222	0.069330096244812
0.367989748716354	-8.61720848083496	-4.06202554702759	0.0372386239469051	0.442467093467712	0.0694293603301048
0.357900857925415	-8.61626052856445	-4.06144094467163	0.0372075289487839	0.441909611225128	0.069517470896244
0.352595716714859	-8.60118103027344	-4.05423927307129	0.037295114248991	0.44105538725853	0.0694577321410179
0.336492091417313	-8.59277153015137	-4.04136896133423	0.0374001301825047	0.440718472003937	0.0695444047451019
0.327260255813599	-8.59864139556885	-4.04221391677856	0.0372294150292873	0.440359622240067	0.0696454495191574
0.320225089788437	-8.59510135650635	-4.04662942886353	0.0373272523283958	0.439710944890976	0.0696694999933243
0.313394099473953	-8.57886505126953	-4.03771924972534	0.0376988053321838	0.439067870378494	0.0697690695524216
0.30063796043396	-8.57234859466553	-4.02769374847412	0.0377583838999271	0.438820570707321	0.0699438005685806
0.293712347745895	-8.57883930206299	-4.03202486038208	0.0377572439610958	0.438506305217743	0.0701207593083382
0.288526594638824	-8.57386875152588	-4.03748559951782	0.0380699224770069	0.437824875116348	0.0701860412955284
0.275986760854721	-8.55851268768311	-4.02645587921143	0.0384681113064289	0.437454670667648	0.0703448876738548
0.268857955932617	-8.56558990478516	-4.02953863143921	0.0386536866426468	0.437476545572281	0.0705624669790268
0.270886331796646	-8.56192016601563	-4.03981351852417	0.0390805304050446	0.436895966529846	0.0706669166684151
0.263001620769501	-8.55217838287354	-4.03293085098267	0.0395825393497944	0.436587780714035	0.0707933604717255
0.259270668029785	-8.55908966064453	-4.02526426315308	0.0398467481136322	0.436687231063843	0.0711348056793213
0.26531383395195	-8.56669998168945	-4.04310035705566	0.0403972268104553	0.436425000429153	0.0712769404053688
0.268978983163834	-8.55639553070068	-4.03948450088501	0.0411932170391083	0.436161667108536	0.0715191140770912
0.265792369842529	-8.55725574493408	-4.03238487243652	0.0417184792459011	0.436301708221436	0.0718410611152649
0.265033185482025	-8.57065677642822	-4.04426765441895	0.0422601141035557	0.436480790376663	0.0722378939390183
0.268555909395218	-8.57085132598877	-4.05711078643799	0.0430433377623558	0.436421900987625	0.0724733546376228
0.277158409357071	-8.56224536895752	-4.06147384643555	0.0440034791827202	0.436381220817566	0.0727758631110191
0.276748239994049	-8.56537342071533	-4.05544424057007	0.0447673127055168	0.436753511428833	0.0732285678386688
0.27615213394165	-8.5743408203125	-4.06649351119995	0.0455778725445271	0.43723651766777	0.0736414715647697
0.287734627723694	-8.57282638549805	-4.08960247039795	0.0465671084821224	0.437364310026169	0.0739371851086617
0.293110072612762	-8.57046890258789	-4.08965158462524	0.0475897081196308	0.437702745199203	0.0743005126714706
0.290840536355972	-8.57088661193848	-4.08647584915161	0.0486388616263866	0.438270837068558	0.0747086480259895
0.29637199640274	-8.58274555206299	-4.09924650192261	0.0495951287448406	0.438890546560287	0.0752217844128609
0.310367822647095	-8.58464050292969	-4.11613178253174	0.0506670475006104	0.439193576574326	0.0755415260791779
0.310994893312454	-8.58180332183838	-4.12468338012695	0.0518356077373028	0.439747124910355	0.0758030787110329
0.313879370689392	-8.58259773254395	-4.12694692611694	0.0529501847922802	0.44037663936615	0.0762255564332008
0.31989124417305	-8.58945083618164	-4.1366753578186	0.0539712309837341	0.441074013710022	0.0765439048409462
0.326965689659119	-8.59620952606201	-4.15135717391968	0.0550889372825623	0.441578298807144	0.0769438520073891
0.331348747014999	-8.59908676147461	-4.16191959381104	0.056302011013031	0.44206702709198	0.0773072764277458
0.340952932834625	-8.60427570343018	-4.17000150680542	0.0573723539710045	0.442533403635025	0.0777028873562813
0.350600928068161	-8.60212135314941	-4.17402696609497	0.0584302209317684	0.443007558584213	0.0780167728662491
0.356560885906219	-8.60553550720215	-4.18691062927246	0.0596682727336884	0.443406075239182	0.0784473717212677
0.363297015428543	-8.6077356338501	-4.19104623794556	0.0606708042323589	0.443901687860489	0.0788760632276535
0.367888540029526	-8.61001110076904	-4.20112085342407	0.0617724619805813	0.444228827953339	0.0792472809553146
0.368402600288391	-8.61178112030029	-4.20996189117432	0.0628120452165604	0.444553971290588	0.079668827354908
0.374000042676926	-8.6110897064209	-4.21480941772461	0.0638515204191208	0.444774240255356	0.0801383703947067
0.377237915992737	-8.61242294311523	-4.21998119354248	0.0648393705487251	0.444870233535767	0.0806177332997322
0.375883221626282	-8.61630249023438	-4.21880435943604	0.0656270831823349	0.444921940565109	0.0811662524938583
0.386777967214584	-8.61229515075684	-4.23073244094849	0.0662745237350464	0.445042788982391	0.0816409662365913
0.391224771738052	-8.61427879333496	-4.22546863555908	0.066875621676445	0.444968700408936	0.0821889713406563
0.402065277099609	-8.61280250549316	-4.2368631362915	0.0674334689974785	0.445027500391006	0.0826574862003326
0.39988899230957	-8.60785675048828	-4.22896289825439	0.0680002570152283	0.444732069969177	0.0831217169761658
0.404741019010544	-8.60322189331055	-4.22806739807129	0.0685582309961319	0.444501727819443	0.0835181251168251
0.402557730674744	-8.6016674041748	-4.23334693908691	0.0691861286759377	0.44411289691925	0.0838869735598564
0.40346959233284	-8.59640979766846	-4.23000860214233	0.0696408599615097	0.443833827972412	0.0844278484582901
0.4037005007267	-8.59380340576172	-4.23475027084351	0.0701032802462578	0.443376779556274	0.0848221927881241
0.399215549230576	-8.58758068084717	-4.23059844970703	0.0705610364675522	0.442873775959015	0.085317924618721
0.39955136179924	-8.58803081512451	-4.23068141937256	0.0708395913243294	0.442310601472855	0.0856910720467567
0.395391881465912	-8.5801305770874	-4.21791362762451	0.0713768005371094	0.441717624664307	0.0861565098166466
0.392683297395706	-8.57956790924072	-4.21426439285278	0.0716622620820999	0.441065669059753	0.0864353030920029
0.394176959991455	-8.57769584655762	-4.20867204666138	0.0720107033848763	0.440388947725296	0.0866684392094612
0.392151236534119	-8.5726203918457	-4.20831680297852	0.0723041370511055	0.439656496047974	0.0871373414993286
0.397181838750839	-8.56764316558838	-4.20595979690552	0.0728030130267143	0.439000457525253	0.0875326916575432
0.393147319555283	-8.56082534790039	-4.20241928100586	0.0731979459524155	0.438219368457794	0.0878924950957298
0.392024338245392	-8.56061935424805	-4.20491456985474	0.073478989303112	0.437695562839508	0.0880376398563385
0.382390916347504	-8.55530548095703	-4.19793272018433	0.0737276822328568	0.437036216259003	0.088038757443428
0.386333554983139	-8.56379222869873	-4.19551038742065	0.0739647448062897	0.436323076486588	0.0879443809390068
0.382949382066727	-8.56176376342773	-4.18905544281006	0.0744263902306557	0.435723215341568	0.0878557190299034
0.383854240179062	-8.56246757507324	-4.17788791656494	0.0747357532382011	0.435225933790207	0.0881734862923622
0.386190295219421	-8.56570148468018	-4.18307113647461	0.0749682113528252	0.434686362743378	0.088184542953968
0.385255664587021	-8.56505966186523	-4.17558193206787	0.0753640905022621	0.434198468923569	0.0883537530899048
0.388466447591782	-8.56906700134277	-4.16941118240356	0.0754160210490227	0.433789849281311	0.0882306694984436
0.387353628873825	-8.56819248199463	-4.17375326156616	0.0756522342562675	0.433582186698914	0.0878612324595451
0.386879682540894	-8.56819343566895	-4.17227840423584	0.0757881104946136	0.433322668075562	0.0877987295389175
0.383499056100845	-8.56556701660156	-4.17000436782837	0.0760080218315125	0.433060139417648	0.0879230424761772
0.376027882099152	-8.55680179595947	-4.16926860809326	0.0761710703372955	0.432781368494034	0.0883601605892181
0.377618998289108	-8.55422687530518	-4.17252445220947	0.0762272104620934	0.432682424783707	0.0882597416639328
0.376629531383514	-8.55316162109375	-4.17520618438721	0.0765159428119659	0.432547211647034	0.0883908420801163
0.386139422655106	-8.55606079101563	-4.17114210128784	0.0768875032663345	0.432523399591446	0.0890527963638306
0.390553653240204	-8.55011081695557	-4.17862319946289	0.0775197371840477	0.432412803173065	0.0899823978543282
0.389565229415894	-8.55056381225586	-4.17405271530151	0.0782213285565376	0.432457983493805	0.0908436700701714
0.396002501249313	-8.5420503616333	-4.18025064468384	0.078738197684288	0.43254628777504	0.0924042761325836
0.404420107603073	-8.53170585632324	-4.17897272109985	0.0793383866548538	0.432660162448883	0.0937172472476959
0.406761527061462	-8.52123260498047	-4.18451452255249	0.0799617618322372	0.432783126831055	0.0956811457872391
0.406773447990417	-8.50307941436768	-4.18504762649536	0.0807717815041542	0.432987898588181	0.0982551202178001
0.405674785375595	-8.48616886138916	-4.19855785369873	0.0812371671199799	0.433361083269119	0.100085183978081
0.402514219284058	-8.46692657470703	-4.19879388809204	0.0819673761725426	0.433593511581421	0.101963810622692
0.405865997076035	-8.45327758789063	-4.2067608833313	0.0825759619474411	0.433808416128159	0.10339217633009
0.39836323261261	-8.44515419006348	-4.20897912979126	0.0831909850239754	0.433933943510056	0.104446887969971
0.399987936019897	-8.44087886810303	-4.21373414993286	0.0837471038103104	0.43419423699379	0.105170376598835
0.402189970016479	-8.43948459625244	-4.21074724197388	0.0842064917087555	0.434556245803833	0.105811685323715
0.404968768358231	-8.43196868896484	-4.22048234939575	0.0845318958163261	0.434815734624863	0.106387980282307
0.40032970905304	-8.42923355102539	-4.22594165802002	0.0847519636154175	0.43519988656044	0.107064299285412
0.400822728872299	-8.42258930206299	-4.2292160987854	0.0851075127720833	0.435065507888794	0.107717111706734
0.401839733123779	-8.41701602935791	-4.22008037567139	0.0854497328400612	0.434886425733566	0.108184710144997
0.397601783275604	-8.40725994110107	-4.21531248092651	0.0860433578491211	0.434608727693558	0.10860163718462
0.398782879114151	-8.39872169494629	-4.21509790420532	0.0863005146384239	0.434410184621811	0.108941122889519
0.39590248465538	-8.39321041107178	-4.21013069152832	0.0864814147353172	0.433972120285034	0.109383322298527
0.392068952322006	-8.39157485961914	-4.21376085281372	0.0865644812583923	0.433527112007141	0.109659656882286
0.386360108852386	-8.39134502410889	-4.20924186706543	0.0866136699914932	0.433117985725403	0.110056154429913
0.387443214654922	-8.38063049316406	-4.19927787780762	0.0865858122706413	0.432624101638794	0.110369965434074
0.389754235744476	-8.37642192840576	-4.19633722305298	0.0864642262458801	0.432155936956406	0.110737480223179
0.38919922709465	-8.36610984802246	-4.18431234359741	0.0863409340381622	0.431606471538544	0.111077338457108
0.394509881734848	-8.35761737823486	-4.18464231491089	0.0861028805375099	0.430905371904373	0.11144145578146
0.400312632322311	-8.35073089599609	-4.16639232635498	0.0857696905732155	0.430301338434219	0.111855126917362
0.405808091163635	-8.34811210632324	-4.16036176681519	0.0854034945368767	0.429724305868149	0.112156733870506
0.410613149404526	-8.33991718292236	-4.15515422821045	0.0849308967590332	0.429163575172424	0.112484380602837
0.408813029527664	-8.33471393585205	-4.14371871948242	0.0845097228884697	0.428459018468857	0.112768895924091
0.406286150217056	-8.3333683013916	-4.14362096786499	0.0840421244502068	0.428000777959824	0.113094836473465
0.399121284484863	-8.32944869995117	-4.12873697280884	0.0837101638317108	0.427388578653336	0.113372005522251
0.39916142821312	-8.32326793670654	-4.12368679046631	0.0832939967513084	0.42691308259964	0.113515146076679
0.394482791423798	-8.31898593902588	-4.11291790008545	0.0829403251409531	0.426431089639664	0.113751396536827
0.393642514944077	-8.31436824798584	-4.10912656784058	0.0824183970689774	0.425899386405945	0.113819472491741
0.390259921550751	-8.31052112579346	-4.10230016708374	0.0820766538381577	0.425424486398697	0.113996244966984
0.384377807378769	-8.30858898162842	-4.0954761505127	0.0816728472709656	0.424979269504547	0.114069387316704
0.385900676250458	-8.30998420715332	-4.08883380889893	0.0812431126832962	0.424720257520676	0.114159144461155
0.380031883716583	-8.30679607391357	-4.08133411407471	0.0808780789375305	0.424388617277145	0.114117421209812
0.380563497543335	-8.29993438720703	-4.07992172241211	0.0803585350513458	0.424252480268478	0.114156767725945
0.371815323829651	-8.29885387420654	-4.07972526550293	0.0800492763519287	0.424163639545441	0.114203050732613
0.364657312631607	-8.2982292175293	-4.07104587554932	0.0794860869646072	0.424233794212341	0.114347331225872
0.364366054534912	-8.29306793212891	-4.07339906692505	0.0792008936405182	0.424207746982574	0.114393040537834
0.361131012439728	-8.29123401641846	-4.07020425796509	0.0787737444043159	0.42417186498642	0.114424958825111
0.35712668299675	-8.2873477935791	-4.0706615447998	0.078346848487854	0.424402952194214	0.114426963031292
0.363577872514725	-8.28927707672119	-4.06428718566895	0.0778684392571449	0.42457303404808	0.114425279200077
0.358052998781204	-8.28480815887451	-4.07121419906616	0.0774887874722481	0.42472830414772	0.114421226084232
0.358849972486496	-8.28519153594971	-4.06778192520142	0.0770518630743027	0.425068497657776	0.114594273269176
0.355370968580246	-8.28452682495117	-4.06286096572876	0.0768826976418495	0.4251469373703	0.114607617259026
0.358239382505417	-8.28617668151855	-4.06462335586548	0.076520174741745	0.425378799438477	0.114635400474072
0.363230377435684	-8.29163551330566	-4.05932474136353	0.0764138475060463	0.425519675016403	0.114651322364807
0.371084272861481	-8.29311275482178	-4.06534814834595	0.0760715305805206	0.425667375326157	0.114604689180851
0.377991884946823	-8.29525756835938	-4.06163263320923	0.076042078435421	0.425780326128006	0.11484831571579
0.38247013092041	-8.30134677886963	-4.06149864196777	0.0758220553398132	0.4259252846241	0.114747293293476
0.38532030582428	-8.30576324462891	-4.06282901763916	0.0757932215929031	0.426034092903137	0.114814445376396
0.395918875932693	-8.31021976470947	-4.06835126876831	0.0755360499024391	0.426245868206024	0.114692695438862
0.400070518255234	-8.31545257568359	-4.05964756011963	0.0754312127828598	0.426377147436142	0.114690817892551
0.413024932146072	-8.32033348083496	-4.07217931747437	0.0752570331096649	0.426575601100922	0.114689715206623
0.419508993625641	-8.32155799865723	-4.06629991531372	0.075191929936409	0.426697641611099	0.114764034748077
0.425556898117065	-8.32673454284668	-4.07256269454956	0.0750275477766991	0.426974534988403	0.114729098975658
0.435943096876144	-8.33039951324463	-4.07103061676025	0.074929878115654	0.427087306976318	0.114905968308449
0.440901577472687	-8.33434677124023	-4.07428789138794	0.0749368146061897	0.42716857790947	0.115033015608788
0.450462609529495	-8.34117794036865	-4.06902980804443	0.0749411135911942	0.427345156669617	0.115286454558372
0.46689248085022	-8.3475456237793	-4.06925630569458	0.075000211596489	0.427343308925629	0.115409977734089
0.473186194896698	-8.35708618164063	-4.0666766166687	0.0750162228941917	0.427469044923782	0.115688994526863
0.491273730993271	-8.35145282745361	-4.06983852386475	0.0753575190901756	0.427426815032959	0.115905530750751
0.499992102384567	-8.36308288574219	-4.07299900054932	0.0754941925406456	0.427407324314117	0.116313956677914
0.510385096073151	-8.36620903015137	-4.06558322906494	0.0758530870079994	0.427283436059952	0.116592191159725
0.528636574745178	-8.37686729431152	-4.0739164352417	0.0759344473481178	0.427199274301529	0.116720177233219
0.535106956958771	-8.38816547393799	-4.0697078704834	0.076213076710701	0.427150130271912	0.115579217672348
0.556894958019257	-8.40074348449707	-4.06386995315552	0.0761469006538391	0.42696538567543	0.114991806447506
0.579425930976868	-8.42111301422119	-4.06466388702393	0.0754443779587746	0.427948176860809	0.116766959428787
0.656506419181824	-8.41199207305908	-4.08349227905273	0.0740275457501411	0.430149078369141	0.118160247802734
0.723183691501617	-8.39548587799072	-4.06910753250122	0.0727969482541084	0.43127316236496	0.120379969477654
0.748668074607849	-8.39827537536621	-4.0653223991394	0.0720774605870247	0.432224452495575	0.122326135635376
0.730053424835205	-8.38447093963623	-4.05653238296509	0.0721688345074654	0.433044642210007	0.123466737568378
0.670683979988098	-8.36254692077637	-4.06853246688843	0.0728974193334579	0.433612376451492	0.123010620474815
0.607186555862427	-8.35054302215576	-4.09920883178711	0.0733727440237999	0.434412211179733	0.121428050100803
0.53839510679245	-8.33281517028809	-4.10171127319336	0.0740259438753128	0.434845596551895	0.119646072387695
0.471280753612518	-8.34416675567627	-4.12693929672241	0.0748533979058266	0.435196548700333	0.117910414934158
0.434230953454971	-8.36124038696289	-4.12626266479492	0.0754013359546661	0.435271024703979	0.116460271179676
0.445261985063553	-8.36432075500488	-4.13947248458862	0.076168991625309	0.435113519430161	0.115767411887646
0.479318380355835	-8.39589309692383	-4.14208030700684	0.0767130181193352	0.435206115245819	0.116367928683758
0.535016536712646	-8.41327285766602	-4.09752082824707	0.0769928470253944	0.433756053447723	0.118211649358273
0.623598217964172	-8.4263334274292	-4.09119892120361	0.0774259716272354	0.43283087015152	0.119872458279133
0.690284430980682	-8.44231605529785	-4.0865044593811	0.0775915831327438	0.432478189468384	0.122247286140919
0.758455157279968	-8.45417404174805	-4.073326587677	0.0774527415633202	0.431728780269623	0.124653838574886
0.77914422750473	-8.4573802947998	-4.06423139572144	0.0776235163211823	0.431112200021744	0.126667469739914
0.784869253635406	-8.43362617492676	-4.05494785308838	0.0779194906353951	0.430570155382156	0.128095656633377
0.753499507904053	-8.42838096618652	-4.06059789657593	0.0778916999697685	0.430396378040314	0.129122704267502
0.727032423019409	-8.41716957092285	-4.06234550476074	0.0775484442710876	0.430550277233124	0.129897326231003
0.733470976352692	-8.39035415649414	-4.05766677856445	0.0772397369146347	0.429772049188614	0.130735963582993
0.700868785381317	-8.3913106918335	-4.06135988235474	0.0770294293761253	0.429641455411911	0.131388396024704
0.68787556886673	-8.3869104385376	-4.0505108833313	0.0768104121088982	0.429369479417801	0.13216994702816
0.684662103652954	-8.36716365814209	-4.03812742233276	0.076615683734417	0.428852736949921	0.132673889398575
0.679099440574646	-8.36220359802246	-4.03552436828613	0.0765469893813133	0.42848265171051	0.133058726787567
0.691336572170258	-8.3550500869751	-4.03249502182007	0.0762342512607574	0.428159475326538	0.133837774395943
0.696298718452454	-8.35543441772461	-4.02380657196045	0.0759070366621017	0.427498817443848	0.134544551372528
0.688917756080627	-8.3597297668457	-4.0154447555542	0.0756474733352661	0.427168786525726	0.135310366749763
0.697571158409119	-8.350172996521	-4.00601291656494	0.075358547270298	0.426708042621613	0.135935395956039
0.693616628646851	-8.34615135192871	-4.00914669036865	0.0750653818249702	0.426418483257294	0.136534571647644
0.687682449817657	-8.34702110290527	-3.99885630607605	0.0745991840958595	0.426135361194611	0.137046843767166
0.687805831432343	-8.35074424743652	-3.99692225456238	0.0742860212922096	0.425888806581497	0.137677699327469
0.685123980045319	-8.34303760528564	-3.99090027809143	0.074390672147274	0.425300687551498	0.138450458645821
0.687498211860657	-8.34139347076416	-3.98748254776001	0.0744026005268097	0.424543112516403	0.139124944806099
0.685298025608063	-8.35370826721191	-3.98058438301086	0.0742485597729683	0.424209296703339	0.139765053987503
0.704043924808502	-8.34724044799805	-3.97045087814331	0.0740016400814056	0.423784494400024	0.140358865261078
0.720484972000122	-8.34836101531982	-3.96797132492065	0.0741069316864014	0.423002600669861	0.141324788331985
0.726303517818451	-8.35071086883545	-3.96015739440918	0.0743270963430405	0.422196537256241	0.142394959926605
0.747677206993103	-8.34976959228516	-3.95811200141907	0.0744852125644684	0.421590775251389	0.143278256058693
0.760742008686066	-8.35406970977783	-3.95070338249207	0.0744176357984543	0.421186447143555	0.14399217069149
0.769186854362488	-8.36161327362061	-3.9445812702179	0.0743101164698601	0.420955359935761	0.144896954298019
0.788051724433899	-8.35458087921143	-3.93223023414612	0.0745867714285851	0.420112639665604	0.14581224322319
0.793248414993286	-8.36355018615723	-3.92959189414978	0.0749237984418869	0.419340014457703	0.146485060453415
0.803303837776184	-8.37749195098877	-3.94221568107605	0.0750686377286911	0.419206738471985	0.147201791405678
0.811834335327148	-8.37266445159912	-3.9223964214325	0.0752275362610817	0.418738692998886	0.147991046309471
0.821592807769775	-8.37415599822998	-3.92691421508789	0.0755057111382484	0.418364703655243	0.148644059896469
0.841035485267639	-8.38475036621094	-3.93079113960266	0.0751889646053314	0.418534845113754	0.149298161268234
0.863038599491119	-8.38480186462402	-3.92304992675781	0.0749942287802696	0.418380379676819	0.150314420461655
0.877017676830292	-8.38986682891846	-3.91019225120544	0.0753894224762917	0.417553335428238	0.151148125529289
0.886439502239227	-8.38677978515625	-3.91016817092896	0.0759738609194756	0.417072236537933	0.151785418391228
0.892448365688324	-8.38968181610107	-3.92105603218079	0.0766373872756958	0.416786819696426	0.152666091918945
0.892593026161194	-8.39175510406494	-3.90734767913818	0.0771158337593079	0.416460424661636	0.153539255261421
0.897567689418793	-8.38835430145264	-3.90124535560608	0.077744260430336	0.416302859783173	0.154183834791183
0.914548516273499	-8.39004421234131	-3.91544651985168	0.078153632581234	0.415876269340515	0.154967561364174
0.917902112007141	-8.40070819854736	-3.90248489379883	0.0784867182374001	0.415629148483276	0.155560553073883
0.925361096858978	-8.39597511291504	-3.91231536865234	0.0789559930562973	0.415826112031937	0.156011998653412
0.948715150356293	-8.387526512146	-3.91089701652527	0.079168438911438	0.415790885686874	0.156475782394409
0.971363484859467	-8.38981819152832	-3.90505051612854	0.0794590637087822	0.415438115596771	0.157853543758392
0.970130145549774	-8.38052082061768	-3.90227556228638	0.0800576284527779	0.415587574243546	0.160059869289398
0.987633168697357	-8.36644458770752	-3.90807032585144	0.0803980976343155	0.415540009737015	0.161871150135994
0.994559645652771	-8.36064434051514	-3.90639901161194	0.0806178897619247	0.415441304445267	0.163015335798264
0.993660032749176	-8.35484504699707	-3.90727925300598	0.0810501053929329	0.415323495864868	0.163893714547157
1.00451493263245	-8.35845375061035	-3.91873955726624	0.0811063498258591	0.41547092795372	0.164736643433571
1.01150441169739	-8.3621997833252	-3.91951394081116	0.081007607281208	0.416026175022125	0.165530577301979
1.01519656181335	-8.35043048858643	-3.90434622764587	0.0815000608563423	0.415601044893265	0.166460156440735
1.02302539348602	-8.35540390014648	-3.91337251663208	0.0819712579250336	0.415460020303726	0.16746911406517
1.02079463005066	-8.3486795425415	-3.91711521148682	0.0825856700539589	0.415792256593704	0.168339625000954
1.02970969676971	-8.35149192810059	-3.92957949638367	0.0827597752213478	0.415793091058731	0.168986156582832
1.03758502006531	-8.35502147674561	-3.92044711112976	0.0831144750118256	0.415695190429688	0.169739738106728
1.03360080718994	-8.35089778900146	-3.92056131362915	0.0835132226347923	0.41583839058876	0.170256197452545
1.04187679290771	-8.36386680603027	-3.92792916297913	0.083672396838665	0.415974527597427	0.170692458748817
1.03927958011627	-8.35443496704102	-3.91811990737915	0.0840683653950691	0.415881663560867	0.170883044600487
1.04854714870453	-8.36240100860596	-3.92659020423889	0.084311842918396	0.415537804365158	0.171161010861397
1.0508086681366	-8.36309719085693	-3.92520809173584	0.0844532698392868	0.415604680776596	0.171683564782143
1.06186270713806	-8.36010360717773	-3.92624688148499	0.0847466215491295	0.415006130933762	0.172161459922791
1.06502592563629	-8.3691463470459	-3.91819453239441	0.0848017185926437	0.415037453174591	0.172552481293678
1.07454073429108	-8.36381244659424	-3.90686655044556	0.084740623831749	0.414580106735229	0.172917783260345
1.08122515678406	-8.37418365478516	-3.90849685668945	0.0846960917115211	0.414250195026398	0.173440515995026
1.07363140583038	-8.36042881011963	-3.90359854698181	0.0848259180784225	0.413643777370453	0.174049273133278
1.08079028129578	-8.36424350738525	-3.90270161628723	0.084858849644661	0.412866592407227	0.174414992332458
1.06165111064911	-8.36920261383057	-3.89555501937866	0.0847607403993607	0.412530034780502	0.174866750836372
1.07427525520325	-8.35404014587402	-3.8851215839386	0.0847093462944031	0.411315679550171	0.175322100520134
1.09493291378021	-8.34637641906738	-3.83731007575989	0.0848996862769127	0.409182101488113	0.176178306341171
1.0532351732254	-8.3476448059082	-3.83080434799194	0.0850612372159958	0.408699154853821	0.176974594593048
1.06886553764343	-8.33184051513672	-3.84244418144226	0.084923192858696	0.408522367477417	0.177571505308151
1.07066452503204	-8.31980800628662	-3.83153414726257	0.0842785984277725	0.407907336950302	0.178432419896126
1.07019054889679	-8.31066226959229	-3.83044099807739	0.0840076580643654	0.407218158245087	0.17934162914753
1.07541239261627	-8.30560398101807	-3.83471727371216	0.0834971740841866	0.406938791275024	0.180528566241264
1.06343626976013	-8.29231643676758	-3.82093858718872	0.0829550474882126	0.406138330698013	0.181763678789139
1.05660331249237	-8.26506233215332	-3.80874371528625	0.0826905518770218	0.405025184154511	0.182562202215195
1.04369592666626	-8.2526388168335	-3.80297160148621	0.0821113288402557	0.40486553311348	0.183239758014679
1.02434515953064	-8.23655986785889	-3.80123853683472	0.081401914358139	0.404596537351608	0.183677285909653
1.0072146654129	-8.2410945892334	-3.79801511764526	0.08060023188591	0.404334753751755	0.18411748111248
1.00809919834137	-8.22399711608887	-3.79567646980286	0.0798771306872368	0.403988510370255	0.185275048017502
1.00733745098114	-8.19976806640625	-3.78514695167542	0.0793901234865189	0.40330183506012	0.186261802911758
0.996190905570984	-8.19683647155762	-3.77892374992371	0.0785259082913399	0.403168141841888	0.187330052256584
0.991002976894379	-8.17905807495117	-3.76624083518982	0.0778682380914688	0.402811318635941	0.188195154070854
0.989518761634827	-8.16821670532227	-3.76721215248108	0.0772922188043594	0.402328759431839	0.188766524195671
0.970254778862	-8.16881465911865	-3.75528597831726	0.0766887441277504	0.402135491371155	0.189140021800995
0.963606178760529	-8.15826225280762	-3.75015091896057	0.07632876932621	0.401613086462021	0.189044117927551
0.948282361030579	-8.15920925140381	-3.75593018531799	0.0757067576050758	0.401504814624786	0.188619747757912
0.934078752994537	-8.16069507598877	-3.74218273162842	0.0751031637191772	0.401339620351791	0.188267037272453
0.931720435619354	-8.16589641571045	-3.743812084198	0.0747429952025414	0.400777786970139	0.187556266784668
0.930257022380829	-8.17570877075195	-3.73763465881348	0.0740808621048927	0.400692343711853	0.187109962105751
0.929607152938843	-8.1738452911377	-3.72502899169922	0.0734550282359123	0.40057298541069	0.186702042818069
0.93131297826767	-8.17559337615967	-3.73086142539978	0.0729904770851135	0.400282889604568	0.186376109719276
0.930136203765869	-8.18527412414551	-3.71939659118652	0.0722186714410782	0.400196433067322	0.186322778463364
0.933567047119141	-8.18249320983887	-3.71149158477783	0.0717168152332306	0.400109976530075	0.186230793595314
0.939633846282959	-8.1809778213501	-3.71479415893555	0.0709925666451454	0.400114625692368	0.186087042093277
0.935473144054413	-8.1842679977417	-3.70910382270813	0.0702752023935318	0.400129467248917	0.186115488409996
0.938405215740204	-8.18504047393799	-3.69297027587891	0.0696815922856331	0.400056809186935	0.186151742935181
0.954815089702606	-8.17654037475586	-3.6992552280426	0.0687778294086456	0.400078892707825	0.186105564236641
0.96660703420639	-8.1798734664917	-3.68918395042419	0.0679027885198593	0.400050044059753	0.18645852804184
0.966170012950897	-8.1784610748291	-3.66628909111023	0.0673350095748901	0.399949789047241	0.186955526471138
0.980906128883362	-8.17209148406982	-3.66644191741943	0.0667756199836731	0.399655997753143	0.187255725264549
0.993602454662323	-8.17224597930908	-3.66976881027222	0.0660498887300491	0.399548590183258	0.187671825289726
1.00011658668518	-8.1684103012085	-3.65798687934875	0.0654533728957176	0.399309933185577	0.188119009137154
1.01652407646179	-8.16482067108154	-3.6507031917572	0.0649478733539581	0.39856743812561	0.18880233168602
1.05198335647583	-8.17659568786621	-3.64249777793884	0.0641206353902817	0.397863835096359	0.189476311206818
1.0898402929306	-8.18150520324707	-3.6029748916626	0.0631632134318352	0.397252082824707	0.190064787864685
1.12884819507599	-8.1829137802124	-3.572678565979	0.0621807910501957	0.396066159009933	0.190759927034378
1.17500185966492	-8.21199131011963	-3.55574011802673	0.061397772282362	0.394983440637589	0.191533878445625
1.19511353969574	-8.22418308258057	-3.56412053108215	0.0611707642674446	0.394204616546631	0.192197144031525
1.20368337631226	-8.20927143096924	-3.57660794258118	0.0609447546303272	0.393048703670502	0.192453607916832
1.19679224491119	-8.18722629547119	-3.5669903755188	0.0604526847600937	0.391955971717834	0.192669689655304
1.18216669559479	-8.17477798461914	-3.53670763969421	0.0599039122462273	0.390949934720993	0.193229019641876
1.18804323673248	-8.16682243347168	-3.51215267181396	0.0592674389481544	0.389434337615967	0.193832725286484
1.21370851993561	-8.17776393890381	-3.48584604263306	0.0582106970250607	0.388077348470688	0.194621428847313
1.2333562374115	-8.17618083953857	-3.47228360176086	0.0573462620377541	0.386958450078964	0.195522740483284
1.24623537063599	-8.16413307189941	-3.46336221694946	0.0563059449195862	0.385516434907913	0.196304038167
1.24831140041351	-8.15579605102539	-3.44463491439819	0.0551865473389626	0.384323686361313	0.196964889764786
1.2333699464798	-8.14521217346191	-3.43596935272217	0.0541647598147392	0.383294016122818	0.197506710886955
1.22519659996033	-8.1346378326416	-3.43718504905701	0.0532789751887321	0.382115453481674	0.197695791721344
1.21142888069153	-8.12848091125488	-3.43921065330505	0.0523247197270393	0.381336033344269	0.197692275047302
1.17758631706238	-8.11136627197266	-3.43716406822205	0.0513424798846245	0.380559682846069	0.197777420282364
1.14694821834564	-8.08997917175293	-3.42085123062134	0.0506979338824749	0.379489243030548	0.197837695479393
1.12888836860657	-8.07987308502197	-3.41659450531006	0.049927331507206	0.378532201051712	0.197884544730186
1.11231470108032	-8.07349395751953	-3.39047980308533	0.0489972978830338	0.377617985010147	0.198321953415871
1.10808324813843	-8.06217002868652	-3.36228108406067	0.0482009127736092	0.376457840204239	0.198876067996025
1.11567354202271	-8.04715633392334	-3.3453221321106	0.0473309680819511	0.375194132328033	0.199315905570984
1.1223828792572	-8.03802299499512	-3.33046007156372	0.046157393604517	0.374195396900177	0.19996240735054
1.10603284835815	-8.02841377258301	-3.3165717124939	0.0449259467422962	0.373424261808395	0.200704976916313
1.09080076217651	-8.00799369812012	-3.29572629928589	0.0439352802932262	0.372369736433029	0.20105504989624
1.07518577575684	-7.99134635925293	-3.29319763183594	0.0428940393030643	0.371163219213486	0.201230138540268
1.04503333568573	-7.98024272918701	-3.29985451698303	0.0419662296772003	0.370028376579285	0.201415553689003
1.01191604137421	-7.96768856048584	-3.28343176841736	0.0409588068723679	0.369049698114395	0.20132078230381
0.992033779621124	-7.95476198196411	-3.27489447593689	0.0398406386375427	0.368023484945297	0.201161190867424
0.975383460521698	-7.94353103637695	-3.26791262626648	0.0389983430504799	0.366764008998871	0.201189160346985
0.963633120059967	-7.93542242050171	-3.25956678390503	0.0379994660615921	0.36561644077301	0.201339080929756
0.950801968574524	-7.93298149108887	-3.25423908233643	0.0369162261486053	0.364635467529297	0.201811268925667
0.933043003082275	-7.91135549545288	-3.23295474052429	0.0360439494252205	0.363721609115601	0.202901571989059
0.912347614765167	-7.87831687927246	-3.22908020019531	0.0355852432549	0.36266952753067	0.205041065812111
0.898758828639984	-7.84807682037354	-3.22155809402466	0.0349230319261551	0.361502289772034	0.20813350379467
0.883155345916748	-7.82227039337158	-3.22262930870056	0.0344361253082752	0.36076483130455	0.210824817419052
0.861398816108704	-7.78957557678223	-3.22313070297241	0.0340001098811626	0.36028003692627	0.212634071707726
0.852493047714233	-7.76684045791626	-3.21885347366333	0.0336270034313202	0.359672248363495	0.214051336050034
0.848716020584106	-7.75332164764404	-3.2141854763031	0.0333695337176323	0.359063476324081	0.215105220675468
0.839900135993958	-7.74691724777222	-3.21869349479675	0.033280186355114	0.358556091785431	0.216293528676033
0.830830752849579	-7.73520088195801	-3.21378874778748	0.0332533828914166	0.358263313770294	0.217733681201935
0.829705655574799	-7.72104454040527	-3.2129340171814	0.0335253439843655	0.358044356107712	0.219161301851273
0.818395435810089	-7.70090341567993	-3.22678518295288	0.0338201336562634	0.358069181442261	0.220927625894547
0.801792681217194	-7.68940496444702	-3.23526310920715	0.0339400060474873	0.358382403850555	0.222713693976402
0.790024936199188	-7.66618156433105	-3.23994612693787	0.0343975052237511	0.358656823635101	0.224226549267769
0.785794019699097	-7.64823627471924	-3.25541257858276	0.034645851701498	0.359152376651764	0.22550368309021
0.779589235782623	-7.64096784591675	-3.26454758644104	0.0347664356231689	0.36003303527832	0.22673761844635
0.785980880260468	-7.62302350997925	-3.26553964614868	0.0351161956787109	0.360596984624863	0.22762306034565
0.800739288330078	-7.6263575553894	-3.28054809570313	0.035115510225296	0.361514240503311	0.22860412299633
0.809972107410431	-7.61504030227661	-3.28500556945801	0.0351249650120735	0.362833142280579	0.229730769991875
0.821159362792969	-7.60082292556763	-3.29454040527344	0.0351346395909786	0.36391693353653	0.230659037828445
0.808600127696991	-7.6031494140625	-3.31458473205566	0.0351311825215817	0.365619450807571	0.231656283140182
0.796234607696533	-7.57738828659058	-3.31323719024658	0.0356129631400108	0.366717725992203	0.232445016503334
0.758782386779785	-7.57446146011353	-3.33777189254761	0.0359710529446602	0.367926120758057	0.233049735426903
0.736326694488525	-7.55070829391479	-3.33420443534851	0.036453016102314	0.368647873401642	0.233476400375366
0.730483293533325	-7.53871870040894	-3.34479665756226	0.0365252867341042	0.369360417127609	0.233951300382614
0.754453778266907	-7.54940891265869	-3.38703203201294	0.0368106961250305	0.370808392763138	0.235175758600235
0.721228182315826	-7.55499029159546	-3.37752413749695	0.0367372892796993	0.370505183935165	0.236164376139641
0.796093225479126	-7.53318166732788	-3.30721211433411	0.0379994064569473	0.368190437555313	0.237073376774788
0.830905377864838	-7.50895595550537	-3.25761413574219	0.0397145934402943	0.365673184394836	0.23777374625206
0.860324859619141	-7.54418897628784	-3.2172520160675	0.0413594245910645	0.363927692174912	0.239096224308014
0.899852812290192	-7.56530237197876	-3.22341752052307	0.043309111148119	0.362587869167328	0.239946648478508
0.93029773235321	-7.58437442779541	-3.22043967247009	0.0449842922389507	0.361143201589584	0.240676447749138
0.921872675418854	-7.58266639709473	-3.20659232139587	0.0468116439878941	0.359516471624374	0.240685135126114
0.94401341676712	-7.59854364395142	-3.2059166431427	0.0482617132365704	0.358375638723373	0.241383001208305
0.97730952501297	-7.60414361953735	-3.20383334159851	0.0498876385390759	0.356636881828308	0.242311701178551
1.00104451179504	-7.6327953338623	-3.19991540908813	0.0511498227715492	0.355196386575699	0.243810921907425
1.01960802078247	-7.63876247406006	-3.19836330413818	0.0528667196631432	0.353669852018356	0.245544925332069
1.06243205070496	-7.63751935958862	-3.19453740119934	0.0540670864284039	0.351963967084885	0.247257024049759
1.10453367233276	-7.62715435028076	-3.17023301124573	0.0558972805738449	0.349802911281586	0.249027922749519
1.13322961330414	-7.65210103988647	-3.16214323043823	0.0573266260325909	0.348030775785446	0.251053661108017
1.15979278087616	-7.65115737915039	-3.13525104522705	0.0589673295617104	0.346035987138748	0.252723067998886
1.20043325424194	-7.64714336395264	-3.10744667053223	0.0602805092930794	0.34405779838562	0.254068672657013
1.23739922046661	-7.62752485275269	-3.07973980903625	0.0620828382670879	0.342045992612839	0.255341351032257
1.26052439212799	-7.63333988189697	-3.06197571754456	0.0636368840932846	0.340403378009796	0.256995886564255
1.2685534954071	-7.63703441619873	-3.04396390914917	0.0655488222837448	0.338450729846954	0.25797763466835
1.28406119346619	-7.63523721694946	-3.02816081047058	0.0673601925373077	0.336952567100525	0.258246064186096
1.30761992931366	-7.63936996459961	-3.00857257843018	0.0689169019460678	0.335378259420395	0.258132517337799
1.30730366706848	-7.64005613327026	-2.99152898788452	0.0705976337194443	0.334082067012787	0.258720099925995
1.32820630073547	-7.66409730911255	-2.98374223709106	0.0724484995007515	0.332626521587372	0.259479224681854
1.35233378410339	-7.67284345626831	-2.96952676773071	0.0742709264159203	0.331242144107819	0.259784430265427
1.36660349369049	-7.689857006073	-2.95250153541565	0.0760457068681717	0.330186575651169	0.260318636894226
1.38933062553406	-7.69899320602417	-2.94787883758545	0.0780692100524902	0.328918218612671	0.26092129945755
1.41502141952515	-7.70380687713623	-2.92358565330505	0.0798853635787964	0.327752560377121	0.261110216379166
1.44967043399811	-7.71966695785522	-2.90890765190125	0.0816302299499512	0.326618850231171	0.261198699474335
1.49290919303894	-7.72359037399292	-2.89700198173523	0.0834737047553062	0.325389295816422	0.261297076940537
1.5216965675354	-7.73241281509399	-2.86211490631104	0.0849750116467476	0.324164628982544	0.261172950267792
1.512974858284	-7.74870538711548	-2.84325265884399	0.0866770297288895	0.323186427354813	0.260137468576431
1.53127026557922	-7.75536441802979	-2.81343936920166	0.087876133620739	0.321538835763931	0.26017227768898
1.5640721321106	-7.74850082397461	-2.79399490356445	0.0894661247730255	0.320225715637207	0.261550962924957
1.59630405902863	-7.75014352798462	-2.78721785545349	0.0915105864405632	0.319037735462189	0.262209266424179
1.61597073078156	-7.75718355178833	-2.75737547874451	0.0935723334550858	0.317953377962112	0.262785941362381
1.66635096073151	-7.76329183578491	-2.73789954185486	0.0952890142798424	0.316984802484512	0.263386219739914
1.70834457874298	-7.78745651245117	-2.72092628479004	0.0971401557326317	0.315897434949875	0.263457596302032
1.74433588981628	-7.79554319381714	-2.69163680076599	0.0989190265536308	0.315043717622757	0.264556676149368
1.77833151817322	-7.79976940155029	-2.67249608039856	0.100971944630146	0.314449042081833	0.26576367020607
1.81219673156738	-7.81071615219116	-2.66068077087402	0.102928593754768	0.313510358333588	0.266305088996887
1.81580317020416	-7.80208444595337	-2.64128279685974	0.105124302208424	0.312782555818558	0.266997367143631
1.82999742031097	-7.78973627090454	-2.61918497085571	0.107350260019302	0.312057584524155	0.269007951021194
1.87240135669708	-7.75892210006714	-2.60669493675232	0.109526000916958	0.311110377311707	0.273821413516998
1.92747032642365	-7.72608041763306	-2.57692694664001	0.111120067536831	0.310301661491394	0.279539525508881
2.00449585914612	-7.70877408981323	-2.5425500869751	0.112261086702347	0.309307485818863	0.284405261278152
2.05990147590637	-7.6900429725647	-2.52635192871094	0.113941557705402	0.308942317962646	0.288142263889313
2.10340023040771	-7.6959171295166	-2.49445986747742	0.114964038133621	0.308726787567139	0.290477097034454
2.10824489593506	-7.68789005279541	-2.4665949344635	0.116036407649517	0.308849066495895	0.292085587978363
2.11550426483154	-7.67457437515259	-2.46268105506897	0.117214046418667	0.308791995048523	0.294070690870285
2.11494398117065	-7.66583681106567	-2.45408773422241	0.118764117360115	0.30918675661087	0.295734286308289
2.11233997344971	-7.65397882461548	-2.45083165168762	0.12002482265234	0.309429377317429	0.296396493911743
2.09413075447083	-7.6353497505188	-2.45727252960205	0.121395118534565	0.309624046087265	0.297181040048599
2.09069657325745	-7.63427209854126	-2.44753575325012	0.122320383787155	0.309974044561386	0.298510044813156
2.11864471435547	-7.62533521652222	-2.44457769393921	0.123211957514286	0.309908807277679	0.299194306135178
2.13198947906494	-7.62639760971069	-2.41788458824158	0.123792707920074	0.309825628995895	0.299355536699295
2.15945053100586	-7.63981771469116	-2.3983428478241	0.123704880475998	0.30959352850914	0.299330562353134
2.14370369911194	-7.63622331619263	-2.37050437927246	0.12402718514204	0.309536248445511	0.299286007881165
2.13643884658813	-7.62932777404785	-2.35001063346863	0.124065734446049	0.309470683336258	0.299813985824585
2.10344266891479	-7.59806060791016	-2.35093426704407	0.124601610004902	0.309370160102844	0.300047218799591
2.07046103477478	-7.56488609313965	-2.33766889572144	0.124933168292046	0.309118419885635	0.300413250923157
2.0444221496582	-7.53414154052734	-2.31953907012939	0.124832198023796	0.308556377887726	0.300696700811386
2.01093006134033	-7.51088523864746	-2.28323030471802	0.124620638787746	0.307652682065964	0.30110165476799
2.00251531600952	-7.50009202957153	-2.26002168655396	0.123935326933861	0.306794911623001	0.301409065723419
1.99237108230591	-7.48406887054443	-2.2380690574646	0.123429618775845	0.305502384901047	0.301809281110764
1.99485802650452	-7.48856973648071	-2.19186854362488	0.122363939881325	0.304048627614975	0.302096724510193
1.99051868915558	-7.47107076644897	-2.16755294799805	0.121575810015202	0.302314400672913	0.302288293838501
1.98017406463623	-7.46201848983765	-2.12529158592224	0.120368808507919	0.300391316413879	0.302698522806168
1.97341823577881	-7.44578504562378	-2.09532260894775	0.119098626077175	0.298387050628662	0.30296716094017
1.94659042358398	-7.42134571075439	-2.06593465805054	0.117929384112358	0.296130120754242	0.303114742040634
1.92782771587372	-7.40561294555664	-2.03051996231079	0.11644135415554	0.293947041034698	0.30302882194519
1.90505170822144	-7.37998867034912	-2.00774264335632	0.114869721233845	0.291583091020584	0.302824199199677
1.8848329782486	-7.35787773132324	-1.97107517719269	0.113210916519165	0.289214223623276	0.30269667506218
1.87921369075775	-7.32339477539063	-1.91816031932831	0.111338205635548	0.286484986543655	0.302629351615906
1.87061238288879	-7.36354637145996	-1.91851961612701	0.10972934961319	0.284270167350769	0.301925897598267
1.84886479377747	-7.36027431488037	-1.884108543396	0.108065836131573	0.281676292419434	0.300601541996002
1.82868266105652	-7.33811902999878	-1.80083739757538	0.105647206306458	0.278593242168427	0.299685448408127
1.87116551399231	-7.31958961486816	-1.76151859760284	0.103578083217144	0.276150941848755	0.301021128892899
1.84301686286926	-7.33347606658936	-1.72701013088226	0.101383455097675	0.273336291313171	0.301517695188522
1.84282124042511	-7.31090450286865	-1.69497978687286	0.0999401062726974	0.27118057012558	0.302472084760666
1.83289194107056	-7.25000524520874	-1.62785375118256	0.0979873016476631	0.268224358558655	0.30346155166626
1.83743667602539	-7.20273303985596	-1.59115517139435	0.0964053422212601	0.266168892383575	0.306381732225418
1.79869484901428	-7.21248531341553	-1.56158411502838	0.0945954993367195	0.264077872037888	0.308670818805695
1.76841425895691	-7.19276475906372	-1.52545928955078	0.0934155732393265	0.262350738048553	0.310078203678131
1.76705002784729	-7.15875434875488	-1.47910189628601	0.0917477384209633	0.260073393583298	0.31172126531601
1.77886211872101	-7.13267660140991	-1.44058048725128	0.0903828740119934	0.258169591426849	0.314468890428543
1.75542199611664	-7.1477632522583	-1.40601015090942	0.089144304394722	0.256820768117905	0.316345423460007
1.75191080570221	-7.15046119689941	-1.37829327583313	0.0880909413099289	0.255455702543259	0.317544370889664
1.75325846672058	-7.12390422821045	-1.34103155136108	0.0869187489151955	0.25376769900322	0.318597316741943
1.78668403625488	-7.12619161605835	-1.31028938293457	0.0858850181102753	0.252634167671204	0.320214629173279
1.80413937568665	-7.13813829421997	-1.29163563251495	0.0846860930323601	0.251463025808334	0.321155995130539
1.81194961071014	-7.1392035484314	-1.27051746845245	0.0839244946837425	0.250457525253296	0.321141988039017
1.83360874652863	-7.13188028335571	-1.23863041400909	0.082987368106842	0.249400302767754	0.321343451738358
1.8629744052887	-7.14343118667603	-1.21476876735687	0.0820361822843552	0.248648211359978	0.321564942598343
1.86944830417633	-7.1609959602356	-1.20812618732452	0.0813514143228531	0.248317673802376	0.321146011352539
1.89239585399628	-7.14630460739136	-1.1956570148468	0.0809006094932556	0.247737765312195	0.320236891508102
1.90947115421295	-7.15184926986694	-1.16827869415283	0.0800896063446999	0.247210785746574	0.319519817829132
1.91396462917328	-7.18824672698975	-1.15678024291992	0.0795581415295601	0.246892392635345	0.319890379905701
1.92830944061279	-7.20840835571289	-1.14331710338593	0.0789642632007599	0.246434018015862	0.320094347000122
1.9422333240509	-7.23201608657837	-1.12335002422333	0.0784223675727844	0.245809271931648	0.320204526185989
1.97120893001556	-7.2590537071228	-1.10154092311859	0.0778775736689568	0.245228558778763	0.321037858724594
2.00451231002808	-7.26925325393677	-1.08810126781464	0.0773856043815613	0.244733765721321	0.322330415248871
2.04736280441284	-7.27858972549438	-1.07355725765228	0.0767227187752724	0.244221225380898	0.323995381593704
2.0869767665863	-7.28236246109009	-1.05420935153961	0.0762055367231369	0.243618547916412	0.325722336769104
2.11349439620972	-7.28650236129761	-1.03974807262421	0.0758608505129814	0.243073582649231	0.327607721090317
2.14526104927063	-7.29757785797119	-1.02773714065552	0.0755168721079826	0.242552280426025	0.329713702201843
2.16795921325684	-7.31243467330933	-1.00820171833038	0.074990302324295	0.241992622613907	0.331577360630035
2.19446206092834	-7.31538486480713	-0.994965374469757	0.0745311453938484	0.241456985473633	0.3336161673069
2.22202396392822	-7.30484771728516	-0.969145774841309	0.0740740150213242	0.240690067410469	0.336200624704361
2.25199460983276	-7.30605792999268	-0.941349685192108	0.0735585689544678	0.239982888102531	0.33898076415062
2.28473401069641	-7.29515981674194	-0.925631046295166	0.0730894505977631	0.239629521965981	0.34118327498436
2.30748844146729	-7.28631162643433	-0.8986656665802	0.0726238489151001	0.23897311091423	0.343217611312866
2.32707118988037	-7.28252220153809	-0.872190356254578	0.0721708461642265	0.238530054688454	0.344904243946075
2.34640192985535	-7.29700994491577	-0.860532164573669	0.0717198103666306	0.238306999206543	0.345574200153351
2.34790539741516	-7.2889199256897	-0.838695883750916	0.0714308992028236	0.237988263368607	0.345733970403671
2.35222244262695	-7.30355405807495	-0.814225554466248	0.0709455236792564	0.237762168049812	0.345851600170136
2.36135268211365	-7.32001352310181	-0.809549391269684	0.0706138759851456	0.237688764929771	0.345820635557175
2.35999989509583	-7.32250165939331	-0.782307326793671	0.0704732015728951	0.237562015652657	0.346261590719223
2.37423086166382	-7.3248291015625	-0.763520538806915	0.0700058117508888	0.237413465976715	0.347078174352646
2.39844417572021	-7.33967351913452	-0.752252995967865	0.0695517733693123	0.237108319997787	0.347836852073669
2.45343995094299	-7.36210680007935	-0.722930073738098	0.0686060711741447	0.236457705497742	0.349632203578949
2.42436242103577	-7.32169389724731	-0.693265676498413	0.0687339454889297	0.236631631851196	0.349539488554001
2.40607142448425	-7.3244514465332	-0.668842554092407	0.0680275931954384	0.23625048995018	0.34940829873085
2.36149740219116	-7.30101919174194	-0.64287543296814	0.0680005326867104	0.236491352319717	0.34857389330864
2.37064838409424	-7.31379413604736	-0.645397841930389	0.0674421414732933	0.236294016242027	0.348858863115311
2.38061881065369	-7.29836273193359	-0.629926264286041	0.067568764090538	0.236207485198975	0.350362986326218
2.40922379493713	-7.30898427963257	-0.60819798707962	0.0673252195119858	0.236239477992058	0.352501273155212
2.43845272064209	-7.32703447341919	-0.591036021709442	0.0669623389840126	0.236178696155548	0.353731453418732
2.45549821853638	-7.34236764907837	-0.548991858959198	0.0665955618023872	0.236291840672493	0.353864192962646
2.47059941291809	-7.36941242218018	-0.534768640995026	0.0663094893097878	0.236357629299164	0.353015840053558
2.46106839179993	-7.39006757736206	-0.518563628196716	0.0660783052444458	0.236582800745964	0.351360380649567
2.48110795021057	-7.38636589050293	-0.515240013599396	0.0662259235978127	0.236731633543968	0.350098818540573
2.45845746994019	-7.40436220169067	-0.512225866317749	0.0658364146947861	0.237062379717827	0.349124789237976
2.43408012390137	-7.41108465194702	-0.501580655574799	0.0658012256026268	0.237180516123772	0.349189788103104
2.42863059043884	-7.42005729675293	-0.481909841299057	0.065538302063942	0.237421303987503	0.348607927560806
2.41786575317383	-7.42755556106567	-0.481169134378433	0.0652950927615166	0.237257093191147	0.347978323698044
2.43010187149048	-7.45018720626831	-0.473466068506241	0.0650991573929787	0.236904308199883	0.348565220832825
2.45989012718201	-7.44822549819946	-0.454046070575714	0.0643053352832794	0.236393436789513	0.349266231060028
2.48489379882813	-7.44842529296875	-0.448258072137833	0.0637645646929741	0.23548136651516	0.349993288516998
2.50440859794617	-7.44676971435547	-0.423157006502151	0.0630979388952255	0.234486266970634	0.350485622882843
2.53019404411316	-7.43898248672485	-0.402914673089981	0.0618196465075016	0.233199492096901	0.350807726383209
2.53800511360168	-7.4319109916687	-0.387589752674103	0.0609397329390049	0.231544584035873	0.351250469684601
2.54273819923401	-7.42847347259521	-0.364323735237122	0.0597175471484661	0.229937121272087	0.351215600967407
2.56078767776489	-7.41076564788818	-0.34359946846962	0.0583396665751934	0.228075236082077	0.350625842809677
2.56423473358154	-7.41211986541748	-0.323136389255524	0.0569147244095802	0.225701585412025	0.350123405456543
2.5788254737854	-7.40986204147339	-0.297166675329208	0.0553027875721455	0.223573446273804	0.349415749311447
2.60401606559753	-7.39991426467896	-0.268397957086563	0.0535679385066032	0.221098884940147	0.348572134971619
2.60761427879334	-7.40512895584106	-0.239199429750443	0.0516678988933563	0.218473538756371	0.347869873046875
2.60775971412659	-7.41802549362183	-0.206188216805458	0.0499166622757912	0.215996235609055	0.346900105476379
2.61069345474243	-7.41931819915771	-0.18940033018589	0.0479278452694416	0.213515788316727	0.345308721065521
2.60758662223816	-7.41667032241821	-0.167468756437302	0.0461215935647488	0.210933029651642	0.344024419784546
2.58805251121521	-7.41408014297485	-0.138486385345459	0.0445041060447693	0.208503857254982	0.34316873550415
2.55497908592224	-7.40217256546021	-0.112523309886456	0.0428732857108116	0.206223011016846	0.342414855957031
2.52198362350464	-7.38770484924316	-0.0870844274759293	0.0412469431757927	0.204261168837547	0.342431843280792
2.50713491439819	-7.3761420249939	-0.072014220058918	0.0396857932209969	0.202122732996941	0.343281596899033
2.49289488792419	-7.35547780990601	-0.0665277242660522	0.038463681936264	0.200100749731064	0.344688028097153
2.49397325515747	-7.3459095954895	-0.0434985682368279	0.0371139980852604	0.198257252573967	0.346504300832748
2.49523997306824	-7.33376026153564	-0.0177662409842014	0.0358058363199234	0.196448221802711	0.348832786083221
2.486083984375	-7.31208515167236	-0.00812976341694593	0.0347340479493141	0.194826513528824	0.351274281740189
2.47516798973084	-7.29761362075806	0.0106842247769237	0.0338181667029858	0.193247511982918	0.353678613901138
2.46555399894714	-7.28586292266846	0.0301030166447163	0.0328041054308414	0.191842392086983	0.35576593875885
2.47304916381836	-7.27211475372314	0.0358060486614704	0.0319444462656975	0.19051605463028	0.357293725013733
2.48173904418945	-7.25844192504883	0.0468147285282612	0.0311853215098381	0.189109683036804	0.358879089355469
2.49703335762024	-7.25236463546753	0.0680393725633621	0.0304935462772846	0.187902957201004	0.36057722568512
2.53434801101685	-7.25392436981201	0.0785533264279366	0.0295241679996252	0.186631888151169	0.361705482006073
2.56113147735596	-7.25928354263306	0.0981035158038139	0.0288009755313396	0.185348644852638	0.36236435174942
2.59025311470032	-7.27413272857666	0.124745354056358	0.0278541464358568	0.184224754571915	0.36276376247406
2.6270604133606	-7.28604936599731	0.133284404873848	0.0269838124513626	0.183238744735718	0.362363219261169
2.63982582092285	-7.295569896698	0.158476620912552	0.0262309834361076	0.18222214281559	0.361788898706436
2.64135432243347	-7.3006067276001	0.174213290214539	0.0254515931010246	0.181656330823898	0.361035168170929
2.646479845047	-7.3038854598999	0.175240978598595	0.024812787771225	0.180833831429482	0.360182672739029
2.64455270767212	-7.2955846786499	0.201096579432487	0.0243085809051991	0.180158153176308	0.360176175832748
2.66042280197144	-7.29990386962891	0.216017872095108	0.0234296396374702	0.179429665207863	0.360261172056198
2.68832945823669	-7.30792140960693	0.22925466299057	0.0227546636015177	0.178505375981331	0.360277235507965
2.72892308235168	-7.31879615783691	0.249628990888596	0.0220547094941139	0.177507162094116	0.360618144273758
2.76202082633972	-7.33347320556641	0.277879953384399	0.0210611242800951	0.176697254180908	0.360904067754745
2.78538060188293	-7.34525966644287	0.290926873683929	0.0202163644134998	0.175839677453041	0.360709577798843
2.82020378112793	-7.36272859573364	0.308792144060135	0.0193367656320333	0.174793794751167	0.359630346298218
2.8176155090332	-7.36942672729492	0.335068345069885	0.0186004228889942	0.174220994114876	0.358201384544373
2.81374430656433	-7.3737473487854	0.345042049884796	0.0178161710500717	0.173570588231087	0.356565624475479
2.81809902191162	-7.37079286575317	0.347098052501678	0.0172269996255636	0.173031225800514	0.355580240488052
2.83693861961365	-7.37886905670166	0.359542727470398	0.0166305303573608	0.172300904989243	0.355571448802948
2.88206171989441	-7.37923908233643	0.373564422130585	0.0158330239355564	0.171678617596626	0.356723964214325
2.93000817298889	-7.37856340408325	0.392687380313873	0.0152033884078264	0.170887559652328	0.35888808965683
2.9228880405426	-7.35025930404663	0.412638247013092	0.0149585111066699	0.170387968420982	0.361544072628021
2.96194958686829	-7.34089136123657	0.43418276309967	0.0143177360296249	0.169851049780846	0.363741785287857
3.0102481842041	-7.32770395278931	0.422138780355453	0.0138688050210476	0.169261708855629	0.365554302930832
3.04844427108765	-7.31944036483765	0.429176867008209	0.0136918183416128	0.168673306703568	0.368086218833923
3.08531928062439	-7.31014919281006	0.432691782712936	0.0132626974955201	0.168423593044281	0.370657622814178
3.12341046333313	-7.29539489746094	0.4343321621418	0.0132482731714845	0.167957082390785	0.373163849115372
3.1645987033844	-7.29104995727539	0.442579448223114	0.0129536194726825	0.167729333043098	0.3751400411129
3.20398211479187	-7.28938293457031	0.438546925783157	0.0126118240877986	0.167204156517982	0.376319766044617
3.24923300743103	-7.29025411605835	0.457296192646027	0.0120909623801708	0.166678339242935	0.376976609230042
3.28494262695313	-7.29779195785522	0.455695956945419	0.0115854926407337	0.16633765399456	0.376203566789627
3.30297875404358	-7.32071685791016	0.470392107963562	0.0109042646363378	0.165576159954071	0.374647110700607
3.28097200393677	-7.33115100860596	0.479561686515808	0.0103269750252366	0.165541917085648	0.371453583240509
3.29159736633301	-7.36385440826416	0.482704430818558	0.00966882333159447	0.16475485265255	0.367991209030151
3.25887751579285	-7.38574266433716	0.50147944688797	0.0090525085106492	0.164553388953209	0.364668607711792
3.23356199264526	-7.41339635848999	0.510254323482513	0.00815768353641033	0.164085879921913	0.361068040132523
3.20203971862793	-7.43554592132568	0.513009905815125	0.00732639105990529	0.163504660129547	0.357343673706055
3.18997859954834	-7.46316432952881	0.531405448913574	0.0066375401802361	0.162700057029724	0.354074627161026
3.17734599113464	-7.48002052307129	0.552339732646942	0.00568404933437705	0.161757260560989	0.351960748434067
3.16446208953857	-7.47256326675415	0.579201459884644	0.00455712433904409	0.160823166370392	0.351039379835129
3.17819952964783	-7.48193502426147	0.594803035259247	0.00323835434392095	0.159456342458725	0.350170373916626
3.19939112663269	-7.47628736495972	0.611585378646851	0.00200257962569594	0.15799306333065	0.348047912120819
3.21435856819153	-7.45859050750732	0.629049479961395	0.000773256120737642	0.156240940093994	0.345421671867371
3.2003288269043	-7.42992734909058	0.662257730960846	-0.000644704443402588	0.154758185148239	0.34273174405098
3.15580606460571	-7.39540100097656	0.694148600101471	-0.00220378953963518	0.15308478474617	0.339179873466492
3.17588996887207	-7.40212249755859	0.695992827415466	-0.00395950302481651	0.15108922123909	0.336623042821884
3.19919371604919	-7.39360952377319	0.722643494606018	-0.0055494848638773	0.149020344018936	0.334771007299423
3.19753980636597	-7.40529775619507	0.754623532295227	-0.00745641859248281	0.147066473960876	0.334159165620804
3.20178151130676	-7.40113496780396	0.785922229290009	-0.00931805558502674	0.144844263792038	0.333872884511948
3.23240232467651	-7.37582397460938	0.823638379573822	-0.0112184388563037	0.142752751708031	0.333958148956299
3.28870296478271	-7.3547101020813	0.848196804523468	-0.0134428301826119	0.140299022197723	0.333672493696213
3.32427978515625	-7.30970907211304	0.864113807678223	-0.0152283050119877	0.137984454631805	0.332171738147736
3.32788419723511	-7.28299570083618	0.8931485414505	-0.0172319039702415	0.136130258440971	0.329556882381439
3.31155252456665	-7.26113796234131	0.924477398395538	-0.01944774761796	0.133693307638168	0.325862944126129
3.27010416984558	-7.24597406387329	0.95721709728241	-0.0217317994683981	0.131705269217491	0.322127640247345
3.24689555168152	-7.24385690689087	0.978050053119659	-0.0237964391708374	0.129266396164894	0.31834465265274
3.20812845230103	-7.24213838577271	1.01652002334595	-0.0262632500380278	0.126955106854439	0.314505726099014
3.17745566368103	-7.24029922485352	1.04334092140198	-0.0284812692552805	0.124418191611767	0.310202181339264
3.14751958847046	-7.23955249786377	1.07597100734711	-0.0309075452387333	0.122167058289051	0.306586146354675
3.11006927490234	-7.21400594711304	1.11136484146118	-0.0331453867256641	0.119710467755795	0.302868843078613
3.0836923122406	-7.21123838424683	1.13886678218842	-0.0356178022921085	0.117040902376175	0.29867297410965
3.04821467399597	-7.20810461044312	1.17180502414703	-0.0379765667021275	0.114764153957367	0.294130742549896
3.02418899536133	-7.21000576019287	1.20972001552582	-0.0405342131853104	0.112257607281208	0.289585888385773
2.99567985534668	-7.20703983306885	1.24078357219696	-0.0426886007189751	0.109553590416908	0.285190016031265
2.97545528411865	-7.21894693374634	1.26489508152008	-0.0451047122478485	0.106952808797359	0.280910700559616
2.95145702362061	-7.23063564300537	1.29225325584412	-0.0475203655660152	0.104405701160431	0.276785165071487
2.9111692905426	-7.22989988327026	1.3338840007782	-0.0498868003487587	0.101837024092674	0.273324340581894
2.89070320129395	-7.22169494628906	1.37276434898376	-0.052379172295332	0.0992681831121445	0.270466357469559
2.87744164466858	-7.21156120300293	1.39779531955719	-0.0545914806425571	0.0967806130647659	0.267430007457733
2.86179828643799	-7.21544647216797	1.42904925346375	-0.0569215230643749	0.0942329242825508	0.263942360877991
2.82272863388062	-7.22912263870239	1.46629858016968	-0.0590904057025909	0.0916506424546242	0.260348260402679
2.78163146972656	-7.25249624252319	1.50199246406555	-0.0615811161696911	0.0890938267111778	0.257007420063019
2.74997043609619	-7.26649713516235	1.53466749191284	-0.0636938810348511	0.0865208134055138	0.253462702035904
2.73643732070923	-7.27853679656982	1.57700705528259	-0.066209152340889	0.0839594677090645	0.250068038702011
2.73320317268372	-7.27575540542603	1.5996515750885	-0.0685069188475609	0.0812686756253242	0.246642023324966
2.72454142570496	-7.26981210708618	1.64479422569275	-0.0709352046251297	0.0787503272294998	0.243795841932297
2.68766307830811	-7.25408983230591	1.68671429157257	-0.0734053552150726	0.0764378681778908	0.241387888789177
2.65765166282654	-7.24340677261353	1.72756147384644	-0.076014943420887	0.0740699768066406	0.239065915346146
2.63780665397644	-7.24006128311157	1.75486648082733	-0.07846599817276	0.0716785788536072	0.236985504627228
2.62271904945374	-7.23616361618042	1.77536904811859	-0.0807463973760605	0.0692195221781731	0.235127359628677
2.60620331764221	-7.23001432418823	1.81320917606354	-0.0832329541444778	0.0669779852032661	0.233629733324051
2.57675886154175	-7.2205924987793	1.85826814174652	-0.0856596678495407	0.0649829059839249	0.232337385416031
2.54990243911743	-7.21450662612915	1.8874636888504	-0.0878829136490822	0.0630652084946632	0.231130361557007
2.52884197235107	-7.198157787323	1.90717160701752	-0.0901367738842964	0.0612359493970871	0.230209514498711
2.49955987930298	-7.1851224899292	1.94076538085938	-0.0923523083329201	0.0596782229840755	0.229292184114456
2.46371364593506	-7.18255186080933	1.97881770133972	-0.0945452749729156	0.0581044964492321	0.227974385023117
2.42965817451477	-7.19476461410522	2.00664234161377	-0.0969869866967201	0.0563762299716473	0.226525023579597
2.40158915519714	-7.20395851135254	2.03940439224243	-0.0993418768048286	0.0542940609157085	0.225137740373611
2.3697669506073	-7.18776798248291	2.0709240436554	-0.101303584873676	0.0521840006113052	0.223690092563629
2.34566068649292	-7.17603540420532	2.10004687309265	-0.103245332837105	0.0503235682845116	0.22237853705883
2.32591962814331	-7.16992378234863	2.11635899543762	-0.105247020721436	0.0486964285373688	0.221322774887085
2.32341337203979	-7.14239501953125	2.12609577178955	-0.106949210166931	0.0468136705458164	0.220193564891815
2.30580520629883	-7.10239744186401	2.15390133857727	-0.108513936400414	0.0454930141568184	0.219504177570343
2.29947257041931	-7.07500696182251	2.1526780128479	-0.109546951949596	0.0447368025779724	0.218757227063179
2.29918026924133	-7.04295682907104	2.13720917701721	-0.10977366566658	0.0440225750207901	0.217565760016441
2.22694253921509	-7.00234031677246	2.13413095474243	-0.108646593987942	0.0451901517808437	0.215658009052277
2.03795766830444	-7.03652667999268	2.10954284667969	-0.106452904641628	0.0488986410200596	0.210142597556114
2.11158871650696	-7.32363176345825	2.25847506523132	-0.113232105970383	0.043523944914341	0.207167193293571
1.97446990013123	-7.2830228805542	2.38950538635254	-0.11501681804657	0.0431815758347511	0.203588396310806
2.09546446800232	-7.30420303344727	2.38994717597961	-0.117069557309151	0.0386918298900127	0.205419898033142
2.18283605575562	-7.36221027374268	2.44171333312988	-0.121137447655201	0.0350466780364513	0.206033408641815
2.22234606742859	-7.32885074615479	2.46432018280029	-0.123449578881264	0.0314444787800312	0.20479679107666
2.24299478530884	-7.30561065673828	2.51943349838257	-0.126027375459671	0.0273897685110569	0.202741026878357
2.24613833427429	-7.33648300170898	2.55126690864563	-0.128974303603172	0.0238510351628065	0.200800597667694
2.26413512229919	-7.27034711837769	2.63937306404114	-0.131759017705917	0.0188941303640604	0.200537756085396
2.28899121284485	-7.28148555755615	2.70778226852417	-0.135205820202827	0.0145819131284952	0.200583323836327
2.35702991485596	-7.27682590484619	2.73204803466797	-0.137770533561707	0.00975432060658932	0.201098471879959
2.394855260849	-7.28657007217407	2.80050468444824	-0.140815764665604	0.00588745344430208	0.201725289225578
2.43970012664795	-7.28452205657959	2.84043216705322	-0.143732607364655	0.00115589704364538	0.202238589525223
2.4689781665802	-7.266188621521	2.91549754142761	-0.146465674042702	-0.00276360800489783	0.203198358416557
2.51168036460876	-7.26926755905151	2.96518778800964	-0.149355575442314	-0.00648477720096707	0.20427730679512
2.55888605117798	-7.24130058288574	3.02548456192017	-0.151563376188278	-0.010141302831471	0.205375492572784
2.5957248210907	-7.25586318969727	3.07107424736023	-0.15398009121418	-0.0127572789788246	0.206705063581467
2.63543581962585	-7.23266792297363	3.08639907836914	-0.155819118022919	-0.0155732603743672	0.2074084430933
2.64434266090393	-7.20142459869385	3.15268802642822	-0.157748013734818	-0.0172469820827246	0.208374857902527
2.65585517883301	-7.19384813308716	3.15670967102051	-0.15932422876358	-0.0186276361346245	0.209229648113251
2.65183687210083	-7.17017602920532	3.19649648666382	-0.160257205367088	-0.0194186270236969	0.209840252995491
2.65272998809814	-7.17794227600098	3.23719358444214	-0.161764413118362	-0.0198748186230659	0.210688322782516
2.672043800354	-7.17504835128784	3.25479936599731	-0.163006484508514	-0.0208522323518991	0.211647123098373
2.68620038032532	-7.17275762557983	3.29786133766174	-0.164113223552704	-0.0213947836309671	0.212567657232285
2.68292903900146	-7.2015209197998	3.32312154769897	-0.165538907051086	-0.0216359421610832	0.212561175227165
2.67104697227478	-7.19617319107056	3.3665874004364	-0.166744872927666	-0.0224044844508171	0.212328940629959
2.65100741386414	-7.20758962631226	3.42200565338135	-0.168039083480835	-0.0226988717913628	0.212130829691887
2.66241335868835	-7.25098848342896	3.42813539505005	-0.169401153922081	-0.0231017451733351	0.211565136909485
2.68593287467957	-7.24474811553955	3.43367290496826	-0.170460522174835	-0.024005800485611	0.210103288292885
2.70643925666809	-7.23084306716919	3.46957778930664	-0.171502947807312	-0.0242936853319407	0.20913915336132
2.71034145355225	-7.22293090820313	3.45608067512512	-0.172407761216164	-0.0248465854674578	0.207885712385178
2.64898443222046	-7.20488595962524	3.50857877731323	-0.173269063234329	-0.0247829612344503	0.206243425607681
2.60828852653503	-7.23127222061157	3.5222635269165	-0.174375906586647	-0.0247341766953468	0.204991817474365
2.59388184547424	-7.22735118865967	3.52683424949646	-0.17475351691246	-0.0250548049807549	0.20371375977993
2.58645534515381	-7.27448225021362	3.50811767578125	-0.175509393215179	-0.0246212668716908	0.2024767100811
2.58030676841736	-7.27158403396606	3.48855400085449	-0.175818219780922	-0.0250862594693899	0.200352981686592
2.54828691482544	-7.28278350830078	3.51988124847412	-0.17673859000206	-0.024596244096756	0.198870778083801
2.53784203529358	-7.27214241027832	3.5299072265625	-0.177450209856033	-0.0250810030847788	0.197440072894096
2.51149845123291	-7.28505754470825	3.56720018386841	-0.178355902433395	-0.024669399484992	0.196680471301079
2.52130460739136	-7.29876708984375	3.54467630386353	-0.178970724344254	-0.0252429861575365	0.195698738098145
2.50762176513672	-7.31653070449829	3.55523657798767	-0.179366245865822	-0.024806696921587	0.194853782653809
2.51533603668213	-7.34446144104004	3.53061413764954	-0.179931506514549	-0.0251898691058159	0.193346619606018
2.50160574913025	-7.36371088027954	3.56955933570862	-0.180840477347374	-0.0248473398387432	0.192597404122353
2.53065848350525	-7.35565137863159	3.55244660377502	-0.18133319914341	-0.0257709957659245	0.192148625850677
2.54441666603088	-7.38257646560669	3.57062911987305	-0.182317703962326	-0.0255052335560322	0.192229837179184
2.5825047492981	-7.38134384155273	3.56358361244202	-0.182866320014	-0.0264341458678246	0.191926449537277
2.61463975906372	-7.41481733322144	3.57558965682983	-0.183970808982849	-0.0264883264899254	0.192617133259773
2.65343713760376	-7.42206239700317	3.5629768371582	-0.184617653489113	-0.0273898188024759	0.192810207605362
2.6887047290802	-7.48333024978638	3.54982161521912	-0.185690864920616	-0.0276355054229498	0.193432107567787
2.7326648235321	-7.49322652816772	3.5641610622406	-0.186368778347969	-0.0287285037338734	0.193646714091301
2.7770459651947	-7.55621957778931	3.56933879852295	-0.187868535518646	-0.0292571503669024	0.194723770022392
2.8280816078186	-7.56520128250122	3.58523297309875	-0.188774675130844	-0.0303994044661522	0.195608198642731
2.89937329292297	-7.62124300003052	3.57501721382141	-0.190246984362602	-0.0310661811381578	0.19678595662117
2.97948956489563	-7.63107442855835	3.59491276741028	-0.191312462091446	-0.0325735509395599	0.198043718934059
3.05112147331238	-7.67958784103394	3.59902215003967	-0.192859634757042	-0.0333291403949261	0.199626192450523
3.14226365089417	-7.69079446792603	3.58137202262878	-0.193739354610443	-0.0350115559995174	0.201056376099586
3.19150519371033	-7.73076200485229	3.61231684684753	-0.195244804024696	-0.0357545502483845	0.202270045876503
3.26708197593689	-7.75773763656616	3.59635710716248	-0.196462988853455	-0.0374039225280285	0.2032231092453
3.31962990760803	-7.78801822662354	3.620680809021	-0.197644084692001	-0.0382746420800686	0.204518392682076
3.38408231735229	-7.83724927902222	3.60708451271057	-0.199015945196152	-0.0394957959651947	0.205388262867928
3.43620491027832	-7.84080362319946	3.61869215965271	-0.199899584054947	-0.0408942624926567	0.205896228551865
3.48293328285217	-7.87350177764893	3.62253952026367	-0.201212018728256	-0.0416449308395386	0.206523984670639
3.53516268730164	-7.86125659942627	3.60555601119995	-0.201931461691856	-0.0431890524923801	0.206598326563835
3.55492663383484	-7.87119960784912	3.62500476837158	-0.203169047832489	-0.0440070442855358	0.206613391637802
3.59351444244385	-7.88027429580688	3.59887027740479	-0.203992336988449	-0.0451605431735516	0.206659927964211
3.61063432693481	-7.86790418624878	3.59949207305908	-0.204722985625267	-0.0463482476770878	0.206167414784431
3.61765837669373	-7.87799644470215	3.57845497131348	-0.20563605427742	-0.046776220202446	0.205483317375183
3.66093826293945	-7.8513708114624	3.54681539535522	-0.206070393323898	-0.0483095496892929	0.205257281661034
3.65345144271851	-7.83282470703125	3.52666068077087	-0.206476137042046	-0.0486310869455338	0.204657599329948
3.62235975265503	-7.83795595169067	3.49587106704712	-0.207177639007568	-0.0494418330490589	0.203382477164268
3.56498408317566	-7.80987310409546	3.48821902275085	-0.207410931587219	-0.0498409643769264	0.202228471636772
3.49978351593018	-7.8293137550354	3.48483514785767	-0.208355307579041	-0.0500379540026188	0.201160237193108
3.4615159034729	-7.81437015533447	3.45759630203247	-0.208712339401245	-0.0508183278143406	0.199909329414368
3.40194988250732	-7.81174087524414	3.44308543205261	-0.209258496761322	-0.0510044358670712	0.19880048930645
3.34936308860779	-7.79485082626343	3.39313197135925	-0.20962917804718	-0.051456194370985	0.197333872318268
3.28291344642639	-7.75508832931519	3.38941812515259	-0.209857612848282	-0.0519133694469929	0.1958127617836
3.23143029212952	-7.75880098342896	3.36414575576782	-0.210765287280083	-0.0520487427711487	0.194739878177643
3.16276907920837	-7.70034646987915	3.34501504898071	-0.21078933775425	-0.0527570620179176	0.193453386425972
3.0590922832489	-7.68410539627075	3.33700609207153	-0.211511999368668	-0.0523988604545593	0.192086488008499
2.99897837638855	-7.63555097579956	3.28578090667725	-0.211507976055145	-0.0530045107007027	0.190928772091866
2.91420817375183	-7.60025691986084	3.26555943489075	-0.211769506335258	-0.0526338890194893	0.189997032284737
2.86589550971985	-7.5669960975647	3.20894503593445	-0.212154135107994	-0.0534257292747498	0.188483163714409
2.75332951545715	-7.54015636444092	3.18968391418457	-0.212427839636803	-0.0528059117496014	0.187335625290871
2.65473961830139	-7.50619029998779	3.13820838928223	-0.212462559342384	-0.0531610995531082	0.18579725921154
2.53939652442932	-7.50254011154175	3.11871337890625	-0.213032782077789	-0.0526240281760693	0.184938356280327
2.45486378669739	-7.48199081420898	3.03725862503052	-0.213097289204597	-0.0527971796691418	0.184151828289032
2.35318160057068	-7.46381425857544	3.02532935142517	-0.213117450475693	-0.0520010590553284	0.183367595076561
2.30608057975769	-7.43668270111084	2.97015333175659	-0.213170111179352	-0.0521812401711941	0.182554811239243
2.21960544586182	-7.38760614395142	2.97052335739136	-0.213076457381248	-0.0516928546130657	0.182065680623055
2.15388464927673	-7.34275531768799	2.90444946289063	-0.212988242506981	-0.052096288651228	0.18263104557991
2.06022620201111	-7.29655599594116	2.89617037773132	-0.212949708104134	-0.0516281500458717	0.183450773358345
2.02190852165222	-7.25794649124146	2.83743023872375	-0.212691009044647	-0.0520632341504097	0.183205589652061
1.95575523376465	-7.22011852264404	2.83881592750549	-0.212465912103653	-0.0515614971518517	0.183339610695839
1.90704429149628	-7.18651962280273	2.78534579277039	-0.212229922413826	-0.0519734285771847	0.184021905064583
1.85365760326385	-7.15058183670044	2.76405167579651	-0.21203202009201	-0.0516688302159309	0.18496261537075
1.86002635955811	-7.11717319488525	2.69645619392395	-0.211592420935631	-0.0523143447935581	0.184201717376709
1.84397757053375	-7.09623050689697	2.66908431053162	-0.211349651217461	-0.0520477406680584	0.182921826839447
1.82474434375763	-7.07019758224487	2.6022629737854	-0.211290657520294	-0.0527092888951302	0.181451141834259
1.73189949989319	-7.05630922317505	2.59696197509766	-0.211972638964653	-0.0520275309681892	0.181457385420799
1.65052175521851	-7.02335119247437	2.57651352882385	-0.212865933775902	-0.0522719137370586	0.181882053613663
1.55497241020203	-6.98556470870972	2.59814929962158	-0.214076519012451	-0.0517332032322884	0.183372423052788
1.51924824714661	-6.91264963150024	2.56959533691406	-0.214866548776627	-0.0525873750448227	0.18640798330307
1.52176439762115	-6.80921745300293	2.5498058795929	-0.215280741453171	-0.0534236989915371	0.191056162118912
1.56338250637054	-6.71563386917114	2.46104264259338	-0.215555146336555	-0.0548111237585545	0.19508458673954
1.55641353130341	-6.61399602890015	2.41132211685181	-0.215967118740082	-0.0558966808021069	0.197780340909958
1.45057260990143	-6.56292533874512	2.38760828971863	-0.217314630746841	-0.0557586625218391	0.19948498904705
1.34597730636597	-6.51423072814941	2.37356042861938	-0.21906766295433	-0.0562858320772648	0.200677141547203
1.24976527690887	-6.48163032531738	2.37982153892517	-0.220800310373306	-0.0563421472907066	0.202352032065392
1.20166254043579	-6.49620962142944	2.33365678787231	-0.222399294376373	-0.0564865246415138	0.204502925276756
1.16961550712585	-6.46579599380493	2.27067852020264	-0.223286241292953	-0.0572815723717213	0.206070721149445
1.12558305263519	-6.3995885848999	2.24594235420227	-0.224274456501007	-0.0579698905348778	0.208733707666397
1.07682859897614	-6.30896902084351	2.24117755889893	-0.225734889507294	-0.0588499344885349	0.212474912405014
1.0225213766098	-6.19258546829224	2.2375545501709	-0.227338746190071	-0.060156773775816	0.21756175160408
1.00269436836243	-6.08860683441162	2.24032640457153	-0.229327812790871	-0.0609490349888802	0.224203407764435
0.995806753635406	-6.03050518035889	2.20747828483582	-0.231406912207603	-0.0614318959414959	0.22861722111702
0.926843285560608	-5.98944520950317	2.13836216926575	-0.23324216902256	-0.0618356093764305	0.23166199028492
0.852768003940582	-5.95652484893799	2.10080194473267	-0.235167756676674	-0.0622653961181641	0.234390780329704
0.763762295246124	-5.918869972229	2.05544352531433	-0.237191170454025	-0.0627969801425934	0.237063035368919
0.670949578285217	-5.86453008651733	2.03455114364624	-0.239170432090759	-0.0635308548808098	0.238682895898819
0.626412570476532	-5.82972240447998	2.00484991073608	-0.241439983248711	-0.0644827485084534	0.239170998334885
0.60686868429184	-5.78877592086792	1.94765734672546	-0.243457674980164	-0.0656165480613709	0.239110752940178
0.589748024940491	-5.7448673248291	1.90715527534485	-0.24575275182724	-0.0669155940413475	0.238955974578857
0.563690781593323	-5.70437145233154	1.88467717170715	-0.248132646083832	-0.0682264491915703	0.238809749484062
0.535049855709076	-5.65782928466797	1.87492048740387	-0.250787824392319	-0.0698801800608635	0.23900094628334
0.52778285741806	-5.6209020614624	1.85727190971375	-0.253402918577194	-0.0713871791958809	0.239148244261742
0.500761806964874	-5.59475564956665	1.83847105503082	-0.255950838327408	-0.0727377384901047	0.238711878657341
0.47732812166214	-5.58627033233643	1.81130743026733	-0.258341878652573	-0.0738803893327713	0.238301232457161
0.442168563604355	-5.57563829421997	1.80201828479767	-0.260358393192291	-0.074760265648365	0.237418830394745
0.437354177236557	-5.57572507858276	1.78929793834686	-0.262661129236221	-0.076030969619751	0.236063107848167
0.428760647773743	-5.55935430526733	1.77726459503174	-0.265132367610931	-0.0772876143455505	0.23413373529911
0.441458970308304	-5.5653133392334	1.75352275371552	-0.267815977334976	-0.0787224471569061	0.232223376631737
0.469192266464233	-5.56111574172974	1.72370970249176	-0.270175874233246	-0.0798748582601547	0.230737715959549
0.497609913349152	-5.55872106552124	1.70307612419128	-0.272416591644287	-0.0808893367648125	0.229621902108192
0.519194900989532	-5.56212568283081	1.68530750274658	-0.274790316820145	-0.0819065943360329	0.22883602976799
0.524129092693329	-5.58480453491211	1.67824351787567	-0.277088642120361	-0.0826628133654594	0.227785885334015
0.539233386516571	-5.62048292160034	1.67831349372864	-0.279654562473297	-0.0836048871278763	0.22656737267971
0.579454958438873	-5.64515924453735	1.65726256370544	-0.281963646411896	-0.0844750329852104	0.224629566073418
0.621251583099365	-5.66681671142578	1.65965867042542	-0.284540683031082	-0.0855710059404373	0.223383739590645
0.67659193277359	-5.66309261322021	1.66704511642456	-0.287216991186142	-0.0865500569343567	0.222785428166389
0.723923563957214	-5.66345453262329	1.65957188606262	-0.289744436740875	-0.0875566899776459	0.222069606184959
0.751985907554626	-5.6539101600647	1.65718555450439	-0.292181402444839	-0.0885310545563698	0.220959231257439
0.754959046840668	-5.68348693847656	1.63175511360168	-0.294989228248596	-0.0892560929059982	0.218950197100639
0.723293840885162	-5.74251842498779	1.58921253681183	-0.297457695007324	-0.0896277725696564	0.215818524360657
0.677094995975494	-5.79325580596924	1.55506324768066	-0.29972705245018	-0.0895054265856743	0.211551740765572
0.628990054130554	-5.83118677139282	1.52586579322815	-0.302415370941162	-0.0893512219190598	0.207517996430397
0.618727445602417	-5.870201587677	1.4853789806366	-0.304775178432465	-0.0893361940979958	0.204853802919388
0.608749747276306	-5.89088726043701	1.45431411266327	-0.306864649057388	-0.0891707465052605	0.202792569994926
0.622048437595367	-5.89011096954346	1.45039677619934	-0.30964794754982	-0.0890445485711098	0.201482445001602
0.626132369041443	-5.88524770736694	1.52462792396545	-0.313659757375717	-0.089714340865612	0.202860414981842
0.623640060424805	-6.00945138931274	1.51503729820251	-0.317091345787048	-0.0889804735779762	0.204798698425293
0.712599277496338	-6.14319372177124	1.28882455825806	-0.316183269023895	-0.0877812951803207	0.199005275964737
0.748759567737579	-6.09022235870361	1.2935779094696	-0.316193789243698	-0.0901398658752441	0.194209292531013
0.826159417629242	-6.01602554321289	1.42256927490234	-0.319015830755234	-0.0938684046268463	0.19606426358223
0.88162636756897	-6.00891828536987	1.4933614730835	-0.321559846401215	-0.0954429805278778	0.196947574615479
0.943445444107056	-6.07283496856689	1.5496814250946	-0.323745667934418	-0.0972352996468544	0.196899905800819
1.03874635696411	-6.17935991287231	1.54216325283051	-0.325226664543152	-0.098778985440731	0.193080455064774
1.04905247688293	-6.25244808197021	1.55921828746796	-0.326571494340897	-0.100336886942387	0.188350886106491
1.08333706855774	-6.28216791152954	1.63469707965851	-0.328151255846024	-0.103731878101826	0.184444606304169
1.11051023006439	-6.32407426834106	1.68558895587921	-0.329260021448135	-0.10644555836916	0.180867925286293
1.12302589416504	-6.39786720275879	1.72469663619995	-0.329743921756744	-0.108713492751122	0.178564950823784
1.18792450428009	-6.48192834854126	1.69577789306641	-0.329567790031433	-0.111173965036869	0.175308704376221
1.22802889347076	-6.49148416519165	1.71907377243042	-0.329626083374023	-0.113530389964581	0.172317653894424
1.24588549137115	-6.49965620040894	1.8160206079483	-0.331087201833725	-0.115995742380619	0.169902041554451
1.25969517230988	-6.55411911010742	1.82468855381012	-0.332414299249649	-0.117674134671688	0.168198227882385
1.21442532539368	-6.58906030654907	1.82579874992371	-0.332968413829803	-0.118479736149311	0.165441170334816
1.19191098213196	-6.63487720489502	1.88217651844025	-0.334916830062866	-0.120057955384254	0.161823779344559
1.19022190570831	-6.68277072906494	1.91994154453278	-0.337130755186081	-0.123353354632854	0.15659698843956
1.14600014686584	-6.71729278564453	1.9354110956192	-0.33800196647644	-0.12614805996418	0.150024950504303
1.14533925056458	-6.78841924667358	1.91430389881134	-0.338642239570618	-0.129294618964195	0.143805474042892
1.16023302078247	-6.81152391433716	2.03499603271484	-0.340208947658539	-0.134938329458237	0.138635382056236
1.11519718170166	-6.85640239715576	2.09199857711792	-0.341728687286377	-0.138585075736046	0.133827418088913
1.13909661769867	-6.89667081832886	2.11835122108459	-0.342490315437317	-0.143324986100197	0.129455491900444
1.14018619060516	-6.96630525588989	2.13953995704651	-0.343930274248123	-0.146948382258415	0.126157343387604
1.15318012237549	-6.95972537994385	2.21339344978333	-0.345249086618423	-0.150960251688957	0.123546898365021
1.16769433021545	-7.00762748718262	2.21451640129089	-0.347224980592728	-0.154349088668823	0.121531680226326
1.14782440662384	-7.03661680221558	2.2518744468689	-0.348683953285217	-0.156849831342697	0.119008257985115
1.14413964748383	-7.03984785079956	2.26426339149475	-0.349975883960724	-0.160222873091698	0.115951366722584
1.12186765670776	-7.09286212921143	2.27838253974915	-0.352117300033569	-0.162495300173759	0.113991804420948
1.0980498790741	-7.10205554962158	2.31208252906799	-0.352993220090866	-0.164831474423409	0.1117202937603
1.08649253845215	-7.13249063491821	2.27872323989868	-0.354021668434143	-0.16737662255764	0.108967177569866
1.04859757423401	-7.16197538375854	2.33122801780701	-0.35523533821106	-0.16896578669548	0.106408767402172
1.02702796459198	-7.15006065368652	2.35766983032227	-0.35588613152504	-0.171496257185936	0.1036297082901
1.00743520259857	-7.18621206283569	2.34312033653259	-0.357143998146057	-0.173279076814651	0.100766018033028
0.938808500766754	-7.21218347549438	2.38610577583313	-0.358543425798416	-0.174169719219208	0.0981160774827003
0.902455568313599	-7.20041561126709	2.4195818901062	-0.35964423418045	-0.176135271787643	0.0952733010053635
0.883561432361603	-7.22777795791626	2.38909649848938	-0.361057460308075	-0.177678182721138	0.0928292572498322
0.838162124156952	-7.23333978652954	2.41647577285767	-0.362695842981339	-0.178049579262733	0.0910041183233261
0.81551194190979	-7.20010423660278	2.4413480758667	-0.363972365856171	-0.179372042417526	0.0888753011822701
0.791272819042206	-7.21804189682007	2.42386102676392	-0.365618407726288	-0.180493876338005	0.0869231447577477
0.735013842582703	-7.23804473876953	2.44728946685791	-0.367293804883957	-0.18058417737484	0.0849717706441879
0.702376663684845	-7.2134952545166	2.47886991500854	-0.36858606338501	-0.181299537420273	0.0825709700584412
0.683017194271088	-7.23074340820313	2.44657468795776	-0.370335698127747	-0.181899920105934	0.0804993659257889
0.640861451625824	-7.2654275894165	2.46347379684448	-0.372212260961533	-0.181730374693871	0.0785742253065109
0.598110020160675	-7.25117444992065	2.50257921218872	-0.3735012114048	-0.182138338685036	0.0760751068592072
0.586194574832916	-7.24562072753906	2.49164342880249	-0.375223785638809	-0.182947993278503	0.0739163309335709
0.574367880821228	-7.2792067527771	2.4676239490509	-0.377397000789642	-0.18317599594593	0.0724934786558151
0.548914730548859	-7.30337858200073	2.4912211894989	-0.379405647516251	-0.182753354310989	0.0715078338980675
0.538531064987183	-7.28350400924683	2.52510523796082	-0.381000638008118	-0.182978019118309	0.0703345909714699
0.53924822807312	-7.28375816345215	2.49993991851807	-0.382973909378052	-0.183324366807938	0.0696117430925369
0.530908942222595	-7.31170082092285	2.50036358833313	-0.385276108980179	-0.182659402489662	0.0693253874778748
0.520256698131561	-7.30072021484375	2.53707408905029	-0.386974811553955	-0.182030037045479	0.0690584480762482
0.529203653335571	-7.28955173492432	2.51719117164612	-0.389040917158127	-0.182138055562973	0.0687772482633591
0.531545281410217	-7.31035375595093	2.50831079483032	-0.391653448343277	-0.18122036755085	0.0692307353019714
0.52143657207489	-7.29510879516602	2.55114221572876	-0.393886625766754	-0.180240273475647	0.0699106603860855
0.535542726516724	-7.27386379241943	2.53440713882446	-0.395998984575272	-0.179795414209366	0.0705219879746437
0.541516184806824	-7.29598379135132	2.52251696586609	-0.398785769939423	-0.178428903222084	0.0718220770359039
0.53814435005188	-7.25972700119019	2.5526340007782	-0.400946199893951	-0.177194893360138	0.0733237788081169
0.559368252754211	-7.24502944946289	2.52102279663086	-0.403227657079697	-0.176432907581329	0.0748631954193115
0.54830676317215	-7.25215291976929	2.53267335891724	-0.405792504549026	-0.17451748251915	0.0774584263563156
0.554979085922241	-7.20538854598999	2.53592967987061	-0.407513856887817	-0.173562422394753	0.0798091292381287
0.551827311515808	-7.20239782333374	2.51479125022888	-0.409985691308975	-0.171817302703857	0.0828502103686333
0.55319219827652	-7.15344572067261	2.53393030166626	-0.411727845668793	-0.170521825551987	0.085830919444561
0.566800773143768	-7.15198278427124	2.51792526245117	-0.414051651954651	-0.168877452611923	0.0891497284173965
0.55612051486969	-7.10729837417603	2.53695917129517	-0.415797740221024	-0.167319610714912	0.0926673412322998
0.553090572357178	-7.0998387336731	2.50197100639343	-0.417859792709351	-0.165515333414078	0.09592005610466
0.542892098426819	-7.06007385253906	2.50537467002869	-0.419523954391479	-0.164020851254463	0.0987457111477852
0.52418464422226	-7.05022239685059	2.51037645339966	-0.421680003404617	-0.161945670843124	0.101739816367626
0.516493260860443	-7.03654861450195	2.47497868537903	-0.423661947250366	-0.160398676991463	0.104451484978199
0.496343940496445	-7.01356744766235	2.47616767883301	-0.425403982400894	-0.158629789948463	0.10712056607008
0.46910771727562	-7.01018285751343	2.45837926864624	-0.427505791187286	-0.156619027256966	0.109546385705471
0.445801973342896	-6.99741744995117	2.43941950798035	-0.42946007847786	-0.154934301972389	0.111700713634491
0.423059731721878	-6.97541379928589	2.4330780506134	-0.431436061859131	-0.153329893946648	0.113987490534782
0.398457527160645	-6.9562840461731	2.42243337631226	-0.433445483446121	-0.151412054896355	0.116123609244823
0.372922599315643	-6.95224332809448	2.41391038894653	-0.435587793588638	-0.149581804871559	0.118286073207855
0.345759898424149	-6.94577074050903	2.39760780334473	-0.437604367733002	-0.147931843996048	0.120516195893288
0.316168278455734	-6.943603515625	2.38235759735107	-0.439544677734375	-0.146358504891396	0.122367665171623
0.293724119663239	-6.93252229690552	2.3748254776001	-0.441250652074814	-0.145038351416588	0.123949117958546
0.255375981330872	-6.93033456802368	2.35893177986145	-0.4428491294384	-0.143436625599861	0.125250399112701
0.222653150558472	-6.92334127426147	2.34397673606873	-0.44460991024971	-0.142145738005638	0.126679882407188
0.191580876708031	-6.91921234130859	2.33526301383972	-0.446296006441116	-0.140996411442757	0.128359660506248
0.165476277470589	-6.90686416625977	2.32110571861267	-0.448152452707291	-0.139559894800186	0.12997704744339
0.146129220724106	-6.89494895935059	2.30478978157043	-0.449746191501617	-0.138184547424316	0.131494164466858
0.128967866301537	-6.8789963722229	2.29136252403259	-0.451580286026001	-0.136922776699066	0.133029282093048
0.106598682701588	-6.86371231079102	2.27818155288696	-0.453046649694443	-0.135849103331566	0.134802535176277
0.0765974745154381	-6.85958909988403	2.26721596717834	-0.454678922891617	-0.134531483054161	0.136587649583817
0.0496941283345222	-6.84598922729492	2.24619960784912	-0.456084191799164	-0.133457615971565	0.138054117560387
0.0262612663209438	-6.8336329460144	2.24586176872253	-0.457580208778381	-0.132233202457428	0.139737710356712
0.000816356623545289	-6.82028770446777	2.22987747192383	-0.458889871835709	-0.131004437804222	0.141859248280525
-0.0122865717858076	-6.80986261367798	2.21438837051392	-0.460417985916138	-0.129673525691032	0.144306004047394
-0.0431854166090488	-6.78163433074951	2.20933794975281	-0.46163883805275	-0.128434553742409	0.146311044692993
-0.0685674101114273	-6.77061367034912	2.19749593734741	-0.463163316249847	-0.127120122313499	0.147961482405663
-0.0782031118869781	-6.77285289764404	2.1912887096405	-0.464427828788757	-0.126090869307518	0.150387585163116
-0.0852825790643692	-6.76443433761597	2.17763566970825	-0.465514153242111	-0.125096648931503	0.152642652392387
-0.0942192152142525	-6.75145530700684	2.18556594848633	-0.466666370630264	-0.124150060117245	0.154880210757256
-0.0880466103553772	-6.74204301834106	2.19019079208374	-0.467744290828705	-0.123584806919098	0.157607823610306
-0.0929424911737442	-6.72703981399536	2.17891526222229	-0.468897461891174	-0.122797280550003	0.159468650817871
-0.0973792150616646	-6.72585535049438	2.18310880661011	-0.470096349716187	-0.122150532901287	0.162035971879959
-0.0865703523159027	-6.7109899520874	2.18659543991089	-0.471366286277771	-0.121621146798134	0.164709985256195
-0.0797145366668701	-6.68710947036743	2.19122743606567	-0.472184389829636	-0.121346972882748	0.166848406195641
-0.0877577587962151	-6.68620777130127	2.18098640441895	-0.473380476236343	-0.12071818113327	0.167931750416756
-0.08585225045681	-6.67930841445923	2.18686175346375	-0.474164187908173	-0.120384268462658	0.170102000236511
-0.0777146741747856	-6.67632627487183	2.18960499763489	-0.475116729736328	-0.120290644466877	0.172267690300941
-0.064591147005558	-6.66936922073364	2.20289635658264	-0.476219773292542	-0.120144963264465	0.174653649330139
-0.0383169837296009	-6.65577220916748	2.20665955543518	-0.477012753486633	-0.120328955352306	0.177449092268944
-0.0276606604456902	-6.65325880050659	2.21748638153076	-0.478054910898209	-0.120210908353329	0.18004347383976
-0.0160990748554468	-6.63962888717651	2.23788738250732	-0.479128241539001	-0.120578676462173	0.182131350040436
-0.0350058265030384	-6.64194488525391	2.24800848960876	-0.480386167764664	-0.12074763327837	0.183663189411163
-0.0652381703257561	-6.6296272277832	2.26949596405029	-0.481690615415573	-0.121178559958935	0.185304775834084
-0.0730904787778854	-6.63228464126587	2.27889060974121	-0.483371198177338	-0.121596947312355	0.187315598130226
-0.0694024413824081	-6.61304998397827	2.29052114486694	-0.484872460365295	-0.122332811355591	0.18915630877018
-0.0671658962965012	-6.58705997467041	2.3064591884613	-0.486612558364868	-0.122895210981369	0.190907493233681
-0.0571380220353603	-6.62633085250854	2.30564498901367	-0.488954782485962	-0.123469144105911	0.192388832569122
-0.0354580655694008	-6.60340404510498	2.29534029960632	-0.489839047193527	-0.124127797782421	0.194461941719055
-0.0184484198689461	-6.56722831726074	2.31826257705688	-0.491360187530518	-0.124740183353424	0.196104124188423
-0.0124522401019931	-6.56551170349121	2.35969471931458	-0.493475526571274	-0.125943914055824	0.199467778205872
0.0237616524100304	-6.53561782836914	2.37718987464905	-0.494572758674622	-0.126867592334747	0.203554973006248
0.0685196667909622	-6.52559280395508	2.40121674537659	-0.496026366949081	-0.127570375800133	0.206079035997391
0.112300105392933	-6.53463220596313	2.40388321876526	-0.497859567403793	-0.128356546163559	0.210490211844444
0.12847338616848	-6.51604747772217	2.405353307724	-0.499321699142456	-0.128704473376274	0.216780945658684
0.134577184915543	-6.50037860870361	2.41055178642273	-0.501257836818695	-0.129151031374931	0.222170874476433
0.115412175655365	-6.46534204483032	2.43895626068115	-0.503166079521179	-0.1296167075634	0.225608021020889
0.0998961925506592	-6.46957683563232	2.45492005348206	-0.505650341510773	-0.130151510238647	0.227098017930984
0.112865298986435	-6.47481250762939	2.44523143768311	-0.50759357213974	-0.130732715129852	0.228260397911072
0.112624473869801	-6.47345972061157	2.44077515602112	-0.509154438972473	-0.13135601580143	0.22920386493206
0.113198637962341	-6.4781813621521	2.45828938484192	-0.51101154088974	-0.13210529088974	0.230004444718361
0.120389364659786	-6.43873739242554	2.48662400245667	-0.512634038925171	-0.133344084024429	0.231145292520523
0.125291272997856	-6.42507410049438	2.52298402786255	-0.514737904071808	-0.134396001696587	0.232481822371483
0.137413814663887	-6.41168737411499	2.53716039657593	-0.516808450222015	-0.135424122214317	0.234479814767838
0.145735859870911	-6.40469312667847	2.54402327537537	-0.518833696842194	-0.135894939303398	0.23694483935833
0.111265547573566	-6.39140701293945	2.5280179977417	-0.520977795124054	-0.136312201619148	0.238616853952408
0.0365481227636337	-6.35811853408813	2.55436849594116	-0.522722542285919	-0.136131137609482	0.240648433566093
0.0835566744208336	-6.36877870559692	2.533442735672	-0.525223076343536	-0.137305870652199	0.242066234350204
0.101471737027168	-6.37317419052124	2.55341863632202	-0.527891337871552	-0.137886077165604	0.243079885840416
0.135366871953011	-6.38325452804565	2.56502890586853	-0.529934525489807	-0.138925328850746	0.243814826011658
0.191322922706604	-6.42188405990601	2.57853031158447	-0.532063245773315	-0.139553889632225	0.24339297413826
0.198981329798698	-6.47238540649414	2.61036467552185	-0.533892035484314	-0.139980688691139	0.242905870079994
0.258235275745392	-6.50390100479126	2.63903570175171	-0.53529167175293	-0.141542166471481	0.240508064627647
0.281202912330627	-6.53383922576904	2.69284105300903	-0.536614179611206	-0.142890021204948	0.237495556473732
0.276420086622238	-6.5882716178894	2.70948839187622	-0.538022637367249	-0.144145101308823	0.234667122364044
0.294658333063126	-6.62216663360596	2.73772668838501	-0.539009988307953	-0.145245343446732	0.231996789574623
0.333838671445847	-6.62854528427124	2.75277495384216	-0.539711833000183	-0.146616816520691	0.229214206337929
0.343810379505157	-6.6571102142334	2.79588294029236	-0.541267931461334	-0.147880420088768	0.227611199021339
0.338336884975433	-6.67094469070435	2.83741450309753	-0.542282283306122	-0.149256736040115	0.227221921086311
0.374101459980011	-6.68641185760498	2.83269095420837	-0.543152391910553	-0.150577113032341	0.22561639547348
0.42936509847641	-6.71588945388794	2.86840581893921	-0.544675588607788	-0.152541518211365	0.224701389670372
0.471066385507584	-6.73095512390137	2.87622594833374	-0.546152174472809	-0.154367491602898	0.223615482449532
0.460783332586288	-6.75179576873779	2.9102668762207	-0.547619163990021	-0.155543595552444	0.223586171865463
0.442874670028687	-6.77343940734863	2.93969106674194	-0.54877758026123	-0.157007738947868	0.223447069525719
0.501334965229034	-6.81574678421021	2.96124076843262	-0.550350308418274	-0.158871665596962	0.221790641546249
0.543574631214142	-6.84147644042969	2.97538900375366	-0.551881074905396	-0.161133363842964	0.219491362571716
0.579117953777313	-6.89007663726807	2.98210215568542	-0.553781151771545	-0.162985637784004	0.217548444867134
0.608768403530121	-6.92394161224365	3.01128888130188	-0.555085420608521	-0.164936900138855	0.215153813362122
0.632267892360687	-6.93781042098999	3.0229332447052	-0.55659019947052	-0.166895136237144	0.212498053908348
0.679322481155396	-6.97783422470093	3.05971813201904	-0.558375895023346	-0.169170677661896	0.211037382483482
0.723400771617889	-7.00351524353027	3.05855369567871	-0.560038626194	-0.171371042728424	0.208732381463051
0.763052701950073	-7.03356122970581	3.08878469467163	-0.561614036560059	-0.173361837863922	0.206643983721733
0.785638153553009	-7.06797933578491	3.10817241668701	-0.563271820545197	-0.175697356462479	0.204693719744682
0.834848165512085	-7.09675884246826	3.14238548278809	-0.564689636230469	-0.177928149700165	0.202294066548347
0.874464333057404	-7.11808443069458	3.17857146263123	-0.565925657749176	-0.180880904197693	0.199477136135101
0.903248488903046	-7.1634955406189	3.21578812599182	-0.567458033561707	-0.183379501104355	0.197266176342964
0.939861476421356	-7.20217084884644	3.23049092292786	-0.568425834178925	-0.185981065034866	0.194576621055603
0.984674572944641	-7.2421498298645	3.25557351112366	-0.56972336769104	-0.188273102045059	0.191092610359192
1.00494134426117	-7.27958631515503	3.30056357383728	-0.571058511734009	-0.191127017140388	0.188120126724243
1.04079234600067	-7.32626724243164	3.33296227455139	-0.572357535362244	-0.193700432777405	0.184858992695808
1.05692076683044	-7.3650918006897	3.35815477371216	-0.57317715883255	-0.196192517876625	0.180835723876953
1.09098386764526	-7.41730546951294	3.38914656639099	-0.574191868305206	-0.198544323444366	0.176858112215996
1.11341369152069	-7.44877815246582	3.41078114509583	-0.574584901332855	-0.201040342450142	0.172680974006653
1.13889396190643	-7.48229265213013	3.43515753746033	-0.575214862823486	-0.203213766217232	0.168610662221909
1.14707124233246	-7.49383354187012	3.44308638572693	-0.575496852397919	-0.205377817153931	0.164575487375259
1.15878164768219	-7.50529432296753	3.47340750694275	-0.575776398181915	-0.207233503460884	0.161503598093987
1.17167496681213	-7.51549816131592	3.47794890403748	-0.576178967952728	-0.208848029375076	0.158428877592087
1.17727410793304	-7.51904201507568	3.4990029335022	-0.576093912124634	-0.210386350750923	0.15589214861393
1.18411219120026	-7.53446197509766	3.5091245174408	-0.575914740562439	-0.211602106690407	0.153372570872307
1.19230675697327	-7.53491544723511	3.50726819038391	-0.575505018234253	-0.212771967053413	0.150892093777657
1.18556714057922	-7.53758859634399	3.52180743217468	-0.575047731399536	-0.21385546028614	0.148683294653893
1.18314898014069	-7.54692506790161	3.52427983283997	-0.574493765830994	-0.214694529771805	0.14639151096344
1.17697441577911	-7.55077219009399	3.52723336219788	-0.573649704456329	-0.215487390756607	0.14403147995472
1.16508650779724	-7.55727672576904	3.53657031059265	-0.572914302349091	-0.216060072183609	0.141603827476501
1.15946841239929	-7.57072162628174	3.53764033317566	-0.572001039981842	-0.216531381011009	0.139147788286209
1.15519344806671	-7.57461071014404	3.53262281417847	-0.571289122104645	-0.21704863011837	0.136630594730377
1.14392781257629	-7.58115386962891	3.53194832801819	-0.570293962955475	-0.217370122671127	0.133703708648682
1.13293957710266	-7.58141279220581	3.53525495529175	-0.569300830364227	-0.217727169394493	0.13080620765686
1.11830615997314	-7.57404470443726	3.53721213340759	-0.568432867527008	-0.21791373193264	0.127983078360558
1.1094583272934	-7.57693099975586	3.53544092178345	-0.567573070526123	-0.217920050024986	0.125145584344864
1.09980690479279	-7.5760612487793	3.52551746368408	-0.566775918006897	-0.2179244607687	0.122122384607792
1.08660578727722	-7.56644868850708	3.51782917976379	-0.565803349018097	-0.217964574694633	0.119209997355938
1.07063627243042	-7.55169773101807	3.51709794998169	-0.564980566501617	-0.217730969190598	0.116287291049957
1.05037271976471	-7.55073833465576	3.50830960273743	-0.564231395721436	-0.217275962233543	0.113099426031113
1.040323138237	-7.54644250869751	3.49420928955078	-0.563336491584778	-0.216975569725037	0.109879903495312
1.01975286006927	-7.53288698196411	3.48673892021179	-0.562273144721985	-0.216660246253014	0.106275118887424
0.995263755321503	-7.53463411331177	3.47460889816284	-0.561352849006653	-0.21613597869873	0.102832362055779
0.972310304641724	-7.52143430709839	3.46689319610596	-0.560072183609009	-0.215948283672333	0.0993391498923302
0.935508251190186	-7.51680421829224	3.45834279060364	-0.559007525444031	-0.215305492281914	0.09605722874403
0.905896306037903	-7.50105762481689	3.44202661514282	-0.557611584663391	-0.215040981769562	0.092730350792408
0.864173233509064	-7.49406003952026	3.43480348587036	-0.556351721286774	-0.214532762765884	0.0897871106863022
0.831247568130493	-7.47573089599609	3.42564678192139	-0.554781913757324	-0.214312016963959	0.0868336036801338
0.798688232898712	-7.47308588027954	3.40498948097229	-0.553474962711334	-0.213776081800461	0.0841638147830963
0.760541141033173	-7.45525693893433	3.39995431900024	-0.551825523376465	-0.213340863585472	0.081557385623455
0.734207808971405	-7.4412727355957	3.38855934143066	-0.550447046756744	-0.213101357221603	0.0790865793824196
0.696418523788452	-7.4252667427063	3.38337659835815	-0.548887133598328	-0.212628290057182	0.0769567638635635
0.664251923561096	-7.40391254425049	3.37896752357483	-0.547208786010742	-0.212577402591705	0.0748685523867607
0.636231184005737	-7.39211940765381	3.36236500740051	-0.545769214630127	-0.212451294064522	0.0730320140719414
0.604126513004303	-7.37621545791626	3.35534644126892	-0.544305622577667	-0.212039947509766	0.0714885666966438
0.570943534374237	-7.35339689254761	3.35535216331482	-0.542615830898285	-0.211844384670258	0.0700196474790573
0.542724192142487	-7.332688331604	3.34207010269165	-0.541065752506256	-0.211817592382431	0.068653792142868
0.51614648103714	-7.32351207733154	3.32969737052917	-0.539779484272003	-0.211513727903366	0.0673089474439621
0.488419741392136	-7.30898427963257	3.32726645469666	-0.53831273317337	-0.21131220459938	0.0660742223262787
0.463040471076965	-7.2901177406311	3.32954621315002	-0.536682188510895	-0.211218073964119	0.0648857802152634
0.438557624816895	-7.27407693862915	3.31582903862	-0.535153329372406	-0.211064413189888	0.0636303648352623
0.415043532848358	-7.26542997360229	3.30812644958496	-0.533610820770264	-0.211018726229668	0.0626651719212532
0.39809650182724	-7.25033044815063	3.30504298210144	-0.532201290130615	-0.210937276482582	0.0616977289319038
0.377494841814041	-7.24463558197021	3.29532265663147	-0.530818462371826	-0.21075813472271	0.0610329359769821
0.365209728479385	-7.23398542404175	3.29434823989868	-0.529460370540619	-0.210478559136391	0.0606472939252853
0.359069645404816	-7.2175235748291	3.28470683097839	-0.528268456459045	-0.210312575101852	0.0605711452662945
0.34928297996521	-7.21233081817627	3.28331661224365	-0.527166604995728	-0.210114598274231	0.0601532720029354
0.324625134468079	-7.2294979095459	3.28300809860229	-0.525680840015411	-0.210037812590599	0.0585229657590389
0.310403406620026	-7.22360706329346	3.28905057907104	-0.524263620376587	-0.209743842482567	0.0575422532856464
0.299573928117752	-7.21419763565063	3.27297973632813	-0.522853136062622	-0.209477335214615	0.0569291822612286
0.286763310432434	-7.20869493484497	3.268315076828	-0.521555781364441	-0.208891287446022	0.0565077476203442
0.276221126317978	-7.1989917755127	3.25571298599243	-0.52038836479187	-0.208525657653809	0.0559270605444908
0.254216820001602	-7.19438171386719	3.25589680671692	-0.51928436756134	-0.20821487903595	0.0555824935436249
0.237119421362877	-7.18882083892822	3.24513006210327	-0.518186032772064	-0.207687303423882	0.0550706684589386
0.215149268507957	-7.18369293212891	3.24635028839111	-0.517094552516937	-0.207029744982719	0.0546477697789669
0.201305419206619	-7.17815017700195	3.23543906211853	-0.516049563884735	-0.206478551030159	0.0541862547397614
0.183804616332054	-7.16762638092041	3.23221969604492	-0.514916241168976	-0.205916568636894	0.0539747253060341
0.170953959226608	-7.16674041748047	3.20991468429565	-0.514127314090729	-0.205342888832092	0.0537459477782249
0.158898591995239	-7.1606969833374	3.20807766914368	-0.513062596321106	-0.204751700162888	0.0537299811840057
0.14863009750843	-7.15600204467773	3.20186734199524	-0.512222111225128	-0.204112514853477	0.0538214854896069
0.136371925473213	-7.15733957290649	3.18361186981201	-0.511161625385284	-0.203330710530281	0.0538835749030113
0.118693947792053	-7.15813159942627	3.15719842910767	-0.510063648223877	-0.20239269733429	0.0538731068372726
0.0987176150083542	-7.15798139572144	3.126629114151	-0.508885025978088	-0.201379120349884	0.0536525845527649
0.0714076533913612	-7.18319797515869	3.07955145835876	-0.507461547851563	-0.200165614485741	0.0534484870731831
0.0319536328315735	-7.23891735076904	2.98446035385132	-0.504781424999237	-0.198242723941803	0.0520037747919559
-0.0448699779808521	-7.22574663162231	2.83274817466736	-0.500451564788818	-0.194618627429008	0.0491574481129646
-0.10234908759594	-7.06236839294434	2.87512254714966	-0.499488830566406	-0.191694349050522	0.0478203259408474
-0.103416785597801	-6.885582447052	2.94505214691162	-0.500925362110138	-0.188699021935463	0.0497009307146072
-0.118171975016594	-6.80268001556396	3.0386106967926	-0.503630757331848	-0.184964090585709	0.0560335740447044
-0.0559022724628448	-6.89781761169434	2.9826443195343	-0.504563748836517	-0.179791525006294	0.0642995536327362
-0.0600819252431393	-7.04486560821533	2.7959520816803	-0.502996742725372	-0.172677412629128	0.0687781125307083
-0.127212062478065	-7.084397315979	2.71652030944824	-0.501700282096863	-0.168236806988716	0.0675078183412552
-0.159078434109688	-6.95589208602905	2.74284029006958	-0.501523613929749	-0.166054725646973	0.0627961307764053
-0.166507288813591	-6.84770250320435	2.76712822914124	-0.502107918262482	-0.163376048207283	0.062509573996067
-0.214138507843018	-6.88310384750366	2.71283030509949	-0.50139594078064	-0.159071803092957	0.0670142248272896
-0.257639616727829	-6.97511196136475	2.65332198143005	-0.499952554702759	-0.1551453769207	0.0700716972351074
-0.256058216094971	-6.98657655715942	2.63088464736938	-0.499569088220596	-0.152750119566917	0.0715694800019264
-0.207401484251022	-6.90791320800781	2.64319562911987	-0.500422298908234	-0.15130440890789	0.074045792222023
-0.165080353617668	-6.87333822250366	2.65109777450562	-0.501696586608887	-0.149300083518028	0.0784299746155739
-0.165820360183716	-6.90274381637573	2.5986340045929	-0.501559019088745	-0.146692484617233	0.081951342523098
-0.188584208488464	-6.92190504074097	2.59744739532471	-0.501980245113373	-0.14527328312397	0.0834022983908653
-0.172613799571991	-6.90836477279663	2.61598777770996	-0.503040313720703	-0.144934043288231	0.0849826037883759
-0.159129336476326	-6.91346788406372	2.60606360435486	-0.503779649734497	-0.144483461976051	0.0871517062187195
-0.157225161790848	-6.94513702392578	2.58378529548645	-0.503786385059357	-0.143987253308296	0.0879928022623062
-0.18026527762413	-6.96265029907227	2.60285592079163	-0.504017293453217	-0.144127905368805	0.0884019359946251
-0.18329094350338	-6.95248460769653	2.64279437065125	-0.505034565925598	-0.145562276244164	0.0895034968852997
-0.169603437185287	-6.9810037612915	2.66432356834412	-0.505581498146057	-0.146744132041931	0.0908618494868279
-0.163768902420998	-7.0245418548584	2.65116453170776	-0.505654811859131	-0.147880971431732	0.0917100831866264
-0.16100600361824	-7.04351282119751	2.69105672836304	-0.506388783454895	-0.149489670991898	0.0921355709433556
-0.14779756963253	-7.03782653808594	2.75176000595093	-0.50739461183548	-0.151852056384087	0.0928213447332382
-0.116344645619392	-7.05133771896362	2.77995347976685	-0.508419215679169	-0.153930202126503	0.0937348902225494
-0.105140715837479	-7.08539628982544	2.79454016685486	-0.509182572364807	-0.155811801552773	0.0945259779691696
-0.100958630442619	-7.10716819763184	2.82974863052368	-0.510430574417114	-0.15815594792366	0.0948732793331146
-0.0875694379210472	-7.12082386016846	2.87722158432007	-0.511532783508301	-0.161013007164001	0.0949808657169342
-0.0613507218658924	-7.14414930343628	2.89536118507385	-0.512587189674377	-0.163537070155144	0.0948923528194427
-0.0529198050498962	-7.17335796356201	2.91826105117798	-0.51333487033844	-0.165762647986412	0.0949027463793755
-0.0582225248217583	-7.18715000152588	2.96967148780823	-0.514433681964874	-0.168704017996788	0.0947170108556747
-0.0463413260877132	-7.21756219863892	2.99703764915466	-0.515175938606262	-0.171444341540337	0.0948054641485214
-0.0304969232529402	-7.24751853942871	2.9919102191925	-0.515427768230438	-0.173845022916794	0.0945728495717049
-0.0207949038594961	-7.26168632507324	3.01164722442627	-0.515893638134003	-0.176036357879639	0.0940114930272102
-0.0247911885380745	-7.27694129943848	3.04516243934631	-0.516948938369751	-0.178177267313004	0.0937924534082413
0.00277729984372854	-7.29409122467041	3.05291700363159	-0.517438530921936	-0.180159166455269	0.0940206944942474
0.0407790392637253	-7.28427982330322	3.0760600566864	-0.518192231655121	-0.181554913520813	0.0948056504130363
0.0379013381898403	-7.2841272354126	3.14005064964294	-0.519558310508728	-0.182991370558739	0.097136028110981
0.0504136718809605	-7.31333351135254	3.17904686927795	-0.5203817486763	-0.183699503540993	0.0996915176510811
0.106762401759624	-7.32152938842773	3.13359498977661	-0.520329713821411	-0.183568343520164	0.100308403372765
0.133155435323715	-7.31016635894775	3.06189227104187	-0.520445823669434	-0.182662785053253	0.101378530263901
0.103316210210323	-7.31044578552246	3.02582335472107	-0.520927548408508	-0.181885361671448	0.103062257170677
0.0176871698349714	-7.32495403289795	3.04968738555908	-0.521432638168335	-0.181759148836136	0.105222210288048
-0.0546238720417023	-7.29775285720825	3.0959050655365	-0.521057903766632	-0.18048457801342	0.107781089842319
-0.0633206963539124	-7.28534126281738	3.09276866912842	-0.520952761173248	-0.179038181900978	0.108462668955326
-0.0428605303168297	-7.29709053039551	3.07067370414734	-0.521243810653687	-0.177409812808037	0.110089026391506
-0.0246304739266634	-7.28848218917847	3.03467059135437	-0.521036863327026	-0.175516098737717	0.111765071749687
-0.0251945517957211	-7.24882888793945	2.99831485748291	-0.520727038383484	-0.173358738422394	0.11342141777277
-0.0414833426475525	-7.21642208099365	2.95324873924255	-0.520759463310242	-0.170584142208099	0.115892797708511
-0.0866988375782967	-7.20187091827393	2.93026041984558	-0.521202206611633	-0.167572006583214	0.118704177439213
-0.11301376670599	-7.19845199584961	2.90409255027771	-0.521194279193878	-0.164904803037643	0.120926260948181
-0.125245869159698	-7.18032169342041	2.87331175804138	-0.520696043968201	-0.162162572145462	0.123058065772057
-0.142067790031433	-7.15930938720703	2.84210848808289	-0.520691156387329	-0.158901423215866	0.12545445561409
-0.165249869227409	-7.15377426147461	2.79909253120422	-0.520138263702393	-0.15548101067543	0.126852989196777
-0.199436783790588	-7.16440391540527	2.73065853118896	-0.519564807415009	-0.152229711413383	0.126611351966858
-0.229931652545929	-7.14315891265869	2.70478296279907	-0.519176602363586	-0.149358347058296	0.126432344317436
-0.224826499819756	-7.08941507339478	2.68676376342773	-0.518746078014374	-0.146914839744568	0.127657502889633
-0.222179755568504	-7.07662105560303	2.66629195213318	-0.518673717975616	-0.144102185964584	0.129948422312737
-0.219789743423462	-7.0869574546814	2.63358879089355	-0.518333256244659	-0.140880331397057	0.132348895072937
-0.197098180651665	-7.08188009262085	2.58545255661011	-0.518179297447205	-0.138048753142357	0.134414523839951
-0.182242333889008	-7.09778642654419	2.55338001251221	-0.518925070762634	-0.135463938117027	0.13638399541378
-0.207815527915955	-7.14486503601074	2.55338168144226	-0.519634544849396	-0.132750779390335	0.137459889054298
-0.233826830983162	-7.15411949157715	2.52911877632141	-0.519264876842499	-0.130277618765831	0.137380048632622
-0.246293216943741	-7.09893083572388	2.58340311050415	-0.519148647785187	-0.128639325499535	0.13729864358902
-0.239157944917679	-7.05185317993164	2.63720917701721	-0.519215047359467	-0.127933710813522	0.139169737696648
-0.19843989610672	-7.0804591178894	2.57104134559631	-0.518240869045258	-0.12614132463932	0.142308264970779
-0.174772560596466	-7.07202768325806	2.48612666130066	-0.517029941082001	-0.124535106122494	0.14415654540062
-0.189386829733849	-7.04246377944946	2.47138643264771	-0.517293035984039	-0.124098375439644	0.146233022212982
-0.209696918725967	-6.98041820526123	2.51018071174622	-0.517506897449493	-0.124718561768532	0.148244917392731
-0.257202476263046	-6.97146654129028	2.57504773139954	-0.51823103427887	-0.125052109360695	0.149988278746605
-0.270570158958435	-6.99296236038208	2.60939121246338	-0.518145203590393	-0.126034915447235	0.151537448167801
-0.261595666408539	-7.02070188522339	2.62924814224243	-0.517796039581299	-0.126951813697815	0.152610450983047
-0.248076424002647	-7.04200458526611	2.62824749946594	-0.517530858516693	-0.128595262765884	0.153106391429901
-0.283754289150238	-7.09912204742432	2.63962817192078	-0.517655313014984	-0.130139723420143	0.152765899896622
-0.290241688489914	-7.11117362976074	2.63967561721802	-0.516885757446289	-0.132659092545509	0.150384739041328
-0.291501075029373	-7.07444858551025	2.70137214660645	-0.516762733459473	-0.135524913668633	0.148892983794212
-0.295528143644333	-7.08661556243896	2.76131272315979	-0.516908288002014	-0.138995960354805	0.149451225996017
-0.275862991809845	-7.14984798431396	2.78194618225098	-0.516045391559601	-0.14184296131134	0.15003114938736
-0.226784020662308	-7.16848468780518	2.77652883529663	-0.515123963356018	-0.144833639264107	0.148935556411743
-0.201101139187813	-7.16233682632446	2.80749869346619	-0.515445649623871	-0.147878110408783	0.148973643779755
-0.174201175570488	-7.1531720161438	2.83703684806824	-0.515242755413055	-0.151383951306343	0.148863688111305
-0.186782225966454	-7.17827081680298	2.90080595016479	-0.515370607376099	-0.154779508709908	0.147082790732384
-0.175946176052094	-7.21583986282349	2.95219922065735	-0.514977157115936	-0.158497333526611	0.145303249359131
-0.133735999464989	-7.26487302780151	2.97214651107788	-0.514284789562225	-0.161856025457382	0.143525198101997
-0.113156601786613	-7.31646919250488	2.9938178062439	-0.513446807861328	-0.165142506361008	0.141398146748543
-0.121103301644325	-7.37298774719238	3.01331782341003	-0.512673735618591	-0.168259471654892	0.138623312115669
-0.116461127996445	-7.38645458221436	3.06562471389771	-0.511925995349884	-0.171935871243477	0.13466665148735
-0.0912482216954231	-7.40625762939453	3.10153293609619	-0.511630296707153	-0.175152763724327	0.131727829575539
-0.103749200701714	-7.4653959274292	3.12181949615479	-0.510897636413574	-0.17729064822197	0.129491776227951
-0.101976133882999	-7.51227521896362	3.13508820533752	-0.509245038032532	-0.179806545376778	0.125407055020332
-0.0826170220971107	-7.52661848068237	3.15180492401123	-0.507927119731903	-0.182189762592316	0.120890937745571
-0.0742889046669006	-7.54750537872314	3.17656278610229	-0.507218897342682	-0.184270694851875	0.11767515540123
-0.0771433785557747	-7.57601594924927	3.19590449333191	-0.506029605865479	-0.186026185750961	0.115141697227955
-0.0656316727399826	-7.59239721298218	3.20647811889648	-0.504303514957428	-0.187621206045151	0.112089179456234
-0.0477301180362701	-7.59501028060913	3.20953130722046	-0.502957999706268	-0.188860565423965	0.109643705189228
-0.0441410019993782	-7.60256004333496	3.20895576477051	-0.501748979091644	-0.189855232834816	0.107874482870102
-0.0472609475255013	-7.62313842773438	3.21744990348816	-0.500345408916473	-0.190235748887062	0.105957806110382
-0.0598322600126266	-7.63940572738647	3.22677278518677	-0.498764127492905	-0.190792486071587	0.103440932929516
-0.0393115542829037	-7.63367366790771	3.22308897972107	-0.49672332406044	-0.191592693328857	0.100791454315186
-0.0324640013277531	-7.63524532318115	3.21210932731628	-0.494940519332886	-0.191868677735329	0.0993230566382408
-0.0466160103678703	-7.65294456481934	3.21400189399719	-0.492797821760178	-0.192267432808876	0.098539724946022
-0.0392100252211094	-7.66505336761475	3.21639251708984	-0.490432590246201	-0.192915543913841	0.0971253216266632
-0.0225903857499361	-7.66039943695068	3.23126006126404	-0.488306045532227	-0.19355446100235	0.0962801948189735
0.00315305753611028	-7.66801118850708	3.22822880744934	-0.486465513706207	-0.193926528096199	0.0963791385293007
0.0261586587876081	-7.67704820632935	3.22868013381958	-0.48425880074501	-0.194233015179634	0.096206359565258
0.0484205633401871	-7.68335199356079	3.22635793685913	-0.482447355985641	-0.194493889808655	0.0957907810807228
0.0721704959869385	-7.68082141876221	3.21821188926697	-0.480499744415283	-0.194970831274986	0.0956031680107117
0.0884525328874588	-7.68240404129028	3.21615767478943	-0.478689074516296	-0.19520391523838	0.0953978076577187
0.103387869894505	-7.68804454803467	3.2241792678833	-0.476832866668701	-0.195742905139923	0.0948708951473236
0.117244713008404	-7.69009494781494	3.2260799407959	-0.474939554929733	-0.196507692337036	0.0943376123905182
0.144113153219223	-7.71005964279175	3.22172069549561	-0.473102211952209	-0.19707316160202	0.0934136584401131
0.174663692712784	-7.71595525741577	3.23209643363953	-0.471247136592865	-0.19791616499424	0.0927575305104256
0.213475450873375	-7.71849966049194	3.24501323699951	-0.469546049833298	-0.198899731040001	0.0923055857419968
0.241030916571617	-7.72119569778442	3.238032579422	-0.467884123325348	-0.199850991368294	0.0916962847113609
0.272662490606308	-7.72050380706787	3.2637186050415	-0.466306805610657	-0.201047465205193	0.0912723988294601
0.315172135829926	-7.72033882141113	3.26454758644104	-0.464897483587265	-0.202130660414696	0.0911397635936737
0.344377458095551	-7.71128702163696	3.27905249595642	-0.463458001613617	-0.203322112560272	0.0913514271378517
0.38997009396553	-7.70681667327881	3.29027509689331	-0.462111562490463	-0.204715624451637	0.0914138033986092
0.402601987123489	-7.71172189712524	3.29363512992859	-0.460974991321564	-0.205733075737953	0.0918497890233994
0.387642413377762	-7.70473432540894	3.32654404640198	-0.459662079811096	-0.207386776804924	0.0927225202322006
0.394691824913025	-7.69639492034912	3.35949087142944	-0.458148032426834	-0.209250420331955	0.0928597822785378
0.401843965053558	-7.67887449264526	3.38090991973877	-0.456644803285599	-0.210802987217903	0.0924123451113701
0.394370138645172	-7.67871856689453	3.40836000442505	-0.455332696437836	-0.212645575404167	0.0921873301267624
0.388764768838882	-7.67510318756104	3.42975854873657	-0.453824073076248	-0.21464604139328	0.0924800485372543
0.382210820913315	-7.66903591156006	3.45229125022888	-0.452379047870636	-0.216529384255409	0.0922777056694031
0.397356122732162	-7.63275241851807	3.48840379714966	-0.450634300708771	-0.219261541962624	0.0922948867082596
0.426476418972015	-7.60943603515625	3.4942831993103	-0.448950558900833	-0.221737116575241	0.0926633253693581
0.418518215417862	-7.60641670227051	3.50016069412231	-0.447665840387344	-0.223348081111908	0.0948380753397942
0.397158741950989	-7.62175607681274	3.53547191619873	-0.44636532664299	-0.225569725036621	0.0959507822990417
0.378613620996475	-7.6143045425415	3.59185314178467	-0.445079207420349	-0.228508353233337	0.09537273645401
0.379618316888809	-7.61232900619507	3.63396620750427	-0.443683832883835	-0.231241524219513	0.0957154855132103
0.387612730264664	-7.61272239685059	3.65183806419373	-0.442347675561905	-0.233563676476479	0.0959477424621582
0.410857230424881	-7.61176490783691	3.66435861587524	-0.440961688756943	-0.236187726259232	0.0945678725838661
0.399368405342102	-7.61092853546143	3.6846342086792	-0.43962374329567	-0.238512873649597	0.0922562256455421
0.403976887464523	-7.60833787918091	3.70085644721985	-0.438565224409103	-0.240837544202805	0.0911594480276108
0.401597261428833	-7.60545206069946	3.7298903465271	-0.437755137681961	-0.243234172463417	0.0899783074855804
0.361930549144745	-7.6020131111145	3.75508189201355	-0.436870753765106	-0.245030134916306	0.0875124484300613
0.346361607313156	-7.62675619125366	3.77113127708435	-0.436063289642334	-0.247319400310516	0.085322842001915
0.320058226585388	-7.65222311019897	3.77692580223084	-0.434874832630157	-0.24923799932003	0.0815168023109436
0.279325932264328	-7.68611192703247	3.78237223625183	-0.43337869644165	-0.251176595687866	0.0766871497035027
0.24036206305027	-7.7177586555481	3.80845785140991	-0.431909322738647	-0.253243148326874	0.0719878822565079
0.22129237651825	-7.74598217010498	3.8022837638855	-0.430334836244583	-0.255304157733917	0.06783726811409
0.208607465028763	-7.74786043167114	3.81448698043823	-0.428597092628479	-0.257682621479034	0.0644369944930077
0.173185601830482	-7.75889873504639	3.83882260322571	-0.426691800355911	-0.259764432907104	0.0599957294762135
0.128168717026711	-7.77045440673828	3.84412002563477	-0.424365967512131	-0.261312752962112	0.057189617305994
0.102131232619286	-7.81277322769165	3.8359682559967	-0.421964645385742	-0.263547331094742	0.0529727786779404
0.0589126124978065	-7.81732130050659	3.83790802955627	-0.418962687253952	-0.2651127576828	0.0494385585188866
0.0490504838526249	-7.83825540542603	3.83915233612061	-0.416741818189621	-0.266799211502075	0.0463361516594887
-0.0111935213208199	-7.8339672088623	3.82999491691589	-0.414057016372681	-0.268383771181107	0.0425467267632484
-0.0999275669455528	-7.86399984359741	3.85725092887878	-0.411301463842392	-0.269295305013657	0.0393098741769791
-0.14404958486557	-7.9195122718811	3.82236933708191	-0.408732205629349	-0.270043879747391	0.0352985225617886
-0.156821772456169	-7.92005252838135	3.82266020774841	-0.406347751617432	-0.271435558795929	0.0319301784038544
-0.203448981046677	-7.95015287399292	3.83356952667236	-0.404589027166367	-0.271814972162247	0.0295210834592581
-0.229817792773247	-7.97093963623047	3.81036567687988	-0.402037858963013	-0.2729611992836	0.027192622423172
-0.313589960336685	-8.01191520690918	3.82072854042053	-0.399930357933044	-0.272705614566803	0.0251251459121704
-0.348090320825577	-8.00700759887695	3.78084945678711	-0.396969109773636	-0.274097770452499	0.0230539552867413
-0.42177677154541	-8.04089260101318	3.82267093658447	-0.394581615924835	-0.274819731712341	0.0211989115923643
-0.476835131645203	-8.09544086456299	3.72960114479065	-0.391638398170471	-0.274909973144531	0.0187829826027155
-0.507805943489075	-8.17825794219971	3.68528127670288	-0.389084815979004	-0.274404853582382	0.0173921156674623
-0.576483905315399	-8.19188976287842	3.58006978034973	-0.385309338569641	-0.273657739162445	0.0143551900982857
-0.651459813117981	-8.16906547546387	3.50836086273193	-0.382783532142639	-0.270439207553864	0.0123527497053146
-0.659965574741364	-8.01000499725342	3.57623887062073	-0.382124900817871	-0.269192785024643	0.0112272752448916
-0.612485945224762	-7.9907922744751	3.63459920883179	-0.383682876825333	-0.268096715211868	0.0107551841065288
-0.590048372745514	-8.08885955810547	3.65845680236816	-0.384543776512146	-0.26454108953476	0.0109913470223546
-0.61964613199234	-8.21442985534668	3.56775879859924	-0.38391375541687	-0.260480612516403	0.00977747142314911
-0.625740468502045	-8.30755805969238	3.49010348320007	-0.381885021924973	-0.257273644208908	0.00864980090409517
-0.686129808425903	-8.27785968780518	3.45811057090759	-0.377795875072479	-0.254621863365173	0.00731325661763549
-0.713907897472382	-8.24070072174072	3.39222097396851	-0.373866558074951	-0.25277441740036	0.0055229808203876
-0.733553051948547	-8.28575611114502	3.35008430480957	-0.370789349079132	-0.250502526760101	0.00424241879954934
-0.755702078342438	-8.35548782348633	3.34502077102661	-0.368160128593445	-0.247286096215248	0.00406771246343851
-0.738666713237762	-8.39529418945313	3.35829257965088	-0.366783827543259	-0.243930518627167	0.00432804459705949
-0.703240633010864	-8.33228969573975	3.33812355995178	-0.366337984800339	-0.24113717675209	0.00460448116064072
-0.746309518814087	-8.31033611297607	3.29686045646667	-0.367213010787964	-0.237169027328491	0.00447697611525655
-0.757453918457031	-8.37846088409424	3.24002933502197	-0.368809759616852	-0.232950046658516	0.00567618757486343
-0.773946106433868	-8.4003324508667	3.18907570838928	-0.369270622730255	-0.22900727391243	0.00563529785722494
-0.770792067050934	-8.41976642608643	3.16774082183838	-0.369097918272018	-0.226067319512367	0.00564709538593888
-0.752503752708435	-8.44095706939697	3.14934206008911	-0.36812949180603	-0.223581582307816	0.00534163881093264
-0.723003089427948	-8.46410655975342	3.11782383918762	-0.366379022598267	-0.220859557390213	0.0055810958147049
-0.697135329246521	-8.49743461608887	3.11321806907654	-0.365391105413437	-0.218631953001022	0.00514821149408817
-0.714941680431366	-8.52004241943359	3.09978032112122	-0.364928036928177	-0.215683147311211	0.00370028777979314
-0.735175311565399	-8.56039619445801	3.06370759010315	-0.364344984292984	-0.211640223860741	0.0019366896012798
-0.72555536031723	-8.60058116912842	3.01558351516724	-0.364656001329422	-0.208470016717911	0.000984672922641039
-0.811892032623291	-8.58422660827637	2.9861798286438	-0.363922625780106	-0.204018667340279	4.25020371039864E-05
-0.787489652633667	-8.64674663543701	2.95523881912231	-0.364742606878281	-0.202021196484566	-0.000672890222631395
-0.833396375179291	-8.68125820159912	2.94137334823608	-0.364759385585785	-0.199224412441254	-0.00290316622704268
-0.839989840984344	-8.76444721221924	2.90650081634521	-0.365010678768158	-0.196087241172791	-0.00562768569216132
-0.812112152576447	-8.82793235778809	2.89063358306885	-0.364716678857803	-0.193206742405891	-0.00867491401731968
-0.721205711364746	-8.92266178131104	2.87319445610046	-0.364698886871338	-0.191143602132797	-0.0104022128507495
-0.619106948375702	-8.98714256286621	2.86285519599915	-0.363823533058167	-0.189632266759872	-0.0105400430038571
-0.559267580509186	-9.05489349365234	2.86730861663818	-0.36320498585701	-0.187803760170937	-0.0101941246539354
-0.507718920707703	-9.11722278594971	2.85217070579529	-0.362591683864594	-0.18550617992878	-0.00968942511826754
-0.461164861917496	-9.16122913360596	2.8631706237793	-0.362311094999313	-0.183522716164589	-0.00930946972221136
-0.423867493867874	-9.19370365142822	2.83164811134338	-0.361999005079269	-0.181710377335548	-0.00911904033273458
-0.387330204248428	-9.23662090301514	2.81468319892883	-0.362172484397888	-0.179943174123764	-0.00923289638012648
-0.378419607877731	-9.27512550354004	2.80504274368286	-0.362537682056427	-0.178727358579636	-0.00994294695556164
-0.353640675544739	-9.33079242706299	2.81449460983276	-0.362948566675186	-0.178371220827103	-0.0105845518410206
-0.347051620483398	-9.34487819671631	2.82786870002747	-0.363206148147583	-0.178345456719398	-0.0106326444074512
-0.360921800136566	-9.34923458099365	2.86266946792603	-0.363777816295624	-0.178481742739677	-0.0105944545939565
-0.371285229921341	-9.35013389587402	2.88811659812927	-0.364098012447357	-0.178829163312912	-0.0109011782333255
-0.379435151815414	-9.35601997375488	2.90740084648132	-0.364467471837997	-0.179325357079506	-0.0108912289142609
-0.40706804394722	-9.36633205413818	2.91355156898499	-0.364709377288818	-0.179785937070847	-0.0109717985615134
-0.412757277488709	-9.37857818603516	2.92336297035217	-0.365265250205994	-0.180400669574738	-0.0108386762440205
-0.420395284891129	-9.39057064056396	2.9332013130188	-0.36567160487175	-0.181168988347054	-0.010750069282949
-0.411276191473007	-9.39567470550537	2.94028663635254	-0.365918695926666	-0.182352975010872	-0.0100149819627404
-0.409991055727005	-9.40247344970703	2.96228671073914	-0.366000324487686	-0.183505609631538	-0.00916176196187735
-0.401337116956711	-9.40013313293457	2.96152281761169	-0.365907937288284	-0.184614345431328	-0.00839354377239943
-0.4014832675457	-9.41262245178223	2.97264170646667	-0.365511029958725	-0.18591620028019	-0.00777329131960869
-0.408528804779053	-9.42636585235596	2.97193789482117	-0.364998638629913	-0.187256872653961	-0.00720539502799511
-0.432613700628281	-9.43503952026367	2.97407746315002	-0.364736884832382	-0.188167035579681	-0.00608709594234824
-0.451867520809174	-9.41809558868408	2.99137043952942	-0.364618360996246	-0.188903421163559	-0.00385420979000628
-0.45733430981636	-9.40584182739258	2.98718738555908	-0.364657193422318	-0.189613044261932	-0.00171361805405468
-0.460005164146423	-9.37978649139404	2.99299883842468	-0.364470154047012	-0.190375313162804	-0.000596685975324363
-0.474678844213486	-9.35301494598389	3.00614523887634	-0.364068895578384	-0.191372752189636	0.000795789586845785
-0.49616214632988	-9.32937526702881	3.018803358078	-0.363539338111877	-0.19253109395504	0.00230450555682182
-0.525467813014984	-9.28783321380615	3.03403973579407	-0.362536311149597	-0.193673521280289	0.00430875364691019
-0.550991475582123	-9.24468326568604	3.04195237159729	-0.36168760061264	-0.194494262337685	0.00669670943170786
-0.576855599880219	-9.18208980560303	3.04461979866028	-0.361007511615753	-0.195328995585442	0.0103491833433509
-0.59719455242157	-9.12521362304688	3.05293607711792	-0.360783874988556	-0.196022436022758	0.013886122033
-0.595650494098663	-9.07307624816895	3.03823113441467	-0.36077818274498	-0.196849852800369	0.017365450039506
-0.618326008319855	-9.02285099029541	3.01969814300537	-0.360939800739288	-0.197613403201103	0.0212979819625616
-0.621715784072876	-8.97807884216309	3.00564765930176	-0.361285179853439	-0.19844876229763	0.0249033309519291
-0.644577145576477	-8.94110202789307	3.01609778404236	-0.36176872253418	-0.198856502771378	0.0284553691744804
-0.68695467710495	-8.88222122192383	3.04965567588806	-0.362300425767899	-0.19919890165329	0.0317160561680794
-0.706241428852081	-8.81337547302246	3.06663370132446	-0.362745344638824	-0.199921786785126	0.0345507189631462
-0.720203936100006	-8.74764442443848	3.05831217765808	-0.363260447978973	-0.200921401381493	0.0371789373457432
-0.733821988105774	-8.71457004547119	3.04194140434265	-0.364146143198013	-0.201726123690605	0.0399858430027962
-0.76179975271225	-8.69146728515625	3.03601861000061	-0.365194171667099	-0.201927304267883	0.0427792184054852
-0.796101450920105	-8.65526103973389	3.07174468040466	-0.366117298603058	-0.202129721641541	0.0450339466333389
-0.827414095401764	-8.59756565093994	3.09326124191284	-0.36669197678566	-0.20307545363903	0.0465335883200169
-0.841426312923431	-8.56111335754395	3.07844614982605	-0.367374211549759	-0.203973531723022	0.0477071590721607
-0.868715763092041	-8.55386066436768	3.06262111663818	-0.368510246276855	-0.204135119915009	0.0489767976105213
-0.907785534858704	-8.52426052093506	3.09692287445068	-0.369306951761246	-0.204270735383034	0.050196684896946
-0.929902374744415	-8.47558403015137	3.11509847640991	-0.369913220405579	-0.205076843500137	0.051013320684433
-0.93097597360611	-8.44865989685059	3.10086131095886	-0.370689332485199	-0.206187784671783	0.0515994541347027
-0.939434587955475	-8.4561595916748	3.08434081077576	-0.371979713439941	-0.206609919667244	0.0524170286953449
-0.962438762187958	-8.44483661651611	3.12262368202209	-0.373160153627396	-0.206828787922859	0.0532403737306595
-0.970239281654358	-8.41045093536377	3.14290738105774	-0.373865693807602	-0.207996502518654	0.0532905384898186
-0.958007514476776	-8.42916202545166	3.12222862243652	-0.375275045633316	-0.208957642316818	0.0535900145769119
-0.968405544757843	-8.43476104736328	3.15464377403259	-0.376664280891418	-0.209266811609268	0.0546217449009418
-0.962928593158722	-8.40366840362549	3.17678904533386	-0.377288162708282	-0.210514530539513	0.055814728140831
-0.945074617862701	-8.40329647064209	3.14697480201721	-0.378380388021469	-0.211544036865234	0.0572354383766651
-0.951724946498871	-8.40930080413818	3.18470978736877	-0.379473596811295	-0.211875557899475	0.0579745434224606
-0.937241971492767	-8.39282989501953	3.19313669204712	-0.380012422800064	-0.213354587554932	0.0572539865970612
-0.922867894172668	-8.42943668365479	3.1733021736145	-0.381010591983795	-0.214352071285248	0.0562390014529228
-0.93160480260849	-8.44128799438477	3.2192919254303	-0.381542861461639	-0.215119168162346	0.0552032142877579
-0.906105995178223	-8.43969345092773	3.20820879936218	-0.381783664226532	-0.216902181506157	0.0540999285876751
-0.902857840061188	-8.47180652618408	3.20319390296936	-0.382359862327576	-0.217411160469055	0.0539695732295513
-0.903119623661041	-8.45261383056641	3.24862265586853	-0.382282495498657	-0.21833248436451	0.0539701953530312
-0.882512450218201	-8.45813846588135	3.21892738342285	-0.382224172353745	-0.219755217432976	0.0537190102040768
-0.890835642814636	-8.48625659942627	3.23186087608337	-0.382615953683853	-0.219988077878952	0.0537570305168629
-0.877273082733154	-8.47178649902344	3.25104236602783	-0.382364153862	-0.22122797369957	0.0532093495130539
-0.855447113513947	-8.50436592102051	3.22042298316956	-0.382782697677612	-0.222199991345406	0.052656102925539
-0.849232971668243	-8.52273082733154	3.25661468505859	-0.383352160453796	-0.222599551081657	0.0523323081433773
-0.812287151813507	-8.51822853088379	3.25150871276855	-0.383448153734207	-0.224069699645042	0.051610492169857
-0.795243144035339	-8.56333065032959	3.25796484947205	-0.384335577487946	-0.224462270736694	0.0513260066509247
-0.780552744865417	-8.55134773254395	3.2973153591156	-0.384560108184814	-0.22536900639534	0.0509389042854309
-0.741019368171692	-8.57854747772217	3.26457953453064	-0.385125786066055	-0.226386651396751	0.0502397231757641
-0.729331612586975	-8.60135650634766	3.2949755191803	-0.385733872652054	-0.226585954427719	0.050184354186058
-0.688510954380035	-8.60798454284668	3.28351283073425	-0.386099725961685	-0.227706894278526	0.0498436577618122
-0.673680424690247	-8.64111804962158	3.29095196723938	-0.386901497840881	-0.227612644433975	0.0497925095260143
-0.650429964065552	-8.62157821655273	3.31639242172241	-0.386903762817383	-0.228096753358841	0.0496963188052177
-0.615605592727661	-8.64594268798828	3.27767133712769	-0.387452304363251	-0.228233516216278	0.0498947575688362
-0.610891401767731	-8.65656185150146	3.30990648269653	-0.387758105993271	-0.227580338716507	0.0504608228802681
-0.575224936008453	-8.6420259475708	3.28534436225891	-0.387636810541153	-0.227920144796371	0.0505428016185761
-0.562801897525787	-8.66599559783936	3.26938152313232	-0.38801109790802	-0.226777091622353	0.0513516254723072
-0.546980857849121	-8.64209270477295	3.28069448471069	-0.387722313404083	-0.226248294115067	0.0521326698362827
-0.522107839584351	-8.66299533843994	3.24412822723389	-0.387765765190125	-0.225499019026756	0.0528432503342628
-0.513737440109253	-8.65255165100098	3.27457356452942	-0.38756000995636	-0.224351868033409	0.0537913776934147
-0.481609135866165	-8.65175819396973	3.22106790542603	-0.387151181697845	-0.223657965660095	0.0546625480055809
-0.474912911653519	-8.67071437835693	3.21837162971497	-0.38704127073288	-0.221892192959785	0.0557221323251724
-0.452607870101929	-8.63393402099609	3.20091795921326	-0.38629749417305	-0.221149787306786	0.0562765263020992
-0.437244743108749	-8.6390552520752	3.19614887237549	-0.386611640453339	-0.219647198915482	0.0572555772960186
-0.417942434549332	-8.5907621383667	3.22611498832703	-0.385854214429855	-0.218382686376572	0.0578096807003021
-0.393256157636642	-8.59945106506348	3.18158507347107	-0.385514497756958	-0.216865599155426	0.0588038936257362
-0.397780805826187	-8.59143543243408	3.1996808052063	-0.385237365961075	-0.214694261550903	0.0598627142608166
-0.376754432916641	-8.58089733123779	3.15212655067444	-0.384680062532425	-0.213340654969215	0.0603824928402901
-0.373371064662933	-8.60250663757324	3.12316250801086	-0.384745806455612	-0.210884407162666	0.0615256801247597
-0.364150792360306	-8.56310176849365	3.12475514411926	-0.384090334177017	-0.209185376763344	0.0624583698809147
-0.334919005632401	-8.59257125854492	3.09924387931824	-0.384345084428787	-0.207855492830276	0.062811590731144
-0.326250076293945	-8.62769412994385	3.14098215103149	-0.384760528802872	-0.20594285428524	0.0632301941514015
-0.305712759494781	-8.60440444946289	3.14581990242004	-0.38425612449646	-0.204619020223618	0.0628469362854958
-0.266338258981705	-8.61805152893066	3.08730721473694	-0.38367971777916	-0.203043952584267	0.0628300905227661
-0.257585227489471	-8.6260814666748	3.07854294776917	-0.38301008939743	-0.200720652937889	0.0632839649915695
-0.229713752865791	-8.60441207885742	3.06885409355164	-0.382234126329422	-0.199724957346916	0.0625286102294922
-0.190286964178085	-8.63555240631104	3.03819942474365	-0.382408261299133	-0.198896825313568	0.0613842569291592
-0.175642177462578	-8.65694999694824	3.06760835647583	-0.382439702749252	-0.197309076786041	0.0610703378915787
-0.145010620355606	-8.63747215270996	3.05488586425781	-0.381813555955887	-0.196709915995598	0.0604096688330173
-0.111479260027409	-8.66963958740234	3.02322769165039	-0.381963938474655	-0.195967510342598	0.0599509999155998
-0.10430508852005	-8.68072605133057	3.04397487640381	-0.381898611783981	-0.194603845477104	0.0598867535591125
-0.0838960409164429	-8.67075634002686	3.05150246620178	-0.381552040576935	-0.194316893815994	0.0592847168445587
-0.0424933917820454	-8.69031620025635	3.00126576423645	-0.381763190031052	-0.194126784801483	0.0584748350083828
-0.0283394940197468	-8.72228908538818	3.00104117393494	-0.382047265768051	-0.193024501204491	0.057989165186882
-0.0306526739150286	-8.70243263244629	3.02862310409546	-0.381680220365524	-0.192739129066467	0.0572439916431904
-0.00958485621958971	-8.71038818359375	3.00990462303162	-0.381722867488861	-0.193084970116615	0.0561066381633282
0.0048457351513207	-8.7501916885376	3.00938773155212	-0.382184267044067	-0.192670062184334	0.0552603080868721
0.0152295893058181	-8.74841976165771	3.03890490531921	-0.382164090871811	-0.192851170897484	0.0542388819158077
0.0501693971455097	-8.74687767028809	3.03358769416809	-0.381893694400787	-0.194097191095352	0.0524783246219158
0.063929095864296	-8.79851818084717	3.01498103141785	-0.382254064083099	-0.194908812642097	0.0507571175694466
0.05530821159482	-8.83475685119629	3.05777382850647	-0.382595330476761	-0.195353507995605	0.0479374155402184
0.0805756747722626	-8.82404232025146	3.0814847946167	-0.382145524024963	-0.197026923298836	0.0453060977160931
0.117355138063431	-8.8548059463501	3.0612587928772	-0.382311344146729	-0.198873087763786	0.0432966127991676
0.126485601067543	-8.90192985534668	3.07637476921082	-0.3826584815979	-0.200040504336357	0.0410717576742172
0.135674431920052	-8.92008209228516	3.13347148895264	-0.38279715180397	-0.201741859316826	0.0381473265588284
0.166511654853821	-8.9294605255127	3.15242600440979	-0.382960885763168	-0.204063460230827	0.035953126847744
0.208957970142365	-8.96986675262451	3.1413938999176	-0.383513182401657	-0.205665826797485	0.0344164185225964
0.233522206544876	-8.99936580657959	3.15353274345398	-0.384213894605637	-0.206437692046165	0.0330077894032002
0.258732229471207	-8.98608589172363	3.19592189788818	-0.384426116943359	-0.207597494125366	0.0311296340078115
0.285917401313782	-8.961989402771	3.2218337059021	-0.384359747171402	-0.209534227848053	0.0293831769376993
0.326677978038788	-8.97689723968506	3.21399593353271	-0.384305953979492	-0.21150042116642	0.028303874656558
0.35203605890274	-9.02429676055908	3.2220675945282	-0.384596467018127	-0.212882831692696	0.0278726238757372
0.364817291498184	-9.04046154022217	3.26080322265625	-0.384746670722961	-0.214008420705795	0.0270025990903378
0.395212292671204	-9.03998947143555	3.3158106803894	-0.384533792734146	-0.2159204185009	0.0257393978536129
0.440599143505096	-9.05685710906982	3.30228614807129	-0.384535372257233	-0.218069583177567	0.0235486999154091
0.475050270557404	-9.1173734664917	3.30409097671509	-0.385116130113602	-0.219451874494553	0.0215912144631147
0.501773118972778	-9.16278648376465	3.34018659591675	-0.385754108428955	-0.220411598682404	0.0202183295041323
0.618933260440826	-9.13918590545654	3.36167573928833	-0.386907130479813	-0.222352430224419	0.0410343185067177
0.692824900150299	-9.08839988708496	3.45776295661926	-0.39289328455925	-0.224812388420105	0.0436134226620197
0.761493027210236	-9.02200031280518	3.49446940422058	-0.397129088640213	-0.224952578544617	0.038764450699091
0.736980736255646	-8.99632835388184	3.51876759529114	-0.399730920791626	-0.226193651556969	0.034277006983757
0.730352878570557	-9.04069519042969	3.46777129173279	-0.402033418416977	-0.227934405207634	0.0291230417788029
0.711439549922943	-9.03725433349609	3.49672198295593	-0.403366774320602	-0.229410961270332	0.0255867410451174
0.720600187778473	-9.03439331054688	3.49980807304382	-0.404130578041077	-0.2309700101614	0.0232862830162048
0.726205348968506	-9.06229972839355	3.52155685424805	-0.405663996934891	-0.231315582990646	0.0229185856878757
0.70120495557785	-9.03650856018066	3.62263655662537	-0.406960695981979	-0.23217199742794	0.0207816194742918
0.727559745311737	-9.09614372253418	3.60163044929504	-0.407819539308548	-0.233611389994621	0.0177762415260077
0.695568919181824	-9.18143463134766	3.60809659957886	-0.408712357282639	-0.233731880784035	0.0144732361659408
0.711055219173431	-9.20171642303467	3.61813378334045	-0.408384025096893	-0.234874173998833	0.0106404162943363
0.70730596780777	-9.22577953338623	3.57029986381531	-0.408177554607391	-0.235335826873779	0.00781136192381382
0.687098443508148	-9.25289344787598	3.60091948509216	-0.408413261175156	-0.235420972108841	0.00605378765612841
0.667350828647614	-9.21750736236572	3.64365267753601	-0.4079549908638	-0.235879763960838	0.00427969265729189
0.67554122209549	-9.2366771697998	3.6169376373291	-0.408026069402695	-0.236026331782341	0.00324370781891048
0.666227281093597	-9.26804161071777	3.63670253753662	-0.408498644828796	-0.235040858387947	0.00246718409471214
0.681681334972382	-9.25946426391602	3.65294742584229	-0.408664703369141	-0.234331220388412	0.00218789023347199
0.705280363559723	-9.25317001342773	3.61149430274963	-0.408918440341949	-0.23379410803318	0.00181477121077478
0.7055903673172	-9.28855419158936	3.58813810348511	-0.409628957509995	-0.232290163636208	0.00178118562325835
0.689626574516296	-9.29823112487793	3.61820435523987	-0.410182356834412	-0.230778589844704	0.00147248012945056
0.679717183113098	-9.28211879730225	3.60795307159424	-0.410335093736649	-0.22995226085186	0.000354656658601016
0.686707675457001	-9.34063339233398	3.5811231136322	-0.411685049533844	-0.22855319082737	-0.000394307426176965
0.671545028686523	-9.35308933258057	3.60763096809387	-0.412550330162048	-0.226884394884109	-0.00107899925205857
0.704818248748779	-9.33629417419434	3.5937864780426	-0.413355469703674	-0.225865706801414	-0.00180843623820692
0.720561385154724	-9.35383796691895	3.55601811408997	-0.414664626121521	-0.224267244338989	-0.0017370751593262
0.721040427684784	-9.3787317276001	3.57162952423096	-0.416051536798477	-0.222155258059502	-0.00215197680518031
0.713039517402649	-9.36785984039307	3.5658073425293	-0.4162877202034	-0.220091879367828	-0.00446266075596213
0.721863031387329	-9.39129638671875	3.52249026298523	-0.417345315217972	-0.218558058142662	-0.00674549909308553
0.692341148853302	-9.43126583099365	3.52495646476746	-0.418348580598831	-0.215748637914658	-0.00949350278824568
0.67064893245697	-9.41396617889404	3.52160167694092	-0.418158411979675	-0.21352556347847	-0.0115061160176992
0.700630664825439	-9.3968620300293	3.51248002052307	-0.417481929063797	-0.213379085063934	-0.0128180552273989
0.572295546531677	-9.4114236831665	3.47618579864502	-0.416890919208527	-0.209365293383598	-0.0150695918127894
0.581353366374969	-9.4107551574707	3.44758629798889	-0.415978312492371	-0.206831738352776	-0.0161840263754129
0.566670000553131	-9.38345813751221	3.39170217514038	-0.415548503398895	-0.204890042543411	-0.0178613625466824
0.56616485118866	-9.38414764404297	3.32989525794983	-0.415164321660995	-0.201865762472153	-0.0209344495087862
0.52761310338974	-9.38917922973633	3.31195330619812	-0.414528250694275	-0.198354378342628	-0.0235302224755287
0.495643943548203	-9.3749303817749	3.34410953521729	-0.414102226495743	-0.196024239063263	-0.0252144951373339
0.497933894395828	-9.35100364685059	3.32695984840393	-0.413147956132889	-0.194624528288841	-0.0266473349183798
0.501304090023041	-9.35175704956055	3.27693009376526	-0.412137359380722	-0.192818254232407	-0.0300880856812
0.471458256244659	-9.36785507202148	3.22296333312988	-0.41104719042778	-0.190358594059944	-0.0330252088606358
0.431119799613953	-9.39761352539063	3.19956159591675	-0.410731762647629	-0.187892884016037	-0.037339523434639
0.383028477430344	-9.41172790527344	3.1628623008728	-0.409451752901077	-0.184892952442169	-0.0442026518285275
0.32084196805954	-9.45225238800049	3.17865824699402	-0.409019976854324	-0.182910114526749	-0.0516235195100307
0.274775505065918	-9.46248817443848	3.18011832237244	-0.407811045646667	-0.181606575846672	-0.0607114359736443
0.241877540946007	-9.51111507415771	3.15770721435547	-0.406584054231644	-0.180321797728539	-0.0695930644869804
0.186816051602364	-9.54707050323486	3.14971399307251	-0.405083894729614	-0.179288744926453	-0.0762032940983772
0.162050366401672	-9.57218360900879	3.12389206886292	-0.403607338666916	-0.178595617413521	-0.0816681683063507
0.135531887412071	-9.58023262023926	3.10363435745239	-0.402339339256287	-0.177681520581245	-0.0860619619488716
0.118781141936779	-9.59175300598145	3.07789993286133	-0.401274740695953	-0.177175045013428	-0.0895539298653603
0.10138077288866	-9.61336326599121	3.07166481018066	-0.400681436061859	-0.176751956343651	-0.092459611594677
0.0869297236204147	-9.61300373077393	3.05331802368164	-0.399604111909866	-0.176299214363098	-0.0949705764651299
0.0749026760458946	-9.63082313537598	3.05189085006714	-0.399103850126266	-0.17619714140892	-0.0961645022034645
0.0563907213509083	-9.59112548828125	3.03925180435181	-0.397269934415817	-0.175788849592209	-0.0968430414795876
0.0514956712722778	-9.58719253540039	3.0264847278595	-0.39599272608757	-0.175811290740967	-0.097785010933876
0.0343284048140049	-9.58035659790039	3.02871060371399	-0.394473820924759	-0.176018178462982	-0.0987858101725578
0.0235319044440985	-9.59273338317871	3.0310595035553	-0.39347442984581	-0.176170319318771	-0.0997397974133492
0.0393285825848579	-9.59223175048828	3.03191089630127	-0.39241349697113	-0.176428109407425	-0.101186074316502
0.0442606471478939	-9.59197235107422	3.03952527046204	-0.391702383756638	-0.176793426275253	-0.102705419063568
0.0559748634696007	-9.6083402633667	3.03554964065552	-0.391033411026001	-0.177147656679153	-0.10427088290453
0.058126587420702	-9.62099552154541	3.03200387954712	-0.39049106836319	-0.17748187482357	-0.105639547109604
0.0639035552740097	-9.62062931060791	3.04057431221008	-0.389934957027435	-0.17789863049984	-0.107165291905403
0.0645405650138855	-9.61424255371094	3.04285049438477	-0.389356106519699	-0.178279429674149	-0.108726218342781
0.0684528201818466	-9.62275123596191	3.04046082496643	-0.388581365346909	-0.178715139627457	-0.110625669360161
0.0657479092478752	-9.64236831665039	3.04548144340515	-0.388178706169128	-0.179183155298233	-0.113066546618938
0.0716816261410713	-9.65382480621338	3.06434416770935	-0.388169378042221	-0.180027067661285	-0.115565083920956
0.085655465722084	-9.66666221618652	3.07466816902161	-0.388047128915787	-0.180713206529617	-0.117582112550735
0.107854552567005	-9.69421577453613	3.08163690567017	-0.388189256191254	-0.181408688426018	-0.119671232998371
0.130666315555573	-9.72522354125977	3.08819842338562	-0.388384521007538	-0.182095378637314	-0.121821686625481
0.151157423853874	-9.74210739135742	3.1168041229248	-0.38901287317276	-0.183140590786934	-0.123697809875011
0.181444585323334	-9.7814245223999	3.14184236526489	-0.389602661132813	-0.184157371520996	-0.125874295830727
0.213034808635712	-9.82302188873291	3.14423680305481	-0.39023569226265	-0.185166120529175	-0.12807123363018
0.245275139808655	-9.85141658782959	3.16061806678772	-0.390727818012238	-0.186086192727089	-0.130268394947052
0.274901300668716	-9.86448669433594	3.18718886375427	-0.391294896602631	-0.187408089637756	-0.132165133953094
0.295468121767044	-9.88557624816895	3.19813680648804	-0.392047047615051	-0.188480034470558	-0.133248627185822
0.318156242370605	-9.90645122528076	3.22009134292603	-0.392661213874817	-0.189628481864929	-0.134293496608734
0.345408946275711	-9.92074871063232	3.2340726852417	-0.393170088529587	-0.19092470407486	-0.135317146778107
0.371232211589813	-9.92952823638916	3.25995969772339	-0.39375963807106	-0.192266032099724	-0.135706275701523
0.386759728193283	-9.93008708953857	3.28397512435913	-0.39444887638092	-0.193765431642532	-0.136267513036728
0.395927041769028	-9.91894626617432	3.31996393203735	-0.395039170980453	-0.195097297430038	-0.136354446411133
0.396300107240677	-9.89914035797119	3.33774781227112	-0.395091772079468	-0.196580171585083	-0.136895507574081
0.373169898986816	-9.85276889801025	3.35576176643372	-0.395294398069382	-0.198016092181206	-0.138442575931549
0.399120956659317	-9.84194469451904	3.36865520477295	-0.395536839962006	-0.199700504541397	-0.13890378177166
0.414529889822006	-9.8243522644043	3.34587335586548	-0.395490974187851	-0.201116025447845	-0.138331815600395
0.434663534164429	-9.80261325836182	3.34138679504395	-0.395447850227356	-0.20251789689064	-0.138417586684227
0.448011577129364	-9.80407047271729	3.33636093139648	-0.395407021045685	-0.203580901026726	-0.137338802218437
0.451419740915298	-9.80428981781006	3.34174466133118	-0.395100086927414	-0.204164624214172	-0.135445401072502
0.447453260421753	-9.7910099029541	3.35539889335632	-0.394353687763214	-0.204839497804642	-0.133698269724846
0.41213470697403	-9.74617958068848	3.38151407241821	-0.393000215291977	-0.20531839132309	-0.133132413029671
0.383543252944946	-9.68420696258545	3.38401055335999	-0.391449421644211	-0.205728605389595	-0.132534816861153
0.333515375852585	-9.59849548339844	3.37114667892456	-0.389829635620117	-0.205969274044037	-0.132293179631233
0.269705533981323	-9.53663063049316	3.36587476730347	-0.38837394118309	-0.206013962626457	-0.133281007409096
0.306618332862854	-9.54324340820313	3.3165762424469	-0.387257009744644	-0.206806614995003	-0.132157102227211
0.308716326951981	-9.5144157409668	3.29675126075745	-0.386020839214325	-0.206972301006317	-0.130968675017357
0.322357177734375	-9.48913955688477	3.28298497200012	-0.384850710630417	-0.207240134477615	-0.13104572892189
0.316182881593704	-9.49123001098633	3.28348159790039	-0.383829325437546	-0.20700366795063	-0.130423098802567
0.319608807563782	-9.4962739944458	3.25608897209167	-0.382205247879028	-0.206645324826241	-0.129570484161377
0.330398231744766	-9.47805690765381	3.25374460220337	-0.381003379821777	-0.206343963742256	-0.128237143158913
0.298708736896515	-9.40939903259277	3.23488998413086	-0.379149913787842	-0.205373764038086	-0.12804901599884
0.287482053041458	-9.39288902282715	3.20798873901367	-0.377775639295578	-0.204434901475906	-0.126408025622368
0.2764553129673	-9.40291976928711	3.18554782867432	-0.376453191041946	-0.204204812645912	-0.123049177229404
0.208931282162666	-9.36067771911621	3.20379114151001	-0.3748859167099	-0.20289571583271	-0.120564535260201
0.194650933146477	-9.33073329925537	3.19569277763367	-0.373736590147018	-0.201913923025131	-0.121678039431572
0.207371637225151	-9.31826305389404	3.18539047241211	-0.372977435588837	-0.202045261859894	-0.123408891260624
0.188495278358459	-9.31682586669922	3.20011281967163	-0.372204333543777	-0.201914668083191	-0.123630814254284
0.166193053126335	-9.30516719818115	3.20248937606812	-0.371196895837784	-0.201338216662407	-0.124281629920006
0.180204287171364	-9.30533313751221	3.20455503463745	-0.370683550834656	-0.20127560198307	-0.125209629535675
0.19826652109623	-9.32271766662598	3.19892549514771	-0.370286077260971	-0.201334729790688	-0.12519782781601
0.22054286301136	-9.33754348754883	3.20485401153564	-0.369919061660767	-0.201395481824875	-0.125120684504509
0.22786308825016	-9.33549118041992	3.21009373664856	-0.36964949965477	-0.20137095451355	-0.125599279999733
0.21966889500618	-9.32623767852783	3.22652864456177	-0.369434237480164	-0.201072543859482	-0.125315994024277
0.208404287695885	-9.30678462982178	3.23212838172913	-0.368812143802643	-0.200830698013306	-0.125257521867752
0.189650118350983	-9.29823017120361	3.23916912078857	-0.368439316749573	-0.200361236929893	-0.12602598965168
0.153621599078178	-9.2742748260498	3.23841905593872	-0.368214666843414	-0.200066119432449	-0.126915946602821
0.0729121491312981	-9.22095775604248	3.2298846244812	-0.367509782314301	-0.199302762746811	-0.129055455327034
0.035416055470705	-9.2138729095459	3.21914672851563	-0.36748069524765	-0.199053853750229	-0.131465747952461
0.0595466420054436	-9.26541423797607	3.20893692970276	-0.368182301521301	-0.19931173324585	-0.132320389151573
0.114451326429844	-9.29154872894287	3.18450284004211	-0.368555843830109	-0.199610069394112	-0.131985902786255
0.127539545297623	-9.30055904388428	3.1968686580658	-0.368751704692841	-0.199718192219734	-0.132121607661247
0.115583963692188	-9.33197212219238	3.20498824119568	-0.368916809558868	-0.199301317334175	-0.134242832660675
0.0885447561740875	-9.41517925262451	3.2578125	-0.372323453426361	-0.199236661195755	-0.140121623873711
0.0781368911266327	-9.39615058898926	3.2848584651947	-0.374312788248062	-0.198838621377945	-0.142344295978546
0.0606654211878777	-9.37115097045898	3.24290132522583	-0.374603778123856	-0.197370797395706	-0.144836068153381
0.0295392107218504	-9.38818550109863	3.20351576805115	-0.374661922454834	-0.196816518902779	-0.139923274517059
-0.0427654311060905	-9.36899662017822	3.23658871650696	-0.374784976243973	-0.196241438388824	-0.142227366566658
-0.0948428958654404	-9.36346054077148	3.22357392311096	-0.373997837305069	-0.195238545536995	-0.142814174294472
-0.126613289117813	-9.36307811737061	3.1916606426239	-0.372321784496307	-0.194473117589951	-0.143344759941101
-0.148286253213882	-9.36303901672363	3.20171308517456	-0.371937721967697	-0.194370925426483	-0.142484128475189
-0.181094467639923	-9.33073616027832	3.237961769104	-0.37161648273468	-0.194081351161003	-0.141799613833427
-0.213422253727913	-9.34878158569336	3.24092960357666	-0.371191650629044	-0.193354949355125	-0.141564443707466
-0.188779518008232	-9.38403987884521	3.20465016365051	-0.370691120624542	-0.193033576011658	-0.14175908267498
-0.183072775602341	-9.40133571624756	3.17988204956055	-0.370408922433853	-0.192751884460449	-0.142258405685425
-0.188178196549416	-9.39652347564697	3.17550826072693	-0.370007932186127	-0.192618027329445	-0.142066925764084
-0.193843185901642	-9.39074802398682	3.1808397769928	-0.369531542062759	-0.192655354738235	-0.142072156071663
-0.21012955904007	-9.36672496795654	3.16395688056946	-0.368507385253906	-0.192072495818138	-0.142646834254265
-0.187301397323608	-9.37525081634521	3.15390372276306	-0.367735117673874	-0.19170480966568	-0.142718821763992
-0.1472347676754	-9.40852165222168	3.13914823532104	-0.367578834295273	-0.191654860973358	-0.142296612262726
-0.0884346887469292	-9.42498016357422	3.12741255760193	-0.367125481367111	-0.191556304693222	-0.141728669404984
-0.0796931758522987	-9.39424324035645	3.12709498405457	-0.366055905818939	-0.191333130002022	-0.141434654593468
-0.0719123706221581	-9.38661861419678	3.12686944007874	-0.3644058406353	-0.191035211086273	-0.141699507832527
-0.0536410510540009	-9.42971324920654	3.12047481536865	-0.36365219950676	-0.190759792923927	-0.140924721956253
-0.0237605292350054	-9.41833686828613	3.11534142494202	-0.362362593412399	-0.190607309341431	-0.138889595866203
-0.00335566280409694	-9.35901260375977	3.10578680038452	-0.360376179218292	-0.190198019146919	-0.136469632387161
0.0171860381960869	-9.33505344390869	3.09103393554688	-0.358717054128647	-0.18993005156517	-0.133775100111961
0.0548194535076618	-9.28461647033691	3.0826301574707	-0.356818735599518	-0.189835131168365	-0.128680169582367
0.135398015379906	-9.24762344360352	3.09150195121765	-0.35572937130928	-0.190309330821037	-0.124497674405575
0.173829033970833	-9.21057605743408	3.08050513267517	-0.354707568883896	-0.189627304673195	-0.120289176702499
0.23076431453228	-9.1466646194458	3.11864328384399	-0.352909088134766	-0.190137624740601	-0.117069527506828
0.194370344281197	-9.13994693756104	3.15725064277649	-0.351642310619354	-0.189809516072273	-0.115284822881222
0.241416797041893	-9.18695259094238	3.11216449737549	-0.351565062999725	-0.189205288887024	-0.116269543766975
0.326715230941772	-9.1645679473877	3.05510568618774	-0.350940406322479	-0.189286962151527	-0.117077887058258
0.382535874843597	-9.13696479797363	3.01480674743652	-0.349690765142441	-0.189403742551804	-0.115090116858482
0.415021598339081	-9.1435718536377	3.00563073158264	-0.348477810621262	-0.189916551113129	-0.115434497594833
0.405704647302628	-9.13463306427002	3.05550408363342	-0.347364246845245	-0.191022202372551	-0.117540158331394
0.415667772293091	-9.13453102111816	3.08925580978394	-0.346007227897644	-0.192106321454048	-0.120307445526123
0.43372631072998	-9.17255687713623	3.10899496078491	-0.345484733581543	-0.192602962255478	-0.122556433081627
0.435716152191162	-9.18909358978271	3.12752842903137	-0.345107913017273	-0.19341441988945	-0.125013917684555
0.419093042612076	-9.21042442321777	3.13113737106323	-0.344768971204758	-0.194019094109535	-0.127588361501694
0.419823318719864	-9.21701145172119	3.09323883056641	-0.344024837017059	-0.194946095347404	-0.130123928189278
0.390439242124558	-9.19868755340576	3.10178375244141	-0.34312179684639	-0.196068435907364	-0.133684620261192
0.378945618867874	-9.21329593658447	3.13292598724365	-0.343040972948074	-0.197551503777504	-0.136209115386009
0.372644364833832	-9.2155590057373	3.15846657752991	-0.342630624771118	-0.198417663574219	-0.137715354561806
0.385621964931488	-9.22447204589844	3.18149924278259	-0.342438727617264	-0.19919990003109	-0.139046594500542
0.372601270675659	-9.24003505706787	3.21696782112122	-0.342287689447403	-0.200019314885139	-0.140589684247971
0.38685667514801	-9.287109375	3.22891187667847	-0.34234282374382	-0.201024234294891	-0.141527101397514
0.437999993562698	-9.34323215484619	3.22538423538208	-0.34258833527565	-0.202365353703499	-0.141807273030281
0.48498597741127	-9.3687219619751	3.22605538368225	-0.342748016119003	-0.203793793916702	-0.141865670681
0.521482884883881	-9.39570903778076	3.22743225097656	-0.342808991670609	-0.205268338322639	-0.141766458749771
0.542935729026794	-9.42783832550049	3.24799180030823	-0.342816978693008	-0.206655755639076	-0.142280071973801
0.536955714225769	-9.4499397277832	3.26197338104248	-0.342939108610153	-0.207798331975937	-0.143709450960159
0.543831348419189	-9.47872638702393	3.28789758682251	-0.343761473894119	-0.209028020501137	-0.146441325545311
0.562357544898987	-9.51211929321289	3.29841947555542	-0.344575345516205	-0.210409253835678	-0.147203251719475
0.595999419689178	-9.55565357208252	3.30829334259033	-0.345564842224121	-0.211595878005028	-0.146900624036789
0.631740391254425	-9.56697177886963	3.3231303691864	-0.346113055944443	-0.213096588850021	-0.145396754145622
0.672127664089203	-9.58090877532959	3.34556841850281	-0.346861451864243	-0.214539349079132	-0.142570748925209
0.696159780025482	-9.58825492858887	3.37499284744263	-0.347613662481308	-0.2159683406353	-0.139042034745216
0.716373383998871	-9.57668399810791	3.38836908340454	-0.347998201847076	-0.216955587267876	-0.13544636964798
0.741539180278778	-9.56508255004883	3.39968132972717	-0.348361909389496	-0.217978075146675	-0.131201758980751
0.752727687358856	-9.5486478805542	3.40679049491882	-0.348959594964981	-0.218770235776901	-0.12649592757225
0.752363801002502	-9.5172290802002	3.4279477596283	-0.349569439888	-0.219425812363625	-0.122303508222103
0.739314913749695	-9.48887252807617	3.44462704658508	-0.350282907485962	-0.219796240329742	-0.11754447966814
0.722486197948456	-9.44488048553467	3.45142221450806	-0.350908577442169	-0.219751819968224	-0.113151513040066
0.709294974803925	-9.40762519836426	3.45628023147583	-0.351611882448196	-0.219934523105621	-0.108500599861145
0.704326570034027	-9.36291790008545	3.45264220237732	-0.352309674024582	-0.21989831328392	-0.103292815387249
0.707469761371613	-9.32527637481689	3.4491605758667	-0.352953970432281	-0.220023527741432	-0.0980799868702888
0.727849364280701	-9.2813835144043	3.44769191741943	-0.35367813706398	-0.219919353723526	-0.0929476693272591
0.75012218952179	-9.24218463897705	3.45492815971375	-0.354584544897079	-0.219720989465714	-0.087712399661541
0.768081188201904	-9.20540904998779	3.44690632820129	-0.355348885059357	-0.219209179282188	-0.0834144204854965
0.760917782783508	-9.16785049438477	3.43943929672241	-0.356126457452774	-0.218316838145256	-0.0798575580120087
0.765730977058411	-9.12570953369141	3.43617963790894	-0.356868118047714	-0.217496141791344	-0.0766378939151764
0.765515029430389	-9.09122276306152	3.43083190917969	-0.357829928398132	-0.216389179229736	-0.0732213333249092
0.77508944272995	-9.06148815155029	3.42283225059509	-0.358983784914017	-0.215535119175911	-0.070096530020237
0.775481939315796	-9.03324031829834	3.41296339035034	-0.359834730625153	-0.21425886452198	-0.0675846561789513
0.782037436962128	-9.01891613006592	3.39982843399048	-0.360237389802933	-0.213001579046249	-0.0656195729970932
0.782775461673737	-8.99210453033447	3.39135384559631	-0.360602885484695	-0.211928844451904	-0.0638673529028893
0.78375244140625	-8.97000026702881	3.40372204780579	-0.360815644264221	-0.211369305849075	-0.061929278075695
0.753230333328247	-8.94876289367676	3.38720989227295	-0.361105978488922	-0.209753662347794	-0.0605556815862656
0.734496355056763	-8.92989158630371	3.36779642105103	-0.361532986164093	-0.208271607756615	-0.0606191232800484
0.71545684337616	-8.91213130950928	3.35022711753845	-0.362222701311111	-0.206931427121162	-0.0609263740479946
0.686206758022308	-8.90350818634033	3.32826161384583	-0.362630665302277	-0.205673918128014	-0.0617048591375351
0.670027315616608	-8.89650535583496	3.31067132949829	-0.36300864815712	-0.204692706465721	-0.0629065409302711
0.641941905021667	-8.87522315979004	3.31490039825439	-0.36332905292511	-0.204084411263466	-0.0637786462903023
0.626851856708527	-8.87164497375488	3.31908464431763	-0.363708168268204	-0.203367486596107	-0.0643338561058044
0.597555100917816	-8.86334896087646	3.32877230644226	-0.364145427942276	-0.202506527304649	-0.0645764023065567
0.559285879135132	-8.84295558929443	3.34861516952515	-0.364562511444092	-0.2016222178936	-0.0658539086580276
0.521522521972656	-8.82863807678223	3.34575963020325	-0.364712566137314	-0.200815260410309	-0.0670308917760849
0.476671725511551	-8.82369709014893	3.35809731483459	-0.365025281906128	-0.200010180473328	-0.0680172517895699
0.42988321185112	-8.81012916564941	3.36500835418701	-0.36488151550293	-0.199536427855492	-0.0689447298645973
0.392080157995224	-8.80488777160645	3.37286067008972	-0.36467444896698	-0.198867186903954	-0.0696355849504471
0.360371798276901	-8.8059663772583	3.37604379653931	-0.36439460515976	-0.198537677526474	-0.0702179744839668
0.329687744379044	-8.81550407409668	3.39073920249939	-0.364100754261017	-0.198073104023933	-0.0711233541369438
0.298408359289169	-8.82465267181396	3.39337134361267	-0.363977164030075	-0.197948053479195	-0.0718207508325577
0.267271101474762	-8.84682083129883	3.40415716171265	-0.364097595214844	-0.197897240519524	-0.0733501389622688
0.231901854276657	-8.86468505859375	3.39840459823608	-0.364600241184235	-0.197707504034042	-0.0755380019545555
0.192727148532867	-8.89838314056396	3.4109046459198	-0.365850895643234	-0.198150172829628	-0.076823927462101
0.13204388320446	-8.98086166381836	3.46102476119995	-0.368700623512268	-0.199480354785919	-0.0778099223971367
0.0719633102416992	-9.02779960632324	3.62006521224976	-0.374753773212433	-0.201265811920166	-0.0817684009671211
0.0732655748724937	-9.00575733184814	3.72800326347351	-0.382530599832535	-0.202897131443024	-0.0867946371436119
0.125764563679695	-8.9293794631958	3.73116278648376	-0.387089520692825	-0.202538371086121	-0.0849466621875763
0.154406607151031	-8.89025497436523	3.67195439338684	-0.390396863222122	-0.202636495232582	-0.0780967175960541
0.163477152585983	-8.85195732116699	3.64053511619568	-0.391889631748199	-0.203297391533852	-0.0715357214212418
0.148576825857162	-8.79503154754639	3.64478945732117	-0.391744017601013	-0.203446760773659	-0.0655080750584602
0.163041621446609	-8.74449062347412	3.65528869628906	-0.389853566884995	-0.203127324581146	-0.0597927570343018
0.170031696557999	-8.69317245483398	3.64253306388855	-0.387560099363327	-0.20301441848278	-0.0549841858446598
0.162876576185226	-8.65436744689941	3.63484334945679	-0.385221213102341	-0.202881142497063	-0.0505352318286896
0.116140089929104	-8.63773536682129	3.61122870445251	-0.382477313280106	-0.202643170952797	-0.0471571795642376
0.0440388396382332	-8.62702941894531	3.57240009307861	-0.379240900278091	-0.201836958527565	-0.0457831583917141
-0.0176529176533222	-8.61960411071777	3.53599715232849	-0.375669538974762	-0.200773358345032	-0.0457983538508415
-0.0781323686242104	-8.60650825500488	3.48602557182312	-0.372256636619568	-0.199951961636543	-0.0465471595525742
-0.139892369508743	-8.59237575531006	3.45282387733459	-0.368950724601746	-0.199485719203949	-0.0472522899508476
-0.181628197431564	-8.59369277954102	3.41342425346375	-0.365883678197861	-0.199072688817978	-0.0474205426871777
-0.198509633541107	-8.5691089630127	3.38815021514893	-0.36328649520874	-0.198741599917412	-0.0465767532587051
-0.191648572683334	-8.57582378387451	3.36719512939453	-0.36147552728653	-0.198385253548622	-0.0448836721479893
-0.165712356567383	-8.58022880554199	3.33132362365723	-0.35962176322937	-0.197762563824654	-0.0425679609179497
-0.144980728626251	-8.59851932525635	3.30332922935486	-0.358338832855225	-0.197460889816284	-0.0401985496282578
-0.105320610105991	-8.59247875213623	3.27082347869873	-0.357067316770554	-0.196983680129051	-0.037837702780962
-0.0996533259749413	-8.5928258895874	3.27019667625427	-0.356197983026505	-0.196396380662918	-0.0355508588254452
-0.0845057964324951	-8.61491107940674	3.25826859474182	-0.354963690042496	-0.196048483252525	-0.0340027399361134
-0.0627639964222908	-8.63135242462158	3.25255441665649	-0.353712379932404	-0.195711985230446	-0.0331352278590202
-0.0326860770583153	-8.63569450378418	3.25851154327393	-0.352823317050934	-0.195204854011536	-0.031672541052103
-0.0172375813126564	-8.63819885253906	3.24439740180969	-0.351659119129181	-0.19457146525383	-0.0298026073724031
0.000814477622043341	-8.63972568511963	3.23040103912354	-0.350322276353836	-0.193964600563049	-0.0278429742902517
0.00940340850502253	-8.62386417388916	3.1998405456543	-0.349507063627243	-0.193146035075188	-0.0255226101726294
0.0418230630457401	-8.60193538665771	3.15282869338989	-0.348705679178238	-0.192312642931938	-0.0226767044514418
0.036979928612709	-8.55868816375732	3.15338373184204	-0.347764104604721	-0.191744551062584	-0.0199219547212124
0.0259371642023325	-8.53382110595703	3.11236047744751	-0.346612483263016	-0.191079705953598	-0.017250707373023
0.0383204706013203	-8.51505374908447	3.08925318717957	-0.345613658428192	-0.190884560346603	-0.0153419384732842
0.0455385372042656	-8.46828937530518	3.06665897369385	-0.344378352165222	-0.190974920988083	-0.012994609773159
0.0505659095942974	-8.45612621307373	3.06529021263123	-0.343567043542862	-0.191103205084801	-0.0103838602080941
0.0541362501680851	-8.43171882629395	3.06396484375	-0.342680156230927	-0.191186010837555	-0.00787851493805647
0.048108883202076	-8.39598655700684	3.06802248954773	-0.341810256242752	-0.191161349415779	-0.00583159690722823
0.0587137155234814	-8.36804485321045	3.07801294326782	-0.341385632753372	-0.191258013248444	-0.00370340957306325
0.056457094848156	-8.33910274505615	3.08278608322144	-0.341144293546677	-0.191469505429268	-0.00119649339467287
0.0608523003757	-8.30587100982666	3.06121802330017	-0.340064257383347	-0.191394135355949	0.00127743545453995
0.0540805123746395	-8.25939178466797	3.04482483863831	-0.33833909034729	-0.191015481948853	0.00373033573850989
0.0430192947387695	-8.22127532958984	3.01984810829163	-0.335864752531052	-0.19062551856041	0.00616868399083614
0.0205558128654957	-8.19124507904053	2.97773218154907	-0.332652300596237	-0.190251916646957	0.00800508260726929
0.00719694141298532	-8.18234539031982	2.95020318031311	-0.329261898994446	-0.190147951245308	0.0098361074924469
0.0087406849488616	-8.18648719787598	2.92326784133911	-0.325951009988785	-0.189963355660439	0.0115446671843529
0.00807672459632158	-8.1784839630127	2.90346622467041	-0.32290455698967	-0.190119817852974	0.0129846911877394
0.00169111916329712	-8.17507553100586	2.88390827178955	-0.319898873567581	-0.190059348940849	0.0137493079528213
-0.00201639137230814	-8.19338512420654	2.85755634307861	-0.317073553800583	-0.190180629491806	0.0143529921770096
-0.0136496154591441	-8.19768142700195	2.84941911697388	-0.314653784036636	-0.190526977181435	0.0141619713976979
-0.00332018476910889	-8.20687484741211	2.82865738868713	-0.312161892652512	-0.191084802150726	0.0140520492568612
0.0234527941793203	-8.23258209228516	2.78709602355957	-0.309966951608658	-0.191700592637062	0.0150246974080801
0.0223596431314945	-8.22754669189453	2.76858949661255	-0.307545036077499	-0.192736700177193	0.0161271952092648
0.0376713462173939	-8.23097610473633	2.76792931556702	-0.305640071630478	-0.193803817033768	0.0168416034430265
0.0398797765374184	-8.22942066192627	2.77250623703003	-0.303988248109818	-0.194727867841721	0.0168568193912506
0.0530123636126518	-8.23903942108154	2.78037619590759	-0.302663296461105	-0.195752859115601	0.016522228717804
0.0683515220880508	-8.23569774627686	2.78224086761475	-0.301291853189468	-0.196720615029335	0.0164066106081009
0.0770123675465584	-8.23839282989502	2.7859034538269	-0.300059020519257	-0.19755482673645	0.0165980774909258
0.078282542526722	-8.23187923431396	2.79157590866089	-0.298841446638107	-0.198401853442192	0.0160432998090982
0.0828788802027702	-8.25388813018799	2.8086051940918	-0.297812014818192	-0.199340805411339	0.0153620876371861
0.101474903523922	-8.25746154785156	2.81443166732788	-0.296617954969406	-0.200191825628281	0.0147947678342462
0.120355792343616	-8.26613330841064	2.84152269363403	-0.295680701732636	-0.200992181897163	0.0152342421934009
0.164067909121513	-8.28769493103027	2.85321426391602	-0.294592648744583	-0.201889142394066	0.0165704414248466
0.216781675815582	-8.33004093170166	2.87770485877991	-0.29392671585083	-0.202631831169128	0.0177149754017591
0.300197064876556	-8.37518787384033	2.88539743423462	-0.29296737909317	-0.203792661428452	0.0196738317608833
0.358563274145126	-8.38961982727051	2.89572954177856	-0.291313201189041	-0.204490065574646	0.0217417944222689
0.398002237081528	-8.41739177703857	2.903883934021	-0.289849132299423	-0.204915747046471	0.0230427607893944
0.414140582084656	-8.40059185028076	2.92930221557617	-0.288683265447617	-0.205160573124886	0.022723039612174
0.450168669223785	-8.41343307495117	2.94318509101868	-0.288251549005508	-0.20517486333847	0.0232188999652863
0.45576673746109	-8.41253566741943	2.93370842933655	-0.287562549114227	-0.204970732331276	0.0235159862786531
0.461848050355911	-8.41300773620605	2.9290976524353	-0.286672562360764	-0.204964518547058	0.0228957533836365
0.491570353507996	-8.44785594940186	2.91929006576538	-0.286223888397217	-0.205133229494095	0.0236077476292849
0.513538897037506	-8.45226192474365	2.91132116317749	-0.285051196813583	-0.205742761492729	0.0232734847813845
0.532879710197449	-8.47730255126953	2.92200565338135	-0.283741384744644	-0.205962881445885	0.0232004504650831
0.544410645961761	-8.48284530639648	2.93001937866211	-0.282216250896454	-0.205855175852776	0.0228225328028202
0.562832236289978	-8.5025463104248	2.94100117683411	-0.281262069940567	-0.205827370285988	0.0224307272583246
0.591342926025391	-8.50353145599365	2.93945336341858	-0.28010568022728	-0.205609932541847	0.0232829842716455
0.55156135559082	-8.47524261474609	2.94881844520569	-0.278944879770279	-0.204980194568634	0.0222012046724558
0.485094457864761	-8.48152160644531	2.9484646320343	-0.277963280677795	-0.20399397611618	0.0192367155104876
0.492485821247101	-8.53643321990967	2.9354145526886	-0.278247237205505	-0.203820034861565	0.0167909637093544
0.470464617013931	-8.51232624053955	2.91824984550476	-0.277165621519089	-0.203906074166298	0.0140186678618193
0.471724957227707	-8.55924606323242	2.88038802146912	-0.27641174197197	-0.203847408294678	0.0109865460544825
0.49387064576149	-8.60366535186768	2.87741184234619	-0.275641739368439	-0.20452456176281	0.0103944223374128
0.433360248804092	-8.57810974121094	2.89224576950073	-0.274724155664444	-0.20435357093811	0.00426323618739843
0.504532694816589	-8.62882328033447	2.89775395393372	-0.27489098906517	-0.205108627676964	0.000191976665519178
0.558185040950775	-8.63681030273438	2.89435219764709	-0.27425229549408	-0.205726131796837	0.000364107283530757
0.653260827064514	-8.67613792419434	2.90661597251892	-0.273828625679016	-0.206851214170456	0.000859616557136178
0.643875658512115	-8.64175033569336	2.9313793182373	-0.272595167160034	-0.207201093435287	0.00123874889686704
0.549883723258972	-8.62649154663086	2.96542596817017	-0.271567016839981	-0.206490248441696	-0.00442143017426133
0.594109058380127	-8.70326232910156	2.96715593338013	-0.271351426839828	-0.207358807325363	-0.00728331226855516
0.530674755573273	-8.66877460479736	2.97194385528564	-0.270328670740128	-0.207802146673203	-0.00683951145038009
0.48045089840889	-8.6925048828125	2.95869088172913	-0.269898176193237	-0.208059877157211	-0.00943215563893318
0.530885636806488	-8.74384117126465	2.92003703117371	-0.269698679447174	-0.209508776664734	-0.00936340820044279
0.512881934642792	-8.74002933502197	2.91591668128967	-0.26855331659317	-0.210939884185791	-0.00821762159466743
0.465362936258316	-8.69286441802979	2.92663836479187	-0.267388969659805	-0.211766511201859	-0.00901841372251511
0.356521874666214	-8.59958457946777	2.97343468666077	-0.265749841928482	-0.212076216936111	-0.0151243638247252
0.31467193365097	-8.64536380767822	2.98553276062012	-0.265900909900665	-0.21276593208313	-0.0149452770128846
0.290383249521255	-8.64361763000488	3.00883030891418	-0.266163378953934	-0.213876977562904	-0.0160782989114523
0.269333124160767	-8.66011810302734	3.00565099716187	-0.266912341117859	-0.214745387434959	-0.0194654036313295
0.275232166051865	-8.75299453735352	2.97684812545776	-0.268882840871811	-0.216095179319382	-0.0197490286082029
0.288471013307571	-8.77495956420898	2.98946118354797	-0.269573271274567	-0.217848733067513	-0.0208207033574581
0.3221695125103	-8.80784511566162	3.03994059562683	-0.270633935928345	-0.220141991972923	-0.0204617287963629
0.386407643556595	-8.85933971405029	3.07180190086365	-0.271343946456909	-0.222668156027794	-0.0177080314606428
0.475166767835617	-8.8962459564209	3.08468198776245	-0.272140443325043	-0.224606156349182	-0.0128684006631374
0.514105379581451	-8.8679370880127	3.11743545532227	-0.272316515445709	-0.225991278886795	-0.0109208123758435
0.591643333435059	-8.90747356414795	3.13113522529602	-0.273373812437058	-0.22700223326683	-0.00709730293601751
0.607092976570129	-8.8773775100708	3.14822292327881	-0.273683428764343	-0.227494791150093	-0.00308445165865123
0.654927492141724	-8.88388538360596	3.14718651771545	-0.274580776691437	-0.227791622281075	5.04387426190078E-05
0.643272995948792	-8.85624694824219	3.15896582603455	-0.275060385465622	-0.227271601557732	0.00315654184669256
0.640093505382538	-8.87462139129639	3.16455340385437	-0.276082366704941	-0.226610705256462	0.00447500823065639
0.665797114372253	-8.89402008056641	3.1649808883667	-0.277100473642349	-0.226206570863724	0.00799590349197388
0.632693469524384	-8.88261413574219	3.1797947883606	-0.277891397476196	-0.225239500403404	0.00919596292078495
0.634651720523834	-8.89643478393555	3.18455743789673	-0.278554767370224	-0.223997741937637	0.0108199110254645
0.623071551322937	-8.89303398132324	3.16484880447388	-0.278972119092941	-0.222339764237404	0.0127525301650167
0.593374252319336	-8.87846374511719	3.15844321250916	-0.279336184263229	-0.220457494258881	0.0121164154261351
0.566425740718842	-8.86195182800293	3.14209699630737	-0.279718697071075	-0.218277484178543	0.0117439264431596
0.568202078342438	-8.84346771240234	3.12293744087219	-0.280243217945099	-0.215965807437897	0.012085335329175
0.572758197784424	-8.82532596588135	3.11113381385803	-0.280817091464996	-0.213796481490135	0.0140421073883772
0.595954120159149	-8.79946231842041	3.08978486061096	-0.281266331672668	-0.211511164903641	0.0169578026980162
0.633748948574066	-8.79420852661133	3.08145332336426	-0.281873971223831	-0.209027603268623	0.0197524577379227
0.675315678119659	-8.78330135345459	3.06500625610352	-0.282168030738831	-0.206761628389359	0.0224143452942371
0.701817512512207	-8.76614570617676	3.06725287437439	-0.282513499259949	-0.204278543591499	0.0243125762790442
0.739380061626434	-8.77473068237305	3.05291128158569	-0.282835274934769	-0.201655298471451	0.0251926854252815
0.762596666812897	-8.77886486053467	3.02671980857849	-0.282743334770203	-0.198922738432884	0.0254973974078894
0.785031139850616	-8.78053569793701	3.01639485359192	-0.28290668129921	-0.196548342704773	0.0248779337853193
0.780870497226715	-8.77293682098389	3.02144742012024	-0.282659441232681	-0.193907156586647	0.0241466239094734
0.774732947349548	-8.77606391906738	3.01881670951843	-0.282647669315338	-0.191120818257332	0.0220500137656927
0.774918079376221	-8.81104373931885	3.00931358337402	-0.282741069793701	-0.188368663191795	0.0182954911142588
0.783997893333435	-8.86073875427246	3.01536846160889	-0.282979309558868	-0.18547759950161	0.0139215476810932
0.791305124759674	-8.926344871521	3.01038670539856	-0.283419877290726	-0.182750687003136	0.00926022138446569
0.810852706432343	-8.99808406829834	3.00360703468323	-0.28360652923584	-0.180612415075302	0.00398664409294724
0.823422908782959	-9.05405521392822	2.98346519470215	-0.283363521099091	-0.17891962826252	-0.00154292746447027
0.821111083030701	-9.08640956878662	2.98283123970032	-0.282690227031708	-0.177226439118385	-0.00675122253596783
0.794381976127625	-9.09848785400391	3.00826787948608	-0.282122999429703	-0.174924358725548	-0.00974054727703333
0.777229845523834	-9.14745044708252	3.00334715843201	-0.281899839639664	-0.172697588801384	-0.0148847009986639
0.74952632188797	-9.19556427001953	2.96646094322205	-0.281473308801651	-0.171122580766678	-0.0201388653367758
0.710264563560486	-9.21760940551758	2.93893623352051	-0.280742913484573	-0.17031817138195	-0.0252176094800234
0.649416089057922	-9.21212482452393	2.95954585075378	-0.279565095901489	-0.169467225670815	-0.0313860177993774
0.575631976127625	-9.24258804321289	2.97893643379211	-0.278960585594177	-0.168125554919243	-0.036397397518158
0.55871057510376	-9.29403114318848	2.94604825973511	-0.278633773326874	-0.167589664459229	-0.0410374887287617
0.531315565109253	-9.29764747619629	2.93728733062744	-0.277734100818634	-0.167624950408936	-0.0450257696211338
0.497416019439697	-9.29915428161621	2.97673153877258	-0.277087569236755	-0.16729761660099	-0.0483774803578854
0.434947669506073	-9.31965160369873	2.99242472648621	-0.276942074298859	-0.166377291083336	-0.0518895573914051
0.377223700284958	-9.33063793182373	2.96529293060303	-0.276532202959061	-0.166441425681114	-0.0537242032587528
0.330299496650696	-9.32125759124756	2.99140119552612	-0.276159793138504	-0.167394012212753	-0.0550768710672855
0.251465886831284	-9.31189632415771	3.04806351661682	-0.276603370904922	-0.167608171701431	-0.0579926036298275
0.23006172478199	-9.32745552062988	3.02690649032593	-0.278017699718475	-0.168091371655464	-0.0591571629047394
0.247578293085098	-9.30226230621338	3.01548194885254	-0.279780715703964	-0.169043332338333	-0.0573592558503151
0.273795932531357	-9.23399066925049	3.0540816783905	-0.281925350427628	-0.170527935028076	-0.0537108331918716
0.254587918519974	-9.18105888366699	3.12587881088257	-0.284622848033905	-0.171624749898911	-0.0503321029245853
0.208095967769623	-9.15146064758301	3.14649415016174	-0.287444204092026	-0.17265585064888	-0.0483994223177433
0.123246178030968	-9.06657600402832	3.14679908752441	-0.288927376270294	-0.17404642701149	-0.0473483130335808
0.0271173287183046	-8.95730686187744	3.16827797889709	-0.290199130773544	-0.174883961677551	-0.0478985197842121
-0.0309674683958292	-8.91963291168213	3.20121884346008	-0.292167782783508	-0.175433248281479	-0.049285963177681
-0.020097590982914	-8.95615863800049	3.18053269386292	-0.295271217823029	-0.177016973495483	-0.0523765198886395
-0.150503069162369	-8.88896751403809	3.18448138237	-0.296667963266373	-0.177463725209236	-0.0524931326508522
-0.266321837902069	-8.82852458953857	3.23706579208374	-0.297860831022263	-0.177200600504875	-0.0529615171253681
-0.281382203102112	-8.86207294464111	3.26741313934326	-0.29986509680748	-0.177472367882729	-0.0547917857766151
-0.213869750499725	-8.96802139282227	3.23912262916565	-0.302318185567856	-0.178012698888779	-0.0607606172561646
-0.180340170860291	-9.03460311889648	3.21403932571411	-0.30452686548233	-0.178354233503342	-0.0676089525222778
-0.178570821881294	-9.06085395812988	3.27319073677063	-0.305461704730988	-0.177471667528152	-0.0720606669783592
-0.0949537456035614	-9.18852233886719	3.32555317878723	-0.307682901620865	-0.177688166499138	-0.0763435289263725
-0.210310474038124	-9.15517807006836	3.35609459877014	-0.307970255613327	-0.176209330558777	-0.0757280290126801
-0.232084184885025	-9.11652755737305	3.28860116004944	-0.308101445436478	-0.175189569592476	-0.0759133547544479
-0.160919845104218	-9.1660327911377	3.24962162971497	-0.309210687875748	-0.174185931682587	-0.07778649777174
-0.234393626451492	-9.17627048492432	3.27619886398315	-0.310774981975555	-0.173527389764786	-0.0764585584402084
-0.266955703496933	-9.23708438873291	3.25186419487	-0.312774688005447	-0.170930042862892	-0.0763067752122879
-0.305982828140259	-9.23224353790283	3.2394003868103	-0.313768178224564	-0.16851170361042	-0.0751872360706329
-0.244106665253639	-9.24720096588135	3.22193717956543	-0.315475821495056	-0.167909607291222	-0.0740307718515396
-0.160981953144073	-9.25871467590332	3.24919700622559	-0.317309111356735	-0.167330697178841	-0.0755700021982193
-0.168394908308983	-9.2845630645752	3.28331756591797	-0.318845361471176	-0.166076704859734	-0.0739278346300125
-0.21291871368885	-9.32861423492432	3.30367851257324	-0.320087909698486	-0.164891690015793	-0.0722800120711327
[truncated: 9,347 more rows]
