# Supplementary material for: Identification of Haptic Based Guiding Using Hard Reins
Source: PLoS One. 2015 Jul 22;10(7):e0132020. doi: 10.1371/journal.pone.0132020 (PMC4511788; doi:10.1371/journal.pone.0132020)
Supplement: S5 File — (ZIP) [file pone.0132020.s005.zip › Exp2_ForceData1/Subject4/path3/T6.csv]

Force X (N)	Force Y (N)	Force Z (N)	Torque X (N-m)	Torque Y (N-m)	Torque Z (N-m)	Frequency = 10000	Averaging Level = 16	F/T Serial Number = FT11772	Time Started = 05/12/2012 11:46:12
2.54612350463867	-0.514024972915649	-0.150877133011818	-0.0325760096311569	-0.00837281346321106	0.172425478696823
2.55307602882385	-0.518802881240845	-0.141614273190498	-0.0328188948333263	-0.00859559513628483	0.172180622816086
2.56530213356018	-0.521358609199524	-0.148247808218002	-0.0331061035394669	-0.00888113770633936	0.171952500939369
2.56882381439209	-0.531314432621002	-0.140516370534897	-0.0334363169968128	-0.00915918685495853	0.171688422560692
2.57221436500549	-0.533783376216888	-0.140426710247993	-0.0336398743093014	-0.00940997805446386	0.171489283442497
2.5821545124054	-0.542547762393951	-0.132959932088852	-0.0340174585580826	-0.00978732760995626	0.171254545450211
2.58910799026489	-0.547521650791168	-0.135439485311508	-0.0343247838318348	-0.0100830662995577	0.170993134379387
2.59167003631592	-0.555328130722046	-0.133116587996483	-0.0346524193882942	-0.0103158019483089	0.170697033405304
2.59596705436707	-0.56332927942276	-0.12689009308815	-0.0349536761641502	-0.0105945160612464	0.170483186841011
2.60432648658752	-0.568748891353607	-0.115847021341324	-0.0352115072309971	-0.0109456740319729	0.170308381319046
2.61187696456909	-0.57449609041214	-0.113112591207027	-0.0355658307671547	-0.0112538374960423	0.170075193047523
2.62143278121948	-0.57794064283371	-0.110519006848335	-0.0358481109142303	-0.0115023870021105	0.169825434684753
2.6313636302948	-0.583745896816254	-0.110577240586281	-0.0361486449837685	-0.0118002267554402	0.169644847512245
2.63598847389221	-0.590161681175232	-0.111602507531643	-0.0363703444600105	-0.0120929423719645	0.16953144967556
2.64270949363709	-0.596548616886139	-0.09971684217453	-0.0367154367268085	-0.0123429074883461	0.169410094618797
2.65194225311279	-0.604225516319275	-0.0956898704171181	-0.0370096825063229	-0.0127711109817028	0.169234395027161
2.65964293479919	-0.609311819076538	-0.0892035737633705	-0.0373020730912685	-0.0130290547385812	0.169138461351395
2.66899466514587	-0.611914217472076	-0.0923223942518234	-0.0375758446753025	-0.0133012812584639	0.16895891726017
2.67225527763367	-0.619362413883209	-0.0881568938493729	-0.0378310568630695	-0.0134868137538433	0.16882236301899
2.67950677871704	-0.624409914016724	-0.0818528532981873	-0.0380928218364716	-0.0136763108894229	0.168758898973465
2.68922924995422	-0.632574081420898	-0.0824148505926132	-0.0383143313229084	-0.0139105450361967	0.168696880340576
2.69795608520508	-0.638927698135376	-0.0768551528453827	-0.0385434627532959	-0.0142405768856406	0.168593406677246
2.70433759689331	-0.640491127967834	-0.0790039226412773	-0.0387916155159473	-0.0144775975495577	0.168498247861862
2.71247458457947	-0.647192239761353	-0.0729270875453949	-0.0389777459204197	-0.014607816003263	0.16845415532589
2.72368311882019	-0.650893032550812	-0.0671125277876854	-0.0392063036561012	-0.0147974919527769	0.168427303433418
2.73115539550781	-0.654650211334229	-0.0696571320295334	-0.0394090376794338	-0.0149980261921883	0.168365612626076
2.74058246612549	-0.659342110157013	-0.070241741836071	-0.0395625457167625	-0.0151891866698861	0.168370872735977
2.74646329879761	-0.663554012775421	-0.065097913146019	-0.0397819206118584	-0.0153489159420133	0.168427646160126
2.75147581100464	-0.6664959192276	-0.0648567080497742	-0.0399184338748455	-0.0154880126938224	0.168389916419983
2.7603166103363	-0.674175798892975	-0.0644487664103508	-0.0401043593883514	-0.0155166294425726	0.168410867452621
2.7639799118042	-0.676793932914734	-0.0565099231898785	-0.0402688793838024	-0.015710586681962	0.168348997831345
2.77085828781128	-0.678995549678802	-0.0519688501954079	-0.0403996892273426	-0.0157573726028204	0.16834868490696
2.77674508094788	-0.682717859745026	-0.0546014085412025	-0.0405619740486145	-0.0158560145646334	0.168383359909058
2.78163623809814	-0.683599650859833	-0.0588478557765484	-0.0406601950526237	-0.0158847626298666	0.16838800907135
2.78720140457153	-0.689294755458832	-0.053240854293108	-0.0407389439642429	-0.0158695168793201	0.168518736958504
2.79234790802002	-0.695717692375183	-0.0597972199320793	-0.0409214571118355	-0.0159486699849367	0.168602898716927
2.80064368247986	-0.697841286659241	-0.0548337660729885	-0.0410391464829445	-0.0161145851016045	0.168642967939377
2.80774974822998	-0.700900495052338	-0.0528783276677132	-0.0411646217107773	-0.0161515213549137	0.168791681528091
2.81589007377625	-0.704438030719757	-0.0475959703326225	-0.0413273125886917	-0.0162039082497358	0.168845236301422
2.82552480697632	-0.708233296871185	-0.0504136569797993	-0.041467197239399	-0.016257256269455	0.168952763080597
2.83510851860046	-0.712498784065247	-0.045556366443634	-0.0415608547627926	-0.0163222756236792	0.169063284993172
2.83760213851929	-0.715052485466003	-0.0483563356101513	-0.0416966751217842	-0.0164188928902149	0.169132053852081
2.84652543067932	-0.718105494976044	-0.0521034486591816	-0.0417865738272667	-0.0164715144783258	0.169216647744179
2.85060882568359	-0.718596279621124	-0.0494382567703724	-0.0419064983725548	-0.0165121089667082	0.169256865978241
2.85775351524353	-0.723307251930237	-0.0482097156345844	-0.0421214625239372	-0.0165287926793098	0.169250071048737
2.86084628105164	-0.727653920650482	-0.0488522984087467	-0.0422589629888535	-0.0165440496057272	0.16930216550827
2.86562848091125	-0.732297837734222	-0.043608695268631	-0.0423622168600559	-0.016616040840745	0.169315829873085
2.8694384098053	-0.730072319507599	-0.041198018938303	-0.0424189232289791	-0.0165585391223431	0.169387593865395
2.87165713310242	-0.734947502613068	-0.0444310307502747	-0.0425339341163635	-0.0166529975831509	0.169430270791054
2.87694907188416	-0.739178121089935	-0.042521957308054	-0.0427085310220718	-0.0166697856038809	0.169468954205513
2.88339710235596	-0.743044376373291	-0.043733011931181	-0.0428362563252449	-0.0166829340159893	0.169457882642746
2.88719153404236	-0.746527552604675	-0.042150292545557	-0.0430097095668316	-0.0167048592120409	0.169402956962585
2.88680982589722	-0.747373998165131	-0.0480420365929604	-0.0430809184908867	-0.0167177636176348	0.169418513774872
2.89520406723022	-0.74895316362381	-0.0443856231868267	-0.0431998893618584	-0.0167541261762381	0.169428318738937
2.90004515647888	-0.753695785999298	-0.0418006889522076	-0.0433407016098499	-0.0167165491729975	0.169498234987259
2.90520048141479	-0.75554895401001	-0.0413424409925938	-0.0434080921113491	-0.0167095512151718	0.169505804777145
2.90732407569885	-0.758583784103394	-0.0446564443409443	-0.0435166992247105	-0.0167572423815727	0.169505879282951
2.91443872451782	-0.759568274021149	-0.0428405180573463	-0.0435471907258034	-0.016740720719099	0.169459596276283
2.91956973075867	-0.761110126972198	-0.0440601296722889	-0.0437259115278721	-0.0167399980127811	0.169423952698708
2.92181634902954	-0.763630747795105	-0.0418098606169224	-0.0438195541501045	-0.01678516715765	0.169443532824516
2.92596030235291	-0.766022026538849	-0.0400353372097015	-0.0439541228115559	-0.0167349260300398	0.169406324625015
2.93095326423645	-0.768923282623291	-0.0384552255272865	-0.0440635718405247	-0.0167538411915302	0.169414162635803
2.93193984031677	-0.77107572555542	-0.0389623083174229	-0.0441462397575378	-0.0166892372071743	0.169436499476433
2.93675994873047	-0.771234333515167	-0.0396439619362354	-0.044253583997488	-0.0166628155857325	0.169378250837326
2.93699526786804	-0.777747452259064	-0.0340865962207317	-0.0444158688187599	-0.0165136847645044	0.169322341680527
2.9400749206543	-0.779552578926086	-0.0404860191047192	-0.0444334223866463	-0.0164680201560259	0.169327542185783
2.94217014312744	-0.782293677330017	-0.0414131954312325	-0.0445477366447449	-0.0163553450256586	0.169331267476082
2.94787788391113	-0.781315624713898	-0.042650431394577	-0.0446308590471745	-0.0163910482078791	0.169222801923752
2.94745349884033	-0.78279036283493	-0.0456951335072517	-0.0446822382509708	-0.0162298921495676	0.16926945745945
2.95226693153381	-0.787507951259613	-0.0409629680216312	-0.0447845570743084	-0.0161556545644999	0.169196039438248
2.95152354240417	-0.789123833179474	-0.0414321161806583	-0.0448222495615482	-0.0160149242728949	0.169086188077927
2.9564220905304	-0.789829075336456	-0.0396877191960812	-0.0448407232761383	-0.0159548111259937	0.169134959578514
2.95969223976135	-0.790215790271759	-0.0482738129794598	-0.0449274145066738	-0.0158902257680893	0.169073894619942
2.96155023574829	-0.789938747882843	-0.045357808470726	-0.0449829623103142	-0.0158036071807146	0.168983921408653
2.96764779090881	-0.791536748409271	-0.0451262332499027	-0.045092947781086	-0.0157144740223885	0.168955296278
2.96844673156738	-0.792795300483704	-0.0402044802904129	-0.0451992973685265	-0.0156103456392884	0.168858513236046
2.97002696990967	-0.791938781738281	-0.0433199517428875	-0.0451955199241638	-0.0156342443078756	0.168798118829727
2.97187542915344	-0.792769849300385	-0.0467584207653999	-0.0452476255595684	-0.0155416335910559	0.168745681643486
2.97407007217407	-0.79500424861908	-0.0411621332168579	-0.0453068055212498	-0.0155446827411652	0.168725535273552
2.97125577926636	-0.796741783618927	-0.0434226468205452	-0.0454540215432644	-0.0153890615329146	0.168620586395264
2.97579336166382	-0.800508916378021	-0.0403869524598122	-0.0456146486103535	-0.0153726497665048	0.168537572026253
2.97868347167969	-0.800143361091614	-0.0423364900052547	-0.0457178540527821	-0.0153872575610876	0.168486535549164
2.97920680046082	-0.800389885902405	-0.043359462171793	-0.0457899831235409	-0.015345137566328	0.168470203876495
2.97963166236877	-0.802738785743713	-0.049330435693264	-0.0458924621343613	-0.0152750415727496	0.168377444148064
2.97806215286255	-0.805776655673981	-0.0389402322471142	-0.0459395013749599	-0.0152133516967297	0.168372228741646
2.98042464256287	-0.805931091308594	-0.0451238639652729	-0.0460052974522114	-0.0152232516556978	0.16836915910244
2.98430967330933	-0.807775855064392	-0.0435435585677624	-0.0461671836674213	-0.0151776634156704	0.168335020542145
2.98570156097412	-0.806118965148926	-0.0366444550454617	-0.0462466701865196	-0.0152370696887374	0.168368935585022
2.98717737197876	-0.807985723018646	-0.040188692510128	-0.0463068224489689	-0.0151532618328929	0.168380483984947
2.98852562904358	-0.810573279857636	-0.0372701101005077	-0.0463768690824509	-0.0150789320468903	0.168409869074821
2.99588704109192	-0.808436989784241	-0.0358398370444775	-0.0464567430317402	-0.015117047354579	0.168417185544968
3.00085830688477	-0.810168385505676	-0.0452456846833229	-0.0464867688715458	-0.0150851495563984	0.168428897857666
3.00026249885559	-0.809377729892731	-0.0415508784353733	-0.0465398505330086	-0.0151131693273783	0.168447315692902
3.0002429485321	-0.810042977333069	-0.0414834693074226	-0.0465625561773777	-0.0149974822998047	0.168459117412567
3.00180387496948	-0.812968015670776	-0.0408609434962273	-0.0466492995619774	-0.0149528393521905	0.168524116277695
3.00444936752319	-0.811679065227509	-0.0423087030649185	-0.046661052852869	-0.014973072335124	0.168606653809547
3.00990986824036	-0.814859986305237	-0.0385301485657692	-0.0467384606599808	-0.0149718644097447	0.168681919574738
3.012127161026	-0.816060125827789	-0.0398311801254749	-0.0467222668230534	-0.014891205355525	0.168674945831299
3.01095938682556	-0.817033469676971	-0.0494976565241814	-0.0467857122421265	-0.01472691539675	0.168720453977585
3.01384305953979	-0.817957639694214	-0.0488351210951805	-0.046756699681282	-0.0145454462617636	0.168749377131462
3.01619505882263	-0.822082579135895	-0.0461239591240883	-0.0467798858880997	-0.014547161757946	0.168816655874252
3.01899170875549	-0.819648027420044	-0.0533609576523304	-0.0467404201626778	-0.0144384037703276	0.168922856450081
3.01968884468079	-0.821117281913757	-0.0479955263435841	-0.0467157177627087	-0.0143788754940033	0.16893059015274
3.02247834205627	-0.821739494800568	-0.0478216931223869	-0.046726617962122	-0.0142462039366364	0.169064491987228
3.02847647666931	-0.823137581348419	-0.0490669496357441	-0.046786691993475	-0.0141117181628942	0.169081822037697
3.0331597328186	-0.825277030467987	-0.0481555685400963	-0.0467701777815819	-0.0140371657907963	0.169147685170174
3.03451609611511	-0.824493885040283	-0.0502209588885307	-0.0467665903270245	-0.01395658031106	0.169223815202713
3.03985476493835	-0.82550710439682	-0.0566692501306534	-0.0467750020325184	-0.0138822924345732	0.169228300452232
3.04076552391052	-0.822859048843384	-0.06116983294487	-0.0467672646045685	-0.0138136623427272	0.16926421225071
3.04501533508301	-0.826497554779053	-0.0551227144896984	-0.04678925126791	-0.0137888640165329	0.169286504387856
3.04578304290771	-0.825471460819244	-0.0510382503271103	-0.0467961654067039	-0.0137752303853631	0.16931813955307
3.04853105545044	-0.831214785575867	-0.0512524843215942	-0.046896081417799	-0.0137080233544111	0.169360160827637
3.05061531066895	-0.831161558628082	-0.0466206148266792	-0.0468087829649448	-0.0136473961174488	0.169374585151672
3.05390548706055	-0.833202600479126	-0.0586792565882206	-0.0468004047870636	-0.0136235086247325	0.169322788715363
3.05379438400269	-0.835540652275085	-0.0581914447247982	-0.04688985273242	-0.0136024421080947	0.169272378087044
3.05162286758423	-0.839254975318909	-0.051020871847868	-0.0468854829668999	-0.0135175753384829	0.169274777173996
3.05789923667908	-0.841679513454437	-0.0526263974606991	-0.046934936195612	-0.0136074787005782	0.169203490018845
3.05935835838318	-0.83945494890213	-0.0554914698004723	-0.0469481311738491	-0.0135913863778114	0.169172465801239
3.06553483009338	-0.839061915874481	-0.0486115776002407	-0.0469707325100899	-0.0136121837422252	0.169089823961258
3.06405925750732	-0.841239273548126	-0.0527947321534157	-0.0470250770449638	-0.0135538456961513	0.169073879718781
3.06422686576843	-0.842011451721191	-0.0533258952200413	-0.047057569026947	-0.0135541940107942	0.168960124254227
3.06596779823303	-0.84344619512558	-0.0584907531738281	-0.047139223664999	-0.0136257391422987	0.16888989508152
3.06634902954102	-0.842341005802155	-0.0588175840675831	-0.0471763461828232	-0.0136666717007756	0.168799757957458
3.06808233261108	-0.844588756561279	-0.0558639913797379	-0.0472324155271053	-0.0137046072632074	0.168720722198486
3.06807398796082	-0.840820372104645	-0.0494882762432098	-0.0473705157637596	-0.013764688745141	0.168653830885887
3.06674289703369	-0.84215247631073	-0.0452266596257687	-0.0473830997943878	-0.0138378096744418	0.168608382344246
3.06313848495483	-0.8436199426651	-0.0474952012300491	-0.0474937818944454	-0.0138085382059216	0.168535619974136
3.06483793258667	-0.844818234443665	-0.0522074848413467	-0.0475831553339958	-0.013881117105484	0.168481916189194
3.06324028968811	-0.843614161014557	-0.0422544367611408	-0.0476097725331783	-0.013937521725893	0.168389439582825
3.06069302558899	-0.844264209270477	-0.0472039096057415	-0.0476365126669407	-0.0139893935993314	0.168318673968315
3.05898356437683	-0.842074155807495	-0.0487962998449802	-0.0476905442774296	-0.0141011495143175	0.168235287070274
3.05594301223755	-0.84215921163559	-0.0487079545855522	-0.0477719120681286	-0.0141184544190764	0.168217167258263
3.05901575088501	-0.840796053409576	-0.0455031506717205	-0.0478417426347733	-0.0141706233844161	0.168226420879364
3.05506825447083	-0.838529884815216	-0.0407860390841961	-0.0478324592113495	-0.0143183814361691	0.168250188231468
3.05481338500977	-0.836906671524048	-0.0438944324851036	-0.0478391833603382	-0.0143160261213779	0.168175488710403
3.05623936653137	-0.839279532432556	-0.0413400530815125	-0.0478791892528534	-0.0143995396792889	0.167791470885277
3.05597400665283	-0.843657910823822	-0.0382177494466305	-0.0480175353586674	-0.0145144425332546	0.167408809065819
3.05975198745728	-0.847496271133423	-0.0375884622335434	-0.0482085421681404	-0.0147017203271389	0.167112171649933
3.05764055252075	-0.849536776542664	-0.0358907394111156	-0.048353411257267	-0.0147686880081892	0.166958898305893
3.05595231056213	-0.847288310527802	-0.0370772294700146	-0.0484296642243862	-0.0147677455097437	0.166826590895653
3.05338025093079	-0.845355689525604	-0.0321241244673729	-0.0485644787549973	-0.0148097341880202	0.16676452755928
3.05071496963501	-0.84378844499588	-0.0359344407916069	-0.0486581586301327	-0.014854907989502	0.166732549667358
3.04894971847534	-0.845283925533295	-0.0319127924740314	-0.0489004850387573	-0.0148972133174539	0.166667997837067
3.04699444770813	-0.840503454208374	-0.0316422395408154	-0.048952691257	-0.01499736122787	0.166566655039787
3.04561901092529	-0.842716336250305	-0.0254377238452435	-0.0490936450660229	-0.014953937381506	0.16641740500927
3.04448127746582	-0.844946324825287	-0.0307579766958952	-0.0492465682327747	-0.014921210706234	0.166287004947662
3.04403281211853	-0.844453275203705	-0.0238944068551064	-0.0493085943162441	-0.0149883087724447	0.166099295020103
3.0427417755127	-0.847971439361572	-0.0258463099598885	-0.0493949130177498	-0.0150229521095753	0.165960252285004
3.04060006141663	-0.847219109535217	-0.0310120992362499	-0.0493765696883202	-0.0149291912093759	0.16575126349926
3.03876757621765	-0.849487483501434	-0.0263429824262857	-0.0495110377669334	-0.0149636464193463	0.165581434965134
3.04246377944946	-0.850306510925293	-0.034901287406683	-0.0494972392916679	-0.0148881487548351	0.165438532829285
3.04158592224121	-0.852194130420685	-0.034620389342308	-0.049462802708149	-0.0148256430402398	0.165299817919731
3.04251074790955	-0.852216422557831	-0.0302223153412342	-0.0495079793035984	-0.0146858049556613	0.165181845426559
3.04406404495239	-0.855499088764191	-0.0253517776727676	-0.0495097860693932	-0.0145782306790352	0.165096759796143
3.04767680168152	-0.857489109039307	-0.0300864428281784	-0.049544595181942	-0.0144857121631503	0.165048643946648
3.04873609542847	-0.859141767024994	-0.0272061973810196	-0.0495317839086056	-0.0143238725140691	0.164929687976837
3.05210185050964	-0.858660101890564	-0.0268076471984386	-0.0494071245193481	-0.0142068509012461	0.16484908759594
3.05592656135559	-0.859738051891327	-0.0281779691576958	-0.0494045950472355	-0.0140003813430667	0.164778530597687
3.06049752235413	-0.864067912101746	-0.0308239981532097	-0.0493987128138542	-0.013825012370944	0.164683595299721
3.06030917167664	-0.864625036716461	-0.0357158035039902	-0.0492722988128662	-0.0136634148657322	0.164589330554008
3.06582713127136	-0.865380525588989	-0.0404117405414581	-0.0491714999079704	-0.0134169943630695	0.164511308073997
3.07158637046814	-0.868317782878876	-0.043602641671896	-0.0490974672138691	-0.0132641652598977	0.16440661251545
3.07505083084106	-0.872743248939514	-0.0455806031823158	-0.0490549430251122	-0.0130724776536226	0.164341852068901
3.0767297744751	-0.875064313411713	-0.041404452174902	-0.0489240027964115	-0.0128534222021699	0.164302855730057
3.08218479156494	-0.879816472530365	-0.04814363270998	-0.0488874129951	-0.0126542057842016	0.164207428693771
3.089106798172	-0.87852269411087	-0.0448310077190399	-0.0487425662577152	-0.0124401031062007	0.164111062884331
3.08922004699707	-0.884057819843292	-0.0492999739944935	-0.0485683344304562	-0.0121800769120455	0.163965821266174
3.09424710273743	-0.887973487377167	-0.053900808095932	-0.0484721474349499	-0.0119410445913672	0.163910210132599
3.09559798240662	-0.88707709312439	-0.0531558841466904	-0.0483201816678047	-0.0118420673534274	0.163768276572227
3.10031890869141	-0.89199024438858	-0.056562501937151	-0.0481320209801197	-0.0117251174524426	0.163536116480827
3.10808372497559	-0.897985100746155	-0.0594998076558113	-0.0480893813073635	-0.0115307327359915	0.16324320435524
3.118647813797	-0.904901504516602	-0.0554925203323364	-0.0479212701320648	-0.0114234490320086	0.162975028157234
3.12588715553284	-0.912006676197052	-0.0533301867544651	-0.0479382574558258	-0.0113032544031739	0.16277302801609
3.13155913352966	-0.916787087917328	-0.0554390661418438	-0.0478865429759026	-0.0111674387007952	0.162638142704964
3.1337628364563	-0.922092318534851	-0.0544908829033375	-0.0478893890976906	-0.011115818284452	0.162652030587196
3.13836407661438	-0.918824434280396	-0.0618710406124592	-0.0478069633245468	-0.0110037112608552	0.162704646587372
3.13808798789978	-0.916836857795715	-0.0644096806645393	-0.0477810129523277	-0.0109129203483462	0.162757277488708
3.14354515075684	-0.919025838375092	-0.0678567811846733	-0.0477348193526268	-0.0108370436355472	0.162787929177284
3.14464926719666	-0.920040547847748	-0.0607524812221527	-0.0478975735604763	-0.0107730934396386	0.162700057029724
3.14829707145691	-0.920830607414246	-0.0686879232525826	-0.047839842736721	-0.0108128068968654	0.162589013576508
3.15014171600342	-0.921462893486023	-0.0637389421463013	-0.0478914305567741	-0.0107782855629921	0.162412092089653
3.1509006023407	-0.924420595169067	-0.0608576014637947	-0.0479065589606762	-0.010692885145545	0.162264809012413
3.15179038047791	-0.925678431987762	-0.0612228028476238	-0.0479323714971542	-0.010779676027596	0.162131324410439
3.15081024169922	-0.924369037151337	-0.0567355155944824	-0.0479653663933277	-0.0108268400654197	0.161948561668396
3.1460587978363	-0.921340823173523	-0.0614532865583897	-0.0478468872606754	-0.0107989916577935	0.161835893988609
3.14587116241455	-0.924923360347748	-0.0563411898910999	-0.0478463470935822	-0.0108424155041575	0.161601901054382
3.14694833755493	-0.931625247001648	-0.0564757771790028	-0.0479879789054394	-0.0109647726640105	0.161332577466965
3.14761590957642	-0.929901659488678	-0.0554196760058403	-0.0480926856398582	-0.0110268043354154	0.16111958026886
3.14797830581665	-0.931841313838959	-0.0582691617310047	-0.0482750795781612	-0.0110761690884829	0.160923823714256
3.14931416511536	-0.934966564178467	-0.0516512617468834	-0.0484059117734432	-0.0111542223021388	0.160805433988571
3.14736366271973	-0.936084806919098	-0.0550993904471397	-0.0484838373959064	-0.0112851681187749	0.160714089870453
3.14395260810852	-0.936445713043213	-0.0534755662083626	-0.0485915094614029	-0.0113719999790192	0.160539656877518
3.14106440544128	-0.935555398464203	-0.047312568873167	-0.0486349500715733	-0.0114837735891342	0.160303354263306
3.13495635986328	-0.930883884429932	-0.0482900179922581	-0.0488175563514233	-0.0115950191393495	0.160095080733299
3.13083171844482	-0.932758092880249	-0.0462953709065914	-0.0488941334187984	-0.0116501105949283	0.159862846136093
3.12551403045654	-0.932825803756714	-0.0446064136922359	-0.0490360930562019	-0.0117040863260627	0.159695595502853
3.12513589859009	-0.929156124591827	-0.0436139777302742	-0.0492178313434124	-0.0118687795475125	0.159410253167152
3.12121868133545	-0.927982807159424	-0.0434004366397858	-0.0492770783603191	-0.0120119573548436	0.159192472696304
3.115647315979	-0.92691445350647	-0.0403870865702629	-0.049464289098978	-0.0120890289545059	0.159043863415718
3.10751175880432	-0.923070251941681	-0.0410712026059628	-0.0495677776634693	-0.0121772522106767	0.158916652202606
3.09842109680176	-0.921059310436249	-0.04173419252038	-0.0496944896876812	-0.01225611474365	0.158581390976906
3.09274077415466	-0.919761121273041	-0.0417574122548103	-0.0496862679719925	-0.0123936422169209	0.15820349752903
3.09115719795227	-0.91806572675705	-0.0402354411780834	-0.0498946793377399	-0.0126240411773324	0.158119469881058
3.08527779579163	-0.919679999351501	-0.0350139997899532	-0.050172034651041	-0.0126796262338758	0.158088892698288
3.08127975463867	-0.916904032230377	-0.0270603988319635	-0.0503596961498261	-0.0127352997660637	0.157993525266647
3.075763463974	-0.915614902973175	-0.0283014234155416	-0.0505110919475555	-0.0128942253068089	0.157903522253036
3.06987690925598	-0.909201622009277	-0.0273072738200426	-0.0505399033427238	-0.0130026107653975	0.157865136861801
3.06354784965515	-0.908284664154053	-0.0244271848350763	-0.0507431924343109	-0.0130030959844589	0.157746821641922
3.05679249763489	-0.904152095317841	-0.0244148131459951	-0.0509097501635551	-0.0130816008895636	0.157637879252434
3.04960608482361	-0.901554822921753	-0.0215703528374434	-0.051072034984827	-0.0131820207461715	0.157548487186432
3.04177665710449	-0.895403921604156	-0.0240764450281858	-0.0512550845742226	-0.0131540354341269	0.157467976212502
3.03679442405701	-0.896079421043396	-0.0227095261216164	-0.0514214560389519	-0.0132064996287227	0.1573636084795
3.02729439735413	-0.891884505748749	-0.0230485666543245	-0.0514853075146675	-0.0132581125944853	0.157352581620216
3.02477359771729	-0.885759651660919	-0.0169064234942198	-0.0515756160020828	-0.0133271012455225	0.157308205962181
3.012864112854	-0.882015645503998	-0.0148132061585784	-0.0516964122653008	-0.0133082205429673	0.157277300953865
3.00784158706665	-0.881271183490753	-0.0182577110826969	-0.0517328716814518	-0.013349262997508	0.15719635784626
3.00593233108521	-0.877566933631897	-0.0220393296331167	-0.051805704832077	-0.0133822485804558	0.157237619161606
3.00313591957092	-0.872989892959595	-0.0140009252354503	-0.0519564710557461	-0.0133548881858587	0.157261684536934
2.99605131149292	-0.872337579727173	-0.017730638384819	-0.0520924478769302	-0.0133209777995944	0.157362028956413
2.996497631073	-0.866175949573517	-0.014555785804987	-0.052064523100853	-0.0133329443633556	0.157446965575218
2.99209523200989	-0.863864123821259	-0.0154413394629955	-0.0521257370710373	-0.0133027182891965	0.157531589269638
2.98536586761475	-0.860262751579285	-0.00765993213281035	-0.0522552467882633	-0.0132449539378285	0.157644808292389
2.98690295219421	-0.858725845813751	-0.0159480627626181	-0.0522196777164936	-0.0131951496005058	0.157744362950325
2.98393607139587	-0.854121267795563	-0.0168781764805317	-0.0522353574633598	-0.0131473606452346	0.157870724797249
2.98462724685669	-0.852179348468781	-0.0158786047250032	-0.0522241741418839	-0.0131314676254988	0.158025652170181
2.98303389549255	-0.851115107536316	-0.0220739580690861	-0.0522921606898308	-0.0128577249124646	0.158114582300186
2.98026418685913	-0.848980009555817	-0.0201268047094345	-0.0522450357675552	-0.0128995226696134	0.158168941736221
2.97979998588562	-0.846697270870209	-0.0210509318858385	-0.0521991066634655	-0.012726528570056	0.158318996429443
2.97966861724854	-0.846374571323395	-0.0212079454213381	-0.0521733686327934	-0.0126177193596959	0.158368453383446
2.97663617134094	-0.84668630361557	-0.0203785952180624	-0.052162166684866	-0.0124424956738949	0.158462807536125
2.98002886772156	-0.842687785625458	-0.0219817440956831	-0.0520692355930805	-0.0123238544911146	0.158519312739372
2.97851204872131	-0.841209709644318	-0.0284572821110487	-0.0519881807267666	-0.0121917463839054	0.158513709902763
2.97917294502258	-0.845979332923889	-0.0257232468575239	-0.0520216412842274	-0.0120380790904164	0.158540993928909
2.98004055023193	-0.841230094432831	-0.0286722388118505	-0.0519151613116264	-0.0118593638762832	0.158531293272972
2.98294568061829	-0.842016160488129	-0.0320439003407955	-0.0518217831850052	-0.0116968415677547	0.1584632396698
2.98097991943359	-0.843510568141937	-0.0297145452350378	-0.0516778826713562	-0.0115188909694552	0.158474072813988
2.9804425239563	-0.846334636211395	-0.0350908897817135	-0.0516646467149258	-0.0113054094836116	0.158384248614311
2.98485016822815	-0.84663850069046	-0.0384228341281414	-0.0515297688543797	-0.0112043470144272	0.158238396048546
2.98458647727966	-0.847471415996552	-0.0421684458851814	-0.0514848046004772	-0.010963873937726	0.158132940530777
2.98318028450012	-0.850445449352264	-0.0400345548987389	-0.0513386428356171	-0.0107296472415328	0.157966583967209
2.98836660385132	-0.855570614337921	-0.0436437278985977	-0.0512641929090023	-0.0105880964547396	0.157833516597748
2.98792862892151	-0.856568038463593	-0.0511617809534073	-0.0510803237557411	-0.0104227298870683	0.157551631331444
2.98969912528992	-0.859275162220001	-0.0534436963498592	-0.0510830841958523	-0.0102390367537737	0.157391250133514
2.99252533912659	-0.86328661441803	-0.0487526543438435	-0.0510487109422684	-0.00999593734741211	0.157170310616493
2.99311852455139	-0.866593360900879	-0.0503042563796043	-0.0509079359471798	-0.00995492842048407	0.156837373971939
2.99679350852966	-0.869468629360199	-0.0533254221081734	-0.0508668906986713	-0.00977856572717428	0.156647935509682
2.99988698959351	-0.873657405376434	-0.0529059283435345	-0.0507553182542324	-0.00949556194245815	0.15631091594696
2.99938726425171	-0.878674447536469	-0.0549143441021442	-0.0506692714989185	-0.00937808770686388	0.156039670109749
3.00583410263062	-0.883403480052948	-0.0620373599231243	-0.0506063774228096	-0.00929925590753555	0.155684977769852
3.0054030418396	-0.883352339267731	-0.0579782538115978	-0.0505091138184071	-0.00908038578927517	0.155370444059372
3.00857925415039	-0.893244862556458	-0.0591627024114132	-0.050501212477684	-0.00892506632953882	0.154986634850502
3.01292848587036	-0.894606471061707	-0.0690483301877975	-0.050455380231142	-0.00883991457521915	0.154658228158951
3.01664352416992	-0.898662328720093	-0.0679493248462677	-0.0503940731287003	-0.00868927966803312	0.15434442460537
3.01897096633911	-0.904494762420654	-0.0635543093085289	-0.0503666698932648	-0.00848837941884995	0.154028505086899
3.02353525161743	-0.909246861934662	-0.066851831972599	-0.0502112880349159	-0.00843222998082638	0.153698489069939
3.0242612361908	-0.911527693271637	-0.0692175775766373	-0.0500815138220787	-0.00820519309490919	0.153379499912262
3.02786350250244	-0.914406001567841	-0.0670050010085106	-0.0500527583062649	-0.00810632947832346	0.153102055191994
3.02822256088257	-0.92046457529068	-0.067036010324955	-0.0499795936048031	-0.00788899138569832	0.152843281626701
3.03146409988403	-0.923280835151672	-0.0717697441577911	-0.0498743653297424	-0.00776775414124131	0.152531072497368
3.03454685211182	-0.927570402622223	-0.0700771808624268	-0.0497400797903538	-0.0077091590501368	0.152232527732849
3.03328204154968	-0.931891441345215	-0.0724698528647423	-0.0496692396700382	-0.00744409672915936	0.15196518599987
3.03771829605103	-0.936349153518677	-0.0820002108812332	-0.0496554709970951	-0.00733545329421759	0.151681870222092
3.03973650932312	-0.935561299324036	-0.080467700958252	-0.0495562702417374	-0.00730110518634319	0.15146504342556
3.04060792922974	-0.934313297271729	-0.0789094194769859	-0.0494333915412426	-0.0071613765321672	0.151262506842613
3.04077005386353	-0.941110014915466	-0.0776771679520607	-0.0493719168007374	-0.00700461911037564	0.151147723197937
3.04472756385803	-0.939866244792938	-0.085927315056324	-0.0492701157927513	-0.00700748292729259	0.151012346148491
3.04342460632324	-0.937909007072449	-0.0799699425697327	-0.049168549478054	-0.00697001675143838	0.150892958045006
3.04414200782776	-0.942002654075623	-0.0844812467694283	-0.0491405688226223	-0.00685597909614444	0.150831162929535
3.04654955863953	-0.939279496669769	-0.0856189653277397	-0.0491304621100426	-0.00690533174201846	0.15068531036377
3.04611897468567	-0.941613674163818	-0.0837142243981361	-0.0490670241415501	-0.00688934419304132	0.150672152638435
3.04510521888733	-0.942413449287415	-0.0819941163063049	-0.0490862466394901	-0.00690624676644802	0.150645226240158
3.04819655418396	-0.941695153713226	-0.0824494510889053	-0.0490830466151237	-0.00696859741583467	0.150680124759674
3.04666185379028	-0.938197493553162	-0.0847274959087372	-0.0490354038774967	-0.00704654585570097	0.150645703077316
3.04751777648926	-0.937166154384613	-0.0866258069872856	-0.0489863455295563	-0.00711369793862104	0.150734528899193
3.04466843605042	-0.936917722225189	-0.0824552774429321	-0.0489951893687248	-0.00716243358328938	0.150792047381401
3.04490375518799	-0.935609340667725	-0.0813042148947716	-0.0490227714180946	-0.00734585989266634	0.150885090231895
3.048020362854	-0.932336628437042	-0.0776124969124794	-0.0490047782659531	-0.00743116578087211	0.151033475995064
3.04278707504272	-0.930982828140259	-0.075717955827713	-0.0490511022508144	-0.00758790550753474	0.151132062077522
3.0456657409668	-0.931267499923706	-0.0715538933873177	-0.0490215979516506	-0.00772120477631688	0.151277899742126
3.04486894607544	-0.926931083202362	-0.0723466277122498	-0.0490409508347511	-0.00792427081614733	0.151397094130516
3.04628372192383	-0.923267364501953	-0.0692683458328247	-0.0490898415446281	-0.00807675626128912	0.151518851518631
3.04366230964661	-0.923297584056854	-0.0701186582446098	-0.0490896739065647	-0.00821373425424099	0.151684656739235
3.04230380058289	-0.920384168624878	-0.0662523582577705	-0.0491841994225979	-0.00831726659089327	0.151843816041946
3.04242372512817	-0.919394075870514	-0.0706432536244392	-0.0491427443921566	-0.00850931648164988	0.151996701955795
3.04041314125061	-0.915809869766235	-0.0675250738859177	-0.0491627156734467	-0.00868962053209543	0.15213605761528
3.03700494766235	-0.913153171539307	-0.0645975768566132	-0.0491173043847084	-0.00880239438265562	0.152299612760544
3.03313660621643	-0.910396754741669	-0.063522107899189	-0.0491652265191078	-0.0089674349874258	0.152462050318718
3.03699612617493	-0.904567420482636	-0.0617262497544289	-0.0492519699037075	-0.00912174489349127	0.152616113424301
3.03354597091675	-0.901978254318237	-0.0606696046888828	-0.0492309257388115	-0.00925394799560308	0.152808293700218
3.03200125694275	-0.900378882884979	-0.0661205947399139	-0.0492475628852844	-0.00933490693569183	0.152903661131859
3.03221940994263	-0.897187530994415	-0.0694351345300674	-0.0491853728890419	-0.00944549404084682	0.153096526861191
3.03097152709961	-0.895026862621307	-0.0630663335323334	-0.0492071621119976	-0.00964044127613306	0.153257191181183
3.03036212921143	-0.893018901348114	-0.0611303448677063	-0.049248993396759	-0.00972311943769455	0.153440922498703
3.0292546749115	-0.892086505889893	-0.0609430223703384	-0.0492019318044186	-0.00979298073798418	0.153633624315262
3.02183961868286	-0.891322612762451	-0.0624270103871822	-0.0492391511797905	-0.00982961338013411	0.153724387288094
3.02630019187927	-0.891646325588226	-0.051472682505846	-0.0492142401635647	-0.00993271730840206	0.153835028409958
3.02292203903198	-0.887495696544647	-0.0588281601667404	-0.049154881387949	-0.00997225474566221	0.154008567333221
3.02282524108887	-0.884839773178101	-0.0558182038366795	-0.0491517707705498	-0.0100298738107085	0.154066622257233
3.02305436134338	-0.886530995368958	-0.0586485639214516	-0.0491941571235657	-0.01001653727144	0.154146894812584
3.01882553100586	-0.883141458034515	-0.0535873621702194	-0.0491301231086254	-0.0100086955353618	0.154301941394806
3.02342510223389	-0.884500741958618	-0.054734792560339	-0.0490804053843021	-0.0101595018059015	0.154327929019928
3.01858377456665	-0.882104933261871	-0.0611137636005878	-0.0490774028003216	-0.0101208351552486	0.154335662722588
3.01985788345337	-0.885111927986145	-0.0607946701347828	-0.0490976646542549	-0.0100628770887852	0.154369845986366
3.01817679405212	-0.884603321552277	-0.0624645799398422	-0.0491182133555412	-0.0100872227922082	0.154380664229393
3.02063393592834	-0.882108747959137	-0.0607420653104782	-0.0490260645747185	-0.0101666487753391	0.154355958104134
3.01726508140564	-0.883714497089386	-0.0618289895355701	-0.0489666797220707	-0.0101322568953037	0.154317408800125
3.01692914962769	-0.883845925331116	-0.0566833689808846	-0.0490284264087677	-0.0101504130288959	0.154281571507454
3.02006268501282	-0.886856555938721	-0.059141144156456	-0.0490157753229141	-0.0102153094485402	0.154208213090897
3.01748323440552	-0.88528710603714	-0.0625308603048325	-0.0490032881498337	-0.0102811232209206	0.154076114296913
3.0223822593689	-0.886061728000641	-0.0567090809345245	-0.0490137338638306	-0.0102674514055252	0.153975173830986
3.02143383026123	-0.888935446739197	-0.0573761463165283	-0.0490109026432037	-0.0102947102859616	0.153909966349602
3.02377009391785	-0.889247894287109	-0.0556660592556	-0.0490418672561646	-0.0103466808795929	0.153746202588081
3.02322340011597	-0.889100134372711	-0.0539552830159664	-0.0490540973842144	-0.010367251932621	0.153565272688866
3.02390480041504	-0.890148818492889	-0.0498121120035648	-0.0490736067295074	-0.0103279314935207	0.153431385755539
3.02657198905945	-0.89500629901886	-0.0509075112640858	-0.0490773916244507	-0.0104584097862244	0.153217509388924
3.0298445224762	-0.895413875579834	-0.0531712733209133	-0.0491304434835911	-0.0104739889502525	0.153114542365074
3.03361749649048	-0.894821643829346	-0.0496509522199631	-0.0491482801735401	-0.0105406697839499	0.152898222208023
3.03141927719116	-0.898552000522614	-0.044625498354435	-0.0492173060774803	-0.0106136817485094	0.152697369456291
3.03561663627625	-0.90195506811142	-0.0471443943679333	-0.049339484423399	-0.0106574008241296	0.152486428618431
3.03918027877808	-0.904324412345886	-0.0465754680335522	-0.0493390634655952	-0.0108049744740129	0.152285948395729
3.04187059402466	-0.904483675956726	-0.0472816191613674	-0.0493759512901306	-0.0108317593112588	0.152070388197899
3.04415941238403	-0.907241880893707	-0.0448808185756207	-0.049414087086916	-0.0108939427882433	0.151906713843346
3.04745125770569	-0.911129176616669	-0.0452653393149376	-0.0495018362998962	-0.010947342030704	0.151700183749199
3.0493528842926	-0.91053169965744	-0.0468463152647018	-0.0494911149144173	-0.0110086593776941	0.151508048176765
3.05167436599731	-0.912840783596039	-0.0462551154196262	-0.0495207123458385	-0.0111173400655389	0.151286736130714
3.05103874206543	-0.913922786712646	-0.044935017824173	-0.0495493002235889	-0.0110728200525045	0.151096791028976
3.05513954162598	-0.920188367366791	-0.04479606077075	-0.049662210047245	-0.011147178709507	0.150926992297173
3.05722069740295	-0.92097669839859	-0.0478325374424458	-0.0496500730514526	-0.0111798020079732	0.150748252868652
3.06154131889343	-0.917960286140442	-0.0468864738941193	-0.049648430198431	-0.0112490002065897	0.150581002235413
3.0626962184906	-0.923528552055359	-0.044353649020195	-0.0497208721935749	-0.0111473146826029	0.150422737002373
3.06991457939148	-0.925992906093597	-0.0454676933586597	-0.0497258566319942	-0.0112295476719737	0.150270447134972
3.06936931610107	-0.924328744411469	-0.0463429652154446	-0.0496836751699448	-0.0112557979300618	0.150134295225143
3.07100224494934	-0.927498340606689	-0.0451099872589111	-0.0497516691684723	-0.0112134935334325	0.150014743208885
3.07508301734924	-0.93189811706543	-0.0365572981536388	-0.0498519986867905	-0.0111565459519625	0.149916723370552
3.07731032371521	-0.933471500873566	-0.0419628843665123	-0.0497647374868393	-0.0111844893544912	0.149766847491264
3.08234214782715	-0.932141661643982	-0.0433021783828735	-0.0497484318912029	-0.0111879305914044	0.149638429284096
3.08507680892944	-0.933999717235565	-0.0427040457725525	-0.0497732944786549	-0.0110789388418198	0.149574413895607
3.08753800392151	-0.940459251403809	-0.0412172861397266	-0.0498255863785744	-0.0110922930762172	0.149467647075653
3.08986592292786	-0.940438687801361	-0.0443291515111923	-0.0498210154473782	-0.0110684670507908	0.149401247501373
3.09533715248108	-0.941853046417236	-0.0451765395700932	-0.0497925244271755	-0.0110450554639101	0.149293467402458
3.0942120552063	-0.943160474300385	-0.0427787788212299	-0.0498557426035404	-0.0108781429007649	0.149230867624283
3.09792590141296	-0.946020066738129	-0.0398636311292648	-0.0498396418988705	-0.0109131783246994	0.149182930588722
3.10230660438538	-0.947850942611694	-0.0407148413360119	-0.0498738177120686	-0.0108141507953405	0.149171516299248
3.10902404785156	-0.94541198015213	-0.0469446182250977	-0.0498882979154587	-0.0108393859118223	0.149083688855171
3.10773873329163	-0.948212742805481	-0.0413081534206867	-0.0498489588499069	-0.0107253724709153	0.149098843336105
3.11500120162964	-0.950635373592377	-0.0443538501858711	-0.0498869866132736	-0.0107228867709637	0.14907868206501
3.11576294898987	-0.951087594032288	-0.0506056435406208	-0.049762450158596	-0.0105871418491006	0.149108111858368
3.1202564239502	-0.95267927646637	-0.0559113845229149	-0.0497918501496315	-0.0105036338791251	0.149137794971466
3.12113046646118	-0.954451203346252	-0.0471050068736076	-0.0497263818979263	-0.0103970486670732	0.149179816246033
3.12577795982361	-0.95734316110611	-0.0520497858524323	-0.0498201847076416	-0.010351849719882	0.149270370602608
3.13017106056213	-0.957816123962402	-0.0576581992208958	-0.0497116632759571	-0.0103140268474817	0.149344727396965
3.13340854644775	-0.95962530374527	-0.0521683432161808	-0.0497263707220554	-0.0102038905024529	0.149442031979561
3.13694143295288	-0.960787773132324	-0.0554203875362873	-0.0497584491968155	-0.0101236663758755	0.149567753076553
3.14243698120117	-0.963082373142242	-0.0536607392132282	-0.0497209951281548	-0.0101356571540236	0.149661391973495
3.14807391166687	-0.960680842399597	-0.055506132543087	-0.0496211014688015	-0.0100674405694008	0.149879530072212
3.15385603904724	-0.964417159557343	-0.0620933808386326	-0.0496925786137581	-0.0099638644605875	0.150033369660378
3.15930199623108	-0.966190934181213	-0.0557239390909672	-0.0496309027075768	-0.00989627186208963	0.1502326130867
3.16564345359802	-0.966771602630615	-0.0637504458427429	-0.049627598375082	-0.00979269575327635	0.150364890694618
3.16890382766724	-0.96416562795639	-0.0624148286879063	-0.0495623536407948	-0.00975294038653374	0.150518044829369
3.17251205444336	-0.969457805156708	-0.0594594143331051	-0.0495355613529682	-0.00959393754601479	0.150617301464081
3.1773681640625	-0.971081078052521	-0.0624452792108059	-0.0494892299175262	-0.00947419740259647	0.150669753551483
3.18360996246338	-0.968837976455688	-0.0652428269386292	-0.0494372881948948	-0.00935960467904806	0.150776535272598
3.18769669532776	-0.969935297966003	-0.058553971350193	-0.0493699423968792	-0.00916263554245234	0.150868028402328
3.19212460517883	-0.970161378383636	-0.0703393518924713	-0.0493541322648525	-0.00906277447938919	0.151066869497299
3.19606161117554	-0.973389565944672	-0.0688150152564049	-0.0493070185184479	-0.0089644705876708	0.151103839278221
3.20137023925781	-0.972738802433014	-0.0652922764420509	-0.0492777302861214	-0.00892860628664494	0.151266187429428
3.20435667037964	-0.974417984485626	-0.0692470371723175	-0.0492804981768131	-0.00868536625057459	0.151325762271881
3.20874333381653	-0.975609540939331	-0.0694025829434395	-0.0492371171712875	-0.00860740523785353	0.151422962546349
3.21261096000671	-0.976548612117767	-0.0695836022496223	-0.0492321848869324	-0.00852111726999283	0.151469215750694
3.21513485908508	-0.97735995054245	-0.0712313279509544	-0.0492629371583462	-0.00839162431657314	0.151496827602386
3.22061109542847	-0.977120399475098	-0.0714603886008263	-0.049240056425333	-0.00830431096255779	0.151552230119705
3.22652888298035	-0.978230595588684	-0.0690347775816917	-0.0493069440126419	-0.00824354588985443	0.1516043394804
3.22980499267578	-0.97697240114212	-0.0671562775969505	-0.0493044517934322	-0.0082568135112524	0.15162405371666
3.23315978050232	-0.977730691432953	-0.0783287510275841	-0.0492672771215439	-0.00824160501360893	0.151636198163033
3.2321035861969	-0.978639304637909	-0.0745553895831108	-0.0493365526199341	-0.00813095364719629	0.151657044887543
3.23745012283325	-0.979441106319427	-0.0764535740017891	-0.0493976585566998	-0.00818027649074793	0.151691138744354
3.24168157577515	-0.980265378952026	-0.0738625228404999	-0.0494651682674885	-0.00817148014903069	0.151697888970375
3.24113130569458	-0.975395143032074	-0.0752298012375832	-0.0494901910424232	-0.00818323064595461	0.151678547263145
3.24131560325623	-0.978635549545288	-0.0759735479950905	-0.0495904162526131	-0.00818400364369154	0.151655793190002
3.24270391464233	-0.97971910238266	-0.0683988854289055	-0.0497374944388866	-0.00819596741348505	0.151625469326973
3.24355816841125	-0.978165030479431	-0.0704128742218018	-0.0497346110641956	-0.00832630135118961	0.151607424020767
3.24441576004028	-0.977550029754639	-0.0687855780124664	-0.0498390793800354	-0.0083426870405674	0.151488915085793
3.2433557510376	-0.978476524353027	-0.0686755627393723	-0.0499992407858372	-0.00836976431310177	0.151445612311363
3.24097871780396	-0.977595865726471	-0.068245105445385	-0.0501084327697754	-0.00852828472852707	0.151382222771645
3.24705147743225	-0.974771618843079	-0.0737755596637726	-0.0502636730670929	-0.00861475337296724	0.151250153779984
3.24206614494324	-0.975504636764526	-0.0638037770986557	-0.0504241138696671	-0.00867048650979996	0.151187434792519
3.24083471298218	-0.974837958812714	-0.0630665645003319	-0.0506263934075832	-0.0088258758187294	0.151143282651901
3.23946380615234	-0.973326981067657	-0.0614251717925072	-0.0507818497717381	-0.00899016577750444	0.151010036468506
3.23710370063782	-0.972644329071045	-0.0629230216145515	-0.0509056448936462	-0.0090028066188097	0.150910407304764
3.2341136932373	-0.974919497966766	-0.0549219511449337	-0.0511107295751572	-0.00925737898796797	0.150809928774834
3.23759460449219	-0.972576022148132	-0.0526711344718933	-0.0513004325330257	-0.00941694807261229	0.150691658258438
3.23650741577148	-0.972369968891144	-0.0506032817065716	-0.0514391623437405	-0.0095383282750845	0.150548622012138
3.2337121963501	-0.974304676055908	-0.0495943427085876	-0.0517013370990753	-0.00965127814561129	0.15044891834259
3.23403000831604	-0.973238527774811	-0.0485771857202053	-0.0518752038478851	-0.00980883557349443	0.150329560041428
3.23240756988525	-0.968865990638733	-0.0453632101416588	-0.0520879328250885	-0.00995167624205351	0.150251731276512
3.23135900497437	-0.968229413032532	-0.0448380261659622	-0.0522574447095394	-0.0101582687348127	0.150070562958717
3.2276599407196	-0.970638632774353	-0.0395206958055496	-0.052489060908556	-0.0101641844958067	0.149983704090118
3.22926926612854	-0.9681556224823	-0.0383599139750004	-0.0526153333485127	-0.0104117030277848	0.149886921048164
3.22579407691956	-0.966830730438232	-0.0391751155257225	-0.0528234876692295	-0.0104526793584228	0.14976279437542
3.22745394706726	-0.968907654285431	-0.0331615097820759	-0.0529822073876858	-0.0105156507343054	0.149671420454979
3.22818803787231	-0.969144523143768	-0.0376482084393501	-0.0531785823404789	-0.0106520419940352	0.149565666913986
3.22842073440552	-0.966838002204895	-0.0370861701667309	-0.0532576069235802	-0.0107150403782725	0.149492129683495
3.22648906707764	-0.968893349170685	-0.0309202112257481	-0.0534783005714417	-0.0107812425121665	0.149439826607704
3.2295515537262	-0.967103481292725	-0.0363227166235447	-0.0535677969455719	-0.010772505775094	0.149393618106842
3.22930073738098	-0.968609631061554	-0.0324338674545288	-0.053682453930378	-0.0108580682426691	0.149334207177162
3.22886085510254	-0.968946754932404	-0.0298161190003157	-0.0537914149463177	-0.0108275581151247	0.149285569787025
3.23018836975098	-0.973113059997559	-0.0353145189583302	-0.0539310425519943	-0.010836542584002	0.14919850230217
3.23291087150574	-0.969986915588379	-0.0329009741544724	-0.0539769493043423	-0.0108208768069744	0.149115949869156
3.22965860366821	-0.973246216773987	-0.0235468670725822	-0.0540984757244587	-0.0106893852353096	0.149054452776909
3.23466300964355	-0.973948776721954	-0.0264446176588535	-0.0541228167712688	-0.0107461269944906	0.148999243974686
3.23719525337219	-0.971966624259949	-0.030784847214818	-0.0541319437325001	-0.0106801902875304	0.148990169167519
3.23737931251526	-0.976612746715546	-0.0279558170586824	-0.0541809611022472	-0.0104714231565595	0.148900628089905
3.23990631103516	-0.975194275379181	-0.0277380533516407	-0.0542535297572613	-0.0104873422533274	0.14890344440937
3.24165534973145	-0.974305391311646	-0.0283175092190504	-0.0542481653392315	-0.0103512993082404	0.148798480629921
3.24155950546265	-0.976577818393707	-0.0299931932240725	-0.0543171241879463	-0.0101867951452732	0.148722514510155
3.24269771575928	-0.979329168796539	-0.0310105085372925	-0.054370541125536	-0.0100500853732228	0.148682355880737
3.24632859230042	-0.978965997695923	-0.036016933619976	-0.0543643161654472	-0.0100329238921404	0.148660704493523
3.24532413482666	-0.980604231357574	-0.0298459585756063	-0.0543960742652416	-0.00988406036049128	0.148556426167488
3.2442638874054	-0.984912216663361	-0.0333076827228069	-0.0543746948242188	-0.00978827010840178	0.148453772068024
3.24717974662781	-0.980954468250275	-0.0326320119202137	-0.0544162914156914	-0.00975640863180161	0.148364827036858
3.2467577457428	-0.983559906482697	-0.0373184382915497	-0.0544745437800884	-0.00961470603942871	0.14828023314476
3.24935388565063	-0.987902581691742	-0.0326936691999435	-0.0545040369033813	-0.00953583419322968	0.148150622844696
3.24928545951843	-0.985705614089966	-0.0390391647815704	-0.0545203536748886	-0.00949280709028244	0.148050382733345
3.25046229362488	-0.982860147953033	-0.0374442748725414	-0.0545923225581646	-0.00938100647181273	0.147944658994675
3.24765276908875	-0.984801113605499	-0.0413274131715298	-0.0546177253127098	-0.00935034360736609	0.147839218378067
3.25199365615845	-0.98421722650528	-0.0378560312092304	-0.0546527095139027	-0.00948711205273867	0.147759407758713
3.24619913101196	-0.982030093669891	-0.0373871400952339	-0.0547735877335072	-0.00939655024558306	0.147662460803986
3.24728488922119	-0.984591066837311	-0.0342624150216579	-0.0548832342028618	-0.00946030672639608	0.147505074739456
3.24825835227966	-0.984111785888672	-0.0367857329547405	-0.0549785941839218	-0.00960521306842566	0.147342279553413
3.2454948425293	-0.982746660709381	-0.0357751958072186	-0.0550829879939556	-0.00967385247349739	0.147222384810448
3.2446985244751	-0.983404755592346	-0.0254932232201099	-0.0552445761859417	-0.0098133385181427	0.147124230861664
3.24098420143127	-0.982970714569092	-0.0289751589298248	-0.0553191155195236	-0.00998663157224655	0.147016301751137
3.23707675933838	-0.981865048408508	-0.0287796277552843	-0.0554233863949776	-0.0101595455780625	0.146927520632744
3.23714780807495	-0.982284784317017	-0.0203116070479155	-0.0555963180959225	-0.0103500168770552	0.146759927272797
3.23328876495361	-0.981204688549042	-0.0215683039277792	-0.0557488054037094	-0.0106016388162971	0.146687000989914
3.23634719848633	-0.978606820106506	-0.0174733251333237	-0.0558660067617893	-0.01087034214288	0.146569058299065
3.22907280921936	-0.979378283023834	-0.0115611450746655	-0.0560369938611984	-0.0110345603898168	0.146491944789886
3.22702264785767	-0.978395462036133	-0.00816561002284288	-0.0562298893928528	-0.0114093814045191	0.146384194493294
3.22337126731873	-0.97559529542923	-0.00565005745738745	-0.056283850222826	-0.0117424204945564	0.146352261304855
3.22290682792664	-0.976984202861786	-0.00406057946383953	-0.0564602874219418	-0.0120003391057253	0.146317526698112
3.22406935691834	-0.975144267082214	-0.00129700417164713	-0.0565856099128723	-0.0123362168669701	0.146305188536644
3.22055387496948	-0.976126313209534	-0.00164166861213744	-0.0567122921347618	-0.0126351742073894	0.146275952458382
3.22054648399353	-0.97671902179718	0.00742599694058299	-0.05691859126091	-0.0128658637404442	0.146225124597549
3.22025060653687	-0.976373255252838	0.00880439300090075	-0.0569288209080696	-0.0133012905716896	0.146187573671341
3.21879410743713	-0.973267138004303	0.00918999407440424	-0.0569704845547676	-0.0135282585397363	0.146186143159866
3.21525454521179	-0.976033389568329	0.0115899443626404	-0.0570976138114929	-0.0137576758861542	0.1462621986866
3.22069764137268	-0.974258840084076	0.00523725617676973	-0.0571614466607571	-0.0140622602775693	0.146229192614555
3.21870422363281	-0.974950432777405	0.0154596343636513	-0.0572055168449879	-0.0142016932368279	0.146320596337318
3.22120928764343	-0.976372480392456	0.016330536454916	-0.0573490671813488	-0.0144347185268998	0.146447092294693
3.2240252494812	-0.972141146659851	0.0190474912524223	-0.0573279671370983	-0.0146776288747787	0.146535336971283
3.22048497200012	-0.974059224128723	0.026540270075202	-0.0573264472186565	-0.0147479940205812	0.146655663847923
3.22043657302856	-0.973246395587921	0.0275302994996309	-0.0574210807681084	-0.0148883871734142	0.146728619933128
3.22270679473877	-0.97223025560379	0.0264796651899815	-0.0573844276368618	-0.0150188459083438	0.146828085184097
3.22112393379211	-0.974192500114441	0.02339743450284	-0.0574035197496414	-0.0149825792759657	0.146865040063858
3.22280645370483	-0.976261675357819	0.0249493177980185	-0.05739900842309	-0.0151151344180107	0.146920651197433
3.22178983688354	-0.978472352027893	0.027033444494009	-0.0572855435311794	-0.0151318022981286	0.146914035081863
3.22470927238464	-0.977129817008972	0.0282336454838514	-0.057206716388464	-0.0150665435940027	0.146942764520645
3.22897219657898	-0.978140354156494	0.0225445907562971	-0.057133786380291	-0.0152005590498447	0.146944925189018
3.23256397247314	-0.982162535190582	0.0174150411039591	-0.0570720806717873	-0.0151598276570439	0.146967902779579
3.23624491691589	-0.984499752521515	0.0200407281517982	-0.0569141432642937	-0.0150066521018744	0.146938219666481
3.24167323112488	-0.989686250686646	0.0206409376114607	-0.0568322129547596	-0.0149932065978646	0.146946296095848
3.24638319015503	-0.986821830272675	0.0160135254263878	-0.0567028634250164	-0.0149281453341246	0.147010043263435
3.24982237815857	-0.994264900684357	0.0231723915785551	-0.0565537922084332	-0.0147579526528716	0.147100403904915
3.25655293464661	-0.992987096309662	0.0116188656538725	-0.0563730672001839	-0.0146991750225425	0.147136867046356
3.25909113883972	-0.993286073207855	0.0162006858736277	-0.0562068037688732	-0.0144815631210804	0.147142708301544
3.26568222045898	-1.00106811523438	0.0121291251853108	-0.0560332946479321	-0.014352809637785	0.147201225161552
3.27029895782471	-1.00031387805939	0.0110763320699334	-0.0558643341064453	-0.0142495296895504	0.147207081317902
3.2734489440918	-1.00159406661987	0.0112274279817939	-0.0557247437536716	-0.0140394102782011	0.147238224744797
3.27712178230286	-1.00905776023865	0.00884061865508556	-0.0555737912654877	-0.0138181755319238	0.147218525409698
3.28051161766052	-1.00759172439575	0.000388979038689286	-0.0553671419620514	-0.0137219503521919	0.147148385643959
3.28225302696228	-1.01246011257172	-0.000472780171548948	-0.0551899038255215	-0.0133469915017486	0.147160351276398
3.2891891002655	-1.01573479175568	-0.00444050272926688	-0.055046807974577	-0.0132544720545411	0.147183537483215
3.29314684867859	-1.01822793483734	-0.00553156994283199	-0.0548622719943523	-0.0131441215053201	0.147114589810371
3.29674649238586	-1.01999723911285	-0.000475058128358796	-0.0546196885406971	-0.0129362484440207	0.14703206717968
3.29831504821777	-1.02393054962158	-0.005187903996557	-0.0545860081911087	-0.0126983458176255	0.146977692842484
3.30256485939026	-1.02559685707092	-0.0091667864471674	-0.054329477250576	-0.0126611357554793	0.146898970007896
3.30255079269409	-1.03033208847046	-0.0129044856876135	-0.0542509742081165	-0.0124444551765919	0.14677520096302
3.30624079704285	-1.03417193889618	-0.010489690117538	-0.0541405938565731	-0.0123656876385212	0.146704703569412
3.31052231788635	-1.03411400318146	-0.0111348582431674	-0.0540005080401897	-0.0122051341459155	0.146651580929756
3.31199622154236	-1.0366051197052	-0.0143887978047132	-0.0538475997745991	-0.012097017839551	0.146685764193535
3.31505990028381	-1.04182612895966	-0.012385131791234	-0.0537380874156952	-0.0120600890368223	0.146608233451843
3.31758403778076	-1.04437184333801	-0.0131971519440413	-0.0536287277936935	-0.0120422560721636	0.146536812186241
3.32151293754578	-1.04670834541321	-0.0141628589481115	-0.0535495728254318	-0.0119648948311806	0.146503269672394
3.32038021087646	-1.05117905139923	-0.0120782153680921	-0.0534587875008583	-0.0118719395250082	0.146432518959045
3.32564759254456	-1.05212688446045	-0.0165590047836304	-0.0533499829471111	-0.0119610503315926	0.146403267979622
3.32435822486877	-1.05156004428864	-0.0130542553961277	-0.0531879439949989	-0.0119441486895084	0.146400213241577
3.32593870162964	-1.05721795558929	-0.0123629905283451	-0.0532142817974091	-0.0118807349354029	0.146350249648094
3.32724261283875	-1.05672538280487	-0.0119508802890778	-0.053055576980114	-0.0120546435937285	0.14632211625576
3.32729244232178	-1.06002509593964	-0.0164551474153996	-0.0530500747263432	-0.0119830965995789	0.146261021494865
3.33008217811584	-1.06341600418091	-0.0105544067919254	-0.053030002862215	-0.0120828961953521	0.146201372146606
3.33272862434387	-1.06468749046326	-0.0134221510961652	-0.0529794581234455	-0.0121847409754992	0.146193623542786
3.33100080490112	-1.06333804130554	-0.0118470452725887	-0.0528827011585236	-0.0122423218563199	0.146158814430237
3.33155059814453	-1.06495022773743	-0.0116272829473019	-0.0528208687901497	-0.0123074343428016	0.146198511123657
3.3371639251709	-1.06890416145325	-0.0124992672353983	-0.0528839267790318	-0.0124344173818827	0.146167904138565
3.3372962474823	-1.06842017173767	-0.0112381409853697	-0.0528621450066566	-0.0125398077070713	0.146188005805016
3.33466172218323	-1.06700384616852	-0.00939769204705954	-0.0527610294520855	-0.0126316519454122	0.146193459630013
3.33708715438843	-1.07234621047974	-0.00417818920686841	-0.0527996532618999	-0.0127441734075546	0.146202400326729
3.3365592956543	-1.06968903541565	-0.00903397332876921	-0.0527072213590145	-0.0129223177209496	0.146205440163612
3.3356761932373	-1.07127451896667	-0.00772939017042518	-0.0526727735996246	-0.012918216176331	0.146212726831436
3.34026479721069	-1.07641422748566	-0.0123879769816995	-0.0527112297713757	-0.013018436729908	0.146217405796051
3.33840870857239	-1.07350254058838	-0.0193138886243105	-0.0526406168937683	-0.0132364444434643	0.146254494786263
3.34004950523376	-1.07368397712708	-0.00945102982223034	-0.0526302568614483	-0.0132180443033576	0.146292075514793
3.34352731704712	-1.07794404029846	-0.00655686762183905	-0.0526265613734722	-0.0132980048656464	0.146374478936195
3.34631204605103	-1.07911825180054	-0.0110668446868658	-0.0525649785995483	-0.0135125583037734	0.146448880434036
3.34651064872742	-1.07666397094727	-0.00714749610051513	-0.0525639653205872	-0.0134392781183124	0.146529093384743
3.34756255149841	-1.08300745487213	-0.00860733725130558	-0.0524675324559212	-0.0134704476222396	0.146553322672844
3.35242938995361	-1.08428466320038	-0.0103226620703936	-0.0524352677166462	-0.0136422580108047	0.146632805466652
3.35382294654846	-1.08298230171204	-0.0146221071481705	-0.0523582361638546	-0.0136282118037343	0.146701276302338
3.35719513893127	-1.08583354949951	-0.00674045458436012	-0.0523657090961933	-0.0135986693203449	0.146832257509232
3.36030101776123	-1.08540987968445	-0.00620055757462978	-0.0522171147167683	-0.0137129994109273	0.146909296512604
3.3604576587677	-1.08340859413147	-0.00644329423084855	-0.0521028153598309	-0.0136180846020579	0.146980926394463
3.36583232879639	-1.09150898456573	-0.00336575880646706	-0.0520122051239014	-0.0135795222595334	0.147048532962799
3.36704039573669	-1.09072160720825	-0.00614973856136203	-0.0519168376922607	-0.0135213201865554	0.147127538919449
3.37012720108032	-1.08944940567017	-0.0105196703225374	-0.0517463758587837	-0.0134721100330353	0.147216439247131
3.37165951728821	-1.09284353256226	-0.00848278496414423	-0.0517233610153198	-0.0133660100400448	0.147274538874626
3.37779211997986	-1.0952570438385	-0.0107507081702352	-0.0515499971807003	-0.0133596891537309	0.147324621677399
3.3736207485199	-1.09276819229126	-0.0102192396298051	-0.0514230355620384	-0.013209069147706	0.147290274500847
3.3773558139801	-1.09874069690704	-0.0109018804505467	-0.0512746274471283	-0.0131613649427891	0.147310152649879
3.38010764122009	-1.09659659862518	-0.0138031113892794	-0.0511732921004295	-0.0130608584731817	0.14733025431633
3.38052701950073	-1.09961926937103	-0.0255888924002647	-0.0510435849428177	-0.0130102671682835	0.147358700633049
3.38303089141846	-1.10079073905945	-0.0243119075894356	-0.0509704910218716	-0.0127705615013838	0.147379413247108
3.38574528694153	-1.10215485095978	-0.0225777067244053	-0.0508113540709019	-0.0128170093521476	0.147353231906891
3.38515973091125	-1.10606467723846	-0.0218572970479727	-0.0507417060434818	-0.0126899937167764	0.147384732961655
3.38774704933167	-1.10865247249603	-0.0273789931088686	-0.0506812855601311	-0.0125681264325976	0.147432401776314
3.39052987098694	-1.1074390411377	-0.0278567429631948	-0.0505605526268482	-0.0125745190307498	0.147354632616043
3.39189147949219	-1.10833334922791	-0.0260966811329126	-0.0505304895341396	-0.0124121299013495	0.147391617298126
3.39358282089233	-1.11233496665955	-0.0249047428369522	-0.0504343546926975	-0.0124306306242943	0.147349193692207
3.39426422119141	-1.11266148090363	-0.026236878708005	-0.0503814034163952	-0.012446285225451	0.14735235273838
3.39417052268982	-1.11590480804443	-0.0257708057761192	-0.0503204390406609	-0.0123499669134617	0.147364139556885
3.39561653137207	-1.11686503887177	-0.0239623822271824	-0.0502809397876263	-0.0123657183721662	0.147302448749542
3.39733505249023	-1.11575317382813	-0.0233047101646662	-0.0502029247581959	-0.0123717710375786	0.147233337163925
3.39549589157104	-1.11642742156982	-0.023091858252883	-0.0502605438232422	-0.0124373491853476	0.147173032164574
3.39286136627197	-1.1184960603714	-0.0250214952975512	-0.050277553498745	-0.0123919313773513	0.147093027830124
3.39474177360535	-1.11952233314514	-0.0301127005368471	-0.050265159457922	-0.0125437760725617	0.146993800997734
3.39197039604187	-1.11603367328644	-0.0203963592648506	-0.0503282360732555	-0.0125372046604753	0.146868243813515
3.38593888282776	-1.11659920215607	-0.0212763678282499	-0.0503626577556133	-0.0125576183199883	0.146754294633865
3.38572764396667	-1.1163330078125	-0.0162526983767748	-0.0504098273813725	-0.0126719381660223	0.14665113389492
3.38206315040588	-1.11643147468567	-0.022991769015789	-0.0504788383841515	-0.0127889877185225	0.146494150161743
3.37691903114319	-1.11665821075439	-0.0162528492510319	-0.050538994371891	-0.012914183549583	0.146325647830963
3.37683486938477	-1.1197202205658	-0.0168401263654232	-0.0507108643651009	-0.0130415875464678	0.14622575044632
3.37082433700562	-1.11548113822937	-0.0144812827929854	-0.0507429540157318	-0.0131917065009475	0.14605288207531
3.36717867851257	-1.11412572860718	-0.0101089216768742	-0.0508008487522602	-0.0133387381210923	0.145916342735291
3.36049652099609	-1.11325562000275	-0.00748602021485567	-0.0510373711585999	-0.0134327737614512	0.145751416683197
3.35720467567444	-1.1137787103653	-0.00993196479976177	-0.051144614815712	-0.0136729348450899	0.14559543132782
3.35044360160828	-1.11036550998688	-0.00508087081834674	-0.0512377545237541	-0.0139119569212198	0.1454838514328
3.34575176239014	-1.11326861381531	-0.00197543692775071	-0.0514342337846756	-0.014045842923224	0.145363971590996
3.33873271942139	-1.10482919216156	-0.000826425093691796	-0.0515849366784096	-0.0143269076943398	0.145234555006027
3.33529257774353	-1.10714387893677	-0.00319469929672778	-0.0517054498195648	-0.0144874509423971	0.145093351602554
3.33380317687988	-1.10773181915283	-0.000736119982320815	-0.0520091168582439	-0.0146940834820271	0.144973933696747
3.32893037796021	-1.10409331321716	0.00511872116476297	-0.0520922839641571	-0.0150087643414736	0.144852057099342
3.32140111923218	-1.1021591424942	0.00624734489247203	-0.0522335283458233	-0.0151216732338071	0.144762456417084
3.31680703163147	-1.09975123405457	0.00544547149911523	-0.0524492040276527	-0.0153068071231246	0.144668161869049
3.31718730926514	-1.10039901733398	0.00968143064528704	-0.0526038892567158	-0.0156061509624124	0.144566297531128
3.31109023094177	-1.09652662277222	0.0122577557340264	-0.052799180150032	-0.015755794942379	0.144448712468147
3.30964159965515	-1.09593892097473	0.0119745321571827	-0.0529960095882416	-0.0158399771898985	0.144432902336121
3.30593299865723	-1.09629321098328	0.0185942407697439	-0.0530892200767994	-0.0161293167620897	0.144355863332748
3.30223345756531	-1.09363508224487	0.0190213844180107	-0.0531986467540264	-0.016118610277772	0.144274905323982
3.29911208152771	-1.0939964056015	0.0212763138115406	-0.05336869135499	-0.0163196790963411	0.144240289926529
3.30242657661438	-1.09175002574921	0.024777065962553	-0.053424458950758	-0.0164599847048521	0.144181042909622
3.2960889339447	-1.09177982807159	0.0241737440228462	-0.0535007230937481	-0.0165586657822132	0.144103914499283
3.29712414741516	-1.09625864028931	0.0283830966800451	-0.053651001304388	-0.0165600851178169	0.144064530730247
3.29562520980835	-1.09353041648865	0.0268353018909693	-0.0536960959434509	-0.0166307501494884	0.144025087356567
3.29505348205566	-1.09223175048828	0.0322968102991581	-0.0536866523325443	-0.0165785532444716	0.143956199288368
3.29052686691284	-1.09204363822937	0.0273808035999537	-0.0537666603922844	-0.016550300642848	0.143853425979614
3.2952995300293	-1.09118843078613	0.0243425872176886	-0.053724717348814	-0.0166133642196655	0.143751442432404
3.29337215423584	-1.09390652179718	0.0221867449581623	-0.053734939545393	-0.0163918044418097	0.143639519810677
3.29532837867737	-1.09427833557129	0.0227974057197571	-0.0538209863007069	-0.0163550674915314	0.143566757440567
3.29526042938232	-1.09466648101807	0.0222070179879665	-0.0537244863808155	-0.0161692351102829	0.143469348549843
3.29396986961365	-1.09761643409729	0.0215720273554325	-0.0537690259516239	-0.0160424876958132	0.143371000885963
3.29968452453613	-1.09710621833801	0.0226679295301437	-0.0537183731794357	-0.0159262418746948	0.1433095484972
3.30121660232544	-1.10069978237152	0.0201088190078735	-0.0536214895546436	-0.0158236641436815	0.143162444233894
3.30166506767273	-1.10516715049744	0.0158344861119986	-0.0536366365849972	-0.0155389662832022	0.143057078123093
3.30515503883362	-1.10885012149811	0.013104940764606	-0.0535932034254074	-0.0153955230489373	0.142923012375832
3.30894303321838	-1.11220765113831	0.0170167200267315	-0.0534631162881851	-0.0151647608727217	0.142851963639259
3.31072735786438	-1.1214371919632	0.0192062221467495	-0.0534525252878666	-0.0149566819891334	0.142757847905159
3.31564426422119	-1.12310636043549	0.015788696706295	-0.0533193685114384	-0.0147703243419528	0.14268684387207
3.32113003730774	-1.12471652030945	0.00994789693504572	-0.0532450675964355	-0.0145332850515842	0.142519399523735
3.32568883895874	-1.13207817077637	0.010430752299726	-0.0531589686870575	-0.0143090728670359	0.142366394400597
3.32900857925415	-1.13516247272491	0.00321455160155892	-0.0531000234186649	-0.0141332056373358	0.142250239849091
3.33597946166992	-1.13981437683105	0.00308474083431065	-0.0529087595641613	-0.013918568380177	0.142087370157242
3.33848428726196	-1.14585506916046	0.00308945053257048	-0.0528841391205788	-0.0136846993118525	0.142016232013702
3.34804177284241	-1.1479252576828	-0.00220270454883575	-0.0527152083814144	-0.0135979391634464	0.141899302601814
3.35095381736755	-1.15079057216644	-0.00404539285227656	-0.0526525415480137	-0.0133346356451511	0.141791865229607
3.3560483455658	-1.15986883640289	-0.00800844095647335	-0.0525880455970764	-0.0131232365965843	0.141644150018692
3.36275863647461	-1.16142964363098	-0.00856558512896299	-0.0524462684988976	-0.0129713779315352	0.141498237848282
3.36767506599426	-1.16561329364777	-0.00654391478747129	-0.05235755443573	-0.0127668166533113	0.141429901123047
3.37332534790039	-1.1723518371582	-0.00769379455596209	-0.0522580184042454	-0.0126290880143642	0.141382023692131
3.3822009563446	-1.17062830924988	-0.0067441463470459	-0.0521833635866642	-0.0126155707985163	0.141287252306938
3.38398456573486	-1.17559134960175	-0.00999718811362982	-0.0521031208336353	-0.0124411722645164	0.14123198390007
3.39011478424072	-1.18168580532074	-0.00674020173028111	-0.0520649924874306	-0.0123115489259362	0.141089424490929
3.39591455459595	-1.18257963657379	-0.0103712687268853	-0.0520061664283276	-0.0122814821079373	0.141010358929634
3.39843988418579	-1.18424999713898	-0.00936880707740784	-0.0519562773406506	-0.0122004253789783	0.1409842222929
3.40098476409912	-1.18613493442535	-0.0111012002453208	-0.0518348962068558	-0.0121227903291583	0.140869572758675
3.40732979774475	-1.18976426124573	-0.013742757961154	-0.0518025979399681	-0.012149965390563	0.140855699777603
3.40994620323181	-1.19141578674316	-0.0102301789447665	-0.051740650087595	-0.0120809022337198	0.140794008970261
3.41339039802551	-1.19518494606018	-0.0118327960371971	-0.0517049729824066	-0.0121255330741405	0.140727296471596
3.41535186767578	-1.19486546516418	-0.0169707983732224	-0.0516654402017593	-0.0120961870998144	0.140603199601173
3.41642928123474	-1.19651639461517	-0.0133120007812977	-0.0516534261405468	-0.0121148433536291	0.140619814395905
3.41692018508911	-1.19908511638641	-0.0153551697731018	-0.0516078509390354	-0.0120476484298706	0.140516549348831
3.41989135742188	-1.20066583156586	-0.0165631640702486	-0.051574494689703	-0.0121849048882723	0.140459820628166
3.41700291633606	-1.20157182216644	-0.0105521604418755	-0.0515575706958771	-0.0121156079694629	0.140433683991432
3.41471290588379	-1.20231306552887	-0.0156787596642971	-0.0515813753008842	-0.0122014414519072	0.140400484204292
3.41783356666565	-1.20019555091858	-0.0165691860020161	-0.0515626072883606	-0.0122372582554817	0.140284508466721
3.41431427001953	-1.2050324678421	-0.00434003118425608	-0.0516732707619667	-0.0121905505657196	0.140292525291443
3.41284441947937	-1.2023823261261	-0.00511346338316798	-0.0516047775745392	-0.0123978331685066	0.140285134315491
3.40892601013184	-1.19820964336395	-0.00563436560332775	-0.0515926815569401	-0.0124005507677794	0.140235930681229
3.40862488746643	-1.20163142681122	-0.0103562716394663	-0.0516660250723362	-0.0124891670420766	0.140134632587433
3.40209150314331	-1.19911563396454	-0.0101564396172762	-0.0516821965575218	-0.0126066897064447	0.140092492103577
3.40161728858948	-1.19845581054688	-0.00823448225855827	-0.0517423488199711	-0.0126499608159065	0.140058949589729
3.39852404594421	-1.19799876213074	-0.00871582049876451	-0.0517769828438759	-0.0128498673439026	0.139993727207184
3.39222455024719	-1.19394099712372	-0.0042759315110743	-0.0517639145255089	-0.0129189919680357	0.139958113431931
3.39237308502197	-1.19404625892639	-0.00286943651735783	-0.0518797300755978	-0.012989453971386	0.139987200498581
3.38848090171814	-1.19232177734375	-0.00351336435414851	-0.0519351102411747	-0.0130915427580476	0.139943599700928
3.38282299041748	-1.18797659873962	-0.0115632927045226	-0.0519045293331146	-0.0132812485098839	0.139884144067764
3.37542247772217	-1.18897712230682	8.89705042936839E-05	-0.0520529486238956	-0.0132624804973602	0.139934182167053
3.37109780311584	-1.18298542499542	0.00312296231277287	-0.0520417615771294	-0.0134476451203227	0.13986448943615
3.36481308937073	-1.18180644512177	0.000170199040439911	-0.0520778223872185	-0.0135136907920241	0.139830932021141
3.36243581771851	-1.18129849433899	-0.00347536732442677	-0.0521554760634899	-0.0136641236022115	0.139773115515709
3.35775065422058	-1.17420089244843	-0.00328639382496476	-0.052217211574316	-0.0137951048091054	0.139778301119804
3.35034894943237	-1.17629730701447	0.00130703661125153	-0.0523588247597218	-0.0138389719650149	0.139826849102974
3.3446319103241	-1.17198169231415	0.001193962758407	-0.0522951893508434	-0.0139750558882952	0.139798223972321
3.33719849586487	-1.16764533519745	0.00242946390062571	-0.0523953288793564	-0.0140400473028421	0.139849975705147
3.33112955093384	-1.16871333122253	0.0122519703581929	-0.0525040179491043	-0.014185244217515	0.139869645237923
3.33132410049438	-1.16259527206421	0.00189740245696157	-0.0525090396404266	-0.0143048260360956	0.139903590083122
3.32423329353333	-1.16291761398315	0.00924691651016474	-0.0525852404534817	-0.0144275948405266	0.140017494559288
3.3210883140564	-1.1590781211853	0.00561592448502779	-0.0525831282138824	-0.014521618373692	0.140057161450386
3.31301093101501	-1.15418064594269	0.00759803596884012	-0.0525822713971138	-0.0146101517602801	0.140094608068466
3.3099160194397	-1.15568840503693	0.0120957987383008	-0.0527623556554317	-0.0146835679188371	0.140100806951523
3.30939531326294	-1.15300524234772	0.00840459391474724	-0.0527462363243103	-0.014819486066699	0.14012123644352
3.30576777458191	-1.14990520477295	0.00795102771371603	-0.0528483614325523	-0.0148985395208001	0.140216812491417
3.305419921875	-1.15144681930542	0.0162638984620571	-0.0528832413256168	-0.0149378618225455	0.140318259596825
3.30112838745117	-1.14640080928802	0.0153658138588071	-0.0528093613684177	-0.0150981256738305	0.140382140874863
3.29540801048279	-1.1432226896286	0.0107789104804397	-0.0528474077582359	-0.0150336222723126	0.140424832701683
3.29572868347168	-1.14239239692688	0.0149414399638772	-0.0528659671545029	-0.015151753090322	0.140521213412285
3.29397368431091	-1.13840341567993	0.0148219354450703	-0.0527761615812778	-0.0151645271107554	0.140527009963989
3.28828954696655	-1.13688278198242	0.0160674769431353	-0.0527458526194096	-0.0152001827955246	0.140651151537895
3.28413867950439	-1.13545525074005	0.014711151830852	-0.0527636148035526	-0.015134634450078	0.140716254711151
3.28105187416077	-1.12731611728668	0.0162436310201883	-0.0526651553809643	-0.0152248255908489	0.140734389424324
3.27820611000061	-1.1301771402359	0.0162379126995802	-0.0526758618652821	-0.015219141729176	0.140820771455765
3.27531337738037	-1.12554836273193	0.0115847960114479	-0.052620567381382	-0.01526581030339	0.140941470861435
3.27563691139221	-1.11910724639893	0.013214910402894	-0.05262441188097	-0.0153413144871593	0.140979290008545
3.270103931427	-1.11839091777802	0.0119714494794607	-0.0526443608105183	-0.0153501415625215	0.141117617487907
3.26892805099487	-1.11599671840668	0.0176492501050234	-0.0526419393718243	-0.0153901763260365	0.141238063573837
3.26451230049133	-1.11217439174652	0.018036987632513	-0.0526059530675411	-0.0154975708574057	0.141251012682915
3.26204681396484	-1.11126661300659	0.0163376461714506	-0.0525662526488304	-0.0154822301119566	0.141272351145744
3.2579870223999	-1.11428916454315	0.0166726335883141	-0.0525248423218727	-0.0155881755053997	0.141324356198311
3.26039886474609	-1.11097598075867	0.014327647164464	-0.0524948574602604	-0.0157354976981878	0.141275510191917
3.25951647758484	-1.11140143871307	0.0156797785311937	-0.0525910556316376	-0.015785725787282	0.141256883740425
3.26102566719055	-1.11253452301025	0.0248523596674204	-0.0525703057646751	-0.0158353894948959	0.141257002949715
3.25748181343079	-1.11008989810944	0.0188819523900747	-0.052441693842411	-0.0158389788120985	0.141356408596039
3.25992035865784	-1.11400425434113	0.0221052262932062	-0.0524027049541473	-0.0158958211541176	0.141375377774239
3.26073503494263	-1.11381375789642	0.0201818495988846	-0.0522966459393501	-0.0160266812890768	0.141479760408401
3.26437973976135	-1.11138892173767	0.0147356139495969	-0.0522175133228302	-0.0160344336181879	0.141531690955162
3.26311135292053	-1.11198818683624	0.0119960736483335	-0.0521319955587387	-0.0159466173499823	0.141588270664215
3.26693868637085	-1.11863160133362	0.0157815609127283	-0.0519684888422489	-0.0159836988896132	0.14160230755806
3.27183866500854	-1.11678278446198	0.0136672398075461	-0.0517229251563549	-0.0158912837505341	0.14168693125248
3.27134895324707	-1.12002849578857	0.0109603246673942	-0.0516404435038567	-0.0157560408115387	0.141731917858124
3.27686500549316	-1.11761486530304	0.011744812130928	-0.0513982139527798	-0.0157168228179216	0.141759976744652
3.28049039840698	-1.12108945846558	0.00534799182787538	-0.0511995367705822	-0.015563266351819	0.141882374882698
3.28371500968933	-1.1218786239624	0.00614828895777464	-0.0510111078619957	-0.0153696378692985	0.141964539885521
3.2893214225769	-1.12330794334412	0.00663664191961288	-0.0507370419800282	-0.0153915770351887	0.142074152827263
3.28963088989258	-1.12421441078186	0.00887939799576998	-0.0504325889050961	-0.0151357920840383	0.142148107290268
3.29615497589111	-1.12809121608734	0.00277222879230976	-0.0501459985971451	-0.0149980802088976	0.142248868942261
3.30033850669861	-1.13013029098511	0.000218468296225183	-0.0499338731169701	-0.0149372834712267	0.142243295907974
3.30003023147583	-1.13011813163757	-0.00124347058590502	-0.0496484898030758	-0.0147234015166759	0.142262622714043
3.31089735031128	-1.13792359828949	0.000459152914118022	-0.0493976101279259	-0.0146885365247726	0.142261937260628
3.31737732887268	-1.13799834251404	-0.00591445527970791	-0.0491022765636444	-0.014557147398591	0.142380848526955
3.31806826591492	-1.14486396312714	-0.00527619710192084	-0.0487780757248402	-0.0143544608727098	0.142481356859207
3.32473802566528	-1.14607715606689	-0.0139723299071193	-0.0486042685806751	-0.0143506387248635	0.142546355724335
3.33108687400818	-1.14589178562164	-0.0100219445303082	-0.0482706874608994	-0.0143395820632577	0.142585009336472
3.3351411819458	-1.15026342868805	-0.0139695862308145	-0.0481283143162727	-0.0142404632642865	0.142745152115822
3.34452795982361	-1.15566563606262	-0.0119993397966027	-0.0480177998542786	-0.0142587088048458	0.142886236310005
3.34703087806702	-1.15582168102264	-0.0181383024901152	-0.047683659940958	-0.0142236538231373	0.143018066883087
3.34919786453247	-1.15611588954926	-0.0188539233058691	-0.0474207252264023	-0.0141416070982814	0.143147304654121
3.35637879371643	-1.15953278541565	-0.0132613237947226	-0.0472613386809826	-0.0141966706141829	0.143319696187973
3.35780644416809	-1.16129195690155	-0.0113802524283528	-0.0470693595707417	-0.0142502430826426	0.143414467573166
3.36213135719299	-1.16617906093597	-0.0163853745907545	-0.0468987636268139	-0.0142085468396544	0.143607601523399
3.36252689361572	-1.16522836685181	-0.0142927151173353	-0.0467307195067406	-0.0143055664375424	0.143717423081398
3.36510944366455	-1.16295731067657	-0.0168431047350168	-0.0464745350182056	-0.0143601289018989	0.143804937601089
3.36327981948853	-1.16828322410583	-0.0151921529322863	-0.0463581420481205	-0.0144329620525241	0.143921941518784
3.36463069915771	-1.16875624656677	-0.0159550681710243	-0.0461375638842583	-0.0145234959200025	0.143998026847839
3.36542868614197	-1.16666996479034	-0.0124351670965552	-0.0458656549453735	-0.0146284103393555	0.144144102931023
3.36751532554626	-1.17188882827759	-0.0192644037306309	-0.045753937214613	-0.0146878091618419	0.14419350028038
3.3668794631958	-1.1706748008728	-0.0170171521604061	-0.0455711372196674	-0.0148981120437384	0.144274309277534
3.36677598953247	-1.16533994674683	-0.00985879357904196	-0.0454088561236858	-0.0150753688067198	0.144393146038055
3.3650267124176	-1.16738796234131	-0.00712495716288686	-0.0453043803572655	-0.0151959024369717	0.144566878676414
3.36325526237488	-1.16659319400787	-0.0147584890946746	-0.0451535545289516	-0.0153378080576658	0.144737213850021
3.36042046546936	-1.16655778884888	-0.0118353944271803	-0.0449868440628052	-0.0156125985085964	0.144973561167717
3.3573305606842	-1.16292369365692	-0.00856014527380466	-0.0449053756892681	-0.0157874431461096	0.145124807953835
3.35447859764099	-1.16205215454102	-0.00993775390088558	-0.0448564514517784	-0.0160741824656725	0.145276099443436
3.35311532020569	-1.16082048416138	-0.00902579817920923	-0.0447303354740143	-0.0163103379309177	0.14544440805912
3.349449634552	-1.15754270553589	-0.00177125760819763	-0.0447068959474564	-0.0166411213576794	0.145668655633926
3.34579467773438	-1.15388679504395	-0.00639916770160198	-0.0445815026760101	-0.0168719980865717	0.145862311124802
3.34366631507874	-1.15133690834045	-0.00839041173458099	-0.0445652157068253	-0.0172758493572474	0.146063178777695
3.3362877368927	-1.14683294296265	0.000777589564677328	-0.0444885604083538	-0.0174981951713562	0.146275565028191
3.33712148666382	-1.14619207382202	0.000198322217329405	-0.0445296466350555	-0.0178696680814028	0.146540194749832
3.33487701416016	-1.1389125585556	0.000238276115851477	-0.0443619750440121	-0.0182734169065952	0.146822899580002
3.33055686950684	-1.13689351081848	0.00580591429024935	-0.0444218255579472	-0.0184558797627687	0.147134080529213
3.32821106910706	-1.13447523117065	0.00615931628271937	-0.0444031022489071	-0.0187396481633186	0.147478178143501
3.32592344284058	-1.13184463977814	0.0093813193961978	-0.0443369820713997	-0.0191424749791622	0.147775292396545
3.32114624977112	-1.12438249588013	0.0105298180133104	-0.0442682020366192	-0.019411051645875	0.148147106170654
3.31874394416809	-1.12548971176147	0.0131117729470134	-0.0442684777081013	-0.0197185184806585	0.148503124713898
3.32137894630432	-1.11921048164368	0.013823539018631	-0.0442337282001972	-0.0199899021536112	0.148909479379654
3.31822943687439	-1.11393785476685	0.0163211282342672	-0.0441837012767792	-0.020246259868145	0.149305641651154
3.31386780738831	-1.11034941673279	0.0178007185459137	-0.0440851449966431	-0.020380113273859	0.149722263216972
3.31307244300842	-1.11018311977386	0.0199813656508923	-0.044082872569561	-0.0205690376460552	0.150118798017502
3.31338238716125	-1.10256481170654	0.0158447101712227	-0.0439420528709888	-0.020878978073597	0.150484323501587
3.30837535858154	-1.09713554382324	0.0168416351079941	-0.0438393838703632	-0.0210129451006651	0.150878474116325
3.30798149108887	-1.09820938110352	0.0223489478230476	-0.0437325499951839	-0.0210703127086163	0.151238456368446
3.30763006210327	-1.09332954883575	0.0230556651949883	-0.0435828529298306	-0.021233631297946	0.151651725172997
3.30119013786316	-1.08347487449646	0.0215599182993174	-0.0433959141373634	-0.0211877562105656	0.152012333273888
3.30301523208618	-1.0841338634491	0.0202250741422176	-0.0433151386678219	-0.0212339665740728	0.152386903762817
3.30077123641968	-1.08181762695313	0.0141886295750737	-0.0431730598211288	-0.0212955977767706	0.152805402874947
3.30377888679504	-1.07658064365387	0.010657362639904	-0.0429877676069736	-0.0213412120938301	0.153130114078522
3.29937887191772	-1.07387590408325	0.0133459838107228	-0.0428383387625217	-0.021242655813694	0.153474554419518
3.30337333679199	-1.06976532936096	0.0149082066491246	-0.0427142158150673	-0.021266758441925	0.153887405991554
3.30294704437256	-1.07007074356079	0.0158505793660879	-0.0425304807722569	-0.0212527103722095	0.154242619872093
3.30318331718445	-1.06744039058685	0.0109545467421412	-0.0423591434955597	-0.021153362467885	0.154574885964394
3.29967474937439	-1.06311869621277	0.0114191854372621	-0.0421793162822723	-0.021135313436389	0.154917895793915
3.30120277404785	-1.06303572654724	0.00910758972167969	-0.0420313775539398	-0.0210902728140354	0.155234932899475
3.30354690551758	-1.06241238117218	0.00856790598481894	-0.0418200083076954	-0.0210838802158833	0.15549498796463
3.30403447151184	-1.05792057514191	0.00675716856494546	-0.0416358076035976	-0.0210133362561464	0.155770897865295
3.29888939857483	-1.05665266513824	0.007383668795228	-0.0415317565202713	-0.0208913721144199	0.155943587422371
3.30235719680786	-1.05987811088562	0.0143741006031632	-0.04139119759202	-0.0208876337856054	0.156147792935371
3.30235052108765	-1.05783689022064	0.0148383462801576	-0.0411623641848564	-0.0208603069186211	0.156357988715172
3.30267691612244	-1.05658912658691	0.00947898346930742	-0.0410333089530468	-0.020818404853344	0.156453534960747
3.30410099029541	-1.05315029621124	0.00591008923947811	-0.0409531705081463	-0.0207975320518017	0.156623721122742
3.30663919448853	-1.05433487892151	1.0117173587787E-05	-0.0408196076750755	-0.0207568854093552	0.156792879104614
3.30824398994446	-1.05378353595734	0.00521307671442628	-0.0407187007367611	-0.0207767374813557	0.156945034861565
3.30945205688477	-1.05226445198059	0.000912251824047416	-0.0405794940888882	-0.0207208674401045	0.157049864530563
3.31055760383606	-1.05289614200592	0.00518347043544054	-0.0404978506267071	-0.0207147784531116	0.157101795077324
3.31109476089478	-1.05495047569275	-0.000934393145143986	-0.0404011607170105	-0.02077910117805	0.157224133610725
3.31497120857239	-1.05545663833618	-0.00245338049717247	-0.040323119610548	-0.0207517333328724	0.157292291522026
3.31487059593201	-1.05796480178833	0.00125373038463295	-0.0401781424880028	-0.0208082459867001	0.157248228788376
3.31374382972717	-1.05555510520935	-0.00421778904274106	-0.0400058515369892	-0.0207704808562994	0.157284766435623
3.31717729568481	-1.06152200698853	-4.60966220998671E-05	-0.0399547182023525	-0.0207109805196524	0.157349735498428
3.31891083717346	-1.06397175788879	-0.00064140884205699	-0.0398287922143936	-0.0207392983138561	0.157291606068611
3.32476258277893	-1.06344902515411	-0.00361806433647871	-0.0396694093942642	-0.0207936987280846	0.157324314117432
3.32465410232544	-1.06688737869263	0.00261164247058332	-0.0396033152937889	-0.0207290668040514	0.157331809401512
3.32571721076965	-1.06789791584015	1.90140654012794E-05	-0.0394665151834488	-0.0206073448061943	0.157384365797043
3.32886362075806	-1.07260990142822	-0.00285966834053397	-0.0393416099250317	-0.0205736756324768	0.157356679439545
3.33163857460022	-1.07390224933624	-0.00448253704234958	-0.0391589924693108	-0.0204080361872911	0.157369375228882
3.33238792419434	-1.07332921028137	-0.012239352799952	-0.0389430075883865	-0.0204010847955942	0.157319307327271
3.33462166786194	-1.07962679862976	-0.0131185399368405	-0.0387900583446026	-0.0202998891472816	0.157327070832253
3.33396816253662	-1.07948160171509	-0.0127778546884656	-0.0386317186057568	-0.0201192442327738	0.157334297895432
3.33693218231201	-1.08412528038025	-0.0143723720684648	-0.038387231528759	-0.0200499165803194	0.157381996512413
3.34147238731384	-1.08331549167633	-0.0179149098694324	-0.0381957143545151	-0.0199818219989538	0.15746982395649
3.34551477432251	-1.07978689670563	-0.0190154314041138	-0.0379713848233223	-0.0198915712535381	0.157509565353394
3.34349489212036	-1.08407056331635	-0.0141735449433327	-0.0378144569694996	-0.0197349023073912	0.157619073987007
3.3489146232605	-1.08692979812622	-0.0195702631026506	-0.0377052836120129	-0.0195872690528631	0.157654196023941
3.35265231132507	-1.08536911010742	-0.0221103467047215	-0.0374635457992554	-0.0195387396961451	0.157727688550949
3.35304474830627	-1.08557915687561	-0.0245102010667324	-0.0372603312134743	-0.019480274990201	0.157822489738464
3.35545945167542	-1.08477807044983	-0.0296965911984444	-0.0370960533618927	-0.0193140096962452	0.157907411456108
3.3579478263855	-1.08652889728546	-0.0324401073157787	-0.0369838215410709	-0.0193362720310688	0.158020973205566
3.35730791091919	-1.08334314823151	-0.0283781550824642	-0.0368382968008518	-0.019212581217289	0.15813735127449
3.35851693153381	-1.08317422866821	-0.0279839243739843	-0.0366229861974716	-0.0192818138748407	0.158284679055214
3.359126329422	-1.08082318305969	-0.0341719761490822	-0.0365122631192207	-0.0192369855940342	0.158406898379326
3.35788536071777	-1.08233785629272	-0.0269632358103991	-0.0364064238965511	-0.0192148108035326	0.158559590578079
3.356196641922	-1.07988786697388	-0.0256124921143055	-0.0363482423126698	-0.0192880239337683	0.158679127693176
3.35503315925598	-1.08161652088165	-0.0248141027987003	-0.0362208932638168	-0.0193964410573244	0.158870011568069
3.35503435134888	-1.08033835887909	-0.0306332632899284	-0.0361183285713196	-0.0194655507802963	0.158934876322746
3.35249829292297	-1.07686865329742	-0.0297344066202641	-0.0360084511339664	-0.0195226725190878	0.159073308110237
3.3506498336792	-1.07361745834351	-0.0282931551337242	-0.0359880849719048	-0.0196033697575331	0.159250199794769
3.34779167175293	-1.07484757900238	-0.0267889630049467	-0.0359546467661858	-0.0197521578520536	0.159421220421791
3.34851431846619	-1.07115638256073	-0.0224641691893339	-0.035941194742918	-0.0200064033269882	0.159564062952995
3.34603524208069	-1.06850957870483	-0.0243990533053875	-0.0358679294586182	-0.0201532263308764	0.159808665513992
3.34018349647522	-1.06749522686005	-0.0192676838487387	-0.0357650481164455	-0.0203866772353649	0.160031318664551
3.33622765541077	-1.06339228153229	-0.0185238290578127	-0.0358015261590481	-0.0205896012485027	0.160301089286804
3.33548903465271	-1.06157279014587	-0.0160334128886461	-0.0358187146484852	-0.0208606068044901	0.160456374287605
3.33581042289734	-1.05926644802094	-0.0165236666798592	-0.0358484014868736	-0.0211767759174109	0.160638600587845
3.3339102268219	-1.05488407611847	-0.01919349655509	-0.0358012095093727	-0.0215249769389629	0.160850822925568
3.33394169807434	-1.05072212219238	-0.0149581944569945	-0.0358202382922173	-0.0218633394688368	0.161081835627556
3.33006262779236	-1.04908561706543	-0.0135689517483115	-0.0358143635094166	-0.0221825893968344	0.161367103457451
3.32425141334534	-1.04659903049469	-0.0114845084026456	-0.0358554683625698	-0.0224217996001244	0.161642596125603
3.32516956329346	-1.04455614089966	-0.00083870894741267	-0.0358429998159409	-0.0228706952184439	0.161884322762489
3.32238245010376	-1.0409744977951	0.00192023231647909	-0.0359583646059036	-0.0231456216424704	0.162188500165939
3.31954002380371	-1.03859722614288	0.00208114041015506	-0.0358394794166088	-0.0234463587403297	0.162443920969963
3.31651949882507	-1.03779637813568	0.00726873613893986	-0.0358852595090866	-0.0237238444387913	0.162643671035767
3.31226539611816	-1.03593397140503	0.0115381712093949	-0.0359306074678898	-0.0239227190613747	0.162953674793243
3.31160974502563	-1.03191184997559	0.0069511579349637	-0.0358399525284767	-0.0242627076804638	0.163210704922676
3.30911731719971	-1.03033745288849	0.0071833897382021	-0.035805206745863	-0.0245321728289127	0.163453921675682
3.30714058876038	-1.02943384647369	0.0122179444879293	-0.0357741117477417	-0.0247861854732037	0.163764894008636
3.30415868759155	-1.02722358703613	0.0150608951225877	-0.0356623008847237	-0.0250117592513561	0.164091497659683
3.30222392082214	-1.02302670478821	0.0217229519039392	-0.0356075949966908	-0.0252213943749666	0.16439226269722
3.30308032035828	-1.02219092845917	0.0221573077142239	-0.0355022251605988	-0.025436183437705	0.16469219326973
3.30888724327087	-1.01922869682312	0.0210582185536623	-0.0354638136923313	-0.025637224316597	0.165000095963478
3.30892705917358	-1.0150945186615	0.0203984603285789	-0.0353617891669273	-0.0257928725332022	0.165308147668839
3.3076012134552	-1.0140380859375	0.0193699728697538	-0.0352979525923729	-0.0258971825242043	0.165571182966232
3.30459260940552	-1.01522409915924	0.0174395516514778	-0.0351469032466412	-0.0260161906480789	0.165978834033012
3.30625796318054	-1.01279807090759	0.0186959281563759	-0.0350276082754135	-0.0261661950498819	0.16628485918045
3.3086097240448	-1.00922763347626	0.0232704859226942	-0.0348413102328777	-0.026346480473876	0.166580215096474
3.30996799468994	-1.01351642608643	0.0242298692464828	-0.0347900614142418	-0.0264038927853107	0.166831523180008
3.30672645568848	-1.01041328907013	0.0243459939956665	-0.0346448458731174	-0.0264532435685396	0.16703873872757
3.30889391899109	-1.01368880271912	0.0308823771774769	-0.0344460643827915	-0.0264417957514524	0.167244926095009
3.3123242855072	-1.01344692707062	0.0167138073593378	-0.0343218855559826	-0.02649787068367	0.167511373758316
3.31382918357849	-1.01219964027405	0.0190535075962543	-0.0340490974485874	-0.0265013501048088	0.167722821235657
3.31457805633545	-1.01084113121033	0.018149733543396	-0.0339150317013264	-0.0265342611819506	0.167978435754776
3.31608486175537	-1.01117157936096	0.0192200355231762	-0.0337418466806412	-0.0265197996050119	0.168278351426125
3.32091856002808	-1.01180338859558	0.0221631117165089	-0.03351079672575	-0.0264941863715649	0.168607234954834
3.32764291763306	-1.00756072998047	0.0155112845823169	-0.0334184803068638	-0.026453847065568	0.168953582644463
3.32971572875977	-1.00848281383514	0.0159292966127396	-0.0332118980586529	-0.0264641251415014	0.169269517064095
3.33510208129883	-1.00693011283875	0.00717804161831737	-0.0329601466655731	-0.0264478698372841	0.169536933302879
3.33680272102356	-1.00608837604523	0.00342996488325298	-0.0326918661594391	-0.026469798758626	0.169836536049843
3.33831119537354	-1.01000499725342	0.00844827201217413	-0.0325264260172844	-0.0264031197875738	0.170150712132454
3.34464812278748	-1.00761246681213	0.0134437214583158	-0.0323258563876152	-0.0263423305004835	0.170442342758179
3.35083699226379	-1.01071393489838	0.00603109877556562	-0.0320300906896591	-0.0262746158987284	0.170720830559731
3.35428881645203	-1.01256465911865	-0.00469823740422726	-0.0317108109593391	-0.02615025639534	0.171078681945801
3.35903310775757	-1.00754594802856	-0.0100213382393122	-0.0313754975795746	-0.0260976497083902	0.171444728970528
3.35950565338135	-1.00893378257751	-0.00539154140278697	-0.0310516841709614	-0.0259932577610016	0.171916827559471
3.36042308807373	-1.01387870311737	-0.00775378011167049	-0.0308032240718603	-0.0258068181574345	0.172334879636765
3.37022280693054	-1.0140153169632	-0.0157546978443861	-0.0302429050207138	-0.0256322510540485	0.172732397913933
3.37523126602173	-1.01077580451965	-0.0206662062555552	-0.0298205818980932	-0.025475574657321	0.173107340931892
3.37695360183716	-1.00635242462158	-0.0302599370479584	-0.0293049979954958	-0.025245675817132	0.173535034060478
3.3788115978241	-1.00238883495331	-0.0393948145210743	-0.0287550371140242	-0.0250236857682467	0.174008205533028
3.38447761535645	-0.999777138233185	-0.0423884652554989	-0.0281729716807604	-0.0247408673167229	0.174807921051979
3.41845178604126	-0.972699701786041	-0.0493649505078793	-0.0274311490356922	-0.0247022174298763	0.176645696163177
3.42331624031067	-0.962050974369049	-0.0469130128622055	-0.0270674508064985	-0.0241380110383034	0.178630128502846
3.42136383056641	-0.981574773788452	-0.0645507127046585	-0.0263896062970161	-0.0236468017101288	0.180017590522766
3.42699313163757	-0.967179358005524	-0.0753552094101906	-0.0256477035582066	-0.0234028790146112	0.181353315711021
3.44457244873047	-0.948059678077698	-0.0842417031526566	-0.0248060766607523	-0.0227577574551106	0.182719677686691
3.44417119026184	-0.950703680515289	-0.0890417546033859	-0.0239550955593586	-0.0224701594561338	0.183827713131905
3.44063377380371	-0.955661833286285	-0.0937158241868019	-0.0231703836470842	-0.0220770556479692	0.184567898511887
3.44472813606262	-0.956116616725922	-0.101340003311634	-0.0222112890332937	-0.0215877257287502	0.185084134340286
3.44599270820618	-0.96270477771759	-0.107350341975689	-0.0211790483444929	-0.0212751366198063	0.185652062296867
3.43716311454773	-0.970004498958588	-0.121389545500278	-0.0201560519635677	-0.020785965025425	0.185805976390839
3.43245196342468	-0.967784285545349	-0.130749210715294	-0.0191846415400505	-0.0202273223549128	0.185900211334229
3.42828798294067	-0.968013346195221	-0.140589505434036	-0.0182882063090801	-0.0199450980871916	0.186084866523743
3.42315578460693	-0.966669082641602	-0.150890320539474	-0.0173329450190067	-0.0196241959929466	0.18645940721035
3.42036175727844	-0.963420152664185	-0.157178655266762	-0.0166274588555098	-0.0193151496350765	0.186846598982811
3.41298413276672	-0.964705765247345	-0.159031763672829	-0.0158968046307564	-0.0191009566187859	0.187445074319839
3.41610479354858	-0.960459053516388	-0.164092808961868	-0.0150512419641018	-0.018935352563858	0.188153728842735
3.40742182731628	-0.956534564495087	-0.178163930773735	-0.0143526382744312	-0.0188013166189194	0.188612222671509
3.39969229698181	-0.945882380008698	-0.173681050539017	-0.0137738045305014	-0.0190243422985077	0.189097553491592
3.39273715019226	-0.948322534561157	-0.16899311542511	-0.0131291290745139	-0.019138241186738	0.189770475029945
3.39177298545837	-0.941727578639984	-0.181294068694115	-0.0124443331733346	-0.0191926248371601	0.190417379140854
3.38577389717102	-0.937624454498291	-0.171025410294533	-0.0121439723297954	-0.0195980481803417	0.191014051437378
3.37969040870667	-0.934253692626953	-0.168290719389915	-0.0116222910583019	-0.0199957452714443	0.191543608903885
3.36818027496338	-0.921965420246124	-0.169368267059326	-0.0111784273758531	-0.0203756149858236	0.191942602396011
3.35445594787598	-0.916716694831848	-0.166601493954659	-0.0108594195917249	-0.0208231490105391	0.191966533660889
3.32882595062256	-0.910693049430847	-0.15624737739563	-0.010701053775847	-0.0214476827532053	0.191864833235741
3.310795545578	-0.896708488464355	-0.155494526028633	-0.0104025462642312	-0.0220268554985523	0.191727370023727
3.29168319702148	-0.883778274059296	-0.147158429026604	-0.0102963801473379	-0.0227846018970013	0.191704303026199
3.26580047607422	-0.880641400814056	-0.159572720527649	-0.0100004803389311	-0.023459542542696	0.191589206457138
3.2452085018158	-0.868228256702423	-0.143954947590828	-0.00981174409389496	-0.0243483632802963	0.191794484853745
3.2259955406189	-0.85468190908432	-0.131132259964943	-0.00965177547186613	-0.0252730194479227	0.191834971308708
3.21068096160889	-0.844337344169617	-0.118794500827789	-0.00961726158857346	-0.0262318886816502	0.191917777061462
3.17400717735291	-0.837905764579773	-0.110090672969818	-0.00976934470236301	-0.0272191166877747	0.191758304834366
3.15481305122375	-0.812414944171906	-0.0877898707985878	-0.00968841277062893	-0.02837741561234	0.192340075969696
3.15854811668396	-0.774213016033173	-0.0856990516185761	-0.00998028181493282	-0.0294048581272364	0.192316681146622
3.1658821105957	-0.763753771781921	-0.128480434417725	-0.0104591427370906	-0.0295969992876053	0.193957716226578
3.06598854064941	-0.771060466766357	-0.101951219141483	-0.0104423994198442	-0.0306844022125006	0.194798350334167
3.04240727424622	-0.736201822757721	-0.0500649176537991	-0.0101207233965397	-0.032937727868557	0.194469824433327
3.05311417579651	-0.682874858379364	-0.0756472572684288	-0.00955956522375345	-0.0339314118027687	0.194746032357216
3.03462743759155	-0.667579650878906	-0.0159953106194735	-0.0101927686482668	-0.0357758589088917	0.196095272898674
3.0198495388031	-0.725712060928345	-0.0307309795171022	-0.0107152806594968	-0.0361753068864346	0.196712777018547
3.02789044380188	-0.684927582740784	-0.0404553338885307	-0.010744265280664	-0.03681780397892	0.19720122218132
3.02060461044312	-0.615931570529938	-0.0166730415076017	-0.0111204981803894	-0.0386420972645283	0.197955295443535
2.97291493415833	-0.608316361904144	0.00466821854934096	-0.0114886676892638	-0.0396097674965858	0.198916211724281
2.95839834213257	-0.608717560768127	0.0144451726227999	-0.0115510867908597	-0.0403879135847092	0.199452668428421
2.96283721923828	-0.580057799816132	-0.000396068324334919	-0.0112014254555106	-0.0410419218242168	0.200518265366554
2.97082614898682	-0.541822910308838	0.0248968526721001	-0.0111786052584648	-0.0426305010914803	0.202110096812248
2.9649806022644	-0.531493365764618	0.0375295653939247	-0.0110364351421595	-0.0435866713523865	0.203459098935127
2.95389175415039	-0.536577761173248	0.022021297365427	-0.0108177335932851	-0.0440579205751419	0.204766348004341
2.96632981300354	-0.523854613304138	0.0303037241101265	-0.0104409186169505	-0.0448982045054436	0.206437945365906
2.97556352615356	-0.510717213153839	0.0406630001962185	-0.0096325883641839	-0.0458105951547623	0.208165988326073
2.99169039726257	-0.491415113210678	0.0430076345801353	-0.00860621128231287	-0.0464850775897503	0.209921911358833
3.00709366798401	-0.491068482398987	0.0448920279741287	-0.00796642620116472	-0.0467177480459213	0.211731269955635
3.0028395652771	-0.492058664560318	0.0378114208579063	-0.00715360837057233	-0.0465721674263477	0.213554531335831
2.99608492851257	-0.479135721921921	0.0435154996812344	-0.00643867533653975	-0.0466719530522823	0.214962720870972
3.0072169303894	-0.444061726331711	0.0338836684823036	-0.00581966573372483	-0.0465229190886021	0.215977936983109
3.00174760818481	-0.426773488521576	0.0221089590340853	-0.005069131962955	-0.0462606139481068	0.21731361746788
2.98750185966492	-0.442653208971024	0.0016816760180518	-0.00431685009971261	-0.0458020605146885	0.218665555119514
2.99519371986389	-0.429519981145859	0.0120274676010013	-0.0033949064090848	-0.0457456633448601	0.220132037997246
3.0158486366272	-0.410436719655991	0.0085051292553544	-0.00261603062972426	-0.0457212068140507	0.221250280737877
3.0322208404541	-0.40773606300354	0.0137941604480147	-0.00196020724251866	-0.0455535985529423	0.222699373960495
3.03699970245361	-0.422221451997757	0.00228841649368405	-0.0013227763120085	-0.0450755320489407	0.223977833986282
3.05513954162598	-0.416466176509857	0.00334651279263198	-0.000726939179003239	-0.0448062494397163	0.225131541490555
3.05617737770081	-0.412506759166718	-0.0259988382458687	6.02014661126304E-05	-0.0444066822528839	0.225140944123268
3.04779505729675	-0.397809982299805	-0.0258870609104633	0.000646135595161468	-0.0438276827335358	0.222418874502182
3.04394841194153	-0.416749447584152	-0.0170644372701645	0.000314526841975749	-0.0430059432983398	0.220438271760941
3.04584455490112	-0.462306648492813	-0.0319104269146919	0.000887479225639254	-0.0421659909188747	0.219852566719055
3.08332633972168	-0.468380570411682	-0.0224962290376425	0.00148933508899063	-0.0421250835061073	0.219905778765678
3.10658860206604	-0.468840032815933	-0.023823443800211	0.00246690609492362	-0.041723657399416	0.221244588494301
3.11521363258362	-0.485406965017319	-0.0336081050336361	0.00353368767537177	-0.0419823713600636	0.223115965723991
3.11013102531433	-0.496414959430695	-0.0380628481507301	0.00458185328170657	-0.0422407127916813	0.224033445119858
3.14831399917603	-0.448718667030334	-0.0449071489274502	0.00549349654465914	-0.0423208400607109	0.224569067358971
3.1600489616394	-0.450004100799561	-0.0429976880550385	0.00588876474648714	-0.0425581969320774	0.227362275123596
3.15959906578064	-0.436811894178391	-0.0321697629988194	0.00555867934599519	-0.0422879680991173	0.231817483901978
3.20601177215576	-0.405181378126144	-0.0497480034828186	0.00589193077757955	-0.0415997132658958	0.234240934252739
3.24549889564514	-0.377068936824799	-0.0412530675530434	0.00575704872608185	-0.0416857823729515	0.236648350954056
3.26160335540771	-0.377019166946411	-0.0375359207391739	0.00614010170102119	-0.0416932255029678	0.239373058080673
3.28849363327026	-0.369699835777283	-0.042444996535778	0.00670564826577902	-0.0417126938700676	0.24136646091938
3.28993248939514	-0.36762073636055	-0.0564766377210617	0.00746673531830311	-0.0417506732046604	0.24269400537014
3.29702639579773	-0.356608092784882	-0.0400604270398617	0.00807822868227959	-0.0418598651885986	0.243486180901527
3.30168890953064	-0.358154028654099	-0.0384143330156803	0.00845601037144661	-0.0421702936291695	0.243767619132996
3.31302237510681	-0.358629077672958	-0.0442686006426811	0.00857194792479277	-0.0423530340194702	0.244271695613861
3.31055498123169	-0.356902360916138	-0.0382197983562946	0.00857671070843935	-0.0423626750707626	0.244319304823875
3.3039174079895	-0.359802186489105	-0.0510350540280342	0.00885504670441151	-0.0425603538751602	0.24427230656147
3.32571721076965	-0.347319841384888	-0.0360247828066349	0.00879399850964546	-0.0428903065621853	0.244379803538322
3.33327078819275	-0.350202053785324	-0.0498452633619308	0.00914259254932404	-0.0430323556065559	0.244922071695328
3.34707283973694	-0.357709467411041	-0.041551660746336	0.00958968792110682	-0.0434002541005611	0.245971694588661
3.3608295917511	-0.354098051786423	-0.0294912122189999	0.00998988840728998	-0.0438975393772125	0.246754929423332
3.37096214294434	-0.349214404821396	-0.0284520480781794	0.0103903766721487	-0.0442846119403839	0.247754096984863
3.38674902915955	-0.351879924535751	-0.0110698584467173	0.0103942342102528	-0.0448731929063797	0.248703107237816
3.39121389389038	-0.347487032413483	-0.0207810644060373	0.0107266595587134	-0.0452526807785034	0.249542534351349
3.39045977592468	-0.343674004077911	-0.0190078690648079	0.0108031304553151	-0.0456375740468502	0.250086784362793
3.38487720489502	-0.342859923839569	-0.00873749610036612	0.0107355443760753	-0.0466420091688633	0.250137090682983
3.39416694641113	-0.323597550392151	-0.00726910540834069	0.010574396699667	-0.0473409183323383	0.250307470560074
3.39701247215271	-0.319310158491135	0.00274654221720994	0.0104412110522389	-0.0478639751672745	0.250693768262863
3.38655114173889	-0.330050081014633	0.015660896897316	0.010247016325593	-0.0484535284340382	0.250953525304794
3.40605998039246	-0.307785660028458	0.0405559837818146	0.00965731497853994	-0.0496982112526894	0.251320213079453
3.44277191162109	-0.314225077629089	0.0288895424455404	0.00888398196548224	-0.0498640574514866	0.252232581377029
3.43749570846558	-0.304496198892593	0.00837777834385633	0.00836961809545755	-0.0497803054749966	0.25367471575737
3.40348744392395	-0.27814793586731	0.027062064036727	0.00787602458149195	-0.050600603222847	0.254531562328339
3.3998851776123	-0.253588974475861	0.0392871871590614	0.00789511576294899	-0.0518397688865662	0.254883497953415
3.40438008308411	-0.241878896951675	0.0766286700963974	0.00800264999270439	-0.0534140728414059	0.25549179315567
3.41679787635803	-0.26879894733429	0.0784879624843597	0.00842497870326042	-0.0545245707035065	0.256332010030746
3.4483425617218	-0.275635421276093	0.0783933326601982	0.00834620930254459	-0.0551715679466724	0.25706085562706
3.45264267921448	-0.273005694150925	0.074413888156414	0.00793364085257053	-0.055451013147831	0.257482826709747
3.44809031486511	-0.249024212360382	0.0795858204364777	0.00753582688048482	-0.0558472685515881	0.257926166057587
3.44300699234009	-0.246270075440407	0.0981887504458427	0.00700075086206198	-0.0563118383288383	0.258283287286758
3.43693065643311	-0.250404298305511	0.0947784334421158	0.00727664679288864	-0.0566783770918846	0.258752137422562
3.44485664367676	-0.246546477079391	0.116142079234123	0.00723606068640947	-0.0575935170054436	0.259144961833954
3.43557190895081	-0.237373828887939	0.129397362470627	0.00709691504016519	-0.0587279945611954	0.259062081575394
3.44621658325195	-0.226079434156418	0.157147496938705	0.00683066435158253	-0.0598626546561718	0.259271025657654
3.45755958557129	-0.231301844120026	0.128517016768456	0.00659112725406885	-0.0601364523172379	0.259571045637131
3.44334030151367	-0.214740633964539	0.0990448072552681	0.00656253891065717	-0.0600167587399483	0.259993046522141
3.43349862098694	-0.193548142910004	0.124277234077454	0.00564746698364615	-0.060416255146265	0.260284185409546
3.43380045890808	-0.182093679904938	0.134624123573303	0.00524857454001904	-0.0608273111283779	0.26063859462738
3.44110703468323	-0.177302613854408	0.158427357673645	0.00499704107642174	-0.0613290444016457	0.261072367429733
3.45235157012939	-0.190153732895851	0.169706180691719	0.0048369369469583	-0.0619993060827255	0.261808782815933
3.47542834281921	-0.190386325120926	0.161399841308594	0.00494393380358815	-0.0623793564736843	0.262730002403259
3.48900747299194	-0.169587478041649	0.17814764380455	0.00457016751170158	-0.0631324872374535	0.263415575027466
3.46752452850342	-0.160667315125465	0.16722871363163	0.0041973814368248	-0.0629108548164368	0.263862580060959
3.46812224388123	-0.145144805312157	0.165260761976242	0.00354218063876033	-0.0625924691557884	0.264411270618439
3.48427581787109	-0.134260654449463	0.174344033002853	0.00288535840809345	-0.0628049597144127	0.264912784099579
3.49527955055237	-0.13398152589798	0.171288251876831	0.00273827603086829	-0.0633316859602928	0.265648603439331
3.52305030822754	-0.138603791594505	0.195198595523834	0.00241317693144083	-0.0641217231750488	0.266593635082245
3.53139638900757	-0.143792927265167	0.196279287338257	0.0023239313159138	-0.0645672380924225	0.267137944698334
3.54416036605835	-0.13838854432106	0.190400645136833	0.00239794095978141	-0.0648246183991432	0.267532020807266
3.55928230285645	-0.128554508090019	0.198225364089012	0.00220933323726058	-0.0650184974074364	0.268174797296524
3.5624406337738	-0.135377943515778	0.200370863080025	0.0019835289567709	-0.0650602802634239	0.269334346055985
3.57470655441284	-0.129233971238136	0.207316532731056	0.00191204273141921	-0.0650279745459557	0.270947992801666
3.58773756027222	-0.113651596009731	0.209873080253601	0.001656737877056	-0.065201610326767	0.271834522485733
3.58674740791321	-0.089620366692543	0.206617265939713	0.00206588092260063	-0.0655571818351746	0.272798776626587
3.59584450721741	-0.0894131883978844	0.197712555527687	0.00215676636435092	-0.0656038075685501	0.273547172546387
3.6099157333374	-0.0960183590650558	0.199681863188744	0.00206510559655726	-0.06550133228302	0.274078696966171
3.62868618965149	-0.0916180610656738	0.196971893310547	0.00201945030130446	-0.0652652829885483	0.274339139461517
3.65337133407593	-0.0964603647589684	0.212336078286171	0.00198755552992225	-0.0649880170822144	0.275131791830063
3.67706727981567	-0.101986043155193	0.211892813444138	0.00192376819904894	-0.0650471150875092	0.275780200958252
3.68365740776062	-0.116260677576065	0.203888908028603	0.00206510489806533	-0.064895398914814	0.27633985877037
3.70018935203552	-0.105841659009457	0.199043139815331	0.00215797941200435	-0.0650027692317963	0.276807725429535
3.711674451828	-0.105059966444969	0.212913408875465	0.0019768038764596	-0.0651107132434845	0.277149349451065
3.69364404678345	-0.103778518736362	0.211864724755287	0.00200470560230315	-0.0648597106337547	0.277479887008667
3.69650936126709	-0.0985264107584953	0.215035796165466	0.00180128926876932	-0.0647651478648186	0.277742177248001
3.70357251167297	-0.0967603772878647	0.224265947937965	0.00150709191802889	-0.0648640915751457	0.277853518724442
3.70354557037354	-0.0992148295044899	0.219898641109467	0.00132701848633587	-0.0651078149676323	0.278171867132187
3.71321797370911	-0.10308550298214	0.22925366461277	0.00116145308129489	-0.0652064010500908	0.27858978509903
3.72353219985962	-0.0978909358382225	0.232773944735527	0.000705709855537862	-0.0657665580511093	0.27879410982132
3.72327733039856	-0.105339005589485	0.238964393734932	0.000345620443113148	-0.0660941749811172	0.278988122940063
3.73249745368958	-0.104304939508438	0.250371217727661	-0.000172755302628502	-0.0664162412285805	0.279361516237259
3.7528383731842	-0.103836938738823	0.265281856060028	-0.00104279862716794	-0.0667961984872818	0.27985292673111
3.75407934188843	-0.102276459336281	0.266621351242065	-0.00180868827737868	-0.0671829730272293	0.279975384473801
3.85585188865662	-0.0756158530712128	0.346355468034744	-0.00116364902351052	-0.0706058740615845	0.278776198625565
3.89419341087341	-0.0885117650032043	0.450433671474457	-0.00045341276563704	-0.0750786140561104	0.277163445949554
3.91808772087097	-0.113263584673405	0.464432805776596	0.00179355533327907	-0.0782415121793747	0.276764899492264
3.95668721199036	-0.122005127370358	0.522074639797211	0.00307126133702695	-0.0814828127622604	0.276269882917404
3.99744176864624	-0.145674809813499	0.588855266571045	0.00348223745822906	-0.0843850895762444	0.274724960327148
4.03618478775024	-0.150519490242004	0.63592141866684	0.00389388180337846	-0.0863437727093697	0.272918790578842
4.0691032409668	-0.159168511629105	0.673712193965912	0.00410315580666065	-0.0882795080542564	0.271818190813065
4.07806587219238	-0.176870301365852	0.694912374019623	0.0046632643789053	-0.0900089368224144	0.271636694669724
4.08915233612061	-0.162696003913879	0.736818969249725	0.00494920276105404	-0.0916739627718925	0.270839422941208
4.09311532974243	-0.157268643379211	0.754570841789246	0.00509020267054439	-0.093298427760601	0.269580483436584
4.09682130813599	-0.143665865063667	0.809668779373169	0.00484288204461336	-0.0951346978545189	0.26863569021225
4.11205244064331	-0.150599330663681	0.836811304092407	0.00450959336012602	-0.0970140248537064	0.267704784870148
4.11350631713867	-0.156882435083389	0.867971539497375	0.00423123082146049	-0.0986583605408669	0.26693719625473
4.11521339416504	-0.157504737377167	0.908570826053619	0.00344871613197029	-0.100673325359821	0.266493737697601
4.12622547149658	-0.160756215453148	0.934993982315063	0.00262139295227826	-0.102504074573517	0.265501171350479
4.12493562698364	-0.148553565144539	0.966992855072021	0.00157585693523288	-0.104222975671291	0.26460474729538
4.12353467941284	-0.135040760040283	0.990975975990295	0.000536190287675709	-0.105813510715961	0.263632506132126
4.11895847320557	-0.131836742162704	1.02002012729645	-0.000861252716276795	-0.10784450173378	0.262922286987305
4.11916303634644	-0.122566260397434	1.04903733730316	-0.00211941869929433	-0.109634548425674	0.262729793787003
4.11615896224976	-0.101922057569027	1.08985710144043	-0.00358756026253104	-0.111549481749535	0.262565195560455
4.11977577209473	-0.0806810632348061	1.11992585659027	-0.0050063319504261	-0.113563738763332	0.262316942214966
4.11911916732788	-0.0830356180667877	1.14890694618225	-0.00657359091565013	-0.115477092564106	0.261217206716537
4.12106037139893	-0.0640305057168007	1.1910982131958	-0.00813599862158298	-0.117463685572147	0.260416209697723
4.11892509460449	-0.0491639859974384	1.22305202484131	-0.00962105672806501	-0.119457043707371	0.260104835033417
4.10610294342041	-0.0407861731946468	1.2534453868866	-0.0112351970747113	-0.121597103774548	0.25946643948555
4.07969379425049	-0.0277570709586143	1.29613351821899	-0.0127867804840207	-0.123688958585262	0.258517444133759
4.05021905899048	-0.0100996801629663	1.31774950027466	-0.0142332529649138	-0.125708431005478	0.25791871547699
4.02751922607422	0.0142131829634309	1.35401225090027	-0.0160518679767847	-0.127613589167595	0.25797763466835
4.01161098480225	0.0465696565806866	1.37564051151276	-0.0177107788622379	-0.129623234272003	0.257427722215652
3.99485230445862	0.0823550224304199	1.41351330280304	-0.0190638732165098	-0.132077321410179	0.257348328828812
3.96626472473145	0.090839296579361	1.45132434368134	-0.0208721719682217	-0.134018659591675	0.258196175098419
3.95964908599854	0.118582524359226	1.48108959197998	-0.022420559078455	-0.136102020740509	0.259823977947235
3.93834638595581	0.159310862421989	1.51287031173706	-0.0239269006997347	-0.13811756670475	0.261220276355743
3.92440176010132	0.18680477142334	1.54204118251801	-0.0253543611615896	-0.140211939811707	0.262373894453049
3.89853763580322	0.211166828870773	1.55905759334564	-0.0267984103411436	-0.141944512724876	0.263148963451386
3.87597012519836	0.230878219008446	1.58671295642853	-0.0281722005456686	-0.143719807267189	0.263391345739365
3.85847353935242	0.249720320105553	1.60625720024109	-0.0295657180249691	-0.145390644669533	0.263663738965988
3.83560585975647	0.270338386297226	1.62807381153107	-0.0308969523757696	-0.147041454911232	0.263706207275391
3.80645489692688	0.280613005161285	1.6450355052948	-0.0321992449462414	-0.148586586117744	0.263420730829239
3.78973174095154	0.294347167015076	1.66478276252747	-0.0336502268910408	-0.150181040167809	0.263059377670288
3.76349568367004	0.308916747570038	1.67853820323944	-0.0349532999098301	-0.151824116706848	0.262881875038147
3.74061417579651	0.327002823352814	1.69825887680054	-0.0363204665482044	-0.153534606099129	0.262736231088638
3.72384595870972	0.341661036014557	1.7193341255188	-0.0377189330756664	-0.155355498194695	0.262832552194595
3.72064328193665	0.365773499011993	1.74304592609406	-0.0391177535057068	-0.157375514507294	0.263635963201523
3.69857621192932	0.386453241109848	1.76027059555054	-0.0405051968991756	-0.159216701984406	0.264622658491135
3.66195249557495	0.408021569252014	1.77091455459595	-0.0417942516505718	-0.161017015576363	0.265392184257507
3.61775827407837	0.43647027015686	1.78479254245758	-0.0430716462433338	-0.162919014692307	0.266218960285187
3.58299374580383	0.462538540363312	1.81054818630219	-0.0443612262606621	-0.164757609367371	0.267014741897583
3.56755375862122	0.480369567871094	1.81993663311005	-0.0457520261406899	-0.167002290487289	0.267983257770538
3.52555394172668	0.493548154830933	1.82681465148926	-0.046821616590023	-0.169092074036598	0.268495708703995
3.49790835380554	0.504549384117126	1.84468996524811	-0.048068929463625	-0.171344220638275	0.268765240907669
3.47082495689392	0.522552013397217	1.86013102531433	-0.0493880733847618	-0.173372775316238	0.268822193145752
3.44409990310669	0.521547198295593	1.87970018386841	-0.0508578196167946	-0.175277411937714	0.268885046243668
3.40157079696655	0.520665228366852	1.8976172208786	-0.0520838722586632	-0.177251726388931	0.269000828266144
3.37150406837463	0.530083179473877	1.92727148532867	-0.0533488132059574	-0.17945808172226	0.26921159029007
3.36747598648071	0.563156425952911	1.93582534790039	-0.0541698038578033	-0.18167881667614	0.269901126623154
3.35068583488464	0.590134799480438	1.94424021244049	-0.0551623739302158	-0.183743461966515	0.27062514424324
3.32239055633545	0.611900687217712	1.9824892282486	-0.0557568222284317	-0.186439782381058	0.271246939897537
3.28445553779602	0.637351155281067	2.00185894966125	-0.0565830022096634	-0.188868150115013	0.272088497877121
3.25433874130249	0.658207535743713	2.02452278137207	-0.0574864000082016	-0.191307842731476	0.27296769618988
3.20547819137573	0.6600421667099	2.02583742141724	-0.0586321093142033	-0.192955806851387	0.273639321327209
3.14442300796509	0.67746102809906	2.0319836139679	-0.0598995611071587	-0.19406946003437	0.274162828922272
3.13102316856384	0.740942776203156	2.08242344856262	-0.0602113120257854	-0.196657478809357	0.274175554513931
3.10674643516541	0.748609781265259	2.09190034866333	-0.0604647733271122	-0.200652539730072	0.274473756551743
3.08298206329346	0.742556869983673	2.16010189056396	-0.0591582581400871	-0.205808892846107	0.27556324005127
3.07568693161011	0.754651486873627	2.22079110145569	-0.0582956299185753	-0.210121467709541	0.27732652425766
3.07792043685913	0.805571973323822	2.28004336357117	-0.057624414563179	-0.214318707585335	0.279298961162567
3.07187175750732	0.824921250343323	2.31993818283081	-0.0571137890219688	-0.218357980251312	0.279839783906937
3.0675220489502	0.841411590576172	2.36293816566467	-0.0564668439328671	-0.222037881612778	0.280829310417175
3.05852818489075	0.85024631023407	2.39732766151428	-0.0557122640311718	-0.225410670042038	0.281817495822906
3.04142618179321	0.856796026229858	2.42663836479187	-0.0548304729163647	-0.228478759527206	0.282942712306976
3.0216372013092	0.897099733352661	2.45720672607422	-0.053906686604023	-0.23175673186779	0.286085903644562
3.02400469779968	0.917671859264374	2.49789714813232	-0.0533535443246365	-0.235152795910835	0.289184004068375
3.03516960144043	0.928374528884888	2.51513361930847	-0.052124809473753	-0.238137513399124	0.292026400566101
3.03903341293335	0.921086370944977	2.53208756446838	-0.0513396672904491	-0.241349816322327	0.294890403747559
3.04735374450684	0.935941278934479	2.59348320960999	-0.0509551838040352	-0.24490749835968	0.298697203397751
3.09764242172241	0.96615469455719	2.64623832702637	-0.0505358427762985	-0.249001458287239	0.303388714790344
3.12877488136292	1.00941610336304	2.68581581115723	-0.0499708279967308	-0.252867192029953	0.308531850576401
3.16901016235352	1.03940582275391	2.71994042396545	-0.0496428050100803	-0.256594866514206	0.314002901315689
3.18665456771851	1.07853066921234	2.75661325454712	-0.0492937602102757	-0.260056555271149	0.319827109575272
3.19831037521362	1.12622010707855	2.80646896362305	-0.0493012741208076	-0.263775110244751	0.325774073600769
3.21014642715454	1.17091512680054	2.82512640953064	-0.0491942092776299	-0.266999095678329	0.331718653440475
3.21842789649963	1.21180093288422	2.85424447059631	-0.0496961511671543	-0.270279228687286	0.336971461772919
3.22074031829834	1.2600417137146	2.87684226036072	-0.0500632487237453	-0.273199141025543	0.342220395803452
3.2221348285675	1.29579603672028	2.89574384689331	-0.0508349239826202	-0.275985926389694	0.346940338611603
3.22891902923584	1.33159613609314	2.90290236473084	-0.0510145463049412	-0.278554648160934	0.350917398929596
3.25677847862244	1.3512876033783	2.93103265762329	-0.0522003993391991	-0.281226396560669	0.354403287172318
3.27589011192322	1.39617669582367	2.95922589302063	-0.0533419065177441	-0.283985078334808	0.360116899013519
3.29540085792542	1.44257509708405	2.97083449363709	-0.0543253794312477	-0.286291122436523	0.365467458963394
3.31254029273987	1.48004639148712	2.99200749397278	-0.0556316487491131	-0.288591414690018	0.370735317468643
3.31416869163513	1.50788593292236	3.0050060749054	-0.0568566210567951	-0.290984064340591	0.375218093395233
3.29269075393677	1.50933420658112	3.00484561920166	-0.0580244287848473	-0.29274520277977	0.377401053905487
3.28255605697632	1.52307939529419	3.00441026687622	-0.0589980781078339	-0.294255375862122	0.379586726427078
3.27531170845032	1.55515360832214	3.00444865226746	-0.0599963627755642	-0.295406222343445	0.382885873317719
3.27228379249573	1.57195782661438	3.00652647018433	-0.0612331330776215	-0.296487122774124	0.386613756418228
3.26499700546265	1.59217596054077	3.00058794021606	-0.0620856545865536	-0.297271728515625	0.390314698219299
3.26202416419983	1.61851692199707	2.9916627407074	-0.0627069249749184	-0.2979616522789	0.394811362028122
3.26607251167297	1.64401340484619	3.0010814666748	-0.0634212046861649	-0.298977732658386	0.399484694004059
3.27022743225098	1.66305780410767	3.01419258117676	-0.0641580820083618	-0.300151765346527	0.403606921434402
3.28622341156006	1.67692399024963	3.02531933784485	-0.0647302344441414	-0.301300466060638	0.407337933778763
3.31127858161926	1.68948447704315	3.0260751247406	-0.0653000324964523	-0.302467167377472	0.409879356622696
3.3225953578949	1.71323204040527	3.03765153884888	-0.0658864602446556	-0.30360558629036	0.412679105997086
3.32844400405884	1.73550188541412	3.05350923538208	-0.0666539147496223	-0.304799646139145	0.415626257658005
3.33173251152039	1.73155200481415	3.05809354782104	-0.0672631189227104	-0.305690765380859	0.415905058383942
3.23888087272644	1.69924783706665	3.07285022735596	-0.0680009797215462	-0.306115329265594	0.408514618873596
3.01882195472717	1.58024072647095	3.05684852600098	-0.06791752576828	-0.305004984140396	0.384208053350449
3.15082168579102	1.52161920070648	3.03199768066406	-0.0697733387351036	-0.306279718875885	0.386970549821854
3.23859930038452	1.55783677101135	3.09419631958008	-0.0716555565595627	-0.307919025421143	0.393150329589844
3.32295894622803	1.6076762676239	3.14642024040222	-0.0726798996329308	-0.30972945690155	0.402038961648941
3.36705636978149	1.60193562507629	3.18374419212341	-0.0743332579731941	-0.311219304800034	0.408089399337769
3.38317775726318	1.6434268951416	3.23309230804443	-0.0755851194262505	-0.312798172235489	0.413111537694931
3.35136246681213	1.68083894252777	3.23972630500793	-0.0755919888615608	-0.313778728246689	0.41291344165802
3.3105685710907	1.67753994464874	3.22429418563843	-0.0757532194256783	-0.314448356628418	0.410675048828125
3.30116486549377	1.68768262863159	3.18759799003601	-0.075713224709034	-0.315241277217865	0.414010137319565
3.27744150161743	1.7282806634903	3.17650961875916	-0.0763429179787636	-0.316618591547012	0.418895840644836
3.26839184761047	1.74461007118225	3.18063044548035	-0.077467679977417	-0.318043082952499	0.424820065498352
3.25505614280701	1.7759598493576	3.18366432189941	-0.078730084002018	-0.319894939661026	0.43222650885582
3.23679256439209	1.81865358352661	3.19968628883362	-0.0804152190685272	-0.322251528501511	0.440155416727066
3.21348333358765	1.83675527572632	3.20206451416016	-0.0820773243904114	-0.324644923210144	0.447912335395813
3.1911141872406	1.87730813026428	3.20677399635315	-0.0837404876947403	-0.327512413263321	0.454510778188705
3.16328263282776	1.91932785511017	3.19690895080566	-0.0854552686214447	-0.330465734004974	0.460343480110168
3.14144015312195	1.95635366439819	3.20108985900879	-0.0875127539038658	-0.333806067705154	0.466444939374924
3.12957072257996	2.00935482978821	3.23891162872314	-0.0903595760464668	-0.33759817481041	0.471253305673599
3.12576770782471	2.02586483955383	3.25101685523987	-0.0930351614952087	-0.341267317533493	0.475530952215195
3.11950016021729	2.02652668952942	3.26262140274048	-0.0959643423557281	-0.344938337802887	0.480182021856308
3.10262823104858	2.05093145370483	3.28145813941956	-0.0989785194396973	-0.348712474107742	0.484289914369583
3.07870864868164	2.06092262268066	3.30298137664795	-0.102406159043312	-0.352817684412003	0.489000886678696
3.04249334335327	2.08091855049133	3.29174160957336	-0.105259850621223	-0.356403470039368	0.49213320016861
3.00374889373779	2.08274936676025	3.31193017959595	-0.108741030097008	-0.360353976488113	0.493735998868942
2.96639585494995	2.12961935997009	3.31466221809387	-0.111236914992332	-0.363877832889557	0.497010290622711
2.95678424835205	2.14540767669678	3.3230311870575	-0.114421397447586	-0.36744812130928	0.500259876251221
2.94487595558167	2.14636611938477	3.33531928062439	-0.117398172616959	-0.370809525251389	0.503442823886871
2.92950963973999	2.13021016120911	3.36971235275269	-0.120279975235462	-0.374614417552948	0.505849063396454
2.95558333396912	2.16694974899292	3.3895845413208	-0.123532943427563	-0.378669500350952	0.507892966270447
2.96765398979187	2.17454743385315	3.42265772819519	-0.126457586884499	-0.382505089044571	0.5091752409935
2.95213031768799	2.11433529853821	3.48649621009827	-0.128991454839706	-0.386617809534073	0.509472250938416
2.97278046607971	2.13317632675171	3.50652241706848	-0.131498217582703	-0.390349507331848	0.509575128555298
2.97663044929504	2.12155342102051	3.55217552185059	-0.133586078882217	-0.394369542598724	0.508674561977386
2.95624780654907	2.10160756111145	3.61375737190247	-0.136117190122604	-0.398410260677338	0.505456864833832
2.95914077758789	2.10029673576355	3.62381911277771	-0.137608200311661	-0.401797711849213	0.504774510860443
2.97384810447693	2.09944081306458	3.6592755317688	-0.139812275767326	-0.404754132032394	0.505163550376892
2.96311664581299	2.08957004547119	3.72953128814697	-0.142681807279587	-0.408167749643326	0.504694521427155
2.95995259284973	2.08191895484924	3.82408380508423	-0.145167455077171	-0.412004142999649	0.50475949048996
2.99335956573486	2.05170631408691	3.85847592353821	-0.147641137242317	-0.415254861116409	0.504803061485291
3.01111006736755	2.00594234466553	3.88030076026917	-0.150047868490219	-0.418366372585297	0.501966059207916
2.98291993141174	1.98529374599457	3.92700672149658	-0.152291253209114	-0.422114670276642	0.497863680124283
3.00683450698853	2.00196361541748	3.95025396347046	-0.15393827855587	-0.425859689712524	0.495842754840851
3.02884340286255	2.01352477073669	3.94718861579895	-0.156318411231041	-0.428549557924271	0.495122194290161
3.05475497245789	2.02236151695251	3.97317838668823	-0.159086361527443	-0.431504964828491	0.494317471981049
3.09363293647766	2.01402235031128	4.01876068115234	-0.162365943193436	-0.434842705726624	0.493558287620544
3.08395600318909	2.02567219734192	4.0969386100769	-0.165544018149376	-0.437588721513748	0.492248117923737
3.12396168708801	2.01406598091125	4.13888120651245	-0.168953776359558	-0.440551102161407	0.491137444972992
3.13407516479492	2.00669312477112	4.17910051345825	-0.171514615416527	-0.443418234586716	0.489805519580841
3.16864609718323	1.99161791801453	4.20105981826782	-0.174040794372559	-0.446279227733612	0.487914085388184
3.19095778465271	1.9855135679245	4.20788478851318	-0.176029548048973	-0.449265778064728	0.48508220911026
3.21045589447021	1.98530399799347	4.23881816864014	-0.17824125289917	-0.452213943004608	0.481405586004257
3.21123766899109	1.9803820848465	4.27817678451538	-0.180322989821434	-0.45526260137558	0.478647410869598
3.19169783592224	1.97203421592712	4.3401517868042	-0.182974293828011	-0.458159327507019	0.475328296422958
3.1660590171814	1.96826481819153	4.37960290908813	-0.185496598482132	-0.461352437734604	0.472599267959595
2.70334696769714	1.92668318748474	4.14178895950317	-0.189484506845474	-0.450780600309372	0.468853950500488
3.09231781959534	1.99976444244385	4.05547714233398	-0.1927520185709	-0.456245481967926	0.475560635328293
3.30103802680969	2.01732730865479	4.21833372116089	-0.198052808642387	-0.465022921562195	0.476129829883575
3.26489329338074	2.08598065376282	4.2904839515686	-0.20040588080883	-0.467969954013824	0.477085381746292
3.34343528747559	2.03699731826782	4.33691644668579	-0.205089762806892	-0.47238764166832	0.480673402547836
3.41069746017456	2.07100939750671	4.37027645111084	-0.207854941487312	-0.476951867341995	0.478603273630142
3.44204139709473	2.07431793212891	4.42499303817749	-0.210286915302277	-0.481888830661774	0.472883880138397
3.47720909118652	2.03924608230591	4.50365114212036	-0.213132202625275	-0.487592369318008	0.467161476612091
3.50357747077942	1.98103129863739	4.51231813430786	-0.215651035308838	-0.49228835105896	0.461070477962494
3.48952674865723	1.9305123090744	4.54125928878784	-0.217967748641968	-0.496182680130005	0.452917248010635
3.52520298957825	1.89073634147644	4.60162544250488	-0.22054485976696	-0.500313997268677	0.44546902179718
3.58873796463013	1.848672747612	4.6286449432373	-0.222954988479614	-0.503857254981995	0.438179761171341
3.65260767936707	1.83203041553497	4.69723320007324	-0.225054740905762	-0.506901800632477	0.429904252290726
3.73351740837097	1.80215311050415	4.77486419677734	-0.227260336279869	-0.50812840461731	0.420313864946365
3.81897449493408	1.70654690265656	4.77686262130737	-0.229899600148201	-0.506318509578705	0.409878879785538
3.91687560081482	1.58293426036835	4.76589345932007	-0.231600821018219	-0.504352271556854	0.402606338262558
3.96422743797302	1.44517803192139	4.74882888793945	-0.232106998562813	-0.505905091762543	0.397526532411575
3.80692172050476	1.4403373003006	4.71199226379395	-0.230693161487579	-0.507056534290314	0.390856593847275
3.74655175209045	1.49385786056519	4.66932201385498	-0.229741111397743	-0.508411586284637	0.386600703001022
3.79157042503357	1.59552180767059	4.67339134216309	-0.229918777942657	-0.513049483299255	0.385330498218536
3.84700751304626	1.63920891284943	4.78760051727295	-0.231752559542656	-0.519122779369354	0.385126560926437
3.87106204032898	1.62604975700378	4.89401292800903	-0.234071031212807	-0.525113523006439	0.383188039064407
3.90812587738037	1.55730473995209	4.97943925857544	-0.236463561654091	-0.531006276607513	0.380018413066864
3.95045042037964	1.52339220046997	5.02961254119873	-0.238015606999397	-0.53633838891983	0.37878555059433
3.94172883033752	1.5251270532608	5.08715295791626	-0.239694237709045	-0.54184752702713	0.377330303192139
3.91370177268982	1.57170176506042	5.11340618133545	-0.240569993853569	-0.546512305736542	0.374976277351379
3.86745023727417	1.59306395053864	5.10791254043579	-0.241877242922783	-0.550426363945007	0.371931523084641
3.82057166099548	1.62050402164459	5.11960220336914	-0.242852434515953	-0.554966688156128	0.370025813579559
3.79350399971008	1.65338408946991	5.16971445083618	-0.244314908981323	-0.560113847255707	0.369121968746185
3.75699353218079	1.66822528839111	5.24188327789307	-0.246019244194031	-0.565230190753937	0.368554830551147
3.73760771751404	1.68357217311859	5.29764795303345	-0.247239589691162	-0.570537745952606	0.367922008037567
3.7119460105896	1.6618458032608	5.33826065063477	-0.248925924301147	-0.574921071529388	0.364907443523407
3.65698528289795	1.65201032161713	5.34680938720703	-0.249681651592255	-0.578870117664337	0.35841029882431
3.6486644744873	1.62072575092316	5.38228130340576	-0.250700116157532	-0.583479404449463	0.353208392858505
3.65174245834351	1.62314784526825	5.44008588790894	-0.2518350481987	-0.587885320186615	0.352487564086914
3.63350701332092	1.61836814880371	5.45759916305542	-0.253610700368881	-0.590930342674255	0.352957189083099
3.64062595367432	1.63730883598328	5.50457906723022	-0.25514030456543	-0.594125390052795	0.352476209402084
3.62749028205872	1.65440237522125	5.48471641540527	-0.256071627140045	-0.595915019512177	0.349491655826569
3.63432288169861	1.67313480377197	5.51588582992554	-0.257091611623764	-0.598737239837646	0.346416234970093
3.6522958278656	1.66135954856873	5.46259927749634	-0.258016258478165	-0.599529445171356	0.343362361192703
3.5764262676239	1.65454232692719	5.47434377670288	-0.259832561016083	-0.600253403186798	0.339392602443695
3.60447573661804	1.63449108600616	5.47906875610352	-0.261227399110794	-0.601688504219055	0.334933519363403
3.51470232009888	1.62692832946777	5.54329013824463	-0.262425094842911	-0.603229105472565	0.326613187789917
3.54114294052124	1.63285768032074	5.5897912979126	-0.26296004652977	-0.606227874755859	0.323362469673157
3.51082992553711	1.56892204284668	5.52407026290894	-0.264039665460587	-0.604750275611877	0.320631206035614
3.48180389404297	1.5765882730484	5.49630451202393	-0.264085978269577	-0.604867935180664	0.318905800580978
3.55253720283508	1.56317627429962	5.56613302230835	-0.26534965634346	-0.607192039489746	0.318011969327927
3.49491763114929	1.54455268383026	5.58178997039795	-0.266620099544525	-0.60722953081131	0.31389120221138
3.43713665008545	1.53861951828003	5.5760293006897	-0.267016530036926	-0.60707414150238	0.310327768325806
3.42264080047607	1.56165409088135	5.58347320556641	-0.267093509435654	-0.607998490333557	0.309001058340073
3.42994403839111	1.55944693088531	5.62179136276245	-0.267377465963364	-0.609285056591034	0.307184010744095
3.39015030860901	1.60089349746704	5.65664863586426	-0.266868054866791	-0.610851526260376	0.307722568511963
3.23302602767944	1.52681362628937	5.59604835510254	-0.268867671489716	-0.606675982475281	0.30445796251297
3.26374936103821	1.52740514278412	5.54595756530762	-0.268676102161407	-0.605285406112671	0.299253970384598
3.2938084602356	1.52827942371368	5.60720825195313	-0.269419610500336	-0.606388628482819	0.296907722949982
3.3043520450592	1.53125894069672	5.62412261962891	-0.269631594419479	-0.605826199054718	0.297018587589264
3.3880341053009	1.54907751083374	5.63567781448364	-0.268747806549072	-0.606347382068634	0.299049288034439
3.2287495136261	1.52030694484711	5.62610244750977	-0.269927263259888	-0.602836787700653	0.298167794942856
3.32876992225647	1.53188478946686	5.59357118606567	-0.269124686717987	-0.602403998374939	0.294792503118515
3.30353832244873	1.53148353099823	5.6511754989624	-0.269445389509201	-0.602210104465485	0.291401028633118
3.27701330184937	1.54389846324921	5.65404510498047	-0.268527269363403	-0.601658225059509	0.289684683084488
3.16578531265259	1.46990931034088	5.58351278305054	-0.269546747207642	-0.597352802753448	0.286659210920334
3.17491865158081	1.48615765571594	5.51666212081909	-0.268530398607254	-0.594665348529816	0.282949596643448
3.32073664665222	1.44552743434906	5.56101560592651	-0.269141972064972	-0.596287429332733	0.280957400798798
3.27330541610718	1.47709345817566	5.60506963729858	-0.268203645944595	-0.595472157001495	0.278825491666794
3.207848072052	1.45119619369507	5.57404756546021	-0.268069326877594	-0.592938721179962	0.276780426502228
3.17978644371033	1.41850662231445	5.57206153869629	-0.268547058105469	-0.592112362384796	0.272956013679504
3.13600277900696	1.41198980808258	5.57026147842407	-0.268256038427353	-0.590877592563629	0.269086271524429
3.15505766868591	1.37872672080994	5.59268569946289	-0.269100844860077	-0.591164648532867	0.266725927591324
3.04858446121216	1.36751711368561	5.55581140518188	-0.26983106136322	-0.588368356227875	0.263569265604019
3.05591869354248	1.36886131763458	5.51343297958374	-0.270138591527939	-0.587107717990875	0.260704070329666
3.07270193099976	1.39076268672943	5.56406784057617	-0.269931554794312	-0.588382244110107	0.259078502655029
3.01442790031433	1.38702428340912	5.5657901763916	-0.269105792045593	-0.58808308839798	0.259253799915314
2.96730542182922	1.33515930175781	5.53326177597046	-0.268956512212753	-0.587344527244568	0.259359121322632
2.94187378883362	1.31803774833679	5.54729604721069	-0.269146144390106	-0.587441444396973	0.257285922765732
2.93114542961121	1.31969773769379	5.58778429031372	-0.269391089677811	-0.587818026542664	0.256096750497818
2.92520093917847	1.33293318748474	5.58467102050781	-0.269162625074387	-0.586801767349243	0.25510910153389
2.91446661949158	1.2910395860672	5.54901504516602	-0.270046144723892	-0.585279524326324	0.253801673650742
2.89842534065247	1.3251576423645	5.54855537414551	-0.269380420446396	-0.584862172603607	0.251915037631989
2.89651298522949	1.32497978210449	5.5653600692749	-0.268752545118332	-0.584667921066284	0.253067702054977
2.806800365448	1.29546475410461	5.52305793762207	-0.268585801124573	-0.58217990398407	0.252486318349838
2.85661578178406	1.27067935466766	5.49695348739624	-0.268293440341949	-0.581658720970154	0.251105010509491
2.88376474380493	1.24639761447906	5.53272438049316	-0.268599957227707	-0.581756770610809	0.250219225883484
2.88950109481812	1.24432957172394	5.56368398666382	-0.268469423055649	-0.581546664237976	0.250260174274445
2.89626526832581	1.19570684432983	5.56629705429077	-0.269036203622818	-0.580712854862213	0.250374436378479
2.86685466766357	1.13553035259247	5.53741550445557	-0.270419061183929	-0.578313529491425	0.248760148882866
2.86809706687927	1.1150826215744	5.52691555023193	-0.271422564983368	-0.576570689678192	0.247361332178116
2.88947987556458	1.12321448326111	5.5609393119812	-0.272070944309235	-0.57629519701004	0.246889755129814
2.80593681335449	1.0684415102005	5.51702880859375	-0.273956030607224	-0.572427153587341	0.244323819875717
2.84779787063599	1.04585337638855	5.50461578369141	-0.275456875562668	-0.570668280124664	0.240622296929359
2.79279470443726	0.996758103370667	5.4841160774231	-0.27864345908165	-0.566602051258087	0.237603858113289
2.80220556259155	0.984116315841675	5.49057388305664	-0.280925065279007	-0.56395411491394	0.233221411705017
2.79970264434814	0.952066719532013	5.48432970046997	-0.283805727958679	-0.561556339263916	0.229192584753036
2.76156711578369	0.933466792106628	5.47863483428955	-0.285450637340546	-0.559482932090759	0.225608766078949
2.73772263526917	0.915856122970581	5.46774435043335	-0.28658738732338	-0.558435082435608	0.223158910870552
2.70396614074707	0.881513953208923	5.46372175216675	-0.287311166524887	-0.558328449726105	0.220972523093224
2.67195057868958	0.859431982040405	5.46919918060303	-0.287473410367966	-0.55903148651123	0.219038024544716
2.65688633918762	0.827058076858521	5.49024963378906	-0.28777402639389	-0.560555100440979	0.218327268958092
2.65024518966675	0.808559238910675	5.50396394729614	-0.288419544696808	-0.562443196773529	0.217332556843758
2.6553316116333	0.767065525054932	5.51609754562378	-0.289274841547012	-0.564927875995636	0.216190814971924
2.64859533309937	0.717728793621063	5.53144264221191	-0.290439188480377	-0.567417562007904	0.215450257062912
2.63819289207459	0.67473566532135	5.55882263183594	-0.291798919439316	-0.569972157478333	0.214679718017578
2.62456274032593	0.642730534076691	5.57692861557007	-0.293359667062759	-0.572672605514526	0.213679313659668
2.61382555961609	0.612913727760315	5.59142065048218	-0.294921308755875	-0.575021862983704	0.21270789206028
2.57050919532776	0.605167925357819	5.61544466018677	-0.296482771635056	-0.577220916748047	0.211759582161903
2.53546023368835	0.596004903316498	5.64568519592285	-0.298577517271042	-0.57948499917984	0.210710138082504
2.51241326332092	0.595859050750732	5.67159509658813	-0.300641566514969	-0.581680595874786	0.210057035088539
2.49050903320313	0.603769540786743	5.68701028823853	-0.302873730659485	-0.584123134613037	0.210294961929321
2.47268581390381	0.603579044342041	5.71003341674805	-0.305339753627777	-0.586929142475128	0.210795864462852
2.43120431900024	0.602697193622589	5.74719572067261	-0.307924926280975	-0.589747667312622	0.211129292845726
2.41582798957825	0.6008620262146	5.7843189239502	-0.310307025909424	-0.593027472496033	0.211058020591736
2.39759564399719	0.596709072589874	5.81562900543213	-0.312407523393631	-0.596375703811646	0.210929840803146
2.38904190063477	0.599835216999054	5.8469934463501	-0.314396530389786	-0.600142300128937	0.21170149743557
2.37165713310242	0.588058292865753	5.87831830978394	-0.316587448120117	-0.60351699590683	0.212960839271545
2.38050293922424	0.589260637760162	5.90445375442505	-0.318381935358047	-0.606650590896606	0.213011294603348
2.36667108535767	0.588340997695923	5.93560838699341	-0.320282816886902	-0.609678328037262	0.212944209575653
2.33679509162903	0.578100323677063	5.97067785263062	-0.322162061929703	-0.612491548061371	0.214645460247993
2.27076768875122	0.59304666519165	6.00933504104614	-0.323596626520157	-0.614781320095062	0.217516839504242
2.2655074596405	0.594518959522247	6.03863954544067	-0.32531201839447	-0.617640912532806	0.218934595584869
2.28745770454407	0.60290539264679	6.02461099624634	-0.326385527849197	-0.620054602622986	0.21812978386879
2.2960422039032	0.579694151878357	6.03703880310059	-0.327886521816254	-0.622300505638123	0.217723146080971
2.31855797767639	0.55279815196991	6.07520055770874	-0.329723924398422	-0.624727547168732	0.218286126852036
2.33845472335815	0.525948643684387	6.09876251220703	-0.330721408128738	-0.626437902450562	0.216863498091698
2.46534132957459	0.511041462421417	6.20553588867188	-0.330224961042404	-0.633147418498993	0.215456545352936
2.30982255935669	0.473334729671478	6.23441886901855	-0.330046266317368	-0.633516907691956	0.217139840126038
2.3816180229187	0.421767830848694	6.16499328613281	-0.32985132932663	-0.634176135063171	0.21581619977951
2.40871000289917	0.416077196598053	6.23157405853271	-0.331134706735611	-0.636223196983337	0.214806228876114
2.40044021606445	0.416911661624908	6.2379469871521	-0.332129448652267	-0.636739134788513	0.212888643145561
2.44376945495605	0.388317078351974	6.23146057128906	-0.333118677139282	-0.638269901275635	0.21177314221859
2.40890455245972	0.362521231174469	6.27456760406494	-0.33374360203743	-0.639823019504547	0.210562869906425
2.37456727027893	0.332765489816666	6.29080724716187	-0.334527850151062	-0.640772819519043	0.209007441997528
2.36367440223694	0.337723195552826	6.29978132247925	-0.335157483816147	-0.640866160392761	0.206654503941536
2.35992574691772	0.328351557254791	6.26718807220459	-0.336186140775681	-0.640444219112396	0.205145537853241
2.34640097618103	0.327246695756912	6.30285692214966	-0.337618738412857	-0.641054272651672	0.205062940716743
2.32742142677307	0.329870581626892	6.32921743392944	-0.338724464178085	-0.641067624092102	0.205018416047096
2.34470295906067	0.329528987407684	6.31478786468506	-0.339468628168106	-0.640797317028046	0.203558251261711
2.31570816040039	0.328660219907761	6.33331966400146	-0.33968448638916	-0.640722751617432	0.202490225434303
2.32024312019348	0.274630904197693	6.33839416503906	-0.341052919626236	-0.64004123210907	0.20171844959259
2.34381175041199	0.279968559741974	6.31803369522095	-0.341322630643845	-0.638990581035614	0.1981051415205
2.36942028999329	0.266311973333359	6.36300945281982	-0.341598242521286	-0.639527678489685	0.197609379887581
2.3497006893158	0.218521252274513	6.35807991027832	-0.342241883277893	-0.63835734128952	0.197295159101486
2.36448574066162	0.197303608059883	6.33376121520996	-0.34260505437851	-0.636721432209015	0.19502454996109
2.40085411071777	0.190397098660469	6.33714580535889	-0.343090742826462	-0.636370420455933	0.192526683211327
2.40287113189697	0.178740724921227	6.35384130477905	-0.343194037675858	-0.636139035224915	0.191601753234863
2.39390182495117	0.111702613532543	6.34826469421387	-0.344780474901199	-0.634934842586517	0.190822809934616
2.42002248764038	0.126143008470535	6.33144330978394	-0.344794392585754	-0.634442150592804	0.187030300498009
2.40870308876038	0.111810512840748	6.37574291229248	-0.345471262931824	-0.635004758834839	0.186500266194344
2.394611120224	0.0516587346792221	6.35469675064087	-0.347015410661697	-0.633803427219391	0.185568258166313
2.41236042976379	0.0593997426331043	6.34174776077271	-0.347299456596375	-0.633198261260986	0.18242909014225
2.39481043815613	0.0412710644304752	6.39371156692505	-0.348449259996414	-0.633883416652679	0.182127594947815
2.37878108024597	0.0165266674011946	6.38024234771729	-0.348998874425888	-0.633517444133759	0.180494651198387
2.3777220249176	0.0114081790670753	6.3842601776123	-0.3492531478405	-0.633662939071655	0.179710164666176
2.34908723831177	-0.0242672767490149	6.41229200363159	-0.350572794675827	-0.633678793907166	0.179186835885048
2.34941339492798	-0.0106525085866451	6.39519691467285	-0.350747585296631	-0.633922696113586	0.176754578948021
2.35341286659241	-0.0259918048977852	6.44391059875488	-0.351512253284454	-0.635173082351685	0.176527768373489
2.28607630729675	-0.0538729056715965	6.43357515335083	-0.352017998695374	-0.634409248828888	0.174543768167496
2.30375456809998	-0.076378621160984	6.45463752746582	-0.3532455265522	-0.635162770748138	0.173934832215309
2.24983286857605	-0.0838824585080147	6.45921277999878	-0.354662239551544	-0.634239196777344	0.172534003853798
2.26031112670898	-0.115078166127205	6.46622085571289	-0.356914818286896	-0.634071946144104	0.172137930989265
2.22433924674988	-0.116996295750141	6.48698139190674	-0.359547168016434	-0.632118999958038	0.171506509184837
2.21444225311279	-0.158100292086601	6.48535585403442	-0.364528506994247	-0.629075467586517	0.17010273039341
2.27199363708496	-0.140559151768684	6.47866439819336	-0.368510246276855	-0.625815629959106	0.168074056506157
2.28718638420105	-0.121113382279873	6.44104909896851	-0.372588336467743	-0.621317803859711	0.167143076658249
2.33702659606934	-0.0576742440462112	6.4281587600708	-0.373337268829346	-0.618902683258057	0.166825070977211
2.38074994087219	-0.0396923124790192	6.43199300765991	-0.372203171253204	-0.619084000587463	0.168177530169487
2.39916729927063	-0.0564130693674088	6.43661308288574	-0.369137346744537	-0.619865298271179	0.168758988380432
2.41081762313843	-0.124808855354786	6.42025709152222	-0.367255061864853	-0.620822727680206	0.168766766786575
2.43011403083801	-0.163814499974251	6.45454072952271	-0.366142451763153	-0.622154891490936	0.168578639626503
2.44031405448914	-0.194324463605881	6.46314001083374	-0.366215735673904	-0.622842669487	0.168342024087906
2.44519686698914	-0.236492127180099	6.50321960449219	-0.366546511650085	-0.624642670154572	0.168577596545219
2.42799806594849	-0.29410982131958	6.4964804649353	-0.366880983114243	-0.626541018486023	0.167712688446045
2.42063522338867	-0.338319569826126	6.51006937026978	-0.367036104202271	-0.629028081893921	0.16547591984272
2.40959620475769	-0.359684318304062	6.52089500427246	-0.367259621620178	-0.631893694400787	0.162859484553337
2.39669895172119	-0.383259385824203	6.54952335357666	-0.368233770132065	-0.634684443473816	0.16106915473938
2.40010499954224	-0.383929789066315	6.58593988418579	-0.369704693555832	-0.637235343456268	0.159816429018974
2.4063572883606	-0.387762129306793	6.62751626968384	-0.371774911880493	-0.639739274978638	0.159339144825935
2.42279458045959	-0.40070042014122	6.64673185348511	-0.374031960964203	-0.641724467277527	0.158732980489731
2.42618584632874	-0.423514395952225	6.66941499710083	-0.376233071088791	-0.643576204776764	0.158748432993889
2.42534208297729	-0.451907575130463	6.68710041046143	-0.378186613321304	-0.645363867282867	0.157714396715164
2.42648100852966	-0.473558276891708	6.69413089752197	-0.379498213529587	-0.647599756717682	0.156484737992287
2.42207551002502	-0.502018928527832	6.72164678573608	-0.380610078573227	-0.649747967720032	0.155348256230354
2.41817688941956	-0.536679923534393	6.74968433380127	-0.381656467914581	-0.652095019817352	0.154280349612236
2.43168520927429	-0.561887919902802	6.77031898498535	-0.3825623691082	-0.654644072055817	0.152878046035767
2.44932079315186	-0.596165299415588	6.80326890945435	-0.383718878030777	-0.657315731048584	0.151674911379814
2.47172451019287	-0.626516282558441	6.82267904281616	-0.385180771350861	-0.659469306468964	0.149905383586884
2.50673079490662	-0.659879267215729	6.84847831726074	-0.387198984622955	-0.661822557449341	0.149224832653999
2.52438449859619	-0.682673275470734	6.86944532394409	-0.389225006103516	-0.6636643409729	0.148149520158768
2.55451989173889	-0.709801971912384	6.89570903778076	-0.391248047351837	-0.665802419185638	0.147495612502098
2.55297589302063	-0.734390676021576	6.92282199859619	-0.393192112445831	-0.667937755584717	0.147084653377533
2.57232880592346	-0.772221207618713	6.94520330429077	-0.395266354084015	-0.670222103595734	0.146122887730598
2.60103869438171	-0.803274095058441	6.97464323043823	-0.397195637226105	-0.672634840011597	0.144967392086983
2.62767028808594	-0.837825000286102	6.99435234069824	-0.399340182542801	-0.675035178661346	0.14350163936615
2.64627480506897	-0.867053747177124	7.01972436904907	-0.401544958353043	-0.676930487155914	0.142842873930931
2.68627619743347	-0.888469457626343	7.05438566207886	-0.403689116239548	-0.679439008235931	0.142052978277206
2.69456601142883	-0.911515235900879	7.09058094024658	-0.405768036842346	-0.681819140911102	0.141624107956886
2.70000720024109	-0.931994676589966	7.11593770980835	-0.407505750656128	-0.684172809123993	0.141146495938301
2.74066710472107	-0.969124734401703	7.13187980651855	-0.409280866384506	-0.686535835266113	0.140118584036827
2.75370788574219	-1.00527584552765	7.15398263931274	-0.411440581083298	-0.688325703144073	0.139269426465034
2.78255581855774	-1.02681648731232	7.18180990219116	-0.413372337818146	-0.690229892730713	0.138760805130005
2.8065824508667	-1.055539727211	7.19717836380005	-0.415533632040024	-0.691922426223755	0.138380229473114
2.82150650024414	-1.06365859508514	7.23531913757324	-0.41693452000618	-0.693993449211121	0.138161689043045
2.82572436332703	-1.09218406677246	7.24902153015137	-0.41829776763916	-0.695791065692902	0.137825548648834
2.84155178070068	-1.12860369682312	7.25583124160767	-0.419518113136292	-0.697199046611786	0.137337759137154
2.85324811935425	-1.15689218044281	7.26329278945923	-0.420965850353241	-0.698264479637146	0.136892825365067
2.86491560935974	-1.16696274280548	7.29336261749268	-0.422225028276443	-0.699212551116943	0.136759325861931
2.86754202842712	-1.18183541297913	7.30085897445679	-0.423433125019073	-0.699910283088684	0.136369735002518
2.86345028877258	-1.19348967075348	7.32126760482788	-0.42417773604393	-0.700708568096161	0.136004522442818
2.85014677047729	-1.20912539958954	7.32262229919434	-0.424939334392548	-0.701298415660858	0.135428741574287
2.86310076713562	-1.2329877614975	7.32756805419922	-0.425534904003143	-0.702032804489136	0.134786278009415
2.84938263893127	-1.26371359825134	7.32118225097656	-0.426772475242615	-0.701526701450348	0.133989468216896
2.86549019813538	-1.26539731025696	7.30452823638916	-0.427710294723511	-0.700873732566834	0.133259028196335
2.88315367698669	-1.26791906356812	7.29729890823364	-0.428456604480743	-0.700277745723724	0.133198335766792
2.88574147224426	-1.2667943239212	7.28502750396729	-0.428486943244934	-0.699718952178955	0.133080989122391
2.88384556770325	-1.29013442993164	7.29276323318481	-0.428351879119873	-0.699524462223053	0.133676469326019
2.84548187255859	-1.29079341888428	7.29744243621826	-0.427579879760742	-0.698725044727325	0.133464530110359
2.84683966636658	-1.29841220378876	7.27145481109619	-0.426931470632553	-0.697866976261139	0.132758781313896
2.8750524520874	-1.31093764305115	7.25797891616821	-0.426562398672104	-0.697352051734924	0.132730886340141
2.88010358810425	-1.32221233844757	7.24552249908447	-0.42653751373291	-0.696021556854248	0.132411897182465
2.88998317718506	-1.31933867931366	7.21599578857422	-0.426299571990967	-0.694826245307922	0.13203963637352
2.89224743843079	-1.32571697235107	7.20950889587402	-0.426079958677292	-0.693631410598755	0.131897047162056
2.86768221855164	-1.32764387130737	7.19864940643311	-0.425499796867371	-0.692318677902222	0.131507828831673
2.84832167625427	-1.33043372631073	7.16662359237671	-0.425052791833878	-0.691012442111969	0.130909398198128
2.82690024375916	-1.31408715248108	7.15971183776855	-0.424370259046555	-0.68966418504715	0.130271255970001
2.82387471199036	-1.31175982952118	7.14515399932861	-0.423663020133972	-0.688745439052582	0.129590630531311
2.81050324440002	-1.31785678863525	7.12051486968994	-0.423419803380966	-0.687244474887848	0.128765240311623
2.80953764915466	-1.32737183570862	7.10143232345581	-0.423457205295563	-0.68570613861084	0.127995327115059
2.80047607421875	-1.33506774902344	7.08577966690063	-0.423785924911499	-0.683956563472748	0.127450957894325
2.80366039276123	-1.329958319664	7.07490634918213	-0.423948407173157	-0.682273089885712	0.127062574028969
2.79308748245239	-1.32889699935913	7.06746387481689	-0.423814743757248	-0.680917084217072	0.126890957355499
2.7488374710083	-1.32322561740875	7.05478286743164	-0.423465669155121	-0.679253935813904	0.126262590289116
2.72221255302429	-1.30834650993347	7.04218435287476	-0.422452002763748	-0.678153932094574	0.125536561012268
2.72686862945557	-1.32223725318909	7.01642799377441	-0.421636253595352	-0.677360713481903	0.124578423798084
2.71143126487732	-1.3406435251236	6.98760747909546	-0.421456217765808	-0.675624251365662	0.123557023704052
2.72786641120911	-1.34112405776978	6.98164033889771	-0.421687692403793	-0.673861801624298	0.122991517186165
2.74481153488159	-1.34523499011993	6.97119140625	-0.422254055738449	-0.672030985355377	0.122837208211422
2.73426961898804	-1.34035444259644	6.98263549804688	-0.422255992889404	-0.67060786485672	0.122663058340549
2.72010827064514	-1.34733390808105	6.97100973129272	-0.421708554029465	-0.669673025608063	0.122249744832516
2.70124220848084	-1.36639738082886	6.96456289291382	-0.421265870332718	-0.668443202972412	0.121534615755081
2.68259406089783	-1.37723410129547	6.92086982727051	-0.421151548624039	-0.666286826133728	0.1202192902565
2.69693064689636	-1.37609028816223	6.90456438064575	-0.421855509281158	-0.664102613925934	0.119559057056904
2.69410157203674	-1.36481559276581	6.89701271057129	-0.422401458024979	-0.662385046482086	0.119352020323277
2.67939448356628	-1.37016916275024	6.90653038024902	-0.42303079366684	-0.660876095294952	0.119226679205894
2.64773607254028	-1.37677979469299	6.88386392593384	-0.422993421554565	-0.659318208694458	0.118761882185936
2.62006664276123	-1.39559924602509	6.87503242492676	-0.422981262207031	-0.657881677150726	0.118287354707718
2.59575581550598	-1.39279210567474	6.86650419235229	-0.422642767429352	-0.65714019536972	0.117865957319736
2.57761001586914	-1.40335023403168	6.86471176147461	-0.422642737627029	-0.656165480613709	0.117650993168354
2.55716490745544	-1.41221380233765	6.84394407272339	-0.422537714242935	-0.655071496963501	0.117542713880539
2.51853632926941	-1.40819752216339	6.85449457168579	-0.422542333602905	-0.654290795326233	0.117281518876553
2.49577069282532	-1.39493465423584	6.85235548019409	-0.422089010477066	-0.654034912586212	0.117315649986267
2.48400735855103	-1.40276920795441	6.85801076889038	-0.421909630298615	-0.653883099555969	0.117080144584179
2.42556858062744	-1.40259850025177	6.83159303665161	-0.421773880720139	-0.652732014656067	0.116624377667904
2.43467545509338	-1.40832614898682	6.82620668411255	-0.421789109706879	-0.652249753475189	0.11653308570385
2.41513538360596	-1.40275192260742	6.82336235046387	-0.422075420618057	-0.651615262031555	0.116399846971035
2.39859366416931	-1.39538490772247	6.82704782485962	-0.422110974788666	-0.651052415370941	0.116423368453979
2.37249159812927	-1.40110957622528	6.81620836257935	-0.422229439020157	-0.650144279003143	0.116239823400974
2.36943936347961	-1.40214097499847	6.8136191368103	-0.422190308570862	-0.649524450302124	0.116110786795616
2.36389255523682	-1.40144050121307	6.79973316192627	-0.422029912471771	-0.648808419704437	0.115740515291691
2.35254955291748	-1.39956557750702	6.7909197807312	-0.421867400407791	-0.647808730602264	0.115572527050972
2.36462998390198	-1.41646134853363	6.78018379211426	-0.421792387962341	-0.646884679794312	0.115524403750896
2.35030508041382	-1.42073702812195	6.76641941070557	-0.421496838331223	-0.645620942115784	0.11527007818222
2.35315251350403	-1.43114519119263	6.76071691513062	-0.421233534812927	-0.64458030462265	0.115243799984455
2.35634827613831	-1.44010722637177	6.75408267974854	-0.420953303575516	-0.643838107585907	0.114894345402718
2.36180472373962	-1.4442230463028	6.74388933181763	-0.420361876487732	-0.642828464508057	0.11470315605402
2.36261439323425	-1.46715712547302	6.72614622116089	-0.420130968093872	-0.641652524471283	0.114559419453144
2.37249398231506	-1.47970855236053	6.72033500671387	-0.419589996337891	-0.640753090381622	0.114362061023712
2.38127946853638	-1.49109017848969	6.71718788146973	-0.419526994228363	-0.639648139476776	0.1144038438797
2.39926695823669	-1.50407409667969	6.70723533630371	-0.419501215219498	-0.638744711875916	0.114215701818466
2.41015958786011	-1.52153491973877	6.69921445846558	-0.419656753540039	-0.637686848640442	0.114431671798229
2.42947435379028	-1.53611361980438	6.68227958679199	-0.419901698827744	-0.636569082736969	0.114592410624027
2.44174957275391	-1.56214237213135	6.68171072006226	-0.420093834400177	-0.635846436023712	0.114696823060513
2.45424342155457	-1.57574152946472	6.69270753860474	-0.42028734087944	-0.635029911994934	0.11462889611721
2.47154927253723	-1.59159648418427	6.68075847625732	-0.420510441064835	-0.634445488452911	0.114727072417736
2.47772121429443	-1.61153125762939	6.68096780776978	-0.420718014240265	-0.633800745010376	0.114787578582764
2.49765801429749	-1.63357031345367	6.68134880065918	-0.421375185251236	-0.633121013641357	0.11462315171957
2.5077908039093	-1.65389537811279	6.68459701538086	-0.421950131654739	-0.632698595523834	0.114365518093109
2.51797032356262	-1.68521952629089	6.69236183166504	-0.422841012477875	-0.632183074951172	0.114254236221313
2.54797220230103	-1.7060045003891	6.68967247009277	-0.423740088939667	-0.632136166095734	0.114256955683231
2.55982637405396	-1.73915135860443	6.706946849823	-0.424791634082794	-0.632063984870911	0.114508554339409
2.59514856338501	-1.77472388744354	6.71074390411377	-0.426361978054047	-0.632206797599792	0.114835262298584
2.6308798789978	-1.80542695522308	6.73833703994751	-0.428036242723465	-0.632686257362366	0.115422911942005
2.64228320121765	-1.83811569213867	6.74773263931274	-0.430019468069077	-0.632826209068298	0.11612256616354
2.69539165496826	-1.87646234035492	6.77260828018188	-0.43222588300705	-0.633499205112457	0.116850346326828
2.71265983581543	-1.90901947021484	6.80183696746826	-0.434603929519653	-0.634039998054504	0.117694549262524
2.75685977935791	-1.94245994091034	6.82277822494507	-0.437188357114792	-0.634903967380524	0.118604362010956
2.77813029289246	-1.98065865039825	6.84667253494263	-0.439964920282364	-0.635622024536133	0.119694598019123
2.81142354011536	-2.00652122497559	6.87375497817993	-0.442823678255081	-0.636443674564362	0.121026106178761
2.84237003326416	-2.02783441543579	6.90241193771362	-0.445654928684235	-0.637282073497772	0.122142918407917
2.8814742565155	-2.0651969909668	6.93614339828491	-0.44881397485733	-0.638528525829315	0.122563116252422
2.90396213531494	-2.11579871177673	6.96673154830933	-0.452196210622787	-0.639771401882172	0.122517377138138
2.94484210014343	-2.15559124946594	6.99881076812744	-0.455444693565369	-0.641139030456543	0.122930936515331
2.98638796806335	-2.19108963012695	7.0321364402771	-0.458272933959961	-0.642469942569733	0.123492375016212
3.02423167228699	-2.23662424087524	7.05641984939575	-0.461430877447128	-0.643696308135986	0.124270670115948
3.04231119155884	-2.27375864982605	7.10033798217773	-0.464310258626938	-0.644819319248199	0.124913953244686
3.06394171714783	-2.30992364883423	7.12769079208374	-0.467150330543518	-0.645561218261719	0.125340387225151
3.08311629295349	-2.33682441711426	7.15522241592407	-0.469586759805679	-0.64630800485611	0.125946432352066
3.09522008895874	-2.36370253562927	7.18005657196045	-0.471816539764404	-0.646876990795136	0.126143664121628
3.10113477706909	-2.39440631866455	7.19138288497925	-0.47391340136528	-0.647006332874298	0.126567393541336
3.10800242424011	-2.41831231117249	7.2022500038147	-0.475721269845963	-0.646960496902466	0.127074375748634
3.11174368858337	-2.44500160217285	7.21412038803101	-0.477484345436096	-0.646708905696869	0.127454698085785
3.10807752609253	-2.45047569274902	7.21885824203491	-0.478812783956528	-0.64605176448822	0.12754812836647
3.11428451538086	-2.46557879447937	7.21645498275757	-0.479822903871536	-0.645196139812469	0.127912312746048
3.10844254493713	-2.4760479927063	7.2080512046814	-0.480317503213882	-0.643997550010681	0.128164499998093
3.11281943321228	-2.49372529983521	7.19322633743286	-0.48041757941246	-0.64277184009552	0.128349289298058
3.11282300949097	-2.50652503967285	7.18759918212891	-0.480246186256409	-0.641278326511383	0.12869955599308
3.0856032371521	-2.51067161560059	7.17670488357544	-0.479831457138062	-0.639351546764374	0.128700956702232
3.08839273452759	-2.52604961395264	7.15142965316772	-0.479155659675598	-0.637503027915955	0.128687679767609
3.06229877471924	-2.52408337593079	7.13207674026489	-0.47828483581543	-0.635011553764343	0.128753647208214
3.01465630531311	-2.50048470497131	7.1085000038147	-0.476901769638062	-0.632365465164185	0.128062412142754
2.99261593818665	-2.48287296295166	7.05393648147583	-0.47506383061409	-0.629276990890503	0.12767793238163
2.97929358482361	-2.47632622718811	6.99960899353027	-0.473192900419235	-0.626060545444489	0.127425566315651
2.94948101043701	-2.49201798439026	6.96229267120361	-0.471429467201233	-0.622780501842499	0.126855999231339
2.9098641872406	-2.5161030292511	6.92178297042847	-0.469043523073196	-0.619252979755402	0.125946924090385
2.88908267021179	-2.51407337188721	6.93190574645996	-0.466963410377502	-0.616575539112091	0.124617010354996
2.95218753814697	-2.53143358230591	6.89701652526855	-0.464754402637482	-0.613343834877014	0.124569095671177
2.8909318447113	-2.49818897247314	6.85765075683594	-0.462286114692688	-0.608881175518036	0.123867765069008
2.87274312973022	-2.48743462562561	6.80395936965942	-0.459842383861542	-0.605201065540314	0.12257631868124
2.85071754455566	-2.49067521095276	6.74526929855347	-0.457517683506012	-0.601378977298737	0.122077383100986
2.79697823524475	-2.45393109321594	6.69801378250122	-0.454741179943085	-0.597487509250641	0.121141381561756
2.79509472846985	-2.47189712524414	6.65903425216675	-0.452479779720306	-0.594313740730286	0.120725728571415
2.74182963371277	-2.46510195732117	6.63204908370972	-0.450043797492981	-0.590930819511414	0.120197162032127
2.70712113380432	-2.43295574188232	6.60599613189697	-0.447682768106461	-0.587625801563263	0.119052298367023
2.69858407974243	-2.42016863822937	6.57462978363037	-0.444916933774948	-0.584511578083038	0.118772074580193
2.64768934249878	-2.40511679649353	6.53749227523804	-0.442332446575165	-0.580844879150391	0.118194870650768
2.64663553237915	-2.40577244758606	6.50785732269287	-0.440303355455399	-0.578498959541321	0.1177708953619
2.59333682060242	-2.37085819244385	6.49772977828979	-0.438571810722351	-0.575476288795471	0.11716865003109
2.57141041755676	-2.35232162475586	6.46975660324097	-0.436617791652679	-0.572902143001556	0.116488233208656
2.54489660263062	-2.34616184234619	6.44505453109741	-0.434798210859299	-0.570714473724365	0.116452440619469
2.50411605834961	-2.32504916191101	6.40385675430298	-0.433108448982239	-0.568401217460632	0.115829959511757
2.5113410949707	-2.30473446846008	6.3894419670105	-0.431495070457459	-0.566850483417511	0.115648671984673
2.48895859718323	-2.29379415512085	6.36233568191528	-0.430149585008621	-0.564935266971588	0.115566916763783
2.50393271446228	-2.28912878036499	6.33734178543091	-0.429036855697632	-0.563843667507172	0.115750961005688
2.48336672782898	-2.2788290977478	6.34684038162231	-0.428573369979858	-0.562748610973358	0.115381240844727
2.47806930541992	-2.26137804985046	6.35319471359253	-0.428136140108109	-0.561876177787781	0.11517908424139
2.45256876945496	-2.24794983863831	6.34278154373169	-0.427821576595306	-0.561352968215942	0.114939078688622
2.43394017219543	-2.24142050743103	6.34255504608154	-0.427590757608414	-0.561171054840088	0.114775829017162
2.42065715789795	-2.2325394153595	6.34115648269653	-0.42755925655365	-0.561246573925018	0.114870004355907
2.3648316860199	-2.21537256240845	6.33321952819824	-0.427239447832108	-0.561246156692505	0.11469441652298
2.35602521896362	-2.21321320533752	6.32715702056885	-0.427021473646164	-0.561311841011047	0.114728175103664
2.33203482627869	-2.20831394195557	6.3076639175415	-0.426745593547821	-0.560857176780701	0.11429663002491
2.32179188728333	-2.21195697784424	6.31039905548096	-0.426653504371643	-0.56081360578537	0.113980375230312
2.3060896396637	-2.21539664268494	6.32302045822144	-0.426706820726395	-0.560746729373932	0.11422386020422
2.29711604118347	-2.21376156806946	6.3286452293396	-0.426634103059769	-0.56102454662323	0.114628218114376
2.32720112800598	-2.23668622970581	6.34140872955322	-0.426712930202484	-0.562261700630188	0.114535219967365
2.34038543701172	-2.25549364089966	6.36375522613525	-0.426841765642166	-0.563812851905823	0.113947182893753
2.31641888618469	-2.26797246932983	6.35288763046265	-0.426505923271179	-0.564091920852661	0.112618483603001
2.31589937210083	-2.28314757347107	6.33683395385742	-0.426284998655319	-0.564486443996429	0.111919090151787
2.29983901977539	-2.28569650650024	6.3672571182251	-0.426603704690933	-0.565262794494629	0.112317942082882
2.2849063873291	-2.28721690177917	6.38935804367065	-0.427255719900131	-0.566397786140442	0.112751342356205
2.31154227256775	-2.30522012710571	6.41839218139648	-0.428035855293274	-0.568471252918243	0.112511523067951
2.27364873886108	-2.30552887916565	6.44041109085083	-0.428578674793243	-0.570198893547058	0.111441358923912
2.24408769607544	-2.3160617351532	6.46072959899902	-0.429525047540665	-0.572027564048767	0.111263670027256
2.24041032791138	-2.3270947933197	6.4839882850647	-0.43146738409996	-0.574422121047974	0.111912414431572
2.21491074562073	-2.28758382797241	6.51615333557129	-0.432231813669205	-0.576461553573608	0.111846253275871
2.23722791671753	-2.30086636543274	6.52039623260498	-0.433392345905304	-0.578583300113678	0.111559212207794
2.18341255187988	-2.29847264289856	6.53523731231689	-0.434453547000885	-0.579445123672485	0.111315600574017
2.1849672794342	-2.3136088848114	6.54142570495605	-0.436353623867035	-0.580224394798279	0.111451126635075
2.17759370803833	-2.29100036621094	6.57766675949097	-0.437253206968308	-0.58154296875	0.111161462962627
2.22695827484131	-2.3270320892334	6.59210777282715	-0.438814461231232	-0.582900524139404	0.111943446099758
2.21020221710205	-2.30347990989685	6.62738513946533	-0.439272791147232	-0.584236145019531	0.111437015235424
2.23732900619507	-2.34473609924316	6.63141584396362	-0.440741986036301	-0.585421919822693	0.112003050744534
2.18705201148987	-2.32046747207642	6.63054418563843	-0.441164612770081	-0.585362434387207	0.111306823790073
2.17463755607605	-2.32149744033813	6.60772705078125	-0.441893130540848	-0.584839463233948	0.111833266913891
2.23685908317566	-2.3345901966095	6.64873361587524	-0.443306118249893	-0.587138295173645	0.112330466508865
2.16756176948547	-2.30226445198059	6.68559312820435	-0.443524897098541	-0.587986409664154	0.111870624125004
2.13736724853516	-2.31191444396973	6.67641925811768	-0.444132208824158	-0.588248014450073	0.110870361328125
2.10908555984497	-2.30990266799927	6.68102550506592	-0.445207267999649	-0.58918297290802	0.110077284276485
2.06392288208008	-2.28681254386902	6.67761754989624	-0.445798426866531	-0.589145064353943	0.109162509441376
2.04758191108704	-2.25984477996826	6.68992805480957	-0.446241825819016	-0.589485347270966	0.107834078371525
2.06575584411621	-2.28420233726501	6.66791105270386	-0.447218924760818	-0.590164184570313	0.106964662671089
2.081130027771	-2.27084112167358	6.71054744720459	-0.447454810142517	-0.591394305229187	0.1061951816082
1.98773956298828	-2.22699880599976	6.70403385162354	-0.448119103908539	-0.590449988842011	0.104259006679058
1.92635488510132	-2.21055030822754	6.66778802871704	-0.447748392820358	-0.589206457138062	0.102279402315617
1.94908154010773	-2.22514629364014	6.71633100509644	-0.448959797620773	-0.591266274452209	0.101605579257011
1.82194912433624	-2.15739893913269	6.74248266220093	-0.448791086673737	-0.591598570346832	0.0998206287622452
1.86026608943939	-2.19089007377625	6.70363092422485	-0.449368834495544	-0.592225074768066	0.0986844226717949
1.78388059139252	-2.1400158405304	6.70193862915039	-0.449481219053268	-0.591868817806244	0.0965650603175163
1.70514225959778	-2.10765671730042	6.67284202575684	-0.449265867471695	-0.590483546257019	0.0947335436940193
1.78385186195374	-2.14712858200073	6.6484842300415	-0.450356274843216	-0.59030681848526	0.0939572006464005
1.72456562519073	-2.08582520484924	6.6986289024353	-0.450091540813446	-0.590315282344818	0.0918524414300919
1.64112067222595	-2.07389187812805	6.66659116744995	-0.449812471866608	-0.588270008563995	0.0901825800538063
1.69829916954041	-2.08227324485779	6.63085508346558	-0.449789226055145	-0.587578177452087	0.0887303501367569
1.62251758575439	-2.03027534484863	6.62642669677734	-0.449007898569107	-0.585671603679657	0.0870571061968803
1.61498975753784	-2.01625156402588	6.60709381103516	-0.448649823665619	-0.584299325942993	0.0854480192065239
1.64485478401184	-2.02497482299805	6.57655191421509	-0.448549658060074	-0.583489000797272	0.0844531133770943
1.56097316741943	-1.97205531597137	6.58122110366821	-0.447506070137024	-0.582170724868774	0.0822039470076561
1.56028831005096	-1.98745918273926	6.5690221786499	-0.447082132101059	-0.581556737422943	0.0808169916272163
1.55901825428009	-1.9732768535614	6.55747175216675	-0.446538209915161	-0.580979466438293	0.0790724083781242
1.42532134056091	-1.90841472148895	6.5447793006897	-0.445544898509979	-0.579671382904053	0.0765543133020401
1.44366884231567	-1.93711268901825	6.55079650878906	-0.445457637310028	-0.58050662279129	0.0755326822400093
1.35626268386841	-1.90956091880798	6.57010269165039	-0.445298999547958	-0.581126809120178	0.072803407907486
1.41299545764923	-1.9679114818573	6.56497859954834	-0.446292549371719	-0.582781493663788	0.0714957416057587
1.34767031669617	-1.93060064315796	6.5645055770874	-0.446474879980087	-0.583463490009308	0.0686817467212677
1.33845257759094	-1.94158840179443	6.57043695449829	-0.447731465101242	-0.584271252155304	0.0669481307268143
1.34906232357025	-1.95130741596222	6.58315992355347	-0.449077874422073	-0.585455060005188	0.0654041320085526
1.31527745723724	-1.94909060001373	6.59909105300903	-0.450724482536316	-0.58636349439621	0.0634626001119614
1.3581395149231	-1.97451364994049	6.60204792022705	-0.452541530132294	-0.588223874568939	0.0618909411132336
1.3555314540863	-2.01364850997925	6.64913702011108	-0.455098509788513	-0.589824497699738	0.0598075576126575
1.34581530094147	-2.03231596946716	6.65003061294556	-0.456870943307877	-0.59102600812912	0.0574026741087437
1.19698369503021	-1.9845107793808	6.69068002700806	-0.458296597003937	-0.591705620288849	0.0536768063902855
1.14397513866425	-2.00655817985535	6.71859359741211	-0.460552603006363	-0.593724846839905	0.0512660592794418
1.10241281986237	-1.99791872501373	6.71295595169067	-0.461956948041916	-0.595244169235229	0.0489312335848808
1.11366093158722	-2.02195405960083	6.70833921432495	-0.464183807373047	-0.597062468528748	0.0475292578339577
1.24230575561523	-2.10281610488892	6.71330976486206	-0.466662108898163	-0.599106848239899	0.0473061203956604
1.35477864742279	-2.17823219299316	6.73320531845093	-0.469426959753037	-0.599507451057434	0.0475236736238003
1.5591481924057	-2.28561615943909	6.76958274841309	-0.472321480512619	-0.600207209587097	0.0491252914071083
1.74479711055756	-2.36384963989258	6.82258892059326	-0.474414616823196	-0.600004017353058	0.0507877953350544
1.9208869934082	-2.48354601860046	6.84006834030151	-0.475912123918533	-0.599351286888123	0.0524329133331776
2.05485272407532	-2.55492615699768	6.84679269790649	-0.476226985454559	-0.598571002483368	0.0541856996715069
2.11137962341309	-2.58417272567749	6.85090589523315	-0.476340919733047	-0.59753680229187	0.0547221750020981
2.20888948440552	-2.63839983940125	6.83719158172607	-0.476404547691345	-0.597039341926575	0.0552444308996201
2.26560306549072	-2.66671586036682	6.82365560531616	-0.476620346307755	-0.596680879592896	0.0553974993526936
2.32550382614136	-2.71672677993774	6.83963632583618	-0.477554738521576	-0.597314119338989	0.0552666001021862
2.38521027565002	-2.76025199890137	6.86135005950928	-0.478712052106857	-0.597730040550232	0.0555203668773174
2.44995021820068	-2.80403351783752	6.88294410705566	-0.479583412408829	-0.598747313022614	0.0560119189321995
2.5010244846344	-2.83659482002258	6.91422510147095	-0.480690807104111	-0.599928677082062	0.0560768619179726
2.53591847419739	-2.8543221950531	6.94696712493896	-0.481600999832153	-0.601651072502136	0.05584716796875
2.54807996749878	-2.86893892288208	6.95621681213379	-0.482568711042404	-0.603169918060303	0.0553707294166088
2.54155778884888	-2.86747050285339	6.97653675079346	-0.483580827713013	-0.605265259742737	0.0550969690084457
2.53103113174438	-2.85853314399719	6.99914646148682	-0.484948456287384	-0.607435464859009	0.0549421571195126
2.53078651428223	-2.84060335159302	7.01438188552856	-0.486345082521439	-0.609469413757324	0.0549080781638622
2.51514434814453	-2.82402396202087	7.04024505615234	-0.487890809774399	-0.611856937408447	0.0545778907835484
2.49065136909485	-2.82998633384705	7.05930709838867	-0.489451676607132	-0.614058077335358	0.0540042445063591
2.47966694831848	-2.83413457870483	7.08319187164307	-0.490592002868652	-0.616496026515961	0.0535029694437981
2.46465826034546	-2.84067463874817	7.11080598831177	-0.491358727216721	-0.618864774703979	0.052737683057785
2.45228791236877	-2.84987664222717	7.12827157974243	-0.491750538349152	-0.621330440044403	0.0523259229958057
2.43859481811523	-2.84161853790283	7.1417875289917	-0.492036402225494	-0.623141527175903	0.0518769286572933
2.43360352516174	-2.83761477470398	7.158043384552	-0.492357015609741	-0.62502533197403	0.0515878722071648
2.40963459014893	-2.84187626838684	7.18216419219971	-0.492816478013992	-0.626311182975769	0.0512619391083717
2.41376304626465	-2.83559918403625	7.17661380767822	-0.493053674697876	-0.627647280693054	0.0509232208132744
2.40731167793274	-2.82977890968323	7.19981908798218	-0.493455767631531	-0.628821790218353	0.0509098619222641
2.40954661369324	-2.81170892715454	7.20465278625488	-0.493497312068939	-0.630176723003387	0.0509468279778957
2.39387893676758	-2.80925154685974	7.20591688156128	-0.493464231491089	-0.631016910076141	0.0509388297796249
2.38125944137573	-2.80221796035767	7.21856689453125	-0.492786794900894	-0.632058799266815	0.05102564021945
2.36956644058228	-2.80662965774536	7.22749185562134	-0.492293804883957	-0.632912158966064	0.0509068593382835
2.3723578453064	-2.81139826774597	7.23937940597534	-0.491642147302628	-0.633811056613922	0.050688125193119
2.38581538200378	-2.81410765647888	7.24092626571655	-0.491085439920425	-0.634954869747162	0.0505327507853508
2.39271974563599	-2.81770515441895	7.24258852005005	-0.490618973970413	-0.635875165462494	0.050634503364563
2.39805817604065	-2.81969308853149	7.24479579925537	-0.489851325750351	-0.636472821235657	0.0518432706594467
2.40446424484253	-2.8085503578186	7.2447829246521	-0.488856554031372	-0.636981129646301	0.0523029938340187
2.40070462226868	-2.80826854705811	7.24316501617432	-0.487833082675934	-0.637411117553711	0.0520823746919632
2.39140653610229	-2.80666947364807	7.24939107894897	-0.486859351396561	-0.638137102127075	0.051769632846117
2.37852263450623	-2.80085110664368	7.25423622131348	-0.486000418663025	-0.638787031173706	0.0516486130654812
2.36897730827332	-2.77916860580444	7.25526809692383	-0.484775960445404	-0.639497876167297	0.0519063621759415
2.34474849700928	-2.7528190612793	7.24845695495605	-0.483495652675629	-0.639817953109741	0.0524493977427483
2.32445216178894	-2.73245716094971	7.24258232116699	-0.482237547636032	-0.640284597873688	0.0528515055775642
2.30113363265991	-2.72321009635925	7.23444652557373	-0.481042176485062	-0.640685856342316	0.0532580725848675
2.2829704284668	-2.69927835464478	7.22982597351074	-0.479886740446091	-0.640993297100067	0.0539584308862686
2.26711940765381	-2.66809821128845	7.21986532211304	-0.478197902441025	-0.641275703907013	0.0548141710460186
2.23272395133972	-2.62988233566284	7.20910930633545	-0.476541221141815	-0.641145467758179	0.0557001680135727
2.20411205291748	-2.60141587257385	7.19635248184204	-0.474809497594833	-0.641047179698944	0.0565086081624031
2.17666125297546	-2.56842303276062	7.1736855506897	-0.473068863153458	-0.641045868396759	0.0571906939148903
2.14974069595337	-2.53538393974304	7.15870141983032	-0.471313059329987	-0.640638709068298	0.0583264231681824
2.11250138282776	-2.48984575271606	7.13793277740479	-0.469231784343719	-0.640244543552399	0.0602518171072006
2.0789201259613	-2.44003438949585	7.11825513839722	-0.467028379440308	-0.639857530593872	0.0630659312009811
2.03486156463623	-2.39115905761719	7.10064840316772	-0.464839428663254	-0.63944149017334	0.065169058740139
1.99400007724762	-2.34691190719604	7.07225894927979	-0.462530881166458	-0.639008820056915	0.0672537013888359
1.94521856307983	-2.30164098739624	7.05169534683228	-0.460195571184158	-0.638772368431091	0.0699207782745361
1.90990245342255	-2.25695943832397	7.0329270362854	-0.45807346701622	-0.638469755649567	0.0723022744059563
1.85941112041473	-2.20157647132874	7.01100063323975	-0.455672055482864	-0.63791024684906	0.0750284940004349
1.8163902759552	-2.15433478355408	6.98199796676636	-0.453348308801651	-0.637228488922119	0.0766168162226677
1.76547300815582	-2.11175751686096	6.96171045303345	-0.451280266046524	-0.636460840702057	0.0779894292354584
1.73447394371033	-2.07683706283569	6.93363571166992	-0.449351608753204	-0.63569176197052	0.079821951687336
1.70697426795959	-2.03250455856323	6.9112229347229	-0.447188347578049	-0.634919881820679	0.0824078544974327
1.68987727165222	-1.98479914665222	6.88080596923828	-0.444994479417801	-0.6339350938797	0.0845604911446571
1.67550528049469	-1.95735013484955	6.85686159133911	-0.442926168441772	-0.633021533489227	0.0864268019795418
1.66567695140839	-1.93534231185913	6.83136892318726	-0.440809458494186	-0.632008612155914	0.0880796834826469
1.65842151641846	-1.91922068595886	6.80709600448608	-0.438557475805283	-0.631128251552582	0.0883719399571419
1.67085707187653	-1.93134927749634	6.78875494003296	-0.436969965696335	-0.630258142948151	0.0884913206100464
1.67395198345184	-1.93473744392395	6.7722373008728	-0.435550451278687	-0.629512965679169	0.0879431962966919
1.68510782718658	-1.9340740442276	6.75913286209106	-0.434125930070877	-0.628578901290894	0.0869958773255348
1.69840168952942	-1.9423691034317	6.73840856552124	-0.432678490877151	-0.627595901489258	0.0860239118337631
1.70993137359619	-1.96086299419403	6.71905136108398	-0.431594252586365	-0.626713395118713	0.0848859176039696
1.74129509925842	-1.98957300186157	6.69421148300171	-0.430598527193069	-0.625982224941254	0.0836830660700798
1.76401078701019	-2.01191711425781	6.6927661895752	-0.429860800504684	-0.625158071517944	0.0825134739279747
1.78435468673706	-2.03578543663025	6.67968463897705	-0.429541230201721	-0.624347031116486	0.0809447392821312
1.80542492866516	-2.05921030044556	6.68215608596802	-0.429318308830261	-0.623740255832672	0.0794690176844597
1.82912313938141	-2.08784556388855	6.68077993392944	-0.429141521453857	-0.623080492019653	0.0787657275795937
1.84515619277954	-2.10422039031982	6.66547584533691	-0.429146319627762	-0.622460544109344	0.0776774063706398
1.85986816883087	-2.11944222450256	6.65930366516113	-0.429154187440872	-0.621943116188049	0.0763753429055214
1.88437080383301	-2.14708399772644	6.6656608581543	-0.429369270801544	-0.621326744556427	0.0764819160103798
1.9082818031311	-2.15390777587891	6.6540150642395	-0.42948454618454	-0.620854437351227	0.0774529650807381
1.93913328647614	-2.16263651847839	6.65081787109375	-0.429513663053513	-0.620418310165405	0.0782805308699608
1.96786773204803	-2.17843651771545	6.6532301902771	-0.429772078990936	-0.619968593120575	0.0792026594281197
2.00599884986877	-2.18924427032471	6.65388774871826	-0.430108636617661	-0.619800508022308	0.0811076834797859
2.04004192352295	-2.20134973526001	6.65931463241577	-0.430191844701767	-0.619576215744019	0.0829900950193405
2.06414580345154	-2.20262002944946	6.66192293167114	-0.430380791425705	-0.619321346282959	0.0846427977085114
2.08233118057251	-2.20177531242371	6.66305541992188	-0.430595576763153	-0.619296729564667	0.0859475284814835
2.10631918907166	-2.20136094093323	6.67041015625	-0.430766612291336	-0.619207799434662	0.0873475670814514
2.11557817459106	-2.20159888267517	6.67034435272217	-0.430872738361359	-0.61906224489212	0.0893475115299225
2.14110231399536	-2.19741177558899	6.67034721374512	-0.431272178888321	-0.618968904018402	0.0914493128657341
2.15565061569214	-2.18494820594788	6.67912197113037	-0.431612253189087	-0.618988156318665	0.0934352055191994
2.18044877052307	-2.1803834438324	6.67981147766113	-0.431888699531555	-0.619001090526581	0.0956710278987885
2.1959536075592	-2.1796178817749	6.68494606018066	-0.432216972112656	-0.619207561016083	0.0978744402527809
2.21452903747559	-2.16858267784119	6.68513584136963	-0.432461053133011	-0.619261980056763	0.100103422999382
2.23372721672058	-2.15829515457153	6.69971227645874	-0.432550936937332	-0.619767546653748	0.101859718561172
2.24524617195129	-2.1515851020813	6.70032930374146	-0.432757377624512	-0.620053231716156	0.103839360177517
2.26555681228638	-2.14437985420227	6.70874786376953	-0.432781457901001	-0.620595574378967	0.105652093887329
2.28303241729736	-2.1466646194458	6.71180248260498	-0.432988286018372	-0.620879411697388	0.107125110924244
2.30466318130493	-2.14610195159912	6.71375131607056	-0.433109939098358	-0.621510565280914	0.108424596488476
2.3350031375885	-2.15707492828369	6.72276163101196	-0.43362107872963	-0.622182309627533	0.110245697200298
2.35730123519897	-2.15504240989685	6.73131418228149	-0.433845579624176	-0.62287425994873	0.111829660832882
2.38198113441467	-2.15325522422791	6.74284505844116	-0.4339419901371	-0.623558580875397	0.113334804773331
2.39529609680176	-2.15439176559448	6.75570774078369	-0.434063524007797	-0.624455809593201	0.114732407033443
2.40842151641846	-2.15575838088989	6.75818824768066	-0.434083014726639	-0.625434041023254	0.115938611328602
2.42973923683167	-2.15463089942932	6.76474666595459	-0.433958113193512	-0.626416623592377	0.117212183773518
2.44913363456726	-2.14739871025085	6.77658319473267	-0.434168785810471	-0.627440214157104	0.118784241378307
2.44488978385925	-2.14036965370178	6.79798126220703	-0.434272050857544	-0.628541946411133	0.118929989635944
2.44773197174072	-2.13831806182861	6.80105829238892	-0.434423834085464	-0.629602193832397	0.11910142749548
2.45604658126831	-2.13912463188171	6.81998157501221	-0.434447526931763	-0.630947351455688	0.119442827999592
2.46782946586609	-2.13726878166199	6.82451391220093	-0.434724003076553	-0.632319688796997	0.119638212025166
2.48184490203857	-2.14617514610291	6.84896469116211	-0.434832096099854	-0.633760392665863	0.120193511247635
2.51261830329895	-2.16189861297607	6.84503793716431	-0.434907764196396	-0.635585248470306	0.121317148208618
2.53721070289612	-2.17562055587769	6.87377309799194	-0.435316860675812	-0.637253403663635	0.122776009142399
2.5593204498291	-2.17509293556213	6.89479637145996	-0.435589492321014	-0.639276146888733	0.1228396743536
2.57351970672607	-2.18053412437439	6.92858743667603	-0.435744196176529	-0.641368329524994	0.122938744723797
2.57864785194397	-2.19385409355164	6.9346866607666	-0.435763359069824	-0.643562495708466	0.123368732631207
2.57221531867981	-2.18873572349548	6.96282482147217	-0.43614187836647	-0.645634412765503	0.122820451855659
2.57371783256531	-2.17325353622437	6.98461389541626	-0.436162173748016	-0.647991240024567	0.121992826461792
2.58085227012634	-2.18253660202026	6.99207019805908	-0.436371773481369	-0.650050938129425	0.122409515082836
2.58489370346069	-2.18709349632263	7.0057201385498	-0.43637678027153	-0.652323246002197	0.12268528342247
2.58421397209167	-2.19191908836365	7.01900291442871	-0.436973303556442	-0.654748201370239	0.122227504849434
2.57774066925049	-2.1876049041748	7.06579303741455	-0.437265127897263	-0.657249867916107	0.121646426618099
2.57514548301697	-2.17906546592712	7.07669591903687	-0.436929404735565	-0.659553050994873	0.121102131903172
2.57362031936646	-2.17594981193542	7.07836961746216	-0.436518102884293	-0.66160637140274	0.122018344700336
2.56626296043396	-2.16717433929443	7.1030216217041	-0.436391890048981	-0.663839221000671	0.121658824384212
2.53110814094543	-2.1449146270752	7.11767196655273	-0.436171978712082	-0.665743231773376	0.120896279811859
2.48154830932617	-2.08677530288696	7.13950157165527	-0.435198813676834	-0.667264044284821	0.119505360722542
2.43596959114075	-2.03913164138794	7.14315223693848	-0.433784663677216	-0.668907880783081	0.118839003145695
2.42375993728638	-2.02748394012451	7.12997817993164	-0.432059764862061	-0.670367062091827	0.118971779942513
2.42925763130188	-2.04158902168274	7.10412502288818	-0.430316865444183	-0.671667277812958	0.120929323136806
2.43221592903137	-2.04351186752319	7.10587692260742	-0.429077833890915	-0.672890067100525	0.122847758233547
2.42290449142456	-1.98412442207336	7.13736724853516	-0.427411288022995	-0.674048840999603	0.124754190444946
2.3415150642395	-1.8887699842453	7.16823816299438	-0.425050109624863	-0.674271523952484	0.125189706683159
2.23690247535706	-1.764683842659	7.1399040222168	-0.420804232358933	-0.673776924610138	0.124960146844387
2.16491174697876	-1.67816722393036	7.08565616607666	-0.416366666555405	-0.673605024814606	0.125233143568039
2.11350345611572	-1.65913319587708	7.05978631973267	-0.412362545728683	-0.673415243625641	0.124592736363411
2.15822339057922	-1.68482387065887	6.95819759368896	-0.407531529664993	-0.673276960849762	0.127707958221436
2.15390682220459	-1.68868935108185	6.93918132781982	-0.405012458562851	-0.672436475753784	0.131961554288864
1.96335160732269	-1.45807695388794	7.03635406494141	-0.402012348175049	-0.670888185501099	0.129500508308411
1.9374281167984	-1.3639634847641	7.04380130767822	-0.397529602050781	-0.669894695281982	0.127803891897202
1.9733589887619	-1.37302732467651	6.8648533821106	-0.389724314212799	-0.667836427688599	0.132545977830887
1.90101099014282	-1.41628265380859	6.77070569992065	-0.385928243398666	-0.666547656059265	0.131154134869576
1.91721439361572	-1.42049205303192	6.82806301116943	-0.383910268545151	-0.666673541069031	0.126548111438751
1.9192556142807	-1.32495808601379	6.80457162857056	-0.377570360898972	-0.664738893508911	0.129793792963028
1.81137716770172	-1.28297126293182	6.78079080581665	-0.373911380767822	-0.661926448345184	0.129902124404907
1.83378672599792	-1.2125688791275	6.76463794708252	-0.36923560500145	-0.661268770694733	0.127339377999306
1.72760164737701	-1.11726641654968	6.70419406890869	-0.364159941673279	-0.658907651901245	0.127483814954758
1.73047041893005	-1.16541278362274	6.65399026870728	-0.359485536813736	-0.657712996006012	0.123956874012947
1.69989883899689	-1.13836312294006	6.58822536468506	-0.354856759309769	-0.655924201011658	0.122582778334618
1.65924656391144	-1.10647559165955	6.58733654022217	-0.350818186998367	-0.654330909252167	0.119460090994835
1.64056074619293	-1.08055579662323	6.56264734268188	-0.346529245376587	-0.652820110321045	0.118517696857452
1.56826019287109	-1.04252898693085	6.5597939491272	-0.342361927032471	-0.651496469974518	0.115741334855556
1.47134375572205	-0.898938238620758	6.5339937210083	-0.337628602981567	-0.649182558059692	0.113527081906796
1.33603727817535	-0.663568913936615	6.49524116516113	-0.330675572156906	-0.645961761474609	0.114497654139996
1.35109055042267	-0.657949268817902	6.35001802444458	-0.323798626661301	-0.644229888916016	0.115832678973675
1.37005579471588	-0.87367045879364	6.31184196472168	-0.324728667736053	-0.643423676490784	0.111153304576874
1.40702593326569	-0.916229248046875	6.37851810455322	-0.326801300048828	-0.643356323242188	0.106913559138775
1.53402900695801	-0.897831678390503	6.41603517532349	-0.327597558498383	-0.643900394439697	0.111070372164249
1.5201700925827	-0.851728141307831	6.45366716384888	-0.326775252819061	-0.643897712230682	0.112112149596214
1.46878123283386	-0.856114149093628	6.42663192749023	-0.324953258037567	-0.643288671970367	0.10933630168438
1.38021767139435	-0.860514640808105	6.41526508331299	-0.323645085096359	-0.643240511417389	0.105925060808659
1.31580328941345	-0.854210197925568	6.40308237075806	-0.323339998722076	-0.643296480178833	0.102625414729118
1.43183064460754	-0.86206328868866	6.38386201858521	-0.323884963989258	-0.643945693969727	0.0991112440824509
1.45298087596893	-0.852536261081696	6.40967416763306	-0.324702799320221	-0.643872201442719	0.0956038683652878
1.58732903003693	-0.951822996139526	6.4350004196167	-0.325520306825638	-0.644675254821777	0.0920699909329414
1.5532500743866	-0.966108798980713	6.46207141876221	-0.323677122592926	-0.644487082958221	0.0827528834342957
1.62970042228699	-1.09028255939484	6.46895456314087	-0.322521537542343	-0.645639300346375	0.0727727860212326
1.56674265861511	-1.12234103679657	6.50593996047974	-0.320246905088425	-0.646198451519012	0.0607879124581814
1.60213506221771	-1.24105775356293	6.51667451858521	-0.320074856281281	-0.64762955904007	0.0511667504906654
1.56199562549591	-1.26808607578278	6.53106689453125	-0.318890601396561	-0.648682236671448	0.0435025207698345
1.51958215236664	-1.30344426631927	6.55679988861084	-0.319213598966599	-0.65018767118454	0.0372901149094105
1.48182940483093	-1.34694921970367	6.59663915634155	-0.319459289312363	-0.652156114578247	0.0318090282380581
1.41877770423889	-1.41878747940063	6.65183782577515	-0.320435732603073	-0.654647052288055	0.0272370744496584
1.36257171630859	-1.4716169834137	6.69457578659058	-0.321503639221191	-0.656982481479645	0.02373181656003
1.39167416095734	-1.51951003074646	6.71037483215332	-0.32271608710289	-0.659634709358215	0.0210342109203339
1.45490050315857	-1.6206533908844	6.73444080352783	-0.32321897149086	-0.662389397621155	0.0137929115444422
1.50766825675964	-1.7959691286087	6.75544214248657	-0.324000477790833	-0.664603590965271	0.00524292094632983
1.57072281837463	-1.98301291465759	6.81191778182983	-0.325419306755066	-0.666919648647308	-0.00125896360259503
1.6619428396225	-2.12351632118225	6.85517740249634	-0.326214879751205	-0.668834447860718	-0.0053592873737216
1.7627272605896	-2.251544713974	6.88942098617554	-0.326505303382874	-0.670268356800079	-0.00722659099847078
1.88320171833038	-2.3485746383667	6.9233455657959	-0.326869577169418	-0.672208249568939	-0.00678810756653547
1.99568164348602	-2.41925191879272	6.94414186477661	-0.326912611722946	-0.674383223056793	-0.00348744099028409
2.11626052856445	-2.46615123748779	6.95850992202759	-0.326676458120346	-0.676960468292236	-0.000546568422578275
2.2489173412323	-2.54545593261719	6.99517965316772	-0.326740264892578	-0.680138647556305	-0.00346517493017018
2.36144757270813	-2.66235733032227	7.03514337539673	-0.327578991651535	-0.683284282684326	-0.0108405826613307
2.42514038085938	-2.77685236930847	7.08280563354492	-0.328885793685913	-0.685445964336395	-0.0162935070693493
2.49904823303223	-2.83783030509949	7.13240385055542	-0.330231457948685	-0.687664389610291	-0.0181580074131489
2.56527614593506	-2.83539843559265	7.14539241790771	-0.330869376659393	-0.688907086849213	-0.0156540255993605
2.63432741165161	-2.7946949005127	7.16317987442017	-0.331268936395645	-0.69019603729248	-0.0085758687928319
2.66442203521729	-2.71713376045227	7.16423797607422	-0.331468313932419	-0.691020429134369	0.00339702772907913
2.67131495475769	-2.6272144317627	7.17853927612305	-0.331517279148102	-0.691708624362946	0.015869652852416
2.69233059883118	-2.52223134040833	7.171959400177	-0.331663519144058	-0.692253232002258	0.0276668220758438
2.69957852363586	-2.44302272796631	7.18541240692139	-0.332564800977707	-0.692650079727173	0.0385197550058365
2.70654582977295	-2.35557222366333	7.1960916519165	-0.333676248788834	-0.693064510822296	0.0490052066743374
2.73417353630066	-2.27534747123718	7.19327402114868	-0.334762632846832	-0.692963123321533	0.0583535842597485
2.75254917144775	-2.2042453289032	7.21288633346558	-0.335645705461502	-0.69304633140564	0.0669248923659325
2.76256489753723	-2.14154171943665	7.19727945327759	-0.336644321680069	-0.692502021789551	0.0746697783470154
2.79326677322388	-2.09470152854919	7.20224952697754	-0.337769836187363	-0.691930890083313	0.0806536376476288
2.81958746910095	-2.05978417396545	7.18416833877563	-0.339111000299454	-0.690861225128174	0.0884617865085602
2.85926628112793	-2.02009987831116	7.19268846511841	-0.34027823805809	-0.689835369586945	0.0956452488899231
2.89925193786621	-1.98055779933929	7.1710319519043	-0.34126803278923	-0.688239991664886	0.101325504481792
2.94682645797729	-1.96432816982269	7.17940664291382	-0.342755734920502	-0.686890840530396	0.108906969428062
2.98376631736755	-1.92335081100464	7.17337512969971	-0.34377259016037	-0.685254633426666	0.114727407693863
3.02127695083618	-1.91062676906586	7.16274452209473	-0.344994366168976	-0.683312118053436	0.119714297354221
3.0517201423645	-1.89126479625702	7.13584184646606	-0.346301257610321	-0.681291103363037	0.124802783131599
3.08061766624451	-1.87643122673035	7.14594697952271	-0.34802970290184	-0.679504573345184	0.129556208848953
3.10178446769714	-1.84781038761139	7.13107013702393	-0.349549055099487	-0.677469372749329	0.133030906319618
3.12397885322571	-1.84351146221161	7.12568187713623	-0.351186335086823	-0.675652205944061	0.135840490460396
3.12989807128906	-1.83467602729797	7.11897373199463	-0.352797627449036	-0.673997342586517	0.138890564441681
3.14648509025574	-1.81867206096649	7.10672569274902	-0.354317188262939	-0.671916902065277	0.140985757112503
3.17214894294739	-1.80710577964783	7.09808349609375	-0.355447083711624	-0.670015811920166	0.143382549285889
3.1810781955719	-1.79707717895508	7.09167432785034	-0.356420278549194	-0.668217599391937	0.144580617547035
3.18661117553711	-1.8070513010025	7.08352422714233	-0.357397824525833	-0.666062951087952	0.145204290747643
3.1979649066925	-1.8131240606308	7.06217050552368	-0.358292609453201	-0.664254367351532	0.145426526665688
3.20837926864624	-1.81134343147278	7.07038974761963	-0.359077274799347	-0.662577927112579	0.145535111427307
3.19984579086304	-1.81679570674896	7.05482912063599	-0.359676629304886	-0.660465657711029	0.144179925322533
3.21291160583496	-1.83493196964264	7.03830528259277	-0.360308110713959	-0.658815085887909	0.142503678798676
3.19164514541626	-1.85426270961761	7.03823804855347	-0.360915064811707	-0.657145738601685	0.141796126961708
3.18182277679443	-1.86110901832581	7.01609420776367	-0.361574321985245	-0.655454337596893	0.14114847779274
3.17462611198425	-1.85685789585114	7.02507638931274	-0.36214691400528	-0.654014468193054	0.139841482043266
3.15999412536621	-1.87040078639984	7.00301122665405	-0.362785339355469	-0.652820646762848	0.137320101261139
3.14481139183044	-1.8953001499176	7.01385498046875	-0.363623112440109	-0.652002573013306	0.134858787059784
3.11977672576904	-1.89924609661102	6.99491834640503	-0.36442619562149	-0.651064038276672	0.133072957396507
3.10831618309021	-1.89683854579926	7.00611543655396	-0.364942401647568	-0.650425553321838	0.131393805146217
3.08846426010132	-1.89719557762146	7.00193691253662	-0.36545342206955	-0.650061130523682	0.129992723464966
3.05674076080322	-1.90479791164398	7.00738620758057	-0.3660808801651	-0.649852931499481	0.127960070967674
3.03325176239014	-1.90533757209778	7.01103925704956	-0.366741567850113	-0.649736106395721	0.125703006982803
3.00909280776978	-1.9089093208313	7.02156639099121	-0.367234945297241	-0.65030962228775	0.12414213269949
2.98657083511353	-1.90185856819153	7.02558183670044	-0.367657214403152	-0.650549054145813	0.123184643685818
2.95757150650024	-1.89089119434357	7.03418207168579	-0.368169516324997	-0.651023268699646	0.121747180819511
2.94416666030884	-1.89386689662933	7.05213832855225	-0.368679195642471	-0.652042150497437	0.119808465242386
2.91224145889282	-1.89179813861847	7.06708335876465	-0.369016349315643	-0.653106153011322	0.119042903184891
2.88782691955566	-1.88103413581848	7.07413530349731	-0.369302988052368	-0.654194533824921	0.117857344448566
2.868807554245	-1.86466479301453	7.09308195114136	-0.369425028562546	-0.65556788444519	0.116722568869591
2.82850646972656	-1.86059415340424	7.11387157440186	-0.369712859392166	-0.656836688518524	0.114983834326267
2.79879570007324	-1.86308395862579	7.12138366699219	-0.370212346315384	-0.658114492893219	0.112267419695854
2.76683115959167	-1.85135531425476	7.14028263092041	-0.370346784591675	-0.659741580486298	0.110063202679157
2.72673869132996	-1.84091579914093	7.15927934646606	-0.370465666055679	-0.661271572113037	0.108505323529243
2.69932889938354	-1.82820284366608	7.16044616699219	-0.370286583900452	-0.662666201591492	0.10639476776123
2.668217420578	-1.8200421333313	7.1790132522583	-0.370108395814896	-0.664113104343414	0.104414619505405
2.62407422065735	-1.81707084178925	7.18728256225586	-0.36995592713356	-0.665606081485748	0.101845189929008
2.59854197502136	-1.80770611763	7.19165325164795	-0.369391709566116	-0.66717004776001	0.0998213142156601
2.56337952613831	-1.7966343164444	7.19646310806274	-0.368871301412582	-0.668412744998932	0.0973084717988968
2.53536152839661	-1.79368484020233	7.19487762451172	-0.36806133389473	-0.669887900352478	0.0943280756473541
2.5103976726532	-1.79262948036194	7.2071328163147	-0.367259740829468	-0.671290695667267	0.0919659212231636
2.47926831245422	-1.78714728355408	7.2102837562561	-0.366416364908218	-0.672361135482788	0.0889744088053703
2.44471335411072	-1.78829336166382	7.2030348777771	-0.36517921090126	-0.673602342605591	0.0855335518717766
2.42207813262939	-1.78500199317932	7.2072491645813	-0.363962888717651	-0.674658358097076	0.0823394581675529
2.39974975585938	-1.78487145900726	7.19780206680298	-0.362537652254105	-0.675532341003418	0.0794181227684021
2.37564563751221	-1.7786557674408	7.18921232223511	-0.361107856035233	-0.676688492298126	0.0767794549465179
2.36297011375427	-1.77260935306549	7.18994092941284	-0.35952040553093	-0.677613258361816	0.0747757107019424
2.33463740348816	-1.77144491672516	7.17663621902466	-0.357888579368591	-0.678050577640533	0.0718745365738869
2.32303285598755	-1.76755523681641	7.16427183151245	-0.356157094240189	-0.678641140460968	0.0685029104351997
2.31262063980103	-1.76781535148621	7.16886281967163	-0.354316383600235	-0.679415822029114	0.0660821497440338
2.29458427429199	-1.75974988937378	7.15229797363281	-0.352335572242737	-0.679797053337097	0.0630734413862228
2.28511428833008	-1.75244390964508	7.143874168396	-0.35045462846756	-0.680286049842834	0.0612953864037991
2.25833296775818	-1.74594080448151	7.12545585632324	-0.348523646593094	-0.680253863334656	0.0588130429387093
2.24691128730774	-1.73457491397858	7.10912990570068	-0.346550524234772	-0.680428504943848	0.0567601248621941
2.22691559791565	-1.71847212314606	7.09779644012451	-0.344515234231949	-0.680410325527191	0.0547514446079731
2.20328140258789	-1.71306312084198	7.08016586303711	-0.342694252729416	-0.680146932601929	0.0531489290297031
2.18979525566101	-1.69858872890472	7.05438089370728	-0.340580582618713	-0.679955661296844	0.0511240512132645
2.17317271232605	-1.68711948394775	7.0355372428894	-0.338654786348343	-0.679626226425171	0.0489456951618195
2.16255664825439	-1.68239510059357	7.0169677734375	-0.336851119995117	-0.679140865802765	0.0473660975694656
2.15175127983093	-1.66400980949402	6.9882025718689	-0.334993362426758	-0.678509056568146	0.0460504852235317
2.13986468315125	-1.6540732383728	6.96202802658081	-0.33308881521225	-0.677823424339294	0.0444783754646778
2.14131283760071	-1.64186441898346	6.95095443725586	-0.331309676170349	-0.677184104919434	0.0432735793292522
2.1331992149353	-1.63549971580505	6.92689609527588	-0.329669684171677	-0.676293849945068	0.0411203056573868
2.13692378997803	-1.62927258014679	6.89614534378052	-0.328216016292572	-0.675360798835754	0.039427325129509
2.12507724761963	-1.63199806213379	6.8740668296814	-0.326999187469482	-0.673923969268799	0.036947276443243
2.139484167099	-1.62756288051605	6.85576963424683	-0.326061248779297	-0.672642767429352	0.0346349664032459
2.1545090675354	-1.63103711605072	6.83135032653809	-0.325207233428955	-0.671189963817596	0.0323723591864109
2.16852831840515	-1.63175463676453	6.81611061096191	-0.324575960636139	-0.669365465641022	0.0309416502714157
2.19297432899475	-1.63497483730316	6.8054838180542	-0.3241326212883	-0.667627155780792	0.0287139248102903
2.20442342758179	-1.64528560638428	6.7813196182251	-0.324291795492172	-0.66506552696228	0.0265155918896198
2.230144739151	-1.65162742137909	6.76450157165527	-0.32445815205574	-0.662300646305084	0.0248976368457079
2.2695951461792	-1.6466965675354	6.73106479644775	-0.324429869651794	-0.660038113594055	0.0243600346148014
2.29268836975098	-1.62661683559418	6.71843814849854	-0.324478060007095	-0.657426595687866	0.0239677522331476
2.32025933265686	-1.61035013198853	6.69755029678345	-0.324504733085632	-0.655206501483917	0.0233729910105467
2.35455012321472	-1.57660806179047	6.68858766555786	-0.324095338582993	-0.653725862503052	0.0241373833268881
2.38204383850098	-1.54998934268951	6.66976737976074	-0.324108451604843	-0.652117252349854	0.0250896215438843
2.3990044593811	-1.52856373786926	6.66253423690796	-0.323652744293213	-0.651013731956482	0.0266149789094925
2.421231508255	-1.51640152931213	6.66102409362793	-0.323535740375519	-0.650126278400421	0.0285082403570414
2.42447376251221	-1.49944019317627	6.65402603149414	-0.323347985744476	-0.64875602722168	0.0294443741440773
2.44685649871826	-1.48079681396484	6.64516544342041	-0.323212772607803	-0.647958517074585	0.0313961394131184
2.45341992378235	-1.46306478977203	6.64483261108398	-0.323341101408005	-0.647018849849701	0.0334460698068142
2.47162771224976	-1.45450210571289	6.63547420501709	-0.323406428098679	-0.646390438079834	0.0350403524935246
2.47730088233948	-1.45476877689362	6.64583969116211	-0.323253929615021	-0.645947098731995	0.0370922610163689
2.48599529266357	-1.43168163299561	6.64063501358032	-0.322968661785126	-0.645646810531616	0.0394884161651134
2.498783826828	-1.39662373065948	6.64274978637695	-0.322950810194016	-0.645712435245514	0.042171336710453
2.49817585945129	-1.36500954627991	6.65128946304321	-0.322782844305038	-0.645675539970398	0.0456065274775028
2.49841856956482	-1.33919537067413	6.65048313140869	-0.322917640209198	-0.645780682563782	0.0484902337193489
2.49357748031616	-1.3125935792923	6.66148662567139	-0.323055416345596	-0.646139025688171	0.0510597229003906
2.47966313362122	-1.2829327583313	6.66127014160156	-0.323188334703445	-0.646206974983215	0.0538013800978661
2.47349143028259	-1.26034104824066	6.66910743713379	-0.32319763302803	-0.646914541721344	0.0564745515584946
2.4572765827179	-1.23191916942596	6.67307567596436	-0.323229312896729	-0.647245168685913	0.0585190244019032
2.43505096435547	-1.20672357082367	6.67369318008423	-0.3231261074543	-0.648012399673462	0.0610080882906914
2.40362191200256	-1.18012154102325	6.6937084197998	-0.323106080293655	-0.648858904838562	0.0638283938169479
2.37982892990112	-1.14545786380768	6.70871448516846	-0.322948902845383	-0.649868011474609	0.0658651664853096
2.35163640975952	-1.12212860584259	6.71585035324097	-0.322895020246506	-0.65082311630249	0.067826010286808
2.32468438148499	-1.09482145309448	6.728346824646	-0.322834610939026	-0.652076184749603	0.0695711448788643
2.29607629776001	-1.07015705108643	6.73967599868774	-0.322815507650375	-0.653196096420288	0.0709636360406876
2.2719259262085	-1.04891514778137	6.75742387771606	-0.322903841733933	-0.654595494270325	0.0723254233598709
2.24377274513245	-1.02913951873779	6.77025270462036	-0.322994947433472	-0.655847430229187	0.0734297856688499
2.22477340698242	-1.00634968280792	6.78332090377808	-0.323006719350815	-0.657338976860046	0.0742749199271202
2.20511746406555	-0.993397235870361	6.79710006713867	-0.323184818029404	-0.658977746963501	0.0749351233243942
2.18435525894165	-0.97813355922699	6.81699752807617	-0.323262274265289	-0.660641551017761	0.0754505470395088
2.15719723701477	-0.964393198490143	6.82576894760132	-0.323306411504745	-0.662220001220703	0.075886957347393
2.13822841644287	-0.944339513778687	6.8546028137207	-0.323400765657425	-0.663848340511322	0.0760930329561234
2.11318588256836	-0.934828460216522	6.86657571792603	-0.323664724826813	-0.665423691272736	0.0759885981678963
2.0949375629425	-0.921920120716095	6.88395595550537	-0.323886275291443	-0.667208969593048	0.0756072774529457
2.06930708885193	-0.914502799510956	6.89811992645264	-0.324129730463028	-0.668823659420013	0.075187049806118
2.04407072067261	-0.899330377578735	6.90749645233154	-0.324262738227844	-0.670609951019287	0.0747501626610756
2.01860284805298	-0.894463181495667	6.92254734039307	-0.324275702238083	-0.672083973884583	0.0741222724318504
2.00185489654541	-0.892869353294373	6.93560552597046	-0.324578434228897	-0.673639237880707	0.0734696909785271
1.99289262294769	-0.898642301559448	6.94851970672607	-0.324861854314804	-0.675174236297607	0.0726990923285484
1.97813904285431	-0.898816823959351	6.96849346160889	-0.325097948312759	-0.676688134670258	0.0718016251921654
1.96764481067657	-0.90055114030838	6.98708248138428	-0.325346142053604	-0.678060531616211	0.0708171352744102
1.94614863395691	-0.906074643135071	7.00186395645142	-0.325658649206162	-0.679306924343109	0.0699704587459564
1.94384515285492	-0.913878440856934	7.01227331161499	-0.325917989015579	-0.68085515499115	0.0689710378646851
1.93688654899597	-0.929069697856903	7.01939916610718	-0.326088756322861	-0.682503044605255	0.0676616281270981
1.93824291229248	-0.939697861671448	7.0457968711853	-0.326280564069748	-0.684361040592194	0.066707581281662
1.92660617828369	-0.946053862571716	7.06619644165039	-0.326475888490677	-0.685951471328735	0.0661343634128571
1.93349182605743	-0.950145125389099	7.07904720306396	-0.326821178197861	-0.687671422958374	0.0656672716140747
1.93023657798767	-0.965128302574158	7.09553813934326	-0.327185750007629	-0.68926328420639	0.0647333413362503
1.94472277164459	-0.980518817901611	7.111891746521	-0.327829152345657	-0.691061615943909	0.0635482147336006
1.94062852859497	-0.991784632205963	7.1362771987915	-0.328268527984619	-0.69271445274353	0.0624256953597069
1.95659267902374	-1.01219749450684	7.14995384216309	-0.328520864248276	-0.694576323032379	0.0613764524459839
1.97400057315826	-1.03328025341034	7.17060327529907	-0.328741192817688	-0.69641387462616	0.0607954300940037
1.98904538154602	-1.04764258861542	7.18000650405884	-0.328722894191742	-0.698070645332336	0.0603240318596363
2.00400829315186	-1.06354713439941	7.19737005233765	-0.328982293605804	-0.699591875076294	0.0603344403207302
2.0148913860321	-1.07106196880341	7.21526622772217	-0.329128354787827	-0.700533986091614	0.0603245161473751
2.03647255897522	-1.09051501750946	7.21958780288696	-0.329603463411331	-0.701627433300018	0.0601595975458622
2.04927110671997	-1.09506821632385	7.23863410949707	-0.329611629247665	-0.70274555683136	0.0600565932691097
2.04748177528381	-1.10062229633331	7.24760723114014	-0.329777896404266	-0.703350007534027	0.0599221996963024
2.06061792373657	-1.11679005622864	7.23971843719482	-0.329733937978745	-0.704245090484619	0.0595074556767941
2.05899024009705	-1.11615478992462	7.2566442489624	-0.329725325107574	-0.704695165157318	0.0592481791973114
2.0654022693634	-1.11941862106323	7.25260877609253	-0.329820871353149	-0.704649269580841	0.0590519569814205
2.0600483417511	-1.12236070632935	7.24016571044922	-0.329871624708176	-0.704547524452209	0.0590463951230049
2.06311702728271	-1.12217879295349	7.24448156356812	-0.329928129911423	-0.704175710678101	0.0588485077023506
2.06898236274719	-1.12192118167877	7.23178195953369	-0.329865545034409	-0.70359206199646	0.058984786272049
2.07453918457031	-1.12054920196533	7.22326183319092	-0.32952293753624	-0.703211724758148	0.05927799269557
2.08082580566406	-1.11957430839539	7.21243906021118	-0.328981935977936	-0.70255708694458	0.0593628920614719
2.07132649421692	-1.12545466423035	7.19349145889282	-0.328405350446701	-0.701499760150909	0.0596654303371906
2.08575940132141	-1.12289607524872	7.18852853775024	-0.327931642532349	-0.700604319572449	0.0601894035935402
2.08630108833313	-1.11865282058716	7.17377710342407	-0.327486664056778	-0.699660539627075	0.0609471052885056
2.07277894020081	-1.10424327850342	7.15305709838867	-0.32672443985939	-0.698331654071808	0.0615245811641216
2.07928085327148	-1.10421669483185	7.13694047927856	-0.326099395751953	-0.697200238704681	0.061804112046957
2.07330012321472	-1.09743106365204	7.11547183990479	-0.325326532125473	-0.696052372455597	0.0623074881732464
2.05982232093811	-1.09544467926025	7.1018705368042	-0.324511796236038	-0.694755077362061	0.0626305490732193
2.06655025482178	-1.09046447277069	7.07280540466309	-0.323428183794022	-0.693431913852692	0.0633524730801582
2.0726306438446	-1.08824300765991	7.05161952972412	-0.322378307580948	-0.692110061645508	0.0639721900224686
2.06391763687134	-1.07864654064178	7.04159641265869	-0.321262091398239	-0.690612971782684	0.0640738010406494
2.06880688667297	-1.08519399166107	7.01473808288574	-0.320482194423676	-0.688745319843292	0.0643759965896606
2.07953310012817	-1.08779454231262	6.99150800704956	-0.319874972105026	-0.68723326921463	0.0643840655684471
2.0907130241394	-1.08210444450378	6.97175073623657	-0.318970113992691	-0.685607612133026	0.0649130120873451
2.09803652763367	-1.07408273220062	6.95919036865234	-0.318239152431488	-0.683818101882935	0.0657384023070335
2.09861898422241	-1.07653784751892	6.93290138244629	-0.317410856485367	-0.682286322116852	0.0660768151283264
2.10261154174805	-1.06943666934967	6.9124116897583	-0.316460281610489	-0.68078076839447	0.0661809146404266
2.10909271240234	-1.07575809955597	6.89733552932739	-0.315750271081924	-0.679420292377472	0.0663731098175049
2.11875152587891	-1.06646859645844	6.88098430633545	-0.315159887075424	-0.678023934364319	0.0667387619614601
2.12032914161682	-1.06844544410706	6.8641996383667	-0.314468920230865	-0.676833629608154	0.067295029759407
2.12324976921082	-1.05777192115784	6.85460805892944	-0.313765436410904	-0.675564587116241	0.0678021833300591
2.1296980381012	-1.06878089904785	6.83139324188232	-0.313142627477646	-0.674349248409271	0.0677116438746452
2.13770723342896	-1.07293522357941	6.81569051742554	-0.312679320573807	-0.67314076423645	0.0674750953912735
2.13060116767883	-1.07151341438293	6.81136035919189	-0.312155723571777	-0.672151744365692	0.0672501549124718
2.14288544654846	-1.07693660259247	6.79923582077026	-0.311550974845886	-0.671134829521179	0.0669479519128799
2.16083431243896	-1.09035837650299	6.78324699401855	-0.311089634895325	-0.670381546020508	0.0668675899505615
2.1642005443573	-1.10022711753845	6.77668428421021	-0.310608059167862	-0.669776201248169	0.0662100836634636
2.19121932983398	-1.12015545368195	6.76546001434326	-0.310248345136642	-0.669335007667542	0.0656524896621704
2.2153594493866	-1.13591873645782	6.76736640930176	-0.309668868780136	-0.669158816337585	0.0653714463114738
2.24253678321838	-1.14952313899994	6.77136039733887	-0.30937659740448	-0.669224500656128	0.0654630213975906
2.27358222007751	-1.16602075099945	6.77985334396362	-0.309090107679367	-0.669609248638153	0.0656024515628815
2.30339884757996	-1.17925369739532	6.79241418838501	-0.308860391378403	-0.670129358768463	0.0657591670751572
2.31389307975769	-1.19659149646759	6.78885316848755	-0.308828234672546	-0.670580923557281	0.0657791420817375
2.33207869529724	-1.20407450199127	6.79779052734375	-0.30896008014679	-0.671181499958038	0.0660030990839005
2.35275435447693	-1.21874868869781	6.80261468887329	-0.308954745531082	-0.671870112419128	0.0662248581647873
2.36993360519409	-1.22869002819061	6.8136887550354	-0.309387624263763	-0.672593057155609	0.0665531978011131
2.39396548271179	-1.23553895950317	6.82436800003052	-0.309642434120178	-0.673699259757996	0.0668644309043884
2.39955496788025	-1.23898339271545	6.84562301635742	-0.309882879257202	-0.674557149410248	0.067409984767437
2.40547800064087	-1.24486517906189	6.85851049423218	-0.310140043497086	-0.675543606281281	0.0677384212613106
2.39411878585815	-1.25766623020172	6.8807487487793	-0.31047335267067	-0.676782190799713	0.0677177160978317
2.39330458641052	-1.25884187221527	6.90114116668701	-0.310450851917267	-0.678134858608246	0.0677913352847099
2.38392734527588	-1.25822114944458	6.92042589187622	-0.310477644205093	-0.679338753223419	0.0677031576633453
2.39036154747009	-1.26802945137024	6.92533397674561	-0.31056535243988	-0.680633723735809	0.0684375315904617
2.38629102706909	-1.26985454559326	6.94185781478882	-0.310626178979874	-0.681559026241302	0.0686698332428932
2.38441348075867	-1.27113139629364	6.96127414703369	-0.311094671487808	-0.682361304759979	0.0688945427536964
2.3830726146698	-1.26051390171051	6.97675228118896	-0.311763465404511	-0.683172821998596	0.0696027278900146
2.36800503730774	-1.24973726272583	6.97846937179565	-0.312244355678558	-0.684100866317749	0.0702507048845291
2.35519933700562	-1.23605978488922	6.97509098052979	-0.312669306993485	-0.685087323188782	0.0710423812270164
2.34106492996216	-1.21936595439911	6.99062538146973	-0.312968105077744	-0.685938656330109	0.0714843720197678
2.31846833229065	-1.204665184021	6.9959659576416	-0.313196033239365	-0.686694085597992	0.0722433775663376
2.30895352363586	-1.1917427778244	7.00073480606079	-0.313606977462769	-0.687461495399475	0.0730515122413635
2.29406642913818	-1.18453121185303	6.99958372116089	-0.313851922750473	-0.688050210475922	0.0735245868563652
2.28323125839233	-1.17916011810303	7.00124502182007	-0.314017504453659	-0.688769102096558	0.0742838308215141
2.27869892120361	-1.16865563392639	7.01267290115356	-0.314024597406387	-0.689409852027893	0.0750515460968018
2.27163028717041	-1.15531384944916	7.00367546081543	-0.313791364431381	-0.689820468425751	0.0757156983017921
2.26980018615723	-1.15615594387054	7.01047706604004	-0.313732534646988	-0.690265834331512	0.0759220495820045
2.25888395309448	-1.15122175216675	7.0087103843689	-0.313742578029633	-0.690284848213196	0.075995072722435
2.24847149848938	-1.15082561969757	7.01239204406738	-0.31368026137352	-0.690542340278625	0.0766838267445564
2.23071002960205	-1.14376664161682	7.00048542022705	-0.31328496336937	-0.690090477466583	0.0768508166074753
2.23502278327942	-1.1345728635788	7.00322866439819	-0.313101977109909	-0.689779222011566	0.0763935372233391
2.22096610069275	-1.13106894493103	6.98320293426514	-0.312994033098221	-0.689342498779297	0.0763655006885529
2.21787691116333	-1.12598514556885	6.97871017456055	-0.312806725502014	-0.68901801109314	0.0766556486487389
2.19865608215332	-1.11730813980103	6.97412061691284	-0.312627196311951	-0.688475370407104	0.0765329524874687
2.182945728302	-1.11471366882324	6.95860147476196	-0.312041431665421	-0.687970221042633	0.0766330733895302
2.17064690589905	-1.10635900497437	6.957603931427	-0.311771214008331	-0.687051475048065	0.0775769948959351
2.15197372436523	-1.09247720241547	6.94461154937744	-0.311543345451355	-0.685893595218658	0.0779399275779724
2.16390800476074	-1.0953768491745	6.92856025695801	-0.311684995889664	-0.685616493225098	0.0775491744279861
2.18389678001404	-1.10066783428192	6.93079662322998	-0.311633914709091	-0.685866892337799	0.0778472945094109
2.19730305671692	-1.09836626052856	6.92582893371582	-0.311285853385925	-0.686116516590118	0.0789446160197258
2.22174525260925	-1.08825528621674	6.94483947753906	-0.310837149620056	-0.686875820159912	0.0807744786143303
2.24187302589417	-1.08247113227844	6.94399070739746	-0.310067772865295	-0.687432587146759	0.082886703312397
2.25677466392517	-1.08560514450073	6.94962978363037	-0.309702515602112	-0.687655210494995	0.0852261856198311
2.24943566322327	-1.07405710220337	6.94842529296875	-0.309494376182556	-0.687684655189514	0.0872272029519081
2.25272035598755	-1.0681699514389	6.9419002532959	-0.309528023004532	-0.687326192855835	0.0880384668707848
2.26950287818909	-1.06552636623383	6.934898853302	-0.309311151504517	-0.687543988227844	0.0886594504117966
2.26512122154236	-1.05912160873413	6.93383169174194	-0.309156566858292	-0.687309384346008	0.0896281898021698
2.26759839057922	-1.05099642276764	6.91921806335449	-0.30887895822525	-0.687193512916565	0.0905742049217224
2.24108123779297	-1.06085526943207	6.92190217971802	-0.308621376752853	-0.686863720417023	0.0905335620045662
2.20857763290405	-1.09903824329376	6.88782548904419	-0.308548092842102	-0.685715317726135	0.0882788151502609
2.17951941490173	-1.1564222574234	6.85477781295776	-0.3092080950737	-0.684250354766846	0.0852108672261238
2.16859674453735	-1.18892216682434	6.85736465454102	-0.309782594442368	-0.683163106441498	0.0837546437978745
2.15517973899841	-1.18267238140106	6.83676433563232	-0.30974268913269	-0.682365417480469	0.0840721428394318
2.1637225151062	-1.17734527587891	6.82808876037598	-0.30848553776741	-0.682257533073425	0.0846514701843262
2.15782070159912	-1.18496763706207	6.83972930908203	-0.306981712579727	-0.68282949924469	0.0844678282737732
2.13414978981018	-1.2039201259613	6.832359790802	-0.304935365915298	-0.683544039726257	0.0838348716497421
2.12875866889954	-1.23684728145599	6.83095788955688	-0.303006827831268	-0.684271633625031	0.0832809135317802
2.12193465232849	-1.24923038482666	6.82221174240112	-0.301773339509964	-0.684362590312958	0.0839124470949173
2.11125040054321	-1.24322247505188	6.81723165512085	-0.30068176984787	-0.684172868728638	0.0857487544417381
2.10906457901001	-1.24786305427551	6.82119989395142	-0.300324380397797	-0.683824777603149	0.0871399641036987
2.09929633140564	-1.23345851898193	6.80550813674927	-0.300142526626587	-0.682988166809082	0.0882030725479126
2.08741116523743	-1.22329449653625	6.78708124160767	-0.29994398355484	-0.682217836380005	0.0904343873262405
2.10084867477417	-1.21387469768524	6.79512357711792	-0.300205737352371	-0.682067513465881	0.0907855108380318
2.08632278442383	-1.20416259765625	6.78410291671753	-0.300337910652161	-0.681049525737762	0.0914610177278519
2.08368968963623	-1.18992173671722	6.76871013641357	-0.300803542137146	-0.680106043815613	0.0935706272721291
2.10845875740051	-1.16532635688782	6.75756454467773	-0.301717430353165	-0.6793013215065	0.0958209708333015
2.1209442615509	-1.13692915439606	6.76028776168823	-0.302642315626144	-0.67830103635788	0.0977520495653152
2.14163255691528	-1.12702202796936	6.73968601226807	-0.303725242614746	-0.677288115024567	0.0993958711624146
2.17311525344849	-1.13872337341309	6.72810316085815	-0.304758280515671	-0.677097856998444	0.0986484736204147
2.1803982257843	-1.15966284275055	6.72474193572998	-0.305724084377289	-0.677191495895386	0.0966422781348228
2.1998610496521	-1.18113327026367	6.71094274520874	-0.30615821480751	-0.677586793899536	0.0957179591059685
2.20498466491699	-1.19786083698273	6.71859502792358	-0.306763529777527	-0.677856683731079	0.0959771797060966
2.22661304473877	-1.20702970027924	6.71804618835449	-0.307460874319077	-0.677997171878815	0.0967260897159576
2.24788546562195	-1.21691703796387	6.73535442352295	-0.308253765106201	-0.678500175476074	0.097529374063015
2.25838494300842	-1.21631145477295	6.74779510498047	-0.30888643860817	-0.67916613817215	0.0981962010264397
2.2869393825531	-1.2130663394928	6.74140596389771	-0.309111356735229	-0.680233657360077	0.099606953561306
2.30564951896667	-1.21224319934845	6.76409959793091	-0.309219151735306	-0.681464195251465	0.101476445794106
2.33022308349609	-1.2156103849411	6.76414251327515	-0.3093241751194	-0.682556390762329	0.102675475180149
2.35379099845886	-1.21634459495544	6.76663827896118	-0.309589356184006	-0.683332681655884	0.103139482438564
2.38596487045288	-1.21812510490417	6.78738594055176	-0.310222655534744	-0.684187233448029	0.103326700627804
2.39947581291199	-1.21601212024689	6.79153966903687	-0.310484677553177	-0.684978306293488	0.103511475026608
2.43348979949951	-1.21631634235382	6.82525396347046	-0.310415029525757	-0.686416268348694	0.104066453874111
2.43092012405396	-1.23832273483276	6.83318281173706	-0.310028165578842	-0.687161684036255	0.102747149765491
2.41531729698181	-1.26850569248199	6.80308389663696	-0.309916317462921	-0.68703556060791	0.100218124687672
2.42012548446655	-1.28692173957825	6.78263807296753	-0.310773611068726	-0.68658709526062	0.099092073738575
2.41815066337585	-1.29754614830017	6.79276847839355	-0.312174141407013	-0.686119556427002	0.0984629318118095
2.42477965354919	-1.32208895683289	6.7922511100769	-0.313426584005356	-0.685250580310822	0.0954291224479675
2.44306993484497	-1.34388566017151	6.79815196990967	-0.314275413751602	-0.685207724571228	0.0943222790956497
2.41040349006653	-1.31947135925293	6.80428600311279	-0.314409226179123	-0.685156881809235	0.0955171510577202
2.4231812953949	-1.28876781463623	6.81957530975342	-0.313976287841797	-0.685866892337799	0.0979326292872429
2.42022490501404	-1.24882555007935	6.8428783416748	-0.313291966915131	-0.687148571014404	0.0999563187360764
2.41773676872253	-1.21637535095215	6.87131881713867	-0.312602460384369	-0.688769102096558	0.102619029581547
2.40492105484009	-1.1787496805191	6.89036989212036	-0.311723470687866	-0.690438985824585	0.104883432388306
2.39316916465759	-1.13847720623016	6.91152667999268	-0.31091383099556	-0.692194402217865	0.106450714170933
2.37828326225281	-1.09690988063812	6.93238019943237	-0.309564113616943	-0.694158017635345	0.108846500515938
2.36481189727783	-1.06828415393829	6.93757581710815	-0.308210909366608	-0.695399463176727	0.110426522791386
2.350919008255	-1.06330323219299	6.9306640625	-0.307143837213516	-0.696456074714661	0.111009880900383
2.34255027770996	-1.0674352645874	6.95397186279297	-0.306587219238281	-0.697561204433441	0.111047133803368
2.33082914352417	-1.06824326515198	6.96803140640259	-0.305388420820236	-0.698324263095856	0.109231799840927
2.32275080680847	-1.08788740634918	6.95635986328125	-0.304629296064377	-0.698258697986603	0.10740602016449
2.32605504989624	-1.09718263149261	6.9524188041687	-0.304117500782013	-0.698458969593048	0.106255725026131
2.31974077224731	-1.07618165016174	6.96192979812622	-0.303453534841537	-0.698409020900726	0.105981729924679
2.33980631828308	-1.07276272773743	6.94884634017944	-0.302692323923111	-0.698292672634125	0.105876132845879
2.34943580627441	-1.08376109600067	6.93006706237793	-0.302217125892639	-0.698355376720428	0.104837834835052
2.34605884552002	-1.09985399246216	6.93018245697021	-0.301382035017014	-0.698728322982788	0.103588543832302
2.35184407234192	-1.11279726028442	6.91681861877441	-0.300433844327927	-0.698976397514343	0.102370254695415
2.33153104782104	-1.12505877017975	6.92368650436401	-0.299623906612396	-0.699071228504181	0.100681401789188
[truncated: 8,665 more rows]
