# Supplementary material for: Identification of Haptic Based Guiding Using Hard Reins
Source: PLoS One. 2015 Jul 22;10(7):e0132020. doi: 10.1371/journal.pone.0132020 (PMC4511788; doi:10.1371/journal.pone.0132020)
Supplement: S5 File — (ZIP) [file pone.0132020.s005.zip › Exp2_ForceData1/Subject4/path3/T7.csv]

Force X (N)	Force Y (N)	Force Z (N)	Torque X (N-m)	Torque Y (N-m)	Torque Z (N-m)	Frequency = 10000	Averaging Level = 16	F/T Serial Number = FT11772	Time Started = 05/12/2012 11:47:24
4.41617202758789	-0.253806859254837	0.499266922473907	0.00182089779991657	-0.0631499513983727	0.228935435414314
4.42226123809814	-0.253485053777695	0.506507694721222	0.00178215955384076	-0.0632484629750252	0.229139894247055
4.42196798324585	-0.250569999217987	0.502881348133087	0.0018465657485649	-0.0633426159620285	0.229414746165276
4.41839456558228	-0.256315499544144	0.500071942806244	0.00198655552230775	-0.0633367896080017	0.229708328843117
4.41689968109131	-0.252007156610489	0.495506227016449	0.00221426133066416	-0.063345767557621	0.230022102594376
4.42876434326172	-0.249576985836029	0.494323402643204	0.00227045780047774	-0.0634360313415527	0.230319768190384
4.43127775192261	-0.243791103363037	0.502478122711182	0.00227394257672131	-0.0636361911892891	0.230650320649147
4.43158435821533	-0.246902078390121	0.505385935306549	0.00233167642727494	-0.063624806702137	0.230919182300568
4.42458438873291	-0.248857080936432	0.493885785341263	0.00250282371416688	-0.0636233240365982	0.23114438354969
4.42568874359131	-0.246187701821327	0.493553072214127	0.00272246031090617	-0.0635558366775513	0.231411308050156
4.43103218078613	-0.242884069681168	0.498175054788589	0.00265867589041591	-0.0636536031961441	0.231760382652283
4.43468713760376	-0.23861937224865	0.500898778438568	0.00275866570882499	-0.0638188496232033	0.231908112764359
4.43329429626465	-0.234765663743019	0.497942090034485	0.00275198789313436	-0.0638792291283607	0.232152014970779
4.42702054977417	-0.240198388695717	0.498989671468735	0.00282171834260225	-0.0639303103089333	0.232385873794556
4.42317247390747	-0.233665332198143	0.495265334844589	0.00306204962544143	-0.0638669729232788	0.232691586017609
4.42316484451294	-0.231639087200165	0.497038900852203	0.00308411591686308	-0.0638820379972458	0.232957631349564
4.42959880828857	-0.226866483688354	0.499546349048615	0.00298308883793652	-0.064069464802742	0.23334664106369
4.4289870262146	-0.220660760998726	0.505120992660522	0.00308028585277498	-0.0640661865472794	0.233673796057701
4.42428016662598	-0.220088243484497	0.503074288368225	0.00316484062932432	-0.0642122849822044	0.233953356742859
4.42333745956421	-0.213276147842407	0.506415069103241	0.00321993697434664	-0.064303033053875	0.23419451713562
4.41566467285156	-0.218516707420349	0.503053367137909	0.00326094194315374	-0.0641924366354942	0.234609693288803
4.41961860656738	-0.206487640738487	0.49629071354866	0.00337676587514579	-0.0644080936908722	0.234829157590866
4.41745901107788	-0.200895041227341	0.50573992729187	0.00329965562559664	-0.0644041672348976	0.235029697418213
4.41232204437256	-0.20277664065361	0.505733489990234	0.00322436331771314	-0.0645656958222389	0.235253855586052
4.40259075164795	-0.194412097334862	0.502613484859467	0.003358353395015	-0.0645983964204788	0.23543207347393
4.39314126968384	-0.197635039687157	0.501199185848236	0.00344348000362515	-0.0645686313509941	0.235573261976242
4.39122009277344	-0.189576774835587	0.495057284832001	0.00351209449581802	-0.0646890327334404	0.23577980697155
4.39121246337891	-0.183618426322937	0.504842698574066	0.0034386059269309	-0.0646686851978302	0.235936522483826
4.38724279403687	-0.180614501237869	0.51237690448761	0.00334059121087193	-0.0648893266916275	0.236107394099236
4.38376426696777	-0.174343571066856	0.50926262140274	0.00333794043399394	-0.0650553107261658	0.236083790659904
4.37096977233887	-0.181250542402267	0.503872871398926	0.00328759802505374	-0.0649805292487144	0.236109480261803
4.3680100440979	-0.178669840097427	0.502551376819611	0.00340441660955548	-0.0650228187441826	0.236168250441551
4.36406087875366	-0.170092985033989	0.500325381755829	0.00344125949777663	-0.0650380700826645	0.236204326152802
4.36642122268677	-0.166319265961647	0.509087443351746	0.0033273259177804	-0.0651494339108467	0.236213654279709
4.36526679992676	-0.164139464497566	0.513204872608185	0.0032186284661293	-0.0652686655521393	0.236216530203819
4.35673427581787	-0.165030673146248	0.517491221427917	0.00316875008866191	-0.0653634667396545	0.236094489693642
4.34688854217529	-0.166278183460236	0.514320969581604	0.00317557458765805	-0.0654182136058807	0.236011758446693
4.34221029281616	-0.165451690554619	0.501712441444397	0.00331256585195661	-0.0653771534562111	0.235901191830635
4.33927536010742	-0.161955460906029	0.50447404384613	0.0032530187163502	-0.0653315931558609	0.235854282975197
4.3434853553772	-0.156165331602097	0.514199495315552	0.00322817685082555	-0.0655206888914108	0.23572963476181
4.33736848831177	-0.155633971095085	0.517351508140564	0.00309551414102316	-0.0655429512262344	0.235536232590675
4.33226633071899	-0.156197652220726	0.514851748943329	0.00306697096675634	-0.0656500309705734	0.235350921750069
4.32183742523193	-0.156562730669975	0.508333742618561	0.00315959402360022	-0.0655428171157837	0.235200062394142
4.31340551376343	-0.15812923014164	0.509010553359985	0.0031741545535624	-0.0654872208833694	0.234943524003029
4.31702852249146	-0.154406681656837	0.505736947059631	0.00314664747565985	-0.0655492320656776	0.23480424284935
4.31549882888794	-0.152727961540222	0.516101181507111	0.00308724585920572	-0.0655512660741806	0.234504148364067
4.31577348709106	-0.156159430742264	0.517223358154297	0.00290277553722262	-0.0656783506274223	0.234222665429115
4.30936527252197	-0.157876148819923	0.509004473686218	0.00297560938633978	-0.065656378865242	0.233762666583061
4.29700708389282	-0.163032323122025	0.510070562362671	0.00302357296459377	-0.0656037926673889	0.233404606580734
4.29749536514282	-0.162269160151482	0.504136919975281	0.00314072659239173	-0.0655704811215401	0.233030363917351
4.29581069946289	-0.163984715938568	0.510075807571411	0.0031016725115478	-0.0655834898352623	0.232580095529556
4.30232524871826	-0.166863366961479	0.508967697620392	0.00294587900862098	-0.0655931755900383	0.232134133577347
4.29948329925537	-0.167663082480431	0.511184871196747	0.00291207316331565	-0.0656144320964813	0.231621846556664
4.28836154937744	-0.174663066864014	0.511117577552795	0.00291858147829771	-0.0655937641859055	0.231177181005478
4.28713655471802	-0.179631739854813	0.506507694721222	0.00301299639977515	-0.0654634609818459	0.230705246329308
4.29402923583984	-0.180669710040092	0.511862337589264	0.00297964899800718	-0.0654772371053696	0.230238944292068
4.29337739944458	-0.184960678219795	0.519113898277283	0.00289199687540531	-0.0654592663049698	0.229749441146851
4.29359483718872	-0.191426321864128	0.509313225746155	0.00281965988688171	-0.0655229911208153	0.22914069890976
4.28546333312988	-0.197613343596458	0.512211918830872	0.00279444269835949	-0.0653641521930695	0.228676348924637
4.28532838821411	-0.200140580534935	0.506697297096252	0.00305505888536572	-0.0653804540634155	0.228175461292267
4.29128837585449	-0.20374321937561	0.503923118114471	0.00298848678357899	-0.0652675628662109	0.227622717618942
4.29491853713989	-0.208766907453537	0.515302360057831	0.00296309986151755	-0.0654293522238731	0.227118343114853
4.28546333312988	-0.216295138001442	0.510718464851379	0.00292210304178298	-0.06529251486063	0.226616784930229
4.28635501861572	-0.222988143563271	0.50358510017395	0.0031160858925432	-0.0652336552739143	0.226086840033531
4.29623508453369	-0.224665924906731	0.505723476409912	0.00311183207668364	-0.0652593448758125	0.225660517811775
4.2969913482666	-0.229813322424889	0.513083040714264	0.00306811090558767	-0.0653382763266563	0.225133970379829
4.29299926757813	-0.237595975399017	0.508045494556427	0.00313326925970614	-0.0652850791811943	0.224583640694618
4.28923797607422	-0.243482992053032	0.508380234241486	0.00327022257260978	-0.0652370154857636	0.224130362272263
4.29037189483643	-0.246444195508957	0.50357711315155	0.00344814942218363	-0.0651958659291267	0.223628148436546
4.30595684051514	-0.252097308635712	0.506644010543823	0.00327693577855825	-0.0653429105877876	0.223170816898346
4.29847812652588	-0.259478807449341	0.509787261486053	0.00335635663941503	-0.0654489696025848	0.222660019993782
4.29727554321289	-0.267288357019424	0.500767052173615	0.00347601715475321	-0.0654072761535645	0.222244217991829
4.30194139480591	-0.269438594579697	0.498165965080261	0.00365214585326612	-0.0654713809490204	0.221856608986855
4.31212711334229	-0.275859951972961	0.511245906352997	0.00356821855530143	-0.0656073167920113	0.221522718667984
4.3128137588501	-0.281598120927811	0.508984744548798	0.00365741038694978	-0.0658228769898415	0.221103578805923
4.3086895942688	-0.288301885128021	0.503936409950256	0.00374307576566935	-0.065898060798645	0.220762401819229
4.31113195419312	-0.292280703783035	0.50455367565155	0.0039505623281002	-0.0659289136528969	0.22051914036274
4.32123374938965	-0.297958999872208	0.506310164928436	0.0039839749224484	-0.0661427080631256	0.220128253102303
4.32819175720215	-0.306406706571579	0.505230963230133	0.00393104460090399	-0.0664127990603447	0.219740971922874
4.32102537155151	-0.313444256782532	0.504285097122192	0.00410528061911464	-0.0665225982666016	0.219455599784851
4.33002376556396	-0.318545132875443	0.500971674919128	0.00431056972593069	-0.0666534155607224	0.21921868622303
4.3392915725708	-0.320866346359253	0.517257511615753	0.00430888449773192	-0.0668936893343925	0.219001412391663
4.34314489364624	-0.327691048383713	0.515006303787231	0.00431623728945851	-0.0672079175710678	0.218739077448845
4.33835506439209	-0.337593048810959	0.504719972610474	0.00454133097082376	-0.0672929361462593	0.218529149889946
4.3425760269165	-0.338080912828445	0.506698369979858	0.00474433600902557	-0.0674251914024353	0.218428760766983
4.35379457473755	-0.337815701961517	0.512907683849335	0.00478546321392059	-0.0678408145904541	0.218307882547379
4.35694169998169	-0.342034727334976	0.515090763568878	0.00477099185809493	-0.0680821463465691	0.218171894550323
4.35240602493286	-0.350930958986282	0.515776216983795	0.0050335037522018	-0.0683037787675858	0.218073204159737
4.35793685913086	-0.354933321475983	0.510791957378387	0.00516223348677158	-0.0684729218482971	0.217970743775368
4.36850738525391	-0.35057121515274	0.524743378162384	0.00525001995265484	-0.0687696114182472	0.217945858836174
4.36975812911987	-0.360193401575089	0.51753431558609	0.00527001824229956	-0.0691448450088501	0.217945069074631
4.36844444274902	-0.362940520048141	0.517960131168365	0.00553098600357771	-0.0692909806966782	0.217919617891312
4.36985111236572	-0.367003083229065	0.524501204490662	0.00566853955388069	-0.069536104798317	0.217935159802437
4.38474941253662	-0.362714916467667	0.528163969516754	0.00576455285772681	-0.0699555948376656	0.217966064810753
4.37962055206299	-0.372183978557587	0.525804400444031	0.00574104208499193	-0.0701456442475319	0.217953324317932
4.38436651229858	-0.373199999332428	0.529591798782349	0.00607786513864994	-0.0704760625958443	0.218049481511116
4.38461017608643	-0.377401292324066	0.524282217025757	0.00615001376718283	-0.0705224275588989	0.218080282211304
4.39693117141724	-0.375509887933731	0.539109170436859	0.00616504391655326	-0.0710232332348824	0.218206599354744
4.3940544128418	-0.378338575363159	0.537613153457642	0.00627442449331284	-0.0711936950683594	0.218236342072487
4.39343881607056	-0.379101783037186	0.532964408397675	0.00648614764213562	-0.0714350342750549	0.218274727463722
4.39466857910156	-0.383775889873505	0.531964719295502	0.0065956823527813	-0.0715410858392715	0.218369215726852
4.40764808654785	-0.379543006420136	0.538614690303802	0.00655218493193388	-0.071948766708374	0.218445211648941
4.40337705612183	-0.386805921792984	0.53875058889389	0.00662292446941137	-0.072140097618103	0.218481123447418
4.40309286117554	-0.391627788543701	0.534473180770874	0.00681239832192659	-0.0723439455032349	0.218570336699486
4.40759992599487	-0.389144271612167	0.542014002799988	0.00689794775098562	-0.0724551230669022	0.218601197004318
4.41729354858398	-0.388172268867493	0.549845278263092	0.00679512834176421	-0.07285026460886	0.218641728162766
4.40886783599854	-0.396558731794357	0.543330490589142	0.00694609479978681	-0.0729333907365799	0.218639582395554
4.41581773757935	-0.394939005374908	0.539294242858887	0.00701143033802509	-0.0731360018253326	0.218665599822998
4.42212772369385	-0.395837217569351	0.554086029529572	0.00706238159909844	-0.0731772929430008	0.218787655234337
4.42451667785645	-0.396356016397476	0.548584640026093	0.00702721858397126	-0.0735373646020889	0.218713477253914
4.42053508758545	-0.405075401067734	0.549682855606079	0.00711925234645605	-0.073535293340683	0.21880267560482
4.42762422561646	-0.402310311794281	0.549395382404327	0.00727040832862258	-0.0737931728363037	0.218831986188889
4.43183135986328	-0.402567565441132	0.556506276130676	0.00715745333582163	-0.0738248899579048	0.218842178583145
4.42846059799194	-0.408556759357452	0.553865075111389	0.00713166082277894	-0.0741094946861267	0.21885584294796
4.42605543136597	-0.412780225276947	0.541612863540649	0.0073469546623528	-0.0739967674016953	0.218856275081635
4.43473958969116	-0.410237461328506	0.552633464336395	0.00732225179672241	-0.0742364153265953	0.218922004103661
4.43940353393555	-0.408507198095322	0.565190613269806	0.0072689400985837	-0.0743212774395943	0.218921199440956
4.43833255767822	-0.413583785295486	0.554939687252045	0.00730141764506698	-0.0745406523346901	0.218906566500664
4.43452310562134	-0.41850808262825	0.548307836055756	0.00742948148399591	-0.0744920521974564	0.219047784805298
4.44541645050049	-0.41787925362587	0.556241154670715	0.00741610862314701	-0.0745930746197701	0.219024538993835
4.45335006713867	-0.416051387786865	0.559482455253601	0.00736575899645686	-0.0748030841350555	0.21898926794529
4.44994163513184	-0.421021789312363	0.56259161233902	0.00731601845473051	-0.0748739019036293	0.218948930501938
4.44659328460693	-0.420938462018967	0.557363152503967	0.00741208111867309	-0.0748421996831894	0.218899920582771
4.45072889328003	-0.424472033977509	0.554887294769287	0.00745751895010471	-0.074840635061264	0.218828335404396
4.46117067337036	-0.420430928468704	0.56739729642868	0.00732703832909465	-0.0750759690999985	0.218855887651443
4.45575046539307	-0.427096098661423	0.562321424484253	0.0072566238231957	-0.0751918852329254	0.218717336654663
4.45821857452393	-0.426792472600937	0.56147563457489	0.00739724840968847	-0.0751997902989388	0.218683779239655
4.45960378646851	-0.427827835083008	0.566301465034485	0.00728739798069	-0.0752082318067551	0.218705147504807
4.46662425994873	-0.426660388708115	0.568836629390717	0.0071508577093482	-0.0754390060901642	0.218543648719788
4.46307325363159	-0.430717289447784	0.568071246147156	0.00700772926211357	-0.0754555240273476	0.218422830104828
4.4581413269043	-0.435178518295288	0.562883794307709	0.00702540390193462	-0.0755709931254387	0.218292474746704
4.46137094497681	-0.433641344308853	0.564155697822571	0.00699756992980838	-0.0755476430058479	0.218148276209831
4.46503400802612	-0.431117594242096	0.577753722667694	0.00677548861131072	-0.0757722705602646	0.218028604984283
4.46101808547974	-0.433350920677185	0.580577194690704	0.00665145926177502	-0.0759093090891838	0.217751279473305
4.45171976089478	-0.438606441020966	0.570891678333282	0.0066318130120635	-0.0759117528796196	0.217514157295227
4.45671701431274	-0.437720090150833	0.570157527923584	0.00657538883388042	-0.0759614780545235	0.217306360602379
4.45868539810181	-0.436928987503052	0.575248837471008	0.00633741170167923	-0.0761788487434387	0.217002779245377
4.45464706420898	-0.437433481216431	0.582967460155487	0.00610954919829965	-0.076326422393322	0.216659381985664
4.44742727279663	-0.441635549068451	0.580227434635162	0.00605862680822611	-0.0764663368463516	0.216368183493614
4.44319581985474	-0.440935075283051	0.57693076133728	0.00594705250114203	-0.0765630677342415	0.216028556227684
4.4509916305542	-0.439432621002197	0.589171171188354	0.00563070457428694	-0.07682716101408	0.215652570128441
4.43671321868896	-0.442987203598022	0.587851643562317	0.00545234046876431	-0.0769971087574959	0.215318188071251
4.43135070800781	-0.445323169231415	0.577628612518311	0.00544952973723412	-0.0770891904830933	0.214933469891548
4.43456506729126	-0.440941512584686	0.595911026000977	0.00515676522627473	-0.0772887691855431	0.214594691991806
4.42863464355469	-0.444788992404938	0.597708463668823	0.00488709239289165	-0.0775842517614365	0.214060410857201
4.41572427749634	-0.452178716659546	0.592749118804932	0.00474165985360742	-0.0777147114276886	0.213702782988548
4.42139434814453	-0.44567883014679	0.595192432403564	0.00460007414221764	-0.077949121594429	0.213353335857391
4.41960954666138	-0.447313874959946	0.606825530529022	0.00420377077534795	-0.0781948938965797	0.212967470288277
4.40630197525024	-0.453588008880615	0.600371479988098	0.00416796002537012	-0.0783480331301689	0.212531045079231
4.41490745544434	-0.451349347829819	0.602620005607605	0.00396207394078374	-0.0786213502287865	0.212131410837173
4.41326093673706	-0.45016685128212	0.608995199203491	0.00371834961697459	-0.0788237825036049	0.211787328124046
4.40647649765015	-0.45595771074295	0.60639888048172	0.00361216883175075	-0.0789754465222359	0.211386561393738
4.40364694595337	-0.459341466426849	0.613421857357025	0.00347083550877869	-0.0790284499526024	0.211017772555351
4.40874338150024	-0.458437353372574	0.621111989021301	0.00324501190334558	-0.0794255211949348	0.210639089345932
4.39799451828003	-0.467576563358307	0.620452463626862	0.00303553650155663	-0.0793921276926994	0.210229486227036
4.39775991439819	-0.460495740175247	0.61598014831543	0.00313167413696647	-0.0795804858207703	0.209924414753914
4.40392160415649	-0.463240385055542	0.626277148723602	0.00277379411272705	-0.079705111682415	0.209577977657318
4.39958429336548	-0.463457107543945	0.6242995262146	0.00271005393005908	-0.0798799246549606	0.209296181797981
4.3982572555542	-0.469983607530594	0.620073199272156	0.0026851415168494	-0.0798207446932793	0.209035351872444
4.40628862380981	-0.463441729545593	0.62707531452179	0.00255516730248928	-0.0798946693539619	0.208920672535896
4.39999103546143	-0.471342355012894	0.621992945671082	0.0025417769793421	-0.0800602287054062	0.20862603187561
4.39505195617676	-0.472703367471695	0.623088717460632	0.00262317364104092	-0.0798381119966507	0.208596795797348
4.40318870544434	-0.470410317182541	0.627429783344269	0.00244934624060988	-0.0799862146377563	0.208500042557716
4.40258359909058	-0.471211224794388	0.627065420150757	0.00237944908440113	-0.0799233540892601	0.208305180072784
4.39909553527832	-0.474043786525726	0.621072232723236	0.00249360105954111	-0.0799029693007469	0.208299845457077
4.41229629516602	-0.47256737947464	0.624710917472839	0.00243943626992404	-0.0798006951808929	0.208245038986206
4.40524387359619	-0.472084760665894	0.622729241847992	0.00245738425292075	-0.0797248780727386	0.208301037549973
4.40715837478638	-0.476617127656937	0.611249446868896	0.00266237882897258	-0.0795781537890434	0.208265885710716
4.41602849960327	-0.474962562322617	0.619927942752838	0.00251782080158591	-0.0794965997338295	0.208372011780739
4.41749238967896	-0.476647257804871	0.614936232566834	0.00255908654071391	-0.0794319435954094	0.208326667547226
4.41605186462402	-0.482901930809021	0.609626412391663	0.00270775821991265	-0.0791676118969917	0.2084881067276
4.42482328414917	-0.47696527838707	0.614372611045837	0.00281530525535345	-0.0790795087814331	0.208590283989906
4.42670965194702	-0.482960015535355	0.620020747184753	0.00270627555437386	-0.0791054889559746	0.208694815635681
4.4216570854187	-0.482939392328262	0.601075530052185	0.00302133406512439	-0.078703448176384	0.208873584866524
4.44343090057373	-0.479316920042038	0.607848882675171	0.00299591990187764	-0.0787263885140419	0.209092706441879
4.43659687042236	-0.484802216291428	0.602512836456299	0.00303981080651283	-0.078596293926239	0.209302291274071
4.44186305999756	-0.48485541343689	0.599400997161865	0.00326560437679291	-0.0783408954739571	0.209554970264435
4.45068264007568	-0.483841478824615	0.606146156787872	0.00317434524185956	-0.0783266052603722	0.20986196398735
4.44995403289795	-0.482633382081985	0.596485018730164	0.00343406666070223	-0.0781438052654266	0.209995716810226
4.45336437225342	-0.486845076084137	0.591871857643127	0.00357578112743795	-0.0780714154243469	0.210307151079178
4.46209001541138	-0.48241001367569	0.595797598361969	0.00355945224873722	-0.0779297724366188	0.210493013262749
4.45910024642944	-0.487182766199112	0.597846210002899	0.00364338071085513	-0.0779756754636765	0.210726201534271
4.45718383789063	-0.488840520381927	0.586896240711212	0.00388774531893432	-0.0776764824986458	0.210946336388588
4.46818399429321	-0.481867909431458	0.594996511936188	0.00378593360073864	-0.0777505710721016	0.211253210902214
4.46101760864258	-0.486394703388214	0.584129810333252	0.00396690191701055	-0.0777076184749603	0.211433917284012
4.46249580383301	-0.485861033201218	0.581666707992554	0.00414437847211957	-0.0776906386017799	0.211660757660866
4.46709203720093	-0.48118644952774	0.588350832462311	0.00418246677145362	-0.0777222588658333	0.212019130587578
4.47086238861084	-0.479706823825836	0.591261565685272	0.00415997067466378	-0.0778066217899323	0.212181597948074
4.4644775390625	-0.485090106725693	0.583992421627045	0.00437024747952819	-0.0777438953518867	0.212515711784363
4.47135496139526	-0.478055775165558	0.58456689119339	0.00437141675502062	-0.0778159499168396	0.212818965315819
4.4719443321228	-0.478169471025467	0.587875187397003	0.00434008147567511	-0.0780038684606552	0.21307946741581
4.46335887908936	-0.476389974355698	0.585297882556915	0.00445691728964448	-0.0780229419469833	0.213425859808922
4.4651198387146	-0.473505586385727	0.581189811229706	0.00462765526026487	-0.0781601890921593	0.213760018348694
4.46876668930054	-0.469563752412796	0.594293892383575	0.00446326145902276	-0.0784692689776421	0.214171648025513
4.45992946624756	-0.470723569393158	0.585633814334869	0.00460664508864284	-0.0785274654626846	0.214423671364784
4.46116733551025	-0.463180810213089	0.587630987167358	0.0047064539976418	-0.0787135809659958	0.214866772294044
4.46301364898682	-0.460312783718109	0.590110421180725	0.0045691542327404	-0.0789333358407021	0.215136677026749
4.45661401748657	-0.458759784698486	0.590612053871155	0.00467302883043885	-0.0792057812213898	0.215428099036217
4.45048570632935	-0.456833183765411	0.588362216949463	0.00480711460113525	-0.0791740715503693	0.215727731585503
4.45869588851929	-0.450191169977188	0.591772198677063	0.00474170735105872	-0.0796303898096085	0.216093853116035
4.44675350189209	-0.449027717113495	0.593708395957947	0.00472636567428708	-0.0798425674438477	0.216348171234131
4.44209814071655	-0.446343898773193	0.589278042316437	0.00486920960247517	-0.0800710022449493	0.216686472296715
4.44164991378784	-0.444554448127747	0.601047873497009	0.00482809031382203	-0.080277219414711	0.217052102088928
4.44564819335938	-0.437883645296097	0.609244704246521	0.0047329100780189	-0.0807187855243683	0.217241555452347
4.43737173080444	-0.440038651227951	0.605915725231171	0.00476456386968493	-0.0808127522468567	0.217571750283241
4.43755960464478	-0.432844161987305	0.60283350944519	0.00492106191813946	-0.0810879096388817	0.217923998832703
4.44190359115601	-0.429926097393036	0.613057732582092	0.00473503861576319	-0.0814142003655434	0.218238204717636
4.43161392211914	-0.430056065320969	0.612543225288391	0.0048222211189568	-0.0816941857337952	0.218495294451714
4.43156290054321	-0.428028047084808	0.604449510574341	0.004882353823632	-0.0818518102169037	0.218787357211113
4.43555212020874	-0.419012099504471	0.619672477245331	0.00482963817194104	-0.0820480585098267	0.219147577881813
4.42797231674194	-0.418737828731537	0.609098434448242	0.00485404999926686	-0.0823503062129021	0.219396755099297
4.42730760574341	-0.417943954467773	0.622647345066071	0.00495949201285839	-0.0823868438601494	0.219875365495682
4.43188047409058	-0.407835006713867	0.622028410434723	0.00484223011881113	-0.0826932862401009	0.220050483942032
4.42352628707886	-0.4116250872612	0.624056577682495	0.00488590216264129	-0.0827546194195747	0.220367431640625
4.42248010635376	-0.40627047419548	0.618394315242767	0.00505873188376427	-0.0828624591231346	0.220656380057335
4.42868852615356	-0.40168571472168	0.623771905899048	0.00489764474332333	-0.0830305218696594	0.220896556973457
4.41898536682129	-0.400491744279861	0.625589668750763	0.00496811931952834	-0.0830444321036339	0.221112340688705
4.41293001174927	-0.402135968208313	0.614519476890564	0.00514367176219821	-0.0830394253134727	0.221357017755508
4.41828727722168	-0.394133478403091	0.627461373806	0.00511321937665343	-0.0830652266740799	0.22159431874752
4.41778087615967	-0.391209751367569	0.631019294261932	0.00505772046744823	-0.0831666067242622	0.221714749932289
4.40793323516846	-0.395849496126175	0.628771364688873	0.00519006652757525	-0.0831007212400436	0.221876665949821
4.41102600097656	-0.390453964471817	0.623702466487885	0.0053202249109745	-0.0830700844526291	0.222123429179192
4.4136209487915	-0.388791680335999	0.6246497631073	0.00509361596778035	-0.0829984173178673	0.222253233194351
4.40500402450562	-0.388477325439453	0.627108454704285	0.00528929568827152	-0.0830112025141716	0.222382932901382
4.40634441375732	-0.389052987098694	0.615500032901764	0.00533407088369131	-0.0828259065747261	0.222520038485527
4.41306018829346	-0.383015066385269	0.62601763010025	0.00531348399817944	-0.0828798860311508	0.222700506448746
4.40716314315796	-0.388431668281555	0.62469756603241	0.00525928102433681	-0.0827786475419998	0.222818747162819
4.4038667678833	-0.387666195631027	0.61529666185379	0.00553029030561447	-0.0826264619827271	0.222967550158501
4.41206932067871	-0.386749178171158	0.617971301078796	0.00544704822823405	-0.082637719810009	0.223101034760475
4.41445541381836	-0.386801421642303	0.627401292324066	0.00546365836635232	-0.0825853943824768	0.223143041133881
4.40872526168823	-0.393288493156433	0.615904688835144	0.00551002100110054	-0.0824655070900917	0.223218813538551
4.40658903121948	-0.38747826218605	0.618801832199097	0.00576108181849122	-0.0822139978408813	0.223334416747093
4.41698026657104	-0.390017956495285	0.628624618053436	0.00556010054424405	-0.0822358354926109	0.223434314131737
4.41586446762085	-0.389286994934082	0.621952056884766	0.00564409419894218	-0.0822274684906006	0.223456457257271
4.40994501113892	-0.395436942577362	0.61813348531723	0.00576476799324155	-0.0820040479302406	0.223550796508789
4.41918420791626	-0.390647917985916	0.614118278026581	0.00588411279022694	-0.0818907916545868	0.223654985427856
4.42455339431763	-0.393706351518631	0.621487557888031	0.00576480617746711	-0.0819586366415024	0.223674938082695
4.42130279541016	-0.397539168596268	0.615954697132111	0.00590878492221236	-0.0817697495222092	0.223680898547173
4.4217734336853	-0.401017010211945	0.608284473419189	0.00598331214860082	-0.0816332101821899	0.223693817853928
4.43002843856812	-0.398236960172653	0.614001095294952	0.00610376289114356	-0.0815726071596146	0.223678767681122
4.43307161331177	-0.407842874526978	0.620608448982239	0.00599274784326553	-0.08169786632061	0.223670706152916
4.43075227737427	-0.409076422452927	0.609688401222229	0.00611372385174036	-0.0814785957336426	0.2236717492342
4.43236398696899	-0.413043439388275	0.609829187393188	0.00623401021584868	-0.0814168676733971	0.223648965358734
4.44179105758667	-0.409869223833084	0.618843197822571	0.00625365087762475	-0.0814954563975334	0.223674207925797
4.44068908691406	-0.418230593204498	0.611854732036591	0.00623865285888314	-0.0815009325742722	0.22359199821949
4.4404821395874	-0.421647071838379	0.607828736305237	0.0064055765978992	-0.0814898833632469	0.223514705896378
4.44375896453857	-0.42420157790184	0.605480909347534	0.00652990210801363	-0.0813577100634575	0.223585978150368
4.45422506332397	-0.421633332967758	0.614197373390198	0.00653654802590609	-0.0814865231513977	0.223546788096428
4.45524549484253	-0.42719230055809	0.62112683057785	0.00643222406506538	-0.0815193206071854	0.223478883504868
4.45255661010742	-0.430872619152069	0.614841639995575	0.00664261588826776	-0.0815702602267265	0.223484471440315
4.45752906799316	-0.435753166675568	0.608775019645691	0.00675687892362475	-0.0815409719944	0.223484709858894
4.46605062484741	-0.436178863048553	0.621555745601654	0.00655446294695139	-0.0817519947886467	0.223590701818466
4.46190643310547	-0.442798256874084	0.616254985332489	0.00664247386157513	-0.0818010121583939	0.223557040095329
4.46391916275024	-0.443740755319595	0.615881502628326	0.00680455658584833	-0.0818603336811066	0.223558723926544
4.4700870513916	-0.448799312114716	0.616942346096039	0.00683047156780958	-0.081897146999836	0.223741799592972
4.47997570037842	-0.446826308965683	0.620141923427582	0.0068386415950954	-0.0821661800146103	0.223746061325073
4.48031330108643	-0.455106139183044	0.624046385288239	0.0067636426538229	-0.0822355151176453	0.223805367946625
4.47713994979858	-0.46071121096611	0.623610973358154	0.00699518993496895	-0.082377664744854	0.223864778876305
4.48938035964966	-0.461167097091675	0.617236435413361	0.00700414320454001	-0.0824499726295471	0.22404471039772
4.49513483047485	-0.458618938922882	0.6261026263237	0.00703635811805725	-0.0827645733952522	0.224117338657379
4.492271900177	-0.468585908412933	0.624217689037323	0.0071245776489377	-0.0828086510300636	0.22421532869339
4.49807071685791	-0.4703548848629	0.621162950992584	0.00725138327106833	-0.0829670205712318	0.224316626787186
4.50710248947144	-0.471967488527298	0.62861967086792	0.00721650570631027	-0.0831224024295807	0.22453810274601
4.50469350814819	-0.476355671882629	0.62483012676239	0.00731794815510511	-0.0833608582615852	0.224603250622749
4.5084023475647	-0.479490786790848	0.621399939060211	0.0074602160602808	-0.0834474489092827	0.224875062704086
4.51572942733765	-0.47657898068428	0.630765557289124	0.00744179682806134	-0.0835873037576675	0.225136667490005
4.51984643936157	-0.481219351291656	0.634613990783691	0.00748212821781635	-0.083871454000473	0.225355297327042
4.51235723495483	-0.486378699541092	0.627885162830353	0.00761755742132664	-0.0838809683918953	0.225558295845985
4.52428531646729	-0.482232421636581	0.634373307228088	0.00769027601927519	-0.0841073989868164	0.225886851549149
4.52879285812378	-0.481719732284546	0.637722313404083	0.00761565705761313	-0.0843520313501358	0.226210474967957
4.52801704406738	-0.487411260604858	0.636905133724213	0.00770118227228522	-0.0846163630485535	0.226419791579247
4.52243852615356	-0.490238279104233	0.635087430477142	0.00790705345571041	-0.084638774394989	0.226719483733177
4.53458786010742	-0.485459953546524	0.634625017642975	0.00792612042278051	-0.0849105343222618	0.227117195725441
4.53564405441284	-0.484666407108307	0.643234014511108	0.00790281500667334	-0.0851520746946335	0.227369874715805
4.53522443771362	-0.487058758735657	0.644840478897095	0.00792139861732721	-0.0854432433843613	0.227644592523575
4.52946996688843	-0.487686634063721	0.642833828926086	0.00813583750277758	-0.0855031162500381	0.227834194898605
4.54243230819702	-0.485207140445709	0.650990843772888	0.00808054767549038	-0.0857611894607544	0.228203982114792
4.54601669311523	-0.480922043323517	0.657713830471039	0.00800959765911102	-0.0859871208667755	0.228701010346413
4.54007911682129	-0.48250675201416	0.650979042053223	0.0080399364233017	-0.0863607376813889	0.229118078947067
4.53225421905518	-0.481690615415573	0.650488436222076	0.00821008440107107	-0.0865091159939766	0.229473084211349
4.5386905670166	-0.479395002126694	0.656755208969116	0.00808424316346645	-0.0867752730846405	0.229919940233231
4.54437017440796	-0.474219679832459	0.66379326581955	0.00805668160319328	-0.087137296795845	0.230242297053337
4.53746747970581	-0.477925270795822	0.665845453739166	0.00792473275214434	-0.0873015597462654	0.230660021305084
4.53417348861694	-0.472450077533722	0.664259374141693	0.00812916271388531	-0.0875663235783577	0.231149971485138
4.54063415527344	-0.472055077552795	0.669459700584412	0.00799820013344288	-0.0877531841397285	0.231558680534363
4.54738235473633	-0.464061081409454	0.683309018611908	0.0078712897375226	-0.088224284350872	0.232021987438202
4.53968238830566	-0.468431323766708	0.677952349185944	0.00786443706601858	-0.0884362682700157	0.232407033443451
4.53979444503784	-0.465485751628876	0.671431720256805	0.00796696916222572	-0.0886184871196747	0.232806742191315
4.54248476028442	-0.465027809143066	0.687035143375397	0.00787794683128595	-0.0887785255908966	0.233305215835571
4.55287981033325	-0.45912703871727	0.687378168106079	0.00778640480712056	-0.0893083736300468	0.233619838953018
4.54813385009766	-0.466081619262695	0.685909688472748	0.00765445595607162	-0.0893698558211327	0.233753398060799
4.55235910415649	-0.464295983314514	0.683335602283478	0.00781290046870708	-0.0895968675613403	0.234131932258606
4.55797243118286	-0.457143723964691	0.687080919742584	0.00769197754561901	-0.0897053107619286	0.234655186533928
4.56179666519165	-0.456867784261703	0.698106944561005	0.00751754408702254	-0.0901213139295578	0.235074430704117
4.54805994033813	-0.461314618587494	0.692517399787903	0.00761590525507927	-0.0900182500481606	0.235232979059219
4.54938268661499	-0.456647902727127	0.689724206924438	0.00773787684738636	-0.0901942774653435	0.235412880778313
4.55452919006348	-0.453084141016006	0.701581537723541	0.0076411054469645	-0.0902373939752579	0.235701993107796
4.55654573440552	-0.451084613800049	0.698088049888611	0.00744722038507462	-0.0904796347022057	0.235939413309097
4.55458068847656	-0.454070776700974	0.699794054031372	0.00755888177081943	-0.090581402182579	0.236133649945259
4.54927492141724	-0.457718342542648	0.693624556064606	0.00760088674724102	-0.0905178114771843	0.23641212284565
4.55771255493164	-0.451150357723236	0.693586409091949	0.007625428494066	-0.090589314699173	0.236594304442406
4.56696653366089	-0.454638123512268	0.704545199871063	0.00743592251092196	-0.0906894877552986	0.236741632223129
4.56957912445068	-0.455126851797104	0.708910644054413	0.00739957904443145	-0.0909085273742676	0.236668705940247
4.57003211975098	-0.463950663805008	0.70023101568222	0.00745819928124547	-0.0907904207706451	0.236816465854645
4.57467317581177	-0.462257355451584	0.695606470108032	0.00750404596328735	-0.0907633900642395	0.237156257033348
4.5840916633606	-0.457382291555405	0.699840724468231	0.00754382461309433	-0.0907794311642647	0.237492874264717
4.58901453018188	-0.462719768285751	0.709293484687805	0.00737608876079321	-0.0908531695604324	0.237569406628609
4.59337949752808	-0.460372626781464	0.703202426433563	0.00745317852124572	-0.0908400490880013	0.237450957298279
4.58739471435547	-0.467113941907883	0.699826776981354	0.00740561448037624	-0.0906623899936676	0.237440288066864
4.59512615203857	-0.466811120510101	0.695378541946411	0.00762391835451126	-0.0906513035297394	0.237542912364006
4.60062742233276	-0.467129319906235	0.693740904331207	0.00762469414621592	-0.0904343202710152	0.237627029418945
4.61204624176025	-0.469216078519821	0.704266846179962	0.00752987945452333	-0.0905416831374168	0.237708449363708
4.61237096786499	-0.474651366472244	0.693825721740723	0.0076155555434525	-0.0904586613178253	0.237716272473335
4.61073637008667	-0.47757551074028	0.692752540111542	0.00777381006628275	-0.0903782472014427	0.237750351428986
4.62223434448242	-0.475358873605728	0.693139672279358	0.00786477047950029	-0.0902272239327431	0.237745776772499
4.63039255142212	-0.476689785718918	0.698155462741852	0.00785118993371725	-0.0901898965239525	0.237878069281578
4.6326003074646	-0.476352214813232	0.690730035305023	0.00792489014565945	-0.0901700705289841	0.237834960222244
4.62655305862427	-0.482355296611786	0.68909102678299	0.00802175607532263	-0.0899069011211395	0.23794037103653
4.63780355453491	-0.475357085466385	0.685524702072144	0.00824698433279991	-0.0898446962237358	0.238023921847343
4.64270067214966	-0.481036335229874	0.694270312786102	0.00814867578446865	-0.0897015929222107	0.23805895447731
4.64380264282227	-0.47764652967453	0.692053079605103	0.00816724915057421	-0.0897564440965652	0.238077983260155
4.64010095596313	-0.485821306705475	0.677905857563019	0.00832459516823292	-0.0895259827375412	0.238145917654037
4.64512300491333	-0.480872452259064	0.67558741569519	0.00840369146317244	-0.0894376710057259	0.238169223070145
4.64953279495239	-0.476650267839432	0.683663129806519	0.00840534921735525	-0.0892813131213188	0.238212034106255
4.65265512466431	-0.477819502353668	0.680308759212494	0.00840427447110415	-0.089294396340847	0.238286018371582
4.65022230148315	-0.479302644729614	0.680333018302917	0.00856507383286953	-0.0892365723848343	0.238359719514847
4.64614915847778	-0.480071932077408	0.676297008991241	0.00858922675251961	-0.0889907777309418	0.238478109240532
4.65345239639282	-0.474963784217834	0.667964577674866	0.00876661296933889	-0.0889338478446007	0.238583236932755
4.65719366073608	-0.47523245215416	0.673582851886749	0.00862681679427624	-0.088895358145237	0.238734260201454
4.65787553787231	-0.472034156322479	0.679247498512268	0.00862039253115654	-0.0889038443565369	0.238864332437515
4.65115451812744	-0.472483307123184	0.67365688085556	0.00871843565255404	-0.0887613594532013	0.23897947371006
4.64717483520508	-0.475404798984528	0.664786219596863	0.0087170135229826	-0.0886590927839279	0.239140555262566
4.65230178833008	-0.46453982591629	0.665778934955597	0.00887509156018496	-0.0885225310921669	0.239376917481422
4.65363073348999	-0.463215410709381	0.671626210212708	0.00883106794208288	-0.088495709002018	0.239603146910667
4.65812349319458	-0.459117203950882	0.673275291919708	0.00874048005789518	-0.0885975509881973	0.239783257246017
4.64914989471436	-0.461393594741821	0.670188307762146	0.00876278057694435	-0.0884783342480659	0.239918947219849
4.64697265625	-0.461372524499893	0.663566052913666	0.00875036045908928	-0.0884130671620369	0.240226000547409
4.64543628692627	-0.453891396522522	0.665381848812103	0.00889956206083298	-0.0883110538125038	0.240485429763794
4.64924383163452	-0.452957361936569	0.665957987308502	0.00879455078393221	-0.0882664024829865	0.24075111746788
4.65531396865845	-0.442915558815002	0.671492218971252	0.00866295583546162	-0.0883533805608749	0.241028860211372
4.64668226242065	-0.44361212849617	0.66987532377243	0.00864037405699492	-0.0883053466677666	0.241318419575691
4.64053058624268	-0.443372756242752	0.664101541042328	0.00862820912152529	-0.0883101299405098	0.241590559482574
4.6382532119751	-0.440836191177368	0.661831200122833	0.0087139094248414	-0.0881428867578506	0.241872370243073
4.63934230804443	-0.434208601713181	0.661341786384583	0.00865116342902184	-0.0881218761205673	0.242222845554352
4.64636659622192	-0.428564548492432	0.666218459606171	0.00865049473941326	-0.088170699775219	0.242522865533829
4.64677000045776	-0.426920503377914	0.670681238174438	0.00845926254987717	-0.0881574973464012	0.242733731865883
4.64162445068359	-0.426421135663986	0.667416572570801	0.00842041242867708	-0.0881838873028755	0.242958590388298
4.63613700866699	-0.423612058162689	0.659177601337433	0.00849748123437166	-0.0880884081125259	0.243230924010277
4.63284349441528	-0.423929810523987	0.658556818962097	0.00844650529325008	-0.0879888162016869	0.243498980998993
4.64283752441406	-0.415201008319855	0.663307845592499	0.00843027327209711	-0.0880025178194046	0.24375793337822
4.64734745025635	-0.41259229183197	0.670923888683319	0.00831574015319347	-0.0879616439342499	0.244032517075539
4.64767837524414	-0.410661578178406	0.668469071388245	0.00814775843173265	-0.0879993140697479	0.244213506579399
4.6476583480835	-0.408947497606277	0.669870853424072	0.00808421429246664	-0.0879753604531288	0.244285106658936
4.64042663574219	-0.410381525754929	0.665953397750854	0.00809545814990997	-0.0878667235374451	0.244465127587318
4.63965320587158	-0.408028841018677	0.659608662128448	0.00805423315614462	-0.0877285227179527	0.244670644402504
4.64281702041626	-0.404121398925781	0.662984907627106	0.00806561205536127	-0.0876335129141808	0.244887143373489
4.64625215530396	-0.3948695063591	0.662971079349518	0.00797245837748051	-0.0875743925571442	0.24514240026474
4.64788341522217	-0.398301392793655	0.667418777942657	0.00781199336051941	-0.0875036790966988	0.245126262307167
4.64779615402222	-0.393692165613174	0.66987943649292	0.00766913779079914	-0.0874271467328072	0.245166972279549
4.64532852172852	-0.392639666795731	0.666863858699799	0.00757690286263824	-0.0873113125562668	0.245058327913284
4.63819694519043	-0.395973712205887	0.659957826137543	0.00757245160639286	-0.0870934799313545	0.245020881295204
4.63775300979614	-0.390905916690826	0.652868568897247	0.00748273497447371	-0.0868903696537018	0.244973421096802
4.63725280761719	-0.392969042062759	0.653584837913513	0.0073797176592052	-0.0867336317896843	0.245075136423111
4.64286279678345	-0.387818545103073	0.658825755119324	0.00722666038200259	-0.0865889191627502	0.244997680187225
4.64443731307983	-0.38278266787529	0.66216516494751	0.00707229180261493	-0.0865204483270645	0.24490250647068
4.64204502105713	-0.383164197206497	0.661810040473938	0.00679435580968857	-0.0863495692610741	0.244713321328163
4.63942050933838	-0.386860311031342	0.65812486410141	0.00667246291413903	-0.0862290486693382	0.244493559002876
4.63157510757446	-0.387312561273575	0.654053866863251	0.00657586054876447	-0.0859673917293549	0.244291096925735
4.62987518310547	-0.387828886508942	0.650849103927612	0.00652407063171268	-0.0856667682528496	0.24401943385601
4.63592910766602	-0.380274653434753	0.649055957794189	0.00634071603417397	-0.0855498760938644	0.243814006447792
4.63615655899048	-0.381148964166641	0.66073077917099	0.00602445472031832	-0.08541139960289	0.243493869900703
4.63815355300903	-0.380022197961807	0.650633811950684	0.00586482370272279	-0.0853580236434937	0.243039757013321
4.63076210021973	-0.383029222488403	0.647082448005676	0.00584170455113053	-0.085065945982933	0.242755755782127
4.6288948059082	-0.38643553853035	0.640955865383148	0.00565550522878766	-0.0848438367247581	0.242418676614761
4.63445854187012	-0.383044183254242	0.639006435871124	0.00552742509171367	-0.0846659913659096	0.242052778601646
4.63821983337402	-0.385210305452347	0.64985853433609	0.00528705399483442	-0.0844884961843491	0.24165540933609
4.64155387878418	-0.3841612637043	0.652222633361816	0.00503468280658126	-0.0844444409012794	0.241195291280746
4.63900518417358	-0.389779925346375	0.648785829544067	0.00493309879675508	-0.0842629075050354	0.240639999508858
4.63240528106689	-0.39572149515152	0.641709387302399	0.00480190804228187	-0.0840868651866913	0.240184709429741
4.63727760314941	-0.395188838243485	0.637884140014648	0.00471824407577515	-0.0838706791400909	0.239665523171425
4.63975095748901	-0.397973597049713	0.639569401741028	0.00459921918809414	-0.0836328417062759	0.239175111055374
4.6489462852478	-0.399837285280228	0.645291805267334	0.00428753718733788	-0.0835268199443817	0.238636389374733
4.65209627151489	-0.404481500387192	0.641261100769043	0.00417969515547156	-0.0834185108542442	0.238032385706902
4.64488983154297	-0.412679016590118	0.648081600666046	0.00396174285560846	-0.0831733271479607	0.237461015582085
4.64461135864258	-0.414433002471924	0.642037332057953	0.00402689818292856	-0.0830331817269325	0.236902996897697
4.64669513702393	-0.421180844306946	0.632169008255005	0.00398042472079396	-0.0827169418334961	0.236389949917793
4.65957403182983	-0.420222967863083	0.636250257492065	0.0037749856710434	-0.0827032253146172	0.235904052853584
4.65959453582764	-0.425015717744827	0.63944548368454	0.00356655684299767	-0.0825170055031776	0.235314071178436
4.65607595443726	-0.43117892742157	0.638287663459778	0.00351618742570281	-0.0824628472328186	0.234905958175659
4.65698671340942	-0.434450775384903	0.628887832164764	0.00350849633105099	-0.08218764513731	0.23449470102787
4.6579122543335	-0.436828881502151	0.629489243030548	0.00345211662352085	-0.0820070058107376	0.234202653169632
4.66722583770752	-0.436855167150497	0.635465145111084	0.00337545713409781	-0.0820167362689972	0.233901455998421
4.67270994186401	-0.438775300979614	0.635573506355286	0.00311801279895008	-0.0819146037101746	0.233488693833351
4.67702913284302	-0.447447568178177	0.643941104412079	0.00299297762103379	-0.0818832889199257	0.233172357082367
4.67306613922119	-0.451097071170807	0.628260672092438	0.00301732728257775	-0.0816941484808922	0.232846483588219
4.67557239532471	-0.457209974527359	0.627116560935974	0.00301006948575377	-0.0815435871481895	0.232530683279037
4.69087600708008	-0.456058084964752	0.632429420948029	0.00294358469545841	-0.0815448388457298	0.232300579547882
4.69530963897705	-0.459996223449707	0.638846158981323	0.00277813198044896	-0.0815956369042397	0.232016518712044
4.69611120223999	-0.465514451265335	0.631345510482788	0.00271208654157817	-0.0815740972757339	0.231718868017197
4.69753837585449	-0.47226271033287	0.626234531402588	0.00274493219330907	-0.0813925340771675	0.231485083699226
4.70781469345093	-0.472447991371155	0.627022624015808	0.00272613344714046	-0.0813974440097809	0.231358632445335
4.7156925201416	-0.474591642618179	0.6338711977005	0.0025509144179523	-0.0814422592520714	0.231132999062538
4.72341728210449	-0.480137974023819	0.633545815944672	0.00245242682285607	-0.0814885050058365	0.23099060356617
4.72035217285156	-0.486424267292023	0.627943694591522	0.00252731796354055	-0.0813221782445908	0.230864688754082
4.72648859024048	-0.489485174417496	0.623497366905212	0.00248579261824489	-0.081346407532692	0.23073023557663
4.7395806312561	-0.487677097320557	0.632696688175201	0.00240664090961218	-0.0813387855887413	0.230673789978027
4.74183511734009	-0.493015706539154	0.632298588752747	0.0022575652692467	-0.0814423114061356	0.230560511350632
4.74457263946533	-0.498023569583893	0.625483214855194	0.00238351314328611	-0.0813918709754944	0.230453565716743
4.74738311767578	-0.501332104206085	0.634113967418671	0.00231186137534678	-0.0813633874058723	0.230442270636559
4.76125526428223	-0.498499244451523	0.63008576631546	0.00234197685495019	-0.0814013704657555	0.230350032448769
4.76228141784668	-0.507226169109344	0.631101429462433	0.00210076873190701	-0.0814023986458778	0.230200931429863
4.76349210739136	-0.513988971710205	0.63211053609848	0.00221020961180329	-0.0815143436193466	0.230161964893341
4.76714468002319	-0.514512300491333	0.627797305583954	0.00225583859719336	-0.0814153179526329	0.230014070868492
4.78163433074951	-0.513529717922211	0.628882825374603	0.00208193040452898	-0.0816462934017181	0.229943975806236
4.7820987701416	-0.517547190189362	0.634730100631714	0.00207709334790707	-0.0816765129566193	0.229779750108719
4.77976894378662	-0.526265501976013	0.627953231334686	0.00202733045443892	-0.0817355811595917	0.229661509394646
4.7830696105957	-0.529718101024628	0.624719560146332	0.00208756746724248	-0.0816530212759972	0.229488506913185
4.79407024383545	-0.529776275157928	0.633366227149963	0.00190082076005638	-0.0819492340087891	0.229423895478249
4.79447984695435	-0.531613230705261	0.63935774564743	0.00178910244721919	-0.0820698365569115	0.229174271225929
4.7894458770752	-0.539899885654449	0.63690310716629	0.00173159444238991	-0.0822348222136498	0.229075565934181
4.79407453536987	-0.537752449512482	0.631258964538574	0.00172496493905783	-0.0822338685393333	0.228917852044106
4.80273580551147	-0.540309906005859	0.642697513103485	0.00152796960901469	-0.0824951976537704	0.228788316249847
4.79467248916626	-0.543789505958557	0.643880844116211	0.0013934908201918	-0.0827062651515007	0.228509530425072
4.79091644287109	-0.550493061542511	0.637763738632202	0.00135471054818481	-0.0827943608164787	0.228259012103081
4.79971218109131	-0.548093199729919	0.650562524795532	0.00125739490613341	-0.0829784050583839	0.228148713707924
4.79874467849731	-0.549702346324921	0.647763133049011	0.000999402836896479	-0.0833268612623215	0.227804556488991
4.78962755203247	-0.555315494537354	0.645555198192596	0.000984394224360585	-0.0834211632609367	0.227573215961456
4.79518604278564	-0.553453505039215	0.651382386684418	0.000910729286260903	-0.0837697386741638	0.227359905838966
4.79617738723755	-0.556991875171661	0.660284101963043	0.000631908827926964	-0.0840392932295799	0.227102309465408
4.78488922119141	-0.558511078357697	0.659164547920227	0.000519057095516473	-0.0842401459813118	0.22686867415905
4.78782558441162	-0.562750816345215	0.657509624958038	0.000388436630601063	-0.0844991132616997	0.226663827896118
4.79202318191528	-0.561263620853424	0.674123585224152	6.66363121126778E-05	-0.084862507879734	0.226504221558571
4.78332042694092	-0.567505836486816	0.669066846370697	-8.25251700007357E-05	-0.0851368680596352	0.226149931550026
4.78636169433594	-0.56737220287323	0.667626023292542	-0.000158481372636743	-0.0853576809167862	0.226039990782738
4.79017210006714	-0.565413236618042	0.678958833217621	-0.000410339329391718	-0.0857736095786095	0.225821182131767
4.78163433074951	-0.571594715118408	0.67514979839325	-0.000590227253269404	-0.0858968272805214	0.225568443536758
4.77921581268311	-0.570948719978333	0.676531910896301	-0.0005395287880674	-0.086129754781723	0.225356325507164
4.78665351867676	-0.573385000228882	0.685568332672119	-0.000899231585208327	-0.0864628329873085	0.225247338414192
4.77466678619385	-0.577015340328217	0.685872495174408	-0.00102389371022582	-0.0865439623594284	0.225061789155006
4.7785382270813	-0.57631379365921	0.684999287128448	-0.00103024393320084	-0.0867399722337723	0.224953815340996
4.78103017807007	-0.576700210571289	0.700234472751617	-0.00134972878731787	-0.087006077170372	0.224831357598305
4.77550220489502	-0.578713417053223	0.691702783107758	-0.00133438874036074	-0.0870931372046471	0.224615320563316
4.77344942092896	-0.580198049545288	0.68879896402359	-0.00146900373511016	-0.0872073546051979	0.224569216370583
4.78144931793213	-0.579486787319183	0.698515772819519	-0.00158504687715322	-0.0873865559697151	0.22434364259243
4.77301740646362	-0.584790706634521	0.693526864051819	-0.00176323996856809	-0.0874305292963982	0.224177196621895
4.77482128143311	-0.582121729850769	0.693618953227997	-0.00174710189457983	-0.0873773545026779	0.224140644073486
4.78374099731445	-0.581905364990234	0.708603024482727	-0.00188933894969523	-0.0876535400748253	0.224020302295685
4.77174139022827	-0.588789880275726	0.698657751083374	-0.00189277669414878	-0.0875180065631866	0.223856627941132
4.78064966201782	-0.586082756519318	0.694417536258698	-0.00191581342369318	-0.0875075086951256	0.223836272954941
4.78534841537476	-0.58761602640152	0.705854535102844	-0.00212445389479399	-0.0875734761357307	0.223810434341431
4.78185510635376	-0.589950799942017	0.693563938140869	-0.00197802507318556	-0.0874640643596649	0.223748505115509
4.78936910629272	-0.591943144798279	0.705408453941345	-0.00206655520014465	-0.0873308479785919	0.223784163594246
4.7943549156189	-0.590865671634674	0.698827266693115	-0.00224634259939194	-0.0872781351208687	0.223764315247536
4.7883939743042	-0.594510495662689	0.701512575149536	-0.00215702503919601	-0.0872200801968575	0.223794534802437
4.80133676528931	-0.594761848449707	0.694410979747772	-0.00219282344914973	-0.0870259404182434	0.223847687244415
4.80529165267944	-0.592303156852722	0.698935270309448	-0.0022302158176899	-0.0869525298476219	0.223914504051208
4.801109790802	-0.599002122879028	0.694387257099152	-0.00220547104254365	-0.0867490097880363	0.223889112472534
4.8076491355896	-0.597672700881958	0.692411243915558	-0.00216324417851865	-0.0864892154932022	0.223929882049561
4.81327056884766	-0.593239843845367	0.693392515182495	-0.0021788093727082	-0.08639145642519	0.223960056900978
4.8064866065979	-0.600694537162781	0.684095561504364	-0.00222794036380947	-0.0860435217618942	0.223959282040596
4.81170654296875	-0.595901012420654	0.686342060565948	-0.00206121266819537	-0.0858891606330872	0.224090173840523
4.81586408615112	-0.597402155399323	0.689455568790436	-0.00227721338160336	-0.0857326909899712	0.224038854241371
4.80827617645264	-0.599918782711029	0.675873935222626	-0.00208731112070382	-0.0854908972978592	0.224103912711143
4.81064748764038	-0.599591076374054	0.672066032886505	-0.00201816065236926	-0.0851970091462135	0.224172905087471
4.81766748428345	-0.592113733291626	0.679328918457031	-0.00206981366500258	-0.0850127264857292	0.22428497672081
4.80962514877319	-0.597413718700409	0.672517955303192	-0.00201292149722576	-0.0849098339676857	0.224344298243523
4.80656337738037	-0.594368398189545	0.664160907268524	-0.00191112502943724	-0.0845120400190353	0.224525198340416
4.81483888626099	-0.588495433330536	0.67262601852417	-0.00207762699574232	-0.0844585001468658	0.224673852324486
4.80498123168945	-0.589478850364685	0.671035826206207	-0.00209444737993181	-0.0842588841915131	0.224778339266777
4.80422401428223	-0.587518751621246	0.662453413009644	-0.00198208494111896	-0.0841261371970177	0.225005656480789
4.80507802963257	-0.581146597862244	0.665449857711792	-0.00207291124388576	-0.0839459896087646	0.225187748670578
4.80521440505981	-0.578439652919769	0.671795427799225	-0.00223679328337312	-0.0839476361870766	0.225398242473602
4.79572343826294	-0.583929240703583	0.661485612392426	-0.0021014092490077	-0.0836727693676949	0.225578859448433
4.80216503143311	-0.571715831756592	0.65788596868515	-0.00211817747913301	-0.0836810693144798	0.225841462612152
4.79857683181763	-0.570466995239258	0.667576014995575	-0.00224901735782623	-0.0835937261581421	0.226107254624367
4.7945704460144	-0.56780743598938	0.660579323768616	-0.00227147829718888	-0.0835160315036774	0.226295486092567
4.78745079040527	-0.569196939468384	0.657862901687622	-0.00227803294546902	-0.0833712965250015	0.22656512260437
4.7942590713501	-0.557230412960052	0.659408986568451	-0.0023871879093349	-0.0835054069757462	0.226791515946388
4.78734111785889	-0.56171727180481	0.661878108978271	-0.0025295449886471	-0.083459235727787	0.22698138654232
4.77921962738037	-0.555255830287933	0.653416275978088	-0.00244034081697464	-0.0833604857325554	0.227276310324669
4.78055715560913	-0.550579071044922	0.665025472640991	-0.00255750096403062	-0.0833632424473763	0.227493107318878
4.77690744400024	-0.546179175376892	0.669665813446045	-0.00266712135635316	-0.0834100320935249	0.227733805775642
4.76406288146973	-0.545915305614471	0.653860151767731	-0.00268263625912368	-0.0833805128931999	0.22794334590435
4.76630210876465	-0.538523852825165	0.660766005516052	-0.00269929296337068	-0.0833643525838852	0.228276550769806
4.76646089553833	-0.533242762088776	0.669352769851685	-0.00284177483990788	-0.0835512429475784	0.228475019335747
4.75672483444214	-0.533328175544739	0.669707536697388	-0.00297712930478156	-0.0834530666470528	0.228713154792786
4.75036716461182	-0.531177759170532	0.659996271133423	-0.00288926740176976	-0.0835575461387634	0.229022562503815
4.75184917449951	-0.522913217544556	0.663472414016724	-0.00304490816779435	-0.0835157185792923	0.229256600141525
4.74915409088135	-0.520555138587952	0.672360181808472	-0.00319538917392492	-0.083773247897625	0.229456439614296
4.73904466629028	-0.520768165588379	0.667290031909943	-0.00314446096308529	-0.0837095752358437	0.229759767651558
4.73671436309814	-0.515956938266754	0.663493037223816	-0.00313332094810903	-0.0837401524186134	0.230027511715889
4.73780679702759	-0.511010408401489	0.677412569522858	-0.00339381722733378	-0.0838864520192146	0.230303585529327
4.73213672637939	-0.511604368686676	0.665529489517212	-0.00342545774765313	-0.0840323492884636	0.230481281876564
4.72495651245117	-0.513088762760162	0.671561419963837	-0.00339527637697756	-0.0839787647128105	0.230768442153931
4.72925519943237	-0.507109224796295	0.674963116645813	-0.00344638526439667	-0.0842161253094673	0.231053188443184
4.72979640960693	-0.505951166152954	0.677782118320465	-0.00370362214744091	-0.0842834785580635	0.231279700994492
4.72067451477051	-0.505953729152679	0.672484576702118	-0.00356043898500502	-0.084312878549099	0.231493428349495
4.73073673248291	-0.503852725028992	0.671837151050568	-0.00367587432265282	-0.0844588056206703	0.231741681694984
4.72940158843994	-0.502776443958282	0.682227551937103	-0.00380507064983249	-0.084519699215889	0.231930017471313
4.72452402114868	-0.506234586238861	0.675345063209534	-0.00380124268122017	-0.084588959813118	0.232152998447418
4.72186231613159	-0.504583358764648	0.670247197151184	-0.00373459374532104	-0.0845676362514496	0.232388958334923
4.73384523391724	-0.502015471458435	0.682656407356262	-0.00397623842582107	-0.0848094150424004	0.232597321271896
4.72887182235718	-0.508397817611694	0.678145229816437	-0.00404149852693081	-0.0847859308123589	0.232730895280838
4.72991991043091	-0.506064891815186	0.677757680416107	-0.00386564200744033	-0.0848641246557236	0.232940375804901
4.73178243637085	-0.506457567214966	0.679384231567383	-0.00398978823795915	-0.0848057046532631	0.233134597539902
4.73673343658447	-0.504652142524719	0.682786464691162	-0.00412220042198896	-0.0850936397910118	0.233319893479347
4.72804117202759	-0.515215814113617	0.66996043920517	-0.00406949035823345	-0.0849061012268066	0.23343451321125
4.73128128051758	-0.51192307472229	0.669390499591827	-0.00399352284148335	-0.08493871986866	0.23363034427166
4.7398624420166	-0.5069420337677	0.681958258152008	-0.00411228835582733	-0.0849586650729179	0.233843341469765
4.74324703216553	-0.510397732257843	0.682303845882416	-0.00424883561208844	-0.0851540490984917	0.234042406082153
4.74013376235962	-0.513823211193085	0.680754423141479	-0.00412244955077767	-0.0850836783647537	0.234165877103806
4.74620294570923	-0.516526937484741	0.672674298286438	-0.00407369202002883	-0.0851201117038727	0.234443724155426
4.75403881072998	-0.513070821762085	0.676524758338928	-0.00423388043418527	-0.0851434096693993	0.234642550349236
4.75697612762451	-0.517768025398254	0.686004102230072	-0.00430806959047914	-0.0852434113621712	0.234796091914177
4.75357818603516	-0.52075183391571	0.6717768907547	-0.00421160273253918	-0.08518385887146	0.235030338168144
4.76093292236328	-0.524670004844666	0.673137426376343	-0.00424091052263975	-0.0851867124438286	0.235269233584404
4.77204084396362	-0.519186317920685	0.681198239326477	-0.00430579110980034	-0.0852056592702866	0.235542476177216
4.77257442474365	-0.529912829399109	0.674741387367249	-0.00434119533747435	-0.0853187292814255	0.235700249671936
4.77383041381836	-0.529851853847504	0.668308973312378	-0.00418199459090829	-0.0851861834526062	0.235963955521584
4.78528881072998	-0.529702186584473	0.675748586654663	-0.0042185434140265	-0.0851932018995285	0.236200600862503
4.79520702362061	-0.532417953014374	0.683243691921234	-0.00438568368554115	-0.0853045359253883	0.236349269747734
4.79381036758423	-0.538082718849182	0.672425150871277	-0.00433453777804971	-0.0853850021958351	0.236545503139496
4.79412508010864	-0.539711952209473	0.669682860374451	-0.0042392173781991	-0.085263580083847	0.236776664853096
4.80433416366577	-0.541890799999237	0.669216811656952	-0.00418734736740589	-0.085225336253643	0.237028822302818
4.81307458877563	-0.538435995578766	0.676967024803162	-0.00431366730481386	-0.0852900743484497	0.237305462360382
4.81403636932373	-0.545796930789948	0.670634984970093	-0.00427948776632547	-0.085332065820694	0.237481355667114
4.8128719329834	-0.547947704792023	0.664440155029297	-0.00418881606310606	-0.0853087157011032	0.23767626285553
4.81646156311035	-0.550472915172577	0.664548873901367	-0.00410256534814835	-0.0851821973919868	0.237978219985962
4.82443618774414	-0.549137949943542	0.667030334472656	-0.00413963012397289	-0.0852827355265617	0.238175332546234
4.82786655426025	-0.549455165863037	0.665899813175201	-0.00420595658943057	-0.0853143185377121	0.238290876150131
4.82491827011108	-0.555499374866486	0.664590179920197	-0.00419615721330047	-0.0853553041815758	0.238506451249123
4.82169008255005	-0.555062711238861	0.660293638706207	-0.0040147784166038	-0.0852225944399834	0.238738358020782
4.82772541046143	-0.555298388004303	0.661975026130676	-0.00403808383271098	-0.0853244364261627	0.238946840167046
4.8292088508606	-0.55487471818924	0.668619453907013	-0.00406499765813351	-0.0854230523109436	0.239145681262016
4.82397365570068	-0.56184309720993	0.66339522600174	-0.00406852643936872	-0.0855094641447067	0.23927016556263
4.82499885559082	-0.559061408042908	0.658779799938202	-0.00399093376472592	-0.0855833813548088	0.239457741379738
4.82620906829834	-0.561074435710907	0.664762914180756	-0.0039666686207056	-0.0855977609753609	0.239796608686447
4.83180713653564	-0.557083547115326	0.667202651500702	-0.00406921608373523	-0.085897371172905	0.239956870675087
4.82654666900635	-0.564038157463074	0.666287064552307	-0.00408741785213351	-0.0859057158231735	0.240253046154976
4.82218885421753	-0.563679277896881	0.662959098815918	-0.00402225274592638	-0.0860846564173698	0.240527853369713
4.8326268196106	-0.562529385089874	0.662964284420013	-0.00406333571299911	-0.0862443000078201	0.240829214453697
4.83149528503418	-0.55891078710556	0.674617469310761	-0.00414961762726307	-0.0864679217338562	0.241091445088387
4.82697439193726	-0.567757785320282	0.673294246196747	-0.00413489434868097	-0.0866992101073265	0.241270676255226
4.82489824295044	-0.566625893115997	0.666160881519318	-0.00400651339441538	-0.0868033245205879	0.241479218006134
4.82617473602295	-0.562406957149506	0.675308287143707	-0.00406547915190458	-0.0870291218161583	0.241844579577446
4.82653474807739	-0.564178884029388	0.676551222801209	-0.00413305312395096	-0.0873581692576408	0.241962864995003
4.81933498382568	-0.567299127578735	0.681205451488495	-0.00415375223383307	-0.0874929204583168	0.242144092917442
4.81531095504761	-0.569782495498657	0.671267330646515	-0.0040091359987855	-0.087697759270668	0.24245810508728
4.81660652160645	-0.566685676574707	0.679227709770203	-0.00408159382641315	-0.0878663435578346	0.242696940898895
4.81792974472046	-0.567755937576294	0.687328577041626	-0.0041241105645895	-0.0882131010293961	0.242865428328514
4.80879878997803	-0.570322275161743	0.682977497577667	-0.0041646002791822	-0.0884407460689545	0.24301777780056
4.80272054672241	-0.575178802013397	0.675481379032135	-0.00402736058458686	-0.0886054411530495	0.243164464831352
4.80266952514648	-0.572649300098419	0.684643089771271	-0.00398983899503946	-0.0887434855103493	0.243385463953018
4.80380249023438	-0.57213020324707	0.692718684673309	-0.00404998334124684	-0.0890876203775406	0.243712097406387
4.80187940597534	-0.572900354862213	0.687602639198303	-0.00409219320863485	-0.0894238576292992	0.243885368108749
4.79214239120483	-0.575388729572296	0.69185334444046	-0.00403488660231233	-0.0895382240414619	0.244117885828018
4.78703212738037	-0.575317025184631	0.685486793518066	-0.00386987766250968	-0.0897445157170296	0.244417995214462
4.79498672485352	-0.570570766925812	0.687763273715973	-0.00391764100641012	-0.0899442434310913	0.244677260518074
4.79149675369263	-0.572623729705811	0.697939813137054	-0.00393577897921205	-0.0902474820613861	0.244909092783928
4.78469753265381	-0.58080518245697	0.692339181900024	-0.00377294374629855	-0.0904141217470169	0.245165959000587
4.78447818756104	-0.579405784606934	0.687879264354706	-0.00363130960613489	-0.0904856622219086	0.245487153530121
4.7926926612854	-0.576212584972382	0.697586059570313	-0.00366233778186142	-0.0907204449176788	0.245869576931
4.79571580886841	-0.577529489994049	0.700897514820099	-0.00366666237823665	-0.0910214334726334	0.246178343892097
4.7903790473938	-0.583559513092041	0.695950150489807	-0.00354201183654368	-0.0911115184426308	0.246452689170837
4.79348373413086	-0.585368037223816	0.692660629749298	-0.00332444463856518	-0.0911414697766304	0.246892154216766
4.7983512878418	-0.582928836345673	0.699474632740021	-0.00324923032894731	-0.0913053601980209	0.247200921177864
4.80666875839233	-0.586331069469452	0.701789021492004	-0.00326791661791503	-0.0914823636412621	0.247567772865295
4.80248546600342	-0.589650928974152	0.696575224399567	-0.00310345529578626	-0.0916798859834671	0.24789471924305
4.80405378341675	-0.594562411308289	0.692864775657654	-0.00291528715752065	-0.0916531607508659	0.248251244425774
4.81216430664063	-0.594510316848755	0.695154428482056	-0.00272679817862809	-0.0917335227131844	0.248601898550987
4.81849670410156	-0.593667924404144	0.70705109834671	-0.0027364669367671	-0.0919461846351624	0.248982295393944
4.81987762451172	-0.598158478736877	0.69467568397522	-0.00262224255129695	-0.0919929593801498	0.24921689927578
4.81436443328857	-0.603011429309845	0.694061815738678	-0.00245083309710026	-0.0920939594507217	0.24958311021328
4.82430839538574	-0.602657377719879	0.692585349082947	-0.00226104375906289	-0.0921518132090569	0.250024497509003
4.83030223846436	-0.604689955711365	0.699572086334229	-0.00219852500595152	-0.0922583565115929	0.250402927398682
4.8397102355957	-0.604049324989319	0.698751509189606	-0.00222960370592773	-0.0924191102385521	0.250716775655746
4.83323526382446	-0.606986463069916	0.700460076332092	-0.00210532895289361	-0.0925469994544983	0.251046031713486
4.83281517028809	-0.610218346118927	0.694995105266571	-0.00189794471953064	-0.0925286337733269	0.251384615898132
4.83720397949219	-0.612800002098084	0.687579572200775	-0.00181326654274017	-0.0926548987627029	0.251701772212982
4.84794235229492	-0.609104454517365	0.694171965122223	-0.00176387396641076	-0.0928367301821709	0.252070724964142
4.85359334945679	-0.611504912376404	0.708434879779816	-0.00179441156797111	-0.0930479764938354	0.252394437789917
4.85393762588501	-0.616037607192993	0.701197564601898	-0.00178883364424109	-0.0932750701904297	0.252570927143097
4.85441112518311	-0.620227813720703	0.703566193580627	-0.00179141853004694	-0.0933042988181114	0.252872914075851
4.85634660720825	-0.620489299297333	0.696165978908539	-0.00157667708117515	-0.0935284793376923	0.253140360116959
4.86363124847412	-0.620153784751892	0.696947395801544	-0.00161487166769803	-0.0937484577298164	0.253342896699905
4.87471294403076	-0.625343859195709	0.707607984542847	-0.00166959862690419	-0.0940203368663788	0.253535449504852
4.87430477142334	-0.623744487762451	0.710769891738892	-0.00170067674480379	-0.0942406058311462	0.253697514533997
4.8704080581665	-0.62893134355545	0.711004555225372	-0.00170695537235588	-0.0944152921438217	0.253789871931076
4.87072992324829	-0.631660461425781	0.705140471458435	-0.0016523547237739	-0.0946215763688087	0.253923147916794
4.8721137046814	-0.628097414970398	0.708996772766113	-0.00160405342467129	-0.0947902873158455	0.254051059484482
4.87576389312744	-0.62838214635849	0.716823577880859	-0.00174746825359762	-0.0950142219662666	0.254291206598282
4.87920570373535	-0.628898441791534	0.72171550989151	-0.00179486919660121	-0.0953683033585548	0.254317194223404
4.87344932556152	-0.630819916725159	0.720062613487244	-0.00195362698286772	-0.0955288410186768	0.254359185695648
4.86646890640259	-0.636317372322083	0.720270276069641	-0.00195032265037298	-0.0958276689052582	0.254416286945343
4.86373233795166	-0.631230592727661	0.721699178218842	-0.0019508512923494	-0.0959507450461388	0.25442111492157
4.86484622955322	-0.633374691009521	0.725586295127869	-0.00197968143038452	-0.0961651057004929	0.254443049430847
4.86884880065918	-0.627520799636841	0.732243299484253	-0.00219294475391507	-0.0966074764728546	0.2545066177845
4.86250734329224	-0.628681719303131	0.739098966121674	-0.00225621159188449	-0.0968496799468994	0.254420071840286
4.85466337203979	-0.629169642925262	0.73508095741272	-0.00235530338250101	-0.0970038324594498	0.254317849874496
4.84798288345337	-0.631769835948944	0.738530576229095	-0.0023463184479624	-0.0971521884202957	0.254426747560501
4.84965324401855	-0.627854526042938	0.743012309074402	-0.00247047818265855	-0.0973669737577438	0.25443771481514
4.85211849212646	-0.620125591754913	0.751227676868439	-0.00264103873632848	-0.0976693406701088	0.254398375749588
4.84464025497437	-0.625762522220612	0.753851652145386	-0.00274641159921885	-0.0978294536471367	0.254404097795486
4.83359670639038	-0.621874272823334	0.742808878421783	-0.00269367196597159	-0.0980128273367882	0.254465520381927
4.83292579650879	-0.622547447681427	0.748898029327393	-0.0028038527816534	-0.0980257391929626	0.254453361034393
4.83400583267212	-0.613990962505341	0.759644091129303	-0.00301730795763433	-0.0983346477150917	0.25452247262001
4.82632637023926	-0.613526821136475	0.762122511863709	-0.0031053505372256	-0.0984158664941788	0.254495292901993
4.81921148300171	-0.615640103816986	0.764141798019409	-0.00314654503017664	-0.098536804318428	0.254451602697372
4.81385183334351	-0.613526105880737	0.756738781929016	-0.0031255439389497	-0.0985817313194275	0.254510968923569
4.81104946136475	-0.611791968345642	0.769245147705078	-0.00322499359026551	-0.0985565111041069	0.254509955644608
4.81400060653687	-0.605229139328003	0.767642080783844	-0.00335069978609681	-0.0987594649195671	0.25449413061142
4.80916547775269	-0.606350421905518	0.770293116569519	-0.00353196170181036	-0.0988023281097412	0.254373043775558
4.79646301269531	-0.604903280735016	0.766933441162109	-0.00345387938432395	-0.0988376438617706	0.254363238811493
4.79327440261841	-0.605712413787842	0.759841799736023	-0.00346452347002923	-0.0986953154206276	0.254263073205948
4.79602527618408	-0.597895741462708	0.77082484960556	-0.00357865821570158	-0.0987590774893761	0.254221796989441
4.79524755477905	-0.598504245281219	0.777459323406219	-0.00371063221246004	-0.0987463817000389	0.254113107919693
4.7799506187439	-0.600850284099579	0.772914946079254	-0.00381539086811244	-0.098675973713398	0.253959089517593
4.77528238296509	-0.601553618907928	0.771122455596924	-0.00370253622531891	-0.0985523834824562	0.253892660140991
4.77434921264648	-0.600468814373016	0.769376814365387	-0.00378001853823662	-0.0984298661351204	0.25379952788353
4.77548694610596	-0.592531621456146	0.77595716714859	-0.00386256841011345	-0.0985213816165924	0.253667950630188
4.77045249938965	-0.594654977321625	0.772981464862823	-0.004011370241642	-0.0983753725886345	0.253475278615952
4.76162958145142	-0.5955491065979	0.773821353912354	-0.00400690408423543	-0.0983723253011703	0.253354609012604
4.75245237350464	-0.595624804496765	0.763767063617706	-0.00399994803592563	-0.0980748385190964	0.253214508295059
4.75482273101807	-0.59166431427002	0.768516719341278	-0.00402916967868805	-0.0980332493782043	0.25313401222229
4.75809192657471	-0.586058735847473	0.780340671539307	-0.00410588085651398	-0.0978601276874542	0.253045856952667
4.74963331222534	-0.587952196598053	0.776100814342499	-0.0042047705501318	-0.0978569462895393	0.252888381481171
4.74392509460449	-0.587720096111298	0.772193670272827	-0.00420306343585253	-0.097669743001461	0.252758204936981
4.73417568206787	-0.586486577987671	0.767304956912994	-0.00412727426737547	-0.0973694771528244	0.2527015209198
4.73670530319214	-0.582102715969086	0.765120804309845	-0.00409001065418124	-0.09734957665205	0.252608001232147
4.73704195022583	-0.576971828937531	0.773195505142212	-0.0042318687774241	-0.0971839651465416	0.252518385648727
4.73368787765503	-0.579003274440765	0.768629372119904	-0.00436761369928718	-0.097070001065731	0.252455353736877
4.72274494171143	-0.575158417224884	0.771867513656616	-0.00432171998545527	-0.0969097912311554	0.252419412136078
4.7140908241272	-0.581436991691589	0.764324009418488	-0.00422986689954996	-0.0965451821684837	0.252372115850449
4.71906900405884	-0.571586608886719	0.75774210691452	-0.00421816390007734	-0.0964623913168907	0.252431571483612
4.71823453903198	-0.568636894226074	0.775509715080261	-0.00434884941205382	-0.0963103249669075	0.252530306577683
4.71830558776855	-0.566080272197723	0.769224464893341	-0.00439012981951237	-0.0963032245635986	0.252473056316376
4.7066707611084	-0.568157911300659	0.766754925251007	-0.00432173768058419	-0.0959672182798386	0.252561867237091
4.70262670516968	-0.565770864486694	0.759647846221924	-0.00429548369720578	-0.0957406312227249	0.252668857574463
4.70426607131958	-0.558117270469666	0.759343206882477	-0.00423007877543569	-0.0956626534461975	0.252756893634796
4.70378017425537	-0.556570410728455	0.760565459728241	-0.00430499389767647	-0.0954498797655106	0.252811640501022
4.70235109329224	-0.551957309246063	0.766025602817535	-0.00442239409312606	-0.0954253822565079	0.252865612506866
4.68973064422607	-0.551638722419739	0.761945188045502	-0.00445641111582518	-0.0951838120818138	0.252830535173416
4.68294191360474	-0.552986681461334	0.753995060920715	-0.00438115932047367	-0.095106840133667	0.252921134233475
4.68227529525757	-0.541723668575287	0.75305187702179	-0.00428425008431077	-0.0948175564408302	0.25302666425705
4.6823296546936	-0.539966821670532	0.759139239788055	-0.00444807065650821	-0.0947536826133728	0.253178000450134
4.68076372146606	-0.534782886505127	0.7574782371521	-0.00453516887500882	-0.0946928039193153	0.253204584121704
4.66702270507813	-0.535422682762146	0.758504152297974	-0.00455766916275024	-0.0944761857390404	0.253303617238998
4.66249084472656	-0.53440248966217	0.751104116439819	-0.00457977317273617	-0.0943940281867981	0.253481805324554
4.65596532821655	-0.524256944656372	0.745621740818024	-0.00450938940048218	-0.0942121669650078	0.253638476133347
4.65593814849854	-0.522296547889709	0.749756574630737	-0.00465031014755368	-0.094195269048214	0.253793090581894
4.6583104133606	-0.513402819633484	0.756933033466339	-0.00478532398119569	-0.0941502600908279	0.253937989473343
4.65021848678589	-0.515786230564117	0.755375862121582	-0.00494055915623903	-0.0941406264901161	0.254000663757324
4.64308595657349	-0.513901114463806	0.749050140380859	-0.00503014167770743	-0.0940810292959213	0.254122614860535
4.63764715194702	-0.510259687900543	0.7392937541008	-0.00498711783438921	-0.0939048305153847	0.254185914993286
4.6381402015686	-0.509592533111572	0.749208986759186	-0.00510248774662614	-0.0938136652112007	0.254337757825851
4.64196920394897	-0.502703189849854	0.749992668628693	-0.00521875638514757	-0.0938562750816345	0.254346430301666
4.64258003234863	-0.50043648481369	0.755177140235901	-0.00539327459409833	-0.093829907476902	0.254301279783249
4.64227962493896	-0.501867651939392	0.760627627372742	-0.00559010496363044	-0.0938906371593475	0.254232406616211
4.63416051864624	-0.501916527748108	0.75254499912262	-0.0055964756757021	-0.0938325673341751	0.254166543483734
4.62896299362183	-0.505469918251038	0.746408820152283	-0.00560315325856209	-0.0936405286192894	0.254081279039383
4.63541650772095	-0.498959630727768	0.750096261501312	-0.00570818688720465	-0.0936385318636894	0.254041880369186
4.63737154006958	-0.496927976608276	0.759930074214935	-0.00586716737598181	-0.0935410559177399	0.253961682319641
4.64035224914551	-0.498678624629974	0.758412539958954	-0.00611018668860197	-0.0936345607042313	0.253801763057709
4.63758516311646	-0.503565073013306	0.750374555587769	-0.00612784689292312	-0.0936131775379181	0.253589808940887
4.63037109375	-0.504874527454376	0.754658341407776	-0.00612814072519541	-0.0933933183550835	0.253463417291641
4.63316297531128	-0.50204473733902	0.751273095607758	-0.0061424314044416	-0.0933318212628365	0.253374606370926
4.64319276809692	-0.499468594789505	0.755467236042023	-0.00633616931736469	-0.093294121325016	0.253145039081573
4.64794826507568	-0.506057798862457	0.758006930351257	-0.00657383305951953	-0.093324713408947	0.252924114465714
4.64505386352539	-0.506707370281219	0.753172755241394	-0.00662670750170946	-0.0932333022356033	0.252732127904892
4.64400434494019	-0.512281477451324	0.750986337661743	-0.00672035524621606	-0.093058317899704	0.25251579284668
4.65078783035278	-0.512320280075073	0.747245490550995	-0.00673856679350138	-0.0928879901766777	0.25229874253273
4.66096305847168	-0.512237191200256	0.757907509803772	-0.00693946937099099	-0.0929138660430908	0.252079367637634
4.66607999801636	-0.512708365917206	0.759331285953522	-0.00717862974852324	-0.0928976461291313	0.251733303070068
4.66293382644653	-0.516581356525421	0.757085919380188	-0.00719597795978189	-0.0927292183041573	0.251353114843369
4.6626935005188	-0.522272109985352	0.751011908054352	-0.00735230790451169	-0.0925165340304375	0.251066148281097
4.66972827911377	-0.523411571979523	0.74207991361618	-0.00726704066619277	-0.0924396738409996	0.250705659389496
4.67798185348511	-0.523273587226868	0.747576117515564	-0.00751783233135939	-0.0922460928559303	0.250375598669052
4.68850231170654	-0.529265403747559	0.758944690227509	-0.00773545680567622	-0.0922394022345543	0.249939143657684
4.6823582649231	-0.533300161361694	0.755915105342865	-0.00784947350621223	-0.0921527594327927	0.24952507019043
4.68590784072876	-0.540022611618042	0.746084868907928	-0.00787727814167738	-0.0918964147567749	0.249081492424011
4.69160604476929	-0.540156245231628	0.739814758300781	-0.00791452452540398	-0.0917672291398048	0.248704150319099
4.70269155502319	-0.54235827922821	0.749531865119934	-0.00813348218798637	-0.0916244462132454	0.248355016112328
4.70833683013916	-0.544985115528107	0.749362707138062	-0.00831619277596474	-0.0915907174348831	0.247774422168732
4.70425510406494	-0.551833868026733	0.746992528438568	-0.00844750553369522	-0.0914013236761093	0.247331470251083
4.71084260940552	-0.554548263549805	0.741619169712067	-0.0084691159427166	-0.091218575835228	0.246963307261467
4.72548866271973	-0.552718698978424	0.745687246322632	-0.0087734404951334	-0.0912067368626595	0.246601402759552
4.73245906829834	-0.554879903793335	0.748992443084717	-0.00901066139340401	-0.0912019610404968	0.246220946311951
4.72614622116089	-0.563234508037567	0.748378157615662	-0.00908202957361937	-0.0909975841641426	0.24580591917038
4.7335991859436	-0.567285537719727	0.740256130695343	-0.00916012469679117	-0.0908255875110626	0.245417892932892
4.74400568008423	-0.567172050476074	0.752788126468658	-0.00943852216005325	-0.0907743275165558	0.245093062520027
4.74837303161621	-0.571214318275452	0.749818921089172	-0.00949635356664658	-0.0908105820417404	0.244558468461037
4.74376726150513	-0.579359591007233	0.742324948310852	-0.00960747431963682	-0.0905613601207733	0.24410554766655
4.75398349761963	-0.578083634376526	0.740118324756622	-0.00961816497147083	-0.0904619172215462	0.243648618459702
4.76053524017334	-0.579824209213257	0.750664949417114	-0.00997040513902903	-0.0903635174036026	0.243150547146797
4.76574659347534	-0.587752997875214	0.749345362186432	-0.0100956689566374	-0.0903697162866592	0.242641285061836
4.76154327392578	-0.597497045993805	0.74750018119812	-0.0101179629564285	-0.0901993587613106	0.242140874266624
4.77862596511841	-0.595708847045898	0.742248475551605	-0.0102263670414686	-0.0901402980089188	0.241666749119759
4.78120899200439	-0.601068615913391	0.755823791027069	-0.0104614635929465	-0.0901439934968948	0.241194546222687
4.77954435348511	-0.607703626155853	0.744035184383392	-0.0105677573010325	-0.0901027396321297	0.240645840764046
4.7792649269104	-0.613753795623779	0.738267302513123	-0.0105960601940751	-0.0899015888571739	0.240174099802971
4.79363870620728	-0.609464824199677	0.74952244758606	-0.010764536447823	-0.0900361239910126	0.239718571305275
4.78983497619629	-0.620586752891541	0.748276829719543	-0.0110686225816607	-0.0899626463651657	0.239161401987076
4.78830146789551	-0.624067485332489	0.747312128543854	-0.0110837919637561	-0.0900074020028114	0.238663449883461
4.78897619247437	-0.628805756568909	0.740870237350464	-0.0111847510561347	-0.0898312926292419	0.238148778676987
4.8028998374939	-0.628673613071442	0.753643572330475	-0.0114816902205348	-0.0900273621082306	0.237737461924553
4.79349851608276	-0.636673450469971	0.750267148017883	-0.0116861118003726	-0.0899926498532295	0.237242668867111
4.79603862762451	-0.640219151973724	0.739306509494781	-0.0116881290450692	-0.0899530500173569	0.236833110451698
4.79961156845093	-0.64023756980896	0.75139057636261	-0.0119450706988573	-0.0900451093912125	0.236450359225273
4.80497217178345	-0.643501400947571	0.75288724899292	-0.0121836271136999	-0.0902291238307953	0.235985398292542
4.79935693740845	-0.653461337089539	0.758650541305542	-0.0123633230105042	-0.090162567794323	0.235639542341232
4.80105352401733	-0.646069586277008	0.749249994754791	-0.0123375244438648	-0.0902440920472145	0.235290050506592
4.81040954589844	-0.650043487548828	0.764388084411621	-0.0126401409506798	-0.0903176888823509	0.234928533434868
4.80795288085938	-0.651566743850708	0.763842463493347	-0.0128657734021544	-0.0904532819986343	0.234480783343315
4.80168104171753	-0.660217642784119	0.759838402271271	-0.0129408203065395	-0.0903440564870834	0.234099641442299
4.81039953231812	-0.651821613311768	0.763608813285828	-0.0131204640492797	-0.0903801396489143	0.23379097878933
4.80826330184937	-0.659608006477356	0.766971707344055	-0.0134987160563469	-0.0905779525637627	0.233379259705544
4.80421304702759	-0.659713804721832	0.75882750749588	-0.0134728159755468	-0.0905251652002335	0.232990652322769
4.80511665344238	-0.661685168743134	0.766301095485687	-0.0135774565860629	-0.0905222147703171	0.232718929648399
4.81148147583008	-0.659279108047485	0.774470686912537	-0.0138099482282996	-0.0906196385622025	0.232366785407066
4.80273628234863	-0.664834380149841	0.764563202857971	-0.0138988373801112	-0.0906312093138695	0.232081204652786
4.80863428115845	-0.661760985851288	0.767019748687744	-0.014039701782167	-0.0905437991023064	0.231821045279503
4.81286668777466	-0.659232497215271	0.772319614887238	-0.0142548456788063	-0.0906156599521637	0.23155602812767
4.80643224716187	-0.663325369358063	0.763120174407959	-0.0142645910382271	-0.090531662106514	0.231239035725594
4.80890226364136	-0.662015557289124	0.770751357078552	-0.0143776815384626	-0.0903738588094711	0.230956748127937
4.81238031387329	-0.659055471420288	0.771397113800049	-0.0146207259967923	-0.0904053822159767	0.230706989765167
4.80407571792603	-0.66198992729187	0.768212974071503	-0.0146209159865975	-0.090236097574234	0.230399563908577
4.80981683731079	-0.661855697631836	0.766228318214417	-0.0146371964365244	-0.0901080444455147	0.230216667056084
4.81371164321899	-0.660828292369843	0.772293269634247	-0.0149017740041018	-0.0899418070912361	0.229957550764084
4.81318044662476	-0.662473559379578	0.764204859733582	-0.0149886356666684	-0.0898794084787369	0.229721680283546
4.80516242980957	-0.664573490619659	0.763767540454865	-0.0149936908856034	-0.0895788818597794	0.229549631476402
4.81658554077148	-0.656527757644653	0.764237582683563	-0.01504828594625	-0.0894600003957748	0.229426354169846
4.81103324890137	-0.661169230937958	0.764705300331116	-0.0151932975277305	-0.0892215892672539	0.229197129607201
4.80674028396606	-0.659655392169952	0.755685448646545	-0.0150194950401783	-0.0887950286269188	0.229031175374985
4.81647634506226	-0.658201217651367	0.762529373168945	-0.0152387283742428	-0.0885985046625137	0.228806704282761
4.81041574478149	-0.661083459854126	0.753520369529724	-0.0153652783483267	-0.0882932618260384	0.228549793362617
4.80728816986084	-0.661326587200165	0.745205461978912	-0.015200637280941	-0.0879560708999634	0.228427782654762
4.81390523910522	-0.653811097145081	0.752302169799805	-0.0154075883328915	-0.0875820890069008	0.228269144892693
4.81204175949097	-0.655537605285645	0.752953112125397	-0.0154801290482283	-0.0873004421591759	0.228140503168106
4.80484628677368	-0.661837697029114	0.738164663314819	-0.0153820095583797	-0.0867743715643883	0.227942645549774
4.81662178039551	-0.653638064861298	0.740226686000824	-0.0154496841132641	-0.086419939994812	0.227857619524002
4.80834627151489	-0.656724333763123	0.732521057128906	-0.0155067201703787	-0.0860252007842064	0.227623820304871
4.80531883239746	-0.656187951564789	0.727510869503021	-0.0155106736347079	-0.0854764208197594	0.227443531155586
4.80717134475708	-0.656461596488953	0.729935705661774	-0.0155335329473019	-0.0849521458148956	0.227254956960678
4.80721092224121	-0.655991911888123	0.728579699993134	-0.015724528580904	-0.084565095603466	0.227016165852547
4.80050468444824	-0.657148540019989	0.714948058128357	-0.0156292282044888	-0.0840418487787247	0.226793527603149
4.80682516098022	-0.655063390731812	0.714146912097931	-0.0157424490898848	-0.0834413766860962	0.226600721478462
4.80276584625244	-0.653816223144531	0.711568117141724	-0.0159332118928432	-0.0830617696046829	0.226377904415131
4.79598426818848	-0.658759117126465	0.694866180419922	-0.0158893819898367	-0.0824740678071976	0.226166859269142
4.79942655563354	-0.651251494884491	0.699432909488678	-0.0160683989524841	-0.0819729939103127	0.226003810763359
4.79253196716309	-0.64985191822052	0.693739950656891	-0.0161388870328665	-0.0815271064639091	0.225729420781136
4.78459358215332	-0.652647793292999	0.685652196407318	-0.0162261016666889	-0.0809803381562233	0.225497111678123
4.78714227676392	-0.645485818386078	0.689716398715973	-0.0163332242518663	-0.0805216059088707	0.225314423441887
4.78439855575562	-0.645364224910736	0.691876947879791	-0.0167051926255226	-0.0801554322242737	0.224993869662285
4.7707347869873	-0.645106136798859	0.678099930286407	-0.0167013946920633	-0.0794677883386612	0.224682152271271
4.77667188644409	-0.642649233341217	0.674623906612396	-0.0168631859123707	-0.0790792107582092	0.224401697516441
4.76188135147095	-0.639089286327362	0.676624119281769	-0.0170902069658041	-0.0786391794681549	0.223957747220993
4.75365257263184	-0.641248941421509	0.659340620040894	-0.0172076616436243	-0.0781811401247978	0.223556190729141
4.7497353553772	-0.640210568904877	0.674014210700989	-0.0174198225140572	-0.0776788517832756	0.223238199949265
4.75076532363892	-0.633751034736633	0.666938185691834	-0.0177459213882685	-0.0774185210466385	0.222895741462708
4.72638082504272	-0.63484513759613	0.654590964317322	-0.0178769566118717	-0.0767595693469048	0.222815200686455
4.71840286254883	-0.622175753116608	0.657262027263641	-0.0180189218372107	-0.0764553025364876	0.222505375742912
4.70553207397461	-0.626023828983307	0.658106982707977	-0.0181668549776077	-0.0763995945453644	0.221849486231804
4.69908809661865	-0.630018949508667	0.649546384811401	-0.0181992910802364	-0.0758842527866364	0.221281886100769
4.71670818328857	-0.622861504554749	0.660343170166016	-0.0185976661741734	-0.0756840407848358	0.221183136105537
4.72156476974487	-0.627946555614471	0.650585532188416	-0.0189215932041407	-0.07538802921772	0.221308976411819
4.72974443435669	-0.627723097801209	0.652056336402893	-0.0190586727112532	-0.0750995352864265	0.221586123108864
4.73718309402466	-0.624821245670319	0.655916810035706	-0.0193320885300636	-0.0748910829424858	0.221498683094978
4.72880029678345	-0.626624822616577	0.652356386184692	-0.0196210090070963	-0.0745738223195076	0.22102615237236
4.72276973724365	-0.626880347728729	0.64758437871933	-0.0195707064121962	-0.0741971805691719	0.220542594790459
4.72691488265991	-0.621833622455597	0.644182801246643	-0.020044818520546	-0.0737975314259529	0.220123067498207
4.71692752838135	-0.628367960453033	0.638059914112091	-0.0202853977680206	-0.0734045431017876	0.219763651490211
4.72303581237793	-0.62859719991684	0.634828090667725	-0.0204194989055395	-0.0729795694351196	0.219485476613045
4.73043775558472	-0.629465520381927	0.648379564285278	-0.0207196138799191	-0.0727163106203079	0.219027027487755
4.72998952865601	-0.63246089220047	0.633106231689453	-0.0208152830600739	-0.0723447650671005	0.218453392386436
4.73307657241821	-0.636784791946411	0.640772104263306	-0.0210092179477215	-0.0719208866357803	0.217862382531166
4.73129177093506	-0.639792084693909	0.647552728652954	-0.021184928715229	-0.071624219417572	0.217071786522865
4.72560167312622	-0.646660506725311	0.638599514961243	-0.0211209803819656	-0.0712820813059807	0.216249376535416
4.72912073135376	-0.643990099430084	0.642678201198578	-0.0211982745677233	-0.0710068047046661	0.215391233563423
4.72921323776245	-0.6471808552742	0.647322773933411	-0.0211640298366547	-0.0708773657679558	0.214619606733322
4.72776126861572	-0.658869326114655	0.639345049858093	-0.0210952702909708	-0.0704215541481972	0.213859036564827
4.74042749404907	-0.655095517635345	0.65492832660675	-0.0210699569433928	-0.0700793638825417	0.213139086961746
4.73595237731934	-0.669902145862579	0.646141111850739	-0.021113570779562	-0.0698103234171867	0.212287336587906
4.73749876022339	-0.673579096794128	0.652116715908051	-0.0209779795259237	-0.0693515241146088	0.211584895849228
4.74655866622925	-0.674529254436493	0.656064569950104	-0.0209706984460354	-0.0691266730427742	0.210696145892143
4.74018096923828	-0.682199895381927	0.649500012397766	-0.0207401905208826	-0.0686753913760185	0.209982633590698
4.74988889694214	-0.683521926403046	0.653706967830658	-0.0208058934658766	-0.0683987587690353	0.209075272083282
4.7445502281189	-0.692581415176392	0.657813549041748	-0.0207694545388222	-0.0680991634726524	0.208220735192299
4.75596857070923	-0.694058895111084	0.658029139041901	-0.0207757968455553	-0.0677241310477257	0.207415416836739
4.75592708587646	-0.698766350746155	0.672643601894379	-0.0208904631435871	-0.0675839856266975	0.206619411706924
4.75039339065552	-0.702249467372894	0.658339440822601	-0.0207138825207949	-0.0672303661704063	0.205750271677971
4.75751876831055	-0.702220141887665	0.665436089038849	-0.020872175693512	-0.0671104788780212	0.205049484968185
4.74724054336548	-0.711951851844788	0.667927384376526	-0.0209624171257019	-0.0668308883905411	0.204124420881271
4.75102758407593	-0.708534777164459	0.664387762546539	-0.0208542924374342	-0.0666946917772293	0.203322142362595
4.75834178924561	-0.718095302581787	0.681290984153748	-0.0211845561861992	-0.066742055118084	0.202367797493935
4.74377250671387	-0.720312833786011	0.673368036746979	-0.0211463011801243	-0.0664293989539146	0.201468303799629
4.7505054473877	-0.719261884689331	0.694321572780609	-0.0214385557919741	-0.0665006712079048	0.200674518942833
4.74116611480713	-0.729046165943146	0.686108589172363	-0.0214700158685446	-0.0664813965559006	0.199659675359726
4.74745607376099	-0.727340817451477	0.696724474430084	-0.0217471718788147	-0.0664569959044456	0.198812499642372
4.73999357223511	-0.73249751329422	0.698455929756165	-0.0219804625958204	-0.0665045976638794	0.197667494416237
4.73308801651001	-0.733425915241241	0.707728266716003	-0.022127702832222	-0.0665657892823219	0.196861192584038
4.73542404174805	-0.73559981584549	0.726664662361145	-0.0225786510854959	-0.0667364299297333	0.19597615301609
4.72365522384644	-0.736732840538025	0.722667098045349	-0.0226351954042912	-0.0666773542761803	0.194983497262001
4.72644329071045	-0.733866691589355	0.736039519309998	-0.0231122318655252	-0.0669663399457932	0.194172635674477
4.71975612640381	-0.735092580318451	0.741456866264343	-0.0234098993241787	-0.0671879351139069	0.193282037973404
4.71678733825684	-0.737898826599121	0.751845717430115	-0.0237367935478687	-0.0673220679163933	0.192418456077576
4.71071290969849	-0.740618109703064	0.753534197807312	-0.0239799600094557	-0.0673122331500053	0.191613838076591
4.71665382385254	-0.73720645904541	0.769997537136078	-0.0244705509394407	-0.0676772817969322	0.190752729773521
4.71406316757202	-0.744915544986725	0.773533582687378	-0.0246912259608507	-0.0676740705966949	0.189872041344643
4.71760034561157	-0.745902240276337	0.778070151805878	-0.0251908618956804	-0.0678887590765953	0.188937604427338
4.71853828430176	-0.749419569969177	0.780700385570526	-0.0254690460860729	-0.0679313316941261	0.188081562519073
4.71991205215454	-0.752699375152588	0.788400590419769	-0.0258286111056805	-0.0679124817252159	0.187288329005241
4.71945190429688	-0.756362020969391	0.796080946922302	-0.0260890703648329	-0.0678384676575661	0.186513632535934
4.72283220291138	-0.757463693618774	0.795703291893005	-0.0264115333557129	-0.0680476948618889	0.185701176524162
4.7204065322876	-0.76498955488205	0.799794256687164	-0.02654093131423	-0.0677811726927757	0.184949904680252
4.72382068634033	-0.765437483787537	0.803287029266357	-0.0268338602036238	-0.0676562711596489	0.184306144714355
4.73084163665771	-0.768950819969177	0.801577210426331	-0.0271133612841368	-0.0674918815493584	0.183437153697014
4.72395801544189	-0.775445222854614	0.808409750461578	-0.0273250676691532	-0.0672773644328117	0.182400390505791
4.73468780517578	-0.774133503437042	0.819555282592773	-0.0276056714355946	-0.0670239999890327	0.181470885872841
4.73005867004395	-0.78409081697464	0.81307315826416	-0.0279135145246983	-0.066751204431057	0.18046623468399
4.73193216323853	-0.785745918750763	0.821716248989105	-0.0282484814524651	-0.0665041729807854	0.179583415389061
4.72853136062622	-0.792056918144226	0.811549663543701	-0.0284218415617943	-0.0660450682044029	0.178671315312386
4.73632144927979	-0.787335991859436	0.822180330753326	-0.0287102852016687	-0.0657945573329926	0.177682772278786
4.73782777786255	-0.795508742332459	0.817148566246033	-0.0289171207696199	-0.0653785094618797	0.17678165435791
4.73515367507935	-0.805223941802979	0.816460847854614	-0.0292318575084209	-0.0649496987462044	0.175789356231689
4.74487400054932	-0.803118765354156	0.824821591377258	-0.0295032486319542	-0.0644892752170563	0.174833297729492
4.73403453826904	-0.807922959327698	0.812256932258606	-0.0298033561557531	-0.0639820471405983	0.174241945147514
4.72876405715942	-0.800723075866699	0.808883368968964	-0.0301004573702812	-0.0634433627128601	0.173871651291847
4.72340631484985	-0.810669958591461	0.798160672187805	-0.0302538517862558	-0.0627538412809372	0.173106178641319
4.72980213165283	-0.811736881732941	0.798346817493439	-0.0308446492999792	-0.0622872784733772	0.172324970364571
4.73646545410156	-0.814536333084106	0.793511152267456	-0.0312297474592924	-0.0617689974606037	0.171405762434006
4.72492694854736	-0.825678884983063	0.797372043132782	-0.031590573489666	-0.0611082054674625	0.170272842049599
4.72682571411133	-0.830482721328735	0.794078290462494	-0.0320832543075085	-0.0604030229151249	0.169377878308296
4.72574377059937	-0.839686632156372	0.782765030860901	-0.0324291251599789	-0.05972009152174	0.168238505721092
4.72899675369263	-0.844476699829102	0.76744544506073	-0.0328518971800804	-0.0589147955179214	0.167013913393021
4.72706127166748	-0.852737188339233	0.765450239181519	-0.0334040708839893	-0.0581167638301849	0.165814012289047
4.72160053253174	-0.862594068050385	0.756630301475525	-0.0339602492749691	-0.0572077184915543	0.164721980690956
4.71607780456543	-0.866980671882629	0.75366735458374	-0.0346025824546814	-0.0563633218407631	0.163550302386284
4.70983600616455	-0.866596937179565	0.736634373664856	-0.0349748767912388	-0.0553663410246372	0.162469178438187
4.68953943252563	-0.879252433776855	0.730575561523438	-0.0355586037039757	-0.0544148832559586	0.161303669214249
4.67989063262939	-0.885826826095581	0.723429203033447	-0.0361718498170376	-0.0534831359982491	0.16013877093792
4.66076374053955	-0.883207857608795	0.718658804893494	-0.0365755334496498	-0.0525724068284035	0.159333825111389
4.64626169204712	-0.880714297294617	0.704797506332397	-0.0369838215410709	-0.0516871102154255	0.158666059374809
4.63590431213379	-0.880856335163116	0.706161916255951	-0.0376612283289433	-0.0508484020829201	0.158027157187462
4.62097597122192	-0.879587054252625	0.693081915378571	-0.037958137691021	-0.049978855997324	0.157185241580009
4.6042160987854	-0.881534159183502	0.69096964597702	-0.0385239571332932	-0.0491301082074642	0.15648241341114
4.5998797416687	-0.875461578369141	0.68985390663147	-0.0390768833458424	-0.0485338494181633	0.155846878886223
4.58170509338379	-0.875775754451752	0.685149312019348	-0.039622139185667	-0.0477593950927258	0.155328571796417
4.56959962844849	-0.877644538879395	0.677150130271912	-0.0402437634766102	-0.0470513440668583	0.154572144150734
4.55781555175781	-0.874268054962158	0.675812721252441	-0.0407773666083813	-0.0462843887507916	0.1541398614645
4.54646921157837	-0.876308798789978	0.662562131881714	-0.041430089622736	-0.0455959253013134	0.153449505567551
4.53194808959961	-0.879945039749146	0.672487437725067	-0.0422503650188446	-0.0449325330555439	0.152987018227577
4.52037811279297	-0.882087707519531	0.659258365631104	-0.0428515933454037	-0.0442172773182392	0.152341797947884
4.49549531936646	-0.888250410556793	0.645144104957581	-0.043507494032383	-0.0434362255036831	0.151422023773193
4.47923517227173	-0.889875173568726	0.644280791282654	-0.043968103826046	-0.0426818244159222	0.1506177932024
4.46178388595581	-0.883509993553162	0.628237247467041	-0.0444972701370716	-0.0419490225613117	0.150216788053513
4.4437780380249	-0.887993454933167	0.622637569904327	-0.0450890474021435	-0.0413501895964146	0.14960378408432
4.43677806854248	-0.889661371707916	0.619220733642578	-0.0457812882959843	-0.0408151708543301	0.148785024881363
4.42116117477417	-0.895353615283966	0.621108591556549	-0.0464731007814407	-0.0403150133788586	0.147955030202866
4.40493249893188	-0.89994478225708	0.620811462402344	-0.0469823628664017	-0.0397963672876358	0.147049605846405
4.40320014953613	-0.904440820217133	0.611310720443726	-0.0476157143712044	-0.0394575297832489	0.146072864532471
4.39961671829224	-0.905786633491516	0.62914502620697	-0.0482396185398102	-0.0391151867806911	0.14525680243969
4.39135932922363	-0.904577314853668	0.617425680160522	-0.0487739890813828	-0.0385841280221939	0.144606426358223
4.37887239456177	-0.908186495304108	0.617879748344421	-0.0492681711912155	-0.0380834564566612	0.144027680158615
4.37566423416138	-0.910888254642487	0.615672528743744	-0.0498035587370396	-0.0375343263149261	0.143622830510139
4.37598657608032	-0.910402774810791	0.615032017230988	-0.0502027198672295	-0.0368960313498974	0.143097326159477
4.36180877685547	-0.910771667957306	0.598298966884613	-0.0505145341157913	-0.0361935459077358	0.142583787441254
4.36091756820679	-0.90662544965744	0.598869383335114	-0.0509709119796753	-0.0355140492320061	0.142333790659904
4.35215854644775	-0.90302312374115	0.600173771381378	-0.0513683333992958	-0.0347272343933582	0.142258435487747
4.34479570388794	-0.898987293243408	0.589219272136688	-0.0516170784831047	-0.0340610034763813	0.142103150486946
4.3399977684021	-0.898164451122284	0.585938394069672	-0.0520278438925743	-0.0333967432379723	0.141967251896858
4.33930444717407	-0.889042556285858	0.583641111850739	-0.0524154491722584	-0.0326904729008675	0.141593843698502
4.33187055587769	-0.889276146888733	0.584089815616608	-0.0527171343564987	-0.0319592691957951	0.141211003065109
4.31952905654907	-0.8927121758461	0.571574151515961	-0.0529954954981804	-0.0310773178935051	0.140792742371559
4.31506061553955	-0.886649250984192	0.571046054363251	-0.0532636158168316	-0.0302381981164217	0.140613913536072
4.30397033691406	-0.881211519241333	0.562542915344238	-0.0534661784768105	-0.0293085742741823	0.140337258577347
4.29350471496582	-0.875295102596283	0.551039636135101	-0.0536390654742718	-0.0284705441445112	0.139933869242668
4.28750801086426	-0.873020172119141	0.554035902023315	-0.0540343038737774	-0.0276506338268518	0.139679834246635
4.28093099594116	-0.872491776943207	0.553121507167816	-0.054272472858429	-0.0267696175724268	0.139276936650276
4.27224683761597	-0.872023463249207	0.538759052753448	-0.0543689355254173	-0.0260094199329615	0.138817861676216
4.26775407791138	-0.874426066875458	0.537639319896698	-0.0544585660099983	-0.0252915937453508	0.138358071446419
4.27201414108276	-0.875049531459808	0.532981276512146	-0.0544674098491669	-0.0245935302227736	0.138156920671463
4.2699408531189	-0.87680184841156	0.529655694961548	-0.0545455440878868	-0.0239569693803787	0.138040632009506
4.26667737960815	-0.88496208190918	0.533384501934052	-0.0547242052853107	-0.0233679488301277	0.137584134936333
4.26723337173462	-0.882963478565216	0.532509207725525	-0.0548526793718338	-0.0227480046451092	0.137082904577255
4.264235496521	-0.885509967803955	0.533045053482056	-0.0550019666552544	-0.0220609847456217	0.136557370424271
4.25481367111206	-0.888369083404541	0.530031621456146	-0.0551348589360714	-0.0213461518287659	0.136032655835152
4.24865293502808	-0.887971341609955	0.523588240146637	-0.0553128272294998	-0.0206817798316479	0.135389730334282
4.24071502685547	-0.887724578380585	0.518718361854553	-0.0554458610713482	-0.0198701657354832	0.134796276688576
4.23445129394531	-0.895899951457977	0.51409387588501	-0.0556985028088093	-0.0190862473100424	0.134219348430634
4.22639799118042	-0.89799290895462	0.506494224071503	-0.0559175945818424	-0.0182900354266167	0.133575946092606
4.22687578201294	-0.896941125392914	0.505018651485443	-0.0561880432069302	-0.0174174029380083	0.13295915722847
4.21474075317383	-0.895760655403137	0.48436650633812	-0.0562430918216705	-0.0163941010832787	0.132223859429359
4.2052435874939	-0.898766279220581	0.480895161628723	-0.0564018711447716	-0.0154023645445704	0.131444171071053
4.19568634033203	-0.903994917869568	0.471000134944916	-0.0566725321114063	-0.0143183693289757	0.130878448486328
4.18968439102173	-0.908359527587891	0.462855249643326	-0.0567855015397072	-0.0134771652519703	0.130368560552597
4.18496465682983	-0.914651930332184	0.456909865140915	-0.0570102855563164	-0.0125290574505925	0.12997217476368
4.18836212158203	-0.913272321224213	0.456710815429688	-0.0572954267263412	-0.0117429494857788	0.129731073975563
4.18982934951782	-0.911157250404358	0.442115724086761	-0.0574229843914509	-0.0109137520194054	0.129532039165497
4.18502330780029	-0.915746033191681	0.435421615839005	-0.0575750879943371	-0.0101169655099511	0.129315450787544
4.17962980270386	-0.918789446353912	0.427439481019974	-0.0578391700983047	-0.00929512921720743	0.128859862685204
4.18251037597656	-0.918184697628021	0.423609644174576	-0.058068610727787	-0.00846475921571255	0.128468096256256
4.16974067687988	-0.921829342842102	0.417438089847565	-0.0580900236964226	-0.00749294413253665	0.127975627779961
4.16776990890503	-0.919082283973694	0.396111309528351	-0.0580928213894367	-0.00653580017387867	0.127563640475273
4.16207981109619	-0.918875098228455	0.397109091281891	-0.0583772137761116	-0.00575198465958238	0.127307906746864
4.15638160705566	-0.916696429252625	0.386411160230637	-0.0584516413509846	-0.00479091238230467	0.126913353800774
4.14476871490479	-0.91839200258255	0.36984920501709	-0.0585351921617985	-0.00385006354190409	0.126497387886047
4.13970279693604	-0.918749511241913	0.371917307376862	-0.0586912073194981	-0.00307349697686732	0.126329839229584
4.13341093063354	-0.915358424186707	0.356999218463898	-0.0588825643062592	-0.00226054643280804	0.125934690237045
4.11643981933594	-0.914267241954803	0.355741083621979	-0.059047382324934	-0.00153878482524306	0.125565394759178
4.10801362991333	-0.907744169235229	0.357069164514542	-0.0592874027788639	-0.000820809917058796	0.125159785151482
4.10289669036865	-0.9073646068573	0.353872776031494	-0.0596712827682495	-0.000208570039831102	0.124766007065773
4.08368921279907	-0.905446350574493	0.34633395075798	-0.0597821325063705	0.000541609188076109	0.124355152249336
4.0708179473877	-0.899335861206055	0.338871091604233	-0.0600802861154079	0.0011930069886148	0.123849727213383
4.05997705459595	-0.894356608390808	0.338795393705368	-0.0603971481323242	0.00168908794876188	0.123279348015785
4.0479097366333	-0.897807598114014	0.331704199314117	-0.0606867559254169	0.00233154743909836	0.122781030833721
4.02753400802612	-0.897521376609802	0.332329243421555	-0.0609643682837486	0.00294789741747081	0.122266069054604
4.01540088653564	-0.895709216594696	0.319435864686966	-0.0613061562180519	0.00345245422795415	0.121804945170879
3.99953079223633	-0.891022980213165	0.321191400289536	-0.0614627748727798	0.00394768500700593	0.121380239725113
3.97969675064087	-0.889074206352234	0.311432480812073	-0.0615992210805416	0.0044698785059154	0.120914086699486
3.96126532554626	-0.887213170528412	0.308360368013382	-0.0619034841656685	0.0048119118437171	0.120417073369026
3.94407248497009	-0.887644231319427	0.306690067052841	-0.0622547976672649	0.00523713463917375	0.119951799511909
3.92275667190552	-0.882822930812836	0.294994413852692	-0.0623134635388851	0.00576721411198378	0.119553118944168
3.90457987785339	-0.881119132041931	0.299699187278748	-0.0626932755112648	0.00603785831481218	0.119245603680611
3.90022540092468	-0.877309501171112	0.296624362468719	-0.0629759803414345	0.00627632159739733	0.118959560990334
3.88170313835144	-0.876343488693237	0.295549839735031	-0.0633870288729668	0.0065232515335083	0.118617437779903
3.86592531204224	-0.874751508235931	0.300182044506073	-0.063641183078289	0.00678182858973742	0.118194110691547
3.85425925254822	-0.869775295257568	0.287833571434021	-0.0639377385377884	0.00697672413662076	0.117950849235058
3.83925914764404	-0.866954028606415	0.293535053730011	-0.0641445517539978	0.00725614186376333	0.117754586040974
3.83039402961731	-0.869133472442627	0.281877845525742	-0.0643719732761383	0.00749542424455285	0.117521964013577
3.82490372657776	-0.864126086235046	0.290144175291061	-0.0646913200616837	0.00758906546980143	0.117408566176891
3.82517981529236	-0.8616983294487	0.293782830238342	-0.0650053545832634	0.00768068619072437	0.117388926446438
3.8196485042572	-0.860568463802338	0.287542253732681	-0.0650695711374283	0.00793274026364088	0.117234110832214
3.81084251403809	-0.865881264209747	0.291229426860809	-0.065225638449192	0.00810057297348976	0.116970874369144
3.811842918396	-0.863808274269104	0.292507320642471	-0.0653889402747154	0.0082998238503933	0.11669434607029
3.80978512763977	-0.859800219535828	0.28900420665741	-0.0655191242694855	0.00850315857678652	0.116374664008617
3.7970564365387	-0.857129096984863	0.28439661860466	-0.0655437037348747	0.00898471754044294	0.116093561053276
3.79800152778625	-0.852170348167419	0.28842693567276	-0.0657088980078697	0.0091187609359622	0.115842469036579
3.79245209693909	-0.865614175796509	0.273998081684113	-0.0655055791139603	0.00975942704826593	0.115562774240971
3.77282738685608	-0.854819178581238	0.28055927157402	-0.065510094165802	0.0101518798619509	0.115210242569447
3.77638077735901	-0.845094382762909	0.287175595760345	-0.0656129196286201	0.0105106085538864	0.114909790456295
3.7763888835907	-0.847806632518768	0.280902087688446	-0.0655958727002144	0.0110155735164881	0.114754363894463
3.77179074287415	-0.852966248989105	0.264963328838348	-0.0655187368392944	0.0118421856313944	0.114649534225464
3.76102089881897	-0.845324099063873	0.272011399269104	-0.0655640363693237	0.0124290529638529	0.114341035485268
3.75775623321533	-0.842447102069855	0.263015121221542	-0.0654674991965294	0.0130756767466664	0.114138796925545
3.74476313591003	-0.840209662914276	0.257461458444595	-0.0653145089745522	0.0137364063411951	0.114042229950428
3.73981308937073	-0.831010222434998	0.261860281229019	-0.0652632340788841	0.0143452845513821	0.113646924495697
3.7421498298645	-0.834825575351715	0.258965760469437	-0.0653139129281044	0.0148818278685212	0.113586887717247
3.7348210811615	-0.835621893405914	0.246117517352104	-0.0652213841676712	0.0155864218249917	0.113276153802872
3.73201537132263	-0.834886968135834	0.24744775891304	-0.0652133822441101	0.0162262711673975	0.113034263253212
3.72464370727539	-0.826095879077911	0.247662141919136	-0.0653324276208878	0.0167406983673573	0.11274978518486
3.71912145614624	-0.822156667709351	0.244572013616562	-0.0653809159994125	0.0172996427863836	0.112554401159286
3.70285844802856	-0.820359885692596	0.239562213420868	-0.0655224397778511	0.0179459620267153	0.112307921051979
3.6968846321106	-0.81829297542572	0.237287148833275	-0.0657596439123154	0.0185679625719786	0.111909367144108
3.68613505363464	-0.815710246562958	0.240010261535645	-0.0658711642026901	0.0190576333552599	0.111633069813251
3.67767667770386	-0.814642608165741	0.230457946658134	-0.065855011343956	0.0196201875805855	0.111372910439968
3.67178821563721	-0.80916702747345	0.235000655055046	-0.0660037398338318	0.0199631564319134	0.111102432012558
3.65903520584106	-0.808599352836609	0.2370944917202	-0.0661831498146057	0.020507263019681	0.110902525484562
3.64160585403442	-0.80854469537735	0.225432112812996	-0.0662104114890099	0.0209049936383963	0.110545940697193
3.63160109519959	-0.795279145240784	0.233961388468742	-0.0663008391857147	0.0212977100163698	0.110139384865761
3.61747741699219	-0.792910516262054	0.235107704997063	-0.0664118379354477	0.0216938368976116	0.109772488474846
3.59916639328003	-0.792136371135712	0.232970327138901	-0.0665246173739433	0.021904680877924	0.109475158154964
3.58920764923096	-0.785475134849548	0.24343179166317	-0.0666580647230148	0.0220781657844782	0.109153501689434
3.57168555259705	-0.786906599998474	0.236305773258209	-0.066719725728035	0.0223258994519711	0.108809776604176
3.56250357627869	-0.780312240123749	0.23627544939518	-0.0669200047850609	0.0223748851567507	0.10846221446991
3.54979348182678	-0.774763822555542	0.254845082759857	-0.0672711208462715	0.0224298257380724	0.108115613460541
3.53671646118164	-0.771827638149261	0.246776640415192	-0.067419208586216	0.0224808752536774	0.107781589031219
3.51564240455627	-0.762770235538483	0.249163597822189	-0.0676854699850082	0.0225350428372622	0.107512950897217
3.51797699928284	-0.748942017555237	0.252619028091431	-0.0677552670240402	0.022516805678606	0.107372537255287
3.51045036315918	-0.736379563808441	0.239289060235023	-0.0675133243203163	0.0225422717630863	0.107234679162502
3.50449395179749	-0.741698682308197	0.248708337545395	-0.067272424697876	0.0221867319196463	0.107144698500633
3.50262308120728	-0.751555442810059	0.261425614356995	-0.0673635452985764	0.0217401925474405	0.106892436742783
3.49701857566834	-0.761876821517944	0.273441433906555	-0.0676339939236641	0.0216752626001835	0.106367044150829
3.48591542243958	-0.760544896125793	0.273877441883087	-0.0678938180208206	0.021648358553648	0.105753630399704
3.47194051742554	-0.752536594867706	0.275565654039383	-0.0682414695620537	0.0215349644422531	0.104959845542908
3.45102548599243	-0.74588006734848	0.283162802457809	-0.0686593875288963	0.0213955286890268	0.104301288723946
3.42649412155151	-0.743824601173401	0.286329686641693	-0.0691675916314125	0.0212833564728498	0.103693567216396
3.40975451469421	-0.735463678836823	0.283769518136978	-0.0696719363331795	0.0211610291153193	0.103133417665958
3.40385699272156	-0.72897082567215	0.289467513561249	-0.0703112185001373	0.0209705699235201	0.102857328951359
3.39268088340759	-0.731741726398468	0.29877907037735	-0.0708318874239922	0.0209233183413744	0.102604247629642
3.39031004905701	-0.736025393009186	0.297091394662857	-0.0715199410915375	0.0207609515637159	0.102259650826454
3.3909318447113	-0.734512329101563	0.303080916404724	-0.0720794945955276	0.0206438079476357	0.102090284228325
3.38652396202087	-0.73330169916153	0.321219801902771	-0.0725629031658173	0.0205573923885822	0.101874262094498
3.37455701828003	-0.72990095615387	0.309317857027054	-0.0729431062936783	0.0205761753022671	0.101589307188988
3.36127686500549	-0.728275716304779	0.303537994623184	-0.073267363011837	0.0204102974385023	0.101264998316765
3.34930872917175	-0.726442158222198	0.32057324051857	-0.0736681148409843	0.0203451123088598	0.100998766720295
3.34415149688721	-0.717351317405701	0.315921664237976	-0.07395339012146	0.0203786864876747	0.100743278861046
3.3302743434906	-0.713173806667328	0.316451549530029	-0.0741174295544624	0.0204170811921358	0.100611820816994
3.32179737091064	-0.707557082176209	0.315150946378708	-0.0743852481245995	0.0204497557133436	0.100565522909164
3.31059694290161	-0.701844215393066	0.322581708431244	-0.074767142534256	0.02048728056252	0.100550472736359
3.30124449729919	-0.697899460792542	0.320623755455017	-0.0751504749059677	0.0205686055123806	0.10054387897253
3.28824138641357	-0.689954936504364	0.326554626226425	-0.0754391998052597	0.0206982046365738	0.100758939981461
3.27477598190308	-0.683773756027222	0.322155088186264	-0.0756097435951233	0.0209110081195831	0.100965425372124
3.26072096824646	-0.676988840103149	0.32618448138237	-0.075915202498436	0.021011408418417	0.101335391402245
3.25201964378357	-0.666851222515106	0.324730008840561	-0.0761492922902107	0.0210841055959463	0.101757273077965
3.23995876312256	-0.654784977436066	0.329556405544281	-0.0762237161397934	0.0212571583688259	0.102495461702347
3.22806668281555	-0.645926892757416	0.328915387392044	-0.076499916613102	0.0212846379727125	0.103320106863976
3.21414756774902	-0.632120013237	0.328910261392593	-0.0766583457589149	0.021376259624958	0.104428768157959
3.2020046710968	-0.618309557437897	0.326961576938629	-0.0768161565065384	0.0214434303343296	0.105717286467552
3.18703436851501	-0.600566208362579	0.328061401844025	-0.0768938958644867	0.0215396117419004	0.106952399015427
3.17839860916138	-0.591817438602448	0.327137172222137	-0.0769698396325111	0.0215278547257185	0.107899315655231
3.17026472091675	-0.585676610469818	0.330586194992065	-0.0770931541919708	0.0213945228606462	0.108363449573517
3.1565728187561	-0.590220153331757	0.337080925703049	-0.0772553756833076	0.0213133879005909	0.10776761174202
3.14204621315002	-0.601070582866669	0.330935627222061	-0.0772829949855804	0.0211823340505362	0.106308475136757
3.12255001068115	-0.614066660404205	0.333251148462296	-0.077399268746376	0.0209868680685759	0.104805029928684
3.10443687438965	-0.626336455345154	0.346331864595413	-0.0774264484643936	0.020696958526969	0.103284984827042
3.09251427650452	-0.635791957378387	0.345537692308426	-0.0774428993463516	0.020397124812007	0.101907476782799
3.07649207115173	-0.64430171251297	0.35001939535141	-0.0774556621909142	0.0201895572245121	0.100599370896816
3.06156873703003	-0.660402417182922	0.351030468940735	-0.0774773135781288	0.0200263913720846	0.0988052189350128
3.05424785614014	-0.672190964221954	0.355374455451965	-0.0776759758591652	0.0196797084063292	0.0969882905483246
3.04494881629944	-0.686475396156311	0.367345064878464	-0.0779841393232346	0.0194771066308022	0.0954714417457581
3.03353834152222	-0.69635146856308	0.368197321891785	-0.0780647173523903	0.0194404385983944	0.0943014472723007
3.02607131004334	-0.699325919151306	0.36905238032341	-0.0781999826431274	0.0195058323442936	0.0933911129832268
3.01642680168152	-0.698205053806305	0.375367909669876	-0.0784652531147003	0.019470876082778	0.0926998108625412
3.01354646682739	-0.702167153358459	0.381907433271408	-0.0788326114416122	0.0195148382335901	0.0919387340545654
3.01479506492615	-0.700795412063599	0.384949803352356	-0.0791226178407669	0.0194974970072508	0.0913018062710762
3.00550508499146	-0.698435425758362	0.377169549465179	-0.0793267339468002	0.0195963513106108	0.0906739979982376
2.99944758415222	-0.700890243053436	0.376068264245987	-0.0795556008815765	0.0198096614331007	0.090189091861248
2.9971387386322	-0.7063347697258	0.377754122018814	-0.0796690508723259	0.0198034103959799	0.0898182764649391
2.99573493003845	-0.7080397605896	0.381389945745468	-0.0798437297344208	0.0200548376888037	0.0894512087106705
2.99820184707642	-0.70740407705307	0.376329392194748	-0.0800319761037827	0.0203085951507092	0.0890397951006889
3.0036461353302	-0.709677398204803	0.373970448970795	-0.0801521167159081	0.0206706095486879	0.0887572169303894
3.0051167011261	-0.712987840175629	0.374415427446365	-0.0803608819842339	0.021017037332058	0.0885476097464561
3.00225901603699	-0.713042855262756	0.369972288608551	-0.0805385336279869	0.0215100832283497	0.0883614495396614
3.0054759979248	-0.710555672645569	0.370337456464767	-0.0807099640369415	0.0218574423342943	0.0882139429450035
3.00258469581604	-0.709823906421661	0.360620558261871	-0.080791674554348	0.0223165955394506	0.0879980251193047
2.99886989593506	-0.706524670124054	0.355554163455963	-0.0808652490377426	0.0229079145938158	0.0879217684268951
2.99858641624451	-0.70143336057663	0.354760050773621	-0.0808107480406761	0.0233560036867857	0.0878396853804588
2.99273419380188	-0.710381925106049	0.352326989173889	-0.0809153541922569	0.0238876976072788	0.0874374136328697
2.98665761947632	-0.716472744941711	0.347687989473343	-0.0808710157871246	0.0245990194380283	0.0870949104428291
2.98873519897461	-0.717947661876678	0.337893456220627	-0.0808197632431984	0.0252133011817932	0.086738683283329
2.98762154579163	-0.723115921020508	0.336860299110413	-0.0806786194443703	0.0257873311638832	0.0861845538020134
2.98891401290894	-0.731959342956543	0.329095780849457	-0.0806990340352058	0.0264893341809511	0.0857372060418129
2.98947739601135	-0.735287845134735	0.325501471757889	-0.0807034075260162	0.0270789600908756	0.0853013321757317
2.98865962028503	-0.739298164844513	0.312899440526962	-0.0807606130838394	0.0277393124997616	0.0847755894064903
2.98422789573669	-0.743045568466187	0.319130063056946	-0.0807021856307983	0.0284294933080673	0.0842934995889664
2.98434209823608	-0.748246192932129	0.29869869351387	-0.0808455049991608	0.0291009731590748	0.0837706625461578
2.98802375793457	-0.751974582672119	0.293748676776886	-0.0808634087443352	0.0297506041824818	0.0832872241735458
2.9812114238739	-0.75813215970993	0.286968737840652	-0.0809474065899849	0.0304193217307329	0.0828531086444855
2.97976207733154	-0.75801032781601	0.289166361093521	-0.0810473933815956	0.0310496930032969	0.0825536474585533
2.97844171524048	-0.77229505777359	0.275931477546692	-0.0811742842197418	0.0316662155091763	0.0821848437190056
2.98411464691162	-0.774901151657104	0.267952620983124	-0.0811838880181313	0.0322411060333252	0.0820708200335503
2.9835684299469	-0.771520256996155	0.265259742736816	-0.081258051097393	0.0328185930848122	0.0820485800504684
2.98504090309143	-0.774888932704926	0.262406438589096	-0.081371895968914	0.0335750058293343	0.0819429010152817
2.9805850982666	-0.780706226825714	0.256610214710236	-0.0815596878528595	0.0341691747307777	0.081750400364399
2.98019194602966	-0.781650722026825	0.25191143155098	-0.0817456692457199	0.0346941985189915	0.0817071795463562
2.97946643829346	-0.775711715221405	0.253964871168137	-0.0820189416408539	0.0351690426468849	0.0816264525055885
2.97662162780762	-0.776645958423615	0.248112171888351	-0.0821829810738564	0.0354799777269363	0.0817051231861115
2.96755766868591	-0.774223148822784	0.243068397045135	-0.0823001116514206	0.0359725393354893	0.081731379032135
2.96045136451721	-0.773054242134094	0.250351339578629	-0.0825762078166008	0.0362907983362675	0.0817807912826538
2.94776844978333	-0.773286998271942	0.248638600111008	-0.0827570185065269	0.036643598228693	0.081804022192955
2.94237351417542	-0.766039907932281	0.251404166221619	-0.0829742774367332	0.0368283428251743	0.0819984972476959
2.93847727775574	-0.759735822677612	0.253367304801941	-0.0829701647162437	0.0369847193360329	0.0823955982923508
2.93135452270508	-0.760304808616638	0.25550252199173	-0.0832736045122147	0.0371334962546825	0.0827585682272911
2.92061114311218	-0.759790301322937	0.258607715368271	-0.0833772122859955	0.0371548719704151	0.0830027908086777
2.91139721870422	-0.753822088241577	0.25345167517662	-0.0835893675684929	0.0371713563799858	0.0831609219312668
2.90159440040588	-0.748910546302795	0.260667264461517	-0.0837858691811562	0.0370634198188782	0.0836389362812042
2.89021182060242	-0.747924208641052	0.262645423412323	-0.0838669687509537	0.0370381996035576	0.0840285792946815
2.88168525695801	-0.746958315372467	0.258072078227997	-0.0840092971920967	0.0369299948215485	0.0844830051064491
2.87568354606628	-0.74140453338623	0.266281098127365	-0.0843053087592125	0.0368311405181885	0.0848814770579338
2.86462712287903	-0.741780936717987	0.26570463180542	-0.0845983996987343	0.0367081947624683	0.085136204957962
2.86513352394104	-0.736618638038635	0.275879740715027	-0.084908202290535	0.0364789366722107	0.0854703560471535
2.85563635826111	-0.727250754833221	0.273231774568558	-0.0850438922643662	0.0363254249095917	0.0858756899833679
2.84853982925415	-0.725150763988495	0.267999529838562	-0.0852790698409081	0.0361419804394245	0.0861252844333649
2.84906244277954	-0.742347776889801	0.270024627447128	-0.086083360016346	0.0356364585459232	0.0824212357401848
2.82916069030762	-0.761762082576752	0.27407443523407	-0.0864600986242294	0.0353677086532116	0.0794780850410461
2.81034874916077	-0.799171030521393	0.279826879501343	-0.0869583785533905	0.0350078754127026	0.0775822848081589
2.80278134346008	-0.797808885574341	0.281970143318176	-0.0871550366282463	0.0345195829868317	0.0760925188660622
2.79203677177429	-0.807618260383606	0.291674941778183	-0.0872442871332169	0.0341497249901295	0.0741833224892616
2.77466869354248	-0.826346218585968	0.300305426120758	-0.0876312255859375	0.0339730717241764	0.0721811279654503
2.76766347885132	-0.836184084415436	0.296573281288147	-0.087851844727993	0.0340113714337349	0.0700270459055901
2.76262307167053	-0.86496114730835	0.297087281942368	-0.0879349410533905	0.0341956838965416	0.0654563084244728
2.74720048904419	-0.899064064025879	0.297463238239288	-0.0885647907853127	0.0342943295836449	0.0638068616390228
2.74030661582947	-0.888460159301758	0.292038291692734	-0.088396780192852	0.034514132887125	0.0640717968344688
2.74246859550476	-0.888670086860657	0.289528518915176	-0.0889367014169693	0.034638736397028	0.0649454072117805
2.74431610107422	-0.867089807987213	0.296843111515045	-0.089083269238472	0.0348812341690063	0.0655069723725319
2.73878884315491	-0.864003300666809	0.292947292327881	-0.0896416828036308	0.0352635234594345	0.0656976476311684
2.74852919578552	-0.871420204639435	0.284138083457947	-0.0902607589960098	0.0356495007872581	0.0628015473484993
2.75422930717468	-0.899366855621338	0.288903266191483	-0.0906556770205498	0.0359609015285969	0.056058693677187
2.74530911445618	-0.949049293994904	0.285345882177353	-0.0911952927708626	0.0362287946045399	0.0525286458432674
2.73950099945068	-0.975256383419037	0.27685335278511	-0.0910804197192192	0.0364304110407829	0.0503201186656952
2.73456716537476	-0.989775478839874	0.277248442173004	-0.0911559239029884	0.036844864487648	0.0487292632460594
2.73787689208984	-1.00017714500427	0.282785415649414	-0.0913482531905174	0.0373698696494102	0.0475363172590733
2.74800610542297	-1.00946593284607	0.282318562269211	-0.0915948748588562	0.0377705581486225	0.046749047935009
2.75627493858337	-1.00835525989532	0.283863931894302	-0.0919031798839569	0.0383272506296635	0.0460882224142551
2.76471018791199	-1.01194429397583	0.272068828344345	-0.0922936573624611	0.0392247810959816	0.0455389060080051
2.77555823326111	-1.02147650718689	0.259918570518494	-0.0926518440246582	0.0399324335157871	0.045043371617794
2.78629231452942	-1.01832759380341	0.261141687631607	-0.0930263847112656	0.0405635870993137	0.0444667115807533
2.79326295852661	-1.01675927639008	0.254290133714676	-0.0933801233768463	0.0413177348673344	0.0440399199724197
2.79859137535095	-1.02309763431549	0.253529042005539	-0.0936544239521027	0.0420748554170132	0.0436140447854996
2.80862402915955	-1.03218626976013	0.243730396032333	-0.0939692780375481	0.0426909327507019	0.0431567020714283
2.81219959259033	-1.03003990650177	0.244198068976402	-0.0942591950297356	0.0433296822011471	0.0427945703268051
2.81770777702332	-1.04042840003967	0.23585307598114	-0.0945410057902336	0.0440646260976791	0.0422374568879604
2.82134294509888	-1.04942631721497	0.236921116709709	-0.0948435515165329	0.0446159169077873	0.041691966354847
2.82192158699036	-1.05301773548126	0.221125364303589	-0.0949670672416687	0.0452428348362446	0.0409901216626167
2.8242552280426	-1.06111431121826	0.217784479260445	-0.095057412981987	0.0457766503095627	0.0403158701956272
2.82420539855957	-1.06604945659637	0.209273874759674	-0.095212996006012	0.0462066940963268	0.0397721007466316
2.82783770561218	-1.07728815078735	0.211411908268929	-0.0953222960233688	0.0465589091181755	0.0391863286495209
2.83417892456055	-1.08084678649902	0.198814481496811	-0.0955675840377808	0.0469743460416794	0.0386566631495953
2.83871674537659	-1.08924400806427	0.19759626686573	-0.0957034975290298	0.0472856462001801	0.0381605587899685
2.84247183799744	-1.10194551944733	0.197069868445396	-0.0960173606872559	0.0475314818322659	0.0376948043704033
2.84815645217896	-1.11005437374115	0.197961166501045	-0.0964021682739258	0.0478217601776123	0.0371954925358295
2.85124754905701	-1.11477255821228	0.196097806096077	-0.0966969728469849	0.0480455979704857	0.0366370119154453
2.85114407539368	-1.11708152294159	0.194505110383034	-0.0969144254922867	0.0481381714344025	0.0361931435763836
2.85104203224182	-1.12261021137238	0.195545732975006	-0.0971745476126671	0.0482936576008797	0.035719271749258
2.85186171531677	-1.12805771827698	0.193919032812119	-0.0974646508693695	0.0484600961208344	0.0353268384933472
2.85749197006226	-1.13122618198395	0.192287549376488	-0.0976529493927956	0.0484613291919231	0.0347661338746548
2.85444712638855	-1.13523399829865	0.203260898590088	-0.0979339256882668	0.0484999269247055	0.0341869480907917
2.85027027130127	-1.14399898052216	0.200276955962181	-0.0982398316264153	0.0485359616577625	0.0336403623223305
2.84906005859375	-1.14726507663727	0.196779921650887	-0.0985623225569725	0.0485373996198177	0.0331311263144016
2.84662175178528	-1.14865815639496	0.204948410391808	-0.0987604856491089	0.0484401248395443	0.0326519161462784
2.84109306335449	-1.15491557121277	0.205899238586426	-0.0990209877490997	0.0483534000813961	0.032070554792881
2.83291149139404	-1.15662968158722	0.211695775389671	-0.0992428511381149	0.0482116118073463	0.0314996168017387
2.83440613746643	-1.16116344928741	0.215982645750046	-0.0995781421661377	0.0479423850774765	0.0309271905571222
2.8313672542572	-1.16234910488129	0.220248252153397	-0.0999679043889046	0.0475967675447464	0.0304786693304777
2.82215261459351	-1.16490912437439	0.224343702197075	-0.100210592150688	0.0473804883658886	0.0300588235259056
2.81707143783569	-1.16466474533081	0.22979362308979	-0.100512370467186	0.0470231287181377	0.0295914225280285
2.8133602142334	-1.16279709339142	0.234630182385445	-0.100946523249149	0.0466818623244762	0.0290908105671406
2.81010103225708	-1.16115891933441	0.233035117387772	-0.101360477507114	0.0463221818208694	0.0285975318402052
2.80040836334229	-1.16186487674713	0.240618407726288	-0.101741030812263	0.0459365732967854	0.0281801484525204
2.79457926750183	-1.16458821296692	0.247088685631752	-0.10214913636446	0.0454681552946568	0.0277379676699638
2.79073166847229	-1.16675078868866	0.250285863876343	-0.102578334510326	0.0449740514159203	0.0274333488196135
2.79027915000916	-1.16293036937714	0.259369343519211	-0.102945983409882	0.0443985722959042	0.0270496979355812
2.78732132911682	-1.16451632976532	0.262849420309067	-0.103284083306789	0.0438842512667179	0.0267123077064753
2.78748774528503	-1.16911458969116	0.270864516496658	-0.103682436048985	0.0434426479041576	0.0265191420912743
2.78387403488159	-1.16935980319977	0.27585768699646	-0.103862307965755	0.0428903512656689	0.026321068406105
2.78422474861145	-1.1676287651062	0.27907857298851	-0.104017972946167	0.0423694215714931	0.0261570792645216
2.78335404396057	-1.17160022258759	0.287815481424332	-0.104229055345058	0.0418945103883743	0.0259888842701912
2.78386735916138	-1.17044305801392	0.288066506385803	-0.104368641972542	0.0414172597229481	0.0260134749114513
2.78844690322876	-1.16962802410126	0.293998926877975	-0.10434989631176	0.0409292206168175	0.0261126141995192
2.78826093673706	-1.17220270633698	0.291567027568817	-0.104500971734524	0.0405378751456738	0.0261362139135599
2.79425859451294	-1.17337453365326	0.299593210220337	-0.104626066982746	0.04020706564188	0.0262360069900751
2.80133056640625	-1.17229580879211	0.299611479043961	-0.10471785068512	0.0398679301142693	0.026330329477787
2.80995869636536	-1.17298471927643	0.299442380666733	-0.104795843362808	0.0395752899348736	0.0264408830553293
2.81055545806885	-1.17769336700439	0.302763193845749	-0.104790844023228	0.0393126383423805	0.0266821943223476
2.81415724754334	-1.17655324935913	0.301976412534714	-0.104722030460835	0.0391883626580238	0.0270298812538385
2.81776762008667	-1.17818069458008	0.300721496343613	-0.104566350579262	0.0388964116573334	0.0273880176246166
2.81826186180115	-1.17530512809753	0.303081691265106	-0.104392513632774	0.0388237833976746	0.0277396310120821
2.81849837303162	-1.18016040325165	0.29058039188385	-0.104122564196587	0.0387075617909431	0.0281451940536499
2.82663702964783	-1.18221056461334	0.29111510515213	-0.103753209114075	0.0386457815766335	0.0285523496568203
2.83179688453674	-1.18504118919373	0.283307135105133	-0.103364951908588	0.038532692939043	0.0289393719285727
2.8366904258728	-1.18554270267487	0.278009653091431	-0.102930292487144	0.038556732237339	0.0294919013977051
2.84171557426453	-1.19204461574554	0.271767437458038	-0.102394819259644	0.0385790318250656	0.0299605596810579
2.84454655647278	-1.1940108537674	0.268530905246735	-0.101850911974907	0.0385245345532894	0.0304939802736044
2.85062217712402	-1.19748902320862	0.262962341308594	-0.101201452314854	0.0386240519583225	0.0311097335070372
2.85429978370667	-1.20391440391541	0.25565293431282	-0.100547954440117	0.0387071333825588	0.0318088717758656
2.86049318313599	-1.20524489879608	0.248316660523415	-0.0996716246008873	0.0387158654630184	0.0325797311961651
2.85424256324768	-1.20437526702881	0.239930555224419	-0.0988308787345886	0.038948766887188	0.0333723500370979
2.8602020740509	-1.20924091339111	0.22744707763195	-0.0979734882712364	0.0390164703130722	0.0342302173376083
2.86049747467041	-1.20705735683441	0.221763238310814	-0.0969805121421814	0.0391442514955997	0.0351705327630043
2.86398553848267	-1.20661842823029	0.211540132761002	-0.0959761962294579	0.0392856597900391	0.0362614281475544
2.86225581169128	-1.20369935035706	0.204860106110573	-0.0949487462639809	0.0393606722354889	0.0374518223106861
2.86392259597778	-1.2007200717926	0.195755273103714	-0.0938909649848938	0.0394496917724609	0.038811344653368
2.8618221282959	-1.19186174869537	0.188619241118431	-0.0927137657999992	0.0395017527043819	0.0401637628674507
2.85999417304993	-1.18777632713318	0.185635834932327	-0.091625802218914	0.0395195260643959	0.0416357405483723
2.85705733299255	-1.1814329624176	0.176952213048935	-0.0905056223273277	0.03950335085392	0.0432166419923306
2.85565209388733	-1.17024540901184	0.173797160387039	-0.0893199518322945	0.0394079983234406	0.0447411946952343
2.85471081733704	-1.16121256351471	0.168696880340576	-0.0881726145744324	0.0392692014575005	0.0463734231889248
2.85472679138184	-1.15602648258209	0.165568485856056	-0.0871501043438911	0.0390222184360027	0.0479309745132923
2.85309624671936	-1.14974522590637	0.167299762368202	-0.086209811270237	0.0387414656579494	0.049386203289032
2.85324597358704	-1.14447474479675	0.163582116365433	-0.085165336728096	0.0383783951401711	0.0508470311760902
2.85077834129334	-1.13876354694366	0.164671465754509	-0.084211140871048	0.0379300825297832	0.0523188710212708
2.85339617729187	-1.1360467672348	0.162189319729805	-0.0832477286458015	0.0373552143573761	0.0537089481949806
2.85062503814697	-1.13803601264954	0.160929694771767	-0.0824143216013908	0.036717165261507	0.0550169311463833
2.84877705574036	-1.13430166244507	0.165767192840576	-0.0815139934420586	0.0360286049544811	0.0562130473554134
2.8480281829834	-1.13252878189087	0.169770628213882	-0.0805609822273254	0.0352518819272518	0.0572882369160652
2.84969520568848	-1.13457059860229	0.175643011927605	-0.0797412917017937	0.0343066714704037	0.0583957508206367
2.85209321975708	-1.13306963443756	0.181578770279884	-0.0787912681698799	0.0334228239953518	0.0593491680920124
2.84772133827209	-1.13588738441467	0.18507245182991	-0.0779256746172905	0.032468780875206	0.0602212846279144
2.84566712379456	-1.13664758205414	0.191536858677864	-0.0770998522639275	0.0315101742744446	0.0609296634793282
2.84238266944885	-1.14005649089813	0.186848044395447	-0.0762539505958557	0.0304827373474836	0.0615900233387947
2.84334826469421	-1.14198589324951	0.196907952427864	-0.0754562392830849	0.0293696504086256	0.0622851587831974
2.837233543396	-1.14236485958099	0.206434801220894	-0.0746773704886436	0.0284189265221357	0.0631462931632996
2.83354210853577	-1.13973891735077	0.215433016419411	-0.0738553777337074	0.0274346508085728	0.0640296339988709
2.82987141609192	-1.13877892494202	0.218649119138718	-0.0729692429304123	0.0264697894454002	0.0649261102080345
2.82552075386047	-1.13826167583466	0.219341710209846	-0.0721801444888115	0.025657631456852	0.0659268647432327
2.82220983505249	-1.13422882556915	0.219823732972145	-0.071280725300312	0.0248051453381777	0.0669020116329193
2.8200786113739	-1.13053822517395	0.219673201441765	-0.070501834154129	0.0239386539906263	0.0679816603660584
2.81561756134033	-1.12497389316559	0.219173118472099	-0.0696306079626083	0.0233266036957502	0.0691513270139694
2.81772351264954	-1.12337863445282	0.219973042607307	-0.0687076225876808	0.022602392360568	0.0702327042818069
2.82095956802368	-1.11911916732788	0.224042668938637	-0.067854143679142	0.0219149272888899	0.0711874142289162
2.82623243331909	-1.1159793138504	0.226355835795403	-0.0671110153198242	0.0212406869977713	0.0722072497010231
2.82102394104004	-1.1122385263443	0.2298663854599	-0.0661651417613029	0.0207308791577816	0.0733356326818466
2.82290172576904	-1.11398243904114	0.220469549298286	-0.0653592869639397	0.0202766787260771	0.0744762420654297
2.82939863204956	-1.11335504055023	0.22327484190464	-0.0642869397997856	0.019791079685092	0.0755525454878807
2.83336186408997	-1.11169016361237	0.216656237840652	-0.0633375346660614	0.0194433070719242	0.0765020623803139
2.84045600891113	-1.11263060569763	0.212672382593155	-0.0623801723122597	0.0190926138311625	0.0773401334881783
2.84562206268311	-1.11258494853973	0.21220338344574	-0.0614046864211559	0.0187022089958191	0.0780908167362213
2.8516366481781	-1.11690330505371	0.202990919351578	-0.0603328198194504	0.0185202900320292	0.0788473784923553
2.85302877426147	-1.12128388881683	0.199335068464279	-0.0593051202595234	0.0184209495782852	0.0796762332320213
2.86053133010864	-1.12528455257416	0.190991222858429	-0.0582574009895325	0.0183424632996321	0.0804326087236404
2.86395025253296	-1.13124823570251	0.180962115526199	-0.0571219436824322	0.0183961745351553	0.0811788737773895
2.8737804889679	-1.13066029548645	0.174378424882889	-0.0560171231627464	0.0183603893965483	0.0819261819124222
2.87858748435974	-1.13859832286835	0.16639968752861	-0.0548719465732574	0.0185061991214752	0.082751989364624
2.8856041431427	-1.1417464017868	0.157964780926704	-0.0536817908287048	0.0187710039317608	0.0834900736808777
2.89556527137756	-1.14396560192108	0.145850524306297	-0.0525044463574886	0.0188391115516424	0.0842605605721474
2.90363645553589	-1.14761674404144	0.137153267860413	-0.0513191297650337	0.0190395005047321	0.0851409286260605
2.91247701644897	-1.15032434463501	0.129949599504471	-0.0501449890434742	0.0193314477801323	0.0860190540552139
2.91933608055115	-1.15324151515961	0.114219129085541	-0.0488246940076351	0.0197197049856186	0.0869841948151588
2.92478394508362	-1.15676951408386	0.100237309932709	-0.0475718341767788	0.0201569050550461	0.0879009440541267
2.93278074264526	-1.15751779079437	0.0910062864422798	-0.0464137718081474	0.0204958841204643	0.088868722319603
2.94682931900024	-1.15844583511353	0.0829751715064049	-0.0451277457177639	0.0208243262022734	0.0899236723780632
2.95940756797791	-1.15782141685486	0.0690856277942657	-0.0439115948975086	0.0211887657642365	0.0910369530320168
2.96571660041809	-1.15983605384827	0.0506987273693085	-0.0426176153123379	0.0215455051511526	0.0922650024294853
2.97578191757202	-1.16006183624268	0.040851816534996	-0.0414243973791599	0.0217544734477997	0.0934977605938911
2.98244881629944	-1.16252589225769	0.0307450853288174	-0.0401242077350616	0.0220921747386456	0.0946792662143707
2.98943734169006	-1.16079187393188	0.017467275261879	-0.0387032516300678	0.0223906841129065	0.0958714783191681
2.99772262573242	-1.16453838348389	0.0138846859335899	-0.0376109331846237	0.0225358176976442	0.097023606300354
3.01049733161926	-1.1604517698288	-0.000177775931661017	-0.0362767428159714	0.0226983036845922	0.0981591492891312
3.01155996322632	-1.16146838665009	-0.00311662745662034	-0.0350048765540123	0.0228075347840786	0.0992288365960121
3.01157331466675	-1.16039264202118	-0.0210203044116497	-0.0337276048958302	0.0228897649794817	0.100162051618099
3.01631808280945	-1.1541965007782	-0.0194235350936651	-0.0324230641126633	0.0228807497769594	0.101277425885201
3.01357054710388	-1.14827609062195	-0.0327079221606255	-0.0310354121029377	0.0229472629725933	0.102255567908287
3.01515316963196	-1.14154434204102	-0.0320816524326801	-0.0299523174762726	0.0228841211646795	0.103277325630188
3.00763130187988	-1.14265835285187	-0.047726821154356	-0.0285730864852667	0.0227892305701971	0.10411611199379
3.00623822212219	-1.13880813121796	-0.0455069206655025	-0.0275141038000584	0.0224273502826691	0.105168528854847
3.01079201698303	-1.13061964511871	-0.0539573729038239	-0.0262216255068779	0.0220747422426939	0.106528885662556
3.00058746337891	-1.12812054157257	-0.0552625544369221	-0.0250884927809238	0.0215968359261751	0.107621267437935
3.0029034614563	-1.1229989528656	-0.0475298129022121	-0.0238571465015411	0.0210378877818584	0.108839593827724
2.99581861495972	-1.11605274677277	-0.049938976764679	-0.0226300209760666	0.0204127598553896	0.109917722642422
2.9956157207489	-1.11243045330048	-0.0398799143731594	-0.0217275712639093	0.0195898301899433	0.111048765480518
2.99623799324036	-1.10568058490753	-0.0486376285552979	-0.0205930694937706	0.018850551918149	0.112047597765923
2.98793292045593	-1.10467100143433	-0.039383452385664	-0.019654605537653	0.0178930275142193	0.113136805593967
2.98872208595276	-1.08977735042572	-0.0361050814390183	-0.0187353622168303	0.0168289989233017	0.114195667207241
2.97427868843079	-1.09362614154816	-0.0225506592541933	-0.0180182103067636	0.0155826788395643	0.115056477487087
2.97461700439453	-1.08584463596344	-0.0149113088846207	-0.0173068214207888	0.0143244648352265	0.116133153438568
2.96511816978455	-1.07769048213959	-0.00804215483367443	-0.0166189484298229	0.0129799004644156	0.117168560624123
2.96207475662231	-1.06804358959198	0.00180825835559517	-0.0160218123346567	0.0114484485238791	0.118251390755177
2.94391202926636	-1.05891942977905	0.0134053928777575	-0.0152656342834234	0.00995508395135403	0.119290925562382
2.94039106369019	-1.0472959280014	0.0262144263833761	-0.0148392813280225	0.00818231049925089	0.12028507143259
2.9236958026886	-1.04827177524567	0.0447752922773361	-0.0144743295386434	0.00643822457641363	0.121061220765114
2.92703318595886	-1.03176617622375	0.0550719536840916	-0.0139138353988528	0.00478414725512266	0.122318342328072
2.90709686279297	-1.01734924316406	0.0793604999780655	-0.013609460555017	0.00294189318083227	0.123037397861481
2.89343404769897	-1.02255606651306	0.0941456854343414	-0.0134678818285465	0.000698787451256067	0.123597145080566
2.885657787323	-1.01725387573242	0.106974013149738	-0.0128760542720556	-0.00119114364497364	0.124430470168591
2.87247633934021	-1.00096535682678	0.132205307483673	-0.0125631829723716	-0.00333530153147876	0.125027522444725
2.86819863319397	-0.991138696670532	0.13992366194725	-0.0122405076399446	-0.0053219604305923	0.125814139842987
2.85043835639954	-0.978428840637207	0.163690000772476	-0.0118444375693798	-0.00756178703159094	0.126748874783516
2.83692789077759	-0.962582051753998	0.178991854190826	-0.0116382697597146	-0.00953393988311291	0.127852439880371
2.81952524185181	-0.942912876605988	0.205763712525368	-0.0111641036346555	-0.0115930233150721	0.129095196723938
2.81036162376404	-0.920593917369843	0.21989794075489	-0.0109490463510156	-0.0136400805786252	0.130105629563332
2.79668378829956	-0.910237491130829	0.226963177323341	-0.010544253513217	-0.0155944731086493	0.131178513169289
2.78373098373413	-0.885923326015472	0.253734946250916	-0.0100942170247436	-0.0177388470619917	0.132531985640526
2.79387402534485	-0.856931805610657	0.267776161432266	-0.00954491458833218	-0.0198642462491989	0.134187087416649
2.78259253501892	-0.848591566085815	0.269664585590363	-0.00906411651521921	-0.0217107683420181	0.135771617293358
2.77747178077698	-0.840822517871857	0.289542496204376	-0.00878294371068478	-0.0236006900668144	0.137129426002502
2.77299094200134	-0.835164248943329	0.315618753433228	-0.00840109400451183	-0.0255671460181475	0.138370394706726
2.77565455436707	-0.823882341384888	0.329582929611206	-0.00816378183662891	-0.0274074003100395	0.139547348022461
2.76348400115967	-0.807242274284363	0.344637751579285	-0.00763057265430689	-0.0291252173483372	0.140495762228966
2.76446509361267	-0.805109739303589	0.363282918930054	-0.00742602813988924	-0.0309001207351685	0.141471117734909
2.7676305770874	-0.792746782302856	0.369644165039063	-0.00692706601694226	-0.0325297564268112	0.14238429069519
2.75356245040894	-0.784658372402191	0.373258352279663	-0.00647785793989897	-0.0338940434157848	0.143002688884735
2.74963283538818	-0.769534945487976	0.38517689704895	-0.0058293123729527	-0.035412035882473	0.143616259098053
2.73223423957825	-0.764243066310883	0.385919481515884	-0.00505966832861304	-0.0368363261222839	0.143973141908646
2.72783899307251	-0.75873476266861	0.408159703016281	-0.0044392473064363	-0.0383511856198311	0.144126400351524
2.7172954082489	-0.757712662220001	0.412172555923462	-0.00350194657221437	-0.0397013276815414	0.14396944642067
2.71508693695068	-0.763027250766754	0.430740475654602	-0.00289967306889594	-0.0410731993615627	0.14325162768364
2.71642518043518	-0.774360537528992	0.423966079950333	-0.00212010461837053	-0.0422854423522949	0.14148673415184
2.70264792442322	-0.783190369606018	0.435621529817581	-0.00143045838922262	-0.0435755141079426	0.13956393301487
2.7013304233551	-0.781758606433868	0.43921160697937	-0.000782739254646003	-0.044705543667078	0.13997021317482
2.7024142742157	-0.76440304517746	0.446643888950348	-0.000100135432148818	-0.045741643756628	0.141994833946228
2.71214151382446	-0.748665690422058	0.455896973609924	0.000247145944740623	-0.0469244793057442	0.142605766654015
2.72466969490051	-0.734569489955902	0.461601465940475	0.00062249437905848	-0.0479118004441261	0.144139111042023
2.72760486602783	-0.729093790054321	0.461739361286163	0.00110448407940567	-0.0487211607396603	0.14583046734333
2.75193643569946	-0.716260313987732	0.474943250417709	0.00116698944475502	-0.0498727038502693	0.146952822804451
2.78474020957947	-0.697054862976074	0.476800173521042	0.00141258491203189	-0.0508689023554325	0.149550229310989
2.79041981697083	-0.687172889709473	0.485462009906769	0.00165586429648101	-0.0517732538282871	0.150815859436989
2.79489278793335	-0.691022455692291	0.488100737333298	0.0022340954747051	-0.0527537912130356	0.150724872946739
2.79099011421204	-0.692191004753113	0.484885156154633	0.00306775863282382	-0.0539711378514767	0.150215521454811
2.80701017379761	-0.701267063617706	0.503278076648712	0.00344688026234508	-0.0553925931453705	0.150043025612831
2.81963443756104	-0.6994469165802	0.510679423809052	0.00419617025181651	-0.0568198524415493	0.150007084012032
2.85393476486206	-0.710654616355896	0.49281832575798	0.00493465177714825	-0.0576486326754093	0.150603160262108
2.85144472122192	-0.708493649959564	0.518878698348999	0.00573293538764119	-0.0592031180858612	0.151004314422607
2.85416483879089	-0.725310266017914	0.513275742530823	0.00682855630293489	-0.0606501214206219	0.151557594537735
2.86366319656372	-0.702819764614105	0.54192179441452	0.00796300079673529	-0.0626493468880653	0.152687475085258
2.89916825294495	-0.685522437095642	0.542742848396301	0.00911012757569551	-0.0641555637121201	0.159932389855385
2.93332195281982	-0.67193329334259	0.57647967338562	0.00993481185287237	-0.065606378018856	0.160369262099266
2.97692251205444	-0.652744710445404	0.586675584316254	0.0100963087752461	-0.0675084218382835	0.161108657717705
2.99226522445679	-0.650778114795685	0.596715271472931	0.0108841517940164	-0.0689098685979843	0.161013722419739
2.98518872261047	-0.666739284992218	0.599516808986664	0.0115298638120294	-0.070096455514431	0.159806236624718
2.99874639511108	-0.684184014797211	0.601990640163422	0.0116435997188091	-0.0721329674124718	0.159157872200012
2.97133159637451	-0.751516819000244	0.645236432552338	0.0115815885365009	-0.0733947679400444	0.180595919489861
3.043123960495	-0.540876865386963	0.672028958797455	0.013005442917347	-0.076055072247982	0.190360218286514
3.13582062721252	-0.387943178415298	0.670457422733307	0.0137967970222235	-0.0773483738303185	0.193864569067955
3.16014361381531	-0.371315181255341	0.631060183048248	0.0149173401296139	-0.0783107951283455	0.19695682823658
3.16321730613709	-0.38727542757988	0.664380848407745	0.0149680757895112	-0.0806612521409988	0.20426607131958
3.22503638267517	-0.312050670385361	0.71807736158371	0.0155547019094229	-0.0834067016839981	0.21004630625248
3.23081731796265	-0.291694313287735	0.687772393226624	0.0164635069668293	-0.0848027467727661	0.214525684714317
3.25075316429138	-0.255662322044373	0.66906613111496	0.0176932066679001	-0.0862980931997299	0.217263728380203
3.25301432609558	-0.222463309764862	0.720510601997375	0.0183773618191481	-0.0886580049991608	0.220350936055183
3.23737025260925	-0.231402888894081	0.761394858360291	0.0192605443298817	-0.0914562866091728	0.223811581730843
3.24407243728638	-0.220705881714821	0.783118903636932	0.0206447038799524	-0.0941596850752831	0.228029817342758
3.2861602306366	-0.19097575545311	0.785210013389587	0.0223407167941332	-0.0964911803603172	0.232423096895218
3.32465195655823	-0.185291826725006	0.790798783302307	0.0238445829600096	-0.0993116796016693	0.236950740218163
3.31606149673462	-0.168329447507858	0.804755628108978	0.0254399087280035	-0.102243423461914	0.239849790930748
3.30601978302002	-0.149654269218445	0.805345594882965	0.0268587991595268	-0.104977443814278	0.241501986980438
3.31130218505859	-0.122273720800877	0.833078265190125	0.0280985943973064	-0.107574284076691	0.242937907576561
3.33238101005554	-0.122651927173138	0.871783077716827	0.0287147536873817	-0.110417328774929	0.244838997721672
3.34033989906311	-0.1204664260149	0.894296526908875	0.0293904542922974	-0.113527074456215	0.245912685990334
3.35370898246765	-0.120897062122822	0.907318770885468	0.0300269704312086	-0.116409622132778	0.247057855129242
3.37162685394287	-0.105313435196877	0.925735950469971	0.0305469315499067	-0.118959024548531	0.250776380300522
3.38918471336365	-0.074820801615715	0.928992867469788	0.0308110360056162	-0.12119846791029	0.254503428936005
3.40895509719849	-0.0390012264251709	0.955309987068176	0.0310312677174807	-0.124106615781784	0.258189558982849
3.40788769721985	-0.00434055551886559	0.98092395067215	0.0314527153968811	-0.126965031027794	0.261881530284882
3.40945053100586	0.0282175876200199	0.994976341724396	0.0324478931725025	-0.129516810178757	0.266939163208008
3.39892888069153	0.0654403567314148	1.00626397132874	0.0328209511935711	-0.132231026887894	0.271710127592087
3.38823318481445	0.141171634197235	1.0231990814209	0.033386118710041	-0.1343914270401	0.279869914054871
3.40527963638306	0.187240943312645	1.01399540901184	0.0337562747299671	-0.136524215340614	0.285874247550964
3.4644296169281	0.242075800895691	1.02234888076782	0.0345737226307392	-0.139027163386345	0.292155414819717
3.48274183273315	0.274029970169067	1.05878055095673	0.0353589504957199	-0.142068773508072	0.298443168401718
3.45717477798462	0.270229429006577	1.07436788082123	0.0363286174833775	-0.144475966691971	0.301657944917679
3.45136547088623	0.27565935254097	1.07983136177063	0.037468247115612	-0.146532595157623	0.302159816026688
3.45514583587646	0.289635300636292	1.08798003196716	0.0382166430354118	-0.147920191287994	0.302445709705353
3.45291662216187	0.285755217075348	1.08728158473969	0.0386830605566502	-0.14922408759594	0.303513139486313
3.44249367713928	0.291767001152039	1.09263861179352	0.0392186269164085	-0.150817796587944	0.304600536823273
3.44485521316528	0.304017603397369	1.09371173381805	0.0403219759464264	-0.152318328619003	0.30577564239502
3.44581627845764	0.293366938829422	1.08150267601013	0.0416102483868599	-0.153488576412201	0.307021141052246
3.46226382255554	0.29734194278717	1.08574509620667	0.042512584477663	-0.154795974493027	0.30889093875885
3.47814917564392	0.315584093332291	1.11486864089966	0.0433134138584137	-0.156904384493828	0.310883343219757
3.48010301589966	0.318620383739471	1.12329471111298	0.044738445430994	-0.158277571201324	0.312189519405365
3.49833369255066	0.302389472723007	1.12254500389099	0.0452877506613731	-0.15966908633709	0.313338607549667
3.51262378692627	0.317640721797943	1.12678289413452	0.0460014790296555	-0.16088892519474	0.314686328172684
3.526780128479	0.319101929664612	1.1249920129776	0.0468288771808147	-0.162280276417732	0.316252082586288
3.52677655220032	0.311832904815674	1.11877012252808	0.0473293326795101	-0.163478657603264	0.31767749786377
3.54685187339783	0.312329530715942	1.14025950431824	0.0476387478411198	-0.165321052074432	0.319145321846008
3.55053377151489	0.314668416976929	1.15417158603668	0.0481084771454334	-0.167070865631104	0.320140391588211
3.53157210350037	0.314947783946991	1.1623033285141	0.0487091355025768	-0.168307349085808	0.320869475603104
3.55743980407715	0.321791589260101	1.17367660999298	0.0488750375807285	-0.169926449656487	0.322310507297516
3.57308912277222	0.349862962961197	1.19324958324432	0.0495434328913689	-0.171907335519791	0.32438999414444
3.5806725025177	0.343099325895309	1.19448935985565	0.0504660718142986	-0.173720717430115	0.325922757387161
3.59051108360291	0.340644210577011	1.19719755649567	0.0510517731308937	-0.17495758831501	0.327714443206787
3.61522483825684	0.346241146326065	1.21453189849854	0.0509322285652161	-0.176495999097824	0.329917937517166
3.65481972694397	0.363415896892548	1.22125458717346	0.0515887029469013	-0.178461238741875	0.332087099552155
3.65232491493225	0.351950019598007	1.23222303390503	0.0520716197788715	-0.179912135004997	0.332998394966125
3.66389226913452	0.348639339208603	1.25515139102936	0.0522369034588337	-0.181629925966263	0.333812803030014
3.67439579963684	0.350665241479874	1.25764191150665	0.0528342425823212	-0.183352947235107	0.334556221961975
3.66257095336914	0.381640642881393	1.26291656494141	0.0537752099335194	-0.184983789920807	0.3379026055336
3.67719173431396	0.442265272140503	1.27665174007416	0.0539412498474121	-0.186933919787407	0.3458331823349
3.70615601539612	0.469614654779434	1.32247841358185	0.0529490076005459	-0.189246997237206	0.349297642707825
3.71698999404907	0.497512727975845	1.31960046291351	0.0528384335339069	-0.190596476197243	0.352071583271027
3.71450257301331	0.515988230705261	1.32186591625214	0.052601546049118	-0.192029744386673	0.354498296976089
3.74413514137268	0.545183956623077	1.33275246620178	0.0530497580766678	-0.193888515233994	0.356647580862045
3.7559072971344	0.530849993228912	1.3547625541687	0.0532023087143898	-0.195801287889481	0.357961475849152
3.74743127822876	0.527790546417236	1.36480951309204	0.0533592589199543	-0.197298213839531	0.35933780670166
3.75395345687866	0.548452615737915	1.36136758327484	0.0543071813881397	-0.198613882064819	0.360526829957962
3.77040314674377	0.548840939998627	1.38595569133759	0.0546579547226429	-0.200437903404236	0.361207872629166
3.76944136619568	0.54533451795578	1.3907665014267	0.0550659894943237	-0.201715245842934	0.362037122249603
3.79143261909485	0.538779437541962	1.3886421918869	0.0551938712596893	-0.202997490763664	0.363326907157898
3.80465912818909	0.543127954006195	1.41415238380432	0.0549138300120831	-0.204046681523323	0.364218145608902
3.80184555053711	0.556900560855865	1.42162013053894	0.0546477735042572	-0.204869329929352	0.364983946084976
3.80636143684387	0.561295926570892	1.41378784179688	0.0549359694123268	-0.206019148230553	0.365186274051666
3.79136824607849	0.567715764045715	1.42429876327515	0.055010199546814	-0.206696689128876	0.365624457597733
3.7981550693512	0.579391419887543	1.42549657821655	0.0549006871879101	-0.20719587802887	0.366986840963364
3.81379890441895	0.57809180021286	1.41560077667236	0.0546863302588463	-0.207749724388123	0.367884784936905
3.81836843490601	0.563396334648132	1.42971765995026	0.0533975809812546	-0.207652151584625	0.366827458143234
3.82681202888489	0.561409175395966	1.4420040845871	0.0512273237109184	-0.206626921892166	0.366692513227463
3.8713858127594	0.592673182487488	1.41617369651794	0.050443135201931	-0.206407114863396	0.368978202342987
3.86275506019592	0.604613900184631	1.43360841274261	0.0501604713499546	-0.206918343901634	0.370550930500031
3.83194398880005	0.608240246772766	1.43036139011383	0.0504459515213966	-0.207077652215958	0.371475517749786
3.83000731468201	0.616715312004089	1.41531074047089	0.0509526059031487	-0.20721323788166	0.372051298618317
3.82294893264771	0.618635356426239	1.43117833137512	0.0500932149589062	-0.207515329122543	0.37250679731369
3.83107542991638	0.638021111488342	1.43162655830383	0.0492390803992748	-0.207694187760353	0.373861134052277
3.83062338829041	0.648661553859711	1.44103765487671	0.0485294125974178	-0.207949191331863	0.374577552080154
3.84284830093384	0.660359144210815	1.43840479850769	0.0484363101422787	-0.207894504070282	0.375264883041382
3.85698556900024	0.651473939418793	1.42699313163757	0.0480668880045414	-0.207871645689011	0.377028912305832
3.86985349655151	0.663329601287842	1.44149816036224	0.0472838804125786	-0.207866325974464	0.379325985908508
3.90982675552368	0.687395691871643	1.44204068183899	0.0465485788881779	-0.207929253578186	0.381920844316483
3.9455828666687	0.713522493839264	1.44933545589447	0.0464470535516739	-0.209228053689003	0.383841693401337
3.9277560710907	0.718692481517792	1.46834671497345	0.0463034324347973	-0.210155561566353	0.385095328092575
3.88966965675354	0.726668417453766	1.47117018699646	0.0458466596901417	-0.210760354995728	0.386302292346954
3.89623117446899	0.770903766155243	1.48168420791626	0.0457923114299774	-0.211995154619217	0.387675106525421
3.88214492797852	0.77643209695816	1.49064779281616	0.045282568782568	-0.212826877832413	0.389398723840714
3.90091753005981	0.804187417030334	1.48597311973572	0.0445867143571377	-0.213449791073799	0.391854405403137
3.945645570755	0.821473300457001	1.49775791168213	0.0438501089811325	-0.214998438954353	0.394373387098312
3.95165419578552	0.833528399467468	1.5134037733078	0.0438143610954285	-0.216369226574898	0.396341532468796
3.94179487228394	0.845908999443054	1.54469323158264	0.0433546639978886	-0.217617347836494	0.398021548986435
3.94698739051819	0.876243710517883	1.56495070457458	0.0429489202797413	-0.219488844275475	0.399811118841171
3.94363594055176	0.890937447547913	1.57288205623627	0.0423459112644196	-0.221142292022705	0.4013552069664
3.93972444534302	0.903001427650452	1.59997844696045	0.0414693653583527	-0.222732424736023	0.402076959609985
3.91459012031555	0.929500043392181	1.59454560279846	0.0399497374892235	-0.223027929663658	0.40281143784523
3.92340111732483	0.964202702045441	1.62175738811493	0.0377695932984352	-0.224267363548279	0.404333800077438
3.93095850944519	1.01315271854401	1.62110590934753	0.0375566445291042	-0.226090580224991	0.40624076128006
3.91938042640686	1.02029836177826	1.6440771818161	0.0373826622962952	-0.228320151567459	0.407163143157959
3.89041113853455	1.01813995838165	1.66050672531128	0.0363355278968811	-0.229688405990601	0.407966136932373
3.86342358589172	1.05359268188477	1.69244766235352	0.0338475443422794	-0.230320766568184	0.409844428300858
3.88743877410889	1.12859237194061	1.68812739849091	0.0331132374703884	-0.231922701001167	0.412396162748337
3.8856954574585	1.16540277004242	1.71872782707214	0.0327426604926586	-0.234238550066948	0.415030509233475
3.84680795669556	1.17179000377655	1.7301322221756	0.0326628722250462	-0.23667885363102	0.417089998722076
3.82319855690002	1.1768798828125	1.75241386890411	0.0319084450602531	-0.238521739840508	0.418212294578552
3.80692744255066	1.19625842571259	1.76192331314087	0.0314424894750118	-0.240239188075066	0.419506400823593
3.81859493255615	1.22589063644409	1.78669691085815	0.0306072514504194	-0.242026343941689	0.420215219259262
3.81528902053833	1.24502623081207	1.8183867931366	0.0290956441313028	-0.243478804826736	0.421179264783859
3.81076097488403	1.25789034366608	1.809934258461	0.0277059804648161	-0.244501426815987	0.422979235649109
3.80968570709229	1.29310810565948	1.84428644180298	0.0270741768181324	-0.246605113148689	0.424626171588898
3.76655459403992	1.30604922771454	1.859654545784	0.0271920524537563	-0.248821839690208	0.424877405166626
3.70678496360779	1.31138789653778	1.8744330406189	0.026946946978569	-0.250547856092453	0.425241827964783
3.68444275856018	1.33161962032318	1.89278030395508	0.0263829082250595	-0.252298325300217	0.425788372755051
3.66634368896484	1.34052681922913	1.89046907424927	0.0259514842182398	-0.254062384366989	0.425536543130875
3.63958787918091	1.33809995651245	1.91463887691498	0.0249468665570021	-0.25556954741478	0.424732893705368
3.64869499206543	1.35941231250763	1.94237792491913	0.0242103058844805	-0.257663607597351	0.425043851137161
3.62673997879028	1.3743953704834	1.95681810379028	0.024024611338973	-0.25975027680397	0.426809072494507
3.60642027854919	1.3703339099884	1.9838033914566	0.0232680682092905	-0.261611491441727	0.428007900714874
3.55325722694397	1.37121939659119	2.00636649131775	0.0221256799995899	-0.262732684612274	0.427574515342712
3.51799511909485	1.38612675666809	2.00368142127991	0.0206561144441366	-0.263199836015701	0.425679206848145
3.52360939979553	1.41529595851898	2.00331473350525	0.0193020179867744	-0.264215886592865	0.425248622894287
3.51992893218994	1.42553055286407	2.01572823524475	0.0185942910611629	-0.265801757574081	0.427148461341858
3.50443267822266	1.43401920795441	2.04403495788574	0.0181569624692202	-0.267319649457932	0.429629176855087
3.46384692192078	1.41955697536469	2.05912470817566	0.0170830097049475	-0.268196910619736	0.42982429265976
3.43152165412903	1.4238988161087	2.0772705078125	0.016624704003334	-0.269241362810135	0.425069570541382
3.35236001014709	1.34352707862854	2.06763386726379	0.016328789293766	-0.269810795783997	0.413382142782211
3.35640859603882	1.36872947216034	2.08486342430115	0.0142618753015995	-0.2705417573452	0.416998296976089
3.38849949836731	1.45285129547119	2.08159112930298	0.0144238006323576	-0.271169632673264	0.423295378684998
3.34779119491577	1.42497229576111	2.13779091835022	0.0126131763681769	-0.27299028635025	0.425005257129669
3.34960317611694	1.46203458309174	2.14507937431335	0.013468979857862	-0.274296551942825	0.427016615867615
3.36549949645996	1.51334154605865	2.1689465045929	0.0136022819206119	-0.277146577835083	0.429026395082474
3.34168243408203	1.47827696800232	2.13750457763672	0.0134760355576873	-0.277949422597885	0.432915300130844
3.31979203224182	1.53208601474762	2.14107537269592	0.0134918168187141	-0.279433816671371	0.435139358043671
3.35468173027039	1.59458029270172	2.17841720581055	0.0133430734276772	-0.282713294029236	0.436870992183685
3.37057733535767	1.59278392791748	2.20242047309875	0.0130003336817026	-0.28512915968895	0.441606253385544
3.36287379264832	1.61526942253113	2.23401784896851	0.0134525327011943	-0.287640124559402	0.445190072059631
3.35548329353333	1.59707725048065	2.27241158485413	0.0126527361571789	-0.290292382240295	0.447840124368668
3.37890028953552	1.66442251205444	2.28952431678772	0.0130613762885332	-0.292805999517441	0.453271299600601
3.41068649291992	1.72743105888367	2.32593464851379	0.0138017367571592	-0.296815067529678	0.458360135555267
3.39203453063965	1.72366547584534	2.32098579406738	0.0142832268029451	-0.299741327762604	0.462248533964157
3.3686695098877	1.73646152019501	2.35216450691223	0.0143996765837073	-0.302347153425217	0.465654939413071
3.36583375930786	1.76518177986145	2.37312412261963	0.0145381344482303	-0.305103480815887	0.467882096767426
3.36310935020447	1.80139768123627	2.38594794273376	0.0153131186962128	-0.307723075151443	0.468581765890121
3.38191771507263	1.76743042469025	2.41590547561646	0.0150168854743242	-0.311032623052597	0.46791136264801
3.4170298576355	1.73621535301208	2.4347722530365	0.015040772035718	-0.314678162336349	0.469804257154465
3.43376803398132	1.75599706172943	2.49064302444458	0.0146231763064861	-0.318475544452667	0.473969250917435
3.43955945968628	1.79300677776337	2.54984211921692	0.0141461566090584	-0.322505474090576	0.476979404687881
3.42725372314453	1.82899403572083	2.59384846687317	0.0128764333203435	-0.326152890920639	0.478150308132172
3.40770363807678	1.84075176715851	2.66197991371155	0.0112639293074608	-0.330167651176453	0.479362308979034
3.39087152481079	1.84946596622467	2.72146129608154	0.00969967246055603	-0.334451675415039	0.480557948350906
3.37568116188049	1.80621743202209	2.7445375919342	0.00869497004896402	-0.338580727577209	0.480353653430939
3.35968327522278	1.80802047252655	2.73384094238281	0.00866229739040136	-0.342143028974533	0.479335099458694
3.32208466529846	1.88311231136322	2.74718856811523	0.00777969462797046	-0.34605661034584	0.477446615695953
3.31308364868164	1.87853276729584	2.75968551635742	0.00687394663691521	-0.349302977323532	0.477376312017441
3.30483460426331	1.86462962627411	2.77105927467346	0.00565805472433567	-0.352292835712433	0.478082925081253
3.27834510803223	1.84688293933868	2.84597182273865	0.00430688681080937	-0.355255484580994	0.477069079875946
3.2960479259491	1.82698559761047	2.89387917518616	0.00349357421509922	-0.358236163854599	0.476848065853119
3.29753732681274	1.83232712745667	2.91639757156372	0.0027208891697228	-0.360573530197144	0.478498905897141
3.29909753799438	1.85149419307709	2.92784953117371	0.00206987699493766	-0.362735658884048	0.47993728518486
3.29515981674194	1.87361645698547	2.94849038124084	0.00143383163958788	-0.364581912755966	0.481656193733215
3.28873205184937	1.88091135025024	2.95739698410034	0.0011692198459059	-0.36555290222168	0.482949167490005
3.27428412437439	1.88520169258118	2.95978164672852	0.00115682347677648	-0.36676362156868	0.483894675970078
3.23950624465942	1.88835692405701	2.94720983505249	0.0012957634171471	-0.367613106966019	0.485009789466858
3.23027157783508	1.90129852294922	2.95192193984985	0.00160006480291486	-0.368682533502579	0.486653506755829
3.23349452018738	1.89444243907928	2.96678614616394	0.0017719593597576	-0.369371891021729	0.488255977630615
3.25402355194092	1.88699662685394	2.95909261703491	0.00207317341119051	-0.369757175445557	0.490183174610138
3.2528989315033	1.87553572654724	2.95577931404114	0.00242166756652296	-0.370345234870911	0.491616666316986
3.24845194816589	1.88608241081238	2.95190119743347	0.00290768500417471	-0.371255457401276	0.492330461740494
3.23783659934998	1.87193977832794	2.95656037330627	0.00344509677961469	-0.371952682733536	0.492446899414063
3.24367332458496	1.85976433753967	2.97314882278442	0.00391260115429759	-0.372601568698883	0.492675274610519
3.25223588943481	1.8318258523941	2.96776294708252	0.00447514606639743	-0.373456388711929	0.492516994476318
3.24823617935181	1.80834686756134	2.96870708465576	0.00471275160089135	-0.374541968107224	0.492363721132278
3.24041891098022	1.80161964893341	2.95920729637146	0.00520508643239737	-0.375328063964844	0.492053747177124
3.22219514846802	1.78967428207397	2.97277784347534	0.00532454624772072	-0.376300632953644	0.491809785366058
3.21683144569397	1.77954304218292	2.96737360954285	0.00535661913454533	-0.377256840467453	0.49155655503273
3.19327354431152	1.76285946369171	2.97972869873047	0.00516027398407459	-0.378356069326401	0.491214632987976
3.18483734130859	1.76053547859192	2.98398447036743	0.00485677272081375	-0.379484713077545	0.491025865077972
3.16549205780029	1.74720931053162	2.99352478981018	0.00421274360269308	-0.380786865949631	0.490814507007599
3.15425086021423	1.73509860038757	2.99227714538574	0.00357406609691679	-0.382239103317261	0.490321010351181
3.11977005004883	1.71860504150391	3.0136444568634	0.00286264484748244	-0.383471131324768	0.489891022443771
3.10521054267883	1.70696806907654	3.00889253616333	0.00194318639114499	-0.385118037462235	0.48896911740303
3.08256387710571	1.6850653886795	3.03067660331726	0.000982730998657644	-0.386697262525558	0.48760923743248
3.07369160652161	1.66324877738953	3.04326820373535	-0.000286460621282458	-0.388541996479034	0.486236989498138
3.06285357475281	1.63575673103333	3.05628490447998	-0.00140658242162317	-0.390298217535019	0.484850883483887
3.05589699745178	1.61407172679901	3.07663249969482	-0.0028678416274488	-0.392238855361938	0.48342490196228
3.03549551963806	1.58976340293884	3.08917784690857	-0.00415912829339504	-0.394148766994476	0.482189774513245
3.02182483673096	1.57342720031738	3.10782790184021	-0.00571496458724141	-0.3960842192173	0.481395334005356
3.00234270095825	1.55543220043182	3.12794494628906	-0.00720263365656137	-0.397873222827911	0.48051443696022
2.99748015403748	1.54293119907379	3.134925365448	-0.00881979148834944	-0.399766713380814	0.479898363351822
2.96703743934631	1.53259599208832	3.15577435493469	-0.0106037417426705	-0.401386588811874	0.479870676994324
2.95450258255005	1.53196203708649	3.15248107910156	-0.0122794173657894	-0.402918547391891	0.480268716812134
2.92278170585632	1.5378565788269	3.17800426483154	-0.0142946969717741	-0.404041022062302	0.481220960617065
2.92315363883972	1.53366231918335	3.18403124809265	-0.0161811430007219	-0.404875695705414	0.48207151889801
2.93003416061401	1.52932977676392	3.19901990890503	-0.0184409394860268	-0.405460625886917	0.482677787542343
2.94554448127747	1.50859451293945	3.20959448814392	-0.0206589717417955	-0.405528396368027	0.482656389474869
2.96273946762085	1.49005508422852	3.20067763328552	-0.0225645788013935	-0.405419141054153	0.482682198286057
2.951744556427	1.48140907287598	3.20833778381348	-0.0247064977884293	-0.405367195606232	0.482466250658035
2.95823836326599	1.46891939640045	3.19809651374817	-0.0264966450631619	-0.404718279838562	0.481915473937988
2.95386791229248	1.42998540401459	3.2012825012207	-0.0282193701714277	-0.404587924480438	0.481636434793472
2.94391703605652	1.42934191226959	3.19322872161865	-0.0299546681344509	-0.404626250267029	0.480905920267105
2.93576955795288	1.44531893730164	3.18922305107117	-0.0322145484387875	-0.404759764671326	0.480754137039185
2.9299623966217	1.43797409534454	3.20154929161072	-0.0346120074391365	-0.405369490385056	0.482378542423248
2.93154501914978	1.45780026912689	3.22710180282593	-0.0371024757623672	-0.406430661678314	0.485801547765732
2.92265486717224	1.487473487854	3.2414243221283	-0.0400678403675556	-0.408322691917419	0.489644289016724
2.92680335044861	1.52799916267395	3.25527691841125	-0.0431972965598106	-0.410717308521271	0.493709266185761
2.92351627349854	1.56236517429352	3.2868332862854	-0.046538095921278	-0.413463801145554	0.498152285814285
2.9146044254303	1.60897862911224	3.3219153881073	-0.0502802208065987	-0.416727781295776	0.502756416797638
2.91019225120544	1.63821399211884	3.36321830749512	-0.0539858862757683	-0.420216470956802	0.506553828716278
2.90493226051331	1.64890742301941	3.41042971611023	-0.0578017234802246	-0.423702508211136	0.509428679943085
2.91909527778625	1.65643990039825	3.45430517196655	-0.0616414397954941	-0.427285462617874	0.511175394058228
2.92057800292969	1.64449203014374	3.49430847167969	-0.0652826130390167	-0.430840373039246	0.511602997779846
2.89248824119568	1.62549543380737	3.5405011177063	-0.0690558031201363	-0.434046894311905	0.511447846889496
2.88451981544495	1.61198019981384	3.57805824279785	-0.0727362856268883	-0.43727645277977	0.511085331439972
2.89244341850281	1.59189665317535	3.61525201797485	-0.0765310674905777	-0.440528601408005	0.510100483894348
2.8760814666748	1.57429695129395	3.64257478713989	-0.0802494883537292	-0.4430792927742	0.509831786155701
2.86981844902039	1.55531585216522	3.68272066116333	-0.0842588692903519	-0.4456906914711	0.509797871112823
2.86846137046814	1.54099071025848	3.72592902183533	-0.087987095117569	-0.448375701904297	0.509968757629395
2.85892391204834	1.53570342063904	3.74673581123352	-0.0916874408721924	-0.450516134500504	0.511018514633179
2.84256887435913	1.54648303985596	3.77618288993835	-0.0954307541251183	-0.452387243509293	0.51289975643158
2.84621286392212	1.54884707927704	3.80072689056396	-0.0991842076182365	-0.454219520092011	0.514713883399963
2.85542607307434	1.54933190345764	3.82162356376648	-0.102957911789417	-0.455878108739853	0.516514360904694
2.85893058776855	1.55258440971375	3.82702088356018	-0.10678718984127	-0.456965446472168	0.518437504768372
2.86899542808533	1.56619346141815	3.84336853027344	-0.110449112951756	-0.458002507686615	0.52105587720871
2.88734865188599	1.57213509082794	3.86426901817322	-0.113729260861874	-0.459157586097717	0.523645102977753
2.89048719406128	1.56284070014954	3.8909273147583	-0.11727249622345	-0.45985734462738	0.525249600410461
2.89853405952454	1.55343079566956	3.90023112297058	-0.120532788336277	-0.460203379392624	0.52617621421814
2.93362188339233	1.54120016098022	3.9169385433197	-0.124060325324535	-0.460927575826645	0.526481866836548
2.94842958450317	1.52734208106995	3.93463349342346	-0.127305552363396	-0.461308777332306	0.526449799537659
2.94700145721436	1.5040647983551	3.94564986228943	-0.130497395992279	-0.461664527654648	0.525930881500244
2.94599723815918	1.48565244674683	3.95854091644287	-0.133353605866432	-0.461655378341675	0.525108277797699
2.93415570259094	1.46283185482025	3.94590210914612	-0.135900989174843	-0.460765868425369	0.523622035980225
2.94653558731079	1.43487226963043	3.96085524559021	-0.1388019323349	-0.460583031177521	0.521843731403351
2.99073076248169	1.39464199542999	4.01105928421021	-0.142908170819283	-0.462016046047211	0.521318733692169
3.02274370193481	1.35287654399872	4.03852987289429	-0.147328183054924	-0.462822645902634	0.520970284938812
3.0620391368866	1.32321691513062	4.05032873153687	-0.151814460754395	-0.464081883430481	0.519484043121338
3.09118461608887	1.30105519294739	4.08918428421021	-0.156381592154503	-0.466022402048111	0.517088949680328
3.08110070228577	1.28019726276398	4.11089706420898	-0.160460710525513	-0.467552751302719	0.514536619186401
3.05319118499756	1.24802148342133	4.12314224243164	-0.164491176605225	-0.469038367271423	0.511780858039856
3.05228018760681	1.22150182723999	4.14663982391357	-0.168307602405548	-0.470791876316071	0.508837163448334
3.05470681190491	1.19812321662903	4.16437959671021	-0.172190219163895	-0.472379803657532	0.506600677967072
3.07955002784729	1.16950821876526	4.18442583084106	-0.175700545310974	-0.474112749099731	0.504607737064362
3.10365390777588	1.12897861003876	4.2138295173645	-0.179098784923553	-0.476055830717087	0.502841830253601
3.11066031455994	1.09984612464905	4.24527215957642	-0.182357281446457	-0.477954596281052	0.50105744600296
3.13376235961914	1.07629179954529	4.27297830581665	-0.185516327619553	-0.479767322540283	0.49984872341156
3.16707801818848	1.05059289932251	4.29190921783447	-0.188437014818192	-0.481576204299927	0.498879790306091
3.19762659072876	1.02633416652679	4.31460094451904	-0.191625311970711	-0.483411282300949	0.497992873191834
3.23758411407471	1.01585924625397	4.33419990539551	-0.194570943713188	-0.485422015190125	0.497517317533493
3.25385999679565	0.997787356376648	4.35856103897095	-0.197454571723938	-0.487513989210129	0.497113227844238
3.26718544960022	0.995092988014221	4.37711668014526	-0.200304180383682	-0.489421218633652	0.49652311205864
3.3007128238678	0.970669984817505	4.39298868179321	-0.203472748398781	-0.49149876832962	0.495904505252838
3.29419326782227	0.972557485103607	4.42267370223999	-0.206714406609535	-0.492853313684464	0.49515575170517
3.33431577682495	0.950625121593475	4.44166898727417	-0.209932997822762	-0.495250552892685	0.494249373674393
3.35551905632019	0.919934093952179	4.47325372695923	-0.212996527552605	-0.497616201639175	0.491890579462051
3.36692333221436	0.894082725048065	4.50989294052124	-0.216080963611603	-0.499946892261505	0.489580065011978
3.37619614601135	0.876486957073212	4.54732942581177	-0.219212427735329	-0.50235241651535	0.486951589584351
3.38552832603455	0.860266983509064	4.58003330230713	-0.222298890352249	-0.505056023597717	0.484568268060684
3.37802839279175	0.836659014225006	4.6206169128418	-0.225435972213745	-0.507587969303131	0.481975793838501
3.3914897441864	0.816886842250824	4.64055919647217	-0.228289812803268	-0.510014832019806	0.479083597660065
3.37375736236572	0.801246404647827	4.65667724609375	-0.231370076537132	-0.511854350566864	0.476202070713043
3.38995051383972	0.778947293758392	4.66501092910767	-0.234368905425072	-0.514018177986145	0.473292052745819
3.40769052505493	0.764558136463165	4.68036031723022	-0.237400650978088	-0.516605019569397	0.470514297485352
3.39602565765381	0.751491785049438	4.70672607421875	-0.240338191390038	-0.518816292285919	0.468210190534592
3.39777088165283	0.73901641368866	4.72941207885742	-0.242972061038017	-0.521323382854462	0.466277301311493
3.39373111724854	0.738753318786621	4.76169013977051	-0.245474562048912	-0.523621499538422	0.46431440114975
3.39855527877808	0.723402261734009	4.79526710510254	-0.248221173882484	-0.525835990905762	0.462580025196075
3.41926574707031	0.715605735778809	4.82486343383789	-0.250865072011948	-0.527827858924866	0.460892081260681
3.43227028846741	0.71329003572464	4.85389852523804	-0.253470122814178	-0.529802083969116	0.459113419055939
3.43378257751465	0.715355455875397	4.88529634475708	-0.255839765071869	-0.532056093215942	0.457308113574982
3.42944598197937	0.723365366458893	4.91712522506714	-0.257894992828369	-0.534020066261292	0.455186635255814
3.42111396789551	0.725848436355591	4.9252986907959	-0.259839713573456	-0.535830616950989	0.453411549329758
3.40504956245422	0.728277027606964	4.93990707397461	-0.261538624763489	-0.53758704662323	0.452407956123352
3.3969612121582	0.733259201049805	4.94913482666016	-0.263359725475311	-0.539482295513153	0.45195010304451
3.38233804702759	0.735223293304443	4.95824527740479	-0.264720588922501	-0.541276812553406	0.451754778623581
3.37159895896912	0.752580642700195	4.99407386779785	-0.26594877243042	-0.543122410774231	0.451384037733078
3.3533935546875	0.790128767490387	5.04137468338013	-0.267105996608734	-0.544843792915344	0.449819773435593
3.35538458824158	0.808838784694672	5.04678297042847	-0.26821580529213	-0.546528398990631	0.448782503604889
3.36064028739929	0.790244221687317	5.05208778381348	-0.269617229700089	-0.547609865665436	0.446887731552124
3.34410786628723	0.808150708675385	5.08695793151855	-0.271024018526077	-0.549723505973816	0.445102274417877
3.30892157554626	0.807153642177582	5.10029268264771	-0.272734820842743	-0.551486551761627	0.441964834928513
3.29966568946838	0.805050015449524	5.0880274772644	-0.274433761835098	-0.552950620651245	0.438094198703766
3.29273271560669	0.816604793071747	5.1035041809082	-0.275908529758453	-0.55469936132431	0.435091435909271
3.26375293731689	0.845994710922241	5.11299324035645	-0.277208685874939	-0.555917322635651	0.43538436293602
3.25010895729065	0.891321361064911	5.14444494247437	-0.278175264596939	-0.557087123394012	0.435889631509781
3.2362596988678	0.913857996463776	5.14210653305054	-0.279104590415955	-0.558126389980316	0.435069113969803
3.22853398323059	0.939561069011688	5.16002130508423	-0.279869824647903	-0.559515118598938	0.433954119682312
3.20312452316284	0.963641762733459	5.16041564941406	-0.280699968338013	-0.560893774032593	0.432762444019318
3.17126274108887	0.973478972911835	5.16129779815674	-0.281248837709427	-0.562118470668793	0.431177943944931
3.12866544723511	0.992416143417358	5.17870235443115	-0.281790405511856	-0.563469648361206	0.427445441484451
3.10316729545593	0.987368881702423	5.17684555053711	-0.282231241464615	-0.565315306186676	0.421994030475616
3.10598945617676	1.00979602336884	5.20632266998291	-0.282848298549652	-0.56682962179184	0.423977881669998
3.07575869560242	1.06557404994965	5.22184753417969	-0.283512204885483	-0.567586481571198	0.428105294704437
3.08331108093262	1.11908781528473	5.23147964477539	-0.284094512462616	-0.568610548973084	0.429888308048248
3.072998046875	1.14640486240387	5.24264526367188	-0.284997254610062	-0.570132493972778	0.428426772356033
3.0440309047699	1.14633917808533	5.23238039016724	-0.285878002643585	-0.570971488952637	0.424215793609619
3.03924679756165	1.14945065975189	5.22485113143921	-0.286855578422546	-0.572228372097015	0.420102030038834
3.04287886619568	1.16550886631012	5.24109125137329	-0.287826865911484	-0.573360025882721	0.420363575220108
3.04789590835571	1.20836246013641	5.25687551498413	-0.288890093564987	-0.573925971984863	0.420848935842514
3.05362462997437	1.24034714698792	5.26777982711792	-0.289756447076797	-0.574564397335052	0.419489949941635
3.07811641693115	1.24945950508118	5.26549863815308	-0.290949046611786	-0.575486123561859	0.415850162506104
3.07595252990723	1.22723424434662	5.25774908065796	-0.291867434978485	-0.576268672943115	0.410525232553482
3.05918574333191	1.19056391716003	5.27474308013916	-0.293010473251343	-0.577767074108124	0.406260460615158
3.0205237865448	1.19672608375549	5.3128809928894	-0.293618381023407	-0.578816175460815	0.402797847986221
3.01974558830261	1.21256124973297	5.33999109268188	-0.294360518455505	-0.579741060733795	0.399173855781555
3.04153370857239	1.23670768737793	5.36638116836548	-0.295369774103165	-0.580419600009918	0.39580911397934
3.0412003993988	1.21802568435669	5.357506275177	-0.295980930328369	-0.58094334602356	0.391535609960556
3.03906202316284	1.20213723182678	5.35430145263672	-0.296759605407715	-0.581372737884521	0.38774773478508
3.03907656669617	1.20989143848419	5.34478616714478	-0.297360569238663	-0.581933617591858	0.38437619805336
3.03027272224426	1.20985853672028	5.35262727737427	-0.298008918762207	-0.582461178302765	0.381120651960373
3.02636694908142	1.21661603450775	5.34175205230713	-0.298538357019424	-0.582859337329865	0.377313733100891
3.00874400138855	1.21308481693268	5.35400772094727	-0.299053519964218	-0.583306491374969	0.373074799776077
3.0181725025177	1.21645152568817	5.36123609542847	-0.299706727266312	-0.584279239177704	0.369811683893204
3.00817108154297	1.21180629730225	5.38401412963867	-0.300252676010132	-0.584928035736084	0.367217183113098
3.02133655548096	1.21429669857025	5.39285850524902	-0.30065992474556	-0.585827231407166	0.364405125379562
3.01051187515259	1.21490478515625	5.4037971496582	-0.30110627412796	-0.586435973644257	0.360513389110565
3.00256037712097	1.21573531627655	5.4134521484375	-0.301361799240112	-0.587136089801788	0.356805056333542
2.99204778671265	1.21641576290131	5.43093585968018	-0.301817923784256	-0.587897658348084	0.353547155857086
2.97599172592163	1.20756459236145	5.43360471725464	-0.302359759807587	-0.588617563247681	0.350330263376236
2.96572232246399	1.22203850746155	5.46271944046021	-0.302963435649872	-0.58949202299118	0.347417414188385
2.98663401603699	1.21056807041168	5.45586919784546	-0.303500473499298	-0.590104758739471	0.345156490802765
2.95616888999939	1.18864130973816	5.43468904495239	-0.303299218416214	-0.590185344219208	0.340739071369171
2.95270252227783	1.17942154407501	5.45066976547241	-0.303447633981705	-0.592201411724091	0.337297052145004
2.89097905158997	1.19823443889618	5.4623703956604	-0.303075075149536	-0.59221225976944	0.334181696176529
2.88170862197876	1.18397617340088	5.50026178359985	-0.303414225578308	-0.593970358371735	0.331361353397369
2.85693669319153	1.17626190185547	5.50468015670776	-0.30317410826683	-0.594974339008331	0.328330188989639
2.82179808616638	1.20066750049591	5.52494096755981	-0.302977919578552	-0.595817744731903	0.325759947299957
2.80381917953491	1.21314287185669	5.55017328262329	-0.303181290626526	-0.596727609634399	0.324011713266373
2.80132985115051	1.20867240428925	5.55655193328857	-0.303350865840912	-0.597340643405914	0.321984589099884
2.79240918159485	1.21468114852905	5.56656265258789	-0.30352121591568	-0.598084032535553	0.320733904838562
2.78558468818665	1.21671462059021	5.58060550689697	-0.303888618946075	-0.598874449729919	0.31980574131012
2.79077053070068	1.22222411632538	5.57272100448608	-0.304392278194427	-0.599142551422119	0.318467050790787
2.78646397590637	1.23385906219482	5.58765888214111	-0.304895788431168	-0.599745333194733	0.317097425460815
2.77791523933411	1.23464250564575	5.59210252761841	-0.305573135614395	-0.600053310394287	0.315020859241486
2.75609850883484	1.24005329608917	5.59088373184204	-0.306079655885696	-0.600283086299896	0.312886893749237
2.7364284992218	1.23786664009094	5.60211133956909	-0.306472718715668	-0.6007000207901	0.310634225606918
2.71513223648071	1.23082780838013	5.61096811294556	-0.306769013404846	-0.600849151611328	0.308308094739914
2.70358085632324	1.22945737838745	5.62659597396851	-0.307175695896149	-0.601106464862823	0.306393593549728
2.71007299423218	1.21191084384918	5.6413722038269	-0.307815879583359	-0.601681590080261	0.304168879985809
2.70131015777588	1.18754017353058	5.64360046386719	-0.308335244655609	-0.601798176765442	0.301754772663116
2.69641137123108	1.17484307289124	5.64760589599609	-0.308827877044678	-0.601952254772186	0.299964517354965
2.69873142242432	1.16220855712891	5.65861940383911	-0.309572547674179	-0.601719558238983	0.298324465751648
2.71213102340698	1.14847075939178	5.66946172714233	-0.310272842645645	-0.601693093776703	0.296547174453735
2.70994997024536	1.11775696277618	5.64645481109619	-0.310789853334427	-0.601129531860352	0.294879466295242
2.7237868309021	1.10746467113495	5.65558528900146	-0.311144977807999	-0.600146114826202	0.293761104345322
2.74012756347656	1.10345113277435	5.67016649246216	-0.311876565217972	-0.599468171596527	0.292632639408112
2.732346534729	1.08379936218262	5.6638970375061	-0.312336474657059	-0.597848236560822	0.291325092315674
2.74902105331421	1.06172466278076	5.65443897247314	-0.312798321247101	-0.596302449703217	0.290109276771545
2.77584624290466	1.04624724388123	5.64849996566772	-0.313679844141006	-0.594544172286987	0.289199024438858
2.78043842315674	1.02527034282684	5.64312648773193	-0.314086377620697	-0.59242171049118	0.288347870111465
2.77979636192322	1.01779890060425	5.64712524414063	-0.314514636993408	-0.590083837509155	0.286353945732117
2.7763786315918	0.995395958423615	5.65090560913086	-0.315564632415771	-0.587611854076386	0.284694045782089
2.76619005203247	0.954225540161133	5.65126609802246	-0.31647515296936	-0.584715008735657	0.28136619925499
2.75385522842407	0.913675308227539	5.65157079696655	-0.317868202924728	-0.581750571727753	0.276445746421814
2.70810699462891	0.859348297119141	5.64539432525635	-0.319414228200912	-0.578669011592865	0.270447432994843
2.67734694480896	0.818200051784515	5.65911149978638	-0.321082651615143	-0.576387226581573	0.264316618442535
2.62662553787231	0.768039882183075	5.67872667312622	-0.323312759399414	-0.574400186538696	0.258279770612717
2.57708930969238	0.725887000560761	5.6725115776062	-0.325616359710693	-0.572347640991211	0.251671254634857
2.58675765991211	0.697250962257385	5.66594886779785	-0.327306389808655	-0.571856081485748	0.246957808732986
2.57560753822327	0.646450400352478	5.64604806900024	-0.328686147928238	-0.570840835571289	0.245193913578987
2.56294846534729	0.605850994586945	5.64313554763794	-0.329408258199692	-0.570088565349579	0.244626954197884
2.5947539806366	0.589001357555389	5.67847776412964	-0.330451488494873	-0.569402635097504	0.242251053452492
2.62149238586426	0.555545508861542	5.7151985168457	-0.331781476736069	-0.568878829479218	0.238296404480934
2.60657429695129	0.519867658615112	5.78727674484253	-0.333695769309998	-0.569421052932739	0.234157174825668
2.59123873710632	0.471517890691757	5.83209323883057	-0.336002230644226	-0.570714294910431	0.229097083210945
2.59042048454285	0.418924808502197	5.82538986206055	-0.337885826826096	-0.571872711181641	0.225633919239044
2.57746362686157	0.375118315219879	5.82342958450317	-0.340261340141296	-0.573899745941162	0.223513573408127
2.61064004898071	0.323797285556793	5.84182977676392	-0.343324333429337	-0.576147258281708	0.222582697868347
2.63624501228333	0.303679138422012	5.86497831344604	-0.346873879432678	-0.577439665794373	0.222927078604698
2.61560130119324	0.294552981853485	5.87716150283813	-0.350640505552292	-0.576981365680695	0.221619114279747
2.67033195495605	0.310641258955002	5.90276861190796	-0.352859973907471	-0.578393518924713	0.220398247241974
2.66952633857727	0.328777849674225	5.9716625213623	-0.354533106088638	-0.580771267414093	0.220524787902832
2.61431837081909	0.299373656511307	5.9874382019043	-0.356617212295532	-0.582672417163849	0.219671413302422
2.57220649719238	0.292632311582565	6.02440404891968	-0.358559757471085	-0.585026383399963	0.218769103288651
2.6030912399292	0.277937948703766	6.04660272598267	-0.360801100730896	-0.587852776050568	0.21790711581707
2.62669229507446	0.273627132177353	6.05768728256226	-0.363409906625748	-0.590315580368042	0.217322364449501
2.6242048740387	0.276522487401962	6.10355234146118	-0.366407543420792	-0.592996656894684	0.217788323760033
2.61366033554077	0.278493463993073	6.12803649902344	-0.369210124015808	-0.595604777336121	0.218447238206863
2.58852028846741	0.288677245378494	6.16181993484497	-0.371322274208069	-0.598330080509186	0.218781769275665
2.54762411117554	0.304146587848663	6.1823296546936	-0.373280227184296	-0.600793778896332	0.219247326254845
2.53716707229614	0.329753994941711	6.21024990081787	-0.375095754861832	-0.604233682155609	0.220540136098862
2.49130749702454	0.355358481407166	6.22693920135498	-0.377003580331802	-0.606088280677795	0.221915885806084
2.49525427818298	0.379849314689636	6.21295309066772	-0.378675162792206	-0.608206510543823	0.222935393452644
2.49641418457031	0.418760567903519	6.24498748779297	-0.38032528758049	-0.610776841640472	0.225767657160759
2.49324083328247	0.431555211544037	6.28036546707153	-0.381940811872482	-0.613595902919769	0.229879662394524
2.49447107315063	0.450136721134186	6.31578493118286	-0.383498668670654	-0.616166293621063	0.233480364084244
2.50140905380249	0.469439834356308	6.33229732513428	-0.384792685508728	-0.618342936038971	0.237045109272003
2.50838971138	0.490706205368042	6.35784435272217	-0.386073052883148	-0.620659232139587	0.240017995238304
2.51861238479614	0.508228003978729	6.38035726547241	-0.38740548491478	-0.622579991817474	0.243027448654175
2.52191090583801	0.519517958164215	6.3978385925293	-0.38861271739006	-0.624587774276733	0.245534434914589
2.51244163513184	0.53017920255661	6.40377807617188	-0.389261960983276	-0.626266777515411	0.247556328773499
2.49711298942566	0.546698927879334	6.42297983169556	-0.390086859464645	-0.628067314624786	0.249490574002266
2.47169399261475	0.547907710075378	6.42635488510132	-0.390610754489899	-0.629452526569366	0.250741124153137
2.47403025627136	0.563549995422363	6.44937658309937	-0.390973329544067	-0.630841791629791	0.251723796129227
2.47412347793579	0.568673968315125	6.45882844924927	-0.391484558582306	-0.632376551628113	0.252385020256042
2.4612934589386	0.554660677909851	6.4698600769043	-0.391800433397293	-0.633224129676819	0.253070473670959
2.47617888450623	0.555522918701172	6.49137926101685	-0.392144769430161	-0.634605467319489	0.253312468528748
2.4590380191803	0.539678514003754	6.5019474029541	-0.39261719584465	-0.63517564535141	0.253066897392273
2.46526193618774	0.52921050786972	6.50163412094116	-0.392920732498169	-0.63556432723999	0.25224757194519
2.46482706069946	0.524406790733337	6.52099370956421	-0.393472522497177	-0.63591867685318	0.251249492168427
2.45736837387085	0.516361713409424	6.51362228393555	-0.393563956022263	-0.636397957801819	0.250811547040939
2.4487943649292	0.503952860832214	6.51422023773193	-0.393937200307846	-0.636080086231232	0.250033318996429
2.44978737831116	0.502738058567047	6.51695680618286	-0.394011616706848	-0.636221051216125	0.248936474323273
2.42519116401672	0.481694638729095	6.52361059188843	-0.39434626698494	-0.635834991931915	0.248102203011513
2.38898491859436	0.46400186419487	6.5010232925415	-0.39545264840126	-0.634041726589203	0.245651945471764
2.4145941734314	0.473574876785278	6.4937686920166	-0.395870745182037	-0.633423268795013	0.242979571223259
2.4006609916687	0.470695316791534	6.48792266845703	-0.395782798528671	-0.632528185844421	0.241635292768478
2.40465903282166	0.461456269025803	6.48642683029175	-0.395782113075256	-0.632189810276031	0.240820690989494
2.37615633010864	0.436296761035919	6.48080635070801	-0.395842850208282	-0.631433486938477	0.239270463585854
2.38392114639282	0.42723947763443	6.47408103942871	-0.395591825246811	-0.630602777004242	0.237331956624985
2.38431239128113	0.426859885454178	6.46230268478394	-0.395005136728287	-0.630504012107849	0.235659882426262
2.3591775894165	0.415599793195724	6.46544504165649	-0.394986420869827	-0.629796624183655	0.234397709369659
2.33154582977295	0.406365573406219	6.46229553222656	-0.39493003487587	-0.629149734973907	0.232760295271873
2.31299805641174	0.411001116037369	6.45900917053223	-0.394559353590012	-0.628590941429138	0.230856046080589
2.28385591506958	0.402554959058762	6.45038557052612	-0.394494295120239	-0.627987861633301	0.228783935308456
2.27309346199036	0.402034491300583	6.44450950622559	-0.394528776407242	-0.62726104259491	0.226402193307877
2.25489926338196	0.39969989657402	6.43658876419067	-0.394305348396301	-0.626932144165039	0.223879382014275
2.24387121200562	0.389918237924576	6.43815183639526	-0.393998026847839	-0.626659214496613	0.221283435821533
2.21713066101074	0.385747611522675	6.42502450942993	-0.393579304218292	-0.626228809356689	0.218877390027046
2.19917225837708	0.390486776828766	6.42840003967285	-0.393080621957779	-0.62626177072525	0.217173784971237
2.16349101066589	0.384216129779816	6.43578481674194	-0.392519652843475	-0.626074552536011	0.215945735573769
2.13079333305359	0.379334956407547	6.42502403259277	-0.392004579305649	-0.625716388225555	0.21388703584671
2.12471222877502	0.388297230005264	6.41465473175049	-0.391494154930115	-0.625592291355133	0.211471185088158
2.07004308700562	0.382495403289795	6.384925365448	-0.391150504350662	-0.624364137649536	0.209483623504639
2.04737520217896	0.384806126356125	6.35839223861694	-0.390542328357697	-0.623831748962402	0.207214891910553
1.9874107837677	0.399193823337555	6.38176393508911	-0.390058815479279	-0.623802721500397	0.204902991652489
1.93786478042603	0.414349615573883	6.41037702560425	-0.389382272958755	-0.623920023441315	0.203127935528755
1.93626081943512	0.409216791391373	6.38219165802002	-0.388475447893143	-0.623166739940643	0.200865358114243
1.93509638309479	0.412454813718796	6.37811088562012	-0.388084441423416	-0.622716128826141	0.199212357401848
1.93270266056061	0.40281879901886	6.35590314865112	-0.387783467769623	-0.622324645519257	0.198039516806602
1.89285981655121	0.402587532997131	6.33836221694946	-0.387228637933731	-0.621858477592468	0.196373268961906
1.85524833202362	0.422420382499695	6.34266757965088	-0.386454522609711	-0.621553003787994	0.195208504796028
1.8237270116806	0.434071809053421	6.32769966125488	-0.38541316986084	-0.620960235595703	0.193951785564423
1.78535449504852	0.435194730758667	6.30809259414673	-0.384310156106949	-0.620378494262695	0.192229017615318
1.74814939498901	0.429571479558945	6.31498575210571	-0.383236020803452	-0.62023663520813	0.190446257591248
1.72082185745239	0.414563059806824	6.32720041275024	-0.382569551467896	-0.620618581771851	0.189268469810486
1.69487011432648	0.402505427598953	6.33388900756836	-0.381413012742996	-0.619408845901489	0.187423467636108
1.69114923477173	0.386695593595505	6.29691553115845	-0.380569696426392	-0.618851006031036	0.184447929263115
1.68748164176941	0.3754802942276	6.29220104217529	-0.379862010478973	-0.619192719459534	0.182049304246902
1.65202045440674	0.379923701286316	6.30650663375854	-0.378899276256561	-0.619440197944641	0.180173188447952
1.62262332439423	0.380557686090469	6.31624460220337	-0.377616375684738	-0.619258642196655	0.177729189395905
1.60668885707855	0.383293658494949	6.30981063842773	-0.376443058252335	-0.619171142578125	0.175295889377594
1.59565103054047	0.373200654983521	6.30476236343384	-0.375812143087387	-0.619396448135376	0.173350110650063
1.60012102127075	0.359434008598328	6.29572772979736	-0.375242710113525	-0.619689762592316	0.171211838722229
1.58570969104767	0.355667173862457	6.2972149848938	-0.374702304601669	-0.619895875453949	0.169516861438751
1.56863522529602	0.360996395349503	6.29650545120239	-0.374325573444366	-0.620199620723724	0.168455019593239
1.55090868473053	0.365524679422379	6.30467748641968	-0.373959720134735	-0.620522439479828	0.167290210723877
1.54586362838745	0.347117871046066	6.30123710632324	-0.373659044504166	-0.62075936794281	0.16600838303566
1.54794478416443	0.338533610105515	6.30004596710205	-0.373160511255264	-0.621465027332306	0.164381310343742
1.53444373607635	0.339327484369278	6.31027984619141	-0.372457295656204	-0.622190952301025	0.162753894925117
1.53253877162933	0.318107664585114	6.316490650177	-0.372127741575241	-0.623139202594757	0.161609783768654
1.52541613578796	0.307146430015564	6.32869434356689	-0.371638953685761	-0.624093592166901	0.160491988062859
1.53772974014282	0.294218063354492	6.33445596694946	-0.371077537536621	-0.62532913684845	0.159631982445717
1.52742421627045	0.279035598039627	6.3478889465332	-0.370859026908875	-0.626525044441223	0.158912539482117
1.50709402561188	0.260366946458817	6.3636302947998	-0.370601803064346	-0.627774953842163	0.157857641577721
1.47781455516815	0.245463654398918	6.37923145294189	-0.370535284280777	-0.628807902336121	0.156312793493271
1.47640478610992	0.232147425413132	6.39109039306641	-0.37075412273407	-0.629986882209778	0.154498755931854
1.4755744934082	0.213446542620659	6.40816259384155	-0.370936572551727	-0.631394386291504	0.152733832597733
1.48355853557587	0.183962360024452	6.4402437210083	-0.371178478002548	-0.633401095867157	0.151333183050156
1.490403175354	0.160717740654945	6.46423053741455	-0.371299296617508	-0.635144889354706	0.149904564023018
1.50002491474152	0.13331250846386	6.48705005645752	-0.371518671512604	-0.637084424495697	0.148505836725235
1.50821757316589	0.108413048088551	6.51553630828857	-0.371748238801956	-0.639165580272675	0.14739166200161
1.52129805088043	0.0832292437553406	6.53088188171387	-0.371974974870682	-0.641084730625153	0.146066248416901
1.52703320980072	0.0626180917024612	6.53754758834839	-0.372268974781036	-0.642746388912201	0.144370198249817
1.54309499263763	0.0493298098444939	6.549880027771	-0.372488737106323	-0.644711494445801	0.142730161547661
1.55393660068512	0.0297372955828905	6.57894945144653	-0.37273120880127	-0.647004067897797	0.14169530570507
1.54785990715027	-0.000918468693271279	6.60191583633423	-0.372967153787613	-0.648987591266632	0.140699058771133
1.55015420913696	-0.0326243788003922	6.62259292602539	-0.373269975185394	-0.650754809379578	0.139582455158234
1.57753920555115	-0.0518873333930969	6.6471004486084	-0.373765647411346	-0.652798414230347	0.138304874300957
1.59456181526184	-0.0720960572361946	6.67671060562134	-0.374221682548523	-0.65486866235733	0.13706848025322
1.62248075008392	-0.097007691860199	6.69981718063354	-0.374462574720383	-0.657046020030975	0.135984972119331
1.64136922359467	-0.134357362985611	6.72329235076904	-0.3750079870224	-0.659239888191223	0.13488544523716
1.67427706718445	-0.163148507475853	6.75254106521606	-0.375267326831818	-0.661709070205688	0.133778840303421
1.69228410720825	-0.189236328005791	6.7779426574707	-0.375653833150864	-0.663995802402496	0.132950752973557
1.7147091627121	-0.22507531940937	6.80142021179199	-0.376279234886169	-0.666137456893921	0.132190033793449
1.74290561676025	-0.251042425632477	6.83136463165283	-0.376852810382843	-0.668500959873199	0.131737351417542
1.76443684101105	-0.275644600391388	6.86380386352539	-0.377378910779953	-0.670843362808228	0.131377011537552
1.78179752826691	-0.309488892555237	6.88836336135864	-0.377746433019638	-0.673249840736389	0.131325677037239
1.79773390293121	-0.338295757770538	6.91305112838745	-0.378264278173447	-0.675783634185791	0.131347328424454
1.81439673900604	-0.360506892204285	6.93373012542725	-0.378902643918991	-0.677823662757874	0.131360828876495
1.85417139530182	-0.378619998693466	6.95696067810059	-0.379700124263763	-0.680076837539673	0.131596252322197
1.89190673828125	-0.396095931529999	6.98383760452271	-0.380406647920609	-0.682562172412872	0.13174794614315
1.90570533275604	-0.423152506351471	7.01050233840942	-0.38100853562355	-0.684797644615173	0.129838958382607
1.91006970405579	-0.473180890083313	7.02969264984131	-0.381690591573715	-0.687437772750854	0.124439150094986
1.87734973430634	-0.530508756637573	7.06381797790527	-0.382326364517212	-0.689921498298645	0.120894305408001
1.84789848327637	-0.573728919029236	7.0966420173645	-0.383047997951508	-0.692622661590576	0.118056230247021
1.85362327098846	-0.591321170330048	7.10878086090088	-0.383894711732864	-0.694964587688446	0.116222105920315
1.88252770900726	-0.607064425945282	7.13428783416748	-0.38458663225174	-0.698167264461517	0.114813283085823
1.88168025016785	-0.626330554485321	7.15116882324219	-0.385258942842484	-0.700860857963562	0.113594949245453
1.89312446117401	-0.659692764282227	7.17231845855713	-0.385546982288361	-0.703816950321198	0.112604774534702
1.90801119804382	-0.690072298049927	7.20663118362427	-0.38565132021904	-0.706991016864777	0.111605331301689
1.91775989532471	-0.705035388469696	7.23906421661377	-0.385527104139328	-0.710137963294983	0.110439665615559
1.91946971416473	-0.738514721393585	7.2652268409729	-0.385689795017242	-0.712647020816803	0.109433382749557
1.91274321079254	-0.778198778629303	7.26070833206177	-0.386382937431335	-0.713909983634949	0.108319856226444
1.9485992193222	-0.793061435222626	7.29695510864258	-0.387404710054398	-0.716070413589478	0.10734024643898
1.96817636489868	-0.795467257499695	7.31174755096436	-0.388115346431732	-0.718067228794098	0.106158964335918
1.97631776332855	-0.825378715991974	7.31767606735229	-0.388248950242996	-0.719958782196045	0.104936666786671
1.96976065635681	-0.85628342628479	7.32781314849854	-0.388375610113144	-0.721844017505646	0.103656657040119
1.95861041545868	-0.873695552349091	7.35021829605103	-0.388470321893692	-0.723363518714905	0.102204270660877
1.96614408493042	-0.888181149959564	7.35439825057983	-0.388545155525208	-0.72470086812973	0.100953228771687
1.97357261180878	-0.904388248920441	7.35941028594971	-0.388555258512497	-0.726060807704926	0.0993645265698433
1.9611588716507	-0.925609111785889	7.37569999694824	-0.388760536909103	-0.727392613887787	0.0978129133582115
1.94483041763306	-0.953162968158722	7.38878631591797	-0.388808310031891	-0.728383004665375	0.0963614508509636
1.93942475318909	-0.968839526176453	7.38690280914307	-0.388684511184692	-0.729438126087189	0.0946462154388428
1.92495560646057	-0.97859251499176	7.38219881057739	-0.388344824314117	-0.730560004711151	0.0932104960083961
1.91011250019073	-0.994131505489349	7.39167976379395	-0.387998551130295	-0.731551229953766	0.0917297378182411
1.87939882278442	-1.00788712501526	7.38221740722656	-0.387489318847656	-0.732046604156494	0.0902167931199074
1.84717774391174	-1.02448153495789	7.3832893371582	-0.386875420808792	-0.73231315612793	0.089060552418232
1.83901882171631	-1.02710545063019	7.39043378829956	-0.386314153671265	-0.73298305273056	0.0881211161613464
1.82060086727142	-1.03225123882294	7.38723182678223	-0.385646194219589	-0.733354568481445	0.0869987308979034
1.79720294475555	-1.054927110672	7.36960124969482	-0.385286092758179	-0.732862114906311	0.086181752383709
1.78983461856842	-1.07431352138519	7.35921669006348	-0.385049432516098	-0.73259699344635	0.0851781815290451
1.79602825641632	-1.08863651752472	7.37057971954346	-0.384718596935272	-0.732922554016113	0.0839754864573479
1.78089451789856	-1.11599409580231	7.36772203445435	-0.38418310880661	-0.732806324958801	0.0828585624694824
1.79581165313721	-1.12670016288757	7.3667516708374	-0.383341282606125	-0.732861995697021	0.0816613063216209
1.80256688594818	-1.1390175819397	7.34781789779663	-0.382592558860779	-0.732071936130524	0.0805100426077843
1.80263590812683	-1.1492440700531	7.31935262680054	-0.381898134946823	-0.731185615062714	0.0791696682572365
1.78838586807251	-1.15670824050903	7.31248664855957	-0.381028831005096	-0.730928599834442	0.0777441710233688
1.76187014579773	-1.16089129447937	7.30270528793335	-0.37971031665802	-0.730572283267975	0.0762441083788872
1.73483991622925	-1.1652467250824	7.30958604812622	-0.378399908542633	-0.730120241641998	0.0746995583176613
1.72912001609802	-1.17618942260742	7.30864572525024	-0.377068191766739	-0.729470908641815	0.0733564794063568
1.71940886974335	-1.19820117950439	7.29033231735229	-0.375975996255875	-0.728577375411987	0.0720911249518394
1.71740126609802	-1.20882403850555	7.27938508987427	-0.375160187482834	-0.727648377418518	0.0709496438503265
1.72802400588989	-1.21242499351501	7.27361917495728	-0.374328076839447	-0.727377474308014	0.0698482170701027
1.7115695476532	-1.21752381324768	7.2676305770874	-0.373415499925613	-0.726813435554504	0.0686060860753059
1.694664478302	-1.22288084030151	7.2509298324585	-0.372328996658325	-0.726071655750275	0.0672628581523895
1.67071294784546	-1.22687160968781	7.23951530456543	-0.371404141187668	-0.725203096866608	0.0658543854951859
1.65021252632141	-1.23638498783112	7.22328901290894	-0.37054368853569	-0.724185347557068	0.0642591193318367
1.63363015651703	-1.25783360004425	7.19384527206421	-0.369692832231522	-0.723113834857941	0.0630709901452065
1.59398138523102	-1.27050733566284	7.18972301483154	-0.368889182806015	-0.72205650806427	0.0616121925413609
1.58389282226563	-1.27828598022461	7.18809413909912	-0.367969751358032	-0.721693098545074	0.06015570089221
1.56351137161255	-1.2984037399292	7.19283771514893	-0.366779953241348	-0.721121728420258	0.0590451657772064
1.53484010696411	-1.31893992424011	7.18319988250732	-0.365538448095322	-0.720261573791504	0.0579643659293652
1.5299665927887	-1.33059859275818	7.17069911956787	-0.364656239748001	-0.719521164894104	0.0571491867303848
1.53626108169556	-1.3394467830658	7.16644906997681	-0.363762646913528	-0.719092130661011	0.056642260402441
1.52282357215881	-1.34917092323303	7.167649269104	-0.363106608390808	-0.718524873256683	0.0561455935239792
1.51858532428741	-1.35736513137817	7.15738201141357	-0.3625608086586	-0.717797577381134	0.0555714964866638
1.51754093170166	-1.35551679134369	7.13474893569946	-0.362042337656021	-0.716877996921539	0.0549896955490112
1.52148306369781	-1.35940623283386	7.13767623901367	-0.361790865659714	-0.716449201107025	0.0550370775163174
1.50207698345184	-1.37609553337097	7.13543033599854	-0.361614227294922	-0.715953648090363	0.0550616830587387
1.50105285644531	-1.38026034832001	7.13216733932495	-0.361213147640228	-0.7154900431633	0.0554962642490864
1.50869429111481	-1.37143671512604	7.11989450454712	-0.360896736383438	-0.715227425098419	0.0558224208652973
1.50993406772614	-1.3674567937851	7.11791229248047	-0.360609203577042	-0.715225875377655	0.0555322058498859
1.50214266777039	-1.37341725826263	7.11549663543701	-0.360268473625183	-0.715286493301392	0.0541905574500561
1.48357594013214	-1.39082634449005	7.11866092681885	-0.359915405511856	-0.7154421210289	0.0536251105368137
1.46130263805389	-1.40026581287384	7.12460994720459	-0.359669744968414	-0.715673506259918	0.053417544811964
1.44699823856354	-1.39708411693573	7.11685943603516	-0.359431177377701	-0.71600615978241	0.0522851459681988
1.43275630474091	-1.40128219127655	7.11770868301392	-0.359308779239655	-0.716560125350952	0.050522118806839
1.39723181724548	-1.411954164505	7.11882877349854	-0.359138071537018	-0.716886162757874	0.0486472584307194
1.36152720451355	-1.43115270137787	7.11522579193115	-0.359100610017776	-0.717259883880615	0.0474079996347427
1.34199750423431	-1.43827700614929	7.12628269195557	-0.358982145786285	-0.717965543270111	0.0460290834307671
1.31712543964386	-1.44046175479889	7.12664127349854	-0.358819454908371	-0.718645393848419	0.0436595901846886
1.29410576820374	-1.44202983379364	7.12969160079956	-0.358874052762985	-0.719285488128662	0.0417779721319675
1.26913607120514	-1.43106603622437	7.13518190383911	-0.35890519618988	-0.719847679138184	0.0426821261644363
1.24028325080872	-1.40006923675537	7.14688158035278	-0.358807265758514	-0.720399796962738	0.0449389778077602
1.22404801845551	-1.37037146091461	7.15145349502563	-0.358823984861374	-0.720904111862183	0.0475200638175011
1.21466708183289	-1.3524523973465	7.14821529388428	-0.358975827693939	-0.721848487854004	0.0463162772357464
1.18231105804443	-1.34900498390198	7.14394235610962	-0.359290927648544	-0.72244918346405	0.0472482144832611
1.15241026878357	-1.33925926685333	7.15012121200562	-0.359201490879059	-0.723197937011719	0.0483993627130985
1.12661790847778	-1.31317400932312	7.16986274719238	-0.359086155891418	-0.723828136920929	0.0492106825113297
1.10476362705231	-1.29329836368561	7.16278076171875	-0.358991771936417	-0.724397301673889	0.0490371882915497
1.07140374183655	-1.3002952337265	7.17449474334717	-0.358674108982086	-0.725100934505463	0.0462883748114109
1.0377779006958	-1.31152534484863	7.19599008560181	-0.358405590057373	-0.72626918554306	0.0468760468065739
1.01904487609863	-1.33022749423981	7.19380283355713	-0.357990056276321	-0.727350950241089	0.0415175370872021
0.990855634212494	-1.37813818454742	7.1812105178833	-0.357671529054642	-0.72792649269104	0.0376218818128109
0.948621153831482	-1.39341306686401	7.19475698471069	-0.357246100902557	-0.728602290153503	0.0361840426921844
0.914960443973541	-1.3961273431778	7.21771717071533	-0.356956332921982	-0.729239761829376	0.0354416221380234
0.906623005867004	-1.3996889591217	7.21642065048218	-0.356617778539658	-0.729887783527374	0.0347583293914795
0.897222876548767	-1.40559649467468	7.21913146972656	-0.356574565172195	-0.730267405509949	0.0349454507231712
0.891177356243134	-1.39891481399536	7.21082353591919	-0.356580257415771	-0.730612814426422	0.0355582349002361
0.894264936447144	-1.39618766307831	7.21797037124634	-0.356557548046112	-0.731323838233948	0.0361618846654892
0.881506562232971	-1.39536380767822	7.2127480506897	-0.356484562158585	-0.731301367282867	0.0368610806763172
0.885678291320801	-1.39106976985931	7.20799207687378	-0.35640349984169	-0.731879532337189	0.03689806163311
0.890524446964264	-1.38079786300659	7.21596050262451	-0.35638353228569	-0.732556819915771	0.0365671180188656
0.87667328119278	-1.39838266372681	7.21708917617798	-0.356561988592148	-0.732701063156128	0.0340653546154499
0.85836398601532	-1.42773854732513	7.21795034408569	-0.356706559658051	-0.732627689838409	0.0338569767773151
0.854057371616364	-1.43068444728851	7.23504161834717	-0.356956988573074	-0.733097910881042	0.0344978161156178
0.85758638381958	-1.42675721645355	7.23416948318481	-0.356983542442322	-0.733154773712158	0.0352524258196354
0.861565113067627	-1.42302513122559	7.22293519973755	-0.357048034667969	-0.733215093612671	0.0350561663508415
0.866132915019989	-1.42244398593903	7.21729564666748	-0.357078611850739	-0.733578324317932	0.0349107049405575
0.849508345127106	-1.42047429084778	7.22970390319824	-0.357101619243622	-0.733749866485596	0.0363021716475487
0.851588845252991	-1.41617000102997	7.22824668884277	-0.357028782367706	-0.733839571475983	0.0373369790613651
0.8709437251091	-1.40522611141205	7.22744607925415	-0.357234686613083	-0.73401290178299	0.0393365584313869
0.889363050460815	-1.38534367084503	7.23840618133545	-0.357731014490128	-0.73426878452301	0.0424559824168682
0.902948677539825	-1.38215065002441	7.23816680908203	-0.358395278453827	-0.734403073787689	0.0452639013528824
0.914637267589569	-1.36151313781738	7.2405891418457	-0.358845889568329	-0.734428763389587	0.0493615977466106
0.936039209365845	-1.3473504781723	7.25479125976563	-0.359663516283035	-0.735140562057495	0.0507692508399487
0.924717247486115	-1.3774619102478	7.25313568115234	-0.360228210687637	-0.735251426696777	0.0456294976174831
0.901110231876373	-1.43226230144501	7.23961448669434	-0.360680282115936	-0.735719919204712	0.0397131517529488
0.854232847690582	-1.4839860200882	7.272292137146	-0.360839188098907	-0.736168622970581	0.0330934450030327
0.824035346508026	-1.51486587524414	7.27256107330322	-0.360970020294189	-0.736459493637085	0.0285648889839649
0.814301550388336	-1.54848170280457	7.27519798278809	-0.361281216144562	-0.736872494220734	0.0243018325418234
0.806010365486145	-1.58052027225494	7.28023052215576	-0.361557573080063	-0.737194180488586	0.0196121614426374
0.798093676567078	-1.62420296669006	7.28460597991943	-0.361727446317673	-0.737529516220093	0.0161904133856297
0.79353004693985	-1.65350210666656	7.288001537323	-0.361609816551209	-0.737788140773773	0.0137801486998796
0.803197860717773	-1.67444658279419	7.28873348236084	-0.361429333686829	-0.738247752189636	0.0119742676615715
0.805602014064789	-1.6875114440918	7.28503179550171	-0.361450791358948	-0.738264441490173	0.0109019679948688
0.826996326446533	-1.69581782817841	7.28765153884888	-0.361587285995483	-0.73817390203476	0.0102729965001345
0.854347467422485	-1.70546936988831	7.29620981216431	-0.361737102270126	-0.738605797290802	0.0103984698653221
0.874915063381195	-1.7102153301239	7.30718660354614	-0.361767649650574	-0.738562643527985	0.0107525074854493
0.900299251079559	-1.71155643463135	7.30156087875366	-0.361681163311005	-0.738517761230469	0.0115297865122557
0.908948838710785	-1.70971596240997	7.30436992645264	-0.3616042137146	-0.73814183473587	0.012525973841548
0.93426525592804	-1.70134210586548	7.31057929992676	-0.361725598573685	-0.738194286823273	0.0138759380206466
0.94368040561676	-1.69033408164978	7.31071805953979	-0.361628860235214	-0.73779708147049	0.0154456719756126
0.949631929397583	-1.6845977306366	7.30538368225098	-0.361572593450546	-0.737431585788727	0.0167862977832556
0.9473557472229	-1.67611742019653	7.29477739334106	-0.36155366897583	-0.736703336238861	0.0178832206875086
0.961304306983948	-1.66804492473602	7.29505968093872	-0.361628204584122	-0.736486196517944	0.0191443879157305
0.961592018604279	-1.65309655666351	7.29446458816528	-0.361542075872421	-0.735976874828339	0.0204064268618822
0.956747472286224	-1.64590442180634	7.28655195236206	-0.361478716135025	-0.735500454902649	0.0214553736150265
0.951289713382721	-1.63762295246124	7.27564573287964	-0.361396580934525	-0.734720408916473	0.0219702068716288
0.948127925395966	-1.62956774234772	7.2780122756958	-0.361367762088776	-0.734079539775848	0.0224940069019794
0.938060581684113	-1.62116599082947	7.27472972869873	-0.361327439546585	-0.733429551124573	0.0230629034340382
0.928251981735229	-1.61752533912659	7.26242017745972	-0.36125522851944	-0.732733607292175	0.0231997929513454
0.928399384021759	-1.61317932605743	7.25384712219238	-0.361123472452164	-0.732180535793304	0.0230946131050587
0.912468791007996	-1.61185252666473	7.25609588623047	-0.360876590013504	-0.731583476066589	0.0229309797286987
0.893139660358429	-1.60973596572876	7.24647045135498	-0.36085507273674	-0.730741798877716	0.0226399693638086
0.880839049816132	-1.61130857467651	7.23445463180542	-0.360783100128174	-0.72984790802002	0.0220348350703716
0.87575501203537	-1.60658800601959	7.22922086715698	-0.360783219337463	-0.729216694831848	0.0217041838914156
0.863051950931549	-1.60235524177551	7.22509241104126	-0.360742598772049	-0.728593945503235	0.0218514446169138
0.845999181270599	-1.60512912273407	7.22314596176147	-0.360717624425888	-0.72776061296463	0.0216732360422611
0.820848166942596	-1.60816097259521	7.20837116241455	-0.360808670520782	-0.726461350917816	0.0216030664741993
0.819983184337616	-1.60358083248138	7.1929235458374	-0.361077755689621	-0.725497186183929	0.0214684270322323
0.820241391658783	-1.59859561920166	7.19288969039917	-0.361327350139618	-0.72506457567215	0.0216256491839886
0.804552793502808	-1.59108066558838	7.18062782287598	-0.361285775899887	-0.724002242088318	0.0222275406122208
0.802306950092316	-1.58315086364746	7.17751216888428	-0.361251682043076	-0.723185241222382	0.0229758694767952
0.794950485229492	-1.58076298236847	7.16880798339844	-0.361213684082031	-0.722135782241821	0.0237116124480963
0.805420219898224	-1.57644999027252	7.15906715393066	-0.361240208148956	-0.721133887767792	0.0239714290946722
0.821855485439301	-1.57403433322906	7.15613555908203	-0.361227184534073	-0.720579862594604	0.0243382006883621
0.811275362968445	-1.57688665390015	7.16785001754761	-0.361188113689423	-0.719692587852478	0.0250625107437372
0.815941214561462	-1.5770001411438	7.16083192825317	-0.361074447631836	-0.718982815742493	0.0254608616232872
0.798917949199677	-1.57889747619629	7.14988422393799	-0.360926777124405	-0.717947959899902	0.0253384355455637
0.807083249092102	-1.57515215873718	7.13371515274048	-0.360736042261124	-0.717084527015686	0.0253879427909851
0.804853856563568	-1.5645364522934	7.14056348800659	-0.360611706972122	-0.716602921485901	0.0256981924176216
0.798686385154724	-1.5673314332962	7.12579441070557	-0.360485285520554	-0.716010332107544	0.0260996390134096
0.785987138748169	-1.5633419752121	7.12280941009521	-0.360433727502823	-0.715124309062958	0.0261012613773346
0.781138598918915	-1.56306421756744	7.10953521728516	-0.360507488250732	-0.714181900024414	0.0260250326246023
0.783842325210571	-1.55523824691772	7.10512208938599	-0.360528379678726	-0.713728249073029	0.0263190865516663
0.775480449199677	-1.55261981487274	7.11425495147705	-0.360533326864243	-0.713310480117798	0.0270000137388706
0.76890641450882	-1.55287182331085	7.0949330329895	-0.360525667667389	-0.712725341320038	0.0271326210349798
0.75867760181427	-1.55233013629913	7.09447002410889	-0.360622018575668	-0.712119281291962	0.0268442612141371
0.749018669128418	-1.5496551990509	7.08776903152466	-0.360870033502579	-0.711493849754334	0.0268010292202234
0.745830118656158	-1.54756939411163	7.08385229110718	-0.361148864030838	-0.711041927337646	0.026997497305274
0.74567312002182	-1.54778182506561	7.08505821228027	-0.361405491828918	-0.710763096809387	0.0273976605385542
0.733155250549316	-1.5386255979538	7.07861995697021	-0.361547261476517	-0.710301280021667	0.0275488216429949
0.733799934387207	-1.53694140911102	7.07672500610352	-0.361802875995636	-0.709981381893158	0.0275522619485855
0.729743242263794	-1.53097712993622	7.08073329925537	-0.362085819244385	-0.709719598293304	0.0278252176940441
0.72889107465744	-1.52859044075012	7.07039070129395	-0.362300544977188	-0.709499776363373	0.0281263291835785
0.72027063369751	-1.52075958251953	7.07177877426147	-0.362582147121429	-0.709061920642853	0.0283075887709856
0.71678638458252	-1.52092862129211	7.06666851043701	-0.362888872623444	-0.708670914173126	0.0283596608787775
0.711231350898743	-1.51796007156372	7.06004762649536	-0.363289594650269	-0.708271861076355	0.0285305846482515
0.712694406509399	-1.51680183410645	7.0487756729126	-0.363657772541046	-0.707757472991943	0.0287997685372829
0.718186497688293	-1.51573765277863	7.04801225662231	-0.364035904407501	-0.707409381866455	0.0291510503739119
0.722642481327057	-1.521320104599	7.04958915710449	-0.364396452903748	-0.707199156284332	0.0295891426503658
0.729071795940399	-1.52449762821198	7.05224084854126	-0.364772856235504	-0.707006931304932	0.0299100019037724
0.734402656555176	-1.52912735939026	7.05846261978149	-0.365093588829041	-0.706750333309174	0.0301722306758165
0.747401833534241	-1.54172885417938	7.05437326431274	-0.365430504083633	-0.706580221652985	0.0303745418787003
0.766480326652527	-1.54838526248932	7.05742931365967	-0.365717440843582	-0.706604301929474	0.0306877624243498
0.772987425327301	-1.55601572990417	7.06099414825439	-0.365983039140701	-0.706480741500854	0.0310751162469387
0.779106259346008	-1.56469166278839	7.06233215332031	-0.366240411996841	-0.706243872642517	0.0313675999641418
0.787034869194031	-1.57413244247437	7.06971216201782	-0.366635322570801	-0.706161081790924	0.0312931425869465
0.787546396255493	-1.58166670799255	7.06035947799683	-0.367151200771332	-0.705834746360779	0.0313545390963554
0.795845150947571	-1.59046852588654	7.0665340423584	-0.367604851722717	-0.70559561252594	0.0312934592366219
0.801671147346497	-1.59877252578735	7.07263660430908	-0.368133366107941	-0.705388486385345	0.0312776379287243
0.81656402349472	-1.60890877246857	7.07410192489624	-0.368565291166306	-0.705276608467102	0.0313011594116688
0.819017171859741	-1.60813856124878	7.08054971694946	-0.368902832269669	-0.705175578594208	0.0311189834028482
0.824691593647003	-1.62048089504242	7.08533334732056	-0.369408667087555	-0.705022633075714	0.0308707132935524
0.827807903289795	-1.63145625591278	7.08856582641602	-0.369961947202683	-0.704931020736694	0.0303749348968267
0.82561069726944	-1.63723456859589	7.09029960632324	-0.370481312274933	-0.704582393169403	0.0297134164720774
0.824427366256714	-1.64669716358185	7.09282064437866	-0.371036440134048	-0.704212248325348	0.029094684869051
0.82457047700882	-1.65521955490112	7.09029579162598	-0.371705949306488	-0.703809559345245	0.0284929033368826
0.826586246490479	-1.66058826446533	7.09246921539307	-0.372248321771622	-0.703563690185547	0.0278875697404146
0.826778411865234	-1.66477715969086	7.08912086486816	-0.372761130332947	-0.70323634147644	0.0274904072284698
0.831610798835754	-1.67208552360535	7.08977174758911	-0.373293370008469	-0.702939927577972	0.0270399879664183
0.841297388076782	-1.68128049373627	7.09358692169189	-0.373790979385376	-0.702802300453186	0.0266266204416752
0.840582132339478	-1.68681979179382	7.09570217132568	-0.374261766672134	-0.702441871166229	0.0263197850435972
0.85050892829895	-1.69537079334259	7.09341049194336	-0.3749078810215	-0.702008306980133	0.0258535463362932
0.86613941192627	-1.70898628234863	7.09799242019653	-0.375642061233521	-0.701867520809174	0.025550477206707
0.873708248138428	-1.71357858181	7.09786653518677	-0.376268982887268	-0.701562583446503	0.0253363214433193
0.889307200908661	-1.71883749961853	7.09886264801025	-0.376735597848892	-0.701339244842529	0.0250238236039877
0.888642966747284	-1.72636151313782	7.10202264785767	-0.377351969480515	-0.700895309448242	0.0247234646230936
0.902238607406616	-1.73383617401123	7.09919357299805	-0.377883404493332	-0.700736999511719	0.0245157442986965
0.897525727748871	-1.73302924633026	7.10267543792725	-0.378311902284622	-0.700227320194244	0.0243213474750519
0.904482007026672	-1.73426783084869	7.09613800048828	-0.378737568855286	-0.699864327907562	0.0241133384406567
0.910439252853394	-1.73364746570587	7.10401773452759	-0.379320174455643	-0.699746429920197	0.024595582857728
0.896002173423767	-1.72828447818756	7.09881401062012	-0.379717975854874	-0.698935508728027	0.0249222386628389
0.898334562778473	-1.72262358665466	7.0842490196228	-0.380045861005783	-0.698224663734436	0.0241726692765951
0.898337543010712	-1.72076308727264	7.08954286575317	-0.380648076534271	-0.697877943515778	0.0242024660110474
0.885851681232452	-1.71886157989502	7.08517169952393	-0.381098598241806	-0.697201669216156	0.0244635622948408
0.880390822887421	-1.70900392532349	7.06973266601563	-0.381406009197235	-0.696339905261993	0.0243485309183598
0.889518260955811	-1.70093655586243	7.07617235183716	-0.381867319345474	-0.696166574954987	0.0244106091558933
0.869775950908661	-1.69003474712372	7.07647466659546	-0.38227441906929	-0.695564329624176	0.0250710137188435
0.873978912830353	-1.67740309238434	7.06489753723145	-0.382455855607986	-0.694945633411407	0.0250619817525148
0.865066289901733	-1.66783952713013	7.06403827667236	-0.382938325405121	-0.694433867931366	0.0248619187623262
0.862980663776398	-1.66364228725433	7.05734491348267	-0.383284211158752	-0.693986713886261	0.0252280309796333
0.851391911506653	-1.64726483821869	7.05010223388672	-0.383492976427078	-0.693517506122589	0.0254864059388638
0.846530675888062	-1.63053846359253	7.05138349533081	-0.383538544178009	-0.69304621219635	0.0257368981838226
0.833963215351105	-1.61748290061951	7.05238199234009	-0.383744567632675	-0.69268673658371	0.0262120291590691
0.826586842536926	-1.60714650154114	7.04825401306152	-0.383729249238968	-0.692397058010101	0.0267060976475477
0.811564803123474	-1.59013974666595	7.03543186187744	-0.383702248334885	-0.691838622093201	0.0268999207764864
0.795644402503967	-1.58045029640198	7.03765821456909	-0.383727997541428	-0.691355526447296	0.027353947982192
0.785404324531555	-1.56617939472198	7.02047395706177	-0.383666962385178	-0.690467774868011	0.0278112031519413
0.778686881065369	-1.55511438846588	7.01840400695801	-0.38373664021492	-0.68988311290741	0.0281540919095278
0.758878290653229	-1.54363465309143	7.01035737991333	-0.383959829807281	-0.689028739929199	0.0287383478134871
0.744692385196686	-1.53140652179718	6.99724054336548	-0.383935332298279	-0.688121616840363	0.0292700808495283
0.742678880691528	-1.5182067155838	6.99973058700562	-0.384053885936737	-0.68740975856781	0.0296991001814604
0.744541108608246	-1.50512158870697	6.99721717834473	-0.384082734584808	-0.686963558197021	0.0303720403462648
0.732221364974976	-1.48824906349182	6.98642158508301	-0.383963227272034	-0.686137735843658	0.0308720134198666
0.718769550323486	-1.47969174385071	6.98270559310913	-0.384054780006409	-0.685129404067993	0.0309148691594601
0.702061653137207	-1.46989583969116	6.96614074707031	-0.384076297283173	-0.683938026428223	0.0307742618024349
0.695810675621033	-1.46031427383423	6.95504522323608	-0.384292960166931	-0.682916939258575	0.0309102740138769
0.691891491413116	-1.45511710643768	6.95188331604004	-0.384382724761963	-0.682018578052521	0.0312953554093838
0.676692485809326	-1.44110071659088	6.94667434692383	-0.384178459644318	-0.680927813053131	0.0314182974398136
0.67207658290863	-1.43939507007599	6.93641185760498	-0.383992880582809	-0.68013858795166	0.0314091630280018
0.659148693084717	-1.43554651737213	6.92750883102417	-0.383847683668137	-0.679259538650513	0.0313570164144039
0.65040534734726	-1.43550801277161	6.91483402252197	-0.383757412433624	-0.678152859210968	0.0312898419797421
0.649721324443817	-1.43318951129913	6.91207885742188	-0.383684456348419	-0.677142918109894	0.0308997686952353
0.646848738193512	-1.43449592590332	6.90560293197632	-0.383629381656647	-0.676223933696747	0.0305367447435856
0.640044867992401	-1.43883740901947	6.88959074020386	-0.383629202842712	-0.675255656242371	0.0301160085946321
[truncated: 9,409 more rows]
