# Supplementary material for: Identification of Haptic Based Guiding Using Hard Reins
Source: PLoS One. 2015 Jul 22;10(7):e0132020. doi: 10.1371/journal.pone.0132020 (PMC4511788; doi:10.1371/journal.pone.0132020)
Supplement: S5 File — (ZIP) [file pone.0132020.s005.zip › Exp2_ForceData1/Subject4/path3/T8.csv]

Force X (N)	Force Y (N)	Force Z (N)	Torque X (N-m)	Torque Y (N-m)	Torque Z (N-m)	Frequency = 10000	Averaging Level = 16	F/T Serial Number = FT11772	Time Started = 05/12/2012 11:54:22
0.0760074779391289	0.504759192466736	-0.705577373504639	0.060861200094223	0.0441934205591679	0.138466715812683
0.0734346210956573	0.508756995201111	-0.712729573249817	0.0609014816582203	0.0441801734268665	0.138280108571053
0.0714047476649284	0.512261986732483	-0.70135098695755	0.0608241446316242	0.0442313514649868	0.137937888503075
0.0637845918536186	0.506986141204834	-0.705482065677643	0.0607291124761105	0.0443383939564228	0.137645378708839
0.0615509934723377	0.507955968379974	-0.710310339927673	0.060812346637249	0.0443182848393917	0.137255892157555
0.061061792075634	0.507477283477783	-0.707703113555908	0.0606403723359108	0.0443226620554924	0.13698735833168
0.0577568560838699	0.51055908203125	-0.701825261116028	0.0605226494371891	0.0442694835364819	0.136659279465675
0.0544803030788898	0.510922431945801	-0.701168119907379	0.0606479234993458	0.0440755113959312	0.136413797736168
0.0579641945660114	0.509263098239899	-0.70816445350647	0.0605862699449062	0.0440970845520496	0.136093139648438
0.0502899140119553	0.509494125843048	-0.697016179561615	0.0604630783200264	0.0439503788948059	0.135968446731567
0.045442596077919	0.507361829280853	-0.696545898914337	0.0604243986308575	0.0438382029533386	0.135566398501396
0.0538212135434151	0.505472838878632	-0.699311375617981	0.060296468436718	0.043674822896719	0.135238453745842
0.0505755953490734	0.508836090564728	-0.693839907646179	0.06031184643507	0.0435215085744858	0.134869977831841
0.0501923561096191	0.508981168270111	-0.690354287624359	0.0601293221116066	0.0433818325400352	0.134642332792282
0.0422018617391586	0.507654368877411	-0.682636022567749	0.0599751546978951	0.0432183369994164	0.134296283125877
0.0417753309011459	0.507104694843292	-0.683312058448792	0.0599954389035702	0.0430820733308792	0.133948653936386
0.0483713261783123	0.506279051303864	-0.674666404724121	0.0597703084349632	0.042903121560812	0.133610367774963
0.0421713218092918	0.507990121841431	-0.673857629299164	0.0595667585730553	0.0426399596035481	0.133426770567894
0.041846189647913	0.505810141563416	-0.666944324970245	0.0594659596681595	0.0423891693353653	0.133071571588516
0.0400493741035461	0.504426836967468	-0.672256171703339	0.0594099052250385	0.0422931872308254	0.13286766409874
0.0404776930809021	0.50486159324646	-0.666438341140747	0.0593261867761612	0.042061060667038	0.132545292377472
0.0371326953172684	0.500647902488709	-0.668688416481018	0.0590146631002426	0.0417984984815121	0.132186710834503
0.0369501933455467	0.497100114822388	-0.659626603126526	0.0588291622698307	0.0416016131639481	0.131756320595741
0.0384376831352711	0.501108288764954	-0.665241062641144	0.0588629543781281	0.0413379184901714	0.131506592035294
0.0403843261301517	0.502484500408173	-0.654464840888977	0.0586947910487652	0.0411496013402939	0.13118152320385
0.0332282371819019	0.498812586069107	-0.647579431533813	0.0584791637957096	0.0410230383276939	0.130952417850494
0.0320843495428562	0.497530579566956	-0.647936224937439	0.0583867095410824	0.0407964028418064	0.130606532096863
0.0389825887978077	0.495013654232025	-0.650469660758972	0.0581377558410168	0.0406199358403683	0.130359262228012
0.0350191704928875	0.497264415025711	-0.648808181285858	0.0581181049346924	0.0404569618403912	0.130146369338036
0.03517135232687	0.500281512737274	-0.641504108905792	0.0578111261129379	0.0402123145759106	0.12986946105957
0.0312485620379448	0.494005680084229	-0.638427555561066	0.0576921999454498	0.040086068212986	0.129568666219711
0.0334214419126511	0.492960184812546	-0.635092318058014	0.0576118342578411	0.0399075038731098	0.12930753827095
0.0389054603874683	0.491368472576141	-0.642066240310669	0.0573994182050228	0.0397499166429043	0.129121780395508
0.0334808640182018	0.4932621717453	-0.628044903278351	0.0572651661932468	0.039645180106163	0.12893258035183
0.0347513146698475	0.493224918842316	-0.634418129920959	0.0571760274469852	0.0393724627792835	0.128619819879532
0.0316233187913895	0.489594012498856	-0.624392628669739	0.0569972544908524	0.0393834337592125	0.1283850222826
0.0309691336005926	0.489981204271317	-0.630266964435577	0.0569168031215668	0.0392194986343384	0.128104075789452
0.0355739928781986	0.486059457063675	-0.628817856311798	0.0568098686635494	0.0391161292791367	0.12783171236515
0.0306300800293684	0.488652020692825	-0.624869763851166	0.0567044168710709	0.0389531515538692	0.127671644091606
0.0331089645624161	0.487448990345001	-0.632375299930573	0.0565308518707752	0.0388797670602798	0.127389550209045
0.0315191969275475	0.486924052238464	-0.619908273220062	0.056365679949522	0.0388135649263859	0.127136707305908
0.0311207659542561	0.482442080974579	-0.622006177902222	0.0563195310533047	0.0386930480599403	0.126918569207191
0.0363096594810486	0.478359520435333	-0.620910048484802	0.056156512349844	0.0386160127818584	0.126668199896812
0.0382748693227768	0.479634016752243	-0.621930062770844	0.0560766346752644	0.0385663211345673	0.126528680324554
0.0426900796592236	0.480213433504105	-0.624288082122803	0.0559859238564968	0.0384711511433125	0.126363202929497
0.0413249395787716	0.47807839512825	-0.619711995124817	0.0558883249759674	0.0384323671460152	0.126152545213699
0.0400903560221195	0.470263034105301	-0.619628131389618	0.0556804463267326	0.038409661501646	0.125956982374191
0.0478725880384445	0.470258921384811	-0.6180340051651	0.0556150525808334	0.0383213870227337	0.125746607780457
0.049507524818182	0.470812976360321	-0.622121691703796	0.0557228513062	0.0382651016116142	0.125494793057442
0.0528163909912109	0.469602674245834	-0.625909030437469	0.0556006133556366	0.0382792912423611	0.125307783484459
0.0525984652340412	0.468971848487854	-0.619230389595032	0.0555959455668926	0.0383021384477615	0.125157058238983
0.0523149371147156	0.467054784297943	-0.618973433971405	0.0554656982421875	0.0382176339626312	0.124912768602371
0.0523927807807922	0.466361314058304	-0.612599194049835	0.0553818866610527	0.0382069461047649	0.124813668429852
0.0546561516821384	0.468190997838974	-0.614242613315582	0.0554445050656796	0.0381996966898441	0.124620921909809
0.0533714666962624	0.46691232919693	-0.617620587348938	0.0553795658051968	0.0382480174303055	0.124573513865471
0.0549490116536617	0.467522114515305	-0.618169248104095	0.0555059500038624	0.038273062556982	0.12441547960043
0.0601725019514561	0.46459299325943	-0.614812910556793	0.0552454441785812	0.0382373332977295	0.124205142259598
0.0571706928312778	0.46576064825058	-0.618714928627014	0.0552712641656399	0.0382429882884026	0.124164514243603
0.0583269372582436	0.467036783695221	-0.6165851354599	0.0552184879779816	0.0382433235645294	0.123980663716793
0.0561811439692974	0.464963048696518	-0.611790060997009	0.0551786422729492	0.0383347943425179	0.123786985874176
0.0541772022843361	0.462456375360489	-0.617244482040405	0.0551201105117798	0.0382076092064381	0.123623609542847
0.0580917783081532	0.460877954959869	-0.611554324626923	0.0550553873181343	0.0382776074111462	0.12335092574358
0.0560565814375877	0.463259190320969	-0.614659011363983	0.0551138631999493	0.0382619425654411	0.123146705329418
0.0568098835647106	0.465387672185898	-0.623884081840515	0.055033978074789	0.0384389534592628	0.122912928462029
0.0502182655036449	0.46384733915329	-0.61510294675827	0.0550146140158176	0.0384200252592564	0.122644886374474
0.0507753305137157	0.460161179304123	-0.616294920444489	0.0548249073326588	0.0383978523313999	0.122375287115574
0.0527191609144211	0.460226237773895	-0.615050196647644	0.0547550730407238	0.0384748950600624	0.122136361896992
0.0507873259484768	0.459409594535828	-0.610713064670563	0.0547828450798988	0.0384814999997616	0.121826969087124
0.0456708185374737	0.457598656415939	-0.613708674907684	0.0546053424477577	0.0385969802737236	0.121606841683388
0.0418229475617409	0.455598384141922	-0.619142770767212	0.0545847304165363	0.0386297106742859	0.121277771890163
0.0453948006033897	0.452439665794373	-0.614203095436096	0.0544210858643055	0.038572046905756	0.121013082563877
0.0427782163023949	0.453847020864487	-0.616845905780792	0.0544352233409882	0.0384961552917957	0.120793372392654
0.0468647666275501	0.454278945922852	-0.618454694747925	0.0543604828417301	0.0385329350829124	0.120528817176819
0.0419844277203083	0.453512668609619	-0.614994168281555	0.0542774721980095	0.0385305844247341	0.12026709318161
0.041001345962286	0.45066374540329	-0.615972280502319	0.054081104695797	0.0384721606969833	0.119992107152939
0.0432798750698566	0.448031693696976	-0.608837783336639	0.053918182849884	0.0384033918380737	0.119767405092716
0.0412944033741951	0.446307957172394	-0.60550594329834	0.0539023242890835	0.0383091382682323	0.11948100477457
0.0409621298313141	0.445215165615082	-0.614382147789001	0.0537825115025043	0.0383234843611717	0.119294531643391
0.0433573313057423	0.442515909671783	-0.612359404563904	0.0536594577133656	0.0382279492914677	0.119119293987751
0.05124581605196	0.438542932271957	-0.61135333776474	0.0533970445394516	0.0381125286221504	0.119106724858284
0.0511991642415524	0.43950343132019	-0.61094206571579	0.053412776440382	0.0379651188850403	0.119139924645424
0.0547577999532223	0.441930294036865	-0.609304904937744	0.0533182509243488	0.0378510393202305	0.119104668498039
0.055980022996664	0.436323553323746	-0.603362023830414	0.0532325282692909	0.0378041379153728	0.119120538234711
0.0579665303230286	0.436909139156342	-0.611156821250916	0.0531203038990498	0.0375649258494377	0.119034230709076
0.0615389533340931	0.434284925460815	-0.608094930648804	0.0530312731862068	0.0375394895672798	0.119032822549343
0.0631444230675697	0.431102573871613	-0.608053505420685	0.0530024580657482	0.0373535826802254	0.119046702980995
0.0651736631989479	0.430955708026886	-0.610622942447662	0.0528946109116077	0.037376344203949	0.119158074259758
0.069412037730217	0.429373770952225	-0.610262036323547	0.0529496744275093	0.0371927618980408	0.119193635880947
0.074732206761837	0.426750093698502	-0.611063301563263	0.0527757108211517	0.0371236242353916	0.119321376085281
0.0728648006916046	0.430686414241791	-0.613953173160553	0.0528766326606274	0.0370016060769558	0.119526773691177
0.0776389539241791	0.432916700839996	-0.608916938304901	0.0527959987521172	0.0369818918406963	0.119649603962898
0.0774087682366371	0.431483298540115	-0.607514381408691	0.0527623444795609	0.0369755253195763	0.119871377944946
0.0742801427841187	0.430761456489563	-0.613882839679718	0.0527284555137157	0.0368493720889091	0.120031714439392
0.0793370828032494	0.428991734981537	-0.609564363956451	0.0526320859789848	0.0368533059954643	0.120198845863342
0.0793949514627457	0.431239366531372	-0.606745064258575	0.0527460053563118	0.0368333272635937	0.120342060923576
0.0812129974365234	0.427878648042679	-0.60784786939621	0.0526607818901539	0.0368948206305504	0.120562389492989
0.0793682783842087	0.42631670832634	-0.612431824207306	0.0527180582284927	0.0368725545704365	0.120660379528999
0.0837560370564461	0.421911239624023	-0.605239033699036	0.0526833981275558	0.036843728274107	0.120733506977558
0.0848811864852905	0.423681259155273	-0.617545545101166	0.0526937991380692	0.0368224233388901	0.120862528681755
0.0902725011110306	0.42411133646965	-0.622676074504852	0.0527524463832378	0.0368181988596916	0.120972141623497
0.0902169123291969	0.420933604240417	-0.615635752677917	0.0527937710285187	0.0368279330432415	0.121109284460545
0.0960420146584511	0.417647570371628	-0.62317019701004	0.0527163930237293	0.0367827787995338	0.121214181184769
0.0986374393105507	0.418064475059509	-0.614823460578918	0.0527038611471653	0.0367279648780823	0.121421612799168
0.104093782603741	0.415362626314163	-0.610758185386658	0.0527083612978458	0.0366880372166634	0.121452078223228
0.103835172951221	0.410173147916794	-0.618586540222168	0.0527358874678612	0.0367508232593536	0.121626600623131
0.107011795043945	0.407460719347	-0.617273390293121	0.0527294874191284	0.0366756059229374	0.121653541922569
0.115259915590286	0.402952313423157	-0.615333139896393	0.0527050010859966	0.0365821868181229	0.121689818799496
0.117327988147736	0.404139935970306	-0.620025515556335	0.0527247413992882	0.036408107727766	0.121780022978783
0.123323678970337	0.403447985649109	-0.617663562297821	0.0527115799486637	0.0365033634006977	0.121820136904716
0.126045718789101	0.399757891893387	-0.618512690067291	0.0527001284062862	0.0363919958472252	0.121811836957932
0.12568773329258	0.394718438386917	-0.61492133140564	0.0526072010397911	0.0362049788236618	0.12183516472578
0.132357999682426	0.392720729112625	-0.61466372013092	0.0526405535638332	0.0360964201390743	0.121954873204231
0.135997638106346	0.391234278678894	-0.611224889755249	0.0526226349174976	0.0359841547906399	0.121989347040653
0.138943448662758	0.387300819158554	-0.611275255680084	0.052518367767334	0.0359061695635319	0.12203773111105
0.142500013113022	0.381148964166641	-0.61908221244812	0.0523782521486282	0.0357993133366108	0.122167468070984
0.150282576680183	0.380366504192352	-0.608323931694031	0.0523710958659649	0.0356495194137096	0.122137174010277
0.156674534082413	0.381587207317352	-0.611788094043732	0.0523861721158028	0.0354455783963203	0.122232973575592
0.160167500376701	0.377754420042038	-0.612614095211029	0.0522550791501999	0.0353747420012951	0.122331641614437
0.161420658230782	0.379066705703735	-0.606965839862823	0.0522513575851917	0.0352165065705776	0.122453436255455
0.167867124080658	0.371946930885315	-0.60841178894043	0.0520250387489796	0.0350623428821564	0.122502975165844
0.170954659581184	0.37150514125824	-0.605410695075989	0.0519378259778023	0.034931231290102	0.122665651142597
0.176638275384903	0.373067617416382	-0.601256430149078	0.0519267693161964	0.034745879471302	0.122670352458954
0.174331188201904	0.367618262767792	-0.597919285297394	0.0517925098538399	0.0346679277718067	0.122760504484177
0.178589016199112	0.363022953271866	-0.606153547763824	0.0516602247953415	0.0344956889748573	0.122764363884926
0.18671515583992	0.361132502555847	-0.603607356548309	0.0515342988073826	0.0343422740697861	0.122746542096138
0.189044326543808	0.359699666500092	-0.595638632774353	0.0515146479010582	0.0341803655028343	0.122804582118988
0.192030668258667	0.359027445316315	-0.598288118839264	0.0513916052877903	0.0341135375201702	0.122858412563801
0.192779526114464	0.354323714971542	-0.603162944316864	0.0513751544058323	0.034048218280077	0.122835718095303
0.201486796140671	0.34842374920845	-0.595379829406738	0.051028773188591	0.0339375250041485	0.122861869633198
0.203696638345718	0.347311019897461	-0.591063380241394	0.051084142178297	0.0338134132325649	0.122956812381744
0.209015920758247	0.349347174167633	-0.598665654659271	0.0509165450930595	0.0337991565465927	0.123011454939842
0.210681945085526	0.344099462032318	-0.591867029666901	0.0508204363286495	0.0337465442717075	0.123030334711075
0.217786654829979	0.340170502662659	-0.592488706111908	0.0505896918475628	0.033632755279541	0.123098306357861
0.221653133630753	0.342734277248383	-0.59277731180191	0.0505568832159042	0.0336787849664688	0.123259469866753
0.227480426430702	0.343095362186432	-0.586270093917847	0.0505543053150177	0.0336320213973522	0.123404271900654
0.229423671960831	0.339644759893417	-0.582526087760925	0.0504435151815414	0.0336954221129417	0.123547986149788
0.231474548578262	0.33844530582428	-0.594664573669434	0.0503398738801479	0.0336720272898674	0.123702608048916
0.240687534213066	0.333873569965363	-0.593194901943207	0.0502130687236786	0.033748921006918	0.123789437115192
0.244027867913246	0.335973829030991	-0.592465400695801	0.0502574294805527	0.0336367413401604	0.123802095651627
0.252698957920074	0.335314959287643	-0.594636023044586	0.0501972436904907	0.033743605017662	0.123807057738304
0.249535709619522	0.331432580947876	-0.592405319213867	0.0502531677484512	0.033824410289526	0.123816721141338
0.260671317577362	0.329707592725754	-0.5921511054039	0.0500617325305939	0.0338246375322342	0.123815953731537
0.261078357696533	0.326672554016113	-0.592050790786743	0.0500506050884724	0.0339062623679638	0.123838439583778
0.266344904899597	0.328295856714249	-0.592308819293976	0.050008300691843	0.0339124202728271	0.123855002224445
0.266998678445816	0.323509722948074	-0.589118897914886	0.0499897822737694	0.0341165810823441	0.123906597495079
0.271099120378494	0.321624100208282	-0.594189822673798	0.0499203912913799	0.0340589806437492	0.123938083648682
0.274358749389648	0.31982085108757	-0.596777021884918	0.0498418770730495	0.0341622531414032	0.124033503234386
0.276085197925568	0.319242417812347	-0.594682097434998	0.0499207526445389	0.0341211967170238	0.124069385230541
0.283347398042679	0.321158081293106	-0.597138285636902	0.0498182885348797	0.0341993123292923	0.124183923006058
0.280997037887573	0.321063727140427	-0.595484435558319	0.0498405247926712	0.0342469625174999	0.124289341270924
0.28892982006073	0.318318068981171	-0.592959940433502	0.0496604442596436	0.034267820417881	0.124348230659962
0.289678603410721	0.316914647817612	-0.595516502857208	0.0496317930519581	0.0343067087233067	0.124490790069103
0.294594317674637	0.318474113941193	-0.600143015384674	0.0495441816747189	0.0343016609549522	0.124571233987808
0.297161191701889	0.317488670349121	-0.596688568592072	0.049519632011652	0.0342739187180996	0.124598197638988
0.298473656177521	0.311913758516312	-0.596172213554382	0.0493339635431767	0.034210953861475	0.124657534062862
0.30314639210701	0.310436695814133	-0.590216279029846	0.049249105155468	0.0340995863080025	0.124790452420712
0.303733825683594	0.310911476612091	-0.594021439552307	0.0492097660899162	0.0340040922164917	0.124826356768608
0.310231506824493	0.31233936548233	-0.597602307796478	0.0490627102553844	0.0339682027697563	0.124867618083954
0.310702174901962	0.313115477561951	-0.595300912857056	0.0490344949066639	0.0339076183736324	0.12500262260437
0.31438684463501	0.307823270559311	-0.581044018268585	0.0487066321074963	0.0337105430662632	0.125051483511925
0.316221505403519	0.309865981340408	-0.586631536483765	0.0486182272434235	0.0336061753332615	0.125205859541893
0.321550488471985	0.311879932880402	-0.588716328144073	0.0484877116978168	0.0335002392530441	0.12526273727417
0.320949852466583	0.307695388793945	-0.572367072105408	0.0483170412480831	0.0333571620285511	0.125342160463333
0.32063439488411	0.304546654224396	-0.577675521373749	0.0481004603207111	0.0331738218665123	0.125375673174858
0.328764110803604	0.301877915859222	-0.571093678474426	0.0479068867862225	0.0330078601837158	0.125450819730759
0.328079223632813	0.302799254655838	-0.573923110961914	0.0478687025606632	0.0327082127332687	0.125433877110481
0.333496361970901	0.303599983453751	-0.570529460906982	0.0475967414677143	0.032653596252203	0.125473976135254
0.330569624900818	0.303281515836716	-0.565716683864594	0.0474688597023487	0.0325443409383297	0.125450015068054
0.336749464273453	0.298547297716141	-0.55938458442688	0.0472161918878555	0.0322777964174747	0.125418856739998
0.336000204086304	0.298851609230042	-0.55793821811676	0.0470800139009953	0.0320570841431618	0.125483274459839
0.336223542690277	0.301293909549713	-0.562201738357544	0.0469359382987022	0.0318785756826401	0.125459939241409
0.338155448436737	0.300440281629562	-0.555424153804779	0.046726755797863	0.0317699611186981	0.125457182526588
0.337740957736969	0.297365456819534	-0.548551201820374	0.0464638881385326	0.0316444560885429	0.125438705086708
0.337643504142761	0.301618635654449	-0.550060153007507	0.0462733283638954	0.0314037315547466	0.125564351677895
0.342092961072922	0.303329795598984	-0.546902477741241	0.0461873225867748	0.0312291122972965	0.125563114881516
0.342465043067932	0.302892863750458	-0.540593028068542	0.0458933897316456	0.0310964174568653	0.125633299350739
0.338672935962677	0.301860809326172	-0.537976920604706	0.0457320064306259	0.0310013554990292	0.125689119100571
0.341825127601624	0.299935191869736	-0.534281194210052	0.0454739890992641	0.0309194661676884	0.125749751925468
0.336563050746918	0.304535269737244	-0.538443326950073	0.0454384759068489	0.030739339068532	0.125679641962051
0.343046307563782	0.308157444000244	-0.533578038215637	0.0452663600444794	0.0306784454733133	0.125649094581604
0.34098082780838	0.306513577699661	-0.5342817902565	0.0450517721474171	0.0305314157158136	0.125598922371864
0.342182636260986	0.305823236703873	-0.533604323863983	0.0448450334370136	0.0305800791829824	0.125481933355331
0.345093280076981	0.303094059228897	-0.530127763748169	0.0447591729462147	0.0304938033223152	0.125472366809845
0.346268653869629	0.305040627717972	-0.527979493141174	0.0445732325315475	0.030528862029314	0.125387459993362
0.345579892396927	0.304921805858612	-0.53094893693924	0.0445058830082417	0.0304993577301502	0.125356629490852
0.347384482622147	0.30548945069313	-0.530234396457672	0.0442911460995674	0.0305092707276344	0.125294059514999
0.348909080028534	0.306974500417709	-0.525118708610535	0.0442742109298706	0.0305010862648487	0.125305652618408
0.348543167114258	0.304755240678787	-0.526509761810303	0.0440650954842567	0.0306666269898415	0.125187858939171
0.345453500747681	0.304124653339386	-0.525217771530151	0.0439950786530972	0.0307053904980421	0.125097528100014
0.35424479842186	0.301383167505264	-0.530451774597168	0.0438278838992119	0.0308238621801138	0.12494482845068
0.35165199637413	0.304283529520035	-0.52826339006424	0.0438375174999237	0.0308817811310291	0.124824345111847
0.351768344640732	0.306114941835403	-0.527963757514954	0.0437627993524075	0.0310563426464796	0.124671839177608
0.3522969186306	0.303863555192947	-0.52332991361618	0.0436808206140995	0.0313472077250481	0.124660804867744
0.358506202697754	0.301188260316849	-0.534828960895538	0.0435687974095345	0.0313721261918545	0.124653652310371
0.35779744386673	0.300239354372025	-0.530889689922333	0.0435090474784374	0.031595166772604	0.124458611011505
0.362334847450256	0.300953060388565	-0.534078299999237	0.0435180030763149	0.0317672975361347	0.124345831573009
0.36188942193985	0.298012435436249	-0.538769721984863	0.0434722267091274	0.0320180952548981	0.124244295060635
0.363383680582047	0.297681301832199	-0.540155470371246	0.043375663459301	0.0322180725634098	0.124079160392284
0.365687936544418	0.293862640857697	-0.543375313282013	0.0433501824736595	0.0324688963592052	0.123818308115005
0.369495928287506	0.292782753705978	-0.541396737098694	0.0434028804302216	0.0327105782926083	0.123546160757542
0.368562400341034	0.287994652986526	-0.546901762485504	0.043400164693594	0.0330855399370193	0.123288057744503
0.370994687080383	0.286366403102875	-0.551101326942444	0.0433771200478077	0.0333225019276142	0.122963719069958
0.37437042593956	0.281042218208313	-0.55498480796814	0.0433059297502041	0.033577736467123	0.12264384329319
0.376989245414734	0.281648218631744	-0.560947179794312	0.0433992296457291	0.033808559179306	0.12239246070385
0.380575329065323	0.282567143440247	-0.555536389350891	0.0434015318751335	0.0340910479426384	0.122114598751068
0.375595271587372	0.27697479724884	-0.558004319667816	0.0434213541448116	0.0343771353363991	0.121860921382904
0.381074637174606	0.272215932607651	-0.561859488487244	0.0433100052177906	0.0346010476350784	0.121571831405163
0.383123964071274	0.273981362581253	-0.562682688236237	0.0434136390686035	0.0347570218145847	0.121352508664131
0.385287553071976	0.27142933011055	-0.566309094429016	0.0434221997857094	0.0349625125527382	0.120983086526394
0.382668673992157	0.267935633659363	-0.560594916343689	0.0434887483716011	0.0352226048707962	0.120692580938339
0.381477534770966	0.264609456062317	-0.575924634933472	0.0434553436934948	0.0353945903480053	0.120303250849247
0.385437607765198	0.261080980300903	-0.566332697868347	0.0433792881667614	0.035537276417017	0.120025463402271
0.383363485336304	0.261649996042252	-0.568552553653717	0.0435103066265583	0.0357710532844067	0.119660787284374
0.383973062038422	0.255780190229416	-0.572625517845154	0.0434592291712761	0.0359668023884296	0.119344264268875
0.380990505218506	0.251984357833862	-0.57594507932663	0.0434551499783993	0.0360577739775181	0.11898422986269
0.385711073875427	0.248938485980034	-0.57853239774704	0.0434857197105885	0.0360954776406288	0.118651069700718
0.387085825204849	0.251054584980011	-0.577316522598267	0.0435452610254288	0.0362249650061131	0.118322759866714
0.382344931364059	0.246391505002975	-0.579368054866791	0.043491043150425	0.0364415049552917	0.11803475022316
0.379993200302124	0.244025319814682	-0.585055351257324	0.0435195006430149	0.0364941582083702	0.117718212306499
0.385117292404175	0.235867142677307	-0.578858375549316	0.0433932617306709	0.0365920104086399	0.117381818592548
0.380917459726334	0.237354144454002	-0.582389295101166	0.0435384586453438	0.0365665704011917	0.117032833397388
0.379736989736557	0.238326504826546	-0.585049629211426	0.0434681512415409	0.0366918854415417	0.116722874343395
0.37710639834404	0.236333250999451	-0.581606566905975	0.0435022972524166	0.0367632694542408	0.116523906588554
0.379030883312225	0.232696011662483	-0.583086609840393	0.0434456318616867	0.0368694737553597	0.116282425820827
0.376053839921951	0.232286006212234	-0.584584176540375	0.0435227416455746	0.0369026735424995	0.116121880710125
0.375813245773315	0.233345836400986	-0.587769269943237	0.0435197204351425	0.0369962565600872	0.115796245634556
0.370456427335739	0.231542333960533	-0.584861755371094	0.0435478053987026	0.0370166227221489	0.115658015012741
0.372931092977524	0.229315057396889	-0.582470595836639	0.0435482151806355	0.0370778627693653	0.115504935383797
0.367162704467773	0.23092432320118	-0.586151421070099	0.0436154864728451	0.037177100777626	0.115289926528931
0.362861156463623	0.229477211833	-0.587284564971924	0.0436019748449326	0.0372588261961937	0.115149863064289
0.357987254858017	0.231351777911186	-0.590860486030579	0.0437040664255619	0.0372904911637306	0.114895857870579
0.358915954828262	0.230240568518639	-0.590318083763123	0.0436200238764286	0.0373317338526249	0.114748135209084
0.355566650629044	0.234977796673775	-0.585893392562866	0.0437285341322422	0.037368718534708	0.114621914923191
0.351331323385239	0.230947598814964	-0.588108897209167	0.0436756126582623	0.0374982878565788	0.114401876926422
0.343437314033508	0.231170535087585	-0.584302127361298	0.0437368080019951	0.0376184806227684	0.114307887852192
0.344248175621033	0.229745581746101	-0.596203982830048	0.043715737760067	0.0376263745129108	0.114172399044037
0.340884983539581	0.234096080064774	-0.597551226615906	0.0438014678657055	0.0375858545303345	0.114040233194828
0.335033297538757	0.238272964954376	-0.592183113098145	0.0438101701438427	0.0376356244087219	0.113877639174461
0.330441027879715	0.23439148068428	-0.587726652622223	0.0437926054000854	0.0378271453082561	0.113874137401581
0.328422009944916	0.234925985336304	-0.591753900051117	0.0436928942799568	0.0377815961837769	0.113828137516975
0.322510927915573	0.236639067530632	-0.589706063270569	0.0437195263803005	0.0377836041152477	0.11373195797205
0.321188360452652	0.240868851542473	-0.591880321502686	0.0437733791768551	0.0377361327409744	0.113622754812241
0.313040435314178	0.239616543054581	-0.59062522649765	0.0437514819204807	0.0378182381391525	0.113635122776031
0.311969339847565	0.240995168685913	-0.58999240398407	0.0436649993062019	0.037768442183733	0.113583564758301
0.305592685937881	0.24339771270752	-0.586689651012421	0.0435746386647224	0.0377079583704472	0.113568000495434
0.303953528404236	0.24756133556366	-0.584183096885681	0.043540496379137	0.0376397967338562	0.113546542823315
0.297669440507889	0.242892116308212	-0.587146818637848	0.0434899218380451	0.0377345345914364	0.113558702170849
0.294206857681274	0.246367692947388	-0.582241237163544	0.0434253998100758	0.0376546308398247	0.113524422049522
0.294291973114014	0.247958585619926	-0.577794432640076	0.0432582944631577	0.0375481098890305	0.113582782447338
0.287481695413589	0.250879853963852	-0.584368884563446	0.0432518422603607	0.0373465828597546	0.113619990646839
0.283382624387741	0.255006730556488	-0.582271277904511	0.0431457087397575	0.0373378656804562	0.113698288798332
0.279325634241104	0.251506209373474	-0.576674938201904	0.0429368242621422	0.0372421629726887	0.113673239946365
0.277304321527481	0.251143515110016	-0.578453660011292	0.0427629724144936	0.0371067933738232	0.113662138581276
0.275867849588394	0.255075514316559	-0.576889872550964	0.0426660291850567	0.0367815308272839	0.113736234605312
0.270923167467117	0.258777618408203	-0.57526683807373	0.0425209328532219	0.0367634557187557	0.113737389445305
0.266749322414398	0.260121256113052	-0.566960394382477	0.0423668473958969	0.0365968234837055	0.113768614828587
0.264742493629456	0.256525099277496	-0.562370419502258	0.0420135334134102	0.0364424176514149	0.113724149763584
0.263825953006744	0.255917102098465	-0.555090606212616	0.0419159233570099	0.0361597947776318	0.113853983581066
0.264804065227509	0.259258508682251	-0.566385447978973	0.0417279601097107	0.0359683223068714	0.113846808671951
0.261167168617249	0.256458938121796	-0.557268500328064	0.041596557945013	0.0357670038938522	0.113811999559402
0.260437905788422	0.256032735109329	-0.548798978328705	0.0413124561309814	0.0354900099337101	0.113743007183075
0.255376666784287	0.253835797309875	-0.541394770145416	0.0410602279007435	0.0353274643421173	0.113780722022057
0.254348367452621	0.253794461488724	-0.548163950443268	0.0409404970705509	0.0350827984511852	0.113783493638039
0.251793563365936	0.256633788347244	-0.544943571090698	0.0407416857779026	0.0348664410412312	0.113700173795223
0.252967447042465	0.254559427499771	-0.539646148681641	0.0404505841434002	0.0346364229917526	0.113646939396858
0.249294430017471	0.25572407245636	-0.53187483549118	0.0403147041797638	0.0342848338186741	0.113636910915375
0.248840376734734	0.255699276924133	-0.53309690952301	0.039974182844162	0.0341641493141651	0.113634906709194
0.242300748825073	0.252125561237335	-0.532261252403259	0.039834275841713	0.0339278727769852	0.113605365157127
0.249566495418549	0.247642666101456	-0.531685531139374	0.039467129856348	0.0335742644965649	0.113540455698967
0.248342603445053	0.25133216381073	-0.526713728904724	0.0392820797860622	0.0333389192819595	0.11352663487196
0.249532461166382	0.249483034014702	-0.519966423511505	0.039050217717886	0.0330986604094505	0.113481990993023
0.245671257376671	0.244669914245605	-0.517138779163361	0.0388659350574017	0.0328590497374535	0.113487400114536
0.250406980514526	0.242995783686638	-0.521543085575104	0.0385172702372074	0.0326252952218056	0.113380968570709
0.253060817718506	0.242501497268677	-0.511295735836029	0.0383442156016827	0.0323207080364227	0.11331195384264
0.250044107437134	0.243533045053482	-0.512981772422791	0.0381476767361164	0.0321344695985317	0.113205939531326
0.25206470489502	0.236380845308304	-0.500609636306763	0.0378586202859879	0.0318876393139362	0.113106854259968
0.253907680511475	0.232932388782501	-0.508599162101746	0.0376045107841492	0.0316589847207069	0.112879112362862
0.256905674934387	0.233900174498558	-0.507205009460449	0.0374425463378429	0.0313225463032722	0.112781099975109
0.255560576915741	0.231190413236618	-0.500658452510834	0.0372182540595531	0.0311932601034641	0.112694896757603
0.256277203559875	0.223956078290939	-0.501028180122375	0.0369412675499916	0.0309280715882778	0.112496793270111
0.260211855173111	0.22176630795002	-0.499408692121506	0.0367302075028419	0.0306557640433311	0.112331762909889
0.25975239276886	0.223654925823212	-0.491784811019897	0.0365316644310951	0.0303427912294865	0.112199611961842
0.258536994457245	0.220167174935341	-0.486303746700287	0.0363092869520187	0.0301987491548061	0.11211059242487
0.260514110326767	0.212188228964806	-0.4952392578125	0.0360192880034447	0.0298521686345339	0.111912682652473
0.263142198324203	0.212344780564308	-0.491186767816544	0.0358113534748554	0.0294151715934277	0.111854895949364
0.265112072229385	0.211060613393784	-0.484245747327805	0.035517904907465	0.029173094779253	0.111767999827862
0.260463148355484	0.204428464174271	-0.480384856462479	0.0353663191199303	0.0289501510560513	0.111730307340622
0.265653282403946	0.202448278665543	-0.479993730783463	0.0350963547825813	0.0285164006054401	0.111608818173409
0.266790091991425	0.205819368362427	-0.477620393037796	0.0349495299160481	0.0281368494033813	0.111638978123665
0.269165903329849	0.20090739428997	-0.470068961381912	0.0345780327916145	0.027945326641202	0.111590601503849
0.268691211938858	0.19743338227272	-0.472112566232681	0.0343695767223835	0.0275746658444405	0.111524239182472
0.27443453669548	0.196375966072083	-0.469630777835846	0.0341174006462097	0.0271712560206652	0.1115602850914
0.274240732192993	0.198538899421692	-0.463796854019165	0.0339575335383415	0.0268895160406828	0.111565783619881
0.275216042995453	0.192679062485695	-0.464539408683777	0.0336709804832935	0.026647949591279	0.111594580113888
0.276418149471283	0.188667625188828	-0.463436484336853	0.0335020832717419	0.0261934027075768	0.111528441309929
0.281043320894241	0.188942477107048	-0.464878290891647	0.0332387574017048	0.0258271563798189	0.111499205231667
0.281495988368988	0.185536250472069	-0.453751444816589	0.0330579429864883	0.0254954788833857	0.111553698778152
0.28328612446785	0.181347817182541	-0.455312997102737	0.0328716039657593	0.0252252500504255	0.11154517531395
0.283902585506439	0.182283356785774	-0.456307381391525	0.0326382741332054	0.0248430371284485	0.111520864069462
0.284393519163132	0.177769422531128	-0.448242574930191	0.0324119664728642	0.0245500020682812	0.111639350652695
0.288002550601959	0.177942588925362	-0.454620778560638	0.0322521887719631	0.0242364630103111	0.111650452017784
0.287509590387344	0.178944170475006	-0.449817389249802	0.0321020111441612	0.0238956809043884	0.111682780086994
0.292638331651688	0.173981964588165	-0.448813050985336	0.0319712571799755	0.0236266795545816	0.111737832427025
0.296491593122482	0.173636555671692	-0.453056961297989	0.0318635143339634	0.0233176425099373	0.111774563789368
0.295702219009399	0.169898122549057	-0.448893755674362	0.0317213423550129	0.0230405908077955	0.111904919147491
0.299395561218262	0.163185745477676	-0.447763681411743	0.0315394438803196	0.0227397289127111	0.111988350749016
0.303067296743393	0.161366775631905	-0.451610714197159	0.0313838608562946	0.0225298553705215	0.112101390957832
0.304583817720413	0.165191188454628	-0.447701662778854	0.0313610322773457	0.0222789254039526	0.112239293754101
0.30736181139946	0.158586457371712	-0.443530738353729	0.0313220657408237	0.0220984425395727	0.112261258065701
0.314817607402802	0.1561259329319	-0.446549266576767	0.0311453193426132	0.0219628047198057	0.112360030412674
0.320382446050644	0.158326044678688	-0.451859533786774	0.0312150437384844	0.021695239469409	0.112399034202099
0.321274012327194	0.152816027402878	-0.447115659713745	0.031213590875268	0.021603275090456	0.112542785704136
0.324383139610291	0.147135391831398	-0.453613549470901	0.0311754271388054	0.021600840613246	0.112579263746738
0.326269805431366	0.147489443421364	-0.448758512735367	0.0313006117939949	0.0213828179985285	0.112670190632343
0.327672272920609	0.146265879273415	-0.445597380399704	0.0313273817300797	0.0214267447590828	0.11281331628561
0.324112087488174	0.145827129483223	-0.453894436359406	0.0314679443836212	0.021393146365881	0.112906433641911
0.331559807062149	0.142481654882431	-0.448554545640945	0.0314379893243313	0.021279864013195	0.112930335104465
0.330879151821136	0.144824638962746	-0.447691380977631	0.031631700694561	0.0213250108063221	0.113088108599186
0.330478429794312	0.140761598944664	-0.457276374101639	0.031789056956768	0.0214756242930889	0.113147258758545
0.334946721792221	0.142310470342636	-0.460803627967834	0.0319247543811798	0.021399550139904	0.11323893815279
0.334168583154678	0.14150570333004	-0.457521766424179	0.032103531062603	0.0215372275561094	0.113379374146461
0.335014432668686	0.139983415603638	-0.460945069789886	0.0322344563901424	0.0216795559972525	0.113436467945576
0.33410781621933	0.141361549496651	-0.467786520719528	0.0324287712574005	0.0217675566673279	0.11356957256794
0.334410399198532	0.13936972618103	-0.465962439775467	0.0324941016733646	0.0218369122594595	0.113669224083424
0.337843060493469	0.138117447495461	-0.46733632683754	0.0327183529734612	0.0219444520771503	0.113926954567432
0.338589400053024	0.141097709536552	-0.474901795387268	0.032910842448473	0.0220904517918825	0.114026084542274
0.333642333745956	0.140724375844002	-0.474279969930649	0.033121895045042	0.0222299937158823	0.114244252443314
0.338524729013443	0.136033996939659	-0.477853089570999	0.0331889279186726	0.0223971232771873	0.114476159214973
0.338038921356201	0.142726436257362	-0.486234664916992	0.0335651077330112	0.0224159229546785	0.114619739353657
0.335191160440445	0.142686888575554	-0.479834049940109	0.0337669998407364	0.0226636752486229	0.114846356213093
0.335983365774155	0.139693066477776	-0.481385469436646	0.0339543744921684	0.0228678826242685	0.115040458738804
0.339079439640045	0.139739781618118	-0.488118529319763	0.0341241955757141	0.023044478148222	0.115256071090698
0.33855614066124	0.143141940236092	-0.488531798124313	0.0342905111610889	0.0230427514761686	0.115423269569874
0.337118476629257	0.142843633890152	-0.487854361534119	0.0345295742154121	0.0234132073819637	0.115712493658066
0.3426373898983	0.136323750019073	-0.49681881070137	0.0346786417067051	0.0234948359429836	0.115959361195564
0.344105690717697	0.141881376504898	-0.501773953437805	0.0349531881511211	0.0235952883958817	0.116200156509876
0.342177152633667	0.145831063389778	-0.501478612422943	0.0352249667048454	0.0239028539508581	0.116441771388054
0.343577474355698	0.14095351099968	-0.504027724266052	0.0354731865227222	0.0240216236561537	0.116726487874985
0.343568354845047	0.142827749252319	-0.507668316364288	0.0356726050376892	0.0241409614682198	0.116869166493416
0.346098810434341	0.14964647591114	-0.509901821613312	0.0359626971185207	0.0242260862141848	0.117104589939117
0.342500537633896	0.147205978631973	-0.510841250419617	0.0362135022878647	0.0244961697608233	0.117437310516834
0.344828426837921	0.147328123450279	-0.521482706069946	0.0364270247519016	0.0246341601014137	0.117635823786259
0.345614314079285	0.152083873748779	-0.520727157592773	0.0367041900753975	0.024732917547226	0.117977820336819
0.344725877046585	0.157522559165955	-0.521247625350952	0.036929938942194	0.0249253250658512	0.118267349898815
0.338641494512558	0.154704660177231	-0.51759797334671	0.0371474996209145	0.0250596404075623	0.118641160428524
0.343681484460831	0.156956359744072	-0.527267217636108	0.0372358299791813	0.0250530261546373	0.118928328156471
0.34466814994812	0.15976382791996	-0.526074230670929	0.0375723205506802	0.0251788049936295	0.119289107620716
0.340392470359802	0.167193099856377	-0.529032707214355	0.037702102214098	0.0252376440912485	0.119627125561237
0.333349347114563	0.164970278739929	-0.528531789779663	0.0379657819867134	0.0254714637994766	0.120064832270145
0.339409857988358	0.166385024785995	-0.535520076751709	0.0380343683063984	0.0254554357379675	0.120428942143917
0.336874186992645	0.175487816333771	-0.533057570457459	0.0383380688726902	0.0254310760647058	0.120827496051788
0.335373282432556	0.180999964475632	-0.525890588760376	0.0384409911930561	0.0254835691303015	0.121207617223263
0.335518300533295	0.177464917302132	-0.530024349689484	0.038524903357029	0.025549067184329	0.121663101017475
0.338960021734238	0.178357347846031	-0.539580881595612	0.0386225245893002	0.0255053844302893	0.122014597058296
0.337883710861206	0.183348923921585	-0.537120282649994	0.0388549566268921	0.0254686493426561	0.12249481678009
0.338030099868774	0.189440503716469	-0.534433603286743	0.0389969348907471	0.0255744829773903	0.122929319739342
0.334517896175385	0.188576683402061	-0.537690579891205	0.0390089303255081	0.0255807768553495	0.123359471559525
0.338655650615692	0.189788013696671	-0.537987172603607	0.0390653684735298	0.0255308859050274	0.123743042349815
0.33687025308609	0.194232657551765	-0.54093474149704	0.039291825145483	0.0254852455109358	0.124156452715397
0.338121324777603	0.198120146989822	-0.542503118515015	0.0392703376710415	0.0254651010036469	0.124669149518013
0.336966931819916	0.198475331068039	-0.542926847934723	0.0393608510494232	0.0254691895097494	0.12506702542305
0.342068791389465	0.199380949139595	-0.540275931358337	0.0393273755908012	0.0253982208669186	0.125531032681465
0.342243224382401	0.20287498831749	-0.539587020874023	0.0393474549055099	0.025260416790843	0.125994890928268
0.344307899475098	0.204984128475189	-0.543305099010468	0.0393150970339775	0.0253116674721241	0.126465693116188
0.341220736503601	0.204934388399124	-0.541835486888886	0.0393228530883789	0.0252552889287472	0.126934096217155
0.348907381296158	0.204866886138916	-0.538468182086945	0.0391727983951569	0.0252140741795301	0.127388820052147
0.347941249608994	0.208662763237953	-0.536283195018768	0.0392557680606842	0.025130232796073	0.127876833081245
0.350802719593048	0.209487646818161	-0.538263857364655	0.0391064882278442	0.0250988472253084	0.128291189670563
0.351805090904236	0.21296851336956	-0.540296971797943	0.0390650741755962	0.0249825548380613	0.128766179084778
0.353871941566467	0.211591005325317	-0.532297074794769	0.0388736352324486	0.0249638594686985	0.129218637943268
0.356361329555511	0.213625431060791	-0.52786910533905	0.0388115011155605	0.0248395316302776	0.129711374640465
0.359555155038834	0.215095371007919	-0.532385528087616	0.0386656373739243	0.0248382035642862	0.130160242319107
0.359776347875595	0.213833674788475	-0.528975009918213	0.0385493822395802	0.0247338581830263	0.130582645535469
0.367146253585815	0.215345337986946	-0.531554996967316	0.0382897444069386	0.0246226768940687	0.131025642156601
0.371393889188766	0.218324825167656	-0.524284899234772	0.0382314696907997	0.0244797077029943	0.131432875990868
0.374360322952271	0.217985242605209	-0.517846703529358	0.0380418784916401	0.0244850423187017	0.131856560707092
0.375313937664032	0.216178342700005	-0.522374987602234	0.0379004888236523	0.024427181109786	0.13223722577095
0.385269582271576	0.21318918466568	-0.531661510467529	0.0375961810350418	0.0243036970496178	0.132557734847069
0.391637474298477	0.214383751153946	-0.523479104042053	0.037459522485733	0.0242197569459677	0.132946670055389
0.39834401011467	0.21803879737854	-0.522386789321899	0.0373388007283211	0.0240811333060265	0.133198365569115
0.403921216726303	0.211438164114952	-0.511948883533478	0.0370978228747845	0.0240506734699011	0.133481487631798
0.410725593566895	0.210239559412003	-0.514228463172913	0.0368035510182381	0.0240169055759907	0.133742794394493
0.417266756296158	0.207098290324211	-0.510166227817535	0.0365998856723309	0.023892879486084	0.133988708257675
0.425530701875687	0.208292216062546	-0.515419244766235	0.0365317165851593	0.0237389747053385	0.134148225188255
0.429169654846191	0.202594399452209	-0.516432762145996	0.0363348685204983	0.0237028021365404	0.134194642305374
0.432660102844238	0.199499249458313	-0.511548638343811	0.0362070612609386	0.0235414039343596	0.13409611582756
0.443416595458984	0.194617703557014	-0.507616639137268	0.0358607918024063	0.0235019735991955	0.133978202939034
0.449141561985016	0.193592935800552	-0.500332653522491	0.0357129238545895	0.0233748331665993	0.133953124284744
0.458592444658279	0.189324125647545	-0.504227995872498	0.0355089344084263	0.0233509726822376	0.133996620774269
0.461520820856094	0.184860497713089	-0.495842069387436	0.0352773740887642	0.023166311904788	0.134038239717484
0.473372459411621	0.17557580769062	-0.501724481582642	0.0350119806826115	0.0229663476347923	0.133972212672234
0.479125052690506	0.175792410969734	-0.493956059217453	0.0348079688847065	0.0227246582508087	0.13398602604866
0.488648325204849	0.173908695578575	-0.489415645599365	0.034525815397501	0.0225510336458683	0.133934855461121
0.494409173727036	0.163627073168755	-0.486816078424454	0.0342420823872089	0.0224018208682537	0.13387693464756
0.505462884902954	0.160305485129356	-0.482792258262634	0.0339576229453087	0.0221522059291601	0.133761331439018
0.515184283256531	0.15850456058979	-0.475827127695084	0.0337382145226002	0.0217558760195971	0.133674547076225
0.518236458301544	0.151981547474861	-0.47899004817009	0.0333666019141674	0.0215828623622656	0.133594200015068
0.524082720279694	0.145860075950623	-0.471368610858917	0.0331114381551743	0.0213010106235743	0.133374661207199
0.534304678440094	0.136155053973198	-0.469620674848557	0.0327152572572231	0.0210897047072649	0.133138492703438
0.536348044872284	0.138225167989731	-0.467277228832245	0.0325137078762054	0.0206935871392488	0.132931798696518
0.542086780071259	0.135895401239395	-0.457692056894302	0.0321663916110992	0.0204309225082397	0.132728636264801
0.54476523399353	0.128191977739334	-0.45133301615715	0.0317894816398621	0.0200391970574856	0.132571130990982
0.553166091442108	0.123108729720116	-0.448456197977066	0.0314960218966007	0.0197680741548538	0.132336050271988
0.55643504858017	0.12199641764164	-0.447334229946136	0.0312531292438507	0.0192511361092329	0.132136926054955
0.562737345695496	0.118768632411957	-0.437576740980148	0.0308911856263876	0.0189864486455917	0.131884023547173
0.562335193157196	0.115252248942852	-0.427137851715088	0.0305923074483871	0.0186541806906462	0.131638094782829
0.568432927131653	0.106510266661644	-0.42620912194252	0.0301706846803427	0.0183193869888783	0.131400853395462
0.57174426317215	0.106855340301991	-0.420450896024704	0.0298703741282225	0.0178873613476753	0.131113171577454
0.569481492042542	0.105288334190845	-0.412846595048904	0.0295766219496727	0.017568826675415	0.130834341049194
0.570010185241699	0.100734896957874	-0.4050512611866	0.0291593316942453	0.0172017887234688	0.130616903305054
0.570784389972687	0.100489065051079	-0.397890150547028	0.028789933770895	0.0169071275740862	0.13049228489399
0.574254333972931	0.101241812109947	-0.400693446397781	0.0284797940403223	0.0164678767323494	0.130204454064369
0.570089340209961	0.100255094468594	-0.386988639831543	0.0281866863369942	0.0162358675152063	0.129987299442291
0.572372138500214	0.0930231884121895	-0.380707234144211	0.0276706945151091	0.0160412434488535	0.129816487431526
0.576161324977875	0.0936624631285667	-0.381222188472748	0.0274974871426821	0.015574662014842	0.129576086997986
0.580270826816559	0.0912127420306206	-0.373434245586395	0.0272200908511877	0.0153205944225192	0.129332065582275
0.577154099941254	0.091229110956192	-0.364654302597046	0.0268706195056438	0.0151326917111874	0.129092395305634
0.58287513256073	0.0877340137958527	-0.365387499332428	0.0265501458197832	0.0149055561050773	0.12884633243084
0.5836501121521	0.0866944640874863	-0.36406597495079	0.0263057108968496	0.0147215891629457	0.128559783101082
0.585479080677032	0.0870619118213654	-0.361751526594162	0.026047283783555	0.0146192777901888	0.128391280770302
0.584275782108307	0.0835260823369026	-0.35675048828125	0.0258514750748873	0.0145278898999095	0.128271877765656
0.582528233528137	0.0792877748608589	-0.354152977466583	0.0255842693150043	0.0144466906785965	0.128045275807381
0.580799579620361	0.0861221924424171	-0.348064541816711	0.0254264008253813	0.0144310854375362	0.127923041582108
0.575999081134796	0.0825968980789185	-0.34618017077446	0.0252274740487337	0.0145849110558629	0.127799317240715
0.579722285270691	0.0813946574926376	-0.357562929391861	0.0249685477465391	0.0145328911021352	0.127619475126266
0.577313542366028	0.0853012055158615	-0.349338918924332	0.0249071568250656	0.0146036315709352	0.127499103546143
0.575215220451355	0.0840045884251595	-0.347188472747803	0.0247977748513222	0.0148265017196536	0.127360075712204
0.575154542922974	0.0816631689667702	-0.353589713573456	0.024801341816783	0.0149242961779237	0.127157315611839
0.577058732509613	0.0843289196491241	-0.349356889724731	0.0246625449508429	0.0152160990983248	0.127041861414909
0.572713673114777	0.0840687304735184	-0.353520333766937	0.0247429274022579	0.015465053729713	0.126929968595505
0.570987045764923	0.0835203900933266	-0.360907405614853	0.0247039329260588	0.015753211453557	0.126744449138641
0.570631265640259	0.0847894474864006	-0.35279655456543	0.0246619842946529	0.0160974971950054	0.126664638519287
0.565986394882202	0.0831933319568634	-0.362765967845917	0.0247520320117474	0.0165035836398602	0.126491203904152
0.570987224578857	0.0845987200737	-0.367037892341614	0.0249295271933079	0.0169577244669199	0.126286074519157
0.565857827663422	0.0830770060420036	-0.366632580757141	0.0250475835055113	0.0174243785440922	0.126202762126923
0.566737174987793	0.0794613733887672	-0.374861031770706	0.0251508429646492	0.0179539378732443	0.12607753276825
0.565031230449677	0.0855263322591782	-0.382793128490448	0.0253807455301285	0.0184838492423296	0.125870451331139
0.562303841114044	0.0844370350241661	-0.38603013753891	0.0255898609757423	0.0190928820520639	0.125685885548592
0.559244155883789	0.0830486789345741	-0.388650268316269	0.0257521886378527	0.0197364259511232	0.125609502196312
0.560537576675415	0.0855320021510124	-0.396907329559326	0.0260098874568939	0.0203398987650871	0.12547592818737
0.559970557689667	0.0905214101076126	-0.405416131019592	0.0262754168361425	0.0210093278437853	0.125321283936501
0.553269386291504	0.0870740115642548	-0.40093457698822	0.0266311075538397	0.021741533651948	0.125156551599503
0.551930487155914	0.0850241854786873	-0.411462247371674	0.0267671141773462	0.0224681291729212	0.125065073370934
0.551345527172089	0.0912042334675789	-0.420358121395111	0.0272247418761253	0.0231936760246754	0.124913163483143
0.545805215835571	0.0903816893696785	-0.428639650344849	0.0275118239223957	0.0240113027393818	0.124797098338604
0.542954325675964	0.0911166667938232	-0.432654559612274	0.0278276838362217	0.0247119907289743	0.124589785933495
0.542954862117767	0.0860271975398064	-0.442545771598816	0.0280644949525595	0.0254379417747259	0.124365419149399
0.539252936840057	0.0893464684486389	-0.45249280333519	0.0284490529447794	0.0261933095753193	0.124099127948284
0.536363482475281	0.0947546884417534	-0.457072556018829	0.0287225395441055	0.0269326493144035	0.123813048005104
0.525401532649994	0.0918857902288437	-0.462184309959412	0.0291407145559788	0.0276457071304321	0.123511210083961
0.525794744491577	0.0877956748008728	-0.464371740818024	0.0292752850800753	0.0284074377268553	0.123231209814548
0.521797060966492	0.0935897976160049	-0.476155817508698	0.0297296214848757	0.0290029142051935	0.12296736985445
0.519519925117493	0.0909458771348	-0.479534476995468	0.0299115274101496	0.0296555049717426	0.12279949337244
0.511777818202972	0.093921072781086	-0.485076278448105	0.0301915314048529	0.0302637759596109	0.122705146670341
0.511074423789978	0.0918641462922096	-0.490757793188095	0.0304228588938713	0.0308575853705406	0.122646361589432
0.507395625114441	0.0931704714894295	-0.495520114898682	0.0307478904724121	0.0313231311738491	0.122564740478992
0.50299346446991	0.0952581614255905	-0.501667976379395	0.0309024807065725	0.0319202095270157	0.122438818216324
0.49718302488327	0.097177155315876	-0.504108965396881	0.0311397723853588	0.0323706790804863	0.122257612645626
0.489956140518188	0.0959381908178329	-0.502200365066528	0.0312479939311743	0.0328353196382523	0.122153460979462
0.483911335468292	0.0974126905202866	-0.507104873657227	0.0314962975680828	0.0332258380949497	0.122062742710114
0.476248800754547	0.102747201919556	-0.517591059207916	0.0316375680267811	0.0336766578257084	0.12191216647625
0.471619993448257	0.102998979389668	-0.516309261322021	0.0318494513630867	0.0338541977107525	0.121811673045158
0.465194076299667	0.106115974485874	-0.517044007778168	0.0319305509328842	0.0341642573475838	0.121721260249615
0.458027362823486	0.114058829843998	-0.52010041475296	0.0321113839745522	0.0344795696437359	0.121612809598446
0.444284975528717	0.111278787255287	-0.519058227539063	0.0321239866316319	0.0348033867776394	0.121531128883362
0.435354381799698	0.116066940128803	-0.51928049325943	0.0322532877326012	0.0348962657153606	0.121398866176605
0.430501729249954	0.123354755342007	-0.525960206985474	0.0322957783937454	0.0351141430437565	0.121236205101013
0.418062418699265	0.130186855792999	-0.512564420700073	0.0324015729129314	0.0352078676223755	0.12118761241436
0.406615972518921	0.128467500209808	-0.514846563339233	0.0322949923574924	0.035437535494566	0.12115839868784
0.3964723944664	0.135685175657272	-0.529095888137817	0.0324183404445648	0.0354512594640255	0.121127136051655
0.388993710279465	0.141077384352684	-0.52121502161026	0.0323981754481792	0.035537164658308	0.121066026389599
0.381584048271179	0.150146037340164	-0.516916394233704	0.0324207432568073	0.0355737842619419	0.121136844158173
0.368027776479721	0.150376558303833	-0.510211706161499	0.0323569476604462	0.0357314385473728	0.121152348816395
0.356610655784607	0.155194208025932	-0.514014840126038	0.0324067994952202	0.0357545204460621	0.121164284646511
0.349832147359848	0.161095023155212	-0.513841092586517	0.032341543585062	0.0358335599303246	0.12125352025032
0.339491307735443	0.169166803359985	-0.513748824596405	0.0324301645159721	0.0357879288494587	0.121223166584969
0.328432112932205	0.174856543540955	-0.512172341346741	0.0323462262749672	0.0358964577317238	0.121170617640018
0.316535532474518	0.177270412445068	-0.507124125957489	0.0323455855250359	0.0360096283257008	0.121157795190811
0.307686269283295	0.179391011595726	-0.504503190517426	0.0322650596499443	0.0361391007900238	0.121058024466038
0.298690915107727	0.184939190745354	-0.507583796977997	0.0323745347559452	0.0361416861414909	0.120873793959618
0.287734389305115	0.190266489982605	-0.501670658588409	0.0323333702981472	0.0362726449966431	0.1207175552845
0.277314960956573	0.192368775606155	-0.495124131441116	0.0322927422821522	0.0364891961216927	0.120676167309284
0.272027134895325	0.194051772356033	-0.497030973434448	0.0322387330234051	0.0366398058831692	0.120596423745155
0.262140035629272	0.197983533143997	-0.503681480884552	0.0322688557207584	0.0368549637496471	0.12051760405302
0.250816732645035	0.202451437711716	-0.497189939022064	0.0322967655956745	0.0370546653866768	0.120504282414913
0.239995568990707	0.208403185009956	-0.499015927314758	0.032259289175272	0.0372849442064762	0.120488166809082
0.229773133993149	0.211330115795135	-0.50100713968277	0.0323055759072304	0.0375711470842361	0.120525121688843
0.219588294625282	0.218002811074257	-0.498162984848022	0.0323509275913239	0.0378343872725964	0.120548613369465
0.207344993948936	0.224142342805862	-0.502310812473297	0.032445851713419	0.0381978712975979	0.120616935193539
0.19936540722847	0.227725312113762	-0.504528403282166	0.0323970019817352	0.0384661704301834	0.1206144541502
0.190333217382431	0.232877463102341	-0.496658444404602	0.0324727147817612	0.0388466082513332	0.120718374848366
0.184118866920471	0.238430768251419	-0.50596159696579	0.0326314233243465	0.0391952320933342	0.1207025796175
0.172392681241035	0.242184743285179	-0.507079482078552	0.032749816775322	0.0395481809973717	0.120788149535656
0.163645401597023	0.24492509663105	-0.513400673866272	0.0327111072838306	0.0398911125957966	0.120731547474861
0.15627683699131	0.249691382050514	-0.508124887943268	0.0328359603881836	0.0402768477797508	0.1208585947752
0.149915933609009	0.2557512819767	-0.511950731277466	0.0330094993114471	0.0407284162938595	0.120947420597076
0.142432287335396	0.258328258991241	-0.517204403877258	0.033121507614851	0.0411904864013195	0.120986469089985
0.133358180522919	0.26297664642334	-0.523967206478119	0.0331888794898987	0.041483748704195	0.121020905673504
0.125494718551636	0.268368482589722	-0.516702175140381	0.0333570241928101	0.0419298559427261	0.121223650872707
0.122929036617279	0.275060892105103	-0.527369499206543	0.0335661023855209	0.0424246974289417	0.121385082602501
0.117202021181583	0.275074154138565	-0.528162479400635	0.0337793715298176	0.0428741499781609	0.121453203260899
0.111316874623299	0.281115025281906	-0.538885772228241	0.0338894203305244	0.0433108732104301	0.121635109186172
0.1104551628232	0.282783299684525	-0.538611471652985	0.0341225191950798	0.0437266156077385	0.121795825660229
0.108787424862385	0.291710406541824	-0.545102477073669	0.0343850180506706	0.0443328656256199	0.121936462819576
0.10473521053791	0.289773613214493	-0.546436190605164	0.0346387811005116	0.044851366430521	0.122094638645649
0.103873819112778	0.295169830322266	-0.551363170146942	0.0349850803613663	0.0454001277685165	0.122141487896442
0.104333899915218	0.291115760803223	-0.56358939409256	0.0352061726152897	0.0460400357842445	0.122296005487442
0.104551278054714	0.296289443969727	-0.571300745010376	0.0356155186891556	0.0465489663183689	0.122398935258389
0.104074135422707	0.299518018960953	-0.578524708747864	0.0359798818826675	0.0471754036843777	0.122468113899231
0.102524787187576	0.300208777189255	-0.581798553466797	0.0363395512104034	0.047875888645649	0.122552528977394
0.104259490966797	0.297290593385696	-0.587614119052887	0.0367272421717644	0.0485467463731766	0.122668251395226
0.107575930655003	0.299148976802826	-0.601479351520538	0.0373176597058773	0.0491301119327545	0.122743166983128
0.109129406511784	0.300931841135025	-0.610371172428131	0.0377579256892204	0.0499075390398502	0.12287762016058
0.108934812247753	0.301685482263565	-0.623199939727783	0.038315411657095	0.0506708398461342	0.122994191944599
0.116009026765823	0.300844818353653	-0.63116443157196	0.0387447513639927	0.0513873808085918	0.12304113060236
0.117075048387051	0.301176309585571	-0.642486333847046	0.0394037365913391	0.0521281808614731	0.123243167996407
0.121741935610771	0.302468031644821	-0.647720396518707	0.0399242602288723	0.052957259118557	0.123300448060036
0.124059371650219	0.298271626234055	-0.654397785663605	0.040545329451561	0.05377546697855	0.123536758124828
0.130364552140236	0.295183628797531	-0.666673123836517	0.0411455370485783	0.0545622669160366	0.123626753687859
0.138014987111092	0.289776682853699	-0.676011085510254	0.0416924878954887	0.0554390735924244	0.123771570622921
0.146912917494774	0.293108463287354	-0.694190323352814	0.0425645485520363	0.0562433302402496	0.123889923095703
0.154388964176178	0.289390593767166	-0.709449887275696	0.0432236790657043	0.0572120063006878	0.124005675315857
0.158854797482491	0.285757392644882	-0.716508030891418	0.0439129434525967	0.0581021308898926	0.124178498983383
0.167212381958961	0.283674120903015	-0.727497041225433	0.0445118136703968	0.0588882341980934	0.124304391443729
0.171207502484322	0.276067346334457	-0.734452486038208	0.0451701059937477	0.0598179772496223	0.12447115778923
0.178272187709808	0.275054156780243	-0.749484181404114	0.0460804812610149	0.0606462955474854	0.124652929604053
0.188357070088387	0.274742543697357	-0.76881992816925	0.0467453524470329	0.0616154484450817	0.124840423464775
0.191719964146614	0.275049477815628	-0.766863584518433	0.0474326871335506	0.0624816976487637	0.125081270933151
0.190512135624886	0.268499702215195	-0.779612720012665	0.0481078587472439	0.0632175132632256	0.12540091574192
0.20279261469841	0.263607114553452	-0.792408049106598	0.0488242991268635	0.0640852153301239	0.125695809721947
0.207566425204277	0.270454913377762	-0.806438624858856	0.0495739877223969	0.0648004338145256	0.126155808568001
0.210678294301033	0.272419840097427	-0.806756138801575	0.0503184832632542	0.0655040517449379	0.12654422223568
0.20827554166317	0.269773840904236	-0.81128054857254	0.0509261377155781	0.0661657452583313	0.127115592360497
0.213782534003258	0.272156000137329	-0.826201915740967	0.0517146773636341	0.0668936148285866	0.127517759799957
0.219738394021988	0.273398160934448	-0.833884835243225	0.0521494746208191	0.0673939362168312	0.128183975815773
0.214053943753242	0.272454500198364	-0.83191841840744	0.0527547895908356	0.0678303688764572	0.128832668066025
0.217429518699646	0.277986377477646	-0.845788896083832	0.0534608960151672	0.0682901740074158	0.129394516348839
0.218486338853836	0.288342356681824	-0.850048720836639	0.0539670400321484	0.0686219558119774	0.130036428570747
0.210303947329521	0.286607921123505	-0.845165371894836	0.0543631464242935	0.0689754337072372	0.130792990326881
0.208996027708054	0.292091816663742	-0.849218130111694	0.0549391061067581	0.0691736117005348	0.13140195608139
0.213962018489838	0.295770138502121	-0.859756171703339	0.0552514642477036	0.0692431703209877	0.13218255341053
0.203870981931686	0.304036736488342	-0.854344964027405	0.0555435307323933	0.0693135410547256	0.132939249277115
0.199915945529938	0.309691578149796	-0.859430372714996	0.0559758357703686	0.0691518411040306	0.133675277233124
0.202127724885941	0.320483505725861	-0.869377315044403	0.0562650077044964	0.0691394507884979	0.134478539228439
0.192453041672707	0.324148118495941	-0.856346309185028	0.0563331171870232	0.0689395368099213	0.135337293148041
0.18600369989872	0.328347980976105	-0.862414479255676	0.0565036572515965	0.0686532780528069	0.136103421449661
0.190253362059593	0.331799775362015	-0.867806315422058	0.0564722828567028	0.0684516131877899	0.136855185031891
0.185754358768463	0.339422166347504	-0.853524804115295	0.0563668832182884	0.0679347515106201	0.137726649641991
0.18425527215004	0.34395444393158	-0.847900092601776	0.0564492344856262	0.0673561096191406	0.138305813074112
0.184947997331619	0.358081758022308	-0.847113311290741	0.0563917309045792	0.0667838007211685	0.139011740684509
0.165430650115013	0.363391637802124	-0.828502297401428	0.0562426410615444	0.0660529881715775	0.139896482229233
0.158537313342094	0.372826516628265	-0.821608483791351	0.0562391541898251	0.0652434527873993	0.14078888297081
0.15536729991436	0.388106346130371	-0.819682776927948	0.0558812990784645	0.064495749771595	0.141686782240868
0.138594046235085	0.391546726226807	-0.802649438381195	0.0555159151554108	0.0636662542819977	0.142377138137817
0.135328933596611	0.397113770246506	-0.809566974639893	0.0553582347929478	0.0627516284584999	0.143070742487907
0.125190332531929	0.407903164625168	-0.796067595481873	0.0548993907868862	0.0618756301701069	0.143792599439621
0.112056747078896	0.399358808994293	-0.779177367687225	0.0544756986200809	0.0610015466809273	0.144378647208214
0.116362489759922	0.405586570501328	-0.77923971414566	0.0542014576494694	0.0600439086556435	0.144927754998207
0.117328226566315	0.41198918223381	-0.773015022277832	0.0534886978566647	0.0589980557560921	0.145560920238495
0.101023152470589	0.415782243013382	-0.755057692527771	0.0529381595551968	0.0579955540597439	0.146385237574577
0.0913170054554939	0.420781672000885	-0.749711990356445	0.052566546946764	0.056963749229908	0.14692585170269
0.0908767431974411	0.43456906080246	-0.745636284351349	0.0520111806690693	0.0558707043528557	0.147583529353142
0.0775349140167236	0.444229423999786	-0.716367244720459	0.0514163412153721	0.054605845361948	0.148338168859482
0.072730727493763	0.462342232465744	-0.699256241321564	0.0509925857186317	0.0531509183347225	0.148969188332558
0.0754620507359505	0.468774676322937	-0.685734570026398	0.0504629760980606	0.0518473237752914	0.149461284279823
0.0654963627457619	0.48178631067276	-0.673054039478302	0.0499800704419613	0.0505502447485924	0.149779543280602
0.0575618222355843	0.489147007465363	-0.653480589389801	0.0495411604642868	0.0493867918848991	0.149747177958488
0.0558427721261978	0.492672860622406	-0.649425208568573	0.0491467192769051	0.0483962297439575	0.149132385849953
0.0433219596743584	0.490730911493301	-0.642082154750824	0.0485061965882778	0.0474953837692738	0.148372977972031
0.0321309193968773	0.488828003406525	-0.62652051448822	0.0478450208902359	0.0465032532811165	0.147696807980537
0.0316424183547497	0.490534752607346	-0.621199727058411	0.0472879186272621	0.0456346645951271	0.147266536951065
0.031062051653862	0.491645932197571	-0.609344363212585	0.0468375608325005	0.0447180904448032	0.146829068660736
0.0302161499857903	0.49722558259964	-0.603706061840057	0.0462597198784351	0.0440892577171326	0.146313384175301
0.0192166548222303	0.491304248571396	-0.595886290073395	0.045608289539814	0.0433976911008358	0.145687073469162
0.0124746384099126	0.49295836687088	-0.583936154842377	0.0451139882206917	0.0428076758980751	0.145015820860863
0.0176781974732876	0.491326540708542	-0.582029938697815	0.044550035148859	0.0423309952020645	0.144376561045647
0.015154623426497	0.494408398866653	-0.57726263999939	0.0440818890929222	0.0418673790991306	0.143674671649933
0.0127310398966074	0.490762978792191	-0.5745929479599	0.0435360595583916	0.0416053831577301	0.143000721931458
0.0111028933897614	0.488544017076492	-0.56783401966095	0.0430964976549149	0.0413687191903591	0.142103627324104
0.0148481400683522	0.488563567399979	-0.563965797424316	0.0424266308546066	0.0410963632166386	0.1431043446064
0.0283753629773855	0.507805407047272	-0.559475600719452	0.0420429259538651	0.0409317500889301	0.146012470126152
0.0387195385992527	0.528949439525604	-0.562371253967285	0.0417419709265232	0.0408841520547867	0.148692891001701
0.0484785214066505	0.550382673740387	-0.571044623851776	0.0414332151412964	0.0410803183913231	0.150647237896919
0.0547690205276012	0.564385533332825	-0.564805746078491	0.0411387793719769	0.0411568395793438	0.15226337313652
0.0577429607510567	0.577123045921326	-0.567512571811676	0.0408381074666977	0.0413766726851463	0.152979254722595
0.0621635131537914	0.58233243227005	-0.577479064464569	0.0409010611474514	0.0417219176888466	0.153335750102997
0.0612586438655853	0.584905803203583	-0.577950656414032	0.0410825274884701	0.0421659201383591	0.15372796356678
0.0670104399323463	0.588819622993469	-0.593376159667969	0.0412254109978676	0.0427242927253246	0.154187649488449
0.0665671676397324	0.586883246898651	-0.589603841304779	0.041330099105835	0.0433320067822933	0.154759258031845
0.0706176683306694	0.584924638271332	-0.606325507164001	0.0416336692869663	0.0439111031591892	0.155214056372643
0.0841053649783134	0.584785044193268	-0.62395042181015	0.0419902615249157	0.0446113385260105	0.155610054731369
0.0855846032500267	0.587589681148529	-0.628977715969086	0.0422795824706554	0.045352429151535	0.156013205647469
0.0879888534545898	0.586485624313354	-0.634729266166687	0.0426473282277584	0.046100527048111	0.156357243657112
0.0982160195708275	0.58883672952652	-0.653743445873261	0.0431007593870163	0.0469949953258038	0.156876772642136
0.100151419639587	0.59475964307785	-0.66389387845993	0.0435625575482845	0.0477312095463276	0.157285839319229
0.0991706177592278	0.590169370174408	-0.667095720767975	0.0437556207180023	0.0485043674707413	0.15740641951561
0.107590980827808	0.584819912910461	-0.678248703479767	0.0441352277994156	0.049323707818985	0.157544061541557
0.115033283829689	0.587208211421967	-0.692309677600861	0.044573899358511	0.0500424839556217	0.157732203602791
0.116875410079956	0.589772164821625	-0.699769377708435	0.0448537431657314	0.0508228801190853	0.157889440655708
0.113147974014282	0.583477139472961	-0.704545319080353	0.0451518595218658	0.0515335723757744	0.157976299524307
0.122754313051701	0.585327208042145	-0.717741668224335	0.0455798134207726	0.0522098019719124	0.158016070723534
0.126013442873955	0.580708086490631	-0.719446539878845	0.0456588789820671	0.0527065880596638	0.157975971698761
0.128292724490166	0.574102401733398	-0.721912026405334	0.0459552332758904	0.0532022453844547	0.157779917120934
0.140807896852493	0.579427540302277	-0.727191686630249	0.0462536439299583	0.0534542612731457	0.157701626420021
0.146171450614929	0.577624440193176	-0.721001327037811	0.0463143140077591	0.0537374839186668	0.157555714249611
0.15240278840065	0.56679779291153	-0.732548534870148	0.0465489774942398	0.0539507269859314	0.157435327768326
0.166200324892998	0.567550003528595	-0.726373076438904	0.0466884449124336	0.0540345646440983	0.157317191362381
0.1681989133358	0.557779312133789	-0.720824837684631	0.04663972184062	0.0539617128670216	0.157167479395866
0.184203505516052	0.548701703548431	-0.724396169185638	0.0467741154134274	0.053941797465086	0.157022997736931
0.193253383040428	0.551188707351685	-0.719522893428802	0.0469243004918098	0.0537553019821644	0.156908631324768
0.194959878921509	0.548795580863953	-0.709772825241089	0.0470609329640865	0.0534765273332596	0.156785145401955
0.209525257349014	0.548792481422424	-0.725792944431305	0.0472285114228725	0.053276501595974	0.156597167253494
0.210791260004044	0.546964049339294	-0.70282369852066	0.0472921319305897	0.0530465468764305	0.156553357839584
0.210936591029167	0.543813109397888	-0.713069081306458	0.0473776422441006	0.0527099221944809	0.156469225883484
0.230154901742935	0.540866076946259	-0.710633933544159	0.0474700555205345	0.0524889826774597	0.156458124518394
0.228193745017052	0.539454579353333	-0.699917435646057	0.0474010221660137	0.0521964617073536	0.156426042318344
0.231940433382988	0.538756608963013	-0.70334380865097	0.0476651303470135	0.0519438348710537	0.156331971287727
0.240506187081337	0.543256282806396	-0.699637234210968	0.047723013907671	0.0517845079302788	0.156268432736397
0.231122866272926	0.534993350505829	-0.688931226730347	0.0477932915091515	0.0514818169176579	0.156146615743637
0.230775684118271	0.538428604602814	-0.688899576663971	0.048046849668026	0.0514219515025616	0.156056970357895
0.234507381916046	0.541004300117493	-0.691646814346313	0.0480114370584488	0.05123370885849	0.155994176864624
0.221702978014946	0.540257811546326	-0.692356884479523	0.048193383961916	0.0511497296392918	0.155924990773201
0.219718411564827	0.543998241424561	-0.689506411552429	0.0484618879854679	0.0510644875466824	0.155866399407387
0.216257825493813	0.551752388477325	-0.697135746479034	0.0485475696623325	0.0512046664953232	0.155862137675285
0.201185539364815	0.551415860652924	-0.690976142883301	0.0486775264143944	0.0512585826218128	0.155909135937691
0.193036913871765	0.556427597999573	-0.695336043834686	0.0489394590258598	0.0514531582593918	0.155975133180618
0.195847228169441	0.562169313430786	-0.70402991771698	0.0491546392440796	0.0516934357583523	0.156091332435608
0.183350905776024	0.569406807422638	-0.707257449626923	0.049394104629755	0.0520382635295391	0.156324177980423
0.18036413192749	0.573388636112213	-0.703564822673798	0.049519207328558	0.0523499026894569	0.15643410384655
0.178009629249573	0.574454247951508	-0.722863495349884	0.0498042479157448	0.0529279671609402	0.156669497489929
0.173317328095436	0.579576015472412	-0.718222141265869	0.0499409474432468	0.053476020693779	0.156822204589844
0.165950730443001	0.57757568359375	-0.725029289722443	0.0502139367163181	0.0539416410028934	0.156863555312157
0.173799604177475	0.578605175018311	-0.740200519561768	0.0505013205111027	0.0545882917940617	0.15691140294075
0.163290873169899	0.581313967704773	-0.749749839305878	0.0506770983338356	0.0553386174142361	0.156906828284264
0.160811349749565	0.581000030040741	-0.762630522251129	0.0511036589741707	0.0560997612774372	0.156851232051849
0.162222445011139	0.58877170085907	-0.770656406879425	0.0514006875455379	0.0569919906556606	0.156791761517525
0.148851484060287	0.584965527057648	-0.768469989299774	0.0515885502099991	0.0578973665833473	0.156625911593437
0.150957152247429	0.58983188867569	-0.792651295661926	0.0521644502878189	0.0588308610022068	0.156460523605347
0.138472095131874	0.59086138010025	-0.792143821716309	0.05227055773139	0.0597611218690872	0.156167179346085
0.144407212734222	0.590195834636688	-0.809090375900269	0.0528255850076675	0.0606092922389507	0.15576259791851
0.136046379804611	0.592675089836121	-0.815223455429077	0.053093247115612	0.0615485720336437	0.15546703338623
0.126671925187111	0.590555429458618	-0.822482883930206	0.0535336323082447	0.0624529048800468	0.155003532767296
0.135017111897469	0.596890866756439	-0.845091104507446	0.053972415626049	0.0633911788463593	0.154551386833191
0.116712316870689	0.594404876232147	-0.834784209728241	0.0542191974818707	0.0642875954508781	0.154042184352875
0.119526408612728	0.595581233501434	-0.849289536476135	0.0548885688185692	0.0650708973407745	0.153445616364479
0.113954678177834	0.592777967453003	-0.854582488536835	0.0548978932201862	0.0657692700624466	0.152952268719673
0.112381964921951	0.58525413274765	-0.862893104553223	0.0553569756448269	0.0665720775723457	0.152370825409889
0.109759204089642	0.593151330947876	-0.863148927688599	0.0556290000677109	0.0671885535120964	0.152005195617676
0.101878009736538	0.587840795516968	-0.863181591033936	0.0560079254209995	0.0677104517817497	0.151489540934563
0.106845125555992	0.595989882946014	-0.878476679325104	0.0562386736273766	0.0683044493198395	0.151135146617889
0.0904487147927284	0.590739488601685	-0.872201085090637	0.056398082524538	0.0687377527356148	0.150811746716499
0.0975028499960899	0.591649174690247	-0.883337378501892	0.0567365176975727	0.0691682323813438	0.150550976395607
0.083411879837513	0.587913811206818	-0.882439792156219	0.0566591657698154	0.0694161653518677	0.150458663702011
0.0907546430826187	0.592444062232971	-0.889152228832245	0.0569183528423309	0.0697223842144012	0.150330513715744
0.0804741308093071	0.596844136714935	-0.882151305675507	0.0568795874714851	0.0697968900203705	0.150365918874741
0.0812448188662529	0.59845769405365	-0.893369138240814	0.0571862533688545	0.0698890537023544	0.150348260998726
0.0781470909714699	0.602272033691406	-0.89381068944931	0.0570535659790039	0.0700278058648109	0.150588601827621
0.0731711164116859	0.600425720214844	-0.891168713569641	0.0571686252951622	0.0701019093394279	0.150803774595261
0.0733825266361237	0.612144649028778	-0.892389476299286	0.0572652295231819	0.0700622722506523	0.151093855500221
0.0635066851973534	0.607706785202026	-0.889329314231873	0.0570689514279366	0.06987614184618	0.151379182934761
0.0749856904149055	0.613348960876465	-0.895653426647186	0.0570065975189209	0.0697815641760826	0.15180142223835
0.0624367706477642	0.611968457698822	-0.880193531513214	0.0568691864609718	0.0695865750312805	0.152305439114571
0.0706677734851837	0.626812934875488	-0.888246238231659	0.0570354200899601	0.0693236440420151	0.152988895773888
0.0631240680813789	0.62471204996109	-0.87246161699295	0.0568838641047478	0.0689416080713272	0.153473421931267
0.0737243443727493	0.632862150669098	-0.887884020805359	0.0568004474043846	0.0687748864293098	0.153997778892517
0.0603619888424873	0.628892540931702	-0.864405810832977	0.0565191060304642	0.068532295525074	0.154616311192513
0.0714091137051582	0.640582382678986	-0.870888352394104	0.0564650781452656	0.0682431161403656	0.155198663473129
0.0593026913702488	0.639451801776886	-0.859829545021057	0.0561139397323132	0.0678159072995186	0.155669465661049
0.0749307349324226	0.647507667541504	-0.860070586204529	0.0559222921729088	0.0674330294132233	0.156199395656586
0.0664792209863663	0.646827161312103	-0.850352883338928	0.0556117370724678	0.0670105516910553	0.156700298190117
0.0761090964078903	0.657168090343475	-0.856463313102722	0.0555326752364635	0.0666485130786896	0.157195910811424
0.0676247403025627	0.657905578613281	-0.839832842350006	0.0550519526004791	0.0661643072962761	0.157489702105522
0.0825836732983589	0.664290130138397	-0.849944531917572	0.0547641851007938	0.0658039897680283	0.157725900411606
0.0700353533029556	0.65687882900238	-0.828563868999481	0.0541694797575474	0.0654331669211388	0.157970458269119
0.0811121240258217	0.661773383617401	-0.829506695270538	0.0538650192320347	0.0651158541440964	0.158100828528404
0.077360525727272	0.660413980484009	-0.812514305114746	0.0531496666371822	0.0646524950861931	0.158201634883881
0.0893559008836746	0.657062113285065	-0.812574505805969	0.0527186691761017	0.0642781853675842	0.157997354865074
0.0919315591454506	0.656054437160492	-0.805858075618744	0.0521548725664616	0.0636924505233765	0.15794812142849
0.096756599843502	0.645452558994293	-0.809295475482941	0.0517538785934448	0.0633280649781227	0.157618880271912
0.105205856263638	0.649758815765381	-0.801495850086212	0.0511093027889729	0.062943123281002	0.15729546546936
0.103159166872501	0.639955937862396	-0.786831259727478	0.0505748577415943	0.062446903437376	0.156760573387146
0.113744311034679	0.639821171760559	-0.787853181362152	0.049993060529232	0.0619700141251087	0.156243577599525
0.110785484313965	0.624738037586212	-0.769297897815704	0.0493776723742485	0.0614631623029709	0.155603930354118
0.13641756772995	0.61834990978241	-0.767585456371307	0.0487818866968155	0.0609063245356083	0.154958799481392
0.136810854077339	0.611546337604523	-0.758782088756561	0.0481401570141315	0.0602981820702553	0.154199317097664
0.146131232380867	0.605340301990509	-0.757133603096008	0.0477462820708752	0.0597485899925232	0.153293937444687
0.151757702231407	0.604629576206207	-0.742318749427795	0.0471034571528435	0.0591492988169193	0.152350425720215
0.15326888859272	0.586507856845856	-0.736415028572083	0.0465676710009575	0.0585776083171368	0.151247248053551
0.165343388915062	0.582026660442352	-0.734085083007813	0.0461461879312992	0.0580691359937191	0.150060176849365
0.169280990958214	0.574228167533875	-0.728082895278931	0.0454378686845303	0.0573545657098293	0.148939415812492
0.172967493534088	0.563112556934357	-0.714730858802795	0.0448842160403728	0.0567174889147282	0.147753685712814
0.18096324801445	0.558577060699463	-0.715750157833099	0.0444728955626488	0.0560757257044315	0.146775424480438
0.192613676190376	0.558189034461975	-0.705081760883331	0.0439079813659191	0.0554383471608162	0.145728841423988
0.190012916922569	0.545167744159698	-0.689737796783447	0.0433178134262562	0.0548390746116638	0.144809350371361
0.190641134977341	0.532406687736511	-0.681453347206116	0.0427104607224464	0.0541392676532269	0.143933027982712
0.196805521845818	0.52571702003479	-0.677186191082001	0.0422246232628822	0.0534526295959949	0.142981559038162
0.200786590576172	0.526375830173492	-0.66412615776062	0.0417996868491173	0.0526787452399731	0.142181247472763
0.203391820192337	0.522532522678375	-0.662222623825073	0.0411912463605404	0.0521382316946983	0.141458928585052
0.202773198485374	0.515689194202423	-0.646295964717865	0.0406558066606522	0.0514577999711037	0.140993639826775
0.200188353657722	0.512644410133362	-0.646968245506287	0.0402205064892769	0.050908375531435	0.140508368611336
0.207854509353638	0.511505603790283	-0.638398468494415	0.0397254079580307	0.0502484515309334	0.140172809362411
0.207557067275047	0.514991641044617	-0.629020154476166	0.039184607565403	0.0495963618159294	0.140084937214851
0.211572542786598	0.51735907793045	-0.61905962228775	0.0387733168900013	0.048953790217638	0.140067458152771
0.204755157232285	0.516487658023834	-0.605129659175873	0.0382790118455887	0.0483635477721691	0.140087962150574
0.207482665777206	0.514794111251831	-0.603276193141937	0.0379874147474766	0.0477807521820068	0.1402637809515
0.213690146803856	0.51720130443573	-0.597238123416901	0.0375335291028023	0.0472636036574841	0.140508949756622
0.210800632834435	0.524722397327423	-0.593089818954468	0.0371688976883888	0.0466686077415943	0.140997797250748
0.214971750974655	0.531445682048798	-0.584854483604431	0.0368173159658909	0.0460816659033298	0.141406416893005
0.210148438811302	0.532395482063293	-0.574903845787048	0.0364110060036182	0.0455857180058956	0.141930550336838
0.209853366017342	0.535793721675873	-0.578491032123566	0.0360631719231606	0.045007087290287	0.142542913556099
0.211661130189896	0.540078818798065	-0.564625382423401	0.0358366742730141	0.0444608516991138	0.143026188015938
0.207918271422386	0.54888904094696	-0.558781743049622	0.0356100872159004	0.0439919084310532	0.143587529659271
0.209485650062561	0.556106209754944	-0.559970080852509	0.0353686548769474	0.0436554364860058	0.144178494811058
0.207080021500587	0.558511972427368	-0.547232806682587	0.0352002121508121	0.0432685762643814	0.144729495048523
0.207089900970459	0.562045335769653	-0.544258236885071	0.0347906723618507	0.0427574254572392	0.14523871243
0.204995214939117	0.567831635475159	-0.538453817367554	0.0346183776855469	0.0424645058810711	0.145754814147949
0.206515789031982	0.568375289440155	-0.531558513641357	0.0344187840819359	0.0421488918364048	0.146238967776299
0.20608939230442	0.57252299785614	-0.531965851783752	0.0341814123094082	0.0418855957686901	0.146697446703911
0.20428341627121	0.572195649147034	-0.532974481582642	0.0341453850269318	0.041619747877121	0.147076576948166
0.208220094442368	0.576941192150116	-0.527265012264252	0.0338196195662022	0.0414243191480637	0.147450432181358
0.208486303687096	0.581172823905945	-0.527541995048523	0.0337403528392315	0.0411334708333015	0.147791355848312
0.21022555232048	0.582853019237518	-0.516975820064545	0.0335631109774113	0.0408285558223724	0.147993370890617
0.207124039530754	0.580910086631775	-0.517533004283905	0.0334736779332161	0.0408134460449219	0.148281842470169
0.20950286090374	0.581702947616577	-0.512158155441284	0.0334246009588242	0.0405167452991009	0.14834913611412
0.213672429323196	0.579454004764557	-0.51810747385025	0.0332227870821953	0.0404233001172543	0.14844386279583
0.221726045012474	0.581497371196747	-0.512291014194489	0.0332301743328571	0.0401765219867229	0.148633763194084
0.229698359966278	0.581247091293335	-0.505954504013062	0.0331197530031204	0.0400921329855919	0.148760259151459
0.229452967643738	0.575709939002991	-0.506841599941254	0.0330305956304073	0.0400047302246094	0.148947954177856
0.239591777324677	0.573829114437103	-0.505593299865723	0.0329837538301945	0.0399598143994808	0.149150088429451
0.267254829406738	0.563516855239868	-0.507245540618896	0.0327971242368221	0.0398159213364124	0.148739233613014
0.3038330078125	0.546391367912292	-0.507877469062805	0.0326254032552242	0.039670567959547	0.147619128227234
0.359505206346512	0.527566194534302	-0.497383564710617	0.0319065824151039	0.0399264693260193	0.146763995289803
0.408531308174133	0.522453010082245	-0.493080109357834	0.0311228279024363	0.0405690856277943	0.147305682301521
0.440766841173172	0.528788328170776	-0.482879012823105	0.0306995268911123	0.0411237329244614	0.149202033877373
0.43595877289772	0.540937066078186	-0.484437763690948	0.0308945756405592	0.041470430791378	0.150718435645103
0.393896788358688	0.558898389339447	-0.490622073411942	0.0314462631940842	0.0418486259877682	0.150846511125565
0.335836291313171	0.576147437095642	-0.501954317092896	0.0319008491933346	0.0425270423293114	0.149471491575241
0.276478439569473	0.588474750518799	-0.514643609523773	0.0321935340762138	0.0431361608207226	0.147342249751091
0.239239543676376	0.589536666870117	-0.521001756191254	0.0321386381983757	0.0436305925250053	0.145349189639091
0.215617939829826	0.581863641738892	-0.523757994174957	0.0321384519338608	0.0440953709185123	0.144079804420471
0.218824818730354	0.56837272644043	-0.524526059627533	0.0321593061089516	0.0443201884627342	0.143635526299477
0.234915390610695	0.555902302265167	-0.514044761657715	0.032231904566288	0.0444878675043583	0.14366103708744
0.262225449085236	0.551558494567871	-0.512206554412842	0.0322232060134411	0.0447208508849144	0.143962666392326
0.289928793907166	0.542484641075134	-0.519247949123383	0.032136008143425	0.0448032729327679	0.144425481557846
0.306813299655914	0.544945895671844	-0.51543653011322	0.0322254337370396	0.0449493564665318	0.144825428724289
0.317677706480026	0.551381349563599	-0.519651532173157	0.0321354456245899	0.0451632887125015	0.145336374640465
0.315299242734909	0.553738296031952	-0.512163877487183	0.032070342451334	0.0454056933522224	0.146114096045494
0.311050236225128	0.559216201305389	-0.51570463180542	0.0319949351251125	0.0454774759709835	0.147013664245605
0.314599752426147	0.554995179176331	-0.517682909965515	0.0321620628237724	0.0453800074756145	0.147762879729271
0.318029135465622	0.549915552139282	-0.521499514579773	0.0324439182877541	0.0452946536242962	0.148133128881454
0.325891941785812	0.544979393482208	-0.521415770053864	0.0325852110981941	0.045169435441494	0.148162096738815
0.338948726654053	0.538454830646515	-0.529233455657959	0.0327066369354725	0.0449140034615994	0.14807154238224
0.360907226800919	0.529471278190613	-0.522581875324249	0.0325945988297462	0.044562891125679	0.148006945848465
0.373853951692581	0.516810178756714	-0.5159632563591	0.0325733721256256	0.0442598313093185	0.147990092635155
0.389156877994537	0.512316286563873	-0.51466292142868	0.0325937680900097	0.0437132157385349	0.147862136363983
0.400548934936523	0.500898897647858	-0.50895756483078	0.0325879342854023	0.0433996766805649	0.147641479969025
0.40369901061058	0.496380537748337	-0.50783771276474	0.0326024852693081	0.0430231466889381	0.147375613451004
0.40953403711319	0.486499428749084	-0.507736325263977	0.0325739830732346	0.04252789914608	0.14692285656929
0.403159290552139	0.482947021722794	-0.503368198871613	0.0326632633805275	0.0421076044440269	0.146312922239304
0.397513508796692	0.482327908277512	-0.497433036565781	0.0327440090477467	0.0418304242193699	0.145440801978111
0.383761823177338	0.472180932760239	-0.493336856365204	0.032766193151474	0.0415398627519608	0.144374907016754
0.377569168806076	0.471155613660812	-0.488927572965622	0.0327596627175808	0.0413180105388165	0.143571183085442
0.379626393318176	0.464458733797073	-0.48718473315239	0.0326565727591515	0.0411357097327709	0.143138706684113
0.38230898976326	0.467859596014023	-0.485202550888062	0.0328781791031361	0.0406762734055519	0.142627581954002
0.376245975494385	0.469927817583084	-0.48390731215477	0.0330029167234898	0.0405698865652084	0.142188236117363
0.370974361896515	0.467103391885757	-0.48428139090538	0.0330736115574837	0.0404983311891556	0.141850352287292
0.372285336256027	0.46657782793045	-0.479599207639694	0.0331473834812641	0.0403522104024887	0.141397908329964
0.367577195167542	0.469700396060944	-0.477243959903717	0.033278189599514	0.0402898862957954	0.141148582100868
0.364358901977539	0.469131141901016	-0.481707841157913	0.033396914601326	0.0404040962457657	0.141022056341171
0.355542153120041	0.466361582279205	-0.483736574649811	0.0336317643523216	0.0404941290616989	0.140952378511429
0.354418605566025	0.466388940811157	-0.482307583093643	0.0337373241782188	0.0405764654278755	0.140773698687553
0.357305854558945	0.469452887773514	-0.485913395881653	0.0339131280779839	0.040763147175312	0.14079812169075
0.363176047801971	0.476703733205795	-0.489386647939682	0.0341117568314075	0.0409568585455418	0.141031622886658
0.367025166749954	0.47687828540802	-0.489458441734314	0.034312579780817	0.0412777028977871	0.141451388597488
0.367829471826553	0.478878319263458	-0.492815613746643	0.034614272415638	0.0416147448122501	0.142040014266968
0.374529391527176	0.479663193225861	-0.493470102548599	0.0348538756370544	0.0420035757124424	0.142563998699188
0.376222878694534	0.4887435734272	-0.502808094024658	0.0353333540260792	0.0423577278852463	0.143049344420433
0.373916149139404	0.494690626859665	-0.513625860214233	0.0356333591043949	0.0430008359253407	0.143464282155037
0.369029194116592	0.494818031787872	-0.514884233474731	0.0360584445297718	0.0435438938438892	0.143815010786057
0.367400348186493	0.499159008264542	-0.522187530994415	0.0364095382392406	0.0442149788141251	0.144149497151375
0.363346338272095	0.502907872200012	-0.528925001621246	0.0368958227336407	0.0448701754212379	0.144481956958771
0.361120074987412	0.51117616891861	-0.536733686923981	0.0374035313725472	0.0455285497009754	0.144911497831345
0.361920982599258	0.519476115703583	-0.549263834953308	0.0378774963319302	0.0464344583451748	0.145303055644035
0.356528759002686	0.527927935123444	-0.561391234397888	0.0383100025355816	0.0473171323537827	0.14575606584549
0.355926692485809	0.533425509929657	-0.558709025382996	0.0386857949197292	0.0480221509933472	0.146242991089821
0.346449017524719	0.546012103557587	-0.569034993648529	0.0392288602888584	0.0489421337842941	0.146850690245628
0.341067284345627	0.549362778663635	-0.575095593929291	0.0396997220814228	0.0499239899218082	0.14730404317379
0.337286770343781	0.558285355567932	-0.588545501232147	0.0402828305959702	0.0508252866566181	0.147679284214973
0.333286672830582	0.564059436321259	-0.601912200450897	0.0408821813762188	0.0517745018005371	0.148077845573425
0.329386115074158	0.568602323532104	-0.604899227619171	0.0411699898540974	0.0525722242891788	0.148357093334198
0.319299161434174	0.574901282787323	-0.609616160392761	0.0416624620556831	0.0534240826964378	0.148710250854492
0.318375796079636	0.581524968147278	-0.618289530277252	0.0422157011926174	0.0542949959635735	0.148953691124916
0.31745445728302	0.586445510387421	-0.634376049041748	0.042613685131073	0.0552135147154331	0.149291157722473
0.314348042011261	0.59421968460083	-0.634718656539917	0.0430215075612068	0.0561360530555248	0.149579212069511
0.309568464756012	0.591039896011353	-0.642248511314392	0.0432739555835724	0.0569009594619274	0.149852097034454
0.31060266494751	0.59372216463089	-0.644697546958923	0.0437563620507717	0.0576601400971413	0.150043785572052
0.310274243354797	0.602301895618439	-0.660565078258514	0.0441386848688126	0.0583378225564957	0.15029564499855
0.304355174303055	0.604183435440063	-0.650990962982178	0.0443855635821819	0.0589871928095818	0.150459408760071
0.307172179222107	0.604357063770294	-0.673170268535614	0.0448499023914337	0.0598004758358002	0.150580301880836
0.307953417301178	0.605534017086029	-0.679817318916321	0.0451111420989037	0.06043666228652	0.150679677724838
0.303247660398483	0.601218163967133	-0.670844197273254	0.0452536568045616	0.0609805583953857	0.150746807456017
0.312020629644394	0.599078238010406	-0.688760578632355	0.0455145724117756	0.0615682937204838	0.150779634714127
0.312915146350861	0.602205634117126	-0.690632283687592	0.0458115264773369	0.0620594918727875	0.150837272405624
0.308765143156052	0.602861821651459	-0.693380177021027	0.0459446050226688	0.0625482127070427	0.150849923491478
0.31359475851059	0.600301086902618	-0.698240041732788	0.0461594127118587	0.0630346015095711	0.150820210576057
0.314120054244995	0.6010662317276	-0.696419835090637	0.0463400557637215	0.0634495317935944	0.150816336274147
0.306863337755203	0.600516378879547	-0.700899004936218	0.0463404431939125	0.0637554228305817	0.15069580078125
0.320399105548859	0.594737827777863	-0.701872169971466	0.0464235804975033	0.0641261041164398	0.150502815842628
0.31883105635643	0.598169982433319	-0.706170618534088	0.0465590171515942	0.0644311085343361	0.150395080447197
0.315412849187851	0.593575656414032	-0.702925443649292	0.0466568656265736	0.0647171214222908	0.150177270174026
0.325352966785431	0.592711925506592	-0.714565396308899	0.0467236563563347	0.0650391131639481	0.150032222270966
0.31400728225708	0.588623225688934	-0.703043162822723	0.046609316021204	0.0652482882142067	0.149886950850487
0.321727931499481	0.58673495054245	-0.706563413143158	0.0467784330248833	0.065416045486927	0.149619296193123
0.324455857276917	0.586620807647705	-0.702961921691895	0.046551551669836	0.0655684992671013	0.149442866444588
0.323103308677673	0.581607580184937	-0.708270907402039	0.0465555675327778	0.0657336041331291	0.149196788668633
0.329825937747955	0.586333751678467	-0.713561415672302	0.0465824864804745	0.0658558756113052	0.149043336510658
0.325275272130966	0.585565090179443	-0.703444838523865	0.0464628897607327	0.0658175945281982	0.148783728480339
0.325879633426666	0.580720961093903	-0.708449900150299	0.0464608296751976	0.0660530775785446	0.148619890213013
0.327700108289719	0.585209012031555	-0.709549963474274	0.0464520193636417	0.0660591423511505	0.148328498005867
0.320152580738068	0.578728556632996	-0.700252115726471	0.0462170206010342	0.0660581067204475	0.148071303963661
0.325707703828812	0.576848328113556	-0.705371618270874	0.0461710877716541	0.0661193132400513	0.1477370262146
0.328130215406418	0.580795526504517	-0.702189266681671	0.0461957305669785	0.066124826669693	0.14747342467308
0.322590172290802	0.580514013767242	-0.694572508335114	0.0459383800625801	0.0661263540387154	0.147162035107613
0.32064688205719	0.573214292526245	-0.705891609191895	0.0458783432841301	0.0662307515740395	0.146828055381775
0.321297585964203	0.576926290988922	-0.702718019485474	0.0458441525697708	0.0662310793995857	0.146493896842003
0.319739758968353	0.573743999004364	-0.697433650493622	0.0454565063118935	0.0661617144942284	0.146125882863998
0.315468966960907	0.570032894611359	-0.693674147129059	0.0453230701386929	0.0662211403250694	0.145852595567703
0.317242741584778	0.568975150585175	-0.701352059841156	0.0454100146889687	0.0661507621407509	0.145604580640793
0.312734097242355	0.567335963249207	-0.698811292648315	0.0451195873320103	0.0662727132439613	0.145294412970543
0.305195808410645	0.559552371501923	-0.681685626506805	0.0448766387999058	0.0662767440080643	0.144943222403526
0.308555006980896	0.561884939670563	-0.697311520576477	0.0449048988521099	0.0662497580051422	0.144688934087753
0.306330740451813	0.562771916389465	-0.691120803356171	0.0445667505264282	0.0661047920584679	0.144624784588814
0.302270650863647	0.56398594379425	-0.681025683879852	0.0444125756621361	0.066128246486187	0.144519284367561
0.302138447761536	0.570899546146393	-0.688898026943207	0.0443993732333183	0.0660096108913422	0.144486799836159
0.294890373945236	0.579439163208008	-0.679471552371979	0.044201847165823	0.0659803971648216	0.144406259059906
0.281827002763748	0.580498814582825	-0.676935434341431	0.0439888536930084	0.065912052989006	0.144457444548607
0.280121982097626	0.585064351558685	-0.674497663974762	0.043823029845953	0.065841369330883	0.144467860460281
0.285839468240738	0.58445793390274	-0.673788666725159	0.0435881018638611	0.0658294707536697	0.144416391849518
0.277555882930756	0.58034610748291	-0.66581267118454	0.0434040352702141	0.0657279118895531	0.144203454256058
0.270445555448532	0.58470606803894	-0.670851826667786	0.0433711893856525	0.0656455978751183	0.14425191283226
0.272128880023956	0.589913845062256	-0.667094111442566	0.043197613209486	0.065687008202076	0.144313365221024
0.263382762670517	0.592396855354309	-0.65644907951355	0.0429971665143967	0.0655666887760162	0.144431903958321
0.254201769828796	0.591233015060425	-0.656055271625519	0.0428394973278046	0.0655089840292931	0.144357889890671
0.256949365139008	0.596384704113007	-0.657442927360535	0.0427419058978558	0.0654069483280182	0.144324943423271
0.251330614089966	0.597894430160522	-0.655152261257172	0.0425796248018742	0.065298780798912	0.14431032538414
0.240948379039764	0.601658880710602	-0.651201903820038	0.042479507625103	0.065302737057209	0.144259259104729
0.239545226097107	0.603973388671875	-0.649509310722351	0.0424748808145523	0.0652519166469574	0.144264355301857
0.235911011695862	0.607260823249817	-0.647097527980804	0.0424984320998192	0.0651987865567207	0.144341513514519
0.230342045426369	0.608851969242096	-0.640211999416351	0.0422402545809746	0.0650784224271774	0.144513934850693
0.229266107082367	0.611216366291046	-0.63654899597168	0.0421237759292126	0.0650291591882706	0.144653856754303
0.228096380829811	0.618624925613403	-0.648303806781769	0.042239997535944	0.0649571046233177	0.144846081733704
0.227951496839523	0.627634644508362	-0.642110288143158	0.0420795455574989	0.0649984925985336	0.145016029477119
0.214444935321808	0.6246617436409	-0.637702405452728	0.0420121401548386	0.0650962293148041	0.145210161805153
0.218039780855179	0.626647353172302	-0.64131373167038	0.0420864932239056	0.0650781244039536	0.145351573824883
0.215105041861534	0.630628049373627	-0.644804298877716	0.0419955961406231	0.0650603100657463	0.145604237914085
0.208117663860321	0.631081938743591	-0.638584852218628	0.0420780181884766	0.0651232898235321	0.145762830972672
0.21187986433506	0.637665271759033	-0.64959192276001	0.0422378927469254	0.0652002692222595	0.145917758345604
0.213079959154129	0.641341269016266	-0.648374438285828	0.0422215834259987	0.0652420669794083	0.146082818508148
0.200460433959961	0.638824701309204	-0.64635843038559	0.0422982349991798	0.0654320046305656	0.14617657661438
0.196673274040222	0.64072197675705	-0.64550518989563	0.0425021015107632	0.0655667930841446	0.146279573440552
0.202900901436806	0.642051696777344	-0.655190467834473	0.0424999669194222	0.0656677782535553	0.146304413676262
0.193451225757599	0.647808372974396	-0.644388437271118	0.0426698215305805	0.0657967031002045	0.146462246775627
0.187862515449524	0.648317992687225	-0.652099370956421	0.0428730584681034	0.0659134835004807	0.146523058414459
0.19195681810379	0.651080846786499	-0.660782754421234	0.0430582724511623	0.0662296414375305	0.146588817238808
0.187281355261803	0.652529120445251	-0.661526739597321	0.0432232096791267	0.0664407312870026	0.14672777056694
0.180219992995262	0.652793049812317	-0.664015173912048	0.0433053746819496	0.0666985586285591	0.146736741065979
0.183590814471245	0.650767147541046	-0.669758558273315	0.0435225330293179	0.0669515877962112	0.146713197231293
0.184492349624634	0.66007137298584	-0.676455855369568	0.0437002256512642	0.067220576107502	0.146885365247726
0.179458573460579	0.656925559043884	-0.668674826622009	0.0439583659172058	0.0674839019775391	0.146986603736877
0.183037012815475	0.659947335720062	-0.683349072933197	0.0442402027547359	0.0678104087710381	0.147113516926765
0.179401502013206	0.664719700813293	-0.68466579914093	0.0444929599761963	0.0681571215391159	0.147407993674278
0.171753391623497	0.6634601354599	-0.689294457435608	0.0446537919342518	0.0684160366654396	0.147612273693085
0.174840003252029	0.661696553230286	-0.692077040672302	0.0450420789420605	0.0686514675617218	0.147852092981339
0.177723333239555	0.670484662055969	-0.702551007270813	0.0453415960073471	0.0689867809414864	0.148171588778496
0.172360345721245	0.675250351428986	-0.701792657375336	0.0456046052277088	0.069239541888237	0.148416504263878
0.172709971666336	0.668508231639862	-0.697392344474792	0.0458660945296288	0.0695553794503212	0.14872582256794
0.176431104540825	0.67580258846283	-0.719894528388977	0.0462885163724422	0.0699062123894691	0.149077445268631
0.168407931923866	0.673097133636475	-0.717186987400055	0.0464417152106762	0.0701534673571587	0.149301767349243
0.176738113164902	0.675784945487976	-0.72144615650177	0.046819694340229	0.0705567449331284	0.149476423859596
0.17716272175312	0.681038320064545	-0.73161506652832	0.0470950081944466	0.0708714798092842	0.149780109524727
0.166520655155182	0.678105235099792	-0.729061126708984	0.0474184416234493	0.0711494460701942	0.149962604045868
0.170796558260918	0.682830989360809	-0.744507908821106	0.0478837266564369	0.0715735331177711	0.150299936532974
0.162945136427879	0.685716807842255	-0.735213994979858	0.0480400212109089	0.0718328356742859	0.150568798184395
0.157386228442192	0.684859037399292	-0.738752424716949	0.0484004244208336	0.0720799043774605	0.150784090161324
0.163522094488144	0.692639410495758	-0.752781927585602	0.0487539060413837	0.0723875537514687	0.151060715317726
0.15003901720047	0.69201523065567	-0.73771733045578	0.0489693246781826	0.0726392492651939	0.151254251599312
0.154142484068871	0.692577719688416	-0.757868230342865	0.0494125075638294	0.0728212222456932	0.151384741067886
0.14979362487793	0.69688606262207	-0.754612624645233	0.0494554564356804	0.0731131583452225	0.151591256260872
0.148741602897644	0.692472279071808	-0.7525435090065	0.0496985130012035	0.0734699741005898	0.151746600866318
0.148970782756805	0.70149838924408	-0.755767643451691	0.0500034727156162	0.0736377015709877	0.15187905728817
0.13866338133812	0.697937607765198	-0.755006015300751	0.0500639118254185	0.0738828331232071	0.151985451579094
0.145816951990128	0.699743509292603	-0.76297801733017	0.0503280311822891	0.0741438865661621	0.152018830180168
0.13567453622818	0.702835261821747	-0.763303339481354	0.0503411144018173	0.0742206871509552	0.15220083296299
0.135788172483444	0.702962398529053	-0.770934402942657	0.0507568866014481	0.0743234902620316	0.15236023068428
0.129805251955986	0.707561850547791	-0.758540570735931	0.0507871843874455	0.0745107606053352	0.152510732412338
0.122509121894836	0.705865800380707	-0.766894698143005	0.0510948747396469	0.0746659934520721	0.152585670351982
0.125533059239388	0.712492108345032	-0.774676144123077	0.0511075891554356	0.074822224676609	0.152635037899017
0.11383730918169	0.70477169752121	-0.767763316631317	0.0511007681488991	0.0748638361692429	0.152611240744591
0.125588089227676	0.705737113952637	-0.7769455909729	0.0512007735669613	0.0749775916337967	0.152648448944092
0.114664904773235	0.706252157688141	-0.76024729013443	0.0512355975806713	0.0750695392489433	0.152725622057915
0.114139795303345	0.711417496204376	-0.772831499576569	0.0515203811228275	0.0750339031219482	0.152681097388268
0.105225093662739	0.717054665088654	-0.760934948921204	0.0514169968664646	0.0750101953744888	0.152527093887329
0.109075874090195	0.714530289173126	-0.773543655872345	0.0515649504959583	0.0751330479979515	0.152458786964417
0.0950722545385361	0.714131474494934	-0.762772440910339	0.0514265634119511	0.0751510262489319	0.152601510286331
0.0929761007428169	0.717273712158203	-0.765855014324188	0.0516547709703445	0.0751441642642021	0.152539998292923
0.0897468328475952	0.720822811126709	-0.760453999042511	0.0513194613158703	0.0750620737671852	0.152548715472221
0.0818825662136078	0.71332061290741	-0.761606752872467	0.0513908565044403	0.0750246718525887	0.152343645691872
0.0832310169935226	0.719430923461914	-0.771202683448792	0.0513385683298111	0.0749414637684822	0.15227547287941
0.0750210732221603	0.71454244852066	-0.75460147857666	0.05119439214468	0.0749283358454704	0.151950553059578
0.0766338333487511	0.716456592082977	-0.768054246902466	0.0510925799608231	0.074888788163662	0.1516093313694
0.058451596647501	0.715767443180084	-0.747391700744629	0.0508094094693661	0.0747441798448563	0.151326015591621
0.0667930915951729	0.71513444185257	-0.764297604560852	0.0508867464959621	0.0745671764016151	0.150971964001656
0.0462805926799774	0.711901903152466	-0.748962759971619	0.0505149327218533	0.0744410082697868	0.150749310851097
0.0540071465075016	0.711478412151337	-0.760567963123322	0.0504276566207409	0.0744281783699989	0.150389552116394
0.042439628392458	0.714504063129425	-0.739971041679382	0.05008664727211	0.0741699039936066	0.150152295827866
0.043032169342041	0.713411569595337	-0.741117775440216	0.0500739142298698	0.0738889649510384	0.149773225188255
0.0462343469262123	0.714100360870361	-0.74130117893219	0.0498162060976028	0.0737634003162384	0.149513989686966
0.0395716987550259	0.703275680541992	-0.729121029376984	0.0495095923542976	0.0735882893204689	0.149261400103569
0.0484492592513561	0.703390836715698	-0.736902177333832	0.0494591481983662	0.0734796300530434	0.148937851190567
0.0460301823914051	0.693705976009369	-0.731219530105591	0.0490354858338833	0.073178231716156	0.14862534403801
0.0564683601260185	0.684052228927612	-0.731803953647614	0.0489793792366982	0.0730907469987869	0.148283571004868
0.0615941844880581	0.684889435768127	-0.731200993061066	0.0489364862442017	0.07288458943367	0.148151099681854
0.0622249096632004	0.679460525512695	-0.723039567470551	0.048761498183012	0.0725835040211678	0.148030653595924
0.0780033692717552	0.676261365413666	-0.74324244260788	0.0489144362509251	0.072520986199379	0.148030057549477
0.0740664079785347	0.667835295200348	-0.72014057636261	0.0486382059752941	0.0724071562290192	0.14837358891964
0.0832247212529182	0.666476190090179	-0.733079552650452	0.0489016994833946	0.0722692683339119	0.148745775222778
0.0942731574177742	0.666491985321045	-0.71927672624588	0.0486875101923943	0.072186216711998	0.149333223700523
0.105388328433037	0.664784491062164	-0.720474779605865	0.0488765425980091	0.0720676928758621	0.149987459182739
0.117371089756489	0.673221588134766	-0.734948992729187	0.0489421747624874	0.0719787031412125	0.150867849588394
0.117885529994965	0.669037640094757	-0.72209221124649	0.0490071289241314	0.0719583183526993	0.151731342077255
0.133468523621559	0.677803456783295	-0.735834300518036	0.0492450743913651	0.0721073970198631	0.152640864253044
0.123801030218601	0.676864743232727	-0.724106013774872	0.0492317639291286	0.0721007063984871	0.153504937887192
0.13227766752243	0.686093509197235	-0.736643612384796	0.049587070941925	0.0722227692604065	0.154193788766861
0.129076942801476	0.689344882965088	-0.733097732067108	0.0495226718485355	0.0722399204969406	0.154938086867332
0.130426034331322	0.691498041152954	-0.743783712387085	0.0498783960938454	0.0724044069647789	0.155553579330444
0.124950028955936	0.699066817760468	-0.74751079082489	0.0499343872070313	0.0726081654429436	0.156219840049744
0.11366006731987	0.703680634498596	-0.742829382419586	0.0502222739160061	0.0728014931082726	0.156649842858315
0.115955367684364	0.717369318008423	-0.756154537200928	0.0504068434238434	0.0730637535452843	0.157077237963676
0.0962188839912415	0.711996138095856	-0.753874182701111	0.0504630021750927	0.0733387917280197	0.157406434416771
0.096980556845665	0.718092322349548	-0.758605420589447	0.0504940189421177	0.0737831071019173	0.157607987523079
0.0877414420247078	0.717998921871185	-0.758827328681946	0.0503748394548893	0.074018657207489	0.157725289463997
0.0986977070569992	0.721079468727112	-0.768595814704895	0.0504160933196545	0.0742172077298164	0.157774612307549
0.0820117443799973	0.722614884376526	-0.761484146118164	0.0503737591207027	0.0744122564792633	0.157938614487648
0.0859408900141716	0.720187962055206	-0.779237270355225	0.0506623946130276	0.0746264010667801	0.15794637799263
0.0770671293139458	0.72678554058075	-0.77359938621521	0.0503897704184055	0.0748483762145042	0.157954394817352
0.0778365284204483	0.726018190383911	-0.774741530418396	0.0505919456481934	0.0752102360129356	0.157809093594551
0.0781319737434387	0.729382038116455	-0.775247871875763	0.0503889322280884	0.0752914249897003	0.157645985484123
0.0703807398676872	0.72015380859375	-0.784223318099976	0.0503701232373714	0.0754362866282463	0.15740492939949
0.0822404474020004	0.721679210662842	-0.78198778629303	0.0501752533018589	0.0755360499024391	0.157143771648407
0.0748369321227074	0.711531043052673	-0.778447329998016	0.0500041469931602	0.0757200568914413	0.156868875026703
0.0846293792128563	0.715017080307007	-0.79109799861908	0.0501445643603802	0.0757779479026794	0.156580731272697
0.077427439391613	0.711532294750214	-0.775276482105255	0.0498394183814526	0.0758029818534851	0.15623115003109
0.0864293947815895	0.708379685878754	-0.791656255722046	0.0499144718050957	0.0759375914931297	0.155710220336914
0.0787298828363419	0.700438559055328	-0.778836309909821	0.0495515801012516	0.0758936703205109	0.155257135629654
0.0852942913770676	0.698002874851227	-0.794127225875854	0.049701664596796	0.0760810300707817	0.15477842092514
0.0797026455402374	0.692666590213776	-0.781396806240082	0.0492262952029705	0.0760528147220612	0.154236063361168
0.0824851915240288	0.685114443302155	-0.780149877071381	0.0491885021328926	0.0760627761483192	0.153590157628059
0.0854165479540825	0.688348174095154	-0.791023194789886	0.0490619875490665	0.0760000869631767	0.153110489249229
0.0797106102108955	0.676842749118805	-0.77934330701828	0.0489270687103271	0.0759444609284401	0.152390852570534
0.0868969783186913	0.675594449043274	-0.789747476577759	0.0487683899700642	0.076057955622673	0.151707008481026
0.0706825777888298	0.665778696537018	-0.772741258144379	0.0484777539968491	0.0759782120585442	0.151114657521248
0.0761567652225494	0.668010354042053	-0.783203721046448	0.0484158247709274	0.0760428607463837	0.150490254163742
0.0747606009244919	0.661285221576691	-0.776520073413849	0.0480056293308735	0.0758679583668709	0.149992629885674
0.0781259089708328	0.650740325450897	-0.776680409908295	0.0478427857160568	0.0758243203163147	0.14947971701622
0.0804256424307823	0.652897000312805	-0.784752666950226	0.0476354584097862	0.0757220983505249	0.149112477898598
0.075837641954422	0.643882811069489	-0.762602210044861	0.0474155731499195	0.0755928382277489	0.148722603917122
0.0788701698184013	0.643787682056427	-0.778308212757111	0.0473999194800854	0.0756353512406349	0.148498669266701
0.0742286667227745	0.643134772777557	-0.758308291435242	0.0470534861087799	0.0754737332463264	0.148305043578148
0.0746528878808022	0.63619065284729	-0.766143560409546	0.0470214411616325	0.0753224045038223	0.148105606436729
0.0821519121527672	0.632102310657501	-0.775105595588684	0.0466982983052731	0.0751664936542511	0.148122861981392
0.0772055312991142	0.62504118680954	-0.759331047534943	0.046480055898428	0.0750117227435112	0.148137003183365
0.0892818942666054	0.629592895507813	-0.770180106163025	0.0464756079018116	0.0747863128781319	0.14841265976429
0.0937498211860657	0.62958812713623	-0.762483477592468	0.0462021119892597	0.0745696648955345	0.148642539978027
0.0919753834605217	0.619810938835144	-0.750566065311432	0.04599704220891	0.0744559690356255	0.148993149399757
0.103995807468891	0.622412085533142	-0.759191632270813	0.0460373274981976	0.0742272213101387	0.149340659379959
0.106918521225452	0.618188500404358	-0.747237682342529	0.0456285066902637	0.0737855434417725	0.149758145213127
0.115123473107815	0.612859189510345	-0.753389000892639	0.0455880239605904	0.0735514760017395	0.150163367390633
0.124091483652592	0.617585182189941	-0.755530118942261	0.0455088838934898	0.0732136368751526	0.150664806365967
0.122138537466526	0.612134873867035	-0.741725206375122	0.0452261902391911	0.0728008523583412	0.151034027338028
0.133395776152611	0.61420077085495	-0.750559866428375	0.0451764725148678	0.0725300759077072	0.151484042406082
0.136183738708496	0.613594174385071	-0.735067903995514	0.0449927598237991	0.0720630213618279	0.152031227946281
0.135780707001686	0.608951032161713	-0.731440603733063	0.0447969026863575	0.0715682208538055	0.152401864528656
0.152131542563438	0.611196756362915	-0.735522150993347	0.0445739179849625	0.071044959127903	0.152865901589394
0.149112939834595	0.609992861747742	-0.716950416564941	0.0442619659006596	0.0704495087265968	0.153337448835373
0.153758481144905	0.609091460704803	-0.716778039932251	0.0442680940032005	0.069890633225441	0.153768703341484
0.165155202150345	0.618117213249207	-0.717426836490631	0.0439997315406799	0.0692899003624916	0.154260754585266
0.16067723929882	0.611217200756073	-0.694618105888367	0.0436796769499779	0.0686006769537926	0.15478304028511
0.173459678888321	0.618506252765656	-0.695223927497864	0.0435762964189053	0.067822128534317	0.155267998576164
0.17993937432766	0.61948549747467	-0.681302487850189	0.0431087613105774	0.0669773072004318	0.155678704380989
0.179013043642044	0.618180215358734	-0.662432014942169	0.0427492596209049	0.0663258656859398	0.156046077609062
0.189577698707581	0.619727849960327	-0.661277532577515	0.0426572374999523	0.065482422709465	0.156311199069023
0.192858844995499	0.623913943767548	-0.649983167648315	0.0421848632395267	0.0647690817713737	0.156491190195084
0.190900981426239	0.6169473528862	-0.63820892572403	0.0417752675712109	0.0641741007566452	0.156694442033768
0.202221408486366	0.616375386714935	-0.633044600486755	0.0414915531873703	0.0635117292404175	0.15673828125
0.198975548148155	0.613544523715973	-0.628325045108795	0.0408436544239521	0.0627519860863686	0.156851217150688
0.201202094554901	0.606211304664612	-0.613122403621674	0.0404591932892799	0.0620963163673878	0.156784668564796
0.20969220995903	0.611280620098114	-0.620100259780884	0.0402352847158909	0.0613984130322933	0.156791940331459
0.213110700249672	0.61117148399353	-0.605105340480804	0.0396980978548527	0.0606973692774773	0.156748130917549
0.208456486463547	0.604310154914856	-0.588413417339325	0.0392029099166393	0.0601258650422096	0.156688347458839
0.216013699769974	0.603787839412689	-0.591269850730896	0.0388895981013775	0.0594974830746651	0.156580999493599
0.224181532859802	0.600017964839935	-0.577798426151276	0.0382991284132004	0.05882503464818	0.156476065516472
0.223175495862961	0.59427273273468	-0.566202700138092	0.037823136895895	0.0582642778754234	0.156344279646873
0.230983689427376	0.590377926826477	-0.561781764030457	0.0375724174082279	0.0576276741921902	0.156068831682205
0.238966956734657	0.592253267765045	-0.567933261394501	0.0372151024639606	0.0571951642632484	0.155873075127602
0.23437874019146	0.584959149360657	-0.553032398223877	0.0367706529796124	0.0566740296781063	0.155600219964981
0.240679651498795	0.579856812953949	-0.553569853305817	0.0365340821444988	0.056161180138588	0.15525333583355
0.249435037374496	0.573203444480896	-0.54451185464859	0.0359912849962711	0.0558119565248489	0.154991716146469
0.249095290899277	0.571496188640594	-0.537333071231842	0.0357058197259903	0.0554218888282776	0.154748156666756
0.252812594175339	0.56758987903595	-0.538689076900482	0.0355245806276798	0.0550935082137585	0.154430359601974
0.261951446533203	0.563226163387299	-0.535738408565521	0.0352707616984844	0.0548334419727325	0.154128164052963
0.265503734350204	0.56174373626709	-0.535509645938873	0.0349947586655617	0.0546879284083843	0.153818801045418
0.266116559505463	0.551348865032196	-0.530772149562836	0.0346093140542507	0.0544088557362556	0.153651133179665
0.272232085466385	0.54648619890213	-0.526860535144806	0.0344607941806316	0.0542502664029598	0.153450131416321
0.281753122806549	0.550117969512939	-0.531072974205017	0.0344214104115963	0.0541216880083084	0.15330870449543
0.288432002067566	0.548043489456177	-0.532339334487915	0.0343009270727634	0.0540289245545864	0.153299108147621
0.290027439594269	0.542125940322876	-0.520759105682373	0.0340942665934563	0.0539702512323856	0.153292819857597
0.295610398054123	0.539839386940002	-0.533456027507782	0.0341680943965912	0.0539596416056156	0.153314784169197
0.309930264949799	0.53601747751236	-0.531204164028168	0.0340623408555985	0.0539308376610279	0.153439477086067
0.307647138834	0.538911163806915	-0.524106681346893	0.0340039506554604	0.0539362095296383	0.153615966439247
0.312778443098068	0.537013232707977	-0.537350296974182	0.0341665856540203	0.0539074540138245	0.15377913415432
0.322487205266953	0.5383420586586	-0.539825439453125	0.0342310257256031	0.0540211722254753	0.154005035758018
0.32468244433403	0.539440512657166	-0.538748860359192	0.0342795625329018	0.0541122555732727	0.154239758849144
0.322074502706528	0.537409603595734	-0.538003861904144	0.0342950895428658	0.0541543886065483	0.154440879821777
0.332619607448578	0.533939123153687	-0.539184331893921	0.0343726649880409	0.0542254932224751	0.154633685946465
0.341737270355225	0.538054585456848	-0.548591792583466	0.0346712693572044	0.0541950240731239	0.155005380511284
0.342043161392212	0.54168975353241	-0.54855215549469	0.034685917198658	0.0542845278978348	0.155260682106018
0.344058573246002	0.537023067474365	-0.54841011762619	0.034753330051899	0.0543688796460629	0.155705794692039
0.353472828865051	0.539294481277466	-0.546434283256531	0.0349887982010841	0.0544188395142555	0.15603594481945
0.363617897033691	0.534455835819244	-0.556164264678955	0.0349515043199062	0.0544475913047791	0.156480625271797
0.368779510259628	0.536476314067841	-0.551189541816711	0.0350604467093945	0.0544076263904572	0.156859517097473
0.370788216590881	0.535206615924835	-0.549305260181427	0.0351367518305779	0.0544747859239578	0.157214730978012
0.382883936166763	0.537406921386719	-0.558418691158295	0.035310186445713	0.054494421929121	0.157564699649811
0.383969157934189	0.540160298347473	-0.561838865280151	0.0353304147720337	0.0545105375349522	0.157969862222672
0.388408839702606	0.536549866199493	-0.557298064231873	0.0352565869688988	0.0544262640178204	0.158309876918793
0.391798436641693	0.533367931842804	-0.558044254779816	0.0353462621569633	0.0544530339539051	0.158618792891502
0.397182554006577	0.536791980266571	-0.561927556991577	0.0355270653963089	0.0542703717947006	0.158848956227303
0.403617411851883	0.542545914649963	-0.561527967453003	0.0354808382689953	0.05429358035326	0.159114435315132
0.399442136287689	0.536271572113037	-0.551486670970917	0.0354477763175964	0.054138146340847	0.159310266375542
0.401154071092606	0.536200881004334	-0.558854281902313	0.0355280563235283	0.0540322437882423	0.159495547413826
0.413889944553375	0.532364666461945	-0.556006371974945	0.035524882376194	0.0538590177893639	0.159657433629036
0.411809027194977	0.537516713142395	-0.555057346820831	0.0354633182287216	0.0536012575030327	0.159948781132698
0.411131471395493	0.537246286869049	-0.547513127326965	0.0355102121829987	0.0533634014427662	0.16004766523838
0.418028324842453	0.533753991127014	-0.550880670547485	0.0355367697775364	0.0532147586345673	0.160329267382622
0.419843345880508	0.537373542785645	-0.543667912483215	0.0356105118989944	0.0529034547507763	0.160448506474495
0.415841281414032	0.532857537269592	-0.542318105697632	0.0354086980223656	0.0525553338229656	0.160645559430122
0.423760265111923	0.527517437934875	-0.532882273197174	0.0353970713913441	0.0522114485502243	0.160717844963074
0.429085969924927	0.534144103527069	-0.546465277671814	0.0355318859219551	0.0519521832466125	0.160917431116104
0.428012758493423	0.537048816680908	-0.530868232250214	0.0354014039039612	0.0516869463026524	0.161049470305443
0.420336961746216	0.529649615287781	-0.528602421283722	0.035364106297493	0.0514249391853809	0.161145344376564
0.427136838436127	0.530447244644165	-0.528609752655029	0.0354775078594685	0.0511295571923256	0.16117562353611
0.43160480260849	0.528876841068268	-0.525703430175781	0.0353358797729015	0.0507712624967098	0.161256283521652
0.42935186624527	0.528107106685638	-0.51491779088974	0.0353438816964626	0.0505429022014141	0.161330983042717
0.427702754735947	0.527573764324188	-0.516125440597534	0.0353448316454887	0.0502092577517033	0.16141465306282
0.43435475230217	0.530275166034698	-0.517541885375977	0.0354009531438351	0.0499040521681309	0.161332041025162
0.427643239498138	0.529452860355377	-0.507647752761841	0.0354386121034622	0.0497144423425198	0.161511138081551
0.423483580350876	0.525450348854065	-0.504145979881287	0.0353417471051216	0.0493497885763645	0.16146020591259
0.432968586683273	0.520345747470856	-0.512396454811096	0.0354152470827103	0.0491128973662853	0.161482378840446
0.429296553134918	0.528845965862274	-0.505282282829285	0.0354109480977058	0.0488968044519424	0.161630913615227
0.422045350074768	0.526947617530823	-0.498412042856216	0.0354605652391911	0.0486371256411076	0.161615386605263
0.423179715871811	0.526727437973022	-0.505467474460602	0.0355917774140835	0.0485198684036732	0.161735579371452
0.424335062503815	0.530645132064819	-0.49146556854248	0.0356296449899673	0.0482776984572411	0.161770686507225
0.416049599647522	0.525570154190063	-0.492832511663437	0.0355770066380501	0.048005148768425	0.161715418100357
0.415288120508194	0.52485316991806	-0.487788528203964	0.0356044098734856	0.0478823184967041	0.161660224199295
0.416244983673096	0.53123414516449	-0.498019933700562	0.035805456340313	0.0477457605302334	0.161780118942261
0.412838667631149	0.533699035644531	-0.491637855768204	0.0357050634920597	0.0475994348526001	0.161699563264847
0.403462201356888	0.527957439422607	-0.485420405864716	0.0357758924365044	0.0475957579910755	0.161746099591255
0.402296096086502	0.536615788936615	-0.487409859895706	0.035982895642519	0.0474113598465919	0.161631539463997
0.400868624448776	0.53388237953186	-0.49142649769783	0.0358442440629005	0.0473946146667004	0.161693841218948
0.392424583435059	0.533123433589935	-0.486802279949188	0.0359022803604603	0.0472428016364574	0.161586359143257
0.38658943772316	0.535153090953827	-0.486488848924637	0.0359970070421696	0.0473542772233486	0.161506250500679
0.390677124261856	0.538527846336365	-0.491418123245239	0.0359763018786907	0.0473649762570858	0.161406308412552
0.385050892829895	0.539865016937256	-0.494156360626221	0.0360195860266685	0.0474052391946316	0.161421731114388
0.374305963516235	0.540881276130676	-0.486765563488007	0.0360086709260941	0.0473848134279251	0.161405310034752
0.374231278896332	0.536697506904602	-0.487848103046417	0.036125935614109	0.0474202781915665	0.161411628127098
0.370012730360031	0.54362565279007	-0.488976985216141	0.0363024771213531	0.0474378168582916	0.161362618207932
0.369882464408875	0.547560155391693	-0.495832055807114	0.036283552646637	0.047577328979969	0.161376297473907
0.362583845853806	0.546328902244568	-0.482911348342896	0.0362785011529922	0.0477221086621284	0.161321341991425
0.359335899353027	0.544130742549896	-0.492562681436539	0.0363492965698242	0.0478373356163502	0.161267220973969
0.364592254161835	0.54409658908844	-0.496722996234894	0.036411926150322	0.0480803959071636	0.161254048347473
0.359478950500488	0.551448404788971	-0.494620114564896	0.0365176200866699	0.0482460036873817	0.161321416497231
0.354344844818115	0.548498690128326	-0.492242753505707	0.0365868136286736	0.0485052242875099	0.161251813173294
0.352565675973892	0.551594316959381	-0.50906103849411	0.0367455929517746	0.0488302707672119	0.161233857274055
0.347023367881775	0.555098354816437	-0.50014454126358	0.0368315055966377	0.0491405948996544	0.161179885268211
0.345503717660904	0.552397668361664	-0.505079448223114	0.0368187315762043	0.049437653273344	0.161233961582184
0.344963520765305	0.552347838878632	-0.50954806804657	0.0369278900325298	0.0499445907771587	0.161247357726097
0.343980997800827	0.559819400310516	-0.523622155189514	0.0371958315372467	0.0503233782947063	0.161336615681648
0.339765846729279	0.560084640979767	-0.517354547977448	0.0371537655591965	0.0507535003125668	0.161422416567802
0.337748348712921	0.557467103004456	-0.525362610816956	0.0373993217945099	0.0511897504329681	0.161394506692886
0.338048607110977	0.561174750328064	-0.534889101982117	0.0376319997012615	0.0517695881426334	0.161434769630432
0.340218245983124	0.564404487609863	-0.538283407688141	0.0376727171242237	0.0522670820355415	0.161482810974121
0.3321413397789	0.56135231256485	-0.537483990192413	0.0378482528030872	0.0527841784060001	0.161522895097733
0.336817264556885	0.567582190036774	-0.556811928749084	0.0382070541381836	0.0532275065779686	0.161614611744881
0.337354749441147	0.573609173297882	-0.557828307151794	0.0382991209626198	0.0539252273738384	0.161708548665047
0.33177262544632	0.57024347782135	-0.559941530227661	0.0384786240756512	0.0544365458190441	0.161840468645096
0.336027354001999	0.573155999183655	-0.582144558429718	0.0388640016317368	0.055082131177187	0.161966815590858
0.334008395671844	0.574916839599609	-0.580221891403198	0.0387802980840206	0.0556283444166183	0.16217115521431
0.333124279975891	0.574894666671753	-0.584444880485535	0.0389936342835426	0.0561846494674683	0.162269696593285
0.338469684123993	0.580766201019287	-0.598200142383575	0.0393284782767296	0.0567852556705475	0.162503302097321
0.339216500520706	0.584277093410492	-0.594139039516449	0.0393352247774601	0.0573002845048904	0.162658855319023
0.336414754390717	0.583023607730865	-0.600795388221741	0.0395546518266201	0.057951956987381	0.162816867232323
0.343931376934052	0.588517129421234	-0.61204606294632	0.0397921316325665	0.0584419928491116	0.16296911239624
0.339589625597	0.583677351474762	-0.610116064548492	0.0396950356662273	0.0588691420853138	0.163069918751717
0.349195897579193	0.581412196159363	-0.625304639339447	0.0399712137877941	0.0594384670257568	0.163251534104347
0.349050849676132	0.588460505008698	-0.627054810523987	0.040022686123848	0.0599273592233658	0.163451701402664
0.34878471493721	0.585323572158813	-0.630539238452911	0.0401774831116199	0.0603148750960827	0.163578107953072
0.358642905950546	0.588920891284943	-0.641116917133331	0.0403297580778599	0.0608450286090374	0.163688495755196
0.357988297939301	0.587155103683472	-0.632061243057251	0.0403088219463825	0.0612562820315361	0.163809090852737
0.355711460113525	0.585523903369904	-0.64286482334137	0.0404331423342228	0.0616120733320713	0.163879916071892
0.369421780109406	0.584232985973358	-0.647789597511292	0.0404077246785164	0.0620483607053757	0.163929104804993
0.36632165312767	0.584388077259064	-0.648999750614166	0.0403631143271923	0.0623183213174343	0.164056584239006
0.374728471040726	0.582008004188538	-0.664031445980072	0.0405915603041649	0.0626824572682381	0.164175480604172
0.379983603954315	0.587401866912842	-0.649631440639496	0.0404484383761883	0.0630028545856476	0.164217084646225
0.378607779741287	0.579545557498932	-0.651377260684967	0.0404745601117611	0.0632444396615028	0.164217263460159
0.390096008777618	0.584992170333862	-0.664857923984528	0.0405556224286556	0.0634932294487953	0.16426844894886
0.382609218358994	0.579625070095062	-0.657146453857422	0.0403716340661049	0.0637031644582748	0.164130985736847
0.393090158700943	0.574410140514374	-0.666194975376129	0.0404641479253769	0.0638957768678665	0.163988828659058
0.393324822187424	0.579280972480774	-0.666182279586792	0.0403087995946407	0.0641014873981476	0.163933753967285
0.391731679439545	0.573896944522858	-0.658847749233246	0.0403178632259369	0.0641459971666336	0.163716971874237
0.396759152412415	0.57589727640152	-0.664481461048126	0.0402774773538113	0.064405657351017	0.16350819170475
0.393896698951721	0.576391220092773	-0.654797315597534	0.0400821268558502	0.0644300207495689	0.163390874862671
0.393889635801315	0.572929322719574	-0.660121560096741	0.040040448307991	0.0644324719905853	0.163162723183632
0.403080672025681	0.569946348667145	-0.665402352809906	0.0398664511740208	0.0644231587648392	0.162987545132637
0.399207890033722	0.57090300321579	-0.65371173620224	0.0396560169756413	0.0643231719732285	0.162767171859741
0.399710327386856	0.565924346446991	-0.66292017698288	0.0396729186177254	0.0643315538764	0.162534430623055
0.405031025409698	0.569011867046356	-0.6619713306427	0.0394295267760754	0.0642604231834412	0.162212908267975
0.394888192415237	0.562712252140045	-0.650077819824219	0.0392092354595661	0.0642218217253685	0.161969169974327
0.399056077003479	0.561686635017395	-0.655661284923553	0.0391813479363918	0.0642034485936165	0.161626920104027
0.402489304542542	0.560046851634979	-0.646440148353577	0.0388159304857254	0.0640127286314964	0.161265179514885
0.395382523536682	0.55912721157074	-0.638223767280579	0.0385933443903923	0.0638758465647697	0.160938635468483
0.401039481163025	0.559276401996613	-0.642699599266052	0.038596224039793	0.0637113675475121	0.160531297326088
0.399944335222244	0.56045538187027	-0.64032655954361	0.0382660925388336	0.0636053010821342	0.16016885638237
0.391468703746796	0.554811358451843	-0.637984097003937	0.0379853025078774	0.0634026154875755	0.159825220704079
0.394716501235962	0.55122298002243	-0.636979281902313	0.0379529856145382	0.0633061304688454	0.159409269690514
0.397610425949097	0.550753772258759	-0.630575835704803	0.037540428340435	0.0630872771143913	0.159171864390373
0.386296689510345	0.546201586723328	-0.61856347322464	0.0373481437563896	0.062919095158577	0.158728182315826
0.391275882720947	0.545992374420166	-0.627022385597229	0.0373107455670834	0.0626646727323532	0.158360511064529
0.389814555644989	0.546946942806244	-0.614630877971649	0.0370467342436314	0.0625309124588966	0.158009901642799
0.382912278175354	0.541455626487732	-0.608205139636993	0.0367715395987034	0.0624202005565166	0.157690495252609
0.380180716514587	0.543711006641388	-0.6130291223526	0.0367594920098782	0.0622276812791824	0.157277062535286
0.384143829345703	0.54007089138031	-0.611630499362946	0.0363618656992912	0.0620441511273384	0.156944781541824
0.37854728102684	0.538183987140656	-0.602367401123047	0.0361911952495575	0.0619270317256451	0.15663543343544
0.373052328824997	0.540288031101227	-0.597489058971405	0.0362419933080673	0.0616037100553513	0.156312569975853
0.375151813030243	0.540765941143036	-0.60206001996994	0.0361140966415405	0.0615556463599205	0.156029626727104
0.372304409742355	0.542741179466248	-0.592767477035522	0.0358874350786209	0.0614413283765316	0.155788466334343
0.366927415132523	0.535860359668732	-0.590124130249023	0.0356721691787243	0.0612803362309933	0.155569478869438
0.37167501449585	0.534985899925232	-0.588796079158783	0.0356130711734295	0.061070654541254	0.155293062329292
0.369471073150635	0.537163913249969	-0.596624791622162	0.0356900990009308	0.0610445663332939	0.155255302786827
0.366396278142929	0.539894282817841	-0.583021640777588	0.0355078317224979	0.0609088689088821	0.155084192752838
0.360821157693863	0.536174595355988	-0.587658047676086	0.0355206020176411	0.0608804486691952	0.155039042234421
0.364110380411148	0.54181706905365	-0.586671471595764	0.0355615206062794	0.0608697906136513	0.154947236180305
0.361358076334	0.53885543346405	-0.584866225719452	0.0353610850870609	0.0608407557010651	0.15498760342598
0.35630875825882	0.537370383739471	-0.578458726406097	0.0353731960058212	0.0608155354857445	0.154913440346718
0.36007684469223	0.540916442871094	-0.585728287696838	0.0355414152145386	0.0607231669127941	0.154967114329338
0.358648836612701	0.545628428459167	-0.585003435611725	0.0355180203914642	0.0607796460390091	0.154888138175011
0.353231281042099	0.542762875556946	-0.581167817115784	0.0354881659150124	0.0609765611588955	0.154897704720497
0.359781742095947	0.542823374271393	-0.580920934677124	0.0354598388075829	0.0609145946800709	0.15464560687542
0.365898549556732	0.540743052959442	-0.590193390846252	0.0355249308049679	0.0609549954533577	0.154666259884834
0.359219133853912	0.545068740844727	-0.582298338413239	0.0356687158346176	0.060983020812273	0.154900699853897
0.353660047054291	0.549244463443756	-0.581101179122925	0.0358620695769787	0.0609953962266445	0.154959753155708
0.350847631692886	0.55020272731781	-0.588454246520996	0.0359705425798893	0.0612102150917053	0.1549222022295
0.353496193885803	0.553157985210419	-0.5961953997612	0.036189116537571	0.061316940933466	0.154925897717476
0.349546879529953	0.55083966255188	-0.591584265232086	0.0362120009958744	0.0613131113350391	0.154961213469505
0.347973555326462	0.551682412624359	-0.592564225196838	0.0363241396844387	0.0614170990884304	0.155087724328041
0.350059270858765	0.553865492343903	-0.601522624492645	0.0367063246667385	0.0615240707993507	0.155068561434746
0.356158554553986	0.561541736125946	-0.603792130947113	0.0368457213044167	0.0616956129670143	0.155211344361305
0.347194463014603	0.558729708194733	-0.593337833881378	0.0369399376213551	0.0618855729699135	0.15525721013546
0.345613867044449	0.560314297676086	-0.610243797302246	0.0372019335627556	0.0619876347482204	0.155251726508141
0.3526211977005	0.559078633785248	-0.604084551334381	0.0373028852045536	0.062267292290926	0.155305549502373
0.348082095384598	0.567854106426239	-0.609009563922882	0.0376183353364468	0.0623485073447227	0.155408784747124
0.346464991569519	0.567729532718658	-0.605332970619202	0.0377745665609837	0.0625817254185677	0.155323028564453
0.34497132897377	0.567957639694214	-0.621433675289154	0.0380885675549507	0.0628446042537689	0.155273139476776
0.344762653112412	0.570817172527313	-0.623364925384521	0.0382971577346325	0.0631183981895447	0.15523898601532
0.33607617020607	0.569645464420319	-0.619913876056671	0.0384155623614788	0.0632444247603416	0.155212163925171
0.339789301156998	0.566965997219086	-0.628932178020477	0.0388297960162163	0.0634853690862656	0.155096665024757
0.339191794395447	0.577576577663422	-0.633202195167542	0.0391299016773701	0.063742458820343	0.155073717236519
0.331694841384888	0.577135026454926	-0.631704211235046	0.0393355637788773	0.063968725502491	0.154922038316727
0.328506618738174	0.576229333877563	-0.631880402565002	0.0396271757781506	0.0642854943871498	0.154717236757278
0.329486876726151	0.582410216331482	-0.645306468009949	0.0400051213800907	0.0645710751414299	0.154562160372734
0.3188496530056	0.580454349517822	-0.63813978433609	0.0400964021682739	0.0648466274142265	0.154354304075241
0.318780273199081	0.578316986560822	-0.645323097705841	0.0405204705893993	0.0651175677776337	0.154134094715118
0.316277116537094	0.584976613521576	-0.654373705387115	0.0408083014190197	0.0653607994318008	0.153969332575798
0.311972111463547	0.588437438011169	-0.655104339122772	0.0410416908562183	0.0656339228153229	0.153678253293037
0.306581437587738	0.58627063035965	-0.66143274307251	0.0414280518889427	0.0660158917307854	0.153529345989227
0.304666310548782	0.590390264987946	-0.667906761169434	0.0418011173605919	0.0662942826747894	0.153223916888237
0.302783966064453	0.587462663650513	-0.675491631031036	0.0418714992702007	0.0665846541523933	0.15309202671051
0.296668410301209	0.589305102825165	-0.669988512992859	0.042175617069006	0.0669323727488518	0.152819499373436
0.297691106796265	0.593609750270844	-0.683350443840027	0.0426489897072315	0.0672778859734535	0.152575254440308
0.290612608194351	0.597917973995209	-0.675399363040924	0.0427748076617718	0.0676128789782524	0.152281865477562
0.28395614027977	0.592560172080994	-0.674539566040039	0.0431335717439651	0.0680535286664963	0.151976063847542
0.286718934774399	0.603597521781921	-0.687241017818451	0.0435156524181366	0.0683514922857285	0.151806384325027
0.271289110183716	0.596746742725372	-0.690371811389923	0.0437371805310249	0.0686969831585884	0.151532530784607
0.279919594526291	0.597905933856964	-0.700148105621338	0.0441770665347576	0.0690859630703926	0.151260241866112
0.269003719091415	0.60529637336731	-0.699495911598206	0.0444596335291862	0.0693973749876022	0.151057556271553
0.263072460889816	0.601531863212585	-0.701262056827545	0.0447608008980751	0.0696681439876556	0.150723457336426
0.265021651983261	0.608215153217316	-0.716805994510651	0.0452055148780346	0.0701949149370193	0.150442570447922
0.251443892717361	0.606875538825989	-0.708222627639771	0.0453889034688473	0.0705694481730461	0.150194481015205
0.25331375002861	0.607188522815704	-0.722254395484924	0.0457880049943924	0.070852555334568	0.149841338396072
0.249291449785233	0.610476911067963	-0.727478981018066	0.0458953231573105	0.0712001249194145	0.149624317884445
0.242185145616531	0.60746818780899	-0.72934490442276	0.046332560479641	0.0715794563293457	0.149452239274979
0.243092641234398	0.615526854991913	-0.736446261405945	0.0468087531626225	0.0719203874468803	0.149309054017067
0.233510687947273	0.617370545864105	-0.734655320644379	0.0469270050525665	0.0721838101744652	0.149164691567421
0.231337279081345	0.615452289581299	-0.744015574455261	0.0473800078034401	0.0725160017609596	0.148906782269478
0.22921758890152	0.625280201435089	-0.744813561439514	0.0477357916533947	0.0728752315044403	0.148746013641357
0.214796960353851	0.620417416095734	-0.750504612922668	0.0479174330830574	0.0730552077293396	0.148516297340393
0.220959648489952	0.620469033718109	-0.758457601070404	0.0482950657606125	0.0733747407793999	0.148256227374077
0.211351290345192	0.622977614402771	-0.757154941558838	0.0484875105321407	0.0735966563224792	0.148127496242523
0.207461789250374	0.623836576938629	-0.756637096405029	0.0488903075456619	0.0738116204738617	0.147902309894562
0.210077255964279	0.62965452671051	-0.769361078739166	0.0490785203874111	0.0741593390703201	0.147670537233353
0.193452075123787	0.62402868270874	-0.760796725749969	0.0492996461689472	0.0743934661149979	0.147528648376465
0.197730600833893	0.629987120628357	-0.775020599365234	0.0496752113103867	0.0745649710297585	0.147298082709312
0.191360861063004	0.627536237239838	-0.770516455173492	0.0496654957532883	0.0747505202889442	0.14716874063015
0.194409802556038	0.62377393245697	-0.778358697891235	0.0499027594923973	0.0750127285718918	0.146993696689606
0.189590856432915	0.630121350288391	-0.768334805965424	0.0500905402004719	0.0751494318246841	0.146942272782326
0.180932760238647	0.629054963588715	-0.771904051303864	0.050285667181015	0.0752321779727936	0.146835491061211
0.186107471585274	0.636772394180298	-0.787595570087433	0.0505892410874367	0.0754158422350883	0.146782770752907
0.176215618848801	0.634697437286377	-0.7680544257164	0.0506492294371128	0.0753824412822723	0.146748811006546
0.172878608107567	0.63471382856369	-0.784306883811951	0.0509751066565514	0.0755386129021645	0.146577030420303
0.173631563782692	0.636840045452118	-0.786304771900177	0.050921618938446	0.0755818486213684	0.146513730287552
0.164994388818741	0.631490588188171	-0.776980042457581	0.0510382130742073	0.0756124928593636	0.14634858071804
0.16861292719841	0.641040563583374	-0.782811760902405	0.0512964390218258	0.0755472332239151	0.14632374048233
0.157458305358887	0.637603580951691	-0.779728710651398	0.0513643324375153	0.0754644721746445	0.146111577749252
0.163938730955124	0.640116751194	-0.789611220359802	0.0514833517372608	0.0755119547247887	0.145917147397995
0.149663731455803	0.636519968509674	-0.775399744510651	0.0513968467712402	0.0753625556826591	0.145744234323502
0.152631253004074	0.634028971195221	-0.78336375951767	0.051642831414938	0.0753635093569756	0.145532459020615
0.150348365306854	0.638642191886902	-0.776935636997223	0.0514184646308422	0.0751972645521164	0.145278468728065
0.145112290978432	0.632198750972748	-0.774989008903503	0.0514033883810043	0.0750204473733902	0.144993022084236
0.14710034430027	0.64142644405365	-0.780884504318237	0.0515125803649426	0.0747895389795303	0.144987568259239
0.143732279539108	0.642782032489777	-0.76493227481842	0.0513572804629803	0.0745485723018646	0.144822433590889
0.145410463213921	0.633613407611847	-0.769486606121063	0.0513960942625999	0.0745393037796021	0.144520699977875
0.144397780299187	0.629234373569489	-0.77010715007782	0.0512903220951557	0.0743046551942825	0.144255116581917
0.138700231909752	0.624932110309601	-0.760739266872406	0.0510740913450718	0.0740696787834167	0.143980115652084
0.150486707687378	0.621652066707611	-0.76733785867691	0.0509987734258175	0.0738763362169266	0.143727824091911
0.145998015999794	0.627226233482361	-0.755268454551697	0.0508952774107456	0.0735950320959091	0.14362670481205
0.140608966350555	0.622980713844299	-0.753307402133942	0.0508328974246979	0.0732330903410912	0.14337357878685
0.147890567779541	0.622771859169006	-0.757792413234711	0.0508372038602829	0.0730813816189766	0.143142521381378
0.146443769335747	0.621537327766418	-0.748900949954987	0.0507021546363831	0.0728746801614761	0.142800852656364
0.140393599867821	0.614432334899902	-0.746312975883484	0.050464604049921	0.072528287768364	0.142366975545883
0.153140380978584	0.608964860439301	-0.750294089317322	0.0504306592047215	0.0723641812801361	0.141986921429634
0.15330944955349	0.60944527387619	-0.744868874549866	0.050324060022831	0.072005920112133	0.141694962978363
0.148383632302284	0.602199018001556	-0.735087156295776	0.0502155870199203	0.0717558264732361	0.141280725598335
0.157616630196571	0.602417171001434	-0.746493637561798	0.0502445176243782	0.0716137960553169	0.140862643718719
0.155739188194275	0.599985122680664	-0.734448671340942	0.0500870570540428	0.0714345723390579	0.140435174107552
0.154632985591888	0.593274474143982	-0.732303977012634	0.0498672500252724	0.071181982755661	0.140047013759613
0.159322023391724	0.589217662811279	-0.736354649066925	0.0498776063323021	0.0710248574614525	0.139571994543076
0.16419629752636	0.591780781745911	-0.732901096343994	0.0499279871582985	0.0708455219864845	0.139235734939575
0.160933285951614	0.588723123073578	-0.725717902183533	0.0497675016522408	0.0707234144210815	0.138820931315422
0.163698002696037	0.585032284259796	-0.721636652946472	0.0497831329703331	0.0706164836883545	0.138324439525604
0.16628885269165	0.584866404533386	-0.727749526500702	0.0498092956840992	0.0705807060003281	0.137936905026436
0.163748160004616	0.582168936729431	-0.719783306121826	0.0496499240398407	0.0704814046621323	0.137473523616791
0.168896183371544	0.576448082923889	-0.725520133972168	0.0496567524969578	0.0705016106367111	0.137142896652222
0.172206059098244	0.580349028110504	-0.724416732788086	0.0497693084180355	0.0704520866274834	0.136835068464279
0.169969841837883	0.583788335323334	-0.728492915630341	0.0497101470828056	0.070493571460247	0.136461108922958
0.167576193809509	0.57972127199173	-0.71663910150528	0.0496828034520149	0.0705476850271225	0.136078521609306
0.166978567838669	0.578454077243805	-0.731016993522644	0.0497897565364838	0.0705918595194817	0.135745868086815
0.1722651720047	0.57506263256073	-0.72936087846756	0.0496988296508789	0.0707153081893921	0.135458812117577
0.168237343430519	0.580383718013763	-0.726570665836334	0.0497797504067421	0.070727102458477	0.135209694504738
0.167925253510475	0.57904189825058	-0.725826561450958	0.0498740747570992	0.07080939412117	0.134980767965317
0.166019111871719	0.579380869865417	-0.738756000995636	0.0499708354473114	0.0711031258106232	0.134744048118591
0.167026489973068	0.583081364631653	-0.730219841003418	0.0499386861920357	0.0711968839168549	0.134412288665771
0.162238419055939	0.581757664680481	-0.733160972595215	0.0498489327728748	0.0712829679250717	0.134140476584435
0.159290805459023	0.579738974571228	-0.732475399971008	0.0499811992049217	0.0715865194797516	0.133819058537483
0.159386545419693	0.584259510040283	-0.745995104312897	0.0501525104045868	0.0717856585979462	0.133598297834396
0.158328294754028	0.589421510696411	-0.745267868041992	0.0501022823154926	0.0719019621610641	0.133333295583725
0.150143891572952	0.584807634353638	-0.736014723777771	0.050074890255928	0.0721252933144569	0.133170142769814
0.149109989404678	0.587627172470093	-0.739525973796844	0.0501674190163612	0.0723244845867157	0.132992327213287
0.153145164251328	0.588636100292206	-0.74523800611496	0.0501175411045551	0.0724593624472618	0.132878065109253
0.147645562887192	0.591876685619354	-0.742603659629822	0.0500444658100605	0.0726592466235161	0.132836848497391
0.144594386219978	0.593696355819702	-0.743461906909943	0.0500967167317867	0.0727563351392746	0.132677614688873
0.145030528306961	0.593803226947784	-0.742848694324493	0.0500372275710106	0.0729366317391396	0.13259394466877
0.143868505954742	0.600674390792847	-0.747901439666748	0.0501308515667915	0.0731250941753387	0.132438436150551
0.139448821544647	0.597514629364014	-0.746681094169617	0.0498914383351803	0.073204293847084	0.132288575172424
0.136834308505058	0.598362863063812	-0.750423491001129	0.0498774498701096	0.0733082592487335	0.132164821028709
0.139613270759583	0.599685549736023	-0.749747753143311	0.0499062426388264	0.0732909515500069	0.131920471787453
0.139117449522018	0.603875994682312	-0.750218987464905	0.0498201623558998	0.0734160616993904	0.13169264793396
0.131810456514359	0.602552831172943	-0.745923161506653	0.0496464595198631	0.073498547077179	0.131476208567619
0.125423684716225	0.596823692321777	-0.747609496116638	0.0495004095137119	0.0735415518283844	0.131238490343094
0.127897828817368	0.598293483257294	-0.741108477115631	0.0493957512080669	0.0734971463680267	0.130946084856987
0.125838056206703	0.602626442909241	-0.745645880699158	0.0493587218225002	0.0734307169914246	0.13076163828373
0.121512889862061	0.606473445892334	-0.747070074081421	0.0491484701633453	0.0734154209494591	0.130514338612556
0.112487204372883	0.602692782878876	-0.737175762653351	0.0489533878862858	0.0734117925167084	0.130270853638649
0.106985479593277	0.602645874023438	-0.739583909511566	0.0488445647060871	0.0732978731393814	0.129935726523399
0.110942117869854	0.602339148521423	-0.740491628646851	0.0486819595098495	0.073139376938343	0.129676535725594
0.103716857731342	0.608030557632446	-0.737467348575592	0.0485111735761166	0.073029913008213	0.12942573428154
0.0974774286150932	0.603937983512878	-0.729673385620117	0.0482852980494499	0.0728307515382767	0.128906354308128
0.0894161239266396	0.600681364536285	-0.733695924282074	0.0481887832283974	0.0728151127696037	0.128400340676308
0.082019716501236	0.603997647762299	-0.732815623283386	0.0480557195842266	0.0725763812661171	0.12781697511673
0.0816792324185371	0.600351929664612	-0.727645814418793	0.047743383795023	0.0724494382739067	0.12725205719471
0.0741286501288414	0.598078310489655	-0.719104707241058	0.0475373193621635	0.0721851289272308	0.126679390668869
0.0686340406537056	0.597024142742157	-0.711632311344147	0.047397505491972	0.0720408335328102	0.12617614865303
0.0666689500212669	0.596295714378357	-0.718426525592804	0.0473006963729858	0.0718751177191734	0.125631988048553
0.0627813562750816	0.595846772193909	-0.715546369552612	0.0471306145191193	0.0717329308390617	0.125223651528358
0.0565425828099251	0.594174921512604	-0.709962010383606	0.0467847213149071	0.0714827850461006	0.1247773244977
0.052717063575983	0.589860260486603	-0.705512642860413	0.0466271825134754	0.0713310763239861	0.124382436275482
0.0480813831090927	0.589897215366364	-0.705162584781647	0.0466196089982986	0.0710601583123207	0.12396315485239
0.0475006587803364	0.591825723648071	-0.704488158226013	0.0463962145149708	0.0709924101829529	0.123525075614452
0.043809562921524	0.590811908245087	-0.701596915721893	0.046308521181345	0.0708792209625244	0.123173154890537
0.0442999117076397	0.586390674114227	-0.698206543922424	0.0460822321474552	0.0706284716725349	0.122800730168819
0.037636574357748	0.586728870868683	-0.696477055549622	0.0460010766983032	0.0704868212342262	0.122539699077606
0.0372846648097038	0.588103413581848	-0.697200477123261	0.0459645166993141	0.0703405514359474	0.122145339846611
0.0328435525298119	0.585852265357971	-0.689538598060608	0.0457874201238155	0.0702660828828812	0.121751740574837
0.0289888046681881	0.585223257541656	-0.692238032817841	0.0457261316478252	0.0701811164617538	0.121395170688629
0.0306944083422422	0.582837998867035	-0.692468822002411	0.0456010736525059	0.0699966624379158	0.12096643447876
0.0272923614829779	0.584035575389862	-0.690820693969727	0.0455528274178505	0.0699502378702164	0.120697528123856
0.0218425206840038	0.585139572620392	-0.682310461997986	0.0455378592014313	0.0698439851403236	0.120278991758823
0.019544243812561	0.58160936832428	-0.680576145648956	0.0454444885253906	0.0698438733816147	0.119987703859806
0.0197408311069012	0.58067262172699	-0.687854886054993	0.045462854206562	0.0696874335408211	0.119667120277882
0.0219109002500772	0.577094554901123	-0.68377685546875	0.045349083840847	0.0696765556931496	0.119404271245003
0.0180045645684004	0.579954087734222	-0.68209183216095	0.0454273149371147	0.0695800110697746	0.119276978075504
0.0224540140479803	0.580257952213287	-0.681783080101013	0.0453402176499367	0.06952103972435	0.119013503193855
0.0152428541332483	0.575003027915955	-0.678998291492462	0.0453011281788349	0.069556288421154	0.118831232190132
0.0181457847356796	0.574219286441803	-0.688716292381287	0.0453180968761444	0.0696262940764427	0.118610873818398
0.0273926481604576	0.57019716501236	-0.676207065582275	0.0452304221689701	0.0695661678910255	0.118513822555542
0.0282117109745741	0.572954833507538	-0.681882798671722	0.0453515984117985	0.0695027858018875	0.118394829332829
0.0317495130002499	0.572997868061066	-0.685933649539948	0.0452999994158745	0.0695542991161346	0.118230171501637
0.0289975237101316	0.57065761089325	-0.678982853889465	0.0453725382685661	0.0696180388331413	0.118120439350605
0.0318993553519249	0.566334784030914	-0.684596657752991	0.045240294188261	0.0695726275444031	0.117968119680882
0.0346052274107933	0.564186632633209	-0.67994886636734	0.0452983677387238	0.0696702376008034	0.117774672806263
0.03631292283535	0.560691714286804	-0.676055133342743	0.0453507080674171	0.0696738511323929	0.117643058300018
0.0444066226482391	0.559543609619141	-0.695325970649719	0.0455134771764278	0.069702722132206	0.117470495402813
0.0460530892014503	0.556832253932953	-0.682247340679169	0.0454918965697289	0.0697444006800652	0.117109730839729
0.0476659908890724	0.55045622587204	-0.689967274665833	0.0453884340822697	0.0697350576519966	0.116954326629639
0.0472773537039757	0.54710853099823	-0.686836898326874	0.0454604364931583	0.0697067826986313	0.11672418564558
0.0546731166541576	0.544744908809662	-0.685551702976227	0.0455649495124817	0.0696612447500229	0.116510145366192
0.0585522353649139	0.539128541946411	-0.691325128078461	0.0455673895776272	0.0697152689099312	0.116300672292709
0.0609249211847782	0.536409378051758	-0.692604184150696	0.0455161705613136	0.0697530508041382	0.116080909967422
0.0675475746393204	0.529930710792542	-0.690689444541931	0.045525960624218	0.0696660354733467	0.115903094410896
0.072443038225174	0.528812229633331	-0.687632024288177	0.0456086210906506	0.0695559605956078	0.115721449255943
0.0747293382883072	0.526903033256531	-0.68965744972229	0.0456138923764229	0.0695454403758049	0.115475565195084
0.0753406956791878	0.52001690864563	-0.683353424072266	0.0455930195748806	0.0695279315114021	0.115281037986279
0.0776009559631348	0.515943586826324	-0.688069581985474	0.0455802381038666	0.0694322884082794	0.11490573734045
0.0856354013085365	0.511014223098755	-0.687428593635559	0.0454773865640163	0.0695011913776398	0.114674039185047
0.0912601724267006	0.510456800460815	-0.68687903881073	0.0455239452421665	0.0693314298987389	0.114540740847588
0.0995441377162933	0.510370969772339	-0.685386061668396	0.0454922318458557	0.0692396610975266	0.114447772502899
0.101206071674824	0.508414268493652	-0.687326192855835	0.0455607175827026	0.0691870823502541	0.114481531083584
0.104248970746994	0.500419437885284	-0.683900058269501	0.0455168671905994	0.0689565762877464	0.114408947527409
0.108248665928841	0.495666414499283	-0.681100964546204	0.0455383136868477	0.0687667205929756	0.114271387457848
0.112563379108906	0.498003512620926	-0.685112833976746	0.045570369809866	0.0686254054307938	0.114095516502857
0.114501103758812	0.491261422634125	-0.684977173805237	0.0455859526991844	0.0685806423425674	0.113807037472725
0.115937329828739	0.489070206880569	-0.682762622833252	0.0456059873104095	0.0684575587511063	0.113543026149273
0.122046574950218	0.483153760433197	-0.682426750659943	0.0454330779612064	0.068358913064003	0.113348282873631
0.123400755226612	0.485735863447189	-0.679559409618378	0.0455262400209904	0.0681795105338097	0.113216295838356
0.124520286917686	0.491237610578537	-0.678286194801331	0.0455317236483097	0.0680642947554588	0.113148130476475
0.119778268039227	0.48478975892067	-0.671909928321838	0.0455754324793816	0.0680153146386147	0.113179571926594
0.120191052556038	0.488739192485809	-0.669779896736145	0.0455455407500267	0.0678328201174736	0.113067254424095
0.119004674255848	0.485081672668457	-0.669497489929199	0.0455325096845627	0.0677837952971458	0.113056190311909
0.122098498046398	0.485880494117737	-0.672633230686188	0.0455548763275146	0.0676156207919121	0.11303024739027
0.123603761196136	0.485072702169418	-0.678549885749817	0.0455714277923107	0.0675165951251984	0.112948425114155
0.117385737597942	0.486400783061981	-0.66686087846756	0.0457191728055477	0.0674349069595337	0.112949714064598
0.122441098093987	0.485078811645508	-0.674526989459991	0.0455981604754925	0.0672789663076401	0.112955577671528
0.122564122080803	0.487768411636353	-0.671121001243591	0.0457788370549679	0.0670892298221588	0.112961322069168
0.118448503315449	0.494996845722198	-0.668468713760376	0.0458358414471149	0.0670299753546715	0.112961374223232
0.11667525023222	0.491207510232925	-0.666790902614594	0.0458201691508293	0.0669387802481651	0.113034933805466
0.115067653357983	0.492456346750259	-0.663272738456726	0.0458399467170238	0.0668662413954735	0.112965606153011
0.114307649433613	0.493641644716263	-0.661993443965912	0.0457500927150249	0.0668470710515976	0.113080635666847
0.114175587892532	0.500619471073151	-0.666016042232513	0.0459061786532402	0.0667999088764191	0.113326035439968
0.116847887635231	0.5008425116539	-0.665438294410706	0.0459162220358849	0.0668165683746338	0.113482564687729
0.112477838993073	0.505810379981995	-0.66620546579361	0.0459561981260777	0.0668475329875946	0.113767579197884
0.116650596261024	0.504929661750793	-0.668666839599609	0.0458938293159008	0.0667757242918015	0.114024393260479
0.113900393247604	0.511503756046295	-0.66387414932251	0.0459868796169758	0.066799558699131	0.114215672016144
0.114737525582314	0.517104089260101	-0.665364146232605	0.0461222752928734	0.0667670741677284	0.11440671980381
0.111747361719608	0.518047988414764	-0.660492479801178	0.0461867451667786	0.0668804496526718	0.114545725286007
0.107492536306381	0.522898733615875	-0.665903866291046	0.0461783595383167	0.0670293793082237	0.11466059833765
0.109611414372921	0.521709740161896	-0.664512693881989	0.0462011024355888	0.0671433210372925	0.114751510322094
0.106559306383133	0.531275987625122	-0.672730445861816	0.0464112348854542	0.067181833088398	0.11492120474577
0.108905985951424	0.532139718532562	-0.673500120639801	0.0464044027030468	0.0674186199903488	0.114988505840302
0.10313705354929	0.532286167144775	-0.66909784078598	0.0464318245649338	0.067638486623764	0.115182362496853
0.099313773214817	0.536288917064667	-0.671459853649139	0.0464615672826767	0.0677987337112427	0.115358024835587
0.0966909974813461	0.538836181163788	-0.672607779502869	0.0465888455510139	0.0680379420518875	0.11552619934082
0.0974426046013832	0.542290925979614	-0.677181422710419	0.0466962456703186	0.0681793242692947	0.115740969777107
0.0963047370314598	0.546969056129456	-0.677943468093872	0.0467664375901222	0.0685084760189056	0.115870751440525
0.0936823189258575	0.548628807067871	-0.679663598537445	0.0468699783086777	0.0688424631953239	0.116051748394966
0.0964149683713913	0.548182368278503	-0.686335861682892	0.0468503832817078	0.0690504983067513	0.116169571876526
0.0930619314312935	0.554846942424774	-0.686175405979156	0.0469785146415234	0.0694150626659393	0.116388380527496
0.0928518921136856	0.56084805727005	-0.69371485710144	0.0471112281084061	0.0696258246898651	0.116490915417671
0.0941168293356895	0.558115065097809	-0.686613500118256	0.0471692644059658	0.0700975209474564	0.116639614105225
0.0916310399770737	0.560398459434509	-0.698432326316834	0.0472241006791592	0.070433221757412	0.11676336824894
0.0983134284615517	0.560228228569031	-0.698236048221588	0.0473801679909229	0.0707391053438187	0.116884112358093
0.0971366614103317	0.562679588794708	-0.705621302127838	0.047520074993372	0.0711591243743896	0.117023289203644
0.101813368499279	0.565989911556244	-0.704550385475159	0.0474944487214088	0.0715766325592995	0.117213681340218
0.0961494669318199	0.566701889038086	-0.709760248661041	0.0477006062865257	0.0719335526227951	0.117361694574356
0.098003588616848	0.569662272930145	-0.709625899791718	0.0477172620594502	0.0722746253013611	0.117491714656353
0.101089119911194	0.569311559200287	-0.712247490882874	0.0477296523749828	0.0727107524871826	0.117592446506023
0.10227482020855	0.572215557098389	-0.720589458942413	0.0479359105229378	0.0730201154947281	0.11774518340826
0.108434937894344	0.575089871883392	-0.726452648639679	0.0479714199900627	0.0734187886118889	0.117920339107513
0.104835771024227	0.577653586864471	-0.73014897108078	0.0480340048670769	0.0737740695476532	0.118032194674015
0.109449826180935	0.574122130870819	-0.724103152751923	0.0480383597314358	0.0741308927536011	0.118200294673443
0.105543561279774	0.581313908100128	-0.728748321533203	0.0480782501399517	0.0745190754532814	0.118448495864868
0.109170287847519	0.583511710166931	-0.731162905693054	0.0482403188943863	0.0747118219733238	0.118553787469864
0.11245059221983	0.583504199981689	-0.733825743198395	0.0482765622437	0.07505764067173	0.118659317493439
0.109920829534531	0.586537897586823	-0.747553408145905	0.0483692660927773	0.0754091292619705	0.11882846057415
0.112461365759373	0.587050259113312	-0.740547657012939	0.0482596792280674	0.0756312608718872	0.118882469832897
0.109787471592426	0.587388098239899	-0.747133195400238	0.0481917224824429	0.0758609920740128	0.118987321853638
0.109919957816601	0.586262404918671	-0.737814009189606	0.0482385978102684	0.0760067775845528	0.118907116353512
0.107912473380566	0.588091790676117	-0.745830833911896	0.0482660681009293	0.0763184428215027	0.11897499859333
0.108111865818501	0.593065798282623	-0.745331585407257	0.0482519492506981	0.0764577612280846	0.118903905153275
0.103580050170422	0.589885950088501	-0.746720552444458	0.0480223558843136	0.0765694081783295	0.11889223754406
0.104574903845787	0.59258633852005	-0.745043098926544	0.0479406490921974	0.0767094269394875	0.11883694678545
0.103454418480396	0.59406042098999	-0.742316484451294	0.0479121021926403	0.0767226219177246	0.118780769407749
0.106882892549038	0.596307694911957	-0.752636551856995	0.0477808341383934	0.0768934339284897	0.118694454431534
0.100460939109325	0.596296012401581	-0.742103338241577	0.0475442074239254	0.0769187659025192	0.118498213589191
0.0986508056521416	0.592344224452972	-0.74495929479599	0.0472940690815449	0.0769036933779716	0.118364632129669
0.0990247577428818	0.588095963001251	-0.73866856098175	0.0472111105918884	0.0769150853157043	0.118146888911724
0.096391923725605	0.591627240180969	-0.737943172454834	0.0471185334026814	0.0768279656767845	0.118014447391033
0.100561112165451	0.592994153499603	-0.740961790084839	0.0468943864107132	0.076730877161026	0.117750689387321
0.0952263176441193	0.59004133939743	-0.732972800731659	0.0466962866485119	0.0767490789294243	0.117569297552109
0.0941343232989311	0.585780143737793	-0.734627902507782	0.046438742429018	0.0765935108065605	0.117389358580112
0.0916149020195007	0.585486114025116	-0.729810535907745	0.0462093539535999	0.0763990804553032	0.117145366966724
0.0924166589975357	0.587351202964783	-0.727997541427612	0.0460547506809235	0.0762396827340126	0.117007598280907
0.0868683382868767	0.583919107913971	-0.732168674468994	0.0457941927015781	0.0761462971568108	0.11681941896677
0.0873293653130531	0.585012137889862	-0.725383162498474	0.0456361621618271	0.0759196430444717	0.116715386509895
0.0901809185743332	0.580416560173035	-0.727422893047333	0.0452689155936241	0.0756836235523224	0.116545535624027
0.0853955075144768	0.582705080509186	-0.717996060848236	0.045074600726366	0.0753888711333275	0.116444543004036
0.0845147520303726	0.584589838981628	-0.717975616455078	0.0448090732097626	0.0751224905252457	0.116334311664104
0.0788064077496529	0.581358194351196	-0.708397686481476	0.0445628874003887	0.0749224051833153	0.116216287016869
0.0775593742728233	0.581921458244324	-0.709777534008026	0.0443902313709259	0.0747016295790672	0.116047449409962
0.083643913269043	0.580081760883331	-0.707758128643036	0.0439828336238861	0.0743517801165581	0.115935996174812
0.0769679769873619	0.582849621772766	-0.699417769908905	0.0438867211341858	0.074067734181881	0.115873761475086
0.0748349353671074	0.583141982555389	-0.699141204357147	0.0435798950493336	0.073737807571888	0.11574163287878
0.0717331916093826	0.581571042537689	-0.68957930803299	0.0433819331228733	0.073507271707058	0.115700274705887
0.0678920969367027	0.577806353569031	-0.687600135803223	0.0430504940450192	0.0732528194785118	0.115628995001316
0.0696934461593628	0.577230989933014	-0.684305310249329	0.0428380183875561	0.0729708001017571	0.115603409707546
0.071438804268837	0.576460301876068	-0.684670329093933	0.0426132641732693	0.0725606754422188	0.115567848086357
0.0722681134939194	0.578156709671021	-0.677797198295593	0.0423158183693886	0.0723678693175316	0.11561893671751
0.068582758307457	0.577094972133636	-0.674929916858673	0.0421162769198418	0.0720771327614784	0.115707226097584
0.0696112960577011	0.577214658260345	-0.672919571399689	0.0416833162307739	0.0716947168111801	0.115717634558678
0.0730310454964638	0.573631525039673	-0.664043664932251	0.0414821952581406	0.0714073404669762	0.115861937403679
0.0734948292374611	0.574316322803497	-0.659797132015228	0.0413183122873306	0.0710417181253433	0.115962825715542
0.0793412402272224	0.57475209236145	-0.656103789806366	0.0410182774066925	0.0708421245217323	0.116072230041027
0.080922819674015	0.573397159576416	-0.657052397727966	0.0407356955111027	0.0705448538064957	0.116187870502472
0.0862796381115913	0.569660663604736	-0.655580401420593	0.0404869168996811	0.0702025443315506	0.116222880780697
0.0875999182462692	0.56830108165741	-0.648353695869446	0.0401795096695423	0.0699629113078117	0.116345852613449
0.0924412757158279	0.569014191627502	-0.646477699279785	0.0399826392531395	0.0696844831109047	0.116444930434227
0.0934303402900696	0.561646997928619	-0.641334235668182	0.0397337935864925	0.0694795548915863	0.116561859846115
0.0978333801031113	0.559204697608948	-0.639554858207703	0.039452139288187	0.0692713707685471	0.116637006402016
0.106870792806149	0.553010702133179	-0.632383704185486	0.0391696952283382	0.0690177008509636	0.116753451526165
0.113313786685467	0.551596462726593	-0.634783029556274	0.0389762669801712	0.0686796382069588	0.116855137050152
0.119726538658142	0.549608707427979	-0.633091509342194	0.0387506112456322	0.0685209631919861	0.116920575499535
0.125298172235489	0.546881318092346	-0.630772471427917	0.0385243967175484	0.0683300048112869	0.116958245635033
0.136821806430817	0.539483726024628	-0.626884520053864	0.0382279306650162	0.0680615529417992	0.117018528282642
0.139313861727715	0.538809895515442	-0.617985606193542	0.0380294099450111	0.0678574442863464	0.117031745612621
0.14652593433857	0.536174297332764	-0.622891187667847	0.0377141647040844	0.0677204504609108	0.117059826850891
0.14898619055748	0.529967963695526	-0.61194121837616	0.0375404022634029	0.0675368458032608	0.117108531296253
0.156276389956474	0.527556896209717	-0.610091149806976	0.0372055061161518	0.0672612190246582	0.117076456546783
0.162997022271156	0.522212028503418	-0.614730358123779	0.0369377285242081	0.0670290142297745	0.117151625454426
0.167559579014778	0.520958781242371	-0.605765998363495	0.0368121117353439	0.0666869357228279	0.117130048573017
0.173609003424644	0.515684366226196	-0.605351388454437	0.0365471802651882	0.06649349629879	0.117128364741802
0.179027676582336	0.513152182102203	-0.598761200904846	0.0363074913620949	0.0662079527974129	0.117166839540005
0.186537876725197	0.50898265838623	-0.595245778560638	0.0359753221273422	0.0659917369484901	0.117239318788052
0.195569753646851	0.507468342781067	-0.595228970050812	0.0358318984508514	0.0656103938817978	0.117288172245026
0.198585450649261	0.505259394645691	-0.591953635215759	0.0354695208370686	0.0653815940022469	0.117299728095531
0.201490581035614	0.498352825641632	-0.588019549846649	0.0352532602846622	0.06507708132267	0.11736836284399
0.208555817604065	0.494561463594437	-0.580470979213715	0.0348176434636116	0.0646577849984169	0.117373280227184
0.211296156048775	0.490728318691254	-0.57299268245697	0.0345081351697445	0.0643064901232719	0.117350988090038
0.218163937330246	0.491530507802963	-0.57721734046936	0.0342903286218643	0.0638788491487503	0.117393344640732
0.22102552652359	0.487062722444534	-0.563654541969299	0.0339556224644184	0.063592329621315	0.117412924766541
0.222529068589211	0.482592225074768	-0.562715113162994	0.0336042381823063	0.0631960034370422	0.1174206584692
0.229172632098198	0.481053739786148	-0.555838227272034	0.0332508981227875	0.062866747379303	0.117474496364594
0.234247654676437	0.479694157838821	-0.555057048797607	0.0329308547079563	0.0623604841530323	0.11747470498085
0.235737130045891	0.478576570749283	-0.547286927700043	0.0326037891209126	0.0619992204010487	0.117530576884747
0.234463945031166	0.476550728082657	-0.545492887496948	0.0323129184544086	0.0616198293864727	0.117579787969589
0.241168335080147	0.473378002643585	-0.543777465820313	0.0318844169378281	0.061124000698328	0.11756058037281
0.242537662386894	0.476539254188538	-0.534491181373596	0.0316724255681038	0.0607220865786076	0.117601968348026
0.244555652141571	0.473600804805756	-0.529335558414459	0.0312924608588219	0.0602950565516949	0.117572404444218
0.243567869067192	0.473870843648911	-0.522428929805756	0.0310224946588278	0.0600024610757828	0.117640197277069
0.246987447142601	0.468067079782486	-0.526450634002686	0.0306995119899511	0.0596117340028286	0.11763671040535
0.250016033649445	0.465647280216217	-0.517515897750854	0.0304504912346601	0.0591553971171379	0.117662094533443
0.248602971434593	0.468312859535217	-0.513764679431915	0.030084066092968	0.058736901730299	0.117585189640522
0.247898668050766	0.466262429952621	-0.509358048439026	0.0297049898654222	0.0584851652383804	0.117427915334702
0.248776212334633	0.46604797244072	-0.500409305095673	0.0293332207947969	0.0581683292984962	0.117365889251232
0.248494237661362	0.467012882232666	-0.500358104705811	0.0290260370820761	0.057868205010891	0.117252178490162
0.252706825733185	0.468184381723404	-0.502581596374512	0.0287830457091331	0.0575659833848476	0.117294520139694
0.249641969799995	0.466830015182495	-0.498876512050629	0.0285125803202391	0.0574565082788467	0.117297656834126
0.253496944904327	0.465269953012466	-0.496509104967117	0.0281567014753819	0.0571790672838688	0.117296390235424
0.256159484386444	0.466012001037598	-0.486093014478683	0.0278948917984962	0.0570605844259262	0.117290392518044
0.260156631469727	0.46627351641655	-0.487712532281876	0.0276457238942385	0.0568734630942345	0.117269292473793
0.260238766670227	0.463053792715073	-0.489028066396713	0.0273228008300066	0.056961927562952	0.117305465042591
0.260044127702713	0.465015321969986	-0.491791576147079	0.0272124391049147	0.0568440519273281	0.117285408079624
0.26376011967659	0.467274338006973	-0.48793551325798	0.0270552542060614	0.0568212307989597	0.117258340120316
0.264446049928665	0.472474694252014	-0.485819429159164	0.0268888063728809	0.0568344071507454	0.117376312613487
0.265343695878983	0.470780700445175	-0.487985014915466	0.0266808737069368	0.0569780804216862	0.117519833147526
0.266260713338852	0.469672113656998	-0.492696195840836	0.0266043748706579	0.0570618249475956	0.117616072297096
0.269650965929031	0.471676796674728	-0.486101567745209	0.0264706257730722	0.0571154840290546	0.117723077535629
0.270688891410828	0.479903399944305	-0.487273037433624	0.0264169108122587	0.0573228970170021	0.117871798574924
0.272247731685638	0.47881942987442	-0.485103607177734	0.0263647213578224	0.0575585775077343	0.118168704211712
0.270827651023865	0.478205412626266	-0.496535003185272	0.0262488275766373	0.0577586516737938	0.118304334580898
0.276481360197067	0.482455283403397	-0.494423747062683	0.0262476149946451	0.0580175071954727	0.118534930050373
0.274927765130997	0.485339939594269	-0.497888058423996	0.0262821968644857	0.0581921525299549	0.118695996701717
0.275178998708725	0.492192566394806	-0.494893938302994	0.0262757558375597	0.0585150644183159	0.118911497294903
0.272302716970444	0.490583539009094	-0.498986423015594	0.0262764450162649	0.0588536933064461	0.119129009544849
0.274911344051361	0.490382075309753	-0.503756642341614	0.026279978454113	0.0591462701559067	0.119405701756477
0.271893292665482	0.49884444475174	-0.507548272609711	0.026443038135767	0.0593932867050171	0.119615226984024
0.271306216716766	0.502582132816315	-0.505511045455933	0.0264136847108603	0.0597599670290947	0.119846895337105
0.266844898462296	0.503673017024994	-0.507033050060272	0.0264692679047585	0.0601645223796368	0.120112784206867
0.267671376466751	0.505148112773895	-0.513108432292938	0.02650779299438	0.0603938512504101	0.120409451425076
0.268957436084747	0.511245608329773	-0.51398754119873	0.0266072247177362	0.0606883578002453	0.120687417685986
0.260990053415298	0.514280021190643	-0.516368210315704	0.0266458857804537	0.0609188005328178	0.12095433473587
0.262018769979477	0.519537508487701	-0.518438100814819	0.0267134234309196	0.0612422451376915	0.121265202760696
0.261149346828461	0.519930601119995	-0.519930779933929	0.0267527606338263	0.0615128800272942	0.121594801545143
0.258420377969742	0.528142035007477	-0.523447573184967	0.0268563255667686	0.0617720112204552	0.121808379888535
0.254844754934311	0.529209911823273	-0.529909491539001	0.0267917942255735	0.0621959753334522	0.121984474360943
0.249620109796524	0.533605098724365	-0.526767432689667	0.0269067883491516	0.0623288340866566	0.122165217995644
0.247145056724548	0.532259881496429	-0.532280564308167	0.02682014554739	0.062697172164917	0.122387386858463
0.241958498954773	0.540575802326202	-0.535427808761597	0.0270031150430441	0.0627683773636818	0.122611358761787
0.239904925227165	0.543815791606903	-0.537460446357727	0.0270077232271433	0.0630772560834885	0.122677281498909
0.234816193580627	0.542010366916656	-0.53175288438797	0.0269593726843596	0.0633409470319748	0.122810065746307
0.230341523885727	0.542980551719666	-0.537945628166199	0.0269384197890759	0.063562273979187	0.122907996177673
0.227783933281898	0.547260463237762	-0.536423444747925	0.0270139928907156	0.0637348592281342	0.122986264526844
0.223845452070236	0.549575984477997	-0.544745266437531	0.0270763877779245	0.0638924539089203	0.123012624680996
0.216081544756889	0.5529665350914	-0.542683720588684	0.0271184388548136	0.0641302168369293	0.123076997697353
0.210404843091965	0.552376329898834	-0.545516192913055	0.0270832385867834	0.0642909929156303	0.123089380562305
0.206845790147781	0.552813351154327	-0.542740106582642	0.0271747708320618	0.0644151717424393	0.123096592724323
0.204903542995453	0.555284142494202	-0.545843660831451	0.0272671338170767	0.0645662546157837	0.123063243925571
0.194827303290367	0.554595351219177	-0.546442031860352	0.0272703226655722	0.0647276118397713	0.123126730322838
0.191320672631264	0.55550217628479	-0.549274206161499	0.0274166539311409	0.0648209974169731	0.123148798942566
0.192536056041718	0.555512189865112	-0.547565579414368	0.0274150483310223	0.0649530068039894	0.123138546943665
0.186051979660988	0.559134960174561	-0.55646276473999	0.0275995321571827	0.0649668872356415	0.123142719268799
0.182076573371887	0.562203645706177	-0.559284806251526	0.027756966650486	0.0651988387107849	0.123183950781822
0.175310015678406	0.559644103050232	-0.550586521625519	0.0277666747570038	0.0652802065014839	0.123179085552692
0.177403703331947	0.558323204517365	-0.558601319789886	0.0277836211025715	0.0652976185083389	0.123284161090851
0.170733541250229	0.559587776660919	-0.559483051300049	0.0278936959803104	0.0653625205159187	0.123275302350521
0.170003592967987	0.56165212392807	-0.560230314731598	0.0280759464949369	0.0654256120324135	0.123327426612377
0.162542447447777	0.55521821975708	-0.565190672874451	0.0281847100704908	0.0655867606401443	0.123515456914902
0.164920479059219	0.555323243141174	-0.568320572376251	0.0283465310931206	0.0655296519398689	0.12355487793684
0.168795600533485	0.550821304321289	-0.568325281143188	0.0283354725688696	0.0656330734491348	0.123680055141449
0.16394305229187	0.555182635784149	-0.569491326808929	0.02863416261971	0.0655948966741562	0.123820379376411
0.166597232222557	0.555483877658844	-0.569163262844086	0.0287541728466749	0.0656755417585373	0.124015413224697
0.1651551425457	0.555905520915985	-0.567817807197571	0.028903940692544	0.0657342821359634	0.124147318303585
0.165232867002487	0.548137485980988	-0.578165292739868	0.0289846882224083	0.0657944679260254	0.124366566538811
0.164456427097321	0.551211833953857	-0.578024089336395	0.0292508341372013	0.0656820461153984	0.124542139470577
0.164169743657112	0.549403607845306	-0.577252745628357	0.0293667074292898	0.0657299235463142	0.124688729643822
0.164457157254219	0.546047925949097	-0.582567095756531	0.0295691303908825	0.0658181756734848	0.1249695494771
0.161551550030708	0.542303442955017	-0.582278072834015	0.0296955220401287	0.0657466202974319	0.125212088227272
0.165724039077759	0.541263997554779	-0.586690843105316	0.0298784710466862	0.0657530277967453	0.125430941581726
0.170003712177277	0.543190956115723	-0.585819363594055	0.030103350058198	0.0655984356999397	0.125694811344147
0.168045297265053	0.543629467487335	-0.588065505027771	0.0303160063922405	0.0656732171773911	0.126069694757462
0.169377118349075	0.540604054927826	-0.589375197887421	0.0304385554045439	0.0655494853854179	0.126295357942581
0.17390801012516	0.534754812717438	-0.589302957057953	0.030574843287468	0.0654706731438637	0.126596018671989
0.174545794725418	0.537703216075897	-0.592568218708038	0.0308802630752325	0.0654276609420776	0.12698495388031
0.17821741104126	0.536675333976746	-0.589593946933746	0.0310067441314459	0.0653157010674477	0.127267673611641
0.175713688135147	0.534307837486267	-0.59141743183136	0.0312325581908226	0.0652657002210617	0.127622798085213
0.174623787403107	0.532349646091461	-0.599973142147064	0.0314022786915302	0.065122626721859	0.127891674637794
0.184588938951492	0.531605303287506	-0.599530816078186	0.0315889492630959	0.0649276450276375	0.128158837556839
0.185048758983612	0.527712762355804	-0.59908789396286	0.0318234376609325	0.0648211240768433	0.128468170762062
0.184557691216469	0.527080833911896	-0.60527890920639	0.0320178382098675	0.0647825226187706	0.128775209188461
0.188016444444656	0.521605551242828	-0.605850994586945	0.0322568938136101	0.0646654590964317	0.128973424434662
0.193808645009995	0.515158236026764	-0.604470312595367	0.0323499254882336	0.0645543783903122	0.129274308681488
0.197199285030365	0.514897227287292	-0.610295474529266	0.0326399356126785	0.0643278062343597	0.12950000166893
0.199221134185791	0.513469874858856	-0.606824815273285	0.0328282713890076	0.0642271637916565	0.129684463143349
0.201876789331436	0.508063614368439	-0.607630610466003	0.0329463370144367	0.0641363337635994	0.129942610859871
0.202185809612274	0.503116071224213	-0.612904369831085	0.0330643840134144	0.0639850348234177	0.13003908097744
0.209877535700798	0.497070580720901	-0.609723150730133	0.0332830362021923	0.0638275668025017	0.130189001560211
0.213728785514832	0.496038228273392	-0.609278202056885	0.0335406474769115	0.0636705532670021	0.130431935191154
0.220440059900284	0.493412226438522	-0.616595447063446	0.0337722226977348	0.0635751560330391	0.13060687482357
0.22303032875061	0.487005084753037	-0.612587451934814	0.0339652523398399	0.0635255873203278	0.130639493465424
0.235034212470055	0.477540105581284	-0.614759147167206	0.0340024344623089	0.0633193626999855	0.130838423967361
0.235771462321281	0.473698288202286	-0.618549704551697	0.0343579091131687	0.0631837770342827	0.130934089422226
0.243813693523407	0.470587730407715	-0.612694323062897	0.0344968549907207	0.063068300485611	0.130982995033264
0.252868950366974	0.459638327360153	-0.618127048015594	0.0347964838147163	0.0630598366260529	0.131068661808968
0.258724749088287	0.457464933395386	-0.617929637432098	0.0350540056824684	0.0629974082112312	0.131105825304985
0.261337131261826	0.449458718299866	-0.623638987541199	0.0352701880037785	0.0628795102238655	0.131240680813789
0.270396530628204	0.446884661912918	-0.633314728736877	0.0355281606316566	0.0627141147851944	0.131296902894974
0.272137224674225	0.442674070596695	-0.618387639522552	0.0357494726777077	0.0626014545559883	0.1313845962286
0.277316331863403	0.436596482992172	-0.62979531288147	0.0360958836972713	0.0626504421234131	0.131532207131386
0.282943785190582	0.43216273188591	-0.633139669895172	0.0364181101322174	0.0625803247094154	0.131655752658844
0.292845785617828	0.430411577224731	-0.639394402503967	0.0365977771580219	0.0625237450003624	0.131831914186478
0.298108875751495	0.426182359457016	-0.639106154441834	0.0369278937578201	0.0623859167098999	0.131964802742004
0.298858225345612	0.425685733556747	-0.637339115142822	0.0372338220477104	0.0623281113803387	0.132059156894684
0.299141138792038	0.418156385421753	-0.638968348503113	0.037458922713995	0.0623030066490173	0.132179796695709
0.305295825004578	0.415151208639145	-0.641637325286865	0.0378611646592617	0.0622649639844894	0.132235124707222
0.315498322248459	0.412630885839462	-0.649002850055695	0.0380790829658508	0.0622123144567013	0.132396325469017
0.312406659126282	0.412532806396484	-0.648528516292572	0.0383769869804382	0.0620925687253475	0.132448762655258
0.314749181270599	0.410255521535873	-0.645386636257172	0.0386730842292309	0.0620058923959732	0.132604897022247
0.313512593507767	0.405618906021118	-0.64488023519516	0.0390048921108246	0.0620618611574173	0.132637292146683
0.313189744949341	0.405517727136612	-0.651645600795746	0.0393476821482182	0.0619772560894489	0.132773280143738
0.319248676300049	0.401406854391098	-0.65196830034256	0.039589025080204	0.0618941485881805	0.132874444127083
0.317068845033646	0.403870820999146	-0.653356492519379	0.0398557186126709	0.0617246925830841	0.133008718490601
0.317240238189697	0.404137879610062	-0.652858138084412	0.0401510186493397	0.0616550333797932	0.133112087845802
0.313025653362274	0.403962254524231	-0.64710134267807	0.0403907932341099	0.0616118609905243	0.13321878015995
0.314092934131622	0.403591722249985	-0.654227554798126	0.0406767465174198	0.0615281574428082	0.133380979299545
0.317931830883026	0.399767130613327	-0.651078104972839	0.0408962443470955	0.0614443197846413	0.133484438061714
0.315178424119949	0.40390482544899	-0.654725551605225	0.041155006736517	0.0612349025905132	0.133711218833923
0.313280045986176	0.40727710723877	-0.64955073595047	0.0414203591644764	0.061028279364109	0.133809924125671
0.307991325855255	0.405969470739365	-0.644791603088379	0.0417218394577503	0.0610081739723682	0.133986726403236
0.304987251758575	0.408448964357376	-0.653556704521179	0.0420280732214451	0.0608711168169975	0.134052962064743
0.307379096746445	0.408561885356903	-0.649509310722351	0.0421329662203789	0.0607275404036045	0.134158775210381
0.301997154951096	0.413387715816498	-0.647613346576691	0.0424116961658001	0.0605199448764324	0.134364247322083
0.304382354021072	0.416513592004776	-0.641854882240295	0.0426123328506947	0.0603209435939789	0.134415939450264
0.296861618757248	0.415263742208481	-0.646685600280762	0.0428205169737339	0.0602893605828285	0.134534776210785
0.293899536132813	0.419229358434677	-0.644313752651215	0.0431483872234821	0.0602306202054024	0.134464338421822
0.295241504907608	0.417286247014999	-0.646140515804291	0.0431628674268723	0.0601405203342438	0.134554848074913
0.289370000362396	0.417847990989685	-0.643545687198639	0.0434442684054375	0.0599859282374382	0.134564384818077
0.286347419023514	0.419292867183685	-0.642272651195526	0.0436520762741566	0.0599049739539623	0.134526193141937
0.281080394983292	0.419808924198151	-0.646291196346283	0.0438976883888245	0.0599650591611862	0.134502038359642
0.277536898851395	0.420714229345322	-0.644401073455811	0.0440865345299244	0.0599647797644138	0.134405136108398
0.276425957679749	0.420127749443054	-0.650525689125061	0.0442367531359196	0.0599080100655556	0.134389415383339
0.271389365196228	0.422398626804352	-0.647102355957031	0.0444119833409786	0.0599708668887615	0.134305506944656
0.267515629529953	0.426504969596863	-0.647541344165802	0.044789481908083	0.0599613785743713	0.134232297539711
0.263611495494843	0.423452794551849	-0.656455218791962	0.0450075976550579	0.0601559840142727	0.134152218699455
0.258135139942169	0.42770391702652	-0.657701969146729	0.0453211590647697	0.0603010430932045	0.134034708142281
0.255916267633438	0.429365485906601	-0.654857456684113	0.045391034334898	0.0603765770792961	0.133949562907219
0.249583959579468	0.428296655416489	-0.659974634647369	0.0456173308193684	0.0606207214295864	0.133827745914459
0.244716003537178	0.432213872671127	-0.658533930778503	0.0459231846034527	0.0607743822038174	0.133801341056824
0.238978996872902	0.435977190732956	-0.661733150482178	0.0462800189852715	0.0610458701848984	0.133832380175591
0.236585929989815	0.437540143728256	-0.668194830417633	0.0465939491987228	0.0612733401358128	0.13397490978241
0.23623913526535	0.442243427038193	-0.672580301761627	0.0467589013278484	0.0614883042871952	0.134035065770149
0.231329560279846	0.442893266677856	-0.672901630401611	0.0470853559672832	0.0618670135736465	0.134073674678802
0.226459607481956	0.44590499997139	-0.678515195846558	0.0473976843059063	0.0621247626841068	0.134027674794197
0.225231900811195	0.448500275611877	-0.685500264167786	0.0477627329528332	0.0625321492552757	0.133960947394371
0.225408777594566	0.449693411588669	-0.68913471698761	0.0481053404510021	0.0628761425614357	0.133994922041893
0.221188098192215	0.448273152112961	-0.693410217761993	0.0482823811471462	0.06330456584692	0.133991062641144
0.218599617481232	0.452054530382156	-0.694435298442841	0.0486127324402332	0.0636913180351257	0.134050130844116
0.216825902462006	0.454332381486893	-0.700636565685272	0.0490866787731647	0.064033105969429	0.133999302983284
0.221239432692528	0.460346013307571	-0.708926022052765	0.0494120977818966	0.0645877122879028	0.133975446224213
0.216560691595078	0.458547651767731	-0.705915689468384	0.0496789515018463	0.0650240406394005	0.134031668305397
0.209342435002327	0.46004930138588	-0.715117454528809	0.0500708594918251	0.0655247718095779	0.133996739983559
0.216714709997177	0.458240568637848	-0.71841698884964	0.0504169054329395	0.0659864246845245	0.133980467915535
0.21705649793148	0.467079728841782	-0.730349481105804	0.0508674681186676	0.0664811581373215	0.134042575955391
0.21425287425518	0.469610154628754	-0.729997992515564	0.0511558316648006	0.0669527053833008	0.133944913744926
0.207018047571182	0.463773518800735	-0.728539824485779	0.0515189543366432	0.067554235458374	0.13391201198101
0.208895355463028	0.470630258321762	-0.736219823360443	0.0520661510527134	0.0681183487176895	0.133829221129417
0.209058672189713	0.469061702489853	-0.747423708438873	0.0522490106523037	0.0686065554618835	0.133799612522125
0.2054742872715	0.472989141941071	-0.748231828212738	0.0526094026863575	0.069071963429451	0.133691415190697
0.200182974338531	0.474297255277634	-0.753301799297333	0.0530748777091503	0.0696090385317802	0.133601650595665
0.208797335624695	0.478760749101639	-0.770090401172638	0.053426519036293	0.0701170712709427	0.133506178855896
0.199052825570107	0.480972439050674	-0.768306851387024	0.0537709593772888	0.0706800445914268	0.133469581604004
0.190895363688469	0.479553788900375	-0.764964997768402	0.0540553145110607	0.0712052881717682	0.133413508534431
0.193522542715073	0.479734152555466	-0.778932332992554	0.0543688982725143	0.0716447681188583	0.133377209305763
0.19455449283123	0.484906882047653	-0.782980740070343	0.0548531711101532	0.0720505714416504	0.133235335350037
0.191678330302238	0.492440700531006	-0.784708857536316	0.0550133213400841	0.072556383907795	0.133163332939148
0.182504147291183	0.487971872091293	-0.780666410923004	0.0552176497876644	0.0730100944638252	0.133055061101913
0.176573634147644	0.491034835577011	-0.795599579811096	0.0556450486183167	0.0734513178467751	0.13295516371727
0.180411398410797	0.494706243276596	-0.796240448951721	0.0558389127254486	0.0738686770200729	0.132778868079185
0.169938862323761	0.499169290065765	-0.797519564628601	0.0560000315308571	0.0741861090064049	0.132795438170433
0.169748961925507	0.501134753227234	-0.793158233165741	0.0562577210366726	0.074488066136837	0.132677167654037
0.168886363506317	0.504437565803528	-0.806146860122681	0.0565295033156872	0.0749257579445839	0.132715404033661
0.163719639182091	0.512223303318024	-0.806990087032318	0.056769534945488	0.0753307119011879	0.13271464407444
0.152476832270622	0.511339008808136	-0.809902489185333	0.0568169578909874	0.0755146145820618	0.132649272680283
0.158133611083031	0.516895771026611	-0.81336522102356	0.0570456497371197	0.0758521929383278	0.132524237036705
0.151200592517853	0.524752616882324	-0.814223647117615	0.0570996999740601	0.0760466083884239	0.132563814520836
0.144060716032982	0.527365803718567	-0.809531390666962	0.0573434568941593	0.0762865990400314	0.132471680641174
0.145405411720276	0.529888451099396	-0.826277077198029	0.0575430653989315	0.0766038075089455	0.132396101951599
0.134461015462875	0.534084796905518	-0.815556406974792	0.0575719028711319	0.0768196061253548	0.132342085242271
0.12486694008112	0.535087585449219	-0.821755826473236	0.0576077066361904	0.076968215405941	0.13225756585598
0.130824252963066	0.537801682949066	-0.824922025203705	0.0577480792999268	0.0772188380360603	0.13211365044117
0.114750556647778	0.546049296855927	-0.820397019386292	0.0577136352658272	0.077342301607132	0.132037147879601
0.11134846508503	0.546936213970184	-0.822429955005646	0.0579046197235584	0.0773977264761925	0.131878197193146
0.11273517459631	0.553626179695129	-0.827176809310913	0.0579811222851276	0.0776168778538704	0.131805136799812
0.0959206223487854	0.557813227176666	-0.817542314529419	0.0578483529388905	0.0777763798832893	0.13173896074295
0.0913653001189232	0.557978332042694	-0.826218247413635	0.0580448806285858	0.0778467655181885	0.13155323266983
0.0892661437392235	0.561522424221039	-0.822384238243103	0.0578865259885788	0.0779758766293526	0.131436809897423
0.0749180912971497	0.560894906520844	-0.820369005203247	0.0578096061944962	0.0781810656189919	0.131088048219681
0.0706245675683022	0.5605109333992	-0.827653408050537	0.0579288154840469	0.0782563239336014	0.130756124854088
0.0687628835439682	0.571022570133209	-0.822138547897339	0.0576930455863476	0.0783384367823601	0.130672201514244
0.0485189072787762	0.582509577274323	-0.819793283939362	0.0575333312153816	0.0782443583011627	0.131020367145538
0.048000805079937	0.585838735103607	-0.811933279037476	0.0576553717255592	0.0782939791679382	0.131092667579651
0.0543074049055576	0.584678947925568	-0.809433221817017	0.0573427304625511	0.0782987698912621	0.13087785243988
0.0449790582060814	0.582812607288361	-0.823765873908997	0.0571878366172314	0.0781009495258331	0.130672514438629
0.039920087903738	0.591276347637177	-0.820268332958221	0.0571524389088154	0.0781358256936073	0.130935564637184
0.0326779596507549	0.60095351934433	-0.805517971515656	0.0569351613521576	0.0780418813228607	0.131017327308655
0.0255158115178347	0.599498212337494	-0.802370548248291	0.0568670853972435	0.0779468044638634	0.131005376577377
0.0174715984612703	0.613777458667755	-0.809751272201538	0.0566933788359165	0.0778028145432472	0.130935952067375
-0.00132466794457287	0.61131227016449	-0.796744763851166	0.0563837885856628	0.0776478424668312	0.130810275673866
-0.00345098157413304	0.613639414310455	-0.793816804885864	0.0562660433351994	0.0774446055293083	0.130542308092117
-0.00691921636462212	0.623310983181	-0.79869157075882	0.0561394616961479	0.0771264508366585	0.1304672062397
-0.016956040635705	0.626947581768036	-0.778835535049438	0.0557767078280449	0.0769486501812935	0.130321711301804
-0.0150042502209544	0.618559062480927	-0.781333148479462	0.0556113943457603	0.0767981112003326	0.130190968513489
-0.0176122449338436	0.62741756439209	-0.781631529331207	0.0554092936217785	0.0765445902943611	0.13011571764946
-0.0222489181905985	0.627866864204407	-0.770705342292786	0.0549945123493671	0.0762388855218887	0.13001337647438
-0.0269457791000605	0.626730918884277	-0.761637032032013	0.0548204518854618	0.0760387107729912	0.129921704530716
-0.0297054089605808	0.632882237434387	-0.762371957302094	0.0546369478106499	0.0757865458726883	0.129813253879547
-0.0322255790233612	0.636160850524902	-0.758251249790192	0.0541279800236225	0.0756133794784546	0.12955230474472
-0.0421338230371475	0.633195161819458	-0.748879015445709	0.0539576970040798	0.0753702595829964	0.129287213087082
-0.0447796247899532	0.636295795440674	-0.760224521160126	0.0539520159363747	0.0751994773745537	0.129147231578827
-0.0464723445475101	0.638146221637726	-0.744491100311279	0.0534392297267914	0.074870653450489	0.128942340612411
-0.0544078499078751	0.64088374376297	-0.742300868034363	0.0532080382108688	0.074707604944706	0.128798604011536
-0.0557083189487457	0.640091955661774	-0.740820169448853	0.0530371256172657	0.0743893682956696	0.128519579768181
-0.0521676242351532	0.641551733016968	-0.743005752563477	0.0528722330927849	0.0743755325675011	0.128429472446442
-0.0622886754572392	0.643716871738434	-0.729815244674683	0.0526381358504295	0.0741772279143333	0.128159403800964
-0.0704310685396194	0.637721657752991	-0.731003165245056	0.0524416230618954	0.0739798024296761	0.127953588962555
-0.0652220770716667	0.638219356536865	-0.731892228126526	0.0522954314947128	0.073814645409584	0.127746239304543
-0.0673240125179291	0.646615266799927	-0.732988059520721	0.052208136767149	0.0736846253275871	0.127607643604279
-0.0656045898795128	0.646167516708374	-0.727706849575043	0.0520092584192753	0.0735900178551674	0.127445355057716
-0.0751922652125359	0.644058465957642	-0.724666714668274	0.0519119687378407	0.0736632794141769	0.12726666033268
-0.071127787232399	0.64630389213562	-0.728788077831268	0.0518025681376457	0.0736031904816628	0.127061992883682
-0.0647069364786148	0.643775224685669	-0.733340799808502	0.0516051463782787	0.0735847875475883	0.126916617155075
-0.0695723742246628	0.648582994937897	-0.724328875541687	0.0515130609273911	0.0736029371619225	0.12671460211277
-0.0701075047254562	0.64877724647522	-0.728223204612732	0.0515435412526131	0.0736195743083954	0.126525685191154
-0.0673133954405785	0.644178926944733	-0.728844583034515	0.0515751019120216	0.0738461017608643	0.126326814293861
-0.066542886197567	0.6459601521492	-0.73346883058548	0.0515187047421932	0.0739717409014702	0.126197278499603
-0.0630429461598396	0.64715713262558	-0.72963410615921	0.0514244437217712	0.0739995017647743	0.126001477241516
-0.0629576742649078	0.639297425746918	-0.732441186904907	0.0514396242797375	0.0742495357990265	0.125845983624458
-0.0600771643221378	0.642115116119385	-0.734627544879913	0.0516708046197891	0.0744191557168961	0.125672027468681
-0.0537230633199215	0.642583549022675	-0.742809414863586	0.0517138168215752	0.074628472328186	0.125535771250725
-0.0516702979803085	0.644981443881989	-0.739140570163727	0.051698625087738	0.0748862102627754	0.125398397445679
-0.0569377429783344	0.638562083244324	-0.745877861976624	0.0517000146210194	0.075161524116993	0.125298649072647
-0.0467788055539131	0.637643575668335	-0.746806919574738	0.0518310852348804	0.0754273012280464	0.12521855533123
-0.0471559166908264	0.64227169752121	-0.756849646568298	0.051930446177721	0.0756961554288864	0.125149995088577
-0.0484577938914299	0.642633557319641	-0.748713552951813	0.0520212687551975	0.0759697332978249	0.124996811151505
-0.052632100880146	0.638687193393707	-0.75454193353653	0.0521693490445614	0.0763117671012878	0.1249058842659
-0.0461980886757374	0.643171668052673	-0.763098537921906	0.0523340106010437	0.0766307264566422	0.124764174222946
-0.0476389676332474	0.639788210391998	-0.765862762928009	0.0522354952991009	0.076847106218338	0.124786712229252
-0.0491189062595367	0.642314612865448	-0.760296523571014	0.0524587333202362	0.0770319998264313	0.124763980507851
-0.0470531061291695	0.643052875995636	-0.767862021923065	0.0526495389640331	0.07728461176157	0.124831177294254
-0.0438264906406403	0.64646577835083	-0.776950240135193	0.0527411475777626	0.0775622874498367	0.124855473637581
-0.0475818328559399	0.645853817462921	-0.77619880437851	0.052690152078867	0.0777684226632118	0.124997563660145
-0.0516937747597694	0.643111944198608	-0.774302363395691	0.0528082549571991	0.0778725519776344	0.125126913189888
-0.041641041636467	0.646952867507935	-0.78307580947876	0.052873894572258	0.0779911428689957	0.125319331884384
-0.044740341603756	0.649818301200867	-0.779091596603394	0.0528589226305485	0.0780225768685341	0.125586092472076
-0.0496845804154873	0.653245806694031	-0.773658335208893	0.0530488304793835	0.0780196040868759	0.125776901841164
-0.0415504649281502	0.656175673007965	-0.787869334220886	0.0530987754464149	0.0781263932585716	0.126026898622513
-0.043808352202177	0.663255453109741	-0.785285115242004	0.0531346425414085	0.0780741721391678	0.126318424940109
-0.0503784418106079	0.65928715467453	-0.780433297157288	0.0530025996267796	0.0779659673571587	0.126570478081703
-0.0391721688210964	0.657573282718658	-0.785010755062103	0.0530174486339092	0.077913910150528	0.12679223716259
-0.0423512794077396	0.663836658000946	-0.781838178634644	0.0530324019491673	0.0777682811021805	0.127188265323639
-0.0481660775840282	0.663435101509094	-0.775699615478516	0.0529776513576508	0.0775818154215813	0.127395451068878
-0.0408893749117851	0.6669060587883	-0.785475432872772	0.0530108027160168	0.0774896889925003	0.127614036202431
-0.0416704155504704	0.667380392551422	-0.774658858776093	0.0529127381742001	0.0773087814450264	0.127838134765625
-0.0451532267034054	0.664774656295776	-0.77529364824295	0.0527509599924088	0.0770508125424385	0.128035321831703
-0.0424481481313705	0.661833465099335	-0.772094130516052	0.0526934936642647	0.076833613216877	0.128178671002388
-0.0407619215548038	0.669915795326233	-0.773594856262207	0.0527824647724628	0.0766415894031525	0.128398045897484
-0.0415491834282875	0.671258509159088	-0.761993229389191	0.0526040643453598	0.0763431116938591	0.128538832068443
-0.043332926928997	0.664872407913208	-0.762973785400391	0.0525505281984806	0.0762048810720444	0.128654092550278
-0.0388775169849396	0.668193757534027	-0.766040146350861	0.0525810047984123	0.0759995430707932	0.128744795918465
-0.0344283208250999	0.667854309082031	-0.766884386539459	0.0523756258189678	0.0757326781749725	0.128866195678711
-0.0377707220613956	0.66486793756485	-0.763892650604248	0.0523026995360851	0.0754277408123016	0.128949582576752
-0.0349035300314426	0.667090654373169	-0.763142049312592	0.0523368306457996	0.0751936733722687	0.128985673189163
-0.028732106089592	0.666351914405823	-0.767034232616425	0.0522247180342674	0.0751200839877129	0.129115656018257
-0.0283270217478275	0.668806135654449	-0.755536139011383	0.0521565824747086	0.074936144053936	0.129090264439583
-0.0306047610938549	0.660672008991241	-0.753771185874939	0.0520208962261677	0.0746619030833244	0.129112079739571
-0.0178203508257866	0.655084729194641	-0.754618883132935	0.0519272983074188	0.0745788440108299	0.129129141569138
-0.017102338373661	0.660813868045807	-0.756039440631866	0.0519143491983414	0.0743407532572746	0.129134267568588
-0.015066365711391	0.658140540122986	-0.746460497379303	0.0518561266362667	0.0742451250553131	0.129053518176079
-0.0107833342626691	0.651806652545929	-0.749610424041748	0.0518169514834881	0.0741845369338989	0.129041418433189
-0.00584209756925702	0.656001567840576	-0.748961329460144	0.0517307408154011	0.0741066411137581	0.128942728042603
-0.00418770406395197	0.649794459342957	-0.747034132480621	0.0514800548553467	0.0739961788058281	0.128889635205269
-0.000475887936772779	0.644567906856537	-0.747072398662567	0.0515589825809002	0.0739243105053902	0.128720000386238
0.00558000290766358	0.649156808853149	-0.747734427452087	0.0515938140451908	0.0738539174199104	0.128699213266373
0.00883896555751562	0.647693276405334	-0.746485531330109	0.051450327038765	0.0737432539463043	0.12860332429409
0.00728091178461909	0.642134487628937	-0.747063398361206	0.0513806045055389	0.0737259835004807	0.128513678908348
0.0124530484899879	0.639923334121704	-0.743696093559265	0.0512410439550877	0.0736371055245399	0.128412887454033
0.0189771708101034	0.635684192180634	-0.747784674167633	0.0512061305344105	0.0735775381326675	0.128391996026039
0.0226033050566912	0.640671372413635	-0.74579906463623	0.0511959008872509	0.0734598562121391	0.1283900141716
0.0267394743859768	0.637751042842865	-0.739709794521332	0.0509987063705921	0.0733375772833824	0.128354609012604
0.0286996699869633	0.63244765996933	-0.737880706787109	0.0508803948760033	0.0733057856559753	0.128319263458252
0.0341510996222496	0.632877111434937	-0.742984771728516	0.0509164892137051	0.0733111798763275	0.128263562917709
0.0385415069758892	0.629160940647125	-0.742332637310028	0.0506484396755695	0.0731555372476578	0.128276988863945
0.0375122539699078	0.626993715763092	-0.732489228248596	0.0504580214619637	0.0730356946587563	0.128294959664345
0.043799877166748	0.625480115413666	-0.73632550239563	0.0505057908594608	0.0728635489940643	0.128241136670113
0.0516099259257317	0.626673936843872	-0.734631597995758	0.050356674939394	0.0727948918938637	0.128239557147026
0.0492000095546246	0.62451708316803	-0.724991083145142	0.0501645058393478	0.0725977346301079	0.128258660435677
0.0510517880320549	0.622286558151245	-0.73192435503006	0.04995421692729	0.0724617391824722	0.128225430846214
0.0553447268903255	0.617895007133484	-0.721332132816315	0.0497863963246346	0.0722335875034332	0.128216341137886
0.0615884885191917	0.620846629142761	-0.729504764080048	0.0497038625180721	0.0720516964793205	0.12826307117939
0.0646934881806374	0.621978342533112	-0.722967982292175	0.0494450777769089	0.0718056857585907	0.128265574574471
0.0615097545087337	0.614608645439148	-0.710945308208466	0.0491275079548359	0.0715919211506844	0.128313407301903
0.0691337734460831	0.614505887031555	-0.7155801653862	0.0490921400487423	0.0712934508919716	0.128304049372673
0.0697212219238281	0.614325881004334	-0.718225657939911	0.0487066395580769	0.0709586292505264	0.128369808197021
0.0714638233184814	0.61187469959259	-0.696263074874878	0.0484591610729694	0.0706769302487373	0.128338515758514
0.0713382065296173	0.610259234905243	-0.710162460803986	0.0482899211347103	0.0702457278966904	0.128436356782913
0.082376055419445	0.608203589916229	-0.707512319087982	0.0479802265763283	0.0699136555194855	0.128432109951973
0.0802323296666145	0.607765734195709	-0.698536098003387	0.0477344207465649	0.0695651546120644	0.128447696566582
0.0838171318173409	0.605315446853638	-0.689043462276459	0.0474060997366905	0.0691016390919685	0.12852780520916
0.0865557864308357	0.600050449371338	-0.677501559257507	0.047104362398386	0.0686888843774796	0.128499299287796
0.090219259262085	0.598072350025177	-0.677466332912445	0.0469646565616131	0.0681862831115723	0.12851756811142
0.0972750782966614	0.602056443691254	-0.675131499767303	0.0466924719512463	0.0678848624229431	0.128493621945381
0.0965284705162048	0.598088800907135	-0.670699894428253	0.0463885925710201	0.0674144700169563	0.128582283854485
0.0955600067973137	0.595143675804138	-0.663423418998718	0.046068113297224	0.0669523552060127	0.12854927778244
0.100511655211449	0.588874340057373	-0.659101724624634	0.0456839576363564	0.0665171518921852	0.128521740436554
0.107139982283115	0.590764999389648	-0.652307748794556	0.0455425083637238	0.0660274401307106	0.128553405404091
0.111192643642426	0.589917063713074	-0.659857392311096	0.0452642701566219	0.0656987726688385	0.128565147519112
0.116190016269684	0.584356307983398	-0.640243530273438	0.0449813827872276	0.0652391090989113	0.128531351685524
0.112543046474457	0.582570672035217	-0.637291431427002	0.0447170101106167	0.0648082718253136	0.128483235836029
0.120587080717087	0.580386221408844	-0.633787214756012	0.044441994279623	0.0644105151295662	0.128474041819572
0.123617552220821	0.578402161598206	-0.634413719177246	0.0443571805953979	0.0639520660042763	0.128500625491142
0.127267345786095	0.578885734081268	-0.63599294424057	0.0440977662801743	0.0637155324220657	0.128511041402817
0.128464862704277	0.578925013542175	-0.628853678703308	0.0438957512378693	0.063342958688736	0.128503531217575
0.134544044733047	0.573180258274078	-0.620482921600342	0.0435685962438583	0.0629594251513481	0.128512099385262
0.139128684997559	0.576994359493256	-0.620520353317261	0.0434649214148521	0.0626499056816101	0.128561049699783
0.142682954668999	0.572603940963745	-0.618315160274506	0.0432584881782532	0.0623064041137695	0.128499418497086
0.145055368542671	0.567422747612	-0.608875155448914	0.0431273356080055	0.0621055476367474	0.128584563732147
0.149612188339233	0.566761553287506	-0.617481172084808	0.043044175952673	0.0618658624589443	0.128565058112144
0.158034175634384	0.563780546188354	-0.613803803920746	0.0428241640329361	0.061637956649065	0.128529399633408
0.161714285612106	0.563067436218262	-0.604603707790375	0.0427024737000465	0.0613769665360451	0.128685921430588
0.167322680354118	0.5618577003479	-0.609005987644196	0.0426334105432034	0.061174999922514	0.128614068031311
0.170553430914879	0.559081435203552	-0.602150797843933	0.0425108596682549	0.0609999932348728	0.128560066223145
0.171771258115768	0.555648863315582	-0.604956209659576	0.0424862280488014	0.0608604066073895	0.128508523106575
0.178575426340103	0.551207184791565	-0.601112484931946	0.0424477346241474	0.0607071667909622	0.128511860966682
0.187239497900009	0.552838504314423	-0.599792897701263	0.0424284972250462	0.0606437139213085	0.128484427928925
0.190848022699356	0.549654722213745	-0.606322348117828	0.0424258671700954	0.0605811178684235	0.128569841384888
0.194087103009224	0.55038046836853	-0.600721001625061	0.0424740388989449	0.0605236738920212	0.128516867756844
0.200334265828133	0.544848501682281	-0.599780440330505	0.0423865355551243	0.0604654960334301	0.128524884581566
0.207580208778381	0.54536759853363	-0.598003685474396	0.0424695275723934	0.0604755058884621	0.128718331456184
0.21123044192791	0.547651767730713	-0.594851434230804	0.0425054915249348	0.0604129247367382	0.128778874874115
0.210238084197044	0.544763624668121	-0.596176147460938	0.0425513796508312	0.0604852102696896	0.12888677418232
0.212910637259483	0.538851082324982	-0.607404232025146	0.0426371432840824	0.0605439208447933	0.128971740603447
0.217140898108482	0.541398227214813	-0.60185831785202	0.0427345298230648	0.0604957900941372	0.128945484757423
0.21949091553688	0.54360830783844	-0.603922963142395	0.0428981818258762	0.060520950704813	0.128999471664429
0.223726704716682	0.544091701507568	-0.606159687042236	0.0429719910025597	0.0605508796870708	0.129020810127258
0.220262184739113	0.545772075653076	-0.600078105926514	0.0431466810405254	0.0606320910155773	0.129016607999802
0.223582535982132	0.539093196392059	-0.609224617481232	0.043185081332922	0.0606416389346123	0.12902607023716
0.225172638893127	0.542736172676086	-0.602615594863892	0.0432718433439732	0.0606495141983032	0.129135087132454
0.22610142827034	0.54162722826004	-0.602196216583252	0.0434515625238419	0.0607124119997025	0.129236400127411
0.226795852184296	0.546091675758362	-0.607273161411285	0.0436587482690811	0.0609058514237404	0.129467815160751
0.229360669851303	0.546955943107605	-0.610934436321259	0.0437576696276665	0.0608816519379616	0.129561141133308
0.23308290541172	0.544253051280975	-0.612442314624786	0.0437690019607544	0.0609791241586208	0.129719272255898
0.231199681758881	0.548780679702759	-0.616656541824341	0.0440160147845745	0.060974545776844	0.129984498023987
0.230689689517021	0.553246200084686	-0.615003108978271	0.0441351123154163	0.0610473267734051	0.130066141486168
0.228660985827446	0.551473915576935	-0.613021910190582	0.0443066619336605	0.0612239055335522	0.130324751138687
0.225775569677353	0.555046677589417	-0.616045415401459	0.0445114225149155	0.0612238273024559	0.130460232496262
0.23153281211853	0.555670082569122	-0.618595719337463	0.0446034483611584	0.0613682307302952	0.130588471889496
0.230014681816101	0.560124158859253	-0.625125646591187	0.0448613949120045	0.0614835396409035	0.130876675248146
0.229074060916901	0.56371021270752	-0.625512957572937	0.0449874550104141	0.0616881810128689	0.131005793809891
0.22337894141674	0.562871992588043	-0.617777168750763	0.0450977496802807	0.0618961192667484	0.131173893809319
0.221979841589928	0.567078471183777	-0.621560156345367	0.0452827475965023	0.0621066056191921	0.131368204951286
0.22494176030159	0.566473066806793	-0.627854347229004	0.0454738810658455	0.0622454546391964	0.131603434681892
0.223564937710762	0.575643658638	-0.633090436458588	0.0457934215664864	0.0625272244215012	0.131985247135162
0.222212359309196	0.578841507434845	-0.636979043483734	0.0459185466170311	0.0627013146877289	0.132216602563858
0.216430261731148	0.583556830883026	-0.636542499065399	0.0461910665035248	0.0629698038101196	0.132543653249741
0.21287938952446	0.585646748542786	-0.640115201473236	0.0463348403573036	0.0632678121328354	0.132809922099113
0.214490711688995	0.589487969875336	-0.642834007740021	0.0466199778020382	0.0635676011443138	0.133083388209343
0.211598083376884	0.599158644676209	-0.647079348564148	0.046939704567194	0.0638134032487869	0.133397564291954
0.210374563932419	0.603818476200104	-0.650303423404694	0.0471573024988174	0.0641632005572319	0.133707344532013
0.201486200094223	0.609401166439056	-0.652583241462708	0.0474261566996574	0.0645422413945198	0.134047761559486
0.195237562060356	0.612491309642792	-0.655105471611023	0.0476744286715984	0.0648467391729355	0.134353801608086
0.198497861623764	0.616024553775787	-0.660688459873199	0.0479386672377586	0.0652505308389664	0.134715601801872
0.196944937109947	0.623555123806	-0.664934158325195	0.0482274517416954	0.065509557723999	0.134991466999054
0.194360256195068	0.632587969303131	-0.668580055236816	0.0484389811754227	0.0659065768122673	0.135339945554733
0.186350375413895	0.634423971176147	-0.675721526145935	0.0487168990075588	0.0663706585764885	0.135677471756935
0.183158606290817	0.642389357089996	-0.667879939079285	0.0489231944084167	0.0666445195674896	0.135967388749123
0.183748915791512	0.643235146999359	-0.680424451828003	0.0491892285645008	0.0670794770121574	0.136338099837303
0.179205328226089	0.652148008346558	-0.690051078796387	0.0495993234217167	0.0674350261688232	0.136643409729004
0.179835766553879	0.659814894199371	-0.689935803413391	0.0498927012085915	0.0679050609469414	0.13698336482048
0.174637019634247	0.663202226161957	-0.691266298294067	0.0501713268458843	0.0683270767331123	0.137235373258591
0.167383745312691	0.663652777671814	-0.698582828044891	0.050344992429018	0.068604588508606	0.137547865509987
0.170617863535881	0.667521297931671	-0.698162078857422	0.0507043153047562	0.0690754652023315	0.137809783220291
0.167346835136414	0.67565643787384	-0.712560594081879	0.0510829351842403	0.0694281682372093	0.138216406106949
0.165327176451683	0.683506846427917	-0.708148419857025	0.0512992963194847	0.0698342844843864	0.138500586152077
0.15887576341629	0.6848464012146	-0.714028656482697	0.0515738613903522	0.0702788308262825	0.138829872012138
0.157863557338715	0.690998792648315	-0.725073575973511	0.0520114302635193	0.0707524716854095	0.139030888676643
0.158577308058739	0.693978607654572	-0.725746929645538	0.0521091222763062	0.0711612403392792	0.139402598142624
0.153526723384857	0.693035066127777	-0.728564441204071	0.0523879453539848	0.0716056376695633	0.139602780342102
0.153281018137932	0.703723847866058	-0.73841118812561	0.0529520101845264	0.0719743967056274	0.139908120036125
0.14819623529911	0.711898684501648	-0.738153457641602	0.0531009398400784	0.0724645555019379	0.140202090144157
0.139194145798683	0.710128486156464	-0.7387974858284	0.0534019023180008	0.0728437975049019	0.140399098396301
0.13650019466877	0.714813113212585	-0.744304776191711	0.0538369379937649	0.0734229311347008	0.140522986650467
0.139167204499245	0.720576524734497	-0.756158530712128	0.0538814961910248	0.0737465098500252	0.140719264745712
0.133053585886955	0.718536913394928	-0.75261127948761	0.05406878516078	0.0742864310741425	0.140942320227623
0.131589397788048	0.723427176475525	-0.764617085456848	0.0545272305607796	0.0746753439307213	0.141060158610344
0.132470428943634	0.733308017253876	-0.769728660583496	0.0547247491776943	0.0752023011445999	0.141286686062813
0.122115477919579	0.727739095687866	-0.76106208562851	0.0549222305417061	0.0756442919373512	0.141423583030701
0.127463266253471	0.73357230424881	-0.775389850139618	0.0553488321602345	0.0761443600058556	0.141618221998215
0.118774972856045	0.733706653118134	-0.779564440250397	0.0554071627557278	0.0764668360352516	0.141771882772446
0.116522841155529	0.73185271024704	-0.777569472789764	0.0557482242584229	0.0769368559122086	0.141771137714386
0.115173161029816	0.743050158023834	-0.792546391487122	0.0561104901134968	0.0772994831204414	0.141937106847763
0.106171391904354	0.744644403457642	-0.784639179706573	0.0562948659062386	0.077587902545929	0.141939371824265
0.113041654229164	0.744924604892731	-0.809523046016693	0.0566830262541771	0.0781542286276817	0.141978874802589
0.100544720888138	0.746906578540802	-0.794204533100128	0.0567526593804359	0.0785045698285103	0.142136856913567
0.0998532176017761	0.743773341178894	-0.809928119182587	0.0571117512881756	0.0788901597261429	0.142191588878632
0.103857293725014	0.746140003204346	-0.807167232036591	0.0572150759398937	0.0792539343237877	0.142270967364311
0.0949409231543541	0.747170388698578	-0.801806449890137	0.0573216713964939	0.0794610381126404	0.14241024851799
0.100845418870449	0.750265300273895	-0.820020079612732	0.0577731020748615	0.079757533967495	0.142421826720238
0.0941780880093575	0.755035698413849	-0.811148941516876	0.0578561313450336	0.0799553245306015	0.142522037029266
0.0929058194160461	0.751709580421448	-0.815358281135559	0.0580747239291668	0.0802786275744438	0.142621055245399
0.0945443138480186	0.754555344581604	-0.81911438703537	0.0582589246332645	0.0805127322673798	0.14267498254776
0.082860603928566	0.748264729976654	-0.814748585224152	0.0582627020776272	0.0806226283311844	0.142685815691948
0.0918839052319527	0.748528718948364	-0.829959332942963	0.05843510851264	0.0808836296200752	0.142682150006294
0.0835833474993706	0.753867745399475	-0.823275864124298	0.0584801696240902	0.0809274762868881	0.142730325460434
0.0820659548044205	0.750242650508881	-0.821623086929321	0.0586248300969601	0.0810184925794601	0.142700374126434
0.0874150916934013	0.755781590938568	-0.831584453582764	0.058730985969305	0.0810995772480965	0.142632961273193
0.0750533416867256	0.750289499759674	-0.824335932731628	0.0585918761789799	0.081110306084156	0.1428132802248
0.0784047022461891	0.753988742828369	-0.833545684814453	0.0588433668017387	0.0810658112168312	0.142903298139572
0.0746588185429573	0.756098389625549	-0.822446167469025	0.0587125569581985	0.080941304564476	0.143139392137527
0.0744505897164345	0.757212221622467	-0.819657862186432	0.0587139613926411	0.0807935073971748	0.143181636929512
0.0780427753925323	0.7646564245224	-0.828122317790985	0.0587709061801434	0.0805603936314583	0.143302977085114
0.0714679881930351	0.763584971427917	-0.820631742477417	0.0585627369582653	0.0802653580904007	0.143287718296051
0.0714645907282829	0.758246421813965	-0.819150269031525	0.0585955008864403	0.0801032707095146	0.143245473504066
0.0724057853221893	0.761822104454041	-0.818254113197327	0.0584062933921814	0.0798230245709419	0.143249809741974
0.0610412061214447	0.759019732475281	-0.80364865064621	0.0582129508256912	0.0794136300683022	0.143228724598885
0.0690380483865738	0.760526895523071	-0.812377154827118	0.0581190064549446	0.0791072323918343	0.143181979656219
0.057285163551569	0.762056708335876	-0.792014181613922	0.0578218288719654	0.0786085575819016	0.143143266439438
0.0620792768895626	0.759988784790039	-0.802479147911072	0.0578659623861313	0.0780931711196899	0.142945498228073
0.0583092905580997	0.762087464332581	-0.791763603687286	0.0574395693838596	0.0776775777339935	0.142887994647026
0.0525133460760117	0.756055474281311	-0.779721736907959	0.057220846414566	0.0771639421582222	0.14288192987442
0.0554718822240829	0.757955431938171	-0.779626786708832	0.057110920548439	0.0767177417874336	0.142835885286331
0.0471638590097427	0.758205652236938	-0.767893671989441	0.0566783249378204	0.0761275291442871	0.142851337790489
0.0440365076065063	0.758667707443237	-0.756168067455292	0.0564091689884663	0.0755311399698257	0.142862245440483
0.0509376116096973	0.765388190746307	-0.768114686012268	0.0561453811824322	0.0748050808906555	0.143156319856644
0.050616629421711	0.763237595558167	-0.742758095264435	0.0558277256786823	0.074396513402462	0.143054127693176
0.0473628863692284	0.752604961395264	-0.743692874908447	0.0555461570620537	0.0739803463220596	0.142672970890999
0.0453037545084953	0.751620352268219	-0.740923881530762	0.0553867630660534	0.0732963532209396	0.142446398735046
0.0494236722588539	0.754088521003723	-0.732575535774231	0.0548772066831589	0.0728088319301605	0.142421662807465
0.0437479056417942	0.74953556060791	-0.725134909152985	0.054675530642271	0.0722778514027596	0.142366871237755
0.0433901585638523	0.748360753059387	-0.725821316242218	0.0544683821499348	0.0717248171567917	0.142249956727028
0.0476222485303879	0.753650307655334	-0.725356221199036	0.0541770309209824	0.0713247731328011	0.142087325453758
0.0357282906770706	0.746740400791168	-0.704095602035522	0.0537530966103077	0.0708648785948753	0.141870141029358
0.0337555333971977	0.744108200073242	-0.712976396083832	0.0537013038992882	0.070453368127346	0.141576945781708
0.0393671467900276	0.740498244762421	-0.70762687921524	0.0533771552145481	0.0701399594545364	0.14124171435833
0.0358564369380474	0.739299476146698	-0.699456810951233	0.0531447194516659	0.0698380172252655	0.141102641820908
0.0340914949774742	0.734244167804718	-0.692883789539337	0.0529811233282089	0.0694472268223763	0.140740007162094
0.0418653637170792	0.734027326107025	-0.701545000076294	0.052900169044733	0.0692816525697708	0.140537828207016
0.0382052771747112	0.732877194881439	-0.687154591083527	0.0527363307774067	0.0690963417291641	0.140268728137016
0.0367605537176132	0.725345134735107	-0.686353504657745	0.0524945929646492	0.0688409432768822	0.139975905418396
0.0410307794809341	0.722174286842346	-0.680955648422241	0.0524617992341518	0.0687281340360641	0.139669090509415
0.0447279438376427	0.723272740840912	-0.692188858985901	0.0524663478136063	0.0685687586665154	0.139496594667435
0.0484447367489338	0.722377002239227	-0.681477963924408	0.0523305796086788	0.0684946849942207	0.139282271265984
0.0464048311114311	0.716681659221649	-0.687016189098358	0.0523532964289188	0.068557009100914	0.139034166932106
0.0509076155722141	0.716876626014709	-0.694287002086639	0.0525131039321423	0.0685261338949203	0.138862252235413
0.0576427094638348	0.711407423019409	-0.691972672939301	0.052362609654665	0.0686068162322044	0.138714969158173
0.057412251830101	0.704711377620697	-0.687794864177704	0.0523550882935524	0.0686392709612846	0.138527184724808
0.0638082697987556	0.70284628868103	-0.693929970264435	0.0525298565626144	0.0686899125576019	0.138398498296738
0.0769900009036064	0.70590341091156	-0.701827943325043	0.0526050366461277	0.0689310058951378	0.138276234269142
0.0707844719290733	0.698047041893005	-0.693924844264984	0.0525973103940487	0.0690434947609901	0.138236716389656
0.0752831622958183	0.694432854652405	-0.699043929576874	0.0527718178927898	0.0692432746291161	0.138167381286621
0.0912705659866333	0.690689563751221	-0.705749273300171	0.0527787767350674	0.0693894997239113	0.138045474886894
0.0893857106566429	0.689885675907135	-0.708459258079529	0.0528996549546719	0.0695534348487854	0.13812917470932
0.0959151983261108	0.688535332679749	-0.708301723003387	0.0530306771397591	0.0697178542613983	0.138032361865044
0.102685019373894	0.683429598808289	-0.715414464473724	0.0531624369323254	0.0699993669986725	0.138043388724327
0.108051434159279	0.68208110332489	-0.718029379844666	0.053357508033514	0.0702615156769753	0.137970969080925
0.107251405715942	0.678545713424683	-0.720100879669189	0.0534019283950329	0.0703675672411919	0.137981578707695
0.117089837789536	0.673100709915161	-0.718444883823395	0.0536367073655128	0.0706219747662544	0.137922778725624
0.124969847500324	0.676794707775116	-0.733264744281769	0.053823247551918	0.07077856361866	0.137950003147125
0.126188710331917	0.673312127590179	-0.717546463012695	0.0539392344653606	0.0709004923701286	0.137885242700577
0.129368558526039	0.666479885578156	-0.731474936008453	0.0541450455784798	0.0712651237845421	0.137896150350571
0.135809004306793	0.671223938465118	-0.735276579856873	0.0543863959610462	0.0714029967784882	0.137877553701401
0.132451519370079	0.661451399326324	-0.73116934299469	0.0543094798922539	0.0714645311236382	0.137844130396843
0.138579249382019	0.660479366779327	-0.739608943462372	0.0545985139906406	0.0716791525483131	0.137817695736885
0.143443197011948	0.660012662410736	-0.742838025093079	0.0547945871949196	0.0717260837554932	0.137806922197342
0.141313210129738	0.660257697105408	-0.745383739471436	0.0548234954476357	0.0718472898006439	0.137807220220566
0.141454458236694	0.658778190612793	-0.7406285405159	0.0549571700394154	0.0719648897647858	0.137730196118355
0.146251529455185	0.65883606672287	-0.754295527935028	0.0553021132946014	0.0720603615045547	0.13768607378006
0.145225659012794	0.655742526054382	-0.746025145053864	0.0551484748721123	0.072004608809948	0.137643963098526
0.143777966499329	0.649877846240997	-0.745291829109192	0.0552534647285938	0.0720093101263046	0.137520343065262
0.145469427108765	0.65399706363678	-0.752506494522095	0.0555159859359264	0.0720049366354942	0.137484863400459
0.146436125040054	0.658609390258789	-0.750604689121246	0.0554698631167412	0.0719688907265663	0.137343868613243
0.135802909731865	0.651809990406036	-0.744478166103363	0.0554824136197567	0.0719974264502525	0.137243285775185
0.14002101123333	0.652417838573456	-0.747499167919159	0.0556354820728302	0.0719348415732384	0.137051105499268
0.137430533766747	0.649096667766571	-0.749069333076477	0.055469386279583	0.0718501284718513	0.136987537145615
0.131747975945473	0.645193219184875	-0.743280529975891	0.0555531457066536	0.07181017100811	0.136771649122238
0.133484929800034	0.649483025074005	-0.746365547180176	0.0557955428957939	0.0716561302542686	0.136626839637756
0.134599789977074	0.649989068508148	-0.750870287418365	0.0557240881025791	0.0715615078806877	0.136430680751801
0.123063467442989	0.644761323928833	-0.738157272338867	0.0556350946426392	0.0715926587581635	0.136235877871513
0.117517963051796	0.64476752281189	-0.740147173404694	0.0556553676724434	0.071459673345089	0.135985776782036
0.118557073175907	0.642794013023376	-0.742342174053192	0.0556370168924332	0.0713875070214272	0.135752066969872
0.112989939749241	0.646258354187012	-0.738883674144745	0.055664774030447	0.071253314614296	0.135636612772942
0.108480051159859	0.647085666656494	-0.742047011852264	0.0555862374603748	0.0710553601384163	0.13543975353241
0.100698232650757	0.646100699901581	-0.738150060176849	0.0556501410901546	0.071059949696064	0.135247617959976
0.102530404925346	0.64676433801651	-0.738064587116241	0.0557528957724571	0.0710005462169647	0.135084122419357
0.0938588827848434	0.646470487117767	-0.733469724655151	0.0555959679186344	0.0708476155996323	0.134808540344238
0.0887283086776733	0.645126819610596	-0.728802919387817	0.0556238032877445	0.0707240402698517	0.134568244218826
0.0873796716332436	0.646125555038452	-0.737086713314056	0.0557484365999699	0.0706194490194321	0.134373813867569
0.0854495093226433	0.652385354042053	-0.735539138317108	0.0557577386498451	0.0705955773591995	0.134150668978691
0.0741248652338982	0.648208439350128	-0.731385350227356	0.0557085908949375	0.0706030875444412	0.134002596139908
0.0711823254823685	0.648066937923431	-0.733527302742004	0.0558089204132557	0.0704680383205414	0.133712321519852
0.0732579305768013	0.645057141780853	-0.73347407579422	0.05578438565135	0.0704607218503952	0.133548736572266
0.0667539164423943	0.649460732936859	-0.731340110301971	0.0557984970510006	0.0704045444726944	0.133381590247154
0.0609637089073658	0.647230863571167	-0.728879630565643	0.0558339841663837	0.0703661143779755	0.133231073617935
0.0611201375722885	0.647952973842621	-0.736333072185516	0.0559909865260124	0.0705092251300812	0.133018165826797
0.0566267929971218	0.654321849346161	-0.734413206577301	0.0560355857014656	0.0705861449241638	0.13290148973465
0.0508987233042717	0.651407420635223	-0.73170930147171	0.055960226804018	0.0705404356122017	0.132689625024796
0.0525790229439735	0.64884889125824	-0.732424378395081	0.0560474693775177	0.0705946758389473	0.132495358586311
0.0509564839303494	0.653292834758759	-0.742315530776978	0.0562600903213024	0.0706340670585632	0.132299557328224
0.0492569804191589	0.657176613807678	-0.736530900001526	0.0562518611550331	0.0708413347601891	0.132134407758713
0.0426014177501202	0.651489615440369	-0.733243346214294	0.0563134364783764	0.070890873670578	0.131908625364304
0.0376563519239426	0.651452124118805	-0.745899021625519	0.0565715134143829	0.0711013674736023	0.131632417440414
0.0436103902757168	0.650161981582642	-0.739686608314514	0.0564989075064659	0.0711702108383179	0.131455972790718
0.0367627441883087	0.655542075634003	-0.744435608386993	0.0566057451069355	0.0713038742542267	0.131306290626526
0.0362351201474667	0.655800104141235	-0.733908295631409	0.0567390583455563	0.071403406560421	0.131073579192162
0.0349246114492416	0.655090987682343	-0.751323163509369	0.0569124892354012	0.0717083141207695	0.13088595867157
0.0323033444583416	0.657353818416595	-0.74655681848526	0.0569212399423122	0.0718131139874458	0.130757287144661
0.0256102345883846	0.653776466846466	-0.74798858165741	0.057030726224184	0.071939118206501	0.130569890141487
0.0304664578288794	0.654202044010162	-0.746935188770294	0.0571618527173996	0.0721404999494553	0.130335927009583
0.0315575897693634	0.657375156879425	-0.762629985809326	0.0573148615658283	0.0722392722964287	0.130251571536064
0.0252354480326176	0.661855518817902	-0.758074581623077	0.0574159994721413	0.0723401829600334	0.130007669329643
0.0218807011842728	0.658206462860107	-0.75428706407547	0.057519655674696	0.0726310536265373	0.129898458719254
0.0237774737179279	0.658485054969788	-0.761336863040924	0.0576521046459675	0.0727522224187851	0.129664093255997
0.0284879468381405	0.656930506229401	-0.765150547027588	0.0576299764215946	0.0729337707161903	0.129511103034019
0.0212429948151112	0.658268392086029	-0.761176943778992	0.0577090196311474	0.0730671286582947	0.12941113114357
0.0222784355282784	0.657156705856323	-0.766637086868286	0.0578312091529369	0.0732164978981018	0.129209652543068
0.0236217472702265	0.660143435001373	-0.767020404338837	0.0580088011920452	0.0734417960047722	0.129050329327583
0.0240501128137112	0.664055526256561	-0.774538993835449	0.0581223405897617	0.0736633688211441	0.128960981965065
0.022451126947999	0.661203145980835	-0.767674028873444	0.0580143891274929	0.0737491771578789	0.128830477595329
0.0211014486849308	0.653704464435577	-0.772599041461945	0.058129221200943	0.0739928632974625	0.128580123186111
0.0233432445675135	0.660757839679718	-0.777586996555328	0.058378130197525	0.0741600096225739	0.128455728292465
0.0236544609069824	0.662101209163666	-0.78320986032486	0.058461669832468	0.0744073763489723	0.128279626369476
0.0176128782331944	0.657402157783508	-0.771428465843201	0.0584148690104485	0.0745663866400719	0.128102362155914
0.0207448117434978	0.659803688526154	-0.790731370449066	0.0586283691227436	0.0747684836387634	0.127910390496254
0.0269712675362825	0.658010244369507	-0.785032451152802	0.058664333075285	0.0750012993812561	0.127712279558182
0.0197643265128136	0.657452881336212	-0.783678293228149	0.0586444288492203	0.0751878842711449	0.127638816833496
0.021619176492095	0.65456622838974	-0.784314572811127	0.0589026995003223	0.0753530114889145	0.127435594797134
0.027122525498271	0.659904658794403	-0.789004623889923	0.0590481273829937	0.0756569504737854	0.127299711108208
0.0221526492387056	0.657229065895081	-0.786875307559967	0.0590489655733109	0.0758204311132431	0.127175033092499
0.0166409648954868	0.654853761196136	-0.784500181674957	0.0591449029743671	0.0760751441121101	0.126955881714821
0.0245536603033543	0.65326714515686	-0.797915816307068	0.0592981353402138	0.0762620568275452	0.126807674765587
0.0205557625740767	0.65846061706543	-0.798061490058899	0.0593718327581882	0.0764962583780289	0.126737967133522
0.0188368260860443	0.656943380832672	-0.798061668872833	0.0594873689115047	0.0766273811459541	0.126586452126503
0.0231750905513763	0.657040655612946	-0.805206060409546	0.0596575550734997	0.076838493347168	0.12648518383503
0.021136611700058	0.655184090137482	-0.804507255554199	0.0597384087741375	0.0770465508103371	0.126505360007286
0.0185326989740133	0.65490984916687	-0.799605667591095	0.0597490072250366	0.0771574378013611	0.126448482275009
0.0224945936352015	0.649063944816589	-0.807446539402008	0.0598848015069962	0.0772760063409805	0.126376748085022
[truncated: 11,455 more rows]
