# Supplementary material for: Identification of Haptic Based Guiding Using Hard Reins
Source: PLoS One. 2015 Jul 22;10(7):e0132020. doi: 10.1371/journal.pone.0132020 (PMC4511788; doi:10.1371/journal.pone.0132020)
Supplement: S5 File — (ZIP) [file pone.0132020.s005.zip › Exp2_ForceData1/Subject4/path3/T9.csv]

Force X (N)	Force Y (N)	Force Z (N)	Torque X (N-m)	Torque Y (N-m)	Torque Z (N-m)	Frequency = 10000	Averaging Level = 16	F/T Serial Number = FT11772	Time Started = 05/12/2012 11:55:21
-0.357202917337418	-0.741485714912415	-0.571938693523407	0.0705468207597733	0.00592107605189085	-0.0308914296329021
-0.361440360546112	-0.734451115131378	-0.567744851112366	0.0706564858555794	0.00569732394069433	-0.030799949541688
-0.364985287189484	-0.7334303855896	-0.569246470928192	0.0706943944096565	0.00545057421550155	-0.0305952131748199
-0.364919692277908	-0.728512525558472	-0.570821166038513	0.0705171823501587	0.00510914484038949	-0.0304882954806089
-0.369008928537369	-0.72525680065155	-0.554526567459106	0.0704282224178314	0.00491170445457101	-0.030493026599288
-0.371731340885162	-0.727792382240295	-0.555669724941254	0.0702320039272308	0.00470284186303616	-0.0303795654326677
-0.376069456338882	-0.728316128253937	-0.54850697517395	0.0701536685228348	0.0045894687063992	-0.0302195530384779
-0.373813182115555	-0.719678461551666	-0.549312829971313	0.0699508860707283	0.00413384614512324	-0.0301066432148218
-0.377726256847382	-0.717713415622711	-0.550221860408783	0.0698851495981216	0.00371324270963669	-0.0299774240702391
-0.383798688650131	-0.716117322444916	-0.544597804546356	0.0696459040045738	0.00330187589861453	-0.0300773568451405
-0.384241849184036	-0.71263176202774	-0.536065340042114	0.0693773329257965	0.0029354898724705	-0.0301840584725142
-0.389436960220337	-0.710004389286041	-0.530285358428955	0.0691270232200623	0.00262485537678003	-0.0303285252302885
-0.393692225217819	-0.710022628307343	-0.525515377521515	0.0689265504479408	0.00227880338206887	-0.0304122399538755
-0.398625463247299	-0.710305392742157	-0.527261137962341	0.0684577077627182	0.00209664367139339	-0.0306221004575491
-0.402737647294998	-0.706812500953674	-0.520879745483398	0.0681198090314865	0.00177059217821807	-0.0308316759765148
-0.407747447490692	-0.706249415874481	-0.516326725482941	0.0678350701928139	0.00130337825976312	-0.0309591423720121
-0.408808916807175	-0.700236082077026	-0.517672181129456	0.0676020458340645	0.00082836888032034	-0.0311962440609932
-0.414358764886856	-0.694278001785278	-0.510407507419586	0.0671939700841904	0.000591059622820467	-0.0315980613231659
-0.420183002948761	-0.69806444644928	-0.495821267366409	0.0667344182729721	0.000310487113893032	-0.031788881868124
-0.423501759767532	-0.696160852909088	-0.498706012964249	0.0663333833217621	-4.14750538766384E-05	-0.031934380531311
-0.423474133014679	-0.690895080566406	-0.492171078920364	0.0659618228673935	-0.000518621120136231	-0.0321225859224796
-0.431887298822403	-0.691415786743164	-0.486023753881454	0.0655323192477226	-0.00102994649205357	-0.0323182009160519
-0.433014720678329	-0.695684492588043	-0.481562346220016	0.0651388987898827	-0.00148851983249187	-0.0326185040175915
-0.433436632156372	-0.688670873641968	-0.484316378831863	0.0647806003689766	-0.00181038421578705	-0.0330436639487743
-0.442441433668137	-0.689740002155304	-0.465758860111237	0.0643674582242966	-0.00221982807852328	-0.0334259234368801
-0.446698397397995	-0.690450608730316	-0.460930049419403	0.0638782978057861	-0.00253505515865982	-0.0336756743490696
-0.446608930826187	-0.691528558731079	-0.462453305721283	0.0634109750390053	-0.00269772065803409	-0.0340073108673096
-0.451665908098221	-0.689903795719147	-0.462849825620651	0.0629681795835495	-0.00311475992202759	-0.0344284772872925
-0.456777691841125	-0.686859309673309	-0.452346116304398	0.0625531226396561	-0.00337064522318542	-0.0348437502980232
-0.458643406629562	-0.688318312168121	-0.449289619922638	0.0620812624692917	-0.00347469141706824	-0.0351442918181419
-0.463645905256271	-0.68700635433197	-0.441104739904404	0.061643373221159	-0.00382688129320741	-0.0353864952921867
-0.465795606374741	-0.686920344829559	-0.441211640834808	0.0612535811960697	-0.00400859583169222	-0.0357353761792183
-0.466702699661255	-0.688761293888092	-0.445357084274292	0.0608132816851139	-0.0042294985614717	-0.0361051596701145
-0.472815185785294	-0.684690773487091	-0.438479393720627	0.0604661628603935	-0.0045357677154243	-0.0364547334611416
-0.477444142103195	-0.683728933334351	-0.429243147373199	0.060117095708847	-0.00469787605106831	-0.0370189622044563
-0.477597951889038	-0.692732989788055	-0.425965398550034	0.0596565082669258	-0.00480287009850144	-0.0375646874308586
-0.48129278421402	-0.691758334636688	-0.431254476308823	0.0593653507530689	-0.00491627724841237	-0.038067951798439
-0.485468745231628	-0.694731593132019	-0.430936932563782	0.0590950660407543	-0.00499350391328335	-0.0385885238647461
-0.484019845724106	-0.694842159748077	-0.425455123186111	0.058719914406538	-0.00493897125124931	-0.0392444357275963
-0.490654498338699	-0.692900955677032	-0.419369667768478	0.0584204792976379	-0.00497901905328035	-0.0395856127142906
-0.492854595184326	-0.697470545768738	-0.413817882537842	0.0582953542470932	-0.00484478659927845	-0.0399586595594883
-0.491662383079529	-0.700605869293213	-0.427076488733292	0.0580951683223248	-0.00477014714851975	-0.0403036139905453
-0.498639613389969	-0.698885381221771	-0.422782599925995	0.0579046346247196	-0.00482484139502048	-0.0406375750899315
-0.501115679740906	-0.696169435977936	-0.417764872312546	0.0578312687575817	-0.00460913265123963	-0.0409735403954983
-0.504378736019135	-0.701436579227448	-0.42599156498909	0.0575660429894924	-0.00450479099527001	-0.0413570106029511
-0.50299209356308	-0.697562038898468	-0.419643700122833	0.0575518012046814	-0.00428548222407699	-0.0417266972362995
-0.507063567638397	-0.702006042003632	-0.433056682348251	0.0575149655342102	-0.00418545678257942	-0.0419925600290298
-0.510284960269928	-0.705092966556549	-0.436681747436523	0.05743807554245	-0.00398436980322003	-0.042314425110817
-0.50944048166275	-0.696553826332092	-0.42762079834938	0.0574762299656868	-0.00387403671629727	-0.0424561090767384
-0.516054689884186	-0.704135835170746	-0.430409103631973	0.0574747584760189	-0.00368535285815597	-0.042670015245676
-0.514770686626434	-0.702774167060852	-0.43738779425621	0.057562917470932	-0.00347149022854865	-0.0430533029139042
-0.516384720802307	-0.71197122335434	-0.440042585134506	0.0575952269136906	-0.00332758342847228	-0.0434400774538517
-0.516413748264313	-0.710730910301209	-0.436881840229034	0.0576577186584473	-0.00296656833961606	-0.0438128374516964
-0.518492758274078	-0.711793959140778	-0.438407421112061	0.0577580519020557	-0.00268527609296143	-0.0441857427358627
-0.520831406116486	-0.716854512691498	-0.438052415847778	0.0579010806977749	-0.00223097996786237	-0.0443096533417702
-0.526341199874878	-0.715234160423279	-0.449142068624496	0.0580419637262821	-0.00185631320346147	-0.0446178168058395
-0.526475667953491	-0.716929018497467	-0.458461463451386	0.0582241155207157	-0.00151924311649054	-0.0448327958583832
-0.533259034156799	-0.712838709354401	-0.45249354839325	0.0583908297121525	-0.00100385129917413	-0.0449998639523983
-0.534846723079681	-0.715746581554413	-0.455125063657761	0.0586367212235928	-0.000584976747632027	-0.0451738461852074
-0.536138117313385	-0.720139503479004	-0.471630692481995	0.0588149204850197	1.25795850181021E-05	-0.0454103760421276
-0.537746667861938	-0.718378067016602	-0.471912413835526	0.0590194426476955	0.000426585698733106	-0.0455477423965931
-0.534660220146179	-0.725026309490204	-0.481143146753311	0.0593896247446537	0.000752013642340899	-0.0457664467394352
-0.531131029129028	-0.726530015468597	-0.486445873975754	0.0597103498876095	0.00128126668278128	-0.0459103882312775
-0.534961640834808	-0.727734386920929	-0.484102994203568	0.0600606724619865	0.00169357052072883	-0.0461395941674709
-0.533518970012665	-0.73367166519165	-0.48095041513443	0.0603775344789028	0.00207801186479628	-0.0462607219815254
-0.530215561389923	-0.739680051803589	-0.498474389314651	0.0607986934483051	0.00263179210014641	-0.0464263893663883
-0.533948361873627	-0.741212606430054	-0.504090785980225	0.0611893199384212	0.00311901047825813	-0.0466759838163853
-0.533661425113678	-0.745341360569	-0.502175092697144	0.0614797212183475	0.00356349186040461	-0.0467753633856773
-0.532889604568481	-0.741721034049988	-0.50925999879837	0.0619547702372074	0.00416027894243598	-0.0468376204371452
-0.536551058292389	-0.746828854084015	-0.511889398097992	0.0623605959117413	0.00459805829450488	-0.0469559840857983
-0.534327924251556	-0.750113070011139	-0.522559762001038	0.0627212971448898	0.0052160955965519	-0.046968650072813
-0.535647213459015	-0.750537574291229	-0.528149724006653	0.0631571039557457	0.0057055982761085	-0.0471253283321857
-0.53558611869812	-0.75474739074707	-0.536784589290619	0.0636378079652786	0.00613362342119217	-0.047489058226347
-0.536513686180115	-0.758332788944244	-0.543634593486786	0.0640620365738869	0.00663094269111753	-0.047675546258688
-0.534606456756592	-0.756554961204529	-0.53721284866333	0.0644454210996628	0.00700854975730181	-0.047759797424078
-0.54175341129303	-0.761451959609985	-0.535719692707062	0.0648920312523842	0.00716427760198712	-0.047969177365303
-0.548102080821991	-0.762495696544647	-0.547300100326538	0.0653524994850159	0.00747647555544972	-0.0481474250555038
-0.55180436372757	-0.760212481021881	-0.554823696613312	0.0657349452376366	0.00784019101411104	-0.0483166873455048
-0.555489897727966	-0.758414149284363	-0.558895170688629	0.0661454722285271	0.00797211099416018	-0.0482442416250706
-0.558631598949432	-0.754669904708862	-0.55360621213913	0.0665164738893509	0.00831917487084866	-0.0480708777904511
-0.56091845035553	-0.752642691135406	-0.560971021652222	0.0668705180287361	0.00878282729536295	-0.0479642748832703
-0.563799858093262	-0.752595245838165	-0.559666514396667	0.0671045184135437	0.00917568430304527	-0.0478754602372646
-0.560264945030212	-0.753646433353424	-0.560048282146454	0.0674294382333755	0.00963131617754698	-0.0478287562727928
-0.56268435716629	-0.752945303916931	-0.562369823455811	0.0677299275994301	0.0100581515580416	-0.0478480570018291
-0.565360367298126	-0.754182994365692	-0.57792592048645	0.068011112511158	0.0103262262418866	-0.0480320751667023
-0.56939435005188	-0.755584955215454	-0.584509909152985	0.0683200433850288	0.0105018718168139	-0.0482124239206314
-0.569574177265167	-0.7567458152771	-0.585466206073761	0.0685980245471001	0.0107233170419931	-0.0483238697052002
-0.569171965122223	-0.757671117782593	-0.580220997333527	0.068831592798233	0.0108777917921543	-0.0484479852020741
-0.571147799491882	-0.755171537399292	-0.578535199165344	0.0690734833478928	0.0110232587903738	-0.0484803877770901
-0.571881175041199	-0.753115653991699	-0.578993797302246	0.0692735761404037	0.0110564390197396	-0.0485235601663589
-0.575041711330414	-0.754931330680847	-0.577908456325531	0.0694575309753418	0.0110795116052032	-0.0484482608735561
-0.584887325763702	-0.752902328968048	-0.576106369495392	0.0695704221725464	0.0111688142642379	-0.048391442745924
-0.584626972675323	-0.751895070075989	-0.57860404253006	0.0696946159005165	0.0111761791631579	-0.0484053306281567
-0.583559155464172	-0.751109302043915	-0.584061622619629	0.0698780342936516	0.0112689938396215	-0.0483569800853729
-0.590347588062286	-0.748430609703064	-0.585176348686218	0.0699269250035286	0.0111672412604094	-0.0483821928501129
-0.594944477081299	-0.746303141117096	-0.583986163139343	0.0699988976120949	0.0110920248553157	-0.0484170913696289
-0.597498953342438	-0.744908690452576	-0.579777240753174	0.0699837356805801	0.0109737990424037	-0.0484748370945454
-0.598219037055969	-0.742384076118469	-0.574959099292755	0.0699728801846504	0.0109806042164564	-0.0485376045107841
-0.601869761943817	-0.745208621025085	-0.575726449489594	0.0699814856052399	0.0108638992533088	-0.0485240444540977
-0.606905877590179	-0.748034477233887	-0.570952534675598	0.0699185132980347	0.0106923002749681	-0.0484144687652588
-0.605425715446472	-0.745697140693665	-0.567088901996613	0.0699076801538467	0.0105496337637305	-0.0483422540128231
-0.609521806240082	-0.744038641452789	-0.572695434093475	0.0698742792010307	0.0103351697325706	-0.0483896620571613
-0.611710965633392	-0.745739579200745	-0.575577020645142	0.0697707012295723	0.0100548481568694	-0.048378124833107
-0.612950801849365	-0.746533930301666	-0.559701263904572	0.0696643143892288	0.00997906271368265	-0.0482589527964592
-0.612362742424011	-0.742833852767944	-0.558407783508301	0.0695735141634941	0.00973364990204573	-0.0482198260724545
-0.614057242870331	-0.746527671813965	-0.55748051404953	0.0695136934518814	0.00955913215875626	-0.0480776466429234
-0.614403784275055	-0.74683678150177	-0.560891509056091	0.069355309009552	0.00941720884293318	-0.0479930229485035
-0.614628434181213	-0.743201732635498	-0.552264153957367	0.0691658034920692	0.00939978659152985	-0.0478457883000374
-0.619485080242157	-0.739751398563385	-0.554281234741211	0.06903475522995	0.00914441142231226	-0.047636054456234
-0.619259893894196	-0.741346836090088	-0.554817616939545	0.0690409988164902	0.00886287447065115	-0.0475259460508823
-0.618582487106323	-0.736269414424896	-0.549053251743317	0.0688873380422592	0.00873352307826281	-0.0473738200962543
-0.622056007385254	-0.736583471298218	-0.535168349742889	0.0687068030238152	0.00853111408650875	-0.0471865609288216
-0.621830999851227	-0.736718714237213	-0.534636795520782	0.0686082020401955	0.00833941251039505	-0.046972282230854
-0.623615801334381	-0.735531091690063	-0.537059247493744	0.0684379637241364	0.00819913018494844	-0.0467857420444489
-0.623570322990417	-0.729845404624939	-0.536404848098755	0.0682559087872505	0.00790263805538416	-0.0466062538325787
-0.626016795635223	-0.733755230903625	-0.528820335865021	0.0681041851639748	0.00775730516761541	-0.0463530421257019
-0.626269400119781	-0.725555837154388	-0.53835254907608	0.0679604932665825	0.0075683631002903	-0.0460643917322159
-0.630380570888519	-0.721651136875153	-0.522242784500122	0.0678040385246277	0.00737844547256827	-0.0457421205937862
-0.635093748569489	-0.721587598323822	-0.516916990280151	0.0675352513790131	0.00720483437180519	-0.0454593673348427
-0.631269633769989	-0.720933377742767	-0.513897359371185	0.0673536881804466	0.00711442856118083	-0.0451589524745941
-0.631961703300476	-0.717748641967773	-0.522919833660126	0.0671947449445724	0.0069415494799614	-0.044892456382513
-0.635887265205383	-0.712023377418518	-0.523215174674988	0.0670608580112457	0.00666969735175371	-0.0446315221488476
-0.63366174697876	-0.70807683467865	-0.513199508190155	0.0668657571077347	0.00638515874743462	-0.0443337112665176
-0.633149921894073	-0.701304197311401	-0.505551278591156	0.0666547790169716	0.00629507377743721	-0.0440664142370224
-0.636241972446442	-0.70230895280838	-0.500014066696167	0.0665055960416794	0.00604964420199394	-0.0436904430389404
-0.635740101337433	-0.69997501373291	-0.501590430736542	0.0663533434271812	0.00587235717102885	-0.0434522293508053
-0.635471820831299	-0.696304380893707	-0.501843571662903	0.0660957768559456	0.00566236302256584	-0.0432333648204803
-0.637389779090881	-0.692954123020172	-0.50551050901413	0.0658682584762573	0.00542602362111211	-0.0430111326277256
-0.635181069374084	-0.690497517585754	-0.50481116771698	0.0656701698899269	0.00518506765365601	-0.0428363122045994
-0.64213889837265	-0.680391371250153	-0.498352825641632	0.0654939189553261	0.00504440581426024	-0.0424992144107819
-0.645685434341431	-0.678074836730957	-0.491824090480804	0.065301313996315	0.0048472099006176	-0.0421796478331089
-0.642202019691467	-0.679466903209686	-0.492784947156906	0.0650664120912552	0.00472196517512202	-0.0418748781085014
-0.643455684185028	-0.675853192806244	-0.489339530467987	0.0648242980241776	0.0045607453212142	-0.0416216067969799
-0.644813418388367	-0.671425759792328	-0.488286256790161	0.0646792352199554	0.00431172642856836	-0.0413098558783531
-0.641769826412201	-0.66897439956665	-0.487828522920609	0.0645179525017738	0.00400624563917518	-0.0411132611334324
-0.642209351062775	-0.663997292518616	-0.481017738580704	0.0642545595765114	0.00391496485099196	-0.0409020967781544
-0.646070122718811	-0.661754488945007	-0.474081665277481	0.0641199424862862	0.00369576993398368	-0.0405609980225563
-0.649822175502777	-0.660586833953857	-0.471940577030182	0.063969299197197	0.00352520029991865	-0.0403225682675838
-0.646706104278564	-0.660649180412292	-0.479287773370743	0.0637679398059845	0.00348474434576929	-0.0401377268135548
-0.646371603012085	-0.658951222896576	-0.483207166194916	0.0635881125926971	0.00327411200851202	-0.0399166196584702
-0.644884526729584	-0.651539206504822	-0.47530010342598	0.063477911055088	0.00312650133855641	-0.0396859385073185
-0.648312091827393	-0.648275792598724	-0.46308359503746	0.0633163377642632	0.00306761264801025	-0.0394226387143135
-0.644070863723755	-0.65128368139267	-0.467501789331436	0.0631547942757607	0.00293455901555717	-0.0391075052320957
-0.647502541542053	-0.646816194057465	-0.462905168533325	0.0630019828677177	0.00292828353121877	-0.0389328710734844
-0.650262117385864	-0.650602281093597	-0.473179876804352	0.062863327562809	0.00275960750877857	-0.0387496873736382
-0.645577549934387	-0.647430241107941	-0.466960966587067	0.062712587416172	0.00266855186782777	-0.0385619886219502
-0.646221220493317	-0.642456829547882	-0.459551453590393	0.0625960752367973	0.00257566059008241	-0.0382871590554714
-0.646422863006592	-0.648164510726929	-0.463289707899094	0.0624290034174919	0.00262825633399189	-0.0380612313747406
-0.645904004573822	-0.642452538013458	-0.464310795068741	0.0623457990586758	0.0024798633530736	-0.0379708185791969
-0.646842658519745	-0.643289566040039	-0.457271486520767	0.0621915608644485	0.00234296428970993	-0.0377554856240749
-0.64522910118103	-0.636828899383545	-0.462512671947479	0.0621473751962185	0.00241477182134986	-0.0376004204154015
-0.643027722835541	-0.6367027759552	-0.454287350177765	0.0620490126311779	0.00225342297926545	-0.037373311817646
-0.644887924194336	-0.638660669326782	-0.449335157871246	0.0618699602782726	0.00235098181292415	-0.0370202921330929
-0.641280472278595	-0.63586163520813	-0.454086929559708	0.0617811717092991	0.00233223242685199	-0.0368640832602978
-0.641878068447113	-0.635363578796387	-0.468189090490341	0.0617410428822041	0.00218205479905009	-0.0366843827068806
-0.637317836284637	-0.632295489311218	-0.457677692174912	0.0616589933633804	0.00223472202196717	-0.0364627055823803
-0.642461836338043	-0.626068592071533	-0.449621647596359	0.0615897327661514	0.00229663890786469	-0.0362048894166946
-0.639566540718079	-0.628592073917389	-0.450094819068909	0.0615151152014732	0.00232083583250642	-0.0359578616917133
-0.639679312705994	-0.629875898361206	-0.460589826107025	0.061356145888567	0.00245439307764173	-0.0357740893959999
-0.642597675323486	-0.626762866973877	-0.457347840070724	0.0612872615456581	0.00243231863714755	-0.0356091186404228
-0.636419892311096	-0.624881207942963	-0.464452058076859	0.0612165331840515	0.00245790625922382	-0.0354319475591183
-0.635190188884735	-0.619143962860107	-0.462526470422745	0.0611463710665703	0.00252151465974748	-0.0353953763842583
-0.639797449111938	-0.619506776332855	-0.449680179357529	0.0610531866550446	0.00253454130142927	-0.03516835719347
-0.63640558719635	-0.620329082012177	-0.448445796966553	0.0609602704644203	0.00255493959411979	-0.0349065773189068
-0.635302543640137	-0.616692662239075	-0.461867809295654	0.0608731769025326	0.00258900737389922	-0.0348625667393208
-0.636094629764557	-0.617590188980103	-0.456217169761658	0.0607139319181442	0.00256977695971727	-0.0347496382892132
-0.634321212768555	-0.612491726875305	-0.454185575246811	0.0606686510145664	0.00257400772534311	-0.0346050783991814
-0.636895537376404	-0.608093857765198	-0.451854765415192	0.06050830706954	0.00257533276453614	-0.0345303043723106
-0.637093603610992	-0.61098837852478	-0.448774069547653	0.0603768266737461	0.00264039216563106	-0.0344326831400394
-0.63484400510788	-0.605361938476563	-0.452539891004562	0.0602553859353065	0.00255989423021674	-0.034333199262619
-0.638380229473114	-0.607805013656616	-0.452395051717758	0.0601919628679752	0.00254509574733675	-0.034332275390625
-0.638802528381348	-0.606014311313629	-0.45029291510582	0.0600701868534088	0.00254048593342304	-0.0344245992600918
-0.638670742511749	-0.601706266403198	-0.451771259307861	0.0598932504653931	0.00254344125278294	-0.0342980362474918
-0.640720665454865	-0.603165507316589	-0.444978982210159	0.0597927868366241	0.00241360696963966	-0.0342638045549393
-0.637966573238373	-0.601300239562988	-0.447137743234634	0.0596049204468727	0.00254038022831082	-0.0343695878982544
-0.639517962932587	-0.602292358875275	-0.452012211084366	0.0594358257949352	0.00243393215350807	-0.0344635620713234
-0.638993680477142	-0.598592758178711	-0.444536805152893	0.0593528598546982	0.00232184212654829	-0.0344573371112347
-0.641699910163879	-0.596509516239166	-0.451394379138947	0.059203252196312	0.00232065678574145	-0.034569013863802
-0.645964443683624	-0.594590961933136	-0.446126520633698	0.0590449087321758	0.00229667942039669	-0.0345876216888428
-0.640628457069397	-0.597121715545654	-0.440715134143829	0.0588881932199001	0.00227621919475496	-0.0346193313598633
-0.646789968013763	-0.596670150756836	-0.4483562707901	0.0587438493967056	0.00223556882701814	-0.0347253307700157
-0.647078990936279	-0.596501767635345	-0.450019687414169	0.0586686246097088	0.00209901994094253	-0.0348904803395271
-0.644680678844452	-0.593307137489319	-0.434141665697098	0.0584859885275364	0.00213974341750145	-0.0349132642149925
-0.648748338222504	-0.598390758037567	-0.43951216340065	0.0583633035421371	0.00202638003975153	-0.0349444039165974
-0.645595729351044	-0.59605073928833	-0.440843105316162	0.0581934191286564	0.00197919178754091	-0.035194456577301
-0.650518119335175	-0.596248209476471	-0.440051794052124	0.0581365860998631	0.00187262438703328	-0.0353263579308987
-0.653688013553619	-0.60175621509552	-0.438646078109741	0.0580515302717686	0.0018640806665644	-0.0355688594281673
-0.654456973075867	-0.593763649463654	-0.431833237409592	0.0579782128334045	0.00176819157786667	-0.0358695685863495
-0.657385230064392	-0.600563406944275	-0.43300199508667	0.0578290037810802	0.00187047244980931	-0.0358526110649109
-0.658276796340942	-0.60101729631424	-0.435345143079758	0.0577589459717274	0.0018042225856334	-0.0360687375068665
-0.657140791416168	-0.598597228527069	-0.436163067817688	0.0578077808022499	0.00167472625616938	-0.0362811610102654
-0.661048412322998	-0.598256230354309	-0.434539258480072	0.0576706789433956	0.0017069939058274	-0.0363183207809925
-0.66303151845932	-0.599105894565582	-0.432939767837524	0.0576969608664513	0.00167756865266711	-0.0364183411002159
-0.659737288951874	-0.601710021495819	-0.438744962215424	0.0576127991080284	0.00178457784932107	-0.0365145727992058
-0.662714302539825	-0.603602766990662	-0.428145676851273	0.0575670413672924	0.00178835121914744	-0.0365143977105618
-0.663736999034882	-0.603309750556946	-0.442267894744873	0.0576909072697163	0.00176565069705248	-0.0366049632430077
-0.658630549907684	-0.598703444004059	-0.434631019830704	0.0576942414045334	0.00180413632187992	-0.0367103032767773
-0.663264632225037	-0.605433940887451	-0.435231745243073	0.0576920509338379	0.0019856074359268	-0.0366809219121933
-0.662397444248199	-0.604382991790771	-0.441794902086258	0.0578125901520252	0.0020714495331049	-0.0367005132138729
-0.661789417266846	-0.604999899864197	-0.448531329631805	0.0578020140528679	0.00211204192601144	-0.0367989204823971
-0.658585131168365	-0.610108613967896	-0.448952049016953	0.057927455753088	0.00223851716145873	-0.0367623865604401
-0.661550939083099	-0.605273306369781	-0.447466611862183	0.0581466183066368	0.00232127401977777	-0.036769475787878
-0.658148944377899	-0.612437844276428	-0.447537571191788	0.0581621713936329	0.00257094716653228	-0.0367444008588791
-0.658097684383392	-0.613141000270844	-0.453292310237885	0.0583489909768105	0.0027232866268605	-0.0368013232946396
-0.661012053489685	-0.611635744571686	-0.454227030277252	0.0586722940206528	0.00274687702767551	-0.036827340722084
-0.65697705745697	-0.612772166728973	-0.454710006713867	0.0587408505380154	0.00308347004465759	-0.0368450731039047
-0.660158932209015	-0.617346465587616	-0.455806910991669	0.0590277761220932	0.00321661261841655	-0.0367886461317539
-0.658874988555908	-0.617338895797729	-0.462057918310165	0.0592596381902695	0.00348230521194637	-0.0368612669408321
-0.657949388027191	-0.619853675365448	-0.474402815103531	0.059530857950449	0.00368959805928171	-0.0368504747748375
-0.656651020050049	-0.624054968357086	-0.478730022907257	0.0598252601921558	0.00392163870856166	-0.0369364731013775
-0.65879762172699	-0.617542624473572	-0.470988124608994	0.0602135993540287	0.00414648558944464	-0.0369440540671349
-0.66032338142395	-0.62296050786972	-0.474488168954849	0.0604993216693401	0.00448484532535076	-0.0369525030255318
-0.660242199897766	-0.62687349319458	-0.483211189508438	0.0608232468366623	0.00480287475511432	-0.036961805075407
-0.661105632781982	-0.626583099365234	-0.49051895737648	0.061269037425518	0.0049272058531642	-0.0370474196970463
-0.658378839492798	-0.63133180141449	-0.49726602435112	0.0616748742759228	0.00528063904494047	-0.0371198914945126
-0.657820761203766	-0.632679104804993	-0.496815294027328	0.0619457885622978	0.00553092500194907	-0.0371355377137661
-0.659251093864441	-0.636689841747284	-0.494372546672821	0.0624173991382122	0.00577884027734399	-0.0370201654732227
-0.654920876026154	-0.639289200305939	-0.502921640872955	0.0629168450832367	0.00613372819498181	-0.0370522812008858
-0.653442203998566	-0.64361560344696	-0.513570427894592	0.0632967948913574	0.00637546135112643	-0.0370029956102371
-0.651310741901398	-0.642679810523987	-0.519246816635132	0.0637938231229782	0.00660593016073108	-0.0369207561016083
-0.653154969215393	-0.644282162189484	-0.513124942779541	0.0642173960804939	0.00691355019807816	-0.0367839075624943
-0.650774359703064	-0.650062322616577	-0.52391904592514	0.0646405965089798	0.00724211428314447	-0.036673616617918
-0.647012829780579	-0.652052700519562	-0.527187943458557	0.0651752054691315	0.00757033796980977	-0.0365597940981388
-0.647794783115387	-0.652090311050415	-0.53313684463501	0.0656627789139748	0.00778415985405445	-0.036402240395546
-0.64368349313736	-0.659213125705719	-0.54044634103775	0.0660852938890457	0.00798541493713856	-0.0362254790961742
-0.634827315807343	-0.661239743232727	-0.543975234031677	0.0664894431829453	0.0082381684333086	-0.0361702777445316
-0.632449328899384	-0.658984959125519	-0.540822744369507	0.067055732011795	0.00839766021817923	-0.0359635092318058
-0.629113495349884	-0.666459560394287	-0.541512310504913	0.0675627291202545	0.00866681430488825	-0.0355903655290604
-0.62523341178894	-0.670132458209991	-0.548317432403564	0.0680109411478043	0.00875363778322935	-0.0354427956044674
-0.625678062438965	-0.668809354305267	-0.552178621292114	0.0685656368732452	0.00875771418213844	-0.0352271869778633
-0.625191867351532	-0.672521710395813	-0.550922453403473	0.0690314546227455	0.00891442690044641	-0.0348292998969555
-0.619086027145386	-0.667675793170929	-0.557791411876678	0.0693739801645279	0.00912997685372829	-0.0343374237418175
-0.613240599632263	-0.667591154575348	-0.558974862098694	0.0699074864387512	0.00928396079689264	-0.0338487140834332
-0.611128509044647	-0.669358372688293	-0.56212043762207	0.0703420862555504	0.00947176292538643	-0.0331880860030651
-0.605174720287323	-0.673002123832703	-0.56438136100769	0.0707180723547935	0.00975524634122849	-0.0325416587293148
-0.594228506088257	-0.674983680248261	-0.569852113723755	0.0711377486586571	0.00982135068625212	-0.0320974364876747
-0.585792124271393	-0.677358269691467	-0.578481018543243	0.0714830756187439	0.0098823131993413	-0.0316950492560863
-0.578432381153107	-0.682187438011169	-0.580868005752563	0.0719618201255798	0.00986053980886936	-0.0313772484660149
-0.574962735176086	-0.680652797222137	-0.580517053604126	0.0723395943641663	0.00995445717126131	-0.0309626497328281
-0.568807303905487	-0.684571623802185	-0.570180416107178	0.0726778656244278	0.00998360570520163	-0.0304982643574476
-0.562067866325378	-0.69104528427124	-0.570378601551056	0.0730878189206123	0.00995883252471685	-0.0300466436892748
-0.553682446479797	-0.695873022079468	-0.581436157226563	0.0734141319990158	0.0100215449929237	-0.0295820627361536
-0.547612011432648	-0.695898771286011	-0.581071496009827	0.0736554265022278	0.0100362300872803	-0.0290616676211357
-0.54301917552948	-0.699550986289978	-0.581182897090912	0.0739908367395401	0.00997438468039036	-0.0285712350159884
-0.534000992774963	-0.701749622821808	-0.583938241004944	0.0743689686059952	0.00991823244839907	-0.0280436426401138
-0.526186645030975	-0.699711620807648	-0.589488446712494	0.0746055543422699	0.00988593231886625	-0.0275806039571762
-0.521059334278107	-0.698465287685394	-0.578261494636536	0.0749149098992348	0.00992494262754917	-0.0270493812859058
-0.519229292869568	-0.70349258184433	-0.575562238693237	0.0750865787267685	0.00975855346769094	-0.0265109445899725
-0.514289379119873	-0.707727789878845	-0.572325646877289	0.0753776058554649	0.00977915152907372	-0.0261262878775597
-0.505040407180786	-0.707384943962097	-0.582382023334503	0.0755036473274231	0.00968270190060139	-0.0257494784891605
-0.497542500495911	-0.707950830459595	-0.582624137401581	0.0757265314459801	0.00953275058418512	-0.0253520272672176
-0.493735551834106	-0.711489498615265	-0.587694942951202	0.0760307833552361	0.00926888361573219	-0.0248904395848513
-0.485724866390228	-0.715156614780426	-0.579980552196503	0.076239749789238	0.00906521640717983	-0.0245008394122124
-0.479590505361557	-0.713120818138123	-0.575627744197845	0.0764153078198433	0.00896076206117868	-0.0242099426686764
-0.477552801370621	-0.713715672492981	-0.5756476521492	0.0765697434544563	0.00881258677691221	-0.0239138789474964
-0.475762695074081	-0.716439366340637	-0.573912799358368	0.0767620950937271	0.00860603898763657	-0.0235813278704882
-0.471981763839722	-0.71866899728775	-0.569915294647217	0.0768914297223091	0.00854911282658577	-0.0231857094913721
-0.465066522359848	-0.717270195484161	-0.569323897361755	0.0769523233175278	0.0083506191149354	-0.0227187797427177
-0.462237417697906	-0.714853525161743	-0.565953075885773	0.0770604684948921	0.00812388584017754	-0.0222467873245478
-0.460391461849213	-0.714421451091766	-0.573338627815247	0.077106237411499	0.00784176960587502	-0.0218959357589483
-0.454683154821396	-0.716119945049286	-0.5702024102211	0.0772482827305794	0.00749528082087636	-0.0215951595455408
-0.45343405008316	-0.717056751251221	-0.565891325473785	0.077264204621315	0.00725841894745827	-0.0213532671332359
-0.449166357517242	-0.713770806789398	-0.562619030475616	0.0772504433989525	0.00690874317660928	-0.0211689099669456
-0.45322847366333	-0.711776316165924	-0.553426921367645	0.0772417634725571	0.00665322598069906	-0.0209896974265575
-0.452443867921829	-0.716867029666901	-0.544126808643341	0.0771868899464607	0.00630833068862557	-0.020788948982954
-0.450869023799896	-0.714323043823242	-0.549851596355438	0.0771486908197403	0.0059582618996501	-0.020669549703598
-0.451677888631821	-0.713713228702545	-0.545889139175415	0.0771605968475342	0.00564530631527305	-0.0206987261772156
-0.452905356884003	-0.713383615016937	-0.549952328205109	0.0770500525832176	0.00524095306172967	-0.0207222867757082
-0.451422274112701	-0.713731288909912	-0.541079521179199	0.0770133659243584	0.00484599126502872	-0.020769078284502
-0.449429333209991	-0.707538425922394	-0.535784602165222	0.0769246742129326	0.00443289056420326	-0.0207028370350599
-0.456879705190659	-0.704450190067291	-0.529727101325989	0.0767249464988709	0.00402213679626584	-0.020765844732523
-0.458266735076904	-0.706735253334045	-0.524468779563904	0.0764914453029633	0.00359252630732954	-0.0206421725451946
-0.449645489454269	-0.70868843793869	-0.511298775672913	0.0763062462210655	0.0032061249949038	-0.0205501895397902
-0.452891319990158	-0.706357836723328	-0.515473246574402	0.0760737285017967	0.00276810745708644	-0.0205657482147217
-0.455665051937103	-0.706446826457977	-0.518082439899445	0.0759962275624275	0.00220613577403128	-0.0206020548939705
-0.456647574901581	-0.705452024936676	-0.515211403369904	0.0757128149271011	0.00170339830219746	-0.0206476803869009
-0.456417560577393	-0.703487038612366	-0.500472187995911	0.0755426734685898	0.00132940046023577	-0.0206996500492096
-0.460345447063446	-0.696074903011322	-0.498655736446381	0.0752743259072304	0.000888352049514651	-0.020674267783761
-0.463755071163177	-0.697435855865479	-0.495520681142807	0.0749924331903458	0.000381014862796292	-0.0205680802464485
-0.465328931808472	-0.697558879852295	-0.484243661165237	0.0748189464211464	-4.70678169222083E-05	-0.0205234028398991
-0.466640383005142	-0.693606376647949	-0.48606950044632	0.0745761394500732	-0.000470966333523393	-0.020507475361228
-0.466814279556274	-0.688974499702454	-0.478586673736572	0.0743445977568626	-0.00105970480944961	-0.0203506089746952
-0.474649429321289	-0.68173760175705	-0.474831640720367	0.0741441547870636	-0.0014905238058418	-0.0203168205916882
-0.470417141914368	-0.677913963794708	-0.470843255519867	0.0738156735897064	-0.00189672363922	-0.020271772518754
-0.474638640880585	-0.676957726478577	-0.456661105155945	0.0735466405749321	-0.00243530655279756	-0.0201927851885557
-0.479583740234375	-0.679359793663025	-0.456837087869644	0.0733164772391319	-0.00271667097695172	-0.0200260262936354
-0.478969156742096	-0.673161685466766	-0.457788467407227	0.0731125921010971	-0.00321796210482717	-0.020074063912034
-0.481302171945572	-0.670849025249481	-0.453207403421402	0.0728743970394135	-0.00379343191161752	-0.0200769528746605
-0.482656389474869	-0.670651495456696	-0.44722193479538	0.0726378038525581	-0.00411829445511103	-0.0200375784188509
-0.488927662372589	-0.661330878734589	-0.44024869799614	0.0724265798926353	-0.00451008090749383	-0.0199626591056585
-0.484748363494873	-0.6593878865242	-0.434561192989349	0.0722499191761017	-0.00492080301046371	-0.0198512841016054
-0.486138612031937	-0.65892881155014	-0.437457382678986	0.0719254687428474	-0.00510174222290516	-0.0198059286922216
-0.489398032426834	-0.656297147274017	-0.434061825275421	0.0717313811182976	-0.00550465565174818	-0.0197316948324442
-0.492249339818954	-0.654665648937225	-0.432352960109711	0.0716377571225166	-0.00590538838878274	-0.0197481848299503
-0.490658551454544	-0.646593868732452	-0.427882611751556	0.0714848712086678	-0.00614421255886555	-0.019704720005393
-0.492940574884415	-0.648367166519165	-0.420098662376404	0.071270689368248	-0.00634055025875568	-0.0196367688477039
-0.493141412734985	-0.648295998573303	-0.419361710548401	0.0712122395634651	-0.00655600894242525	-0.0195721071213484
-0.493382036685944	-0.645133376121521	-0.421091943979263	0.0710991993546486	-0.00667541893199086	-0.0196037609130144
-0.495029985904694	-0.643270075321198	-0.417432397603989	0.0709725469350815	-0.00704556191340089	-0.019611582159996
-0.492788821458817	-0.646529138088226	-0.419253647327423	0.070895753800869	-0.00703033292666078	-0.0196039900183678
-0.492829024791718	-0.64203292131424	-0.420631885528564	0.0708020776510239	-0.00716913444921374	-0.0196602419018745
-0.494598746299744	-0.642162322998047	-0.411170959472656	0.0707749277353287	-0.00721254386007786	-0.0196562949568033
-0.494529038667679	-0.643738806247711	-0.408155232667923	0.0707602798938751	-0.00724084349349141	-0.0196684990078211
-0.491203218698502	-0.645703792572021	-0.415683150291443	0.0707477852702141	-0.00722170574590564	-0.0197020247578621
-0.492380678653717	-0.646529614925385	-0.418943226337433	0.0708836540579796	-0.00727641070261598	-0.0198358688503504
-0.487647444009781	-0.642741918563843	-0.417102336883545	0.0709155052900314	-0.00714802974835038	-0.0199655871838331
-0.488312423229218	-0.646718204021454	-0.42117366194725	0.0709597244858742	-0.00699693011119962	-0.0200263075530529
-0.490056753158569	-0.649130284786224	-0.418913275003433	0.0711265131831169	-0.00692065479233861	-0.0200505089014769
-0.487166255712509	-0.648667871952057	-0.423042088747025	0.0712439194321632	-0.00667623709887266	-0.0201883148401976
-0.482288300991058	-0.6500563621521	-0.432259261608124	0.0713789090514183	-0.00652091857045889	-0.0202682670205832
-0.478618949651718	-0.650109767913818	-0.433293968439102	0.071615494787693	-0.00633647572249174	-0.0204063914716244
-0.481317132711411	-0.648708760738373	-0.430949985980988	0.071810208261013	-0.00600425805896521	-0.020509397611022
-0.476148396730423	-0.655449450016022	-0.432808518409729	0.0720089226961136	-0.00566311413422227	-0.0205776896327734
-0.473811149597168	-0.660061180591583	-0.438296049833298	0.0721744522452354	-0.00528236664831638	-0.0206697210669518
-0.472898930311203	-0.65576833486557	-0.446710109710693	0.0725577026605606	-0.00500822579488158	-0.0207741037011147
-0.47214612364769	-0.660907685756683	-0.454477697610855	0.0729095861315727	-0.00456786481663585	-0.0208831802010536
-0.463336318731308	-0.662744879722595	-0.458885192871094	0.0731138214468956	-0.00410562939941883	-0.0210125278681517
-0.464501887559891	-0.659880220890045	-0.46213835477829	0.0734531357884407	-0.0036883051507175	-0.0210183430463076
-0.46458488702774	-0.664061963558197	-0.46170300245285	0.0738348364830017	-0.00317685957998037	-0.0210555586963892
-0.456683337688446	-0.66671484708786	-0.465681195259094	0.0741755291819572	-0.00268755457364023	-0.0211148429661989
-0.454673558473587	-0.667526662349701	-0.482796102762222	0.0745284780859947	-0.00218326807953417	-0.0212762262672186
-0.453162610530853	-0.67094761133194	-0.485880970954895	0.0749205872416496	-0.00180318462662399	-0.0213356725871563
-0.448118031024933	-0.67125016450882	-0.487682193517685	0.0752658769488335	-0.00124321889597923	-0.021371852606535
-0.44757667183876	-0.669240951538086	-0.494334399700165	0.0757294520735741	-0.000699256313964725	-0.0214563272893429
-0.443474680185318	-0.672537684440613	-0.499047785997391	0.0760835781693459	-0.000158197493874468	-0.0214696768671274
-0.440997123718262	-0.677999973297119	-0.503162980079651	0.0765914916992188	0.000377933349227533	-0.0214589983224869
-0.436386674642563	-0.673542380332947	-0.511104345321655	0.076947495341301	0.000938158831559122	-0.0215435102581978
-0.437939763069153	-0.676481604576111	-0.519437909126282	0.0773368328809738	0.00145490979775786	-0.0215735901147127
-0.434643447399139	-0.675740778446198	-0.526034891605377	0.0778119489550591	0.00187970174010843	-0.021575341001153
-0.430955469608307	-0.679946780204773	-0.530804812908173	0.07815171033144	0.00241702189669013	-0.021659517660737
-0.424973607063293	-0.674582123756409	-0.53252249956131	0.0785524845123291	0.0029258937574923	-0.021663611754775
-0.426274240016937	-0.673497080802917	-0.533207476139069	0.0790005251765251	0.00344066601246595	-0.0216357130557299
-0.428512126207352	-0.679061889648438	-0.535010397434235	0.0794227197766304	0.00386225082911551	-0.0215829219669104
-0.42464342713356	-0.681395590305328	-0.549151360988617	0.0797424018383026	0.00442815758287907	-0.0216242615133524
-0.42329353094101	-0.678963899612427	-0.55586975812912	0.0800996571779251	0.00483944173902273	-0.0216285642236471
-0.421521902084351	-0.674552738666534	-0.5635125041008	0.0804834887385368	0.00516267213970423	-0.0216247271746397
-0.426213920116425	-0.675288915634155	-0.559010028839111	0.0808626040816307	0.00556173594668508	-0.0216480176895857
-0.422589212656021	-0.674145102500916	-0.565763354301453	0.0812426954507828	0.00591754075139761	-0.021650455892086
-0.422191709280014	-0.6718789935112	-0.568534433841705	0.0814989134669304	0.00631060963496566	-0.0216582752764225
-0.419797450304031	-0.665815830230713	-0.566650867462158	0.0817925631999969	0.00668253004550934	-0.021774485707283
-0.420831769704819	-0.663406610488892	-0.565522730350494	0.0820657461881638	0.00692641409114003	-0.0218951776623726
-0.425004243850708	-0.663706481456757	-0.570375740528107	0.0823050066828728	0.00716107850894332	-0.0219316240400076
-0.42560476064682	-0.661896407604218	-0.570593357086182	0.082522489130497	0.00751812616363168	-0.0219892058521509
-0.428064256906509	-0.657961845397949	-0.578005969524384	0.082717202603817	0.00777675723657012	-0.0219749845564365
-0.431379497051239	-0.65389746427536	-0.576202034950256	0.0828329250216484	0.00806890614330769	-0.0220147091895342
-0.435056447982788	-0.648524224758148	-0.587456524372101	0.0829418674111366	0.00812679901719093	-0.0221870355308056
-0.440546661615372	-0.644283175468445	-0.581653416156769	0.083091177046299	0.00810726452618837	-0.0224030464887619
-0.443168431520462	-0.643532931804657	-0.58137983083725	0.0832504257559776	0.00813027750700712	-0.0226098876446486
-0.446797132492065	-0.638210296630859	-0.581671535968781	0.0833530947566032	0.00817784760147333	-0.0227439701557159
-0.451754719018936	-0.634307980537415	-0.579810082912445	0.0833475515246391	0.00819403491914272	-0.0229719746857882
-0.459805309772491	-0.628802418708801	-0.572894513607025	0.0832638591527939	0.00808708090335131	-0.0233117379248142
-0.467084139585495	-0.626746952533722	-0.569769561290741	0.0832774862647057	0.00797436200082302	-0.0235750377178192
-0.471982926130295	-0.625885844230652	-0.570139408111572	0.0832917988300323	0.00792881846427917	-0.0238957647234201
-0.475529819726944	-0.618577122688293	-0.56810474395752	0.0831734240055084	0.00786821264773607	-0.0241586677730083
-0.484304130077362	-0.614325523376465	-0.568238914012909	0.083038903772831	0.00770472548902035	-0.024371400475502
-0.494367927312851	-0.610068321228027	-0.567644417285919	0.0830520540475845	0.00744729256257415	-0.0245836172252893
-0.497385501861572	-0.602711141109467	-0.56535542011261	0.0829259231686592	0.0072507974691689	-0.0247931126505136
-0.5049769282341	-0.59372091293335	-0.56156986951828	0.0827459171414375	0.00710334489122033	-0.025076000019908
-0.515597105026245	-0.588495194911957	-0.553985774517059	0.0825664326548576	0.00682077184319496	-0.0252960361540318
-0.524093627929688	-0.587167322635651	-0.545076429843903	0.0824127048254013	0.00663987547159195	-0.0255119726061821
-0.52695631980896	-0.58160537481308	-0.547570466995239	0.0822004377841949	0.00634692702442408	-0.0258509796112776
-0.535977900028229	-0.57698529958725	-0.550546944141388	0.0820031687617302	0.00608332175761461	-0.0263085328042507
-0.546276271343231	-0.573674321174622	-0.542488694190979	0.0818214938044548	0.00575963547453284	-0.0266812890768051
-0.547798633575439	-0.56736695766449	-0.538392186164856	0.0816465318202972	0.00542861921712756	-0.026997035369277
-0.56169182062149	-0.563484132289886	-0.53751140832901	0.0814328640699387	0.00516178039833903	-0.0273543428629637
-0.569526433944702	-0.558089256286621	-0.523875653743744	0.0812488719820976	0.00492236949503422	-0.0276716500520706
-0.573262870311737	-0.55678117275238	-0.524023115634918	0.0810139924287796	0.00466369371861219	-0.0279361493885517
-0.579398334026337	-0.552809774875641	-0.52312558889389	0.0807731971144676	0.00441711349412799	-0.0282145477831364
-0.588591635227203	-0.54795253276825	-0.528830707073212	0.0806291997432709	0.0042152963578701	-0.0286019500344992
-0.591192662715912	-0.546928584575653	-0.523848176002502	0.0804648399353027	0.00392178911715746	-0.028977744281292
-0.59742796421051	-0.539070188999176	-0.514577805995941	0.0801073834300041	0.00373599794693291	-0.029267992824316
-0.608703553676605	-0.537802577018738	-0.503253817558289	0.0800412073731422	0.00346925063058734	-0.0293938107788563
-0.611653327941895	-0.537061154842377	-0.505831182003021	0.0798263102769852	0.00342640420421958	-0.029565742239356
-0.615606725215912	-0.531514167785645	-0.510517656803131	0.0796021968126297	0.00323218503035605	-0.0298098493367434
-0.619263708591461	-0.526714682579041	-0.511422634124756	0.079491414129734	0.00297719123773277	-0.029861880466342
-0.62258118391037	-0.519048571586609	-0.505451679229736	0.0793575718998909	0.00284376763738692	-0.0300480984151363
-0.624862015247345	-0.514613211154938	-0.500580787658691	0.0791817381978035	0.00271712499670684	-0.0301536787301302
-0.6290083527565	-0.514224171638489	-0.499232888221741	0.0790139511227608	0.00253632781095803	-0.0300604701042175
-0.628402888774872	-0.51159793138504	-0.490969389677048	0.0788940116763115	0.00255089136771858	-0.0299949422478676
-0.63383549451828	-0.507873773574829	-0.501446008682251	0.0787989124655724	0.00240521528758109	-0.0300419330596924
-0.63244640827179	-0.50388777256012	-0.500501453876495	0.0785986110568047	0.00226926128380001	-0.0300158150494099
-0.629329860210419	-0.496697247028351	-0.491806268692017	0.0785733461380005	0.00217859516851604	-0.0299472659826279
-0.632193028926849	-0.495501965284348	-0.486911058425903	0.0785370916128159	0.00206403993070126	-0.0298196077346802
-0.63396418094635	-0.498795449733734	-0.492006659507751	0.0784564390778542	0.00207587680779397	-0.0297402758151293
-0.631538450717926	-0.491539299488068	-0.491425693035126	0.0783607512712479	0.00208610971458256	-0.029727328568697
-0.633025825023651	-0.491361021995544	-0.495887339115143	0.0783617421984673	0.00196075602434576	-0.0295273028314114
-0.62898713350296	-0.49098002910614	-0.496996730566025	0.0783261135220528	0.00200395099818707	-0.0293687749654055
-0.625872910022736	-0.482696354389191	-0.495846927165985	0.0781721547245979	0.00203255889937282	-0.0292627327144146
-0.627177894115448	-0.482376843690872	-0.48848694562912	0.078261062502861	0.00210479716770351	-0.0289834477007389
-0.624731183052063	-0.484605520963669	-0.493771016597748	0.0782057270407677	0.00231694779358804	-0.0286636520177126
-0.62238597869873	-0.480646073818207	-0.494873464107513	0.078260712325573	0.0022849238011986	-0.0285663399845362
-0.617746531963348	-0.482041567564011	-0.499443143606186	0.078248642385006	0.00231138104572892	-0.02843745239079
-0.614868998527527	-0.478747993707657	-0.495199024677277	0.0782438144087791	0.00248800800181925	-0.028244998306036
-0.612697601318359	-0.478709757328033	-0.498169988393784	0.0783625692129135	0.00251813349314034	-0.0281240381300449
-0.609138906002045	-0.484310358762741	-0.498114585876465	0.0783685073256493	0.00270041613839567	-0.0281423144042492
-0.610799908638	-0.484064996242523	-0.501738786697388	0.078329786658287	0.00295816222205758	-0.0280405972152948
-0.610481739044189	-0.483796864748001	-0.502674043178558	0.0784628912806511	0.0029101416002959	-0.0279979333281517
-0.603312492370605	-0.485280632972717	-0.5132777094841	0.0785855054855347	0.00298507651314139	-0.0279623102396727
-0.600879549980164	-0.479905158281326	-0.505311846733093	0.0785786956548691	0.00311489379964769	-0.0280154347419739
-0.603108942508698	-0.485827744007111	-0.499850869178772	0.078528605401516	0.00325525249354541	-0.0279174037277699
-0.602757632732391	-0.489413052797318	-0.506992220878601	0.078739695250988	0.00340450997464359	-0.0279054082930088
-0.599061191082001	-0.489942014217377	-0.513691961765289	0.0787338018417358	0.00355345732532442	-0.0279507040977478
-0.597240626811981	-0.486164540052414	-0.517029881477356	0.0788252428174019	0.00362899526953697	-0.0280993115156889
-0.595665693283081	-0.491262167692184	-0.515043199062347	0.0788016319274902	0.00374471815302968	-0.0281385723501444
-0.596042990684509	-0.489543437957764	-0.516747951507568	0.0789039358496666	0.00389759731478989	-0.0282355342060328
-0.595959007740021	-0.491445541381836	-0.520542025566101	0.0790017172694206	0.00402503786608577	-0.0283381324261427
-0.597357988357544	-0.489443957805634	-0.510248243808746	0.0791038274765015	0.00405670050531626	-0.0284107495099306
-0.592264354228973	-0.49920716881752	-0.514664709568024	0.0790398642420769	0.00427754735574126	-0.0285071060061455
-0.592516183853149	-0.495504528284073	-0.520741879940033	0.0791097432374954	0.00444710766896605	-0.0286739412695169
-0.590202748775482	-0.499298393726349	-0.528413116931915	0.0792009457945824	0.00435846811160445	-0.0287726372480392
-0.591705441474915	-0.500425815582275	-0.525171995162964	0.079297810792923	0.00442141992971301	-0.0288929790258408
-0.589329719543457	-0.4983029961586	-0.52357405424118	0.0793734937906265	0.00451790541410446	-0.0290600974112749
-0.586356580257416	-0.500631392002106	-0.523127496242523	0.0793907791376114	0.00465923920273781	-0.0292242728173733
-0.590126633644104	-0.50481915473938	-0.524883329868317	0.0794262886047363	0.0047315345145762	-0.0293466001749039
-0.590165555477142	-0.509042918682098	-0.526152670383453	0.0795519202947617	0.00471726758405566	-0.0294775106012821
-0.587979733943939	-0.506833970546722	-0.526898264884949	0.0795849338173866	0.00486424751579762	-0.0296752732247114
-0.586502552032471	-0.510375380516052	-0.535414755344391	0.0796065628528595	0.00488391518592834	-0.02983408421278
-0.58783483505249	-0.510975480079651	-0.528865516185761	0.0797426179051399	0.00491955270990729	-0.0300053730607033
-0.587502896785736	-0.507314920425415	-0.530613660812378	0.0798012837767601	0.00493378145620227	-0.0301118213683367
-0.589545905590057	-0.507552266120911	-0.5320103764534	0.0798825174570084	0.00497878156602383	-0.0301793813705444
-0.587894022464752	-0.51188451051712	-0.529830157756805	0.0799211263656616	0.00510528683662415	-0.0301820337772369
-0.585192978382111	-0.509409606456757	-0.535498976707459	0.0799446702003479	0.00522150611504912	-0.0302022099494934
-0.58692067861557	-0.506045699119568	-0.539187967777252	0.0801077708601952	0.00509959552437067	-0.0302561596035957
-0.586507976055145	-0.508125245571136	-0.540322005748749	0.0802023932337761	0.00515867210924625	-0.0302758626639843
-0.583411574363709	-0.505258619785309	-0.536585867404938	0.0802039280533791	0.00519277667626739	-0.0302972160279751
-0.586883425712585	-0.506971180438995	-0.530484914779663	0.0803096517920494	0.00518164923414588	-0.0301968790590763
-0.586435317993164	-0.509533047676086	-0.526380777359009	0.080389678478241	0.00525219505652785	-0.0301526412367821
-0.588676869869232	-0.505709290504456	-0.538799166679382	0.0804266631603241	0.00533678522333503	-0.0301177799701691
-0.58541476726532	-0.504330694675446	-0.54144275188446	0.08046805113554	0.00514581892639399	-0.0300676729530096
-0.585138559341431	-0.500085651874542	-0.53782057762146	0.080561950802803	0.00514217419549823	-0.0299519300460815
-0.584584414958954	-0.497721135616302	-0.533206224441528	0.0805632546544075	0.00514130899682641	-0.0298139322549105
-0.588086426258087	-0.496585458517075	-0.531664669513702	0.0806386694312096	0.00512572331354022	-0.0297479424625635
-0.583330929279327	-0.500336587429047	-0.531646430492401	0.0807330906391144	0.00504507916048169	-0.0296573080122471
-0.581953406333923	-0.495704084634781	-0.535909175872803	0.0807057023048401	0.00513516692444682	-0.029595160856843
-0.585553526878357	-0.495951473712921	-0.535279214382172	0.0809124037623405	0.00495913671329618	-0.029481079429388
-0.587089121341705	-0.494443953037262	-0.53544956445694	0.080860897898674	0.00490001263096929	-0.029469097033143
-0.583992838859558	-0.490446448326111	-0.531551122665405	0.0809454098343849	0.00489266868680716	-0.0294525567442179
-0.583203554153442	-0.487638413906097	-0.529746294021606	0.0810621455311775	0.00477642798796296	-0.0294037740677595
-0.587551712989807	-0.490283221006393	-0.524411678314209	0.0811206325888634	0.00476484140381217	-0.0292873736470938
-0.586096525192261	-0.488873571157455	-0.53605443239212	0.0811678767204285	0.00471937097609043	-0.0292834341526031
-0.587818264961243	-0.482477903366089	-0.534178972244263	0.0812983736395836	0.0046437680721283	-0.029322786256671
-0.590586543083191	-0.483381122350693	-0.531768500804901	0.0813421159982681	0.00446962891146541	-0.0292661320418119
-0.591141939163208	-0.479114979505539	-0.527851700782776	0.0814539864659309	0.00448240805417299	-0.0292551163583994
-0.59107106924057	-0.474100828170776	-0.527810990810394	0.0814828053116798	0.00426908582448959	-0.0292707458138466
-0.5938840508461	-0.473861157894135	-0.524219632148743	0.081595167517662	0.00427535083144903	-0.0292595233768225
-0.596009373664856	-0.473525762557983	-0.52057820558548	0.0816592201590538	0.00425841333344579	-0.0292280800640583
-0.600057899951935	-0.468192309141159	-0.528903841972351	0.0817308127880096	0.00410385057330132	-0.0292818062007427
-0.600762784481049	-0.46659180521965	-0.532310128211975	0.0819597318768501	0.0039502284489572	-0.0294156223535538
-0.603058755397797	-0.461451679468155	-0.528283655643463	0.0819495990872383	0.00390323274768889	-0.029400110244751
-0.608409464359283	-0.459996223449707	-0.519851863384247	0.0820273235440254	0.00379125960171223	-0.0294695217162371
-0.612516283988953	-0.461148858070374	-0.524220645427704	0.0820415914058685	0.0036630982067436	-0.0295745655894279
-0.61555153131485	-0.456538587808609	-0.530204772949219	0.0822468847036362	0.00368502549827099	-0.0297417435795069
-0.615311086177826	-0.455463588237762	-0.523528873920441	0.0822343230247498	0.00357055198401213	-0.0298517532646656
-0.623429358005524	-0.454840213060379	-0.518385052680969	0.0823397189378738	0.00334732257761061	-0.0299911554902792
-0.623914241790771	-0.451535314321518	-0.527826130390167	0.0825345888733864	0.00324868899770081	-0.0301652885973454
-0.625691831111908	-0.447980582714081	-0.527749955654144	0.0825965777039528	0.00319497077725828	-0.0303648598492146
-0.635418772697449	-0.445147573947906	-0.516753196716309	0.0826495885848999	0.00312344403937459	-0.0304885543882847
-0.633296608924866	-0.448469400405884	-0.512167453765869	0.0827593803405762	0.00297880102880299	-0.0305124763399363
-0.636814057826996	-0.444434404373169	-0.521929800510406	0.0828487873077393	0.00300084054470062	-0.0307144820690155
-0.641353607177734	-0.444959044456482	-0.524611413478851	0.0829669833183289	0.00281319697387517	-0.0309248063713312
-0.64250659942627	-0.444361537694931	-0.522894382476807	0.0829861015081406	0.00267600500956178	-0.0310624521225691
-0.646531105041504	-0.438332438468933	-0.515431523323059	0.0831084325909615	0.00271044974215329	-0.0311344526708126
-0.653515458106995	-0.441177487373352	-0.512124955654144	0.0832359567284584	0.00265782047063112	-0.0312495268881321
-0.650596499443054	-0.437836885452271	-0.518136024475098	0.0832681804895401	0.00259247771464288	-0.0313253477215767
-0.6554194688797	-0.436831146478653	-0.520521700382233	0.0834067538380623	0.00251873326487839	-0.0314552336931229
-0.657618761062622	-0.436650544404984	-0.523373305797577	0.083530604839325	0.00241088634356856	-0.0316028669476509
-0.658659398555756	-0.437909603118896	-0.520483016967773	0.0837063789367676	0.00236758845858276	-0.031759787350893
-0.660656094551086	-0.436443597078323	-0.516620874404907	0.0837193131446838	0.00225915596820414	-0.0317271128296852
-0.664877116680145	-0.432781666517258	-0.511361658573151	0.0838666558265686	0.00222972128540277	-0.0316888391971588
-0.663753688335419	-0.433746844530106	-0.519599914550781	0.0839247107505798	0.0022333636879921	-0.0317378342151642
-0.66229510307312	-0.432424157857895	-0.530524373054504	0.083953008055687	0.00210989965125918	-0.0318455770611763
-0.664832532405853	-0.431855499744415	-0.519346177577972	0.0840886458754539	0.00201361626386642	-0.031887661665678
-0.663485944271088	-0.431312799453735	-0.519097924232483	0.0842313170433044	0.00198444374836981	-0.0319073013961315
-0.666499733924866	-0.430171519517899	-0.517430126667023	0.084272176027298	0.00199848460033536	-0.031932171434164
-0.664110958576202	-0.434165000915527	-0.515028536319733	0.0842526480555534	0.00195190717931837	-0.03193024918437
-0.659963548183441	-0.435396820306778	-0.513285875320435	0.0844238847494125	0.00194955454207957	-0.031930960714817
-0.663675487041473	-0.43880707025528	-0.518240094184875	0.0844558253884315	0.00188153015915304	-0.0320141464471817
-0.660262107849121	-0.438475131988525	-0.524230897426605	0.0845083147287369	0.00177083071321249	-0.0320901647210121
-0.659506618976593	-0.440481096506119	-0.51831191778183	0.0844810605049133	0.00176695734262466	-0.0321852378547192
-0.655806422233582	-0.441819936037064	-0.51376736164093	0.0846427902579308	0.00175868428777903	-0.0321805067360401
-0.656827211380005	-0.446031808853149	-0.514141142368317	0.0846511572599411	0.00169768475461751	-0.0321938805282116
-0.653753340244293	-0.450581610202789	-0.515493214130402	0.0846334546804428	0.00169428728986531	-0.0322894044220448
-0.649639010429382	-0.450568109750748	-0.519526898860931	0.0846866443753242	0.00163722306024283	-0.0323444791138172
-0.64785623550415	-0.458059877157211	-0.52051305770874	0.0846659690141678	0.00164904270786792	-0.0323802307248116
-0.643457412719727	-0.457964092493057	-0.526190400123596	0.0846894755959511	0.00156754709314555	-0.0323935821652412
-0.638258159160614	-0.458917409181595	-0.514458656311035	0.0846602320671082	0.00157096679322422	-0.0323975197970867
-0.637799739837646	-0.465406447649002	-0.516845285892487	0.0846556127071381	0.0015586024383083	-0.032340731471777
-0.635323822498322	-0.473101824522018	-0.515660107135773	0.0846643671393394	0.00156295136548579	-0.0323252864181995
-0.628847777843475	-0.476453572511673	-0.516635715961456	0.0846332088112831	0.00157529849093407	-0.0324200168251991
-0.626254558563232	-0.4788458943367	-0.526913464069366	0.0846413969993591	0.0013301590224728	-0.0325600393116474
-0.620388507843018	-0.488397240638733	-0.519893705844879	0.0846175700426102	0.00115889008156955	-0.0326528660953045
-0.616695523262024	-0.48877027630806	-0.513878107070923	0.0845682621002197	0.00114087527617812	-0.0326294973492622
-0.614506363868713	-0.492108523845673	-0.51422792673111	0.0844741612672806	0.00109661812894046	-0.0324774868786335
-0.608250081539154	-0.495503008365631	-0.514765381813049	0.0845125988125801	0.000973322545178235	-0.0323286801576614
-0.597776353359222	-0.503842651844025	-0.514412403106689	0.0844183191657066	0.000792846083641052	-0.0322569124400616
-0.598445892333984	-0.510538399219513	-0.512486457824707	0.0842538774013519	0.000771892257034779	-0.0322971157729626
-0.594943225383759	-0.518179833889008	-0.515122294425964	0.0842201858758926	0.000740563089493662	-0.032268151640892
-0.587298452854156	-0.521974265575409	-0.519840657711029	0.0841730311512947	0.000565911701414734	-0.0322535075247288
-0.579709589481354	-0.522260665893555	-0.518006026744843	0.0841044038534164	0.000608042639214545	-0.0321282185614109
-0.574358284473419	-0.527628839015961	-0.513096868991852	0.083938367664814	0.000630297116003931	-0.0321009829640388
-0.570560574531555	-0.539126873016357	-0.510782897472382	0.0839226096868515	0.000635978241916746	-0.0320926196873188
-0.560826659202576	-0.543946743011475	-0.515662550926209	0.0838730707764626	0.000593130302149802	-0.0322184860706329
-0.557837784290314	-0.552234470844269	-0.520136654376984	0.0838145762681961	0.000481573573779315	-0.0323113091289997
-0.552280426025391	-0.560628950595856	-0.519160747528076	0.0837867334485054	0.000587318325415254	-0.0323062017560005
-0.542250573635101	-0.567802667617798	-0.518640100955963	0.083735890686512	0.000601598410867155	-0.0324303656816483
-0.539412915706635	-0.573924243450165	-0.515157639980316	0.0835964381694794	0.000635263335425407	-0.0325383394956589
-0.534872829914093	-0.58606892824173	-0.515222728252411	0.0835550054907799	0.000669707893393934	-0.0325742587447166
-0.523689389228821	-0.595422923564911	-0.521473109722137	0.0835231766104698	0.000764161290135235	-0.0324831232428551
-0.520309269428253	-0.600803256034851	-0.523727297782898	0.083543561398983	0.000740292656701058	-0.0325954668223858
-0.519649922847748	-0.608788669109344	-0.52633261680603	0.0836756154894829	0.000683786580339074	-0.0328031703829765
-0.512523233890533	-0.616147398948669	-0.523714303970337	0.0836173892021179	0.000824612332507968	-0.0330174490809441
-0.508445024490356	-0.618857443332672	-0.524400651454926	0.0835955962538719	0.00103523349389434	-0.0330927632749081
-0.506954073905945	-0.630185186862946	-0.525524437427521	0.0836420059204102	0.00114995229523629	-0.0330922864377499
-0.504349887371063	-0.637984871864319	-0.526851117610931	0.0837222784757614	0.00121993361972272	-0.0331625416874886
-0.49868243932724	-0.642376959323883	-0.525843024253845	0.0836989209055901	0.00150254799518734	-0.0332682840526104
-0.489792704582214	-0.64985579252243	-0.537291765213013	0.0837409347295761	0.00164904433768243	-0.0333540700376034
-0.488966107368469	-0.652397930622101	-0.543424606323242	0.0838686153292656	0.00178417807910591	-0.0334272272884846
-0.479891330003738	-0.660266220569611	-0.543497025966644	0.0839328467845917	0.0019326884066686	-0.0334722921252251
-0.474069714546204	-0.664707899093628	-0.539486348628998	0.0839855521917343	0.00210108142346144	-0.0336732342839241
-0.470837593078613	-0.668631315231323	-0.540285587310791	0.0841348171234131	0.00225994549691677	-0.033738948404789
-0.466816335916519	-0.678555965423584	-0.542813658714294	0.0842396169900894	0.00236389436759055	-0.0337456092238426
-0.46706086397171	-0.688453793525696	-0.542056500911713	0.0843017622828484	0.00255944486707449	-0.033952958881855
-0.463930785655975	-0.696915745735168	-0.55102676153183	0.0843182802200317	0.00274175102822483	-0.0342100784182549
-0.464463979005814	-0.697450399398804	-0.557329654693604	0.0844744816422462	0.00295521621592343	-0.034397054463625
-0.458029329776764	-0.703999042510986	-0.557667672634125	0.084562860429287	0.00302225886844099	-0.0344656221568584
-0.448639363050461	-0.710308730602264	-0.563713371753693	0.084574319422245	0.00320547400042415	-0.0345133505761623
-0.447833120822906	-0.712121248245239	-0.563033998012543	0.0846704989671707	0.00329843652434647	-0.0344479531049728
-0.447982847690582	-0.714794516563416	-0.557239413261414	0.0847831517457962	0.00343219353817403	-0.0344147905707359
-0.445369571447372	-0.719480514526367	-0.559104442596436	0.0849233269691467	0.00360776204615831	-0.034332849085331
-0.441586673259735	-0.721748828887939	-0.565245389938354	0.0849324092268944	0.00381272868253291	-0.034296277910471
-0.440595716238022	-0.728420197963715	-0.572075545787811	0.0849776417016983	0.00395889952778816	-0.0341853499412537
-0.435553729534149	-0.728678405284882	-0.575104713439941	0.0850558653473854	0.00393524905666709	-0.0342740938067436
-0.433483988046646	-0.732390403747559	-0.57450270652771	0.0851126462221146	0.0040670451708138	-0.0343152284622192
-0.432011038064957	-0.728067457675934	-0.566847324371338	0.0852639079093933	0.00413001049309969	-0.0341812074184418
-0.435306400060654	-0.732445180416107	-0.571673452854156	0.0852372050285339	0.00403707195073366	-0.034037820994854
-0.427186816930771	-0.736040055751801	-0.573069512844086	0.0853733047842979	0.00409809546545148	-0.0338334552943707
-0.426835685968399	-0.734404325485229	-0.572344601154327	0.0853322073817253	0.00427538575604558	-0.033794641494751
-0.426142066717148	-0.728960692882538	-0.574724793434143	0.0852099806070328	0.00429849838837981	-0.0336479470133781
-0.431314319372177	-0.735294699668884	-0.583102345466614	0.0852657929062843	0.00439823977649212	-0.0336265228688717
-0.42661589384079	-0.731238424777985	-0.581756889820099	0.0852506831288338	0.00433287350460887	-0.0334692411124706
-0.421746253967285	-0.725028455257416	-0.577243804931641	0.085334025323391	0.00428191013634205	-0.0330763459205627
-0.422029763460159	-0.724734902381897	-0.570322513580322	0.085315003991127	0.00414457358419895	-0.0326674431562424
-0.421008437871933	-0.727697789669037	-0.567826867103577	0.0853382647037506	0.00396187091246247	-0.0323713608086109
-0.428315430879593	-0.73182737827301	-0.57281368970871	0.0852159261703491	0.00396965490654111	-0.0323073640465736
-0.423751413822174	-0.732736885547638	-0.582879662513733	0.0851043909788132	0.00404670927673578	-0.032364696264267
-0.423984080553055	-0.731611013412476	-0.577205538749695	0.0850201472640038	0.00381887191906571	-0.0324576571583748
-0.426472932100296	-0.732611894607544	-0.572429120540619	0.0850667357444763	0.00373113644309342	-0.0322287678718567
-0.418602257966995	-0.729500830173492	-0.571287453174591	0.0850144773721695	0.00367292622104287	-0.0320682972669601
-0.416429311037064	-0.723798036575317	-0.570404946804047	0.0849764421582222	0.00365086528472602	-0.0317949987947941
-0.418725252151489	-0.722521841526031	-0.571047186851501	0.0849748030304909	0.00348290614783764	-0.0316090136766434
-0.4094118475914	-0.72431355714798	-0.561032950878143	0.0847348719835281	0.00329859764315188	-0.0313607379794121
-0.408004492521286	-0.724356055259705	-0.560124695301056	0.0846921727061272	0.00326085928827524	-0.0308158826082945
-0.410323202610016	-0.723031580448151	-0.562239408493042	0.0846525579690933	0.00279435608536005	-0.0307619143277407
-0.407364517450333	-0.726829051971436	-0.569019436836243	0.0845376327633858	0.00257310783490539	-0.030776534229517
-0.406253933906555	-0.725720942020416	-0.558017671108246	0.0844586119055748	0.00248593231663108	-0.0307181123644114
-0.408731788396835	-0.726941168308258	-0.553112745285034	0.0842452645301819	0.00228385161608458	-0.030550379306078
-0.404612690210342	-0.725030541419983	-0.550974428653717	0.0841902196407318	0.00202575256116688	-0.0303090456873178
-0.410309255123138	-0.725130379199982	-0.552076518535614	0.0841852724552155	0.00197764113545418	-0.0300543401390314
-0.406348943710327	-0.72594290971756	-0.553018987178802	0.0839837193489075	0.00190174393355846	-0.029706995934248
-0.404788166284561	-0.723818778991699	-0.546294271945953	0.0838980376720428	0.00159170629922301	-0.0294291283935308
-0.401819825172424	-0.724735975265503	-0.550943911075592	0.0838339477777481	0.00136806513182819	-0.0292040389031172
-0.40329509973526	-0.725989758968353	-0.547778069972992	0.0837383568286896	0.00128510943613946	-0.0289848335087299
-0.395617514848709	-0.721566557884216	-0.544530272483826	0.0835173204541206	0.00116030452772975	-0.0287698060274124
-0.39644068479538	-0.724950015544891	-0.533939063549042	0.0833988413214684	0.000977964489720762	-0.0284530203789473
-0.39565634727478	-0.729810297489166	-0.530404627323151	0.0832167789340019	0.00076668435940519	-0.0281772334128618
-0.388170421123505	-0.733375549316406	-0.531891047954559	0.0830617398023605	0.000611537485383451	-0.028048587962985
-0.389123260974884	-0.734196543693542	-0.542708396911621	0.0829620212316513	0.000401039840653539	-0.0280327908694744
-0.38700196146965	-0.737995147705078	-0.535167038440704	0.0828206390142441	0.000181739262188785	-0.0279154554009438
-0.383657842874527	-0.737619042396545	-0.53027731180191	0.0825579687952995	6.29898349870928E-05	-0.0277205985039473
-0.381003230810165	-0.738967716693878	-0.526435613632202	0.0824177786707878	-5.2151495765429E-05	-0.027455311268568
-0.382416546344757	-0.74213719367981	-0.525532007217407	0.0823017880320549	-0.000149474435602315	-0.0273715164512396
-0.371582090854645	-0.744595050811768	-0.525837600231171	0.0821520686149597	-0.000155366826220416	-0.0269487984478474
-0.362212896347046	-0.748271942138672	-0.522225022315979	0.0818271711468697	-0.000431454333011061	-0.0265887808054686
-0.362300395965576	-0.751625597476959	-0.523500621318817	0.081747941672802	-0.000731519889086485	-0.0264695528894663
-0.357587456703186	-0.761827886104584	-0.525357604026794	0.0815474018454552	-0.000939095276407897	-0.0266137383878231
-0.349245071411133	-0.761739134788513	-0.517070412635803	0.0813469961285591	-0.00116559502203017	-0.0266701728105545
-0.348260194063187	-0.764907240867615	-0.503465712070465	0.0810505896806717	-0.00138928391970694	-0.0266031958162785
-0.344262659549713	-0.770948469638824	-0.507019102573395	0.0808803141117096	-0.00152641069144011	-0.02650379948318
-0.338279068470001	-0.777180075645447	-0.509527266025543	0.0806940197944641	-0.00181178539060056	-0.0263938251882792
-0.340700298547745	-0.779384136199951	-0.509710550308228	0.0803835839033127	-0.00201223371550441	-0.0262686312198639
-0.335387885570526	-0.783073306083679	-0.501641750335693	0.0802146643400192	-0.00224913260899484	-0.0260504316538572
-0.32967022061348	-0.787992596626282	-0.500007688999176	0.0798729136586189	-0.00243404461070895	-0.0259850043803453
-0.326316952705383	-0.786591351032257	-0.503454446792603	0.0796485394239426	-0.00253293546847999	-0.0259156227111816
-0.327227741479874	-0.788649439811707	-0.494118303060532	0.0793261304497719	-0.00269538443535566	-0.0257027838379145
-0.319080233573914	-0.798311054706573	-0.488067805767059	0.0790043324232101	-0.00296846218407154	-0.0255405176430941
-0.314349710941315	-0.801038086414337	-0.477927684783936	0.0787271112203598	-0.00318910810165107	-0.0254452750086784
-0.31359589099884	-0.802524387836456	-0.494770288467407	0.0784570723772049	-0.00356898549944162	-0.025370366871357
-0.309005528688431	-0.81090384721756	-0.490316182374954	0.07817392796278	-0.00384117453359067	-0.0252814944833517
-0.303929388523102	-0.807090699672699	-0.480183243751526	0.0778101235628128	-0.00401890045031905	-0.0251632872968912
-0.304110944271088	-0.811725080013275	-0.472089022397995	0.0775464996695518	-0.00427608238533139	-0.0250614769756794
-0.303624749183655	-0.819253087043762	-0.475199431180954	0.0772024542093277	-0.0044597671367228	-0.0249506086111069
-0.294729948043823	-0.820099830627441	-0.477178335189819	0.07673529535532	-0.00464131496846676	-0.0248594433069229
-0.291552096605301	-0.822904169559479	-0.478426396846771	0.0764138922095299	-0.00491777854040265	-0.0246740598231554
-0.286916643381119	-0.825436651706696	-0.478479295969009	0.0760974735021591	-0.0052336254157126	-0.0243604797869921
-0.280446827411652	-0.831050157546997	-0.468070209026337	0.075745165348053	-0.00554050737991929	-0.0244533084332943
-0.277957320213318	-0.830514967441559	-0.457887023687363	0.0754184350371361	-0.00586330471560359	-0.0246633216738701
-0.278500288724899	-0.834406316280365	-0.446200370788574	0.0750643536448479	-0.00618191994726658	-0.0246440749615431
-0.278232991695404	-0.841959059238434	-0.446616291999817	0.0746272429823875	-0.00629492336884141	-0.0246799327433109
-0.273603796958923	-0.844105064868927	-0.443952232599258	0.0741643905639648	-0.00660886196419597	-0.0246826224029064
-0.276098161935806	-0.845560729503632	-0.449366480112076	0.0737399086356163	-0.00700076343491673	-0.0246756821870804
-0.272643804550171	-0.849128007888794	-0.447574734687805	0.0734409242868423	-0.00729736173525453	-0.0246152300387621
-0.271225839853287	-0.85172712802887	-0.432855635881424	0.0729588493704796	-0.00764149287715554	-0.0246096067130566
-0.277008444070816	-0.85141122341156	-0.429933369159698	0.0725113525986671	-0.00799912214279175	-0.0246399194002151
-0.270802110433578	-0.851781487464905	-0.426054567098618	0.0720886588096619	-0.00838530715554953	-0.0246185772120953
-0.273067206144333	-0.854162693023682	-0.419446736574173	0.0715634599328041	-0.00858514755964279	-0.0245149377733469
-0.271640598773956	-0.857029557228088	-0.422241508960724	0.0710680261254311	-0.00878288690000772	-0.0243487972766161
-0.263400673866272	-0.857674419879913	-0.419826745986938	0.0707759484648705	-0.0092876385897398	-0.0241744369268417
-0.26129874587059	-0.855659902095795	-0.408260852098465	0.0703113898634911	-0.0096011133864522	-0.0238749720156193
-0.259598910808563	-0.856256186962128	-0.402514487504959	0.0698595717549324	-0.00987721979618073	-0.023645693436265
-0.259680598974228	-0.86428838968277	-0.396482139825821	0.0694178119301796	-0.0100975949317217	-0.0236558709293604
-0.251159876585007	-0.862669348716736	-0.397775679826736	0.0689340755343437	-0.0104068117216229	-0.0236626025289297
-0.249996110796928	-0.868817985057831	-0.39899668097496	0.0683906599879265	-0.0106580136343837	-0.0235108714550734
-0.244143292307854	-0.867968857288361	-0.394222348928452	0.0680443793535233	-0.0107740061357617	-0.0232595428824425
-0.248273447155952	-0.867254376411438	-0.384056597948074	0.06766427308321	-0.0112071428447962	-0.0230628289282322
-0.241194263100624	-0.875171780586243	-0.380232900381088	0.0671005621552467	-0.0112948706373572	-0.0229797009378672
-0.235366106033325	-0.875414967536926	-0.388214260339737	0.0667757615447044	-0.0114630116149783	-0.0228282157331705
-0.234922841191292	-0.874406099319458	-0.380544781684875	0.0664955824613571	-0.0118604060262442	-0.0226278807967901
-0.224774390459061	-0.873674273490906	-0.377227604389191	0.0660308822989464	-0.011983965523541	-0.0223788861185312
-0.219637840986252	-0.884759783744812	-0.371315121650696	0.0656240954995155	-0.0121529595926404	-0.0224532634019852
-0.213597774505615	-0.890135407447815	-0.369351953268051	0.0653204619884491	-0.0122925378382206	-0.0226204320788383
-0.209135249257088	-0.894116342067719	-0.377784460783005	0.0649800077080727	-0.0123016024008393	-0.0225884988903999
-0.202951267361641	-0.900873064994812	-0.377166450023651	0.0647585242986679	-0.0123327374458313	-0.0224408842623234
-0.201425895094872	-0.897028923034668	-0.368577063083649	0.0645420402288437	-0.0123858889564872	-0.0223137158900499
-0.197097703814507	-0.905700266361237	-0.366465270519257	0.064164012670517	-0.0123398173600435	-0.0221650395542383
-0.190279275178909	-0.912889361381531	-0.372083485126495	0.063962310552597	-0.0122703015804291	-0.0222117528319359
-0.190078541636467	-0.91354513168335	-0.375880599021912	0.0637541189789772	-0.0121832340955734	-0.0221607685089111
-0.180749759078026	-0.916534125804901	-0.382246434688568	0.0636574104428291	-0.0120239481329918	-0.021977037191391
-0.169974401593208	-0.914878904819489	-0.371436148881912	0.0634516030550003	-0.011907665990293	-0.0217319261282682
-0.173212990164757	-0.919262588024139	-0.367344379425049	0.0634020268917084	-0.0119029311463237	-0.0216715130954981
-0.169228002429008	-0.925430238246918	-0.377553254365921	0.0632899180054665	-0.0116700828075409	-0.0219481233507395
-0.168521493673325	-0.926742851734161	-0.377791553735733	0.0632408037781715	-0.0116196246817708	-0.0221901051700115
-0.16725580394268	-0.925904870033264	-0.373809158802032	0.0631629526615143	-0.0114008607342839	-0.0223144590854645
-0.167820811271667	-0.931857943534851	-0.376131385564804	0.063073106110096	-0.0110408375039697	-0.0223236158490181
-0.157826796174049	-0.936615943908691	-0.378207951784134	0.0630218684673309	-0.0108488481491804	-0.0224624127149582
-0.153752148151398	-0.944970309734344	-0.385045677423477	0.0630393475294113	-0.010627412237227	-0.022548995912075
-0.148465633392334	-0.952542722225189	-0.3891581594944	0.0629695504903793	-0.010398724116385	-0.0225456394255161
-0.139689281582832	-0.950327336788177	-0.38593390583992	0.0628414377570152	-0.0101322112604976	-0.0225323345512152
-0.138915210962296	-0.957627952098846	-0.378044068813324	0.0628266036510468	-0.0098708076402545	-0.0225248150527477
-0.134841620922089	-0.964057624340057	-0.388252377510071	0.0627720355987549	-0.00946518685668707	-0.0224470850080252
-0.133160620927811	-0.960968792438507	-0.401560485363007	0.0627342984080315	-0.00920054037123919	-0.022484490647912
-0.129210099577904	-0.964317381381989	-0.39772954583168	0.0627197027206421	-0.0090298168361187	-0.022367674857378
-0.125121235847473	-0.964709222316742	-0.396183997392654	0.0627805665135384	-0.00868143700063229	-0.022298876196146
-0.123745769262314	-0.968491852283478	-0.397965043783188	0.0627518966794014	-0.00847950205206871	-0.0222705211490393
-0.121142268180847	-0.97585654258728	-0.397366940975189	0.0627235621213913	-0.00819328334182501	-0.0222707223147154
-0.118661053478718	-0.978151023387909	-0.403837382793427	0.0626061260700226	-0.00790964625775814	-0.0224386882036924
-0.119767844676971	-0.983682692050934	-0.409044802188873	0.0626807734370232	-0.00782499741762877	-0.0227192174643278
-0.117209814488888	-0.984118044376373	-0.405033707618713	0.0626508370041847	-0.00763493776321411	-0.0227884631603956
-0.117899112403393	-0.98719322681427	-0.399866849184036	0.0625739693641663	-0.00741727417334914	-0.0228982996195555
-0.116502195596695	-0.990061402320862	-0.40635147690773	0.0626394599676132	-0.00714225322008133	-0.0231408011168242
-0.117469549179077	-0.990397393703461	-0.408491760492325	0.0625589564442635	-0.00698764994740486	-0.0234050266444683
-0.116851605474949	-0.995626330375671	-0.411203324794769	0.0624634250998497	-0.00686300545930862	-0.0236707553267479
-0.116399183869362	-0.994183242321014	-0.417008459568024	0.0624954588711262	-0.00673779146745801	-0.0240046326071024
-0.118788108229637	-0.989678919315338	-0.418752044439316	0.0624034740030766	-0.00647288141772151	-0.0244374331086874
-0.125292018055916	-0.994565069675446	-0.40820637345314	0.0623123496770859	-0.00634759804233909	-0.0247785933315754
-0.125989809632301	-0.997217893600464	-0.407349824905396	0.0622898787260056	-0.0062708267942071	-0.0250210165977478
-0.129259452223778	-0.997881174087524	-0.42705836892128	0.0622232332825661	-0.00616357335820794	-0.0254887863993645
-0.133968979120255	-0.999157190322876	-0.417805165052414	0.0621729679405689	-0.00617390312254429	-0.025890938937664
-0.135748073458672	-0.998330533504486	-0.412288516759872	0.0620570965111256	-0.00615023029968143	-0.0261884015053511
-0.145761474967003	-0.998155295848846	-0.416318982839584	0.0620596557855606	-0.00611390126869082	-0.0266144312918186
-0.146151006221771	-1.00055742263794	-0.412160307168961	0.0619315095245838	-0.00615176418796182	-0.0270006842911243
-0.150436043739319	-1.00172698497772	-0.410792022943497	0.0618200898170471	-0.00608639977872372	-0.027424855157733
-0.154333263635635	-1.00208580493927	-0.418848425149918	0.0617345757782459	-0.00615263590589166	-0.0279747862368822
-0.155303373932838	-1.00244879722595	-0.412076771259308	0.0616107098758221	-0.00616134656593204	-0.0284757241606712
-0.165593579411507	-1.00135314464569	-0.401556462049484	0.0615093410015106	-0.00615407293662429	-0.0287855751812458
-0.169060781598091	-1.00495314598083	-0.402046829462051	0.0614345632493496	-0.00621848134323955	-0.0291364099830389
-0.177915915846825	-0.998805046081543	-0.410531342029572	0.0613381713628769	-0.00613766489550471	-0.0295083913952112
-0.181946739554405	-0.996420323848724	-0.404477715492249	0.0613161996006966	-0.00636941380798817	-0.029791921377182
-0.187856554985046	-0.99303275346756	-0.401488304138184	0.0612198375165462	-0.00637903297320008	-0.0300493706017733
-0.195819854736328	-0.989236652851105	-0.398301690816879	0.0610995963215828	-0.00646902760490775	-0.0303421188145876
-0.196469753980637	-0.994084060192108	-0.400867432355881	0.0609529688954353	-0.00641782069578767	-0.0305236559361219
-0.202543452382088	-0.98430871963501	-0.399452894926071	0.0608832687139511	-0.00649013463407755	-0.030728418380022
-0.211615979671478	-0.979456543922424	-0.4000443816185	0.0608201026916504	-0.00672956323251128	-0.0308991931378841
-0.213724866509438	-0.974188625812531	-0.39011412858963	0.0607455931603909	-0.00676585547626019	-0.0309934709221125
-0.223831102252007	-0.973549544811249	-0.386889040470123	0.0607568472623825	-0.00684003811329603	-0.0310654621571302
-0.230712056159973	-0.974181532859802	-0.385562688112259	0.0606830045580864	-0.00678730336949229	-0.0315158739686012
-0.235014230012894	-0.969920754432678	-0.393472045660019	0.0604799501597881	-0.00682011945173144	-0.0319738574326038
-0.241523370146751	-0.969755530357361	-0.385349422693253	0.0603481531143188	-0.00692085456103086	-0.0322954505681992
-0.248363047838211	-0.962212562561035	-0.386111378669739	0.060300387442112	-0.00692323967814446	-0.032392829656601
-0.25430291891098	-0.956069886684418	-0.380105167627335	0.060298316180706	-0.00706378323957324	-0.0323408581316471
-0.261915147304535	-0.955630660057068	-0.374660193920136	0.0603001266717911	-0.00717378407716751	-0.0321532227098942
-0.265285849571228	-0.950963497161865	-0.374476850032806	0.0603222958743572	-0.00730370962992311	-0.0321160703897476
-0.268273741006851	-0.943737924098969	-0.383077085018158	0.0602250508964062	-0.00770314503461123	-0.0322596319019794
-0.27215388417244	-0.938236355781555	-0.369126588106155	0.0602489784359932	-0.00794874783605337	-0.0323091596364975
-0.278308779001236	-0.932827889919281	-0.364847183227539	0.0603616759181023	-0.0081468066200614	-0.0323653295636177
-0.281862407922745	-0.934229016304016	-0.371442466974258	0.0604145750403404	-0.00837522558867931	-0.0324959717690945
-0.287709087133408	-0.931537330150604	-0.360348612070084	0.0602701641619205	-0.00849529262632132	-0.0326289422810078
-0.290693372488022	-0.930444478988647	-0.360273987054825	0.0604089647531509	-0.00869526341557503	-0.0328044071793556
-0.28950434923172	-0.923047661781311	-0.36346173286438	0.0604054145514965	-0.00877424422651529	-0.0330016687512398
-0.296874403953552	-0.921637356281281	-0.357436895370483	0.0604341290891171	-0.00871589872986078	-0.0330253653228283
-0.30104598402977	-0.915369212627411	-0.361950606107712	0.0605153888463974	-0.0087037542834878	-0.0331172719597816
-0.310401976108551	-0.909681856632233	-0.3612340092659	0.0605319328606129	-0.00873915944248438	-0.0332345068454742
-0.314044773578644	-0.90874046087265	-0.365022510290146	0.0606248900294304	-0.00875031668692827	-0.0331462807953358
-0.318020284175873	-0.900921225547791	-0.358320713043213	0.0607829615473747	-0.00880504678934813	-0.0330791771411896
-0.322267651557922	-0.900902569293976	-0.356385320425034	0.060867041349411	-0.00875668507069349	-0.033067099750042
-0.322957724332809	-0.901874363422394	-0.36603718996048	0.0608990304172039	-0.00879524555057287	-0.0330802798271179
-0.332633495330811	-0.894261837005615	-0.369880437850952	0.0611082017421722	-0.00898279622197151	-0.0330730527639389
-0.334576040506363	-0.888788938522339	-0.361849695444107	0.0611072406172752	-0.00887481402605772	-0.0331132002174854
-0.339406430721283	-0.891737461090088	-0.359299182891846	0.0612751990556717	-0.00896521750837564	-0.0329229272902012
-0.33970633149147	-0.889750182628632	-0.359144985675812	0.0614367090165615	-0.00902683474123478	-0.0328258909285069
-0.34195277094841	-0.889575242996216	-0.368474394083023	0.0615552663803101	-0.00898681301623583	-0.0327062830328941
-0.346274822950363	-0.883624076843262	-0.366404473781586	0.061713732779026	-0.00902395322918892	-0.0324405021965504
-0.350996613502502	-0.873482763767242	-0.367624193429947	0.0619356818497181	-0.00898543745279312	-0.0319823585450649
-0.349470674991608	-0.871034801006317	-0.362240970134735	0.0620605982840061	-0.00889170076698065	-0.0314906761050224
-0.349713206291199	-0.865724205970764	-0.368554294109344	0.0621540658175945	-0.00883400067687035	-0.0309375189244747
-0.35427138209343	-0.860851347446442	-0.374497592449188	0.0624947808682919	-0.00893168430775404	-0.030463395640254
-0.350051313638687	-0.856153070926666	-0.370716452598572	0.0625816583633423	-0.00883903168141842	-0.0300184898078442
-0.351593047380447	-0.856341361999512	-0.365710735321045	0.0628417953848839	-0.00891092326492071	-0.0294404085725546
-0.352331697940826	-0.853236317634583	-0.367398053407669	0.063196673989296	-0.00879320036619902	-0.0289887543767691
-0.350736171007156	-0.85380756855011	-0.375016570091248	0.0633428618311882	-0.00880058296024799	-0.02847009152174
-0.350189715623856	-0.845757305622101	-0.376878499984741	0.0636994689702988	-0.00891873147338629	-0.0278677921742201
-0.351209998130798	-0.841648817062378	-0.377825677394867	0.0639455690979958	-0.00883151032030582	-0.0272257160395384
-0.347221076488495	-0.840992331504822	-0.37821751832962	0.0641618296504021	-0.00873106904327869	-0.0264988727867603
-0.342579007148743	-0.832009136676788	-0.375040501356125	0.0645148307085037	-0.00865838024765253	-0.0257741566747427
-0.345037132501602	-0.832353115081787	-0.387108027935028	0.0648564249277115	-0.00857764016836882	-0.025140130892396
-0.341539025306702	-0.828824758529663	-0.387477159500122	0.0650814920663834	-0.00844848621636629	-0.0245282091200352
-0.335377395153046	-0.821514546871185	-0.381294518709183	0.0653823390603065	-0.00845339056104422	-0.0238272845745087
-0.339847713708878	-0.824740707874298	-0.384651720523834	0.0657145604491234	-0.00827035587280989	-0.0231567397713661
-0.335361152887344	-0.826893091201782	-0.397433668375015	0.0659225359559059	-0.00807658396661282	-0.0226373933255672
-0.332619309425354	-0.822053074836731	-0.399953484535217	0.066265381872654	-0.00807248242199421	-0.0220954138785601
-0.33314174413681	-0.823844432830811	-0.38986399769783	0.0665368512272835	-0.00796301569789648	-0.021418459713459
-0.32646769285202	-0.817265808582306	-0.397966951131821	0.0668590441346169	-0.00781150488182902	-0.0208609700202942
-0.323813527822495	-0.817978978157043	-0.403642177581787	0.0671819448471069	-0.00770626589655876	-0.0200429297983646
-0.32557412981987	-0.817874729633331	-0.398611396551132	0.0674117133021355	-0.00745730800554156	-0.0193397104740143
-0.3247971534729	-0.815276563167572	-0.41109162569046	0.0677953287959099	-0.00741939479485154	-0.0187526904046535
-0.321315407752991	-0.810549795627594	-0.416627496480942	0.0681484639644623	-0.00729824556037784	-0.0182311292737722
-0.324086785316467	-0.803855299949646	-0.409647136926651	0.0683880895376205	-0.00698138307780027	-0.0177721101790667
-0.323114216327667	-0.806469678878784	-0.41064977645874	0.0686079859733582	-0.00690769031643867	-0.0172637980431318
-0.320646554231644	-0.801372706890106	-0.420072615146637	0.0689072981476784	-0.00666577974334359	-0.0168301891535521
-0.317853480577469	-0.803721904754639	-0.418859601020813	0.0691971257328987	-0.00653391005471349	-0.0163692459464073
-0.312474936246872	-0.807511925697327	-0.425395786762238	0.069506548345089	-0.00653709750622511	-0.0159028340131044
-0.299177974462509	-0.807455360889435	-0.431963235139847	0.0698109641671181	-0.00633850554004312	-0.0153532484546304
-0.297744035720825	-0.805188953876495	-0.431447952985764	0.0700771734118462	-0.00613552099093795	-0.0149111784994602
-0.295253336429596	-0.811158418655396	-0.423051208257675	0.0702523440122604	-0.00598440738394856	-0.0144862988963723
-0.291001737117767	-0.813473880290985	-0.426951557397842	0.07051932066679	-0.00570873729884624	-0.0140268355607986
-0.284966468811035	-0.814008772373199	-0.442336171865463	0.0707231387495995	-0.0054921112023294	-0.0135022206231952
-0.279586225748062	-0.813496947288513	-0.446550399065018	0.0709706395864487	-0.00536921573802829	-0.0128919305279851
-0.270152807235718	-0.811345338821411	-0.440113753080368	0.0711841359734535	-0.00532139046117663	-0.0120904734358191
-0.268490582704544	-0.805281102657318	-0.441124051809311	0.0714635848999023	-0.00515606021508574	-0.0114317527040839
-0.268497794866562	-0.804178237915039	-0.444559723138809	0.0716270357370377	-0.00501171685755253	-0.0109939780086279
-0.263168781995773	-0.803765416145325	-0.438573986291885	0.0717618316411972	-0.00496001588180661	-0.010336359962821
-0.258165776729584	-0.799861609935761	-0.442400842905045	0.0720382332801819	-0.00494079478085041	-0.00967810116708279
-0.252676039934158	-0.804851830005646	-0.449965327978134	0.0723006352782249	-0.00508660590276122	-0.00903615914285183
-0.242743700742722	-0.805795013904572	-0.442464977502823	0.072425551712513	-0.00510152336210012	-0.00850061699748039
-0.244546145200729	-0.801502168178558	-0.438270896673203	0.0725952833890915	-0.00524849025532603	-0.00787901692092419
-0.240989714860916	-0.802270114421844	-0.437996655702591	0.0728288739919662	-0.00533982180058956	-0.00728714326396585
-0.239317834377289	-0.799787938594818	-0.445764601230621	0.0729508697986603	-0.00528063764795661	-0.00687003741040826
-0.235052973031998	-0.798233091831207	-0.443287014961243	0.0730754807591438	-0.00543876551091671	-0.00625276891514659
-0.230440109968185	-0.795632839202881	-0.443391382694244	0.0732411816716194	-0.0055742752738297	-0.00577352754771709
-0.231266066431999	-0.788255631923676	-0.439971148967743	0.0733068510890007	-0.00563737424090505	-0.00528546189889312
-0.228056594729424	-0.789079248905182	-0.439351171255112	0.073330782353878	-0.00586603675037622	-0.00471724756062031
-0.222995474934578	-0.788051247596741	-0.432245910167694	0.073447972536087	-0.00595527002587914	-0.00417718337848783
-0.217492982745171	-0.788758516311646	-0.432992190122604	0.0735348239541054	-0.00623093033209443	-0.00376788154244423
-0.218569397926331	-0.786237776279449	-0.440850287675858	0.0735536068677902	-0.00654678046703339	-0.00346939009614289
-0.212744206190109	-0.783434510231018	-0.429176300764084	0.0736585855484009	-0.00682316953316331	-0.00315628061071038
-0.217127829790115	-0.779092848300934	-0.420461505651474	0.0736939907073975	-0.0070017259567976	-0.00279864273034036
-0.217204868793488	-0.780836880207062	-0.422807186841965	0.0736649408936501	-0.00732517056167126	-0.00244825636036694
-0.213237106800079	-0.779547452926636	-0.422853291034698	0.0736976489424706	-0.00751846795901656	-0.00220277300104499
-0.210105955600739	-0.775978326797485	-0.424857378005981	0.0736995562911034	-0.0078405300155282	-0.00179018289782107
-0.211597442626953	-0.779683232307434	-0.421560555696487	0.0737062469124794	-0.00814778730273247	-0.00139868457335979
-0.2066810131073	-0.775143146514893	-0.408852934837341	0.0737029910087585	-0.00845460873097181	-0.00099978456273675
-0.203388780355453	-0.769527554512024	-0.40965524315834	0.0736790299415588	-0.0087777515873313	-0.000641531543806195
-0.201228156685829	-0.770144164562225	-0.405729651451111	0.0736794993281364	-0.00902620982378721	-0.000188711899681948
-0.199532017111778	-0.773237943649292	-0.404554218053818	0.0736750215291977	-0.00919074192643166	0.00023290426179301
-0.200261548161507	-0.770187139511108	-0.404899179935455	0.0737415850162506	-0.00952750258147717	0.000428664818173274
-0.196139454841614	-0.771864712238312	-0.402114808559418	0.0738261342048645	-0.00981996394693851	0.00072413356974721
-0.195437535643578	-0.763258099555969	-0.395508646965027	0.0737815871834755	-0.0100317187607288	0.00100286956876516
-0.198326751589775	-0.76264351606369	-0.394133865833282	0.0739038065075874	-0.0103482287377119	0.00135240762028843
-0.193416446447372	-0.766750156879425	-0.39667335152626	0.07387725263834	-0.0105713196098804	0.00172684621065855
-0.190143436193466	-0.763630867004395	-0.396890759468079	0.0739171355962753	-0.010709373280406	0.0020225525368005
-0.190698206424713	-0.762372493743896	-0.395415097475052	0.0741273462772369	-0.011044891551137	0.00238033407367766
-0.190342262387276	-0.757542431354523	-0.397115886211395	0.0743281468749046	-0.011322271078825	0.00263848062604666
-0.188010931015015	-0.75135201215744	-0.387964129447937	0.0742691457271576	-0.0115127293393016	0.00287076248787344
-0.193487361073494	-0.754638254642487	-0.382495522499084	0.0744334831833839	-0.0116481781005859	0.00316304573789239
-0.192031681537628	-0.750466704368591	-0.388438701629639	0.0746280252933502	-0.011774318292737	0.00325647881254554
-0.189722448587418	-0.747838497161865	-0.388386130332947	0.0747087597846985	-0.0120522864162922	0.00345653621479869
-0.18930721282959	-0.749576449394226	-0.384883552789688	0.0749549642205238	-0.0122226411476731	0.00369444559328258
-0.186265826225281	-0.745561897754669	-0.388945877552032	0.0751492604613304	-0.0123935807496309	0.00394365750253201
-0.192372590303421	-0.737323224544525	-0.381772339344025	0.075403667986393	-0.0125691099092364	0.00411224365234375
-0.189520090818405	-0.743453741073608	-0.382863521575928	0.0756883025169373	-0.0127404611557722	0.00426030158996582
-0.185309618711472	-0.746017873287201	-0.384983628988266	0.0759264677762985	-0.0127068934962153	0.00444546667858958
-0.183684334158897	-0.741388380527496	-0.390088140964508	0.0761779472231865	-0.0127655165269971	0.00456229178234935
-0.186737626791	-0.742939412593842	-0.399426460266113	0.0766045972704887	-0.0128638502210379	0.00453290902078152
-0.18372543156147	-0.741646528244019	-0.404383480548859	0.0770903900265694	-0.0128712635487318	0.00471872137859464
-0.189837753772736	-0.732254266738892	-0.400508552789688	0.077483206987381	-0.0127683496102691	0.00488593894988298
-0.197128385305405	-0.726036489009857	-0.396424353122711	0.0778672397136688	-0.0127165541052818	0.00482273194938898
-0.198018670082092	-0.723950147628784	-0.397174119949341	0.0783532708883286	-0.0126934600993991	0.00508558470755816
-0.197241947054863	-0.725092470645905	-0.396139651536942	0.0789641588926315	-0.0127104287967086	0.00530107039958239
-0.194028347730637	-0.724840760231018	-0.40300390124321	0.0795454084873199	-0.012508038431406	0.00535281421616673
-0.196395009756088	-0.71859085559845	-0.411431431770325	0.0800518095493317	-0.012321219779551	0.00532724848017097
-0.202858775854111	-0.714730262756348	-0.420626848936081	0.0806629732251167	-0.0122198713943362	0.00520571693778038
-0.206466317176819	-0.714399516582489	-0.423445791006088	0.081249788403511	-0.0119680836796761	0.00516579439863563
-0.209976717829704	-0.707644522190094	-0.424035668373108	0.0818866640329361	-0.0116774272173643	0.00514547573402524
-0.213396012783051	-0.702058732509613	-0.427257061004639	0.0825425684452057	-0.0114135360345244	0.00524667091667652
-0.218722984194756	-0.697755038738251	-0.427118331193924	0.0832565352320671	-0.0112125314772129	0.00530670396983624
-0.219493106007576	-0.700698137283325	-0.429744720458984	0.0839948505163193	-0.0110314656049013	0.00517775537446141
-0.221405804157257	-0.696335673332214	-0.433861196041107	0.0846590101718903	-0.0108306892216206	0.00526291085407138
-0.225920751690865	-0.694417595863342	-0.442871600389481	0.0854386240243912	-0.0106689585372806	0.00521829072386026
-0.230520233511925	-0.687469601631165	-0.445309698581696	0.0862575992941856	-0.0105791185051203	0.00506429793313146
-0.233139201998711	-0.687434017658234	-0.449823766946793	0.0869240686297417	-0.0103279920294881	0.00492710201069713
-0.236418917775154	-0.683417081832886	-0.447812378406525	0.0875235795974731	-0.0100917872041464	0.00471052108332515
-0.245116248726845	-0.677978873252869	-0.450992584228516	0.0881520807743073	-0.00980938971042633	0.00459198420867324
-0.252883285284042	-0.671333014965057	-0.449344605207443	0.0885854288935661	-0.00962756387889385	0.00481888605281711
-0.252835631370544	-0.664309501647949	-0.448244124650955	0.0890797823667526	-0.00946756824851036	0.00525901885703206
-0.255340307950974	-0.658575594425201	-0.455928027629852	0.0895556434988976	-0.00920026749372482	0.00527233956381679
-0.257133811712265	-0.653085589408875	-0.467942446470261	0.0899450406432152	-0.00906467717140913	0.00520916003733873
-0.262439280748367	-0.651570796966553	-0.4641253054142	0.0903512239456177	-0.00906455144286156	0.00508215883746743
-0.267089456319809	-0.645591855049133	-0.463073164224625	0.0907477363944054	-0.00897420104593039	0.0050178412348032
-0.272421807050705	-0.641986191272736	-0.466376066207886	0.0912673324346542	-0.0088464105501771	0.00476060900837183
-0.279544770717621	-0.642463028430939	-0.465520918369293	0.091762475669384	-0.0087484996765852	0.00448793033137918
-0.289030730724335	-0.64654952287674	-0.469255447387695	0.0922416374087334	-0.00858629215508699	0.00421232311055064
-0.289252996444702	-0.647873044013977	-0.467285394668579	0.0927364453673363	-0.00857482757419348	0.00405162572860718
-0.287663906812668	-0.645045757293701	-0.469738721847534	0.0932754352688789	-0.0085455384105444	0.00405356287956238
-0.292133808135986	-0.642122864723206	-0.479556381702423	0.0938030332326889	-0.00854132324457169	0.00408521248027682
-0.295812040567398	-0.641996026039124	-0.482510924339294	0.0943195372819901	-0.00861053541302681	0.00427184300497174
-0.297698974609375	-0.635045886039734	-0.481379777193069	0.0949584916234016	-0.00859892461448908	0.00466387020424008
-0.300807029008865	-0.624462902545929	-0.48516109585762	0.0952986851334572	-0.00854989886283875	0.0052299820818007
-0.301476508378983	-0.612323701381683	-0.484291583299637	0.0957746282219887	-0.00860992819070816	0.0057394802570343
-0.303701937198639	-0.601863503456116	-0.477199792861938	0.0961500033736229	-0.00854644179344177	0.00630549853667617
-0.307447046041489	-0.594616174697876	-0.483247041702271	0.0966006219387054	-0.00858840998262167	0.00680680340155959
-0.310433208942413	-0.592890024185181	-0.482854306697845	0.0970287770032883	-0.00869958847761154	0.00707935681566596
-0.313068747520447	-0.590422451496124	-0.484875440597534	0.0973018631339073	-0.00873512681573629	0.00737214088439941
-0.315757483243942	-0.587048470973969	-0.484150052070618	0.0976865291595459	-0.00884982291609049	0.00756624946370721
-0.310478448867798	-0.58255523443222	-0.490878820419312	0.0981190651655197	-0.00891904346644878	0.00774729484692216
-0.312859714031219	-0.576798558235168	-0.492462068796158	0.0984151810407639	-0.00892686005681753	0.00793722737580538
-0.317028999328613	-0.572296500205994	-0.501191794872284	0.0988108068704605	-0.00916698947548866	0.00812398642301559
-0.319736778736115	-0.569089353084564	-0.50056654214859	0.0991851687431335	-0.00918797310441732	0.00838538445532322
-0.320210307836533	-0.563799500465393	-0.502264857292175	0.099563866853714	-0.00915076583623886	0.00872001890093088
-0.318892329931259	-0.558568179607391	-0.497420489788055	0.0999961867928505	-0.00912921782582998	0.00904077757149935
-0.317316085100174	-0.556065797805786	-0.499333471059799	0.100411355495453	-0.00917941704392433	0.00939438305795193
-0.319828301668167	-0.548163533210754	-0.502651572227478	0.100918240845203	-0.00915615074336529	0.00973491929471493
-0.321477979421616	-0.544924557209015	-0.508234620094299	0.101374514400959	-0.00909890234470367	0.0100506404414773
-0.321128964424133	-0.542524993419647	-0.504469156265259	0.101938456296921	-0.00907836854457855	0.0104035725817084
-0.325024276971817	-0.538757801055908	-0.51030558347702	0.102447859942913	-0.00894794426858425	0.0108667565509677
-0.32189217209816	-0.535058259963989	-0.510400414466858	0.102917447686195	-0.0088565181940794	0.0113566452637315
-0.321219921112061	-0.530351221561432	-0.513944506645203	0.103540249168873	-0.00872929953038692	0.0119136590510607
-0.324871212244034	-0.524811863899231	-0.517788171768188	0.104061268270016	-0.00854809209704399	0.0122879212722182
-0.327405452728271	-0.522481083869934	-0.521826863288879	0.104627095162869	-0.00835130177438259	0.0125031052157283
-0.331179171800613	-0.517435193061829	-0.526459932327271	0.105278998613358	-0.00812141597270966	0.0128324050456285
-0.330719083547592	-0.512205898761749	-0.531821846961975	0.105829797685146	-0.00788208842277527	0.0132447071373463
-0.332670867443085	-0.508185744285584	-0.529488325119019	0.106445804238319	-0.00773011986166239	0.0136638078838587
-0.33812415599823	-0.499171316623688	-0.541731297969818	0.107133850455284	-0.00755111360922456	0.0141375605016947
-0.338747590780258	-0.491824269294739	-0.550187289714813	0.107761234045029	-0.00723690027371049	0.0147000337019563
-0.33787003159523	-0.484446495771408	-0.55572384595871	0.108394905924797	-0.00704330997541547	0.0152403926476836
-0.338621973991394	-0.479977548122406	-0.563128292560577	0.109076112508774	-0.00680093094706535	0.0156229231506586
-0.34154349565506	-0.481744408607483	-0.567016541957855	0.109742291271687	-0.00657152710482478	0.0159583687782288
-0.34162312746048	-0.476738929748535	-0.574106574058533	0.110436506569386	-0.00626094220206141	0.0166070125997067
-0.337872326374054	-0.469614297151566	-0.575862646102905	0.111194714903831	-0.00615796307101846	0.0173888672143221
-0.336284816265106	-0.467226028442383	-0.580488801002502	0.111910559237003	-0.00593218533322215	0.0179612934589386
-0.330815136432648	-0.458900660276413	-0.584634006023407	0.112632542848587	-0.00569700635969639	0.0185357518494129
-0.330481886863709	-0.453253895044327	-0.590109467506409	0.11334589868784	-0.0053647356107831	0.019299890846014
-0.329472422599792	-0.445638328790665	-0.598926782608032	0.114083163440228	-0.00508331228047609	0.0201875660568476
-0.326827138662338	-0.439847260713577	-0.604351341724396	0.114903330802917	-0.00481785088777542	0.0209324341267347
-0.325341492891312	-0.432303816080093	-0.602997541427612	0.115728862583637	-0.004534010309726	0.0214647874236107
-0.324222385883331	-0.427452981472015	-0.606316745281219	0.116475276648998	-0.00422810576856136	0.021923964843154
-0.320928752422333	-0.428693175315857	-0.616935312747955	0.117124877870083	-0.00383752840571105	0.022224310785532
-0.311909824609756	-0.431193500757217	-0.61647242307663	0.117765419185162	-0.00352508178912103	0.0225397329777479
-0.3074069917202	-0.432518571615219	-0.62403279542923	0.118454702198505	-0.0031948983669281	0.0229371078312397
-0.306147336959839	-0.428080141544342	-0.627860546112061	0.119139678776264	-0.00279109599068761	0.0237850863486528
-0.301274716854095	-0.425094783306122	-0.624398827552795	0.119720764458179	-0.00259842863306403	0.0244520716369152
-0.301925390958786	-0.428573250770569	-0.629185736179352	0.120318613946438	-0.0022936740424484	0.0248686876147985
-0.298465460538864	-0.427710622549057	-0.633004903793335	0.120980575680733	-0.00225389003753662	0.0253931693732738
-0.29271325469017	-0.42783910036087	-0.634922206401825	0.121632419526577	-0.00215968652628362	0.0258934665471315
-0.295470029115677	-0.42895695567131	-0.639859020709991	0.122224844992161	-0.00205161259509623	0.0263958591967821
-0.289695978164673	-0.428280979394913	-0.639273583889008	0.122747138142586	-0.00209169881418347	0.0267888773232698
-0.283635467290878	-0.429593116044998	-0.634103894233704	0.123216651380062	-0.0022363243624568	0.0272081289440393
-0.279620349407196	-0.430672913789749	-0.632503092288971	0.123739935457706	-0.00228427280671895	0.0276842769235373
-0.271546840667725	-0.431794852018356	-0.631424725055695	0.124103806912899	-0.0024548142682761	0.0282095335423946
-0.2684406042099	-0.431663572788239	-0.626396894454956	0.12446428835392	-0.00256503792479634	0.0287658106535673
-0.267908036708832	-0.430225074291229	-0.630112111568451	0.124723449349403	-0.00271394592709839	0.02926972694695
-0.263332962989807	-0.433432757854462	-0.618585646152496	0.124858513474464	-0.00289575522765517	0.0298854168504477
-0.258813202381134	-0.432349652051926	-0.621409475803375	0.124978952109814	-0.00320207420736551	0.0305543579161167
-0.252501934766769	-0.430393666028976	-0.615128934383392	0.125022724270821	-0.00344908749684691	0.0311204101890326
-0.243907809257507	-0.425076276063919	-0.608632385730743	0.124982260167599	-0.0039390167221427	0.0317373350262642
-0.241543501615524	-0.427810788154602	-0.599626481533051	0.1248694434762	-0.0044217249378562	0.0322458259761333
-0.237853854894638	-0.425944656133652	-0.593774199485779	0.124652668833733	-0.0049455426633358	0.0326414406299591
-0.233802005648613	-0.422052383422852	-0.591018319129944	0.124439731240273	-0.00560970930382609	0.0331828854978085
-0.232637956738472	-0.419952273368835	-0.58061283826828	0.124061807990074	-0.00620386004447937	0.0336738042533398
-0.227364107966423	-0.413753986358643	-0.565129220485687	0.123671166598797	-0.00694636162370443	0.0340630710124969
-0.221716657280922	-0.410740196704865	-0.558132767677307	0.123143255710602	-0.00763828726485372	0.0343677140772343
-0.215808764100075	-0.413934677839279	-0.544671237468719	0.122596733272076	-0.00854238774627447	0.0344721563160419
-0.208601415157318	-0.414544612169266	-0.533277809619904	0.121988534927368	-0.009515137411654	0.0346530228853226
-0.205413997173309	-0.413334518671036	-0.525260031223297	0.121343486011028	-0.0105019500479102	0.0348282642662525
-0.204769641160965	-0.407484948635101	-0.511485815048218	0.120605818927288	-0.0113775301724672	0.0351167730987072
-0.20375469326973	-0.407822608947754	-0.499181628227234	0.119845651090145	-0.0123529294505715	0.035172414034605
-0.20327927172184	-0.405644297599792	-0.484644025564194	0.118915624916553	-0.0132411094382405	0.0352030955255032
-0.203399911522865	-0.399714857339859	-0.472457021474838	0.118057005107403	-0.0142645258456469	0.0353509113192558
-0.201853647828102	-0.396951764822006	-0.461766570806503	0.117107808589935	-0.0152973588556051	0.0355830080807209
-0.198314145207405	-0.394321531057358	-0.453862965106964	0.116019874811172	-0.0164034087210894	0.0357472039759159
-0.201187163591385	-0.395559310913086	-0.436159670352936	0.115022242069244	-0.0174497440457344	0.0358052738010883
-0.198292702436447	-0.393754988908768	-0.423623919487	0.113984376192093	-0.0185266211628914	0.0359209813177586
-0.195688381791115	-0.392924219369888	-0.412060230970383	0.112902216613293	-0.0196401383727789	0.0360726490616798
-0.197856605052948	-0.391066163778305	-0.39851251244545	0.111907087266445	-0.0206962786614895	0.0362828262150288
-0.196810752153397	-0.387699395418167	-0.385420471429825	0.110824674367905	-0.0218294989317656	0.0364809818565845
-0.19546066224575	-0.38679563999176	-0.370091468095779	0.109755299985409	-0.0228270795196295	0.0367130376398563
-0.196646526455879	-0.380114853382111	-0.364120155572891	0.108705624938011	-0.0237553026527166	0.036876268684864
-0.199652031064034	-0.375300139188766	-0.350548177957535	0.107628293335438	-0.0246793832629919	0.0370635986328125
-0.200622364878654	-0.366256207227707	-0.337915867567062	0.106700874865055	-0.0256091523915529	0.0371993817389011
-0.201279297471046	-0.362199783325195	-0.329982191324234	0.105560071766376	-0.0265549924224615	0.0373011901974678
-0.204038187861443	-0.356871008872986	-0.324183136224747	0.104557730257511	-0.0274883732199669	0.0373239926993847
-0.209353715181351	-0.355573624372482	-0.31559032201767	0.103579930961132	-0.0284282807260752	0.0372901260852814
-0.211817130446434	-0.351466447114944	-0.305307149887085	0.10263879597187	-0.0292410757392645	0.0371457673609257
-0.212423473596573	-0.345651000738144	-0.292341560125351	0.101659663021564	-0.0300210900604725	0.0369361229240894
-0.213180512189865	-0.344406813383102	-0.279454708099365	0.100630365312099	-0.0306915640830994	0.0367175824940205
-0.214600995182991	-0.34181421995163	-0.26527601480484	0.099697433412075	-0.031464546918869	0.036428764462471
-0.220636427402496	-0.343898952007294	-0.254683017730713	0.0988655835390091	-0.0321707539260387	0.036123052239418
-0.222332194447517	-0.344446271657944	-0.253089547157288	0.0979754775762558	-0.032769251614809	0.035820797085762
-0.222880929708481	-0.347001135349274	-0.239884570240974	0.0972096920013428	-0.0332732610404491	0.0354500785470009
-0.227263912558556	-0.343091756105423	-0.236812010407448	0.0963889881968498	-0.0337365195155144	0.0350223816931248
-0.232857629656792	-0.339483499526978	-0.226810291409492	0.0956084355711937	-0.0343404449522495	0.0346915759146214
-0.234738439321518	-0.339118540287018	-0.226581960916519	0.0948905348777771	-0.0348214320838451	0.034436471760273
-0.233786851167679	-0.343472123146057	-0.224766209721565	0.0942726135253906	-0.0352359898388386	0.0341053493320942
-0.23264767229557	-0.339109838008881	-0.219268083572388	0.0936028733849525	-0.0354943461716175	0.033706434071064
-0.239128321409225	-0.334141969680786	-0.212080657482147	0.0930655524134636	-0.0356872268021107	0.0334652401506901
-0.240882456302643	-0.33877757191658	-0.203444585204124	0.0924341157078743	-0.0359108671545982	0.0332143642008305
-0.240101665258408	-0.338147640228271	-0.200235083699226	0.0919407978653908	-0.0358871296048164	0.0328895971179008
-0.241984695196152	-0.335906028747559	-0.213413029909134	0.0915270522236824	-0.0359313152730465	0.0323513746261597
-0.247860729694366	-0.335753172636032	-0.21517488360405	0.0910794734954834	-0.0360433012247086	0.0317870564758778
-0.248938515782356	-0.333211928606033	-0.20512942969799	0.0907822474837303	-0.036057636141777	0.0312598757445812
-0.253402858972549	-0.330601811408997	-0.20356872677803	0.0904408246278763	-0.0360113494098186	0.0307148117572069
-0.261563330888748	-0.330157041549683	-0.200191140174866	0.0901451334357262	-0.0360452421009541	0.0302274115383625
-0.262437492609024	-0.332064121961594	-0.198724344372749	0.0898908525705338	-0.0359695218503475	0.0298102889209986
-0.262225657701492	-0.33272796869278	-0.200125306844711	0.0895690098404884	-0.0357438623905182	0.0294562391936779
-0.263166934251785	-0.325356423854828	-0.207169055938721	0.0894507467746735	-0.0355750396847725	0.0291150733828545
-0.266594409942627	-0.326610505580902	-0.217128545045853	0.0893096402287483	-0.0353241972625256	0.0286621320992708
-0.265238910913467	-0.319288223981857	-0.213707730174065	0.089080736041069	-0.0349259078502655	0.0282212775200605
-0.272863209247589	-0.315057784318924	-0.210178181529045	0.08903768658638	-0.0345166064798832	0.0278517063707113
-0.273856818675995	-0.317722469568253	-0.212409272789955	0.0889349207282066	-0.0340511128306389	0.0274210423231125
-0.275604903697968	-0.317228883504868	-0.225835308432579	0.0889119952917099	-0.0334548130631447	0.0268360748887062
-0.276499658823013	-0.314060121774673	-0.23490197956562	0.0889005661010742	-0.0329530611634254	0.0262139607220888
-0.278970092535019	-0.313364654779434	-0.238843575119972	0.0889688581228256	-0.0324489139020443	0.0257563292980194
-0.28036630153656	-0.310549914836884	-0.241609305143356	0.0890196710824966	-0.0318628028035164	0.025230024009943
-0.286219716072083	-0.309801578521729	-0.248126596212387	0.0890520215034485	-0.0312665402889252	0.0246916599571705
-0.287526071071625	-0.310955822467804	-0.249340921640396	0.0892087444663048	-0.0305823516100645	0.0242125298827887
-0.286572813987732	-0.307885468006134	-0.255597472190857	0.0893322229385376	-0.029872115701437	0.0236944649368525
-0.290758609771729	-0.30583643913269	-0.27091708779335	0.089556597173214	-0.0292401015758514	0.023122625425458
-0.291285336017609	-0.309163063764572	-0.27905485033989	0.0896733403205872	-0.0285905729979277	0.0225386917591095
-0.291375935077667	-0.301947444677353	-0.28114253282547	0.089840292930603	-0.0277836117893457	0.0219941530376673
-0.297843366861343	-0.299151301383972	-0.27839058637619	0.0900663360953331	-0.0270912609994411	0.0214811693876982
-0.300428301095963	-0.302987933158875	-0.293203264474869	0.090250164270401	-0.0262982062995434	0.0208565089851618
-0.303528159856796	-0.299463927745819	-0.308848798274994	0.090485692024231	-0.025409534573555	0.0202002432197332
-0.308326423168182	-0.303541839122772	-0.317571401596069	0.0908034294843674	-0.0246566534042358	0.0195550359785557
-0.310401618480682	-0.302391082048416	-0.317435681819916	0.0910589545965195	-0.0238298252224922	0.0188588686287403
-0.308975100517273	-0.298041611909866	-0.329602360725403	0.0913525298237801	-0.023059356957674	0.0181936137378216
-0.313076764345169	-0.298383235931396	-0.331185817718506	0.0917117521166801	-0.0222100205719471	0.0176864266395569
-0.315409958362579	-0.303678423166275	-0.339391827583313	0.0920330435037613	-0.0212895106524229	0.0170998573303223
-0.314480423927307	-0.298653453588486	-0.352308243513107	0.0924332663416862	-0.0204149130731821	0.0164114590734243
-0.315731555223465	-0.300966382026672	-0.368706554174423	0.0928044691681862	-0.0196511074900627	0.0157154649496078
-0.311244964599609	-0.305583000183105	-0.377184122800827	0.0932152718305588	-0.0188511665910482	0.0150760989636183
-0.31702783703804	-0.307868331670761	-0.377026945352554	0.0936153903603554	-0.0178702268749475	0.0145535413175821
-0.317300975322723	-0.307067036628723	-0.389285415410995	0.0939966812729836	-0.0169782396405935	0.0139610320329666
-0.31700000166893	-0.311021208763123	-0.405933409929276	0.0945357903838158	-0.0161020569503307	0.0134998997673392
-0.316431820392609	-0.313488066196442	-0.416080951690674	0.095023900270462	-0.0150743285194039	0.0130714299157262
-0.314678281545639	-0.316457867622375	-0.419781237840652	0.0954570770263672	-0.0140887917950749	0.0126402685418725
-0.313790380954742	-0.322090774774551	-0.435351341962814	0.0960422083735466	-0.0132655734196305	0.0122088985517621
-0.312048822641373	-0.325141787528992	-0.45757207274437	0.0966802537441254	-0.012323803268373	0.0118264928460121
-0.306044965982437	-0.326381176710129	-0.462399959564209	0.0971976220607758	-0.0113302394747734	0.011476956307888
-0.305879563093185	-0.327103435993195	-0.466432005167007	0.097836010158062	-0.0103102857246995	0.0111025273799896
-0.307483077049255	-0.334800332784653	-0.476395666599274	0.0985075905919075	-0.00921511836349964	0.0108377607539296
-0.305637449026108	-0.339769393205643	-0.484780192375183	0.0991170629858971	-0.00814487598836422	0.0106770265847445
-0.297756314277649	-0.34548607468605	-0.500751197338104	0.0999370664358139	-0.00706890923902392	0.010637472383678
-0.292674273252487	-0.346874117851257	-0.513761758804321	0.100576408207417	-0.00594461616128683	0.0104684056714177
-0.288806766271591	-0.351116716861725	-0.524701058864594	0.101262800395489	-0.00487573072314262	0.0104033118113875
-0.284895926713943	-0.352279871702194	-0.537079513072968	0.10211668908596	-0.00393039733171463	0.0103906448930502
-0.282827585935593	-0.356589645147324	-0.549447357654572	0.102877996861935	-0.00294195604510605	0.0104224197566509
-0.27675011754036	-0.361998111009598	-0.563857018947601	0.103640243411064	-0.00182016007602215	0.0105425557121634
-0.274199843406677	-0.364562779664993	-0.57290256023407	0.104365929961205	-0.000857974751852453	0.0106729110702872
-0.26510626077652	-0.364630848169327	-0.579155206680298	0.105165623128414	0.000167325371876359	0.0107925934717059
-0.260330736637115	-0.365703344345093	-0.595210433006287	0.105897717177868	0.00116429035551846	0.0108389668166637
-0.253188073635101	-0.366250991821289	-0.601112008094788	0.106623239815235	0.00212674960494041	0.0109972264617682
-0.249710202217102	-0.367844551801682	-0.608329594135284	0.107344947755337	0.00300470809452236	0.0110845463350415
-0.246982932090759	-0.367720037698746	-0.615918397903442	0.108135163784027	0.00386800291016698	0.0112806782126427
-0.243288189172745	-0.368170976638794	-0.63042414188385	0.108849205076694	0.00472914567217231	0.0115434499457479
-0.239658087491989	-0.369688302278519	-0.635584771633148	0.109551787376404	0.00545724388211966	0.0117462854832411
-0.23953677713871	-0.367555201053619	-0.643517136573792	0.110289037227631	0.00611536717042327	0.0120038231834769
-0.237567931413651	-0.372930705547333	-0.647205114364624	0.110864900052547	0.00679850578308105	0.0122047625482082
-0.236041694879532	-0.371082156896591	-0.655103862285614	0.11142960190773	0.00734760798513889	0.0123975295573473
-0.23407219350338	-0.371756941080093	-0.663878500461578	0.111973747611046	0.00790743716061115	0.0125286104157567
-0.23491770029068	-0.371681362390518	-0.666855812072754	0.11250626295805	0.00829582288861275	0.0126725733280182
-0.235871449112892	-0.371780455112457	-0.661401093006134	0.112967155873775	0.00861257873475552	0.0126735856756568
-0.236903429031372	-0.37141278386116	-0.663924694061279	0.113351821899414	0.00895076803863049	0.012746699154377
-0.238147512078285	-0.369787067174912	-0.664537250995636	0.113671541213989	0.00910375546664	0.0128050092607737
-0.239163354039192	-0.370190352201462	-0.672733306884766	0.113950006663799	0.00925739202648401	0.0129051255062222
-0.239525467157364	-0.365186303853989	-0.670709729194641	0.114097118377686	0.0092276306822896	0.0129828089848161
-0.243441790342331	-0.364590793848038	-0.665917038917542	0.11416994035244	0.00920428056269884	0.0130707994103432
-0.243190616369247	-0.362975567579269	-0.662835896015167	0.114159688353539	0.00898413080722094	0.0131886508315802
-0.246200293302536	-0.361306607723236	-0.66016548871994	0.114110842347145	0.00881586875766516	0.0132525693625212
-0.246730268001556	-0.357863783836365	-0.65293025970459	0.11394114792347	0.00845474656671286	0.0133715346455574
-0.25084862112999	-0.358388632535934	-0.648860692977905	0.113630130887032	0.00803806446492672	0.0135110225528479
-0.255988329648972	-0.353058367967606	-0.641555607318878	0.113384924829006	0.00760612497106195	0.0136188389733434
-0.260259509086609	-0.351283639669418	-0.633530497550964	0.113005071878433	0.00699421437457204	0.0136824557557702
-0.263439565896988	-0.348553985357285	-0.626117706298828	0.112599439918995	0.00640863552689552	0.0137740336358547
-0.265300780534744	-0.344222456216812	-0.619812726974487	0.112081006169319	0.00564736500382423	0.01382109336555
-0.26687029004097	-0.340619921684265	-0.613220393657684	0.1115647777915	0.00490254303440452	0.0139173530042171
-0.269646883010864	-0.336386442184448	-0.602578461170197	0.11095803976059	0.00408397614955902	0.0139465536922216
-0.271079659461975	-0.334975153207779	-0.590968549251556	0.110345035791397	0.00323956925421953	0.0140403863042593
-0.270410627126694	-0.334476351737976	-0.587778866291046	0.109635606408119	0.00233824434690177	0.014194767922163
-0.270857006311417	-0.328924268484116	-0.580881834030151	0.10896011441946	0.00143170985393226	0.0143194915726781
-0.274620622396469	-0.325221538543701	-0.56275075674057	0.108331456780434	0.000487690733280033	0.0145037826150656
-0.270594418048859	-0.324673265218735	-0.559709548950195	0.107593841850758	-0.000422148586949334	0.0147317405790091
-0.27078041434288	-0.320433884859085	-0.550771355628967	0.106955036520958	-0.0014025178970769	0.0149674275889993
-0.269507437944412	-0.314398616552353	-0.545940816402435	0.106386303901672	-0.00232585845515132	0.0152507126331329
-0.268742173910141	-0.315534353256226	-0.543719172477722	0.105770736932755	-0.00325127225369215	0.0157044716179371
-0.266336679458618	-0.31268510222435	-0.53381222486496	0.105226539075375	-0.00407271925359964	0.0160822086036205
-0.262189596891403	-0.306681513786316	-0.519977211952209	0.104747079312801	-0.0047154244966805	0.0166025310754776
-0.25597557425499	-0.304705202579498	-0.519546866416931	0.104275733232498	-0.00536941969767213	0.0171542093157768
-0.251553177833557	-0.304359138011932	-0.516129195690155	0.103917360305786	-0.0058978134766221	0.0177186522632837
-0.253103137016296	-0.303281337022781	-0.516444504261017	0.103751733899117	-0.0064160693436861	0.0182793699204922
-0.252820283174515	-0.30587574839592	-0.504714906215668	0.103586480021477	-0.00693652732297778	0.0188611205667257
-0.245148494839668	-0.304848700761795	-0.506235003471375	0.103610850870609	-0.00728467758744955	0.0195214096456766
-0.238645017147064	-0.304062157869339	-0.504751205444336	0.103722788393497	-0.00758777651935816	0.0202268455177546
-0.232072055339813	-0.307647109031677	-0.509847819805145	0.103882253170013	-0.00765982829034328	0.0209104903042316
-0.224599808454514	-0.306743144989014	-0.514449298381805	0.104172840714455	-0.00773414177820086	0.0216414835304022
-0.219028949737549	-0.305021226406097	-0.521875619888306	0.104619756340981	-0.00757826352491975	0.022401312366128
-0.213724955916405	-0.302844077348709	-0.532584130764008	0.105137832462788	-0.00745794177055359	0.0233323089778423
-0.209711328148842	-0.306287944316864	-0.540288865566254	0.105877421796322	-0.0071185645647347	0.0242953598499298
-0.198443844914436	-0.311208516359329	-0.55506706237793	0.106658570468426	-0.00683586159721017	0.0253442078828812
-0.187290176749229	-0.315188705921173	-0.555298924446106	0.107625626027584	-0.0063501913100481	0.0263309832662344
-0.176892876625061	-0.317129522562027	-0.563438236713409	0.108601458370686	-0.00586111098527908	0.0273499060422182
-0.167138680815697	-0.318453282117844	-0.570919215679169	0.109774321317673	-0.00517946714535356	0.0283209122717381
-0.153916850686073	-0.318819314241409	-0.586706042289734	0.110880725085735	-0.00445762416347861	0.0293212197721004
-0.142478942871094	-0.32148888707161	-0.595206797122955	0.112216934561729	-0.00373877747915685	0.0304377507418394
-0.132396429777145	-0.32532012462616	-0.605333864688873	0.11352800577879	-0.00286888959817588	0.0315526053309441
-0.117960840463638	-0.328794211149216	-0.620541930198669	0.114976681768894	-0.00202522263862193	0.0326896645128727
-0.102295279502869	-0.332096248865128	-0.630157709121704	0.116486564278603	-0.001112628611736	0.033898588269949
-0.0855010747909546	-0.343655943870544	-0.642498314380646	0.118018381297588	-0.000550778466276824	0.0347747020423412
-0.0805030688643456	-0.355008810758591	-0.655285120010376	0.119545444846153	0.000292546465061605	0.0356346741318703
-0.0690532326698303	-0.360305368900299	-0.668907046318054	0.121089205145836	0.00128669815603644	0.0364854335784912
-0.0539354979991913	-0.363463014364243	-0.681014239788055	0.122546561062336	0.00215507787652314	0.037379939109087
-0.0443171933293343	-0.369397312402725	-0.696696162223816	0.124100230634212	0.00314281811006367	0.0382735058665276
-0.0351153500378132	-0.376262307167053	-0.709573805332184	0.125459209084511	0.00411131419241428	0.0390368811786175
-0.0232369285076857	-0.386400789022446	-0.71441376209259	0.126892998814583	0.00510122301056981	0.0397581234574318
-0.0141050210222602	-0.388328522443771	-0.720421969890594	0.128386363387108	0.0059783305041492	0.0405437499284744
-0.00214931019581854	-0.389876395463943	-0.730483531951904	0.129689544439316	0.00666427752003074	0.0412726365029812
0.00687027210369706	-0.392222344875336	-0.735495448112488	0.130955696105957	0.00728725967928767	0.0418723672628403
0.0174919553101063	-0.395248234272003	-0.743667364120483	0.132226496934891	0.00782786495983601	0.0423659570515156
0.0288556218147278	-0.403029799461365	-0.759665846824646	0.133286193013191	0.00827841553837061	0.0429107360541821
0.0346488691866398	-0.407689452171326	-0.765540301799774	0.134271919727325	0.00858354102820158	0.0434622839093208
0.0398374572396278	-0.40465322136879	-0.771919369697571	0.135157078504562	0.0088132731616497	0.0439964756369591
0.0420101173222065	-0.402827739715576	-0.769762992858887	0.135941967368126	0.00897855684161186	0.0444024056196213
0.0457666106522083	-0.40384778380394	-0.771450400352478	0.13669353723526	0.00911008659750223	0.0449461862444878
0.0492074526846409	-0.403533488512039	-0.77111542224884	0.137247115373611	0.00897710025310516	0.0454829558730125
0.0526304580271244	-0.396112233400345	-0.76519250869751	0.137588366866112	0.00880511663854122	0.0458302795886993
0.0581897906959057	-0.39340803027153	-0.765734255313873	0.137995690107346	0.00846232753247023	0.0461686588823795
0.053804274648428	-0.392918676137924	-0.770272612571716	0.138285398483276	0.00817602779716253	0.0465013794600964
0.0524690896272659	-0.388353317975998	-0.77195131778717	0.138339564204216	0.00790628790855408	0.0468237772583961
0.0562243647873402	-0.383673578500748	-0.758608341217041	0.138252899050713	0.00746125541627407	0.047169990837574
0.0549149475991726	-0.376580804586411	-0.73993968963623	0.138180166482925	0.0068064690567553	0.0475153066217899
0.0526175200939178	-0.373685240745544	-0.740565299987793	0.137967109680176	0.00605513574555516	0.0478479638695717
0.0544311031699181	-0.367295265197754	-0.734245181083679	0.137739732861519	0.00526379700750113	0.0480096749961376
0.0563225857913494	-0.362890362739563	-0.724793434143066	0.137294575572014	0.00449653435498476	0.0482706092298031
0.0534816831350327	-0.356903553009033	-0.719821572303772	0.136955961585045	0.00350364577025175	0.048446960747242
0.0486361123621464	-0.356038600206375	-0.709228694438934	0.136455148458481	0.00249539222568274	0.0484664402902126
0.0465006493031979	-0.347452729940414	-0.698888897895813	0.135912746191025	0.00156665791291744	0.0485533103346825
0.047592431306839	-0.34258359670639	-0.684583425521851	0.135166630148888	0.000587952323257923	0.0487535111606121
0.0435493625700474	-0.338820546865463	-0.666227400302887	0.134600088000298	-0.000531701312866062	0.0488426610827446
0.039905596524477	-0.334749281406403	-0.655648291110992	0.133952856063843	-0.00159976305440068	0.0489887148141861
0.0381014943122864	-0.32745286822319	-0.644010066986084	0.133206233382225	-0.00278271292336285	0.0489713065326214
0.0341301187872887	-0.31957620382309	-0.6306192278862	0.13254277408123	-0.0038779117166996	0.0490135364234447
0.03421476110816	-0.313365012407303	-0.62365597486496	0.131859913468361	-0.00504247471690178	0.0490663126111031
0.0319953598082066	-0.312130987644196	-0.615440607070923	0.131122589111328	-0.00609026756137609	0.0491161458194256
0.0224657636135817	-0.309040307998657	-0.605329930782318	0.130529284477234	-0.00705279968678951	0.0491717979311943
0.0163891538977623	-0.304739713668823	-0.599777817726135	0.129687860608101	-0.00799867976456881	0.0492304787039757
0.0111998654901981	-0.298475831747055	-0.587986528873444	0.128941148519516	-0.008880072273314	0.0492374375462532
0.00427430029958487	-0.289719253778458	-0.571979343891144	0.128279402852058	-0.00979667343199253	0.049275130033493
0.000270122749498114	-0.285188287496567	-0.565008819103241	0.127556413412094	-0.0106197167187929	0.0493587404489517
-0.00537855410948396	-0.280545115470886	-0.552971661090851	0.126911416649818	-0.0115140154957771	0.0494354888796806
-0.00580980582162738	-0.276855409145355	-0.539852440357208	0.126341342926025	-0.0124881453812122	0.049458984285593
-0.0141282007098198	-0.275607883930206	-0.532265543937683	0.12573929131031	-0.0134270349517465	0.0493573248386383
-0.0257295779883862	-0.275628268718719	-0.519408762454987	0.125116243958473	-0.0143097937107086	0.049287486821413
-0.0353137999773026	-0.269324272871017	-0.506486117839813	0.124505273997784	-0.0151709318161011	0.0492156371474266
-0.0413755066692829	-0.26511812210083	-0.500333905220032	0.123956866562366	-0.0159939602017403	0.0490809641778469
-0.0465848110616207	-0.262672513723373	-0.489230155944824	0.123413935303688	-0.0168447047472	0.0489618554711342
-0.0516138002276421	-0.261416465044022	-0.482916384935379	0.122864834964275	-0.0176669806241989	0.0489251986145973
-0.0570462383329868	-0.261561751365662	-0.467303693294525	0.122320398688316	-0.0185901168733835	0.0487907417118549
-0.0702748373150826	-0.252313792705536	-0.456444144248962	0.121802873909473	-0.0194177106022835	0.0486690737307072
-0.0804366022348404	-0.247934803366661	-0.448022782802582	0.121261186897755	-0.0201562847942114	0.048757441341877
-0.0845941305160522	-0.246820062398911	-0.444728344678879	0.120665796101093	-0.0209435895085335	0.0488433614373207
-0.0911844670772552	-0.244182303547859	-0.434667199850082	0.120177380740643	-0.0217372290790081	0.0489347390830517
-0.0982172042131424	-0.23521164059639	-0.424566090106964	0.119617037475109	-0.0223466921597719	0.0492348335683346
-0.099569596350193	-0.234078407287598	-0.418423026800156	0.119051575660706	-0.0231318082660437	0.0494253672659397
-0.101431891322136	-0.230137929320335	-0.407661080360413	0.118530981242657	-0.0237937588244677	0.0495923012495041
-0.100485354661942	-0.22753980755806	-0.40036803483963	0.118007302284241	-0.0245374478399754	0.049574963748455
-0.103680968284607	-0.226108253002167	-0.385997623205185	0.117411009967327	-0.0252472162246704	0.0494530498981476
-0.110637791454792	-0.221225872635841	-0.377671837806702	0.116800516843796	-0.02583297342062	0.0492675639688969
-0.115990586578846	-0.216181173920631	-0.375690877437592	0.116128094494343	-0.0266076195985079	0.0491464361548424
-0.117455132305622	-0.211782589554787	-0.366034209728241	0.115546680986881	-0.027329022064805	0.0489219799637794
-0.123980015516281	-0.212788224220276	-0.362671613693237	0.114920444786549	-0.0280256103724241	0.0488008633255959
-0.124307349324226	-0.210991010069847	-0.351958274841309	0.114258334040642	-0.0288162585347891	0.048665426671505
-0.126539707183838	-0.210571303963661	-0.342767268419266	0.113682463765144	-0.0294987689703703	0.0488567277789116
-0.119873262941837	-0.199591442942619	-0.329829961061478	0.113091707229614	-0.0302753988653421	0.0492144376039505
-0.121014043688774	-0.199907884001732	-0.310311734676361	0.11245933175087	-0.0309578087180853	0.0494138859212399
-0.126368463039398	-0.19410203397274	-0.312080681324005	0.111955687403679	-0.0315561406314373	0.0494734346866608
-0.127113968133926	-0.1975057721138	-0.311335951089859	0.111468754708767	-0.0321266241371632	0.049418967217207
-0.132934436202049	-0.197748973965645	-0.300583928823471	0.110931731760502	-0.0327054262161255	0.0494522526860237
-0.125621184706688	-0.190188050270081	-0.301330626010895	0.110533945262432	-0.0331937707960606	0.0498664677143097
-0.107726573944092	-0.183746725320816	-0.298188090324402	0.110157161951065	-0.0334887318313122	0.0507381893694401
-0.098137766122818	-0.183781072497368	-0.292963773012161	0.109765067696571	-0.0339961089193821	0.0510618947446346
-0.111191317439079	-0.194823801517487	-0.296675711870193	0.109470203518867	-0.0342768654227257	0.0512242168188095
-0.113271988928318	-0.19892206788063	-0.294876098632813	0.109361849725246	-0.0347435288131237	0.0513780452311039
-0.100343577563763	-0.193199619650841	-0.291907727718353	0.10941656678915	-0.0352964214980602	0.051527164876461
-0.0919488668441772	-0.191602036356926	-0.289331912994385	0.109388962388039	-0.0355750359594822	0.0518418103456497
-0.0855085775256157	-0.195851057767868	-0.283911377191544	0.109367921948433	-0.0356549136340618	0.0520770624279976
-0.0819779634475708	-0.207101091742516	-0.282720357179642	0.10943678766489	-0.0357311517000198	0.0521141961216927
-0.0757210403680801	-0.210080906748772	-0.280833452939987	0.109595589339733	-0.0356486923992634	0.0523772425949574
-0.0677238032221794	-0.213781505823135	-0.287181317806244	0.109859876334667	-0.0356029905378819	0.0526439100503922
-0.0610112957656384	-0.219933837652206	-0.293101757764816	0.110067404806614	-0.0353424288332462	0.0529632717370987
-0.0499886199831963	-0.226304605603218	-0.301703959703445	0.110574036836624	-0.0351335778832436	0.0532764941453934
-0.0398018509149551	-0.225029990077019	-0.309493124485016	0.111130423843861	-0.0348091013729572	0.0535018779337406
-0.0364010147750378	-0.223270148038864	-0.313641488552094	0.111655674874783	-0.0343847088515759	0.0537957362830639
-0.0425510965287685	-0.225756153464317	-0.321528732776642	0.112295433878899	-0.0339777022600174	0.0539242923259735
-0.0362110435962677	-0.228608697652817	-0.33793967962265	0.112974040210247	-0.0334197543561459	0.0538774877786636
-0.032053429633379	-0.232477203011513	-0.345424741506577	0.113731361925602	-0.032882496714592	0.0539707951247692
-0.0269247088581324	-0.241430357098579	-0.358094155788422	0.114603735506535	-0.0322073511779308	0.0541947558522224
-0.0167421475052834	-0.249706357717514	-0.372066736221313	0.115489661693573	-0.031618807464838	0.0543182156980038
-0.0122837843373418	-0.259234011173248	-0.382609367370605	0.116482205688953	-0.0308010149747133	0.0544065311551094
0.00129029387608171	-0.272984892129898	-0.388855129480362	0.117498897016048	-0.0300224889069796	0.0544018112123013
0.00736584700644016	-0.276862621307373	-0.410419523715973	0.118726342916489	-0.0291069876402617	0.0546465627849102
0.0236359965056181	-0.286033421754837	-0.420380175113678	0.119774758815765	-0.0282299239188433	0.0550226457417011
0.0281255077570677	-0.303749352693558	-0.43099382519722	0.121094882488251	-0.027268435806036	0.055313665419817
0.0342891067266464	-0.315736353397369	-0.451565831899643	0.122468687593937	-0.0263325702399015	0.0558214858174324
0.0456585474312305	-0.316330701112747	-0.458915084600449	0.12398674339056	-0.0255031958222389	0.0561173558235168
0.0598001070320606	-0.319954991340637	-0.467859238386154	0.125413656234741	-0.0245072282850742	0.0565777085721493
0.0713191330432892	-0.334059119224548	-0.48935666680336	0.126969292759895	-0.0233529601246119	0.0569816380739212
0.0824599340558052	-0.336643904447556	-0.499341487884521	0.128521710634232	-0.0222251731902361	0.057513277977705
0.0930024906992912	-0.337148815393448	-0.510998129844666	0.129935875535011	-0.0210682675242424	0.0579997710883617
0.104565031826496	-0.337091892957687	-0.524654686450958	0.13153538107872	-0.0198163259774446	0.0585591495037079
0.110973544418812	-0.344613313674927	-0.539359748363495	0.132904648780823	-0.0187659692019224	0.0590147152543068
0.11689455807209	-0.353434532880783	-0.549669027328491	0.134411603212357	-0.0176502894610167	0.0592838674783707
0.129530847072601	-0.363400757312775	-0.560387909412384	0.135925605893135	-0.01674316637218	0.0594896487891674
0.141145631670952	-0.36901319026947	-0.567590475082397	0.137367457151413	-0.0157927721738815	0.0599336624145508
0.149765104055405	-0.37659078836441	-0.579291880130768	0.138772234320641	-0.0150039596483111	0.0601401068270206
0.155278220772743	-0.383286327123642	-0.594046235084534	0.140106439590454	-0.0140954805538058	0.0603846646845341
0.158159777522087	-0.391050696372986	-0.597820222377777	0.14129251241684	-0.0132586844265461	0.0605482645332813
0.172287493944168	-0.398707211017609	-0.616087317466736	0.142591372132301	-0.012373223900795	0.0609517209231853
0.183740451931953	-0.402910202741623	-0.625578105449677	0.143740594387054	-0.0116956755518913	0.0613056607544422
0.188134133815765	-0.406470596790314	-0.633314490318298	0.144885122776031	-0.0109997000545263	0.0617901645600796
0.194170907139778	-0.40617573261261	-0.648060500621796	0.145923495292664	-0.0103582609444857	0.0619805566966534
0.199641034007072	-0.412845373153687	-0.646971821784973	0.146917879581451	-0.00970599520951509	0.0622083470225334
0.1989486515522	-0.416250914335251	-0.652325212955475	0.147880032658577	-0.00918890535831451	0.0625628978013992
0.20109461247921	-0.418253213167191	-0.659706711769104	0.148830980062485	-0.00878195185214281	0.0628945454955101
0.200939178466797	-0.41509798169136	-0.689796686172485	0.149754911661148	-0.00830011535435915	0.0630505234003067
0.197835743427277	-0.388030588626862	-0.683082103729248	0.15011739730835	-0.00827312748879194	0.0635360777378082
0.221374824643135	-0.387437015771866	-0.679962456226349	0.150271490216255	-0.00779518717899919	0.064109668135643
0.215797439217567	-0.402740597724915	-0.666017532348633	0.15046015381813	-0.00739302020519972	0.0647870227694511
0.236119762063026	-0.415550231933594	-0.664892137050629	0.150679185986519	-0.00746844429522753	0.0655496865510941
0.241323336958885	-0.405286073684692	-0.664738953113556	0.151098728179932	-0.00770631898194551	0.0661960020661354
0.250641763210297	-0.404849797487259	-0.672443270683289	0.151609227061272	-0.00806685537099838	0.0667047873139381
0.242876246571541	-0.402212172746658	-0.680270433425903	0.152254179120064	-0.00848451908677816	0.067401334643364
0.2459567040205	-0.39404708147049	-0.674414813518524	0.152478769421577	-0.00911061838269234	0.0678585693240166
0.246530756354332	-0.393336951732636	-0.6580770611763	0.152652204036713	-0.00955306645482779	0.0686320960521698
0.261039942502975	-0.39426252245903	-0.654730141162872	0.153024852275848	-0.00976628437638283	0.0693459361791611
0.278169184923172	-0.382045924663544	-0.659613728523254	0.153119087219238	-0.00994111876934767	0.0703390389680862
0.287689208984375	-0.377957731485367	-0.668800115585327	0.153095185756683	-0.00994586292654276	0.0713489428162575
0.282000839710236	-0.376502722501755	-0.658153414726257	0.153210148215294	-0.0101001244038343	0.0722211599349976
0.287005990743637	-0.369506925344467	-0.660523474216461	0.153250396251678	-0.0101656597107649	0.0732517242431641
0.301003128290176	-0.35979375243187	-0.651527464389801	0.153521209955215	-0.010541514493525	0.0744746401906013
0.310236424207687	-0.348620027303696	-0.63753741979599	0.153614908456802	-0.0110752759501338	0.0757935866713524
0.32105815410614	-0.348281592130661	-0.636757612228394	0.153482958674431	-0.0116408951580524	0.0768738314509392
0.327422320842743	-0.341128140687943	-0.638159215450287	0.153533264994621	-0.012190998531878	0.0779182240366936
0.338798850774765	-0.327054649591446	-0.618839919567108	0.153393238782883	-0.0126372603699565	0.0791152715682983
0.352790594100952	-0.331218183040619	-0.616552650928497	0.153198584914207	-0.0134730879217386	0.0803407728672028
0.360702365636826	-0.324836194515228	-0.605168402194977	0.153056159615517	-0.0140592996031046	0.0815660059452057
0.369722872972488	-0.3122279047966	-0.599814474582672	0.152761086821556	-0.014649510383606	0.0827533602714539
0.372427731752396	-0.313427001237869	-0.59409373998642	0.152383133769035	-0.0153771117329597	0.0835925862193108
0.381152093410492	-0.305562674999237	-0.588209629058838	0.152234196662903	-0.0157885663211346	0.0846971496939659
0.389776855707169	-0.297988653182983	-0.570732593536377	0.151955798268318	-0.016650628298521	0.0858032628893852
0.404981583356857	-0.293518334627151	-0.572602570056915	0.151773110032082	-0.0172093883156776	0.086717501282692
0.410639464855194	-0.301852226257324	-0.579042255878448	0.151614978909492	-0.0179317519068718	0.0876660868525505
0.413363426923752	-0.290575981140137	-0.556337118148804	0.151291847229004	-0.0184887386858463	0.0885883197188377
0.420089513063431	-0.296475857496262	-0.557762742042542	0.151017755270004	-0.0188883617520332	0.0893603935837746
0.434710800647736	-0.292802393436432	-0.557753324508667	0.150833964347839	-0.019349941983819	0.0903753712773323
0.446971952915192	-0.283352851867676	-0.537286043167114	0.15071839094162	-0.0198476146906614	0.0912623107433319
0.4554383456707	-0.289825737476349	-0.5520179271698	0.150583893060684	-0.0201844777911901	0.0920994058251381
0.457991600036621	-0.281885534524918	-0.53600001335144	0.150590807199478	-0.0204633679240942	0.0929434224963188
0.460017859935761	-0.270160883665085	-0.524502158164978	0.150661796331406	-0.0210018828511238	0.09355628490448
0.469448626041412	-0.265917271375656	-0.527074337005615	0.150829166173935	-0.0214901249855757	0.0942440703511238
0.473628163337708	-0.272544264793396	-0.523138403892517	0.151148825883865	-0.0218759551644325	0.094879575073719
0.487140119075775	-0.280131608247757	-0.51645702123642	0.151361092925072	-0.0223850011825562	0.0953518226742744
0.490468382835388	-0.27889695763588	-0.500238180160522	0.15156564116478	-0.0227404162287712	0.0960771813988686
0.498474955558777	-0.283620089292526	-0.510521054267883	0.151867657899857	-0.0230286754667759	0.0965079367160797
0.501352429389954	-0.28976634144783	-0.510099828243256	0.151895195245743	-0.0231858510524035	0.0970019176602364
0.511716187000275	-0.279017835855484	-0.492556691169739	0.152020812034607	-0.023364407941699	0.097550205886364
0.522917628288269	-0.284087270498276	-0.491640716791153	0.152268081903458	-0.0236882120370865	0.0980368852615356
0.53257155418396	-0.283518671989441	-0.490425765514374	0.152598470449448	-0.02384377643466	0.0986883491277695
0.539266109466553	-0.285427510738373	-0.489569246768951	0.152898415923119	-0.0241588708013296	0.0991562157869339
0.543781578540802	-0.287105858325958	-0.497876614332199	0.153242871165276	-0.0242330580949783	0.0998013913631439
0.546767175197601	-0.283612936735153	-0.473668575286865	0.153578221797943	-0.0246710237115622	0.100373201072216
0.55333811044693	-0.276838093996048	-0.476020395755768	0.153843313455582	-0.0249039605259895	0.100928068161011
0.555352807044983	-0.283253639936447	-0.484434276819229	0.154275447130203	-0.0252433139830828	0.101662717759609
0.554725348949432	-0.275459498167038	-0.468477606773376	0.154383525252342	-0.0256539322435856	0.102338500320911
0.557894229888916	-0.274201512336731	-0.464889645576477	0.154648095369339	-0.0259563028812408	0.102918535470963
0.553884267807007	-0.264063388109207	-0.454445242881775	0.154879361391068	-0.0264165885746479	0.103382766246796
0.554402410984039	-0.26223212480545	-0.457953482866287	0.154866352677345	-0.0269490722566843	0.103925444185734
0.554516971111298	-0.251859307289124	-0.442934572696686	0.154997259378433	-0.0273556616157293	0.104598097503185
0.54808908700943	-0.243152871727943	-0.439603477716446	0.155010133981705	-0.0279229264706373	0.10517917573452
0.540849983692169	-0.228405520319939	-0.427981615066528	0.154853880405426	-0.0284303762018681	0.105668559670448
0.530709564685822	-0.221126526594162	-0.423119425773621	0.154716774821281	-0.0292636621743441	0.106322713196278
0.529795944690704	-0.214058235287666	-0.409206330776215	0.154378607869148	-0.0300508849322796	0.106982238590717
0.522650063037872	-0.201652899384499	-0.401191979646683	0.15412038564682	-0.0307524800300598	0.107593715190887
0.511902332305908	-0.189691752195358	-0.383820354938507	0.153716444969177	-0.0319256670773029	0.107911117374897
0.506203353404999	-0.186138540506363	-0.380255222320557	0.153270959854126	-0.0327814966440201	0.108171865344048
0.489417463541031	-0.164501160383224	-0.368786931037903	0.152857661247253	-0.0338623039424419	0.108438171446323
0.475433766841888	-0.153844222426414	-0.35691899061203	0.152415528893471	-0.0348012298345566	0.108688056468964
0.464905649423599	-0.144545376300812	-0.34728080034256	0.152145937085152	-0.0358795672655106	0.109025128185749
0.448033511638641	-0.120571978390217	-0.329826712608337	0.151625439524651	-0.0370146296918392	0.109083838760853
0.417786747217178	-0.0985092595219612	-0.323702931404114	0.151197850704193	-0.0380221791565418	0.109189182519913
0.402793705463409	-0.0832194313406944	-0.327012479305267	0.150675475597382	-0.0388710759580135	0.109607554972172
0.395795106887817	-0.0622104965150356	-0.308957427740097	0.150116309523582	-0.0397782102227211	0.109981589019299
0.376507997512817	-0.044104527682066	-0.294877052307129	0.149700045585632	-0.041110135614872	0.110411673784256
0.351591944694519	-0.0199708249419928	-0.288654416799545	0.149383664131165	-0.0421311743557453	0.110762648284435
0.336715340614319	-0.00131938862614334	-0.272237360477448	0.148843944072723	-0.0430802889168262	0.111266061663628
0.325207859277725	0.0224546641111374	-0.272311180830002	0.148497000336647	-0.0442837066948414	0.111692890524864
0.316458195447922	0.039438683539629	-0.264160215854645	0.148022279143333	-0.0454513281583786	0.11203733086586
0.303004086017609	0.0540940463542938	-0.245423659682274	0.147565722465515	-0.0464194603264332	0.112362310290337
0.288351982831955	0.0683734342455864	-0.23387137055397	0.147032186388969	-0.0475947968661785	0.112547904253006
0.281178861856461	0.0896914377808571	-0.228382736444473	0.146749258041382	-0.0485614463686943	0.112826585769653
0.260507732629776	0.102996110916138	-0.219238296151161	0.146391615271568	-0.0495595149695873	0.112982153892517
0.253678321838379	0.115379944443703	-0.211782053112984	0.145937830209732	-0.0506083033978939	0.112726435065269
0.247122213244438	0.127579599618912	-0.202917963266373	0.145780399441719	-0.0513518527150154	0.113069474697113
0.239915996789932	0.138282775878906	-0.191487640142441	0.145616337656975	-0.0523618683218956	0.115124709904194
0.237693399190903	0.16708168387413	-0.1794573366642	0.145449593663216	-0.0531091168522835	0.117244876921177
0.245330631732941	0.195487812161446	-0.173264294862747	0.145432844758034	-0.0538154281675816	0.1186633259058
0.249573960900307	0.213058397173882	-0.179125845432281	0.145518228411675	-0.0545441992580891	0.119737155735493
0.245293751358986	0.224396020174026	-0.164183959364891	0.145532846450806	-0.0551222451031208	0.120428085327148
0.241113692522049	0.230900451540947	-0.148749932646751	0.145883649587631	-0.0558180809020996	0.120496690273285
0.244576394557953	0.235548332333565	-0.14578315615654	0.146153301000595	-0.0564279854297638	0.119657106697559
0.239730998873711	0.241952836513519	-0.147608384490013	0.146515786647797	-0.056647140532732	0.122444026172161
0.245092496275902	0.260803371667862	-0.13919597864151	0.146773442625999	-0.0572404079139233	0.12479218095541
0.253820776939392	0.291511714458466	-0.13426399230957	0.147037893533707	-0.0577035285532475	0.125236168503761
0.248796746134758	0.298828482627869	-0.135546028614044	0.147308304905891	-0.0578127168118954	0.125485479831696
0.251547068357468	0.303325116634369	-0.133372068405151	0.147626250982285	-0.0578232258558273	0.126680389046669
0.25513282418251	0.328953832387924	-0.123493701219559	0.147428795695305	-0.0579859390854836	0.127850249409676
0.264989972114563	0.32750278711319	-0.127993032336235	0.147619262337685	-0.0584126301109791	0.128980875015259
0.26725497841835	0.338865607976913	-0.133798390626907	0.148142129182816	-0.0586093030869961	0.129869490861893
0.276708990335464	0.360507279634476	-0.117734953761101	0.148248791694641	-0.0590825565159321	0.130604535341263
0.27534294128418	0.371016323566437	-0.112799026072025	0.148484706878662	-0.0596964657306671	0.131000742316246
0.275886058807373	0.376806735992432	-0.111064851284027	0.148568525910378	-0.0600486434996128	0.132068425416946
0.28903740644455	0.382444977760315	-0.110360041260719	0.148851335048676	-0.0604074783623219	0.135149210691452
0.300599545240402	0.405954778194427	-0.106540784239769	0.149000659584999	-0.0607652999460697	0.137783318758011
0.312009632587433	0.435896545648575	-0.0981938317418098	0.149323627352715	-0.0609588027000427	0.139435291290283
0.318118125200272	0.461166948080063	-0.0897258371114731	0.149390399456024	-0.0611913874745369	0.141743168234825
0.3247449696064	0.477570056915283	-0.109933756291866	0.149780005216599	-0.0610867254436016	0.144268900156021
0.333696573972702	0.49762949347496	-0.0901578441262245	0.149703934788704	-0.0613551288843155	0.146075874567032
0.342324525117874	0.513122081756592	-0.0915968492627144	0.149793356657028	-0.0615257062017918	0.147205024957657
0.350522696971893	0.528335511684418	-0.0823397040367126	0.150231093168259	-0.0619106665253639	0.148422837257385
0.355797529220581	0.539870083332062	-0.0833902508020401	0.150469779968262	-0.0622419454157352	0.150064766407013
0.370527237653732	0.554398238658905	-0.08126400411129	0.150587856769562	-0.0627379268407822	0.151768758893013
0.358046561479568	0.573953986167908	-0.0686138868331909	0.150739878416061	-0.0632604211568832	0.15210896730423
0.369187355041504	0.598319470882416	-0.0707265362143517	0.150881841778755	-0.0636122152209282	0.151549696922302
0.352283388376236	0.592729389667511	-0.0756385698914528	0.150836125016212	-0.0637636929750443	0.15111069381237
0.349251568317413	0.591233313083649	-0.0750798434019089	0.150796011090279	-0.0636340007185936	0.148555561900139
0.331741333007813	0.527875900268555	-0.0565394014120102	0.149953350424767	-0.0635968372225761	0.152459666132927
0.351174563169479	0.560544610023499	-0.0697160810232162	0.149633705615997	-0.0638298839330673	0.160186126828194
0.419412076473236	0.625838696956635	-0.0641458854079247	0.149522960186005	-0.0638160929083824	0.163491949439049
0.451580673456192	0.69725090265274	-0.0517417266964912	0.149120733141899	-0.0644851848483086	0.16466923058033
0.434806764125824	0.675435125827789	-0.0462976768612862	0.149092018604279	-0.0650474950671196	0.164997458457947
0.421001136302948	0.649560391902924	-0.052428100258112	0.148698329925537	-0.0649699345231056	0.165113180875778
0.443483531475067	0.657662153244019	-0.0332685634493828	0.148531973361969	-0.0654535293579102	0.165695503354073
0.469568222761154	0.66821426153183	-0.0430984683334827	0.148388937115669	-0.0659834295511246	0.166973948478699
0.465975403785706	0.675296425819397	-0.0251733995974064	0.147904574871063	-0.0664647594094276	0.166904762387276
0.456040799617767	0.674413561820984	-0.0213909521698952	0.147020623087883	-0.0665672197937965	0.167331889271736
0.462217062711716	0.758674800395966	-0.0196014121174812	0.146662443876266	-0.0666763260960579	0.176607117056847
0.505797207355499	0.824065566062927	-0.0332971960306168	0.145832136273384	-0.0666717663407326	0.184431582689285
0.54283332824707	0.881047427654266	-0.0189809054136276	0.145137578248978	-0.0674313455820084	0.189015954732895
0.545421063899994	0.901275277137756	-0.0122776785865426	0.144386753439903	-0.0679894015192986	0.193388715386391
0.559993982315063	0.913356482982636	-0.0195144843310118	0.144052788615227	-0.0682919025421143	0.195782199501991
0.591174960136414	0.940199077129364	0.0147232534363866	0.143419176340103	-0.069178618490696	0.200298726558685
0.620723307132721	0.959277749061584	0.03008683770895	0.142599135637283	-0.070254884660244	0.203867539763451
0.630526661872864	0.974449634552002	0.0352917201817036	0.141918703913689	-0.0709369629621506	0.207290634512901
0.642859101295471	0.984336614608765	0.0205933507531881	0.141448691487312	-0.0710932314395905	0.208000093698502
0.668361842632294	1.00731718540192	0.0103113055229187	0.140680104494095	-0.071438267827034	0.212896630167961
0.714803159236908	1.00890266895294	0.0216173268854618	0.139370992779732	-0.0727610737085342	0.217307031154633
0.736192226409912	1.02591323852539	0.0503694787621498	0.138189703226089	-0.0741197392344475	0.220137089490891
0.766235947608948	1.05987322330475	0.0235211309045553	0.137858659029007	-0.074237085878849	0.224577933549881
0.822061717510223	1.1042023897171	0.0200434904545546	0.137161433696747	-0.0745465233922005	0.233530700206757
0.847684383392334	1.13108265399933	0.0362218730151653	0.136364430189133	-0.0757187381386757	0.23699352145195
0.867947041988373	1.15165901184082	0.0181341059505939	0.136122509837151	-0.0761623680591583	0.240041956305504
0.885546743869781	1.18179678916931	0.0173585284501314	0.136412441730499	-0.0764308720827103	0.244205698370934
0.911637902259827	1.20518863201141	0.0380394347012043	0.135954841971397	-0.077457919716835	0.249036073684692
0.939356327056885	1.21119928359985	0.0589155852794647	0.135259658098221	-0.0781068056821823	0.252214998006821
0.983313381671906	1.19325077533722	0.0595150887966156	0.134408354759216	-0.0786323100328445	0.254636764526367
1.02194356918335	1.19366037845612	0.0366253443062305	0.134540840983391	-0.0790960267186165	0.256595820188522
1.06397378444672	1.17608225345612	0.0150726735591888	0.134243741631508	-0.0794644504785538	0.258584082126617
1.08885765075684	1.16738438606262	0.023206127807498	0.133932799100876	-0.0807384476065636	0.260076910257339
1.0623471736908	1.17667019367218	0.0409077331423759	0.13393260538578	-0.0820726305246353	0.260575890541077
1.08522260189056	1.18241894245148	0.054871030151844	0.134100422263145	-0.0837690755724907	0.261998802423477
1.11812722682953	1.18696796894073	0.0664816573262215	0.13399350643158	-0.0847529843449593	0.263566315174103
1.13697147369385	1.15240895748138	0.0675149410963058	0.133767887949944	-0.0860969349741936	0.264664828777313
1.1300687789917	1.13016951084137	0.0714999139308929	0.133153319358826	-0.0867782831192017	0.264913439750671
1.13639330863953	1.13565969467163	0.0753985717892647	0.132360309362411	-0.0877181887626648	0.264350175857544
1.11629939079285	1.15749454498291	0.101899512112141	0.131578773260117	-0.0887531563639641	0.2635158598423
1.08926963806152	1.16428065299988	0.117782816290855	0.130475267767906	-0.0897708758711815	0.263256967067719
1.07840919494629	1.15417659282684	0.129113540053368	0.128972515463829	-0.0907647162675858	0.262442529201508
1.0644029378891	1.15428709983826	0.13597072660923	0.127597063779831	-0.0920725539326668	0.260351717472076
1.0439145565033	1.15657317638397	0.171178847551346	0.125837370753288	-0.0941461771726608	0.257984101772308
1.01067841053009	1.15066123008728	0.167135059833527	0.123640917241573	-0.095866434276104	0.256124764680862
1.0080680847168	1.15892672538757	0.20746311545372	0.121293343603611	-0.0985385403037071	0.254563957452774
0.976495802402496	1.15271759033203	0.238857209682465	0.118536867201328	-0.101306065917015	0.252595812082291
0.942996025085449	1.15194416046143	0.282159626483917	0.115490019321442	-0.10443739593029	0.250137746334076
0.957295417785645	1.22739398479462	0.305640190839767	0.112667605280876	-0.107511408627033	0.25289785861969
1.07961428165436	1.43104219436646	0.343261808156967	0.109405696392059	-0.109437078237534	0.279187977313995
1.17364680767059	1.49016308784485	0.296773999929428	0.105043962597847	-0.110427863895893	0.303416639566422
1.20106756687164	1.58759999275208	0.327771604061127	0.101214662194252	-0.111497186124325	0.317275255918503
1.23602795600891	1.67865812778473	0.365259230136871	0.0965926498174667	-0.111977867782116	0.32526370882988
1.31468653678894	1.78398633003235	0.320027112960815	0.0940540432929993	-0.111095286905766	0.334717571735382
1.32631921768188	1.87470078468323	0.274417668581009	0.0912912115454674	-0.109851472079754	0.34613099694252
1.41406834125519	1.97566366195679	0.333183914422989	0.0882197916507721	-0.113014318048954	0.360640406608582
1.4913330078125	2.07302975654602	0.424833714962006	0.0855633690953255	-0.119001545011997	0.374773055315018
1.50744533538818	2.09136009216309	0.453959941864014	0.0846341103315353	-0.125304520130157	0.379096210002899
1.4948502779007	2.0680136680603	0.481125593185425	0.0834398865699768	-0.131436437368393	0.377845078706741
1.48703694343567	2.02270150184631	0.546077847480774	0.0811784118413925	-0.137690022587776	0.375216990709305
1.51425623893738	1.94409501552582	0.6063551902771	0.0775182917714119	-0.143780201673508	0.373767644166946
1.54382479190826	1.89022827148438	0.690943956375122	0.0731475949287415	-0.149407371878624	0.371563732624054
1.57158744335175	1.89184486865997	0.745205223560333	0.0694974362850189	-0.15357805788517	0.370786309242249
1.59537982940674	1.90682351589203	0.773313283920288	0.0662869289517403	-0.156980067491531	0.370641380548477
1.61137318611145	1.90235686302185	0.805579960346222	0.0634712353348732	-0.16007836163044	0.371803820133209
1.61460137367249	1.91361784934998	0.845252811908722	0.0604440681636333	-0.163001120090485	0.372981399297714
1.59814047813416	1.94514226913452	0.863477647304535	0.0574416667222977	-0.164539635181427	0.373316556215286
1.59887278079987	1.97774255275726	0.873298168182373	0.0545786023139954	-0.165234684944153	0.37429267168045
1.61307263374329	1.97383856773376	0.867210566997528	0.0514245964586735	-0.164942651987076	0.374500870704651
1.65128588676453	1.97370719909668	0.896557688713074	0.048954401165247	-0.165650919079781	0.374212861061096
1.63322460651398	1.97348892688751	0.909781932830811	0.0473619103431702	-0.166459292173386	0.373515397310257
1.63340711593628	1.97255432605743	0.929340839385986	0.0464090965688229	-0.168616905808449	0.37306609749794
1.59661436080933	1.97845220565796	0.962547481060028	0.0459331683814526	-0.170616582036018	0.37171933054924
1.56024014949799	1.9715963602066	0.984910070896149	0.045400433242321	-0.172766789793968	0.369380414485931
1.52544438838959	1.96567726135254	1.0052844285965	0.0448130145668983	-0.174957752227783	0.366821676492691
1.49773669242859	1.95291614532471	1.01123082637787	0.044105838984251	-0.177227765321732	0.363245725631714
1.44537019729614	1.91915082931519	1.0332487821579	0.042922955006361	-0.179713740944862	0.35985141992569
1.43791902065277	1.91424536705017	1.05505132675171	0.0419697836041451	-0.181635856628418	0.359140276908875
1.45713317394257	1.90488874912262	1.09766685962677	0.0406268015503883	-0.184876158833504	0.357095718383789
1.45554757118225	1.88669526576996	1.15170657634735	0.0391774475574493	-0.1882044672966	0.353512704372406
1.44770836830139	1.88185656070709	1.18477308750153	0.0374878831207752	-0.191210329532623	0.350854367017746
1.43691742420197	1.88050150871277	1.21213865280151	0.035171739757061	-0.194282099604607	0.34938856959343
1.42864060401917	1.87535333633423	1.26064383983612	0.0322863310575485	-0.198107197880745	0.348266929388046
1.42823171615601	1.87336492538452	1.30127561092377	0.0292195659130812	-0.201231971383095	0.346571445465088
1.44016897678375	1.85856521129608	1.32668113708496	0.0260814316570759	-0.204116001725197	0.34437882900238
1.46194350719452	1.84668612480164	1.39821767807007	0.022080460563302	-0.207921475172043	0.343689680099487
1.45771718025208	1.83701741695404	1.45905375480652	0.0183153692632914	-0.211537629365921	0.342022925615311
1.46421480178833	1.81045150756836	1.48361122608185	0.0144672943279147	-0.21493898332119	0.339883059263229
1.49759256839752	1.79659712314606	1.5291440486908	0.0106294574216008	-0.218612551689148	0.338270515203476
1.5169734954834	1.80276203155518	1.59645819664001	0.00723118707537651	-0.222496122121811	0.337938040494919
1.54013502597809	1.78218996524811	1.64906895160675	0.0035287719219923	-0.226263731718063	0.338456749916077
1.54535317420959	1.77054297924042	1.68615925312042	-9.94122092379257E-05	-0.229915127158165	0.336626797914505
1.57212460041046	1.75294160842896	1.73880100250244	-0.00440680934116244	-0.233550205826759	0.336306124925613
1.61857903003693	1.76239347457886	1.79835593700409	-0.00817473325878382	-0.237290516495705	0.338387340307236
1.64837551116943	1.76350879669189	1.83797299861908	-0.0112741813063622	-0.240615263581276	0.339339047670364
1.67304003238678	1.7543181180954	1.8839430809021	-0.0145278647542	-0.244404390454292	0.339827507734299
1.6777857542038	1.74102544784546	1.92462646961212	-0.0176650248467922	-0.247410178184509	0.3400539457798
1.68084609508514	1.72140407562256	1.95763397216797	-0.0207455735653639	-0.250444114208221	0.337334752082825
1.67489612102509	1.67806255817413	1.99985682964325	-0.0232939589768648	-0.253314584493637	0.328735917806625
1.71161067485809	1.6513397693634	2.04923486709595	-0.0264682658016682	-0.255996495485306	0.332405149936676
1.73733568191528	1.70169878005981	2.09554028511047	-0.0296650398522615	-0.25846454501152	0.338123053312302
1.73249769210815	1.72036004066467	2.12756943702698	-0.0330662503838539	-0.260445892810822	0.337089657783508
1.72940456867218	1.71566689014435	2.14931058883667	-0.0366126075387001	-0.262499690055847	0.334791839122772
1.73682713508606	1.68902397155762	2.17265439033508	-0.0399985685944557	-0.264192551374435	0.334491550922394
1.76044595241547	1.71678805351257	2.20855069160461	-0.0425272695720196	-0.266042411327362	0.335517525672913
1.77507364749908	1.72691166400909	2.24931883811951	-0.0450178571045399	-0.268394529819489	0.3367680311203
1.76419413089752	1.72659182548523	2.27218079566956	-0.0468524172902107	-0.270454853773117	0.33736664056778
1.77916252613068	1.70942914485931	2.29381585121155	-0.0485819168388844	-0.272484123706818	0.337786465883255
1.78015375137329	1.70646643638611	2.33009743690491	-0.0495443530380726	-0.274129122495651	0.339141041040421
1.81015515327454	1.71650195121765	2.36615872383118	-0.0505258403718472	-0.276118874549866	0.341883480548859
1.84503424167633	1.73760080337524	2.38427972793579	-0.0511178225278854	-0.277558624744415	0.345048099756241
1.8817400932312	1.77544069290161	2.40078806877136	-0.0509339459240437	-0.279211610555649	0.348767757415771
1.9246324300766	1.78465092182159	2.3810510635376	-0.0502843074500561	-0.280826270580292	0.351033210754395
1.94551753997803	1.8033812046051	2.40006732940674	-0.0497386157512665	-0.282303303480148	0.352438122034073
1.97612547874451	1.86038815975189	2.4241464138031	-0.0494454577565193	-0.282801419496536	0.356844276189804
1.96133577823639	1.84149503707886	2.44438552856445	-0.0495877377688885	-0.283907383680344	0.357434004545212
1.9789627790451	1.79775357246399	2.45707941055298	-0.0494247898459435	-0.285223811864853	0.357543677091599
1.99771308898926	1.83146321773529	2.45039176940918	-0.0490254685282707	-0.286050379276276	0.359086334705353
2.01753902435303	1.8717850446701	2.48472118377686	-0.0494552254676819	-0.287527352571487	0.360211968421936
2.01940059661865	1.87600839138031	2.47139120101929	-0.0499009639024735	-0.288670361042023	0.363683938980103
2.0048291683197	1.91900312900543	2.49563384056091	-0.0504659414291382	-0.289992481470108	0.368422895669937
2.00023126602173	1.95084357261658	2.52336072921753	-0.0514030568301678	-0.291281551122665	0.370683461427689
1.9883736371994	1.96551156044006	2.5125629901886	-0.0522000975906849	-0.292201548814774	0.372143626213074
2.01107454299927	1.96714699268341	2.53511953353882	-0.0532467514276505	-0.293536216020584	0.3740154504776
2.04044342041016	1.98818922042847	2.57631778717041	-0.0542202033102512	-0.295403003692627	0.376383155584335
2.05142974853516	1.99546229839325	2.59405755996704	-0.0551072955131531	-0.297224968671799	0.37880951166153
2.0570912361145	2.01283931732178	2.60843348503113	-0.0558060258626938	-0.299016743898392	0.381660729646683
2.08740615844727	2.04151129722595	2.64026522636414	-0.0568809174001217	-0.301768988370895	0.38629138469696
2.09052133560181	2.06762886047363	2.66749382019043	-0.0577956698834896	-0.30456218123436	0.38992914557457
2.08205103874207	2.07510089874268	2.68963479995728	-0.0587876662611961	-0.30713552236557	0.39210706949234
2.07813429832459	2.08194446563721	2.72396993637085	-0.0599330291152	-0.310243934392929	0.392592161893845
2.10389852523804	2.07773971557617	2.76977181434631	-0.0614616125822067	-0.313720107078552	0.394338518381119
2.1128146648407	2.08953785896301	2.80298757553101	-0.0629502385854721	-0.317014455795288	0.396663218736649
2.12589049339294	2.08309125900269	2.84921884536743	-0.0648233890533447	-0.320440530776978	0.398504704236984
2.14422941207886	2.08685040473938	2.88577508926392	-0.0666896030306816	-0.323506414890289	0.400634318590164
2.15114712715149	2.10140800476074	2.92231202125549	-0.0687010213732719	-0.326440781354904	0.403508633375168
2.17055606842041	2.12710547447205	2.95564079284668	-0.0703726410865784	-0.329546242952347	0.405911177396774
2.19255995750427	2.15087628364563	2.98536348342896	-0.0717702060937881	-0.333135187625885	0.408088207244873
2.16951656341553	2.17852020263672	3.00654721260071	-0.0731155127286911	-0.335883945226669	0.41179695725441
2.25092315673828	2.23899102210999	3.06264758110046	-0.073153980076313	-0.341045558452606	0.416866898536682
2.17984175682068	2.22374653816223	3.10486960411072	-0.0746513903141022	-0.34444060921669	0.41744264960289
2.17276382446289	2.2332170009613	3.12056708335876	-0.0763455405831337	-0.346995234489441	0.420695424079895
2.25303745269775	2.27829146385193	3.16032671928406	-0.0784829333424568	-0.351701200008392	0.425332367420197
2.22745299339294	2.30693101882935	3.18818306922913	-0.080135703086853	-0.355156302452087	0.426903903484344
2.26536798477173	2.32017302513123	3.21684336662292	-0.0822146981954575	-0.358695089817047	0.430856823921204
2.27617144584656	2.38587093353271	3.25861263275146	-0.0837328284978867	-0.361816853284836	0.436642915010452
2.26909685134888	2.42516469955444	3.29291105270386	-0.0849513038992882	-0.36531189084053	0.440086036920547
2.28455424308777	2.44138622283936	3.32179665565491	-0.0866258218884468	-0.368618011474609	0.442890644073486
2.31924986839294	2.48869562149048	3.34385108947754	-0.0881372615695	-0.371795773506165	0.446622759103775
2.34141135215759	2.51033425331116	3.37186074256897	-0.0896610468626022	-0.374779790639877	0.451495349407196
2.35079097747803	2.56121397018433	3.39362049102783	-0.0906056389212608	-0.377714812755585	0.455796927213669
2.34543323516846	2.58191847801209	3.42134356498718	-0.0914780050516129	-0.380554586648941	0.456795901060104
2.34540987014771	2.58741927146912	3.42839574813843	-0.0920416787266731	-0.3831627368927	0.458566248416901
2.33219742774963	2.61461305618286	3.46111130714417	-0.0924213826656342	-0.385611087083817	0.459908694028854
2.34610438346863	2.62781882286072	3.47430562973022	-0.0931444764137268	-0.387942582368851	0.462936550378799
2.37272644042969	2.65446496009827	3.48332977294922	-0.0936697721481323	-0.390277773141861	0.467198103666306
2.37477993965149	2.68626809120178	3.50146007537842	-0.0939673259854317	-0.39258223772049	0.469120651483536
2.37397432327271	2.69020056724548	3.52451944351196	-0.0943037196993828	-0.394609659910202	0.469876378774643
2.33395719528198	2.69512319564819	3.53308010101318	-0.0944981053471565	-0.396497756242752	0.467940032482147
2.26553273200989	2.67909455299377	3.56411123275757	-0.0949170216917992	-0.397974908351898	0.461774080991745
2.24460387229919	2.618896484375	3.57491254806519	-0.0959503501653671	-0.399002909660339	0.457321375608444
2.26006674766541	2.68836307525635	3.54918503761292	-0.0960179939866066	-0.39903461933136	0.462137967348099
2.26517152786255	2.73474931716919	3.56140756607056	-0.0958630815148354	-0.400889873504639	0.463072150945663
2.1823034286499	2.73588800430298	3.59412550926209	-0.0955421254038811	-0.402494251728058	0.4580078125
1.93435370922089	2.63885474205017	3.58487510681152	-0.0941943898797035	-0.40321671962738	0.430322259664536
1.8187962770462	2.44532155990601	3.59228134155273	-0.0942781046032906	-0.405060619115829	0.402069509029388
1.88316774368286	2.49524354934692	3.60487747192383	-0.0929248407483101	-0.40585470199585	0.409965664148331
1.9789707660675	2.66990518569946	3.62529110908508	-0.0918717831373215	-0.40704333782196	0.430655807256699
1.96791553497314	2.7481861114502	3.63542890548706	-0.0905318334698677	-0.409204334020615	0.431738555431366
1.91717517375946	2.72845053672791	3.63482522964478	-0.0890540331602097	-0.410886824131012	0.423144310712814
1.87924957275391	2.63478493690491	3.67422318458557	-0.089162714779377	-0.412292420864105	0.415421724319458
1.90414822101593	2.58796811103821	3.69485449790955	-0.0895832702517509	-0.413722604513168	0.411449044942856
1.99324405193329	2.63738965988159	3.71788835525513	-0.0897668600082397	-0.41506552696228	0.415867298841476
2.05345869064331	2.71228384971619	3.74276614189148	-0.089482955634594	-0.417014211416245	0.420670926570892
2.03067517280579	2.76606726646423	3.73841261863709	-0.0894057154655457	-0.417815208435059	0.419580280780792
2.0199294090271	2.76349902153015	3.75585627555847	-0.0896217375993729	-0.417887955904007	0.41323658823967
1.98642671108246	2.70388841629028	3.74469971656799	-0.0896258354187012	-0.4163798391819	0.404102176427841
2.00577592849731	2.61543297767639	3.75961470603943	-0.0901454761624336	-0.415471702814102	0.402363330125809
2.03056597709656	2.72201228141785	3.75321340560913	-0.0897520706057549	-0.415950179100037	0.409096956253052
2.10617089271545	2.81968355178833	3.68274331092834	-0.0883480161428452	-0.414243459701538	0.419974029064178
2.1484682559967	2.7642617225647	3.67149019241333	-0.0874141901731491	-0.414893060922623	0.42234343290329
2.15985798835754	2.68183588981628	3.71490621566772	-0.086921289563179	-0.418298989534378	0.419060945510864
2.18421959877014	2.67848467826843	3.75217866897583	-0.0867797657847404	-0.42092365026474	0.41945618391037
2.28018951416016	2.72509574890137	3.80659127235413	-0.0859322473406792	-0.425059139728546	0.426846146583557
2.3337938785553	2.75276398658752	3.83573055267334	-0.0852058008313179	-0.428275525569916	0.43599271774292
2.33413624763489	2.79011702537537	3.85783362388611	-0.0844140723347664	-0.431906878948212	0.441912025213242
2.2972891330719	2.76918363571167	3.89067840576172	-0.0845391303300858	-0.436911433935165	0.443136543035507
2.24242353439331	2.80088138580322	3.86800813674927	-0.084441103041172	-0.439192116260529	0.445087403059006
2.286288022995	2.86116194725037	3.86443424224854	-0.0848601087927818	-0.443696051836014	0.447010338306427
2.27859354019165	2.89737915992737	3.9070520401001	-0.0856668055057526	-0.448104709386826	0.448750913143158
2.30227041244507	2.88579177856445	3.95168232917786	-0.0863256752490997	-0.452753156423569	0.448324680328369
2.34407377243042	2.88897800445557	4.00837898254395	-0.0876659005880356	-0.457642823457718	0.448965907096863
2.39436149597168	2.92073917388916	4.07926321029663	-0.088985338807106	-0.461027503013611	0.454043656587601
2.4303765296936	2.94785785675049	4.12764835357666	-0.0901958644390106	-0.464854776859283	0.458500534296036
2.41391658782959	2.91031169891357	4.17478561401367	-0.0912234038114548	-0.468300372362137	0.459179073572159
2.3845694065094	2.89359617233276	4.16367340087891	-0.0910832732915878	-0.47147074341774	0.455773830413818
2.35945296287537	2.92415332794189	4.20137739181519	-0.0909933149814606	-0.474851191043854	0.453448265790939
2.30408787727356	2.95701813697815	4.20942258834839	-0.0907931625843048	-0.47727158665657	0.451842814683914
2.24712729454041	2.94803404808044	4.2308030128479	-0.0902806669473648	-0.47952800989151	0.44868540763855
2.18092632293701	2.93889737129211	4.23780632019043	-0.0894990637898445	-0.481536030769348	0.443999916315079
2.12032675743103	2.94328737258911	4.26436948776245	-0.0886882618069649	-0.483214348554611	0.43893101811409
2.06244993209839	2.9522852897644	4.29217624664307	-0.0879972353577614	-0.484606057405472	0.434140801429749
1.99971449375153	2.94655919075012	4.31781768798828	-0.086992084980011	-0.485909134149551	0.429273068904877
1.93979501724243	2.874272108078	4.3442120552063	-0.0856158211827278	-0.487620025873184	0.422707468271255
1.88077354431152	2.81571626663208	4.34590768814087	-0.0835673734545708	-0.489757597446442	0.415595978498459
1.85222911834717	2.79801034927368	4.33381080627441	-0.0819404870271683	-0.49211373925209	0.409231096506119
1.81816065311432	2.80127859115601	4.32912588119507	-0.0808494910597801	-0.494281709194183	0.403498739004135
1.79176795482635	2.80475187301636	4.34045457839966	-0.0804549753665924	-0.496857225894928	0.399798393249512
1.74844574928284	2.81841611862183	4.39283895492554	-0.0804429650306702	-0.499778985977173	0.397530376911163
1.71664834022522	2.80907964706421	4.40155744552612	-0.0799491032958031	-0.502262890338898	0.395146369934082
1.68543148040771	2.81532859802246	4.42260313034058	-0.0794544816017151	-0.504674971103668	0.391717523336411
1.66091561317444	2.81782007217407	4.42705249786377	-0.0787771642208099	-0.506619870662689	0.388611763715744
1.62513995170593	2.82287526130676	4.43369770050049	-0.0777397751808167	-0.508646845817566	0.386231333017349
1.59298074245453	2.8291003704071	4.44252300262451	-0.0766774341464043	-0.510731518268585	0.384992897510529
1.55360627174377	2.83852815628052	4.4600682258606	-0.0753631293773651	-0.512420177459717	0.384131282567978
1.53641581535339	2.84951114654541	4.46917057037354	-0.0738934576511383	-0.514325141906738	0.383255034685135
1.51917338371277	2.85441613197327	4.47088527679443	-0.0726938918232918	-0.515836715698242	0.38247162103653
1.50985205173492	2.86509084701538	4.46164274215698	-0.0713304951786995	-0.516946792602539	0.382386654615402
1.5066249370575	2.87304091453552	4.46219348907471	-0.0700152963399887	-0.517884075641632	0.383429437875748
1.50246453285217	2.89623713493347	4.45525169372559	-0.0685860887169838	-0.518663048744202	0.385067284107208
1.50925707817078	2.91001129150391	4.4516019821167	-0.0671409070491791	-0.519044160842896	0.387055575847626
1.51992785930634	2.93009328842163	4.44550848007202	-0.0654521286487579	-0.519443690776825	0.389101326465607
1.53120458126068	2.9362199306488	4.43740844726563	-0.0635505169630051	-0.51965320110321	0.390841126441956
1.55023920536041	2.94158601760864	4.42710590362549	-0.0616269111633301	-0.519650518894196	0.392248004674912
1.57339537143707	2.94619607925415	4.41636800765991	-0.0595107153058052	-0.519567966461182	0.393804252147675
1.59120488166809	2.95369005203247	4.42060279846191	-0.0573456473648548	-0.519304692745209	0.395177453756332
1.61784470081329	2.95230555534363	4.3945140838623	-0.0551593638956547	-0.51892876625061	0.396223127841949
1.6444183588028	2.95076656341553	4.39570474624634	-0.0529087148606777	-0.518513917922974	0.397560864686966
1.66379642486572	2.95063161849976	4.37431573867798	-0.0508062243461609	-0.518040359020233	0.398810118436813
1.67637968063354	2.95537304878235	4.36773920059204	-0.0486210733652115	-0.517431080341339	0.399959057569504
1.68816459178925	2.95508599281311	4.36093854904175	-0.046617791056633	-0.516981959342957	0.400577276945114
1.68880355358124	2.95473051071167	4.35503721237183	-0.0447803176939487	-0.51626580953598	0.400610655546188
1.68808877468109	2.95373892784119	4.34384679794312	-0.0430658683180809	-0.515796482563019	0.400618851184845
1.69692182540894	2.95697617530823	4.33597183227539	-0.0413472205400467	-0.515585482120514	0.400920808315277
1.69656240940094	2.95225191116333	4.33584880828857	-0.0399884283542633	-0.515441596508026	0.400637596845627
1.69907140731812	2.95599889755249	4.33266687393188	-0.0387196689844131	-0.515441060066223	0.400073796510696
1.69589221477509	2.94628739356995	4.33945798873901	-0.0376889929175377	-0.515619039535522	0.399396657943726
1.69913184642792	2.94324612617493	4.33544445037842	-0.036735225468874	-0.515960991382599	0.398426800966263
1.70976722240448	2.93616437911987	4.34843254089355	-0.0359955355525017	-0.516645729541779	0.39763730764389
1.71832847595215	2.93157005310059	4.35338401794434	-0.0353489629924297	-0.51759284734726	0.396397173404694
1.72949302196503	2.9142119884491	4.37482023239136	-0.0350357852876186	-0.518831789493561	0.394827216863632
1.74348425865173	2.90022993087769	4.3818039894104	-0.0348785072565079	-0.520231604576111	0.393156230449677
1.75126838684082	2.88996958732605	4.40377616882324	-0.034803606569767	-0.521711945533752	0.391607731580734
1.76295220851898	2.8846652507782	4.42748069763184	-0.0349637679755688	-0.523586511611938	0.389911890029907
1.77095866203308	2.87962436676025	4.44294023513794	-0.0352129526436329	-0.525461316108704	0.388542592525482
1.77773475646973	2.87964558601379	4.47113180160522	-0.0353943891823292	-0.527563869953156	0.387393742799759
1.77437376976013	2.88547372817993	4.5021800994873	-0.0357454679906368	-0.52967232465744	0.385989993810654
1.7626485824585	2.8850474357605	4.5158314704895	-0.0361804366111755	-0.531892776489258	0.384138822555542
1.7591677904129	2.8802855014801	4.53572559356689	-0.0366591028869152	-0.534125745296478	0.382152259349823
1.76585566997528	2.88197422027588	4.56138515472412	-0.03717240691185	-0.536464810371399	0.380350708961487
1.76413607597351	2.87607383728027	4.58412790298462	-0.0379311107099056	-0.538932085037231	0.37877345085144
1.77694344520569	2.87814879417419	4.61711025238037	-0.0387316197156906	-0.541417837142944	0.377759575843811
1.78103411197662	2.88129425048828	4.63952112197876	-0.0397097505629063	-0.543786108493805	0.376626878976822
1.79120421409607	2.87937235832214	4.65812349319458	-0.0405466333031654	-0.545886516571045	0.375924348831177
1.80701982975006	2.88975381851196	4.69553852081299	-0.0413167998194695	-0.548617959022522	0.374896675348282
1.80229365825653	2.88318753242493	4.71399354934692	-0.0418237783014774	-0.55121237039566	0.373293787240982
1.80394637584686	2.88400793075562	4.73878574371338	-0.0422373078763485	-0.553832232952118	0.371862709522247
1.801917552948	2.88722252845764	4.77200746536255	-0.0424818135797977	-0.556405246257782	0.370775938034058
1.80116510391235	2.88655757904053	4.77965545654297	-0.0426056012511253	-0.558862090110779	0.369622647762299
1.7969388961792	2.88858532905579	4.81597089767456	-0.0428424403071404	-0.561426401138306	0.368234038352966
1.79430961608887	2.88367128372192	4.84370994567871	-0.0429842621088028	-0.563709080219269	0.366606414318085
1.78141665458679	2.88189721107483	4.85735559463501	-0.0430923812091351	-0.565802216529846	0.365095853805542
1.76956272125244	2.88879132270813	4.88105154037476	-0.0430504754185677	-0.567769289016724	0.362774521112442
1.75536227226257	2.87711572647095	4.89376020431519	-0.0428368337452412	-0.569738507270813	0.360054343938828
1.75201141834259	2.87828254699707	4.91376638412476	-0.0424808822572231	-0.571696877479553	0.358431816101074
1.74113774299622	2.88241195678711	4.92699670791626	-0.0419925041496754	-0.573504090309143	0.357405036687851
1.73502445220947	2.88525676727295	4.93674945831299	-0.0414749048650265	-0.575067222118378	0.356012433767319
1.71746361255646	2.88199925422668	4.94543600082397	-0.0408049672842026	-0.57626610994339	0.35463097691536
1.70996367931366	2.88749527931213	4.96065711975098	-0.0400800295174122	-0.577557325363159	0.35311758518219
1.68971276283264	2.87866377830505	4.95393514633179	-0.039158646017313	-0.578369677066803	0.351230889558792
1.67835354804993	2.86104917526245	4.9583306312561	-0.0382287763059139	-0.579134583473206	0.34845694899559
1.66685736179352	2.84149622917175	4.96345233917236	-0.0371256656944752	-0.579869389533997	0.345835089683533
1.6836531162262	2.83351254463196	4.9628586769104	-0.0360446386039257	-0.580673456192017	0.34510150551796
1.68760859966278	2.83122277259827	4.96611261367798	-0.0351957976818085	-0.580890774726868	0.344905704259872
1.69690358638763	2.82814884185791	4.97062873840332	-0.0337763801217079	-0.581209540367126	0.344296902418137
1.68169820308685	2.80452489852905	4.95672988891602	-0.032451581209898	-0.581103444099426	0.34230825304985
1.67326486110687	2.79466462135315	4.94581508636475	-0.0309165399521589	-0.581165850162506	0.340747624635696
1.66746032238007	2.79249310493469	4.93002796173096	-0.0290165413171053	-0.581226289272308	0.339779376983643
1.66733074188232	2.79557681083679	4.92816638946533	-0.0270584970712662	-0.581072270870209	0.339316219091415
1.65533339977264	2.78683662414551	4.93265724182129	-0.0250316970050335	-0.58127099275589	0.338430672883987
1.65425896644592	2.77121138572693	4.92935371398926	-0.0230898335576057	-0.581269800662994	0.336898595094681
1.66092467308044	2.76336288452148	4.91760921478271	-0.0212913285940886	-0.581238567829132	0.336398929357529
1.66857326030731	2.7672233581543	4.91587114334106	-0.0194565765559673	-0.58112496137619	0.337418258190155
1.66380560398102	2.77409100532532	4.92186832427979	-0.018030347302556	-0.581080436706543	0.338267147541046
1.6512176990509	2.78475499153137	4.91828966140747	-0.0170876029878855	-0.580358445644379	0.33869469165802
1.64609467983246	2.79007887840271	4.89972114562988	-0.0158451199531555	-0.579753339290619	0.338489025831223
1.63385033607483	2.7885148525238	4.87642669677734	-0.0148144159466028	-0.579551100730896	0.338177710771561
1.62732017040253	2.78769040107727	4.89558696746826	-0.0137583278119564	-0.579940021038055	0.338628798723221
1.60442018508911	2.79615354537964	4.90019941329956	-0.0122179640457034	-0.580686867237091	0.338048338890076
1.59081089496613	2.802894115448	4.88934707641602	-0.0105866817757487	-0.581303715705872	0.337712496519089
1.55192530155182	2.80045533180237	4.89358997344971	-0.00906170997768641	-0.582249760627747	0.336013734340668
1.53793597221375	2.77997207641602	4.90153789520264	-0.00763488095253706	-0.583833932876587	0.333563894033432
1.50356996059418	2.77279925346375	4.92496299743652	-0.00670903967693448	-0.584414780139923	0.333544045686722
1.47783637046814	2.78264141082764	4.93119621276855	-0.00625641085207462	-0.58510023355484	0.33229586482048
1.449582695961	2.76893186569214	4.9266471862793	-0.00628679059445858	-0.585325598716736	0.329882919788361
1.43712830543518	2.76883053779602	4.93431997299194	-0.00667289504781365	-0.585740864276886	0.328831225633621
1.41661107540131	2.75511336326599	4.92017459869385	-0.00640677148476243	-0.585938453674316	0.328433513641357
1.38746893405914	2.7533597946167	4.9180212020874	-0.00580504070967436	-0.586534142494202	0.326870203018188
1.36039519309998	2.75031805038452	4.92605400085449	-0.0050519504584372	-0.587304711341858	0.325712233781815
1.32257390022278	2.77773976325989	4.93819379806519	-0.00464084697887301	-0.587881505489349	0.327368170022964
1.31816923618317	2.80726194381714	4.94398021697998	-0.00422883173450828	-0.588403582572937	0.328441679477692
1.29317021369934	2.80980730056763	4.93732833862305	-0.00395393278449774	-0.588814675807953	0.328777343034744
1.25973618030548	2.82504606246948	4.93271017074585	-0.00380877871066332	-0.588970124721527	0.330518841743469
1.25448644161224	2.86552429199219	4.93852806091309	-0.00338018592447042	-0.589330613613129	0.332092553377151
1.22569239139557	2.87747693061829	4.93469667434692	-0.00304211606271565	-0.58968186378479	0.333093702793121
1.17706799507141	2.89089131355286	4.92979669570923	-0.00273901969194412	-0.589856445789337	0.33333832025528
1.16772317886353	2.88732886314392	4.93604850769043	-0.00280151655897498	-0.590337991714478	0.33393207192421
1.12936723232269	2.88384079933167	4.93504095077515	-0.00392692722380161	-0.589239656925201	0.333943903446198
1.11688661575317	2.89785027503967	4.92442989349365	-0.00523885060101748	-0.587366580963135	0.335458099842072
1.01820302009583	2.89723062515259	4.91522836685181	-0.00790403131395578	-0.583927571773529	0.334761530160904
0.956621170043945	2.87401008605957	4.87592649459839	-0.0125993601977825	-0.57823646068573	0.3357293009758
0.990665793418884	2.93986654281616	4.82767915725708	-0.0183222368359566	-0.572085320949554	0.338610291481018
1.03833031654358	3.02251601219177	4.79876661300659	-0.0201318319886923	-0.568493127822876	0.345678389072418
0.981739580631256	3.0191535949707	4.78195667266846	-0.020572392269969	-0.567256629467011	0.345620036125183
1.00851941108704	3.01411724090576	4.77121496200562	-0.0178268998861313	-0.568149209022522	0.345265507698059
1.06970489025116	2.95696783065796	4.82774639129639	-0.0158204305917025	-0.572104692459106	0.347637087106705
1.1040004491806	2.97001028060913	4.8769359588623	-0.0143500128760934	-0.573846340179443	0.354054272174835
1.13497960567474	2.97960090637207	4.94635629653931	-0.0151533028110862	-0.576316654682159	0.359710276126862
1.16120183467865	2.93784141540527	4.9591383934021	-0.017027510330081	-0.577691853046417	0.364598631858826
1.17284095287323	2.94285249710083	4.94641637802124	-0.0182551387697458	-0.578435301780701	0.370636850595474
1.16832339763641	2.96861410140991	4.96424722671509	-0.0193404350429773	-0.580343246459961	0.375490486621857
1.17280912399292	2.99855351448059	4.96343898773193	-0.019420150667429	-0.58265233039856	0.379693925380707
1.1975702047348	3.01854681968689	4.96912574768066	-0.0189841333776712	-0.58562433719635	0.382274150848389
1.25641691684723	3.01556324958801	5.03540754318237	-0.0191512741148472	-0.589660406112671	0.385881066322327
1.28286516666412	2.99524617195129	5.0892276763916	-0.0198443792760372	-0.592790365219116	0.388009428977966
1.28101110458374	2.99034595489502	5.12267208099365	-0.0206611305475235	-0.595532596111298	0.391224920749664
1.24151754379272	2.97763633728027	5.16981363296509	-0.0226821843534708	-0.597362577915192	0.393815934658051
1.1519787311554	2.99498701095581	5.162353515625	-0.0241951905190945	-0.598278105258942	0.397821128368378
1.06401181221008	2.99070954322815	5.17180490493774	-0.0256326664239168	-0.600389838218689	0.400408089160919
1.00164365768433	3.02990460395813	5.18102836608887	-0.0254801567643881	-0.604005992412567	0.402454555034637
0.962302267551422	3.08019781112671	5.21182632446289	-0.0239811148494482	-0.60896909236908	0.406346589326859
0.951542437076569	3.09201884269714	5.24588394165039	-0.0232606958597898	-0.613108098506927	0.408375293016434
0.970739364624023	3.08057332038879	5.27681636810303	-0.0237627644091845	-0.616245687007904	0.407100647687912
0.958400368690491	3.04003500938416	5.29154634475708	-0.0259440895169973	-0.61702424287796	0.404133170843124
1.05725944042206	2.98974895477295	5.32707166671753	-0.0278167948126793	-0.619376599788666	0.404267698526382
1.03805983066559	2.97615122795105	5.36180400848389	-0.0295845754444599	-0.620066821575165	0.404347121715546
1.07446706295013	2.97341561317444	5.38499450683594	-0.0298265106976032	-0.622140228748322	0.407130211591721
1.07770919799805	2.96116542816162	5.4010648727417	-0.029853567481041	-0.624403119087219	0.408517390489578
1.0701185464859	2.97681856155396	5.41281700134277	-0.0286406632512808	-0.626538813114166	0.408250421285629
1.04611599445343	2.97796320915222	5.42532014846802	-0.0273586008697748	-0.62901782989502	0.408120810985565
1.02631497383118	3.00003385543823	5.44359827041626	-0.0257137231528759	-0.631644487380981	0.409285247325897
0.989075541496277	3.0040385723114	5.45889616012573	-0.0242502465844154	-0.634015023708344	0.408997863531113
0.950677335262299	2.9903666973114	5.46960401535034	-0.0234498251229525	-0.635658085346222	0.405424833297729
0.914278745651245	2.97365498542786	5.47640228271484	-0.0227106269448996	-0.637215733528137	0.402241080999374
0.822739601135254	2.98891496658325	5.49803972244263	-0.0225688833743334	-0.63752669095993	0.401608914136887
0.801909983158112	2.98172163963318	5.48075437545776	-0.022299025207758	-0.638008773326874	0.400204658508301
0.837745726108551	2.97049140930176	5.50597620010376	-0.0227067060768604	-0.639853417873383	0.399048268795013
0.815331995487213	3.00437068939209	5.52835988998413	-0.0229136124253273	-0.639558792114258	0.401757299900055
0.838590323925018	3.01707100868225	5.54048204421997	-0.0231262147426605	-0.640151560306549	0.403439551591873
0.854091763496399	2.98455834388733	5.54382419586182	-0.0230373833328485	-0.640904247760773	0.400188595056534
0.847273647785187	2.95108842849731	5.53245401382446	-0.0220423433929682	-0.641039073467255	0.398273319005966
0.847068667411804	2.93172526359558	5.56787872314453	-0.0216514728963375	-0.642504990100861	0.398917526006699
0.837262094020844	2.94304275512695	5.58665418624878	-0.0194767974317074	-0.643631041049957	0.401093870401382
0.865664482116699	2.93508672714233	5.59841823577881	-0.0174362845718861	-0.646031975746155	0.40150573849678
0.843058168888092	2.90412902832031	5.61028861999512	-0.0159673653542995	-0.647518932819366	0.399736285209656
0.833380043506622	2.88122773170471	5.61220932006836	-0.0151134701445699	-0.648723781108856	0.400917857885361
0.840159177780151	2.90500330924988	5.61607933044434	-0.0131306061521173	-0.650650084018707	0.400935173034668
0.791778087615967	2.88144946098328	5.63491630554199	-0.0122170420363545	-0.651647686958313	0.399143576622009
0.768162131309509	2.89833736419678	5.65629100799561	-0.0115892169997096	-0.652761936187744	0.399355560541153
0.756339490413666	2.87778997421265	5.65019702911377	-0.0110781081020832	-0.653618812561035	0.398646116256714
0.733905076980591	2.87858057022095	5.66391277313232	-0.0104326121509075	-0.655040681362152	0.395665317773819
0.708837747573853	2.84375762939453	5.66493225097656	-0.00990257225930691	-0.655965089797974	0.392967015504837
0.680947244167328	2.8233699798584	5.69994878768921	-0.0100343506783247	-0.657444596290588	0.390054017305374
0.62953907251358	2.81604599952698	5.70035457611084	-0.00980903301388025	-0.65775990486145	0.38751608133316
0.608396172523499	2.81928730010986	5.72726154327393	-0.0107038952410221	-0.658753097057343	0.387158632278442
0.596529483795166	2.81845569610596	5.71962690353394	-0.0108641376718879	-0.659388780593872	0.386029779911041
0.558884799480438	2.78249621391296	5.74301862716675	-0.011148314923048	-0.660882890224457	0.381435424089432
0.530565083026886	2.76560544967651	5.76599597930908	-0.012067130766809	-0.662116944789886	0.379477471113205
0.499704748392105	2.75462317466736	5.76409816741943	-0.0129314791411161	-0.662500739097595	0.377443164587021
0.489603906869888	2.74443602561951	5.79182720184326	-0.0136825740337372	-0.663180589675903	0.374657034873962
0.409530848264694	2.718989610672	5.77908420562744	-0.0152407167479396	-0.662173509597778	0.370912164449692
0.386348366737366	2.71976184844971	5.75151968002319	-0.0160469468683004	-0.660413086414337	0.369030654430389
0.297031432390213	2.73614907264709	5.72917699813843	-0.017400573939085	-0.659025311470032	0.366046488285065
0.117529571056366	2.70577311515808	5.67405843734741	-0.0196603909134865	-0.653880655765533	0.359358012676239
0.106499046087265	2.68729138374329	5.63328695297241	-0.0246427357196808	-0.648985385894775	0.356285810470581
0.0863606259226799	2.81827807426453	5.5710277557373	-0.0276565421372652	-0.643219888210297	0.363532185554504
0.0416014567017555	2.90049910545349	5.56696653366089	-0.0297609642148018	-0.642071127891541	0.368386715650558
-0.00379562121815979	2.93021678924561	5.59227991104126	-0.0303163640201092	-0.644021511077881	0.372525185346603
0.0482243001461029	2.93413329124451	5.66283655166626	-0.0308274962007999	-0.649190068244934	0.379324644804001
0.155258521437645	2.93328499794006	5.71968030929565	-0.0309692490845919	-0.655885994434357	0.383023142814636
0.257767498493195	2.88370490074158	5.80587577819824	-0.0304403211921453	-0.663956642150879	0.385487377643585
0.369212657213211	2.81255269050598	5.91484689712524	-0.0298809986561537	-0.672139048576355	0.387860745191574
0.472648948431015	2.71980214118958	5.99514389038086	-0.0295841284096241	-0.678916037082672	0.388259589672089
0.520223259925842	2.68500971794128	6.05232620239258	-0.0296772718429565	-0.683947324752808	0.390034258365631
0.542531251907349	2.70954632759094	6.09389400482178	-0.0298562664538622	-0.688120722770691	0.396276354789734
0.552967309951782	2.72422289848328	6.12143993377686	-0.02967787720263	-0.692773461341858	0.399235486984253
0.532334744930267	2.74257898330688	6.14173078536987	-0.0291439965367317	-0.697043895721436	0.400905758142471
0.547146558761597	2.7659695148468	6.15871381759644	-0.0286298021674156	-0.701393306255341	0.402448862791061
0.534162521362305	2.78493285179138	6.20869445800781	-0.0292295385152102	-0.704793214797974	0.402588993310928
0.529859066009521	2.78984355926514	6.21394395828247	-0.029892573133111	-0.707493305206299	0.401447862386703
0.533046960830688	2.77668833732605	6.24390411376953	-0.0312658920884132	-0.710170745849609	0.399726420640945
0.534151554107666	2.75157260894775	6.26927947998047	-0.0323628596961498	-0.712935090065002	0.397772371768951
0.539860308170319	2.7468888759613	6.31982564926147	-0.0327905975282192	-0.716867089271545	0.396216154098511
0.510313868522644	2.74623966217041	6.34347438812256	-0.0321685969829559	-0.720420718193054	0.396233707666397
0.492739737033844	2.74938130378723	6.35754680633545	-0.0314648039638996	-0.723900735378265	0.393963396549225
0.479283154010773	2.74708700180054	6.37716484069824	-0.0306434705853462	-0.7273770570755	0.392583221197128
0.443106412887573	2.74448299407959	6.36719560623169	-0.0300938710570335	-0.729285001754761	0.391504555940628
0.438218891620636	2.74905443191528	6.38623571395874	-0.0298061706125736	-0.731201827526093	0.390966147184372
0.396572023630142	2.76739740371704	6.36981725692749	-0.0289918966591358	-0.732061207294464	0.389441877603531
0.392837375402451	2.75124454498291	6.36997604370117	-0.0285413805395365	-0.733397364616394	0.388440489768982
0.322580933570862	2.78589582443237	6.35438346862793	-0.0275434367358685	-0.732972264289856	0.386405885219574
0.265442997217178	2.78499984741211	6.33244657516479	-0.0263777654618025	-0.733038246631622	0.382726281881332
0.218069314956665	2.76777148246765	6.29142045974731	-0.0248621013015509	-0.732234656810761	0.37746250629425
-0.024134274572134	2.8523645401001	6.2181224822998	-0.0215876568108797	-0.728458523750305	0.369041860103607
-0.143615916371346	2.83608031272888	6.13048982620239	-0.017795505002141	-0.72635817527771	0.35825052857399
-0.0695824846625328	2.80000782012939	6.10898685455322	-0.0157229602336884	-0.726585149765015	0.361809074878693
0.0125296777114272	2.85758900642395	6.17787885665894	-0.0172279234975576	-0.726870477199554	0.36935955286026
0.113439857959747	2.8376727104187	6.20841979980469	-0.0187202170491219	-0.727827966213226	0.367730736732483
0.188580095767975	2.74292302131653	6.2194995880127	-0.0197539012879133	-0.729202628135681	0.363954573869705
0.294207870960236	2.72988843917847	6.26368093490601	-0.0217379871755838	-0.730952203273773	0.368350714445114
0.378709971904755	2.75054287910461	6.30411195755005	-0.0231440830975771	-0.732133388519287	0.37338986992836
0.475181132555008	2.76445627212524	6.32332706451416	-0.0233876258134842	-0.733813047409058	0.37742555141449
0.520446181297302	2.78658151626587	6.34388542175293	-0.0237853042781353	-0.734943866729736	0.379336416721344
0.515211164951324	2.83544182777405	6.37537860870361	-0.0239719226956367	-0.736087024211884	0.384304344654083
0.557152092456818	2.85368204116821	6.37562227249146	-0.0240430720150471	-0.736932456493378	0.388536304235458
0.566612958908081	2.91129899024963	6.37801551818848	-0.024049811065197	-0.73758065700531	0.390592575073242
0.572257339954376	2.9203827381134	6.37971067428589	-0.0242420304566622	-0.738285481929779	0.391426503658295
0.530087292194366	2.95486927032471	6.41063117980957	-0.0238653123378754	-0.738926768302917	0.391884088516235
0.517475605010986	2.96859407424927	6.40217065811157	-0.0238675717264414	-0.739667952060699	0.390929371118546
0.489662945270538	2.99780178070068	6.3995099067688	-0.0238633789122105	-0.739902555942535	0.390142351388931
0.508391201496124	3.04735612869263	6.432204246521	-0.0242803115397692	-0.740828633308411	0.392570227384567
0.467955589294434	3.08172416687012	6.4461989402771	-0.0245693493634462	-0.740859687328339	0.39282289147377
0.484485805034637	3.09075260162354	6.4318060874939	-0.0254685133695602	-0.741056859493256	0.390958905220032
0.456076115369797	3.11810612678528	6.42367315292358	-0.0264485720545053	-0.740768492221832	0.389123767614365
0.390175223350525	3.13603401184082	6.4265718460083	-0.0271355491131544	-0.740584909915924	0.384146273136139
0.343812853097916	3.1450183391571	6.41542720794678	-0.0273690279573202	-0.740707457065582	0.380018800497055
0.276843935251236	3.15771675109863	6.42664957046509	-0.0278533902019262	-0.740342736244202	0.375568747520447
0.22378933429718	3.16554927825928	6.4129810333252	-0.0281122252345085	-0.739925563335419	0.370097219944
0.152975752949715	3.17677164077759	6.41702795028687	-0.0283240936696529	-0.738778054714203	0.363514274358749
0.092264398932457	3.18485522270203	6.39436817169189	-0.0278990883380175	-0.737602651119232	0.357804000377655
-0.0159146282821894	3.20562386512756	6.36247253417969	-0.0272628255188465	-0.735594749450684	0.352251827716827
-0.257940322160721	3.17893528938293	6.31057596206665	-0.0262214932590723	-0.732592344284058	0.333858251571655
-0.383629977703094	3.06382322311401	6.24574041366577	-0.0251837521791458	-0.729833543300629	0.318695902824402
-0.447413474321365	3.13827204704285	6.22023344039917	-0.0243109259754419	-0.72643369436264	0.31893602013588
-0.422129511833191	3.19488763809204	6.19934511184692	-0.024591077119112	-0.722596108913422	0.323929369449615
-0.421070128679276	3.2295503616333	6.16441583633423	-0.0263126213103533	-0.718479752540588	0.324142962694168
-0.425900548696518	3.22058820724487	6.15039443969727	-0.0285906177014112	-0.715135991573334	0.321138352155685
-0.477181375026703	3.22163915634155	6.11165046691895	-0.029679736122489	-0.712014138698578	0.31868714094162
-0.445703864097595	3.2292218208313	6.08539772033691	-0.0310197155922651	-0.709549307823181	0.318087548017502
-0.401871204376221	3.3013961315155	6.12443017959595	-0.0333537943661213	-0.708046019077301	0.325347125530243
-0.425943553447723	3.30022001266479	6.15146017074585	-0.0359030663967133	-0.705896615982056	0.329375624656677
-0.391832172870636	3.30334663391113	6.08121538162231	-0.037894070148468	-0.701869904994965	0.327618777751923
-0.324367791414261	3.32299137115479	6.04337501525879	-0.0398534759879112	-0.699465870857239	0.329531311988831
-0.230232164263725	3.29590892791748	6.05564880371094	-0.0409955866634846	-0.699490368366241	0.333739131689072
-0.235238030552864	3.29708576202393	6.10199546813965	-0.0425571016967297	-0.699138224124908	0.333366453647614
-0.264521479606628	3.23730230331421	6.07652378082275	-0.0443413332104683	-0.697081744670868	0.327597290277481
-0.206776186823845	3.21140789985657	6.04574298858643	-0.0473038665950298	-0.694457173347473	0.323433578014374
-0.113701671361923	3.21820616722107	6.06473112106323	-0.0498316511511803	-0.693397760391235	0.326038658618927
-0.0754915922880173	3.1934449672699	6.09589719772339	-0.0528925992548466	-0.6926029920578	0.327597767114639
-0.0329486206173897	3.19602155685425	6.08873510360718	-0.0547529011964798	-0.691829085350037	0.325609415769577
0.0213892068713903	3.18176913261414	6.0771164894104	-0.0563243441283703	-0.692437648773193	0.325994223356247
0.0389384366571903	3.17913770675659	6.11871910095215	-0.0577856935560703	-0.693719744682312	0.326093763113022
0.0841289013624191	3.17678737640381	6.14361572265625	-0.0594885721802711	-0.695350110530853	0.326886862516403
0.114440754055977	3.18390607833862	6.16890621185303	-0.0610817894339561	-0.697237491607666	0.327734678983688
0.141502186655998	3.15789723396301	6.19933032989502	-0.0626090914011002	-0.699376463890076	0.328501284122467
0.145261347293854	3.15682673454285	6.23928165435791	-0.064657062292099	-0.702058017253876	0.327808111906052
0.128814578056335	3.13085436820984	6.27307653427124	-0.0658470466732979	-0.70463901758194	0.325792849063873
0.0635951533913612	3.10218620300293	6.27265214920044	-0.0668402388691902	-0.707239627838135	0.320444464683533
-0.16663983464241	3.03515434265137	6.29752063751221	-0.067073680460453	-0.708991527557373	0.297813832759857
-0.213067024946213	2.83389520645142	6.29795026779175	-0.0684542879462242	-0.711668193340302	0.28179869055748
-0.250993311405182	2.83778977394104	6.33506298065186	-0.0702990964055061	-0.713197410106659	0.278936743736267
-0.254378587007523	2.83358263969421	6.36907148361206	-0.0723007991909981	-0.713467121124268	0.277155309915543
-0.233360812067986	2.83480262756348	6.38088989257813	-0.0752797499299049	-0.713593125343323	0.277982532978058
-0.270158797502518	2.86482238769531	6.37334108352661	-0.0778432562947273	-0.712863206863403	0.27830496430397
-0.254838049411774	2.85834860801697	6.36344575881958	-0.0795736536383629	-0.713450849056244	0.278263747692108
-0.277455985546112	2.87963104248047	6.37457942962646	-0.0810028240084648	-0.714118480682373	0.276071667671204
-0.236072242259979	2.87701940536499	6.36003255844116	-0.0818606466054916	-0.715166330337524	0.276059478521347
-0.215064480900764	2.91010880470276	6.39246082305908	-0.083311028778553	-0.716446399688721	0.277579993009567
-0.204736962914467	2.9047954082489	6.41838073730469	-0.083862416446209	-0.717604517936707	0.278288990259171
-0.16719651222229	2.9170138835907	6.42718076705933	-0.0845743119716644	-0.719184517860413	0.281711637973785
-0.16378727555275	2.96019601821899	6.45053052902222	-0.0849417075514793	-0.720652163028717	0.284557729959488
-0.176104098558426	2.95133948326111	6.46276712417603	-0.0846633166074753	-0.722690880298615	0.283793598413467
-0.22779455780983	2.95276045799255	6.4672532081604	-0.0839989483356476	-0.724699854850769	0.281767934560776
-0.238133236765862	2.97362494468689	6.47576522827148	-0.0838398337364197	-0.726723253726959	0.284190654754639
-0.264717221260071	3.03349924087524	6.49428558349609	-0.0831802636384964	-0.728578805923462	0.285389602184296
-0.300342887639999	3.05351972579956	6.50564908981323	-0.0829718634486198	-0.730658233165741	0.2853983938694
-0.35004061460495	3.07321071624756	6.51881694793701	-0.0826335474848747	-0.73222428560257	0.284657627344131
-0.378932118415833	3.09307169914246	6.54104804992676	-0.0826450288295746	-0.733995079994202	0.286046802997589
-0.423931688070297	3.11781549453735	6.54078006744385	-0.0821809321641922	-0.735310256481171	0.285513490438461
-0.449249893426895	3.12635660171509	6.55370140075684	-0.082386240363121	-0.736343264579773	0.285084128379822
-0.484310477972031	3.15020561218262	6.55643510818481	-0.0824217721819878	-0.73713892698288	0.285256564617157
-0.488849401473999	3.15749526023865	6.5536789894104	-0.0825579240918159	-0.737771570682526	0.286180198192596
-0.526392102241516	3.17838764190674	6.56377744674683	-0.082715667784214	-0.738499104976654	0.284558206796646
-0.579367518424988	3.18416833877563	6.56707668304443	-0.082212932407856	-0.738877058029175	0.282992094755173
-0.614221036434174	3.18360495567322	6.57133340835571	-0.0818718448281288	-0.739095568656921	0.281652212142944
-0.651176929473877	3.20280194282532	6.55209445953369	-0.0813852027058601	-0.738614082336426	0.281962603330612
-0.67484575510025	3.21010327339172	6.5483717918396	-0.0811202451586723	-0.737782418727875	0.281624674797058
-0.713918447494507	3.21414184570313	6.52265644073486	-0.0806572586297989	-0.736465334892273	0.280149579048157
-0.723530411720276	3.20387172698975	6.5093674659729	-0.0802275240421295	-0.735288739204407	0.278635680675507
-0.743358314037323	3.17436408996582	6.50509834289551	-0.0798682272434235	-0.733968555927277	0.277208656072617
-0.793474137783051	3.16881608963013	6.49127340316772	-0.0790767967700958	-0.731843173503876	0.274487882852554
-0.812188923358917	3.12199330329895	6.46172285079956	-0.0793103203177452	-0.729064643383026	0.271331429481506
-0.848321676254272	3.11335778236389	6.44529151916504	-0.0796621441841125	-0.725726723670959	0.267560333013535
-0.892749428749084	3.08569431304932	6.43376350402832	-0.0799137726426125	-0.722524583339691	0.263498514890671
-0.992232501506805	3.06064987182617	6.39820051193237	-0.0806979462504387	-0.718714118003845	0.258363008499146
-1.11972165107727	3.04896283149719	6.38786649703979	-0.0813542380928993	-0.713799238204956	0.252159595489502
-1.3243670463562	3.00620818138123	6.36416482925415	-0.0832989886403084	-0.708141803741455	0.241889700293541
-1.60006415843964	3.00970888137817	6.32604169845581	-0.0846769362688065	-0.700262367725372	0.234207898378372
-1.75395667552948	2.96158528327942	6.29733896255493	-0.0886053442955017	-0.691299974918365	0.23344112932682
-2.00990891456604	3.08874464035034	6.23732328414917	-0.0932960361242294	-0.678004622459412	0.234157010912895
-2.23289251327515	3.23786854743958	6.13812780380249	-0.0997085198760033	-0.66145658493042	0.237968862056732
-2.41572332382202	3.3879120349884	6.00611209869385	-0.10749925673008	-0.644135594367981	0.245034977793694
-2.48027849197388	3.53560590744019	5.86822605133057	-0.115647785365582	-0.627574622631073	0.251627326011658
-2.47252607345581	3.63316822052002	5.70607709884644	-0.123186677694321	-0.612099826335907	0.255408495664597
-2.38910675048828	3.68198180198669	5.65501070022583	-0.131260648369789	-0.6010622382164	0.263751357793808
-2.38755297660828	3.66845965385437	5.65636587142944	-0.141537472605705	-0.588989436626434	0.271894842386246
-2.3451976776123	3.70164752006531	5.55292224884033	-0.151705592870712	-0.572996079921722	0.274706214666367
-2.07290482521057	3.71888518333435	5.4568452835083	-0.161341190338135	-0.560740947723389	0.277063339948654
-1.87141108512878	3.692631483078	5.50960731506348	-0.169835194945335	-0.552781879901886	0.281597167253494
-1.75343036651611	3.63172149658203	5.56044721603394	-0.177994698286057	-0.546021521091461	0.287515193223953
-1.59043025970459	3.53159880638123	5.52328777313232	-0.183290243148804	-0.539901435375214	0.286683022975922
-1.48539042472839	3.42121982574463	5.49165391921997	-0.187884658575058	-0.535667777061462	0.284424871206284
-1.43723905086517	3.28446769714355	5.51507616043091	-0.192617014050484	-0.532710552215576	0.281487643718719
-1.31080830097198	3.24224734306335	5.52134466171265	-0.195573091506958	-0.531436383724213	0.283541470766068
-1.16308736801147	3.25423955917358	5.53120756149292	-0.197247684001923	-0.532254636287689	0.288935303688049
-1.09541749954224	3.21476769447327	5.55222606658936	-0.197745323181152	-0.533726215362549	0.291771471500397
-1.00864064693451	3.09342217445374	5.61096811294556	-0.198592022061348	-0.537590086460114	0.292468994855881
-1.06743633747101	3.10119676589966	5.71988344192505	-0.198741897940636	-0.542449951171875	0.295957386493683
-1.08197331428528	3.11094117164612	5.85355615615845	-0.20111346244812	-0.550293862819672	0.300530821084976
-1.12053728103638	3.09539818763733	5.85105228424072	-0.203255608677864	-0.556096076965332	0.299655973911285
-1.12295258045197	3.06132078170776	5.84198951721191	-0.206550449132919	-0.562268078327179	0.297729045152664
-1.11554622650146	3.02012848854065	5.90798664093018	-0.210510581731796	-0.569947123527527	0.295713305473328
-1.07483470439911	2.94100069999695	5.95064735412598	-0.215241640806198	-0.576876103878021	0.292711108922958
-0.943229258060455	2.88009548187256	6.06906700134277	-0.21939405798912	-0.586373567581177	0.288859039545059
-0.928104102611542	2.85047459602356	6.21500539779663	-0.224034667015076	-0.594691872596741	0.285122096538544
-0.871389389038086	2.77581644058228	6.32459545135498	-0.227686673402786	-0.60319972038269	0.281592905521393
-0.808150589466095	2.68596935272217	6.40198755264282	-0.23118194937706	-0.610947728157043	0.279544830322266
-0.804161489009857	2.6706178188324	6.47737836837769	-0.234327062964439	-0.617292821407318	0.281105309724808
-0.790358245372772	2.66589689254761	6.53702020645142	-0.237659603357315	-0.623670935630798	0.283035695552826
-0.815119624137878	2.67635369300842	6.55598878860474	-0.240444824099541	-0.629068791866302	0.283435523509979
-0.854252099990845	2.66937160491943	6.61704111099243	-0.244209468364716	-0.635744690895081	0.280161261558533
-0.894667029380798	2.66245484352112	6.67111921310425	-0.24752214550972	-0.642313301563263	0.277410537004471
-0.902705550193787	2.63558721542358	6.7444314956665	-0.25124916434288	-0.649056553840637	0.275309443473816
-0.897124409675598	2.60868906974792	6.81971216201782	-0.25480130314827	-0.655598759651184	0.272292762994766
-0.894507110118866	2.59379434585571	6.90866613388062	-0.258653044700623	-0.662536084651947	0.267882585525513
-0.916488349437714	2.55437135696411	7.00241756439209	-0.263114511966705	-0.669543504714966	0.263031721115112
-0.990687727928162	2.50628066062927	7.05207252502441	-0.267531305551529	-0.675100684165955	0.256603330373764
-1.01887059211731	2.45991277694702	7.07010650634766	-0.272169589996338	-0.680681109428406	0.251102358102798
-1.06493020057678	2.43330550193787	7.08958101272583	-0.276017606258392	-0.685556709766388	0.247784644365311
-1.08786737918854	2.41336488723755	7.10600090026855	-0.279515743255615	-0.689811527729034	0.245772838592529
-1.13389956951141	2.34739756584167	7.15717315673828	-0.282746315002441	-0.693126738071442	0.241094216704369
-1.1515144109726	2.26574921607971	7.2211799621582	-0.286254584789276	-0.696751892566681	0.233980223536491
-1.13358747959137	2.20403957366943	7.27905559539795	-0.289411187171936	-0.700557887554169	0.228033348917961
-1.12734878063202	2.17026329040527	7.3306097984314	-0.292267769575119	-0.704496383666992	0.222655549645424
-1.10875797271729	2.12798833847046	7.34498929977417	-0.294641464948654	-0.708117187023163	0.217275157570839
-1.05744004249573	2.05685448646545	7.37052536010742	-0.297119945287704	-0.712205469608307	0.214258953928947
-1.04256534576416	1.99996566772461	7.4183030128479	-0.299465119838715	-0.716134548187256	0.211791723966599
-1.03597605228424	1.94406187534332	7.47470283508301	-0.301887959241867	-0.720423221588135	0.209635600447655
-1.09831738471985	1.90278697013855	7.52317380905151	-0.303617537021637	-0.724068999290466	0.201659619808197
-1.07677578926086	1.81467461585999	7.53692960739136	-0.305408298969269	-0.728804230690002	0.193517699837685
-1.07841765880585	1.7461724281311	7.55401277542114	-0.306600958108902	-0.733184576034546	0.188746362924576
-1.07403540611267	1.69067823886871	7.60991716384888	-0.307892650365829	-0.738226175308228	0.184332326054573
-1.05948317050934	1.63371574878693	7.66630077362061	-0.309402585029602	-0.743089914321899	0.180384039878845
-1.04700469970703	1.58699572086334	7.70203113555908	-0.31066420674324	-0.747314631938934	0.17790898680687
-1.02664268016815	1.52793049812317	7.72988224029541	-0.312126994132996	-0.751022756099701	0.174313113093376
-0.999609708786011	1.46929919719696	7.75749111175537	-0.313198357820511	-0.754611432552338	0.170678362250328
-0.969367802143097	1.40338051319122	7.79417514801025	-0.314312428236008	-0.758296430110931	0.168572396039963
-0.9719278216362	1.37995600700378	7.81712865829468	-0.314910262823105	-0.761147737503052	0.166560873389244
-0.966193914413452	1.35384464263916	7.83981132507324	-0.315887361764908	-0.763771235942841	0.165120035409927
-0.96672797203064	1.34011137485504	7.86526679992676	-0.316998720169067	-0.765982925891876	0.163629561662674
-0.98978328704834	1.33573937416077	7.89109420776367	-0.318269044160843	-0.76749312877655	0.162780001759529
-1.0272798538208	1.34158170223236	7.90966081619263	-0.319995880126953	-0.768320143222809	0.16168811917305
-1.05707216262817	1.35839796066284	7.89947271347046	-0.321746468544006	-0.768541991710663	0.160150140523911
-1.07386350631714	1.37536990642548	7.88493347167969	-0.323367476463318	-0.768696069717407	0.158780351281166
-1.09037792682648	1.38679838180542	7.88320016860962	-0.324873805046082	-0.769010424613953	0.158439561724663
-1.11687552928925	1.39626252651215	7.88691759109497	-0.326188147068024	-0.769259750843048	0.158159926533699
-1.13447296619415	1.40812981128693	7.88733720779419	-0.32745698094368	-0.769241154193878	0.157252103090286
-1.13846409320831	1.41306805610657	7.88529253005981	-0.328598946332932	-0.769116103649139	0.156041368842125
-1.15152597427368	1.40872240066528	7.89113998413086	-0.329813599586487	-0.768853962421417	0.155190527439117
-1.16042506694794	1.4086080789566	7.89554119110107	-0.331093966960907	-0.768686294555664	0.154459372162819
-1.17404341697693	1.41655898094177	7.88798570632935	-0.332010060548782	-0.768027722835541	0.153471365571022
-1.18372821807861	1.41044342517853	7.87493371963501	-0.332917034626007	-0.767264604568481	0.152030900120735
-1.2061984539032	1.40768933296204	7.8599328994751	-0.333618819713593	-0.766452670097351	0.150788202881813
-1.25026905536652	1.42279887199402	7.8480281829834	-0.333999454975128	-0.765163421630859	0.148757174611092
-1.26222658157349	1.41766273975372	7.81897401809692	-0.334368824958801	-0.763809084892273	0.14711719751358
-1.2764345407486	1.42173838615417	7.79322957992554	-0.334623992443085	-0.761991143226624	0.145836114883423
-1.29701554775238	1.43038976192474	7.78082895278931	-0.33475187420845	-0.760027825832367	0.145024091005325
-1.31660771369934	1.43276166915894	7.75738716125488	-0.334897607564926	-0.757626950740814	0.14446584880352
-1.33917653560638	1.44066476821899	7.73485898971558	-0.334929525852203	-0.754768133163452	0.143495336174965
-1.3497896194458	1.44324445724487	7.70557975769043	-0.334996283054352	-0.751866638660431	0.142970591783524
-1.37609434127808	1.45464193820953	7.6731424331665	-0.334750473499298	-0.748875856399536	0.14315140247345
-1.38782823085785	1.4624058008194	7.6395115852356	-0.334508866071701	-0.74581503868103	0.142649978399277
-1.39999103546143	1.47000586986542	7.59761714935303	-0.33406662940979	-0.742597341537476	0.142317399382591
-1.41016435623169	1.47658812999725	7.56317615509033	-0.333495259284973	-0.739286959171295	0.141872450709343
-1.42197477817535	1.47862017154694	7.53338384628296	-0.332894712686539	-0.736056685447693	0.140640899538994
-1.4287850856781	1.46729981899261	7.49946546554565	-0.332059502601624	-0.732833981513977	0.139226853847504
-1.43263936042786	1.45142197608948	7.4516077041626	-0.331095039844513	-0.729414343833923	0.137989073991776
-1.42907476425171	1.44112205505371	7.41497421264648	-0.329949885606766	-0.726111114025116	0.13729090988636
-1.42319858074188	1.42903208732605	7.39654159545898	-0.328601956367493	-0.723017752170563	0.136440485715866
-1.41971015930176	1.41695189476013	7.36175727844238	-0.327258318662643	-0.719901978969574	0.135652482509613
-1.41271948814392	1.39486873149872	7.33525514602661	-0.32599863409996	-0.71693879365921	0.134678348898888
-1.41467046737671	1.37165796756744	7.30930709838867	-0.324729114770889	-0.714073657989502	0.133542627096176
-1.41058003902435	1.34955787658691	7.27840852737427	-0.323547303676605	-0.711123049259186	0.132561072707176
-1.39350867271423	1.32942521572113	7.24373006820679	-0.322569996118546	-0.708376049995422	0.131528973579407
-1.38273823261261	1.31717896461487	7.21958446502686	-0.321662485599518	-0.70585310459137	0.130729600787163
-1.37197196483612	1.30634379386902	7.20848035812378	-0.321161270141602	-0.703388094902039	0.130019068717957
-1.36216020584106	1.2907726764679	7.18809652328491	-0.32066822052002	-0.701113045215607	0.129354417324066
-1.3434830904007	1.27125251293182	7.17092180252075	-0.320482134819031	-0.699157059192657	0.128228560090065
-1.33406782150269	1.24971866607666	7.15855503082275	-0.320633739233017	-0.697196304798126	0.127334475517273
-1.3185019493103	1.24153435230255	7.1396861076355	-0.320605963468552	-0.695689082145691	0.126302748918533
-1.31308948993683	1.22293615341187	7.13907289505005	-0.321054309606552	-0.694215357303619	0.125263497233391
-1.31034815311432	1.20385527610779	7.12833642959595	-0.321534633636475	-0.693066358566284	0.123811736702919
-1.30410218238831	1.18268120288849	7.12543296813965	-0.322169035673141	-0.692188560962677	0.122412249445915
-1.29858791828156	1.17304491996765	7.11980772018433	-0.322833955287933	-0.691348135471344	0.12153922021389
-1.29956614971161	1.156778216362	7.11197423934937	-0.323565512895584	-0.690441846847534	0.120733939111233
-1.2989616394043	1.14608216285706	7.10044479370117	-0.324527055025101	-0.690101206302643	0.120581537485123
-1.28883290290833	1.13818442821503	7.10529088973999	-0.325464725494385	-0.689776301383972	0.121027857065201
-1.28676497936249	1.12878251075745	7.10916137695313	-0.3264499604702	-0.689602673053741	0.121257565915585
-1.28721761703491	1.11912393569946	7.1107439994812	-0.327359884977341	-0.689454674720764	0.120878279209137
-1.28890955448151	1.11041665077209	7.11643838882446	-0.328151732683182	-0.689477741718292	0.121158063411713
-1.30122244358063	1.12385022640228	7.11817502975464	-0.328832775354385	-0.689425826072693	0.121099278330803
-1.30327010154724	1.11704385280609	7.11365127563477	-0.32982611656189	-0.689433097839355	0.121128626167774
-1.30961453914642	1.12856638431549	7.11285734176636	-0.330308854579926	-0.689567029476166	0.121468372642994
-1.29973471164703	1.11851143836975	7.10646772384644	-0.331111282110214	-0.689486384391785	0.122603602707386
-1.30707859992981	1.09487497806549	7.11797761917114	-0.332956820726395	-0.689626276493073	0.123810827732086
-1.31489276885986	1.12768065929413	7.13255739212036	-0.333664357662201	-0.689746618270874	0.123743824660778
-1.32414603233337	1.15418100357056	7.12548398971558	-0.333822906017303	-0.690024375915527	0.125300854444504
-1.35039448738098	1.15624105930328	7.11510181427002	-0.333771526813507	-0.690091133117676	0.126188308000565
-1.37879514694214	1.16522490978241	7.11758708953857	-0.33402344584465	-0.690064132213593	0.125758528709412
-1.40818750858307	1.18016517162323	7.09423589706421	-0.33370915055275	-0.689811408519745	0.125457286834717
-1.41631233692169	1.19448983669281	7.08162975311279	-0.333377063274384	-0.689519584178925	0.125766649842262
-1.43756306171417	1.21223139762878	7.09260654449463	-0.332825928926468	-0.689330160617828	0.126355320215225
-1.449831366539	1.22010207176208	7.08554744720459	-0.332408398389816	-0.689276516437531	0.127291277050972
-1.45899891853333	1.21408689022064	7.07859992980957	-0.331715017557144	-0.689104735851288	0.127817451953888
-1.46670711040497	1.21291291713715	7.07279348373413	-0.330943703651428	-0.688820421695709	0.127157911658287
-1.48311924934387	1.2120041847229	7.07638692855835	-0.330478489398956	-0.688564658164978	0.126867890357971
-1.4908492565155	1.20804464817047	7.05080080032349	-0.329825609922409	-0.688308119773865	0.126182898879051
-1.5012172460556	1.21125555038452	7.05067014694214	-0.329056173563004	-0.687987446784973	0.12563955783844
-1.51938426494598	1.20949995517731	7.03875160217285	-0.328265756368637	-0.687758326530457	0.124775476753712
-1.5406266450882	1.20426750183105	7.03400945663452	-0.327652722597122	-0.687564432621002	0.124150238931179
-1.5560554265976	1.20607340335846	7.02421188354492	-0.326873511075974	-0.687425851821899	0.123360730707645
-1.57885980606079	1.20548522472382	7.02709817886353	-0.32634311914444	-0.687157154083252	0.122995011508465
-1.59431445598602	1.20898747444153	7.01953125	-0.325839966535568	-0.687017321586609	0.12194250524044
-1.61254119873047	1.20669841766357	7.01026344299316	-0.325522094964981	-0.686943292617798	0.121349141001701
-1.63617146015167	1.2103875875473	7.0122241973877	-0.325109302997589	-0.686981976032257	0.120946496725082
-1.6596907377243	1.21247506141663	7.00738716125488	-0.324693530797958	-0.68693071603775	0.120547726750374
-1.68150365352631	1.21925401687622	6.99734306335449	-0.324436575174332	-0.687168717384338	0.120620086789131
-1.69816899299622	1.23103988170624	7.00011396408081	-0.324487566947937	-0.687324583530426	0.120753012597561
-1.72529172897339	1.24602138996124	7.01310920715332	-0.324387162923813	-0.687577784061432	0.121408149600029
-1.74109637737274	1.25370121002197	6.99266147613525	-0.324566185474396	-0.687848210334778	0.122016005218029
-1.75479435920715	1.26911544799805	7.00932931900024	-0.32458883523941	-0.688367605209351	0.122806824743748
-1.77646803855896	1.27883291244507	7.00364780426025	-0.324682414531708	-0.688820421695709	0.123462900519371
-1.78690433502197	1.29163813591003	7.01029920578003	-0.324797719717026	-0.689260959625244	0.124211020767689
-1.79650676250458	1.29758632183075	7.002845287323	-0.324834197759628	-0.690085232257843	0.125506147742271
-1.80383515357971	1.31689715385437	7.02315711975098	-0.324914395809174	-0.690663278102875	0.126736715435982
-1.80794012546539	1.31775009632111	7.02211809158325	-0.325085461139679	-0.691431701183319	0.127575531601906
-1.80993521213531	1.32675909996033	7.02058410644531	-0.325303792953491	-0.692188441753387	0.128980085253716
-1.81173920631409	1.33772504329681	7.03795719146729	-0.32538104057312	-0.693041980266571	0.130242839455605
-1.813511967659	1.34160315990448	7.04187870025635	-0.325529634952545	-0.693839609622955	0.131200239062309
-1.81657004356384	1.337357878685	7.05127477645874	-0.3258116543293	-0.694682478904724	0.132387414574623
-1.80900084972382	1.34082663059235	7.04561948776245	-0.3260258436203	-0.695754945278168	0.133307963609695
-1.80867123603821	1.34238219261169	7.05887174606323	-0.326337188482285	-0.696667194366455	0.133754283189774
-1.80734252929688	1.33884918689728	7.07315731048584	-0.32667475938797	-0.697774589061737	0.134295254945755
-1.80631184577942	1.33306801319122	7.08516025543213	-0.327022731304169	-0.698929011821747	0.135023698210716
-1.80336856842041	1.32962548732758	7.09617710113525	-0.327499955892563	-0.700044691562653	0.136120498180389
-1.79148268699646	1.32644307613373	7.09029150009155	-0.327669978141785	-0.701287448406219	0.136868849396706
-1.7862251996994	1.32641649246216	7.10203838348389	-0.328114151954651	-0.702612400054932	0.137309283018112
-1.78280484676361	1.31922113895416	7.12766981124878	-0.328588515520096	-0.704059541225433	0.137949958443642
-1.77298974990845	1.30985188484192	7.1351490020752	-0.328968375921249	-0.705406963825226	0.139050379395485
-1.76277816295624	1.31464874744415	7.14742040634155	-0.32942208647728	-0.706895232200623	0.140222191810608
-1.75013554096222	1.30805349349976	7.15966463088989	-0.330012291669846	-0.708489775657654	0.140820160508156
-1.73467147350311	1.2992388010025	7.17918920516968	-0.330529421567917	-0.709960699081421	0.141281351447105
-1.72964870929718	1.29791760444641	7.18913269042969	-0.331025838851929	-0.711525917053223	0.141967177391052
-1.72785890102386	1.29562520980835	7.21400165557861	-0.331362366676331	-0.713139176368713	0.142511278390884
-1.71569406986237	1.28971898555756	7.22901439666748	-0.331811934709549	-0.714595973491669	0.143179535865784
-1.71337926387787	1.29650115966797	7.23253059387207	-0.332034707069397	-0.715882003307343	0.144091546535492
-1.70522165298462	1.30047595500946	7.23743677139282	-0.332200735807419	-0.717418789863586	0.14450515806675
-1.70503985881805	1.29688227176666	7.25053071975708	-0.332338243722916	-0.71883100271225	0.144944339990616
-1.70239496231079	1.2968682050705	7.2595386505127	-0.332377344369888	-0.719994723796844	0.145301386713982
-1.6863226890564	1.28919160366058	7.27661657333374	-0.332604825496674	-0.721140205860138	0.145695224404335
-1.68156719207764	1.29707598686218	7.28383302688599	-0.332551300525665	-0.722032487392426	0.146150544285774
-1.67647266387939	1.29088306427002	7.28901720046997	-0.33238884806633	-0.722846686840057	0.146217167377472
-1.67490303516388	1.28463363647461	7.29006910324097	-0.332090049982071	-0.723582804203033	0.145590558648109
-1.67206120491028	1.27134239673615	7.2930269241333	-0.331689298152924	-0.724292397499084	0.145101591944695
-1.66807591915131	1.26546990871429	7.29438161849976	-0.33121457695961	-0.724847674369812	0.144841730594635
-1.66181004047394	1.25976097583771	7.29591941833496	-0.330706804990768	-0.725255370140076	0.144248113036156
-1.65477526187897	1.25087511539459	7.28926801681519	-0.330138981342316	-0.725506603717804	0.143586590886116
-1.65397906303406	1.2365608215332	7.28601217269897	-0.329756021499634	-0.725821316242218	0.14247328042984
-1.65514099597931	1.22467386722565	7.28204393386841	-0.329221844673157	-0.725928425788879	0.14156137406826
-1.66048467159271	1.22354984283447	7.27688932418823	-0.328657776117325	-0.725972890853882	0.140665635466576
-1.66384494304657	1.21597480773926	7.26810550689697	-0.328047066926956	-0.725777506828308	0.139191642403603
-1.67332899570465	1.20841240882874	7.27039337158203	-0.327506691217422	-0.725673139095306	0.138091593980789
-1.67954802513123	1.20442628860474	7.26689291000366	-0.326901137828827	-0.72550231218338	0.137271910905838
-1.6977264881134	1.20188844203949	7.25550174713135	-0.326201140880585	-0.724990665912628	0.135696858167648
-1.71383345127106	1.19251656532288	7.25348329544067	-0.325713306665421	-0.724513649940491	0.134554758667946
-1.72734117507935	1.19293868541718	7.23562526702881	-0.325058788061142	-0.724009931087494	0.133168250322342
-1.74726092815399	1.19000232219696	7.22741460800171	-0.324495673179626	-0.723552644252777	0.131799817085266
-1.76936793327332	1.19041728973389	7.21249866485596	-0.323811203241348	-0.722983658313751	0.130290135741234
-1.78326725959778	1.18581485748291	7.20074272155762	-0.323229998350143	-0.722354352474213	0.129018560051918
-1.79506003856659	1.18618869781494	7.19827461242676	-0.322763353586197	-0.72184956073761	0.128029778599739
-1.81534850597382	1.18803644180298	7.18993711471558	-0.322253167629242	-0.721275746822357	0.127246767282486
-1.83468592166901	1.18095421791077	7.18553781509399	-0.321764826774597	-0.72038596868515	0.126360461115837
-1.84999620914459	1.18035805225372	7.16361522674561	-0.321333646774292	-0.719600677490234	0.125428855419159
-1.86448585987091	1.18209326267242	7.14717149734497	-0.320903688669205	-0.718909621238709	0.124660529196262
-1.87971723079681	1.19023954868317	7.14197874069214	-0.320504277944565	-0.718114197254181	0.124208614230156
-1.90230846405029	1.19138598442078	7.13538360595703	-0.320288687944412	-0.717331230640411	0.123357318341732
-1.92220962047577	1.18882787227631	7.11941003799438	-0.320079356431961	-0.716423332691193	0.122143737971783
-1.93042433261871	1.19181215763092	7.12156343460083	-0.319878101348877	-0.715601742267609	0.121440716087818
-1.94596791267395	1.19116508960724	7.10704946517944	-0.319630354642868	-0.714986801147461	0.121199905872345
-1.9684796333313	1.19192457199097	7.08517789840698	-0.319449573755264	-0.71412056684494	0.120069921016693
-1.97300207614899	1.19495010375977	7.09008741378784	-0.319494098424912	-0.713382184505463	0.119231596589088
-1.98466420173645	1.19347941875458	7.09020948410034	-0.319400042295456	-0.712678551673889	0.118972204625607
-1.99144661426544	1.19682943820953	7.06770133972168	-0.319261610507965	-0.711844563484192	0.118198901414871
-2.00156307220459	1.18667995929718	7.05596876144409	-0.319108933210373	-0.711090743541718	0.116603508591652
-2.01136326789856	1.17809534072876	7.05959463119507	-0.319167405366898	-0.710447490215302	0.115376330912113
-2.00507855415344	1.17844259738922	7.04875946044922	-0.318973541259766	-0.709867358207703	0.115049377083778
-2.00875234603882	1.17434430122375	7.04955101013184	-0.318904936313629	-0.708927631378174	0.113954491913319
-2.00901055335999	1.16433811187744	7.02333974838257	-0.31881982088089	-0.708164393901825	0.112817645072937
-2.0064868927002	1.16629147529602	7.02491188049316	-0.318683236837387	-0.70744514465332	0.112583234906197
-2.00002884864807	1.15592455863953	7.02007055282593	-0.318664401769638	-0.706656932830811	0.111957959830761
-1.99208509922028	1.14459431171417	7.00510168075562	-0.318583190441132	-0.705734193325043	0.111643359065056
-1.98825466632843	1.13869428634644	6.99820184707642	-0.31840917468071	-0.705090284347534	0.111072339117527
-1.97676146030426	1.13108861446381	6.99267244338989	-0.318358361721039	-0.70435094833374	0.110534757375717
-1.9681898355484	1.11783647537231	7.00349092483521	-0.318231225013733	-0.703847825527191	0.110551953315735
-1.95465803146362	1.11413133144379	6.9775333404541	-0.318234175443649	-0.703072607517242	0.110308796167374
-1.94282066822052	1.10200703144073	6.9854850769043	-0.318293511867523	-0.702339589595795	0.109807543456554
-1.92933011054993	1.09292817115784	6.97568845748901	-0.318471074104309	-0.701681017875671	0.109647966921329
-1.91063737869263	1.08635795116425	6.98218059539795	-0.318839102983475	-0.701182007789612	0.110180824995041
-1.89523458480835	1.0786646604538	6.96741151809692	-0.31894513964653	-0.700792610645294	0.110279306769371
-1.87448334693909	1.07532918453217	6.98112726211548	-0.319477438926697	-0.700259327888489	0.110716722905636
-1.86158657073975	1.06782114505768	6.98234367370605	-0.319920510053635	-0.699965298175812	0.111549019813538
-1.85102295875549	1.06845116615295	6.97811603546143	-0.320317387580872	-0.699609518051147	0.112073697149754
-1.83833646774292	1.06483066082001	6.98013067245483	-0.320824593305588	-0.699296295642853	0.112011522054672
-1.79565739631653	1.10503172874451	6.96296405792236	-0.321637541055679	-0.699557542800903	0.11027143150568
-1.67676746845245	1.02064251899719	6.90148210525513	-0.322714924812317	-0.703866541385651	0.111075848340988
-1.75082790851593	0.922809481620789	6.90465211868286	-0.32259726524353	-0.703684985637665	0.122385017573833
-1.76932060718536	0.951503932476044	6.94793272018433	-0.321750462055206	-0.702875316143036	0.124122723937035
-1.70114946365356	0.952065348625183	6.93566036224365	-0.322700947523117	-0.704253017902374	0.121469184756279
-1.65430402755737	0.92221063375473	6.93482875823975	-0.324107736349106	-0.70588880777359	0.122909650206566
-1.60920822620392	0.963064134120941	7.07896852493286	-0.327052921056747	-0.709142506122589	0.124601557850838
-1.51630413532257	0.848181784152985	7.03181505203247	-0.327683061361313	-0.710281074047089	0.127773478627205
-1.58108353614807	0.815208315849304	7.03174161911011	-0.327098459005356	-0.711262881755829	0.124351978302002
-1.5401930809021	0.856776595115662	7.05719184875488	-0.328617006540298	-0.713279724121094	0.120703905820847
-1.53131484985352	0.951576828956604	7.08193922042847	-0.33018371462822	-0.714755713939667	0.120881222188473
-1.46608293056488	0.939140319824219	7.11484718322754	-0.332921296358109	-0.718589425086975	0.120929546654224
-1.40996956825256	0.907212376594543	7.09218311309814	-0.334286838769913	-0.719928741455078	0.121563948690891
-1.43827712535858	0.954635441303253	7.1728777885437	-0.33679986000061	-0.720822215080261	0.122913993895054
-1.39527666568756	0.951277494430542	7.22219228744507	-0.339882910251617	-0.722891569137573	0.126389130949974
-1.40564358234406	0.882134437561035	7.2390513420105	-0.341978996992111	-0.723913669586182	0.129270657896996
-1.37329387664795	0.903009653091431	7.30661725997925	-0.344438046216965	-0.726238548755646	0.130075126886368
-1.33079743385315	1.06586360931396	7.51830101013184	-0.348717719316483	-0.729327738285065	0.133323356509209
-1.23128342628479	1.09594345092773	7.61618804931641	-0.352167010307312	-0.7294562458992	0.14077565073967
-1.12535917758942	1.0691978931427	7.57668352127075	-0.35375651717186	-0.730566501617432	0.13882440328598
-1.02626776695251	1.03426802158356	7.57714414596558	-0.356615155935287	-0.734655737876892	0.135186806321144
-1.07350647449493	1.06025815010071	7.70669794082642	-0.359461009502411	-0.738181889057159	0.140682116150856
-1.08763027191162	1.02810156345367	7.78021287918091	-0.360534310340881	-0.741080045700073	0.144641190767288
-1.05602371692657	1.01901197433472	7.78134775161743	-0.361485958099365	-0.743342220783234	0.14391028881073
-0.97977751493454	1.05482077598572	7.84124135971069	-0.365413337945938	-0.746792495250702	0.144076302647591
[truncated: 7,239 more rows]
