# Supplementary material for: Identification of Haptic Based Guiding Using Hard Reins
Source: PLoS One. 2015 Jul 22;10(7):e0132020. doi: 10.1371/journal.pone.0132020 (PMC4511788; doi:10.1371/journal.pone.0132020)
Supplement: S5 File — (ZIP) [file pone.0132020.s005.zip › Exp2_ForceData1/Subject5/path1/T1.csv]

-0.101	-0.187	-0.112	-0.005	-0.009	0.009
-0.116	-0.183	-0.094	-0.006	-0.009	0.009
-0.093	-0.192	-0.060	-0.006	-0.010	0.009
-0.082	-0.177	-0.026	-0.006	-0.009	0.009
-0.099	-0.185	-0.050	-0.006	-0.009	0.009
-0.085	-0.139	-0.095	-0.005	-0.009	0.009
-0.111	-0.181	-0.101	-0.005	-0.010	0.009
-0.089	-0.180	-0.064	-0.005	-0.009	0.009
-0.104	-0.180	-0.057	-0.005	-0.009	0.009
-0.089	-0.181	-0.087	-0.005	-0.009	0.009
-0.110	-0.177	-0.087	-0.006	-0.009	0.009
-0.091	-0.190	-0.081	-0.006	-0.009	0.009
-0.081	-0.177	-0.026	-0.006	-0.010	0.009
-0.104	-0.172	-0.067	-0.006	-0.009	0.009
-0.092	-0.151	-0.084	-0.006	-0.009	0.009
-0.106	-0.186	-0.084	-0.005	-0.010	0.009
-0.072	-0.172	-0.061	-0.006	-0.010	0.009
-0.104	-0.189	-0.016	-0.005	-0.009	0.009
-0.104	-0.175	-0.078	-0.005	-0.009	0.009
-0.109	-0.174	-0.063	-0.006	-0.009	0.009
-0.095	-0.184	-0.047	-0.005	-0.009	0.009
-0.105	-0.176	-0.050	-0.005	-0.010	0.008
-0.085	-0.175	-0.050	-0.006	-0.009	0.009
-0.095	-0.154	-0.125	-0.006	-0.010	0.009
-0.077	-0.208	-0.087	-0.005	-0.010	0.009
-0.096	-0.170	-0.078	-0.005	-0.009	0.009
-0.099	-0.188	-0.023	-0.005	-0.009	0.009
-0.096	-0.147	-0.064	-0.005	-0.009	0.009
-0.102	-0.178	-0.077	-0.005	-0.009	0.009
-0.096	-0.168	-0.081	-0.005	-0.009	0.009
-0.084	-0.183	-0.050	-0.005	-0.010	0.009
-0.090	-0.169	-0.078	-0.005	-0.009	0.009
-0.094	-0.158	-0.094	-0.006	-0.010	0.009
-0.081	-0.181	-0.084	-0.005	-0.010	0.009
-0.088	-0.165	-0.064	-0.005	-0.010	0.009
-0.091	-0.186	-0.037	-0.005	-0.010	0.009
-0.104	-0.143	-0.037	-0.005	-0.009	0.009
-0.100	-0.164	-0.091	-0.005	-0.009	0.009
-0.090	-0.168	-0.084	-0.005	-0.009	0.009
-0.089	-0.196	-0.060	-0.005	-0.010	0.009
-0.075	-0.167	-0.037	-0.005	-0.009	0.009
-0.097	-0.170	-0.070	-0.005	-0.010	0.009
-0.078	-0.174	-0.071	-0.005	-0.010	0.009
-0.097	-0.161	-0.006	-0.005	-0.010	0.009
-0.037	-0.164	-0.042	-0.005	-0.010	0.008
-0.090	-0.156	-0.037	-0.005	-0.010	0.009
-0.091	-0.177	-0.119	-0.005	-0.009	0.009
-0.102	-0.167	-0.097	-0.006	-0.009	0.009
-0.078	-0.197	-0.071	-0.005	-0.010	0.009
-0.084	-0.164	-0.044	-0.005	-0.009	0.009
-0.109	-0.178	-0.039	-0.005	-0.009	0.009
-0.097	-0.158	-0.071	-0.005	-0.009	0.009
-0.083	-0.171	-0.047	-0.005	-0.010	0.009
-0.069	-0.165	-0.048	-0.005	-0.009	0.009
-0.100	-0.163	-0.034	-0.005	-0.010	0.009
-0.087	-0.169	-0.105	-0.005	-0.009	0.009
-0.121	-0.175	-0.073	-0.005	-0.009	0.009
-0.082	-0.181	-0.054	-0.005	-0.010	0.009
-0.092	-0.157	-0.033	-0.005	-0.010	0.009
-0.092	-0.179	-0.040	-0.005	-0.010	0.009
-0.087	-0.157	-0.061	-0.005	-0.010	0.009
-0.080	-0.175	-0.064	-0.005	-0.010	0.009
-0.067	-0.158	-0.058	-0.005	-0.010	0.009
-0.088	-0.166	-0.020	-0.005	-0.010	0.009
-0.096	-0.148	-0.106	-0.005	-0.009	0.009
-0.112	-0.174	-0.087	-0.005	-0.010	0.009
-0.084	-0.189	-0.040	-0.005	-0.009	0.009
-0.099	-0.178	-0.037	-0.005	-0.010	0.009
-0.080	-0.166	-0.009	-0.005	-0.010	0.009
-0.084	-0.151	-0.064	-0.005	-0.010	0.009
-0.086	-0.187	-0.067	-0.005	-0.010	0.009
-0.079	-0.159	-0.023	-0.005	-0.009	0.009
-0.079	-0.171	-0.034	-0.005	-0.010	0.009
-0.090	-0.115	-0.082	-0.005	-0.009	0.009
-0.109	-0.177	-0.122	-0.004	-0.010	0.009
-0.078	-0.167	-0.054	-0.005	-0.010	0.009
-0.078	-0.175	-0.023	-0.005	-0.010	0.009
-0.072	-0.158	-0.017	-0.005	-0.009	0.009
-0.104	-0.166	-0.036	-0.005	-0.010	0.009
-0.080	-0.153	-0.085	-0.005	-0.010	0.009
-0.095	-0.164	-0.061	-0.005	-0.010	0.009
-0.068	-0.174	-0.034	-0.005	-0.010	0.009
-0.086	-0.133	-0.068	-0.005	-0.010	0.009
-0.090	-0.162	-0.099	-0.005	-0.010	0.009
-0.090	-0.164	-0.050	-0.005	-0.009	0.009
-0.082	-0.181	-0.037	-0.005	-0.010	0.009
-0.070	-0.158	0.000	-0.005	-0.010	0.009
-0.088	-0.170	-0.026	-0.005	-0.009	0.009
-0.086	-0.130	-0.078	-0.005	-0.010	0.009
-0.085	-0.174	-0.047	-0.005	-0.010	0.009
-0.058	-0.157	-0.041	-0.005	-0.010	0.009
-0.082	-0.164	-0.030	-0.005	-0.010	0.009
-0.083	-0.162	-0.051	-0.005	-0.009	0.009
-0.096	-0.167	-0.060	-0.005	-0.009	0.009
-0.085	-0.166	-0.017	-0.004	-0.009	0.009
-0.090	-0.152	-0.027	-0.005	-0.010	0.009
-0.082	-0.164	-0.024	-0.005	-0.010	0.009
-0.085	-0.131	-0.095	-0.005	-0.010	0.009
-0.061	-0.187	-0.043	-0.005	-0.010	0.010
-0.083	-0.163	-0.030	-0.005	-0.010	0.009
-0.084	-0.173	-0.006	-0.005	-0.010	0.009
-0.079	-0.134	-0.041	-0.005	-0.010	0.009
-0.099	-0.161	-0.085	-0.005	-0.010	0.009
-0.078	-0.163	-0.054	-0.005	-0.010	0.009
-0.084	-0.165	-0.020	-0.005	-0.010	0.009
-0.074	-0.165	-0.024	-0.005	-0.010	0.009
-0.077	-0.145	-0.078	-0.005	-0.010	0.009
-0.073	-0.171	-0.064	-0.005	-0.010	0.009
-0.075	-0.156	-0.027	-0.005	-0.010	0.009
-0.074	-0.165	0.004	-0.005	-0.010	0.009
-0.085	-0.129	-0.011	-0.005	-0.009	0.009
-0.095	-0.157	-0.065	-0.005	-0.010	0.009
-0.089	-0.149	-0.078	-0.005	-0.010	0.009
-0.080	-0.186	-0.030	-0.005	-0.010	0.009
-0.081	-0.158	-0.020	-0.005	-0.010	0.009
-0.095	-0.158	-0.047	-0.005	-0.010	0.009
-0.079	-0.170	-0.051	-0.005	-0.010	0.009
-0.085	-0.157	0.018	-0.005	-0.011	0.009
-0.049	-0.150	-0.011	-0.005	-0.010	0.009
-0.089	-0.129	-0.014	-0.005	-0.010	0.009
-0.094	-0.171	-0.061	-0.005	-0.010	0.009
-0.079	-0.149	-0.044	-0.005	-0.010	0.009
-0.081	-0.176	-0.030	-0.005	-0.010	0.009
-0.073	-0.154	-0.041	-0.005	-0.009	0.009
-0.125	-0.177	-0.042	-0.005	-0.009	0.010
-0.071	-0.158	-0.061	-0.005	-0.010	0.009
-0.079	-0.168	0.007	-0.005	-0.010	0.009
-0.051	-0.149	-0.004	-0.004	-0.010	0.009
-0.080	-0.142	-0.010	-0.005	-0.010	0.009
-0.080	-0.165	-0.071	-0.005	-0.009	0.009
-0.092	-0.157	-0.040	-0.005	-0.010	0.009
-0.079	-0.171	0.000	-0.004	-0.010	0.009
-0.083	-0.148	-0.017	-0.005	-0.010	0.009
-0.100	-0.167	-0.026	-0.005	-0.010	0.009
-0.077	-0.159	-0.048	-0.005	-0.010	0.009
-0.075	-0.147	-0.013	-0.005	-0.010	0.009
-0.053	-0.145	-0.008	-0.005	-0.010	0.009
-0.083	-0.152	-0.010	-0.005	-0.010	0.009
-0.078	-0.137	-0.072	-0.005	-0.009	0.009
-0.094	-0.153	-0.054	-0.005	-0.010	0.009
-0.069	-0.156	-0.017	-0.004	-0.010	0.009
-0.076	-0.151	0.007	-0.005	-0.010	0.009
-0.078	-0.157	0.004	-0.005	-0.010	0.009
-0.087	-0.142	-0.034	-0.005	-0.010	0.009
-0.077	-0.184	-0.023	-0.005	-0.010	0.009
-0.065	-0.146	0.021	-0.005	-0.010	0.009
-0.076	-0.161	-0.003	-0.005	-0.010	0.009
-0.078	-0.104	-0.052	-0.004	-0.010	0.009
-0.109	-0.156	-0.078	-0.004	-0.010	0.009
-0.069	-0.162	-0.017	-0.005	-0.010	0.009
-0.076	-0.170	0.004	-0.005	-0.010	0.009
-0.064	-0.145	0.003	-0.005	-0.010	0.009
-0.091	-0.154	-0.030	-0.005	-0.010	0.009
-0.082	-0.150	-0.037	-0.005	-0.010	0.009
-0.083	-0.149	-0.021	-0.004	-0.010	0.009
-0.069	-0.160	-0.007	-0.004	-0.010	0.009
-0.077	-0.120	-0.031	-0.005	-0.010	0.009
-0.088	-0.165	-0.075	-0.004	-0.010	0.009
-0.081	-0.162	-0.040	-0.005	-0.010	0.009
-0.070	-0.163	-0.014	-0.005	-0.010	0.009
-0.068	-0.146	0.007	-0.005	-0.010	0.009
-0.085	-0.163	0.004	-0.005	-0.010	0.009
-0.085	-0.120	-0.031	-0.005	-0.010	0.009
-0.083	-0.162	-0.017	-0.005	-0.011	0.009
-0.055	-0.154	-0.011	-0.004	-0.010	0.009
-0.082	-0.153	0.017	-0.004	-0.010	0.009
-0.083	-0.148	-0.034	-0.005	-0.010	0.009
-0.091	-0.160	-0.009	-0.005	-0.010	0.009
-0.080	-0.167	0.014	-0.004	-0.010	0.009
-0.083	-0.139	0.010	-0.005	-0.010	0.009
-0.075	-0.157	0.007	-0.005	-0.010	0.009
-0.075	-0.128	-0.069	-0.005	-0.010	0.009
-0.060	-0.173	-0.051	-0.005	-0.010	0.009
-0.062	-0.152	-0.024	-0.005	-0.010	0.009
-0.085	-0.167	-0.007	-0.004	-0.010	0.009
-0.076	-0.129	-0.014	-0.004	-0.010	0.009
-0.100	-0.155	-0.044	-0.004	-0.010	0.009
-0.076	-0.153	-0.017	-0.005	-0.010	0.009
-0.075	-0.142	-0.014	-0.005	-0.010	0.009
-0.066	-0.157	-0.004	-0.005	-0.010	0.009
-0.076	-0.127	-0.037	-0.005	-0.010	0.009
-0.055	-0.153	-0.021	-0.004	-0.010	0.009
-0.073	-0.148	-0.017	-0.004	-0.010	0.009
-0.071	-0.160	0.034	-0.005	-0.010	0.009
-0.082	-0.117	0.013	-0.004	-0.010	0.009
-0.084	-0.147	-0.035	-0.004	-0.010	0.009
-0.080	-0.155	-0.024	-0.005	-0.010	0.009
-0.076	-0.169	-0.024	-0.005	-0.010	0.009
-0.068	-0.155	0.003	-0.005	-0.010	0.009
-0.092	-0.146	-0.014	-0.005	-0.010	0.009
-0.073	-0.153	-0.027	-0.004	-0.010	0.009
-0.076	-0.147	0.041	-0.005	-0.011	0.009
-0.043	-0.138	-0.005	-0.004	-0.010	0.008
-0.086	-0.134	0.013	-0.005	-0.010	0.009
-0.086	-0.156	-0.062	-0.005	-0.010	0.009
-0.092	-0.148	-0.040	-0.005	-0.010	0.009
-0.070	-0.172	-0.003	-0.005	-0.010	0.009
-0.072	-0.149	-0.007	-0.005	-0.010	0.009
-0.100	-0.161	0.015	-0.005	-0.010	0.009
-0.075	-0.139	-0.028	-0.005	-0.010	0.009
-0.080	-0.151	0.000	-0.004	-0.011	0.009
-0.053	-0.142	-0.001	-0.005	-0.010	0.008
-0.082	-0.146	0.024	-0.004	-0.010	0.009
-0.073	-0.153	-0.048	-0.005	-0.009	0.009
-0.101	-0.161	-0.026	-0.005	-0.010	0.009
-0.065	-0.158	0.010	-0.004	-0.010	0.009
-0.075	-0.149	0.013	-0.005	-0.010	0.009
-0.069	-0.148	0.017	-0.004	-0.010	0.009
-0.078	-0.128	-0.018	-0.005	-0.010	0.009
-0.061	-0.154	-0.017	-0.004	-0.010	0.009
-0.058	-0.144	-0.008	-0.005	-0.010	0.009
-0.075	-0.154	0.024	-0.004	-0.010	0.009
-0.086	-0.134	-0.017	-0.005	-0.010	0.009
-0.101	-0.162	-0.027	-0.004	-0.010	0.009
-0.073	-0.156	-0.010	-0.004	-0.010	0.009
-0.091	-0.176	0.034	-0.005	-0.010	0.008
-0.053	-0.157	0.048	-0.005	-0.010	0.009
-0.083	-0.134	-0.000	-0.005	-0.010	0.009
-0.082	-0.161	-0.024	-0.005	-0.010	0.009
-0.084	-0.143	-0.007	-0.005	-0.010	0.009
-0.069	-0.161	0.007	-0.005	-0.010	0.009
-0.073	-0.110	-0.011	-0.005	-0.010	0.009
-0.093	-0.158	-0.075	-0.004	-0.010	0.009
-0.068	-0.154	-0.017	-0.005	-0.010	0.009
-0.079	-0.167	0.017	-0.005	-0.010	0.009
-0.059	-0.148	0.037	-0.005	-0.010	0.009
-0.092	-0.140	-0.017	-0.005	-0.010	0.009
-0.072	-0.138	-0.014	-0.005	-0.010	0.009
-0.088	-0.150	-0.007	-0.005	-0.011	0.009
-0.072	-0.158	0.020	-0.005	-0.010	0.009
-0.073	-0.130	0.003	-0.005	-0.010	0.009
-0.087	-0.163	-0.048	-0.004	-0.010	0.009
-0.077	-0.151	-0.003	-0.005	-0.010	0.009
-0.084	-0.173	0.004	-0.005	-0.010	0.009
-0.050	-0.150	0.027	-0.005	-0.010	0.009
-0.095	-0.154	0.000	-0.005	-0.010	0.009
-0.071	-0.131	-0.034	-0.005	-0.010	0.009
-0.075	-0.155	0.010	-0.005	-0.011	0.009
-0.057	-0.144	-0.004	-0.004	-0.010	0.009
-0.077	-0.149	0.014	-0.005	-0.010	0.009
-0.077	-0.160	-0.021	-0.005	-0.010	0.009
-0.079	-0.150	-0.010	-0.005	-0.010	0.009
-0.083	-0.172	0.044	-0.004	-0.010	0.009
-0.092	-0.137	0.020	-0.005	-0.010	0.008
-0.077	-0.157	0.000	-0.005	-0.010	0.009
-0.076	-0.122	-0.041	-0.005	-0.010	0.009
-0.054	-0.173	-0.003	-0.005	-0.011	0.009
-0.058	-0.150	0.006	-0.005	-0.010	0.009
-0.082	-0.153	0.017	-0.005	-0.010	0.009
-0.079	-0.147	-0.007	-0.005	-0.010	0.009
-0.090	-0.155	-0.013	-0.005	-0.010	0.009
-0.072	-0.163	0.010	-0.005	-0.010	0.009
-0.072	-0.143	0.013	-0.005	-0.010	0.009
-0.070	-0.159	-0.014	-0.005	-0.010	0.009
-0.072	-0.137	-0.048	-0.005	-0.010	0.009
-0.065	-0.165	-0.007	-0.005	-0.011	0.009
-0.069	-0.154	0.014	-0.005	-0.010	0.009
-0.082	-0.167	0.051	-0.004	-0.010	0.009
-0.075	-0.128	0.003	-0.005	-0.010	0.009
-0.083	-0.161	-0.041	-0.005	-0.010	0.009
-0.079	-0.154	-0.021	-0.005	-0.010	0.009
-0.060	-0.181	0.010	-0.005	-0.010	0.009
-0.065	-0.158	0.017	-0.005	-0.010	0.009
-0.088	-0.155	0.001	-0.005	-0.010	0.009
-0.067	-0.164	-0.027	-0.005	-0.010	0.009
-0.071	-0.150	0.068	-0.005	-0.011	0.009
-0.038	-0.155	0.026	-0.004	-0.010	0.008
-0.075	-0.135	0.017	-0.005	-0.010	0.009
-0.072	-0.151	-0.048	-0.005	-0.010	0.009
-0.075	-0.153	-0.024	-0.005	-0.010	0.009
-0.065	-0.178	-0.010	-0.005	-0.010	0.009
-0.059	-0.151	-0.007	-0.005	-0.010	0.009
-0.109	-0.166	0.005	-0.005	-0.010	0.009
-0.064	-0.164	-0.007	-0.005	-0.010	0.009
-0.065	-0.160	0.013	-0.005	-0.011	0.009
-0.039	-0.155	0.006	-0.005	-0.010	0.008
-0.081	-0.143	0.013	-0.005	-0.010	0.009
-0.062	-0.164	-0.051	-0.005	-0.010	0.009
-0.090	-0.162	-0.020	-0.005	-0.010	0.009
-0.076	-0.176	-0.003	-0.005	-0.010	0.009
-0.072	-0.156	-0.007	-0.005	-0.010	0.008
-0.080	-0.175	-0.003	-0.005	-0.010	0.009
-0.073	-0.151	-0.010	-0.005	-0.010	0.009
-0.059	-0.172	0.011	-0.005	-0.011	0.009
-0.050	-0.163	0.009	-0.005	-0.010	0.008
-0.078	-0.157	0.031	-0.005	-0.010	0.009
-0.069	-0.147	-0.034	-0.005	-0.010	0.009
-0.093	-0.159	-0.023	-0.005	-0.010	0.009
-0.065	-0.171	0.021	-0.005	-0.010	0.009
-0.072	-0.156	0.010	-0.005	-0.010	0.008
-0.080	-0.176	0.014	-0.005	-0.010	0.009
-0.057	-0.153	-0.024	-0.005	-0.010	0.009
-0.065	-0.204	0.011	-0.005	-0.011	0.008
-0.047	-0.150	0.068	-0.005	-0.010	0.009
-0.061	-0.167	-0.014	-0.005	-0.010	0.009
-0.076	-0.127	-0.038	-0.005	-0.010	0.009
-0.084	-0.167	-0.068	-0.005	-0.011	0.009
-0.059	-0.163	0.017	-0.005	-0.010	0.009
-0.081	-0.148	0.007	-0.005	-0.010	0.009
-0.058	-0.170	-0.011	-0.005	-0.010	0.009
-0.076	-0.159	-0.013	-0.005	-0.010	0.009
-0.066	-0.177	-0.013	-0.005	-0.010	0.009
-0.049	-0.164	0.017	-0.005	-0.010	0.009
-0.066	-0.173	0.004	-0.005	-0.010	0.009
-0.067	-0.128	-0.028	-0.005	-0.010	0.009
-0.082	-0.157	-0.044	-0.005	-0.010	0.009
-0.056	-0.163	0.000	-0.005	-0.010	0.009
-0.063	-0.190	-0.006	-0.005	-0.011	0.008
-0.057	-0.173	0.014	-0.005	-0.010	0.008
-0.081	-0.172	0.001	-0.005	-0.010	0.009
-0.058	-0.152	-0.024	-0.005	-0.010	0.009
-0.062	-0.174	0.014	-0.005	-0.011	0.009
-0.049	-0.165	-0.004	-0.005	-0.010	0.009
-0.070	-0.143	-0.017	-0.005	-0.010	0.009
-0.063	-0.176	-0.041	-0.005	-0.011	0.009
-0.055	-0.157	-0.024	-0.005	-0.010	0.009
-0.073	-0.187	0.048	-0.005	-0.010	0.008
-0.075	-0.146	0.027	-0.005	-0.010	0.008
-0.073	-0.176	-0.016	-0.005	-0.010	0.009
-0.067	-0.157	-0.061	-0.005	-0.010	0.009
-0.057	-0.176	-0.003	-0.005	-0.011	0.009
-0.048	-0.161	0.020	-0.005	-0.010	0.009
-0.062	-0.161	-0.013	-0.006	-0.011	0.009
-0.054	-0.164	-0.020	-0.005	-0.010	0.009
-0.071	-0.168	-0.034	-0.005	-0.010	0.009
-0.069	-0.182	0.021	-0.005	-0.010	0.009
-0.070	-0.153	0.007	-0.005	-0.010	0.009
-0.069	-0.169	-0.003	-0.005	-0.010	0.009
-0.051	-0.154	-0.065	-0.006	-0.010	0.009
-0.037	-0.188	-0.041	-0.005	-0.011	0.009
-0.053	-0.166	0.003	-0.005	-0.010	0.009
-0.064	-0.176	0.004	-0.005	-0.010	0.009
-0.056	-0.137	-0.011	-0.005	-0.010	0.009
-0.075	-0.159	-0.031	-0.005	-0.010	0.009
-0.060	-0.177	-0.003	-0.005	-0.010	0.009
-0.068	-0.171	-0.003	-0.005	-0.010	0.008
-0.053	-0.168	-0.027	-0.005	-0.010	0.009
-0.072	-0.166	-0.040	-0.006	-0.010	0.009
-0.050	-0.188	-0.023	-0.005	-0.011	0.009
-0.044	-0.170	0.031	-0.005	-0.011	0.009
-0.055	-0.171	0.003	-0.005	-0.010	0.008
-0.068	-0.143	-0.017	-0.005	-0.010	0.009
-0.069	-0.173	-0.013	-0.005	-0.011	0.009
-0.022	-0.153	-0.011	-0.005	-0.011	0.008
-0.069	-0.177	-0.003	-0.005	-0.010	0.009
-0.062	-0.171	-0.065	-0.005	-0.009	0.009
-0.108	-0.182	-0.028	-0.006	-0.010	0.009
-0.047	-0.185	-0.040	-0.005	-0.011	0.009
-0.057	-0.162	0.020	-0.005	-0.011	0.009
-0.047	-0.176	0.030	-0.005	-0.010	0.008
-0.059	-0.143	-0.014	-0.005	-0.010	0.009
-0.070	-0.177	-0.058	-0.005	-0.010	0.009
-0.062	-0.169	-0.044	-0.006	-0.010	0.009
-0.055	-0.184	0.007	-0.005	-0.010	0.009
-0.057	-0.164	-0.038	-0.006	-0.010	0.008
-0.087	-0.184	-0.016	-0.005	-0.010	0.009
-0.041	-0.172	-0.044	-0.006	-0.011	0.009
-0.050	-0.170	0.014	-0.005	-0.011	0.009
-0.027	-0.164	-0.001	-0.005	-0.011	0.008
-0.059	-0.162	-0.014	-0.005	-0.010	0.008
-0.055	-0.161	-0.034	-0.005	-0.010	0.009
-0.060	-0.172	-0.040	-0.005	-0.011	0.009
-0.041	-0.190	0.010	-0.005	-0.010	0.009
-0.070	-0.157	-0.014	-0.005	-0.010	0.008
-0.073	-0.179	-0.027	-0.005	-0.010	0.009
-0.046	-0.165	-0.024	-0.005	-0.010	0.009
-0.069	-0.219	-0.013	-0.006	-0.011	0.008
-0.023	-0.166	0.048	-0.006	-0.010	0.009
-0.058	-0.168	-0.013	-0.006	-0.010	0.009
-0.047	-0.153	-0.065	-0.006	-0.010	0.009
-0.067	-0.180	-0.037	-0.005	-0.011	0.009
-0.043	-0.182	0.007	-0.005	-0.011	0.009
-0.052	-0.145	-0.014	-0.005	-0.010	0.009
-0.068	-0.180	-0.054	-0.005	-0.010	0.009
-0.066	-0.172	-0.027	-0.005	-0.010	0.009
-0.044	-0.201	-0.010	-0.005	-0.011	0.009
-0.037	-0.178	0.017	-0.006	-0.011	0.009
-0.061	-0.178	-0.023	-0.006	-0.010	0.009
-0.046	-0.142	-0.055	-0.005	-0.010	0.009
-0.064	-0.179	-0.051	-0.005	-0.011	0.009
-0.038	-0.183	-0.014	-0.005	-0.010	0.009
-0.057	-0.161	-0.010	-0.006	-0.011	0.009
-0.058	-0.179	-0.048	-0.005	-0.010	0.009
-0.065	-0.174	-0.023	-0.006	-0.010	0.009
-0.054	-0.193	-0.017	-0.006	-0.011	0.008
-0.039	-0.171	0.014	-0.006	-0.011	0.008
-0.050	-0.174	-0.027	-0.006	-0.011	0.009
-0.050	-0.152	-0.061	-0.006	-0.010	0.009
-0.052	-0.189	-0.044	-0.005	-0.011	0.009
-0.034	-0.170	-0.011	-0.005	-0.011	0.008
-0.054	-0.184	0.011	-0.006	-0.010	0.008
-0.057	-0.179	-0.051	-0.006	-0.010	0.008
-0.061	-0.174	-0.033	-0.006	-0.010	0.009
-0.053	-0.182	0.007	-0.005	-0.010	0.009
-0.065	-0.162	-0.000	-0.006	-0.011	0.008
-0.054	-0.179	-0.007	-0.005	-0.010	0.009
-0.052	-0.152	-0.078	-0.006	-0.011	0.009
-0.039	-0.201	-0.050	-0.006	-0.011	0.009
-0.031	-0.175	-0.017	-0.006	-0.010	0.008
-0.050	-0.181	-0.017	-0.006	-0.011	0.008
-0.048	-0.167	-0.034	-0.006	-0.010	0.009
-0.063	-0.181	-0.037	-0.006	-0.011	0.009
-0.049	-0.181	-0.037	-0.006	-0.011	0.009
-0.046	-0.170	0.004	-0.006	-0.011	0.009
-0.046	-0.172	-0.051	-0.006	-0.010	0.009
-0.053	-0.163	-0.051	-0.006	-0.011	0.009
-0.032	-0.194	-0.040	-0.005	-0.011	0.009
-0.042	-0.172	-0.024	-0.006	-0.011	0.009
-0.053	-0.193	-0.020	-0.005	-0.010	0.008
-0.063	-0.140	-0.024	-0.006	-0.010	0.008
-0.062	-0.188	-0.068	-0.006	-0.010	0.009
-0.065	-0.181	-0.043	-0.006	-0.010	0.009
-0.045	-0.200	-0.020	-0.006	-0.011	0.008
-0.039	-0.180	-0.003	-0.006	-0.010	0.008
-0.063	-0.176	-0.043	-0.006	-0.011	0.009
-0.044	-0.182	-0.037	-0.006	-0.010	0.009
-0.055	-0.180	0.007	-0.006	-0.011	0.009
-0.024	-0.168	-0.005	-0.005	-0.011	0.008
-0.057	-0.162	-0.017	-0.006	-0.010	0.008
-0.062	-0.174	-0.041	-0.006	-0.010	0.009
-0.044	-0.174	-0.054	-0.006	-0.011	0.009
-0.046	-0.204	-0.026	-0.006	-0.011	0.009
-0.049	-0.179	-0.051	-0.006	-0.010	0.008
-0.082	-0.197	-0.022	-0.006	-0.011	0.009
-0.044	-0.183	-0.047	-0.006	-0.011	0.009
-0.051	-0.180	-0.017	-0.006	-0.011	0.009
-0.022	-0.178	-0.021	-0.006	-0.011	0.008
-0.045	-0.175	-0.007	-0.006	-0.011	0.008
-0.043	-0.180	-0.061	-0.006	-0.010	0.009
-0.061	-0.187	-0.040	-0.006	-0.010	0.009
-0.043	-0.199	-0.027	-0.005	-0.011	0.009
-0.044	-0.175	-0.030	-0.006	-0.011	0.008
-0.053	-0.195	-0.020	-0.006	-0.011	0.008
-0.042	-0.176	-0.044	-0.006	-0.011	0.008
-0.044	-0.184	-0.020	-0.006	-0.011	0.009
-0.024	-0.184	-0.021	-0.006	-0.011	0.008
-0.041	-0.186	0.003	-0.005	-0.010	0.008
-0.054	-0.169	-0.037	-0.006	-0.010	0.009
-0.073	-0.193	-0.060	-0.006	-0.011	0.009
-0.039	-0.194	-0.006	-0.005	-0.011	0.009
-0.060	-0.186	-0.013	-0.006	-0.011	0.008
-0.044	-0.187	-0.020	-0.006	-0.011	0.008
-0.042	-0.171	-0.034	-0.006	-0.011	0.008
-0.042	-0.212	-0.030	-0.006	-0.011	0.008
-0.032	-0.180	0.007	-0.006	-0.010	0.008
-0.045	-0.182	-0.041	-0.006	-0.011	0.008
-0.037	-0.133	-0.069	-0.006	-0.010	0.009
-0.066	-0.197	-0.081	-0.005	-0.011	0.009
-0.028	-0.192	-0.030	-0.006	-0.011	0.009
-0.051	-0.184	-0.010	-0.006	-0.011	0.008
-0.031	-0.199	-0.031	-0.006	-0.010	0.008
-0.066	-0.184	-0.023	-0.006	-0.011	0.009
-0.043	-0.188	-0.047	-0.006	-0.011	0.009
-0.032	-0.175	-0.017	-0.006	-0.011	0.009
-0.045	-0.186	-0.027	-0.006	-0.011	0.008
-0.049	-0.151	-0.044	-0.006	-0.010	0.009
-0.060	-0.189	-0.068	-0.005	-0.011	0.009
-0.032	-0.177	-0.027	-0.006	-0.011	0.008
-0.042	-0.199	-0.023	-0.006	-0.011	0.008
-0.029	-0.188	-0.030	-0.006	-0.010	0.008
-0.069	-0.189	-0.036	-0.006	-0.011	0.009
-0.040	-0.182	-0.058	-0.006	-0.011	0.009
-0.037	-0.184	-0.003	-0.006	-0.011	0.009
-0.026	-0.176	-0.021	-0.006	-0.011	0.008
-0.050	-0.158	-0.055	-0.006	-0.011	0.008
-0.043	-0.190	-0.047	-0.006	-0.011	0.009
-0.041	-0.185	-0.023	-0.006	-0.011	0.008
-0.045	-0.202	0.024	-0.005	-0.011	0.008
-0.054	-0.173	-0.014	-0.006	-0.010	0.008
-0.059	-0.195	-0.036	-0.006	-0.011	0.009
-0.037	-0.174	-0.041	-0.006	-0.011	0.009
-0.032	-0.196	-0.044	-0.006	-0.011	0.009
-0.032	-0.192	-0.010	-0.006	-0.011	0.008
-0.037	-0.174	-0.075	-0.007	-0.011	0.008
-0.021	-0.196	-0.047	-0.006	-0.011	0.009
-0.042	-0.185	-0.047	-0.006	-0.011	0.008
-0.041	-0.204	-0.013	-0.006	-0.011	0.008
-0.041	-0.171	-0.024	-0.006	-0.011	0.008
-0.054	-0.191	-0.040	-0.006	-0.011	0.009
-0.032	-0.171	-0.061	-0.006	-0.011	0.009
-0.036	-0.197	-0.037	-0.006	-0.011	0.009
-0.031	-0.187	-0.030	-0.006	-0.011	0.008
-0.038	-0.188	-0.037	-0.006	-0.011	0.008
-0.038	-0.181	-0.054	-0.006	-0.011	0.009
-0.046	-0.182	-0.047	-0.006	-0.011	0.008
-0.040	-0.208	0.001	-0.006	-0.011	0.008
-0.045	-0.170	-0.017	-0.006	-0.011	0.008
-0.046	-0.189	-0.047	-0.006	-0.010	0.008
-0.048	-0.189	-0.050	-0.006	-0.011	0.009
-0.028	-0.213	-0.040	-0.006	-0.011	0.008
-0.022	-0.191	0.001	-0.007	-0.011	0.008
-0.038	-0.192	-0.013	-0.006	-0.011	0.008
-0.032	-0.185	-0.037	-0.006	-0.011	0.008
-0.044	-0.191	0.008	-0.006	-0.012	0.009
0.009	-0.171	-0.008	-0.006	-0.011	0.008
-0.040	-0.180	-0.010	-0.006	-0.011	0.008
-0.038	-0.188	-0.092	-0.006	-0.010	0.008
-0.061	-0.189	-0.067	-0.007	-0.011	0.009
-0.024	-0.214	-0.040	-0.006	-0.011	0.008
-0.033	-0.191	-0.020	-0.006	-0.011	0.008
-0.053	-0.206	-0.047	-0.006	-0.011	0.009
-0.035	-0.178	-0.058	-0.006	-0.011	0.008
-0.032	-0.190	-0.027	-0.006	-0.011	0.008
0.001	-0.193	-0.018	-0.006	-0.011	0.008
-0.045	-0.190	-0.016	-0.006	-0.011	0.008
-0.029	-0.193	-0.089	-0.006	-0.010	0.008
-0.066	-0.197	-0.043	-0.006	-0.011	0.009
-0.034	-0.200	-0.016	-0.006	-0.011	0.008
-0.034	-0.183	-0.014	-0.006	-0.011	0.008
-0.021	-0.190	-0.021	-0.006	-0.011	0.008
-0.036	-0.181	-0.041	-0.007	-0.011	0.008
-0.014	-0.194	-0.047	-0.006	-0.012	0.009
-0.012	-0.184	-0.031	-0.006	-0.011	0.008
-0.042	-0.197	-0.003	-0.006	-0.011	0.008
-0.042	-0.163	-0.068	-0.006	-0.010	0.008
-0.058	-0.197	-0.057	-0.006	-0.011	0.009
-0.030	-0.195	-0.020	-0.006	-0.011	0.008
-0.037	-0.214	-0.013	-0.006	-0.011	0.008
-0.017	-0.194	0.004	-0.007	-0.011	0.008
-0.030	-0.182	-0.051	-0.006	-0.011	0.008
-0.022	-0.198	-0.058	-0.006	-0.011	0.008
-0.023	-0.186	-0.037	-0.007	-0.011	0.008
-0.027	-0.204	-0.003	-0.006	-0.011	0.008
-0.042	-0.145	-0.027	-0.006	-0.011	0.009
-0.059	-0.201	-0.081	-0.006	-0.011	0.008
-0.035	-0.204	-0.040	-0.006	-0.011	0.008
-0.030	-0.202	-0.030	-0.007	-0.011	0.008
-0.017	-0.193	-0.007	-0.007	-0.011	0.008
-0.042	-0.195	-0.030	-0.006	-0.011	0.008
-0.018	-0.171	-0.065	-0.006	-0.011	0.009
-0.042	-0.195	-0.037	-0.006	-0.012	0.008
-0.021	-0.202	-0.034	-0.006	-0.011	0.008
-0.035	-0.169	-0.027	-0.006	-0.011	0.008
-0.035	-0.206	-0.071	-0.006	-0.011	0.008
-0.038	-0.196	-0.040	-0.006	-0.011	0.008
-0.035	-0.215	-0.023	-0.006	-0.011	0.008
-0.009	-0.177	0.003	-0.007	-0.011	0.008
-0.038	-0.190	-0.044	-0.006	-0.011	0.008
-0.019	-0.174	-0.068	-0.006	-0.011	0.008
-0.026	-0.200	-0.054	-0.006	-0.012	0.009
-0.003	-0.188	-0.031	-0.006	-0.011	0.008
-0.042	-0.173	-0.010	-0.006	-0.011	0.008
-0.030	-0.197	-0.054	-0.006	-0.011	0.008
-0.032	-0.187	-0.040	-0.006	-0.011	0.008
-0.022	-0.215	0.021	-0.006	-0.011	0.008
-0.050	-0.173	-0.014	-0.006	-0.011	0.008
-0.027	-0.194	-0.034	-0.007	-0.011	0.008
-0.024	-0.165	-0.085	-0.007	-0.011	0.008
-0.016	-0.218	-0.044	-0.006	-0.011	0.008
-0.011	-0.194	-0.041	-0.007	-0.011	0.008
-0.034	-0.188	-0.041	-0.007	-0.011	0.008
-0.019	-0.191	-0.058	-0.006	-0.011	0.008
-0.042	-0.195	-0.051	-0.006	-0.011	0.008
-0.021	-0.198	-0.010	-0.006	-0.011	0.008
-0.030	-0.185	-0.034	-0.007	-0.011	0.008
-0.026	-0.197	-0.037	-0.006	-0.011	0.008
-0.019	-0.173	-0.064	-0.007	-0.011	0.008
-0.001	-0.209	-0.064	-0.006	-0.011	0.009
-0.012	-0.194	-0.020	-0.006	-0.011	0.008
-0.029	-0.198	-0.007	-0.006	-0.011	0.008
-0.024	-0.172	-0.045	-0.006	-0.011	0.008
-0.041	-0.199	-0.068	-0.006	-0.011	0.008
-0.022	-0.201	-0.027	-0.006	-0.011	0.008
-0.032	-0.204	-0.034	-0.007	-0.011	0.008
-0.024	-0.196	-0.037	-0.006	-0.011	0.008
-0.046	-0.184	-0.067	-0.007	-0.011	0.008
-0.016	-0.214	-0.054	-0.006	-0.011	0.008
-0.022	-0.192	0.011	-0.007	-0.011	0.008
-0.012	-0.194	-0.018	-0.006	-0.011	0.008
-0.025	-0.179	-0.045	-0.006	-0.011	0.008
-0.025	-0.190	-0.030	-0.006	-0.011	0.008
0.007	-0.177	-0.028	-0.007	-0.011	0.008
-0.022	-0.213	-0.034	-0.006	-0.011	0.008
-0.018	-0.198	-0.072	-0.007	-0.010	0.008
-0.058	-0.210	-0.049	-0.007	-0.011	0.009
-0.019	-0.207	-0.047	-0.007	-0.011	0.008
-0.016	-0.195	0.007	-0.007	-0.012	0.008
-0.011	-0.198	-0.007	-0.006	-0.011	0.008
-0.021	-0.186	-0.038	-0.006	-0.011	0.008
-0.022	-0.201	-0.068	-0.006	-0.011	0.008
-0.019	-0.195	-0.044	-0.007	-0.011	0.008
-0.014	-0.204	-0.014	-0.006	-0.011	0.008
-0.021	-0.194	-0.051	-0.007	-0.011	0.008
-0.054	-0.213	-0.036	-0.007	-0.011	0.009
-0.014	-0.206	-0.047	-0.007	-0.011	0.008
-0.017	-0.192	-0.003	-0.007	-0.012	0.008
0.005	-0.189	-0.011	-0.006	-0.011	0.008
-0.030	-0.184	-0.038	-0.007	-0.011	0.008
-0.032	-0.181	-0.068	-0.006	-0.011	0.008
-0.025	-0.186	-0.051	-0.007	-0.011	0.008
-0.021	-0.214	-0.003	-0.006	-0.011	0.008
-0.038	-0.174	-0.017	-0.007	-0.011	0.008
-0.033	-0.208	-0.027	-0.007	-0.011	0.008
-0.017	-0.190	-0.051	-0.007	-0.011	0.008
-0.015	-0.240	-0.010	-0.007	-0.012	0.007
-0.006	-0.191	0.007	-0.007	-0.011	0.008
-0.019	-0.194	-0.010	-0.006	-0.011	0.008
-0.027	-0.161	-0.062	-0.006	-0.011	0.008
-0.045	-0.197	-0.092	-0.006	-0.011	0.008
-0.015	-0.208	-0.037	-0.007	-0.011	0.008
-0.031	-0.191	-0.024	-0.007	-0.011	0.008
-0.011	-0.198	-0.062	-0.006	-0.011	0.008
-0.035	-0.192	-0.037	-0.007	-0.011	0.008
-0.020	-0.207	-0.051	-0.007	-0.011	0.008
-0.009	-0.192	-0.017	-0.007	-0.011	0.008
-0.018	-0.204	-0.038	-0.007	-0.011	0.008
-0.018	-0.154	-0.031	-0.006	-0.011	0.008
-0.038	-0.209	-0.075	-0.006	-0.011	0.008
0.005	-0.196	-0.024	-0.007	-0.012	0.008
-0.015	-0.210	-0.020	-0.007	-0.011	0.008
-0.003	-0.200	-0.021	-0.007	-0.011	0.008
-0.040	-0.201	-0.033	-0.007	-0.011	0.008
-0.015	-0.191	-0.065	-0.007	-0.011	0.008
-0.008	-0.205	-0.017	-0.007	-0.012	0.008
-0.011	-0.197	-0.021	-0.006	-0.011	0.008
-0.024	-0.174	-0.041	-0.007	-0.011	0.008
-0.026	-0.207	-0.078	-0.006	-0.011	0.008
-0.016	-0.196	-0.055	-0.007	-0.011	0.008
-0.025	-0.221	0.014	-0.006	-0.011	0.008
-0.033	-0.181	-0.045	-0.007	-0.011	0.007
-0.029	-0.207	-0.044	-0.007	-0.011	0.008
-0.009	-0.187	-0.055	-0.007	-0.011	0.008
-0.020	-0.199	-0.031	-0.007	-0.012	0.008
-0.004	-0.202	-0.035	-0.007	-0.011	0.008
-0.011	-0.180	-0.089	-0.007	-0.011	0.008
-0.005	-0.217	-0.071	-0.007	-0.011	0.008
-0.011	-0.195	-0.045	-0.007	-0.011	0.008
-0.015	-0.208	-0.014	-0.006	-0.011	0.008
-0.017	-0.177	-0.035	-0.007	-0.011	0.008
-0.034	-0.200	-0.061	-0.007	-0.011	0.008
-0.009	-0.189	-0.058	-0.007	-0.011	0.008
-0.013	-0.203	-0.041	-0.007	-0.012	0.008
-0.001	-0.194	-0.034	-0.007	-0.011	0.008
-0.025	-0.186	-0.075	-0.007	-0.011	0.008
0.003	-0.200	-0.065	-0.007	-0.011	0.008
-0.014	-0.202	-0.058	-0.007	-0.011	0.008
-0.017	-0.220	-0.017	-0.006	-0.011	0.008
-0.023	-0.178	-0.035	-0.007	-0.011	0.007
-0.023	-0.202	-0.051	-0.007	-0.011	0.008
-0.030	-0.196	-0.064	-0.007	-0.011	0.008
-0.004	-0.225	-0.044	-0.007	-0.012	0.008
0.004	-0.201	-0.004	-0.007	-0.011	0.008
-0.012	-0.194	-0.024	-0.007	-0.011	0.008
-0.011	-0.180	-0.056	-0.007	-0.011	0.008
-0.019	-0.193	-0.004	-0.006	-0.012	0.008
0.031	-0.186	-0.033	-0.007	-0.011	0.007
-0.016	-0.194	-0.010	-0.007	-0.011	0.008
-0.021	-0.203	-0.103	-0.007	-0.010	0.007
-0.034	-0.201	-0.060	-0.007	-0.011	0.008
-0.005	-0.225	-0.061	-0.007	-0.012	0.008
-0.011	-0.197	-0.028	-0.007	-0.011	0.008
-0.021	-0.206	-0.024	-0.007	-0.011	0.008
-0.007	-0.180	-0.062	-0.007	-0.011	0.008
-0.006	-0.208	-0.037	-0.007	-0.012	0.008
0.016	-0.188	-0.035	-0.007	-0.011	0.007
-0.009	-0.187	-0.035	-0.007	-0.011	0.007
-0.012	-0.211	-0.075	-0.007	-0.010	0.007
-0.045	-0.211	-0.067	-0.007	-0.011	0.008
-0.000	-0.208	-0.045	-0.007	-0.011	0.008
-0.008	-0.200	-0.011	-0.007	-0.012	0.007
-0.004	-0.199	-0.007	-0.007	-0.011	0.008
-0.013	-0.186	-0.079	-0.007	-0.011	0.007
-0.007	-0.200	-0.062	-0.007	-0.011	0.008
0.005	-0.189	-0.039	-0.007	-0.011	0.007
0.003	-0.211	-0.018	-0.007	-0.011	0.007
-0.020	-0.180	-0.069	-0.007	-0.011	0.007
-0.033	-0.210	-0.068	-0.007	-0.011	0.008
-0.000	-0.211	-0.038	-0.007	-0.011	0.008
-0.013	-0.214	-0.014	-0.007	-0.011	0.007
-0.004	-0.197	-0.018	-0.007	-0.011	0.007
-0.005	-0.185	-0.065	-0.007	-0.011	0.007
-0.007	-0.220	-0.038	-0.007	-0.011	0.007
0.004	-0.194	-0.011	-0.007	-0.011	0.007
0.002	-0.198	-0.031	-0.007	-0.011	0.007
-0.007	-0.153	-0.063	-0.007	-0.011	0.008
-0.021	-0.208	-0.099	-0.006	-0.012	0.008
-0.006	-0.203	-0.052	-0.007	-0.011	0.007
-0.005	-0.216	-0.024	-0.007	-0.012	0.007
0.011	-0.199	-0.028	-0.007	-0.011	0.007
-0.028	-0.195	-0.038	-0.007	-0.011	0.007
-0.006	-0.203	-0.072	-0.007	-0.011	0.008
0.001	-0.198	-0.035	-0.007	-0.012	0.007
0.008	-0.209	-0.031	-0.007	-0.011	0.007
-0.008	-0.170	-0.045	-0.007	-0.011	0.007
-0.017	-0.206	-0.093	-0.007	-0.011	0.008
-0.005	-0.203	-0.058	-0.007	-0.011	0.008
-0.005	-0.226	-0.017	-0.007	-0.011	0.007
0.011	-0.193	-0.008	-0.007	-0.011	0.007
-0.023	-0.206	-0.061	-0.007	-0.011	0.007
0.007	-0.181	-0.059	-0.007	-0.011	0.007
-0.005	-0.202	-0.052	-0.007	-0.012	0.008
0.022	-0.195	-0.042	-0.007	-0.011	0.007
-0.005	-0.195	-0.052	-0.007	-0.011	0.007
-0.004	-0.197	-0.066	-0.007	-0.011	0.007
-0.005	-0.193	-0.062	-0.007	-0.011	0.007
-0.009	-0.210	0.023	-0.006	-0.011	0.007
-0.017	-0.175	-0.019	-0.007	-0.011	0.007
-0.001	-0.211	-0.041	-0.007	-0.011	0.007
0.002	-0.180	-0.103	-0.007	-0.011	0.007
0.019	-0.229	-0.048	-0.007	-0.012	0.008
0.014	-0.201	-0.032	-0.007	-0.012	0.007
0.000	-0.204	-0.028	-0.007	-0.011	0.007
0.003	-0.188	-0.059	-0.007	-0.011	0.007
-0.008	-0.203	-0.076	-0.007	-0.011	0.007
-0.001	-0.217	-0.038	-0.007	-0.011	0.007
-0.004	-0.195	-0.025	-0.007	-0.011	0.007
-0.001	-0.196	-0.042	-0.007	-0.011	0.007
-0.006	-0.184	-0.110	-0.007	-0.011	0.007
0.012	-0.211	-0.059	-0.007	-0.012	0.008
0.012	-0.203	-0.038	-0.007	-0.011	0.007
0.004	-0.209	-0.035	-0.007	-0.011	0.007
0.010	-0.175	-0.049	-0.007	-0.011	0.007
-0.010	-0.207	-0.072	-0.007	-0.011	0.007
0.007	-0.208	-0.052	-0.007	-0.011	0.007
-0.015	-0.212	-0.045	-0.007	-0.011	0.007
0.015	-0.214	-0.038	-0.007	-0.011	0.007
-0.017	-0.192	-0.082	-0.007	-0.011	0.007
0.013	-0.216	-0.062	-0.007	-0.012	0.007
0.003	-0.206	0.003	-0.007	-0.012	0.007
0.026	-0.191	-0.016	-0.007	-0.011	0.007
0.003	-0.179	-0.042	-0.007	-0.011	0.007
-0.009	-0.200	-0.052	-0.007	-0.012	0.007
0.018	-0.192	-0.077	-0.007	-0.011	0.007
0.014	-0.214	-0.042	-0.007	-0.012	0.007
0.007	-0.203	-0.087	-0.007	-0.011	0.007
-0.030	-0.217	-0.044	-0.007	-0.011	0.008
0.017	-0.205	-0.066	-0.007	-0.011	0.007
0.006	-0.206	-0.021	-0.007	-0.012	0.007
0.015	-0.197	-0.012	-0.007	-0.011	0.007
0.003	-0.183	-0.046	-0.007	-0.011	0.007
-0.002	-0.202	-0.073	-0.007	-0.011	0.007
0.006	-0.204	-0.065	-0.007	-0.011	0.007
0.016	-0.219	-0.021	-0.007	-0.011	0.007
0.010	-0.195	-0.070	-0.007	-0.011	0.007
-0.013	-0.219	-0.041	-0.007	-0.011	0.007
0.019	-0.197	-0.073	-0.007	-0.011	0.007
0.012	-0.197	-0.042	-0.007	-0.012	0.007
0.024	-0.190	-0.029	-0.007	-0.011	0.007
0.004	-0.193	-0.056	-0.007	-0.011	0.007
0.004	-0.189	-0.073	-0.007	-0.011	0.007
-0.004	-0.206	-0.086	-0.007	-0.011	0.007
0.015	-0.219	-0.025	-0.007	-0.011	0.007
0.001	-0.196	-0.042	-0.007	-0.011	0.007
0.002	-0.215	-0.035	-0.007	-0.012	0.007
0.020	-0.193	-0.060	-0.007	-0.011	0.007
0.010	-0.248	-0.038	-0.007	-0.012	0.007
0.040	-0.197	-0.001	-0.007	-0.011	0.007
0.013	-0.191	-0.049	-0.007	-0.012	0.007
0.010	-0.170	-0.101	-0.007	-0.011	0.007
-0.001	-0.201	-0.080	-0.007	-0.012	0.007
0.018	-0.203	-0.046	-0.007	-0.011	0.007
0.009	-0.179	-0.039	-0.007	-0.011	0.007
0.010	-0.209	-0.080	-0.007	-0.012	0.007
0.005	-0.202	-0.062	-0.007	-0.011	0.007
0.017	-0.220	-0.052	-0.007	-0.012	0.007
0.025	-0.187	-0.002	-0.007	-0.011	0.007
0.005	-0.207	-0.028	-0.007	-0.011	0.007
0.007	-0.167	-0.066	-0.007	-0.011	0.007
-0.005	-0.202	-0.093	-0.007	-0.012	0.007
0.021	-0.199	-0.046	-0.007	-0.012	0.007
0.011	-0.197	-0.036	-0.007	-0.011	0.007
0.018	-0.199	-0.063	-0.007	-0.011	0.007
-0.006	-0.204	-0.062	-0.007	-0.011	0.007
0.024	-0.202	-0.063	-0.007	-0.012	0.007
0.018	-0.193	-0.026	-0.007	-0.012	0.007
0.022	-0.209	-0.042	-0.007	-0.012	0.007
0.021	-0.171	-0.077	-0.007	-0.011	0.007
0.013	-0.207	-0.077	-0.007	-0.012	0.007
0.031	-0.196	-0.053	-0.007	-0.012	0.007
0.007	-0.213	-0.001	-0.006	-0.011	0.007
0.007	-0.185	-0.033	-0.007	-0.011	0.006
-0.010	-0.207	-0.062	-0.007	-0.011	0.007
0.024	-0.191	-0.060	-0.007	-0.011	0.007
0.008	-0.208	-0.029	-0.007	-0.012	0.007
0.039	-0.206	-0.032	-0.007	-0.011	0.007
0.021	-0.189	-0.080	-0.007	-0.012	0.007
0.030	-0.210	-0.077	-0.007	-0.012	0.007
0.017	-0.192	-0.060	-0.007	-0.011	0.007
0.011	-0.210	-0.005	-0.006	-0.012	0.007
0.007	-0.171	-0.033	-0.007	-0.011	0.007
0.012	-0.207	-0.060	-0.007	-0.012	0.007
0.027	-0.185	-0.090	-0.007	-0.011	0.007
0.027	-0.212	-0.063	-0.007	-0.012	0.007
0.032	-0.201	-0.033	-0.007	-0.011	0.007
0.011	-0.200	-0.056	-0.007	-0.011	0.007
0.025	-0.185	-0.067	-0.007	-0.011	0.007
0.004	-0.205	-0.084	-0.007	-0.011	0.007
0.012	-0.202	-0.033	-0.006	-0.011	0.007
0.010	-0.188	-0.022	-0.007	-0.011	0.007
0.015	-0.200	-0.053	-0.007	-0.011	0.007
0.007	-0.193	-0.083	-0.007	-0.011	0.007
0.020	-0.217	-0.073	-0.007	-0.011	0.007
0.027	-0.198	-0.008	-0.007	-0.012	0.007
0.034	-0.195	-0.020	-0.007	-0.012	0.006
0.015	-0.177	-0.053	-0.007	-0.011	0.007
-0.004	-0.194	-0.046	-0.007	-0.012	0.007
0.044	-0.188	-0.051	-0.007	-0.012	0.006
0.020	-0.211	-0.039	-0.007	-0.012	0.007
0.033	-0.203	-0.081	-0.007	-0.011	0.007
-0.018	-0.215	-0.065	-0.007	-0.012	0.007
0.030	-0.206	-0.073	-0.007	-0.012	0.007
0.022	-0.205	0.002	-0.007	-0.012	0.007
0.039	-0.202	-0.037	-0.007	-0.012	0.006
0.020	-0.178	-0.036	-0.007	-0.011	0.007
0.017	-0.210	-0.094	-0.007	-0.011	0.007
0.016	-0.198	-0.063	-0.007	-0.011	0.007
0.026	-0.200	-0.029	-0.007	-0.012	0.007
0.027	-0.189	-0.040	-0.007	-0.011	0.007
-0.009	-0.213	-0.032	-0.007	-0.011	0.007
0.029	-0.192	-0.057	-0.007	-0.012	0.007
0.021	-0.195	-0.046	-0.007	-0.012	0.007
0.045	-0.187	-0.041	-0.007	-0.012	0.006
0.021	-0.195	-0.019	-0.007	-0.012	0.006
0.019	-0.183	-0.084	-0.007	-0.011	0.007
0.002	-0.201	-0.084	-0.007	-0.012	0.007
0.017	-0.212	-0.053	-0.006	-0.011	0.007
0.006	-0.192	-0.043	-0.007	-0.012	0.006
0.012	-0.210	-0.050	-0.007	-0.012	0.007
0.026	-0.189	-0.060	-0.007	-0.011	0.007
0.025	-0.232	-0.063	-0.007	-0.012	0.006
0.045	-0.196	-0.012	-0.007	-0.011	0.006
0.025	-0.197	-0.029	-0.007	-0.012	0.007
0.021	-0.151	-0.074	-0.007	-0.011	0.007
-0.005	-0.210	-0.094	-0.006	-0.012	0.007
0.031	-0.205	-0.057	-0.007	-0.012	0.007
0.015	-0.195	-0.037	-0.006	-0.012	0.006
0.022	-0.199	-0.044	-0.007	-0.011	0.006
0.015	-0.188	-0.046	-0.007	-0.012	0.007
0.022	-0.196	-0.064	-0.007	-0.011	0.007
0.022	-0.195	-0.047	-0.007	-0.012	0.007
0.025	-0.198	-0.033	-0.007	-0.011	0.006
0.021	-0.163	-0.078	-0.007	-0.011	0.007
0.009	-0.200	-0.088	-0.006	-0.012	0.007
0.029	-0.203	-0.054	-0.007	-0.012	0.006
0.022	-0.221	-0.043	-0.007	-0.012	0.006
0.036	-0.201	-0.030	-0.007	-0.011	0.006
0.013	-0.199	-0.046	-0.007	-0.011	0.007
0.028	-0.191	-0.077	-0.007	-0.011	0.007
0.024	-0.199	-0.023	-0.007	-0.012	0.007
0.038	-0.197	-0.044	-0.006	-0.012	0.006
0.017	-0.174	-0.057	-0.007	-0.011	0.007
0.021	-0.202	-0.071	-0.006	-0.012	0.007
0.026	-0.194	-0.054	-0.007	-0.011	0.006
0.022	-0.213	-0.006	-0.006	-0.011	0.006
0.012	-0.175	-0.034	-0.007	-0.011	0.006
0.017	-0.195	-0.043	-0.007	-0.011	0.007
0.028	-0.173	-0.108	-0.007	-0.012	0.007
0.037	-0.205	-0.067	-0.007	-0.012	0.007
0.039	-0.199	-0.044	-0.007	-0.012	0.006
0.022	-0.185	-0.044	-0.007	-0.012	0.006
0.034	-0.194	-0.067	-0.007	-0.012	0.007
0.011	-0.196	-0.057	-0.007	-0.011	0.007
0.016	-0.210	-0.023	-0.006	-0.011	0.006
0.014	-0.173	-0.027	-0.007	-0.011	0.006
0.022	-0.199	-0.054	-0.007	-0.011	0.006
0.019	-0.183	-0.108	-0.007	-0.012	0.006
0.035	-0.212	-0.043	-0.007	-0.012	0.007
0.040	-0.198	-0.044	-0.007	-0.012	0.006
0.027	-0.197	-0.033	-0.007	-0.012	0.006
0.025	-0.167	-0.061	-0.007	-0.011	0.007
0.012	-0.190	-0.061	-0.007	-0.012	0.006
0.023	-0.212	-0.029	-0.007	-0.011	0.006
0.026	-0.198	-0.047	-0.007	-0.012	0.006
0.025	-0.192	-0.057	-0.007	-0.011	0.006
0.001	-0.186	-0.098	-0.007	-0.011	0.007
0.024	-0.217	-0.050	-0.007	-0.012	0.007
0.026	-0.187	-0.009	-0.007	-0.012	0.006
0.045	-0.196	-0.031	-0.006	-0.012	0.006
0.023	-0.181	-0.040	-0.007	-0.011	0.006
0.020	-0.190	-0.071	-0.006	-0.012	0.006
0.038	-0.175	-0.055	-0.006	-0.012	0.006
0.023	-0.204	-0.040	-0.007	-0.012	0.006
0.033	-0.194	-0.088	-0.007	-0.011	0.006
-0.013	-0.212	-0.073	-0.007	-0.011	0.007
0.035	-0.195	-0.071	-0.007	-0.012	0.006
0.025	-0.191	-0.033	-0.007	-0.012	0.006
0.043	-0.188	-0.031	-0.006	-0.011	0.006
0.021	-0.180	-0.034	-0.007	-0.011	0.006
0.025	-0.198	-0.085	-0.006	-0.011	0.006
0.017	-0.190	-0.064	-0.007	-0.011	0.006
0.034	-0.204	-0.027	-0.006	-0.012	0.006
0.021	-0.183	-0.061	-0.007	-0.011	0.006
0.001	-0.201	-0.050	-0.007	-0.012	0.007
0.035	-0.180	-0.078	-0.007	-0.012	0.006
0.032	-0.190	-0.027	-0.007	-0.012	0.006
0.052	-0.181	-0.025	-0.006	-0.012	0.006
0.028	-0.175	-0.031	-0.007	-0.011	0.006
0.026	-0.174	-0.082	-0.006	-0.011	0.006
0.017	-0.202	-0.098	-0.007	-0.012	0.007
0.038	-0.207	-0.023	-0.006	-0.012	0.006
0.019	-0.182	-0.030	-0.007	-0.011	0.006
0.022	-0.192	-0.040	-0.006	-0.012	0.006
0.036	-0.191	-0.072	-0.007	-0.012	0.006
0.037	-0.231	-0.040	-0.007	-0.012	0.006
0.049	-0.188	0.011	-0.007	-0.011	0.006
0.026	-0.188	-0.037	-0.007	-0.011	0.006
0.029	-0.157	-0.079	-0.006	-0.011	0.007
0.003	-0.198	-0.078	-0.006	-0.012	0.006
0.045	-0.191	-0.048	-0.006	-0.012	0.006
0.029	-0.170	-0.031	-0.007	-0.012	0.006
0.028	-0.194	-0.079	-0.006	-0.012	0.006
0.013	-0.190	-0.047	-0.007	-0.012	0.006
0.042	-0.211	-0.041	-0.006	-0.012	0.006
0.044	-0.185	-0.027	-0.007	-0.012	0.006
0.024	-0.191	-0.037	-0.007	-0.011	0.006
0.035	-0.154	-0.048	-0.006	-0.011	0.007
0.016	-0.192	-0.102	-0.006	-0.012	0.006
0.043	-0.187	-0.055	-0.006	-0.012	0.006
0.033	-0.189	-0.034	-0.006	-0.012	0.006
0.036	-0.196	-0.054	-0.007	-0.011	0.006
0.014	-0.195	-0.050	-0.007	-0.011	0.007
0.037	-0.198	-0.051	-0.007	-0.012	0.006
0.044	-0.197	-0.034	-0.007	-0.012	0.006
0.043	-0.196	-0.021	-0.006	-0.012	0.006
0.038	-0.155	-0.069	-0.007	-0.011	0.006
0.025	-0.200	-0.058	-0.006	-0.012	0.006
0.048	-0.182	-0.065	-0.006	-0.012	0.006
0.033	-0.205	-0.007	-0.006	-0.012	0.006
0.027	-0.183	-0.041	-0.007	-0.011	0.006
0.018	-0.194	-0.054	-0.007	-0.012	0.006
0.031	-0.187	-0.055	-0.006	-0.011	0.006
0.022	-0.186	-0.051	-0.007	-0.012	0.006
0.050	-0.183	-0.031	-0.007	-0.012	0.006
0.033	-0.167	-0.096	-0.007	-0.012	0.006
0.055	-0.207	-0.068	-0.006	-0.012	0.006
0.037	-0.181	-0.052	-0.006	-0.012	0.006
0.040	-0.200	-0.007	-0.006	-0.012	0.006
0.028	-0.169	-0.041	-0.007	-0.011	0.006
0.023	-0.188	-0.068	-0.006	-0.012	0.006
0.043	-0.183	-0.089	-0.007	-0.012	0.006
0.043	-0.209	-0.068	-0.006	-0.012	0.006
0.052	-0.178	-0.042	-0.007	-0.012	0.006
0.039	-0.182	-0.065	-0.006	-0.012	0.006
0.042	-0.166	-0.062	-0.006	-0.011	0.006
0.026	-0.180	-0.086	-0.006	-0.012	0.006
0.035	-0.193	-0.031	-0.006	-0.012	0.006
0.035	-0.181	-0.048	-0.006	-0.012	0.006
0.035	-0.185	-0.062	-0.007	-0.011	0.006
0.021	-0.178	-0.081	-0.007	-0.012	0.006
0.052	-0.215	-0.051	-0.006	-0.012	0.006
0.038	-0.182	-0.003	-0.007	-0.012	0.006
0.054	-0.179	-0.035	-0.006	-0.012	0.006
0.039	-0.166	-0.048	-0.006	-0.011	0.006
0.035	-0.190	-0.038	-0.006	-0.012	0.006
0.070	-0.162	-0.060	-0.006	-0.012	0.006
0.038	-0.184	-0.035	-0.006	-0.012	0.006
0.034	-0.183	-0.089	-0.007	-0.011	0.006
-0.004	-0.207	-0.063	-0.007	-0.012	0.007
0.045	-0.194	-0.082	-0.006	-0.012	0.006
0.041	-0.184	-0.021	-0.007	-0.012	0.006
0.054	-0.195	-0.028	-0.006	-0.012	0.006
0.039	-0.165	-0.059	-0.007	-0.012	0.006
0.033	-0.195	-0.068	-0.007	-0.012	0.006
0.046	-0.174	-0.062	-0.006	-0.012	0.006
0.041	-0.197	-0.038	-0.006	-0.012	0.006
0.036	-0.191	-0.075	-0.006	-0.011	0.006
0.006	-0.200	-0.047	-0.007	-0.012	0.006
0.051	-0.182	-0.083	-0.006	-0.012	0.006
0.046	-0.179	-0.024	-0.006	-0.012	0.006
0.063	-0.184	-0.032	-0.006	-0.012	0.005
0.033	-0.168	-0.058	-0.007	-0.012	0.006
0.050	-0.185	-0.083	-0.006	-0.012	0.006
0.042	-0.189	-0.072	-0.006	-0.012	0.006
0.051	-0.207	-0.018	-0.006	-0.012	0.006
0.044	-0.180	-0.045	-0.006	-0.011	0.006
0.026	-0.188	-0.068	-0.006	-0.012	0.006
0.059	-0.189	-0.075	-0.007	-0.012	0.006
0.045	-0.226	-0.017	-0.007	-0.012	0.005
0.065	-0.185	-0.007	-0.007	-0.011	0.006
0.051	-0.187	-0.052	-0.006	-0.012	0.006
0.043	-0.156	-0.065	-0.006	-0.011	0.006
0.026	-0.183	-0.096	-0.006	-0.012	0.006
0.056	-0.191	-0.045	-0.006	-0.012	0.006
0.039	-0.171	-0.038	-0.006	-0.012	0.006
0.043	-0.191	-0.072	-0.006	-0.012	0.006
0.030	-0.183	-0.072	-0.007	-0.012	0.006
0.047	-0.199	-0.065	-0.006	-0.012	0.006
0.061	-0.181	-0.032	-0.006	-0.012	0.006
0.048	-0.195	-0.052	-0.006	-0.012	0.006
0.053	-0.142	-0.086	-0.006	-0.011	0.006
0.029	-0.191	-0.110	-0.006	-0.012	0.006
0.055	-0.189	-0.038	-0.006	-0.012	0.006
0.043	-0.205	-0.041	-0.007	-0.012	0.006
0.057	-0.188	-0.055	-0.006	-0.011	0.006
0.030	-0.192	-0.048	-0.007	-0.012	0.006
0.050	-0.188	-0.062	-0.007	-0.012	0.006
0.052	-0.193	-0.021	-0.007	-0.012	0.006
0.062	-0.190	-0.032	-0.006	-0.012	0.006
0.047	-0.158	-0.055	-0.006	-0.012	0.006
0.048	-0.191	-0.069	-0.006	-0.012	0.006
0.049	-0.174	-0.062	-0.007	-0.012	0.006
0.042	-0.193	-0.011	-0.006	-0.012	0.006
0.034	-0.172	-0.018	-0.006	-0.011	0.005
0.031	-0.189	-0.048	-0.007	-0.012	0.006
0.049	-0.167	-0.062	-0.007	-0.012	0.006
0.061	-0.207	-0.059	-0.006	-0.012	0.006
0.065	-0.185	-0.056	-0.007	-0.012	0.006
0.048	-0.175	-0.055	-0.007	-0.012	0.006
0.063	-0.188	-0.072	-0.006	-0.012	0.006
0.043	-0.191	-0.069	-0.007	-0.012	0.006
0.050	-0.204	-0.038	-0.006	-0.012	0.006
0.048	-0.170	-0.032	-0.007	-0.012	0.005
0.047	-0.176	-0.063	-0.006	-0.012	0.006
0.061	-0.166	-0.093	-0.007	-0.012	0.006
0.057	-0.204	-0.079	-0.006	-0.012	0.006
0.066	-0.187	-0.049	-0.007	-0.012	0.006
0.048	-0.193	-0.035	-0.006	-0.012	0.006
0.054	-0.161	-0.059	-0.006	-0.012	0.006
0.046	-0.182	-0.083	-0.006	-0.012	0.006
0.053	-0.189	-0.052	-0.006	-0.012	0.006
0.046	-0.187	-0.032	-0.006	-0.012	0.005
0.053	-0.184	-0.049	-0.006	-0.012	0.006
0.034	-0.180	-0.082	-0.007	-0.012	0.006
0.067	-0.211	-0.069	-0.006	-0.012	0.006
0.058	-0.187	-0.025	-0.007	-0.012	0.006
0.070	-0.184	-0.029	-0.006	-0.012	0.005
0.056	-0.170	-0.070	-0.006	-0.012	0.006
0.053	-0.197	-0.066	-0.006	-0.012	0.006
0.077	-0.168	-0.049	-0.006	-0.012	0.006
0.056	-0.195	-0.052	-0.006	-0.012	0.005
0.059	-0.176	-0.100	-0.007	-0.011	0.006
0.009	-0.198	-0.078	-0.007	-0.012	0.006
0.059	-0.192	-0.073	-0.006	-0.012	0.006
0.055	-0.185	-0.049	-0.006	-0.012	0.006
0.077	-0.178	-0.050	-0.006	-0.012	0.005
0.058	-0.166	-0.059	-0.006	-0.012	0.006
0.052	-0.184	-0.110	-0.006	-0.011	0.006
0.054	-0.178	-0.072	-0.007	-0.012	0.006
0.062	-0.200	-0.059	-0.006	-0.012	0.005
0.065	-0.173	-0.080	-0.006	-0.011	0.005
0.031	-0.196	-0.065	-0.007	-0.012	0.006
0.061	-0.182	-0.080	-0.006	-0.012	0.006
0.065	-0.196	-0.028	-0.006	-0.013	0.006
0.077	-0.177	-0.050	-0.006	-0.012	0.005
0.053	-0.183	-0.049	-0.007	-0.012	0.006
0.069	-0.177	-0.107	-0.006	-0.011	0.006
0.047	-0.181	-0.103	-0.006	-0.012	0.006
0.060	-0.201	-0.038	-0.006	-0.012	0.006
0.040	-0.163	-0.049	-0.006	-0.012	0.005
0.059	-0.187	-0.062	-0.006	-0.012	0.006
0.057	-0.172	-0.076	-0.006	-0.012	0.006
0.061	-0.224	-0.045	-0.007	-0.012	0.005
0.094	-0.175	0.013	-0.007	-0.012	0.006
0.065	-0.181	-0.059	-0.006	-0.012	0.006
0.066	-0.145	-0.094	-0.006	-0.012	0.006
0.044	-0.184	-0.120	-0.006	-0.012	0.006
0.072	-0.194	-0.049	-0.006	-0.012	0.005
0.051	-0.163	-0.032	-0.006	-0.012	0.006
0.057	-0.192	-0.094	-0.006	-0.012	0.005
0.046	-0.183	-0.065	-0.007	-0.012	0.006
0.060	-0.200	-0.069	-0.006	-0.012	0.006
0.079	-0.181	-0.049	-0.007	-0.012	0.005
0.063	-0.193	-0.039	-0.006	-0.012	0.006
0.066	-0.148	-0.087	-0.006	-0.011	0.006
0.045	-0.187	-0.117	-0.006	-0.012	0.006
0.066	-0.183	-0.066	-0.006	-0.012	0.006
0.059	-0.196	-0.039	-0.007	-0.012	0.005
0.071	-0.185	-0.070	-0.007	-0.011	0.005
0.028	-0.188	-0.075	-0.007	-0.012	0.006
0.061	-0.188	-0.093	-0.006	-0.012	0.006
0.057	-0.192	-0.025	-0.006	-0.012	0.006
0.078	-0.179	-0.070	-0.006	-0.012	0.005
0.060	-0.150	-0.053	-0.006	-0.012	0.006
0.061	-0.190	-0.100	-0.006	-0.012	0.006
0.071	-0.178	-0.073	-0.006	-0.012	0.005
0.057	-0.201	-0.005	-0.006	-0.012	0.005
0.051	-0.170	-0.036	-0.007	-0.012	0.005
0.051	-0.192	-0.076	-0.007	-0.012	0.006
0.067	-0.164	-0.104	-0.007	-0.012	0.006
0.069	-0.199	-0.076	-0.007	-0.012	0.006
0.079	-0.184	-0.060	-0.007	-0.012	0.005
0.062	-0.176	-0.080	-0.007	-0.012	0.006
0.078	-0.174	-0.083	-0.006	-0.012	0.006
0.053	-0.190	-0.090	-0.006	-0.012	0.006
0.067	-0.205	-0.049	-0.006	-0.012	0.006
0.056	-0.171	-0.080	-0.006	-0.012	0.005
0.063	-0.184	-0.087	-0.006	-0.012	0.006
0.067	-0.165	-0.127	-0.007	-0.012	0.006
0.084	-0.194	-0.100	-0.006	-0.012	0.006
0.075	-0.187	-0.063	-0.006	-0.012	0.006
0.062	-0.190	-0.056	-0.006	-0.012	0.005
0.065	-0.152	-0.060	-0.006	-0.012	0.006
0.056	-0.188	-0.086	-0.006	-0.012	0.006
0.055	-0.199	-0.066	-0.006	-0.012	0.006
0.059	-0.192	-0.066	-0.007	-0.012	0.005
0.060	-0.188	-0.087	-0.006	-0.012	0.005
0.049	-0.187	-0.086	-0.007	-0.012	0.006
0.076	-0.197	-0.090	-0.006	-0.012	0.006
0.074	-0.180	-0.032	-0.007	-0.013	0.006
0.093	-0.177	-0.040	-0.006	-0.012	0.005
0.059	-0.160	-0.036	-0.006	-0.012	0.005
0.057	-0.187	-0.104	-0.006	-0.012	0.005
0.079	-0.175	-0.080	-0.007	-0.012	0.005
0.072	-0.201	-0.059	-0.007	-0.012	0.006
0.069	-0.189	-0.100	-0.006	-0.011	0.005
0.020	-0.200	-0.064	-0.007	-0.012	0.006
0.073	-0.186	-0.090	-0.006	-0.012	0.006
0.064	-0.190	-0.035	-0.006	-0.012	0.006
0.084	-0.179	-0.047	-0.006	-0.012	0.005
0.063	-0.175	-0.070	-0.006	-0.012	0.005
0.071	-0.197	-0.117	-0.006	-0.011	0.006
0.054	-0.183	-0.086	-0.007	-0.012	0.006
0.079	-0.202	-0.042	-0.006	-0.012	0.005
0.069	-0.180	-0.080	-0.007	-0.012	0.005
0.045	-0.200	-0.069	-0.007	-0.012	0.006
0.069	-0.172	-0.111	-0.006	-0.012	0.006
0.066	-0.190	-0.062	-0.007	-0.012	0.006
0.095	-0.184	-0.064	-0.006	-0.012	0.005
0.074	-0.178	-0.066	-0.007	-0.012	0.005
0.067	-0.172	-0.125	-0.006	-0.011	0.006
0.047	-0.183	-0.113	-0.006	-0.012	0.006
0.069	-0.191	-0.056	-0.006	-0.012	0.006
0.056	-0.184	-0.066	-0.007	-0.012	0.005
0.057	-0.195	-0.062	-0.006	-0.012	0.005
0.066	-0.174	-0.070	-0.006	-0.012	0.006
0.072	-0.231	-0.076	-0.007	-0.012	0.005
0.092	-0.183	-0.018	-0.007	-0.012	0.005
0.078	-0.181	-0.063	-0.006	-0.012	0.005
0.072	-0.150	-0.094	-0.006	-0.011	0.006
0.049	-0.184	-0.141	-0.006	-0.012	0.006
0.082	-0.191	-0.063	-0.006	-0.012	0.005
0.065	-0.179	-0.056	-0.007	-0.012	0.005
0.082	-0.199	-0.087	-0.006	-0.012	0.005
0.060	-0.183	-0.073	-0.007	-0.012	0.006
0.078	-0.199	-0.076	-0.006	-0.012	0.006
0.071	-0.185	-0.063	-0.007	-0.012	0.005
0.073	-0.187	-0.063	-0.006	-0.012	0.006
0.066	-0.147	-0.080	-0.006	-0.012	0.006
0.053	-0.193	-0.121	-0.006	-0.012	0.006
0.089	-0.185	-0.073	-0.006	-0.012	0.005
0.071	-0.206	-0.059	-0.006	-0.012	0.005
0.087	-0.189	-0.063	-0.006	-0.011	0.005
0.053	-0.186	-0.079	-0.007	-0.012	0.005
0.078	-0.192	-0.121	-0.007	-0.012	0.006
0.072	-0.195	-0.046	-0.006	-0.013	0.006
0.086	-0.182	-0.077	-0.006	-0.012	0.005
0.070	-0.174	-0.063	-0.006	-0.012	0.005
0.068	-0.201	-0.094	-0.006	-0.012	0.005
0.081	-0.188	-0.063	-0.006	-0.012	0.006
0.070	-0.213	-0.015	-0.006	-0.012	0.005
0.048	-0.173	-0.050	-0.006	-0.012	0.005
0.067	-0.185	-0.076	-0.006	-0.012	0.005
0.077	-0.164	-0.124	-0.007	-0.012	0.006
0.089	-0.197	-0.107	-0.006	-0.013	0.006
0.088	-0.182	-0.067	-0.006	-0.012	0.005
0.068	-0.189	-0.087	-0.007	-0.012	0.005
0.081	-0.171	-0.097	-0.006	-0.012	0.006
0.060	-0.197	-0.117	-0.006	-0.012	0.005
0.071	-0.201	-0.084	-0.006	-0.012	0.005
0.066	-0.176	-0.063	-0.006	-0.012	0.005
0.074	-0.185	-0.094	-0.006	-0.012	0.005
0.073	-0.171	-0.131	-0.007	-0.012	0.006
0.091	-0.209	-0.100	-0.006	-0.012	0.006
0.086	-0.185	-0.090	-0.007	-0.012	0.005
0.080	-0.196	-0.073	-0.006	-0.012	0.005
0.074	-0.157	-0.087	-0.006	-0.012	0.005
0.075	-0.192	-0.118	-0.006	-0.012	0.005
0.075	-0.190	-0.094	-0.006	-0.012	0.006
0.077	-0.203	-0.076	-0.007	-0.012	0.005
0.088	-0.185	-0.083	-0.007	-0.012	0.005
0.061	-0.187	-0.106	-0.007	-0.012	0.006
0.087	-0.208	-0.097	-0.006	-0.012	0.006
0.086	-0.192	-0.046	-0.007	-0.013	0.005
0.108	-0.191	-0.061	-0.006	-0.012	0.005
0.065	-0.169	-0.077	-0.006	-0.012	0.005
0.067	-0.181	-0.115	-0.006	-0.012	0.005
0.088	-0.189	-0.101	-0.007	-0.012	0.005
0.070	-0.202	-0.100	-0.006	-0.012	0.005
0.093	-0.190	-0.108	-0.006	-0.011	0.005
0.057	-0.201	-0.093	-0.007	-0.012	0.006
0.087	-0.181	-0.132	-0.006	-0.012	0.006
0.087	-0.187	-0.063	-0.006	-0.013	0.005
0.112	-0.189	-0.071	-0.006	-0.012	0.005
0.074	-0.174	-0.087	-0.006	-0.012	0.005
0.084	-0.190	-0.125	-0.006	-0.011	0.005
0.066	-0.194	-0.141	-0.007	-0.012	0.006
0.091	-0.208	-0.080	-0.006	-0.012	0.006
0.077	-0.187	-0.066	-0.007	-0.012	0.005
0.076	-0.199	-0.083	-0.006	-0.012	0.005
0.090	-0.178	-0.104	-0.007	-0.012	0.005
0.095	-0.191	-0.080	-0.006	-0.012	0.006
0.097	-0.186	-0.111	-0.006	-0.012	0.005
0.087	-0.192	-0.057	-0.006	-0.012	0.005
0.071	-0.169	-0.118	-0.006	-0.012	0.005
0.062	-0.202	-0.120	-0.007	-0.012	0.006
0.088	-0.193	-0.091	-0.006	-0.012	0.005
0.077	-0.220	-0.090	-0.007	-0.012	0.005
0.105	-0.192	-0.043	-0.007	-0.012	0.005
0.087	-0.177	-0.115	-0.007	-0.012	0.005
0.091	-0.182	-0.132	-0.006	-0.012	0.005
0.077	-0.192	-0.118	-0.006	-0.012	0.005
0.101	-0.195	-0.074	-0.006	-0.012	0.005
0.084	-0.154	-0.095	-0.007	-0.012	0.005
0.067	-0.202	-0.155	-0.006	-0.012	0.005
0.074	-0.191	-0.107	-0.007	-0.012	0.006
0.092	-0.210	-0.090	-0.007	-0.012	0.005
0.108	-0.189	-0.067	-0.007	-0.012	0.005
0.079	-0.193	-0.090	-0.007	-0.012	0.005
0.081	-0.157	-0.118	-0.006	-0.012	0.006
0.066	-0.188	-0.131	-0.006	-0.012	0.006
0.103	-0.192	-0.115	-0.006	-0.012	0.005
0.086	-0.189	-0.074	-0.007	-0.012	0.005
0.093	-0.201	-0.145	-0.006	-0.012	0.005
0.076	-0.193	-0.107	-0.007	-0.012	0.006
0.083	-0.206	-0.104	-0.007	-0.012	0.005
0.094	-0.197	-0.063	-0.007	-0.012	0.005
0.099	-0.195	-0.084	-0.006	-0.012	0.005
0.085	-0.169	-0.139	-0.006	-0.012	0.005
0.093	-0.203	-0.138	-0.006	-0.012	0.006
0.102	-0.182	-0.129	-0.007	-0.012	0.005
0.085	-0.208	-0.043	-0.006	-0.012	0.005
0.083	-0.187	-0.118	-0.006	-0.012	0.005
0.080	-0.189	-0.104	-0.007	-0.012	0.005
0.094	-0.191	-0.104	-0.007	-0.012	0.005
0.087	-0.202	-0.091	-0.006	-0.012	0.005
0.099	-0.200	-0.091	-0.006	-0.012	0.005
0.096	-0.182	-0.145	-0.007	-0.012	0.005
0.109	-0.204	-0.135	-0.006	-0.012	0.006
0.093	-0.193	-0.111	-0.007	-0.012	0.005
0.090	-0.203	-0.091	-0.006	-0.012	0.005
0.085	-0.174	-0.087	-0.007	-0.012	0.005
0.083	-0.184	-0.115	-0.006	-0.012	0.005
0.090	-0.171	-0.135	-0.007	-0.012	0.005
0.095	-0.208	-0.117	-0.007	-0.012	0.006
0.107	-0.188	-0.101	-0.006	-0.012	0.005
0.096	-0.175	-0.111	-0.007	-0.012	0.005
0.101	-0.188	-0.104	-0.006	-0.012	0.005
0.083	-0.195	-0.131	-0.006	-0.012	0.005
0.094	-0.208	-0.080	-0.006	-0.012	0.005
0.078	-0.177	-0.101	-0.007	-0.012	0.005
0.090	-0.193	-0.142	-0.006	-0.012	0.005
0.075	-0.185	-0.134	-0.007	-0.012	0.006
0.109	-0.220	-0.114	-0.006	-0.013	0.005
0.110	-0.181	-0.077	-0.007	-0.012	0.005
0.098	-0.203	-0.104	-0.007	-0.012	0.005
0.099	-0.185	-0.115	-0.006	-0.012	0.005
0.090	-0.192	-0.087	-0.007	-0.013	0.005
0.130	-0.182	-0.106	-0.006	-0.012	0.005
0.097	-0.195	-0.087	-0.007	-0.012	0.005
0.098	-0.192	-0.156	-0.006	-0.011	0.005
0.056	-0.200	-0.133	-0.007	-0.012	0.006
0.106	-0.210	-0.135	-0.006	-0.012	0.005
0.104	-0.191	-0.081	-0.007	-0.013	0.005
0.106	-0.206	-0.097	-0.007	-0.012	0.005
0.099	-0.180	-0.132	-0.007	-0.012	0.005
0.098	-0.203	-0.135	-0.007	-0.012	0.005
0.101	-0.186	-0.125	-0.006	-0.012	0.005
0.096	-0.198	-0.101	-0.006	-0.012	0.005
0.099	-0.196	-0.132	-0.007	-0.012	0.005
0.067	-0.213	-0.127	-0.007	-0.012	0.005
0.106	-0.191	-0.135	-0.007	-0.012	0.005
0.100	-0.197	-0.077	-0.007	-0.013	0.005
0.116	-0.189	-0.095	-0.006	-0.012	0.005
0.101	-0.171	-0.115	-0.007	-0.012	0.005
0.104	-0.193	-0.149	-0.007	-0.012	0.005
0.104	-0.192	-0.152	-0.007	-0.012	0.005
0.096	-0.205	-0.098	-0.006	-0.012	0.005
0.089	-0.186	-0.101	-0.007	-0.012	0.005
0.084	-0.204	-0.121	-0.007	-0.012	0.005
0.104	-0.190	-0.118	-0.007	-0.012	0.005
0.095	-0.237	-0.100	-0.007	-0.013	0.005
0.133	-0.198	-0.067	-0.007	-0.012	0.005
0.101	-0.194	-0.108	-0.007	-0.012	0.005
0.097	-0.160	-0.149	-0.006	-0.012	0.005
0.077	-0.204	-0.155	-0.006	-0.012	0.005
0.113	-0.196	-0.095	-0.006	-0.012	0.005
0.088	-0.181	-0.115	-0.007	-0.012	0.005
0.101	-0.203	-0.139	-0.007	-0.012	0.005
0.078	-0.194	-0.131	-0.007	-0.012	0.005
0.100	-0.216	-0.111	-0.007	-0.012	0.005
0.111	-0.194	-0.094	-0.007	-0.012	0.005
0.097	-0.200	-0.132	-0.007	-0.012	0.005
0.110	-0.157	-0.125	-0.007	-0.012	0.005
0.082	-0.201	-0.152	-0.006	-0.012	0.005
0.116	-0.192	-0.119	-0.006	-0.012	0.005
0.097	-0.205	-0.111	-0.007	-0.012	0.005
0.116	-0.196	-0.142	-0.007	-0.012	0.005
0.086	-0.203	-0.128	-0.007	-0.012	0.005
0.098	-0.205	-0.111	-0.007	-0.012	0.005
0.108	-0.192	-0.091	-0.007	-0.012	0.005
0.103	-0.202	-0.115	-0.007	-0.012	0.005
0.100	-0.164	-0.156	-0.007	-0.012	0.005
0.091	-0.202	-0.142	-0.006	-0.012	0.005
0.116	-0.193	-0.115	-0.007	-0.012	0.005
0.099	-0.214	-0.077	-0.006	-0.012	0.005
0.094	-0.183	-0.112	-0.007	-0.012	0.005
0.095	-0.204	-0.125	-0.007	-0.012	0.005
0.106	-0.191	-0.149	-0.007	-0.012	0.005
0.105	-0.197	-0.125	-0.007	-0.012	0.005
0.112	-0.196	-0.112	-0.007	-0.012	0.005
0.104	-0.171	-0.159	-0.007	-0.012	0.005
0.119	-0.210	-0.135	-0.007	-0.012	0.005
0.101	-0.199	-0.135	-0.007	-0.012	0.005
0.105	-0.220	-0.091	-0.006	-0.012	0.005
0.089	-0.174	-0.112	-0.007	-0.012	0.005
0.093	-0.200	-0.149	-0.007	-0.012	0.005
0.113	-0.184	-0.139	-0.007	-0.012	0.005
0.108	-0.212	-0.121	-0.006	-0.013	0.005
0.122	-0.197	-0.105	-0.007	-0.012	0.005
0.097	-0.195	-0.122	-0.007	-0.012	0.005
0.116	-0.183	-0.132	-0.007	-0.012	0.005
0.092	-0.200	-0.142	-0.006	-0.012	0.005
0.100	-0.202	-0.094	-0.006	-0.012	0.005
0.090	-0.189	-0.108	-0.007	-0.012	0.005
0.093	-0.204	-0.152	-0.007	-0.012	0.005
0.089	-0.192	-0.142	-0.007	-0.012	0.005
0.121	-0.228	-0.128	-0.007	-0.012	0.005
0.114	-0.196	-0.071	-0.007	-0.012	0.005
0.117	-0.204	-0.098	-0.007	-0.012	0.005
0.106	-0.179	-0.109	-0.007	-0.012	0.005
0.098	-0.195	-0.122	-0.006	-0.013	0.005
0.140	-0.182	-0.123	-0.006	-0.012	0.005
0.089	-0.203	-0.105	-0.006	-0.012	0.005
0.105	-0.198	-0.170	-0.007	-0.011	0.005
0.061	-0.210	-0.130	-0.007	-0.012	0.006
0.114	-0.204	-0.146	-0.007	-0.012	0.005
0.112	-0.196	-0.115	-0.007	-0.013	0.005
0.128	-0.200	-0.095	-0.006	-0.012	0.004
0.095	-0.179	-0.119	-0.007	-0.012	0.005
0.100	-0.206	-0.163	-0.007	-0.012	0.005
0.101	-0.197	-0.149	-0.007	-0.012	0.005
0.115	-0.207	-0.122	-0.006	-0.012	0.005
0.105	-0.191	-0.132	-0.007	-0.012	0.005
0.082	-0.201	-0.104	-0.007	-0.012	0.005
0.105	-0.189	-0.146	-0.007	-0.012	0.005
0.111	-0.204	-0.118	-0.007	-0.013	0.005
0.127	-0.187	-0.123	-0.006	-0.012	0.005
0.112	-0.195	-0.105	-0.007	-0.012	0.005
0.103	-0.192	-0.170	-0.007	-0.012	0.005
0.085	-0.199	-0.156	-0.007	-0.012	0.005
0.111	-0.217	-0.122	-0.006	-0.012	0.005
0.107	-0.198	-0.122	-0.007	-0.012	0.005
0.101	-0.203	-0.094	-0.007	-0.012	0.005
0.110	-0.190	-0.125	-0.007	-0.012	0.005
0.112	-0.240	-0.132	-0.007	-0.012	0.005
0.126	-0.189	-0.084	-0.007	-0.012	0.004
0.117	-0.209	-0.115	-0.007	-0.012	0.005
0.108	-0.162	-0.139	-0.007	-0.012	0.005
0.088	-0.200	-0.194	-0.006	-0.012	0.005
0.122	-0.207	-0.139	-0.007	-0.012	0.005
0.097	-0.207	-0.115	-0.007	-0.012	0.005
0.123	-0.204	-0.136	-0.007	-0.012	0.005
0.089	-0.195	-0.149	-0.007	-0.012	0.005
0.115	-0.221	-0.152	-0.007	-0.012	0.005
0.127	-0.204	-0.129	-0.007	-0.012	0.005
0.113	-0.204	-0.126	-0.007	-0.012	0.005
0.111	-0.169	-0.143	-0.007	-0.012	0.005
0.088	-0.206	-0.183	-0.006	-0.012	0.005
0.122	-0.195	-0.146	-0.007	-0.012	0.005
0.108	-0.226	-0.115	-0.007	-0.012	0.005
0.123	-0.206	-0.125	-0.007	-0.012	0.004
0.099	-0.206	-0.125	-0.007	-0.012	0.005
0.116	-0.190	-0.170	-0.007	-0.012	0.005
0.114	-0.197	-0.108	-0.007	-0.013	0.005
0.143	-0.197	-0.126	-0.007	-0.012	0.004
0.102	-0.189	-0.132	-0.007	-0.012	0.005
0.113	-0.204	-0.156	-0.007	-0.012	0.005
0.102	-0.201	-0.139	-0.007	-0.012	0.005
0.104	-0.217	-0.098	-0.006	-0.012	0.005
0.094	-0.180	-0.112	-0.007	-0.012	0.004
0.110	-0.207	-0.118	-0.007	-0.012	0.005
0.112	-0.174	-0.197	-0.007	-0.012	0.005
0.125	-0.230	-0.139	-0.007	-0.013	0.005
0.128	-0.207	-0.122	-0.007	-0.012	0.005
0.110	-0.215	-0.129	-0.007	-0.012	0.005
0.112	-0.187	-0.133	-0.007	-0.012	0.005
0.095	-0.204	-0.156	-0.007	-0.012	0.005
0.111	-0.202	-0.119	-0.007	-0.012	0.005
0.109	-0.194	-0.122	-0.007	-0.012	0.005
0.127	-0.199	-0.123	-0.007	-0.012	0.004
0.109	-0.185	-0.160	-0.007	-0.012	0.005
0.112	-0.208	-0.170	-0.007	-0.013	0.005
0.117	-0.195	-0.139	-0.007	-0.012	0.005
0.113	-0.215	-0.109	-0.006	-0.012	0.004
0.102	-0.170	-0.116	-0.007	-0.012	0.004
0.095	-0.205	-0.170	-0.007	-0.012	0.005
0.100	-0.204	-0.146	-0.007	-0.012	0.005
0.112	-0.226	-0.129	-0.007	-0.012	0.005
0.121	-0.201	-0.102	-0.007	-0.012	0.004
0.097	-0.206	-0.142	-0.007	-0.012	0.005
0.113	-0.197	-0.149	-0.007	-0.012	0.005
0.101	-0.205	-0.098	-0.007	-0.013	0.005
0.152	-0.184	-0.124	-0.006	-0.012	0.004
0.100	-0.179	-0.116	-0.007	-0.012	0.004
0.098	-0.201	-0.184	-0.007	-0.011	0.004
0.077	-0.211	-0.151	-0.007	-0.012	0.005
0.122	-0.219	-0.132	-0.007	-0.012	0.005
0.115	-0.197	-0.119	-0.007	-0.012	0.004
0.095	-0.216	-0.122	-0.007	-0.012	0.005
0.111	-0.177	-0.146	-0.007	-0.012	0.005
0.116	-0.204	-0.136	-0.007	-0.013	0.005
0.130	-0.193	-0.113	-0.007	-0.012	0.004
0.103	-0.191	-0.123	-0.007	-0.012	0.004
0.108	-0.201	-0.184	-0.007	-0.011	0.004
0.083	-0.210	-0.148	-0.007	-0.012	0.005
0.121	-0.214	-0.129	-0.007	-0.012	0.005
0.109	-0.200	-0.119	-0.007	-0.012	0.004
0.116	-0.197	-0.123	-0.007	-0.012	0.004
0.109	-0.185	-0.153	-0.007	-0.012	0.004
0.124	-0.205	-0.143	-0.007	-0.012	0.005
0.121	-0.191	-0.150	-0.007	-0.012	0.004
0.106	-0.203	-0.112	-0.007	-0.012	0.004
0.101	-0.185	-0.167	-0.007	-0.011	0.004
0.080	-0.206	-0.183	-0.007	-0.012	0.005
0.114	-0.202	-0.146	-0.007	-0.012	0.005
0.102	-0.230	-0.119	-0.007	-0.013	0.004
0.125	-0.202	-0.085	-0.007	-0.012	0.004
0.117	-0.189	-0.129	-0.007	-0.012	0.004
0.112	-0.210	-0.167	-0.007	-0.012	0.004
0.111	-0.199	-0.115	-0.007	-0.012	0.004
0.127	-0.203	-0.116	-0.006	-0.012	0.004
0.105	-0.160	-0.154	-0.007	-0.012	0.005
0.091	-0.210	-0.219	-0.006	-0.012	0.004
0.114	-0.200	-0.140	-0.007	-0.012	0.004
0.112	-0.225	-0.105	-0.007	-0.013	0.004
0.122	-0.197	-0.120	-0.007	-0.012	0.004
0.093	-0.198	-0.146	-0.007	-0.012	0.004
0.107	-0.187	-0.167	-0.007	-0.012	0.005
0.099	-0.199	-0.146	-0.007	-0.013	0.004
0.119	-0.195	-0.130	-0.007	-0.012	0.004
0.098	-0.181	-0.146	-0.007	-0.012	0.004
0.092	-0.212	-0.187	-0.006	-0.012	0.004
0.096	-0.196	-0.122	-0.007	-0.012	0.004
0.106	-0.223	-0.126	-0.007	-0.013	0.004
0.121	-0.194	-0.106	-0.007	-0.012	0.004
0.095	-0.206	-0.119	-0.007	-0.012	0.004
0.098	-0.176	-0.177	-0.007	-0.012	0.004
0.101	-0.210	-0.115	-0.007	-0.013	0.005
0.129	-0.197	-0.123	-0.007	-0.012	0.004
0.109	-0.191	-0.130	-0.007	-0.012	0.004
0.092	-0.191	-0.150	-0.007	-0.012	0.004
0.099	-0.190	-0.136	-0.007	-0.012	0.004
0.104	-0.218	-0.102	-0.006	-0.012	0.004
0.093	-0.182	-0.099	-0.007	-0.012	0.004
0.098	-0.202	-0.105	-0.007	-0.012	0.004
0.119	-0.178	-0.188	-0.007	-0.012	0.004
0.120	-0.223	-0.149	-0.007	-0.013	0.005
0.123	-0.194	-0.120	-0.007	-0.012	0.004
0.106	-0.193	-0.133	-0.007	-0.012	0.004
0.105	-0.192	-0.157	-0.007	-0.012	0.004
0.090	-0.198	-0.174	-0.007	-0.012	0.004
0.117	-0.211	-0.133	-0.007	-0.012	0.004
0.084	-0.187	-0.116	-0.007	-0.012	0.004
0.111	-0.197	-0.126	-0.007	-0.012	0.004
0.113	-0.181	-0.160	-0.008	-0.012	0.004
0.118	-0.219	-0.149	-0.007	-0.013	0.005
0.108	-0.195	-0.130	-0.007	-0.012	0.004
0.103	-0.211	-0.092	-0.007	-0.012	0.004
0.105	-0.166	-0.117	-0.007	-0.012	0.004
0.102	-0.196	-0.167	-0.006	-0.012	0.004
0.109	-0.196	-0.143	-0.007	-0.012	0.004
0.103	-0.206	-0.113	-0.007	-0.012	0.004
0.105	-0.195	-0.123	-0.007	-0.012	0.004
0.077	-0.200	-0.152	-0.007	-0.012	0.004
0.116	-0.220	-0.136	-0.007	-0.012	0.004
0.101	-0.193	-0.102	-0.007	-0.013	0.004
0.132	-0.202	-0.087	-0.006	-0.012	0.003
0.097	-0.175	-0.130	-0.007	-0.012	0.004
0.085	-0.190	-0.133	-0.007	-0.012	0.004
0.125	-0.189	-0.158	-0.007	-0.012	0.004
0.096	-0.215	-0.133	-0.007	-0.012	0.004
0.107	-0.195	-0.150	-0.007	-0.011	0.004
0.056	-0.213	-0.135	-0.007	-0.012	0.004
0.114	-0.205	-0.157	-0.007	-0.012	0.004
0.110	-0.206	-0.102	-0.007	-0.013	0.004
0.132	-0.200	-0.124	-0.007	-0.012	0.003
0.096	-0.181	-0.123	-0.007	-0.012	0.004
0.111	-0.194	-0.167	-0.007	-0.012	0.004
0.088	-0.198	-0.150	-0.007	-0.012	0.004
0.106	-0.215	-0.123	-0.006	-0.012	0.004
0.102	-0.195	-0.116	-0.007	-0.012	0.004
0.089	-0.204	-0.126	-0.007	-0.012	0.004
0.101	-0.186	-0.160	-0.007	-0.012	0.004
0.113	-0.194	-0.133	-0.007	-0.013	0.004
0.121	-0.195	-0.141	-0.007	-0.012	0.004
0.104	-0.193	-0.130	-0.007	-0.012	0.004
0.113	-0.180	-0.181	-0.007	-0.012	0.004
0.082	-0.206	-0.167	-0.007	-0.012	0.004
0.114	-0.207	-0.120	-0.007	-0.012	0.004
0.097	-0.196	-0.113	-0.007	-0.012	0.004
0.090	-0.199	-0.137	-0.007	-0.012	0.004
0.102	-0.186	-0.157	-0.007	-0.012	0.004
0.101	-0.227	-0.164	-0.007	-0.012	0.004
0.116	-0.184	-0.092	-0.007	-0.012	0.004
0.113	-0.199	-0.113	-0.007	-0.012	0.004
0.098	-0.150	-0.164	-0.007	-0.012	0.004
0.073	-0.196	-0.202	-0.006	-0.012	0.004
0.107	-0.193	-0.134	-0.007	-0.012	0.004
0.101	-0.213	-0.130	-0.007	-0.013	0.004
0.109	-0.196	-0.130	-0.007	-0.012	0.003
0.088	-0.190	-0.154	-0.007	-0.012	0.004
0.104	-0.187	-0.168	-0.007	-0.012	0.004
0.098	-0.187	-0.147	-0.007	-0.013	0.004
0.105	-0.202	-0.127	-0.007	-0.012	0.004
0.100	-0.171	-0.134	-0.007	-0.012	0.004
0.092	-0.198	-0.185	-0.006	-0.012	0.004
0.093	-0.186	-0.151	-0.007	-0.012	0.004
0.103	-0.220	-0.143	-0.007	-0.012	0.004
0.119	-0.196	-0.110	-0.007	-0.012	0.004
0.094	-0.195	-0.123	-0.007	-0.012	0.004
0.100	-0.167	-0.181	-0.007	-0.012	0.004
0.097	-0.201	-0.144	-0.007	-0.013	0.004
0.123	-0.183	-0.152	-0.006	-0.012	0.003
0.099	-0.190	-0.134	-0.007	-0.012	0.004
0.100	-0.202	-0.161	-0.007	-0.012	0.003
0.093	-0.200	-0.136	-0.007	-0.012	0.004
0.107	-0.200	-0.096	-0.006	-0.012	0.004
0.085	-0.178	-0.127	-0.007	-0.012	0.003
0.099	-0.201	-0.130	-0.007	-0.012	0.004
0.103	-0.170	-0.198	-0.007	-0.012	0.004
0.120	-0.216	-0.177	-0.007	-0.012	0.004
0.109	-0.185	-0.141	-0.007	-0.012	0.004
0.099	-0.205	-0.120	-0.007	-0.012	0.003
0.109	-0.174	-0.141	-0.007	-0.012	0.004
0.088	-0.198	-0.192	-0.007	-0.012	0.004
0.108	-0.186	-0.175	-0.007	-0.012	0.004
0.106	-0.191	-0.124	-0.007	-0.012	0.004
0.110	-0.201	-0.141	-0.007	-0.012	0.003
0.101	-0.185	-0.168	-0.007	-0.012	0.003
0.115	-0.191	-0.151	-0.006	-0.012	0.004
0.101	-0.199	-0.178	-0.007	-0.012	0.004
0.102	-0.206	-0.106	-0.007	-0.012	0.003
0.097	-0.172	-0.114	-0.007	-0.012	0.003
0.095	-0.194	-0.171	-0.007	-0.012	0.004
0.095	-0.182	-0.178	-0.007	-0.012	0.004
0.116	-0.236	-0.147	-0.007	-0.012	0.004
0.105	-0.193	-0.117	-0.007	-0.012	0.003
0.094	-0.195	-0.144	-0.007	-0.012	0.003
0.098	-0.182	-0.144	-0.007	-0.012	0.004
0.091	-0.199	-0.140	-0.007	-0.013	0.004
0.154	-0.184	-0.149	-0.007	-0.012	0.003
0.096	-0.190	-0.172	-0.007	-0.012	0.003
0.099	-0.204	-0.195	-0.007	-0.011	0.003
0.061	-0.198	-0.170	-0.007	-0.012	0.004
0.109	-0.206	-0.158	-0.007	-0.012	0.004
0.106	-0.192	-0.120	-0.007	-0.012	0.003
0.098	-0.190	-0.128	-0.006	-0.012	0.003
0.098	-0.185	-0.151	-0.007	-0.012	0.003
0.108	-0.204	-0.182	-0.007	-0.012	0.003
0.113	-0.190	-0.165	-0.007	-0.012	0.003
0.104	-0.204	-0.134	-0.007	-0.012	0.003
0.101	-0.197	-0.182	-0.007	-0.011	0.003
0.067	-0.191	-0.177	-0.007	-0.012	0.004
0.106	-0.201	-0.161	-0.007	-0.012	0.003
0.094	-0.189	-0.124	-0.007	-0.013	0.003
0.119	-0.191	-0.131	-0.007	-0.012	0.003
0.088	-0.184	-0.172	-0.007	-0.012	0.003
0.102	-0.192	-0.175	-0.007	-0.012	0.004
0.105	-0.190	-0.189	-0.007	-0.012	0.003
0.095	-0.211	-0.134	-0.006	-0.012	0.003
0.094	-0.180	-0.158	-0.007	-0.012	0.003
0.085	-0.200	-0.168	-0.007	-0.012	0.004
0.105	-0.186	-0.172	-0.007	-0.012	0.003
0.098	-0.233	-0.134	-0.007	-0.012	0.003
0.120	-0.196	-0.100	-0.007	-0.012	0.003
0.092	-0.190	-0.161	-0.007	-0.012	0.003
0.104	-0.178	-0.192	-0.007	-0.012	0.004
0.088	-0.189	-0.185	-0.007	-0.012	0.004
0.112	-0.208	-0.148	-0.007	-0.012	0.003
0.102	-0.172	-0.141	-0.007	-0.012	0.003
0.099	-0.200	-0.203	-0.006	-0.012	0.003
0.094	-0.197	-0.188	-0.007	-0.012	0.003
0.096	-0.213	-0.158	-0.007	-0.012	0.003
0.120	-0.196	-0.134	-0.007	-0.012	0.003
0.082	-0.202	-0.151	-0.007	-0.012	0.003
0.099	-0.164	-0.165	-0.006	-0.012	0.004
0.082	-0.191	-0.203	-0.006	-0.012	0.003
0.117	-0.197	-0.155	-0.007	-0.012	0.003
0.102	-0.193	-0.141	-0.007	-0.012	0.003
0.099	-0.197	-0.203	-0.007	-0.011	0.003
0.077	-0.201	-0.147	-0.007	-0.012	0.004
0.108	-0.205	-0.178	-0.007	-0.012	0.003
0.110	-0.186	-0.134	-0.007	-0.012	0.003
0.100	-0.192	-0.148	-0.007	-0.012	0.003
0.096	-0.162	-0.192	-0.007	-0.012	0.003
0.086	-0.197	-0.185	-0.006	-0.012	0.003
0.109	-0.187	-0.159	-0.007	-0.012	0.003
0.095	-0.209	-0.110	-0.006	-0.012	0.003
0.091	-0.180	-0.159	-0.007	-0.012	0.003
0.075	-0.194	-0.168	-0.007	-0.012	0.003
0.114	-0.183	-0.169	-0.007	-0.012	0.003
0.101	-0.192	-0.172	-0.007	-0.012	0.003
0.115	-0.196	-0.152	-0.007	-0.012	0.003
0.091	-0.183	-0.192	-0.007	-0.012	0.003
0.108	-0.193	-0.189	-0.006	-0.012	0.004
0.091	-0.194	-0.196	-0.007	-0.012	0.003
0.098	-0.205	-0.141	-0.006	-0.012	0.003
0.090	-0.173	-0.158	-0.007	-0.012	0.003
0.085	-0.203	-0.172	-0.007	-0.012	0.003
0.099	-0.181	-0.202	-0.007	-0.012	0.003
0.117	-0.209	-0.196	-0.007	-0.012	0.003
0.108	-0.186	-0.169	-0.007	-0.012	0.003
0.105	-0.192	-0.141	-0.007	-0.012	0.003
0.103	-0.167	-0.172	-0.007	-0.012	0.003
0.080	-0.194	-0.199	-0.006	-0.012	0.003
0.091	-0.207	-0.168	-0.007	-0.012	0.003
0.099	-0.189	-0.155	-0.007	-0.012	0.003
0.103	-0.187	-0.186	-0.007	-0.012	0.003
0.081	-0.184	-0.205	-0.007	-0.012	0.003
0.112	-0.211	-0.189	-0.007	-0.012	0.003
0.111	-0.186	-0.128	-0.007	-0.012	0.003
0.116	-0.192	-0.145	-0.006	-0.012	0.003
0.093	-0.165	-0.149	-0.006	-0.012	0.003
0.089	-0.195	-0.179	-0.007	-0.012	0.003
0.115	-0.183	-0.169	-0.007	-0.012	0.003
0.102	-0.211	-0.178	-0.007	-0.012	0.003
0.094	-0.188	-0.213	-0.007	-0.011	0.003
0.063	-0.204	-0.184	-0.007	-0.012	0.004
0.112	-0.200	-0.179	-0.007	-0.012	0.003
0.090	-0.192	-0.148	-0.007	-0.012	0.003
0.108	-0.193	-0.142	-0.006	-0.012	0.003
0.091	-0.172	-0.172	-0.007	-0.012	0.003
0.088	-0.197	-0.220	-0.007	-0.012	0.003
0.091	-0.192	-0.195	-0.007	-0.012	0.003
0.092	-0.196	-0.162	-0.006	-0.012	0.003
0.102	-0.192	-0.189	-0.007	-0.012	0.003
0.075	-0.197	-0.157	-0.007	-0.012	0.003
0.100	-0.198	-0.196	-0.007	-0.012	0.003
0.097	-0.204	-0.158	-0.007	-0.012	0.003
0.112	-0.183	-0.156	-0.007	-0.012	0.003
0.100	-0.182	-0.179	-0.007	-0.012	0.003
0.089	-0.170	-0.224	-0.006	-0.011	0.003
0.070	-0.198	-0.195	-0.007	-0.012	0.003
0.108	-0.200	-0.155	-0.006	-0.012	0.003
0.081	-0.178	-0.173	-0.007	-0.012	0.002
0.091	-0.202	-0.172	-0.007	-0.012	0.003
0.092	-0.180	-0.207	-0.007	-0.012	0.003
0.094	-0.222	-0.175	-0.007	-0.012	0.003
0.111	-0.189	-0.134	-0.007	-0.012	0.003
0.086	-0.194	-0.169	-0.007	-0.011	0.003
0.081	-0.144	-0.186	-0.006	-0.011	0.003
0.061	-0.198	-0.230	-0.006	-0.012	0.003
0.097	-0.189	-0.162	-0.006	-0.012	0.003
0.091	-0.189	-0.159	-0.007	-0.012	0.003
0.090	-0.195	-0.203	-0.006	-0.012	0.003
0.077	-0.189	-0.189	-0.007	-0.011	0.003
0.090	-0.200	-0.193	-0.007	-0.012	0.003
0.101	-0.190	-0.162	-0.007	-0.012	0.003
0.090	-0.203	-0.151	-0.007	-0.012	0.003
0.098	-0.154	-0.196	-0.007	-0.011	0.003
0.069	-0.198	-0.210	-0.006	-0.012	0.003
0.100	-0.195	-0.169	-0.007	-0.012	0.003
0.081	-0.200	-0.148	-0.007	-0.012	0.003
0.110	-0.189	-0.186	-0.007	-0.011	0.003
0.074	-0.195	-0.182	-0.007	-0.011	0.003
0.093	-0.199	-0.199	-0.007	-0.012	0.003
0.088	-0.190	-0.152	-0.007	-0.012	0.003
0.095	-0.188	-0.152	-0.007	-0.012	0.003
0.089	-0.159	-0.186	-0.007	-0.012	0.003
0.085	-0.204	-0.210	-0.006	-0.012	0.003
0.096	-0.188	-0.172	-0.007	-0.012	0.003
0.093	-0.202	-0.121	-0.006	-0.012	0.003
0.071	-0.172	-0.163	-0.007	-0.011	0.002
0.066	-0.187	-0.202	-0.007	-0.011	0.003
0.087	-0.185	-0.196	-0.007	-0.012	0.003
0.081	-0.193	-0.169	-0.007	-0.012	0.003
0.102	-0.185	-0.162	-0.007	-0.012	0.003
0.088	-0.171	-0.247	-0.007	-0.012	0.003
0.105	-0.205	-0.213	-0.007	-0.012	0.003
0.084	-0.187	-0.196	-0.007	-0.012	0.003
0.084	-0.210	-0.162	-0.006	-0.012	0.002
0.081	-0.165	-0.186	-0.007	-0.011	0.002
0.077	-0.190	-0.206	-0.007	-0.011	0.003
0.085	-0.175	-0.216	-0.007	-0.012	0.003
0.092	-0.207	-0.199	-0.007	-0.012	0.003
0.093	-0.186	-0.186	-0.007	-0.012	0.003
0.080	-0.184	-0.196	-0.007	-0.012	0.003
0.088	-0.178	-0.199	-0.007	-0.011	0.003
0.073	-0.190	-0.210	-0.007	-0.012	0.003
0.086	-0.196	-0.176	-0.006	-0.012	0.003
0.076	-0.169	-0.173	-0.007	-0.011	0.002
0.074	-0.193	-0.223	-0.007	-0.011	0.003
0.074	-0.181	-0.223	-0.007	-0.012	0.003
0.087	-0.214	-0.213	-0.007	-0.012	0.003
0.084	-0.183	-0.155	-0.007	-0.012	0.003
0.081	-0.188	-0.189	-0.007	-0.012	0.003
0.083	-0.173	-0.203	-0.007	-0.011	0.003
0.080	-0.185	-0.159	-0.006	-0.012	0.003
0.118	-0.182	-0.187	-0.007	-0.012	0.002
0.080	-0.185	-0.180	-0.007	-0.012	0.002
0.082	-0.200	-0.268	-0.007	-0.011	0.002
0.039	-0.198	-0.204	-0.007	-0.011	0.003
0.092	-0.209	-0.196	-0.007	-0.012	0.003
0.091	-0.189	-0.166	-0.007	-0.012	0.003
0.091	-0.193	-0.183	-0.007	-0.011	0.002
0.085	-0.173	-0.190	-0.007	-0.011	0.002
0.091	-0.200	-0.213	-0.007	-0.012	0.003
0.087	-0.186	-0.207	-0.007	-0.011	0.003
0.086	-0.198	-0.182	-0.007	-0.012	0.003
0.085	-0.191	-0.213	-0.007	-0.011	0.003
0.059	-0.204	-0.205	-0.007	-0.011	0.003
0.093	-0.194	-0.179	-0.007	-0.011	0.003
0.094	-0.188	-0.172	-0.007	-0.012	0.003
0.108	-0.198	-0.190	-0.007	-0.011	0.002
0.091	-0.173	-0.203	-0.007	-0.012	0.003
0.093	-0.185	-0.217	-0.007	-0.011	0.003
0.081	-0.190	-0.227	-0.007	-0.012	0.003
0.091	-0.203	-0.172	-0.007	-0.011	0.003
0.075	-0.181	-0.189	-0.007	-0.011	0.002
0.067	-0.198	-0.203	-0.007	-0.011	0.003
0.083	-0.183	-0.203	-0.007	-0.011	0.003
0.084	-0.231	-0.175	-0.007	-0.012	0.002
0.105	-0.191	-0.131	-0.007	-0.011	0.002
0.084	-0.182	-0.183	-0.007	-0.011	0.002
0.086	-0.154	-0.244	-0.007	-0.011	0.003
0.059	-0.193	-0.230	-0.006	-0.012	0.003
0.095	-0.195	-0.173	-0.007	-0.011	0.002
0.074	-0.175	-0.173	-0.007	-0.012	0.002
0.083	-0.204	-0.217	-0.007	-0.011	0.002
0.067	-0.196	-0.216	-0.007	-0.011	0.003
0.086	-0.204	-0.206	-0.007	-0.011	0.003
0.093	-0.192	-0.176	-0.007	-0.011	0.002
0.080	-0.194	-0.186	-0.007	-0.011	0.003
0.072	-0.146	-0.241	-0.007	-0.011	0.003
0.067	-0.201	-0.251	-0.006	-0.012	0.003
0.087	-0.192	-0.221	-0.007	-0.011	0.002
0.085	-0.203	-0.172	-0.007	-0.012	0.002
0.096	-0.189	-0.187	-0.007	-0.011	0.002
0.072	-0.197	-0.196	-0.007	-0.011	0.003
0.087	-0.184	-0.224	-0.007	-0.011	0.003
0.089	-0.196	-0.182	-0.007	-0.012	0.003
0.102	-0.192	-0.204	-0.007	-0.011	0.002
0.082	-0.163	-0.207	-0.007	-0.011	0.002
0.075	-0.200	-0.254	-0.007	-0.011	0.002
0.090	-0.190	-0.217	-0.007	-0.011	0.002
0.084	-0.210	-0.156	-0.006	-0.011	0.002
0.065	-0.181	-0.200	-0.007	-0.011	0.002
0.078	-0.195	-0.203	-0.007	-0.011	0.003
0.080	-0.171	-0.268	-0.007	-0.011	0.003
0.090	-0.210	-0.223	-0.007	-0.012	0.003
0.101	-0.184	-0.193	-0.007	-0.011	0.002
0.084	-0.181	-0.223	-0.007	-0.011	0.002
0.098	-0.200	-0.223	-0.007	-0.011	0.003
0.070	-0.188	-0.217	-0.007	-0.011	0.002
0.083	-0.207	-0.200	-0.006	-0.011	0.002
0.071	-0.168	-0.197	-0.007	-0.011	0.002
0.077	-0.193	-0.231	-0.007	-0.011	0.002
0.087	-0.176	-0.244	-0.007	-0.011	0.002
0.098	-0.213	-0.233	-0.007	-0.012	0.003
0.093	-0.188	-0.210	-0.007	-0.011	0.002
0.086	-0.196	-0.207	-0.007	-0.011	0.002
0.080	-0.166	-0.224	-0.007	-0.011	0.003
0.073	-0.188	-0.244	-0.007	-0.011	0.003
0.082	-0.196	-0.217	-0.007	-0.011	0.002
0.084	-0.195	-0.210	-0.007	-0.011	0.002
0.099	-0.188	-0.217	-0.007	-0.011	0.002
0.075	-0.186	-0.237	-0.007	-0.011	0.003
0.093	-0.209	-0.234	-0.007	-0.011	0.002
0.086	-0.186	-0.165	-0.007	-0.012	0.003
0.099	-0.188	-0.194	-0.007	-0.011	0.002
0.078	-0.179	-0.203	-0.007	-0.011	0.002
0.075	-0.185	-0.248	-0.007	-0.011	0.002
0.099	-0.177	-0.245	-0.007	-0.011	0.002
0.087	-0.203	-0.210	-0.007	-0.011	0.002
0.088	-0.193	-0.248	-0.007	-0.010	0.002
0.036	-0.205	-0.236	-0.007	-0.011	0.003
0.093	-0.193	-0.241	-0.007	-0.011	0.002
0.085	-0.188	-0.193	-0.007	-0.012	0.003
0.109	-0.189	-0.201	-0.007	-0.011	0.002
0.077	-0.187	-0.217	-0.007	-0.011	0.002
0.078	-0.198	-0.271	-0.007	-0.011	0.002
0.067	-0.195	-0.240	-0.007	-0.011	0.003
0.086	-0.213	-0.213	-0.007	-0.011	0.002
0.083	-0.188	-0.221	-0.007	-0.011	0.002
0.077	-0.203	-0.220	-0.007	-0.011	0.002
0.092	-0.189	-0.251	-0.007	-0.011	0.002
0.093	-0.196	-0.227	-0.007	-0.012	0.003
0.108	-0.181	-0.242	-0.006	-0.011	0.002
0.081	-0.202	-0.193	-0.007	-0.011	0.002
0.083	-0.169	-0.272	-0.007	-0.010	0.002
0.061	-0.200	-0.261	-0.007	-0.011	0.003
0.092	-0.198	-0.197	-0.007	-0.011	0.002
0.077	-0.216	-0.203	-0.007	-0.011	0.002
0.091	-0.191	-0.190	-0.007	-0.011	0.002
0.082	-0.178	-0.238	-0.007	-0.011	0.002
0.089	-0.212	-0.241	-0.007	-0.011	0.002
0.096	-0.190	-0.227	-0.007	-0.011	0.002
0.087	-0.201	-0.221	-0.007	-0.011	0.002
0.076	-0.146	-0.252	-0.007	-0.011	0.003
0.059	-0.200	-0.282	-0.006	-0.011	0.002
0.088	-0.185	-0.238	-0.007	-0.011	0.002
0.088	-0.216	-0.207	-0.007	-0.011	0.002
0.100	-0.186	-0.207	-0.007	-0.011	0.002
0.074	-0.194	-0.224	-0.007	-0.011	0.002
0.083	-0.177	-0.265	-0.007	-0.011	0.002
0.077	-0.197	-0.244	-0.007	-0.011	0.002
0.099	-0.198	-0.221	-0.007	-0.011	0.002
0.084	-0.160	-0.228	-0.007	-0.011	0.002
0.075	-0.200	-0.272	-0.007	-0.011	0.002
0.076	-0.188	-0.251	-0.007	-0.011	0.002
0.079	-0.212	-0.241	-0.007	-0.011	0.002
0.101	-0.188	-0.207	-0.007	-0.011	0.002
0.079	-0.188	-0.227	-0.007	-0.011	0.002
0.080	-0.160	-0.279	-0.007	-0.011	0.002
0.080	-0.205	-0.244	-0.007	-0.012	0.002
0.104	-0.196	-0.232	-0.007	-0.011	0.002
0.082	-0.187	-0.211	-0.007	-0.011	0.002
0.082	-0.191	-0.245	-0.007	-0.011	0.002
0.076	-0.202	-0.258	-0.007	-0.011	0.002
0.085	-0.199	-0.197	-0.006	-0.011	0.002
0.067	-0.182	-0.218	-0.007	-0.011	0.002
0.085	-0.188	-0.231	-0.007	-0.011	0.002
0.082	-0.171	-0.289	-0.007	-0.011	0.002
0.109	-0.221	-0.275	-0.007	-0.011	0.003
0.095	-0.187	-0.245	-0.007	-0.011	0.002
0.087	-0.193	-0.234	-0.007	-0.011	0.002
0.088	-0.176	-0.249	-0.007	-0.011	0.002
0.068	-0.195	-0.262	-0.007	-0.011	0.002
0.083	-0.193	-0.227	-0.007	-0.011	0.002
0.084	-0.184	-0.231	-0.007	-0.011	0.002
0.089	-0.199	-0.234	-0.007	-0.011	0.002
0.085	-0.163	-0.272	-0.007	-0.011	0.002
0.101	-0.198	-0.248	-0.007	-0.011	0.003
0.088	-0.188	-0.242	-0.007	-0.011	0.002
0.083	-0.199	-0.207	-0.006	-0.011	0.002
0.086	-0.163	-0.232	-0.007	-0.011	0.002
0.069	-0.195	-0.269	-0.006	-0.011	0.002
0.087	-0.196	-0.248	-0.007	-0.011	0.002
0.082	-0.195	-0.248	-0.007	-0.011	0.002
0.091	-0.197	-0.238	-0.007	-0.011	0.002
0.070	-0.181	-0.258	-0.007	-0.011	0.002
0.096	-0.215	-0.265	-0.007	-0.011	0.002
0.085	-0.182	-0.207	-0.007	-0.012	0.002
0.093	-0.184	-0.208	-0.006	-0.011	0.002
0.085	-0.169	-0.228	-0.007	-0.011	0.002
0.071	-0.194	-0.272	-0.007	-0.011	0.002
0.081	-0.169	-0.279	-0.007	-0.011	0.002
0.090	-0.207	-0.245	-0.006	-0.011	0.002
0.084	-0.191	-0.269	-0.007	-0.010	0.002
0.054	-0.211	-0.257	-0.007	-0.011	0.003
0.087	-0.182	-0.266	-0.006	-0.011	0.002
0.091	-0.192	-0.207	-0.006	-0.011	0.002
0.104	-0.185	-0.205	-0.006	-0.011	0.002
0.076	-0.176	-0.232	-0.007	-0.011	0.002
0.083	-0.197	-0.289	-0.006	-0.010	0.002
0.073	-0.193	-0.268	-0.007	-0.011	0.002
0.081	-0.205	-0.228	-0.006	-0.011	0.002
0.084	-0.181	-0.242	-0.007	-0.011	0.002
0.071	-0.195	-0.244	-0.007	-0.011	0.002
0.086	-0.172	-0.273	-0.007	-0.011	0.002
0.088	-0.197	-0.248	-0.006	-0.011	0.002
0.109	-0.178	-0.236	-0.006	-0.011	0.002
0.082	-0.192	-0.221	-0.006	-0.011	0.002
0.083	-0.172	-0.283	-0.006	-0.010	0.002
0.055	-0.193	-0.289	-0.006	-0.011	0.002
0.093	-0.201	-0.252	-0.006	-0.011	0.002
0.077	-0.195	-0.245	-0.007	-0.011	0.002
0.085	-0.197	-0.225	-0.007	-0.011	0.002
0.081	-0.174	-0.262	-0.007	-0.011	0.002
0.083	-0.219	-0.262	-0.006	-0.011	0.002
0.094	-0.189	-0.221	-0.007	-0.011	0.002
0.090	-0.195	-0.235	-0.006	-0.011	0.002
0.080	-0.137	-0.294	-0.006	-0.010	0.002
0.063	-0.194	-0.314	-0.006	-0.011	0.002
0.091	-0.192	-0.252	-0.006	-0.011	0.002
0.070	-0.200	-0.228	-0.006	-0.011	0.002
0.098	-0.192	-0.253	-0.006	-0.011	0.002
0.060	-0.191	-0.268	-0.007	-0.011	0.002
0.086	-0.176	-0.283	-0.006	-0.011	0.002
0.080	-0.187	-0.249	-0.006	-0.011	0.002
0.090	-0.190	-0.252	-0.006	-0.011	0.002
0.080	-0.162	-0.266	-0.006	-0.011	0.002
0.073	-0.194	-0.303	-0.006	-0.011	0.002
0.087	-0.186	-0.279	-0.007	-0.011	0.002
0.082	-0.206	-0.256	-0.006	-0.011	0.002
0.099	-0.189	-0.256	-0.007	-0.011	0.002
0.065	-0.183	-0.242	-0.007	-0.011	0.002
0.087	-0.174	-0.287	-0.006	-0.011	0.002
0.079	-0.187	-0.259	-0.006	-0.012	0.002
0.100	-0.177	-0.263	-0.006	-0.011	0.002
0.074	-0.170	-0.239	-0.006	-0.011	0.002
0.080	-0.192	-0.297	-0.006	-0.011	0.002
0.080	-0.185	-0.273	-0.006	-0.011	0.002
0.088	-0.203	-0.201	-0.006	-0.011	0.002
0.057	-0.165	-0.243	-0.007	-0.010	0.001
0.074	-0.189	-0.256	-0.006	-0.011	0.002
0.093	-0.165	-0.307	-0.007	-0.011	0.002
0.091	-0.200	-0.266	-0.006	-0.011	0.002
0.100	-0.187	-0.232	-0.006	-0.011	0.002
0.080	-0.188	-0.280	-0.007	-0.011	0.002
0.083	-0.178	-0.266	-0.006	-0.010	0.002
0.077	-0.191	-0.290	-0.006	-0.011	0.002
0.084	-0.205	-0.225	-0.006	-0.011	0.002
0.078	-0.165	-0.243	-0.006	-0.011	0.002
0.080	-0.186	-0.266	-0.006	-0.011	0.002
0.086	-0.167	-0.321	-0.007	-0.011	0.002
0.102	-0.208	-0.272	-0.006	-0.011	0.002
0.091	-0.180	-0.256	-0.006	-0.011	0.002
0.091	-0.186	-0.236	-0.006	-0.011	0.002
0.080	-0.157	-0.267	-0.006	-0.010	0.002
0.078	-0.182	-0.304	-0.006	-0.011	0.002
0.090	-0.189	-0.253	-0.006	-0.011	0.002
0.083	-0.181	-0.249	-0.006	-0.011	0.001
0.089	-0.189	-0.280	-0.006	-0.011	0.002
0.073	-0.180	-0.286	-0.007	-0.011	0.002
0.103	-0.204	-0.269	-0.006	-0.011	0.002
0.090	-0.180	-0.218	-0.006	-0.011	0.002
0.104	-0.190	-0.253	-0.006	-0.011	0.001
0.080	-0.152	-0.250	-0.006	-0.011	0.002
0.074	-0.187	-0.270	-0.006	-0.011	0.002
0.118	-0.169	-0.274	-0.006	-0.011	0.001
0.088	-0.195	-0.246	-0.006	-0.011	0.002
0.096	-0.179	-0.304	-0.006	-0.010	0.001
0.041	-0.198	-0.299	-0.007	-0.011	0.002
0.094	-0.191	-0.290	-0.006	-0.011	0.002
0.089	-0.179	-0.249	-0.006	-0.011	0.002
0.109	-0.188	-0.240	-0.006	-0.011	0.001
0.098	-0.158	-0.281	-0.006	-0.011	0.002
0.096	-0.188	-0.297	-0.006	-0.011	0.002
0.085	-0.179	-0.297	-0.006	-0.011	0.002
0.098	-0.191	-0.260	-0.006	-0.011	0.002
0.101	-0.173	-0.277	-0.006	-0.011	0.001
0.071	-0.183	-0.279	-0.006	-0.011	0.002
0.100	-0.168	-0.298	-0.006	-0.011	0.002
0.103	-0.173	-0.250	-0.006	-0.012	0.002
0.122	-0.169	-0.261	-0.006	-0.011	0.001
0.092	-0.169	-0.264	-0.006	-0.011	0.001
0.102	-0.162	-0.318	-0.006	-0.010	0.002
0.072	-0.183	-0.338	-0.006	-0.011	0.002
0.107	-0.190	-0.257	-0.006	-0.011	0.002
0.089	-0.179	-0.254	-0.006	-0.011	0.001
0.100	-0.188	-0.246	-0.006	-0.011	0.002
0.097	-0.169	-0.298	-0.006	-0.011	0.002
0.105	-0.212	-0.304	-0.006	-0.011	0.001
0.107	-0.169	-0.253	-0.006	-0.011	0.002
0.104	-0.176	-0.264	-0.006	-0.011	0.002
0.090	-0.126	-0.295	-0.006	-0.010	0.002
0.068	-0.188	-0.352	-0.006	-0.011	0.002
0.108	-0.181	-0.298	-0.006	-0.011	0.002
0.098	-0.193	-0.270	-0.006	-0.011	0.002
0.112	-0.188	-0.288	-0.006	-0.011	0.001
0.083	-0.179	-0.290	-0.006	-0.011	0.002
0.112	-0.176	-0.312	-0.006	-0.011	0.002
0.103	-0.178	-0.271	-0.006	-0.011	0.002
0.101	-0.182	-0.271	-0.006	-0.011	0.002
0.096	-0.137	-0.322	-0.006	-0.011	0.002
0.088	-0.190	-0.339	-0.005	-0.011	0.002
0.097	-0.175	-0.305	-0.006	-0.011	0.002
0.104	-0.194	-0.288	-0.006	-0.011	0.001
0.120	-0.178	-0.291	-0.006	-0.011	0.001
0.088	-0.175	-0.280	-0.006	-0.011	0.002
0.104	-0.155	-0.319	-0.006	-0.011	0.002
0.105	-0.185	-0.284	-0.006	-0.012	0.002
0.128	-0.164	-0.275	-0.006	-0.011	0.001
0.094	-0.154	-0.298	-0.006	-0.011	0.002
0.101	-0.176	-0.332	-0.005	-0.011	0.002
0.108	-0.177	-0.288	-0.006	-0.011	0.002
0.109	-0.198	-0.233	-0.005	-0.011	0.002
0.093	-0.155	-0.254	-0.006	-0.011	0.001
0.106	-0.167	-0.281	-0.006	-0.011	0.002
0.113	-0.152	-0.353	-0.006	-0.011	0.002
0.114	-0.190	-0.301	-0.006	-0.012	0.002
0.122	-0.171	-0.292	-0.006	-0.011	0.001
0.105	-0.162	-0.292	-0.006	-0.011	0.002
0.119	-0.165	-0.309	-0.005	-0.011	0.002
0.097	-0.167	-0.325	-0.006	-0.011	0.002
0.118	-0.188	-0.271	-0.005	-0.011	0.002
0.095	-0.152	-0.285	-0.006	-0.011	0.001
0.109	-0.170	-0.309	-0.005	-0.011	0.002
0.114	-0.148	-0.336	-0.006	-0.011	0.002
0.120	-0.189	-0.305	-0.006	-0.012	0.002
0.124	-0.161	-0.295	-0.005	-0.011	0.002
0.118	-0.168	-0.306	-0.005	-0.011	0.001
0.110	-0.147	-0.302	-0.005	-0.011	0.002
0.099	-0.179	-0.329	-0.006	-0.011	0.002
0.111	-0.179	-0.295	-0.005	-0.011	0.002
0.104	-0.168	-0.309	-0.005	-0.011	0.002
0.111	-0.169	-0.312	-0.006	-0.011	0.002
0.100	-0.156	-0.322	-0.006	-0.011	0.002
0.117	-0.193	-0.319	-0.005	-0.011	0.002
0.112	-0.165	-0.258	-0.005	-0.012	0.002
0.137	-0.165	-0.300	-0.005	-0.011	0.001
0.110	-0.143	-0.303	-0.005	-0.011	0.002
0.113	-0.159	-0.316	-0.005	-0.012	0.002
0.148	-0.150	-0.331	-0.005	-0.011	0.001
0.113	-0.177	-0.306	-0.005	-0.011	0.002
0.122	-0.159	-0.330	-0.005	-0.011	0.002
0.066	-0.185	-0.334	-0.006	-0.011	0.002
0.120	-0.173	-0.333	-0.005	-0.011	0.002
0.116	-0.162	-0.292	-0.005	-0.012	0.002
0.144	-0.158	-0.293	-0.005	-0.011	0.001
0.120	-0.156	-0.309	-0.005	-0.011	0.002
0.118	-0.164	-0.357	-0.005	-0.011	0.002
0.111	-0.166	-0.312	-0.005	-0.011	0.002
0.125	-0.182	-0.306	-0.005	-0.011	0.002
0.120	-0.157	-0.313	-0.005	-0.011	0.001
0.106	-0.169	-0.312	-0.005	-0.011	0.002
0.125	-0.152	-0.333	-0.005	-0.012	0.002
0.127	-0.162	-0.313	-0.005	-0.012	0.002
0.140	-0.159	-0.296	-0.005	-0.012	0.001
0.127	-0.160	-0.316	-0.005	-0.011	0.002
0.129	-0.143	-0.364	-0.005	-0.011	0.002
0.100	-0.161	-0.360	-0.005	-0.011	0.002
0.124	-0.172	-0.296	-0.004	-0.011	0.002
0.120	-0.152	-0.327	-0.005	-0.012	0.001
0.122	-0.173	-0.289	-0.005	-0.011	0.002
0.127	-0.143	-0.334	-0.005	-0.011	0.002
0.127	-0.197	-0.306	-0.005	-0.012	0.002
0.142	-0.151	-0.272	-0.005	-0.011	0.001
0.130	-0.157	-0.327	-0.005	-0.012	0.002
[truncated: 161,000 more rows]
