# Supplementary material for: Identification of Haptic Based Guiding Using Hard Reins
Source: PLoS One. 2015 Jul 22;10(7):e0132020. doi: 10.1371/journal.pone.0132020 (PMC4511788; doi:10.1371/journal.pone.0132020)
Supplement: S5 File — (ZIP) [file pone.0132020.s005.zip › Exp2_ForceData1/Subject5/path1/T10.csv]

-0.286	0.016	-0.462	0.008	0.008	-0.001
-0.297	0.051	-0.492	0.008	0.008	-0.001
-0.278	0.010	-0.441	0.008	0.008	-0.001
-0.295	0.017	-0.458	0.008	0.008	-0.001
-0.290	0.019	-0.492	0.008	0.008	-0.001
-0.304	0.033	-0.466	0.008	0.008	-0.001
-0.272	0.015	-0.469	0.008	0.008	-0.001
-0.292	0.012	-0.475	0.008	0.008	-0.001
-0.305	0.045	-0.465	0.008	0.008	-0.001
-0.277	0.017	-0.468	0.008	0.008	-0.001
-0.260	0.030	-0.439	0.008	0.008	-0.001
-0.289	0.017	-0.489	0.008	0.008	-0.001
-0.288	0.015	-0.492	0.008	0.009	-0.001
-0.263	0.016	-0.462	0.008	0.008	-0.001
-0.293	0.006	-0.458	0.008	0.008	-0.001
-0.289	0.024	-0.478	0.008	0.008	-0.001
-0.266	0.010	-0.441	0.008	0.008	-0.001
-0.278	0.010	-0.455	0.008	0.008	-0.001
-0.289	0.010	-0.468	0.008	0.008	-0.001
-0.310	0.030	-0.441	0.008	0.008	-0.001
-0.267	0.014	-0.441	0.008	0.008	-0.001
-0.293	0.001	-0.458	0.008	0.008	-0.001
-0.295	0.034	-0.445	0.008	0.008	-0.001
-0.280	0.014	-0.465	0.008	0.009	-0.001
-0.247	0.022	-0.443	0.008	0.008	-0.001
-0.299	0.005	-0.468	0.008	0.008	-0.001
-0.287	0.006	-0.492	0.008	0.008	-0.001
-0.269	0.012	-0.449	0.008	0.008	-0.001
-0.279	-0.005	-0.448	0.008	0.008	-0.001
-0.296	-0.010	-0.471	0.008	0.008	-0.001
-0.290	0.008	-0.451	0.008	0.008	-0.001
-0.285	0.004	-0.462	0.008	0.008	-0.001
-0.289	-0.004	-0.465	0.008	0.008	-0.001
-0.307	0.017	-0.458	0.008	0.007	-0.001
-0.282	0.017	-0.468	0.008	0.008	-0.001
-0.288	0.000	-0.427	0.008	0.008	-0.001
-0.285	-0.003	-0.485	0.008	0.007	-0.001
-0.290	0.008	-0.468	0.008	0.008	-0.001
-0.259	0.013	-0.445	0.008	0.008	-0.001
-0.281	-0.014	-0.471	0.008	0.008	-0.001
-0.290	0.011	-0.472	0.008	0.007	-0.001
-0.286	0.012	-0.458	0.008	0.008	-0.001
-0.282	-0.003	-0.448	0.008	0.008	-0.001
-0.293	-0.030	-0.461	0.008	0.007	-0.001
-0.300	0.010	-0.475	0.008	0.008	-0.001
-0.277	0.013	-0.451	0.008	0.008	-0.001
-0.291	-0.015	-0.464	0.008	0.008	-0.001
-0.304	0.010	-0.455	0.008	0.007	-0.001
-0.286	0.010	-0.488	0.008	0.008	-0.001
-0.290	-0.003	-0.451	0.008	0.008	-0.001
-0.293	-0.005	-0.488	0.008	0.007	-0.001
-0.291	0.012	-0.475	0.008	0.008	-0.001
-0.276	0.020	-0.466	0.008	0.008	-0.001
-0.282	-0.008	-0.461	0.008	0.008	-0.001
-0.293	0.007	-0.472	0.008	0.007	-0.001
-0.292	0.009	-0.485	0.008	0.007	-0.001
-0.285	0.001	-0.455	0.008	0.008	-0.001
-0.291	-0.029	-0.454	0.008	0.007	-0.001
-0.313	-0.005	-0.509	0.008	0.008	-0.001
-0.292	0.013	-0.482	0.008	0.008	-0.001
-0.292	-0.007	-0.465	0.008	0.008	-0.001
-0.302	0.006	-0.475	0.008	0.007	-0.001
-0.295	0.008	-0.457	0.008	0.008	-0.001
-0.293	0.002	-0.464	0.008	0.008	-0.001
-0.278	-0.011	-0.478	0.008	0.008	-0.001
-0.293	0.015	-0.499	0.008	0.008	-0.001
-0.279	0.015	-0.485	0.008	0.008	-0.001
-0.275	-0.015	-0.475	0.008	0.007	-0.001
-0.297	-0.000	-0.458	0.008	0.007	-0.001
-0.309	0.000	-0.477	0.007	0.008	-0.001
-0.278	0.004	-0.465	0.008	0.008	-0.001
-0.282	-0.031	-0.461	0.008	0.007	-0.001
-0.304	0.009	-0.512	0.008	0.007	-0.001
-0.289	0.009	-0.468	0.008	0.008	-0.001
-0.292	-0.014	-0.481	0.008	0.008	-0.001
-0.307	-0.002	-0.478	0.008	0.007	-0.001
-0.305	-0.001	-0.464	0.007	0.008	-0.001
-0.277	0.013	-0.458	0.008	0.008	-0.001
-0.282	-0.012	-0.485	0.008	0.007	-0.001
-0.299	-0.000	-0.488	0.008	0.008	-0.001
-0.285	0.016	-0.472	0.008	0.008	-0.001
-0.285	-0.005	-0.478	0.008	0.008	-0.001
-0.293	0.012	-0.475	0.008	0.007	-0.001
-0.305	-0.001	-0.488	0.007	0.008	-0.001
-0.292	-0.001	-0.482	0.008	0.008	-0.001
-0.296	-0.036	-0.454	0.008	0.008	-0.001
-0.313	0.007	-0.509	0.008	0.008	-0.001
-0.287	0.015	-0.482	0.008	0.008	-0.001
-0.298	-0.014	-0.488	0.008	0.008	-0.001
-0.307	0.004	-0.485	0.008	0.007	-0.001
-0.299	0.004	-0.474	0.007	0.008	-0.001
-0.292	0.006	-0.448	0.008	0.008	-0.001
-0.288	-0.013	-0.467	0.008	0.007	-0.001
-0.300	-0.001	-0.482	0.008	0.008	-0.001
-0.292	0.015	-0.485	0.008	0.008	-0.001
-0.280	-0.008	-0.492	0.008	0.008	-0.001
-0.302	0.003	-0.451	0.008	0.007	-0.001
-0.306	-0.001	-0.491	0.007	0.008	-0.001
-0.294	-0.001	-0.461	0.008	0.008	-0.001
-0.301	-0.035	-0.457	0.008	0.008	-0.001
-0.306	-0.003	-0.526	0.008	0.008	-0.001
-0.290	0.007	-0.468	0.008	0.008	-0.001
-0.295	-0.013	-0.468	0.008	0.008	-0.001
-0.314	0.001	-0.474	0.008	0.007	-0.001
-0.295	0.002	-0.474	0.007	0.008	-0.001
-0.290	-0.004	-0.451	0.008	0.008	-0.001
-0.282	-0.021	-0.478	0.008	0.007	-0.001
-0.307	-0.003	-0.478	0.008	0.008	-0.001
-0.282	0.011	-0.475	0.008	0.008	-0.001
-0.288	-0.014	-0.481	0.008	0.008	-0.001
-0.304	0.006	-0.475	0.008	0.007	-0.001
-0.305	-0.001	-0.488	0.007	0.008	-0.001
-0.296	-0.012	-0.461	0.008	0.008	-0.001
-0.288	-0.043	-0.464	0.007	0.008	-0.001
-0.303	0.003	-0.509	0.008	0.008	-0.001
-0.292	-0.005	-0.457	0.008	0.008	-0.001
-0.286	-0.026	-0.491	0.007	0.008	-0.001
-0.312	-0.003	-0.499	0.008	0.007	-0.001
-0.294	-0.002	-0.468	0.007	0.008	-0.001
-0.300	-0.009	-0.447	0.008	0.008	-0.001
-0.290	-0.014	-0.478	0.008	0.007	-0.001
-0.308	-0.005	-0.508	0.007	0.008	-0.001
-0.276	0.014	-0.479	0.008	0.008	-0.001
-0.290	-0.025	-0.474	0.008	0.008	-0.001
-0.305	-0.005	-0.461	0.008	0.007	-0.001
-0.306	0.008	-0.464	0.008	0.008	-0.001
-0.293	-0.005	-0.471	0.008	0.008	-0.001
-0.303	-0.037	-0.468	0.008	0.007	-0.001
-0.310	0.002	-0.516	0.008	0.008	-0.001
-0.297	-0.010	-0.485	0.008	0.008	-0.001
-0.299	-0.022	-0.474	0.007	0.008	-0.001
-0.314	0.005	-0.484	0.008	0.007	-0.001
-0.301	-0.003	-0.478	0.007	0.008	-0.001
-0.302	-0.005	-0.468	0.008	0.008	-0.001
-0.285	-0.019	-0.492	0.008	0.008	-0.001
-0.303	-0.004	-0.485	0.008	0.008	-0.001
-0.285	0.004	-0.482	0.008	0.008	-0.001
-0.291	-0.013	-0.471	0.008	0.008	-0.001
-0.308	-0.005	-0.471	0.007	0.007	-0.001
-0.313	-0.002	-0.502	0.007	0.008	-0.001
-0.295	-0.012	-0.447	0.008	0.008	-0.001
-0.305	-0.047	-0.461	0.007	0.008	-0.001
-0.318	-0.007	-0.515	0.008	0.008	-0.001
-0.302	-0.005	-0.481	0.008	0.008	-0.001
-0.305	-0.011	-0.457	0.007	0.008	-0.001
-0.318	-0.001	-0.488	0.008	0.007	-0.001
-0.306	-0.008	-0.484	0.007	0.008	-0.001
-0.300	-0.006	-0.485	0.008	0.008	-0.001
-0.293	-0.017	-0.484	0.008	0.008	-0.001
-0.316	0.005	-0.495	0.008	0.008	-0.001
-0.292	0.005	-0.485	0.007	0.008	-0.001
-0.290	-0.023	-0.481	0.008	0.008	-0.001
-0.308	0.002	-0.464	0.008	0.007	-0.001
-0.322	-0.015	-0.487	0.007	0.008	-0.001
-0.296	-0.009	-0.461	0.008	0.008	-0.001
-0.290	-0.034	-0.474	0.007	0.007	-0.001
-0.325	-0.006	-0.539	0.008	0.008	-0.001
-0.311	-0.003	-0.488	0.007	0.008	-0.001
-0.290	-0.010	-0.478	0.007	0.008	-0.001
-0.319	-0.009	-0.488	0.008	0.008	-0.001
-0.323	-0.006	-0.491	0.007	0.008	-0.001
-0.300	0.001	-0.485	0.007	0.008	-0.001
-0.292	-0.019	-0.515	0.008	0.008	-0.001
-0.316	-0.003	-0.495	0.008	0.008	-0.001
-0.302	0.005	-0.505	0.007	0.008	-0.001
-0.299	-0.018	-0.478	0.008	0.008	-0.001
-0.312	-0.005	-0.474	0.008	0.008	-0.001
-0.336	-0.009	-0.504	0.007	0.008	-0.001
-0.307	0.000	-0.461	0.007	0.008	-0.001
-0.305	-0.033	-0.464	0.007	0.008	-0.001
-0.327	-0.007	-0.539	0.008	0.008	-0.001
-0.306	-0.013	-0.495	0.007	0.008	-0.001
-0.300	-0.006	-0.481	0.007	0.008	-0.001
-0.314	-0.016	-0.488	0.008	0.007	-0.001
-0.312	-0.002	-0.478	0.007	0.008	-0.001
-0.304	0.002	-0.512	0.007	0.008	-0.001
-0.292	-0.017	-0.508	0.008	0.008	-0.001
-0.313	-0.017	-0.501	0.008	0.008	-0.001
-0.312	0.002	-0.501	0.007	0.008	-0.001
-0.294	-0.007	-0.485	0.007	0.008	-0.001
-0.311	-0.004	-0.478	0.008	0.008	-0.001
-0.341	-0.017	-0.510	0.007	0.008	-0.001
-0.298	-0.003	-0.481	0.007	0.008	-0.001
-0.306	-0.028	-0.495	0.007	0.008	-0.001
-0.337	-0.002	-0.539	0.008	0.008	-0.001
-0.317	-0.007	-0.488	0.007	0.008	-0.001
-0.306	0.007	-0.471	0.008	0.008	-0.001
-0.300	-0.007	-0.492	0.008	0.008	-0.001
-0.325	-0.002	-0.505	0.007	0.008	-0.001
-0.305	0.023	-0.526	0.007	0.008	-0.001
-0.297	-0.016	-0.498	0.007	0.008	-0.001
-0.323	-0.011	-0.491	0.008	0.008	-0.001
-0.328	0.001	-0.508	0.007	0.008	-0.001
-0.299	0.000	-0.468	0.007	0.008	-0.001
-0.297	-0.015	-0.498	0.007	0.008	-0.001
-0.348	-0.008	-0.497	0.007	0.008	-0.001
-0.308	0.004	-0.485	0.007	0.008	-0.001
-0.302	-0.013	-0.502	0.007	0.008	-0.001
-0.327	-0.008	-0.536	0.008	0.008	-0.001
-0.333	0.001	-0.498	0.007	0.008	-0.001
-0.305	0.026	-0.488	0.007	0.009	-0.001
-0.308	-0.025	-0.495	0.007	0.008	-0.001
-0.330	-0.006	-0.491	0.007	0.008	-0.001
-0.305	0.020	-0.533	0.007	0.008	-0.001
-0.296	0.004	-0.478	0.008	0.008	-0.001
-0.321	-0.000	-0.505	0.008	0.008	-0.001
-0.322	-0.008	-0.525	0.007	0.008	-0.001
-0.314	0.013	-0.495	0.007	0.009	-0.001
-0.316	-0.011	-0.529	0.007	0.009	-0.001
-0.324	-0.012	-0.491	0.007	0.008	-0.001
-0.316	0.009	-0.506	0.007	0.009	-0.002
-0.320	0.014	-0.519	0.007	0.009	-0.001
-0.309	-0.015	-0.478	0.007	0.008	-0.001
-0.322	-0.004	-0.501	0.007	0.008	-0.001
-0.316	0.033	-0.502	0.007	0.009	-0.001
-0.296	-0.011	-0.495	0.007	0.009	-0.001
-0.317	-0.015	-0.474	0.007	0.008	-0.001
-0.314	0.014	-0.539	0.007	0.008	-0.001
-0.297	0.008	-0.485	0.007	0.008	-0.001
-0.310	-0.015	-0.495	0.007	0.008	-0.001
-0.337	-0.016	-0.498	0.007	0.008	-0.001
-0.314	0.012	-0.478	0.007	0.009	-0.001
-0.308	-0.003	-0.543	0.007	0.009	-0.002
-0.317	-0.015	-0.491	0.007	0.008	-0.001
-0.308	-0.003	-0.515	0.007	0.008	-0.001
-0.320	0.009	-0.489	0.008	0.009	-0.001
-0.300	-0.008	-0.475	0.007	0.008	-0.002
-0.331	-0.018	-0.477	0.007	0.008	-0.001
-0.317	0.026	-0.499	0.008	0.009	-0.001
-0.295	-0.009	-0.488	0.007	0.008	-0.001
-0.315	-0.004	-0.481	0.007	0.008	-0.001
-0.314	0.016	-0.522	0.007	0.008	-0.001
-0.303	0.017	-0.482	0.007	0.009	-0.001
-0.312	-0.006	-0.488	0.007	0.008	-0.001
-0.335	-0.010	-0.505	0.007	0.008	-0.001
-0.334	0.020	-0.485	0.008	0.009	-0.001
-0.309	-0.009	-0.526	0.007	0.009	-0.001
-0.320	-0.017	-0.491	0.007	0.009	-0.001
-0.318	0.007	-0.502	0.007	0.008	-0.002
-0.325	0.011	-0.512	0.007	0.009	-0.001
-0.305	-0.014	-0.464	0.007	0.008	-0.002
-0.333	-0.014	-0.481	0.007	0.008	-0.001
-0.321	0.016	-0.509	0.007	0.009	-0.001
-0.294	-0.017	-0.488	0.007	0.009	-0.002
-0.315	-0.019	-0.495	0.007	0.008	-0.001
-0.323	0.009	-0.533	0.007	0.008	-0.002
-0.322	0.014	-0.495	0.008	0.009	-0.001
-0.304	-0.015	-0.502	0.007	0.008	-0.001
-0.332	-0.017	-0.481	0.007	0.008	-0.001
-0.331	-0.001	-0.492	0.007	0.009	-0.002
-0.323	-0.009	-0.533	0.007	0.009	-0.002
-0.298	-0.013	-0.489	0.007	0.008	-0.002
-0.327	-0.005	-0.508	0.007	0.008	-0.002
-0.327	0.015	-0.512	0.007	0.009	-0.001
-0.293	-0.007	-0.444	0.007	0.009	-0.002
-0.321	-0.017	-0.488	0.007	0.008	-0.001
-0.327	0.013	-0.505	0.007	0.008	-0.001
-0.305	-0.016	-0.471	0.007	0.009	-0.002
-0.309	-0.019	-0.506	0.007	0.008	-0.002
-0.327	-0.006	-0.495	0.007	0.008	-0.002
-0.328	0.011	-0.475	0.007	0.009	-0.002
-0.317	-0.016	-0.492	0.007	0.008	-0.002
-0.333	-0.016	-0.481	0.007	0.008	-0.001
-0.325	0.002	-0.502	0.007	0.008	-0.002
-0.320	-0.024	-0.525	0.007	0.009	-0.002
-0.306	0.001	-0.478	0.007	0.008	-0.002
-0.317	-0.009	-0.516	0.007	0.008	-0.002
-0.335	0.011	-0.502	0.007	0.009	-0.002
-0.296	-0.006	-0.447	0.007	0.009	-0.002
-0.331	-0.021	-0.485	0.007	0.008	-0.002
-0.316	0.007	-0.488	0.007	0.009	-0.001
-0.307	-0.011	-0.488	0.007	0.009	-0.002
-0.303	-0.004	-0.485	0.007	0.008	-0.002
-0.319	-0.021	-0.495	0.007	0.008	-0.002
-0.333	0.010	-0.475	0.007	0.009	-0.002
-0.310	-0.020	-0.481	0.007	0.008	-0.002
-0.330	-0.030	-0.474	0.007	0.009	-0.001
-0.331	-0.007	-0.481	0.007	0.008	-0.002
-0.309	-0.012	-0.515	0.007	0.009	-0.002
-0.297	-0.017	-0.489	0.007	0.008	-0.002
-0.326	-0.015	-0.495	0.007	0.008	-0.002
-0.333	0.012	-0.522	0.007	0.009	-0.002
-0.297	-0.015	-0.427	0.007	0.009	-0.002
-0.320	-0.019	-0.488	0.007	0.008	-0.002
-0.326	-0.008	-0.498	0.007	0.008	-0.002
-0.306	-0.022	-0.484	0.007	0.009	-0.002
-0.302	-0.003	-0.469	0.008	0.008	-0.002
-0.323	-0.032	-0.485	0.007	0.008	-0.002
-0.330	0.013	-0.496	0.007	0.008	-0.002
-0.307	-0.025	-0.488	0.007	0.008	-0.002
-0.321	-0.026	-0.474	0.008	0.008	-0.002
-0.327	-0.016	-0.488	0.007	0.008	-0.002
-0.320	-0.006	-0.505	0.007	0.009	-0.002
-0.298	-0.010	-0.469	0.008	0.008	-0.002
-0.324	-0.021	-0.502	0.007	0.008	-0.002
-0.337	0.003	-0.505	0.007	0.009	-0.002
-0.302	-0.023	-0.423	0.007	0.009	-0.002
-0.323	-0.028	-0.468	0.007	0.009	-0.002
-0.325	-0.014	-0.502	0.007	0.008	-0.002
-0.318	-0.013	-0.495	0.007	0.009	-0.002
-0.302	-0.012	-0.489	0.007	0.008	-0.002
-0.317	-0.031	-0.468	0.008	0.009	-0.002
-0.333	-0.011	-0.478	0.007	0.009	-0.002
-0.323	-0.008	-0.485	0.007	0.008	-0.002
-0.335	-0.029	-0.471	0.007	0.009	-0.002
-0.320	-0.029	-0.485	0.007	0.008	-0.002
-0.322	-0.016	-0.498	0.007	0.009	-0.002
-0.303	-0.010	-0.472	0.007	0.008	-0.002
-0.330	-0.028	-0.471	0.007	0.008	-0.002
-0.337	-0.002	-0.492	0.007	0.009	-0.002
-0.307	-0.015	-0.447	0.007	0.009	-0.002
-0.312	-0.022	-0.478	0.007	0.008	-0.002
-0.327	-0.029	-0.495	0.007	0.008	-0.002
-0.324	-0.023	-0.484	0.007	0.009	-0.002
-0.298	-0.007	-0.503	0.007	0.008	-0.002
-0.328	-0.034	-0.447	0.008	0.008	-0.002
-0.332	-0.009	-0.488	0.008	0.008	-0.002
-0.318	-0.023	-0.512	0.007	0.008	-0.002
-0.330	-0.036	-0.464	0.008	0.009	-0.002
-0.336	-0.030	-0.498	0.007	0.008	-0.002
-0.322	-0.023	-0.481	0.007	0.009	-0.002
-0.304	-0.023	-0.475	0.008	0.008	-0.002
-0.320	-0.027	-0.498	0.007	0.009	-0.002
-0.331	-0.002	-0.485	0.007	0.008	-0.002
-0.321	-0.025	-0.471	0.007	0.009	-0.002
-0.325	-0.016	-0.485	0.007	0.008	-0.002
-0.326	-0.031	-0.481	0.007	0.008	-0.002
-0.338	-0.020	-0.512	0.007	0.009	-0.002
-0.306	-0.012	-0.478	0.007	0.008	-0.002
-0.332	-0.035	-0.461	0.008	0.009	-0.002
-0.330	-0.026	-0.491	0.007	0.008	-0.002
-0.330	-0.015	-0.491	0.007	0.008	-0.002
-0.329	-0.027	-0.464	0.008	0.008	-0.002
-0.324	-0.042	-0.491	0.007	0.008	-0.002
-0.339	-0.013	-0.485	0.007	0.008	-0.002
-0.313	-0.015	-0.495	0.007	0.009	-0.002
-0.327	-0.029	-0.485	0.007	0.009	-0.002
-0.341	-0.014	-0.474	0.007	0.008	-0.002
-0.320	-0.022	-0.470	0.007	0.009	-0.002
-0.321	-0.033	-0.502	0.007	0.008	-0.002
-0.327	-0.039	-0.498	0.007	0.008	-0.002
-0.332	-0.019	-0.505	0.008	0.008	-0.002
-0.315	-0.012	-0.488	0.007	0.009	-0.002
-0.333	-0.047	-0.454	0.008	0.009	-0.002
-0.325	-0.026	-0.505	0.007	0.008	-0.002
-0.339	-0.015	-0.498	0.007	0.009	-0.002
-0.330	-0.021	-0.485	0.008	0.009	-0.002
-0.328	-0.037	-0.488	0.007	0.008	-0.002
-0.341	-0.020	-0.478	0.007	0.008	-0.002
-0.330	-0.023	-0.474	0.007	0.009	-0.002
-0.324	-0.033	-0.481	0.007	0.008	-0.002
-0.328	-0.015	-0.478	0.007	0.008	-0.002
-0.338	-0.017	-0.491	0.007	0.009	-0.002
-0.322	-0.019	-0.502	0.008	0.008	-0.002
-0.332	-0.046	-0.501	0.007	0.008	-0.002
-0.347	-0.013	-0.512	0.008	0.008	-0.001
-0.320	-0.015	-0.492	0.007	0.009	-0.002
-0.336	-0.028	-0.464	0.008	0.009	-0.002
-0.325	-0.038	-0.511	0.007	0.008	-0.001
-0.337	-0.024	-0.505	0.007	0.009	-0.002
-0.334	-0.019	-0.471	0.007	0.009	-0.002
-0.324	-0.040	-0.512	0.007	0.008	-0.002
-0.336	-0.025	-0.478	0.007	0.008	-0.002
-0.330	-0.020	-0.508	0.007	0.009	-0.002
-0.321	-0.024	-0.478	0.008	0.009	-0.002
-0.338	-0.010	-0.467	0.007	0.008	-0.002
-0.339	-0.024	-0.491	0.007	0.009	-0.002
-0.317	-0.020	-0.478	0.007	0.009	-0.002
-0.331	-0.040	-0.474	0.007	0.008	-0.002
-0.346	-0.019	-0.505	0.008	0.008	-0.002
-0.319	-0.013	-0.509	0.007	0.009	-0.002
-0.339	-0.041	-0.447	0.008	0.009	-0.002
-0.340	-0.031	-0.491	0.007	0.008	-0.001
-0.334	-0.017	-0.505	0.007	0.009	-0.002
-0.335	-0.021	-0.478	0.007	0.009	-0.002
-0.330	-0.048	-0.508	0.007	0.008	-0.002
-0.340	-0.014	-0.471	0.007	0.008	-0.002
-0.327	-0.019	-0.512	0.007	0.009	-0.002
-0.327	-0.025	-0.502	0.008	0.008	-0.002
-0.343	-0.015	-0.478	0.007	0.008	-0.002
-0.343	-0.015	-0.481	0.007	0.009	-0.002
-0.333	-0.026	-0.519	0.007	0.009	-0.002
-0.332	-0.042	-0.495	0.007	0.008	-0.002
-0.349	-0.022	-0.515	0.007	0.008	-0.002
-0.327	-0.016	-0.502	0.007	0.009	-0.002
-0.342	-0.035	-0.426	0.008	0.009	-0.002
-0.339	-0.025	-0.522	0.007	0.008	-0.002
-0.337	-0.028	-0.498	0.007	0.009	-0.002
-0.330	-0.020	-0.471	0.007	0.009	-0.002
-0.327	-0.049	-0.529	0.007	0.008	-0.002
-0.341	-0.015	-0.474	0.007	0.008	-0.002
-0.337	-0.017	-0.505	0.007	0.009	-0.002
-0.325	-0.029	-0.491	0.007	0.009	-0.002
-0.341	-0.021	-0.485	0.007	0.008	-0.002
-0.354	-0.015	-0.511	0.007	0.009	-0.002
-0.327	-0.018	-0.492	0.007	0.009	-0.002
-0.341	-0.041	-0.505	0.007	0.008	-0.002
-0.355	-0.017	-0.518	0.007	0.008	-0.002
-0.338	-0.012	-0.516	0.007	0.009	-0.002
-0.338	-0.026	-0.454	0.008	0.009	-0.002
-0.334	-0.037	-0.511	0.007	0.008	-0.002
-0.355	-0.013	-0.509	0.008	0.009	-0.002
-0.323	-0.019	-0.516	0.007	0.009	-0.002
-0.328	-0.044	-0.512	0.007	0.008	-0.002
-0.345	-0.017	-0.471	0.007	0.008	-0.002
-0.362	-0.027	-0.507	0.007	0.009	-0.001
-0.325	-0.031	-0.478	0.007	0.009	-0.002
-0.339	-0.024	-0.484	0.007	0.008	-0.002
-0.365	-0.024	-0.504	0.007	0.009	-0.002
-0.327	-0.021	-0.505	0.007	0.009	-0.002
-0.335	-0.026	-0.522	0.007	0.008	-0.002
-0.361	-0.019	-0.546	0.007	0.008	-0.002
-0.357	-0.016	-0.498	0.007	0.009	-0.002
-0.333	-0.020	-0.485	0.008	0.009	-0.002
-0.327	-0.043	-0.512	0.008	0.008	-0.001
-0.358	-0.020	-0.518	0.007	0.009	-0.002
-0.342	-0.015	-0.515	0.007	0.009	-0.002
-0.328	-0.035	-0.515	0.007	0.008	-0.002
-0.363	-0.014	-0.488	0.007	0.008	-0.002
-0.384	-0.027	-0.541	0.007	0.009	-0.001
-0.333	-0.017	-0.498	0.007	0.009	-0.002
-0.333	-0.017	-0.492	0.007	0.008	-0.002
-0.371	-0.023	-0.535	0.007	0.009	-0.002
-0.333	-0.014	-0.519	0.007	0.009	-0.002
-0.336	-0.020	-0.481	0.007	0.009	-0.002
-0.370	-0.016	-0.532	0.008	0.008	-0.002
-0.366	-0.013	-0.512	0.007	0.009	-0.002
-0.346	-0.007	-0.505	0.007	0.009	-0.002
-0.324	-0.045	-0.522	0.007	0.009	-0.002
-0.354	-0.032	-0.518	0.007	0.009	-0.002
-0.346	-0.003	-0.532	0.007	0.009	-0.002
-0.336	-0.016	-0.516	0.007	0.009	-0.002
-0.351	-0.015	-0.502	0.008	0.008	-0.002
-0.392	-0.031	-0.537	0.007	0.009	-0.001
-0.342	-0.008	-0.505	0.007	0.009	-0.002
-0.340	-0.023	-0.515	0.007	0.009	-0.002
-0.372	-0.027	-0.549	0.007	0.009	-0.002
-0.351	-0.004	-0.526	0.007	0.009	-0.002
-0.350	0.013	-0.519	0.007	0.009	-0.002
-0.356	-0.021	-0.529	0.008	0.008	-0.002
-0.363	-0.019	-0.508	0.007	0.009	-0.002
-0.349	0.008	-0.519	0.007	0.009	-0.002
-0.329	-0.031	-0.498	0.007	0.009	-0.002
-0.356	-0.010	-0.547	0.007	0.009	-0.002
-0.354	0.004	-0.539	0.007	0.009	-0.002
-0.343	0.011	-0.519	0.007	0.009	-0.002
-0.344	-0.017	-0.492	0.007	0.009	-0.002
-0.381	-0.027	-0.531	0.007	0.009	-0.002
-0.350	-0.002	-0.512	0.007	0.009	-0.002
-0.351	-0.023	-0.526	0.007	0.009	-0.002
-0.356	-0.020	-0.523	0.007	0.009	-0.002
-0.349	-0.008	-0.506	0.007	0.009	-0.002
-0.361	0.035	-0.537	0.008	0.010	-0.002
-0.352	-0.014	-0.495	0.007	0.009	-0.002
-0.360	-0.019	-0.498	0.007	0.009	-0.002
-0.363	0.010	-0.522	0.007	0.009	-0.002
-0.348	-0.006	-0.502	0.007	0.009	-0.003
-0.346	-0.020	-0.499	0.007	0.009	-0.002
-0.348	-0.004	-0.539	0.007	0.009	-0.002
-0.351	0.009	-0.492	0.007	0.009	-0.002
-0.340	-0.015	-0.492	0.007	0.009	-0.002
-0.350	-0.016	-0.509	0.007	0.009	-0.002
-0.361	-0.002	-0.529	0.007	0.009	-0.002
-0.355	-0.019	-0.553	0.007	0.010	-0.002
-0.347	-0.016	-0.502	0.007	0.009	-0.002
-0.353	-0.000	-0.506	0.007	0.009	-0.002
-0.356	0.028	-0.530	0.007	0.009	-0.002
-0.339	-0.015	-0.492	0.007	0.009	-0.002
-0.360	-0.013	-0.495	0.007	0.009	-0.002
-0.355	0.012	-0.519	0.007	0.009	-0.002
-0.363	-0.009	-0.492	0.007	0.009	-0.003
-0.347	-0.016	-0.499	0.007	0.009	-0.002
-0.357	-0.007	-0.526	0.007	0.009	-0.002
-0.358	0.020	-0.499	0.007	0.009	-0.002
-0.354	-0.016	-0.495	0.007	0.009	-0.002
-0.349	-0.010	-0.492	0.007	0.009	-0.002
-0.357	-0.010	-0.506	0.007	0.009	-0.002
-0.345	-0.014	-0.543	0.007	0.010	-0.002
-0.340	-0.016	-0.496	0.007	0.009	-0.002
-0.364	-0.008	-0.492	0.007	0.009	-0.002
-0.358	0.022	-0.513	0.007	0.009	-0.002
-0.344	-0.016	-0.478	0.007	0.009	-0.003
-0.355	-0.016	-0.519	0.007	0.009	-0.002
-0.357	0.004	-0.506	0.007	0.009	-0.002
-0.372	-0.006	-0.492	0.007	0.009	-0.003
-0.350	-0.018	-0.499	0.007	0.009	-0.002
-0.361	-0.012	-0.519	0.007	0.009	-0.002
-0.367	0.016	-0.496	0.007	0.009	-0.002
-0.347	-0.018	-0.495	0.007	0.009	-0.002
-0.342	-0.006	-0.503	0.007	0.009	-0.002
-0.362	-0.015	-0.485	0.007	0.009	-0.002
-0.367	-0.015	-0.536	0.007	0.010	-0.002
-0.336	-0.003	-0.486	0.007	0.009	-0.002
-0.366	-0.013	-0.471	0.008	0.009	-0.002
-0.366	0.001	-0.496	0.007	0.009	-0.002
-0.346	-0.016	-0.485	0.007	0.009	-0.002
-0.353	-0.014	-0.485	0.007	0.009	-0.002
-0.348	-0.013	-0.522	0.007	0.009	-0.002
-0.385	0.013	-0.468	0.007	0.009	-0.003
-0.348	-0.010	-0.475	0.007	0.009	-0.002
-0.357	-0.021	-0.502	0.007	0.009	-0.002
-0.374	0.013	-0.492	0.007	0.009	-0.002
-0.349	-0.013	-0.509	0.007	0.009	-0.002
-0.324	-0.002	-0.487	0.008	0.009	-0.003
-0.366	-0.012	-0.509	0.007	0.009	-0.003
-0.364	-0.013	-0.530	0.007	0.010	-0.003
-0.337	-0.010	-0.483	0.007	0.009	-0.003
-0.356	-0.025	-0.502	0.007	0.009	-0.002
-0.367	-0.003	-0.506	0.007	0.009	-0.002
-0.349	-0.018	-0.492	0.007	0.010	-0.003
-0.344	-0.015	-0.499	0.007	0.009	-0.002
-0.364	-0.015	-0.495	0.007	0.009	-0.002
-0.391	0.003	-0.489	0.007	0.009	-0.003
-0.346	-0.012	-0.499	0.007	0.009	-0.002
-0.363	-0.024	-0.468	0.007	0.009	-0.002
-0.382	0.004	-0.506	0.007	0.009	-0.002
-0.345	-0.013	-0.488	0.007	0.009	-0.002
-0.322	0.001	-0.459	0.008	0.009	-0.003
-0.367	-0.021	-0.485	0.007	0.009	-0.002
-0.377	-0.007	-0.523	0.007	0.009	-0.003
-0.338	-0.010	-0.493	0.007	0.009	-0.003
-0.363	-0.034	-0.475	0.008	0.009	-0.002
-0.371	-0.009	-0.495	0.007	0.009	-0.003
-0.349	-0.013	-0.478	0.007	0.009	-0.002
-0.347	-0.011	-0.496	0.007	0.009	-0.002
-0.362	-0.024	-0.502	0.007	0.009	-0.002
-0.389	0.008	-0.482	0.007	0.009	-0.003
-0.345	-0.010	-0.506	0.007	0.009	-0.002
-0.362	-0.011	-0.475	0.007	0.009	-0.002
-0.372	0.008	-0.496	0.007	0.009	-0.002
-0.355	-0.016	-0.502	0.007	0.010	-0.002
-0.326	0.000	-0.480	0.008	0.009	-0.003
-0.364	-0.030	-0.509	0.007	0.009	-0.002
-0.375	-0.007	-0.499	0.007	0.009	-0.002
-0.345	-0.002	-0.496	0.008	0.009	-0.003
-0.363	-0.021	-0.479	0.008	0.009	-0.002
-0.371	-0.032	-0.478	0.007	0.009	-0.003
-0.368	-0.011	-0.506	0.007	0.009	-0.003
-0.359	-0.009	-0.506	0.008	0.009	-0.003
-0.369	-0.037	-0.495	0.007	0.009	-0.003
-0.389	-0.008	-0.485	0.007	0.009	-0.003
-0.357	-0.007	-0.482	0.007	0.009	-0.003
-0.372	-0.025	-0.472	0.008	0.009	-0.003
-0.380	-0.009	-0.488	0.008	0.009	-0.002
-0.362	-0.019	-0.512	0.007	0.009	-0.002
-0.332	0.004	-0.470	0.008	0.009	-0.003
-0.362	-0.027	-0.495	0.007	0.009	-0.002
-0.369	-0.008	-0.489	0.007	0.009	-0.003
-0.354	-0.020	-0.485	0.008	0.009	-0.003
-0.366	-0.024	-0.478	0.008	0.009	-0.002
-0.384	-0.047	-0.488	0.007	0.009	-0.003
-0.364	-0.008	-0.513	0.008	0.009	-0.002
-0.355	-0.011	-0.506	0.007	0.009	-0.002
-0.369	-0.039	-0.505	0.007	0.009	-0.003
-0.385	0.007	-0.489	0.007	0.009	-0.003
-0.359	-0.011	-0.478	0.007	0.009	-0.002
-0.368	-0.019	-0.471	0.008	0.009	-0.002
-0.381	-0.010	-0.502	0.008	0.009	-0.002
-0.372	-0.016	-0.505	0.007	0.010	-0.002
-0.332	0.003	-0.477	0.008	0.009	-0.003
-0.363	-0.026	-0.505	0.007	0.009	-0.002
-0.374	-0.001	-0.506	0.007	0.009	-0.002
-0.345	-0.007	-0.499	0.007	0.009	-0.003
-0.365	-0.017	-0.485	0.008	0.009	-0.002
-0.373	-0.037	-0.492	0.008	0.009	-0.003
-0.361	-0.010	-0.499	0.007	0.009	-0.002
-0.358	-0.015	-0.478	0.007	0.009	-0.002
-0.365	-0.031	-0.478	0.007	0.009	-0.002
-0.391	-0.001	-0.496	0.008	0.009	-0.003
-0.358	-0.005	-0.486	0.007	0.009	-0.003
-0.367	-0.019	-0.468	0.008	0.009	-0.003
-0.379	-0.006	-0.506	0.008	0.009	-0.002
-0.361	-0.004	-0.492	0.007	0.009	-0.002
-0.324	0.007	-0.460	0.008	0.009	-0.003
-0.370	-0.022	-0.496	0.007	0.009	-0.003
-0.376	-0.002	-0.509	0.007	0.009	-0.003
-0.346	-0.009	-0.503	0.007	0.009	-0.003
-0.371	-0.017	-0.482	0.008	0.009	-0.002
-0.373	-0.036	-0.512	0.007	0.009	-0.003
-0.364	-0.003	-0.506	0.007	0.009	-0.003
-0.359	-0.015	-0.492	0.008	0.009	-0.003
-0.373	-0.025	-0.499	0.008	0.009	-0.003
-0.391	0.000	-0.499	0.008	0.009	-0.003
-0.362	-0.008	-0.499	0.008	0.009	-0.002
-0.375	-0.027	-0.486	0.008	0.009	-0.003
-0.384	-0.007	-0.503	0.008	0.009	-0.003
-0.368	-0.006	-0.499	0.007	0.009	-0.003
-0.347	-0.003	-0.483	0.008	0.009	-0.003
-0.368	-0.024	-0.499	0.008	0.009	-0.002
-0.391	-0.008	-0.499	0.008	0.009	-0.002
-0.358	-0.008	-0.496	0.008	0.009	-0.003
-0.369	-0.022	-0.471	0.008	0.009	-0.002
-0.369	-0.049	-0.482	0.007	0.009	-0.003
-0.379	-0.003	-0.506	0.007	0.009	-0.002
-0.362	-0.007	-0.489	0.007	0.009	-0.003
-0.374	-0.027	-0.502	0.007	0.009	-0.003
-0.395	0.007	-0.489	0.008	0.009	-0.003
-0.357	-0.008	-0.492	0.007	0.009	-0.003
-0.375	-0.022	-0.475	0.008	0.009	-0.003
-0.377	-0.009	-0.496	0.008	0.008	-0.002
-0.374	-0.010	-0.492	0.007	0.010	-0.003
-0.349	0.004	-0.500	0.008	0.009	-0.003
-0.370	-0.017	-0.499	0.008	0.009	-0.002
-0.383	0.005	-0.503	0.007	0.009	-0.003
-0.367	-0.002	-0.482	0.008	0.009	-0.003
-0.367	-0.021	-0.475	0.008	0.009	-0.002
-0.383	-0.041	-0.468	0.007	0.009	-0.003
-0.373	-0.006	-0.509	0.008	0.009	-0.003
-0.362	-0.010	-0.489	0.007	0.009	-0.003
-0.366	-0.032	-0.495	0.007	0.009	-0.003
-0.401	0.002	-0.509	0.008	0.009	-0.003
-0.368	-0.003	-0.492	0.007	0.009	-0.002
-0.366	-0.025	-0.472	0.008	0.009	-0.003
-0.372	-0.025	-0.509	0.008	0.009	-0.002
-0.380	-0.003	-0.509	0.007	0.009	-0.003
-0.350	0.009	-0.497	0.008	0.009	-0.003
-0.368	-0.024	-0.489	0.008	0.009	-0.003
-0.381	0.001	-0.496	0.008	0.009	-0.003
-0.374	-0.011	-0.506	0.007	0.009	-0.003
-0.368	-0.009	-0.486	0.008	0.009	-0.003
-0.368	-0.047	-0.478	0.007	0.009	-0.003
-0.392	-0.006	-0.533	0.008	0.009	-0.002
-0.363	-0.010	-0.510	0.008	0.009	-0.003
-0.381	-0.019	-0.489	0.007	0.009	-0.003
-0.390	-0.006	-0.499	0.008	0.008	-0.002
-0.384	-0.000	-0.502	0.007	0.009	-0.003
-0.374	-0.002	-0.482	0.008	0.009	-0.003
-0.363	-0.010	-0.496	0.008	0.009	-0.002
-0.375	-0.013	-0.509	0.008	0.009	-0.003
-0.378	0.005	-0.517	0.008	0.009	-0.003
-0.362	-0.026	-0.499	0.007	0.009	-0.003
-0.376	0.006	-0.479	0.008	0.009	-0.003
-0.393	-0.007	-0.508	0.007	0.009	-0.002
-0.365	-0.003	-0.486	0.008	0.009	-0.003
-0.376	-0.037	-0.492	0.007	0.009	-0.003
-0.400	-0.006	-0.544	0.008	0.009	-0.002
-0.378	0.002	-0.510	0.008	0.009	-0.003
-0.378	-0.019	-0.482	0.008	0.009	-0.003
-0.382	-0.004	-0.503	0.008	0.008	-0.002
-0.389	-0.002	-0.502	0.008	0.009	-0.003
-0.381	0.000	-0.509	0.007	0.009	-0.003
-0.356	-0.016	-0.509	0.008	0.009	-0.002
-0.392	-0.000	-0.513	0.008	0.009	-0.003
-0.383	0.009	-0.526	0.007	0.009	-0.002
-0.367	-0.007	-0.500	0.008	0.009	-0.003
-0.379	-0.006	-0.520	0.008	0.009	-0.003
-0.406	-0.016	-0.522	0.007	0.009	-0.002
-0.376	0.007	-0.496	0.008	0.009	-0.003
-0.384	-0.025	-0.482	0.008	0.009	-0.003
-0.409	-0.001	-0.554	0.008	0.009	-0.002
-0.386	0.005	-0.506	0.008	0.009	-0.003
-0.379	-0.001	-0.520	0.008	0.009	-0.003
-0.385	-0.010	-0.493	0.008	0.009	-0.003
-0.387	0.005	-0.509	0.007	0.009	-0.003
-0.381	0.010	-0.540	0.007	0.009	-0.002
-0.365	-0.019	-0.520	0.008	0.009	-0.003
-0.391	0.001	-0.510	0.008	0.009	-0.003
-0.387	0.014	-0.537	0.007	0.009	-0.003
-0.371	-0.005	-0.506	0.008	0.009	-0.003
-0.384	-0.004	-0.489	0.008	0.009	-0.003
-0.408	-0.013	-0.532	0.007	0.009	-0.002
-0.379	0.012	-0.493	0.008	0.009	-0.003
-0.379	-0.010	-0.513	0.008	0.009	-0.003
-0.408	-0.001	-0.541	0.008	0.009	-0.002
-0.397	0.004	-0.502	0.007	0.010	-0.003
-0.385	0.020	-0.510	0.008	0.009	-0.003
-0.385	-0.013	-0.513	0.008	0.009	-0.002
-0.395	0.007	-0.513	0.008	0.009	-0.003
-0.379	0.027	-0.520	0.007	0.009	-0.003
-0.355	-0.009	-0.530	0.008	0.009	-0.003
-0.388	-0.003	-0.530	0.008	0.009	-0.003
-0.395	0.010	-0.506	0.007	0.009	-0.003
-0.375	0.007	-0.489	0.008	0.009	-0.003
-0.382	0.000	-0.503	0.008	0.009	-0.003
-0.414	0.003	-0.519	0.007	0.009	-0.002
-0.379	0.014	-0.510	0.008	0.009	-0.003
-0.375	-0.016	-0.510	0.008	0.009	-0.003
-0.405	-0.001	-0.558	0.008	0.009	-0.003
-0.405	0.002	-0.499	0.008	0.009	-0.003
-0.383	0.021	-0.513	0.008	0.009	-0.003
-0.376	-0.007	-0.510	0.008	0.009	-0.003
-0.404	0.002	-0.489	0.007	0.009	-0.003
-0.382	0.025	-0.561	0.007	0.009	-0.003
-0.368	0.006	-0.527	0.008	0.009	-0.003
-0.404	0.007	-0.510	0.008	0.009	-0.003
-0.399	0.010	-0.513	0.007	0.009	-0.003
-0.383	0.016	-0.486	0.008	0.009	-0.003
-0.382	0.001	-0.510	0.008	0.009	-0.003
-0.410	-0.005	-0.526	0.007	0.009	-0.002
-0.384	0.020	-0.510	0.008	0.009	-0.003
-0.384	-0.001	-0.527	0.008	0.010	-0.003
-0.395	0.005	-0.534	0.008	0.009	-0.003
-0.403	0.010	-0.503	0.008	0.009	-0.003
-0.388	0.035	-0.524	0.008	0.010	-0.003
-0.366	-0.004	-0.503	0.008	0.009	-0.003
-0.398	0.002	-0.486	0.008	0.009	-0.003
-0.381	0.031	-0.561	0.007	0.009	-0.003
-0.373	0.008	-0.493	0.008	0.009	-0.003
-0.392	0.014	-0.503	0.008	0.009	-0.003
-0.411	0.018	-0.537	0.007	0.010	-0.003
-0.387	0.024	-0.504	0.008	0.010	-0.003
-0.386	-0.001	-0.517	0.008	0.010	-0.003
-0.413	0.003	-0.526	0.008	0.009	-0.003
-0.392	0.016	-0.500	0.008	0.010	-0.003
-0.384	0.016	-0.514	0.008	0.010	-0.003
-0.395	0.011	-0.527	0.008	0.009	-0.003
-0.409	0.007	-0.509	0.007	0.009	-0.003
-0.387	0.050	-0.514	0.008	0.010	-0.003
-0.382	0.004	-0.503	0.008	0.009	-0.003
-0.401	0.010	-0.476	0.008	0.009	-0.003
-0.383	0.037	-0.561	0.007	0.009	-0.003
-0.372	0.018	-0.504	0.008	0.009	-0.003
-0.404	0.010	-0.503	0.008	0.009	-0.003
-0.401	0.017	-0.527	0.007	0.009	-0.003
-0.387	0.029	-0.511	0.008	0.010	-0.003
-0.382	-0.001	-0.520	0.008	0.010	-0.003
-0.423	0.002	-0.516	0.008	0.009	-0.003
-0.394	0.021	-0.531	0.008	0.009	-0.003
-0.399	0.019	-0.534	0.008	0.010	-0.003
-0.387	0.009	-0.504	0.008	0.009	-0.003
-0.405	0.005	-0.503	0.007	0.009	-0.003
-0.384	0.039	-0.510	0.008	0.010	-0.003
-0.373	0.008	-0.504	0.008	0.009	-0.003
-0.400	0.011	-0.490	0.008	0.010	-0.003
-0.396	0.023	-0.537	0.007	0.009	-0.003
-0.383	0.029	-0.480	0.008	0.010	-0.003
-0.394	0.008	-0.497	0.008	0.009	-0.003
-0.406	0.012	-0.513	0.008	0.009	-0.003
-0.404	0.030	-0.483	0.008	0.010	-0.003
-0.379	0.007	-0.541	0.008	0.010	-0.003
-0.402	0.006	-0.503	0.008	0.009	-0.003
-0.383	0.021	-0.517	0.007	0.009	-0.003
-0.394	0.026	-0.521	0.008	0.010	-0.003
-0.390	0.008	-0.483	0.008	0.009	-0.003
-0.413	0.011	-0.506	0.008	0.009	-0.003
-0.391	0.050	-0.514	0.008	0.010	-0.003
-0.377	0.006	-0.507	0.008	0.010	-0.003
-0.409	0.022	-0.493	0.008	0.010	-0.003
-0.396	0.035	-0.562	0.007	0.009	-0.003
-0.389	0.022	-0.483	0.008	0.010	-0.003
-0.393	0.009	-0.511	0.008	0.009	-0.003
-0.422	0.010	-0.537	0.008	0.010	-0.003
-0.400	0.037	-0.487	0.008	0.010	-0.003
-0.377	0.012	-0.524	0.008	0.010	-0.003
-0.419	-0.001	-0.513	0.008	0.009	-0.003
-0.392	0.031	-0.524	0.008	0.009	-0.003
-0.395	0.030	-0.518	0.008	0.010	-0.003
-0.393	0.009	-0.500	0.008	0.009	-0.003
-0.417	0.008	-0.503	0.008	0.010	-0.003
-0.392	0.053	-0.507	0.008	0.010	-0.003
-0.381	-0.001	-0.486	0.008	0.009	-0.003
-0.406	0.013	-0.486	0.008	0.009	-0.003
-0.391	0.044	-0.555	0.007	0.009	-0.003
-0.393	0.023	-0.497	0.008	0.010	-0.003
-0.393	0.018	-0.511	0.008	0.009	-0.003
-0.416	0.008	-0.506	0.008	0.010	-0.003
-0.404	0.039	-0.491	0.008	0.009	-0.003
-0.393	0.014	-0.535	0.008	0.010	-0.003
-0.400	0.009	-0.490	0.008	0.010	-0.003
-0.408	0.021	-0.504	0.008	0.009	-0.003
-0.404	0.029	-0.518	0.008	0.010	-0.004
-0.383	0.014	-0.456	0.008	0.010	-0.003
-0.402	0.010	-0.490	0.008	0.009	-0.003
-0.418	0.048	-0.504	0.008	0.010	-0.003
-0.380	0.012	-0.494	0.008	0.010	-0.003
-0.391	0.012	-0.480	0.008	0.009	-0.003
-0.408	0.024	-0.500	0.008	0.009	-0.003
-0.402	0.041	-0.484	0.008	0.010	-0.003
-0.396	0.015	-0.490	0.008	0.009	-0.003
-0.415	0.008	-0.483	0.008	0.010	-0.003
-0.410	0.035	-0.497	0.008	0.010	-0.003
-0.398	0.020	-0.507	0.008	0.010	-0.003
-0.392	0.015	-0.487	0.008	0.009	-0.004
-0.400	0.019	-0.511	0.008	0.009	-0.003
-0.415	0.030	-0.508	0.008	0.010	-0.003
-0.377	0.009	-0.422	0.008	0.010	-0.004
-0.406	0.011	-0.480	0.008	0.010	-0.003
-0.406	0.023	-0.490	0.008	0.010	-0.003
-0.386	0.017	-0.473	0.008	0.010	-0.004
-0.389	0.012	-0.484	0.008	0.010	-0.004
-0.403	0.015	-0.487	0.008	0.009	-0.003
-0.406	0.042	-0.491	0.008	0.010	-0.003
-0.398	0.021	-0.477	0.008	0.009	-0.004
-0.409	-0.000	-0.483	0.008	0.009	-0.003
-0.419	0.029	-0.484	0.008	0.010	-0.003
-0.400	0.013	-0.514	0.008	0.011	-0.003
-0.379	0.018	-0.484	0.008	0.009	-0.004
-0.406	0.019	-0.490	0.008	0.009	-0.004
-0.415	0.042	-0.504	0.008	0.010	-0.003
-0.381	0.009	-0.429	0.007	0.010	-0.004
-0.397	0.008	-0.473	0.008	0.009	-0.003
-0.406	0.033	-0.487	0.008	0.010	-0.003
-0.399	0.017	-0.494	0.008	0.010	-0.004
-0.386	0.018	-0.484	0.008	0.009	-0.003
-0.399	0.011	-0.474	0.008	0.010	-0.004
-0.424	0.035	-0.494	0.008	0.010	-0.004
-0.393	0.020	-0.487	0.008	0.010	-0.004
-0.413	0.006	-0.456	0.008	0.009	-0.003
-0.414	0.014	-0.500	0.008	0.010	-0.004
-0.403	0.013	-0.500	0.008	0.010	-0.003
-0.377	0.022	-0.485	0.008	0.010	-0.004
-0.412	0.005	-0.487	0.008	0.010	-0.004
-0.420	0.038	-0.474	0.008	0.010	-0.003
-0.388	0.018	-0.439	0.008	0.010	-0.004
-0.400	0.006	-0.456	0.008	0.009	-0.004
-0.416	0.014	-0.480	0.008	0.009	-0.004
-0.401	0.019	-0.470	0.008	0.010	-0.003
-0.388	0.018	-0.502	0.009	0.009	-0.004
-0.405	0.006	-0.443	0.009	0.010	-0.004
-0.409	0.022	-0.484	0.008	0.010	-0.003
-0.410	0.023	-0.487	0.008	0.009	-0.004
-0.406	0.003	-0.463	0.009	0.010	-0.004
-0.408	-0.004	-0.490	0.008	0.009	-0.004
-0.412	0.023	-0.480	0.008	0.009	-0.003
-0.386	0.021	-0.491	0.008	0.009	-0.004
-0.407	0.011	-0.491	0.008	0.010	-0.004
-0.413	0.029	-0.477	0.008	0.009	-0.004
-0.397	0.024	-0.463	0.008	0.010	-0.004
-0.394	0.017	-0.491	0.009	0.009	-0.004
-0.417	0.002	-0.466	0.008	0.009	-0.004
-0.410	0.023	-0.487	0.008	0.010	-0.003
-0.399	0.025	-0.474	0.008	0.010	-0.004
-0.417	-0.002	-0.425	0.009	0.010	-0.004
-0.410	0.011	-0.480	0.008	0.009	-0.003
-0.416	0.019	-0.491	0.008	0.010	-0.004
-0.408	0.009	-0.460	0.009	0.010	-0.004
-0.412	0.005	-0.477	0.008	0.009	-0.003
-0.419	0.027	-0.477	0.008	0.009	-0.004
-0.402	0.019	-0.474	0.008	0.010	-0.004
-0.405	0.006	-0.477	0.008	0.009	-0.003
-0.420	0.030	-0.474	0.008	0.009	-0.003
-0.406	0.023	-0.467	0.008	0.010	-0.004
-0.400	0.023	-0.457	0.008	0.010	-0.004
-0.419	-0.008	-0.490	0.008	0.009	-0.004
-0.416	0.016	-0.504	0.008	0.010	-0.004
-0.395	0.025	-0.484	0.008	0.010	-0.004
-0.414	0.001	-0.439	0.009	0.010	-0.004
-0.410	0.011	-0.490	0.008	0.009	-0.003
-0.418	0.024	-0.504	0.008	0.010	-0.004
-0.409	0.009	-0.477	0.009	0.010	-0.004
-0.411	-0.012	-0.480	0.008	0.009	-0.004
-0.424	0.019	-0.467	0.009	0.009	-0.004
-0.414	0.023	-0.484	0.008	0.009	-0.004
-0.402	0.001	-0.480	0.009	0.009	-0.003
-0.419	0.027	-0.477	0.008	0.009	-0.003
-0.417	0.022	-0.473	0.008	0.010	-0.004
-0.395	0.011	-0.504	0.008	0.009	-0.004
-0.411	-0.003	-0.473	0.008	0.010	-0.004
-0.428	0.023	-0.525	0.008	0.009	-0.003
-0.401	0.024	-0.474	0.008	0.010	-0.004
-0.411	0.003	-0.419	0.009	0.010	-0.004
-0.409	0.005	-0.490	0.008	0.009	-0.003
-0.412	0.023	-0.491	0.008	0.010	-0.004
-0.412	0.021	-0.456	0.008	0.010	-0.004
-0.403	-0.007	-0.494	0.008	0.009	-0.004
-0.420	0.021	-0.453	0.009	0.009	-0.004
-0.427	0.027	-0.504	0.008	0.010	-0.004
-0.399	0.019	-0.484	0.008	0.009	-0.004
-0.420	0.025	-0.460	0.008	0.009	-0.004
-0.432	0.021	-0.483	0.008	0.010	-0.004
-0.403	0.021	-0.484	0.008	0.009	-0.004
-0.404	0.008	-0.474	0.008	0.009	-0.004
-0.437	0.029	-0.504	0.009	0.009	-0.004
-0.413	0.027	-0.474	0.008	0.010	-0.004
-0.411	0.010	-0.463	0.009	0.010	-0.004
-0.398	-0.004	-0.483	0.008	0.009	-0.003
-0.418	0.018	-0.508	0.008	0.010	-0.004
-0.418	0.025	-0.484	0.008	0.010	-0.004
-0.407	0.002	-0.494	0.008	0.009	-0.004
-0.414	0.030	-0.447	0.008	0.009	-0.004
-0.430	0.021	-0.511	0.008	0.010	-0.003
-0.408	0.018	-0.460	0.009	0.010	-0.004
-0.404	0.016	-0.470	0.008	0.009	-0.004
-0.441	0.016	-0.493	0.008	0.010	-0.003
-0.412	0.028	-0.481	0.008	0.010	-0.004
-0.407	0.011	-0.487	0.008	0.010	-0.004
-0.441	0.020	-0.528	0.009	0.009	-0.003
-0.420	0.026	-0.487	0.008	0.010	-0.004
-0.417	0.027	-0.474	0.008	0.010	-0.004
-0.403	0.002	-0.508	0.009	0.009	-0.003
-0.425	0.023	-0.501	0.008	0.009	-0.004
-0.408	0.027	-0.498	0.008	0.010	-0.004
-0.414	0.004	-0.501	0.008	0.009	-0.004
-0.431	0.022	-0.450	0.008	0.009	-0.004
-0.447	0.015	-0.513	0.008	0.010	-0.003
-0.418	0.026	-0.491	0.009	0.010	-0.004
-0.408	0.018	-0.470	0.008	0.009	-0.004
-0.449	0.023	-0.511	0.008	0.010	-0.004
-0.406	0.024	-0.494	0.008	0.010	-0.004
-0.423	0.023	-0.484	0.008	0.010	-0.004
-0.445	0.029	-0.505	0.009	0.009	-0.004
-0.422	0.022	-0.467	0.008	0.010	-0.004
-0.427	0.030	-0.453	0.009	0.010	-0.004
-0.405	0.002	-0.504	0.008	0.009	-0.004
-0.439	0.024	-0.504	0.008	0.010	-0.004
-0.417	0.028	-0.494	0.008	0.010	-0.004
-0.404	0.011	-0.491	0.008	0.009	-0.004
-0.426	0.026	-0.464	0.008	0.009	-0.004
-0.451	0.009	-0.506	0.008	0.010	-0.003
-0.409	0.023	-0.498	0.009	0.010	-0.004
-0.417	0.021	-0.477	0.009	0.009	-0.004
-0.453	0.023	-0.510	0.008	0.010	-0.003
-0.416	0.037	-0.498	0.009	0.010	-0.004
-0.418	0.021	-0.491	0.008	0.009	-0.004
-0.448	0.028	-0.522	0.009	0.009	-0.004
-0.418	0.024	-0.494	0.008	0.010	-0.004
-0.430	0.035	-0.481	0.009	0.010	-0.004
-0.402	0.006	-0.498	0.009	0.009	-0.004
-0.428	0.028	-0.518	0.009	0.010	-0.004
-0.422	0.038	-0.501	0.008	0.010	-0.004
-0.404	0.009	-0.494	0.008	0.009	-0.004
-0.433	0.026	-0.460	0.008	0.009	-0.004
-0.455	0.013	-0.503	0.008	0.010	-0.003
-0.400	0.025	-0.495	0.008	0.010	-0.004
-0.410	0.018	-0.484	0.008	0.009	-0.004
-0.460	0.023	-0.514	0.008	0.010	-0.004
-0.424	0.042	-0.498	0.008	0.010	-0.004
-0.419	0.034	-0.498	0.008	0.010	-0.004
-0.436	0.020	-0.515	0.009	0.009	-0.004
-0.443	0.023	-0.490	0.008	0.010	-0.004
-0.417	0.041	-0.478	0.009	0.010	-0.004
-0.412	0.005	-0.514	0.008	0.009	-0.004
-0.435	0.030	-0.498	0.009	0.010	-0.004
-0.426	0.035	-0.504	0.008	0.010	-0.004
-0.411	0.028	-0.498	0.008	0.009	-0.004
-0.428	0.019	-0.464	0.009	0.009	-0.004
-0.465	0.014	-0.500	0.008	0.010	-0.004
-0.413	0.028	-0.471	0.008	0.010	-0.004
-0.412	0.025	-0.471	0.008	0.009	-0.004
-0.443	0.021	-0.507	0.008	0.010	-0.004
-0.414	0.038	-0.495	0.008	0.010	-0.004
-0.416	0.027	-0.502	0.009	0.010	-0.004
-0.438	0.025	-0.518	0.009	0.009	-0.004
-0.433	0.033	-0.491	0.008	0.010	-0.004
-0.415	0.027	-0.468	0.009	0.010	-0.004
-0.403	-0.002	-0.491	0.008	0.009	-0.004
-0.434	0.034	-0.518	0.008	0.010	-0.004
-0.418	0.040	-0.512	0.008	0.010	-0.004
-0.415	0.015	-0.498	0.008	0.010	-0.004
-0.430	0.034	-0.454	0.008	0.009	-0.004
-0.458	0.022	-0.524	0.008	0.010	-0.003
-0.415	0.028	-0.467	0.009	0.010	-0.004
-0.414	0.024	-0.488	0.008	0.010	-0.004
-0.448	0.020	-0.504	0.008	0.010	-0.004
-0.415	0.037	-0.488	0.008	0.010	-0.004
-0.424	0.034	-0.495	0.008	0.010	-0.004
-0.445	0.023	-0.505	0.009	0.009	-0.004
-0.438	0.022	-0.474	0.008	0.010	-0.004
-0.422	0.044	-0.478	0.008	0.010	-0.004
-0.408	0.001	-0.504	0.008	0.009	-0.004
-0.437	0.036	-0.508	0.009	0.010	-0.004
-0.420	0.054	-0.509	0.008	0.010	-0.004
-0.416	0.020	-0.484	0.009	0.010	-0.004
-0.430	0.022	-0.471	0.008	0.009	-0.004
-0.466	0.017	-0.503	0.008	0.010	-0.003
-0.416	0.029	-0.485	0.009	0.010	-0.004
-0.405	0.029	-0.468	0.008	0.009	-0.004
-0.456	0.020	-0.507	0.008	0.010	-0.004
-0.413	0.039	-0.474	0.008	0.010	-0.004
-0.417	0.043	-0.485	0.008	0.010	-0.004
-0.437	0.027	-0.515	0.009	0.009	-0.004
-0.446	0.030	-0.474	0.008	0.010	-0.004
-0.429	0.046	-0.488	0.009	0.010	-0.004
-0.402	0.011	-0.501	0.008	0.009	-0.004
-0.433	0.029	-0.495	0.009	0.010	-0.004
-0.420	0.043	-0.535	0.008	0.010	-0.004
-0.413	0.023	-0.484	0.008	0.010	-0.004
-0.428	0.030	-0.478	0.008	0.009	-0.004
-0.463	0.016	-0.500	0.008	0.010	-0.003
-0.420	0.036	-0.478	0.008	0.010	-0.004
-0.403	0.026	-0.495	0.008	0.010	-0.004
-0.447	0.023	-0.528	0.008	0.009	-0.004
-0.424	0.049	-0.505	0.008	0.010	-0.004
-0.413	0.060	-0.495	0.009	0.010	-0.004
-0.436	0.024	-0.519	0.009	0.009	-0.004
-0.447	0.032	-0.484	0.008	0.010	-0.004
-0.430	0.054	-0.495	0.008	0.010	-0.004
-0.404	0.003	-0.491	0.009	0.009	-0.004
-0.439	0.028	-0.498	0.009	0.010	-0.004
-0.425	0.048	-0.536	0.008	0.010	-0.004
-0.413	0.042	-0.491	0.008	0.010	-0.004
-0.431	0.028	-0.478	0.009	0.009	-0.004
-0.463	0.031	-0.513	0.008	0.010	-0.003
-0.420	0.044	-0.464	0.008	0.010	-0.004
-0.408	0.026	-0.502	0.009	0.010	-0.004
-0.447	0.026	-0.546	0.009	0.010	-0.004
-0.426	0.045	-0.485	0.008	0.010	-0.004
-0.418	0.062	-0.495	0.009	0.010	-0.004
-0.437	0.034	-0.495	0.009	0.009	-0.004
-0.449	0.023	-0.487	0.008	0.010	-0.004
-0.427	0.060	-0.516	0.009	0.010	-0.004
-0.408	0.014	-0.485	0.009	0.010	-0.004
-0.437	0.029	-0.498	0.008	0.009	-0.004
-0.423	0.054	-0.509	0.008	0.010	-0.004
-0.417	0.053	-0.478	0.009	0.010	-0.004
-0.428	0.032	-0.464	0.009	0.010	-0.004
-0.471	0.020	-0.483	0.008	0.010	-0.004
-0.425	0.047	-0.468	0.008	0.010	-0.004
-0.419	0.026	-0.505	0.009	0.010	-0.004
-0.447	0.022	-0.498	0.009	0.009	-0.004
-0.434	0.041	-0.481	0.008	0.010	-0.004
-0.429	0.075	-0.492	0.009	0.010	-0.004
-0.423	0.025	-0.485	0.008	0.009	-0.004
-0.444	0.028	-0.477	0.008	0.010	-0.004
-0.426	0.057	-0.481	0.008	0.010	-0.004
-0.414	0.018	-0.468	0.008	0.010	-0.004
-0.441	0.030	-0.492	0.009	0.010	-0.004
-0.432	0.054	-0.519	0.008	0.009	-0.004
-0.415	0.057	-0.465	0.009	0.010	-0.004
-0.424	0.030	-0.468	0.008	0.010	-0.004
-0.457	0.024	-0.487	0.008	0.010	-0.004
-0.420	0.049	-0.478	0.008	0.010	-0.004
-0.415	0.030	-0.516	0.008	0.010	-0.004
-0.427	0.021	-0.491	0.009	0.009	-0.004
-0.422	0.048	-0.481	0.008	0.010	-0.004
-0.431	0.074	-0.492	0.009	0.010	-0.004
-0.428	0.023	-0.468	0.009	0.009	-0.004
-0.437	0.028	-0.477	0.009	0.010	-0.004
-0.429	0.063	-0.502	0.008	0.010	-0.004
-0.419	0.032	-0.481	0.008	0.010	-0.004
-0.424	0.042	-0.512	0.009	0.009	-0.004
-0.423	0.042	-0.522	0.008	0.009	-0.004
-0.427	0.052	-0.475	0.008	0.010	-0.004
-0.424	0.037	-0.474	0.008	0.010	-0.004
-0.447	0.025	-0.480	0.008	0.010	-0.004
-0.427	0.053	-0.478	0.008	0.010	-0.004
-0.425	0.032	-0.508	0.008	0.010	-0.004
-0.430	0.027	-0.502	0.009	0.009	-0.004
-0.421	0.035	-0.488	0.008	0.009	-0.004
-0.429	0.078	-0.492	0.009	0.010	-0.004
-0.407	0.028	-0.471	0.009	0.010	-0.004
-0.437	0.029	-0.478	0.009	0.010	-0.004
-0.424	0.068	-0.502	0.008	0.010	-0.004
-0.425	0.036	-0.458	0.009	0.010	-0.005
-0.419	0.031	-0.481	0.009	0.010	-0.004
-0.432	0.045	-0.481	0.008	0.010	-0.004
-0.432	0.060	-0.472	0.009	0.010	-0.004
-0.408	0.035	-0.447	0.008	0.010	-0.004
-0.421	0.028	-0.488	0.009	0.009	-0.004
-0.424	0.049	-0.485	0.008	0.010	-0.004
-0.419	0.033	-0.495	0.008	0.010	-0.004
-0.411	0.034	-0.482	0.009	0.009	-0.004
-0.414	0.036	-0.482	0.008	0.009	-0.004
-0.427	0.077	-0.509	0.009	0.010	-0.004
-0.402	0.032	-0.454	0.008	0.010	-0.004
-0.427	0.022	-0.461	0.008	0.010	-0.004
-0.420	0.052	-0.488	0.008	0.009	-0.004
-0.424	0.047	-0.458	0.008	0.010	-0.005
-0.416	0.031	-0.472	0.009	0.010	-0.004
-0.415	0.042	-0.488	0.008	0.009	-0.004
-0.428	0.072	-0.461	0.008	0.010	-0.004
-0.407	0.030	-0.464	0.008	0.010	-0.004
-0.414	0.031	-0.471	0.008	0.009	-0.004
-0.426	0.049	-0.454	0.008	0.009	-0.004
-0.427	0.037	-0.516	0.008	0.010	-0.004
-0.414	0.040	-0.462	0.009	0.009	-0.004
-0.422	0.035	-0.458	0.009	0.009	-0.004
-0.434	0.069	-0.465	0.009	0.010	-0.004
-0.404	0.031	-0.447	0.008	0.010	-0.004
-0.411	0.030	-0.478	0.009	0.009	-0.004
-0.429	0.042	-0.492	0.008	0.009	-0.004
-0.437	0.054	-0.451	0.008	0.010	-0.005
-0.405	0.044	-0.472	0.009	0.009	-0.004
-0.416	0.030	-0.481	0.008	0.009	-0.004
-0.423	0.055	-0.458	0.009	0.010	-0.004
-0.403	0.028	-0.461	0.008	0.010	-0.004
-0.396	0.035	-0.462	0.009	0.009	-0.004
-0.426	0.034	-0.485	0.008	0.009	-0.004
-0.421	0.032	-0.491	0.008	0.010	-0.004
-0.396	0.041	-0.469	0.009	0.009	-0.004
-0.417	0.033	-0.458	0.009	0.009	-0.004
-0.423	0.069	-0.482	0.009	0.010	-0.004
-0.398	0.031	-0.454	0.008	0.010	-0.004
-0.421	0.032	-0.461	0.008	0.010	-0.004
-0.413	0.049	-0.502	0.008	0.009	-0.004
-0.435	0.044	-0.455	0.009	0.010	-0.005
-0.405	0.042	-0.465	0.009	0.009	-0.004
-0.419	0.032	-0.468	0.008	0.009	-0.004
-0.421	0.057	-0.444	0.008	0.009	-0.004
-0.401	0.033	-0.468	0.008	0.010	-0.004
-0.390	0.041	-0.449	0.009	0.009	-0.005
-0.425	0.038	-0.468	0.008	0.009	-0.004
-0.425	0.040	-0.495	0.008	0.010	-0.004
-0.393	0.035	-0.448	0.009	0.009	-0.004
-0.422	0.036	-0.444	0.009	0.009	-0.004
-0.419	0.058	-0.471	0.008	0.009	-0.004
-0.395	0.030	-0.444	0.008	0.010	-0.004
-0.394	0.031	-0.444	0.009	0.009	-0.004
-0.426	0.038	-0.488	0.008	0.009	-0.004
-0.432	0.054	-0.452	0.009	0.010	-0.005
-0.408	0.025	-0.478	0.008	0.009	-0.004
-0.423	0.030	-0.444	0.009	0.009	-0.004
-0.420	0.063	-0.475	0.009	0.009	-0.004
-0.403	0.037	-0.468	0.008	0.010	-0.004
-0.386	0.041	-0.462	0.009	0.009	-0.005
-0.416	0.028	-0.464	0.008	0.009	-0.004
-0.416	0.035	-0.485	0.008	0.010	-0.004
-0.385	0.041	-0.448	0.009	0.009	-0.004
-0.412	0.028	-0.458	0.008	0.009	-0.004
-0.413	0.044	-0.478	0.008	0.009	-0.004
-0.397	0.035	-0.458	0.008	0.009	-0.004
-0.405	0.030	-0.465	0.009	0.009	-0.004
-0.424	0.037	-0.485	0.008	0.009	-0.004
-0.439	0.058	-0.438	0.008	0.010	-0.005
-0.389	0.030	-0.444	0.008	0.009	-0.004
-0.411	0.026	-0.471	0.008	0.009	-0.004
-0.424	0.058	-0.472	0.009	0.010	-0.004
-0.401	0.031	-0.457	0.008	0.010	-0.004
-0.379	0.038	-0.442	0.009	0.009	-0.005
-0.412	0.040	-0.471	0.008	0.009	-0.004
-0.400	0.037	-0.485	0.008	0.010	-0.004
-0.392	0.041	-0.455	0.009	0.009	-0.004
-0.411	0.024	-0.447	0.008	0.009	-0.004
-0.406	0.055	-0.472	0.009	0.009	-0.004
-0.384	0.036	-0.454	0.008	0.009	-0.004
-0.395	0.030	-0.461	0.009	0.009	-0.004
-0.411	0.031	-0.474	0.008	0.009	-0.004
-0.433	0.049	-0.465	0.009	0.009	-0.005
-0.396	0.032	-0.454	0.009	0.009	-0.004
-0.409	0.024	-0.465	0.009	0.009	-0.004
-0.419	0.050	-0.451	0.009	0.009	-0.004
-0.392	0.033	-0.464	0.008	0.010	-0.004
-0.373	0.037	-0.452	0.009	0.009	-0.005
-0.418	0.023	-0.457	0.008	0.009	-0.004
-0.409	0.029	-0.468	0.008	0.010	-0.004
-0.370	0.032	-0.462	0.009	0.009	-0.004
-0.404	0.022	-0.447	0.009	0.009	-0.004
-0.413	0.048	-0.465	0.009	0.009	-0.004
-0.379	0.028	-0.444	0.008	0.009	-0.004
-0.388	0.022	-0.455	0.009	0.009	-0.004
-0.402	0.033	-0.464	0.008	0.009	-0.004
-0.426	0.043	-0.468	0.008	0.009	-0.005
-0.394	0.036	-0.458	0.009	0.009	-0.004
-0.404	0.021	-0.433	0.009	0.009	-0.004
-0.421	0.061	-0.454	0.009	0.009	-0.004
-0.397	0.031	-0.457	0.008	0.010	-0.004
-0.364	0.045	-0.449	0.009	0.009	-0.005
-0.415	0.022	-0.474	0.008	0.009	-0.004
-0.406	0.033	-0.485	0.008	0.010	-0.004
-0.381	0.039	-0.438	0.009	0.009	-0.004
-0.405	0.028	-0.454	0.009	0.009	-0.004
-0.416	0.031	-0.471	0.008	0.009	-0.004
-0.386	0.033	-0.454	0.008	0.009	-0.004
-0.394	0.027	-0.468	0.009	0.009	-0.004
-0.407	0.033	-0.454	0.008	0.009	-0.004
-0.415	0.051	-0.441	0.008	0.009	-0.004
-0.387	0.031	-0.451	0.009	0.009	-0.004
-0.405	0.021	-0.458	0.008	0.009	-0.004
-0.414	0.051	-0.461	0.008	0.009	-0.004
-0.392	0.028	-0.464	0.008	0.010	-0.004
-0.360	0.041	-0.449	0.009	0.009	-0.005
-0.394	0.024	-0.457	0.008	0.009	-0.004
-0.406	0.031	-0.488	0.008	0.009	-0.004
-0.370	0.040	-0.438	0.009	0.009	-0.004
-0.402	0.023	-0.461	0.009	0.009	-0.004
-0.407	0.036	-0.451	0.008	0.009	-0.004
-0.382	0.033	-0.454	0.008	0.009	-0.004
-0.393	0.033	-0.451	0.009	0.009	-0.004
-0.399	0.027	-0.471	0.008	0.009	-0.004
-0.422	0.042	-0.441	0.008	0.009	-0.004
-0.389	0.034	-0.444	0.008	0.009	-0.004
-0.402	0.018	-0.434	0.009	0.009	-0.004
-0.404	0.043	-0.461	0.009	0.009	-0.004
-0.381	0.028	-0.471	0.008	0.009	-0.004
-0.368	0.041	-0.435	0.009	0.009	-0.005
-0.396	0.021	-0.461	0.008	0.009	-0.004
-0.404	0.038	-0.468	0.008	0.009	-0.004
-0.375	0.039	-0.458	0.008	0.009	-0.004
-0.394	0.016	-0.440	0.009	0.009	-0.004
-0.400	0.019	-0.464	0.008	0.009	-0.004
-0.385	0.038	-0.448	0.008	0.009	-0.004
-0.380	0.036	-0.451	0.009	0.008	-0.004
-0.396	0.018	-0.471	0.008	0.009	-0.004
-0.415	0.043	-0.444	0.009	0.009	-0.004
-0.390	0.038	-0.451	0.008	0.009	-0.004
-0.392	0.017	-0.437	0.009	0.009	-0.004
-0.406	0.036	-0.447	0.009	0.009	-0.004
-0.386	0.029	-0.468	0.008	0.009	-0.004
-0.353	0.044	-0.442	0.009	0.008	-0.005
-0.397	0.024	-0.454	0.008	0.009	-0.004
-0.400	0.030	-0.464	0.008	0.009	-0.004
-0.366	0.040	-0.438	0.009	0.009	-0.004
-0.395	0.010	-0.437	0.009	0.009	-0.004
-0.390	0.017	-0.447	0.008	0.009	-0.004
-0.382	0.034	-0.448	0.008	0.009	-0.004
-0.378	0.026	-0.451	0.008	0.009	-0.004
-0.399	0.012	-0.471	0.008	0.008	-0.004
-0.415	0.049	-0.451	0.009	0.009	-0.004
-0.379	0.033	-0.451	0.009	0.009	-0.004
-0.392	0.019	-0.417	0.009	0.009	-0.004
-0.397	0.027	-0.461	0.009	0.008	-0.004
-0.390	0.028	-0.454	0.008	0.009	-0.004
-0.352	0.050	-0.432	0.009	0.009	-0.004
-0.389	0.021	-0.464	0.009	0.009	-0.004
-0.396	0.030	-0.454	0.008	0.009	-0.004
-0.367	0.035	-0.448	0.009	0.009	-0.004
-0.386	0.018	-0.434	0.009	0.009	-0.004
-0.394	0.008	-0.444	0.008	0.008	-0.004
-0.380	0.036	-0.461	0.008	0.009	-0.004
-0.372	0.029	-0.437	0.008	0.009	-0.004
-0.389	0.011	-0.454	0.008	0.008	-0.004
-0.411	0.042	-0.434	0.008	0.009	-0.004
-0.379	0.029	-0.464	0.008	0.009	-0.004
-0.389	0.004	-0.437	0.009	0.009	-0.004
-0.396	0.031	-0.447	0.008	0.009	-0.004
-0.377	0.034	-0.451	0.008	0.009	-0.004
-0.360	0.044	-0.425	0.009	0.008	-0.004
-0.383	0.012	-0.461	0.008	0.008	-0.004
-0.393	0.027	-0.444	0.008	0.008	-0.004
-0.372	0.032	-0.465	0.008	0.009	-0.004
-0.385	0.019	-0.434	0.009	0.008	-0.004
-0.388	-0.005	-0.461	0.008	0.008	-0.004
-0.387	0.031	-0.465	0.009	0.009	-0.004
-0.375	0.022	-0.461	0.008	0.009	-0.004
-0.387	0.005	-0.450	0.008	0.008	-0.004
-0.396	0.035	-0.464	0.008	0.008	-0.004
-0.371	0.038	-0.454	0.008	0.009	-0.004
-0.382	0.014	-0.427	0.009	0.009	-0.004
-0.382	0.015	-0.464	0.008	0.008	-0.004
-0.381	0.026	-0.468	0.008	0.009	-0.004
-0.358	0.036	-0.445	0.008	0.009	-0.004
-0.381	0.005	-0.474	0.008	0.008	-0.004
-0.382	0.033	-0.447	0.008	0.008	-0.004
-0.377	0.034	-0.464	0.008	0.008	-0.004
-0.374	0.019	-0.427	0.009	0.008	-0.004
-0.378	-0.017	-0.440	0.008	0.008	-0.004
-0.405	0.017	-0.488	0.008	0.008	-0.004
-0.381	0.029	-0.461	0.008	0.008	-0.004
-0.378	0.016	-0.454	0.008	0.008	-0.004
-0.392	0.035	-0.464	0.009	0.008	-0.004
-0.378	0.026	-0.464	0.008	0.008	-0.004
-0.379	0.018	-0.454	0.008	0.008	-0.004
-0.364	0.005	-0.481	0.008	0.008	-0.004
-0.385	0.025	-0.475	0.008	0.008	-0.004
-0.364	0.035	-0.454	0.008	0.008	-0.004
-0.370	0.004	-0.457	0.008	0.008	-0.004
-0.383	0.026	-0.444	0.008	0.008	-0.004
-0.393	0.028	-0.443	0.008	0.009	-0.004
-0.365	0.023	-0.444	0.009	0.008	-0.004
-0.381	-0.024	-0.436	0.008	0.008	-0.004
-0.395	0.026	-0.515	0.009	0.008	-0.003
-0.375	0.037	-0.465	0.008	0.008	-0.004
-0.380	0.008	-0.464	0.008	0.008	-0.004
-0.382	0.023	-0.475	0.009	0.008	-0.004
-0.383	0.021	-0.477	0.008	0.009	-0.004
-0.377	0.019	-0.458	0.008	0.009	-0.004
-0.363	0.015	-0.467	0.008	0.008	-0.003
-0.378	0.016	-0.467	0.008	0.008	-0.004
-0.355	0.041	-0.462	0.008	0.008	-0.004
-0.356	0.008	-0.443	0.008	0.008	-0.004
-0.376	0.029	-0.447	0.008	0.008	-0.004
-0.380	0.021	-0.436	0.008	0.009	-0.004
-0.357	0.019	-0.448	0.009	0.008	-0.004
-0.369	-0.017	-0.450	0.008	0.008	-0.004
-0.385	0.019	-0.495	0.008	0.008	-0.004
-0.365	0.023	-0.441	0.008	0.008	-0.004
-0.365	-0.007	-0.450	0.008	0.008	-0.004
-0.391	0.031	-0.468	0.008	0.008	-0.004
-0.370	0.032	-0.444	0.008	0.008	-0.004
-0.375	0.022	-0.451	0.009	0.008	-0.004
-0.363	0.004	-0.467	0.008	0.008	-0.003
-0.377	0.029	-0.471	0.008	0.008	-0.004
-0.355	0.034	-0.448	0.008	0.008	-0.004
-0.358	0.007	-0.461	0.009	0.008	-0.004
-0.372	0.031	-0.420	0.008	0.008	-0.004
-0.380	0.027	-0.447	0.008	0.008	-0.004
-0.361	0.006	-0.437	0.009	0.008	-0.004
-0.365	-0.016	-0.437	0.008	0.008	-0.004
-0.387	0.023	-0.498	0.008	0.008	-0.004
-0.359	0.019	-0.458	0.008	0.008	-0.004
-0.363	0.008	-0.451	0.008	0.008	-0.004
-0.382	0.030	-0.461	0.009	0.008	-0.004
-0.362	0.013	-0.450	0.008	0.009	-0.004
-0.369	0.015	-0.451	0.009	0.008	-0.004
-0.358	0.010	-0.451	0.009	0.008	-0.003
-0.363	0.021	-0.471	0.008	0.008	-0.004
-0.343	0.039	-0.459	0.008	0.008	-0.004
-0.358	0.007	-0.475	0.009	0.008	-0.004
-0.375	0.029	-0.441	0.009	0.007	-0.004
-0.378	0.022	-0.457	0.008	0.008	-0.004
-0.356	0.008	-0.437	0.009	0.008	-0.004
-0.353	-0.018	-0.440	0.008	0.007	-0.004
-0.365	0.019	-0.478	0.008	0.008	-0.004
-0.355	0.021	-0.451	0.008	0.008	-0.004
-0.356	0.003	-0.461	0.008	0.008	-0.004
-0.376	0.028	-0.465	0.008	0.007	-0.004
-0.358	0.021	-0.454	0.008	0.008	-0.004
-0.366	0.013	-0.427	0.008	0.008	-0.004
-0.352	0.012	-0.461	0.008	0.008	-0.003
-0.369	0.023	-0.481	0.008	0.008	-0.004
-0.346	0.033	-0.444	0.008	0.008	-0.004
-0.341	0.005	-0.464	0.008	0.008	-0.003
-0.369	0.026	-0.437	0.008	0.008	-0.004
-0.368	0.020	-0.481	0.008	0.008	-0.004
-0.354	0.013	-0.444	0.008	0.008	-0.004
-0.359	-0.033	-0.430	0.008	0.008	-0.004
-0.372	0.022	-0.488	0.008	0.008	-0.003
-0.356	0.018	-0.457	0.008	0.008	-0.004
-0.350	0.010	-0.457	0.008	0.008	-0.004
-0.374	0.029	-0.485	0.008	0.007	-0.004
-0.366	0.026	-0.447	0.008	0.008	-0.004
-0.361	0.015	-0.447	0.008	0.008	-0.004
-0.335	-0.002	-0.450	0.008	0.007	-0.003
-0.362	0.020	-0.491	0.008	0.008	-0.004
-0.348	0.035	-0.468	0.008	0.008	-0.004
-0.341	0.005	-0.471	0.008	0.008	-0.004
-0.357	0.019	-0.441	0.008	0.007	-0.004
-0.379	0.022	-0.480	0.008	0.008	-0.003
-0.351	0.017	-0.444	0.008	0.008	-0.004
-0.343	-0.013	-0.464	0.008	0.008	-0.004
-0.377	0.020	-0.509	0.009	0.008	-0.004
-0.351	0.023	-0.447	0.008	0.008	-0.003
-0.348	0.026	-0.451	0.008	0.008	-0.004
-0.357	0.012	-0.461	0.008	0.007	-0.004
-0.364	0.018	-0.457	0.008	0.008	-0.003
-0.346	0.025	-0.495	0.008	0.008	-0.004
-0.337	-0.004	-0.471	0.008	0.008	-0.003
-0.359	0.014	-0.447	0.008	0.008	-0.004
-0.356	0.029	-0.484	0.008	0.008	-0.003
-0.332	0.013	-0.468	0.008	0.008	-0.004
-0.346	0.016	-0.440	0.008	0.007	-0.003
-0.368	0.021	-0.460	0.008	0.008	-0.003
-0.334	0.021	-0.458	0.008	0.008	-0.004
-0.343	-0.003	-0.461	0.008	0.008	-0.004
-0.379	0.020	-0.516	0.009	0.007	-0.003
-0.355	0.023	-0.471	0.008	0.008	-0.004
-0.343	0.016	-0.481	0.008	0.008	-0.004
-0.355	0.009	-0.488	0.008	0.007	-0.003
-0.357	0.015	-0.457	0.008	0.008	-0.003
-0.338	0.028	-0.481	0.008	0.008	-0.004
-0.333	0.008	-0.468	0.008	0.007	-0.003
-0.357	0.020	-0.485	0.008	0.008	-0.004
-0.346	0.019	-0.481	0.008	0.008	-0.003
-0.331	0.015	-0.454	0.008	0.008	-0.003
-0.341	0.008	-0.450	0.008	0.008	-0.004
-0.371	0.011	-0.459	0.008	0.008	-0.003
-0.344	0.026	-0.444	0.008	0.008	-0.004
-0.337	-0.002	-0.464	0.008	0.007	-0.004
-0.365	0.015	-0.519	0.008	0.007	-0.003
-0.344	0.021	-0.467	0.008	0.008	-0.004
-0.343	0.029	-0.464	0.008	0.008	-0.003
-0.342	0.008	-0.481	0.008	0.007	-0.003
-0.358	0.019	-0.471	0.008	0.008	-0.003
-0.346	0.035	-0.516	0.008	0.008	-0.004
-0.328	0.007	-0.485	0.008	0.008	-0.003
-0.359	0.014	-0.498	0.008	0.008	-0.004
-0.352	0.023	-0.501	0.008	0.008	-0.003
-0.326	0.019	-0.461	0.008	0.008	-0.004
-0.333	0.016	-0.478	0.008	0.007	-0.003
-0.385	-0.001	-0.469	0.008	0.008	-0.003
-0.329	0.020	-0.478	0.008	0.008	-0.003
-0.323	-0.006	-0.481	0.008	0.008	-0.004
-0.359	0.009	-0.512	0.009	0.007	-0.003
-0.350	0.024	-0.481	0.008	0.008	-0.003
-0.338	0.031	-0.478	0.008	0.008	-0.003
-0.327	0.012	-0.495	0.008	0.007	-0.003
-0.350	0.016	-0.464	0.008	0.008	-0.003
-0.331	0.038	-0.502	0.008	0.008	-0.004
-0.321	0.008	-0.474	0.008	0.007	-0.003
-0.341	0.016	-0.478	0.008	0.007	-0.004
-0.347	0.028	-0.501	0.008	0.008	-0.003
-0.324	0.027	-0.461	0.008	0.008	-0.003
-0.327	0.004	-0.488	0.008	0.007	-0.004
-0.363	0.004	-0.490	0.008	0.008	-0.003
-0.340	0.026	-0.464	0.008	0.008	-0.004
-0.333	0.006	-0.468	0.008	0.008	-0.004
-0.346	0.003	-0.512	0.008	0.007	-0.003
-0.344	0.007	-0.463	0.008	0.008	-0.003
-0.340	0.046	-0.485	0.008	0.008	-0.003
-0.328	0.000	-0.474	0.008	0.008	-0.003
-0.345	0.015	-0.461	0.008	0.008	-0.004
-0.308	0.040	-0.519	0.007	0.007	-0.004
-0.322	0.013	-0.464	0.008	0.008	-0.003
-0.334	0.012	-0.468	0.008	0.007	-0.004
-0.340	0.018	-0.498	0.008	0.008	-0.003
-0.313	0.017	-0.468	0.008	0.008	-0.004
-0.324	0.007	-0.478	0.008	0.008	-0.003
-0.357	0.012	-0.473	0.008	0.008	-0.003
-0.318	0.031	-0.471	0.008	0.007	-0.004
-0.317	0.009	-0.478	0.008	0.008	-0.004
-0.338	0.008	-0.485	0.008	0.007	-0.003
-0.347	0.017	-0.488	0.008	0.008	-0.003
-0.325	0.039	-0.492	0.008	0.008	-0.003
-0.324	-0.000	-0.475	0.008	0.007	-0.004
-0.336	0.009	-0.457	0.008	0.008	-0.004
-0.321	0.027	-0.526	0.007	0.007	-0.004
-0.302	0.013	-0.454	0.008	0.007	-0.003
-0.337	0.006	-0.485	0.008	0.007	-0.004
-0.341	0.013	-0.494	0.007	0.007	-0.003
-0.320	0.020	-0.437	0.008	0.008	-0.004
-0.315	0.008	-0.471	0.008	0.008	-0.004
-0.347	0.001	-0.477	0.008	0.007	-0.003
-0.309	0.023	-0.471	0.007	0.007	-0.004
-0.321	0.020	-0.492	0.008	0.008	-0.004
-0.336	0.011	-0.516	0.008	0.007	-0.003
-0.332	0.011	-0.464	0.008	0.007	-0.003
-0.326	0.039	-0.475	0.008	0.008	-0.003
-0.325	0.002	-0.481	0.008	0.007	-0.004
-0.326	0.015	-0.467	0.008	0.007	-0.003
-0.322	0.034	-0.519	0.007	0.007	-0.004
-0.304	0.017	-0.458	0.008	0.007	-0.003
-0.323	0.014	-0.465	0.008	0.007	-0.004
-0.331	0.005	-0.504	0.007	0.007	-0.003
-0.309	0.019	-0.461	0.008	0.008	-0.004
-0.310	0.003	-0.474	0.008	0.008	-0.003
-0.354	-0.001	-0.483	0.008	0.008	-0.003
-0.312	0.027	-0.475	0.008	0.007	-0.004
-0.322	0.012	-0.478	0.008	0.008	-0.004
-0.332	0.006	-0.506	0.008	0.007	-0.004
-0.341	0.011	-0.477	0.008	0.008	-0.003
-0.321	0.036	-0.478	0.008	0.008	-0.003
-0.307	0.001	-0.471	0.008	0.007	-0.004
-0.328	0.013	-0.474	0.008	0.008	-0.003
-0.304	0.033	-0.516	0.007	0.007	-0.003
-0.300	0.014	-0.471	0.008	0.007	-0.003
-0.329	0.009	-0.475	0.008	0.007	-0.004
-0.332	0.014	-0.494	0.008	0.007	-0.003
-0.312	0.021	-0.454	0.008	0.007	-0.004
-0.310	0.001	-0.481	0.008	0.008	-0.004
-0.337	0.001	-0.473	0.008	0.007	-0.003
-0.312	0.020	-0.481	0.008	0.007	-0.004
-0.303	0.013	-0.492	0.008	0.007	-0.004
-0.325	0.003	-0.506	0.008	0.007	-0.003
-0.330	0.003	-0.464	0.008	0.007	-0.003
-0.312	0.037	-0.488	0.008	0.007	-0.003
-0.303	0.005	-0.475	0.008	0.007	-0.004
-0.334	0.000	-0.474	0.008	0.008	-0.003
-0.303	0.033	-0.512	0.007	0.007	-0.003
-0.304	0.010	-0.468	0.008	0.007	-0.003
-0.328	0.006	-0.481	0.008	0.007	-0.004
-0.320	0.012	-0.487	0.007	0.007	-0.003
-0.303	0.019	-0.478	0.008	0.007	-0.003
-0.305	-0.006	-0.488	0.008	0.007	-0.003
-0.342	-0.004	-0.497	0.007	0.007	-0.003
-0.304	0.023	-0.468	0.008	0.007	-0.004
-0.314	-0.004	-0.481	0.008	0.008	-0.004
-0.320	-0.002	-0.509	0.008	0.007	-0.003
-0.319	0.004	-0.471	0.007	0.007	-0.003
-0.302	0.034	-0.471	0.008	0.008	-0.003
-0.295	-0.006	-0.478	0.008	0.007	-0.003
-0.319	0.001	-0.481	0.008	0.007	-0.003
-0.308	0.033	-0.530	0.008	0.007	-0.003
-0.292	0.002	-0.475	0.008	0.007	-0.003
-0.313	0.018	-0.475	0.008	0.007	-0.003
-0.324	0.009	-0.508	0.007	0.007	-0.003
-0.305	0.018	-0.468	0.008	0.007	-0.003
-0.295	0.000	-0.495	0.008	0.007	-0.003
-0.340	-0.008	-0.490	0.007	0.007	-0.003
-0.301	0.021	-0.471	0.008	0.007	-0.004
-0.303	0.013	-0.489	0.008	0.008	-0.004
-0.317	-0.004	-0.492	0.008	0.007	-0.003
-0.325	-0.001	-0.491	0.008	0.007	-0.003
-0.311	0.038	-0.482	0.008	0.007	-0.003
-0.292	-0.004	-0.471	0.008	0.007	-0.004
-0.315	0.003	-0.464	0.008	0.007	-0.003
-0.301	0.032	-0.526	0.007	0.007	-0.003
-0.293	0.001	-0.471	0.008	0.007	-0.003
-0.308	-0.008	-0.488	0.008	0.007	-0.004
-0.318	0.007	-0.508	0.007	0.007	-0.003
-0.296	0.021	-0.468	0.008	0.007	-0.003
-0.291	-0.003	-0.498	0.008	0.007	-0.003
-0.322	-0.006	-0.491	0.007	0.007	-0.003
-0.291	0.017	-0.472	0.008	0.007	-0.004
-0.304	0.012	-0.485	0.008	0.007	-0.004
-0.301	0.010	-0.475	0.008	0.007	-0.004
-0.322	-0.005	-0.487	0.008	0.007	-0.003
-0.307	0.044	-0.492	0.008	0.008	-0.003
-0.287	0.002	-0.461	0.008	0.007	-0.004
-0.302	0.001	-0.467	0.007	0.007	-0.003
-0.297	0.021	-0.529	0.007	0.007	-0.003
-0.297	0.013	-0.457	0.008	0.007	-0.003
-0.300	0.002	-0.468	0.008	0.007	-0.004
-0.322	-0.000	-0.491	0.007	0.007	-0.003
-0.296	0.037	-0.455	0.008	0.007	-0.003
-0.290	-0.007	-0.509	0.007	0.008	-0.004
-0.308	-0.006	-0.470	0.008	0.007	-0.003
-0.304	0.019	-0.485	0.007	0.007	-0.003
-0.303	0.017	-0.492	0.008	0.008	-0.004
-0.295	0.008	-0.444	0.008	0.007	-0.004
-0.308	-0.007	-0.484	0.008	0.007	-0.003
-0.295	0.043	-0.496	0.008	0.007	-0.003
-0.271	-0.007	-0.458	0.008	0.007	-0.003
-0.301	-0.004	-0.461	0.008	0.007	-0.003
-0.296	0.013	-0.502	0.007	0.007	-0.003
-0.293	0.025	-0.448	0.008	0.007	-0.004
-0.289	0.000	-0.468	0.008	0.007	-0.004
-0.318	-0.009	-0.470	0.007	0.007	-0.003
-0.300	0.027	-0.451	0.008	0.007	-0.004
-0.289	-0.004	-0.492	0.008	0.008	-0.004
-0.293	-0.007	-0.454	0.008	0.007	-0.003
-0.297	0.005	-0.488	0.007	0.007	-0.004
-0.300	0.029	-0.482	0.008	0.007	-0.004
-0.279	-0.007	-0.430	0.007	0.007	-0.004
-0.300	0.001	-0.461	0.007	0.007	-0.003
-0.295	0.031	-0.481	0.008	0.007	-0.003
-0.280	-0.001	-0.454	0.007	0.007	-0.004
-0.286	-0.005	-0.478	0.007	0.007	-0.004
-0.288	0.006	-0.491	0.007	0.007	-0.003
-0.296	0.014	-0.458	0.008	0.007	-0.004
-0.287	0.001	-0.454	0.008	0.007	-0.003
-0.315	-0.002	-0.464	0.008	0.007	-0.003
-0.290	0.026	-0.462	0.008	0.007	-0.004
-0.285	0.006	-0.506	0.008	0.008	-0.004
-0.290	-0.006	-0.471	0.008	0.007	-0.004
-0.283	-0.007	-0.471	0.007	0.007	-0.003
-0.302	0.018	-0.495	0.008	0.007	-0.004
-0.270	-0.007	-0.437	0.007	0.007	-0.004
-0.296	-0.014	-0.467	0.008	0.007	-0.003
-0.295	0.027	-0.485	0.008	0.007	-0.003
-0.265	-0.007	-0.482	0.007	0.007	-0.004
-0.283	-0.004	-0.461	0.008	0.007	-0.004
-0.290	0.018	-0.495	0.007	0.006	-0.003
-0.289	0.023	-0.444	0.008	0.007	-0.003
-0.280	-0.003	-0.468	0.007	0.007	-0.004
-0.307	-0.013	-0.467	0.007	0.007	-0.003
-0.285	0.018	-0.444	0.008	0.007	-0.004
-0.280	-0.017	-0.505	0.007	0.008	-0.004
-0.286	-0.013	-0.464	0.008	0.007	-0.004
-0.297	0.005	-0.481	0.008	0.007	-0.003
-0.296	0.021	-0.495	0.008	0.007	-0.003
-0.270	-0.004	-0.424	0.007	0.007	-0.004
-0.294	-0.001	-0.457	0.008	0.007	-0.003
-0.290	0.017	-0.471	0.008	0.007	-0.003
-0.274	-0.010	-0.464	0.007	0.007	-0.003
-0.277	-0.004	-0.451	0.008	0.007	-0.004
-0.282	-0.007	-0.488	0.007	0.007	-0.003
-0.285	0.015	-0.437	0.008	0.007	-0.004
-0.273	-0.021	-0.481	0.008	0.007	-0.003
-0.293	-0.010	-0.478	0.007	0.007	-0.003
-0.288	0.002	-0.468	0.007	0.007	-0.003
-0.273	-0.013	-0.512	0.007	0.008	-0.004
-0.269	-0.006	-0.455	0.008	0.007	-0.004
-0.284	-0.004	-0.485	0.007	0.007	-0.004
-0.289	0.021	-0.465	0.008	0.007	-0.004
-0.257	-0.020	-0.409	0.007	0.007	-0.004
-0.281	-0.004	-0.475	0.008	0.007	-0.003
-0.282	0.010	-0.475	0.008	0.007	-0.003
-0.271	-0.006	-0.457	0.007	0.007	-0.004
-0.272	-0.006	-0.441	0.008	0.007	-0.004
-0.286	-0.005	-0.475	0.008	0.007	-0.003
-0.295	0.015	-0.454	0.008	0.007	-0.004
-0.269	-0.009	-0.454	0.007	0.007	-0.004
-0.284	-0.023	-0.454	0.008	0.006	-0.003
-0.285	-0.013	-0.454	0.007	0.007	-0.004
-0.273	-0.014	-0.505	0.007	0.007	-0.004
-0.258	-0.004	-0.448	0.008	0.006	-0.004
-0.288	-0.013	-0.474	0.008	0.006	-0.003
-0.283	0.022	-0.461	0.007	0.007	-0.003
-0.250	-0.010	-0.399	0.007	0.007	-0.004
-0.273	-0.012	-0.454	0.008	0.007	-0.003
-0.292	0.000	-0.461	0.007	0.007	-0.003
-0.265	-0.016	-0.461	0.007	0.007	-0.004
-0.257	-0.005	-0.454	0.007	0.007	-0.004
-0.279	-0.015	-0.461	0.008	0.007	-0.003
-0.291	0.013	-0.455	0.008	0.007	-0.004
-0.267	-0.015	-0.454	0.007	0.006	-0.004
-0.284	-0.021	-0.437	0.008	0.006	-0.003
-0.284	-0.002	-0.478	0.007	0.007	-0.004
-0.267	-0.006	-0.488	0.007	0.007	-0.004
-0.250	-0.007	-0.472	0.008	0.006	-0.004
-0.283	-0.009	-0.454	0.007	0.006	-0.004
-0.277	0.009	-0.478	0.007	0.007	-0.003
-0.248	-0.009	-0.399	0.007	0.007	-0.004
-0.273	-0.013	-0.464	0.008	0.006	-0.003
-0.283	0.003	-0.485	0.007	0.007	-0.003
-0.265	-0.006	-0.461	0.007	0.007	-0.004
-0.257	-0.002	-0.472	0.008	0.006	-0.004
-0.280	-0.029	-0.454	0.008	0.007	-0.003
-0.284	0.007	-0.468	0.008	0.007	-0.004
-0.260	-0.014	-0.451	0.007	0.006	-0.003
-0.282	-0.027	-0.451	0.008	0.006	-0.004
-0.278	-0.013	-0.478	0.008	0.006	-0.004
-0.269	-0.013	-0.505	0.007	0.007	-0.004
-0.248	-0.009	-0.452	0.008	0.006	-0.004
-0.268	-0.021	-0.474	0.007	0.006	-0.003
-0.285	0.008	-0.475	0.008	0.007	-0.003
-0.254	-0.015	-0.396	0.007	0.007	-0.004
-0.263	-0.022	-0.451	0.008	0.006	-0.003
-0.278	-0.014	-0.467	0.007	0.006	-0.003
-0.268	-0.020	-0.464	0.007	0.007	-0.004
-0.250	-0.004	-0.468	0.007	0.006	-0.004
-0.270	-0.033	-0.430	0.008	0.007	-0.004
-0.279	-0.004	-0.464	0.007	0.006	-0.003
-0.262	-0.015	-0.451	0.007	0.006	-0.003
-0.273	-0.037	-0.443	0.008	0.006	-0.003
-0.276	-0.020	-0.471	0.008	0.006	-0.003
-0.270	-0.016	-0.471	0.007	0.007	-0.003
-0.246	-0.012	-0.438	0.008	0.006	-0.004
-0.280	-0.024	-0.454	0.007	0.006	-0.003
-0.279	0.012	-0.468	0.007	0.007	-0.003
-0.248	-0.017	-0.413	0.007	0.006	-0.004
-0.265	-0.025	-0.447	0.008	0.006	-0.003
-0.274	-0.016	-0.478	0.007	0.006	-0.003
-0.258	-0.018	-0.464	0.007	0.007	-0.003
-0.246	-0.013	-0.475	0.008	0.006	-0.004
-0.274	-0.039	-0.433	0.008	0.006	-0.003
-0.270	-0.014	-0.471	0.007	0.006	-0.003
-0.253	-0.018	-0.475	0.007	0.006	-0.003
-0.260	-0.028	-0.437	0.008	0.006	-0.003
-0.282	-0.030	-0.454	0.007	0.006	-0.003
-0.260	-0.013	-0.464	0.007	0.006	-0.003
-0.242	-0.012	-0.448	0.008	0.006	-0.004
-0.259	-0.028	-0.474	0.007	0.006	-0.003
-0.293	-0.006	-0.457	0.007	0.006	-0.003
-0.248	-0.009	-0.406	0.007	0.007	-0.003
-0.251	-0.020	-0.465	0.008	0.006	-0.003
-0.263	-0.029	-0.484	0.007	0.006	-0.003
-0.268	-0.018	-0.471	0.007	0.007	-0.003
-0.240	-0.015	-0.475	0.008	0.006	-0.004
-0.269	-0.042	-0.420	0.008	0.006	-0.003
-0.272	-0.017	-0.464	0.007	0.006	-0.003
-0.252	-0.022	-0.471	0.007	0.006	-0.003
-0.260	-0.038	-0.426	0.008	0.006	-0.003
-0.265	-0.037	-0.484	0.007	0.006	-0.003
-0.260	-0.022	-0.464	0.007	0.006	-0.003
-0.247	-0.015	-0.461	0.008	0.006	-0.004
-0.253	-0.029	-0.454	0.008	0.006	-0.003
-0.263	-0.014	-0.478	0.007	0.006	-0.003
-0.239	-0.020	-0.426	0.007	0.007	-0.003
-0.254	-0.015	-0.478	0.008	0.006	-0.003
-0.268	-0.040	-0.457	0.007	0.006	-0.003
-0.257	-0.023	-0.467	0.007	0.007	-0.003
-0.247	-0.009	-0.451	0.007	0.006	-0.003
-0.267	-0.037	-0.396	0.008	0.006	-0.003
-0.273	-0.021	-0.478	0.008	0.006	-0.003
-0.263	-0.021	-0.454	0.007	0.006	-0.003
-0.261	-0.028	-0.447	0.008	0.006	-0.003
-0.254	-0.044	-0.450	0.007	0.006	-0.003
-0.254	-0.011	-0.457	0.007	0.006	-0.003
-0.230	-0.016	-0.469	0.007	0.006	-0.004
-0.257	-0.043	-0.460	0.008	0.006	-0.003
-0.270	-0.015	-0.461	0.007	0.006	-0.003
-0.243	-0.022	-0.437	0.007	0.006	-0.003
-0.249	-0.034	-0.461	0.007	0.006	-0.003
-0.256	-0.041	-0.453	0.007	0.006	-0.003
-0.254	-0.021	-0.478	0.007	0.006	-0.003
-0.239	-0.019	-0.465	0.007	0.006	-0.003
-0.253	-0.039	-0.399	0.008	0.006	-0.003
-0.265	-0.030	-0.477	0.007	0.006	-0.003
-0.261	-0.022	-0.471	0.007	0.006	-0.003
-0.251	-0.032	-0.444	0.008	0.006	-0.003
-0.260	-0.042	-0.477	0.007	0.006	-0.003
-0.254	-0.029	-0.454	0.007	0.006	-0.003
-0.233	-0.017	-0.458	0.007	0.006	-0.003
-0.244	-0.034	-0.457	0.008	0.006	-0.003
-0.260	-0.022	-0.454	0.007	0.006	-0.003
-0.244	-0.018	-0.436	0.007	0.006	-0.003
-0.238	-0.027	-0.475	0.008	0.006	-0.003
-0.251	-0.045	-0.453	0.007	0.006	-0.003
-0.260	-0.024	-0.477	0.007	0.006	-0.003
-0.243	-0.026	-0.454	0.007	0.006	-0.003
-0.251	-0.049	-0.406	0.008	0.006	-0.003
-0.252	-0.023	-0.461	0.007	0.006	-0.003
-0.244	-0.023	-0.468	0.007	0.006	-0.003
-0.245	-0.032	-0.454	0.007	0.006	-0.003
-0.249	-0.044	-0.481	0.007	0.006	-0.003
-0.256	-0.025	-0.450	0.007	0.006	-0.003
-0.235	-0.019	-0.461	0.008	0.006	-0.003
-0.240	-0.039	-0.464	0.008	0.006	-0.003
-0.249	-0.022	-0.467	0.007	0.006	-0.003
-0.243	-0.031	-0.450	0.007	0.006	-0.003
-0.237	-0.032	-0.457	0.008	0.006	-0.003
-0.244	-0.054	-0.457	0.007	0.006	-0.003
-0.251	-0.029	-0.467	0.007	0.006	-0.003
-0.227	-0.026	-0.478	0.007	0.006	-0.003
-0.246	-0.041	-0.423	0.008	0.006	-0.003
-0.244	-0.036	-0.488	0.007	0.006	-0.003
-0.253	-0.026	-0.477	0.007	0.006	-0.003
-0.251	-0.033	-0.464	0.007	0.006	-0.003
-0.243	-0.055	-0.477	0.007	0.006	-0.003
-0.258	-0.018	-0.437	0.007	0.006	-0.003
-0.233	-0.028	-0.461	0.007	0.006	-0.003
-0.243	-0.046	-0.460	0.007	0.006	-0.003
-0.252	-0.022	-0.471	0.007	0.006	-0.003
-0.250	-0.027	-0.467	0.007	0.006	-0.003
-0.233	-0.036	-0.474	0.007	0.006	-0.003
-0.244	-0.054	-0.463	0.007	0.006	-0.003
-0.259	-0.028	-0.480	0.007	0.006	-0.003
-0.235	-0.020	-0.461	0.007	0.006	-0.003
-0.247	-0.048	-0.426	0.008	0.006	-0.003
-0.242	-0.050	-0.491	0.007	0.006	-0.003
-0.251	-0.023	-0.478	0.007	0.006	-0.003
-0.239	-0.033	-0.454	0.008	0.006	-0.003
-0.231	-0.063	-0.484	0.007	0.005	-0.003
-0.255	-0.023	-0.437	0.007	0.005	-0.003
-0.251	-0.027	-0.474	0.007	0.006	-0.003
-0.235	-0.041	-0.477	0.007	0.006	-0.003
-0.243	-0.020	-0.461	0.007	0.005	-0.003
-0.262	-0.023	-0.494	0.007	0.006	-0.003
-0.229	-0.028	-0.478	0.007	0.006	-0.003
-0.232	-0.047	-0.471	0.007	0.006	-0.003
-0.258	-0.032	-0.494	0.007	0.005	-0.003
-0.234	-0.030	-0.460	0.007	0.006	-0.003
-0.247	-0.044	-0.440	0.007	0.006	-0.003
-0.223	-0.050	-0.491	0.007	0.005	-0.003
-0.254	-0.029	-0.505	0.007	0.006	-0.003
-0.232	-0.034	-0.464	0.007	0.006	-0.003
-0.235	-0.054	-0.484	0.007	0.006	-0.003
-0.248	-0.031	-0.443	0.007	0.005	-0.003
-0.264	-0.036	-0.490	0.007	0.006	-0.003
-0.232	-0.043	-0.481	0.007	0.006	-0.003
-0.241	-0.041	-0.460	0.007	0.005	-0.003
-0.257	-0.036	-0.487	0.007	0.006	-0.003
-0.228	-0.029	-0.467	0.007	0.006	-0.003
-0.229	-0.038	-0.467	0.007	0.005	-0.003
-0.250	-0.025	-0.495	0.008	0.005	-0.003
-0.242	-0.024	-0.471	0.007	0.006	-0.003
-0.236	-0.036	-0.447	0.008	0.006	-0.003
-0.222	-0.050	-0.484	0.007	0.005	-0.003
-0.256	-0.038	-0.501	0.007	0.006	-0.003
-0.234	-0.024	-0.478	0.007	0.006	-0.003
-0.224	-0.055	-0.491	0.007	0.005	-0.003
-0.248	-0.037	-0.422	0.007	0.005	-0.003
-0.265	-0.040	-0.497	0.007	0.006	-0.003
-0.228	-0.043	-0.474	0.007	0.006	-0.003
-0.231	-0.041	-0.460	0.007	0.005	-0.003
-0.266	-0.037	-0.507	0.007	0.006	-0.003
-0.236	-0.026	-0.491	0.007	0.006	-0.003
-0.231	-0.034	-0.481	0.007	0.006	-0.003
-0.263	-0.030	-0.511	0.007	0.005	-0.003
-0.249	-0.036	-0.487	0.007	0.006	-0.003
-0.227	-0.033	-0.440	0.007	0.006	-0.003
-0.209	-0.060	-0.474	0.007	0.005	-0.003
-0.242	-0.038	-0.487	0.007	0.006	-0.003
-0.235	-0.023	-0.491	0.007	0.006	-0.003
-0.220	-0.053	-0.481	0.007	0.006	-0.003
-0.242	-0.035	-0.450	0.007	0.005	-0.003
-0.270	-0.038	-0.500	0.007	0.006	-0.003
-0.221	-0.032	-0.477	0.007	0.006	-0.003
-0.227	-0.036	-0.481	0.007	0.005	-0.003
-0.269	-0.044	-0.517	0.007	0.006	-0.003
-0.230	-0.022	-0.485	0.007	0.006	-0.003
-0.230	-0.035	-0.464	0.007	0.006	-0.003
-0.251	-0.034	-0.498	0.007	0.005	-0.003
-0.247	-0.037	-0.504	0.007	0.006	-0.003
-0.236	-0.025	-0.491	0.007	0.006	-0.003
-0.211	-0.058	-0.477	0.007	0.006	-0.003
-0.248	-0.034	-0.487	0.007	0.006	-0.003
-0.229	-0.021	-0.505	0.007	0.006	-0.003
-0.218	-0.040	-0.477	0.007	0.006	-0.003
-0.248	-0.042	-0.440	0.007	0.005	-0.003
-0.284	-0.041	-0.496	0.007	0.006	-0.003
-0.227	-0.035	-0.481	0.007	0.006	-0.003
-0.217	-0.043	-0.494	0.007	0.006	-0.003
-0.260	-0.035	-0.504	0.007	0.006	-0.003
-0.233	-0.019	-0.488	0.007	0.006	-0.003
-0.216	-0.007	-0.495	0.007	0.006	-0.003
-0.243	-0.040	-0.491	0.007	0.005	-0.003
-0.252	-0.033	-0.456	0.007	0.006	-0.003
-0.227	-0.012	-0.491	0.007	0.006	-0.003
-0.212	-0.051	-0.484	0.007	0.006	-0.003
-0.239	-0.031	-0.498	0.007	0.005	-0.003
-0.229	-0.023	-0.522	0.007	0.006	-0.003
-0.217	-0.027	-0.481	0.007	0.006	-0.003
-0.232	-0.027	-0.467	0.007	0.005	-0.003
-0.270	-0.045	-0.503	0.007	0.006	-0.002
-0.232	-0.028	-0.471	0.007	0.006	-0.003
-0.217	-0.049	-0.484	0.007	0.006	-0.003
-0.244	-0.038	-0.504	0.007	0.006	-0.003
-0.228	-0.028	-0.453	0.007	0.006	-0.003
-0.230	-0.003	-0.505	0.007	0.006	-0.003
-0.234	-0.038	-0.495	0.007	0.006	-0.003
-0.242	-0.035	-0.463	0.007	0.006	-0.003
-0.232	-0.004	-0.491	0.007	0.006	-0.003
-0.210	-0.050	-0.498	0.007	0.005	-0.003
-0.244	-0.031	-0.484	0.007	0.005	-0.003
-0.233	-0.023	-0.535	0.006	0.006	-0.003
-0.221	-0.018	-0.474	0.007	0.006	-0.003
-0.231	-0.045	-0.464	0.007	0.006	-0.003
-0.265	-0.048	-0.507	0.007	0.006	-0.003
-0.220	-0.027	-0.488	0.007	0.006	-0.003
-0.220	-0.047	-0.494	0.007	0.006	-0.003
-0.233	-0.042	-0.498	0.007	0.005	-0.003
-0.230	-0.031	-0.487	0.007	0.006	-0.003
-0.237	0.006	-0.505	0.007	0.006	-0.003
-0.226	-0.043	-0.477	0.007	0.006	-0.003
-0.234	-0.049	-0.470	0.007	0.006	-0.003
-0.223	-0.011	-0.515	0.007	0.006	-0.003
-0.218	-0.034	-0.484	0.007	0.006	-0.003
-0.227	-0.050	-0.508	0.007	0.006	-0.003
-0.227	-0.019	-0.525	0.006	0.005	-0.003
-0.223	-0.014	-0.468	0.007	0.006	-0.003
-0.220	-0.047	-0.488	0.007	0.006	-0.003
-0.248	-0.034	-0.490	0.007	0.006	-0.003
-0.227	-0.016	-0.488	0.007	0.006	-0.003
-0.213	-0.043	-0.511	0.007	0.006	-0.003
-0.225	-0.046	-0.484	0.007	0.006	-0.003
-0.222	-0.035	-0.501	0.007	0.005	-0.003
-0.222	0.006	-0.498	0.007	0.006	-0.003
-0.204	-0.039	-0.474	0.007	0.005	-0.003
-0.230	-0.045	-0.484	0.007	0.006	-0.003
-0.232	-0.005	-0.501	0.007	0.006	-0.003
-0.221	-0.036	-0.467	0.007	0.006	-0.003
-0.225	-0.037	-0.477	0.007	0.006	-0.003
-0.224	-0.039	-0.504	0.006	0.005	-0.003
-0.222	-0.017	-0.471	0.007	0.006	-0.003
-0.215	-0.047	-0.474	0.007	0.006	-0.003
-0.243	-0.050	-0.480	0.007	0.006	-0.003
-0.226	-0.021	-0.474	0.007	0.006	-0.003
-0.217	-0.042	-0.495	0.007	0.006	-0.003
-0.219	-0.041	-0.488	0.007	0.005	-0.003
-0.228	-0.031	-0.481	0.007	0.006	-0.003
-0.222	0.011	-0.505	0.007	0.006	-0.003
-0.218	-0.048	-0.484	0.007	0.006	-0.003
-0.230	-0.056	-0.466	0.007	0.006	-0.003
-0.215	-0.025	-0.498	0.007	0.006	-0.003
-0.227	-0.042	-0.467	0.007	0.006	-0.004
-0.216	-0.039	-0.467	0.007	0.005	-0.003
-0.212	-0.035	-0.511	0.007	0.005	-0.003
-0.225	-0.023	-0.474	0.007	0.006	-0.003
-0.204	-0.047	-0.484	0.007	0.006	-0.003
-0.224	-0.043	-0.488	0.007	0.005	-0.003
-0.224	-0.032	-0.491	0.007	0.006	-0.003
-0.213	-0.045	-0.504	0.007	0.006	-0.003
-0.209	-0.037	-0.481	0.007	0.005	-0.003
-0.214	-0.047	-0.481	0.007	0.005	-0.003
-0.224	-0.011	-0.498	0.007	0.006	-0.003
-0.199	-0.046	-0.471	0.007	0.006	-0.003
-0.220	-0.053	-0.470	0.007	0.006	-0.003
-0.220	-0.023	-0.481	0.006	0.005	-0.003
-0.237	-0.031	-0.471	0.007	0.006	-0.004
-0.207	-0.048	-0.477	0.007	0.005	-0.003
-0.217	-0.055	-0.491	0.007	0.005	-0.003
-0.219	-0.021	-0.474	0.007	0.005	-0.003
-0.207	-0.042	-0.467	0.007	0.006	-0.003
-0.198	-0.046	-0.464	0.007	0.005	-0.003
-0.221	-0.045	-0.494	0.007	0.006	-0.003
-0.219	-0.054	-0.501	0.006	0.006	-0.003
-0.196	-0.045	-0.485	0.007	0.005	-0.003
-0.205	-0.055	-0.484	0.007	0.005	-0.003
-0.220	-0.021	-0.491	0.007	0.006	-0.003
-0.194	-0.047	-0.457	0.007	0.006	-0.003
-0.213	-0.050	-0.481	0.007	0.005	-0.003
-0.218	-0.049	-0.490	0.006	0.006	-0.003
-0.238	-0.037	-0.457	0.007	0.006	-0.004
-0.198	-0.052	-0.460	0.007	0.005	-0.003
-0.227	-0.054	-0.480	0.007	0.005	-0.003
-0.219	-0.025	-0.470	0.007	0.006	-0.003
-0.202	-0.052	-0.491	0.006	0.006	-0.003
-0.179	-0.044	-0.462	0.007	0.005	-0.004
-0.227	-0.036	-0.487	0.006	0.005	-0.003
-0.222	-0.050	-0.498	0.007	0.006	-0.003
-0.192	-0.042	-0.458	0.007	0.005	-0.003
-0.212	-0.051	-0.467	0.007	0.005	-0.003
-0.220	-0.036	-0.491	0.007	0.006	-0.003
-0.196	-0.048	-0.471	0.007	0.006	-0.003
-0.196	-0.061	-0.470	0.007	0.005	-0.003
-0.213	-0.052	-0.487	0.007	0.005	-0.003
-0.230	-0.038	-0.491	0.007	0.006	-0.003
-0.190	-0.055	-0.505	0.007	0.005	-0.003
-0.215	-0.060	-0.470	0.007	0.005	-0.003
-0.222	-0.029	-0.464	0.007	0.005	-0.003
-0.204	-0.050	-0.456	0.007	0.006	-0.003
-0.177	-0.048	-0.462	0.007	0.005	-0.004
-0.218	-0.056	-0.497	0.006	0.005	-0.003
-0.208	-0.047	-0.505	0.006	0.006	-0.003
-0.186	-0.052	-0.471	0.007	0.005	-0.003
-0.209	-0.062	-0.470	0.007	0.005	-0.003
-0.221	-0.047	-0.487	0.007	0.005	-0.003
-0.193	-0.052	-0.491	0.006	0.006	-0.003
-0.203	-0.054	-0.470	0.007	0.005	-0.003
-0.215	-0.067	-0.474	0.007	0.005	-0.003
-0.231	-0.040	-0.505	0.007	0.006	-0.003
-0.199	-0.053	-0.471	0.007	0.005	-0.003
-0.207	-0.071	-0.450	0.007	0.005	-0.003
-0.220	-0.045	-0.477	0.007	0.005	-0.003
-0.201	-0.053	-0.484	0.006	0.006	-0.003
-0.164	-0.045	-0.462	0.007	0.005	-0.004
-0.209	-0.069	-0.494	0.007	0.005	-0.003
-0.206	-0.048	-0.501	0.006	0.006	-0.003
-0.190	-0.044	-0.488	0.007	0.005	-0.003
-0.206	-0.068	-0.470	0.007	0.006	-0.003
-0.208	-0.085	-0.449	0.007	0.005	-0.003
-0.204	-0.053	-0.491	0.006	0.005	-0.003
-0.196	-0.056	-0.470	0.007	0.005	-0.003
-0.205	-0.074	-0.470	0.006	0.005	-0.003
-0.230	-0.040	-0.464	0.007	0.005	-0.003
-0.190	-0.056	-0.488	0.007	0.005	-0.003
-0.201	-0.072	-0.464	0.007	0.005	-0.003
-0.208	-0.057	-0.484	0.007	0.005	-0.003
-0.200	-0.052	-0.484	0.006	0.006	-0.003
-0.170	-0.049	-0.458	0.007	0.005	-0.004
-0.195	-0.074	-0.477	0.007	0.005	-0.003
-0.218	-0.048	-0.480	0.007	0.005	-0.003
-0.193	-0.043	-0.488	0.007	0.005	-0.003
-0.197	-0.063	-0.464	0.007	0.005	-0.003
-0.209	-0.080	-0.477	0.007	0.005	-0.003
-0.204	-0.060	-0.497	0.007	0.005	-0.003
-0.197	-0.058	-0.491	0.007	0.005	-0.003
-0.201	-0.080	-0.473	0.006	0.005	-0.003
-0.229	-0.048	-0.470	0.007	0.005	-0.003
-0.188	-0.057	-0.484	0.006	0.005	-0.003
-0.204	-0.079	-0.453	0.007	0.005	-0.003
-0.209	-0.069	-0.501	0.007	0.005	-0.003
-0.207	-0.051	-0.491	0.006	0.005	-0.003
-0.175	-0.039	-0.465	0.007	0.005	-0.003
-0.197	-0.078	-0.504	0.007	0.005	-0.003
-0.207	-0.050	-0.467	0.007	0.005	-0.003
-0.192	-0.056	-0.488	0.007	0.005	-0.003
-0.197	-0.072	-0.446	0.007	0.006	-0.003
-0.204	-0.100	-0.466	0.006	0.005	-0.003
-0.199	-0.059	-0.504	0.007	0.005	-0.003
-0.191	-0.058	-0.481	0.007	0.005	-0.003
-0.195	-0.083	-0.470	0.007	0.005	-0.003
-0.214	-0.058	-0.487	0.007	0.005	-0.003
-0.194	-0.065	-0.480	0.006	0.005	-0.003
-0.211	-0.070	-0.460	0.007	0.005	-0.003
-0.199	-0.071	-0.508	0.007	0.005	-0.003
-0.207	-0.072	-0.497	0.006	0.005	-0.003
-0.163	-0.054	-0.478	0.007	0.005	-0.003
-0.193	-0.079	-0.494	0.007	0.005	-0.003
-0.205	-0.048	-0.480	0.006	0.005	-0.003
-0.196	-0.048	-0.491	0.007	0.005	-0.003
-0.196	-0.069	-0.456	0.007	0.005	-0.003
-0.205	-0.109	-0.483	0.006	0.005	-0.003
-0.208	-0.061	-0.501	0.007	0.005	-0.003
-0.197	-0.064	-0.487	0.007	0.005	-0.003
-0.197	-0.082	-0.477	0.006	0.005	-0.003
-0.214	-0.053	-0.480	0.007	0.005	-0.003
-0.201	-0.062	-0.494	0.006	0.005	-0.003
-0.210	-0.071	-0.473	0.007	0.005	-0.003
-0.193	-0.076	-0.493	0.006	0.005	-0.003
-0.211	-0.061	-0.508	0.006	0.005	-0.003
-0.168	-0.045	-0.502	0.007	0.005	-0.003
-0.191	-0.079	-0.484	0.007	0.005	-0.003
-0.212	-0.055	-0.474	0.007	0.005	-0.003
-0.198	-0.056	-0.504	0.006	0.005	-0.003
-0.193	-0.070	-0.498	0.007	0.005	-0.003
-0.198	-0.112	-0.480	0.006	0.005	-0.003
-0.210	-0.059	-0.515	0.007	0.005	-0.003
-0.193	-0.064	-0.494	0.007	0.005	-0.003
-0.199	-0.076	-0.491	0.007	0.005	-0.003
-0.212	-0.060	-0.491	0.007	0.004	-0.003
-0.196	-0.061	-0.497	0.006	0.005	-0.003
-0.189	-0.074	-0.477	0.007	0.005	-0.003
-0.186	-0.068	-0.494	0.007	0.005	-0.003
-0.197	-0.063	-0.511	0.006	0.005	-0.003
-0.190	-0.054	-0.508	0.007	0.005	-0.003
-0.189	-0.082	-0.497	0.006	0.005	-0.003
-0.201	-0.060	-0.477	0.007	0.004	-0.003
-0.206	-0.072	-0.504	0.006	0.005	-0.003
-0.191	-0.068	-0.473	0.007	0.005	-0.003
-0.194	-0.107	-0.497	0.006	0.005	-0.003
-0.222	-0.069	-0.545	0.007	0.005	-0.003
-0.196	-0.064	-0.504	0.006	0.005	-0.003
-0.196	-0.071	-0.494	0.006	0.005	-0.003
-0.214	-0.070	-0.494	0.007	0.005	-0.003
-0.199	-0.066	-0.487	0.006	0.005	-0.003
-0.193	-0.059	-0.477	0.007	0.005	-0.003
-0.181	-0.082	-0.490	0.007	0.005	-0.003
-0.209	-0.068	-0.507	0.006	0.005	-0.003
-0.191	-0.047	-0.511	0.006	0.005	-0.003
-0.184	-0.083	-0.497	0.007	0.005	-0.003
-0.207	-0.055	-0.487	0.007	0.005	-0.003
-0.209	-0.071	-0.493	0.006	0.005	-0.003
-0.184	-0.075	-0.480	0.007	0.005	-0.003
-0.187	-0.095	-0.508	0.006	0.005	-0.003
-0.212	-0.074	-0.545	0.007	0.005	-0.003
-0.199	-0.072	-0.507	0.006	0.005	-0.003
-0.193	-0.064	-0.487	0.007	0.005	-0.003
-0.210	-0.068	-0.514	0.007	0.005	-0.003
-0.208	-0.069	-0.500	0.006	0.006	-0.003
-0.201	-0.057	-0.525	0.006	0.005	-0.003
-0.187	-0.077	-0.521	0.007	0.005	-0.003
-0.207	-0.073	-0.518	0.006	0.005	-0.003
-0.192	-0.053	-0.521	0.006	0.005	-0.003
-0.183	-0.075	-0.515	0.007	0.005	-0.003
-0.196	-0.068	-0.484	0.006	0.004	-0.003
-0.208	-0.071	-0.507	0.006	0.005	-0.003
-0.187	-0.061	-0.494	0.007	0.005	-0.003
-0.192	-0.099	-0.490	0.006	0.005	-0.003
-0.221	-0.066	-0.566	0.007	0.005	-0.003
-0.194	-0.063	-0.494	0.006	0.005	-0.003
-0.192	-0.070	-0.511	0.006	0.005	-0.003
-0.207	-0.076	-0.504	0.007	0.005	-0.003
-0.198	-0.060	-0.507	0.006	0.005	-0.003
-0.186	-0.062	-0.524	0.006	0.005	-0.003
-0.178	-0.078	-0.507	0.006	0.005	-0.003
-0.207	-0.066	-0.542	0.006	0.005	-0.003
-0.199	-0.063	-0.531	0.006	0.005	-0.003
-0.184	-0.064	-0.504	0.006	0.005	-0.003
-0.190	-0.075	-0.497	0.006	0.005	-0.003
-0.220	-0.075	-0.530	0.006	0.005	-0.002
-0.188	-0.055	-0.504	0.007	0.005	-0.003
-0.189	-0.091	-0.500	0.006	0.005	-0.003
-0.209	-0.075	-0.565	0.007	0.005	-0.003
-0.194	-0.069	-0.504	0.006	0.005	-0.003
-0.184	-0.058	-0.501	0.006	0.005	-0.003
-0.199	-0.076	-0.511	0.007	0.004	-0.003
-0.215	-0.073	-0.483	0.006	0.006	-0.003
-0.187	-0.050	-0.545	0.006	0.005	-0.003
-0.179	-0.085	-0.521	0.006	0.005	-0.003
-0.198	-0.071	-0.521	0.006	0.005	-0.003
-0.200	-0.062	-0.524	0.006	0.005	-0.003
-0.181	-0.068	-0.484	0.006	0.005	-0.003
-0.182	-0.072	-0.497	0.006	0.005	-0.003
-0.224	-0.082	-0.533	0.006	0.005	-0.003
-0.188	-0.052	-0.505	0.006	0.005	-0.003
-0.181	-0.080	-0.521	0.006	0.005	-0.003
-0.219	-0.077	-0.555	0.007	0.005	-0.003
[truncated: 127,000 more rows]
