# Supplementary material for: Identification of Haptic Based Guiding Using Hard Reins
Source: PLoS One. 2015 Jul 22;10(7):e0132020. doi: 10.1371/journal.pone.0132020 (PMC4511788; doi:10.1371/journal.pone.0132020)
Supplement: S5 File — (ZIP) [file pone.0132020.s005.zip › Exp2_ForceData1/Subject5/path1/T2.csv]

0.277	0.540	6.560	-0.100	-0.081	-0.007
0.280	0.560	6.625	-0.100	-0.080	-0.007
0.265	0.571	6.593	-0.100	-0.081	-0.007
0.274	0.598	6.552	-0.100	-0.080	-0.007
0.261	0.569	6.577	-0.100	-0.080	-0.007
0.268	0.562	6.593	-0.100	-0.081	-0.007
0.269	0.618	6.559	-0.100	-0.080	-0.007
0.242	0.566	6.542	-0.099	-0.081	-0.007
0.275	0.567	6.579	-0.100	-0.081	-0.007
0.266	0.601	6.566	-0.100	-0.080	-0.007
0.243	0.554	6.525	-0.099	-0.081	-0.007
0.270	0.568	6.583	-0.100	-0.081	-0.007
0.260	0.573	6.607	-0.100	-0.081	-0.007
0.249	0.568	6.542	-0.099	-0.080	-0.007
0.258	0.574	6.577	-0.100	-0.080	-0.007
0.258	0.546	6.607	-0.100	-0.081	-0.008
0.283	0.561	6.610	-0.100	-0.081	-0.008
0.241	0.571	6.584	-0.100	-0.080	-0.007
0.268	0.553	6.577	-0.100	-0.081	-0.007
0.278	0.574	6.610	-0.100	-0.081	-0.008
0.250	0.571	6.594	-0.100	-0.080	-0.007
0.268	0.584	6.576	-0.100	-0.080	-0.007
0.268	0.570	6.590	-0.100	-0.081	-0.007
0.259	0.575	6.603	-0.100	-0.081	-0.007
0.266	0.604	6.556	-0.100	-0.080	-0.007
0.244	0.565	6.539	-0.099	-0.081	-0.007
0.275	0.565	6.579	-0.100	-0.081	-0.007
0.260	0.596	6.593	-0.100	-0.081	-0.007
0.250	0.560	6.518	-0.099	-0.081	-0.007
0.277	0.574	6.566	-0.100	-0.081	-0.007
0.270	0.564	6.604	-0.100	-0.081	-0.007
0.257	0.566	6.553	-0.100	-0.080	-0.007
0.253	0.576	6.570	-0.100	-0.081	-0.007
0.264	0.549	6.580	-0.100	-0.081	-0.007
0.284	0.574	6.617	-0.100	-0.080	-0.008
0.243	0.563	6.595	-0.100	-0.081	-0.007
0.270	0.574	6.563	-0.100	-0.081	-0.007
0.284	0.569	6.631	-0.100	-0.081	-0.007
0.261	0.565	6.590	-0.100	-0.080	-0.007
0.272	0.601	6.552	-0.100	-0.081	-0.007
0.270	0.567	6.594	-0.100	-0.081	-0.007
0.280	0.564	6.627	-0.100	-0.081	-0.007
0.270	0.593	6.566	-0.100	-0.080	-0.007
0.263	0.567	6.580	-0.100	-0.081	-0.007
0.295	0.570	6.579	-0.100	-0.081	-0.007
0.267	0.584	6.600	-0.100	-0.081	-0.007
0.263	0.559	6.553	-0.099	-0.081	-0.007
0.285	0.581	6.593	-0.100	-0.081	-0.007
0.261	0.561	6.624	-0.099	-0.081	-0.007
0.261	0.577	6.600	-0.100	-0.080	-0.007
0.261	0.569	6.584	-0.100	-0.081	-0.007
0.258	0.553	6.645	-0.099	-0.080	-0.007
0.254	0.589	6.600	-0.100	-0.080	-0.008
0.260	0.563	6.618	-0.100	-0.081	-0.007
0.271	0.565	6.587	-0.100	-0.081	-0.007
0.247	0.585	6.624	-0.100	-0.081	-0.008
0.268	0.566	6.615	-0.100	-0.081	-0.007
0.277	0.580	6.549	-0.100	-0.081	-0.007
0.262	0.570	6.604	-0.100	-0.081	-0.007
0.277	0.571	6.617	-0.100	-0.081	-0.007
0.275	0.591	6.536	-0.101	-0.081	-0.007
0.274	0.550	6.567	-0.100	-0.081	-0.007
0.287	0.575	6.614	-0.100	-0.081	-0.007
0.269	0.580	6.570	-0.100	-0.081	-0.007
0.281	0.553	6.581	-0.100	-0.081	-0.006
0.276	0.578	6.597	-0.100	-0.081	-0.007
0.261	0.561	6.608	-0.100	-0.081	-0.007
0.273	0.578	6.573	-0.100	-0.081	-0.007
0.268	0.565	6.567	-0.100	-0.081	-0.007
0.266	0.553	6.645	-0.100	-0.081	-0.007
0.262	0.598	6.603	-0.100	-0.081	-0.007
0.257	0.567	6.560	-0.100	-0.081	-0.007
0.272	0.567	6.625	-0.099	-0.081	-0.007
0.266	0.588	6.631	-0.100	-0.081	-0.007
0.261	0.567	6.577	-0.100	-0.081	-0.007
0.279	0.588	6.560	-0.100	-0.081	-0.007
0.277	0.580	6.611	-0.100	-0.081	-0.007
0.279	0.567	6.621	-0.100	-0.081	-0.007
0.272	0.588	6.533	-0.100	-0.081	-0.006
0.282	0.554	6.581	-0.100	-0.081	-0.006
0.277	0.573	6.618	-0.100	-0.081	-0.007
0.271	0.582	6.590	-0.100	-0.081	-0.007
0.292	0.565	6.577	-0.100	-0.081	-0.006
0.285	0.571	6.611	-0.100	-0.081	-0.007
0.268	0.573	6.618	-0.100	-0.081	-0.007
0.282	0.575	6.587	-0.100	-0.081	-0.006
0.269	0.566	6.591	-0.100	-0.081	-0.007
0.264	0.550	6.638	-0.099	-0.081	-0.007
0.271	0.590	6.617	-0.100	-0.081	-0.007
0.264	0.573	6.584	-0.100	-0.081	-0.006
0.267	0.556	6.618	-0.100	-0.081	-0.007
0.261	0.586	6.628	-0.100	-0.081	-0.007
0.268	0.564	6.594	-0.100	-0.081	-0.007
0.268	0.568	6.571	-0.100	-0.081	-0.006
0.273	0.559	6.628	-0.100	-0.081	-0.007
0.275	0.560	6.601	-0.100	-0.081	-0.007
0.259	0.573	6.585	-0.100	-0.081	-0.006
0.276	0.539	6.601	-0.100	-0.082	-0.007
0.281	0.574	6.625	-0.100	-0.081	-0.007
0.265	0.568	6.585	-0.100	-0.081	-0.006
0.282	0.554	6.584	-0.100	-0.081	-0.006
0.293	0.564	6.642	-0.100	-0.081	-0.007
0.279	0.567	6.611	-0.100	-0.081	-0.007
0.284	0.577	6.594	-0.100	-0.081	-0.006
0.274	0.564	6.656	-0.100	-0.082	-0.006
0.301	0.582	6.627	-0.100	-0.081	-0.007
0.272	0.587	6.625	-0.100	-0.081	-0.007
0.266	0.568	6.608	-0.100	-0.082	-0.007
0.316	0.587	6.613	-0.100	-0.081	-0.007
0.267	0.577	6.639	-0.100	-0.081	-0.007
0.261	0.567	6.581	-0.100	-0.081	-0.006
0.285	0.569	6.591	-0.100	-0.081	-0.006
0.274	0.555	6.625	-0.100	-0.082	-0.006
0.276	0.561	6.550	-0.100	-0.080	-0.007
0.240	0.551	6.582	-0.100	-0.081	-0.006
0.282	0.550	6.601	-0.100	-0.082	-0.006
0.280	0.561	6.609	-0.101	-0.081	-0.007
0.240	0.539	6.617	-0.100	-0.081	-0.006
0.288	0.549	6.609	-0.100	-0.081	-0.006
0.281	0.570	6.642	-0.100	-0.082	-0.007
0.264	0.550	6.636	-0.100	-0.081	-0.006
0.277	0.572	6.571	-0.100	-0.081	-0.006
0.281	0.558	6.636	-0.100	-0.082	-0.006
0.296	0.560	6.631	-0.100	-0.081	-0.007
0.278	0.580	6.604	-0.100	-0.081	-0.007
0.279	0.562	6.608	-0.100	-0.081	-0.006
0.301	0.574	6.597	-0.100	-0.081	-0.007
0.266	0.571	6.622	-0.100	-0.081	-0.007
0.278	0.554	6.557	-0.100	-0.081	-0.006
0.266	0.558	6.575	-0.100	-0.081	-0.006
0.280	0.551	6.636	-0.100	-0.081	-0.006
0.271	0.568	6.567	-0.100	-0.081	-0.007
0.247	0.551	6.589	-0.101	-0.082	-0.006
0.290	0.554	6.611	-0.100	-0.082	-0.006
0.277	0.565	6.612	-0.100	-0.081	-0.006
0.254	0.538	6.610	-0.100	-0.081	-0.006
0.290	0.555	6.615	-0.100	-0.082	-0.006
0.277	0.557	6.646	-0.100	-0.082	-0.006
0.281	0.548	6.626	-0.100	-0.081	-0.006
0.279	0.571	6.608	-0.100	-0.082	-0.006
0.290	0.559	6.625	-0.100	-0.082	-0.006
0.307	0.548	6.625	-0.100	-0.082	-0.007
0.278	0.581	6.625	-0.100	-0.081	-0.006
0.284	0.559	6.595	-0.100	-0.081	-0.006
0.302	0.570	6.618	-0.100	-0.082	-0.007
0.279	0.556	6.643	-0.100	-0.081	-0.006
0.279	0.562	6.578	-0.100	-0.081	-0.006
0.268	0.562	6.581	-0.100	-0.082	-0.006
0.290	0.546	6.653	-0.100	-0.081	-0.006
0.288	0.574	6.591	-0.100	-0.081	-0.006
0.255	0.543	6.582	-0.100	-0.082	-0.006
0.295	0.547	6.656	-0.100	-0.082	-0.006
0.285	0.564	6.635	-0.100	-0.081	-0.007
0.257	0.548	6.623	-0.100	-0.082	-0.006
0.291	0.563	6.625	-0.100	-0.081	-0.006
0.274	0.550	6.635	-0.100	-0.082	-0.007
0.286	0.552	6.660	-0.100	-0.081	-0.006
0.287	0.571	6.632	-0.100	-0.082	-0.006
0.277	0.519	6.633	-0.100	-0.082	-0.007
0.314	0.556	6.677	-0.101	-0.081	-0.006
0.285	0.559	6.598	-0.101	-0.082	-0.006
0.288	0.535	6.609	-0.100	-0.081	-0.006
0.300	0.565	6.663	-0.101	-0.081	-0.006
0.287	0.564	6.615	-0.100	-0.082	-0.006
0.285	0.584	6.591	-0.100	-0.081	-0.006
0.281	0.558	6.640	-0.100	-0.082	-0.006
0.293	0.553	6.649	-0.100	-0.082	-0.006
0.281	0.603	6.601	-0.100	-0.081	-0.006
0.258	0.546	6.578	-0.100	-0.082	-0.006
0.301	0.548	6.639	-0.100	-0.082	-0.006
0.273	0.596	6.642	-0.100	-0.081	-0.006
0.259	0.544	6.574	-0.100	-0.082	-0.006
0.289	0.557	6.643	-0.100	-0.082	-0.006
0.290	0.557	6.649	-0.100	-0.082	-0.006
0.287	0.545	6.605	-0.100	-0.082	-0.006
0.284	0.553	6.630	-0.100	-0.082	-0.006
0.289	0.537	6.629	-0.100	-0.082	-0.006
0.292	0.558	6.632	-0.100	-0.082	-0.006
0.263	0.551	6.626	-0.100	-0.082	-0.006
0.290	0.552	6.615	-0.100	-0.082	-0.006
0.296	0.557	6.653	-0.100	-0.082	-0.006
0.279	0.544	6.650	-0.100	-0.082	-0.006
0.288	0.570	6.612	-0.100	-0.081	-0.006
0.282	0.555	6.626	-0.100	-0.082	-0.006
0.281	0.559	6.643	-0.100	-0.082	-0.006
0.293	0.578	6.622	-0.100	-0.082	-0.006
0.266	0.534	6.602	-0.100	-0.082	-0.006
0.301	0.543	6.633	-0.100	-0.082	-0.006
0.298	0.566	6.632	-0.100	-0.082	-0.006
0.274	0.540	6.575	-0.100	-0.082	-0.006
0.305	0.556	6.632	-0.100	-0.082	-0.006
0.280	0.550	6.639	-0.100	-0.082	-0.006
0.293	0.539	6.578	-0.100	-0.082	-0.006
0.290	0.548	6.640	-0.100	-0.082	-0.006
0.293	0.523	6.623	-0.101	-0.082	-0.006
0.299	0.544	6.622	-0.100	-0.082	-0.006
0.266	0.543	6.630	-0.100	-0.082	-0.006
0.280	0.533	6.619	-0.100	-0.082	-0.006
0.303	0.551	6.674	-0.101	-0.082	-0.006
0.284	0.543	6.620	-0.100	-0.082	-0.006
0.297	0.558	6.595	-0.101	-0.082	-0.006
0.298	0.554	6.653	-0.100	-0.083	-0.006
0.295	0.539	6.636	-0.100	-0.082	-0.006
0.301	0.582	6.595	-0.101	-0.082	-0.006
0.275	0.534	6.609	-0.100	-0.083	-0.006
0.307	0.548	6.636	-0.100	-0.082	-0.006
0.284	0.568	6.615	-0.100	-0.082	-0.006
0.289	0.530	6.613	-0.100	-0.082	-0.006
0.303	0.563	6.636	-0.100	-0.082	-0.006
0.282	0.545	6.646	-0.100	-0.082	-0.006
0.285	0.542	6.605	-0.100	-0.082	-0.006
0.286	0.546	6.633	-0.100	-0.082	-0.006
0.296	0.526	6.677	-0.100	-0.082	-0.006
0.291	0.559	6.646	-0.100	-0.082	-0.006
0.279	0.555	6.647	-0.100	-0.082	-0.006
0.300	0.523	6.677	-0.100	-0.082	-0.006
0.274	0.564	6.646	-0.101	-0.082	-0.006
0.279	0.542	6.651	-0.101	-0.082	-0.006
0.289	0.552	6.613	-0.101	-0.082	-0.006
0.273	0.546	6.650	-0.100	-0.082	-0.006
0.294	0.541	6.654	-0.100	-0.082	-0.006
0.299	0.564	6.575	-0.101	-0.082	-0.006
0.295	0.536	6.650	-0.100	-0.083	-0.006
0.311	0.543	6.663	-0.100	-0.082	-0.006
0.289	0.566	6.582	-0.101	-0.082	-0.006
0.312	0.523	6.609	-0.100	-0.083	-0.005
0.308	0.554	6.643	-0.100	-0.082	-0.006
0.301	0.545	6.636	-0.100	-0.082	-0.006
0.315	0.531	6.602	-0.100	-0.082	-0.006
0.298	0.546	6.633	-0.100	-0.082	-0.006
0.287	0.533	6.660	-0.100	-0.082	-0.006
0.303	0.553	6.633	-0.100	-0.082	-0.006
0.294	0.550	6.629	-0.100	-0.082	-0.006
0.292	0.530	6.650	-0.100	-0.082	-0.006
0.289	0.570	6.646	-0.100	-0.082	-0.006
0.278	0.543	6.623	-0.100	-0.082	-0.006
0.304	0.549	6.643	-0.100	-0.082	-0.006
0.280	0.560	6.653	-0.100	-0.082	-0.006
0.288	0.543	6.626	-0.100	-0.082	-0.006
0.305	0.554	6.619	-0.100	-0.082	-0.006
0.293	0.547	6.657	-0.100	-0.083	-0.006
0.298	0.547	6.640	-0.100	-0.082	-0.006
0.300	0.567	6.602	-0.101	-0.083	-0.006
0.298	0.526	6.623	-0.100	-0.083	-0.006
0.305	0.540	6.653	-0.100	-0.082	-0.006
0.304	0.551	6.626	-0.101	-0.082	-0.006
0.315	0.531	6.620	-0.100	-0.083	-0.005
0.306	0.550	6.647	-0.100	-0.082	-0.006
0.303	0.543	6.677	-0.100	-0.082	-0.006
0.310	0.568	6.653	-0.100	-0.082	-0.005
0.293	0.556	6.643	-0.100	-0.082	-0.006
0.300	0.546	6.688	-0.100	-0.082	-0.006
0.295	0.583	6.653	-0.100	-0.082	-0.006
0.286	0.548	6.633	-0.100	-0.083	-0.006
0.306	0.539	6.664	-0.100	-0.082	-0.006
0.293	0.569	6.660	-0.100	-0.082	-0.006
0.290	0.540	6.616	-0.100	-0.082	-0.006
0.307	0.553	6.630	-0.100	-0.082	-0.005
0.297	0.542	6.671	-0.100	-0.083	-0.006
0.309	0.551	6.647	-0.100	-0.082	-0.006
0.282	0.554	6.613	-0.101	-0.083	-0.005
0.308	0.520	6.661	-0.100	-0.083	-0.006
0.306	0.550	6.684	-0.101	-0.082	-0.006
0.285	0.554	6.640	-0.100	-0.082	-0.006
0.320	0.530	6.640	-0.100	-0.083	-0.005
0.302	0.555	6.708	-0.101	-0.083	-0.006
0.307	0.545	6.660	-0.100	-0.083	-0.006
0.305	0.560	6.664	-0.100	-0.082	-0.006
0.296	0.556	6.694	-0.100	-0.084	-0.006
0.344	0.556	6.676	-0.100	-0.083	-0.006
0.307	0.581	6.663	-0.100	-0.083	-0.006
0.291	0.550	6.643	-0.100	-0.083	-0.005
0.350	0.567	6.648	-0.100	-0.083	-0.006
0.300	0.558	6.680	-0.100	-0.083	-0.006
0.296	0.550	6.599	-0.100	-0.082	-0.006
0.310	0.566	6.640	-0.100	-0.083	-0.006
0.301	0.548	6.657	-0.100	-0.083	-0.006
0.304	0.551	6.612	-0.100	-0.082	-0.006
0.274	0.555	6.638	-0.101	-0.083	-0.005
0.318	0.531	6.667	-0.100	-0.083	-0.005
0.310	0.550	6.643	-0.101	-0.082	-0.006
0.260	0.540	6.635	-0.101	-0.083	-0.005
0.318	0.536	6.640	-0.100	-0.083	-0.005
0.304	0.556	6.695	-0.100	-0.083	-0.005
0.285	0.537	6.668	-0.100	-0.083	-0.005
0.313	0.553	6.643	-0.100	-0.083	-0.005
0.315	0.558	6.698	-0.100	-0.083	-0.005
0.309	0.547	6.687	-0.100	-0.083	-0.006
0.316	0.576	6.653	-0.100	-0.083	-0.005
0.311	0.556	6.667	-0.100	-0.083	-0.005
0.334	0.571	6.693	-0.100	-0.083	-0.006
0.306	0.571	6.670	-0.100	-0.083	-0.006
0.313	0.547	6.630	-0.100	-0.083	-0.005
0.326	0.570	6.656	-0.100	-0.083	-0.006
0.304	0.548	6.681	-0.100	-0.083	-0.006
0.309	0.555	6.640	-0.100	-0.082	-0.006
0.302	0.554	6.644	-0.100	-0.083	-0.005
0.306	0.540	6.685	-0.100	-0.083	-0.005
0.307	0.551	6.640	-0.100	-0.082	-0.006
0.282	0.553	6.655	-0.101	-0.083	-0.005
0.323	0.542	6.671	-0.100	-0.083	-0.005
0.307	0.558	6.677	-0.100	-0.083	-0.006
0.293	0.545	6.682	-0.100	-0.083	-0.005
0.313	0.558	6.650	-0.100	-0.083	-0.005
0.300	0.568	6.705	-0.100	-0.083	-0.005
0.315	0.558	6.701	-0.100	-0.083	-0.006
0.314	0.576	6.640	-0.101	-0.083	-0.005
0.318	0.558	6.674	-0.100	-0.084	-0.005
0.349	0.560	6.704	-0.100	-0.083	-0.006
0.305	0.571	6.650	-0.101	-0.083	-0.005
0.314	0.560	6.650	-0.100	-0.083	-0.005
0.332	0.575	6.656	-0.100	-0.083	-0.005
0.309	0.560	6.694	-0.100	-0.083	-0.005
0.318	0.573	6.636	-0.100	-0.083	-0.005
0.313	0.557	6.626	-0.100	-0.083	-0.005
0.316	0.551	6.688	-0.100	-0.083	-0.005
0.303	0.583	6.647	-0.100	-0.083	-0.005
0.285	0.551	6.634	-0.100	-0.083	-0.005
0.324	0.559	6.705	-0.100	-0.083	-0.005
0.309	0.569	6.688	-0.100	-0.083	-0.005
0.294	0.552	6.661	-0.100	-0.083	-0.005
0.321	0.553	6.678	-0.100	-0.083	-0.005
0.317	0.548	6.708	-0.100	-0.084	-0.006
0.320	0.557	6.681	-0.100	-0.083	-0.005
0.326	0.563	6.681	-0.100	-0.083	-0.005
0.320	0.523	6.698	-0.100	-0.084	-0.006
0.341	0.565	6.749	-0.101	-0.083	-0.005
0.312	0.577	6.671	-0.101	-0.083	-0.005
0.335	0.547	6.667	-0.100	-0.084	-0.005
0.336	0.563	6.712	-0.101	-0.083	-0.005
0.320	0.559	6.688	-0.100	-0.083	-0.005
0.329	0.588	6.650	-0.100	-0.083	-0.005
0.319	0.571	6.702	-0.100	-0.083	-0.005
0.319	0.560	6.705	-0.100	-0.083	-0.005
0.316	0.623	6.663	-0.100	-0.083	-0.005
0.302	0.552	6.648	-0.100	-0.084	-0.005
0.341	0.568	6.694	-0.100	-0.084	-0.005
0.322	0.600	6.681	-0.100	-0.083	-0.005
0.307	0.560	6.633	-0.100	-0.084	-0.005
0.333	0.563	6.678	-0.100	-0.084	-0.005
0.324	0.564	6.701	-0.100	-0.084	-0.005
0.327	0.556	6.657	-0.100	-0.084	-0.005
0.311	0.572	6.675	-0.100	-0.083	-0.005
0.325	0.544	6.695	-0.100	-0.084	-0.005
0.342	0.557	6.712	-0.100	-0.084	-0.005
0.308	0.566	6.678	-0.101	-0.084	-0.005
0.323	0.560	6.674	-0.100	-0.084	-0.005
0.341	0.570	6.698	-0.100	-0.084	-0.005
0.315	0.561	6.698	-0.100	-0.084	-0.005
0.328	0.588	6.664	-0.100	-0.083	-0.005
0.318	0.571	6.698	-0.100	-0.084	-0.005
0.317	0.560	6.705	-0.100	-0.084	-0.005
0.324	0.602	6.684	-0.100	-0.083	-0.005
0.312	0.565	6.650	-0.100	-0.084	-0.005
0.338	0.560	6.722	-0.100	-0.084	-0.005
0.324	0.593	6.698	-0.100	-0.084	-0.005
0.312	0.560	6.654	-0.100	-0.084	-0.005
0.337	0.563	6.684	-0.100	-0.084	-0.005
0.327	0.568	6.708	-0.100	-0.084	-0.005
0.319	0.564	6.643	-0.100	-0.084	-0.005
0.330	0.571	6.681	-0.100	-0.084	-0.005
0.336	0.549	6.719	-0.100	-0.084	-0.005
0.354	0.574	6.701	-0.100	-0.084	-0.005
0.310	0.572	6.695	-0.100	-0.084	-0.005
0.327	0.554	6.702	-0.100	-0.084	-0.005
0.344	0.576	6.715	-0.100	-0.084	-0.005
0.315	0.573	6.695	-0.100	-0.084	-0.005
0.332	0.589	6.650	-0.100	-0.084	-0.005
0.334	0.572	6.732	-0.100	-0.084	-0.005
0.343	0.574	6.725	-0.100	-0.084	-0.005
0.327	0.599	6.667	-0.100	-0.084	-0.004
0.335	0.565	6.695	-0.100	-0.085	-0.004
0.353	0.577	6.694	-0.100	-0.084	-0.005
0.331	0.601	6.694	-0.100	-0.084	-0.005
0.325	0.559	6.685	-0.100	-0.084	-0.004
0.361	0.583	6.704	-0.100	-0.084	-0.005
0.335	0.575	6.742	-0.100	-0.084	-0.005
0.328	0.572	6.664	-0.100	-0.084	-0.005
0.343	0.581	6.698	-0.100	-0.084	-0.005
0.336	0.561	6.756	-0.100	-0.084	-0.005
0.328	0.586	6.698	-0.100	-0.084	-0.005
0.330	0.585	6.695	-0.100	-0.084	-0.004
0.336	0.552	6.766	-0.100	-0.084	-0.005
0.313	0.593	6.738	-0.100	-0.084	-0.005
0.318	0.571	6.709	-0.100	-0.084	-0.004
0.341	0.576	6.698	-0.100	-0.084	-0.004
0.318	0.591	6.718	-0.100	-0.084	-0.005
0.337	0.572	6.702	-0.100	-0.084	-0.005
0.338	0.594	6.674	-0.101	-0.084	-0.004
0.333	0.564	6.705	-0.100	-0.085	-0.004
0.352	0.576	6.715	-0.100	-0.084	-0.005
0.341	0.600	6.671	-0.101	-0.085	-0.004
0.359	0.550	6.702	-0.100	-0.085	-0.004
0.354	0.586	6.718	-0.100	-0.084	-0.005
0.350	0.591	6.694	-0.101	-0.085	-0.005
0.353	0.578	6.685	-0.100	-0.084	-0.004
0.342	0.586	6.688	-0.100	-0.084	-0.005
0.345	0.568	6.735	-0.100	-0.085	-0.005
0.347	0.592	6.701	-0.100	-0.084	-0.004
0.327	0.589	6.688	-0.100	-0.084	-0.004
0.344	0.568	6.739	-0.100	-0.084	-0.004
0.335	0.602	6.725	-0.100	-0.084	-0.005
0.321	0.577	6.702	-0.100	-0.084	-0.004
0.342	0.578	6.705	-0.100	-0.084	-0.004
0.338	0.595	6.739	-0.100	-0.084	-0.004
0.340	0.586	6.705	-0.100	-0.084	-0.004
0.355	0.603	6.657	-0.101	-0.085	-0.004
0.350	0.578	6.702	-0.100	-0.085	-0.004
0.351	0.584	6.725	-0.100	-0.084	-0.004
0.341	0.602	6.674	-0.101	-0.085	-0.004
0.370	0.569	6.701	-0.100	-0.085	-0.004
0.361	0.590	6.742	-0.100	-0.085	-0.004
0.341	0.593	6.729	-0.100	-0.084	-0.004
0.359	0.587	6.722	-0.100	-0.085	-0.004
0.347	0.592	6.712	-0.100	-0.085	-0.004
0.344	0.582	6.753	-0.100	-0.085	-0.004
0.344	0.610	6.711	-0.100	-0.084	-0.004
0.339	0.586	6.698	-0.100	-0.085	-0.004
0.350	0.580	6.756	-0.100	-0.085	-0.004
0.345	0.602	6.756	-0.100	-0.085	-0.005
0.342	0.590	6.688	-0.100	-0.085	-0.004
0.345	0.581	6.729	-0.100	-0.085	-0.004
0.347	0.585	6.742	-0.100	-0.085	-0.005
0.349	0.583	6.701	-0.100	-0.084	-0.004
0.333	0.596	6.692	-0.101	-0.085	-0.004
0.345	0.564	6.736	-0.100	-0.085	-0.004
0.366	0.590	6.725	-0.100	-0.085	-0.004
0.332	0.592	6.699	-0.101	-0.085	-0.004
0.358	0.566	6.719	-0.100	-0.085	-0.004
0.352	0.595	6.766	-0.100	-0.085	-0.004
0.340	0.596	6.726	-0.100	-0.085	-0.004
0.368	0.588	6.729	-0.100	-0.085	-0.004
0.350	0.599	6.801	-0.100	-0.085	-0.004
0.356	0.589	6.766	-0.100	-0.085	-0.004
0.351	0.612	6.715	-0.100	-0.085	-0.004
0.346	0.602	6.766	-0.100	-0.086	-0.004
0.395	0.604	6.754	-0.100	-0.085	-0.005
0.345	0.612	6.735	-0.100	-0.085	-0.004
0.338	0.602	6.722	-0.100	-0.085	-0.004
0.378	0.604	6.718	-0.100	-0.085	-0.004
0.349	0.592	6.739	-0.100	-0.085	-0.004
0.355	0.596	6.681	-0.100	-0.084	-0.004
0.345	0.602	6.705	-0.100	-0.085	-0.004
0.356	0.586	6.725	-0.100	-0.085	-0.004
0.363	0.599	6.718	-0.100	-0.084	-0.004
0.316	0.591	6.727	-0.101	-0.085	-0.004
0.369	0.576	6.729	-0.100	-0.085	-0.004
0.355	0.606	6.739	-0.100	-0.085	-0.004
0.329	0.583	6.737	-0.100	-0.085	-0.004
0.358	0.597	6.719	-0.100	-0.085	-0.004
0.354	0.604	6.763	-0.100	-0.085	-0.004
0.366	0.590	6.763	-0.100	-0.085	-0.004
0.362	0.618	6.722	-0.100	-0.085	-0.004
0.359	0.601	6.753	-0.100	-0.086	-0.004
0.381	0.608	6.751	-0.100	-0.085	-0.004
0.360	0.617	6.735	-0.100	-0.085	-0.004
0.366	0.594	6.705	-0.100	-0.085	-0.004
0.374	0.613	6.738	-0.100	-0.085	-0.004
0.351	0.599	6.773	-0.100	-0.085	-0.004
0.352	0.600	6.684	-0.100	-0.085	-0.004
0.345	0.602	6.726	-0.100	-0.085	-0.004
0.367	0.589	6.766	-0.100	-0.085	-0.004
0.366	0.610	6.704	-0.100	-0.085	-0.004
0.328	0.584	6.713	-0.100	-0.085	-0.004
0.366	0.585	6.750	-0.100	-0.085	-0.004
0.368	0.610	6.756	-0.100	-0.085	-0.004
0.343	0.589	6.747	-0.100	-0.085	-0.004
0.373	0.606	6.722	-0.100	-0.086	-0.004
0.362	0.614	6.780	-0.100	-0.086	-0.004
0.371	0.610	6.769	-0.100	-0.085	-0.004
0.365	0.618	6.742	-0.100	-0.085	-0.004
0.367	0.606	6.763	-0.100	-0.086	-0.004
0.383	0.610	6.758	-0.100	-0.085	-0.004
0.361	0.625	6.766	-0.100	-0.085	-0.004
0.366	0.607	6.729	-0.100	-0.085	-0.004
0.384	0.615	6.735	-0.100	-0.085	-0.004
0.355	0.609	6.776	-0.100	-0.085	-0.004
0.365	0.631	6.701	-0.100	-0.085	-0.004
0.351	0.607	6.732	-0.100	-0.086	-0.004
0.367	0.601	6.762	-0.100	-0.085	-0.004
0.361	0.630	6.725	-0.100	-0.085	-0.004
0.343	0.603	6.733	-0.100	-0.086	-0.003
0.372	0.596	6.766	-0.100	-0.085	-0.004
0.343	0.621	6.766	-0.100	-0.085	-0.004
0.352	0.606	6.766	-0.100	-0.086	-0.004
0.382	0.610	6.742	-0.100	-0.085	-0.004
0.363	0.593	6.776	-0.100	-0.086	-0.004
0.388	0.612	6.793	-0.100	-0.085	-0.004
0.362	0.635	6.749	-0.100	-0.085	-0.004
0.370	0.571	6.756	-0.100	-0.086	-0.004
0.399	0.611	6.821	-0.101	-0.085	-0.004
0.364	0.628	6.749	-0.100	-0.085	-0.004
0.374	0.613	6.725	-0.100	-0.085	-0.004
0.384	0.622	6.773	-0.101	-0.085	-0.004
0.375	0.612	6.762	-0.100	-0.086	-0.004
0.369	0.652	6.725	-0.100	-0.085	-0.003
0.360	0.614	6.756	-0.100	-0.086	-0.004
0.385	0.618	6.766	-0.100	-0.086	-0.004
0.364	0.669	6.759	-0.100	-0.085	-0.003
0.351	0.615	6.698	-0.100	-0.086	-0.003
0.381	0.616	6.752	-0.100	-0.086	-0.004
0.364	0.635	6.762	-0.100	-0.086	-0.004
0.366	0.613	6.711	-0.099	-0.086	-0.004
0.363	0.617	6.736	-0.100	-0.085	-0.004
0.371	0.609	6.790	-0.100	-0.086	-0.004
0.384	0.617	6.755	-0.100	-0.085	-0.004
0.357	0.626	6.756	-0.100	-0.086	-0.003
0.380	0.607	6.763	-0.100	-0.086	-0.004
0.384	0.626	6.786	-0.100	-0.086	-0.004
0.348	0.619	6.763	-0.100	-0.086	-0.004
0.381	0.631	6.728	-0.100	-0.086	-0.003
0.377	0.623	6.790	-0.100	-0.086	-0.004
0.370	0.619	6.766	-0.100	-0.086	-0.004
0.377	0.654	6.735	-0.100	-0.085	-0.003
0.362	0.619	6.759	-0.100	-0.086	-0.003
0.382	0.617	6.769	-0.100	-0.086	-0.004
0.373	0.664	6.748	-0.100	-0.086	-0.003
0.360	0.614	6.712	-0.100	-0.086	-0.003
0.390	0.626	6.783	-0.100	-0.086	-0.004
0.375	0.636	6.790	-0.100	-0.086	-0.003
0.365	0.620	6.708	-0.100	-0.086	-0.003
0.377	0.630	6.763	-0.100	-0.086	-0.003
0.374	0.616	6.800	-0.100	-0.086	-0.004
0.390	0.624	6.752	-0.100	-0.086	-0.004
0.356	0.635	6.760	-0.100	-0.086	-0.003
0.380	0.606	6.767	-0.101	-0.086	-0.004
0.389	0.636	6.800	-0.100	-0.086	-0.004
0.363	0.630	6.784	-0.100	-0.086	-0.003
0.373	0.631	6.746	-0.100	-0.086	-0.003
0.388	0.632	6.817	-0.100	-0.086	-0.004
0.380	0.626	6.776	-0.100	-0.086	-0.003
0.387	0.656	6.725	-0.100	-0.086	-0.003
0.377	0.630	6.783	-0.100	-0.087	-0.003
0.399	0.636	6.779	-0.100	-0.086	-0.004
0.378	0.662	6.752	-0.100	-0.086	-0.003
0.366	0.628	6.746	-0.100	-0.087	-0.003
0.398	0.634	6.782	-0.100	-0.086	-0.004
0.374	0.627	6.797	-0.100	-0.086	-0.003
0.375	0.629	6.749	-0.100	-0.086	-0.003
0.383	0.639	6.773	-0.100	-0.086	-0.003
0.372	0.620	6.824	-0.100	-0.086	-0.004
0.370	0.642	6.772	-0.100	-0.086	-0.004
0.371	0.630	6.770	-0.100	-0.086	-0.003
0.377	0.621	6.820	-0.099	-0.086	-0.003
0.365	0.647	6.807	-0.100	-0.086	-0.004
0.367	0.638	6.787	-0.100	-0.086	-0.003
0.382	0.641	6.769	-0.100	-0.086	-0.003
0.366	0.645	6.807	-0.100	-0.086	-0.004
0.377	0.636	6.776	-0.100	-0.086	-0.003
0.383	0.660	6.735	-0.101	-0.086	-0.003
0.388	0.617	6.770	-0.100	-0.087	-0.003
0.395	0.641	6.800	-0.100	-0.086	-0.003
0.385	0.647	6.746	-0.101	-0.086	-0.003
0.405	0.621	6.746	-0.100	-0.087	-0.003
0.391	0.635	6.793	-0.100	-0.086	-0.003
0.377	0.646	6.783	-0.100	-0.086	-0.003
0.392	0.644	6.756	-0.100	-0.086	-0.003
0.379	0.642	6.762	-0.100	-0.086	-0.003
0.379	0.622	6.821	-0.100	-0.086	-0.003
0.386	0.655	6.790	-0.100	-0.086	-0.003
0.364	0.643	6.759	-0.100	-0.086	-0.003
0.388	0.636	6.807	-0.100	-0.086	-0.003
0.371	0.663	6.793	-0.100	-0.086	-0.004
0.369	0.649	6.770	-0.100	-0.086	-0.003
0.391	0.646	6.762	-0.100	-0.086	-0.003
0.382	0.656	6.810	-0.100	-0.086	-0.003
0.381	0.645	6.776	-0.100	-0.087	-0.003
0.389	0.669	6.763	-0.100	-0.087	-0.003
0.384	0.634	6.800	-0.100	-0.087	-0.003
0.384	0.648	6.790	-0.100	-0.086	-0.003
0.389	0.664	6.763	-0.100	-0.087	-0.003
0.393	0.624	6.770	-0.100	-0.087	-0.003
0.394	0.650	6.814	-0.100	-0.086	-0.003
0.380	0.645	6.770	-0.100	-0.086	-0.003
0.405	0.640	6.759	-0.100	-0.087	-0.003
0.394	0.651	6.786	-0.100	-0.087	-0.003
0.387	0.652	6.834	-0.100	-0.086	-0.003
0.386	0.669	6.803	-0.100	-0.086	-0.003
0.378	0.653	6.769	-0.100	-0.086	-0.003
0.382	0.635	6.810	-0.100	-0.086	-0.003
0.378	0.678	6.789	-0.100	-0.086	-0.003
0.374	0.648	6.780	-0.100	-0.086	-0.003
0.398	0.646	6.797	-0.100	-0.086	-0.003
0.379	0.648	6.790	-0.100	-0.086	-0.003
0.379	0.647	6.776	-0.100	-0.086	-0.003
0.377	0.656	6.767	-0.100	-0.086	-0.003
0.385	0.624	6.787	-0.100	-0.087	-0.003
0.390	0.652	6.797	-0.100	-0.086	-0.003
0.374	0.660	6.774	-0.101	-0.086	-0.003
0.397	0.621	6.790	-0.100	-0.087	-0.003
0.393	0.657	6.831	-0.100	-0.087	-0.003
0.375	0.648	6.797	-0.100	-0.087	-0.003
0.399	0.643	6.776	-0.100	-0.086	-0.003
0.392	0.668	6.844	-0.100	-0.087	-0.003
0.399	0.650	6.817	-0.100	-0.087	-0.003
0.388	0.675	6.782	-0.100	-0.086	-0.003
0.373	0.657	6.831	-0.100	-0.087	-0.003
0.415	0.664	6.836	-0.100	-0.087	-0.004
0.378	0.676	6.810	-0.100	-0.086	-0.003
0.369	0.656	6.793	-0.100	-0.087	-0.003
0.426	0.674	6.802	-0.100	-0.087	-0.004
0.382	0.659	6.814	-0.100	-0.087	-0.003
0.380	0.650	6.739	-0.100	-0.086	-0.003
0.403	0.665	6.786	-0.100	-0.087	-0.003
0.379	0.644	6.814	-0.100	-0.087	-0.003
0.386	0.658	6.752	-0.100	-0.086	-0.003
0.357	0.648	6.764	-0.101	-0.086	-0.002
0.401	0.633	6.807	-0.100	-0.087	-0.003
0.393	0.663	6.786	-0.100	-0.086	-0.003
0.353	0.641	6.792	-0.101	-0.086	-0.002
0.402	0.650	6.780	-0.100	-0.087	-0.003
0.398	0.658	6.824	-0.100	-0.087	-0.003
0.370	0.651	6.828	-0.100	-0.087	-0.003
0.392	0.659	6.804	-0.100	-0.087	-0.003
0.392	0.661	6.835	-0.100	-0.087	-0.003
0.402	0.669	6.830	-0.100	-0.087	-0.003
0.381	0.678	6.793	-0.100	-0.087	-0.003
0.394	0.656	6.807	-0.100	-0.087	-0.003
0.410	0.674	6.796	-0.100	-0.087	-0.003
0.387	0.673	6.821	-0.100	-0.087	-0.003
0.378	0.658	6.749	-0.100	-0.086	-0.003
0.385	0.666	6.797	-0.100	-0.087	-0.003
0.387	0.649	6.831	-0.100	-0.087	-0.003
0.392	0.660	6.752	-0.100	-0.086	-0.003
0.359	0.652	6.788	-0.101	-0.087	-0.003
0.404	0.644	6.814	-0.100	-0.087	-0.003
0.385	0.667	6.821	-0.100	-0.086	-0.003
0.363	0.641	6.809	-0.101	-0.087	-0.003
0.394	0.651	6.797	-0.100	-0.087	-0.003
0.386	0.676	6.841	-0.100	-0.087	-0.003
0.388	0.657	6.824	-0.100	-0.087	-0.003
0.392	0.671	6.794	-0.100	-0.087	-0.003
0.388	0.661	6.824	-0.100	-0.087	-0.003
0.414	0.665	6.827	-0.100	-0.087	-0.003
0.385	0.675	6.800	-0.100	-0.087	-0.003
0.399	0.661	6.797	-0.100	-0.087	-0.003
0.414	0.685	6.802	-0.100	-0.087	-0.003
0.391	0.671	6.821	-0.100	-0.087	-0.003
0.393	0.669	6.780	-0.100	-0.086	-0.003
0.402	0.675	6.790	-0.100	-0.087	-0.003
0.390	0.654	6.838	-0.100	-0.087	-0.003
0.374	0.687	6.773	-0.100	-0.086	-0.003
0.372	0.664	6.784	-0.100	-0.087	-0.003
0.399	0.645	6.845	-0.100	-0.087	-0.003
0.380	0.686	6.820	-0.100	-0.086	-0.003
0.366	0.658	6.787	-0.100	-0.087	-0.003
0.401	0.658	6.827	-0.100	-0.087	-0.003
0.374	0.673	6.827	-0.100	-0.087	-0.003
0.379	0.656	6.814	-0.100	-0.087	-0.003
0.398	0.664	6.800	-0.100	-0.087	-0.003
0.386	0.643	6.848	-0.101	-0.087	-0.003
0.394	0.662	6.852	-0.101	-0.087	-0.003
0.392	0.679	6.793	-0.101	-0.087	-0.003
0.393	0.629	6.808	-0.101	-0.087	-0.003
0.414	0.675	6.882	-0.101	-0.087	-0.003
0.394	0.682	6.793	-0.101	-0.087	-0.003
0.400	0.666	6.786	-0.100	-0.087	-0.003
0.409	0.666	6.835	-0.101	-0.087	-0.003
0.392	0.662	6.817	-0.100	-0.087	-0.003
0.393	0.710	6.786	-0.100	-0.086	-0.002
0.376	0.674	6.797	-0.100	-0.087	-0.003
0.409	0.657	6.824	-0.100	-0.087	-0.003
0.389	0.718	6.783	-0.100	-0.087	-0.002
0.377	0.664	6.770	-0.100	-0.087	-0.002
0.402	0.663	6.821	-0.100	-0.087	-0.003
0.380	0.699	6.821	-0.100	-0.087	-0.003
0.383	0.666	6.759	-0.100	-0.087	-0.003
0.395	0.678	6.817	-0.100	-0.087	-0.003
0.383	0.665	6.838	-0.101	-0.087	-0.003
0.397	0.663	6.783	-0.100	-0.087	-0.003
0.380	0.667	6.808	-0.101	-0.087	-0.003
0.387	0.648	6.828	-0.101	-0.087	-0.003
0.402	0.668	6.821	-0.100	-0.087	-0.003
0.370	0.669	6.811	-0.101	-0.087	-0.003
0.399	0.667	6.817	-0.100	-0.087	-0.003
0.403	0.672	6.852	-0.101	-0.087	-0.003
0.372	0.673	6.842	-0.100	-0.087	-0.003
0.408	0.682	6.790	-0.100	-0.087	-0.002
0.395	0.676	6.838	-0.101	-0.087	-0.003
0.384	0.670	6.811	-0.100	-0.087	-0.003
0.396	0.712	6.790	-0.100	-0.087	-0.002
0.380	0.672	6.787	-0.100	-0.087	-0.003
0.408	0.674	6.813	-0.100	-0.087	-0.003
0.388	0.706	6.803	-0.100	-0.087	-0.003
0.375	0.662	6.784	-0.100	-0.087	-0.002
0.407	0.672	6.810	-0.100	-0.087	-0.003
0.397	0.685	6.838	-0.100	-0.087	-0.003
0.387	0.660	6.766	-0.100	-0.087	-0.003
0.396	0.684	6.821	-0.100	-0.087	-0.003
0.393	0.661	6.841	-0.101	-0.087	-0.003
0.403	0.672	6.800	-0.100	-0.087	-0.003
0.380	0.669	6.811	-0.101	-0.087	-0.002
0.389	0.658	6.838	-0.101	-0.087	-0.003
0.416	0.685	6.858	-0.101	-0.087	-0.003
0.372	0.675	6.846	-0.101	-0.087	-0.002
0.405	0.675	6.801	-0.101	-0.087	-0.002
0.393	0.675	6.862	-0.101	-0.087	-0.003
0.391	0.678	6.821	-0.100	-0.087	-0.003
0.391	0.701	6.791	-0.101	-0.087	-0.002
0.390	0.677	6.838	-0.100	-0.088	-0.002
0.415	0.682	6.841	-0.100	-0.087	-0.003
0.405	0.703	6.793	-0.101	-0.087	-0.002
0.393	0.670	6.783	-0.100	-0.088	-0.002
0.419	0.690	6.827	-0.100	-0.087	-0.003
0.395	0.683	6.838	-0.100	-0.087	-0.002
0.387	0.677	6.787	-0.100	-0.087	-0.003
0.411	0.679	6.804	-0.101	-0.087	-0.002
0.387	0.663	6.869	-0.100	-0.087	-0.003
0.393	0.691	6.824	-0.101	-0.087	-0.003
0.380	0.674	6.825	-0.101	-0.087	-0.002
0.398	0.672	6.865	-0.100	-0.087	-0.003
0.376	0.696	6.844	-0.101	-0.087	-0.003
0.388	0.676	6.828	-0.101	-0.087	-0.002
0.401	0.690	6.804	-0.101	-0.087	-0.002
0.374	0.685	6.834	-0.101	-0.087	-0.003
0.404	0.681	6.841	-0.101	-0.087	-0.003
0.400	0.707	6.767	-0.101	-0.087	-0.002
0.410	0.664	6.832	-0.101	-0.088	-0.002
0.407	0.688	6.848	-0.100	-0.087	-0.003
0.398	0.707	6.783	-0.101	-0.087	-0.003
0.416	0.669	6.791	-0.100	-0.088	-0.002
0.406	0.681	6.834	-0.101	-0.087	-0.003
0.390	0.688	6.828	-0.101	-0.087	-0.003
0.419	0.681	6.811	-0.100	-0.087	-0.002
0.398	0.690	6.804	-0.101	-0.087	-0.002
0.395	0.672	6.845	-0.100	-0.087	-0.003
0.397	0.698	6.814	-0.101	-0.087	-0.003
0.386	0.683	6.808	-0.101	-0.087	-0.002
0.407	0.679	6.862	-0.101	-0.087	-0.002
0.391	0.700	6.855	-0.101	-0.087	-0.003
0.392	0.677	6.811	-0.101	-0.087	-0.003
0.406	0.693	6.804	-0.101	-0.087	-0.002
0.392	0.686	6.814	-0.101	-0.087	-0.003
0.398	0.675	6.818	-0.101	-0.087	-0.003
0.401	0.712	6.780	-0.101	-0.087	-0.002
0.407	0.676	6.825	-0.101	-0.088	-0.002
0.414	0.694	6.824	-0.100	-0.087	-0.003
0.388	0.698	6.801	-0.101	-0.088	-0.002
0.404	0.685	6.791	-0.101	-0.087	-0.002
0.408	0.692	6.845	-0.101	-0.087	-0.002
0.395	0.683	6.841	-0.101	-0.087	-0.003
0.390	0.702	6.818	-0.100	-0.087	-0.002
0.391	0.696	6.814	-0.100	-0.087	-0.002
0.393	0.675	6.872	-0.100	-0.087	-0.003
0.391	0.709	6.845	-0.100	-0.087	-0.002
0.382	0.689	6.794	-0.101	-0.087	-0.002
0.402	0.676	6.821	-0.101	-0.087	-0.002
0.389	0.707	6.844	-0.101	-0.087	-0.003
0.391	0.685	6.794	-0.101	-0.087	-0.002
0.394	0.698	6.828	-0.101	-0.087	-0.002
0.393	0.682	6.842	-0.101	-0.087	-0.003
0.401	0.688	6.818	-0.101	-0.087	-0.003
0.381	0.700	6.798	-0.101	-0.087	-0.002
0.398	0.663	6.815	-0.101	-0.088	-0.002
0.409	0.690	6.848	-0.101	-0.087	-0.003
0.383	0.680	6.826	-0.101	-0.087	-0.002
0.419	0.674	6.818	-0.101	-0.088	-0.002
0.408	0.691	6.883	-0.101	-0.088	-0.002
0.403	0.695	6.845	-0.101	-0.088	-0.002
0.404	0.699	6.817	-0.101	-0.087	-0.002
0.403	0.693	6.866	-0.101	-0.088	-0.002
0.416	0.690	6.830	-0.101	-0.087	-0.003
0.396	0.720	6.831	-0.101	-0.087	-0.002
0.391	0.692	6.842	-0.101	-0.088	-0.002
0.447	0.712	6.864	-0.100	-0.088	-0.003
0.393	0.711	6.841	-0.101	-0.087	-0.002
0.397	0.692	6.807	-0.101	-0.088	-0.002
0.429	0.713	6.823	-0.101	-0.088	-0.003
0.390	0.697	6.841	-0.101	-0.087	-0.003
0.392	0.688	6.790	-0.101	-0.087	-0.003
0.388	0.694	6.822	-0.101	-0.087	-0.002
0.408	0.670	6.832	-0.101	-0.088	-0.002
0.393	0.696	6.807	-0.101	-0.087	-0.002
0.356	0.675	6.813	-0.101	-0.087	-0.002
0.413	0.670	6.818	-0.101	-0.088	-0.002
0.399	0.694	6.845	-0.101	-0.087	-0.002
0.363	0.674	6.840	-0.101	-0.087	-0.002
0.410	0.696	6.811	-0.101	-0.088	-0.002
0.407	0.695	6.852	-0.101	-0.088	-0.002
0.395	0.679	6.859	-0.101	-0.087	-0.002
0.405	0.704	6.811	-0.101	-0.088	-0.002
0.403	0.690	6.852	-0.101	-0.088	-0.002
0.425	0.692	6.844	-0.101	-0.087	-0.003
0.399	0.706	6.824	-0.101	-0.087	-0.003
0.395	0.688	6.815	-0.101	-0.087	-0.002
0.422	0.706	6.803	-0.101	-0.087	-0.003
0.398	0.697	6.842	-0.101	-0.088	-0.002
0.391	0.691	6.780	-0.101	-0.087	-0.002
0.398	0.697	6.815	-0.101	-0.087	-0.002
0.399	0.688	6.845	-0.101	-0.088	-0.002
0.397	0.701	6.790	-0.101	-0.087	-0.002
0.364	0.696	6.816	-0.101	-0.087	-0.002
0.410	0.679	6.849	-0.101	-0.088	-0.002
0.394	0.697	6.842	-0.101	-0.087	-0.002
0.371	0.693	6.829	-0.101	-0.087	-0.002
0.402	0.686	6.815	-0.101	-0.087	-0.002
0.405	0.698	6.859	-0.101	-0.088	-0.002
0.386	0.689	6.842	-0.101	-0.087	-0.002
0.402	0.700	6.825	-0.101	-0.088	-0.002
0.399	0.695	6.873	-0.101	-0.088	-0.002
0.413	0.699	6.848	-0.101	-0.088	-0.002
0.402	0.714	6.811	-0.101	-0.087	-0.002
0.405	0.687	6.818	-0.101	-0.088	-0.002
0.428	0.703	6.858	-0.101	-0.088	-0.002
0.388	0.696	6.856	-0.101	-0.088	-0.002
0.403	0.699	6.795	-0.101	-0.087	-0.002
0.404	0.703	6.801	-0.101	-0.088	-0.002
0.407	0.686	6.862	-0.101	-0.088	-0.002
0.394	0.714	6.780	-0.101	-0.087	-0.002
0.382	0.690	6.809	-0.101	-0.088	-0.002
0.403	0.679	6.839	-0.101	-0.087	-0.002
0.393	0.704	6.842	-0.101	-0.087	-0.002
0.373	0.687	6.822	-0.101	-0.087	-0.002
0.404	0.680	6.832	-0.101	-0.088	-0.002
0.379	0.676	6.877	-0.101	-0.088	-0.003
0.398	0.690	6.842	-0.101	-0.087	-0.002
0.409	0.698	6.818	-0.101	-0.088	-0.002
0.394	0.643	6.846	-0.101	-0.088	-0.003
0.424	0.692	6.880	-0.102	-0.087	-0.002
0.398	0.695	6.829	-0.101	-0.087	-0.002
0.402	0.672	6.812	-0.101	-0.088	-0.002
0.420	0.702	6.893	-0.102	-0.087	-0.002
0.395	0.692	6.856	-0.101	-0.088	-0.002
0.405	0.718	6.801	-0.101	-0.087	-0.002
0.399	0.683	6.825	-0.101	-0.088	-0.002
0.404	0.686	6.849	-0.101	-0.088	-0.002
0.395	0.736	6.832	-0.101	-0.087	-0.002
0.381	0.687	6.788	-0.101	-0.088	-0.002
0.419	0.688	6.849	-0.101	-0.088	-0.002
0.392	0.724	6.866	-0.101	-0.087	-0.002
0.382	0.688	6.777	-0.100	-0.088	-0.002
0.402	0.693	6.815	-0.101	-0.088	-0.002
0.395	0.688	6.849	-0.101	-0.088	-0.002
0.403	0.685	6.808	-0.101	-0.088	-0.002
0.394	0.699	6.833	-0.101	-0.088	-0.002
0.405	0.666	6.839	-0.101	-0.088	-0.002
0.410	0.701	6.856	-0.101	-0.087	-0.002
0.384	0.689	6.836	-0.102	-0.088	-0.002
0.397	0.687	6.812	-0.101	-0.088	-0.002
0.418	0.693	6.870	-0.101	-0.088	-0.002
0.382	0.689	6.850	-0.101	-0.087	-0.002
0.398	0.709	6.798	-0.101	-0.087	-0.002
0.397	0.691	6.846	-0.101	-0.088	-0.002
0.401	0.692	6.846	-0.101	-0.087	-0.002
0.393	0.728	6.832	-0.101	-0.087	-0.002
0.382	0.688	6.809	-0.101	-0.088	-0.002
0.409	0.686	6.838	-0.101	-0.088	-0.002
0.396	0.716	6.835	-0.101	-0.088	-0.002
0.388	0.681	6.788	-0.101	-0.088	-0.002
0.414	0.690	6.828	-0.101	-0.088	-0.002
0.395	0.684	6.836	-0.101	-0.088	-0.002
0.401	0.693	6.808	-0.101	-0.088	-0.002
0.390	0.692	6.836	-0.101	-0.087	-0.002
0.399	0.682	6.836	-0.101	-0.088	-0.002
0.408	0.690	6.856	-0.101	-0.087	-0.002
0.378	0.688	6.837	-0.101	-0.088	-0.002
0.405	0.673	6.853	-0.101	-0.088	-0.002
0.414	0.691	6.870	-0.101	-0.088	-0.002
0.381	0.689	6.846	-0.101	-0.088	-0.002
0.408	0.704	6.812	-0.101	-0.088	-0.002
0.402	0.690	6.880	-0.102	-0.088	-0.002
0.410	0.694	6.853	-0.101	-0.088	-0.002
0.404	0.724	6.801	-0.101	-0.088	-0.002
0.397	0.677	6.819	-0.101	-0.088	-0.002
0.420	0.689	6.849	-0.101	-0.088	-0.002
0.400	0.714	6.832	-0.101	-0.087	-0.002
0.399	0.676	6.832	-0.101	-0.088	-0.002
0.428	0.694	6.828	-0.101	-0.088	-0.002
0.388	0.692	6.866	-0.101	-0.088	-0.002
0.395	0.684	6.815	-0.101	-0.088	-0.002
0.407	0.693	6.822	-0.101	-0.088	-0.002
0.397	0.676	6.901	-0.101	-0.088	-0.002
0.394	0.700	6.846	-0.101	-0.087	-0.002
0.396	0.693	6.853	-0.101	-0.088	-0.002
0.409	0.673	6.890	-0.101	-0.088	-0.002
0.385	0.709	6.866	-0.101	-0.087	-0.003
0.388	0.686	6.847	-0.102	-0.087	-0.002
0.416	0.696	6.829	-0.101	-0.088	-0.002
0.380	0.701	6.856	-0.102	-0.088	-0.002
0.399	0.698	6.870	-0.101	-0.088	-0.002
0.400	0.719	6.781	-0.102	-0.088	-0.002
0.404	0.677	6.850	-0.101	-0.088	-0.002
0.418	0.690	6.846	-0.101	-0.088	-0.002
0.402	0.712	6.795	-0.102	-0.088	-0.002
0.422	0.670	6.830	-0.101	-0.088	-0.001
0.410	0.693	6.849	-0.101	-0.088	-0.002
0.409	0.691	6.846	-0.102	-0.088	-0.002
0.418	0.695	6.822	-0.102	-0.088	-0.001
0.397	0.693	6.825	-0.101	-0.088	-0.002
0.411	0.675	6.877	-0.102	-0.088	-0.002
0.401	0.706	6.829	-0.101	-0.088	-0.002
0.388	0.680	6.816	-0.101	-0.088	-0.002
0.400	0.679	6.860	-0.101	-0.088	-0.002
0.396	0.703	6.873	-0.102	-0.088	-0.002
0.393	0.686	6.836	-0.101	-0.088	-0.002
0.405	0.702	6.809	-0.102	-0.088	-0.002
0.398	0.700	6.853	-0.102	-0.088	-0.002
0.399	0.689	6.839	-0.101	-0.088	-0.002
0.410	0.713	6.785	-0.102	-0.088	-0.002
0.412	0.681	6.836	-0.101	-0.088	-0.002
0.418	0.684	6.832	-0.101	-0.088	-0.002
0.403	0.701	6.805	-0.102	-0.088	-0.002
0.423	0.685	6.826	-0.101	-0.088	-0.002
0.404	0.693	6.836	-0.101	-0.088	-0.002
0.399	0.681	6.867	-0.101	-0.088	-0.002
0.414	0.705	6.836	-0.101	-0.088	-0.001
0.407	0.678	6.829	-0.101	-0.088	-0.002
0.409	0.673	6.860	-0.101	-0.088	-0.002
0.400	0.712	6.836	-0.102	-0.088	-0.002
0.392	0.685	6.809	-0.102	-0.088	-0.002
0.410	0.689	6.880	-0.101	-0.088	-0.002
0.397	0.704	6.870	-0.102	-0.088	-0.002
0.391	0.687	6.832	-0.101	-0.088	-0.002
0.399	0.692	6.822	-0.102	-0.088	-0.002
0.401	0.682	6.880	-0.102	-0.088	-0.002
0.408	0.685	6.819	-0.101	-0.088	-0.002
0.395	0.696	6.816	-0.102	-0.088	-0.002
0.416	0.666	6.846	-0.102	-0.088	-0.002
0.418	0.684	6.870	-0.102	-0.088	-0.002
0.387	0.695	6.806	-0.102	-0.088	-0.002
0.418	0.662	6.833	-0.101	-0.088	-0.002
0.423	0.688	6.894	-0.102	-0.088	-0.002
0.400	0.685	6.853	-0.102	-0.088	-0.002
0.415	0.687	6.822	-0.101	-0.088	-0.002
0.411	0.696	6.894	-0.102	-0.089	-0.002
0.426	0.693	6.887	-0.101	-0.088	-0.002
0.406	0.704	6.843	-0.101	-0.088	-0.002
0.402	0.686	6.884	-0.102	-0.089	-0.002
0.439	0.701	6.862	-0.101	-0.088	-0.002
0.404	0.702	6.846	-0.101	-0.088	-0.002
0.391	0.695	6.819	-0.101	-0.088	-0.002
0.442	0.705	6.848	-0.101	-0.088	-0.002
0.409	0.693	6.863	-0.102	-0.088	-0.002
0.408	0.684	6.795	-0.101	-0.087	-0.002
0.412	0.699	6.823	-0.102	-0.088	-0.001
0.409	0.675	6.853	-0.102	-0.088	-0.002
0.415	0.686	6.805	-0.102	-0.087	-0.002
0.373	0.683	6.810	-0.102	-0.088	-0.001
0.420	0.668	6.857	-0.102	-0.088	-0.002
0.414	0.690	6.840	-0.102	-0.088	-0.002
0.368	0.670	6.824	-0.102	-0.088	-0.001
0.417	0.685	6.816	-0.102	-0.088	-0.001
0.417	0.688	6.877	-0.102	-0.088	-0.002
0.400	0.687	6.867	-0.101	-0.088	-0.002
0.423	0.707	6.819	-0.102	-0.088	-0.002
0.413	0.692	6.881	-0.102	-0.089	-0.001
0.427	0.690	6.869	-0.101	-0.088	-0.002
0.414	0.710	6.839	-0.102	-0.088	-0.002
0.413	0.680	6.843	-0.101	-0.088	-0.002
0.438	0.700	6.855	-0.101	-0.088	-0.002
0.415	0.704	6.849	-0.101	-0.088	-0.002
0.414	0.687	6.816	-0.102	-0.088	-0.002
0.424	0.701	6.829	-0.102	-0.088	-0.002
0.419	0.685	6.870	-0.102	-0.088	-0.002
0.413	0.689	6.808	-0.102	-0.087	-0.002
0.392	0.681	6.837	-0.102	-0.088	-0.001
0.428	0.677	6.863	-0.102	-0.088	-0.002
0.414	0.689	6.836	-0.102	-0.088	-0.002
0.376	0.682	6.841	-0.102	-0.088	-0.001
0.414	0.683	6.836	-0.101	-0.088	-0.001
0.413	0.709	6.887	-0.102	-0.088	-0.002
0.399	0.682	6.854	-0.102	-0.088	-0.001
0.424	0.695	6.846	-0.102	-0.088	-0.002
0.420	0.699	6.880	-0.102	-0.089	-0.002
0.423	0.687	6.883	-0.101	-0.088	-0.002
0.421	0.705	6.832	-0.102	-0.088	-0.002
0.413	0.685	6.860	-0.102	-0.089	-0.001
0.439	0.698	6.859	-0.101	-0.088	-0.002
0.418	0.709	6.836	-0.102	-0.088	-0.002
0.429	0.690	6.850	-0.102	-0.088	-0.002
0.436	0.704	6.846	-0.102	-0.088	-0.002
0.416	0.702	6.867	-0.102	-0.088	-0.002
0.419	0.694	6.805	-0.102	-0.088	-0.002
0.405	0.697	6.850	-0.102	-0.088	-0.002
0.424	0.684	6.890	-0.101	-0.088	-0.002
0.408	0.721	6.839	-0.101	-0.088	-0.002
0.394	0.686	6.837	-0.102	-0.088	-0.001
0.421	0.688	6.874	-0.101	-0.088	-0.002
0.400	0.707	6.842	-0.102	-0.088	-0.002
0.398	0.685	6.847	-0.102	-0.088	-0.001
0.421	0.689	6.846	-0.101	-0.088	-0.002
0.401	0.687	6.873	-0.102	-0.088	-0.002
0.405	0.687	6.867	-0.101	-0.088	-0.002
0.427	0.712	6.828	-0.102	-0.088	-0.002
0.410	0.659	6.901	-0.102	-0.089	-0.002
0.431	0.691	6.901	-0.102	-0.088	-0.002
0.419	0.712	6.860	-0.102	-0.088	-0.002
0.423	0.653	6.843	-0.102	-0.089	-0.002
0.448	0.696	6.915	-0.102	-0.088	-0.002
0.422	0.700	6.877	-0.102	-0.088	-0.002
0.424	0.699	6.843	-0.101	-0.088	-0.001
0.427	0.703	6.884	-0.102	-0.088	-0.002
0.424	0.705	6.876	-0.102	-0.088	-0.002
0.424	0.735	6.825	-0.101	-0.088	-0.001
0.409	0.695	6.826	-0.102	-0.089	-0.001
0.438	0.688	6.873	-0.102	-0.088	-0.002
0.422	0.734	6.835	-0.101	-0.088	-0.001
0.402	0.695	6.819	-0.101	-0.088	-0.001
0.439	0.698	6.866	-0.102	-0.088	-0.002
0.415	0.717	6.880	-0.102	-0.088	-0.002
0.412	0.690	6.822	-0.101	-0.088	-0.001
0.425	0.698	6.863	-0.102	-0.089	-0.001
0.429	0.682	6.880	-0.102	-0.089	-0.002
0.438	0.698	6.866	-0.101	-0.088	-0.002
0.411	0.688	6.847	-0.102	-0.088	-0.001
0.432	0.673	6.874	-0.102	-0.089	-0.002
0.443	0.704	6.890	-0.102	-0.088	-0.002
0.409	0.696	6.860	-0.102	-0.088	-0.002
0.433	0.704	6.829	-0.101	-0.088	-0.001
0.432	0.698	6.880	-0.102	-0.088	-0.002
0.422	0.692	6.870	-0.101	-0.088	-0.002
0.429	0.727	6.822	-0.102	-0.088	-0.001
0.414	0.703	6.839	-0.101	-0.089	-0.002
0.426	0.694	6.877	-0.101	-0.088	-0.002
0.427	0.725	6.842	-0.102	-0.088	-0.001
0.414	0.691	6.805	-0.101	-0.089	-0.001
0.437	0.695	6.866	-0.102	-0.088	-0.002
0.430	0.703	6.897	-0.102	-0.088	-0.002
0.433	0.694	6.822	-0.102	-0.088	-0.002
0.428	0.699	6.863	-0.102	-0.088	-0.002
0.430	0.667	6.860	-0.102	-0.089	-0.002
0.447	0.700	6.873	-0.102	-0.088	-0.002
0.409	0.696	6.860	-0.102	-0.088	-0.001
0.433	0.682	6.846	-0.102	-0.089	-0.002
0.447	0.709	6.914	-0.102	-0.089	-0.001
0.418	0.705	6.853	-0.102	-0.088	-0.001
0.429	0.719	6.825	-0.102	-0.088	-0.001
0.430	0.702	6.880	-0.102	-0.089	-0.001
0.439	0.698	6.873	-0.102	-0.089	-0.002
0.434	0.728	6.829	-0.102	-0.088	-0.001
0.426	0.691	6.860	-0.102	-0.089	-0.001
0.447	0.708	6.880	-0.102	-0.089	-0.002
0.429	0.726	6.866	-0.102	-0.088	-0.001
0.425	0.690	6.826	-0.101	-0.089	-0.001
0.450	0.700	6.869	-0.101	-0.089	-0.002
0.424	0.701	6.904	-0.102	-0.089	-0.002
0.431	0.690	6.850	-0.101	-0.089	-0.001
0.434	0.702	6.853	-0.102	-0.088	-0.002
0.434	0.679	6.915	-0.101	-0.088	-0.002
0.428	0.708	6.863	-0.102	-0.088	-0.002
0.420	0.693	6.864	-0.102	-0.088	-0.001
0.426	0.690	6.897	-0.101	-0.088	-0.002
0.413	0.723	6.900	-0.102	-0.088	-0.002
0.423	0.698	6.881	-0.102	-0.088	-0.001
0.433	0.713	6.850	-0.102	-0.088	-0.001
0.419	0.715	6.880	-0.102	-0.089	-0.002
0.439	0.692	6.884	-0.102	-0.089	-0.002
0.436	0.726	6.815	-0.102	-0.089	-0.001
0.436	0.688	6.857	-0.102	-0.089	-0.001
0.445	0.699	6.870	-0.102	-0.088	-0.002
0.439	0.723	6.836	-0.102	-0.089	-0.001
0.458	0.684	6.847	-0.102	-0.089	-0.001
0.451	0.710	6.880	-0.102	-0.089	-0.002
0.437	0.700	6.860	-0.102	-0.089	-0.002
0.460	0.700	6.846	-0.101	-0.089	-0.001
0.442	0.709	6.863	-0.102	-0.089	-0.001
0.426	0.688	6.904	-0.101	-0.089	-0.001
0.449	0.717	6.870	-0.102	-0.089	-0.001
0.433	0.702	6.850	-0.102	-0.089	-0.001
0.447	0.689	6.901	-0.101	-0.089	-0.001
0.436	0.723	6.880	-0.102	-0.088	-0.002
0.432	0.698	6.857	-0.102	-0.089	-0.001
0.446	0.698	6.864	-0.102	-0.089	-0.001
0.445	0.704	6.887	-0.102	-0.089	-0.001
0.442	0.704	6.856	-0.102	-0.089	-0.001
0.442	0.724	6.833	-0.102	-0.089	-0.001
0.450	0.697	6.884	-0.102	-0.089	-0.001
0.446	0.707	6.870	-0.102	-0.089	-0.001
0.445	0.717	6.833	-0.102	-0.089	-0.001
0.458	0.698	6.850	-0.101	-0.089	-0.001
0.451	0.709	6.883	-0.102	-0.089	-0.001
0.439	0.703	6.890	-0.101	-0.089	-0.001
0.459	0.714	6.860	-0.102	-0.089	-0.001
0.440	0.710	6.870	-0.101	-0.089	-0.001
0.433	0.684	6.911	-0.101	-0.089	-0.001
0.442	0.733	6.880	-0.102	-0.088	-0.001
0.429	0.704	6.829	-0.101	-0.089	-0.001
0.442	0.700	6.894	-0.101	-0.089	-0.001
0.429	0.722	6.887	-0.102	-0.089	-0.001
0.446	0.709	6.853	-0.102	-0.088	-0.001
0.436	0.708	6.847	-0.102	-0.089	-0.001
0.442	0.696	6.881	-0.102	-0.089	-0.001
0.454	0.698	6.867	-0.102	-0.089	-0.001
0.435	0.709	6.844	-0.102	-0.089	-0.001
0.452	0.680	6.867	-0.102	-0.089	-0.001
0.455	0.701	6.908	-0.102	-0.089	-0.001
0.434	0.698	6.867	-0.102	-0.089	-0.001
0.455	0.687	6.853	-0.101	-0.089	-0.001
0.452	0.714	6.921	-0.102	-0.090	-0.001
0.456	0.710	6.897	-0.102	-0.089	-0.001
0.449	0.723	6.859	-0.102	-0.089	-0.001
0.435	0.710	6.932	-0.101	-0.090	-0.001
0.479	0.716	6.889	-0.101	-0.089	-0.002
0.436	0.726	6.880	-0.101	-0.089	-0.001
0.438	0.711	6.863	-0.101	-0.089	-0.001
0.484	0.721	6.893	-0.101	-0.089	-0.002
0.446	0.702	6.898	-0.102	-0.089	-0.001
0.444	0.705	6.822	-0.101	-0.088	-0.001
0.443	0.712	6.850	-0.102	-0.089	-0.001
0.448	0.691	6.870	-0.102	-0.089	-0.001
0.449	0.701	6.836	-0.102	-0.088	-0.001
0.408	0.698	6.855	-0.102	-0.089	-0.000
0.457	0.684	6.888	-0.102	-0.089	-0.001
0.460	0.707	6.870	-0.102	-0.089	-0.001
0.404	0.693	6.875	-0.102	-0.089	-0.001
0.473	0.701	6.870	-0.102	-0.089	-0.001
0.448	0.714	6.911	-0.102	-0.089	-0.001
0.443	0.691	6.912	-0.102	-0.089	-0.001
0.455	0.719	6.857	-0.102	-0.089	-0.001
0.450	0.713	6.904	-0.102	-0.089	-0.001
0.474	0.717	6.907	-0.101	-0.089	-0.001
0.456	0.735	6.870	-0.102	-0.089	-0.001
0.454	0.695	6.850	-0.102	-0.089	-0.001
0.474	0.714	6.876	-0.101	-0.089	-0.001
0.457	0.717	6.900	-0.102	-0.089	-0.001
0.453	0.712	6.829	-0.102	-0.088	-0.001
0.447	0.708	6.867	-0.102	-0.089	-0.001
0.457	0.704	6.908	-0.101	-0.089	-0.001
0.456	0.703	6.850	-0.102	-0.088	-0.001
0.417	0.692	6.879	-0.102	-0.089	-0.001
0.470	0.704	6.901	-0.101	-0.089	-0.001
0.450	0.719	6.890	-0.102	-0.089	-0.001
0.422	0.692	6.888	-0.102	-0.089	-0.001
0.465	0.707	6.881	-0.102	-0.089	-0.001
0.450	0.713	6.908	-0.102	-0.089	-0.001
0.455	0.703	6.904	-0.101	-0.089	-0.001
0.458	0.722	6.853	-0.102	-0.089	-0.001
0.448	0.703	6.901	-0.102	-0.090	-0.001
0.470	0.707	6.914	-0.101	-0.089	-0.001
0.447	0.720	6.873	-0.102	-0.089	-0.001
0.459	0.707	6.870	-0.101	-0.089	-0.001
0.479	0.717	6.879	-0.101	-0.089	-0.001
0.457	0.717	6.918	-0.102	-0.089	-0.001
0.463	0.725	6.850	-0.102	-0.089	-0.001
0.452	0.716	6.853	-0.102	-0.089	-0.001
0.461	0.706	6.918	-0.101	-0.089	-0.001
0.453	0.730	6.856	-0.102	-0.089	-0.001
0.428	0.703	6.864	-0.102	-0.089	-0.001
0.463	0.694	6.911	-0.101	-0.089	-0.001
0.452	0.725	6.890	-0.102	-0.089	-0.001
0.430	0.703	6.884	-0.101	-0.089	-0.001
0.466	0.716	6.891	-0.101	-0.089	-0.001
0.452	0.695	6.942	-0.102	-0.090	-0.001
0.465	0.708	6.915	-0.102	-0.089	-0.001
0.460	0.720	6.880	-0.102	-0.089	-0.001
0.469	0.676	6.904	-0.102	-0.090	-0.001
0.481	0.709	6.935	-0.102	-0.089	-0.001
0.457	0.727	6.873	-0.102	-0.089	-0.001
0.461	0.680	6.898	-0.102	-0.089	-0.001
0.477	0.716	6.952	-0.102	-0.089	-0.001
0.462	0.721	6.914	-0.102	-0.089	-0.001
0.459	0.729	6.860	-0.101	-0.089	-0.001
0.470	0.712	6.898	-0.102	-0.089	-0.001
0.461	0.709	6.918	-0.101	-0.089	-0.001
0.455	0.759	6.880	-0.101	-0.089	-0.000
0.450	0.714	6.850	-0.101	-0.090	-0.001
0.478	0.709	6.911	-0.101	-0.089	-0.001
0.463	0.761	6.897	-0.101	-0.089	-0.001
0.438	0.709	6.833	-0.101	-0.090	-0.001
0.475	0.714	6.890	-0.101	-0.089	-0.001
0.462	0.728	6.935	-0.101	-0.090	-0.001
0.455	0.714	6.856	-0.101	-0.089	-0.001
0.462	0.706	6.925	-0.102	-0.089	-0.001
0.469	0.693	6.918	-0.102	-0.090	-0.001
0.476	0.710	6.907	-0.101	-0.089	-0.001
0.454	0.719	6.898	-0.102	-0.089	-0.001
0.465	0.693	6.894	-0.101	-0.090	-0.001
0.486	0.717	6.907	-0.102	-0.089	-0.001
0.457	0.709	6.932	-0.102	-0.089	-0.001
0.470	0.729	6.863	-0.101	-0.089	-0.001
0.466	0.715	6.908	-0.102	-0.090	-0.001
0.471	0.710	6.925	-0.102	-0.089	-0.001
0.471	0.740	6.884	-0.101	-0.089	-0.000
0.454	0.705	6.870	-0.101	-0.090	-0.000
0.487	0.707	6.918	-0.101	-0.090	-0.001
0.466	0.739	6.904	-0.101	-0.089	-0.001
0.451	0.706	6.856	-0.101	-0.090	-0.001
0.489	0.719	6.897	-0.101	-0.089	-0.001
0.466	0.709	6.901	-0.102	-0.090	-0.001
0.471	0.704	6.863	-0.101	-0.089	-0.001
0.465	0.713	6.905	-0.102	-0.090	-0.000
0.468	0.689	6.915	-0.101	-0.090	-0.001
0.485	0.714	6.921	-0.102	-0.089	-0.001
0.449	0.719	6.894	-0.102	-0.089	-0.001
0.483	0.708	6.881	-0.102	-0.089	-0.001
0.487	0.716	6.942	-0.102	-0.090	-0.001
0.468	0.716	6.911	-0.102	-0.090	-0.000
0.477	0.724	6.884	-0.102	-0.089	-0.000
0.477	0.719	6.925	-0.102	-0.090	-0.000
0.478	0.719	6.917	-0.101	-0.090	-0.001
0.482	0.747	6.897	-0.101	-0.089	-0.000
0.470	0.707	6.877	-0.101	-0.090	-0.000
0.496	0.716	6.921	-0.101	-0.090	-0.001
0.474	0.724	6.915	-0.102	-0.090	-0.000
0.466	0.699	6.881	-0.101	-0.090	-0.000
0.496	0.727	6.914	-0.101	-0.090	-0.001
0.475	0.708	6.956	-0.101	-0.090	-0.001
0.478	0.709	6.880	-0.101	-0.089	-0.001
0.477	0.714	6.908	-0.102	-0.090	-0.000
0.472	0.698	6.972	-0.101	-0.089	-0.001
0.462	0.723	6.897	-0.102	-0.089	-0.001
0.460	0.705	6.912	-0.102	-0.089	-0.000
0.484	0.694	6.935	-0.101	-0.090	-0.000
0.460	0.728	6.924	-0.102	-0.089	-0.001
0.465	0.708	6.919	-0.102	-0.090	-0.000
0.484	0.726	6.904	-0.101	-0.090	-0.000
0.464	0.716	6.918	-0.101	-0.090	-0.001
0.485	0.714	6.918	-0.102	-0.090	-0.000
0.482	0.732	6.850	-0.102	-0.090	-0.000
0.491	0.700	6.884	-0.101	-0.090	0.000
0.490	0.708	6.935	-0.101	-0.090	-0.001
0.484	0.719	6.877	-0.102	-0.090	-0.000
0.493	0.695	6.888	-0.101	-0.090	0.000
0.491	0.708	6.894	-0.102	-0.090	-0.000
0.472	0.699	6.929	-0.101	-0.090	-0.000
0.484	0.724	6.904	-0.101	-0.090	-0.000
0.472	0.711	6.898	-0.101	-0.090	-0.000
0.482	0.698	6.932	-0.101	-0.090	-0.000
0.475	0.731	6.914	-0.101	-0.089	-0.000
0.473	0.707	6.891	-0.101	-0.090	-0.000
0.495	0.708	6.908	-0.101	-0.090	-0.000
0.473	0.722	6.918	-0.101	-0.090	-0.000
0.477	0.719	6.901	-0.101	-0.090	-0.000
0.489	0.726	6.877	-0.102	-0.090	-0.000
0.492	0.707	6.915	-0.101	-0.090	0.000
0.498	0.709	6.921	-0.101	-0.090	-0.000
0.489	0.725	6.864	-0.102	-0.090	-0.000
0.498	0.692	6.929	-0.101	-0.090	0.000
0.501	0.714	6.925	-0.101	-0.090	-0.000
0.487	0.714	6.904	-0.101	-0.090	-0.000
0.500	0.711	6.915	-0.101	-0.090	0.000
0.495	0.711	6.911	-0.101	-0.090	-0.000
0.487	0.701	6.959	-0.101	-0.090	-0.000
0.492	0.736	6.921	-0.101	-0.090	0.000
0.481	0.709	6.884	-0.101	-0.090	-0.000
0.488	0.688	6.946	-0.101	-0.090	-0.000
0.475	0.735	6.928	-0.101	-0.090	-0.000
0.470	0.713	6.898	-0.101	-0.090	-0.000
0.491	0.702	6.939	-0.101	-0.090	0.000
0.479	0.714	6.939	-0.102	-0.090	-0.000
0.479	0.711	6.891	-0.101	-0.089	-0.000
0.483	0.703	6.881	-0.102	-0.090	0.000
0.484	0.696	6.943	-0.101	-0.090	-0.000
0.490	0.713	6.925	-0.101	-0.090	-0.000
0.461	0.713	6.892	-0.101	-0.090	0.000
0.506	0.684	6.912	-0.101	-0.090	0.000
0.504	0.705	6.973	-0.102	-0.090	0.000
0.473	0.714	6.936	-0.101	-0.090	0.000
0.493	0.706	6.919	-0.101	-0.090	0.000
0.497	0.716	6.976	-0.101	-0.091	0.000
0.498	0.707	6.952	-0.101	-0.090	-0.000
0.488	0.727	6.928	-0.101	-0.090	-0.000
0.483	0.714	6.970	-0.101	-0.090	0.000
0.539	0.727	6.930	-0.101	-0.090	-0.001
0.472	0.726	6.939	-0.101	-0.090	-0.000
0.482	0.714	6.887	-0.101	-0.090	0.000
0.515	0.728	6.897	-0.101	-0.090	-0.000
0.484	0.705	6.939	-0.101	-0.090	0.000
0.489	0.704	6.874	-0.101	-0.089	0.000
0.474	0.708	6.885	-0.102	-0.090	0.000
0.498	0.687	6.912	-0.101	-0.090	0.000
0.498	0.710	6.918	-0.101	-0.089	-0.000
0.450	0.685	6.910	-0.102	-0.090	0.001
0.503	0.699	6.908	-0.101	-0.090	0.000
0.501	0.714	6.959	-0.102	-0.090	0.000
0.475	0.702	6.950	-0.101	-0.090	0.000
0.505	0.717	6.908	-0.101	-0.090	0.000
0.499	0.711	6.942	-0.101	-0.091	0.000
0.511	0.711	6.938	-0.101	-0.090	-0.000
0.494	0.732	6.918	-0.102	-0.090	0.000
0.492	0.706	6.912	-0.101	-0.090	0.000
0.520	0.714	6.935	-0.101	-0.090	-0.000
0.484	0.717	6.956	-0.101	-0.090	0.000
0.496	0.708	6.881	-0.101	-0.090	0.000
0.491	0.717	6.912	-0.101	-0.090	0.000
0.497	0.701	6.953	-0.101	-0.090	0.000
0.495	0.707	6.891	-0.101	-0.089	0.000
0.463	0.701	6.903	-0.101	-0.090	0.001
0.503	0.702	6.942	-0.101	-0.090	0.000
0.487	0.724	6.949	-0.101	-0.090	0.000
0.470	0.702	6.934	-0.102	-0.090	0.001
0.500	0.705	6.922	-0.101	-0.090	0.001
0.501	0.713	6.956	-0.101	-0.090	0.000
0.490	0.706	6.950	-0.101	-0.090	0.000
0.506	0.713	6.919	-0.101	-0.090	0.000
0.496	0.706	6.977	-0.101	-0.091	0.001
0.518	0.719	6.948	-0.101	-0.090	0.000
0.495	0.730	6.939	-0.101	-0.090	0.000
0.509	0.715	6.925	-0.101	-0.090	0.001
0.519	0.721	6.942	-0.101	-0.090	0.000
0.493	0.716	6.959	-0.101	-0.090	0.000
0.511	0.712	6.901	-0.101	-0.090	0.001
0.504	0.725	6.905	-0.101	-0.090	0.001
0.497	0.711	6.963	-0.101	-0.090	0.000
0.496	0.724	6.912	-0.101	-0.090	0.001
0.471	0.700	6.906	-0.101	-0.091	0.001
0.507	0.707	6.946	-0.101	-0.090	0.001
0.480	0.728	6.949	-0.101	-0.090	0.000
0.479	0.701	6.919	-0.101	-0.090	0.001
0.503	0.711	6.946	-0.101	-0.090	0.001
0.492	0.702	6.949	-0.101	-0.090	0.000
0.501	0.717	6.966	-0.101	-0.090	0.001
0.510	0.719	6.936	-0.101	-0.090	0.001
0.503	0.669	6.970	-0.101	-0.091	0.000
0.518	0.712	6.994	-0.101	-0.090	0.000
0.494	0.731	6.949	-0.101	-0.090	0.001
0.507	0.694	6.922	-0.101	-0.090	0.001
0.521	0.725	6.994	-0.102	-0.090	0.001
0.498	0.726	6.973	-0.101	-0.090	0.000
0.504	0.743	6.891	-0.101	-0.090	0.001
0.496	0.722	6.933	-0.101	-0.090	0.001
0.502	0.711	6.960	-0.101	-0.090	0.001
0.502	0.762	6.925	-0.101	-0.090	0.001
0.488	0.704	6.902	-0.101	-0.091	0.001
0.515	0.721	6.966	-0.101	-0.090	0.001
0.499	0.739	6.959	-0.101	-0.090	0.001
0.483	0.707	6.888	-0.100	-0.090	0.001
0.515	0.716	6.939	-0.101	-0.090	0.001
0.502	0.697	6.963	-0.101	-0.091	0.000
0.513	0.719	6.938	-0.101	-0.090	0.001
0.497	0.717	6.950	-0.101	-0.090	0.001
0.505	0.695	6.953	-0.101	-0.091	0.001
0.530	0.723	6.976	-0.101	-0.090	0.001
0.491	0.727	6.960	-0.101	-0.090	0.001
0.511	0.719	6.926	-0.101	-0.090	0.001
0.511	0.717	6.987	-0.101	-0.091	0.001
0.502	0.716	6.970	-0.101	-0.090	0.001
0.508	0.745	6.925	-0.101	-0.090	0.001
0.489	0.711	6.940	-0.101	-0.091	0.001
0.511	0.712	6.966	-0.101	-0.090	0.001
0.495	0.756	6.932	-0.101	-0.090	0.001
0.487	0.712	6.912	-0.101	-0.091	0.001
0.520	0.720	6.963	-0.101	-0.090	0.001
0.502	0.739	6.956	-0.101	-0.091	0.001
0.489	0.711	6.908	-0.101	-0.090	0.001
0.517	0.730	6.956	-0.101	-0.091	0.001
0.494	0.715	6.984	-0.101	-0.091	0.001
0.512	0.714	6.953	-0.101	-0.090	0.001
0.494	0.721	6.971	-0.101	-0.090	0.001
0.515	0.704	6.953	-0.101	-0.091	0.001
0.520	0.727	6.973	-0.101	-0.090	0.001
0.486	0.720	6.967	-0.101	-0.090	0.001
0.513	0.718	6.936	-0.101	-0.090	0.001
0.514	0.731	6.987	-0.101	-0.091	0.001
0.505	0.720	6.967	-0.101	-0.090	0.001
0.510	0.740	6.912	-0.101	-0.090	0.001
0.507	0.716	6.957	-0.101	-0.091	0.001
0.526	0.726	6.966	-0.101	-0.091	0.001
0.504	0.751	6.939	-0.101	-0.090	0.001
0.503	0.708	6.939	-0.101	-0.091	0.001
0.533	0.726	6.986	-0.101	-0.090	0.001
0.498	0.734	6.997	-0.101	-0.090	0.001
0.502	0.726	6.946	-0.101	-0.091	0.001
0.524	0.728	6.953	-0.101	-0.091	0.001
0.507	0.711	7.011	-0.100	-0.090	0.001
0.502	0.722	6.956	-0.101	-0.090	0.001
0.499	0.725	6.953	-0.101	-0.091	0.001
0.507	0.706	7.025	-0.100	-0.090	0.001
0.482	0.745	6.976	-0.101	-0.090	0.001
0.498	0.729	6.960	-0.101	-0.091	0.001
0.516	0.728	6.973	-0.100	-0.090	0.001
0.484	0.740	7.007	-0.101	-0.091	0.001
0.498	0.724	6.984	-0.101	-0.091	0.001
0.511	0.737	6.933	-0.101	-0.090	0.001
0.497	0.721	6.977	-0.101	-0.091	0.001
0.519	0.732	7.001	-0.101	-0.091	0.001
0.517	0.750	6.919	-0.101	-0.091	0.001
0.528	0.707	6.964	-0.101	-0.091	0.002
0.526	0.730	6.994	-0.101	-0.091	0.001
0.506	0.739	6.963	-0.101	-0.091	0.001
0.541	0.719	6.967	-0.100	-0.091	0.002
0.516	0.732	6.963	-0.101	-0.091	0.001
0.513	0.716	7.011	-0.101	-0.091	0.001
0.519	0.739	6.970	-0.100	-0.091	0.002
0.507	0.745	6.953	-0.101	-0.091	0.001
0.509	0.721	7.031	-0.100	-0.091	0.001
0.510	0.746	6.990	-0.101	-0.090	0.001
0.498	0.736	6.963	-0.101	-0.091	0.002
0.517	0.729	6.990	-0.100	-0.091	0.001
0.498	0.749	7.014	-0.101	-0.090	0.001
0.503	0.733	6.950	-0.100	-0.091	0.002
0.504	0.745	6.939	-0.101	-0.091	0.001
0.503	0.726	6.998	-0.101	-0.091	0.001
0.513	0.739	6.977	-0.100	-0.091	0.001
0.513	0.752	6.956	-0.101	-0.091	0.002
0.531	0.714	6.991	-0.101	-0.091	0.002
0.512	0.745	6.990	-0.101	-0.091	0.002
0.516	0.742	6.960	-0.101	-0.091	0.001
0.532	0.732	6.960	-0.100	-0.091	0.002
0.526	0.740	6.990	-0.101	-0.091	0.001
0.513	0.742	6.994	-0.100	-0.091	0.001
0.526	0.748	6.970	-0.100	-0.091	0.002
0.511	0.745	6.994	-0.101	-0.091	0.002
0.506	0.731	7.018	-0.100	-0.091	0.001
0.507	0.761	6.997	-0.101	-0.091	0.002
0.505	0.737	6.960	-0.101	-0.091	0.001
0.508	0.729	7.018	-0.100	-0.091	0.002
0.506	0.762	7.010	-0.101	-0.091	0.001
0.503	0.738	6.943	-0.100	-0.091	0.002
0.516	0.747	6.990	-0.100	-0.091	0.002
0.509	0.737	7.004	-0.101	-0.091	0.001
0.505	0.741	6.973	-0.101	-0.091	0.001
0.493	0.754	6.950	-0.101	-0.091	0.002
0.519	0.723	6.994	-0.101	-0.091	0.002
0.522	0.749	7.014	-0.101	-0.091	0.002
0.494	0.749	6.974	-0.101	-0.091	0.002
0.525	0.717	6.977	-0.101	-0.091	0.002
0.527	0.748	7.032	-0.101	-0.091	0.002
0.504	0.736	6.994	-0.101	-0.091	0.002
0.514	0.746	6.987	-0.100	-0.091	0.002
0.519	0.754	7.052	-0.101	-0.092	0.002
0.524	0.754	6.996	-0.100	-0.091	0.001
0.515	0.756	6.980	-0.100	-0.091	0.002
0.505	0.758	7.042	-0.100	-0.092	0.002
0.545	0.756	7.026	-0.100	-0.091	0.001
0.506	0.771	7.028	-0.100	-0.091	0.002
0.498	0.754	6.966	-0.100	-0.091	0.002
0.545	0.769	6.992	-0.100	-0.091	0.001
0.515	0.753	7.028	-0.100	-0.091	0.002
0.508	0.750	6.963	-0.100	-0.091	0.002
0.512	0.757	6.987	-0.101	-0.091	0.002
0.511	0.739	7.011	-0.100	-0.091	0.002
0.515	0.747	6.970	-0.100	-0.090	0.002
0.470	0.747	6.979	-0.101	-0.091	0.003
0.521	0.724	6.991	-0.100	-0.091	0.002
0.529	0.758	7.021	-0.101	-0.091	0.002
0.477	0.729	7.026	-0.101	-0.091	0.002
0.524	0.751	7.018	-0.100	-0.091	0.002
0.519	0.757	7.032	-0.101	-0.091	0.002
0.514	0.735	7.035	-0.100	-0.091	0.002
0.522	0.771	6.997	-0.100	-0.091	0.002
0.511	0.765	7.018	-0.100	-0.091	0.002
0.534	0.766	7.030	-0.100	-0.091	0.002
0.517	0.771	7.031	-0.100	-0.091	0.002
0.511	0.744	6.998	-0.100	-0.091	0.002
0.535	0.760	7.003	-0.100	-0.091	0.002
0.513	0.771	7.031	-0.100	-0.091	0.002
0.517	0.757	6.977	-0.100	-0.091	0.002
0.511	0.757	6.991	-0.100	-0.091	0.002
0.516	0.757	7.025	-0.100	-0.091	0.002
0.514	0.763	6.970	-0.100	-0.090	0.002
0.486	0.754	6.995	-0.101	-0.091	0.003
0.524	0.746	7.011	-0.100	-0.091	0.002
0.509	0.778	7.024	-0.100	-0.091	0.002
0.491	0.745	7.005	-0.100	-0.091	0.003
0.524	0.759	7.008	-0.100	-0.091	0.002
0.516	0.769	7.038	-0.100	-0.092	0.002
0.506	0.756	7.039	-0.100	-0.091	0.002
0.521	0.780	7.004	-0.100	-0.091	0.002
0.514	0.764	7.049	-0.100	-0.092	0.002
0.540	0.768	7.051	-0.100	-0.091	0.002
0.512	0.788	7.021	-0.100	-0.091	0.002
0.518	0.763	7.018	-0.100	-0.091	0.002
0.533	0.774	7.020	-0.100	-0.091	0.002
0.505	0.779	7.045	-0.100	-0.091	0.002
0.520	0.782	6.997	-0.100	-0.091	0.003
0.522	0.775	7.018	-0.100	-0.091	0.002
0.514	0.769	7.055	-0.100	-0.091	0.002
0.514	0.791	7.007	-0.100	-0.091	0.002
0.490	0.767	7.018	-0.100	-0.091	0.003
0.523	0.756	7.038	-0.100	-0.091	0.002
0.502	0.792	7.035	-0.100	-0.091	0.002
0.488	0.754	7.019	-0.100	-0.091	0.003
0.517	0.768	7.042	-0.100	-0.091	0.002
0.504	0.781	7.069	-0.100	-0.091	0.002
0.508	0.762	7.049	-0.100	-0.091	0.002
0.518	0.782	7.024	-0.100	-0.091	0.002
0.521	0.738	7.076	-0.100	-0.092	0.002
0.533	0.781	7.079	-0.100	-0.091	0.002
0.515	0.793	7.021	-0.100	-0.091	0.002
0.517	0.754	7.052	-0.100	-0.092	0.002
0.540	0.786	7.100	-0.101	-0.091	0.002
0.514	0.791	7.048	-0.100	-0.092	0.002
0.517	0.788	7.025	-0.100	-0.091	0.003
0.519	0.793	7.059	-0.100	-0.091	0.003
0.523	0.772	7.062	-0.100	-0.092	0.002
0.507	0.830	7.010	-0.099	-0.091	0.003
0.503	0.784	7.014	-0.100	-0.092	0.003
0.525	0.775	7.072	-0.100	-0.091	0.002
0.513	0.825	7.041	-0.100	-0.091	0.003
0.493	0.777	6.990	-0.099	-0.092	0.003
0.524	0.784	7.049	-0.100	-0.091	0.003
0.510	0.788	7.066	-0.100	-0.092	0.002
0.507	0.778	7.014	-0.099	-0.091	0.003
0.510	0.795	7.049	-0.100	-0.091	0.003
0.516	0.773	7.093	-0.100	-0.092	0.002
0.527	0.790	7.069	-0.100	-0.091	0.002
0.501	0.789	7.066	-0.100	-0.091	0.003
0.523	0.790	7.059	-0.100	-0.092	0.003
0.528	0.795	7.082	-0.100	-0.091	0.002
0.506	0.790	7.063	-0.100	-0.091	0.003
0.520	0.810	7.042	-0.100	-0.091	0.003
0.517	0.792	7.073	-0.100	-0.092	0.003
0.511	0.791	7.076	-0.100	-0.091	0.003
0.521	0.837	7.041	-0.100	-0.091	0.003
0.509	0.788	7.028	-0.099	-0.092	0.003
0.526	0.790	7.089	-0.100	-0.092	0.003
0.506	0.828	7.085	-0.100	-0.091	0.003
0.493	0.795	7.024	-0.099	-0.092	0.003
0.527	0.801	7.072	-0.100	-0.092	0.003
0.512	0.788	7.069	-0.100	-0.092	0.003
0.521	0.796	7.038	-0.100	-0.091	0.003
0.507	0.790	7.066	-0.100	-0.091	0.003
0.526	0.781	7.086	-0.100	-0.092	0.003
0.531	0.803	7.083	-0.100	-0.091	0.003
0.496	0.807	7.087	-0.100	-0.091	0.003
0.521	0.807	7.058	-0.100	-0.092	0.003
0.523	0.803	7.110	-0.100	-0.092	0.003
0.503	0.810	7.052	-0.100	-0.092	0.003
0.520	0.829	7.059	-0.100	-0.091	0.003
0.521	0.799	7.093	-0.100	-0.092	0.003
0.528	0.819	7.092	-0.099	-0.092	0.003
0.506	0.844	7.065	-0.099	-0.092	0.003
0.503	0.802	7.062	-0.099	-0.092	0.003
0.545	0.826	7.068	-0.100	-0.092	0.003
0.509	0.815	7.093	-0.100	-0.091	0.003
0.510	0.808	7.055	-0.099	-0.092	0.003
0.514	0.813	7.100	-0.100	-0.092	0.003
0.507	0.799	7.147	-0.099	-0.092	0.003
0.517	0.818	7.082	-0.100	-0.091	0.003
0.500	0.805	7.094	-0.100	-0.091	0.003
0.506	0.801	7.158	-0.099	-0.091	0.003
0.499	0.837	7.116	-0.100	-0.091	0.003
0.502	0.821	7.093	-0.100	-0.092	0.003
0.521	0.818	7.079	-0.099	-0.092	0.003
0.498	0.828	7.127	-0.100	-0.092	0.003
0.507	0.819	7.076	-0.100	-0.092	0.003
0.519	0.852	7.041	-0.100	-0.092	0.003
0.516	0.811	7.100	-0.099	-0.092	0.003
0.528	0.821	7.103	-0.100	-0.092	0.003
0.519	0.847	7.048	-0.100	-0.092	0.003
0.525	0.803	7.080	-0.099	-0.092	0.004
0.523	0.824	7.123	-0.099	-0.092	0.003
0.517	0.840	7.055	-0.100	-0.092	0.003
0.530	0.825	7.086	-0.099	-0.092	0.004
0.521	0.832	7.099	-0.099	-0.092	0.003
0.500	0.819	7.130	-0.099	-0.092	0.003
0.520	0.845	7.085	-0.099	-0.092	0.003
0.506	0.829	7.079	-0.099	-0.092	0.004
0.514	0.811	7.123	-0.099	-0.092	0.003
0.518	0.855	7.126	-0.099	-0.092	0.003
0.498	0.822	7.083	-0.099	-0.092	0.003
0.515	0.832	7.110	-0.099	-0.092	0.003
0.504	0.849	7.130	-0.099	-0.092	0.003
0.500	0.832	7.103	-0.099	-0.092	0.003
0.520	0.854	7.082	-0.099	-0.092	0.004
0.511	0.829	7.130	-0.099	-0.092	0.003
0.515	0.838	7.123	-0.099	-0.092	0.003
0.518	0.855	7.072	-0.100	-0.092	0.004
0.529	0.812	7.110	-0.099	-0.092	0.004
0.529	0.833	7.130	-0.099	-0.092	0.003
0.518	0.841	7.089	-0.100	-0.092	0.003
0.524	0.835	7.096	-0.099	-0.092	0.004
0.522	0.844	7.106	-0.099	-0.092	0.004
0.516	0.832	7.137	-0.099	-0.092	0.003
0.509	0.862	7.120	-0.099	-0.092	0.004
0.512	0.847	7.103	-0.099	-0.092	0.004
0.517	0.821	7.154	-0.099	-0.092	0.004
0.510	0.868	7.123	-0.099	-0.092	0.003
0.503	0.838	7.096	-0.099	-0.092	0.004
0.513	0.844	7.120	-0.099	-0.092	0.004
0.507	0.846	7.137	-0.099	-0.092	0.003
0.507	0.839	7.107	-0.099	-0.092	0.004
0.503	0.854	7.107	-0.099	-0.092	0.004
0.514	0.828	7.127	-0.099	-0.092	0.004
0.520	0.851	7.144	-0.099	-0.092	0.004
0.502	0.856	7.104	-0.100	-0.092	0.004
0.525	0.819	7.120	-0.099	-0.092	0.004
0.521	0.851	7.168	-0.099	-0.092	0.004
0.500	0.856	7.117	-0.099	-0.092	0.004
0.521	0.836	7.127	-0.099	-0.093	0.004
0.521	0.854	7.192	-0.099	-0.093	0.004
0.510	0.848	7.157	-0.099	-0.092	0.004
0.508	0.865	7.140	-0.099	-0.092	0.004
0.502	0.858	7.199	-0.099	-0.093	0.004
0.545	0.860	7.153	-0.099	-0.092	0.003
0.506	0.875	7.133	-0.099	-0.092	0.004
0.504	0.861	7.140	-0.099	-0.092	0.004
0.548	0.874	7.139	-0.099	-0.092	0.003
0.506	0.856	7.157	-0.099	-0.092	0.004
0.498	0.857	7.089	-0.099	-0.092	0.004
0.509	0.861	7.120	-0.099	-0.092	0.004
0.511	0.851	7.164	-0.099	-0.092	0.004
0.510	0.858	7.106	-0.099	-0.091	0.004
0.475	0.850	7.125	-0.099	-0.092	0.004
0.523	0.831	7.165	-0.099	-0.093	0.004
0.511	0.867	7.134	-0.099	-0.092	0.004
0.466	0.846	7.146	-0.099	-0.092	0.004
0.520	0.854	7.127	-0.099	-0.093	0.004
0.501	0.866	7.185	-0.099	-0.092	0.004
0.505	0.856	7.178	-0.099	-0.092	0.004
0.514	0.881	7.127	-0.099	-0.092	0.004
0.510	0.862	7.182	-0.099	-0.093	0.004
0.529	0.879	7.170	-0.099	-0.092	0.004
0.511	0.877	7.167	-0.099	-0.092	0.004
0.510	0.860	7.151	-0.099	-0.092	0.004
0.528	0.881	7.157	-0.099	-0.093	0.004
0.511	0.880	7.174	-0.099	-0.092	0.004
0.505	0.863	7.100	-0.099	-0.092	0.004
0.495	0.877	7.141	-0.099	-0.092	0.004
0.509	0.859	7.178	-0.099	-0.093	0.004
0.502	0.877	7.140	-0.099	-0.092	0.004
0.477	0.863	7.149	-0.099	-0.092	0.005
0.514	0.859	7.161	-0.099	-0.093	0.004
0.508	0.887	7.188	-0.099	-0.093	0.004
0.486	0.869	7.182	-0.099	-0.092	0.005
0.521	0.868	7.144	-0.099	-0.093	0.004
0.509	0.882	7.215	-0.099	-0.093	0.004
0.517	0.872	7.188	-0.099	-0.093	0.004
0.512	0.896	7.140	-0.099	-0.093	0.004
0.514	0.874	7.168	-0.099	-0.093	0.005
0.534	0.887	7.173	-0.099	-0.093	0.004
0.510	0.884	7.168	-0.099	-0.092	0.004
0.510	0.874	7.124	-0.099	-0.092	0.005
0.506	0.886	7.154	-0.099	-0.092	0.004
0.504	0.873	7.212	-0.099	-0.092	0.004
0.509	0.895	7.123	-0.099	-0.092	0.005
0.487	0.876	7.151	-0.099	-0.093	0.005
0.506	0.860	7.202	-0.098	-0.092	0.004
0.491	0.889	7.198	-0.099	-0.092	0.004
0.481	0.863	7.159	-0.099	-0.093	0.005
0.514	0.868	7.192	-0.099	-0.093	0.005
0.495	0.873	7.216	-0.099	-0.093	0.004
0.505	0.879	7.195	-0.099	-0.093	0.004
0.510	0.888	7.175	-0.099	-0.093	0.004
0.498	0.848	7.196	-0.099	-0.093	0.004
0.522	0.888	7.243	-0.099	-0.092	0.004
0.508	0.894	7.168	-0.099	-0.093	0.004
0.507	0.863	7.182	-0.099	-0.093	0.004
0.523	0.892	7.230	-0.099	-0.092	0.005
0.507	0.891	7.202	-0.099	-0.093	0.004
0.508	0.905	7.165	-0.099	-0.092	0.005
0.498	0.891	7.195	-0.099	-0.093	0.005
0.511	0.884	7.212	-0.098	-0.093	0.004
0.505	0.936	7.174	-0.098	-0.092	0.005
0.482	0.885	7.134	-0.098	-0.093	0.005
0.510	0.885	7.188	-0.098	-0.093	0.005
0.492	0.921	7.178	-0.099	-0.093	0.005
0.482	0.886	7.133	-0.098	-0.093	0.005
0.503	0.885	7.178	-0.098	-0.093	0.005
0.502	0.888	7.209	-0.099	-0.093	0.004
0.514	0.894	7.191	-0.098	-0.093	0.005
0.493	0.890	7.192	-0.099	-0.093	0.005
0.509	0.874	7.206	-0.099	-0.093	0.005
0.525	0.899	7.229	-0.099	-0.093	0.005
0.483	0.891	7.203	-0.099	-0.093	0.005
0.504	0.894	7.189	-0.099	-0.092	0.005
0.508	0.897	7.229	-0.099	-0.093	0.005
0.498	0.890	7.209	-0.099	-0.093	0.005
0.500	0.926	7.188	-0.098	-0.092	0.005
0.500	0.906	7.202	-0.098	-0.093	0.005
0.510	0.887	7.209	-0.099	-0.093	0.005
0.498	0.938	7.202	-0.098	-0.093	0.005
0.486	0.891	7.171	-0.098	-0.093	0.005
0.511	0.896	7.219	-0.099	-0.093	0.005
0.496	0.914	7.216	-0.099	-0.093	0.005
0.482	0.888	7.147	-0.098	-0.093	0.005
0.507	0.905	7.205	-0.098	-0.093	0.005
0.500	0.884	7.236	-0.099	-0.093	0.005
0.504	0.902	7.198	-0.098	-0.092	0.005
0.486	0.903	7.220	-0.099	-0.093	0.005
0.501	0.878	7.206	-0.099	-0.093	0.005
0.516	0.910	7.233	-0.099	-0.093	0.005
0.480	0.901	7.216	-0.099	-0.093	0.005
0.506	0.897	7.206	-0.098	-0.093	0.005
0.509	0.905	7.264	-0.099	-0.093	0.005
0.485	0.895	7.216	-0.099	-0.093	0.005
0.509	0.927	7.178	-0.099	-0.093	0.005
0.495	0.899	7.247	-0.099	-0.093	0.005
0.510	0.907	7.229	-0.098	-0.093	0.005
0.495	0.943	7.195	-0.099	-0.093	0.005
0.493	0.903	7.192	-0.098	-0.094	0.005
0.520	0.910	7.225	-0.098	-0.093	0.005
0.487	0.926	7.243	-0.098	-0.093	0.005
0.496	0.894	7.192	-0.098	-0.093	0.005
0.501	0.907	7.226	-0.098	-0.093	0.005
0.482	0.903	7.263	-0.098	-0.093	0.005
0.486	0.901	7.223	-0.098	-0.093	0.005
0.491	0.905	7.217	-0.099	-0.093	0.005
0.493	0.884	7.312	-0.098	-0.093	0.005
0.480	0.929	7.256	-0.098	-0.093	0.005
0.485	0.908	7.237	-0.098	-0.093	0.005
0.499	0.909	7.257	-0.098	-0.093	0.005
0.473	0.931	7.267	-0.099	-0.093	0.005
0.481	0.905	7.233	-0.099	-0.093	0.005
0.506	0.934	7.185	-0.099	-0.093	0.005
0.496	0.910	7.233	-0.098	-0.093	0.005
0.503	0.916	7.243	-0.098	-0.093	0.005
0.494	0.939	7.192	-0.099	-0.093	0.005
0.517	0.898	7.230	-0.098	-0.094	0.006
0.506	0.920	7.229	-0.098	-0.093	0.005
0.486	0.931	7.212	-0.099	-0.093	0.005
0.508	0.903	7.223	-0.098	-0.093	0.006
0.506	0.922	7.257	-0.098	-0.093	0.005
0.497	0.910	7.257	-0.098	-0.093	0.005
0.500	0.926	7.229	-0.098	-0.093	0.005
0.477	0.925	7.229	-0.098	-0.093	0.005
0.492	0.902	7.267	-0.098	-0.093	0.005
0.489	0.938	7.236	-0.098	-0.093	0.005
0.477	0.909	7.230	-0.098	-0.093	0.005
0.490	0.928	7.257	-0.098	-0.093	0.005
0.480	0.933	7.274	-0.098	-0.093	0.005
0.481	0.921	7.236	-0.098	-0.093	0.005
0.487	0.935	7.223	-0.099	-0.093	0.005
0.499	0.913	7.260	-0.098	-0.093	0.005
0.494	0.922	7.243	-0.098	-0.093	0.005
0.497	0.942	7.216	-0.099	-0.093	0.005
0.501	0.903	7.233	-0.098	-0.094	0.006
0.498	0.931	7.260	-0.098	-0.093	0.005
0.489	0.926	7.250	-0.098	-0.093	0.005
0.498	0.923	7.240	-0.098	-0.093	0.006
0.492	0.928	7.253	-0.098	-0.093	0.005
0.490	0.913	7.284	-0.098	-0.093	0.005
0.492	0.944	7.246	-0.098	-0.093	0.005
0.478	0.925	7.226	-0.098	-0.093	0.005
0.484	0.914	7.288	-0.098	-0.093	0.005
0.481	0.948	7.270	-0.098	-0.093	0.005
0.480	0.919	7.250	-0.098	-0.093	0.005
0.491	0.917	7.257	-0.098	-0.093	0.006
0.476	0.924	7.277	-0.098	-0.093	0.005
0.478	0.922	7.230	-0.098	-0.093	0.005
0.473	0.939	7.237	-0.098	-0.093	0.006
0.482	0.907	7.257	-0.098	-0.094	0.005
0.490	0.919	7.277	-0.098	-0.093	0.005
0.479	0.930	7.230	-0.098	-0.093	0.006
0.494	0.905	7.250	-0.098	-0.093	0.006
0.498	0.928	7.318	-0.098	-0.093	0.005
0.478	0.929	7.257	-0.098	-0.094	0.005
0.497	0.929	7.271	-0.098	-0.094	0.006
0.489	0.930	7.312	-0.098	-0.094	0.005
0.501	0.919	7.305	-0.098	-0.094	0.005
0.489	0.941	7.277	-0.098	-0.093	0.005
0.479	0.934	7.329	-0.098	-0.094	0.006
0.523	0.938	7.293	-0.098	-0.093	0.005
0.484	0.961	7.283	-0.098	-0.093	0.005
0.480	0.925	7.264	-0.098	-0.093	0.006
0.529	0.943	7.276	-0.098	-0.093	0.005
0.487	0.935	7.311	-0.098	-0.093	0.005
0.486	0.933	7.219	-0.098	-0.093	0.005
0.472	0.936	7.254	-0.098	-0.093	0.006
0.483	0.920	7.284	-0.098	-0.094	0.005
0.482	0.925	7.233	-0.098	-0.092	0.005
0.447	0.919	7.252	-0.098	-0.093	0.006
0.493	0.917	7.278	-0.098	-0.094	0.006
0.486	0.937	7.284	-0.098	-0.093	0.005
0.451	0.909	7.276	-0.098	-0.093	0.006
0.497	0.924	7.274	-0.098	-0.094	0.006
0.482	0.935	7.305	-0.098	-0.094	0.005
0.483	0.932	7.315	-0.098	-0.094	0.006
0.481	0.944	7.254	-0.098	-0.093	0.006
0.486	0.932	7.277	-0.098	-0.094	0.006
0.507	0.940	7.304	-0.098	-0.094	0.005
0.474	0.945	7.284	-0.098	-0.093	0.005
0.488	0.932	7.267	-0.098	-0.093	0.006
0.504	0.945	7.297	-0.098	-0.094	0.005
0.475	0.944	7.318	-0.098	-0.093	0.005
0.475	0.926	7.254	-0.098	-0.093	0.006
0.473	0.948	7.267	-0.098	-0.093	0.006
0.484	0.925	7.305	-0.098	-0.094	0.005
0.479	0.932	7.236	-0.098	-0.093	0.005
0.462	0.934	7.258	-0.098	-0.093	0.006
0.482	0.923	7.302	-0.098	-0.093	0.006
0.478	0.944	7.284	-0.098	-0.093	0.006
0.454	0.924	7.293	-0.098	-0.093	0.006
0.489	0.930	7.274	-0.098	-0.094	0.006
0.478	0.939	7.332	-0.098	-0.094	0.006
0.479	0.924	7.302	-0.098	-0.093	0.006
0.478	0.951	7.281	-0.098	-0.094	0.006
0.481	0.932	7.325	-0.098	-0.094	0.006
0.493	0.942	7.325	-0.098	-0.093	0.005
0.483	0.950	7.291	-0.098	-0.094	0.006
0.492	0.941	7.308	-0.098	-0.094	0.006
0.499	0.944	7.294	-0.098	-0.094	0.005
0.478	0.946	7.311	-0.098	-0.093	0.006
0.478	0.951	7.271	-0.098	-0.093	0.006
0.472	0.934	7.285	-0.098	-0.094	0.006
0.477	0.936	7.346	-0.098	-0.093	0.006
0.473	0.964	7.274	-0.098	-0.093	0.006
0.453	0.932	7.275	-0.098	-0.094	0.006
0.481	0.934	7.322	-0.098	-0.094	0.006
0.466	0.950	7.318	-0.098	-0.093	0.005
0.464	0.930	7.288	-0.098	-0.094	0.006
0.476	0.936	7.298	-0.098	-0.094	0.006
0.468	0.918	7.322	-0.098	-0.094	0.005
0.484	0.936	7.329	-0.098	-0.093	0.006
0.483	0.955	7.298	-0.098	-0.094	0.006
0.473	0.905	7.305	-0.098	-0.094	0.006
0.495	0.951	7.366	-0.098	-0.093	0.005
0.475	0.957	7.287	-0.098	-0.094	0.006
0.485	0.945	7.281	-0.098	-0.094	0.006
0.485	0.949	7.332	-0.098	-0.094	0.006
0.479	0.943	7.322	-0.098	-0.094	0.006
0.477	0.983	7.287	-0.097	-0.093	0.006
0.459	0.948	7.267	-0.098	-0.094	0.006
0.478	0.938	7.311	-0.098	-0.094	0.006
0.471	0.995	7.287	-0.098	-0.093	0.006
0.461	0.933	7.261	-0.097	-0.094	0.006
0.489	0.937	7.318	-0.098	-0.094	0.006
0.476	0.958	7.335	-0.098	-0.094	0.006
0.465	0.940	7.274	-0.097	-0.094	0.006
0.474	0.952	7.291	-0.098	-0.094	0.006
0.478	0.928	7.329	-0.098	-0.094	0.006
0.477	0.940	7.328	-0.098	-0.094	0.006
0.465	0.944	7.312	-0.098	-0.094	0.006
0.479	0.928	7.333	-0.098	-0.094	0.006
0.495	0.953	7.342	-0.098	-0.094	0.006
0.455	0.952	7.302	-0.098	-0.094	0.006
0.478	0.965	7.308	-0.098	-0.093	0.006
0.477	0.954	7.329	-0.098	-0.094	0.006
0.467	0.936	7.332	-0.098	-0.094	0.006
0.481	0.978	7.287	-0.097	-0.094	0.006
0.462	0.943	7.281	-0.097	-0.094	0.006
0.490	0.939	7.325	-0.098	-0.094	0.006
0.467	0.977	7.305	-0.097	-0.093	0.006
0.458	0.941	7.267	-0.097	-0.094	0.006
0.491	0.949	7.322	-0.098	-0.094	0.006
0.478	0.943	7.336	-0.098	-0.094	0.006
0.485	0.942	7.288	-0.098	-0.093	0.006
0.489	0.952	7.308	-0.098	-0.094	0.006
0.488	0.932	7.336	-0.098	-0.094	0.006
0.515	0.941	7.318	-0.098	-0.094	0.006
0.487	0.935	7.333	-0.098	-0.094	0.006
0.504	0.933	7.311	-0.098	-0.094	0.006
0.498	0.952	7.349	-0.098	-0.094	0.006
0.463	0.948	7.339	-0.097	-0.094	0.006
0.467	0.961	7.301	-0.098	-0.094	0.006
0.474	0.945	7.332	-0.098	-0.094	0.006
0.483	0.925	7.328	-0.098	-0.094	0.006
0.469	0.958	7.263	-0.098	-0.094	0.006
0.440	0.927	7.298	-0.097	-0.095	0.006
0.473	0.959	7.331	-0.097	-0.094	0.006
0.457	0.974	7.346	-0.098	-0.094	0.006
0.470	0.959	7.291	-0.097	-0.094	0.006
0.477	0.957	7.321	-0.098	-0.094	0.006
0.475	0.935	7.383	-0.097	-0.094	0.006
0.474	0.952	7.311	-0.098	-0.094	0.006
0.469	0.930	7.333	-0.098	-0.094	0.006
0.485	0.929	7.369	-0.097	-0.094	0.006
0.458	0.969	7.338	-0.097	-0.094	0.005
0.456	0.949	7.305	-0.098	-0.094	0.006
0.472	0.953	7.298	-0.098	-0.094	0.006
0.462	0.955	7.345	-0.098	-0.094	0.005
0.473	0.940	7.336	-0.098	-0.094	0.006
0.489	0.968	7.271	-0.098	-0.094	0.006
0.477	0.921	7.322	-0.097	-0.094	0.006
0.497	0.939	7.332	-0.097	-0.094	0.006
0.477	0.961	7.284	-0.098	-0.094	0.006
0.495	0.923	7.302	-0.097	-0.094	0.006
0.486	0.950	7.325	-0.098	-0.094	0.006
0.475	0.950	7.325	-0.098	-0.094	0.006
0.498	0.953	7.318	-0.097	-0.094	0.006
0.478	0.938	7.329	-0.098	-0.094	0.006
0.459	0.924	7.370	-0.097	-0.094	0.006
0.479	0.949	7.329	-0.098	-0.094	0.006
0.459	0.934	7.309	-0.097	-0.094	0.006
0.481	0.925	7.343	-0.097	-0.094	0.006
0.475	0.956	7.345	-0.098	-0.094	0.006
0.466	0.941	7.318	-0.097	-0.094	0.006
0.476	0.944	7.305	-0.098	-0.094	0.006
0.470	0.942	7.336	-0.098	-0.094	0.006
0.478	0.952	7.328	-0.097	-0.094	0.006
0.485	0.969	7.295	-0.098	-0.094	0.006
0.489	0.940	7.353	-0.098	-0.094	0.006
0.490	0.965	7.355	-0.097	-0.094	0.006
0.477	0.964	7.336	-0.098	-0.094	0.006
0.493	0.948	7.328	-0.097	-0.094	0.006
0.488	0.949	7.332	-0.098	-0.094	0.006
0.485	0.945	7.373	-0.097	-0.094	0.006
0.486	0.978	7.342	-0.097	-0.094	0.006
0.478	0.955	7.318	-0.097	-0.094	0.006
0.484	0.940	7.383	-0.097	-0.094	0.006
0.478	0.973	7.358	-0.097	-0.094	0.006
0.464	0.950	7.314	-0.097	-0.094	0.006
0.481	0.946	7.359	-0.097	-0.094	0.006
0.470	0.953	7.348	-0.097	-0.094	0.005
0.471	0.942	7.318	-0.097	-0.094	0.006
0.479	0.939	7.305	-0.098	-0.094	0.006
0.475	0.915	7.352	-0.097	-0.094	0.005
0.476	0.943	7.359	-0.097	-0.094	0.005
0.452	0.965	7.336	-0.098	-0.094	0.006
0.496	0.917	7.342	-0.097	-0.094	0.006
0.489	0.948	7.393	-0.098	-0.094	0.006
0.466	0.950	7.352	-0.098	-0.094	0.006
0.487	0.946	7.338	-0.097	-0.094	0.006
0.469	0.955	7.406	-0.097	-0.095	0.005
0.504	0.955	7.378	-0.097	-0.094	0.005
0.479	0.981	7.354	-0.097	-0.094	0.006
0.466	0.965	7.386	-0.098	-0.095	0.006
0.508	0.966	7.367	-0.097	-0.094	0.005
0.459	0.983	7.364	-0.097	-0.094	0.005
0.457	0.952	7.338	-0.097	-0.094	0.005
0.498	0.978	7.354	-0.097	-0.094	0.005
0.458	0.959	7.383	-0.097	-0.094	0.006
0.461	0.954	7.300	-0.097	-0.093	0.005
0.449	0.959	7.349	-0.097	-0.094	0.006
0.462	0.951	7.369	-0.097	-0.094	0.006
0.466	0.956	7.318	-0.097	-0.093	0.005
0.413	0.949	7.350	-0.097	-0.094	0.006
0.471	0.942	7.335	-0.097	-0.094	0.006
0.467	0.970	7.365	-0.097	-0.094	0.005
0.435	0.954	7.349	-0.097	-0.094	0.006
0.462	0.962	7.335	-0.097	-0.094	0.006
0.462	0.955	7.382	-0.097	-0.094	0.005
0.465	0.946	7.373	-0.097	-0.094	0.006
0.474	0.971	7.335	-0.098	-0.094	0.006
0.462	0.957	7.355	-0.097	-0.095	0.006
0.498	0.965	7.382	-0.097	-0.094	0.005
0.458	0.978	7.355	-0.097	-0.094	0.006
0.453	0.950	7.311	-0.097	-0.094	0.006
0.477	0.979	7.341	-0.097	-0.094	0.006
0.451	0.964	7.352	-0.097	-0.094	0.006
0.440	0.956	7.304	-0.097	-0.093	0.006
0.429	0.965	7.325	-0.097	-0.094	0.006
0.455	0.957	7.362	-0.097	-0.094	0.006
0.464	0.978	7.335	-0.097	-0.094	0.006
0.427	0.958	7.347	-0.098	-0.094	0.006
0.454	0.958	7.366	-0.097	-0.094	0.006
0.446	0.974	7.366	-0.097	-0.094	0.006
0.431	0.959	7.353	-0.097	-0.094	0.006
0.467	0.962	7.335	-0.097	-0.094	0.006
0.455	0.962	7.359	-0.097	-0.095	0.006
0.461	0.961	7.362	-0.097	-0.094	0.006
0.463	0.980	7.321	-0.097	-0.094	0.006
0.458	0.964	7.352	-0.097	-0.095	0.006
0.487	0.980	7.365	-0.097	-0.094	0.006
0.465	0.986	7.345	-0.097	-0.094	0.006
0.474	0.967	7.314	-0.097	-0.094	0.006
0.479	0.980	7.351	-0.097	-0.094	0.006
0.462	0.981	7.365	-0.097	-0.094	0.006
0.460	0.981	7.311	-0.097	-0.094	0.006
0.453	0.960	7.332	-0.097	-0.094	0.006
0.462	0.957	7.383	-0.097	-0.094	0.006
0.455	0.985	7.325	-0.097	-0.094	0.006
0.434	0.952	7.309	-0.097	-0.094	0.006
0.459	0.941	7.377	-0.097	-0.094	0.006
0.444	0.969	7.366	-0.097	-0.094	0.006
0.438	0.951	7.346	-0.097	-0.094	0.006
0.470	0.959	7.363	-0.097	-0.094	0.006
0.451	0.952	7.387	-0.097	-0.095	0.006
0.460	0.958	7.390	-0.097	-0.094	0.006
0.467	0.970	7.363	-0.097	-0.094	0.006
0.460	0.935	7.373	-0.097	-0.095	0.006
0.490	0.981	7.420	-0.098	-0.094	0.006
0.458	0.983	7.359	-0.097	-0.094	0.006
0.465	0.953	7.383	-0.097	-0.094	0.006
0.489	0.979	7.390	-0.098	-0.094	0.006
0.472	0.977	7.376	-0.097	-0.094	0.006
0.469	0.993	7.342	-0.097	-0.094	0.007
0.458	0.966	7.377	-0.097	-0.094	0.007
0.470	0.966	7.400	-0.097	-0.094	0.006
0.460	1.007	7.363	-0.097	-0.094	0.007
0.433	0.962	7.326	-0.097	-0.094	0.007
0.475	0.955	7.387	-0.097	-0.094	0.006
0.449	0.996	7.376	-0.097	-0.094	0.007
0.440	0.953	7.322	-0.096	-0.095	0.007
0.472	0.963	7.380	-0.097	-0.094	0.006
0.458	0.968	7.400	-0.097	-0.095	0.006
0.453	0.956	7.363	-0.097	-0.095	0.006
0.459	0.959	7.373	-0.097	-0.094	0.007
0.452	0.941	7.384	-0.097	-0.095	0.006
0.477	0.957	7.397	-0.097	-0.094	0.006
0.453	0.955	7.374	-0.097	-0.094	0.007
0.459	0.945	7.384	-0.097	-0.094	0.006
0.483	0.954	7.425	-0.097	-0.094	0.006
0.445	0.952	7.381	-0.097	-0.094	0.006
0.467	0.959	7.374	-0.097	-0.094	0.007
0.467	0.961	7.390	-0.097	-0.095	0.007
0.450	0.945	7.401	-0.097	-0.094	0.006
0.448	0.994	7.353	-0.097	-0.094	0.007
0.435	0.952	7.377	-0.097	-0.095	0.007
0.466	0.952	7.411	-0.097	-0.094	0.006
0.452	0.997	7.390	-0.097	-0.094	0.007
0.435	0.952	7.360	-0.097	-0.095	0.007
0.458	0.957	7.384	-0.097	-0.094	0.006
0.443	0.964	7.384	-0.097	-0.095	0.007
0.441	0.953	7.353	-0.097	-0.094	0.007
0.437	0.957	7.384	-0.097	-0.094	0.007
0.434	0.938	7.388	-0.097	-0.094	0.007
0.453	0.952	7.408	-0.097	-0.094	0.007
0.424	0.955	7.368	-0.097	-0.094	0.007
0.448	0.935	7.395	-0.097	-0.095	0.007
0.469	0.956	7.418	-0.097	-0.094	0.007
0.436	0.947	7.399	-0.097	-0.094	0.007
0.452	0.962	7.364	-0.097	-0.094	0.007
0.452	0.956	7.422	-0.097	-0.095	0.007
0.445	0.957	7.408	-0.097	-0.094	0.007
0.458	0.982	7.339	-0.097	-0.094	0.007
0.451	0.952	7.398	-0.097	-0.095	0.007
0.461	0.956	7.401	-0.097	-0.094	0.007
0.448	0.977	7.384	-0.097	-0.094	0.007
0.452	0.943	7.367	-0.097	-0.095	0.007
0.465	0.959	7.384	-0.097	-0.095	0.007
0.448	0.954	7.415	-0.097	-0.094	0.007
0.432	0.944	7.371	-0.097	-0.094	0.007
0.452	0.954	7.371	-0.097	-0.095	0.007
0.441	0.933	7.436	-0.097	-0.094	0.007
0.442	0.962	7.387	-0.097	-0.094	0.007
0.433	0.949	7.392	-0.097	-0.094	0.007
0.442	0.936	7.432	-0.097	-0.094	0.007
0.430	0.970	7.422	-0.097	-0.094	0.006
[truncated: 159,000 more rows]
