# Supplementary material for: Identification of Haptic Based Guiding Using Hard Reins
Source: PLoS One. 2015 Jul 22;10(7):e0132020. doi: 10.1371/journal.pone.0132020 (PMC4511788; doi:10.1371/journal.pone.0132020)
Supplement: S5 File — (ZIP) [file pone.0132020.s005.zip › Exp2_ForceData1/Subject5/path1/T3.csv]

0.397	1.498	5.649	-0.082	-0.089	0.013
0.384	1.484	5.652	-0.081	-0.090	0.013
0.409	1.505	5.682	-0.082	-0.089	0.012
0.417	1.453	5.740	-0.081	-0.089	0.012
0.454	1.465	5.708	-0.082	-0.088	0.011
0.488	1.444	5.701	-0.082	-0.088	0.011
0.522	1.462	5.652	-0.082	-0.088	0.011
0.533	1.424	5.677	-0.082	-0.089	0.011
0.529	1.432	5.718	-0.082	-0.089	0.011
0.474	1.426	5.655	-0.082	-0.089	0.012
0.440	1.426	5.652	-0.082	-0.089	0.013
0.386	1.402	5.634	-0.082	-0.090	0.013
0.385	1.380	5.682	-0.082	-0.090	0.013
0.389	1.411	5.695	-0.082	-0.090	0.013
0.428	1.395	5.667	-0.082	-0.090	0.013
0.444	1.426	5.639	-0.082	-0.090	0.013
0.471	1.393	5.670	-0.082	-0.090	0.013
0.446	1.424	5.672	-0.082	-0.089	0.012
0.444	1.426	5.717	-0.082	-0.089	0.012
0.436	1.498	5.705	-0.082	-0.088	0.012
0.435	1.481	5.651	-0.082	-0.089	0.012
0.450	1.486	5.706	-0.082	-0.089	0.012
0.453	1.462	5.699	-0.082	-0.089	0.012
0.457	1.446	5.696	-0.082	-0.089	0.012
0.425	1.413	5.643	-0.082	-0.089	0.012
0.447	1.388	5.625	-0.082	-0.090	0.012
0.433	1.381	5.680	-0.082	-0.091	0.012
0.472	1.380	5.655	-0.082	-0.090	0.012
0.423	1.400	5.666	-0.082	-0.090	0.012
0.419	1.420	5.642	-0.082	-0.089	0.012
0.409	1.434	5.674	-0.082	-0.089	0.013
0.441	1.438	5.734	-0.082	-0.090	0.012
0.439	1.466	5.730	-0.083	-0.089	0.012
0.428	1.472	5.734	-0.082	-0.089	0.012
0.451	1.523	5.695	-0.082	-0.089	0.012
0.434	1.498	5.692	-0.082	-0.089	0.012
0.451	1.507	5.684	-0.082	-0.089	0.012
0.415	1.488	5.699	-0.081	-0.089	0.012
0.415	1.461	5.658	-0.082	-0.089	0.012
0.379	1.425	5.657	-0.082	-0.090	0.013
0.420	1.416	5.663	-0.081	-0.090	0.012
0.423	1.399	5.711	-0.081	-0.090	0.012
0.447	1.389	5.717	-0.081	-0.090	0.012
0.429	1.404	5.693	-0.082	-0.089	0.012
0.433	1.425	5.669	-0.082	-0.089	0.012
0.418	1.452	5.686	-0.082	-0.089	0.012
0.445	1.462	5.747	-0.082	-0.089	0.012
0.450	1.481	5.742	-0.082	-0.089	0.011
0.472	1.491	5.746	-0.082	-0.089	0.012
0.491	1.505	5.721	-0.082	-0.089	0.011
0.505	1.448	5.704	-0.082	-0.089	0.011
0.526	1.501	5.755	-0.082	-0.088	0.011
0.522	1.473	5.697	-0.082	-0.089	0.011
0.508	1.501	5.646	-0.081	-0.089	0.012
0.442	1.419	5.627	-0.081	-0.090	0.012
0.456	1.416	5.695	-0.081	-0.090	0.012
0.406	1.400	5.721	-0.081	-0.090	0.012
0.421	1.409	5.738	-0.081	-0.090	0.013
0.384	1.415	5.722	-0.081	-0.090	0.013
0.392	1.428	5.728	-0.081	-0.090	0.013
0.390	1.435	5.742	-0.082	-0.090	0.013
0.390	1.448	5.742	-0.082	-0.090	0.012
0.377	1.494	5.724	-0.082	-0.089	0.012
0.373	1.484	5.683	-0.082	-0.089	0.012
0.397	1.497	5.733	-0.083	-0.090	0.012
0.435	1.477	5.733	-0.083	-0.090	0.011
0.490	1.517	5.772	-0.082	-0.089	0.011
0.501	1.492	5.720	-0.082	-0.089	0.011
0.537	1.493	5.665	-0.082	-0.089	0.011
0.552	1.421	5.692	-0.081	-0.090	0.010
0.604	1.414	5.695	-0.082	-0.089	0.010
0.583	1.417	5.696	-0.082	-0.089	0.010
0.567	1.419	5.682	-0.082	-0.089	0.010
0.524	1.444	5.690	-0.082	-0.090	0.011
0.502	1.430	5.763	-0.081	-0.090	0.011
0.445	1.441	5.757	-0.082	-0.090	0.012
0.438	1.419	5.741	-0.082	-0.090	0.012
0.418	1.437	5.664	-0.083	-0.091	0.013
0.426	1.378	5.703	-0.082	-0.091	0.013
0.395	1.410	5.719	-0.082	-0.090	0.013
0.363	1.410	5.740	-0.082	-0.091	0.013
0.357	1.467	5.711	-0.082	-0.090	0.013
0.365	1.453	5.701	-0.082	-0.091	0.013
0.407	1.456	5.690	-0.082	-0.090	0.012
0.435	1.435	5.696	-0.082	-0.090	0.012
0.487	1.436	5.708	-0.082	-0.090	0.011
0.503	1.440	5.681	-0.082	-0.090	0.011
0.533	1.444	5.673	-0.082	-0.090	0.011
0.549	1.450	5.645	-0.082	-0.090	0.011
0.586	1.410	5.679	-0.082	-0.090	0.010
0.579	1.443	5.699	-0.082	-0.090	0.010
0.561	1.426	5.659	-0.082	-0.089	0.010
0.520	1.461	5.636	-0.083	-0.090	0.011
0.525	1.438	5.705	-0.082	-0.090	0.011
0.495	1.464	5.767	-0.083	-0.090	0.012
0.458	1.435	5.737	-0.082	-0.090	0.012
0.412	1.449	5.711	-0.082	-0.090	0.012
0.391	1.441	5.694	-0.082	-0.091	0.013
0.420	1.471	5.677	-0.083	-0.091	0.013
0.405	1.448	5.719	-0.083	-0.091	0.013
0.410	1.463	5.650	-0.083	-0.090	0.013
0.383	1.443	5.675	-0.083	-0.091	0.013
0.439	1.457	5.652	-0.082	-0.091	0.012
0.464	1.466	5.696	-0.082	-0.091	0.012
0.516	1.449	5.681	-0.082	-0.090	0.011
0.505	1.453	5.661	-0.083	-0.090	0.011
0.534	1.447	5.612	-0.082	-0.089	0.011
0.522	1.430	5.648	-0.083	-0.090	0.011
0.560	1.434	5.673	-0.082	-0.090	0.011
0.544	1.445	5.697	-0.083	-0.090	0.011
0.538	1.436	5.701	-0.083	-0.090	0.011
0.520	1.456	5.664	-0.083	-0.090	0.011
0.509	1.447	5.682	-0.083	-0.090	0.012
0.497	1.442	5.655	-0.083	-0.090	0.012
0.479	1.420	5.710	-0.083	-0.090	0.012
0.464	1.464	5.676	-0.083	-0.090	0.012
0.439	1.433	5.660	-0.083	-0.091	0.013
0.458	1.451	5.670	-0.083	-0.091	0.013
0.447	1.414	5.698	-0.083	-0.091	0.012
0.480	1.455	5.738	-0.083	-0.090	0.012
0.462	1.447	5.697	-0.083	-0.090	0.012
0.467	1.468	5.652	-0.083	-0.090	0.012
0.458	1.435	5.642	-0.082	-0.091	0.012
0.491	1.428	5.689	-0.083	-0.090	0.012
0.486	1.451	5.706	-0.083	-0.090	0.012
0.500	1.433	5.668	-0.083	-0.090	0.011
0.489	1.440	5.676	-0.083	-0.090	0.012
0.516	1.413	5.672	-0.084	-0.090	0.011
0.519	1.421	5.689	-0.083	-0.090	0.011
0.512	1.404	5.693	-0.083	-0.090	0.011
0.500	1.450	5.672	-0.083	-0.090	0.012
0.480	1.410	5.638	-0.083	-0.090	0.012
0.499	1.409	5.680	-0.083	-0.090	0.012
0.496	1.380	5.690	-0.083	-0.091	0.011
0.502	1.393	5.690	-0.083	-0.090	0.011
0.464	1.393	5.677	-0.083	-0.090	0.012
0.484	1.420	5.632	-0.084	-0.090	0.012
0.474	1.402	5.690	-0.083	-0.091	0.012
0.492	1.396	5.717	-0.083	-0.090	0.012
0.476	1.387	5.721	-0.083	-0.090	0.012
0.468	1.376	5.677	-0.083	-0.090	0.012
0.471	1.384	5.663	-0.083	-0.090	0.012
0.496	1.378	5.707	-0.083	-0.090	0.012
0.477	1.407	5.703	-0.084	-0.090	0.011
0.499	1.396	5.704	-0.084	-0.090	0.011
0.495	1.423	5.642	-0.084	-0.091	0.011
0.512	1.386	5.663	-0.083	-0.091	0.012
0.486	1.402	5.670	-0.084	-0.090	0.011
0.485	1.371	5.718	-0.083	-0.090	0.011
0.482	1.400	5.707	-0.084	-0.090	0.011
0.474	1.377	5.684	-0.083	-0.090	0.012
0.503	1.379	5.636	-0.084	-0.091	0.012
0.509	1.332	5.691	-0.083	-0.091	0.012
0.511	1.372	5.693	-0.084	-0.090	0.011
0.492	1.378	5.714	-0.084	-0.090	0.011
0.493	1.410	5.687	-0.084	-0.090	0.012
0.482	1.394	5.673	-0.084	-0.091	0.012
0.492	1.390	5.742	-0.084	-0.090	0.012
0.482	1.392	5.728	-0.084	-0.090	0.011
0.483	1.402	5.704	-0.084	-0.090	0.012
0.460	1.399	5.685	-0.084	-0.091	0.012
0.478	1.362	5.678	-0.084	-0.091	0.012
0.479	1.387	5.763	-0.084	-0.091	0.012
0.491	1.373	5.728	-0.083	-0.091	0.011
0.465	1.383	5.705	-0.084	-0.090	0.012
0.469	1.382	5.691	-0.084	-0.091	0.012
0.499	1.395	5.680	-0.084	-0.091	0.011
0.496	1.370	5.718	-0.084	-0.091	0.012
0.500	1.395	5.680	-0.084	-0.090	0.011
0.450	1.390	5.702	-0.084	-0.090	0.012
0.501	1.414	5.673	-0.084	-0.090	0.012
0.500	1.418	5.724	-0.084	-0.091	0.011
0.519	1.435	5.736	-0.084	-0.091	0.011
0.480	1.449	5.717	-0.084	-0.090	0.011
0.499	1.437	5.693	-0.084	-0.090	0.012
0.446	1.436	5.698	-0.084	-0.091	0.012
0.493	1.419	5.721	-0.084	-0.091	0.012
0.483	1.424	5.745	-0.084	-0.091	0.012
0.474	1.405	5.721	-0.083	-0.091	0.012
0.466	1.422	5.711	-0.084	-0.091	0.012
0.471	1.409	5.711	-0.083	-0.091	0.012
0.487	1.402	5.717	-0.083	-0.091	0.012
0.489	1.387	5.755	-0.083	-0.091	0.012
0.481	1.405	5.714	-0.084	-0.090	0.011
0.469	1.387	5.718	-0.084	-0.091	0.012
0.497	1.418	5.703	-0.084	-0.091	0.012
0.498	1.382	5.745	-0.084	-0.091	0.011
0.519	1.417	5.785	-0.084	-0.090	0.011
0.503	1.416	5.724	-0.084	-0.091	0.011
0.482	1.418	5.704	-0.083	-0.091	0.012
0.476	1.398	5.693	-0.083	-0.091	0.012
0.506	1.389	5.720	-0.083	-0.091	0.011
0.497	1.413	5.714	-0.084	-0.091	0.011
0.502	1.381	5.703	-0.083	-0.091	0.011
0.478	1.393	5.711	-0.084	-0.091	0.012
0.497	1.376	5.721	-0.084	-0.091	0.012
0.497	1.396	5.741	-0.084	-0.091	0.011
0.482	1.385	5.738	-0.084	-0.091	0.012
0.477	1.430	5.735	-0.084	-0.091	0.012
0.465	1.383	5.677	-0.083	-0.091	0.012
0.504	1.391	5.748	-0.084	-0.091	0.011
0.484	1.369	5.759	-0.084	-0.091	0.011
0.504	1.393	5.762	-0.084	-0.091	0.011
0.468	1.385	5.753	-0.084	-0.091	0.012
0.479	1.414	5.687	-0.084	-0.091	0.012
0.490	1.404	5.734	-0.084	-0.092	0.012
0.521	1.412	5.726	-0.084	-0.091	0.011
0.488	1.396	5.731	-0.084	-0.091	0.011
0.496	1.392	5.697	-0.084	-0.091	0.011
0.479	1.396	5.724	-0.084	-0.091	0.011
0.492	1.376	5.755	-0.083	-0.091	0.011
0.475	1.379	5.752	-0.084	-0.091	0.011
0.500	1.378	5.735	-0.084	-0.091	0.011
0.503	1.399	5.673	-0.085	-0.091	0.011
0.508	1.353	5.709	-0.084	-0.092	0.012
0.494	1.381	5.732	-0.084	-0.091	0.011
0.482	1.371	5.762	-0.084	-0.091	0.011
0.479	1.416	5.731	-0.084	-0.091	0.011
0.474	1.382	5.704	-0.084	-0.092	0.011
0.488	1.393	5.698	-0.084	-0.092	0.012
0.500	1.374	5.718	-0.084	-0.092	0.012
0.507	1.399	5.720	-0.084	-0.092	0.011
0.492	1.410	5.721	-0.084	-0.092	0.011
0.514	1.412	5.707	-0.084	-0.092	0.012
0.505	1.403	5.686	-0.084	-0.092	0.011
0.501	1.401	5.758	-0.084	-0.091	0.011
0.488	1.417	5.748	-0.084	-0.091	0.011
0.498	1.392	5.714	-0.084	-0.091	0.011
0.480	1.395	5.695	-0.085	-0.091	0.012
0.510	1.373	5.718	-0.084	-0.092	0.012
0.503	1.409	5.779	-0.084	-0.092	0.011
0.504	1.398	5.741	-0.084	-0.092	0.011
0.494	1.420	5.724	-0.084	-0.091	0.011
0.482	1.405	5.755	-0.084	-0.092	0.012
0.523	1.434	5.726	-0.084	-0.092	0.011
0.495	1.417	5.745	-0.084	-0.092	0.012
0.502	1.432	5.686	-0.084	-0.091	0.011
0.456	1.420	5.716	-0.084	-0.091	0.012
0.502	1.428	5.728	-0.084	-0.092	0.012
0.494	1.451	5.762	-0.084	-0.092	0.012
0.513	1.450	5.750	-0.084	-0.092	0.011
0.485	1.463	5.754	-0.084	-0.091	0.012
0.489	1.440	5.690	-0.084	-0.091	0.012
0.485	1.430	5.721	-0.084	-0.092	0.012
0.496	1.409	5.755	-0.084	-0.092	0.012
0.499	1.425	5.768	-0.084	-0.091	0.012
0.478	1.418	5.735	-0.084	-0.092	0.012
0.496	1.437	5.703	-0.084	-0.092	0.012
0.514	1.427	5.748	-0.084	-0.092	0.012
0.521	1.434	5.740	-0.084	-0.092	0.011
0.509	1.420	5.758	-0.084	-0.092	0.012
0.499	1.457	5.689	-0.084	-0.091	0.012
0.477	1.431	5.694	-0.084	-0.092	0.012
0.519	1.413	5.734	-0.084	-0.092	0.012
0.503	1.415	5.758	-0.084	-0.092	0.011
0.527	1.425	5.775	-0.084	-0.092	0.011
0.503	1.431	5.720	-0.084	-0.092	0.011
0.486	1.423	5.704	-0.084	-0.092	0.012
0.497	1.418	5.731	-0.084	-0.092	0.012
0.505	1.409	5.748	-0.084	-0.092	0.012
0.484	1.445	5.731	-0.084	-0.092	0.012
0.475	1.399	5.690	-0.083	-0.092	0.012
0.491	1.416	5.745	-0.084	-0.092	0.012
0.498	1.395	5.759	-0.084	-0.092	0.011
0.512	1.433	5.771	-0.084	-0.092	0.011
0.499	1.427	5.738	-0.084	-0.092	0.012
0.509	1.472	5.706	-0.084	-0.091	0.012
0.493	1.437	5.696	-0.084	-0.092	0.012
0.530	1.436	5.750	-0.084	-0.092	0.011
0.509	1.434	5.744	-0.084	-0.092	0.011
0.529	1.439	5.706	-0.084	-0.091	0.011
0.493	1.429	5.724	-0.084	-0.092	0.012
0.523	1.427	5.720	-0.084	-0.092	0.012
0.516	1.435	5.758	-0.084	-0.092	0.012
0.510	1.427	5.734	-0.084	-0.092	0.011
0.496	1.449	5.727	-0.084	-0.092	0.012
0.488	1.417	5.697	-0.084	-0.092	0.012
0.507	1.417	5.710	-0.084	-0.092	0.012
0.493	1.402	5.792	-0.083	-0.092	0.012
0.481	1.432	5.730	-0.084	-0.092	0.011
0.481	1.416	5.725	-0.084	-0.092	0.012
0.503	1.436	5.704	-0.084	-0.092	0.012
0.509	1.405	5.745	-0.084	-0.093	0.012
0.528	1.429	5.737	-0.084	-0.092	0.011
0.509	1.445	5.713	-0.084	-0.092	0.011
0.520	1.424	5.720	-0.084	-0.092	0.012
0.511	1.439	5.699	-0.084	-0.092	0.011
0.530	1.418	5.741	-0.084	-0.092	0.012
0.514	1.451	5.754	-0.084	-0.092	0.011
0.526	1.439	5.712	-0.084	-0.092	0.011
0.528	1.447	5.689	-0.084	-0.092	0.012
0.536	1.426	5.707	-0.084	-0.093	0.012
0.529	1.439	5.726	-0.084	-0.092	0.012
0.521	1.445	5.757	-0.084	-0.092	0.011
0.509	1.471	5.723	-0.084	-0.092	0.012
0.499	1.449	5.689	-0.084	-0.092	0.012
0.508	1.456	5.737	-0.084	-0.092	0.012
0.513	1.444	5.758	-0.084	-0.093	0.012
0.516	1.466	5.730	-0.084	-0.092	0.012
0.496	1.468	5.727	-0.084	-0.092	0.012
0.526	1.465	5.706	-0.084	-0.092	0.012
0.517	1.468	5.771	-0.084	-0.093	0.012
0.550	1.474	5.746	-0.084	-0.092	0.011
0.522	1.477	5.729	-0.084	-0.092	0.012
0.530	1.437	5.682	-0.084	-0.092	0.012
0.527	1.454	5.692	-0.084	-0.092	0.012
0.543	1.431	5.736	-0.084	-0.092	0.012
0.541	1.439	5.733	-0.084	-0.092	0.012
0.510	1.431	5.738	-0.084	-0.092	0.012
0.548	1.457	5.702	-0.084	-0.092	0.012
0.535	1.438	5.740	-0.084	-0.093	0.012
0.553	1.456	5.753	-0.084	-0.093	0.011
0.523	1.452	5.719	-0.084	-0.092	0.012
0.519	1.452	5.665	-0.084	-0.092	0.011
0.486	1.450	5.714	-0.084	-0.093	0.012
0.530	1.449	5.723	-0.084	-0.093	0.012
0.521	1.469	5.753	-0.084	-0.093	0.012
0.535	1.463	5.736	-0.084	-0.092	0.012
0.525	1.472	5.705	-0.084	-0.093	0.012
0.527	1.472	5.695	-0.084	-0.093	0.012
0.541	1.470	5.722	-0.084	-0.093	0.012
0.535	1.450	5.757	-0.083	-0.093	0.012
0.528	1.470	5.702	-0.084	-0.092	0.011
0.518	1.436	5.717	-0.084	-0.092	0.012
0.548	1.457	5.709	-0.084	-0.092	0.012
0.540	1.411	5.757	-0.084	-0.093	0.011
0.570	1.459	5.781	-0.084	-0.092	0.011
0.546	1.464	5.729	-0.084	-0.093	0.012
0.546	1.485	5.692	-0.084	-0.092	0.012
0.526	1.448	5.675	-0.084	-0.093	0.012
0.551	1.448	5.726	-0.084	-0.093	0.012
0.532	1.458	5.733	-0.084	-0.093	0.012
0.532	1.445	5.692	-0.084	-0.092	0.012
0.512	1.459	5.685	-0.084	-0.093	0.012
0.543	1.436	5.713	-0.084	-0.093	0.012
0.548	1.459	5.726	-0.084	-0.093	0.012
0.543	1.444	5.719	-0.084	-0.093	0.012
0.539	1.491	5.702	-0.084	-0.092	0.012
0.522	1.454	5.678	-0.083	-0.093	0.012
0.561	1.456	5.712	-0.084	-0.093	0.011
0.544	1.448	5.709	-0.084	-0.093	0.011
0.564	1.455	5.729	-0.084	-0.092	0.011
0.532	1.458	5.719	-0.084	-0.093	0.012
0.555	1.469	5.691	-0.084	-0.093	0.012
0.553	1.463	5.719	-0.084	-0.093	0.012
0.571	1.462	5.715	-0.084	-0.093	0.011
0.554	1.479	5.694	-0.084	-0.093	0.012
0.551	1.463	5.684	-0.084	-0.093	0.012
0.551	1.462	5.681	-0.084	-0.093	0.012
0.553	1.433	5.746	-0.084	-0.093	0.012
0.533	1.468	5.732	-0.084	-0.093	0.011
0.541	1.449	5.716	-0.084	-0.093	0.012
0.552	1.481	5.634	-0.084	-0.093	0.012
0.552	1.439	5.686	-0.084	-0.093	0.012
0.560	1.461	5.695	-0.084	-0.093	0.012
0.539	1.455	5.692	-0.084	-0.093	0.012
0.544	1.484	5.688	-0.084	-0.093	0.012
0.527	1.458	5.665	-0.084	-0.093	0.012
0.544	1.463	5.692	-0.084	-0.093	0.012
0.556	1.461	5.723	-0.084	-0.093	0.012
0.553	1.462	5.688	-0.084	-0.093	0.012
0.561	1.479	5.647	-0.085	-0.093	0.012
0.574	1.454	5.657	-0.084	-0.093	0.012
0.555	1.455	5.695	-0.084	-0.093	0.012
0.557	1.455	5.698	-0.084	-0.093	0.011
0.556	1.494	5.687	-0.084	-0.093	0.011
0.550	1.455	5.647	-0.084	-0.093	0.012
0.549	1.458	5.644	-0.084	-0.093	0.012
0.569	1.420	5.665	-0.084	-0.093	0.012
0.574	1.451	5.702	-0.084	-0.093	0.011
0.542	1.456	5.702	-0.084	-0.093	0.012
0.549	1.469	5.674	-0.084	-0.093	0.012
0.532	1.457	5.726	-0.084	-0.094	0.012
0.583	1.472	5.690	-0.084	-0.093	0.011
0.535	1.467	5.692	-0.084	-0.093	0.012
0.535	1.455	5.637	-0.084	-0.092	0.011
0.506	1.442	5.653	-0.085	-0.093	0.012
0.548	1.440	5.682	-0.084	-0.093	0.012
0.551	1.451	5.689	-0.084	-0.093	0.012
0.545	1.448	5.668	-0.084	-0.093	0.012
0.548	1.470	5.657	-0.084	-0.093	0.011
0.556	1.439	5.634	-0.084	-0.093	0.012
0.563	1.446	5.658	-0.084	-0.093	0.012
0.564	1.436	5.685	-0.084	-0.093	0.011
0.557	1.447	5.640	-0.084	-0.093	0.011
0.528	1.425	5.659	-0.084	-0.093	0.012
0.568	1.441	5.648	-0.085	-0.093	0.012
0.574	1.440	5.682	-0.084	-0.094	0.012
0.587	1.439	5.674	-0.084	-0.093	0.011
0.545	1.445	5.678	-0.084	-0.093	0.011
0.545	1.455	5.624	-0.084	-0.093	0.012
0.526	1.437	5.614	-0.085	-0.093	0.012
0.542	1.426	5.675	-0.084	-0.093	0.012
0.535	1.428	5.679	-0.085	-0.094	0.011
0.542	1.433	5.692	-0.084	-0.093	0.011
0.540	1.444	5.631	-0.085	-0.093	0.012
0.556	1.412	5.662	-0.085	-0.093	0.011
0.553	1.435	5.696	-0.085	-0.093	0.012
0.549	1.441	5.661	-0.084	-0.093	0.011
0.545	1.481	5.668	-0.085	-0.093	0.012
0.534	1.425	5.613	-0.084	-0.093	0.012
0.558	1.422	5.658	-0.085	-0.093	0.011
0.558	1.406	5.662	-0.085	-0.094	0.011
0.588	1.430	5.674	-0.085	-0.093	0.011
0.550	1.429	5.669	-0.085	-0.093	0.011
0.570	1.456	5.610	-0.084	-0.093	0.012
0.544	1.437	5.630	-0.084	-0.094	0.011
0.577	1.428	5.650	-0.084	-0.093	0.011
0.538	1.444	5.661	-0.085	-0.093	0.011
0.547	1.431	5.600	-0.084	-0.093	0.011
0.535	1.433	5.642	-0.085	-0.093	0.012
0.557	1.405	5.655	-0.085	-0.094	0.011
0.562	1.444	5.675	-0.085	-0.093	0.011
0.555	1.427	5.661	-0.084	-0.093	0.011
0.547	1.460	5.630	-0.085	-0.093	0.012
0.540	1.426	5.655	-0.084	-0.094	0.012
0.577	1.438	5.637	-0.085	-0.093	0.011
0.550	1.423	5.678	-0.084	-0.093	0.011
0.546	1.445	5.650	-0.084	-0.093	0.011
0.542	1.427	5.621	-0.085	-0.093	0.012
0.567	1.439	5.623	-0.085	-0.093	0.011
0.560	1.420	5.644	-0.085	-0.094	0.011
0.580	1.422	5.657	-0.085	-0.093	0.011
0.560	1.448	5.589	-0.085	-0.094	0.011
0.576	1.429	5.624	-0.085	-0.093	0.012
0.561	1.435	5.623	-0.085	-0.094	0.011
0.566	1.418	5.647	-0.084	-0.093	0.011
0.553	1.444	5.647	-0.085	-0.093	0.011
0.557	1.428	5.617	-0.085	-0.094	0.011
0.557	1.440	5.593	-0.085	-0.094	0.011
0.559	1.422	5.614	-0.085	-0.094	0.012
0.556	1.440	5.620	-0.084	-0.093	0.011
0.550	1.423	5.661	-0.085	-0.094	0.011
0.542	1.463	5.647	-0.085	-0.093	0.011
0.536	1.434	5.603	-0.084	-0.094	0.011
0.551	1.437	5.621	-0.085	-0.093	0.011
0.566	1.411	5.614	-0.085	-0.094	0.011
0.569	1.433	5.634	-0.085	-0.093	0.011
0.541	1.431	5.610	-0.085	-0.094	0.011
0.576	1.440	5.610	-0.085	-0.093	0.011
0.563	1.430	5.654	-0.085	-0.094	0.011
0.607	1.444	5.649	-0.084	-0.094	0.011
0.563	1.445	5.644	-0.085	-0.093	0.011
0.558	1.434	5.555	-0.085	-0.093	0.011
0.532	1.417	5.581	-0.085	-0.093	0.011
0.568	1.409	5.604	-0.085	-0.094	0.011
0.566	1.430	5.640	-0.085	-0.094	0.011
0.564	1.414	5.624	-0.085	-0.094	0.011
0.567	1.448	5.619	-0.085	-0.094	0.011
0.557	1.420	5.593	-0.085	-0.094	0.011
0.559	1.447	5.613	-0.085	-0.094	0.011
0.548	1.429	5.634	-0.085	-0.094	0.011
0.555	1.440	5.586	-0.085	-0.093	0.011
0.523	1.428	5.604	-0.085	-0.094	0.012
0.564	1.434	5.603	-0.085	-0.094	0.011
0.553	1.436	5.644	-0.085	-0.094	0.011
0.581	1.437	5.629	-0.084	-0.094	0.011
0.552	1.440	5.613	-0.085	-0.093	0.011
0.562	1.442	5.572	-0.085	-0.093	0.011
0.547	1.430	5.589	-0.085	-0.094	0.011
0.576	1.420	5.623	-0.084	-0.094	0.011
0.558	1.436	5.606	-0.085	-0.094	0.011
0.565	1.422	5.616	-0.085	-0.094	0.011
0.567	1.445	5.589	-0.085	-0.094	0.011
0.572	1.396	5.606	-0.085	-0.094	0.011
0.585	1.434	5.644	-0.085	-0.093	0.011
0.567	1.434	5.622	-0.085	-0.094	0.011
0.553	1.489	5.602	-0.084	-0.093	0.011
0.538	1.432	5.517	-0.084	-0.094	0.011
0.566	1.435	5.613	-0.085	-0.094	0.011
0.561	1.421	5.616	-0.085	-0.094	0.011
0.559	1.438	5.637	-0.085	-0.094	0.011
0.541	1.427	5.607	-0.085	-0.094	0.011
0.557	1.454	5.582	-0.085	-0.093	0.011
0.550	1.435	5.589	-0.084	-0.094	0.011
0.570	1.438	5.608	-0.084	-0.094	0.011
0.556	1.455	5.595	-0.084	-0.094	0.011
0.562	1.439	5.568	-0.084	-0.094	0.011
0.550	1.434	5.589	-0.085	-0.094	0.011
0.575	1.412	5.578	-0.085	-0.094	0.011
0.582	1.444	5.619	-0.085	-0.094	0.011
0.570	1.438	5.599	-0.085	-0.094	0.011
0.571	1.467	5.557	-0.085	-0.094	0.011
0.569	1.426	5.572	-0.085	-0.094	0.011
0.579	1.440	5.581	-0.085	-0.094	0.011
0.557	1.431	5.626	-0.084	-0.094	0.011
0.545	1.449	5.598	-0.085	-0.093	0.010
0.545	1.440	5.592	-0.085	-0.094	0.011
0.559	1.443	5.592	-0.085	-0.094	0.011
0.552	1.438	5.606	-0.085	-0.094	0.011
0.573	1.448	5.595	-0.085	-0.094	0.011
0.557	1.461	5.540	-0.085	-0.094	0.011
0.566	1.441	5.571	-0.084	-0.094	0.011
0.553	1.445	5.554	-0.085	-0.094	0.011
0.567	1.430	5.622	-0.084	-0.094	0.011
0.562	1.465	5.598	-0.085	-0.094	0.010
0.555	1.440	5.578	-0.085	-0.094	0.011
0.567	1.461	5.526	-0.085	-0.094	0.011
0.579	1.416	5.578	-0.085	-0.094	0.011
0.585	1.445	5.588	-0.085	-0.094	0.010
0.571	1.430	5.612	-0.085	-0.094	0.010
0.571	1.463	5.574	-0.085	-0.094	0.010
0.559	1.452	5.543	-0.084	-0.094	0.010
0.564	1.440	5.575	-0.085	-0.094	0.011
0.566	1.423	5.595	-0.085	-0.094	0.010
0.570	1.443	5.585	-0.085	-0.094	0.011
0.551	1.449	5.561	-0.085	-0.094	0.011
0.576	1.436	5.571	-0.085	-0.094	0.011
0.554	1.453	5.629	-0.085	-0.095	0.011
0.592	1.467	5.607	-0.084	-0.094	0.010
0.551	1.472	5.591	-0.085	-0.094	0.010
0.553	1.447	5.533	-0.084	-0.094	0.011
0.547	1.449	5.541	-0.085	-0.094	0.011
0.571	1.427	5.574	-0.085	-0.094	0.011
0.566	1.468	5.584	-0.085	-0.094	0.010
0.536	1.439	5.585	-0.085	-0.094	0.011
0.568	1.467	5.550	-0.085	-0.094	0.010
0.570	1.451	5.567	-0.085	-0.095	0.011
0.592	1.453	5.559	-0.085	-0.094	0.010
0.564	1.460	5.590	-0.084	-0.094	0.010
0.564	1.439	5.550	-0.085	-0.093	0.010
0.537	1.438	5.558	-0.085	-0.094	0.011
0.574	1.441	5.570	-0.084	-0.094	0.011
0.565	1.455	5.591	-0.084	-0.095	0.010
0.576	1.449	5.587	-0.085	-0.094	0.010
0.557	1.470	5.543	-0.085	-0.094	0.010
0.565	1.455	5.550	-0.085	-0.094	0.011
0.555	1.465	5.533	-0.085	-0.094	0.010
0.555	1.446	5.605	-0.084	-0.094	0.010
0.550	1.490	5.563	-0.084	-0.094	0.010
0.533	1.447	5.554	-0.084	-0.094	0.011
0.563	1.465	5.560	-0.084	-0.094	0.010
0.558	1.422	5.591	-0.085	-0.095	0.010
0.581	1.459	5.642	-0.085	-0.094	0.010
0.555	1.465	5.584	-0.085	-0.094	0.010
0.570	1.488	5.529	-0.084	-0.094	0.011
0.548	1.447	5.516	-0.084	-0.094	0.010
0.590	1.445	5.594	-0.084	-0.094	0.010
0.556	1.473	5.580	-0.084	-0.094	0.010
0.567	1.462	5.535	-0.084	-0.094	0.010
0.559	1.459	5.543	-0.085	-0.094	0.010
0.584	1.449	5.546	-0.085	-0.094	0.010
0.566	1.462	5.580	-0.085	-0.095	0.010
0.557	1.447	5.584	-0.085	-0.094	0.010
0.556	1.502	5.549	-0.084	-0.094	0.010
0.534	1.455	5.495	-0.084	-0.095	0.011
0.559	1.465	5.549	-0.084	-0.094	0.010
0.550	1.458	5.573	-0.085	-0.095	0.010
0.550	1.460	5.580	-0.085	-0.094	0.010
0.529	1.471	5.581	-0.084	-0.094	0.011
0.547	1.483	5.532	-0.084	-0.094	0.011
0.556	1.461	5.574	-0.084	-0.095	0.011
0.582	1.469	5.572	-0.084	-0.095	0.010
0.556	1.486	5.563	-0.084	-0.094	0.010
0.549	1.468	5.536	-0.084	-0.094	0.010
0.560	1.470	5.570	-0.085	-0.094	0.010
0.562	1.449	5.617	-0.084	-0.094	0.010
0.554	1.475	5.576	-0.085	-0.094	0.010
0.567	1.458	5.570	-0.084	-0.094	0.010
0.563	1.486	5.495	-0.085	-0.094	0.010
0.578	1.439	5.543	-0.084	-0.095	0.011
0.571	1.458	5.563	-0.084	-0.095	0.010
0.555	1.468	5.583	-0.084	-0.095	0.010
0.560	1.483	5.566	-0.084	-0.094	0.010
0.539	1.469	5.546	-0.084	-0.095	0.010
0.553	1.469	5.556	-0.084	-0.094	0.010
0.548	1.467	5.563	-0.084	-0.095	0.010
0.553	1.461	5.563	-0.085	-0.095	0.010
0.542	1.478	5.546	-0.085	-0.095	0.010
0.553	1.471	5.543	-0.084	-0.095	0.010
0.545	1.470	5.549	-0.084	-0.095	0.010
0.554	1.456	5.590	-0.084	-0.095	0.010
0.545	1.488	5.573	-0.084	-0.094	0.010
0.557	1.475	5.535	-0.084	-0.094	0.010
0.545	1.480	5.536	-0.085	-0.095	0.010
0.563	1.440	5.543	-0.084	-0.095	0.010
0.569	1.460	5.580	-0.085	-0.094	0.010
0.558	1.464	5.552	-0.084	-0.095	0.010
0.554	1.483	5.542	-0.084	-0.094	0.010
0.559	1.459	5.583	-0.084	-0.095	0.010
0.601	1.485	5.561	-0.084	-0.095	0.009
0.553	1.464	5.583	-0.084	-0.095	0.010
0.555	1.469	5.511	-0.084	-0.094	0.010
0.508	1.457	5.544	-0.085	-0.094	0.011
0.559	1.458	5.542	-0.084	-0.095	0.010
0.557	1.478	5.576	-0.085	-0.095	0.010
0.558	1.473	5.583	-0.084	-0.095	0.010
0.538	1.498	5.552	-0.084	-0.095	0.010
0.541	1.467	5.525	-0.084	-0.094	0.010
0.536	1.474	5.536	-0.085	-0.095	0.010
0.545	1.454	5.580	-0.084	-0.095	0.010
0.549	1.477	5.545	-0.085	-0.094	0.010
0.525	1.463	5.554	-0.085	-0.095	0.010
0.552	1.482	5.535	-0.085	-0.095	0.010
0.550	1.472	5.573	-0.084	-0.095	0.010
0.565	1.473	5.562	-0.084	-0.095	0.010
0.553	1.469	5.569	-0.084	-0.095	0.010
0.548	1.487	5.521	-0.084	-0.094	0.010
0.531	1.461	5.509	-0.085	-0.095	0.010
0.560	1.454	5.563	-0.084	-0.095	0.010
0.536	1.473	5.583	-0.084	-0.095	0.010
0.552	1.460	5.597	-0.085	-0.095	0.010
0.553	1.479	5.528	-0.085	-0.095	0.010
0.548	1.454	5.539	-0.084	-0.095	0.010
0.551	1.472	5.577	-0.085	-0.095	0.010
0.552	1.479	5.569	-0.084	-0.095	0.010
0.526	1.525	5.521	-0.084	-0.094	0.010
0.523	1.462	5.488	-0.084	-0.095	0.010
0.543	1.483	5.542	-0.084	-0.095	0.010
0.547	1.448	5.570	-0.084	-0.095	0.010
0.567	1.481	5.579	-0.084	-0.095	0.010
0.531	1.475	5.556	-0.084	-0.095	0.010
0.542	1.497	5.511	-0.084	-0.094	0.010
0.535	1.469	5.535	-0.084	-0.095	0.010
0.563	1.467	5.552	-0.084	-0.095	0.010
0.544	1.483	5.559	-0.084	-0.095	0.010
0.547	1.465	5.518	-0.084	-0.095	0.010
0.532	1.470	5.546	-0.085	-0.095	0.010
0.548	1.458	5.549	-0.085	-0.095	0.010
0.575	1.470	5.582	-0.084	-0.095	0.010
0.541	1.471	5.556	-0.084	-0.095	0.010
0.544	1.505	5.521	-0.085	-0.095	0.010
0.531	1.460	5.532	-0.084	-0.095	0.010
0.556	1.477	5.545	-0.084	-0.095	0.010
0.534	1.476	5.586	-0.084	-0.095	0.010
0.521	1.490	5.569	-0.084	-0.095	0.010
0.523	1.478	5.539	-0.084	-0.095	0.010
0.536	1.484	5.552	-0.084	-0.095	0.010
0.540	1.475	5.549	-0.084	-0.095	0.010
0.552	1.480	5.572	-0.084	-0.095	0.010
0.547	1.503	5.525	-0.085	-0.095	0.010
0.561	1.468	5.539	-0.084	-0.095	0.010
0.538	1.475	5.528	-0.084	-0.095	0.010
0.544	1.452	5.576	-0.084	-0.095	0.010
0.534	1.497	5.565	-0.084	-0.095	0.010
0.545	1.470	5.548	-0.084	-0.095	0.010
0.550	1.495	5.514	-0.085	-0.095	0.010
0.555	1.451	5.546	-0.084	-0.095	0.010
0.552	1.483	5.559	-0.084	-0.095	0.010
0.540	1.483	5.572	-0.084	-0.095	0.010
0.538	1.507	5.542	-0.084	-0.095	0.010
0.520	1.479	5.497	-0.084	-0.095	0.010
0.531	1.486	5.569	-0.084	-0.095	0.010
0.526	1.470	5.566	-0.084	-0.095	0.010
0.537	1.483	5.546	-0.084	-0.095	0.010
0.518	1.494	5.532	-0.084	-0.095	0.010
0.539	1.477	5.535	-0.084	-0.095	0.010
0.526	1.487	5.576	-0.084	-0.096	0.010
0.564	1.491	5.571	-0.084	-0.095	0.009
0.521	1.510	5.548	-0.084	-0.095	0.010
0.528	1.486	5.500	-0.084	-0.095	0.010
0.515	1.487	5.519	-0.084	-0.095	0.010
0.544	1.465	5.528	-0.084	-0.095	0.010
0.548	1.490	5.565	-0.084	-0.095	0.010
0.527	1.471	5.553	-0.084	-0.095	0.010
0.541	1.504	5.541	-0.084	-0.095	0.010
0.533	1.482	5.545	-0.084	-0.095	0.010
0.556	1.496	5.548	-0.084	-0.095	0.010
0.537	1.488	5.552	-0.084	-0.095	0.010
0.526	1.492	5.511	-0.084	-0.095	0.010
0.500	1.486	5.529	-0.084	-0.095	0.010
0.533	1.479	5.528	-0.084	-0.095	0.010
0.530	1.487	5.576	-0.084	-0.096	0.010
0.545	1.492	5.558	-0.084	-0.095	0.010
0.521	1.510	5.559	-0.084	-0.095	0.010
0.527	1.504	5.518	-0.084	-0.095	0.010
0.521	1.497	5.511	-0.084	-0.095	0.010
0.535	1.481	5.565	-0.084	-0.095	0.010
0.517	1.510	5.544	-0.084	-0.095	0.009
0.512	1.485	5.538	-0.084	-0.095	0.010
0.530	1.501	5.534	-0.084	-0.095	0.010
0.529	1.462	5.559	-0.084	-0.095	0.009
0.556	1.501	5.596	-0.085	-0.095	0.009
0.533	1.502	5.541	-0.084	-0.095	0.009
0.541	1.540	5.506	-0.084	-0.095	0.010
0.509	1.492	5.490	-0.084	-0.096	0.010
0.542	1.487	5.548	-0.084	-0.095	0.010
0.531	1.497	5.555	-0.084	-0.095	0.010
0.527	1.505	5.534	-0.084	-0.095	0.010
0.507	1.503	5.539	-0.084	-0.095	0.010
0.525	1.498	5.542	-0.084	-0.095	0.010
0.529	1.500	5.552	-0.084	-0.096	0.010
0.529	1.490	5.548	-0.084	-0.095	0.010
0.509	1.540	5.527	-0.084	-0.095	0.010
0.499	1.501	5.510	-0.084	-0.095	0.010
0.515	1.498	5.545	-0.084	-0.095	0.010
0.511	1.480	5.545	-0.084	-0.096	0.009
0.535	1.499	5.561	-0.084	-0.095	0.009
0.506	1.497	5.542	-0.084	-0.095	0.010
0.528	1.523	5.524	-0.084	-0.095	0.010
0.518	1.497	5.555	-0.084	-0.096	0.010
0.556	1.503	5.543	-0.084	-0.095	0.009
0.520	1.515	5.571	-0.084	-0.095	0.009
0.516	1.508	5.537	-0.084	-0.095	0.009
0.524	1.502	5.527	-0.084	-0.095	0.010
0.518	1.494	5.568	-0.084	-0.095	0.009
0.509	1.517	5.561	-0.084	-0.096	0.009
0.527	1.494	5.558	-0.084	-0.095	0.010
0.513	1.535	5.490	-0.084	-0.096	0.010
0.541	1.485	5.514	-0.084	-0.096	0.010
0.518	1.505	5.548	-0.084	-0.095	0.009
0.515	1.497	5.578	-0.084	-0.095	0.009
0.512	1.530	5.551	-0.084	-0.095	0.009
0.508	1.503	5.531	-0.084	-0.096	0.010
0.518	1.521	5.510	-0.084	-0.096	0.010
0.522	1.490	5.524	-0.084	-0.096	0.010
0.523	1.512	5.541	-0.084	-0.095	0.010
0.522	1.511	5.561	-0.084	-0.096	0.010
0.524	1.522	5.541	-0.084	-0.095	0.010
0.503	1.497	5.520	-0.084	-0.095	0.009
0.515	1.499	5.568	-0.084	-0.095	0.009
0.503	1.510	5.568	-0.084	-0.096	0.009
0.508	1.501	5.517	-0.084	-0.095	0.009
0.501	1.513	5.528	-0.084	-0.095	0.010
0.523	1.489	5.527	-0.084	-0.096	0.010
0.522	1.503	5.568	-0.084	-0.096	0.009
0.531	1.508	5.574	-0.084	-0.096	0.009
0.510	1.529	5.558	-0.084	-0.095	0.009
0.494	1.515	5.527	-0.084	-0.095	0.009
0.516	1.526	5.534	-0.084	-0.096	0.009
0.511	1.494	5.568	-0.084	-0.096	0.009
0.506	1.515	5.520	-0.084	-0.095	0.009
0.465	1.502	5.532	-0.084	-0.095	0.010
0.507	1.514	5.541	-0.084	-0.096	0.009
0.506	1.503	5.561	-0.084	-0.096	0.010
0.519	1.512	5.560	-0.084	-0.096	0.009
0.498	1.524	5.575	-0.084	-0.095	0.009
0.501	1.510	5.503	-0.084	-0.095	0.009
0.485	1.501	5.532	-0.084	-0.095	0.010
0.513	1.496	5.548	-0.084	-0.096	0.009
0.505	1.528	5.564	-0.084	-0.096	0.009
0.500	1.506	5.565	-0.084	-0.096	0.009
0.504	1.524	5.530	-0.084	-0.096	0.009
0.511	1.509	5.544	-0.084	-0.096	0.009
0.521	1.520	5.537	-0.084	-0.096	0.009
0.504	1.510	5.578	-0.084	-0.095	0.009
0.488	1.534	5.534	-0.084	-0.095	0.009
0.472	1.507	5.521	-0.084	-0.096	0.010
0.505	1.509	5.561	-0.084	-0.096	0.009
0.492	1.487	5.568	-0.084	-0.096	0.009
0.515	1.511	5.619	-0.084	-0.095	0.009
0.503	1.532	5.551	-0.084	-0.096	0.009
0.495	1.522	5.537	-0.084	-0.095	0.010
0.482	1.519	5.534	-0.084	-0.096	0.009
0.507	1.511	5.574	-0.084	-0.096	0.009
0.490	1.537	5.557	-0.084	-0.096	0.009
0.486	1.510	5.506	-0.083	-0.096	0.009
0.487	1.516	5.531	-0.084	-0.096	0.009
0.501	1.496	5.548	-0.084	-0.096	0.009
0.514	1.518	5.582	-0.084	-0.096	0.009
0.498	1.512	5.551	-0.084	-0.096	0.009
0.500	1.557	5.520	-0.084	-0.095	0.010
0.481	1.518	5.506	-0.083	-0.096	0.010
0.513	1.518	5.537	-0.084	-0.096	0.009
0.492	1.493	5.578	-0.084	-0.096	0.009
0.503	1.520	5.561	-0.084	-0.095	0.009
0.466	1.517	5.538	-0.084	-0.096	0.009
0.496	1.527	5.503	-0.084	-0.096	0.009
0.495	1.518	5.582	-0.084	-0.096	0.009
0.518	1.520	5.564	-0.084	-0.096	0.009
0.481	1.533	5.578	-0.084	-0.096	0.009
0.483	1.521	5.527	-0.084	-0.096	0.009
0.472	1.525	5.541	-0.084	-0.096	0.009
0.481	1.505	5.581	-0.083	-0.096	0.009
0.470	1.537	5.564	-0.084	-0.096	0.009
0.483	1.515	5.558	-0.084	-0.096	0.009
0.491	1.542	5.483	-0.085	-0.096	0.009
0.508	1.500	5.545	-0.084	-0.096	0.010
0.500	1.526	5.550	-0.084	-0.096	0.009
0.482	1.513	5.581	-0.084	-0.096	0.009
0.499	1.542	5.560	-0.084	-0.095	0.009
0.475	1.514	5.531	-0.084	-0.096	0.009
0.491	1.522	5.547	-0.084	-0.096	0.009
0.495	1.515	5.547	-0.084	-0.096	0.009
0.496	1.525	5.557	-0.084	-0.096	0.009
0.489	1.535	5.544	-0.084	-0.096	0.009
0.496	1.533	5.544	-0.084	-0.096	0.010
0.474	1.527	5.533	-0.084	-0.096	0.009
0.482	1.509	5.588	-0.083	-0.096	0.009
0.463	1.544	5.574	-0.084	-0.096	0.009
0.480	1.517	5.527	-0.084	-0.096	0.009
0.472	1.530	5.548	-0.084	-0.096	0.010
0.496	1.500	5.544	-0.084	-0.096	0.009
0.489	1.534	5.605	-0.084	-0.096	0.009
0.482	1.528	5.574	-0.084	-0.096	0.009
0.482	1.556	5.536	-0.084	-0.096	0.009
0.462	1.526	5.564	-0.084	-0.096	0.009
0.506	1.543	5.553	-0.084	-0.096	0.009
0.485	1.513	5.561	-0.084	-0.096	0.009
0.489	1.534	5.509	-0.084	-0.095	0.009
0.446	1.507	5.529	-0.084	-0.096	0.010
0.490	1.525	5.530	-0.084	-0.096	0.009
0.484	1.523	5.598	-0.084	-0.096	0.009
0.496	1.529	5.570	-0.084	-0.096	0.009
0.476	1.542	5.571	-0.084	-0.096	0.009
0.468	1.524	5.513	-0.084	-0.095	0.009
0.458	1.521	5.538	-0.084	-0.096	0.009
0.482	1.513	5.554	-0.084	-0.096	0.009
0.466	1.528	5.558	-0.084	-0.096	0.009
0.462	1.515	5.579	-0.084	-0.096	0.009
0.472	1.539	5.544	-0.084	-0.096	0.009
0.467	1.524	5.575	-0.084	-0.096	0.009
0.488	1.532	5.550	-0.083	-0.096	0.009
0.479	1.529	5.581	-0.084	-0.096	0.009
0.469	1.547	5.550	-0.084	-0.096	0.009
0.446	1.524	5.524	-0.084	-0.096	0.009
0.482	1.528	5.574	-0.084	-0.096	0.009
0.471	1.504	5.599	-0.084	-0.096	0.009
0.485	1.526	5.598	-0.084	-0.096	0.009
0.467	1.542	5.550	-0.084	-0.096	0.009
0.475	1.534	5.544	-0.084	-0.096	0.009
0.469	1.524	5.558	-0.084	-0.096	0.009
0.483	1.527	5.588	-0.083	-0.096	0.009
0.467	1.559	5.568	-0.084	-0.096	0.009
0.457	1.517	5.503	-0.083	-0.096	0.009
0.457	1.532	5.537	-0.084	-0.096	0.009
0.467	1.507	5.554	-0.084	-0.096	0.009
0.480	1.538	5.595	-0.084	-0.096	0.009
0.460	1.527	5.571	-0.084	-0.096	0.009
0.462	1.570	5.540	-0.084	-0.096	0.009
0.447	1.530	5.537	-0.083	-0.097	0.009
0.476	1.534	5.571	-0.084	-0.096	0.009
0.460	1.520	5.575	-0.084	-0.096	0.009
0.473	1.532	5.561	-0.084	-0.096	0.009
0.451	1.533	5.561	-0.084	-0.096	0.009
0.473	1.531	5.557	-0.084	-0.096	0.009
0.463	1.527	5.585	-0.084	-0.097	0.009
0.486	1.536	5.577	-0.084	-0.096	0.009
0.463	1.555	5.564	-0.084	-0.096	0.009
0.459	1.525	5.533	-0.084	-0.096	0.009
0.462	1.543	5.564	-0.084	-0.096	0.009
0.459	1.523	5.608	-0.083	-0.096	0.009
0.443	1.547	5.588	-0.084	-0.096	0.008
0.460	1.534	5.561	-0.084	-0.096	0.009
0.465	1.555	5.499	-0.084	-0.096	0.009
0.468	1.522	5.554	-0.083	-0.097	0.009
0.467	1.537	5.584	-0.084	-0.096	0.009
0.452	1.530	5.554	-0.084	-0.096	0.009
0.454	1.553	5.567	-0.084	-0.096	0.009
0.447	1.539	5.537	-0.084	-0.096	0.009
0.454	1.543	5.561	-0.084	-0.096	0.009
0.454	1.539	5.578	-0.084	-0.096	0.009
0.466	1.546	5.574	-0.084	-0.096	0.009
0.460	1.552	5.540	-0.084	-0.096	0.009
0.466	1.539	5.523	-0.083	-0.096	0.009
0.446	1.540	5.547	-0.083	-0.096	0.009
0.456	1.527	5.585	-0.084	-0.096	0.009
0.454	1.566	5.580	-0.084	-0.096	0.009
0.458	1.538	5.540	-0.084	-0.096	0.009
0.448	1.547	5.524	-0.084	-0.096	0.009
0.472	1.511	5.537	-0.084	-0.097	0.009
0.470	1.553	5.594	-0.084	-0.097	0.009
0.466	1.547	5.580	-0.084	-0.096	0.009
0.458	1.578	5.560	-0.083	-0.096	0.009
0.440	1.545	5.584	-0.083	-0.097	0.009
0.479	1.564	5.563	-0.083	-0.097	0.009
0.447	1.534	5.567	-0.084	-0.097	0.009
0.451	1.545	5.540	-0.084	-0.096	0.009
0.403	1.537	5.562	-0.084	-0.096	0.010
0.452	1.547	5.550	-0.084	-0.097	0.009
0.457	1.546	5.591	-0.084	-0.097	0.009
0.474	1.553	5.580	-0.083	-0.097	0.009
0.448	1.563	5.570	-0.084	-0.096	0.009
0.450	1.549	5.522	-0.083	-0.096	0.009
0.431	1.551	5.554	-0.084	-0.096	0.009
0.458	1.538	5.574	-0.083	-0.096	0.009
0.448	1.560	5.571	-0.084	-0.096	0.009
0.447	1.542	5.577	-0.083	-0.096	0.009
0.452	1.557	5.554	-0.084	-0.096	0.009
0.465	1.555	5.577	-0.084	-0.097	0.009
0.467	1.561	5.563	-0.083	-0.097	0.009
0.440	1.552	5.577	-0.083	-0.096	0.009
0.440	1.580	5.543	-0.083	-0.096	0.009
0.417	1.550	5.527	-0.084	-0.097	0.009
0.454	1.553	5.560	-0.083	-0.097	0.009
0.440	1.534	5.584	-0.084	-0.097	0.009
0.449	1.556	5.618	-0.083	-0.096	0.009
0.433	1.575	5.567	-0.084	-0.096	0.009
0.450	1.549	5.557	-0.084	-0.097	0.009
0.438	1.561	5.557	-0.084	-0.097	0.009
0.453	1.554	5.587	-0.083	-0.097	0.009
0.436	1.595	5.577	-0.083	-0.096	0.009
0.431	1.556	5.505	-0.083	-0.097	0.009
0.437	1.559	5.564	-0.083	-0.097	0.009
0.446	1.542	5.571	-0.084	-0.097	0.009
0.462	1.560	5.597	-0.084	-0.097	0.009
0.449	1.561	5.577	-0.083	-0.097	0.009
0.447	1.598	5.539	-0.083	-0.096	0.009
0.431	1.552	5.522	-0.083	-0.097	0.009
0.459	1.562	5.549	-0.083	-0.097	0.009
0.440	1.562	5.567	-0.084	-0.097	0.009
0.461	1.561	5.546	-0.083	-0.096	0.009
0.419	1.574	5.547	-0.083	-0.097	0.009
0.441	1.569	5.543	-0.083	-0.097	0.009
0.444	1.565	5.584	-0.083	-0.097	0.009
0.454	1.567	5.573	-0.083	-0.097	0.009
0.438	1.596	5.560	-0.083	-0.097	0.009
0.435	1.561	5.532	-0.083	-0.097	0.009
0.446	1.566	5.553	-0.084	-0.097	0.009
0.448	1.553	5.618	-0.083	-0.097	0.009
0.420	1.586	5.576	-0.083	-0.096	0.008
0.435	1.566	5.567	-0.083	-0.097	0.009
0.450	1.600	5.515	-0.084	-0.097	0.009
0.456	1.555	5.550	-0.083	-0.097	0.009
0.460	1.584	5.573	-0.083	-0.097	0.009
0.443	1.561	5.550	-0.084	-0.097	0.009
0.447	1.589	5.563	-0.083	-0.096	0.009
0.432	1.571	5.539	-0.083	-0.097	0.009
0.452	1.570	5.560	-0.083	-0.097	0.009
0.438	1.569	5.556	-0.083	-0.097	0.009
0.449	1.587	5.556	-0.083	-0.097	0.009
0.434	1.603	5.515	-0.083	-0.097	0.009
0.451	1.569	5.529	-0.083	-0.097	0.009
0.433	1.579	5.542	-0.083	-0.097	0.009
0.437	1.570	5.604	-0.083	-0.097	0.009
0.426	1.598	5.573	-0.083	-0.097	0.009
0.420	1.582	5.508	-0.083	-0.097	0.009
0.434	1.589	5.519	-0.083	-0.097	0.009
0.447	1.552	5.536	-0.083	-0.097	0.009
0.455	1.582	5.587	-0.083	-0.097	0.009
0.436	1.577	5.566	-0.083	-0.097	0.009
0.441	1.603	5.555	-0.083	-0.097	0.009
0.437	1.586	5.576	-0.083	-0.097	0.009
0.488	1.597	5.571	-0.083	-0.097	0.009
0.446	1.580	5.576	-0.083	-0.097	0.009
0.444	1.582	5.515	-0.083	-0.096	0.009
0.400	1.573	5.534	-0.083	-0.097	0.009
0.454	1.567	5.529	-0.083	-0.097	0.009
0.447	1.591	5.600	-0.083	-0.098	0.009
0.466	1.587	5.589	-0.083	-0.097	0.009
0.436	1.607	5.569	-0.083	-0.097	0.009
0.433	1.578	5.519	-0.083	-0.097	0.009
0.425	1.590	5.529	-0.083	-0.097	0.009
0.447	1.568	5.573	-0.083	-0.097	0.009
0.433	1.596	5.552	-0.083	-0.097	0.009
0.412	1.595	5.539	-0.083	-0.097	0.009
0.435	1.595	5.525	-0.083	-0.097	0.009
0.439	1.587	5.576	-0.083	-0.097	0.009
0.450	1.597	5.568	-0.082	-0.097	0.009
0.432	1.586	5.576	-0.083	-0.097	0.009
0.444	1.608	5.514	-0.083	-0.096	0.009
0.404	1.590	5.498	-0.083	-0.097	0.009
0.446	1.582	5.563	-0.083	-0.097	0.009
0.434	1.580	5.579	-0.083	-0.097	0.008
0.452	1.589	5.596	-0.083	-0.097	0.009
0.427	1.613	5.545	-0.083	-0.097	0.009
0.440	1.574	5.539	-0.083	-0.097	0.009
0.442	1.595	5.570	-0.083	-0.097	0.009
0.449	1.593	5.579	-0.083	-0.097	0.009
0.429	1.647	5.541	-0.083	-0.096	0.009
0.408	1.591	5.501	-0.082	-0.097	0.009
0.432	1.598	5.528	-0.083	-0.097	0.009
0.431	1.586	5.583	-0.083	-0.097	0.009
0.452	1.605	5.586	-0.083	-0.097	0.009
0.416	1.595	5.546	-0.083	-0.097	0.009
0.437	1.626	5.538	-0.083	-0.097	0.009
0.424	1.598	5.525	-0.082	-0.097	0.009
0.442	1.589	5.579	-0.083	-0.097	0.009
0.426	1.623	5.565	-0.083	-0.097	0.009
0.432	1.599	5.521	-0.082	-0.097	0.009
0.425	1.594	5.539	-0.083	-0.097	0.009
0.443	1.582	5.555	-0.083	-0.097	0.009
0.454	1.598	5.586	-0.083	-0.097	0.009
0.447	1.598	5.555	-0.083	-0.097	0.009
0.441	1.635	5.510	-0.083	-0.097	0.009
0.429	1.591	5.532	-0.082	-0.098	0.009
0.457	1.603	5.535	-0.083	-0.097	0.009
0.433	1.595	5.576	-0.082	-0.097	0.009
0.414	1.614	5.545	-0.083	-0.097	0.008
0.415	1.605	5.556	-0.083	-0.097	0.009
0.430	1.610	5.525	-0.083	-0.097	0.009
0.427	1.602	5.542	-0.083	-0.098	0.009
0.440	1.601	5.542	-0.083	-0.097	0.009
0.428	1.623	5.535	-0.083	-0.097	0.009
0.446	1.597	5.501	-0.082	-0.097	0.009
0.426	1.603	5.507	-0.082	-0.097	0.009
0.429	1.595	5.569	-0.082	-0.097	0.009
0.428	1.622	5.555	-0.083	-0.097	0.009
0.432	1.603	5.514	-0.082	-0.097	0.009
0.442	1.621	5.501	-0.083	-0.097	0.009
0.447	1.585	5.535	-0.083	-0.098	0.009
0.449	1.605	5.528	-0.083	-0.097	0.009
0.436	1.602	5.542	-0.083	-0.097	0.009
0.440	1.636	5.524	-0.082	-0.097	0.009
0.427	1.603	5.491	-0.083	-0.097	0.009
0.439	1.599	5.525	-0.082	-0.097	0.009
0.433	1.605	5.531	-0.083	-0.097	0.009
0.433	1.601	5.535	-0.083	-0.097	0.009
0.414	1.623	5.498	-0.083	-0.097	0.009
0.441	1.582	5.528	-0.082	-0.097	0.009
0.442	1.616	5.583	-0.083	-0.098	0.009
0.455	1.615	5.544	-0.082	-0.097	0.009
0.420	1.627	5.531	-0.082	-0.097	0.009
0.423	1.609	5.515	-0.083	-0.097	0.009
0.442	1.617	5.518	-0.083	-0.097	0.009
0.438	1.589	5.549	-0.082	-0.097	0.009
0.435	1.609	5.521	-0.083	-0.097	0.009
0.406	1.590	5.530	-0.083	-0.097	0.010
0.444	1.614	5.504	-0.083	-0.097	0.009
0.438	1.603	5.556	-0.082	-0.098	0.009
0.461	1.622	5.540	-0.082	-0.097	0.009
0.430	1.610	5.545	-0.082	-0.097	0.009
0.431	1.612	5.484	-0.083	-0.097	0.009
0.413	1.599	5.522	-0.083	-0.097	0.010
0.447	1.594	5.532	-0.082	-0.097	0.009
0.429	1.616	5.542	-0.083	-0.097	0.009
0.434	1.605	5.538	-0.082	-0.097	0.009
0.427	1.622	5.511	-0.083	-0.097	0.009
0.428	1.606	5.505	-0.082	-0.097	0.010
0.442	1.627	5.524	-0.082	-0.098	0.009
0.432	1.608	5.552	-0.082	-0.097	0.009
0.417	1.630	5.497	-0.082	-0.097	0.009
0.411	1.607	5.498	-0.082	-0.097	0.010
0.441	1.613	5.518	-0.082	-0.097	0.009
0.429	1.581	5.552	-0.083	-0.098	0.009
0.450	1.619	5.576	-0.083	-0.097	0.009
0.429	1.622	5.531	-0.083	-0.097	0.009
0.439	1.626	5.490	-0.082	-0.097	0.010
0.428	1.619	5.497	-0.082	-0.097	0.010
0.451	1.604	5.538	-0.082	-0.097	0.009
0.434	1.645	5.528	-0.082	-0.097	0.010
0.430	1.606	5.473	-0.082	-0.097	0.009
0.431	1.613	5.508	-0.083	-0.097	0.010
0.440	1.598	5.528	-0.082	-0.098	0.009
0.455	1.617	5.541	-0.083	-0.097	0.009
0.433	1.611	5.525	-0.082	-0.097	0.010
0.434	1.651	5.500	-0.082	-0.097	0.010
0.417	1.617	5.456	-0.082	-0.098	0.010
0.445	1.617	5.507	-0.082	-0.097	0.009
0.433	1.614	5.531	-0.082	-0.097	0.009
0.445	1.621	5.507	-0.082	-0.097	0.009
0.414	1.610	5.512	-0.082	-0.097	0.010
0.437	1.628	5.480	-0.082	-0.097	0.010
0.436	1.622	5.538	-0.082	-0.098	0.010
0.448	1.627	5.510	-0.082	-0.097	0.009
0.437	1.638	5.497	-0.082	-0.097	0.010
0.433	1.625	5.504	-0.082	-0.097	0.010
0.438	1.630	5.501	-0.082	-0.097	0.010
0.440	1.607	5.562	-0.082	-0.097	0.009
0.429	1.632	5.528	-0.083	-0.097	0.009
0.446	1.622	5.501	-0.082	-0.097	0.010
0.445	1.643	5.446	-0.083	-0.097	0.010
0.459	1.600	5.487	-0.082	-0.098	0.010
0.457	1.629	5.503	-0.082	-0.097	0.009
0.436	1.623	5.521	-0.082	-0.097	0.010
0.446	1.652	5.510	-0.082	-0.097	0.010
0.434	1.630	5.442	-0.082	-0.097	0.010
0.442	1.626	5.484	-0.082	-0.097	0.010
0.446	1.629	5.487	-0.082	-0.098	0.010
0.450	1.633	5.493	-0.082	-0.097	0.010
0.438	1.652	5.459	-0.082	-0.097	0.010
0.452	1.619	5.484	-0.082	-0.097	0.010
0.444	1.628	5.480	-0.082	-0.097	0.010
0.441	1.622	5.514	-0.082	-0.097	0.010
0.435	1.658	5.517	-0.082	-0.097	0.009
0.436	1.629	5.456	-0.082	-0.097	0.010
0.432	1.627	5.450	-0.082	-0.097	0.010
0.456	1.603	5.484	-0.082	-0.098	0.010
0.475	1.628	5.527	-0.082	-0.097	0.010
0.443	1.637	5.493	-0.082	-0.097	0.010
0.451	1.647	5.469	-0.082	-0.097	0.010
0.436	1.643	5.524	-0.082	-0.098	0.010
0.489	1.660	5.498	-0.082	-0.097	0.009
0.448	1.644	5.503	-0.082	-0.097	0.010
0.455	1.635	5.432	-0.082	-0.097	0.010
0.407	1.630	5.488	-0.082	-0.097	0.010
0.458	1.628	5.483	-0.082	-0.097	0.010
0.445	1.643	5.497	-0.082	-0.097	0.010
0.469	1.635	5.503	-0.082	-0.097	0.010
0.453	1.662	5.486	-0.082	-0.097	0.010
0.451	1.637	5.463	-0.082	-0.097	0.010
0.448	1.651	5.476	-0.082	-0.097	0.010
0.464	1.632	5.507	-0.082	-0.097	0.010
0.447	1.650	5.462	-0.082	-0.097	0.010
0.431	1.632	5.467	-0.082	-0.097	0.010
0.470	1.650	5.459	-0.082	-0.097	0.010
0.456	1.642	5.500	-0.082	-0.098	0.010
0.478	1.655	5.485	-0.082	-0.097	0.010
0.453	1.655	5.500	-0.082	-0.097	0.010
0.454	1.658	5.435	-0.082	-0.097	0.010
0.436	1.644	5.446	-0.082	-0.097	0.010
0.470	1.640	5.476	-0.082	-0.097	0.010
0.451	1.639	5.473	-0.082	-0.097	0.010
0.467	1.646	5.503	-0.082	-0.097	0.010
0.453	1.663	5.452	-0.082	-0.097	0.010
0.461	1.639	5.452	-0.082	-0.097	0.010
0.467	1.652	5.497	-0.082	-0.097	0.010
0.459	1.650	5.489	-0.082	-0.097	0.010
0.444	1.700	5.451	-0.082	-0.097	0.010
0.436	1.655	5.387	-0.081	-0.097	0.010
0.455	1.667	5.449	-0.082	-0.097	0.010
0.456	1.635	5.459	-0.082	-0.097	0.010
0.487	1.659	5.516	-0.082	-0.097	0.010
0.461	1.655	5.452	-0.082	-0.097	0.010
0.468	1.683	5.441	-0.081	-0.097	0.010
0.450	1.657	5.421	-0.082	-0.098	0.010
0.484	1.662	5.462	-0.082	-0.097	0.010
0.456	1.673	5.458	-0.082	-0.097	0.010
0.470	1.664	5.441	-0.082	-0.097	0.010
0.453	1.658	5.456	-0.082	-0.097	0.010
0.468	1.653	5.452	-0.081	-0.097	0.010
0.485	1.664	5.465	-0.082	-0.098	0.010
0.490	1.665	5.471	-0.081	-0.097	0.010
0.460	1.688	5.438	-0.082	-0.097	0.010
0.461	1.655	5.428	-0.081	-0.097	0.010
0.480	1.673	5.448	-0.082	-0.097	0.010
0.463	1.647	5.496	-0.081	-0.097	0.010
0.449	1.692	5.458	-0.082	-0.097	0.010
0.453	1.660	5.446	-0.082	-0.097	0.010
0.475	1.682	5.387	-0.082	-0.097	0.010
0.486	1.656	5.442	-0.082	-0.098	0.011
0.484	1.675	5.455	-0.082	-0.097	0.010
0.471	1.675	5.434	-0.082	-0.097	0.010
0.480	1.685	5.438	-0.081	-0.097	0.010
0.460	1.672	5.414	-0.081	-0.097	0.010
0.479	1.663	5.427	-0.081	-0.097	0.010
0.473	1.685	5.444	-0.081	-0.097	0.010
0.488	1.675	5.437	-0.081	-0.097	0.010
0.488	1.694	5.400	-0.082	-0.097	0.010
0.490	1.667	5.411	-0.081	-0.097	0.011
0.478	1.677	5.421	-0.081	-0.097	0.010
0.482	1.667	5.465	-0.081	-0.097	0.010
0.471	1.704	5.447	-0.081	-0.097	0.010
0.468	1.677	5.403	-0.081	-0.097	0.010
0.469	1.678	5.418	-0.082	-0.097	0.010
0.486	1.660	5.424	-0.082	-0.097	0.010
0.486	1.683	5.434	-0.082	-0.097	0.010
0.470	1.677	5.425	-0.082	-0.097	0.011
0.486	1.679	5.424	-0.081	-0.097	0.011
0.479	1.687	5.465	-0.081	-0.098	0.010
0.514	1.692	5.433	-0.081	-0.097	0.010
0.472	1.699	5.441	-0.082	-0.097	0.010
0.479	1.683	5.379	-0.081	-0.096	0.010
0.460	1.675	5.391	-0.082	-0.097	0.011
0.494	1.672	5.424	-0.081	-0.097	0.011
0.498	1.685	5.447	-0.081	-0.097	0.010
0.479	1.669	5.435	-0.081	-0.097	0.010
0.501	1.703	5.410	-0.082	-0.097	0.011
0.491	1.685	5.410	-0.081	-0.097	0.011
0.502	1.700	5.403	-0.081	-0.097	0.010
0.488	1.684	5.444	-0.081	-0.097	0.010
0.485	1.691	5.369	-0.081	-0.096	0.010
0.456	1.673	5.388	-0.082	-0.097	0.011
0.491	1.674	5.407	-0.081	-0.097	0.011
0.495	1.695	5.444	-0.081	-0.098	0.011
0.514	1.695	5.436	-0.081	-0.097	0.010
0.492	1.709	5.403	-0.081	-0.097	0.010
0.504	1.703	5.372	-0.081	-0.097	0.011
0.488	1.690	5.373	-0.081	-0.097	0.011
0.497	1.675	5.420	-0.081	-0.097	0.011
0.493	1.710	5.396	-0.081	-0.097	0.010
0.490	1.693	5.407	-0.081	-0.097	0.011
0.506	1.708	5.382	-0.081	-0.097	0.010
0.502	1.657	5.413	-0.081	-0.097	0.010
0.534	1.700	5.451	-0.082	-0.097	0.010
0.503	1.694	5.413	-0.081	-0.097	0.010
0.498	1.739	5.362	-0.081	-0.096	0.011
0.483	1.693	5.345	-0.081	-0.097	0.011
0.516	1.692	5.396	-0.081	-0.097	0.011
0.503	1.700	5.410	-0.081	-0.097	0.011
0.505	1.701	5.392	-0.081	-0.097	0.010
0.494	1.703	5.373	-0.082	-0.097	0.011
0.506	1.694	5.386	-0.081	-0.097	0.011
0.507	1.704	5.403	-0.081	-0.097	0.011
0.516	1.693	5.403	-0.081	-0.097	0.011
0.499	1.735	5.392	-0.081	-0.096	0.011
0.498	1.699	5.327	-0.081	-0.097	0.011
0.500	1.712	5.359	-0.081	-0.097	0.011
0.515	1.689	5.403	-0.081	-0.097	0.011
0.523	1.708	5.406	-0.081	-0.097	0.011
0.497	1.707	5.400	-0.081	-0.097	0.011
0.510	1.729	5.341	-0.081	-0.097	0.011
0.508	1.702	5.393	-0.081	-0.097	0.011
0.540	1.709	5.402	-0.081	-0.097	0.011
0.509	1.712	5.403	-0.081	-0.097	0.011
0.509	1.714	5.382	-0.081	-0.096	0.011
0.509	1.716	5.382	-0.081	-0.097	0.011
0.517	1.697	5.430	-0.080	-0.097	0.011
0.509	1.724	5.395	-0.081	-0.096	0.011
0.524	1.720	5.382	-0.081	-0.097	0.011
0.526	1.735	5.320	-0.081	-0.097	0.011
0.537	1.697	5.355	-0.080	-0.097	0.011
0.518	1.720	5.372	-0.081	-0.097	0.011
0.515	1.697	5.396	-0.081	-0.097	0.011
0.515	1.741	5.385	-0.081	-0.096	0.011
0.513	1.726	5.368	-0.081	-0.097	0.011
0.527	1.734	5.320	-0.081	-0.097	0.011
0.530	1.718	5.365	-0.081	-0.097	0.011
0.532	1.721	5.358	-0.081	-0.097	0.011
0.519	1.729	5.344	-0.081	-0.097	0.011
0.530	1.738	5.354	-0.081	-0.097	0.011
0.517	1.718	5.310	-0.081	-0.097	0.011
0.533	1.710	5.365	-0.081	-0.096	0.011
0.530	1.737	5.371	-0.081	-0.096	0.011
0.535	1.721	5.365	-0.081	-0.096	0.011
0.509	1.724	5.315	-0.081	-0.096	0.011
0.541	1.703	5.338	-0.081	-0.097	0.011
0.540	1.730	5.409	-0.081	-0.097	0.011
0.544	1.726	5.384	-0.080	-0.096	0.011
0.528	1.753	5.347	-0.081	-0.097	0.011
0.532	1.726	5.330	-0.081	-0.096	0.011
0.543	1.745	5.347	-0.081	-0.097	0.011
0.524	1.718	5.344	-0.081	-0.097	0.011
0.534	1.735	5.330	-0.081	-0.096	0.011
0.500	1.723	5.342	-0.081	-0.096	0.012
0.535	1.730	5.327	-0.081	-0.096	0.011
0.533	1.730	5.372	-0.081	-0.097	0.011
0.567	1.729	5.370	-0.080	-0.097	0.011
0.534	1.745	5.358	-0.081	-0.096	0.011
0.534	1.728	5.293	-0.081	-0.096	0.011
0.507	1.732	5.321	-0.081	-0.096	0.012
0.545	1.714	5.351	-0.081	-0.097	0.011
0.546	1.741	5.354	-0.081	-0.096	0.011
0.537	1.724	5.351	-0.080	-0.096	0.011
0.534	1.755	5.327	-0.081	-0.096	0.011
0.556	1.736	5.330	-0.081	-0.097	0.012
0.559	1.747	5.326	-0.081	-0.096	0.011
0.543	1.730	5.364	-0.080	-0.096	0.011
0.538	1.764	5.319	-0.080	-0.096	0.011
0.528	1.725	5.314	-0.081	-0.096	0.012
0.558	1.740	5.340	-0.080	-0.096	0.011
0.542	1.720	5.364	-0.081	-0.097	0.011
0.554	1.738	5.375	-0.081	-0.096	0.011
0.548	1.760	5.340	-0.081	-0.096	0.011
0.548	1.744	5.306	-0.080	-0.096	0.012
0.534	1.745	5.310	-0.081	-0.096	0.012
0.562	1.741	5.333	-0.080	-0.096	0.011
0.550	1.778	5.337	-0.081	-0.096	0.012
0.537	1.738	5.279	-0.080	-0.096	0.011
0.549	1.751	5.330	-0.080	-0.096	0.012
0.557	1.730	5.334	-0.081	-0.096	0.011
0.569	1.754	5.354	-0.081	-0.096	0.011
0.544	1.746	5.334	-0.080	-0.096	0.011
0.552	1.783	5.320	-0.080	-0.096	0.012
0.533	1.733	5.286	-0.080	-0.097	0.012
0.568	1.750	5.337	-0.080	-0.096	0.012
0.560	1.744	5.343	-0.080	-0.096	0.011
0.564	1.747	5.333	-0.080	-0.095	0.011
0.537	1.750	5.303	-0.080	-0.096	0.012
0.559	1.751	5.289	-0.080	-0.096	0.012
0.551	1.749	5.358	-0.080	-0.097	0.012
0.570	1.755	5.343	-0.080	-0.096	0.011
0.553	1.775	5.316	-0.080	-0.096	0.012
0.550	1.756	5.306	-0.080	-0.096	0.012
0.552	1.754	5.310	-0.080	-0.096	0.012
0.559	1.741	5.377	-0.080	-0.096	0.012
0.545	1.771	5.329	-0.080	-0.096	0.011
0.550	1.762	5.330	-0.080	-0.096	0.012
0.568	1.787	5.265	-0.081	-0.096	0.012
0.572	1.730	5.310	-0.080	-0.096	0.012
0.575	1.766	5.333	-0.080	-0.096	0.012
0.573	1.761	5.309	-0.080	-0.096	0.012
0.563	1.774	5.295	-0.080	-0.096	0.012
0.542	1.766	5.289	-0.080	-0.096	0.012
0.574	1.757	5.316	-0.080	-0.096	0.012
0.569	1.778	5.323	-0.080	-0.096	0.012
0.576	1.766	5.326	-0.080	-0.096	0.012
0.568	1.784	5.272	-0.081	-0.096	0.012
0.575	1.753	5.296	-0.080	-0.096	0.012
0.569	1.771	5.323	-0.080	-0.096	0.012
0.570	1.749	5.347	-0.080	-0.096	0.012
0.562	1.793	5.333	-0.080	-0.095	0.012
0.558	1.775	5.282	-0.080	-0.096	0.012
0.558	1.767	5.296	-0.080	-0.096	0.012
0.574	1.743	5.310	-0.080	-0.096	0.012
0.573	1.770	5.340	-0.080	-0.096	0.012
0.561	1.766	5.310	-0.080	-0.096	0.012
0.579	1.780	5.292	-0.080	-0.096	0.012
0.566	1.780	5.347	-0.080	-0.097	0.012
0.621	1.785	5.314	-0.080	-0.096	0.011
0.568	1.772	5.323	-0.080	-0.096	0.012
0.580	1.774	5.237	-0.080	-0.095	0.012
0.539	1.763	5.270	-0.080	-0.096	0.013
0.585	1.763	5.296	-0.080	-0.096	0.012
0.584	1.784	5.333	-0.080	-0.096	0.012
0.593	1.770	5.329	-0.080	-0.096	0.012
0.577	1.793	5.309	-0.080	-0.096	0.012
0.584	1.773	5.275	-0.080	-0.095	0.012
0.575	1.780	5.289	-0.080	-0.096	0.012
0.584	1.773	5.326	-0.080	-0.096	0.012
0.579	1.790	5.295	-0.080	-0.095	0.012
0.554	1.768	5.280	-0.080	-0.096	0.013
0.586	1.786	5.292	-0.080	-0.096	0.012
0.582	1.790	5.329	-0.080	-0.096	0.012
0.600	1.789	5.305	-0.080	-0.096	0.012
0.585	1.786	5.333	-0.080	-0.096	0.012
0.573	1.796	5.282	-0.080	-0.095	0.013
0.550	1.788	5.269	-0.080	-0.096	0.013
0.589	1.779	5.326	-0.079	-0.095	0.012
0.572	1.782	5.319	-0.080	-0.096	0.012
0.589	1.783	5.323	-0.080	-0.096	0.012
0.576	1.803	5.282	-0.080	-0.096	0.012
0.588	1.764	5.299	-0.080	-0.096	0.012
0.597	1.790	5.333	-0.080	-0.095	0.012
0.590	1.789	5.316	-0.080	-0.096	0.012
0.588	1.834	5.274	-0.080	-0.096	0.013
0.561	1.772	5.251	-0.079	-0.096	0.013
0.585	1.788	5.289	-0.080	-0.095	0.013
0.579	1.782	5.320	-0.080	-0.096	0.013
0.605	1.794	5.302	-0.080	-0.096	0.012
0.568	1.796	5.296	-0.080	-0.095	0.013
0.579	1.810	5.272	-0.080	-0.095	0.013
0.567	1.786	5.275	-0.079	-0.096	0.013
0.599	1.786	5.292	-0.079	-0.096	0.013
0.581	1.814	5.312	-0.079	-0.096	0.013
0.581	1.788	5.278	-0.079	-0.095	0.013
0.566	1.791	5.290	-0.080	-0.095	0.013
0.586	1.767	5.317	-0.080	-0.096	0.013
0.606	1.801	5.336	-0.080	-0.096	0.013
0.590	1.789	5.292	-0.079	-0.095	0.013
0.582	1.825	5.244	-0.079	-0.095	0.013
0.583	1.789	5.265	-0.079	-0.096	0.013
0.601	1.801	5.295	-0.080	-0.095	0.013
0.572	1.789	5.364	-0.079	-0.095	0.013
0.571	1.803	5.302	-0.079	-0.095	0.012
0.567	1.799	5.296	-0.080	-0.095	0.013
0.584	1.802	5.306	-0.079	-0.095	0.013
0.577	1.794	5.309	-0.079	-0.096	0.013
0.598	1.806	5.323	-0.079	-0.096	0.013
0.581	1.818	5.265	-0.080	-0.095	0.013
0.594	1.800	5.278	-0.079	-0.095	0.013
0.581	1.802	5.299	-0.079	-0.095	0.013
0.584	1.793	5.330	-0.079	-0.095	0.013
0.577	1.820	5.306	-0.079	-0.095	0.013
0.577	1.800	5.296	-0.079	-0.095	0.013
0.590	1.821	5.251	-0.080	-0.095	0.013
0.603	1.776	5.296	-0.079	-0.096	0.014
0.603	1.796	5.313	-0.079	-0.095	0.013
0.576	1.808	5.309	-0.079	-0.095	0.013
0.587	1.819	5.306	-0.079	-0.095	0.013
0.574	1.800	5.268	-0.079	-0.095	0.013
0.593	1.791	5.313	-0.079	-0.095	0.013
0.582	1.796	5.323	-0.079	-0.095	0.013
0.593	1.795	5.286	-0.079	-0.095	0.013
0.575	1.812	5.283	-0.079	-0.095	0.014
0.589	1.788	5.282	-0.079	-0.095	0.013
0.594	1.805	5.357	-0.079	-0.096	0.013
0.603	1.813	5.326	-0.079	-0.095	0.013
0.571	1.833	5.299	-0.079	-0.095	0.013
0.574	1.802	5.279	-0.079	-0.095	0.013
0.604	1.821	5.295	-0.079	-0.095	0.013
0.591	1.793	5.303	-0.079	-0.095	0.013
0.601	1.810	5.275	-0.079	-0.094	0.013
0.549	1.790	5.315	-0.079	-0.095	0.014
0.588	1.798	5.283	-0.079	-0.095	0.014
0.589	1.808	5.320	-0.079	-0.096	0.014
0.609	1.813	5.315	-0.079	-0.095	0.013
0.582	1.817	5.296	-0.079	-0.095	0.013
0.574	1.810	5.255	-0.079	-0.094	0.013
0.562	1.806	5.283	-0.079	-0.095	0.014
0.597	1.784	5.334	-0.079	-0.095	0.014
0.578	1.817	5.323	-0.079	-0.095	0.013
0.581	1.805	5.327	-0.079	-0.095	0.014
0.588	1.827	5.286	-0.079	-0.095	0.014
0.587	1.821	5.303	-0.079	-0.095	0.014
0.596	1.817	5.299	-0.079	-0.095	0.014
0.579	1.813	5.323	-0.079	-0.095	0.014
0.574	1.830	5.269	-0.079	-0.094	0.014
0.559	1.807	5.276	-0.079	-0.095	0.014
0.590	1.797	5.313	-0.079	-0.095	0.014
0.566	1.788	5.338	-0.079	-0.095	0.013
0.597	1.804	5.354	-0.079	-0.095	0.014
0.565	1.830	5.303	-0.079	-0.095	0.014
0.590	1.819	5.279	-0.079	-0.095	0.014
0.586	1.811	5.307	-0.079	-0.095	0.014
0.587	1.799	5.327	-0.079	-0.095	0.014
0.577	1.852	5.320	-0.079	-0.094	0.014
0.568	1.804	5.262	-0.078	-0.095	0.014
0.575	1.808	5.307	-0.079	-0.095	0.014
0.575	1.794	5.321	-0.079	-0.095	0.014
0.589	1.815	5.341	-0.079	-0.095	0.014
0.573	1.806	5.314	-0.079	-0.095	0.014
0.584	1.845	5.303	-0.079	-0.094	0.014
0.561	1.811	5.286	-0.078	-0.095	0.014
0.596	1.812	5.330	-0.079	-0.095	0.014
0.577	1.817	5.337	-0.079	-0.095	0.014
0.580	1.803	5.300	-0.079	-0.094	0.014
0.547	1.795	5.287	-0.079	-0.095	0.014
0.580	1.807	5.293	-0.079	-0.095	0.014
0.583	1.813	5.331	-0.079	-0.095	0.014
0.587	1.818	5.337	-0.078	-0.095	0.014
0.573	1.842	5.313	-0.079	-0.094	0.014
0.576	1.810	5.283	-0.078	-0.095	0.014
0.585	1.811	5.303	-0.079	-0.095	0.014
0.575	1.795	5.378	-0.078	-0.094	0.014
0.562	1.836	5.333	-0.079	-0.094	0.014
0.567	1.815	5.328	-0.079	-0.094	0.014
0.575	1.834	5.279	-0.079	-0.094	0.014
0.592	1.796	5.314	-0.079	-0.095	0.015
0.592	1.817	5.327	-0.078	-0.094	0.014
0.566	1.818	5.307	-0.079	-0.095	0.014
0.586	1.828	5.313	-0.078	-0.094	0.015
0.561	1.814	5.297	-0.078	-0.095	0.015
0.563	1.801	5.348	-0.078	-0.094	0.014
0.567	1.833	5.327	-0.078	-0.094	0.014
0.577	1.812	5.320	-0.078	-0.095	0.014
0.572	1.829	5.300	-0.079	-0.094	0.014
0.588	1.797	5.294	-0.078	-0.095	0.015
0.567	1.818	5.324	-0.078	-0.094	0.014
0.580	1.811	5.358	-0.078	-0.094	0.014
0.562	1.843	5.334	-0.078	-0.094	0.014
0.548	1.809	5.259	-0.078	-0.094	0.015
0.567	1.817	5.314	-0.078	-0.094	0.015
0.574	1.797	5.338	-0.078	-0.094	0.014
0.579	1.815	5.352	-0.079	-0.094	0.014
0.555	1.817	5.311	-0.079	-0.094	0.015
0.577	1.815	5.290	-0.078	-0.094	0.015
0.559	1.823	5.376	-0.079	-0.095	0.015
0.605	1.828	5.343	-0.078	-0.094	0.014
0.563	1.835	5.362	-0.078	-0.094	0.015
0.561	1.814	5.280	-0.078	-0.093	0.015
0.549	1.826	5.301	-0.079	-0.094	0.015
0.576	1.796	5.331	-0.078	-0.094	0.015
0.567	1.815	5.348	-0.078	-0.094	0.015
0.560	1.816	5.345	-0.078	-0.094	0.015
0.564	1.835	5.317	-0.078	-0.094	0.015
0.572	1.817	5.314	-0.078	-0.095	0.015
0.584	1.821	5.344	-0.078	-0.094	0.015
0.569	1.816	5.348	-0.078	-0.094	0.015
0.567	1.814	5.294	-0.078	-0.093	0.015
0.526	1.806	5.305	-0.079	-0.094	0.015
0.579	1.806	5.335	-0.078	-0.094	0.015
0.562	1.819	5.372	-0.078	-0.095	0.015
0.585	1.813	5.348	-0.078	-0.094	0.015
0.569	1.827	5.342	-0.078	-0.094	0.015
0.563	1.829	5.300	-0.078	-0.094	0.015
0.560	1.819	5.311	-0.078	-0.094	0.015
0.570	1.808	5.338	-0.078	-0.094	0.015
0.557	1.827	5.341	-0.078	-0.094	0.015
0.549	1.807	5.332	-0.078	-0.094	0.015
0.570	1.828	5.321	-0.078	-0.094	0.015
0.560	1.776	5.352	-0.078	-0.094	0.015
0.586	1.834	5.393	-0.079	-0.094	0.015
0.569	1.823	5.341	-0.078	-0.094	0.015
0.560	1.867	5.321	-0.078	-0.094	0.015
0.539	1.831	5.287	-0.078	-0.094	0.015
0.575	1.819	5.318	-0.078	-0.094	0.015
0.556	1.841	5.351	-0.078	-0.094	0.015
0.565	1.829	5.341	-0.078	-0.094	0.015
0.540	1.826	5.332	-0.078	-0.094	0.015
0.565	1.833	5.318	-0.078	-0.094	0.015
0.559	1.831	5.348	-0.078	-0.094	0.015
0.569	1.832	5.375	-0.077	-0.094	0.015
0.554	1.860	5.331	-0.078	-0.094	0.015
0.547	1.829	5.284	-0.077	-0.094	0.015
0.553	1.838	5.338	-0.078	-0.094	0.015
0.562	1.812	5.338	-0.078	-0.094	0.015
0.567	1.845	5.372	-0.078	-0.094	0.015
0.547	1.840	5.349	-0.078	-0.094	0.015
0.548	1.867	5.311	-0.078	-0.094	0.016
0.547	1.828	5.339	-0.077	-0.094	0.016
0.576	1.847	5.344	-0.078	-0.094	0.015
0.555	1.831	5.383	-0.077	-0.094	0.015
0.540	1.858	5.351	-0.078	-0.093	0.015
0.540	1.837	5.346	-0.078	-0.094	0.016
0.554	1.851	5.342	-0.078	-0.094	0.016
0.557	1.835	5.366	-0.078	-0.094	0.016
0.572	1.842	5.362	-0.078	-0.094	0.015
0.551	1.860	5.331	-0.078	-0.094	0.016
0.566	1.848	5.331	-0.077	-0.094	0.016
0.546	1.835	5.328	-0.078	-0.094	0.016
0.558	1.827	5.390	-0.077	-0.094	0.016
0.549	1.865	5.362	-0.077	-0.094	0.015
0.551	1.841	5.355	-0.077	-0.094	0.015
0.557	1.863	5.328	-0.078	-0.094	0.016
0.565	1.830	5.349	-0.077	-0.094	0.016
0.563	1.854	5.362	-0.077	-0.094	0.016
0.553	1.835	5.390	-0.077	-0.094	0.016
0.540	1.887	5.365	-0.077	-0.093	0.016
0.528	1.848	5.328	-0.077	-0.094	0.016
0.545	1.838	5.353	-0.077	-0.094	0.016
0.554	1.826	5.376	-0.077	-0.094	0.016
0.564	1.847	5.349	-0.078	-0.093	0.016
0.533	1.849	5.353	-0.078	-0.094	0.016
0.547	1.850	5.355	-0.077	-0.093	0.016
0.537	1.851	5.407	-0.077	-0.095	0.016
0.585	1.858	5.378	-0.077	-0.094	0.015
0.543	1.858	5.383	-0.077	-0.094	0.016
0.538	1.850	5.304	-0.077	-0.093	0.016
0.510	1.842	5.344	-0.078	-0.093	0.016
0.546	1.833	5.359	-0.077	-0.094	0.016
0.541	1.859	5.390	-0.077	-0.093	0.016
0.546	1.835	5.380	-0.077	-0.094	0.016
0.544	1.869	5.380	-0.078	-0.093	0.016
0.533	1.849	5.359	-0.077	-0.094	0.016
0.553	1.842	5.359	-0.077	-0.093	0.016
0.552	1.839	5.393	-0.077	-0.094	0.016
0.544	1.848	5.352	-0.077	-0.093	0.016
0.505	1.840	5.368	-0.078	-0.093	0.016
0.541	1.854	5.369	-0.077	-0.093	0.016
0.539	1.848	5.393	-0.077	-0.094	0.016
0.561	1.857	5.399	-0.077	-0.093	0.016
0.540	1.855	5.383	-0.077	-0.093	0.016
0.537	1.862	5.352	-0.077	-0.093	0.016
0.524	1.845	5.360	-0.077	-0.093	0.016
0.544	1.836	5.373	-0.077	-0.093	0.016
0.536	1.851	5.397	-0.077	-0.093	0.016
0.548	1.842	5.404	-0.077	-0.093	0.016
0.547	1.861	5.349	-0.077	-0.093	0.016
0.549	1.807	5.370	-0.077	-0.094	0.016
0.556	1.848	5.442	-0.078	-0.093	0.016
0.544	1.844	5.404	-0.077	-0.093	0.016
0.536	1.891	5.359	-0.077	-0.092	0.017
0.525	1.848	5.322	-0.076	-0.094	0.016
0.549	1.844	5.367	-0.077	-0.093	0.016
0.543	1.822	5.411	-0.077	-0.093	0.016
0.547	1.843	5.411	-0.077	-0.093	0.016
0.533	1.855	5.391	-0.077	-0.093	0.016
0.540	1.863	5.373	-0.077	-0.093	0.017
0.528	1.847	5.401	-0.077	-0.093	0.017
0.552	1.856	5.411	-0.077	-0.093	0.016
0.535	1.874	5.421	-0.077	-0.093	0.017
0.529	1.845	5.346	-0.077	-0.093	0.016
0.517	1.848	5.412	-0.077	-0.093	0.017
0.541	1.834	5.384	-0.077	-0.093	0.016
0.551	1.855	5.421	-0.077	-0.093	0.016
0.531	1.845	5.408	-0.077	-0.093	0.016
0.532	1.878	5.360	-0.077	-0.093	0.017
0.533	1.837	5.381	-0.077	-0.094	0.017
0.558	1.845	5.373	-0.077	-0.093	0.016
0.537	1.838	5.442	-0.077	-0.093	0.016
0.530	1.853	5.401	-0.077	-0.093	0.016
0.516	1.848	5.405	-0.077	-0.093	0.017
0.536	1.830	5.401	-0.077	-0.093	0.017
0.531	1.835	5.419	-0.077	-0.093	0.017
0.539	1.835	5.415	-0.077	-0.093	0.017
0.528	1.859	5.367	-0.078	-0.093	0.017
0.546	1.830	5.398	-0.076	-0.093	0.017
0.532	1.848	5.388	-0.077	-0.093	0.017
0.532	1.822	5.442	-0.077	-0.093	0.017
0.525	1.855	5.425	-0.077	-0.093	0.017
0.526	1.842	5.391	-0.077	-0.093	0.017
0.532	1.860	5.378	-0.077	-0.093	0.017
0.540	1.826	5.409	-0.077	-0.093	0.017
0.544	1.850	5.408	-0.077	-0.093	0.017
0.528	1.855	5.422	-0.077	-0.093	0.017
0.521	1.867	5.405	-0.077	-0.093	0.017
0.520	1.852	5.377	-0.077	-0.093	0.017
0.523	1.839	5.398	-0.077	-0.093	0.017
0.524	1.851	5.432	-0.077	-0.093	0.017
0.535	1.849	5.412	-0.077	-0.093	0.017
0.505	1.856	5.378	-0.077	-0.093	0.017
0.540	1.843	5.377	-0.077	-0.093	0.017
0.533	1.859	5.442	-0.077	-0.094	0.017
0.552	1.862	5.448	-0.076	-0.093	0.017
0.527	1.872	5.421	-0.077	-0.092	0.017
0.517	1.858	5.384	-0.077	-0.092	0.017
0.513	1.865	5.395	-0.077	-0.093	0.017
0.526	1.840	5.412	-0.077	-0.093	0.017
0.532	1.871	5.408	-0.077	-0.092	0.017
0.496	1.843	5.406	-0.077	-0.093	0.018
0.533	1.868	5.408	-0.077	-0.093	0.017
0.528	1.853	5.419	-0.077	-0.093	0.017
0.543	1.865	5.414	-0.077	-0.093	0.017
0.540	1.863	5.428	-0.077	-0.093	0.017
0.530	1.857	5.381	-0.077	-0.092	0.017
0.498	1.851	5.396	-0.077	-0.092	0.018
0.544	1.838	5.426	-0.077	-0.093	0.017
0.527	1.860	5.446	-0.076	-0.093	0.017
0.538	1.856	5.438	-0.076	-0.093	0.017
0.527	1.875	5.405	-0.077	-0.092	0.017
0.532	1.862	5.401	-0.076	-0.093	0.018
0.529	1.868	5.387	-0.076	-0.093	0.017
0.530	1.851	5.453	-0.076	-0.092	0.017
0.507	1.891	5.408	-0.077	-0.092	0.017
0.505	1.859	5.416	-0.076	-0.092	0.018
0.527	1.867	5.429	-0.076	-0.092	0.017
0.524	1.823	5.443	-0.077	-0.093	0.017
0.541	1.871	5.494	-0.077	-0.092	0.017
0.526	1.869	5.429	-0.077	-0.092	0.017
0.532	1.897	5.398	-0.076	-0.092	0.018
0.507	1.859	5.392	-0.076	-0.093	0.018
0.531	1.853	5.439	-0.076	-0.092	0.018
0.508	1.887	5.446	-0.076	-0.092	0.017
0.513	1.869	5.401	-0.076	-0.092	0.017
0.504	1.864	5.420	-0.077	-0.092	0.018
0.523	1.857	5.415	-0.076	-0.093	0.017
0.534	1.876	5.459	-0.077	-0.092	0.017
0.518	1.873	5.442	-0.076	-0.092	0.017
0.524	1.903	5.418	-0.076	-0.092	0.018
0.519	1.866	5.374	-0.076	-0.093	0.018
0.544	1.881	5.438	-0.076	-0.092	0.017
0.534	1.857	5.466	-0.076	-0.092	0.017
0.546	1.880	5.459	-0.076	-0.092	0.017
0.515	1.874	5.429	-0.076	-0.092	0.018
0.536	1.870	5.415	-0.076	-0.092	0.018
0.532	1.864	5.453	-0.076	-0.093	0.018
0.549	1.864	5.448	-0.076	-0.092	0.017
0.517	1.895	5.442	-0.076	-0.092	0.017
0.508	1.871	5.412	-0.076	-0.092	0.017
0.503	1.876	5.453	-0.076	-0.092	0.018
0.508	1.861	5.480	-0.076	-0.092	0.017
0.482	1.896	5.463	-0.076	-0.092	0.017
0.496	1.873	5.460	-0.076	-0.092	0.018
0.507	1.910	5.391	-0.077	-0.092	0.018
0.525	1.865	5.429	-0.076	-0.093	0.018
0.526	1.905	5.452	-0.076	-0.092	0.017
0.513	1.904	5.438	-0.076	-0.092	0.017
0.533	1.908	5.425	-0.076	-0.092	0.018
0.503	1.897	5.425	-0.076	-0.092	0.018
0.527	1.882	5.452	-0.076	-0.092	0.017
0.523	1.892	5.459	-0.076	-0.092	0.017
0.531	1.885	5.442	-0.076	-0.092	0.017
0.527	1.900	5.408	-0.076	-0.092	0.018
0.529	1.867	5.433	-0.076	-0.092	0.018
0.528	1.877	5.442	-0.076	-0.092	0.018
0.511	1.876	5.483	-0.075	-0.092	0.018
0.495	1.909	5.459	-0.076	-0.092	0.018
0.488	1.889	5.429	-0.076	-0.092	0.018
0.494	1.893	5.433	-0.076	-0.092	0.018
0.508	1.872	5.474	-0.076	-0.092	0.018
0.509	1.900	5.507	-0.076	-0.092	0.017
0.492	1.896	5.446	-0.076	-0.092	0.018
0.511	1.899	5.453	-0.076	-0.092	0.018
0.504	1.909	5.507	-0.076	-0.093	0.018
0.555	1.907	5.488	-0.076	-0.092	0.017
0.503	1.915	5.459	-0.076	-0.092	0.017
0.509	1.897	5.415	-0.076	-0.091	0.017
0.492	1.884	5.430	-0.076	-0.092	0.018
0.534	1.863	5.442	-0.076	-0.092	0.018
0.521	1.886	5.483	-0.076	-0.092	0.017
0.504	1.879	5.456	-0.076	-0.092	0.018
0.510	1.906	5.452	-0.076	-0.092	0.017
0.511	1.888	5.460	-0.076	-0.092	0.018
0.526	1.902	5.452	-0.076	-0.092	0.017
0.509	1.890	5.480	-0.076	-0.092	0.018
0.518	1.898	5.435	-0.076	-0.091	0.018
0.471	1.888	5.457	-0.076	-0.092	0.018
0.506	1.906	5.452	-0.076	-0.092	0.018
0.509	1.907	5.507	-0.076	-0.092	0.018
0.530	1.911	5.499	-0.075	-0.092	0.017
0.503	1.914	5.473	-0.076	-0.091	0.018
0.509	1.907	5.466	-0.076	-0.091	0.018
0.495	1.898	5.443	-0.076	-0.092	0.018
0.509	1.884	5.494	-0.075	-0.091	0.018
0.494	1.907	5.483	-0.076	-0.091	0.017
0.503	1.889	5.463	-0.076	-0.092	0.018
0.502	1.904	5.463	-0.076	-0.091	0.018
0.509	1.857	5.480	-0.076	-0.092	0.017
0.524	1.898	5.521	-0.076	-0.091	0.017
0.518	1.892	5.504	-0.076	-0.091	0.018
0.503	1.947	5.442	-0.075	-0.091	0.018
0.492	1.892	5.412	-0.075	-0.092	0.018
0.513	1.902	5.480	-0.076	-0.091	0.018
0.506	1.899	5.511	-0.076	-0.091	0.018
0.531	1.907	5.506	-0.076	-0.091	0.017
0.490	1.897	5.473	-0.076	-0.091	0.018
0.509	1.910	5.473	-0.075	-0.091	0.018
0.511	1.898	5.469	-0.076	-0.092	0.018
0.526	1.892	5.480	-0.076	-0.091	0.018
0.499	1.925	5.483	-0.076	-0.091	0.018
0.498	1.893	5.435	-0.075	-0.091	0.018
0.496	1.894	5.474	-0.076	-0.091	0.018
0.522	1.884	5.480	-0.076	-0.092	0.018
0.522	1.899	5.510	-0.076	-0.091	0.018
0.504	1.899	5.501	-0.076	-0.091	0.018
0.509	1.932	5.446	-0.076	-0.091	0.018
0.495	1.892	5.484	-0.075	-0.092	0.018
0.533	1.913	5.493	-0.076	-0.091	0.018
0.501	1.914	5.507	-0.075	-0.091	0.018
0.500	1.911	5.486	-0.076	-0.091	0.018
0.495	1.901	5.470	-0.076	-0.091	0.018
0.508	1.900	5.500	-0.075	-0.091	0.018
0.489	1.910	5.486	-0.075	-0.091	0.017
0.517	1.893	5.514	-0.076	-0.091	0.018
0.506	1.928	5.408	-0.076	-0.091	0.018
0.527	1.879	5.470	-0.075	-0.091	0.018
0.524	1.895	5.483	-0.076	-0.091	0.018
0.514	1.891	5.507	-0.075	-0.091	0.017
0.509	1.928	5.482	-0.076	-0.091	0.017
0.485	1.903	5.459	-0.075	-0.091	0.018
0.510	1.928	5.432	-0.076	-0.091	0.018
0.514	1.887	5.491	-0.076	-0.091	0.018
0.515	1.909	5.490	-0.076	-0.091	0.018
0.505	1.924	5.483	-0.076	-0.091	0.018
0.513	1.928	5.469	-0.075	-0.091	0.018
0.496	1.905	5.473	-0.075	-0.091	0.018
0.505	1.899	5.504	-0.075	-0.091	0.018
0.503	1.912	5.497	-0.076	-0.091	0.018
0.509	1.907	5.463	-0.076	-0.091	0.018
0.481	1.921	5.457	-0.076	-0.091	0.018
0.516	1.887	5.470	-0.075	-0.091	0.018
0.510	1.907	5.524	-0.076	-0.091	0.018
0.528	1.912	5.523	-0.076	-0.091	0.017
0.502	1.928	5.497	-0.075	-0.091	0.018
0.497	1.905	5.470	-0.075	-0.091	0.018
0.521	1.925	5.459	-0.075	-0.091	0.018
0.516	1.896	5.487	-0.076	-0.091	0.018
0.508	1.902	5.480	-0.076	-0.090	0.018
0.467	1.902	5.492	-0.076	-0.091	0.018
0.510	1.904	5.480	-0.076	-0.091	0.018
0.510	1.908	5.521	-0.076	-0.091	0.018
0.528	1.917	5.506	-0.075	-0.091	0.018
0.499	1.919	5.507	-0.076	-0.091	0.018
0.498	1.905	5.439	-0.075	-0.090	0.018
0.477	1.909	5.471	-0.076	-0.091	0.018
0.511	1.883	5.497	-0.075	-0.091	0.018
0.499	1.925	5.497	-0.076	-0.090	0.018
0.495	1.907	5.497	-0.076	-0.091	0.018
0.507	1.925	5.459	-0.076	-0.090	0.018
0.510	1.914	5.483	-0.076	-0.091	0.018
0.523	1.925	5.489	-0.076	-0.091	0.018
0.511	1.901	5.528	-0.075	-0.091	0.018
0.501	1.921	5.469	-0.075	-0.090	0.018
0.475	1.892	5.447	-0.075	-0.091	0.018
0.505	1.893	5.487	-0.075	-0.090	0.018
0.494	1.884	5.504	-0.076	-0.091	0.017
0.524	1.918	5.548	-0.076	-0.090	0.018
0.495	1.921	5.470	-0.076	-0.091	0.018
0.505	1.907	5.473	-0.075	-0.090	0.018
0.499	1.915	5.470	-0.076	-0.091	0.018
0.512	1.900	5.517	-0.075	-0.090	0.018
0.486	1.948	5.500	-0.075	-0.090	0.018
0.481	1.901	5.429	-0.075	-0.091	0.018
0.489	1.905	5.470	-0.076	-0.090	0.018
0.495	1.886	5.491	-0.076	-0.091	0.018
0.520	1.909	5.507	-0.076	-0.090	0.018
0.479	1.897	5.491	-0.076	-0.090	0.018
0.497	1.935	5.487	-0.076	-0.090	0.018
0.477	1.913	5.487	-0.075	-0.091	0.018
0.508	1.909	5.486	-0.076	-0.090	0.018
0.491	1.912	5.538	-0.076	-0.090	0.018
0.497	1.901	5.480	-0.076	-0.090	0.018
0.463	1.908	5.467	-0.076	-0.090	0.018
0.491	1.902	5.470	-0.076	-0.090	0.018
0.500	1.910	5.528	-0.076	-0.091	0.018
0.497	1.895	5.504	-0.076	-0.090	0.018
0.485	1.936	5.484	-0.076	-0.090	0.018
0.488	1.890	5.470	-0.075	-0.091	0.018
0.497	1.905	5.497	-0.076	-0.090	0.018
0.482	1.897	5.559	-0.075	-0.090	0.018
0.475	1.928	5.503	-0.076	-0.089	0.017
0.464	1.908	5.498	-0.076	-0.090	0.018
0.484	1.923	5.480	-0.076	-0.090	0.018
0.484	1.899	5.504	-0.075	-0.091	0.018
0.493	1.915	5.497	-0.076	-0.090	0.017
0.484	1.930	5.473	-0.076	-0.090	0.018
0.496	1.903	5.491	-0.076	-0.090	0.018
0.465	1.905	5.470	-0.075	-0.090	0.018
0.479	1.897	5.511	-0.075	-0.090	0.018
0.471	1.926	5.504	-0.076	-0.090	0.017
0.470	1.913	5.497	-0.075	-0.090	0.018
0.479	1.924	5.446	-0.076	-0.090	0.018
0.490	1.890	5.491	-0.075	-0.090	0.018
0.498	1.913	5.514	-0.076	-0.090	0.017
0.485	1.904	5.531	-0.076	-0.090	0.017
0.479	1.933	5.493	-0.076	-0.090	0.018
0.470	1.908	5.463	-0.075	-0.090	0.018
0.480	1.905	5.518	-0.075	-0.090	0.018
0.475	1.912	5.511	-0.076	-0.090	0.017
0.485	1.911	5.511	-0.076	-0.089	0.017
0.466	1.921	5.477	-0.076	-0.090	0.018
0.484	1.888	5.508	-0.075	-0.090	0.018
0.479	1.911	5.552	-0.076	-0.090	0.017
0.501	1.910	5.551	-0.075	-0.090	0.017
0.471	1.931	5.517	-0.075	-0.090	0.017
0.469	1.908	5.504	-0.075	-0.090	0.017
0.486	1.926	5.500	-0.076	-0.090	0.017
0.476	1.894	5.514	-0.076	-0.090	0.017
0.471	1.912	5.483	-0.076	-0.089	0.017
0.433	1.896	5.495	-0.076	-0.090	0.018
0.488	1.909	5.493	-0.076	-0.090	0.017
0.476	1.900	5.541	-0.075	-0.090	0.017
0.494	1.918	5.513	-0.075	-0.090	0.017
0.483	1.926	5.524	-0.075	-0.090	0.017
0.467	1.912	5.476	-0.075	-0.089	0.017
0.445	1.903	5.512	-0.076	-0.089	0.018
0.482	1.905	5.524	-0.075	-0.090	0.017
0.470	1.927	5.534	-0.076	-0.090	0.017
0.472	1.911	5.544	-0.075	-0.090	0.017
0.479	1.924	5.486	-0.076	-0.090	0.017
0.482	1.907	5.510	-0.075	-0.090	0.017
0.489	1.925	5.520	-0.075	-0.090	0.017
0.473	1.911	5.541	-0.075	-0.089	0.017
0.460	1.933	5.500	-0.075	-0.089	0.017
0.435	1.917	5.494	-0.075	-0.090	0.017
0.472	1.919	5.523	-0.075	-0.089	0.017
0.451	1.915	5.527	-0.075	-0.090	0.016
0.488	1.940	5.557	-0.076	-0.089	0.017
0.464	1.947	5.502	-0.075	-0.090	0.017
0.461	1.919	5.493	-0.075	-0.089	0.017
0.466	1.929	5.530	-0.076	-0.090	0.017
0.460	1.925	5.540	-0.075	-0.090	0.017
0.457	1.981	5.502	-0.075	-0.089	0.017
0.440	1.927	5.465	-0.075	-0.090	0.017
0.467	1.933	5.510	-0.075	-0.090	0.017
0.453	1.911	5.530	-0.075	-0.090	0.017
0.476	1.933	5.550	-0.075	-0.090	0.017
0.449	1.930	5.510	-0.076	-0.090	0.017
0.457	1.971	5.482	-0.075	-0.089	0.017
0.450	1.949	5.495	-0.075	-0.090	0.017
0.465	1.937	5.533	-0.075	-0.090	0.017
0.454	1.957	5.522	-0.075	-0.090	0.017
0.455	1.947	5.495	-0.075	-0.089	0.017
0.430	1.943	5.517	-0.075	-0.089	0.017
0.453	1.936	5.509	-0.075	-0.090	0.017
0.465	1.950	5.546	-0.075	-0.090	0.017
0.458	1.947	5.502	-0.075	-0.090	0.017
0.440	1.984	5.491	-0.075	-0.089	0.017
0.447	1.943	5.492	-0.075	-0.090	0.017
0.451	1.970	5.491	-0.075	-0.090	0.016
0.442	1.938	5.570	-0.074	-0.090	0.016
0.432	1.970	5.529	-0.075	-0.089	0.016
0.435	1.966	5.516	-0.075	-0.089	0.016
0.440	1.976	5.484	-0.075	-0.090	0.017
0.439	1.964	5.522	-0.075	-0.090	0.016
0.453	1.976	5.532	-0.075	-0.089	0.016
0.441	1.993	5.481	-0.075	-0.090	0.016
0.455	1.971	5.484	-0.075	-0.090	0.017
0.431	1.987	5.505	-0.075	-0.090	0.017
0.436	1.965	5.556	-0.075	-0.089	0.016
0.434	2.014	5.525	-0.075	-0.089	0.016
0.423	1.989	5.498	-0.074	-0.090	0.016
0.438	2.002	5.474	-0.075	-0.089	0.017
0.443	1.980	5.512	-0.075	-0.090	0.017
0.442	1.995	5.542	-0.075	-0.089	0.016
0.441	1.998	5.528	-0.075	-0.090	0.016
0.437	2.022	5.518	-0.075	-0.089	0.016
0.412	2.002	5.476	-0.074	-0.090	0.016
0.427	1.997	5.525	-0.075	-0.089	0.016
0.433	1.993	5.514	-0.075	-0.089	0.016
0.439	2.010	5.514	-0.075	-0.089	0.016
0.418	2.016	5.491	-0.075	-0.089	0.016
0.437	2.008	5.511	-0.075	-0.090	0.016
0.429	2.018	5.572	-0.075	-0.090	0.016
0.462	2.025	5.557	-0.074	-0.090	0.016
0.424	2.043	5.530	-0.074	-0.089	0.016
0.417	2.020	5.483	-0.074	-0.089	0.016
0.408	2.026	5.504	-0.075	-0.089	0.016
0.435	2.006	5.520	-0.074	-0.090	0.016
0.426	2.030	5.520	-0.074	-0.089	0.016
0.405	2.013	5.524	-0.074	-0.089	0.016
0.423	2.048	5.489	-0.074	-0.089	0.016
0.422	2.022	5.520	-0.074	-0.090	0.016
0.446	2.044	5.529	-0.074	-0.089	0.016
0.427	2.038	5.537	-0.074	-0.089	0.016
0.421	2.024	5.493	-0.074	-0.088	0.016
0.388	2.015	5.477	-0.075	-0.089	0.017
0.427	2.029	5.510	-0.074	-0.089	0.016
0.418	2.028	5.544	-0.074	-0.090	0.016
0.434	2.031	5.536	-0.074	-0.089	0.016
0.421	2.046	5.526	-0.074	-0.089	0.016
0.420	2.040	5.478	-0.074	-0.089	0.016
0.424	2.040	5.492	-0.074	-0.089	0.016
0.426	2.027	5.547	-0.074	-0.089	0.016
0.408	2.052	5.509	-0.074	-0.089	0.015
0.391	2.027	5.500	-0.074	-0.089	0.016
0.423	2.048	5.488	-0.074	-0.089	0.016
0.417	2.001	5.530	-0.074	-0.090	0.015
0.442	2.045	5.584	-0.075	-0.089	0.015
0.425	2.043	5.505	-0.074	-0.089	0.015
0.405	2.077	5.488	-0.074	-0.089	0.016
0.387	2.046	5.475	-0.074	-0.089	0.016
0.435	2.043	5.536	-0.074	-0.089	0.015
0.413	2.049	5.550	-0.074	-0.089	0.015
0.417	2.045	5.508	-0.074	-0.089	0.015
0.390	2.050	5.523	-0.074	-0.089	0.015
0.422	2.037	5.526	-0.074	-0.089	0.015
0.416	2.051	5.536	-0.074	-0.089	0.015
0.419	2.047	5.550	-0.074	-0.089	0.015
0.417	2.082	5.518	-0.074	-0.089	0.015
0.409	2.049	5.484	-0.074	-0.089	0.015
0.412	2.055	5.519	-0.074	-0.089	0.015
0.409	2.023	5.553	-0.074	-0.089	0.015
0.440	2.052	5.552	-0.074	-0.089	0.015
0.396	2.054	5.526	-0.074	-0.089	0.015
0.419	2.077	5.526	-0.074	-0.089	0.015
0.422	2.039	5.532	-0.074	-0.090	0.015
0.430	2.051	5.528	-0.074	-0.089	0.015
0.404	2.059	5.552	-0.074	-0.089	0.015
0.400	2.042	5.529	-0.074	-0.089	0.015
0.396	2.050	5.536	-0.074	-0.089	0.015
0.412	2.021	5.598	-0.074	-0.089	0.015
0.396	2.052	5.556	-0.074	-0.089	0.015
0.403	2.047	5.546	-0.074	-0.089	0.015
0.406	2.083	5.481	-0.074	-0.089	0.015
0.429	2.022	5.526	-0.074	-0.090	0.016
0.417	2.054	5.559	-0.074	-0.089	0.015
0.403	2.038	5.570	-0.074	-0.089	0.015
0.396	2.072	5.532	-0.074	-0.089	0.015
0.385	2.037	5.533	-0.074	-0.089	0.015
0.396	2.056	5.526	-0.074	-0.089	0.015
0.403	2.044	5.577	-0.074	-0.089	0.015
0.410	2.042	5.560	-0.074	-0.089	0.015
0.398	2.049	5.533	-0.074	-0.089	0.015
0.408	2.044	5.526	-0.074	-0.089	0.015
0.388	2.040	5.536	-0.074	-0.089	0.015
0.389	2.029	5.570	-0.074	-0.089	0.015
0.380	2.054	5.573	-0.074	-0.089	0.015
0.386	2.032	5.550	-0.074	-0.089	0.015
0.385	2.041	5.523	-0.074	-0.089	0.015
0.392	2.009	5.557	-0.074	-0.089	0.015
0.395	2.033	5.581	-0.075	-0.089	0.014
0.385	2.031	5.574	-0.074	-0.089	0.014
0.382	2.044	5.549	-0.074	-0.089	0.014
0.383	2.031	5.584	-0.074	-0.090	0.015
0.428	2.036	5.555	-0.074	-0.089	0.014
0.376	2.022	5.584	-0.074	-0.089	0.014
0.384	2.025	5.495	-0.074	-0.088	0.014
0.338	2.008	5.535	-0.075	-0.089	0.015
0.399	1.999	5.550	-0.074	-0.089	0.014
0.381	2.016	5.573	-0.074	-0.089	0.014
0.383	2.019	5.539	-0.074	-0.089	0.014
0.365	2.046	5.556	-0.074	-0.089	0.014
0.383	2.010	5.526	-0.074	-0.089	0.014
0.379	2.020	5.522	-0.074	-0.089	0.014
0.383	1.993	5.584	-0.074	-0.089	0.014
0.377	2.014	5.539	-0.075	-0.088	0.014
0.352	2.002	5.547	-0.074	-0.089	0.014
0.390	2.023	5.550	-0.075	-0.089	0.014
0.381	2.006	5.581	-0.074	-0.089	0.014
0.396	2.014	5.541	-0.074	-0.089	0.013
0.378	2.025	5.559	-0.074	-0.089	0.014
0.382	2.027	5.515	-0.074	-0.088	0.014
0.358	1.994	5.513	-0.074	-0.089	0.014
0.386	1.999	5.553	-0.074	-0.089	0.014
0.367	1.995	5.563	-0.075	-0.089	0.013
0.388	2.006	5.556	-0.075	-0.089	0.013
0.391	2.019	5.529	-0.075	-0.089	0.013
0.383	1.983	5.505	-0.075	-0.089	0.013
0.386	2.008	5.546	-0.075	-0.089	0.013
0.377	2.000	5.549	-0.074	-0.089	0.013
0.380	2.052	5.504	-0.074	-0.088	0.014
0.353	1.995	5.467	-0.074	-0.089	0.014
0.383	2.009	5.522	-0.075	-0.089	0.013
0.379	1.982	5.549	-0.075	-0.089	0.013
0.398	1.999	5.570	-0.075	-0.089	0.013
0.372	2.003	5.526	-0.075	-0.089	0.014
0.391	2.027	5.511	-0.075	-0.088	0.014
0.372	1.997	5.498	-0.075	-0.089	0.013
0.404	2.000	5.532	-0.075	-0.089	0.013
0.391	2.011	5.529	-0.075	-0.089	0.013
0.388	1.998	5.467	-0.075	-0.089	0.013
0.382	2.007	5.522	-0.075	-0.089	0.013
0.396	1.987	5.505	-0.075	-0.089	0.013
0.400	1.994	5.539	-0.075	-0.089	0.013
0.397	1.997	5.522	-0.075	-0.089	0.013
0.388	2.029	5.467	-0.075	-0.088	0.013
0.388	1.994	5.485	-0.075	-0.089	0.014
0.412	2.003	5.494	-0.075	-0.089	0.013
0.401	1.996	5.535	-0.075	-0.089	0.013
0.389	2.017	5.487	-0.075	-0.088	0.013
0.382	2.010	5.502	-0.075	-0.089	0.013
0.396	2.007	5.497	-0.075	-0.089	0.013
0.397	2.002	5.505	-0.075	-0.089	0.013
0.419	2.005	5.501	-0.075	-0.089	0.013
0.411	2.022	5.433	-0.076	-0.089	0.013
0.418	1.987	5.457	-0.075	-0.089	0.014
0.412	2.008	5.467	-0.075	-0.089	0.013
0.411	1.995	5.514	-0.075	-0.089	0.013
0.400	2.021	5.484	-0.075	-0.088	0.013
0.414	2.007	5.477	-0.075	-0.089	0.013
0.412	2.020	5.453	-0.076	-0.089	0.013
0.439	1.988	5.460	-0.075	-0.089	0.014
0.434	2.013	5.490	-0.075	-0.089	0.013
0.428	2.000	5.474	-0.075	-0.089	0.013
0.424	2.037	5.466	-0.075	-0.089	0.013
0.414	2.008	5.446	-0.075	-0.089	0.013
0.435	2.004	5.456	-0.075	-0.089	0.013
0.418	2.013	5.480	-0.075	-0.089	0.013
0.433	2.009	5.456	-0.075	-0.088	0.013
0.413	2.011	5.440	-0.076	-0.089	0.013
0.445	1.998	5.456	-0.075	-0.089	0.013
0.440	2.018	5.507	-0.075	-0.089	0.013
0.458	2.022	5.475	-0.075	-0.089	0.013
0.432	2.039	5.455	-0.075	-0.089	0.013
0.439	2.021	5.445	-0.075	-0.089	0.013
0.459	2.032	5.428	-0.075	-0.089	0.013
0.449	2.011	5.453	-0.076	-0.089	0.013
0.442	2.022	5.414	-0.075	-0.088	0.013
0.402	2.008	5.450	-0.075	-0.089	0.014
0.448	2.026	5.424	-0.075	-0.089	0.013
0.453	2.025	5.479	-0.075	-0.089	0.013
0.472	2.030	5.475	-0.075	-0.089	0.013
0.448	2.047	5.451	-0.075	-0.089	0.013
0.452	2.029	5.421	-0.075	-0.088	0.013
0.438	2.031	5.418	-0.075	-0.089	0.013
0.454	2.016	5.445	-0.075	-0.089	0.013
0.458	2.053	5.455	-0.075	-0.089	0.013
0.440	2.030	5.448	-0.075	-0.089	0.013
0.457	2.047	5.417	-0.075	-0.089	0.013
0.461	2.034	5.445	-0.075	-0.089	0.013
0.482	2.053	5.443	-0.075	-0.089	0.012
0.460	2.041	5.447	-0.075	-0.089	0.013
0.457	2.069	5.413	-0.075	-0.088	0.013
0.434	2.043	5.404	-0.075	-0.089	0.013
0.475	2.039	5.447	-0.075	-0.089	0.013
0.464	2.033	5.441	-0.076	-0.089	0.012
0.481	2.044	5.471	-0.075	-0.089	0.012
0.457	2.060	5.430	-0.075	-0.089	0.012
0.474	2.042	5.420	-0.075	-0.089	0.013
0.469	2.055	5.440	-0.075	-0.089	0.012
0.480	2.052	5.457	-0.075	-0.089	0.012
0.470	2.099	5.433	-0.075	-0.089	0.013
0.453	2.050	5.382	-0.074	-0.089	0.012
0.463	2.063	5.413	-0.075	-0.089	0.012
0.470	2.045	5.433	-0.075	-0.089	0.012
0.488	2.067	5.456	-0.075	-0.089	0.012
0.460	2.069	5.429	-0.075	-0.089	0.012
0.468	2.103	5.419	-0.075	-0.088	0.012
[truncated: 158,000 more rows]
