# Supplementary material for: Identification of Haptic Based Guiding Using Hard Reins
Source: PLoS One. 2015 Jul 22;10(7):e0132020. doi: 10.1371/journal.pone.0132020 (PMC4511788; doi:10.1371/journal.pone.0132020)
Supplement: S5 File — (ZIP) [file pone.0132020.s005.zip › Exp2_ForceData1/Subject5/path1/T4.csv]

0.200	0.040	0.954	-0.037	0.114	-0.010
0.179	0.049	0.965	-0.037	0.114	-0.010
0.180	0.045	0.924	-0.037	0.114	-0.010
0.175	0.046	0.941	-0.037	0.114	-0.010
0.169	0.051	0.965	-0.037	0.114	-0.010
0.158	0.041	0.914	-0.037	0.114	-0.009
0.169	0.053	0.927	-0.037	0.114	-0.010
0.170	0.088	0.930	-0.037	0.114	-0.010
0.178	0.049	0.930	-0.037	0.114	-0.010
0.178	0.037	0.941	-0.037	0.114	-0.010
0.171	0.070	0.951	-0.037	0.114	-0.010
0.198	0.049	0.978	-0.037	0.114	-0.010
0.205	0.042	0.961	-0.037	0.114	-0.010
0.181	0.035	1.005	-0.037	0.114	-0.010
0.191	0.036	0.951	-0.037	0.114	-0.010
0.181	0.044	0.930	-0.037	0.114	-0.010
0.182	0.045	0.947	-0.037	0.114	-0.010
0.184	0.033	0.927	-0.037	0.114	-0.010
0.167	0.041	0.917	-0.037	0.114	-0.010
0.162	0.048	0.938	-0.038	0.114	-0.010
0.170	0.059	0.961	-0.037	0.114	-0.010
0.172	0.037	0.907	-0.037	0.115	-0.010
0.156	0.029	0.948	-0.037	0.114	-0.010
0.175	0.050	0.937	-0.037	0.114	-0.010
0.173	0.032	0.934	-0.037	0.115	-0.010
0.191	0.052	0.964	-0.037	0.114	-0.010
0.180	0.024	0.971	-0.037	0.114	-0.010
0.187	-0.003	0.951	-0.037	0.113	-0.010
0.178	0.035	0.944	-0.037	0.114	-0.010
0.175	0.026	0.937	-0.037	0.114	-0.010
0.172	0.020	0.958	-0.037	0.114	-0.010
0.163	0.025	0.914	-0.037	0.114	-0.010
0.160	0.037	0.942	-0.038	0.114	-0.010
0.178	0.060	0.917	-0.037	0.114	-0.010
0.168	0.040	0.964	-0.037	0.114	-0.010
0.173	0.032	0.951	-0.037	0.114	-0.010
0.176	0.046	0.937	-0.037	0.114	-0.010
0.172	0.048	0.954	-0.037	0.114	-0.010
0.187	0.030	0.958	-0.037	0.114	-0.010
0.178	0.016	0.992	-0.037	0.114	-0.010
0.186	0.004	0.951	-0.037	0.114	-0.010
0.180	0.028	1.002	-0.037	0.113	-0.010
0.172	0.035	0.948	-0.037	0.114	-0.010
0.175	0.023	0.951	-0.037	0.114	-0.010
0.171	0.028	0.961	-0.037	0.114	-0.010
0.135	0.020	0.953	-0.038	0.114	-0.010
0.170	0.046	0.944	-0.038	0.114	-0.010
0.163	0.057	0.933	-0.037	0.115	-0.010
0.171	0.014	0.965	-0.038	0.114	-0.010
0.185	0.036	0.954	-0.037	0.114	-0.010
0.173	0.060	0.947	-0.037	0.114	-0.010
0.191	0.021	0.975	-0.037	0.114	-0.011
0.187	0.015	0.982	-0.037	0.114	-0.010
0.177	0.004	0.968	-0.037	0.114	-0.011
0.176	0.016	0.944	-0.037	0.114	-0.010
0.179	0.032	0.944	-0.037	0.114	-0.010
0.174	0.019	0.965	-0.037	0.114	-0.011
0.184	0.008	0.944	-0.037	0.113	-0.010
0.159	0.020	0.948	-0.037	0.114	-0.010
0.167	0.047	0.907	-0.038	0.114	-0.010
0.162	0.059	0.957	-0.037	0.114	-0.011
0.176	0.022	0.948	-0.038	0.114	-0.011
0.184	0.035	0.964	-0.038	0.114	-0.011
0.167	0.042	0.947	-0.037	0.114	-0.011
0.181	0.018	0.920	-0.038	0.115	-0.011
0.200	0.018	0.964	-0.037	0.114	-0.011
0.181	0.010	0.982	-0.037	0.114	-0.010
0.186	0.006	0.972	-0.037	0.114	-0.010
0.174	0.014	0.954	-0.037	0.114	-0.011
0.174	0.018	0.964	-0.037	0.114	-0.011
0.172	-0.019	0.975	-0.038	0.114	-0.011
0.146	0.009	0.900	-0.037	0.114	-0.010
0.149	0.018	0.955	-0.038	0.114	-0.010
0.178	0.055	0.950	-0.037	0.114	-0.011
0.182	0.013	0.951	-0.038	0.114	-0.011
0.175	0.015	0.958	-0.037	0.114	-0.011
0.170	0.035	0.957	-0.037	0.114	-0.011
0.155	0.023	0.954	-0.037	0.114	-0.011
0.191	0.023	0.970	-0.037	0.114	-0.011
0.180	0.007	0.981	-0.037	0.114	-0.011
0.185	0.010	0.958	-0.037	0.114	-0.011
0.167	0.013	0.947	-0.037	0.114	-0.011
0.169	0.008	0.968	-0.038	0.114	-0.011
0.179	-0.006	0.948	-0.038	0.114	-0.011
0.160	0.022	0.985	-0.037	0.113	-0.011
0.131	0.008	0.932	-0.038	0.114	-0.010
0.169	0.024	0.934	-0.038	0.114	-0.011
0.167	0.018	0.930	-0.037	0.114	-0.011
0.166	0.013	0.968	-0.037	0.114	-0.011
0.163	0.032	0.961	-0.037	0.114	-0.011
0.169	0.036	0.943	-0.038	0.114	-0.011
0.198	0.018	1.022	-0.038	0.114	-0.011
0.188	0.015	0.960	-0.037	0.114	-0.011
0.178	0.006	0.957	-0.037	0.114	-0.011
0.176	0.013	0.968	-0.037	0.114	-0.011
0.180	0.007	0.961	-0.038	0.114	-0.011
0.174	0.003	0.988	-0.038	0.114	-0.011
0.162	0.011	0.950	-0.037	0.113	-0.011
0.159	0.009	0.954	-0.038	0.114	-0.011
0.172	0.038	0.906	-0.038	0.114	-0.011
0.179	0.026	0.957	-0.037	0.114	-0.011
0.169	0.016	0.943	-0.037	0.114	-0.011
0.180	0.024	0.944	-0.038	0.114	-0.011
0.162	0.040	0.971	-0.037	0.114	-0.011
0.190	0.008	0.971	-0.038	0.114	-0.011
0.210	0.028	0.983	-0.037	0.114	-0.012
0.184	-0.002	0.961	-0.038	0.114	-0.011
0.171	0.017	0.961	-0.038	0.114	-0.011
0.186	0.023	0.984	-0.038	0.114	-0.011
0.184	0.005	0.967	-0.038	0.114	-0.011
0.177	0.008	0.964	-0.037	0.113	-0.011
0.144	0.014	0.941	-0.038	0.114	-0.011
0.176	0.033	0.977	-0.038	0.114	-0.012
0.166	0.052	0.915	-0.037	0.114	-0.011
0.177	0.013	0.964	-0.037	0.114	-0.011
0.170	0.013	0.974	-0.038	0.114	-0.011
0.169	0.042	0.940	-0.038	0.114	-0.011
0.187	0.016	0.981	-0.038	0.115	-0.012
0.204	0.023	0.973	-0.037	0.114	-0.012
0.172	0.002	0.994	-0.037	0.114	-0.012
0.194	-0.003	0.960	-0.037	0.113	-0.011
0.176	0.015	0.957	-0.038	0.114	-0.012
0.174	0.015	0.991	-0.037	0.114	-0.012
0.182	0.007	0.957	-0.038	0.114	-0.011
0.159	0.012	0.916	-0.038	0.114	-0.012
0.164	0.021	0.941	-0.038	0.114	-0.011
0.176	0.032	0.966	-0.037	0.114	-0.012
0.174	0.015	0.940	-0.038	0.114	-0.012
0.155	0.008	0.954	-0.038	0.114	-0.012
0.183	0.030	0.967	-0.038	0.114	-0.012
0.168	0.013	0.950	-0.038	0.115	-0.012
0.200	0.018	0.983	-0.038	0.114	-0.012
0.186	0.008	1.001	-0.037	0.114	-0.012
0.177	-0.015	0.957	-0.038	0.114	-0.012
0.174	0.026	0.984	-0.038	0.114	-0.012
0.175	0.020	0.970	-0.038	0.114	-0.012
0.174	-0.002	0.974	-0.038	0.114	-0.012
0.158	0.016	0.936	-0.037	0.113	-0.012
0.154	0.010	0.957	-0.038	0.114	-0.012
0.174	0.042	0.932	-0.038	0.114	-0.012
0.163	0.031	0.959	-0.037	0.114	-0.012
0.164	0.018	0.967	-0.038	0.114	-0.012
0.180	0.035	0.919	-0.038	0.114	-0.012
0.177	0.049	0.983	-0.038	0.114	-0.012
0.185	0.025	0.980	-0.038	0.114	-0.012
0.181	0.007	1.000	-0.037	0.114	-0.012
0.182	0.001	0.953	-0.038	0.113	-0.012
0.180	0.023	0.997	-0.038	0.114	-0.012
0.201	0.022	0.962	-0.038	0.114	-0.012
0.184	0.008	0.963	-0.038	0.114	-0.012
0.176	0.021	0.976	-0.037	0.113	-0.012
0.147	0.015	0.968	-0.038	0.114	-0.012
0.180	0.031	0.966	-0.038	0.114	-0.012
0.168	0.037	0.938	-0.038	0.114	-0.013
0.162	0.012	0.977	-0.038	0.114	-0.012
0.180	0.029	0.963	-0.038	0.114	-0.012
0.168	0.070	0.935	-0.038	0.115	-0.012
0.197	0.022	0.990	-0.038	0.114	-0.013
0.182	0.019	0.966	-0.038	0.114	-0.012
0.178	0.013	0.969	-0.038	0.114	-0.013
0.193	0.018	0.979	-0.038	0.114	-0.012
0.194	0.028	0.979	-0.038	0.114	-0.013
0.180	0.009	1.013	-0.037	0.114	-0.013
0.192	-0.005	0.949	-0.038	0.113	-0.012
0.167	0.024	0.935	-0.038	0.114	-0.012
0.180	0.037	0.932	-0.038	0.114	-0.013
0.174	0.034	0.962	-0.038	0.114	-0.012
0.173	0.019	0.949	-0.038	0.114	-0.013
0.165	0.032	0.935	-0.038	0.114	-0.012
0.171	0.049	0.979	-0.038	0.114	-0.013
0.190	0.020	0.921	-0.038	0.115	-0.013
0.196	0.025	0.992	-0.038	0.114	-0.013
0.186	0.017	0.972	-0.038	0.114	-0.013
0.195	0.023	0.965	-0.038	0.114	-0.013
0.199	0.028	0.972	-0.038	0.114	-0.013
0.183	0.007	0.993	-0.038	0.114	-0.013
0.193	-0.020	0.976	-0.038	0.114	-0.013
0.162	0.017	0.918	-0.037	0.113	-0.013
0.174	0.024	0.966	-0.038	0.114	-0.013
0.186	0.033	0.945	-0.038	0.114	-0.013
0.166	0.018	0.924	-0.037	0.114	-0.013
0.169	0.018	0.963	-0.038	0.114	-0.013
0.184	0.053	0.941	-0.038	0.114	-0.013
0.175	0.040	0.964	-0.038	0.114	-0.013
0.197	0.020	0.965	-0.038	0.114	-0.013
0.182	0.034	0.976	-0.038	0.114	-0.013
0.194	0.040	0.958	-0.038	0.114	-0.013
0.201	0.030	0.975	-0.038	0.114	-0.013
0.186	0.010	0.992	-0.038	0.114	-0.013
0.196	0.002	0.941	-0.038	0.113	-0.013
0.181	0.032	0.982	-0.038	0.113	-0.013
0.189	0.034	0.952	-0.038	0.114	-0.013
0.179	0.019	0.934	-0.038	0.114	-0.013
0.183	0.031	0.951	-0.038	0.114	-0.013
0.150	0.023	0.929	-0.038	0.114	-0.013
0.186	0.045	0.958	-0.038	0.114	-0.013
0.182	0.056	0.930	-0.038	0.115	-0.013
0.201	0.026	1.009	-0.038	0.114	-0.013
0.202	0.039	0.975	-0.038	0.114	-0.013
0.184	0.048	0.968	-0.038	0.114	-0.013
0.204	0.026	0.968	-0.038	0.114	-0.013
0.213	0.020	0.961	-0.038	0.114	-0.013
0.195	0.009	0.965	-0.038	0.113	-0.014
0.185	0.023	0.965	-0.038	0.113	-0.013
0.189	0.030	0.965	-0.038	0.114	-0.013
0.190	0.034	0.937	-0.038	0.114	-0.013
0.209	0.022	0.955	-0.038	0.114	-0.013
0.179	0.028	0.951	-0.038	0.114	-0.013
0.203	0.054	0.924	-0.038	0.114	-0.013
0.178	0.064	0.971	-0.038	0.114	-0.013
0.204	0.037	0.964	-0.038	0.114	-0.013
0.201	0.043	0.977	-0.038	0.114	-0.014
0.201	0.037	0.961	-0.038	0.114	-0.013
0.208	0.030	0.944	-0.038	0.114	-0.014
0.228	0.044	0.967	-0.038	0.113	-0.014
0.212	0.010	0.971	-0.038	0.114	-0.013
0.210	0.027	0.968	-0.038	0.113	-0.013
0.195	0.030	0.944	-0.038	0.114	-0.013
0.195	0.043	0.964	-0.038	0.114	-0.014
0.200	0.013	0.951	-0.038	0.114	-0.014
0.165	0.034	0.903	-0.037	0.113	-0.013
0.187	0.030	0.954	-0.038	0.114	-0.014
0.189	0.076	0.940	-0.038	0.114	-0.013
0.221	0.034	0.943	-0.038	0.114	-0.014
0.205	0.038	0.947	-0.038	0.114	-0.014
0.203	0.049	0.984	-0.038	0.114	-0.014
0.199	0.053	0.950	-0.038	0.114	-0.014
0.207	0.044	0.967	-0.038	0.114	-0.014
0.204	0.026	1.008	-0.038	0.114	-0.014
0.218	0.026	0.957	-0.038	0.113	-0.013
0.198	0.039	0.930	-0.038	0.114	-0.014
0.196	0.042	0.937	-0.038	0.114	-0.014
0.199	0.034	0.944	-0.038	0.114	-0.014
0.194	0.035	0.974	-0.038	0.113	-0.014
0.163	0.042	0.928	-0.039	0.114	-0.013
0.211	0.063	0.949	-0.038	0.114	-0.014
0.203	0.034	0.923	-0.038	0.114	-0.014
0.216	0.049	0.950	-0.038	0.114	-0.014
0.214	0.047	0.960	-0.038	0.114	-0.014
0.213	0.042	0.963	-0.038	0.114	-0.014
0.220	0.043	1.012	-0.038	0.114	-0.014
0.216	0.040	0.956	-0.038	0.114	-0.014
0.213	0.021	0.950	-0.038	0.113	-0.014
0.195	0.041	0.929	-0.038	0.113	-0.014
0.204	0.040	0.957	-0.038	0.114	-0.014
0.210	0.043	0.939	-0.038	0.113	-0.014
0.202	0.035	0.954	-0.038	0.113	-0.014
0.199	0.044	0.943	-0.038	0.114	-0.014
0.208	0.065	0.905	-0.039	0.114	-0.014
0.206	0.070	0.949	-0.038	0.114	-0.014
0.217	0.042	0.939	-0.038	0.114	-0.014
0.219	0.048	0.953	-0.038	0.114	-0.014
0.210	0.067	0.952	-0.038	0.114	-0.014
0.232	0.049	0.963	-0.038	0.114	-0.014
0.253	0.056	0.978	-0.038	0.113	-0.015
0.237	0.028	0.953	-0.038	0.114	-0.014
0.220	0.048	0.960	-0.038	0.113	-0.014
0.214	0.043	0.936	-0.038	0.113	-0.014
0.224	0.041	0.946	-0.038	0.114	-0.014
0.220	0.053	0.953	-0.038	0.113	-0.014
0.184	0.044	0.916	-0.038	0.113	-0.014
0.212	0.057	0.939	-0.038	0.114	-0.014
0.209	0.074	0.918	-0.038	0.114	-0.014
0.215	0.048	0.915	-0.038	0.114	-0.014
0.212	0.055	0.963	-0.038	0.114	-0.014
0.217	0.077	0.929	-0.038	0.114	-0.014
0.238	0.051	0.970	-0.038	0.114	-0.014
0.234	0.064	0.965	-0.038	0.114	-0.014
0.223	0.037	0.993	-0.038	0.114	-0.014
0.237	0.037	0.949	-0.038	0.113	-0.014
0.229	0.057	0.949	-0.038	0.113	-0.014
0.230	0.044	0.946	-0.038	0.113	-0.014
0.231	0.049	0.942	-0.038	0.113	-0.014
0.215	0.054	0.908	-0.038	0.114	-0.014
0.207	0.060	0.916	-0.038	0.114	-0.014
0.207	0.061	0.952	-0.038	0.114	-0.014
0.220	0.054	0.936	-0.038	0.114	-0.014
0.207	0.043	0.957	-0.038	0.113	-0.014
0.223	0.064	0.935	-0.038	0.114	-0.014
0.223	0.060	0.928	-0.038	0.114	-0.015
0.248	0.058	0.969	-0.038	0.113	-0.015
0.233	0.042	0.970	-0.038	0.113	-0.014
0.231	0.036	0.970	-0.038	0.113	-0.015
0.224	0.055	0.956	-0.038	0.113	-0.014
0.231	0.053	0.942	-0.038	0.113	-0.014
0.238	0.042	0.949	-0.038	0.113	-0.014
0.210	0.052	0.897	-0.038	0.113	-0.014
0.209	0.056	0.939	-0.039	0.114	-0.014
0.217	0.086	0.904	-0.038	0.114	-0.014
0.213	0.058	0.948	-0.038	0.114	-0.015
0.230	0.061	0.956	-0.038	0.113	-0.014
0.229	0.063	0.928	-0.039	0.113	-0.014
0.226	0.069	0.948	-0.038	0.114	-0.015
0.245	0.065	0.938	-0.038	0.113	-0.015
0.226	0.053	0.962	-0.038	0.113	-0.014
0.246	0.032	0.956	-0.038	0.113	-0.014
0.235	0.062	0.976	-0.038	0.113	-0.014
0.240	0.055	0.938	-0.038	0.113	-0.015
0.233	0.047	0.935	-0.038	0.113	-0.014
0.236	0.059	0.945	-0.038	0.113	-0.014
0.206	0.057	0.926	-0.039	0.113	-0.014
0.236	0.079	0.921	-0.038	0.113	-0.014
0.221	0.078	0.914	-0.038	0.114	-0.015
0.234	0.060	0.976	-0.038	0.114	-0.015
0.236	0.052	0.959	-0.038	0.113	-0.015
0.230	0.095	0.942	-0.038	0.113	-0.014
0.244	0.063	0.972	-0.038	0.114	-0.015
0.249	0.048	0.955	-0.038	0.113	-0.015
0.238	0.040	0.962	-0.038	0.113	-0.015
0.239	0.053	0.945	-0.038	0.113	-0.014
0.242	0.068	0.948	-0.038	0.113	-0.015
0.234	0.060	0.972	-0.038	0.113	-0.015
0.245	0.049	0.939	-0.038	0.113	-0.014
0.219	0.054	0.911	-0.038	0.113	-0.014
0.242	0.084	0.901	-0.039	0.113	-0.014
0.228	0.090	0.938	-0.038	0.114	-0.015
0.240	0.069	0.941	-0.038	0.113	-0.015
0.241	0.065	0.928	-0.038	0.113	-0.014
0.244	0.076	0.945	-0.038	0.113	-0.015
0.246	0.067	0.887	-0.039	0.114	-0.015
0.265	0.062	0.944	-0.038	0.113	-0.015
0.246	0.049	0.959	-0.038	0.113	-0.014
0.247	0.057	0.952	-0.038	0.113	-0.014
0.241	0.071	0.931	-0.038	0.113	-0.015
0.239	0.055	0.955	-0.038	0.113	-0.015
0.244	0.023	0.931	-0.038	0.113	-0.015
0.218	0.061	0.870	-0.038	0.113	-0.014
0.224	0.070	0.921	-0.039	0.113	-0.015
0.239	0.097	0.931	-0.038	0.114	-0.014
0.241	0.060	0.938	-0.038	0.113	-0.015
0.239	0.066	0.959	-0.039	0.113	-0.015
0.243	0.090	0.920	-0.038	0.113	-0.015
0.232	0.084	0.947	-0.039	0.114	-0.015
0.256	0.063	0.968	-0.038	0.113	-0.015
0.251	0.050	0.975	-0.038	0.113	-0.015
0.266	0.062	0.941	-0.038	0.113	-0.014
0.249	0.066	0.937	-0.038	0.113	-0.015
0.251	0.044	0.959	-0.038	0.113	-0.015
0.244	0.039	0.945	-0.038	0.113	-0.015
0.241	0.063	0.989	-0.038	0.112	-0.015
0.211	0.060	0.922	-0.039	0.113	-0.014
0.252	0.082	0.938	-0.039	0.113	-0.015
0.246	0.069	0.928	-0.039	0.113	-0.015
0.242	0.065	0.952	-0.039	0.113	-0.014
0.249	0.075	0.941	-0.039	0.113	-0.015
0.239	0.079	0.917	-0.039	0.114	-0.015
0.270	0.070	1.013	-0.039	0.113	-0.015
0.259	0.063	0.954	-0.038	0.113	-0.015
0.251	0.058	0.962	-0.038	0.113	-0.015
0.257	0.065	0.941	-0.039	0.113	-0.015
0.262	0.074	0.947	-0.038	0.113	-0.015
0.257	0.047	0.945	-0.039	0.113	-0.015
0.244	0.068	0.948	-0.038	0.112	-0.015
0.244	0.075	0.938	-0.039	0.113	-0.015
0.251	0.086	0.907	-0.039	0.113	-0.015
0.251	0.081	0.944	-0.038	0.113	-0.015
0.255	0.073	0.948	-0.039	0.113	-0.015
0.250	0.091	0.944	-0.039	0.113	-0.015
0.248	0.095	0.944	-0.039	0.113	-0.015
0.264	0.075	0.968	-0.039	0.113	-0.015
0.292	0.074	0.960	-0.039	0.113	-0.015
0.261	0.059	0.934	-0.039	0.113	-0.015
0.264	0.066	0.951	-0.039	0.113	-0.015
0.270	0.075	0.937	-0.039	0.113	-0.015
0.258	0.060	0.945	-0.039	0.113	-0.015
0.265	0.069	0.979	-0.039	0.112	-0.015
0.226	0.062	0.911	-0.039	0.113	-0.014
0.252	0.077	0.931	-0.039	0.113	-0.015
0.259	0.098	0.924	-0.039	0.113	-0.015
0.258	0.066	0.924	-0.038	0.113	-0.015
0.259	0.071	0.942	-0.039	0.113	-0.015
0.257	0.095	0.934	-0.039	0.113	-0.015
0.278	0.071	0.941	-0.039	0.113	-0.015
0.283	0.076	0.947	-0.039	0.113	-0.015
0.274	0.050	0.971	-0.038	0.113	-0.015
0.276	0.048	0.941	-0.039	0.112	-0.015
0.263	0.073	0.934	-0.039	0.113	-0.015
0.263	0.066	0.944	-0.039	0.113	-0.015
0.263	0.058	0.945	-0.039	0.113	-0.015
0.257	0.068	0.927	-0.039	0.113	-0.015
0.237	0.076	0.911	-0.039	0.113	-0.015
0.256	0.083	0.948	-0.039	0.113	-0.015
0.263	0.070	0.934	-0.039	0.113	-0.015
0.256	0.073	0.962	-0.039	0.113	-0.015
0.267	0.074	0.955	-0.039	0.113	-0.015
0.267	0.078	0.934	-0.039	0.113	-0.015
0.284	0.080	0.964	-0.039	0.113	-0.015
0.270	0.056	0.965	-0.039	0.113	-0.015
0.269	0.031	0.945	-0.039	0.112	-0.015
0.260	0.065	0.934	-0.039	0.112	-0.015
0.262	0.072	0.934	-0.039	0.113	-0.015
0.265	0.068	0.941	-0.039	0.113	-0.015
0.251	0.057	0.914	-0.039	0.112	-0.015
0.243	0.071	0.942	-0.039	0.113	-0.015
0.264	0.107	0.920	-0.039	0.113	-0.015
0.251	0.079	0.944	-0.039	0.113	-0.015
0.271	0.063	0.958	-0.039	0.113	-0.015
0.280	0.078	0.924	-0.039	0.112	-0.015
0.280	0.079	0.951	-0.039	0.113	-0.015
0.276	0.071	0.951	-0.039	0.113	-0.015
0.275	0.063	0.975	-0.039	0.112	-0.015
0.280	0.041	0.948	-0.039	0.112	-0.015
0.266	0.075	0.968	-0.039	0.112	-0.015
0.258	0.082	0.931	-0.039	0.113	-0.015
0.283	0.067	0.954	-0.039	0.112	-0.015
0.265	0.076	0.941	-0.039	0.112	-0.015
0.231	0.067	0.915	-0.039	0.113	-0.014
0.271	0.086	0.930	-0.039	0.112	-0.015
0.265	0.093	0.910	-0.039	0.113	-0.015
0.276	0.070	0.989	-0.039	0.113	-0.015
0.288	0.076	0.951	-0.039	0.112	-0.015
0.278	0.100	0.954	-0.039	0.113	-0.015
0.301	0.073	0.972	-0.039	0.113	-0.015
0.293	0.062	0.947	-0.039	0.112	-0.015
0.285	0.055	0.955	-0.039	0.112	-0.015
0.278	0.067	0.962	-0.039	0.112	-0.015
0.267	0.074	0.941	-0.039	0.113	-0.015
0.277	0.066	0.941	-0.039	0.112	-0.015
0.282	0.057	0.921	-0.039	0.112	-0.015
0.273	0.073	0.914	-0.039	0.112	-0.015
0.276	0.095	0.921	-0.040	0.112	-0.015
0.277	0.107	0.964	-0.039	0.113	-0.015
0.275	0.071	0.948	-0.039	0.113	-0.015
0.280	0.077	0.965	-0.039	0.112	-0.015
0.292	0.073	0.961	-0.039	0.112	-0.015
0.280	0.069	0.917	-0.039	0.113	-0.015
0.307	0.077	0.964	-0.039	0.112	-0.015
0.294	0.050	0.965	-0.039	0.112	-0.015
0.292	0.064	0.962	-0.039	0.112	-0.015
0.284	0.066	0.917	-0.039	0.112	-0.015
0.292	0.064	0.961	-0.039	0.112	-0.015
0.284	0.040	0.938	-0.040	0.112	-0.015
0.264	0.061	0.876	-0.039	0.112	-0.015
0.274	0.070	0.935	-0.040	0.112	-0.015
0.281	0.096	0.934	-0.039	0.113	-0.015
0.290	0.072	0.941	-0.040	0.113	-0.015
0.281	0.071	0.955	-0.039	0.112	-0.015
0.289	0.076	0.944	-0.039	0.112	-0.015
0.275	0.080	0.954	-0.040	0.113	-0.016
0.303	0.067	0.961	-0.040	0.112	-0.015
0.286	0.049	0.972	-0.039	0.112	-0.015
0.298	0.051	0.958	-0.039	0.112	-0.015
0.293	0.065	0.934	-0.039	0.112	-0.015
0.284	0.064	0.955	-0.040	0.112	-0.015
0.290	0.056	0.955	-0.040	0.112	-0.015
0.285	0.064	0.982	-0.040	0.111	-0.015
0.249	0.052	0.919	-0.040	0.112	-0.014
0.285	0.081	0.958	-0.040	0.112	-0.015
0.297	0.062	0.934	-0.040	0.113	-0.015
0.291	0.057	0.958	-0.040	0.112	-0.015
0.291	0.079	0.958	-0.040	0.112	-0.015
0.283	0.082	0.941	-0.040	0.112	-0.015
0.309	0.061	1.003	-0.040	0.112	-0.015
0.304	0.060	0.958	-0.040	0.112	-0.015
0.299	0.047	0.962	-0.040	0.112	-0.015
0.291	0.061	0.931	-0.040	0.112	-0.015
0.297	0.063	0.972	-0.040	0.112	-0.015
0.291	0.054	0.952	-0.040	0.112	-0.015
0.282	0.063	0.951	-0.040	0.111	-0.015
0.282	0.068	0.948	-0.040	0.112	-0.015
0.301	0.081	0.900	-0.040	0.112	-0.015
0.294	0.085	0.975	-0.040	0.112	-0.015
0.292	0.070	0.948	-0.040	0.112	-0.015
0.301	0.060	0.968	-0.040	0.112	-0.015
0.301	0.070	0.965	-0.040	0.112	-0.015
0.311	0.061	0.968	-0.040	0.112	-0.015
0.337	0.069	0.970	-0.040	0.112	-0.016
0.311	0.036	0.979	-0.040	0.112	-0.015
0.306	0.067	0.941	-0.040	0.111	-0.015
0.296	0.060	0.948	-0.040	0.112	-0.015
0.309	0.056	0.941	-0.040	0.112	-0.015
0.310	0.062	0.961	-0.040	0.111	-0.015
0.270	0.048	0.925	-0.040	0.112	-0.015
0.300	0.078	0.934	-0.040	0.112	-0.015
0.299	0.113	0.927	-0.040	0.112	-0.015
0.305	0.053	0.931	-0.040	0.112	-0.015
0.303	0.054	0.962	-0.040	0.112	-0.015
0.304	0.078	0.955	-0.040	0.112	-0.015
0.313	0.048	0.972	-0.040	0.112	-0.015
0.327	0.071	0.957	-0.040	0.111	-0.015
0.304	0.036	1.023	-0.039	0.112	-0.015
0.328	0.031	0.949	-0.040	0.111	-0.015
0.301	0.064	0.931	-0.040	0.112	-0.015
0.308	0.068	0.948	-0.040	0.112	-0.015
0.307	0.054	0.948	-0.040	0.111	-0.015
0.303	0.057	0.928	-0.040	0.112	-0.015
0.295	0.065	0.925	-0.041	0.112	-0.015
0.308	0.077	0.948	-0.040	0.112	-0.015
0.310	0.054	0.907	-0.040	0.113	-0.015
0.317	0.056	0.968	-0.040	0.112	-0.015
0.319	0.058	0.958	-0.040	0.112	-0.015
0.312	0.048	0.955	-0.040	0.112	-0.015
0.335	0.052	0.954	-0.040	0.111	-0.015
0.315	0.036	0.955	-0.040	0.112	-0.015
0.309	0.014	0.979	-0.040	0.111	-0.016
0.296	0.058	0.911	-0.040	0.111	-0.015
0.307	0.051	0.958	-0.040	0.112	-0.015
0.320	0.059	0.942	-0.041	0.111	-0.015
0.293	0.045	0.928	-0.040	0.111	-0.015
0.301	0.051	0.955	-0.040	0.112	-0.015
0.310	0.081	0.927	-0.040	0.112	-0.015
0.291	0.068	0.968	-0.040	0.112	-0.016
0.324	0.053	0.965	-0.040	0.111	-0.015
0.323	0.049	0.958	-0.040	0.111	-0.015
0.330	0.050	0.958	-0.041	0.111	-0.015
0.329	0.053	0.951	-0.040	0.111	-0.015
0.324	0.041	0.969	-0.040	0.112	-0.015
0.326	0.013	0.956	-0.040	0.111	-0.015
0.309	0.043	0.972	-0.040	0.111	-0.015
0.294	0.041	0.922	-0.041	0.112	-0.015
0.317	0.054	0.934	-0.041	0.111	-0.015
0.309	0.047	0.931	-0.041	0.112	-0.015
0.296	0.041	0.949	-0.041	0.112	-0.015
0.332	0.060	0.914	-0.041	0.112	-0.015
0.321	0.070	0.924	-0.041	0.112	-0.015
0.349	0.045	1.024	-0.041	0.112	-0.015
0.344	0.034	0.951	-0.040	0.111	-0.015
0.335	0.053	0.951	-0.041	0.111	-0.015
0.329	0.048	0.958	-0.040	0.111	-0.015
0.335	0.039	0.951	-0.040	0.111	-0.015
0.335	0.032	0.948	-0.041	0.111	-0.015
0.327	0.034	0.945	-0.041	0.111	-0.015
0.309	0.034	0.945	-0.041	0.111	-0.015
0.330	0.064	0.907	-0.041	0.111	-0.015
0.325	0.060	0.945	-0.041	0.111	-0.015
0.325	0.039	0.939	-0.041	0.111	-0.015
0.333	0.057	0.928	-0.041	0.111	-0.015
0.320	0.063	0.976	-0.041	0.112	-0.015
0.348	0.038	0.959	-0.041	0.112	-0.015
0.369	0.055	0.981	-0.040	0.111	-0.016
0.342	0.031	0.948	-0.041	0.111	-0.015
0.333	0.040	0.938	-0.041	0.111	-0.015
0.351	0.039	0.951	-0.041	0.111	-0.015
0.336	0.028	0.962	-0.041	0.111	-0.015
0.345	0.038	0.962	-0.041	0.110	-0.015
0.318	0.034	0.922	-0.041	0.111	-0.015
0.334	0.044	0.945	-0.041	0.111	-0.015
0.333	0.057	0.935	-0.041	0.112	-0.015
0.327	0.038	0.928	-0.040	0.111	-0.015
0.330	0.037	0.945	-0.041	0.111	-0.015
0.323	0.078	0.962	-0.040	0.112	-0.015
0.361	0.041	0.965	-0.041	0.112	-0.015
0.356	0.042	0.955	-0.041	0.111	-0.015
0.328	0.021	1.003	-0.040	0.111	-0.015
0.347	0.033	0.955	-0.041	0.111	-0.015
0.348	0.038	0.952	-0.041	0.111	-0.015
0.348	0.029	0.969	-0.041	0.111	-0.015
0.355	0.019	0.925	-0.041	0.111	-0.015
0.329	0.029	0.925	-0.041	0.111	-0.015
0.332	0.043	0.925	-0.041	0.111	-0.015
0.341	0.051	0.951	-0.041	0.111	-0.015
0.345	0.042	0.931	-0.041	0.111	-0.015
0.322	0.031	0.943	-0.041	0.111	-0.015
0.344	0.045	0.972	-0.041	0.111	-0.015
0.340	0.041	0.925	-0.041	0.112	-0.015
0.367	0.035	0.971	-0.041	0.111	-0.016
0.347	0.025	0.983	-0.041	0.111	-0.015
0.337	-0.001	0.963	-0.041	0.111	-0.015
0.340	0.024	0.942	-0.041	0.111	-0.015
0.347	0.037	0.952	-0.041	0.111	-0.015
0.345	0.029	0.962	-0.041	0.111	-0.015
0.325	0.023	0.925	-0.041	0.111	-0.015
0.331	0.032	0.942	-0.042	0.111	-0.015
0.348	0.054	0.918	-0.041	0.111	-0.015
0.325	0.042	0.945	-0.041	0.111	-0.016
0.351	0.033	0.945	-0.041	0.111	-0.015
0.348	0.025	0.932	-0.041	0.111	-0.015
0.358	0.030	0.966	-0.041	0.111	-0.015
0.361	0.028	0.965	-0.041	0.111	-0.015
0.352	0.013	0.993	-0.041	0.111	-0.015
0.370	-0.001	0.939	-0.041	0.111	-0.015
0.340	0.036	0.979	-0.041	0.110	-0.015
0.342	0.028	0.925	-0.042	0.111	-0.015
0.355	0.026	0.949	-0.041	0.111	-0.015
0.345	0.031	0.956	-0.041	0.111	-0.015
0.329	0.017	0.922	-0.041	0.111	-0.015
0.351	0.038	0.949	-0.042	0.111	-0.015
0.346	0.057	0.917	-0.041	0.111	-0.016
0.370	0.032	1.007	-0.042	0.111	-0.015
0.369	0.022	0.945	-0.041	0.111	-0.015
0.361	0.039	0.959	-0.041	0.111	-0.015
0.364	0.028	0.969	-0.041	0.110	-0.015
0.371	0.021	0.942	-0.041	0.111	-0.015
0.362	0.004	0.952	-0.042	0.110	-0.015
0.356	0.024	0.949	-0.041	0.110	-0.015
0.345	0.017	0.957	-0.042	0.111	-0.015
0.361	0.038	0.887	-0.042	0.111	-0.015
0.357	0.030	0.945	-0.041	0.111	-0.015
0.348	0.026	0.935	-0.041	0.111	-0.015
0.358	0.042	0.921	-0.042	0.111	-0.015
0.357	0.057	0.955	-0.041	0.111	-0.015
0.371	0.013	0.942	-0.042	0.111	-0.015
0.402	0.027	0.992	-0.041	0.110	-0.016
0.374	0.007	0.935	-0.041	0.111	-0.015
0.365	0.019	0.946	-0.042	0.111	-0.015
0.381	0.024	0.958	-0.041	0.110	-0.016
0.369	0.006	0.969	-0.041	0.110	-0.015
0.361	0.014	0.977	-0.041	0.110	-0.015
0.341	0.012	0.926	-0.042	0.110	-0.015
0.364	0.030	0.935	-0.042	0.111	-0.015
0.359	0.044	0.945	-0.041	0.111	-0.015
0.360	0.017	0.918	-0.042	0.111	-0.015
0.353	0.016	0.953	-0.042	0.110	-0.015
0.361	0.056	0.931	-0.041	0.111	-0.015
0.387	0.018	0.959	-0.042	0.111	-0.015
0.381	0.017	0.948	-0.041	0.111	-0.015
0.373	0.005	1.010	-0.041	0.110	-0.015
0.379	0.004	0.959	-0.041	0.110	-0.015
0.378	0.017	0.962	-0.041	0.110	-0.015
0.359	0.005	0.942	-0.041	0.110	-0.015
0.376	-0.002	0.925	-0.042	0.110	-0.015
0.357	0.014	0.928	-0.041	0.111	-0.015
0.358	0.013	0.923	-0.042	0.111	-0.015
0.357	0.031	0.962	-0.042	0.110	-0.015
0.366	0.017	0.911	-0.042	0.111	-0.015
0.340	0.007	0.923	-0.042	0.111	-0.015
0.374	0.024	0.952	-0.042	0.111	-0.015
0.369	0.009	0.935	-0.042	0.111	-0.015
0.398	0.019	0.948	-0.042	0.110	-0.016
0.374	-0.004	0.969	-0.041	0.110	-0.015
0.368	-0.018	0.953	-0.042	0.110	-0.016
0.370	0.007	0.946	-0.042	0.110	-0.015
0.379	0.003	0.952	-0.042	0.110	-0.015
0.372	-0.003	0.932	-0.042	0.110	-0.015
0.356	0.010	0.911	-0.041	0.110	-0.015
0.350	0.008	0.922	-0.042	0.111	-0.015
0.374	0.035	0.908	-0.042	0.111	-0.015
0.363	0.015	0.948	-0.042	0.111	-0.016
0.372	0.006	0.953	-0.042	0.110	-0.015
0.385	0.010	0.925	-0.042	0.110	-0.015
0.379	0.014	0.945	-0.042	0.111	-0.015
0.391	0.007	0.955	-0.042	0.110	-0.016
0.370	-0.006	0.966	-0.041	0.110	-0.015
0.396	-0.027	0.926	-0.042	0.110	-0.015
0.375	0.015	0.973	-0.042	0.110	-0.015
0.381	0.011	0.922	-0.042	0.110	-0.015
0.390	0.001	0.949	-0.042	0.110	-0.015
0.378	-0.001	0.942	-0.042	0.110	-0.015
0.343	-0.008	0.920	-0.042	0.110	-0.015
0.380	0.022	0.921	-0.042	0.110	-0.015
0.374	0.027	0.925	-0.042	0.111	-0.015
0.384	-0.002	0.977	-0.042	0.111	-0.015
0.387	0.011	0.949	-0.042	0.110	-0.015
0.382	0.029	0.942	-0.042	0.110	-0.015
0.398	0.003	0.962	-0.042	0.110	-0.015
0.396	-0.005	0.955	-0.042	0.110	-0.016
0.386	-0.020	0.970	-0.042	0.110	-0.015
0.375	-0.009	0.929	-0.042	0.109	-0.015
0.375	-0.003	0.939	-0.042	0.110	-0.015
0.377	0.008	0.908	-0.042	0.110	-0.015
0.387	0.000	0.939	-0.042	0.110	-0.015
0.364	-0.000	0.919	-0.042	0.110	-0.015
0.390	0.012	0.901	-0.042	0.110	-0.015
0.380	0.030	0.952	-0.042	0.111	-0.016
0.391	-0.006	0.949	-0.042	0.111	-0.015
0.410	0.006	0.965	-0.042	0.110	-0.016
0.394	-0.002	0.949	-0.042	0.110	-0.015
0.398	-0.007	0.932	-0.042	0.111	-0.015
0.411	0.005	0.948	-0.042	0.110	-0.016
0.398	-0.022	0.956	-0.042	0.110	-0.015
0.401	-0.010	0.973	-0.042	0.109	-0.015
0.363	-0.005	0.909	-0.042	0.110	-0.015
0.389	0.003	0.942	-0.042	0.110	-0.015
0.381	0.008	0.925	-0.042	0.110	-0.015
0.376	-0.014	0.888	-0.042	0.110	-0.015
0.377	-0.007	0.926	-0.042	0.110	-0.015
0.389	0.046	0.908	-0.042	0.110	-0.015
0.402	-0.008	0.935	-0.042	0.111	-0.016
0.406	-0.005	0.969	-0.042	0.110	-0.015
0.397	-0.014	0.969	-0.042	0.110	-0.015
0.394	-0.014	0.946	-0.042	0.110	-0.015
0.404	-0.004	0.918	-0.042	0.110	-0.015
0.396	-0.018	0.956	-0.042	0.110	-0.015
0.406	-0.026	0.905	-0.042	0.110	-0.015
0.381	-0.005	0.911	-0.042	0.110	-0.015
0.374	-0.010	0.899	-0.043	0.110	-0.015
0.386	0.004	0.925	-0.042	0.110	-0.015
0.388	-0.015	0.929	-0.042	0.110	-0.015
0.364	-0.027	0.903	-0.042	0.110	-0.015
0.392	0.016	0.935	-0.042	0.110	-0.015
0.397	-0.003	0.901	-0.042	0.111	-0.016
0.419	0.000	0.972	-0.042	0.110	-0.016
0.399	-0.020	0.973	-0.042	0.110	-0.015
0.396	-0.030	0.953	-0.042	0.110	-0.016
0.404	-0.010	0.922	-0.043	0.110	-0.015
0.399	-0.014	0.949	-0.042	0.110	-0.015
0.399	-0.029	0.963	-0.042	0.109	-0.015
0.375	-0.019	0.902	-0.042	0.110	-0.015
0.376	-0.019	0.930	-0.043	0.110	-0.015
0.406	0.007	0.898	-0.042	0.110	-0.015
0.382	-0.011	0.942	-0.042	0.110	-0.016
0.400	-0.024	0.933	-0.042	0.110	-0.015
0.390	-0.000	0.908	-0.043	0.110	-0.015
0.390	0.007	0.946	-0.042	0.110	-0.015
0.412	-0.016	0.942	-0.042	0.110	-0.015
0.397	-0.023	0.956	-0.042	0.110	-0.015
0.412	-0.035	0.943	-0.042	0.110	-0.015
0.405	-0.007	0.946	-0.042	0.109	-0.015
0.423	-0.008	0.942	-0.042	0.110	-0.016
0.405	-0.022	0.922	-0.042	0.110	-0.015
0.396	-0.018	0.950	-0.042	0.109	-0.015
0.374	-0.027	0.923	-0.043	0.110	-0.015
0.402	0.001	0.905	-0.043	0.110	-0.015
0.396	0.005	0.922	-0.042	0.110	-0.015
0.395	-0.023	0.953	-0.043	0.110	-0.015
0.400	-0.010	0.915	-0.042	0.110	-0.015
0.403	0.023	0.911	-0.042	0.110	-0.015
0.425	-0.014	0.963	-0.043	0.110	-0.016
0.419	-0.019	0.939	-0.042	0.110	-0.015
0.405	-0.038	0.942	-0.042	0.110	-0.016
0.413	-0.030	0.922	-0.042	0.109	-0.015
0.414	-0.016	0.922	-0.043	0.110	-0.016
0.400	-0.025	0.936	-0.042	0.110	-0.015
0.417	-0.037	0.922	-0.042	0.109	-0.015
0.394	-0.024	0.902	-0.042	0.110	-0.015
0.403	0.004	0.864	-0.043	0.110	-0.015
0.393	0.019	0.932	-0.042	0.110	-0.015
0.401	-0.024	0.919	-0.042	0.110	-0.015
0.417	-0.020	0.932	-0.043	0.110	-0.015
0.405	-0.004	0.952	-0.042	0.110	-0.015
0.412	-0.022	0.912	-0.043	0.111	-0.015
0.426	-0.018	0.955	-0.042	0.110	-0.016
0.416	-0.033	0.949	-0.042	0.109	-0.015
0.419	-0.024	0.946	-0.042	0.109	-0.015
0.401	-0.019	0.898	-0.042	0.110	-0.015
0.413	-0.024	0.942	-0.042	0.110	-0.015
0.413	-0.060	0.940	-0.043	0.110	-0.016
0.384	-0.028	0.871	-0.042	0.109	-0.015
0.387	-0.011	0.912	-0.043	0.110	-0.015
0.397	0.006	0.912	-0.042	0.110	-0.015
0.410	-0.027	0.908	-0.042	0.110	-0.015
0.402	-0.025	0.922	-0.042	0.110	-0.015
0.405	-0.003	0.915	-0.042	0.110	-0.015
0.401	-0.015	0.942	-0.043	0.110	-0.016
0.426	-0.023	0.921	-0.042	0.110	-0.015
0.402	-0.045	0.956	-0.042	0.110	-0.015
0.425	-0.033	0.922	-0.042	0.109	-0.015
0.399	-0.037	0.915	-0.042	0.110	-0.015
0.400	-0.043	0.936	-0.042	0.110	-0.015
0.415	-0.046	0.912	-0.042	0.109	-0.015
0.398	-0.021	0.967	-0.042	0.109	-0.015
0.378	-0.045	0.900	-0.043	0.110	-0.015
0.406	-0.011	0.901	-0.043	0.110	-0.016
0.412	-0.026	0.888	-0.043	0.110	-0.016
0.403	-0.037	0.923	-0.043	0.110	-0.015
0.407	-0.021	0.932	-0.042	0.110	-0.015
0.404	-0.012	0.915	-0.042	0.110	-0.016
0.442	-0.028	0.994	-0.043	0.110	-0.016
0.427	-0.027	0.939	-0.042	0.110	-0.015
0.410	-0.043	0.922	-0.042	0.110	-0.015
0.410	-0.025	0.905	-0.042	0.109	-0.015
0.413	-0.030	0.929	-0.042	0.110	-0.015
0.415	-0.036	0.912	-0.043	0.109	-0.015
0.410	-0.031	0.908	-0.042	0.109	-0.015
0.394	-0.031	0.909	-0.043	0.110	-0.015
0.418	-0.016	0.861	-0.043	0.110	-0.015
0.405	-0.016	0.929	-0.042	0.110	-0.016
0.418	-0.036	0.936	-0.043	0.110	-0.015
0.417	-0.026	0.908	-0.043	0.110	-0.015
0.413	-0.012	0.935	-0.042	0.110	-0.016
0.428	-0.027	0.932	-0.043	0.110	-0.015
0.456	-0.020	0.951	-0.042	0.109	-0.016
0.427	-0.049	0.912	-0.042	0.109	-0.015
0.424	-0.039	0.939	-0.043	0.109	-0.015
0.421	-0.030	0.919	-0.043	0.109	-0.015
0.419	-0.032	0.908	-0.042	0.110	-0.015
0.424	-0.025	0.918	-0.042	0.109	-0.015
0.388	-0.037	0.882	-0.042	0.110	-0.015
0.417	-0.028	0.915	-0.043	0.109	-0.015
0.408	0.004	0.898	-0.042	0.110	-0.015
0.420	-0.037	0.908	-0.042	0.110	-0.016
0.416	-0.042	0.919	-0.043	0.110	-0.015
0.410	-0.009	0.915	-0.043	0.110	-0.015
0.433	-0.034	0.929	-0.043	0.110	-0.016
0.442	-0.031	0.921	-0.042	0.109	-0.016
0.420	-0.054	0.966	-0.042	0.110	-0.015
0.428	-0.055	0.929	-0.042	0.109	-0.015
0.419	-0.032	0.902	-0.042	0.110	-0.015
0.417	-0.036	0.905	-0.043	0.110	-0.015
0.421	-0.049	0.919	-0.042	0.109	-0.015
0.415	-0.037	0.871	-0.042	0.110	-0.015
0.398	-0.027	0.878	-0.043	0.110	-0.015
0.410	-0.015	0.901	-0.042	0.110	-0.015
0.425	-0.043	0.885	-0.043	0.110	-0.015
0.412	-0.050	0.899	-0.043	0.110	-0.015
0.422	-0.033	0.912	-0.042	0.110	-0.015
0.418	-0.032	0.888	-0.042	0.110	-0.015
0.447	-0.030	0.921	-0.042	0.109	-0.016
0.431	-0.050	0.943	-0.042	0.110	-0.015
0.429	-0.076	0.932	-0.042	0.109	-0.016
0.407	-0.031	0.871	-0.042	0.109	-0.015
0.414	-0.046	0.919	-0.043	0.110	-0.015
0.422	-0.039	0.902	-0.042	0.110	-0.015
0.414	-0.047	0.891	-0.042	0.109	-0.015
0.396	-0.041	0.896	-0.043	0.110	-0.015
0.426	-0.001	0.877	-0.043	0.110	-0.015
0.405	-0.031	0.922	-0.043	0.110	-0.016
0.432	-0.043	0.922	-0.042	0.110	-0.015
0.429	-0.036	0.898	-0.042	0.109	-0.015
0.434	-0.037	0.912	-0.042	0.110	-0.015
0.438	-0.043	0.922	-0.042	0.109	-0.015
0.424	-0.052	0.922	-0.042	0.110	-0.016
0.433	-0.068	0.889	-0.043	0.109	-0.015
0.418	-0.039	0.929	-0.042	0.109	-0.015
0.419	-0.038	0.878	-0.043	0.110	-0.015
0.430	-0.041	0.895	-0.043	0.109	-0.015
0.415	-0.041	0.909	-0.042	0.109	-0.015
0.397	-0.038	0.872	-0.043	0.110	-0.015
0.427	-0.020	0.881	-0.042	0.109	-0.015
0.420	-0.020	0.854	-0.042	0.110	-0.015
0.442	-0.041	0.939	-0.043	0.110	-0.015
0.439	-0.033	0.905	-0.042	0.109	-0.015
0.427	-0.017	0.891	-0.042	0.109	-0.015
0.429	-0.040	0.916	-0.043	0.110	-0.015
0.445	-0.035	0.901	-0.042	0.110	-0.015
0.435	-0.065	0.923	-0.043	0.109	-0.015
0.417	-0.055	0.899	-0.042	0.109	-0.015
0.423	-0.035	0.888	-0.042	0.110	-0.015
0.430	-0.037	0.881	-0.043	0.110	-0.015
0.437	-0.042	0.888	-0.042	0.109	-0.015
0.423	-0.034	0.878	-0.042	0.109	-0.015
0.433	-0.015	0.864	-0.043	0.109	-0.015
0.417	-0.003	0.905	-0.043	0.110	-0.015
0.433	-0.040	0.898	-0.043	0.110	-0.015
0.446	-0.031	0.914	-0.042	0.109	-0.015
0.436	-0.042	0.898	-0.042	0.109	-0.015
0.440	-0.033	0.874	-0.043	0.110	-0.015
0.449	-0.036	0.914	-0.042	0.109	-0.016
0.439	-0.052	0.908	-0.042	0.109	-0.015
0.445	-0.041	0.926	-0.042	0.109	-0.015
0.412	-0.044	0.854	-0.042	0.110	-0.015
0.429	-0.034	0.884	-0.042	0.110	-0.015
0.436	-0.052	0.902	-0.043	0.109	-0.015
0.414	-0.058	0.868	-0.042	0.109	-0.015
0.409	-0.037	0.882	-0.043	0.110	-0.015
0.425	-0.006	0.884	-0.042	0.110	-0.015
0.442	-0.036	0.874	-0.042	0.110	-0.015
0.429	-0.048	0.912	-0.042	0.110	-0.015
0.427	-0.036	0.919	-0.042	0.110	-0.015
0.424	-0.046	0.905	-0.042	0.110	-0.016
0.439	-0.036	0.922	-0.042	0.110	-0.015
0.424	-0.057	0.919	-0.042	0.109	-0.015
0.440	-0.057	0.895	-0.042	0.109	-0.015
0.424	-0.034	0.888	-0.042	0.109	-0.015
0.419	-0.043	0.872	-0.043	0.110	-0.015
0.429	-0.042	0.888	-0.042	0.109	-0.015
0.427	-0.037	0.905	-0.042	0.109	-0.015
0.395	-0.041	0.872	-0.043	0.110	-0.015
0.424	-0.015	0.887	-0.042	0.110	-0.015
0.426	-0.030	0.864	-0.042	0.110	-0.015
0.447	-0.041	0.911	-0.042	0.110	-0.015
0.435	-0.045	0.891	-0.042	0.110	-0.015
0.425	-0.028	0.887	-0.042	0.110	-0.015
0.454	-0.043	0.970	-0.043	0.110	-0.015
0.436	-0.045	0.918	-0.042	0.109	-0.015
0.428	-0.061	0.895	-0.042	0.109	-0.015
0.419	-0.051	0.868	-0.042	0.109	-0.015
0.430	-0.043	0.895	-0.042	0.110	-0.015
0.430	-0.038	0.868	-0.043	0.109	-0.015
0.425	-0.044	0.874	-0.042	0.109	-0.015
0.413	-0.045	0.875	-0.042	0.110	-0.015
0.428	-0.009	0.840	-0.043	0.109	-0.015
0.428	-0.013	0.891	-0.042	0.110	-0.015
0.435	-0.040	0.912	-0.042	0.110	-0.015
0.432	-0.041	0.922	-0.042	0.109	-0.015
0.431	-0.040	0.888	-0.042	0.109	-0.015
0.433	-0.040	0.895	-0.042	0.110	-0.015
0.467	-0.023	0.903	-0.042	0.109	-0.016
0.445	-0.076	0.885	-0.042	0.109	-0.015
0.437	-0.049	0.902	-0.042	0.109	-0.015
0.412	-0.048	0.882	-0.042	0.110	-0.015
0.430	-0.050	0.892	-0.042	0.109	-0.015
0.428	-0.041	0.885	-0.042	0.109	-0.015
0.404	-0.055	0.869	-0.042	0.110	-0.015
0.428	-0.035	0.864	-0.042	0.110	-0.015
0.424	0.006	0.870	-0.042	0.110	-0.015
0.443	-0.044	0.898	-0.042	0.110	-0.015
0.428	-0.048	0.891	-0.042	0.110	-0.015
0.434	-0.045	0.895	-0.042	0.109	-0.015
0.448	-0.033	0.901	-0.042	0.109	-0.015
0.461	-0.039	0.870	-0.042	0.109	-0.015
0.427	-0.062	0.936	-0.042	0.109	-0.015
0.450	-0.063	0.882	-0.042	0.109	-0.015
0.423	-0.038	0.864	-0.042	0.109	-0.015
0.439	-0.032	0.864	-0.043	0.110	-0.015
0.428	-0.035	0.881	-0.042	0.109	-0.015
0.427	-0.046	0.867	-0.042	0.109	-0.015
0.422	-0.028	0.864	-0.042	0.109	-0.015
0.433	-0.023	0.912	-0.042	0.110	-0.015
0.439	-0.044	0.850	-0.042	0.111	-0.015
0.441	-0.046	0.915	-0.042	0.109	-0.015
0.443	-0.045	0.891	-0.042	0.109	-0.015
0.438	-0.053	0.898	-0.042	0.109	-0.015
0.456	-0.042	0.904	-0.042	0.109	-0.015
0.449	-0.060	0.919	-0.042	0.109	-0.015
0.435	-0.083	0.898	-0.042	0.109	-0.016
0.425	-0.045	0.850	-0.042	0.109	-0.015
0.425	-0.041	0.885	-0.042	0.110	-0.015
0.429	-0.045	0.874	-0.042	0.110	-0.015
0.420	-0.048	0.881	-0.042	0.109	-0.015
0.419	-0.048	0.878	-0.042	0.110	-0.015
0.439	-0.017	0.860	-0.042	0.110	-0.015
0.411	-0.027	0.894	-0.042	0.110	-0.016
0.440	-0.048	0.891	-0.042	0.110	-0.015
0.435	-0.052	0.898	-0.042	0.109	-0.015
0.452	-0.050	0.877	-0.042	0.109	-0.015
0.449	-0.045	0.877	-0.042	0.110	-0.015
0.437	-0.058	0.902	-0.042	0.110	-0.015
0.446	-0.076	0.881	-0.042	0.109	-0.015
0.431	-0.049	0.919	-0.042	0.109	-0.015
0.409	-0.053	0.855	-0.042	0.110	-0.015
0.434	-0.033	0.874	-0.042	0.110	-0.015
0.428	-0.046	0.867	-0.042	0.110	-0.015
0.410	-0.047	0.882	-0.042	0.110	-0.015
0.442	-0.034	0.867	-0.042	0.109	-0.015
0.431	-0.029	0.843	-0.042	0.110	-0.015
0.451	-0.051	0.925	-0.043	0.110	-0.015
0.448	-0.039	0.901	-0.042	0.110	-0.015
0.438	-0.044	0.891	-0.042	0.109	-0.015
0.445	-0.053	0.894	-0.042	0.109	-0.015
0.433	-0.049	0.874	-0.042	0.109	-0.015
0.442	-0.082	0.882	-0.042	0.109	-0.015
0.429	-0.064	0.895	-0.042	0.109	-0.015
0.417	-0.046	0.878	-0.042	0.110	-0.015
0.432	-0.040	0.826	-0.043	0.110	-0.015
0.432	-0.043	0.871	-0.042	0.110	-0.015
0.433	-0.043	0.871	-0.042	0.109	-0.015
0.431	-0.025	0.847	-0.042	0.109	-0.015
0.433	-0.021	0.877	-0.042	0.110	-0.015
0.448	-0.057	0.898	-0.042	0.110	-0.015
0.474	-0.054	0.911	-0.042	0.109	-0.015
0.441	-0.068	0.864	-0.042	0.110	-0.015
0.445	-0.055	0.884	-0.042	0.109	-0.015
0.455	-0.041	0.880	-0.042	0.109	-0.015
0.437	-0.063	0.881	-0.042	0.110	-0.015
0.437	-0.051	0.915	-0.042	0.109	-0.015
0.409	-0.060	0.841	-0.042	0.109	-0.015
0.430	-0.040	0.884	-0.042	0.110	-0.015
0.427	-0.037	0.864	-0.042	0.110	-0.015
0.425	-0.069	0.844	-0.042	0.109	-0.015
0.412	-0.051	0.868	-0.042	0.110	-0.015
0.433	-0.006	0.874	-0.042	0.110	-0.015
0.445	-0.054	0.888	-0.042	0.110	-0.015
0.452	-0.049	0.867	-0.042	0.109	-0.015
0.431	-0.064	0.912	-0.042	0.109	-0.015
0.442	-0.065	0.878	-0.042	0.109	-0.015
0.448	-0.053	0.857	-0.042	0.110	-0.015
0.436	-0.055	0.888	-0.042	0.109	-0.015
0.447	-0.071	0.865	-0.042	0.109	-0.015
0.426	-0.056	0.837	-0.042	0.110	-0.015
0.414	-0.053	0.855	-0.042	0.110	-0.015
0.431	-0.048	0.867	-0.042	0.110	-0.015
0.431	-0.054	0.885	-0.042	0.109	-0.015
0.404	-0.067	0.865	-0.042	0.110	-0.015
0.439	-0.034	0.887	-0.042	0.110	-0.015
0.433	-0.056	0.840	-0.042	0.110	-0.015
0.458	-0.052	0.887	-0.042	0.109	-0.016
0.440	-0.062	0.891	-0.042	0.109	-0.015
0.435	-0.070	0.874	-0.042	0.109	-0.015
0.446	-0.057	0.909	-0.042	0.110	-0.015
0.446	-0.062	0.891	-0.042	0.109	-0.015
0.438	-0.076	0.898	-0.042	0.109	-0.015
0.413	-0.060	0.840	-0.042	0.109	-0.015
0.417	-0.069	0.878	-0.042	0.110	-0.015
0.427	-0.045	0.854	-0.042	0.110	-0.015
0.425	-0.054	0.877	-0.042	0.110	-0.015
0.426	-0.060	0.885	-0.042	0.110	-0.015
0.427	-0.040	0.816	-0.043	0.109	-0.015
0.424	-0.042	0.881	-0.042	0.110	-0.015
0.434	-0.066	0.888	-0.042	0.109	-0.015
0.431	-0.060	0.901	-0.042	0.110	-0.015
0.445	-0.071	0.892	-0.042	0.109	-0.015
0.435	-0.053	0.884	-0.042	0.109	-0.015
0.463	-0.045	0.904	-0.042	0.109	-0.016
0.441	-0.072	0.881	-0.042	0.109	-0.015
0.438	-0.068	0.888	-0.042	0.109	-0.015
0.406	-0.064	0.848	-0.042	0.110	-0.015
0.434	-0.054	0.857	-0.042	0.110	-0.015
0.429	-0.051	0.857	-0.042	0.110	-0.015
0.414	-0.073	0.858	-0.042	0.109	-0.015
0.436	-0.047	0.867	-0.042	0.109	-0.015
0.428	-0.016	0.850	-0.042	0.110	-0.015
0.443	-0.071	0.902	-0.042	0.110	-0.015
0.434	-0.064	0.881	-0.042	0.110	-0.015
0.437	-0.057	0.867	-0.042	0.109	-0.015
0.438	-0.063	0.892	-0.042	0.110	-0.015
0.446	-0.062	0.881	-0.042	0.109	-0.015
0.437	-0.089	0.936	-0.042	0.110	-0.015
0.447	-0.092	0.872	-0.042	0.109	-0.015
0.417	-0.063	0.847	-0.042	0.110	-0.015
0.437	-0.056	0.844	-0.042	0.109	-0.015
0.428	-0.053	0.881	-0.042	0.110	-0.015
0.425	-0.067	0.844	-0.042	0.110	-0.015
0.427	-0.056	0.837	-0.042	0.110	-0.015
0.427	-0.037	0.881	-0.042	0.110	-0.015
0.434	-0.067	0.840	-0.042	0.110	-0.015
0.445	-0.058	0.891	-0.042	0.109	-0.015
0.437	-0.065	0.898	-0.042	0.110	-0.015
0.437	-0.072	0.881	-0.042	0.109	-0.015
0.443	-0.063	0.877	-0.042	0.109	-0.015
0.430	-0.071	0.878	-0.042	0.110	-0.015
0.428	-0.107	0.889	-0.042	0.109	-0.015
0.411	-0.069	0.844	-0.042	0.109	-0.015
0.421	-0.068	0.861	-0.042	0.110	-0.015
0.425	-0.045	0.871	-0.042	0.110	-0.015
0.419	-0.071	0.847	-0.042	0.110	-0.015
0.412	-0.062	0.888	-0.042	0.110	-0.015
0.439	-0.040	0.850	-0.042	0.110	-0.015
0.411	-0.048	0.891	-0.042	0.110	-0.015
0.442	-0.060	0.891	-0.042	0.110	-0.015
0.436	-0.074	0.898	-0.042	0.109	-0.015
0.439	-0.063	0.891	-0.042	0.109	-0.015
0.441	-0.067	0.874	-0.042	0.109	-0.015
0.426	-0.075	0.905	-0.042	0.110	-0.015
0.433	-0.092	0.892	-0.042	0.109	-0.015
0.418	-0.057	0.919	-0.042	0.109	-0.015
0.391	-0.064	0.845	-0.042	0.110	-0.015
0.426	-0.054	0.871	-0.042	0.110	-0.015
0.418	-0.063	0.854	-0.042	0.110	-0.015
0.405	-0.075	0.865	-0.042	0.110	-0.015
0.432	-0.056	0.868	-0.042	0.109	-0.015
0.419	-0.044	0.847	-0.042	0.110	-0.015
0.447	-0.070	0.919	-0.043	0.110	-0.015
0.439	-0.072	0.905	-0.042	0.110	-0.015
0.429	-0.068	0.888	-0.042	0.109	-0.015
0.430	-0.070	0.902	-0.042	0.109	-0.015
0.434	-0.078	0.891	-0.042	0.109	-0.015
0.430	-0.088	0.882	-0.042	0.109	-0.015
0.425	-0.073	0.871	-0.042	0.109	-0.015
0.413	-0.066	0.872	-0.042	0.110	-0.015
0.419	-0.048	0.823	-0.042	0.109	-0.015
0.427	-0.080	0.875	-0.042	0.109	-0.015
0.418	-0.072	0.854	-0.042	0.110	-0.015
0.430	-0.053	0.864	-0.042	0.110	-0.015
0.420	-0.032	0.891	-0.042	0.110	-0.015
0.433	-0.069	0.895	-0.042	0.110	-0.015
0.453	-0.055	0.904	-0.042	0.109	-0.015
0.426	-0.081	0.875	-0.042	0.109	-0.015
0.424	-0.064	0.885	-0.042	0.110	-0.015
0.440	-0.072	0.901	-0.042	0.109	-0.015
0.431	-0.084	0.889	-0.042	0.109	-0.015
0.428	-0.069	0.885	-0.042	0.109	-0.015
0.402	-0.072	0.848	-0.042	0.109	-0.015
0.417	-0.057	0.867	-0.042	0.109	-0.015
0.419	-0.055	0.868	-0.042	0.110	-0.015
0.413	-0.076	0.847	-0.042	0.109	-0.015
0.412	-0.078	0.875	-0.042	0.109	-0.015
0.421	-0.030	0.888	-0.042	0.110	-0.015
0.444	-0.073	0.885	-0.042	0.110	-0.015
0.440	-0.064	0.870	-0.042	0.109	-0.015
0.425	-0.069	0.918	-0.041	0.109	-0.015
0.426	-0.067	0.878	-0.042	0.109	-0.015
0.437	-0.066	0.888	-0.042	0.109	-0.015
0.425	-0.082	0.905	-0.042	0.109	-0.015
0.440	-0.086	0.875	-0.042	0.109	-0.015
0.411	-0.077	0.868	-0.042	0.109	-0.015
0.403	-0.064	0.827	-0.042	0.110	-0.015
0.423	-0.073	0.864	-0.042	0.110	-0.015
0.417	-0.069	0.864	-0.042	0.109	-0.015
0.390	-0.080	0.880	-0.042	0.110	-0.015
0.425	-0.055	0.854	-0.042	0.110	-0.015
0.418	-0.073	0.847	-0.042	0.110	-0.015
0.437	-0.070	0.891	-0.042	0.109	-0.015
0.418	-0.076	0.895	-0.042	0.110	-0.015
0.418	-0.072	0.885	-0.042	0.109	-0.015
0.431	-0.076	0.912	-0.042	0.110	-0.015
0.434	-0.070	0.892	-0.042	0.109	-0.015
0.424	-0.098	0.892	-0.042	0.109	-0.015
0.402	-0.070	0.851	-0.041	0.109	-0.015
0.405	-0.068	0.879	-0.042	0.110	-0.015
0.422	-0.053	0.854	-0.042	0.110	-0.015
0.404	-0.066	0.885	-0.042	0.109	-0.015
0.409	-0.068	0.865	-0.042	0.110	-0.015
0.420	-0.052	0.834	-0.042	0.109	-0.015
0.419	-0.036	0.901	-0.042	0.110	-0.015
0.436	-0.069	0.895	-0.042	0.109	-0.015
0.420	-0.074	0.909	-0.042	0.109	-0.015
0.428	-0.080	0.888	-0.042	0.109	-0.015
0.426	-0.058	0.905	-0.042	0.109	-0.015
0.451	-0.053	0.877	-0.042	0.109	-0.015
0.423	-0.083	0.875	-0.042	0.109	-0.015
0.419	-0.070	0.905	-0.042	0.109	-0.015
0.400	-0.078	0.869	-0.042	0.110	-0.015
0.414	-0.053	0.854	-0.042	0.110	-0.015
0.411	-0.055	0.868	-0.042	0.110	-0.015
0.411	-0.074	0.879	-0.042	0.110	-0.015
0.422	-0.060	0.871	-0.042	0.109	-0.015
0.414	-0.021	0.867	-0.042	0.110	-0.015
0.432	-0.077	0.895	-0.042	0.110	-0.015
0.429	-0.081	0.892	-0.042	0.110	-0.015
0.420	-0.080	0.892	-0.042	0.109	-0.015
0.431	-0.071	0.899	-0.042	0.109	-0.015
0.437	-0.069	0.894	-0.042	0.110	-0.015
0.414	-0.090	0.943	-0.042	0.110	-0.015
0.443	-0.091	0.865	-0.042	0.109	-0.014
0.399	-0.074	0.854	-0.042	0.110	-0.015
0.420	-0.055	0.858	-0.042	0.109	-0.015
0.419	-0.047	0.898	-0.042	0.109	-0.015
0.423	-0.069	0.868	-0.042	0.109	-0.015
0.405	-0.065	0.868	-0.042	0.109	-0.015
0.418	-0.049	0.881	-0.042	0.110	-0.015
0.420	-0.068	0.854	-0.042	0.111	-0.015
0.438	-0.077	0.905	-0.042	0.109	-0.015
0.417	-0.071	0.899	-0.042	0.109	-0.015
0.422	-0.066	0.888	-0.042	0.109	-0.015
0.427	-0.065	0.864	-0.042	0.109	-0.015
0.417	-0.081	0.885	-0.042	0.109	-0.015
0.422	-0.106	0.888	-0.042	0.109	-0.015
0.391	-0.073	0.823	-0.041	0.109	-0.015
0.402	-0.071	0.879	-0.042	0.110	-0.015
0.408	-0.043	0.888	-0.042	0.110	-0.015
0.417	-0.079	0.882	-0.042	0.109	-0.015
0.407	-0.071	0.879	-0.042	0.109	-0.015
0.414	-0.051	0.881	-0.042	0.110	-0.015
0.396	-0.058	0.878	-0.042	0.110	-0.016
0.427	-0.078	0.916	-0.042	0.110	-0.015
0.417	-0.088	0.916	-0.042	0.109	-0.015
0.429	-0.089	0.902	-0.042	0.109	-0.015
0.417	-0.073	0.871	-0.042	0.109	-0.015
0.419	-0.081	0.889	-0.042	0.109	-0.015
0.418	-0.100	0.882	-0.042	0.109	-0.015
0.407	-0.074	0.923	-0.042	0.108	-0.015
0.376	-0.087	0.863	-0.042	0.110	-0.014
0.412	-0.059	0.885	-0.042	0.110	-0.015
0.417	-0.074	0.885	-0.042	0.110	-0.015
0.401	-0.077	0.879	-0.042	0.109	-0.015
0.407	-0.058	0.881	-0.042	0.109	-0.015
0.398	-0.055	0.857	-0.042	0.110	-0.015
0.434	-0.078	0.954	-0.042	0.110	-0.015
0.437	-0.090	0.892	-0.042	0.109	-0.015
0.425	-0.084	0.913	-0.042	0.109	-0.015
0.416	-0.081	0.895	-0.042	0.109	-0.015
0.409	-0.071	0.878	-0.042	0.109	-0.015
0.416	-0.077	0.888	-0.042	0.109	-0.015
0.414	-0.078	0.889	-0.042	0.109	-0.015
0.399	-0.075	0.872	-0.042	0.110	-0.015
0.412	-0.050	0.827	-0.042	0.109	-0.015
0.410	-0.057	0.874	-0.042	0.110	-0.015
0.422	-0.084	0.889	-0.042	0.109	-0.015
0.420	-0.069	0.875	-0.042	0.109	-0.015
0.415	-0.062	0.902	-0.042	0.110	-0.015
0.432	-0.073	0.902	-0.042	0.109	-0.015
0.464	-0.065	0.931	-0.041	0.109	-0.016
0.426	-0.097	0.899	-0.042	0.109	-0.015
0.409	-0.081	0.903	-0.042	0.109	-0.015
0.407	-0.079	0.868	-0.042	0.109	-0.015
0.416	-0.080	0.882	-0.042	0.109	-0.015
0.410	-0.077	0.895	-0.042	0.109	-0.015
0.390	-0.089	0.852	-0.042	0.109	-0.015
0.414	-0.065	0.892	-0.042	0.110	-0.015
0.404	-0.037	0.861	-0.042	0.110	-0.015
0.417	-0.082	0.878	-0.042	0.110	-0.015
0.414	-0.081	0.885	-0.042	0.109	-0.015
0.408	-0.061	0.885	-0.042	0.110	-0.015
0.432	-0.078	0.899	-0.042	0.110	-0.015
0.438	-0.085	0.902	-0.042	0.109	-0.015
0.402	-0.102	0.936	-0.041	0.109	-0.015
0.432	-0.096	0.886	-0.042	0.109	-0.015
0.409	-0.081	0.875	-0.042	0.109	-0.015
0.406	-0.083	0.875	-0.042	0.109	-0.015
0.425	-0.093	0.892	-0.042	0.109	-0.015
0.406	-0.085	0.868	-0.042	0.109	-0.015
0.404	-0.065	0.848	-0.042	0.109	-0.015
0.413	-0.058	0.892	-0.042	0.110	-0.015
0.408	-0.087	0.868	-0.042	0.110	-0.015
0.393	-0.089	0.890	-0.042	0.110	-0.015
0.410	-0.067	0.889	-0.042	0.110	-0.015
0.409	-0.083	0.861	-0.042	0.110	-0.015
0.436	-0.073	0.891	-0.042	0.109	-0.016
0.422	-0.096	0.902	-0.042	0.110	-0.015
0.415	-0.112	0.889	-0.042	0.109	-0.015
0.403	-0.076	0.865	-0.042	0.109	-0.015
0.406	-0.084	0.899	-0.042	0.110	-0.015
0.414	-0.091	0.889	-0.042	0.109	-0.015
0.389	-0.087	0.869	-0.042	0.109	-0.015
0.388	-0.088	0.869	-0.042	0.109	-0.015
0.406	-0.054	0.861	-0.042	0.110	-0.015
0.400	-0.072	0.892	-0.042	0.110	-0.015
0.412	-0.078	0.899	-0.042	0.110	-0.015
0.411	-0.079	0.875	-0.042	0.109	-0.015
0.416	-0.069	0.892	-0.042	0.110	-0.015
0.421	-0.082	0.902	-0.042	0.110	-0.015
0.406	-0.099	0.923	-0.042	0.109	-0.015
0.412	-0.110	0.886	-0.042	0.109	-0.015
0.403	-0.084	0.913	-0.042	0.109	-0.015
0.408	-0.089	0.861	-0.042	0.109	-0.015
0.421	-0.088	0.878	-0.042	0.109	-0.015
0.401	-0.082	0.902	-0.042	0.109	-0.015
0.377	-0.101	0.874	-0.042	0.110	-0.014
0.405	-0.077	0.862	-0.042	0.109	-0.015
0.394	-0.052	0.868	-0.042	0.110	-0.015
0.418	-0.091	0.906	-0.042	0.110	-0.015
0.414	-0.081	0.902	-0.042	0.109	-0.015
0.403	-0.046	0.892	-0.042	0.110	-0.015
0.418	-0.084	0.913	-0.042	0.109	-0.015
0.429	-0.086	0.891	-0.042	0.109	-0.015
0.419	-0.102	0.899	-0.042	0.109	-0.015
0.418	-0.099	0.889	-0.042	0.109	-0.015
0.402	-0.083	0.896	-0.042	0.109	-0.015
0.412	-0.078	0.892	-0.042	0.109	-0.015
0.420	-0.098	0.879	-0.042	0.109	-0.015
0.400	-0.079	0.882	-0.042	0.109	-0.015
0.406	-0.057	0.841	-0.042	0.109	-0.015
0.393	-0.055	0.892	-0.042	0.110	-0.015
0.413	-0.085	0.875	-0.042	0.110	-0.015
0.424	-0.078	0.912	-0.042	0.109	-0.015
0.415	-0.085	0.896	-0.042	0.109	-0.015
0.417	-0.085	0.875	-0.042	0.110	-0.015
0.433	-0.079	0.895	-0.042	0.109	-0.015
0.414	-0.105	0.899	-0.042	0.110	-0.015
0.420	-0.096	0.920	-0.042	0.109	-0.015
0.394	-0.081	0.862	-0.042	0.109	-0.015
0.412	-0.087	0.889	-0.042	0.109	-0.015
0.409	-0.101	0.889	-0.042	0.109	-0.015
0.393	-0.090	0.838	-0.041	0.109	-0.015
0.395	-0.085	0.893	-0.042	0.110	-0.015
0.403	-0.042	0.864	-0.042	0.110	-0.015
0.420	-0.090	0.885	-0.042	0.110	-0.015
0.412	-0.084	0.899	-0.042	0.109	-0.015
0.412	-0.085	0.903	-0.042	0.110	-0.015
0.403	-0.085	0.889	-0.042	0.110	-0.015
0.422	-0.093	0.909	-0.042	0.109	-0.015
0.402	-0.100	0.913	-0.042	0.109	-0.015
0.424	-0.105	0.879	-0.042	0.109	-0.015
0.394	-0.090	0.862	-0.042	0.109	-0.015
0.389	-0.090	0.890	-0.042	0.109	-0.015
0.407	-0.099	0.886	-0.042	0.109	-0.015
0.402	-0.085	0.896	-0.042	0.109	-0.015
0.369	-0.088	0.881	-0.042	0.110	-0.014
0.408	-0.068	0.885	-0.042	0.109	-0.015
0.403	-0.090	0.852	-0.042	0.110	-0.015
0.419	-0.085	0.919	-0.042	0.109	-0.015
0.420	-0.084	0.895	-0.042	0.109	-0.015
0.406	-0.086	0.879	-0.042	0.109	-0.015
0.431	-0.087	0.930	-0.042	0.110	-0.015
0.419	-0.092	0.899	-0.042	0.109	-0.015
0.407	-0.115	0.903	-0.042	0.109	-0.015
0.391	-0.088	0.855	-0.042	0.109	-0.015
0.401	-0.093	0.886	-0.042	0.109	-0.015
0.409	-0.094	0.872	-0.042	0.110	-0.015
0.397	-0.085	0.889	-0.041	0.109	-0.015
0.398	-0.099	0.886	-0.042	0.110	-0.015
0.415	-0.069	0.834	-0.042	0.109	-0.015
0.401	-0.072	0.892	-0.042	0.110	-0.015
0.404	-0.082	0.903	-0.042	0.109	-0.015
0.405	-0.084	0.899	-0.042	0.109	-0.015
0.412	-0.063	0.889	-0.042	0.109	-0.015
0.424	-0.084	0.892	-0.042	0.109	-0.015
0.458	-0.068	0.901	-0.041	0.109	-0.015
0.420	-0.116	0.910	-0.042	0.109	-0.015
0.413	-0.090	0.899	-0.042	0.109	-0.015
0.404	-0.089	0.903	-0.042	0.109	-0.015
0.415	-0.092	0.886	-0.042	0.109	-0.015
0.410	-0.075	0.899	-0.042	0.109	-0.015
0.385	-0.082	0.862	-0.042	0.109	-0.014
0.402	-0.064	0.889	-0.042	0.109	-0.015
0.405	-0.038	0.851	-0.042	0.110	-0.015
0.415	-0.088	0.885	-0.042	0.109	-0.015
0.414	-0.083	0.882	-0.042	0.109	-0.015
0.410	-0.068	0.895	-0.042	0.109	-0.015
0.417	-0.089	0.903	-0.042	0.110	-0.015
0.434	-0.080	0.888	-0.042	0.109	-0.015
0.410	-0.106	0.954	-0.041	0.109	-0.015
0.434	-0.114	0.890	-0.042	0.109	-0.014
0.408	-0.084	0.872	-0.042	0.109	-0.015
0.416	-0.083	0.872	-0.042	0.109	-0.015
0.411	-0.094	0.886	-0.042	0.109	-0.015
0.405	-0.090	0.869	-0.042	0.109	-0.015
0.385	-0.084	0.856	-0.042	0.109	-0.015
0.395	-0.070	0.906	-0.042	0.110	-0.015
0.419	-0.084	0.862	-0.042	0.110	-0.015
0.402	-0.088	0.893	-0.042	0.109	-0.015
0.416	-0.084	0.899	-0.042	0.109	-0.015
0.402	-0.085	0.889	-0.042	0.110	-0.015
0.438	-0.091	0.898	-0.042	0.109	-0.015
0.420	-0.097	0.927	-0.041	0.109	-0.015
0.414	-0.120	0.910	-0.042	0.109	-0.015
0.405	-0.085	0.886	-0.042	0.109	-0.015
0.405	-0.081	0.896	-0.042	0.109	-0.015
0.425	-0.087	0.893	-0.042	0.109	-0.015
0.396	-0.089	0.858	-0.042	0.109	-0.015
0.388	-0.080	0.883	-0.042	0.110	-0.014
0.413	-0.051	0.854	-0.042	0.110	-0.015
0.383	-0.065	0.889	-0.042	0.110	-0.015
0.418	-0.084	0.896	-0.042	0.109	-0.015
0.419	-0.072	0.875	-0.042	0.109	-0.015
0.413	-0.064	0.888	-0.042	0.109	-0.015
0.417	-0.089	0.889	-0.042	0.109	-0.015
0.411	-0.096	0.927	-0.041	0.109	-0.015
0.424	-0.116	0.879	-0.042	0.109	-0.015
0.411	-0.079	0.923	-0.042	0.109	-0.015
0.418	-0.080	0.906	-0.042	0.109	-0.015
0.413	-0.093	0.893	-0.042	0.109	-0.015
0.397	-0.083	0.872	-0.042	0.109	-0.015
0.375	-0.095	0.884	-0.042	0.110	-0.014
0.408	-0.068	0.872	-0.042	0.109	-0.015
0.404	-0.055	0.868	-0.042	0.110	-0.015
0.413	-0.082	0.916	-0.042	0.109	-0.015
0.418	-0.079	0.878	-0.042	0.109	-0.015
0.402	-0.049	0.868	-0.042	0.109	-0.014
0.427	-0.085	0.899	-0.042	0.109	-0.015
0.428	-0.090	0.906	-0.042	0.109	-0.015
0.420	-0.108	0.906	-0.042	0.109	-0.015
0.411	-0.085	0.906	-0.042	0.109	-0.015
0.418	-0.081	0.886	-0.042	0.109	-0.015
0.402	-0.089	0.910	-0.042	0.109	-0.015
0.427	-0.104	0.873	-0.042	0.109	-0.014
0.401	-0.090	0.869	-0.042	0.109	-0.015
0.413	-0.064	0.841	-0.042	0.109	-0.015
0.407	-0.058	0.895	-0.042	0.109	-0.015
0.417	-0.088	0.886	-0.042	0.110	-0.015
0.408	-0.069	0.892	-0.042	0.109	-0.015
0.407	-0.069	0.889	-0.042	0.109	-0.015
0.413	-0.088	0.859	-0.042	0.110	-0.015
0.440	-0.073	0.908	-0.042	0.109	-0.015
0.414	-0.094	0.893	-0.042	0.109	-0.015
0.420	-0.089	0.917	-0.042	0.109	-0.014
0.401	-0.081	0.865	-0.041	0.109	-0.015
0.421	-0.089	0.909	-0.042	0.109	-0.015
0.415	-0.120	0.893	-0.042	0.109	-0.015
0.382	-0.078	0.827	-0.041	0.109	-0.014
0.384	-0.079	0.876	-0.042	0.110	-0.015
0.404	-0.048	0.872	-0.042	0.109	-0.014
0.417	-0.084	0.882	-0.042	0.110	-0.015
0.412	-0.076	0.879	-0.042	0.109	-0.014
0.415	-0.073	0.896	-0.042	0.109	-0.015
0.405	-0.062	0.905	-0.042	0.110	-0.015
0.432	-0.083	0.885	-0.042	0.109	-0.015
0.410	-0.099	0.906	-0.042	0.109	-0.015
0.432	-0.100	0.883	-0.042	0.109	-0.014
0.401	-0.078	0.882	-0.042	0.109	-0.015
0.405	-0.080	0.882	-0.042	0.109	-0.014
0.420	-0.088	0.889	-0.042	0.109	-0.014
0.406	-0.082	0.906	-0.041	0.109	-0.015
0.369	-0.092	0.877	-0.042	0.110	-0.014
0.404	-0.067	0.896	-0.042	0.109	-0.015
0.412	-0.077	0.858	-0.042	0.110	-0.015
0.416	-0.077	0.906	-0.042	0.109	-0.015
0.418	-0.077	0.909	-0.042	0.109	-0.014
0.404	-0.074	0.872	-0.042	0.109	-0.015
0.430	-0.086	0.937	-0.042	0.109	-0.015
0.426	-0.083	0.916	-0.041	0.109	-0.015
0.419	-0.100	0.906	-0.042	0.109	-0.015
0.403	-0.085	0.848	-0.041	0.109	-0.014
0.405	-0.081	0.886	-0.042	0.109	-0.014
0.401	-0.078	0.845	-0.042	0.109	-0.014
0.401	-0.079	0.875	-0.041	0.109	-0.015
0.398	-0.081	0.890	-0.042	0.110	-0.014
0.411	-0.055	0.835	-0.042	0.109	-0.014
0.399	-0.056	0.889	-0.042	0.110	-0.015
0.414	-0.080	0.885	-0.041	0.109	-0.014
0.415	-0.082	0.889	-0.042	0.109	-0.015
0.413	-0.070	0.903	-0.042	0.109	-0.014
0.425	-0.080	0.903	-0.042	0.109	-0.015
0.454	-0.071	0.918	-0.041	0.109	-0.015
0.417	-0.105	0.886	-0.042	0.109	-0.014
0.418	-0.069	0.903	-0.042	0.109	-0.014
0.397	-0.096	0.873	-0.042	0.109	-0.014
0.415	-0.087	0.886	-0.042	0.109	-0.015
0.407	-0.066	0.879	-0.042	0.109	-0.014
0.382	-0.085	0.856	-0.041	0.109	-0.014
0.411	-0.068	0.879	-0.042	0.109	-0.015
0.409	-0.036	0.875	-0.042	0.110	-0.014
0.425	-0.083	0.889	-0.042	0.109	-0.015
0.414	-0.082	0.886	-0.041	0.109	-0.014
0.412	-0.066	0.892	-0.041	0.109	-0.014
0.427	-0.081	0.892	-0.042	0.109	-0.015
0.429	-0.085	0.892	-0.042	0.109	-0.015
0.415	-0.100	0.944	-0.041	0.109	-0.014
0.431	-0.111	0.900	-0.041	0.109	-0.014
0.404	-0.077	0.882	-0.041	0.109	-0.014
0.417	-0.073	0.869	-0.042	0.109	-0.014
0.410	-0.074	0.872	-0.041	0.109	-0.014
0.400	-0.073	0.872	-0.042	0.109	-0.014
0.400	-0.072	0.852	-0.042	0.109	-0.014
0.405	-0.061	0.902	-0.041	0.109	-0.015
0.413	-0.080	0.841	-0.042	0.110	-0.015
0.417	-0.078	0.909	-0.042	0.109	-0.015
0.423	-0.076	0.909	-0.042	0.109	-0.014
0.413	-0.077	0.896	-0.042	0.109	-0.015
0.429	-0.076	0.888	-0.041	0.109	-0.015
0.422	-0.095	0.927	-0.041	0.109	-0.014
0.416	-0.124	0.903	-0.042	0.109	-0.015
0.394	-0.078	0.834	-0.041	0.109	-0.014
0.406	-0.082	0.872	-0.042	0.109	-0.014
0.413	-0.070	0.882	-0.042	0.109	-0.014
0.394	-0.077	0.855	-0.041	0.109	-0.014
0.398	-0.087	0.893	-0.042	0.109	-0.014
0.405	-0.050	0.875	-0.042	0.109	-0.014
0.401	-0.061	0.912	-0.042	0.110	-0.015
0.423	-0.081	0.892	-0.041	0.109	-0.014
0.412	-0.075	0.882	-0.042	0.109	-0.014
0.424	-0.067	0.889	-0.041	0.109	-0.014
0.415	-0.075	0.892	-0.042	0.109	-0.014
0.408	-0.088	0.903	-0.041	0.109	-0.014
0.429	-0.106	0.896	-0.042	0.109	-0.014
0.402	-0.074	0.920	-0.041	0.108	-0.014
0.392	-0.081	0.849	-0.042	0.109	-0.014
0.412	-0.075	0.879	-0.042	0.109	-0.014
0.401	-0.079	0.879	-0.041	0.109	-0.014
0.389	-0.096	0.894	-0.042	0.109	-0.014
0.409	-0.060	0.875	-0.042	0.109	-0.014
0.393	-0.052	0.855	-0.042	0.110	-0.014
0.431	-0.078	0.937	-0.042	0.109	-0.014
0.420	-0.073	0.899	-0.041	0.109	-0.014
0.409	-0.086	0.876	-0.042	0.109	-0.014
0.425	-0.080	0.906	-0.042	0.109	-0.014
0.422	-0.077	0.885	-0.041	0.109	-0.014
0.412	-0.095	0.900	-0.042	0.109	-0.014
0.404	-0.083	0.872	-0.041	0.109	-0.014
0.408	-0.080	0.872	-0.042	0.109	-0.014
0.407	-0.072	0.855	-0.042	0.109	-0.014
0.409	-0.082	0.879	-0.042	0.109	-0.014
0.401	-0.082	0.866	-0.042	0.109	-0.014
0.418	-0.068	0.845	-0.042	0.109	-0.014
0.409	-0.045	0.903	-0.042	0.109	-0.014
0.420	-0.082	0.893	-0.042	0.110	-0.014
0.423	-0.080	0.899	-0.042	0.109	-0.015
0.415	-0.078	0.896	-0.042	0.109	-0.014
0.426	-0.081	0.882	-0.042	0.110	-0.014
0.432	-0.082	0.895	-0.041	0.109	-0.015
0.421	-0.088	0.899	-0.041	0.109	-0.014
0.417	-0.091	0.914	-0.042	0.108	-0.014
0.399	-0.078	0.873	-0.042	0.109	-0.014
0.416	-0.078	0.882	-0.042	0.109	-0.014
0.415	-0.085	0.876	-0.042	0.109	-0.014
0.389	-0.081	0.828	-0.041	0.109	-0.014
0.395	-0.077	0.880	-0.042	0.109	-0.014
0.402	-0.035	0.872	-0.041	0.110	-0.014
0.426	-0.084	0.869	-0.042	0.110	-0.014
0.418	-0.078	0.879	-0.041	0.109	-0.014
0.419	-0.078	0.913	-0.041	0.109	-0.014
0.411	-0.075	0.882	-0.042	0.109	-0.014
0.416	-0.072	0.899	-0.042	0.109	-0.014
0.409	-0.091	0.916	-0.041	0.109	-0.014
0.423	-0.098	0.869	-0.041	0.109	-0.014
0.405	-0.073	0.851	-0.041	0.109	-0.014
0.399	-0.085	0.883	-0.042	0.109	-0.014
0.407	-0.081	0.889	-0.041	0.109	-0.014
0.407	-0.075	0.913	-0.041	0.109	-0.014
0.369	-0.094	0.864	-0.042	0.109	-0.014
0.405	-0.054	0.879	-0.042	0.109	-0.014
0.414	-0.067	0.862	-0.042	0.110	-0.014
0.417	-0.066	0.906	-0.041	0.109	-0.014
0.421	-0.086	0.896	-0.041	0.109	-0.014
0.407	-0.073	0.876	-0.042	0.109	-0.014
0.437	-0.080	0.947	-0.042	0.109	-0.014
0.419	-0.086	0.893	-0.041	0.109	-0.014
0.422	-0.098	0.896	-0.041	0.109	-0.014
0.398	-0.079	0.848	-0.041	0.109	-0.014
0.401	-0.073	0.879	-0.042	0.109	-0.014
0.410	-0.067	0.855	-0.042	0.109	-0.014
0.402	-0.077	0.872	-0.041	0.109	-0.014
0.407	-0.078	0.873	-0.042	0.109	-0.014
0.415	-0.047	0.817	-0.042	0.109	-0.014
0.403	-0.054	0.903	-0.042	0.110	-0.014
0.421	-0.083	0.889	-0.041	0.109	-0.014
0.413	-0.072	0.903	-0.041	0.109	-0.014
0.421	-0.066	0.882	-0.041	0.109	-0.014
0.420	-0.073	0.903	-0.042	0.109	-0.014
0.450	-0.059	0.891	-0.041	0.109	-0.015
0.425	-0.099	0.865	-0.041	0.109	-0.014
0.416	-0.074	0.893	-0.041	0.108	-0.014
0.401	-0.079	0.870	-0.042	0.109	-0.014
0.422	-0.078	0.862	-0.042	0.109	-0.014
0.415	-0.065	0.872	-0.041	0.109	-0.014
0.389	-0.080	0.866	-0.042	0.109	-0.014
0.421	-0.067	0.865	-0.042	0.109	-0.014
0.409	-0.021	0.861	-0.041	0.110	-0.014
0.430	-0.065	0.882	-0.042	0.109	-0.014
0.418	-0.074	0.896	-0.041	0.109	-0.014
0.417	-0.074	0.893	-0.041	0.109	-0.014
0.425	-0.073	0.903	-0.042	0.109	-0.014
0.435	-0.069	0.878	-0.041	0.109	-0.014
0.413	-0.092	0.927	-0.041	0.109	-0.014
0.431	-0.095	0.852	-0.041	0.108	-0.014
0.403	-0.068	0.831	-0.041	0.109	-0.014
0.421	-0.055	0.845	-0.042	0.109	-0.014
0.412	-0.051	0.875	-0.041	0.109	-0.014
0.415	-0.071	0.859	-0.041	0.109	-0.014
0.406	-0.067	0.838	-0.042	0.109	-0.014
0.410	-0.049	0.868	-0.041	0.109	-0.014
0.420	-0.076	0.825	-0.042	0.110	-0.014
0.415	-0.073	0.906	-0.041	0.109	-0.014
0.427	-0.068	0.879	-0.041	0.109	-0.014
0.422	-0.082	0.879	-0.041	0.109	-0.014
0.434	-0.068	0.885	-0.041	0.109	-0.014
0.425	-0.078	0.903	-0.041	0.109	-0.014
0.424	-0.114	0.890	-0.041	0.109	-0.014
0.400	-0.059	0.828	-0.041	0.109	-0.014
0.409	-0.066	0.862	-0.041	0.109	-0.014
0.427	-0.057	0.851	-0.041	0.109	-0.014
0.412	-0.079	0.835	-0.041	0.109	-0.014
0.403	-0.066	0.887	-0.042	0.110	-0.014
0.414	-0.043	0.842	-0.042	0.110	-0.014
0.394	-0.055	0.872	-0.041	0.110	-0.014
0.432	-0.069	0.882	-0.041	0.109	-0.014
0.415	-0.069	0.862	-0.041	0.109	-0.014
0.421	-0.059	0.879	-0.041	0.109	-0.014
0.426	-0.060	0.885	-0.041	0.109	-0.014
0.417	-0.074	0.899	-0.041	0.109	-0.014
0.430	-0.099	0.862	-0.041	0.109	-0.014
0.413	-0.065	0.886	-0.041	0.108	-0.014
0.397	-0.065	0.842	-0.041	0.109	-0.014
0.419	-0.058	0.848	-0.041	0.109	-0.014
0.423	-0.064	0.858	-0.041	0.109	-0.014
0.403	-0.085	0.867	-0.041	0.109	-0.013
0.416	-0.042	0.858	-0.041	0.109	-0.014
0.412	-0.042	0.820	-0.041	0.110	-0.014
0.439	-0.076	0.906	-0.041	0.109	-0.014
0.442	-0.061	0.862	-0.041	0.109	-0.014
0.416	-0.040	0.851	-0.041	0.109	-0.014
0.431	-0.052	0.899	-0.041	0.109	-0.014
0.440	-0.061	0.899	-0.041	0.109	-0.014
0.419	-0.087	0.872	-0.041	0.109	-0.014
0.421	-0.066	0.845	-0.041	0.108	-0.013
0.422	-0.057	0.858	-0.041	0.109	-0.014
0.432	-0.055	0.858	-0.041	0.109	-0.014
0.426	-0.068	0.859	-0.041	0.109	-0.013
0.408	-0.052	0.838	-0.041	0.109	-0.014
0.427	-0.042	0.828	-0.041	0.109	-0.014
0.412	-0.023	0.861	-0.041	0.110	-0.014
0.432	-0.058	0.865	-0.041	0.110	-0.014
0.439	-0.051	0.868	-0.041	0.109	-0.014
0.433	-0.057	0.879	-0.041	0.109	-0.014
0.432	-0.065	0.838	-0.041	0.110	-0.014
0.453	-0.054	0.874	-0.041	0.109	-0.014
0.428	-0.076	0.858	-0.041	0.109	-0.014
0.429	-0.059	0.892	-0.041	0.108	-0.014
0.415	-0.058	0.818	-0.041	0.109	-0.013
0.423	-0.056	0.862	-0.041	0.109	-0.014
0.425	-0.064	0.862	-0.041	0.109	-0.014
0.410	-0.059	0.800	-0.041	0.109	-0.013
0.407	-0.060	0.845	-0.041	0.109	-0.013
0.417	-0.016	0.827	-0.041	0.109	-0.013
0.427	-0.066	0.855	-0.041	0.110	-0.014
0.433	-0.057	0.868	-0.041	0.109	-0.014
0.420	-0.054	0.882	-0.041	0.109	-0.014
0.416	-0.054	0.858	-0.041	0.109	-0.014
0.434	-0.053	0.868	-0.041	0.109	-0.014
0.430	-0.067	0.903	-0.041	0.109	-0.014
0.448	-0.064	0.848	-0.041	0.109	-0.013
0.426	-0.057	0.831	-0.041	0.109	-0.014
0.413	-0.059	0.848	-0.041	0.109	-0.013
0.425	-0.068	0.858	-0.041	0.109	-0.014
0.418	-0.043	0.854	-0.041	0.108	-0.013
0.385	-0.058	0.840	-0.041	0.109	-0.013
0.424	-0.036	0.847	-0.041	0.109	-0.014
0.428	-0.055	0.824	-0.041	0.110	-0.014
0.431	-0.058	0.865	-0.041	0.109	-0.014
0.426	-0.051	0.848	-0.041	0.109	-0.013
0.414	-0.040	0.830	-0.041	0.109	-0.014
0.448	-0.046	0.909	-0.041	0.109	-0.014
0.437	-0.062	0.858	-0.041	0.109	-0.014
0.426	-0.068	0.848	-0.041	0.109	-0.014
0.414	-0.048	0.841	-0.041	0.109	-0.013
0.427	-0.057	0.844	-0.041	0.109	-0.014
0.430	-0.057	0.821	-0.041	0.109	-0.013
0.414	-0.055	0.855	-0.041	0.109	-0.013
0.413	-0.056	0.855	-0.041	0.109	-0.013
0.425	-0.024	0.786	-0.042	0.109	-0.013
0.424	-0.020	0.854	-0.041	0.110	-0.014
0.434	-0.054	0.861	-0.041	0.109	-0.014
0.425	-0.049	0.855	-0.041	0.109	-0.013
0.428	-0.043	0.858	-0.041	0.109	-0.013
0.431	-0.047	0.875	-0.041	0.109	-0.014
0.474	-0.032	0.853	-0.040	0.109	-0.014
0.435	-0.069	0.848	-0.041	0.109	-0.013
0.433	-0.052	0.855	-0.041	0.108	-0.013
0.414	-0.050	0.825	-0.041	0.109	-0.013
0.427	-0.053	0.834	-0.041	0.109	-0.013
0.431	-0.049	0.827	-0.041	0.109	-0.013
0.403	-0.054	0.808	-0.041	0.109	-0.013
0.427	-0.034	0.847	-0.041	0.109	-0.014
0.429	0.001	0.810	-0.041	0.110	-0.013
0.433	-0.050	0.861	-0.041	0.109	-0.014
0.428	-0.052	0.855	-0.041	0.109	-0.013
0.430	-0.041	0.854	-0.041	0.109	-0.013
0.445	-0.049	0.844	-0.041	0.109	-0.013
0.449	-0.038	0.837	-0.041	0.109	-0.014
0.432	-0.065	0.892	-0.040	0.109	-0.013
0.446	-0.070	0.848	-0.041	0.109	-0.013
0.430	-0.045	0.820	-0.041	0.109	-0.013
0.427	-0.039	0.838	-0.041	0.109	-0.013
0.434	-0.043	0.841	-0.040	0.109	-0.013
0.426	-0.050	0.817	-0.041	0.109	-0.013
0.408	-0.032	0.801	-0.041	0.109	-0.013
0.429	-0.023	0.827	-0.041	0.109	-0.013
0.433	-0.049	0.814	-0.041	0.110	-0.013
0.437	-0.046	0.851	-0.040	0.109	-0.014
0.428	-0.040	0.844	-0.041	0.109	-0.013
0.431	-0.039	0.796	-0.040	0.110	-0.013
0.452	-0.039	0.857	-0.040	0.109	-0.014
0.431	-0.054	0.865	-0.040	0.109	-0.013
0.435	-0.085	0.862	-0.041	0.109	-0.014
0.424	-0.042	0.793	-0.040	0.109	-0.013
0.424	-0.037	0.827	-0.041	0.109	-0.013
0.427	-0.039	0.851	-0.040	0.109	-0.013
0.418	-0.052	0.797	-0.040	0.109	-0.013
0.409	-0.048	0.828	-0.041	0.109	-0.013
0.432	-0.010	0.796	-0.041	0.110	-0.013
0.408	-0.037	0.861	-0.041	0.110	-0.014
0.441	-0.042	0.834	-0.040	0.109	-0.013
0.429	-0.034	0.834	-0.041	0.109	-0.013
0.437	-0.034	0.830	-0.040	0.109	-0.013
0.443	-0.048	0.837	-0.041	0.109	-0.013
0.438	-0.060	0.872	-0.040	0.109	-0.013
0.446	-0.078	0.845	-0.041	0.109	-0.013
0.432	-0.042	0.865	-0.040	0.109	-0.013
0.432	-0.037	0.831	-0.041	0.109	-0.013
0.438	-0.045	0.820	-0.040	0.109	-0.013
0.433	-0.043	0.830	-0.040	0.109	-0.013
0.394	-0.047	0.798	-0.041	0.109	-0.013
0.430	-0.029	0.813	-0.041	0.109	-0.013
0.417	-0.022	0.796	-0.040	0.110	-0.013
0.441	-0.044	0.868	-0.041	0.109	-0.013
0.451	-0.037	0.827	-0.040	0.109	-0.013
0.437	-0.021	0.841	-0.041	0.109	-0.013
0.442	-0.038	0.837	-0.041	0.109	-0.013
0.443	-0.052	0.823	-0.040	0.109	-0.013
0.433	-0.063	0.828	-0.041	0.109	-0.013
0.429	-0.052	0.824	-0.040	0.109	-0.013
0.428	-0.037	0.810	-0.041	0.109	-0.013
0.430	-0.035	0.817	-0.040	0.109	-0.013
0.437	-0.048	0.800	-0.040	0.109	-0.013
0.423	-0.037	0.800	-0.040	0.109	-0.013
0.436	-0.015	0.779	-0.041	0.109	-0.013
0.426	-0.005	0.844	-0.040	0.110	-0.013
0.431	-0.044	0.800	-0.041	0.110	-0.013
0.442	-0.037	0.824	-0.040	0.109	-0.013
0.438	-0.042	0.827	-0.040	0.109	-0.013
0.439	-0.037	0.806	-0.040	0.110	-0.013
0.464	-0.042	0.847	-0.040	0.109	-0.013
0.449	-0.053	0.827	-0.040	0.109	-0.013
0.448	-0.050	0.837	-0.040	0.108	-0.013
0.421	-0.040	0.797	-0.040	0.109	-0.013
0.436	-0.045	0.820	-0.040	0.109	-0.013
0.423	-0.048	0.831	-0.040	0.109	-0.013
0.412	-0.049	0.786	-0.040	0.109	-0.013
0.416	-0.037	0.783	-0.040	0.109	-0.013
0.430	0.004	0.810	-0.040	0.110	-0.012
0.448	-0.036	0.813	-0.040	0.110	-0.013
0.446	-0.035	0.817	-0.040	0.109	-0.013
0.438	-0.036	0.844	-0.040	0.109	-0.013
0.431	-0.029	0.844	-0.040	0.110	-0.013
0.452	-0.035	0.813	-0.040	0.109	-0.013
0.432	-0.045	0.855	-0.040	0.109	-0.013
0.452	-0.045	0.810	-0.040	0.109	-0.012
0.433	-0.038	0.786	-0.040	0.109	-0.013
0.424	-0.040	0.790	-0.040	0.110	-0.013
0.437	-0.040	0.800	-0.040	0.109	-0.013
0.430	-0.036	0.834	-0.040	0.109	-0.013
0.396	-0.049	0.805	-0.041	0.109	-0.012
0.432	-0.012	0.800	-0.040	0.110	-0.013
0.429	-0.028	0.776	-0.040	0.110	-0.013
0.446	-0.044	0.824	-0.040	0.109	-0.013
0.441	-0.034	0.810	-0.040	0.109	-0.013
0.435	-0.031	0.800	-0.040	0.110	-0.013
0.458	-0.029	0.858	-0.041	0.110	-0.013
0.449	-0.041	0.800	-0.040	0.109	-0.013
0.442	-0.059	0.817	-0.040	0.109	-0.013
0.430	-0.039	0.797	-0.040	0.109	-0.012
0.427	-0.041	0.814	-0.040	0.110	-0.012
0.442	-0.033	0.807	-0.040	0.109	-0.013
0.420	-0.038	0.793	-0.040	0.109	-0.013
0.428	-0.034	0.828	-0.041	0.109	-0.012
0.438	-0.006	0.752	-0.041	0.109	-0.013
0.425	-0.005	0.803	-0.040	0.110	-0.013
0.444	-0.029	0.816	-0.040	0.109	-0.013
0.446	-0.040	0.810	-0.040	0.109	-0.013
0.445	-0.034	0.804	-0.040	0.109	-0.012
0.453	-0.027	0.817	-0.040	0.109	-0.012
0.474	-0.025	0.839	-0.040	0.109	-0.013
0.448	-0.049	0.804	-0.040	0.109	-0.012
0.444	-0.038	0.820	-0.040	0.109	-0.012
0.427	-0.044	0.784	-0.040	0.109	-0.012
0.436	-0.022	0.783	-0.040	0.109	-0.013
0.429	-0.015	0.790	-0.040	0.110	-0.012
0.412	-0.030	0.760	-0.040	0.109	-0.012
0.432	-0.016	0.783	-0.040	0.109	-0.013
0.434	0.012	0.783	-0.040	0.110	-0.012
0.457	-0.045	0.814	-0.040	0.110	-0.013
0.446	-0.037	0.807	-0.040	0.109	-0.012
0.440	-0.032	0.807	-0.040	0.109	-0.013
0.452	-0.032	0.800	-0.040	0.109	-0.012
0.460	-0.025	0.813	-0.040	0.109	-0.012
0.440	-0.051	0.855	-0.039	0.110	-0.012
0.467	-0.051	0.783	-0.040	0.109	-0.012
0.429	-0.033	0.797	-0.040	0.109	-0.012
0.439	-0.024	0.766	-0.040	0.109	-0.012
0.438	-0.029	0.783	-0.040	0.109	-0.012
0.431	-0.033	0.770	-0.040	0.110	-0.012
0.429	-0.022	0.763	-0.040	0.110	-0.012
0.440	-0.004	0.799	-0.040	0.110	-0.012
0.444	-0.043	0.749	-0.040	0.110	-0.012
0.447	-0.029	0.807	-0.040	0.109	-0.012
0.447	-0.041	0.803	-0.040	0.109	-0.012
0.446	-0.033	0.804	-0.040	0.109	-0.012
0.457	-0.031	0.817	-0.040	0.109	-0.012
0.441	-0.044	0.817	-0.040	0.110	-0.012
0.445	-0.066	0.821	-0.040	0.109	-0.013
0.417	-0.031	0.766	-0.039	0.109	-0.012
0.435	-0.032	0.787	-0.040	0.110	-0.012
0.437	-0.011	0.780	-0.040	0.110	-0.012
0.440	-0.026	0.776	-0.040	0.109	-0.012
0.434	-0.033	0.801	-0.040	0.110	-0.012
0.435	-0.001	0.770	-0.040	0.110	-0.012
0.419	-0.011	0.803	-0.040	0.110	-0.013
0.457	-0.028	0.797	-0.040	0.110	-0.012
0.440	-0.033	0.814	-0.040	0.109	-0.012
0.458	-0.036	0.794	-0.040	0.109	-0.012
0.447	-0.032	0.776	-0.040	0.109	-0.012
0.437	-0.042	0.804	-0.040	0.109	-0.012
0.449	-0.067	0.774	-0.040	0.109	-0.012
0.428	-0.031	0.824	-0.040	0.109	-0.012
0.399	-0.036	0.754	-0.040	0.110	-0.011
0.437	-0.023	0.783	-0.040	0.110	-0.012
0.433	-0.030	0.759	-0.040	0.110	-0.012
0.430	-0.030	0.804	-0.040	0.109	-0.012
0.445	-0.019	0.790	-0.040	0.109	-0.012
0.438	-0.020	0.773	-0.040	0.110	-0.012
0.471	-0.027	0.841	-0.040	0.110	-0.012
0.461	-0.039	0.797	-0.040	0.110	-0.012
0.446	-0.051	0.787	-0.040	0.109	-0.012
0.440	-0.027	0.783	-0.039	0.109	-0.012
0.448	-0.042	0.784	-0.040	0.109	-0.012
0.454	-0.053	0.784	-0.040	0.109	-0.012
0.434	-0.033	0.770	-0.039	0.109	-0.012
0.433	-0.022	0.794	-0.040	0.110	-0.012
0.437	-0.007	0.708	-0.040	0.109	-0.012
0.431	-0.002	0.780	-0.040	0.110	-0.012
0.448	-0.037	0.767	-0.040	0.110	-0.012
0.439	-0.029	0.767	-0.040	0.110	-0.011
0.438	-0.009	0.790	-0.040	0.110	-0.012
0.461	-0.032	0.784	-0.040	0.110	-0.012
0.477	-0.029	0.803	-0.039	0.110	-0.012
0.448	-0.049	0.794	-0.040	0.109	-0.011
0.451	-0.031	0.784	-0.040	0.109	-0.011
0.442	-0.027	0.790	-0.039	0.110	-0.012
0.448	-0.037	0.784	-0.040	0.109	-0.011
0.452	-0.036	0.774	-0.040	0.109	-0.011
0.414	-0.045	0.730	-0.040	0.110	-0.011
0.440	-0.016	0.770	-0.040	0.110	-0.012
0.436	0.009	0.746	-0.040	0.110	-0.011
0.453	-0.037	0.763	-0.039	0.110	-0.012
0.441	-0.031	0.780	-0.040	0.110	-0.011
0.449	-0.009	0.780	-0.040	0.110	-0.011
0.465	-0.040	0.784	-0.040	0.110	-0.012
0.471	-0.032	0.800	-0.039	0.110	-0.012
0.440	-0.051	0.821	-0.039	0.110	-0.011
0.464	-0.049	0.774	-0.040	0.109	-0.011
0.440	-0.025	0.760	-0.040	0.110	-0.011
0.457	-0.037	0.777	-0.040	0.109	-0.011
0.446	-0.037	0.763	-0.039	0.109	-0.011
0.437	-0.037	0.763	-0.039	0.110	-0.011
0.422	-0.025	0.734	-0.040	0.110	-0.011
0.435	-0.018	0.780	-0.040	0.110	-0.011
0.444	-0.030	0.743	-0.039	0.110	-0.011
0.430	-0.042	0.767	-0.039	0.110	-0.011
0.443	-0.028	0.784	-0.040	0.110	-0.011
0.442	-0.035	0.750	-0.040	0.110	-0.011
0.463	-0.032	0.807	-0.039	0.110	-0.012
0.446	-0.053	0.787	-0.039	0.110	-0.011
0.451	-0.080	0.795	-0.040	0.109	-0.011
0.438	-0.037	0.737	-0.039	0.109	-0.011
0.427	-0.031	0.764	-0.039	0.110	-0.011
0.439	-0.042	0.771	-0.040	0.110	-0.011
0.441	-0.041	0.743	-0.039	0.109	-0.011
0.424	-0.040	0.744	-0.040	0.110	-0.011
0.440	-0.009	0.736	-0.039	0.110	-0.011
0.424	-0.027	0.781	-0.040	0.110	-0.011
0.448	-0.038	0.784	-0.039	0.110	-0.011
0.448	-0.031	0.757	-0.040	0.110	-0.011
0.447	-0.031	0.781	-0.040	0.110	-0.011
0.467	-0.043	0.764	-0.040	0.110	-0.011
0.452	-0.052	0.805	-0.039	0.110	-0.011
0.450	-0.063	0.751	-0.039	0.109	-0.011
0.438	-0.030	0.791	-0.039	0.109	-0.011
0.442	-0.039	0.757	-0.040	0.110	-0.011
0.435	-0.047	0.757	-0.040	0.110	-0.011
0.444	-0.038	0.760	-0.039	0.109	-0.011
0.417	-0.049	0.741	-0.040	0.110	-0.010
0.439	-0.033	0.747	-0.040	0.110	-0.011
0.429	-0.018	0.743	-0.039	0.111	-0.011
0.449	-0.038	0.795	-0.040	0.110	-0.011
0.454	-0.038	0.771	-0.040	0.110	-0.011
0.435	-0.009	0.750	-0.040	0.110	-0.011
0.459	-0.037	0.777	-0.039	0.110	-0.011
0.456	-0.047	0.774	-0.039	0.110	-0.011
0.445	-0.062	0.771	-0.039	0.109	-0.011
0.454	-0.049	0.775	-0.039	0.109	-0.010
0.440	-0.044	0.758	-0.040	0.110	-0.011
0.444	-0.038	0.750	-0.039	0.110	-0.011
0.450	-0.056	0.775	-0.039	0.110	-0.010
0.433	-0.046	0.748	-0.039	0.110	-0.011
0.445	-0.028	0.717	-0.040	0.110	-0.011
0.436	-0.007	0.733	-0.039	0.110	-0.011
0.444	-0.045	0.765	-0.040	0.110	-0.011
0.452	-0.042	0.788	-0.039	0.110	-0.011
0.449	-0.042	0.764	-0.039	0.110	-0.011
0.445	-0.045	0.744	-0.039	0.111	-0.011
0.466	-0.035	0.777	-0.039	0.110	-0.011
0.454	-0.066	0.775	-0.039	0.110	-0.010
0.446	-0.040	0.792	-0.039	0.109	-0.010
0.422	-0.039	0.734	-0.039	0.110	-0.010
0.434	-0.041	0.744	-0.039	0.110	-0.010
0.434	-0.050	0.734	-0.039	0.110	-0.010
0.428	-0.047	0.727	-0.039	0.110	-0.010
0.437	-0.043	0.738	-0.039	0.110	-0.010
0.435	-0.003	0.736	-0.039	0.110	-0.010
0.461	-0.052	0.768	-0.040	0.111	-0.010
0.456	-0.038	0.760	-0.039	0.110	-0.011
0.440	-0.050	0.782	-0.039	0.110	-0.010
0.438	-0.045	0.754	-0.039	0.110	-0.011
0.460	-0.049	0.765	-0.039	0.110	-0.010
0.436	-0.058	0.778	-0.039	0.110	-0.010
0.451	-0.070	0.728	-0.039	0.110	-0.010
0.435	-0.049	0.744	-0.039	0.110	-0.010
0.424	-0.045	0.731	-0.040	0.110	-0.010
0.440	-0.032	0.747	-0.039	0.110	-0.010
0.438	-0.054	0.758	-0.039	0.110	-0.010
0.413	-0.056	0.725	-0.039	0.110	-0.010
0.436	-0.041	0.761	-0.039	0.110	-0.010
0.445	-0.045	0.714	-0.040	0.111	-0.010
0.457	-0.047	0.768	-0.039	0.110	-0.010
0.445	-0.057	0.768	-0.039	0.110	-0.010
0.438	-0.060	0.765	-0.039	0.110	-0.010
0.452	-0.046	0.782	-0.040	0.110	-0.010
0.446	-0.061	0.758	-0.039	0.110	-0.010
0.441	-0.073	0.748	-0.039	0.110	-0.010
0.420	-0.060	0.707	-0.039	0.110	-0.010
0.425	-0.047	0.748	-0.039	0.110	-0.010
0.442	-0.035	0.741	-0.039	0.110	-0.010
0.426	-0.039	0.751	-0.039	0.110	-0.010
0.422	-0.054	0.748	-0.039	0.110	-0.010
0.443	-0.027	0.697	-0.039	0.110	-0.010
0.429	-0.024	0.754	-0.039	0.111	-0.010
0.452	-0.046	0.758	-0.039	0.110	-0.010
0.439	-0.060	0.775	-0.039	0.110	-0.010
0.443	-0.061	0.738	-0.039	0.110	-0.010
0.445	-0.053	0.786	-0.039	0.110	-0.010
0.480	-0.044	0.763	-0.039	0.110	-0.011
0.450	-0.073	0.755	-0.039	0.110	-0.010
0.442	-0.056	0.762	-0.039	0.109	-0.010
0.413	-0.056	0.735	-0.039	0.110	-0.010
0.433	-0.043	0.741	-0.039	0.110	-0.010
0.434	-0.039	0.728	-0.039	0.110	-0.010
0.419	-0.060	0.725	-0.039	0.110	-0.010
0.439	-0.037	0.748	-0.039	0.110	-0.010
0.432	-0.004	0.744	-0.039	0.111	-0.010
0.454	-0.058	0.772	-0.039	0.110	-0.010
0.449	-0.061	0.755	-0.039	0.110	-0.010
0.443	-0.056	0.748	-0.039	0.110	-0.010
0.453	-0.065	0.758	-0.039	0.110	-0.010
0.454	-0.045	0.761	-0.039	0.110	-0.010
0.438	-0.070	0.803	-0.039	0.110	-0.010
0.455	-0.077	0.739	-0.039	0.109	-0.009
0.430	-0.053	0.711	-0.039	0.110	-0.010
0.439	-0.035	0.717	-0.039	0.110	-0.010
0.435	-0.038	0.755	-0.039	0.110	-0.010
0.434	-0.059	0.742	-0.039	0.110	-0.010
0.437	-0.045	0.735	-0.039	0.110	-0.010
0.437	-0.040	0.755	-0.039	0.110	-0.010
0.447	-0.053	0.704	-0.039	0.111	-0.010
0.458	-0.051	0.771	-0.039	0.110	-0.010
0.441	-0.075	0.752	-0.039	0.110	-0.010
0.449	-0.057	0.762	-0.039	0.110	-0.010
0.439	-0.060	0.721	-0.039	0.110	-0.010
0.444	-0.067	0.766	-0.039	0.110	-0.010
0.435	-0.089	0.759	-0.039	0.110	-0.010
0.415	-0.061	0.687	-0.038	0.110	-0.009
0.423	-0.065	0.726	-0.039	0.110	-0.009
0.443	-0.038	0.738	-0.039	0.110	-0.009
0.432	-0.063	0.742	-0.039	0.110	-0.010
0.432	-0.065	0.739	-0.039	0.110	-0.010
0.443	-0.033	0.728	-0.039	0.110	-0.009
0.423	-0.043	0.758	-0.039	0.111	-0.010
0.447	-0.062	0.762	-0.039	0.110	-0.010
0.440	-0.077	0.773	-0.039	0.110	-0.010
0.456	-0.068	0.745	-0.039	0.110	-0.009
0.437	-0.061	0.755	-0.039	0.110	-0.010
0.439	-0.072	0.763	-0.039	0.110	-0.009
0.446	-0.086	0.742	-0.039	0.110	-0.009
0.421	-0.063	0.769	-0.039	0.109	-0.010
0.397	-0.066	0.726	-0.039	0.110	-0.009
0.430	-0.044	0.738	-0.039	0.110	-0.010
0.432	-0.058	0.715	-0.039	0.111	-0.010
0.428	-0.064	0.756	-0.039	0.110	-0.009
0.430	-0.057	0.755	-0.039	0.110	-0.010
0.430	-0.054	0.749	-0.039	0.110	-0.010
0.453	-0.059	0.810	-0.039	0.110	-0.010
0.443	-0.071	0.752	-0.039	0.110	-0.009
0.444	-0.084	0.763	-0.039	0.110	-0.010
0.430	-0.053	0.721	-0.038	0.110	-0.009
0.422	-0.056	0.742	-0.039	0.111	-0.009
0.431	-0.070	0.749	-0.039	0.110	-0.009
0.433	-0.068	0.732	-0.039	0.109	-0.009
0.422	-0.071	0.722	-0.039	0.110	-0.009
0.432	-0.034	0.698	-0.039	0.110	-0.009
0.428	-0.044	0.759	-0.039	0.111	-0.010
0.434	-0.070	0.728	-0.039	0.110	-0.009
0.435	-0.063	0.759	-0.039	0.110	-0.009
0.444	-0.052	0.742	-0.039	0.110	-0.009
0.449	-0.057	0.742	-0.039	0.110	-0.010
0.473	-0.054	0.761	-0.039	0.110	-0.010
0.446	-0.082	0.766	-0.039	0.110	-0.009
0.448	-0.065	0.746	-0.039	0.110	-0.009
0.429	-0.067	0.729	-0.039	0.110	-0.009
0.436	-0.078	0.725	-0.039	0.110	-0.009
0.435	-0.065	0.735	-0.039	0.110	-0.009
0.411	-0.071	0.705	-0.039	0.110	-0.009
0.435	-0.050	0.735	-0.039	0.110	-0.009
0.435	-0.033	0.724	-0.038	0.111	-0.009
0.432	-0.069	0.722	-0.039	0.110	-0.009
0.430	-0.076	0.746	-0.039	0.110	-0.009
0.435	-0.041	0.728	-0.039	0.111	-0.009
0.446	-0.071	0.749	-0.039	0.111	-0.009
0.452	-0.064	0.752	-0.039	0.110	-0.010
0.438	-0.080	0.793	-0.038	0.111	-0.009
0.446	-0.073	0.729	-0.039	0.110	-0.009
0.439	-0.066	0.749	-0.039	0.110	-0.009
0.439	-0.082	0.749	-0.039	0.110	-0.009
0.438	-0.090	0.739	-0.039	0.110	-0.009
0.423	-0.069	0.712	-0.039	0.110	-0.009
0.427	-0.059	0.695	-0.039	0.110	-0.009
0.427	-0.049	0.749	-0.039	0.111	-0.009
0.419	-0.074	0.709	-0.039	0.111	-0.009
0.409	-0.072	0.730	-0.039	0.111	-0.009
0.431	-0.054	0.735	-0.039	0.110	-0.009
0.434	-0.066	0.711	-0.039	0.111	-0.009
0.461	-0.065	0.755	-0.038	0.110	-0.009
0.437	-0.078	0.759	-0.038	0.110	-0.009
0.440	-0.094	0.746	-0.039	0.110	-0.009
0.441	-0.073	0.763	-0.039	0.111	-0.009
0.438	-0.074	0.749	-0.038	0.110	-0.009
0.439	-0.084	0.742	-0.039	0.110	-0.009
0.420	-0.079	0.702	-0.038	0.110	-0.009
0.411	-0.075	0.750	-0.039	0.111	-0.009
0.438	-0.058	0.701	-0.039	0.111	-0.009
0.421	-0.065	0.735	-0.038	0.111	-0.009
0.428	-0.073	0.733	-0.039	0.110	-0.009
0.431	-0.050	0.702	-0.039	0.110	-0.009
0.428	-0.050	0.742	-0.039	0.111	-0.009
0.450	-0.078	0.749	-0.039	0.110	-0.009
0.433	-0.078	0.753	-0.038	0.111	-0.009
0.440	-0.080	0.732	-0.039	0.110	-0.009
0.436	-0.073	0.753	-0.039	0.110	-0.009
0.467	-0.066	0.741	-0.039	0.110	-0.009
0.443	-0.092	0.736	-0.039	0.110	-0.009
0.431	-0.078	0.749	-0.038	0.110	-0.009
0.407	-0.091	0.717	-0.039	0.111	-0.009
0.432	-0.069	0.705	-0.039	0.111	-0.009
0.428	-0.051	0.715	-0.039	0.111	-0.009
0.421	-0.090	0.740	-0.039	0.111	-0.009
0.437	-0.070	0.729	-0.039	0.111	-0.009
0.425	-0.031	0.708	-0.038	0.111	-0.009
0.448	-0.090	0.746	-0.039	0.111	-0.009
0.444	-0.086	0.756	-0.039	0.111	-0.009
0.434	-0.079	0.722	-0.039	0.110	-0.009
0.442	-0.085	0.750	-0.039	0.110	-0.009
0.451	-0.074	0.722	-0.039	0.110	-0.009
0.443	-0.090	0.763	-0.038	0.111	-0.009
0.456	-0.107	0.719	-0.038	0.110	-0.008
0.422	-0.080	0.708	-0.038	0.111	-0.009
0.441	-0.066	0.708	-0.039	0.110	-0.009
0.430	-0.075	0.733	-0.039	0.111	-0.009
0.429	-0.077	0.709	-0.039	0.111	-0.009
0.422	-0.072	0.706	-0.039	0.111	-0.009
0.425	-0.050	0.729	-0.038	0.111	-0.009
0.441	-0.081	0.685	-0.039	0.111	-0.009
0.454	-0.080	0.749	-0.038	0.111	-0.009
0.442	-0.080	0.732	-0.039	0.110	-0.009
0.442	-0.087	0.722	-0.039	0.111	-0.009
0.456	-0.072	0.735	-0.038	0.110	-0.009
0.446	-0.084	0.756	-0.038	0.111	-0.009
0.437	-0.135	0.740	-0.039	0.110	-0.009
0.429	-0.079	0.695	-0.038	0.110	-0.009
0.427	-0.075	0.722	-0.039	0.111	-0.009
0.441	-0.068	0.708	-0.038	0.111	-0.009
0.421	-0.087	0.688	-0.038	0.110	-0.009
0.425	-0.088	0.720	-0.039	0.111	-0.009
0.429	-0.047	0.702	-0.039	0.111	-0.009
0.412	-0.063	0.735	-0.039	0.111	-0.009
0.443	-0.075	0.736	-0.038	0.111	-0.009
0.443	-0.080	0.746	-0.039	0.111	-0.009
0.435	-0.075	0.733	-0.039	0.111	-0.008
0.455	-0.075	0.729	-0.038	0.111	-0.009
0.440	-0.094	0.753	-0.038	0.111	-0.009
0.451	-0.113	0.716	-0.039	0.110	-0.009
0.433	-0.076	0.753	-0.038	0.110	-0.009
0.419	-0.083	0.696	-0.039	0.111	-0.009
0.438	-0.085	0.719	-0.039	0.111	-0.009
0.432	-0.092	0.695	-0.038	0.110	-0.009
0.409	-0.094	0.686	-0.039	0.111	-0.008
0.438	-0.066	0.719	-0.039	0.111	-0.009
0.424	-0.062	0.685	-0.038	0.111	-0.009
0.450	-0.087	0.750	-0.039	0.111	-0.009
0.444	-0.084	0.722	-0.039	0.111	-0.009
0.439	-0.069	0.705	-0.039	0.111	-0.008
0.455	-0.083	0.753	-0.039	0.111	-0.009
[truncated: 143,000 more rows]
