# Supplementary material for: Identification of Haptic Based Guiding Using Hard Reins
Source: PLoS One. 2015 Jul 22;10(7):e0132020. doi: 10.1371/journal.pone.0132020 (PMC4511788; doi:10.1371/journal.pone.0132020)
Supplement: S5 File — (ZIP) [file pone.0132020.s005.zip › Exp2_ForceData1/Subject5/path1/T5.csv]

-0.493	1.220	5.250	-0.037	0.060	-0.002
-0.536	1.201	5.231	-0.038	0.061	-0.001
-0.527	1.200	5.197	-0.038	0.061	-0.001
-0.554	1.185	5.239	-0.038	0.061	-0.001
-0.538	1.220	5.218	-0.038	0.061	-0.001
-0.538	1.206	5.228	-0.037	0.061	-0.001
-0.548	1.202	5.202	-0.038	0.061	-0.001
-0.521	1.184	5.246	-0.038	0.060	-0.001
-0.525	1.210	5.266	-0.038	0.060	-0.001
-0.507	1.211	5.244	-0.038	0.061	-0.001
-0.531	1.207	5.249	-0.038	0.061	-0.001
-0.539	1.226	5.231	-0.037	0.061	-0.001
-0.542	1.204	5.219	-0.038	0.061	-0.001
-0.531	1.223	5.225	-0.038	0.061	-0.001
-0.524	1.180	5.242	-0.038	0.060	-0.001
-0.525	1.206	5.239	-0.038	0.060	-0.001
-0.522	1.194	5.242	-0.037	0.060	-0.001
-0.524	1.224	5.248	-0.038	0.060	-0.001
-0.519	1.204	5.252	-0.038	0.061	-0.001
-0.542	1.202	5.232	-0.038	0.061	-0.001
-0.522	1.240	5.218	-0.037	0.061	-0.001
-0.542	1.194	5.180	-0.037	0.060	-0.001
-0.536	1.212	5.235	-0.038	0.061	-0.001
-0.517	1.187	5.239	-0.038	0.060	-0.001
-0.511	1.216	5.262	-0.038	0.060	-0.001
-0.511	1.204	5.245	-0.038	0.061	-0.001
-0.526	1.222	5.255	-0.038	0.061	-0.001
-0.534	1.209	5.214	-0.037	0.061	-0.001
-0.535	1.202	5.229	-0.038	0.061	-0.001
-0.512	1.216	5.211	-0.038	0.061	-0.001
-0.501	1.176	5.219	-0.037	0.060	-0.000
-0.511	1.217	5.258	-0.037	0.061	-0.001
-0.518	1.201	5.272	-0.037	0.060	-0.001
-0.522	1.219	5.231	-0.038	0.061	-0.001
-0.515	1.203	5.224	-0.037	0.060	-0.001
-0.521	1.226	5.205	-0.038	0.060	-0.001
-0.510	1.219	5.228	-0.037	0.061	-0.000
-0.528	1.207	5.208	-0.037	0.060	-0.001
-0.516	1.202	5.235	-0.038	0.061	-0.001
-0.510	1.170	5.245	-0.037	0.060	-0.001
-0.498	1.210	5.252	-0.038	0.060	-0.001
-0.498	1.211	5.251	-0.037	0.060	-0.001
-0.521	1.232	5.234	-0.037	0.061	-0.001
-0.514	1.208	5.207	-0.037	0.061	-0.001
-0.543	1.200	5.226	-0.038	0.060	-0.000
-0.513	1.208	5.228	-0.037	0.060	-0.001
-0.509	1.208	5.263	-0.038	0.060	-0.000
-0.490	1.216	5.241	-0.037	0.060	-0.001
-0.512	1.191	5.249	-0.037	0.061	-0.001
-0.514	1.220	5.207	-0.038	0.061	-0.001
-0.514	1.205	5.245	-0.037	0.060	-0.001
-0.510	1.218	5.221	-0.038	0.060	-0.001
-0.509	1.217	5.214	-0.037	0.060	-0.000
-0.529	1.204	5.198	-0.038	0.060	-0.000
-0.503	1.200	5.255	-0.037	0.060	-0.001
-0.516	1.191	5.262	-0.038	0.060	-0.001
-0.482	1.212	5.299	-0.038	0.061	-0.001
-0.505	1.210	5.224	-0.038	0.060	-0.001
-0.503	1.252	5.218	-0.037	0.061	-0.000
-0.519	1.201	5.177	-0.037	0.060	-0.000
-0.511	1.204	5.236	-0.038	0.061	-0.000
-0.504	1.198	5.235	-0.037	0.060	-0.000
-0.501	1.212	5.228	-0.038	0.060	-0.000
-0.481	1.203	5.238	-0.037	0.060	-0.001
-0.503	1.207	5.245	-0.038	0.060	-0.001
-0.487	1.210	5.248	-0.038	0.061	-0.001
-0.516	1.191	5.236	-0.038	0.060	-0.000
-0.512	1.235	5.197	-0.037	0.060	-0.000
-0.509	1.198	5.198	-0.037	0.060	-0.000
-0.499	1.218	5.228	-0.037	0.060	-0.001
-0.502	1.185	5.269	-0.037	0.060	-0.001
-0.503	1.216	5.258	-0.038	0.060	-0.001
-0.482	1.205	5.245	-0.037	0.060	-0.001
-0.489	1.223	5.201	-0.038	0.060	-0.000
-0.496	1.219	5.211	-0.037	0.061	-0.001
-0.506	1.208	5.214	-0.037	0.060	-0.000
-0.491	1.216	5.208	-0.038	0.060	-0.000
-0.484	1.196	5.218	-0.037	0.060	-0.000
-0.486	1.207	5.231	-0.037	0.060	-0.000
-0.483	1.198	5.265	-0.037	0.060	-0.001
-0.493	1.228	5.234	-0.037	0.060	-0.000
-0.483	1.207	5.241	-0.037	0.060	-0.001
-0.512	1.213	5.202	-0.038	0.060	0.000
-0.482	1.213	5.204	-0.037	0.060	-0.000
-0.495	1.205	5.265	-0.037	0.059	-0.000
-0.466	1.214	5.231	-0.037	0.060	-0.001
-0.477	1.195	5.238	-0.037	0.060	-0.000
-0.486	1.199	5.221	-0.037	0.061	-0.000
-0.491	1.201	5.262	-0.037	0.060	-0.000
-0.483	1.227	5.224	-0.037	0.060	-0.000
-0.485	1.201	5.194	-0.037	0.060	-0.000
-0.519	1.195	5.206	-0.038	0.060	0.000
-0.477	1.197	5.221	-0.037	0.060	-0.000
-0.488	1.199	5.252	-0.037	0.060	-0.000
-0.457	1.218	5.234	-0.037	0.060	-0.001
-0.471	1.209	5.241	-0.037	0.060	-0.000
-0.488	1.218	5.204	-0.037	0.061	-0.001
-0.493	1.197	5.222	-0.037	0.060	-0.000
-0.479	1.214	5.197	-0.038	0.060	-0.000
-0.473	1.186	5.218	-0.037	0.060	-0.000
-0.496	1.203	5.205	-0.037	0.060	-0.000
-0.472	1.194	5.228	-0.037	0.060	-0.000
-0.477	1.210	5.238	-0.037	0.060	-0.000
-0.457	1.201	5.245	-0.037	0.060	-0.000
-0.483	1.202	5.218	-0.037	0.060	-0.000
-0.468	1.238	5.207	-0.037	0.061	0.000
-0.485	1.201	5.173	-0.037	0.060	0.000
-0.477	1.198	5.221	-0.037	0.060	-0.000
-0.478	1.182	5.228	-0.038	0.060	-0.000
-0.466	1.199	5.235	-0.038	0.060	-0.000
-0.459	1.205	5.224	-0.037	0.060	-0.000
-0.474	1.215	5.238	-0.037	0.060	-0.000
-0.475	1.211	5.221	-0.037	0.060	-0.001
-0.487	1.197	5.208	-0.037	0.060	-0.000
-0.464	1.214	5.187	-0.037	0.060	-0.000
-0.452	1.190	5.208	-0.037	0.059	0.000
-0.458	1.197	5.228	-0.037	0.060	-0.000
-0.461	1.190	5.249	-0.037	0.060	-0.000
-0.476	1.223	5.255	-0.037	0.060	-0.000
-0.467	1.203	5.245	-0.037	0.060	-0.000
-0.464	1.226	5.190	-0.038	0.060	0.000
-0.456	1.216	5.207	-0.037	0.060	0.000
-0.478	1.206	5.177	-0.037	0.060	-0.000
-0.460	1.207	5.218	-0.037	0.060	0.000
-0.460	1.174	5.215	-0.037	0.060	-0.000
-0.450	1.209	5.238	-0.038	0.060	-0.000
-0.453	1.202	5.251	-0.037	0.060	-0.000
-0.466	1.226	5.231	-0.037	0.060	-0.000
-0.468	1.200	5.187	-0.037	0.060	-0.000
-0.497	1.200	5.182	-0.038	0.060	0.001
-0.448	1.182	5.204	-0.037	0.060	0.000
-0.453	1.190	5.239	-0.037	0.060	0.000
-0.440	1.210	5.227	-0.037	0.060	-0.000
-0.455	1.191	5.245	-0.037	0.060	-0.000
-0.463	1.201	5.201	-0.037	0.061	-0.000
-0.468	1.194	5.232	-0.037	0.060	0.000
-0.457	1.215	5.197	-0.038	0.060	0.000
-0.449	1.208	5.204	-0.037	0.060	0.000
-0.472	1.204	5.170	-0.037	0.060	0.000
-0.446	1.191	5.234	-0.037	0.060	-0.000
-0.461	1.189	5.235	-0.037	0.060	-0.000
-0.431	1.204	5.275	-0.038	0.060	-0.000
-0.456	1.204	5.214	-0.037	0.060	-0.000
-0.465	1.242	5.193	-0.037	0.061	0.000
-0.477	1.199	5.159	-0.037	0.060	0.000
-0.447	1.196	5.201	-0.037	0.060	0.000
-0.452	1.184	5.228	-0.037	0.060	-0.000
-0.439	1.197	5.235	-0.037	0.060	0.000
-0.432	1.201	5.244	-0.037	0.060	-0.000
-0.454	1.213	5.224	-0.037	0.060	0.000
-0.442	1.198	5.211	-0.037	0.060	-0.000
-0.467	1.184	5.225	-0.037	0.060	0.000
-0.447	1.216	5.183	-0.037	0.060	0.000
-0.456	1.191	5.194	-0.037	0.059	0.000
-0.432	1.205	5.207	-0.037	0.060	-0.000
-0.451	1.170	5.286	-0.037	0.060	-0.000
-0.453	1.209	5.245	-0.037	0.060	-0.000
-0.443	1.201	5.217	-0.037	0.060	-0.000
-0.447	1.212	5.167	-0.038	0.060	0.000
-0.437	1.202	5.194	-0.037	0.060	0.000
-0.463	1.197	5.201	-0.037	0.060	0.000
-0.445	1.195	5.204	-0.037	0.060	0.000
-0.432	1.184	5.208	-0.037	0.059	0.000
-0.430	1.196	5.214	-0.037	0.060	0.000
-0.444	1.194	5.238	-0.037	0.060	0.000
-0.444	1.231	5.224	-0.037	0.060	0.000
-0.445	1.188	5.191	-0.037	0.060	0.000
-0.451	1.206	5.150	-0.038	0.060	0.000
-0.435	1.183	5.194	-0.037	0.060	0.000
-0.437	1.201	5.255	-0.037	0.059	0.000
-0.398	1.215	5.226	-0.037	0.060	-0.000
-0.434	1.197	5.214	-0.037	0.060	-0.000
-0.427	1.188	5.163	-0.037	0.061	-0.000
-0.464	1.187	5.215	-0.037	0.060	0.000
-0.438	1.213	5.187	-0.037	0.060	0.000
-0.435	1.190	5.184	-0.037	0.060	0.000
-0.443	1.188	5.195	-0.038	0.060	0.000
-0.429	1.174	5.208	-0.037	0.060	0.000
-0.435	1.203	5.207	-0.037	0.059	0.000
-0.412	1.194	5.234	-0.037	0.060	-0.000
-0.436	1.203	5.228	-0.037	0.060	-0.000
-0.436	1.211	5.183	-0.037	0.061	0.000
-0.457	1.187	5.177	-0.037	0.060	0.001
-0.430	1.200	5.200	-0.037	0.060	0.000
-0.426	1.151	5.208	-0.037	0.060	0.000
-0.422	1.201	5.235	-0.038	0.060	0.000
-0.419	1.188	5.211	-0.037	0.060	0.000
-0.434	1.221	5.197	-0.037	0.060	0.000
-0.430	1.192	5.183	-0.037	0.060	0.000
-0.446	1.194	5.208	-0.037	0.060	0.000
-0.429	1.204	5.170	-0.037	0.060	0.000
-0.439	1.192	5.167	-0.037	0.059	0.001
-0.415	1.188	5.200	-0.037	0.060	0.000
-0.429	1.178	5.204	-0.037	0.060	0.000
-0.414	1.194	5.211	-0.038	0.060	-0.000
-0.423	1.196	5.214	-0.037	0.060	0.000
-0.420	1.216	5.162	-0.037	0.060	0.000
-0.429	1.197	5.170	-0.037	0.060	0.000
-0.436	1.195	5.184	-0.037	0.060	0.000
-0.432	1.188	5.197	-0.037	0.060	0.000
-0.418	1.178	5.211	-0.037	0.060	0.000
-0.404	1.196	5.231	-0.037	0.060	0.000
-0.423	1.180	5.207	-0.037	0.060	0.000
-0.431	1.215	5.217	-0.037	0.060	0.000
-0.438	1.182	5.174	-0.037	0.060	0.000
-0.420	1.215	5.163	-0.038	0.060	0.000
-0.412	1.181	5.181	-0.037	0.060	0.001
-0.420	1.180	5.173	-0.037	0.060	0.000
-0.423	1.183	5.214	-0.037	0.060	0.000
-0.419	1.171	5.215	-0.038	0.060	0.000
-0.405	1.193	5.217	-0.037	0.060	0.000
-0.413	1.181	5.208	-0.037	0.060	0.000
-0.420	1.220	5.183	-0.037	0.060	0.000
-0.424	1.188	5.180	-0.037	0.060	0.000
-0.432	1.186	5.150	-0.037	0.060	0.001
-0.405	1.171	5.191	-0.037	0.060	0.000
-0.410	1.187	5.217	-0.037	0.059	0.000
-0.396	1.189	5.210	-0.037	0.060	-0.000
-0.414	1.197	5.211	-0.037	0.060	0.000
-0.413	1.183	5.153	-0.038	0.061	0.000
-0.437	1.172	5.168	-0.037	0.060	0.001
-0.414	1.202	5.163	-0.037	0.060	0.000
-0.408	1.181	5.194	-0.037	0.060	0.001
-0.408	1.182	5.170	-0.037	0.060	0.000
-0.405	1.178	5.217	-0.037	0.060	0.000
-0.412	1.191	5.210	-0.037	0.060	-0.000
-0.405	1.175	5.225	-0.038	0.060	0.000
-0.411	1.194	5.180	-0.037	0.060	0.000
-0.423	1.215	5.163	-0.037	0.061	0.001
-0.433	1.180	5.136	-0.037	0.059	0.001
-0.399	1.178	5.187	-0.037	0.060	0.000
-0.411	1.156	5.215	-0.037	0.060	0.000
-0.394	1.188	5.224	-0.037	0.060	0.000
-0.390	1.178	5.204	-0.037	0.060	0.000
-0.414	1.223	5.173	-0.037	0.060	0.001
-0.406	1.184	5.139	-0.037	0.060	0.000
-0.427	1.189	5.188	-0.037	0.060	0.001
-0.402	1.174	5.170	-0.037	0.060	0.000
-0.410	1.176	5.177	-0.037	0.059	0.001
-0.377	1.185	5.186	-0.037	0.060	0.000
-0.412	1.170	5.221	-0.037	0.060	0.000
-0.422	1.203	5.186	-0.037	0.060	-0.000
-0.412	1.178	5.191	-0.037	0.060	0.000
-0.405	1.211	5.118	-0.038	0.060	0.000
-0.390	1.165	5.160	-0.037	0.060	0.001
-0.398	1.181	5.163	-0.037	0.060	0.000
-0.400	1.171	5.187	-0.037	0.060	0.000
-0.392	1.177	5.194	-0.037	0.060	0.000
-0.383	1.182	5.190	-0.037	0.060	0.000
-0.398	1.193	5.183	-0.037	0.060	0.000
-0.402	1.210	5.183	-0.037	0.060	0.000
-0.413	1.183	5.136	-0.037	0.060	0.001
-0.414	1.184	5.153	-0.037	0.060	0.001
-0.383	1.153	5.177	-0.037	0.060	0.001
-0.395	1.190	5.218	-0.038	0.059	0.000
-0.366	1.190	5.185	-0.037	0.060	-0.000
-0.404	1.189	5.184	-0.038	0.060	0.000
-0.400	1.187	5.125	-0.037	0.061	0.000
-0.442	1.158	5.145	-0.038	0.060	0.001
-0.386	1.184	5.163	-0.037	0.060	0.000
-0.396	1.177	5.177	-0.037	0.059	0.001
-0.384	1.186	5.159	-0.037	0.060	0.000
-0.395	1.169	5.173	-0.037	0.060	0.000
-0.401	1.186	5.173	-0.037	0.060	0.000
-0.397	1.177	5.184	-0.037	0.060	0.000
-0.402	1.202	5.153	-0.038	0.060	0.000
-0.396	1.183	5.149	-0.037	0.060	0.001
-0.419	1.168	5.129	-0.037	0.060	0.001
-0.388	1.167	5.191	-0.037	0.060	0.001
-0.401	1.152	5.197	-0.037	0.060	0.000
-0.375	1.183	5.238	-0.038	0.060	0.000
-0.393	1.179	5.183	-0.037	0.060	0.000
-0.398	1.221	5.162	-0.037	0.060	0.001
-0.404	1.170	5.118	-0.037	0.060	0.000
-0.410	1.184	5.163	-0.037	0.060	0.001
-0.388	1.174	5.156	-0.037	0.060	0.001
-0.402	1.175	5.146	-0.037	0.059	0.001
-0.374	1.167	5.166	-0.037	0.060	0.000
-0.392	1.170	5.173	-0.037	0.060	0.000
-0.385	1.176	5.176	-0.037	0.060	0.000
-0.408	1.163	5.184	-0.037	0.060	0.001
-0.400	1.205	5.136	-0.037	0.060	0.001
-0.398	1.165	5.143	-0.037	0.060	0.001
-0.396	1.174	5.177	-0.037	0.060	0.000
-0.399	1.150	5.197	-0.037	0.060	0.000
-0.409	1.181	5.173	-0.037	0.060	0.000
-0.376	1.168	5.187	-0.037	0.060	0.000
-0.394	1.191	5.142	-0.037	0.060	0.000
-0.392	1.185	5.156	-0.037	0.060	0.000
-0.398	1.174	5.143	-0.037	0.060	0.001
-0.380	1.187	5.125	-0.038	0.060	0.001
-0.373	1.157	5.146	-0.037	0.059	0.001
-0.386	1.172	5.153	-0.037	0.060	0.000
-0.381	1.159	5.187	-0.037	0.060	0.000
-0.396	1.194	5.186	-0.037	0.060	0.000
-0.388	1.172	5.153	-0.037	0.060	0.000
-0.396	1.175	5.133	-0.038	0.060	0.001
-0.381	1.173	5.156	-0.037	0.060	0.000
-0.384	1.184	5.187	-0.037	0.059	0.000
-0.365	1.184	5.145	-0.037	0.060	0.000
-0.384	1.151	5.156	-0.037	0.060	0.000
-0.376	1.181	5.152	-0.037	0.060	0.000
-0.379	1.164	5.187	-0.037	0.060	0.000
-0.396	1.193	5.146	-0.037	0.060	0.000
-0.391	1.165	5.112	-0.037	0.060	0.000
-0.412	1.167	5.130	-0.038	0.060	0.001
-0.371	1.162	5.160	-0.037	0.060	0.001
-0.375	1.168	5.180	-0.037	0.059	0.000
-0.350	1.175	5.169	-0.037	0.060	0.000
-0.389	1.171	5.163	-0.037	0.060	0.000
-0.395	1.188	5.105	-0.037	0.061	0.000
-0.401	1.164	5.147	-0.037	0.060	0.001
-0.379	1.177	5.156	-0.037	0.060	0.000
-0.378	1.150	5.146	-0.037	0.060	0.000
-0.387	1.169	5.156	-0.037	0.060	0.000
-0.377	1.166	5.166	-0.037	0.060	0.000
-0.383	1.180	5.156	-0.037	0.060	0.000
-0.376	1.172	5.173	-0.037	0.060	0.000
-0.388	1.173	5.160	-0.037	0.060	0.000
-0.374	1.204	5.118	-0.037	0.060	0.001
-0.400	1.168	5.108	-0.037	0.060	0.001
-0.382	1.165	5.146	-0.037	0.060	0.000
-0.375	1.149	5.163	-0.038	0.060	0.000
-0.369	1.176	5.173	-0.037	0.060	0.000
-0.366	1.168	5.159	-0.037	0.060	0.000
-0.380	1.185	5.132	-0.037	0.060	0.000
-0.389	1.163	5.149	-0.037	0.060	0.000
-0.395	1.160	5.133	-0.037	0.060	0.001
-0.371	1.163	5.146	-0.037	0.060	0.001
-0.372	1.145	5.122	-0.037	0.059	0.001
-0.364	1.169	5.142	-0.037	0.060	0.000
-0.382	1.148	5.187	-0.037	0.060	0.000
-0.386	1.189	5.173	-0.037	0.060	0.000
-0.381	1.170	5.146	-0.037	0.060	0.001
-0.382	1.187	5.091	-0.038	0.060	0.000
-0.370	1.156	5.140	-0.037	0.060	0.001
-0.380	1.164	5.125	-0.037	0.060	0.000
-0.375	1.155	5.163	-0.037	0.060	0.000
-0.379	1.144	5.133	-0.037	0.060	0.000
-0.362	1.163	5.160	-0.038	0.060	0.000
-0.381	1.169	5.129	-0.037	0.060	0.000
-0.372	1.172	5.122	-0.037	0.060	0.000
-0.388	1.164	5.125	-0.037	0.060	0.000
-0.394	1.166	5.126	-0.038	0.060	0.001
-0.370	1.142	5.122	-0.037	0.060	0.001
-0.378	1.160	5.160	-0.037	0.060	0.000
-0.346	1.169	5.161	-0.037	0.060	-0.000
-0.374	1.166	5.146	-0.037	0.060	0.000
-0.377	1.163	5.101	-0.037	0.061	0.000
-0.406	1.150	5.134	-0.037	0.060	0.001
-0.369	1.178	5.125	-0.037	0.060	0.000
-0.373	1.152	5.153	-0.037	0.060	0.001
-0.378	1.170	5.112	-0.037	0.060	0.000
-0.363	1.148	5.170	-0.037	0.060	0.001
-0.382	1.166	5.139	-0.037	0.060	0.000
-0.363	1.163	5.180	-0.038	0.060	0.000
-0.371	1.170	5.135	-0.037	0.060	0.000
-0.377	1.197	5.115	-0.037	0.061	0.001
-0.400	1.165	5.081	-0.037	0.060	0.001
-0.374	1.154	5.122	-0.037	0.060	0.000
-0.379	1.140	5.143	-0.037	0.060	0.000
-0.363	1.161	5.159	-0.038	0.060	0.000
-0.366	1.160	5.146	-0.037	0.060	0.000
-0.378	1.199	5.128	-0.037	0.061	0.001
-0.386	1.158	5.091	-0.037	0.061	0.000
-0.401	1.160	5.119	-0.038	0.060	0.001
-0.363	1.156	5.116	-0.038	0.060	0.001
-0.370	1.153	5.153	-0.037	0.060	0.001
-0.350	1.155	5.125	-0.037	0.060	0.000
-0.379	1.157	5.176	-0.037	0.060	0.000
-0.392	1.172	5.159	-0.037	0.061	-0.000
-0.389	1.157	5.153	-0.038	0.060	0.000
-0.377	1.186	5.067	-0.038	0.060	0.000
-0.363	1.151	5.101	-0.037	0.060	0.001
-0.372	1.157	5.105	-0.037	0.060	0.000
-0.366	1.145	5.156	-0.037	0.060	0.000
-0.374	1.162	5.136	-0.037	0.060	0.000
-0.364	1.161	5.145	-0.037	0.060	0.000
-0.368	1.155	5.153	-0.037	0.060	0.000
-0.382	1.185	5.125	-0.037	0.061	0.000
-0.395	1.157	5.105	-0.037	0.060	0.000
-0.388	1.164	5.105	-0.038	0.060	0.001
-0.360	1.127	5.109	-0.037	0.060	0.000
-0.369	1.160	5.149	-0.037	0.060	0.000
-0.339	1.172	5.144	-0.037	0.060	-0.000
-0.388	1.162	5.129	-0.037	0.060	0.000
-0.384	1.162	5.088	-0.037	0.061	0.000
-0.424	1.142	5.117	-0.038	0.060	0.001
-0.369	1.169	5.111	-0.037	0.060	0.000
-0.380	1.152	5.119	-0.037	0.060	0.000
-0.375	1.163	5.112	-0.037	0.061	0.000
-0.376	1.141	5.143	-0.037	0.060	0.000
-0.384	1.163	5.122	-0.037	0.061	0.000
-0.372	1.156	5.149	-0.037	0.060	0.000
-0.384	1.169	5.122	-0.038	0.060	0.000
-0.378	1.164	5.088	-0.037	0.061	0.000
-0.400	1.148	5.071	-0.037	0.060	0.001
-0.367	1.145	5.142	-0.037	0.060	0.000
-0.379	1.117	5.146	-0.038	0.060	-0.000
-0.359	1.161	5.177	-0.038	0.061	0.000
-0.369	1.152	5.149	-0.037	0.060	0.000
-0.378	1.198	5.118	-0.037	0.061	0.001
-0.387	1.152	5.074	-0.037	0.061	0.000
-0.391	1.152	5.105	-0.038	0.061	0.000
-0.371	1.150	5.108	-0.037	0.060	0.000
-0.376	1.158	5.111	-0.037	0.060	0.000
-0.360	1.154	5.132	-0.037	0.060	0.000
-0.372	1.152	5.125	-0.037	0.060	-0.000
-0.372	1.159	5.118	-0.038	0.061	0.000
-0.390	1.151	5.133	-0.037	0.061	0.000
-0.386	1.182	5.095	-0.037	0.061	0.000
-0.390	1.144	5.095	-0.037	0.060	0.001
-0.376	1.157	5.112	-0.037	0.060	0.000
-0.377	1.133	5.166	-0.037	0.061	0.000
-0.385	1.162	5.152	-0.037	0.060	-0.000
-0.370	1.155	5.132	-0.037	0.061	0.000
-0.383	1.177	5.095	-0.038	0.060	0.000
-0.375	1.172	5.128	-0.037	0.061	0.000
-0.397	1.154	5.085	-0.037	0.060	0.000
-0.380	1.157	5.084	-0.037	0.060	0.000
-0.368	1.143	5.105	-0.037	0.060	0.001
-0.369	1.149	5.135	-0.037	0.060	0.000
-0.380	1.141	5.153	-0.037	0.060	0.000
-0.381	1.172	5.132	-0.037	0.061	0.000
-0.387	1.150	5.101	-0.037	0.061	0.000
-0.390	1.165	5.092	-0.038	0.060	0.001
-0.383	1.146	5.105	-0.037	0.060	0.000
-0.385	1.158	5.159	-0.037	0.060	0.000
-0.339	1.171	5.114	-0.037	0.060	-0.000
-0.377	1.140	5.115	-0.037	0.060	0.000
-0.381	1.153	5.105	-0.037	0.061	-0.000
-0.392	1.143	5.129	-0.037	0.061	0.000
-0.372	1.180	5.108	-0.037	0.061	0.000
-0.385	1.144	5.088	-0.037	0.061	0.000
-0.403	1.148	5.103	-0.038	0.061	0.001
-0.374	1.145	5.098	-0.037	0.061	0.000
-0.377	1.145	5.156	-0.037	0.060	0.000
-0.352	1.166	5.144	-0.037	0.060	-0.000
-0.377	1.154	5.132	-0.037	0.060	-0.000
-0.387	1.170	5.077	-0.037	0.061	0.000
-0.404	1.154	5.088	-0.037	0.060	0.000
-0.379	1.160	5.094	-0.037	0.061	0.000
-0.375	1.113	5.105	-0.038	0.060	-0.000
-0.374	1.157	5.105	-0.038	0.061	0.000
-0.374	1.132	5.139	-0.037	0.061	0.000
-0.383	1.172	5.115	-0.037	0.061	0.000
-0.372	1.154	5.114	-0.037	0.061	-0.000
-0.405	1.165	5.112	-0.037	0.061	0.000
-0.375	1.173	5.084	-0.037	0.061	0.000
-0.401	1.149	5.067	-0.037	0.060	0.000
-0.370	1.156	5.108	-0.037	0.061	0.000
-0.384	1.127	5.132	-0.037	0.060	-0.000
-0.368	1.159	5.152	-0.037	0.061	-0.000
-0.371	1.152	5.125	-0.037	0.061	-0.000
-0.391	1.176	5.084	-0.037	0.061	0.000
-0.391	1.154	5.087	-0.037	0.061	-0.000
-0.394	1.140	5.106	-0.037	0.061	0.000
-0.382	1.154	5.105	-0.037	0.061	0.000
-0.376	1.133	5.112	-0.037	0.060	0.000
-0.370	1.151	5.118	-0.038	0.061	-0.000
-0.386	1.144	5.139	-0.037	0.061	-0.000
-0.384	1.175	5.111	-0.037	0.061	-0.000
-0.388	1.145	5.105	-0.037	0.061	-0.000
-0.386	1.164	5.061	-0.038	0.061	0.000
-0.380	1.144	5.098	-0.037	0.060	0.000
-0.388	1.154	5.077	-0.037	0.061	-0.000
-0.396	1.140	5.125	-0.037	0.061	-0.000
-0.378	1.128	5.102	-0.037	0.061	-0.000
-0.368	1.144	5.105	-0.038	0.061	-0.000
-0.382	1.143	5.108	-0.037	0.061	-0.000
-0.390	1.167	5.115	-0.037	0.061	-0.000
-0.402	1.152	5.087	-0.037	0.061	0.000
-0.408	1.145	5.085	-0.037	0.061	0.000
-0.381	1.130	5.088	-0.037	0.061	0.000
-0.376	1.152	5.132	-0.037	0.060	0.000
-0.359	1.145	5.138	-0.037	0.061	-0.000
-0.392	1.156	5.128	-0.037	0.061	-0.000
-0.394	1.147	5.067	-0.037	0.062	-0.000
-0.412	1.131	5.103	-0.038	0.061	0.000
-0.389	1.153	5.081	-0.038	0.061	-0.000
-0.383	1.144	5.095	-0.037	0.061	0.000
-0.379	1.149	5.111	-0.037	0.061	-0.000
-0.378	1.136	5.132	-0.037	0.061	0.000
-0.396	1.156	5.105	-0.038	0.061	-0.000
-0.390	1.142	5.139	-0.037	0.061	-0.000
-0.393	1.167	5.087	-0.037	0.061	-0.000
-0.391	1.162	5.070	-0.037	0.061	0.000
-0.416	1.143	5.050	-0.037	0.061	0.000
-0.382	1.145	5.098	-0.037	0.061	0.000
-0.396	1.122	5.112	-0.037	0.061	-0.000
-0.373	1.147	5.129	-0.037	0.061	-0.000
-0.394	1.149	5.101	-0.037	0.061	-0.000
-0.393	1.178	5.115	-0.037	0.061	0.000
-0.404	1.144	5.064	-0.037	0.061	-0.000
-0.407	1.141	5.088	-0.037	0.061	0.000
-0.384	1.134	5.095	-0.037	0.061	0.000
-0.383	1.147	5.122	-0.037	0.060	0.000
-0.370	1.156	5.110	-0.037	0.061	-0.000
-0.394	1.135	5.142	-0.037	0.061	-0.000
-0.398	1.167	5.097	-0.037	0.061	-0.001
-0.405	1.147	5.108	-0.037	0.061	-0.000
-0.396	1.175	5.043	-0.038	0.061	-0.000
-0.368	1.137	5.071	-0.037	0.061	0.000
-0.389	1.152	5.088	-0.037	0.061	0.000
-0.388	1.131	5.101	-0.037	0.061	-0.000
-0.395	1.158	5.122	-0.037	0.061	-0.000
-0.379	1.148	5.094	-0.037	0.061	-0.000
-0.393	1.152	5.071	-0.038	0.061	-0.000
-0.386	1.169	5.084	-0.037	0.061	-0.000
-0.405	1.150	5.057	-0.037	0.061	-0.000
-0.389	1.148	5.071	-0.037	0.061	-0.000
-0.381	1.110	5.092	-0.037	0.061	-0.000
-0.381	1.156	5.115	-0.037	0.061	-0.000
-0.375	1.154	5.118	-0.037	0.061	-0.000
-0.397	1.169	5.091	-0.037	0.061	-0.000
-0.398	1.146	5.064	-0.037	0.062	-0.000
-0.440	1.129	5.076	-0.038	0.061	0.000
-0.381	1.140	5.088	-0.037	0.061	-0.000
-0.399	1.138	5.122	-0.037	0.061	-0.000
-0.377	1.151	5.084	-0.037	0.061	-0.000
-0.387	1.138	5.128	-0.037	0.061	-0.000
-0.393	1.154	5.084	-0.037	0.062	-0.000
-0.393	1.133	5.112	-0.037	0.061	-0.000
-0.392	1.166	5.074	-0.038	0.061	-0.000
-0.392	1.153	5.071	-0.037	0.061	-0.000
-0.411	1.150	5.068	-0.037	0.061	0.000
-0.387	1.135	5.108	-0.037	0.061	-0.000
-0.399	1.127	5.105	-0.037	0.061	-0.001
-0.373	1.152	5.156	-0.038	0.061	-0.001
-0.389	1.156	5.087	-0.037	0.061	-0.000
-0.391	1.194	5.070	-0.037	0.062	0.000
-0.422	1.141	5.033	-0.037	0.061	0.000
-0.399	1.144	5.068	-0.037	0.061	0.000
-0.384	1.133	5.088	-0.037	0.061	-0.000
-0.404	1.152	5.098	-0.037	0.061	-0.000
-0.387	1.150	5.097	-0.037	0.061	-0.000
-0.397	1.168	5.094	-0.037	0.061	-0.000
-0.390	1.145	5.081	-0.037	0.062	-0.000
-0.410	1.139	5.088	-0.037	0.061	-0.000
-0.397	1.163	5.046	-0.037	0.061	-0.000
-0.397	1.147	5.077	-0.037	0.061	0.000
-0.386	1.156	5.081	-0.037	0.061	-0.000
-0.400	1.122	5.156	-0.037	0.061	-0.000
-0.416	1.154	5.098	-0.037	0.062	-0.001
-0.395	1.149	5.094	-0.037	0.061	-0.000
-0.402	1.173	5.026	-0.038	0.061	-0.000
-0.396	1.152	5.077	-0.037	0.061	-0.000
-0.408	1.145	5.047	-0.037	0.061	0.000
-0.407	1.148	5.081	-0.037	0.061	-0.000
-0.385	1.135	5.067	-0.037	0.061	0.000
-0.396	1.150	5.111	-0.037	0.061	-0.000
-0.405	1.137	5.112	-0.037	0.061	-0.000
-0.399	1.174	5.087	-0.037	0.062	-0.000
-0.403	1.147	5.071	-0.037	0.062	-0.000
-0.419	1.157	5.061	-0.038	0.062	0.000
-0.391	1.126	5.071	-0.037	0.061	0.000
-0.410	1.149	5.119	-0.037	0.060	-0.000
-0.361	1.160	5.089	-0.037	0.061	-0.001
-0.399	1.144	5.084	-0.037	0.061	-0.000
-0.392	1.154	5.053	-0.037	0.062	-0.000
-0.428	1.137	5.078	-0.037	0.062	-0.000
-0.399	1.171	5.070	-0.037	0.062	-0.000
-0.398	1.136	5.074	-0.037	0.061	-0.000
-0.413	1.152	5.068	-0.037	0.061	-0.000
-0.391	1.133	5.088	-0.037	0.061	-0.000
-0.393	1.152	5.101	-0.037	0.061	-0.000
-0.386	1.151	5.087	-0.037	0.061	-0.000
-0.398	1.165	5.097	-0.037	0.061	-0.000
-0.408	1.163	5.040	-0.037	0.062	-0.000
-0.429	1.142	5.051	-0.037	0.061	-0.000
-0.405	1.150	5.098	-0.037	0.061	-0.000
-0.401	1.105	5.088	-0.037	0.061	-0.001
-0.381	1.155	5.111	-0.038	0.062	-0.000
-0.396	1.147	5.091	-0.037	0.061	-0.000
-0.406	1.185	5.067	-0.037	0.062	-0.000
-0.401	1.144	5.067	-0.037	0.062	-0.000
-0.427	1.146	5.075	-0.037	0.062	-0.000
-0.401	1.173	5.070	-0.037	0.062	-0.000
-0.434	1.142	5.047	-0.037	0.061	-0.000
-0.393	1.147	5.084	-0.037	0.061	-0.000
-0.410	1.133	5.108	-0.037	0.061	-0.000
-0.391	1.149	5.122	-0.037	0.061	-0.000
-0.398	1.144	5.094	-0.037	0.061	-0.000
-0.409	1.181	5.060	-0.037	0.062	-0.000
-0.408	1.144	5.060	-0.037	0.061	-0.000
-0.416	1.148	5.064	-0.037	0.062	-0.000
-0.406	1.144	5.081	-0.037	0.062	-0.000
-0.398	1.135	5.098	-0.037	0.061	-0.000
-0.388	1.150	5.070	-0.037	0.062	-0.000
-0.407	1.147	5.087	-0.037	0.061	-0.000
-0.412	1.176	5.090	-0.037	0.062	-0.001
-0.411	1.155	5.077	-0.037	0.061	-0.000
-0.408	1.170	5.019	-0.038	0.061	-0.000
-0.393	1.135	5.071	-0.037	0.061	0.000
-0.410	1.151	5.047	-0.037	0.062	-0.000
-0.412	1.136	5.105	-0.037	0.062	-0.000
-0.415	1.147	5.067	-0.037	0.062	-0.000
-0.394	1.147	5.101	-0.037	0.062	-0.000
-0.428	1.158	5.074	-0.037	0.062	-0.000
-0.409	1.164	5.081	-0.037	0.062	-0.000
-0.421	1.155	5.081	-0.037	0.061	-0.000
-0.414	1.156	5.054	-0.037	0.062	-0.000
-0.398	1.134	5.081	-0.037	0.061	-0.000
-0.402	1.157	5.098	-0.037	0.062	-0.000
-0.393	1.150	5.097	-0.037	0.062	-0.001
-0.420	1.161	5.081	-0.037	0.062	-0.000
-0.421	1.151	5.033	-0.037	0.062	-0.000
-0.448	1.139	5.055	-0.037	0.062	0.000
-0.408	1.155	5.057	-0.037	0.061	-0.000
-0.409	1.147	5.084	-0.037	0.061	-0.000
-0.406	1.154	5.074	-0.037	0.062	-0.000
-0.407	1.137	5.098	-0.037	0.062	-0.000
-0.417	1.167	5.067	-0.037	0.062	-0.001
-0.405	1.147	5.105	-0.037	0.062	-0.000
-0.416	1.163	5.074	-0.037	0.062	-0.000
-0.422	1.164	5.053	-0.037	0.062	-0.000
-0.437	1.154	5.026	-0.037	0.061	-0.000
-0.407	1.146	5.053	-0.037	0.062	-0.000
-0.413	1.136	5.091	-0.037	0.061	-0.001
-0.396	1.155	5.094	-0.037	0.062	-0.000
-0.404	1.149	5.077	-0.037	0.062	-0.000
-0.412	1.187	5.067	-0.037	0.062	-0.000
-0.433	1.156	5.033	-0.037	0.062	-0.000
-0.428	1.146	5.064	-0.037	0.062	-0.000
-0.411	1.150	5.050	-0.037	0.062	-0.000
-0.406	1.144	5.088	-0.037	0.061	-0.000
-0.395	1.159	5.094	-0.037	0.062	-0.001
-0.417	1.151	5.115	-0.037	0.062	-0.000
-0.424	1.165	5.073	-0.037	0.062	-0.001
-0.427	1.152	5.078	-0.037	0.062	-0.000
-0.412	1.180	5.026	-0.038	0.062	-0.000
-0.393	1.130	5.064	-0.037	0.061	0.000
-0.420	1.153	5.071	-0.037	0.062	-0.000
-0.415	1.147	5.098	-0.037	0.062	-0.000
-0.409	1.167	5.070	-0.037	0.062	-0.000
-0.414	1.166	5.070	-0.037	0.062	-0.000
-0.420	1.160	5.064	-0.037	0.062	-0.000
-0.423	1.181	5.077	-0.037	0.062	-0.000
-0.434	1.153	5.040	-0.037	0.062	-0.000
-0.430	1.157	5.054	-0.037	0.062	-0.000
-0.405	1.119	5.054	-0.037	0.061	-0.000
-0.414	1.157	5.112	-0.037	0.061	-0.000
-0.384	1.167	5.093	-0.037	0.062	-0.001
-0.422	1.167	5.074	-0.037	0.062	-0.000
-0.414	1.154	5.019	-0.037	0.062	-0.000
-0.462	1.138	5.045	-0.038	0.062	0.000
-0.415	1.158	5.064	-0.037	0.062	-0.000
-0.411	1.146	5.074	-0.037	0.061	-0.000
-0.404	1.167	5.063	-0.037	0.062	-0.000
-0.409	1.148	5.087	-0.037	0.062	-0.000
-0.416	1.161	5.067	-0.037	0.062	-0.001
-0.412	1.155	5.094	-0.037	0.062	-0.000
-0.423	1.163	5.053	-0.037	0.062	-0.000
-0.419	1.163	5.046	-0.037	0.062	-0.000
-0.445	1.164	5.030	-0.037	0.062	0.000
-0.412	1.148	5.081	-0.037	0.062	-0.000
-0.419	1.116	5.095	-0.037	0.061	-0.001
-0.397	1.159	5.135	-0.038	0.062	-0.001
-0.418	1.149	5.070	-0.037	0.062	-0.000
-0.429	1.208	5.056	-0.037	0.062	-0.000
-0.438	1.149	5.016	-0.036	0.062	-0.000
-0.439	1.156	5.075	-0.037	0.062	-0.000
-0.417	1.143	5.054	-0.037	0.062	-0.000
-0.433	1.160	5.060	-0.037	0.062	-0.000
-0.412	1.160	5.060	-0.037	0.062	-0.000
-0.429	1.157	5.074	-0.037	0.062	-0.000
-0.411	1.164	5.073	-0.037	0.062	-0.001
-0.437	1.152	5.061	-0.037	0.062	-0.000
-0.422	1.176	5.043	-0.037	0.062	0.000
-0.426	1.137	5.054	-0.037	0.061	0.000
-0.425	1.166	5.060	-0.037	0.062	-0.000
-0.428	1.123	5.119	-0.036	0.062	-0.000
-0.439	1.165	5.067	-0.037	0.062	-0.001
-0.409	1.148	5.081	-0.037	0.062	-0.000
-0.426	1.178	5.026	-0.037	0.062	-0.000
-0.405	1.170	5.053	-0.037	0.062	0.000
-0.443	1.154	5.030	-0.037	0.062	-0.000
-0.416	1.162	5.033	-0.037	0.062	-0.000
-0.404	1.135	5.047	-0.037	0.061	0.000
-0.409	1.151	5.064	-0.037	0.062	-0.000
-0.429	1.153	5.077	-0.037	0.062	-0.000
-0.436	1.187	5.070	-0.037	0.062	-0.001
-0.426	1.156	5.057	-0.037	0.062	-0.000
-0.440	1.164	5.027	-0.037	0.062	-0.000
-0.416	1.151	5.053	-0.037	0.062	-0.000
-0.431	1.160	5.081	-0.037	0.061	-0.000
-0.386	1.170	5.069	-0.037	0.062	-0.001
-0.419	1.149	5.067	-0.037	0.062	-0.000
-0.424	1.167	5.026	-0.037	0.063	-0.001
-0.451	1.150	5.061	-0.037	0.062	-0.000
-0.428	1.178	5.036	-0.037	0.062	-0.000
-0.427	1.162	5.040	-0.037	0.062	-0.000
-0.445	1.150	5.044	-0.037	0.062	0.000
-0.416	1.151	5.067	-0.037	0.062	-0.000
-0.429	1.154	5.078	-0.037	0.062	-0.000
-0.408	1.163	5.066	-0.037	0.062	-0.001
-0.436	1.162	5.074	-0.037	0.062	-0.000
-0.437	1.181	5.036	-0.037	0.063	-0.000
-0.441	1.149	5.034	-0.037	0.062	0.000
-0.421	1.160	5.040	-0.037	0.062	-0.000
-0.423	1.119	5.057	-0.037	0.062	-0.001
-0.422	1.150	5.068	-0.037	0.062	-0.000
-0.408	1.148	5.067	-0.037	0.062	-0.000
-0.439	1.177	5.067	-0.037	0.062	-0.000
-0.419	1.160	5.063	-0.037	0.062	-0.000
-0.446	1.166	5.040	-0.037	0.062	-0.000
-0.423	1.184	5.023	-0.037	0.062	0.000
-0.444	1.153	5.019	-0.036	0.062	-0.000
-0.425	1.152	5.057	-0.037	0.062	-0.000
-0.421	1.130	5.071	-0.037	0.062	-0.001
-0.409	1.168	5.077	-0.037	0.062	-0.000
-0.417	1.152	5.046	-0.037	0.062	-0.001
-0.435	1.183	5.050	-0.037	0.062	-0.000
-0.437	1.160	5.040	-0.037	0.062	-0.000
-0.446	1.155	5.040	-0.037	0.062	-0.000
-0.426	1.161	5.057	-0.037	0.062	-0.000
-0.417	1.139	5.057	-0.037	0.062	-0.000
-0.410	1.155	5.057	-0.037	0.062	-0.000
-0.431	1.142	5.074	-0.037	0.062	-0.000
-0.440	1.192	5.077	-0.037	0.063	-0.001
-0.437	1.146	5.040	-0.037	0.062	-0.000
-0.435	1.182	5.013	-0.037	0.062	-0.000
-0.415	1.153	5.026	-0.037	0.062	0.000
-0.429	1.161	5.023	-0.037	0.062	-0.000
-0.426	1.150	5.060	-0.037	0.062	-0.000
-0.407	1.140	5.053	-0.037	0.062	-0.000
-0.418	1.156	5.061	-0.037	0.062	-0.000
-0.426	1.156	5.064	-0.037	0.062	-0.000
-0.425	1.183	5.053	-0.037	0.063	-0.000
-0.433	1.147	5.016	-0.037	0.062	-0.000
-0.445	1.159	5.027	-0.037	0.062	-0.000
-0.419	1.136	5.061	-0.037	0.062	-0.000
-0.419	1.141	5.064	-0.037	0.062	-0.000
-0.403	1.159	5.056	-0.036	0.062	-0.001
-0.427	1.155	5.064	-0.037	0.062	-0.000
-0.420	1.154	5.009	-0.037	0.063	-0.000
-0.452	1.139	5.034	-0.037	0.062	0.000
-0.425	1.162	5.020	-0.037	0.062	-0.000
-0.418	1.148	5.030	-0.037	0.062	0.000
-0.433	1.149	5.002	-0.036	0.062	-0.000
-0.408	1.132	5.057	-0.037	0.062	-0.000
-0.438	1.149	5.040	-0.037	0.062	-0.001
-0.416	1.151	5.091	-0.037	0.063	-0.000
-0.421	1.158	5.046	-0.037	0.063	-0.001
-0.426	1.195	5.009	-0.037	0.063	0.000
-0.453	1.147	4.972	-0.036	0.062	-0.000
-0.434	1.148	5.030	-0.037	0.063	-0.000
-0.429	1.125	5.047	-0.037	0.062	-0.000
-0.421	1.156	5.040	-0.037	0.062	-0.000
-0.416	1.144	5.040	-0.037	0.062	-0.000
-0.435	1.171	5.057	-0.037	0.062	-0.000
-0.414	1.143	5.023	-0.037	0.063	-0.000
-0.441	1.146	5.051	-0.037	0.063	-0.000
-0.430	1.158	4.986	-0.037	0.063	0.000
-0.422	1.139	5.023	-0.037	0.062	0.000
-0.415	1.151	5.037	-0.037	0.062	-0.000
-0.439	1.130	5.074	-0.036	0.063	-0.000
-0.437	1.163	5.047	-0.037	0.063	-0.001
-0.410	1.134	5.033	-0.037	0.062	-0.000
-0.425	1.174	4.972	-0.038	0.062	-0.000
-0.416	1.155	5.009	-0.037	0.063	-0.000
-0.437	1.140	4.979	-0.037	0.063	-0.000
-0.428	1.149	5.006	-0.037	0.063	-0.000
-0.411	1.131	5.003	-0.037	0.062	-0.000
-0.413	1.142	5.033	-0.037	0.062	-0.000
-0.420	1.139	5.037	-0.037	0.062	-0.000
-0.431	1.181	5.036	-0.037	0.063	-0.000
-0.434	1.142	5.009	-0.037	0.063	-0.000
-0.437	1.152	4.969	-0.038	0.062	-0.000
-0.417	1.131	5.027	-0.037	0.062	-0.000
-0.430	1.149	5.047	-0.037	0.062	-0.000
-0.381	1.163	5.052	-0.037	0.062	-0.001
-0.418	1.140	5.033	-0.037	0.063	-0.000
-0.421	1.149	5.006	-0.037	0.064	-0.001
-0.450	1.138	5.010	-0.037	0.063	0.000
-0.417	1.166	5.012	-0.037	0.063	-0.000
-0.431	1.146	4.979	-0.037	0.063	-0.000
-0.441	1.157	5.000	-0.037	0.063	-0.000
-0.417	1.139	5.019	-0.037	0.062	-0.000
-0.414	1.150	5.033	-0.037	0.062	-0.000
-0.396	1.152	5.049	-0.037	0.062	-0.000
-0.423	1.163	5.033	-0.037	0.063	-0.000
-0.436	1.169	4.995	-0.037	0.063	-0.000
-0.444	1.139	5.007	-0.037	0.063	0.000
-0.418	1.152	4.999	-0.037	0.063	-0.000
-0.419	1.111	5.013	-0.037	0.062	-0.001
-0.422	1.148	5.027	-0.037	0.063	-0.000
-0.409	1.132	5.033	-0.037	0.063	-0.000
-0.418	1.161	4.995	-0.037	0.063	-0.000
-0.404	1.138	5.019	-0.037	0.063	-0.001
-0.439	1.146	5.007	-0.037	0.063	-0.000
-0.421	1.153	4.989	-0.037	0.063	-0.000
-0.438	1.136	4.975	-0.037	0.062	0.000
-0.415	1.130	5.003	-0.037	0.063	-0.000
-0.418	1.112	5.027	-0.037	0.063	-0.001
-0.404	1.133	5.023	-0.037	0.063	-0.000
-0.399	1.133	5.016	-0.037	0.063	-0.001
-0.427	1.162	4.985	-0.037	0.063	-0.000
-0.429	1.128	4.996	-0.037	0.063	-0.000
-0.433	1.135	5.000	-0.037	0.063	-0.000
-0.413	1.141	4.999	-0.037	0.063	-0.000
-0.408	1.109	5.003	-0.037	0.062	0.000
-0.400	1.142	5.005	-0.037	0.063	-0.000
-0.420	1.118	5.006	-0.037	0.063	-0.000
-0.424	1.161	4.999	-0.037	0.063	-0.000
-0.423	1.138	4.999	-0.037	0.063	-0.000
-0.421	1.157	4.958	-0.037	0.063	-0.000
-0.412	1.129	4.969	-0.037	0.063	0.000
-0.430	1.128	4.972	-0.037	0.063	-0.000
-0.422	1.126	5.033	-0.037	0.063	-0.000
-0.413	1.124	4.999	-0.037	0.063	-0.000
-0.404	1.134	5.013	-0.037	0.063	-0.000
-0.417	1.129	4.996	-0.037	0.063	-0.000
-0.414	1.155	4.989	-0.037	0.063	-0.000
-0.423	1.129	5.000	-0.037	0.063	-0.000
-0.427	1.127	4.963	-0.037	0.063	-0.000
-0.400	1.099	4.989	-0.037	0.063	-0.000
-0.412	1.132	5.009	-0.037	0.063	-0.000
-0.397	1.123	5.012	-0.037	0.063	-0.001
-0.421	1.140	5.006	-0.037	0.063	-0.000
-0.416	1.124	4.945	-0.037	0.064	-0.001
-0.441	1.114	4.970	-0.037	0.063	0.000
-0.413	1.132	4.965	-0.037	0.063	-0.000
-0.407	1.133	4.982	-0.037	0.063	-0.000
-0.421	1.126	4.972	-0.037	0.063	-0.000
-0.411	1.122	5.016	-0.037	0.063	-0.000
-0.427	1.134	5.003	-0.037	0.063	-0.001
-0.406	1.126	5.013	-0.037	0.063	-0.001
-0.418	1.139	4.982	-0.037	0.063	-0.000
-0.412	1.147	4.948	-0.037	0.064	-0.000
-0.438	1.117	4.911	-0.037	0.063	-0.000
-0.416	1.130	4.962	-0.037	0.063	-0.000
-0.417	1.095	5.006	-0.037	0.063	-0.001
-0.400	1.129	4.999	-0.037	0.063	-0.001
-0.418	1.127	4.975	-0.037	0.063	-0.000
-0.421	1.156	4.979	-0.037	0.063	-0.000
-0.430	1.117	4.938	-0.037	0.064	-0.000
-0.444	1.124	4.980	-0.037	0.063	-0.000
-0.419	1.119	4.941	-0.037	0.063	-0.000
-0.417	1.121	4.969	-0.037	0.063	-0.000
-0.403	1.127	4.975	-0.037	0.063	-0.001
-0.426	1.124	5.006	-0.037	0.063	-0.001
-0.429	1.146	4.982	-0.037	0.064	-0.001
-0.437	1.128	4.966	-0.037	0.064	-0.000
-0.414	1.142	4.897	-0.038	0.063	-0.000
-0.397	1.102	4.952	-0.037	0.063	0.000
-0.423	1.119	4.959	-0.037	0.063	-0.000
-0.421	1.111	4.999	-0.037	0.063	-0.001
-0.419	1.129	4.982	-0.037	0.063	-0.000
-0.409	1.112	4.951	-0.037	0.063	-0.001
-0.417	1.122	4.955	-0.037	0.063	-0.001
-0.429	1.150	4.941	-0.037	0.064	-0.001
-0.427	1.106	4.942	-0.037	0.064	-0.000
-0.431	1.123	4.908	-0.038	0.063	-0.000
-0.409	1.085	4.932	-0.037	0.063	-0.000
-0.416	1.114	4.983	-0.037	0.063	-0.000
-0.388	1.121	4.991	-0.037	0.063	-0.001
-0.425	1.124	4.986	-0.037	0.064	-0.001
-0.414	1.123	4.920	-0.037	0.064	-0.001
-0.463	1.095	4.923	-0.038	0.064	0.000
-0.413	1.122	4.938	-0.037	0.063	-0.000
-0.418	1.109	4.962	-0.037	0.063	-0.000
-0.419	1.118	4.958	-0.037	0.063	-0.001
-0.425	1.096	4.969	-0.037	0.064	-0.001
-0.424	1.120	4.941	-0.037	0.064	-0.001
-0.410	1.108	4.972	-0.037	0.064	-0.001
-0.424	1.129	4.941	-0.037	0.064	-0.001
-0.419	1.123	4.935	-0.037	0.064	-0.001
-0.451	1.105	4.925	-0.037	0.064	-0.000
-0.414	1.112	4.951	-0.037	0.063	-0.001
-0.420	1.072	4.976	-0.038	0.063	-0.001
-0.400	1.115	5.003	-0.038	0.064	-0.001
-0.415	1.107	4.969	-0.037	0.064	-0.001
-0.425	1.152	4.928	-0.037	0.064	-0.000
-0.421	1.106	4.914	-0.037	0.064	-0.001
-0.432	1.108	4.946	-0.038	0.064	-0.000
-0.419	1.115	4.924	-0.037	0.064	-0.001
-0.436	1.109	4.907	-0.037	0.063	-0.001
-0.405	1.108	4.951	-0.037	0.064	-0.001
-0.430	1.096	4.956	-0.038	0.064	-0.001
-0.402	1.107	4.958	-0.037	0.064	-0.001
-0.424	1.109	4.942	-0.038	0.064	-0.001
-0.415	1.139	4.918	-0.038	0.064	-0.000
-0.426	1.089	4.925	-0.037	0.064	-0.000
-0.425	1.097	4.932	-0.038	0.064	-0.001
-0.411	1.089	4.979	-0.037	0.064	-0.001
-0.423	1.095	4.921	-0.038	0.064	-0.001
-0.402	1.108	4.941	-0.037	0.064	-0.001
-0.416	1.109	4.931	-0.038	0.064	-0.001
-0.420	1.114	4.925	-0.038	0.064	-0.001
-0.432	1.106	4.914	-0.037	0.064	-0.001
-0.414	1.123	4.870	-0.038	0.064	-0.000
-0.398	1.082	4.891	-0.038	0.063	-0.000
-0.417	1.103	4.924	-0.037	0.064	-0.001
-0.411	1.087	4.965	-0.037	0.064	-0.001
-0.428	1.103	4.945	-0.038	0.064	-0.001
-0.416	1.098	4.925	-0.038	0.064	-0.001
-0.426	1.093	4.898	-0.038	0.064	-0.000
-0.426	1.107	4.904	-0.037	0.064	-0.001
-0.438	1.104	4.942	-0.038	0.063	-0.000
-0.406	1.107	4.883	-0.037	0.064	-0.001
-0.407	1.072	4.932	-0.038	0.064	-0.001
-0.429	1.105	4.897	-0.038	0.064	-0.001
-0.417	1.093	4.914	-0.037	0.064	-0.001
-0.426	1.117	4.928	-0.038	0.064	-0.001
-0.426	1.096	4.877	-0.037	0.065	-0.001
-0.444	1.086	4.895	-0.038	0.064	-0.000
-0.420	1.086	4.894	-0.038	0.064	-0.001
-0.417	1.099	4.928	-0.038	0.063	-0.001
-0.399	1.100	4.924	-0.038	0.064	-0.001
-0.423	1.093	4.925	-0.037	0.065	-0.001
-0.437	1.113	4.891	-0.038	0.065	-0.001
-0.442	1.087	4.884	-0.038	0.064	-0.001
-0.416	1.104	4.897	-0.038	0.064	-0.001
-0.417	1.064	4.891	-0.038	0.064	-0.001
-0.423	1.096	4.887	-0.038	0.064	-0.001
-0.412	1.082	4.914	-0.038	0.064	-0.001
-0.430	1.111	4.918	-0.038	0.064	-0.001
-0.409	1.086	4.894	-0.038	0.064	-0.001
-0.441	1.091	4.888	-0.038	0.065	-0.001
-0.419	1.125	4.877	-0.038	0.064	-0.000
-0.452	1.092	4.857	-0.037	0.064	-0.001
-0.415	1.092	4.901	-0.038	0.064	-0.001
-0.423	1.060	4.905	-0.038	0.064	-0.001
-0.399	1.087	4.922	-0.038	0.064	-0.001
-0.417	1.093	4.887	-0.038	0.065	-0.001
-0.424	1.114	4.880	-0.038	0.064	-0.001
-0.429	1.083	4.863	-0.038	0.064	-0.001
-0.424	1.086	4.877	-0.038	0.064	-0.001
-0.426	1.081	4.881	-0.038	0.065	-0.001
-0.412	1.068	4.877	-0.038	0.064	-0.001
-0.403	1.083	4.897	-0.038	0.064	-0.001
-0.424	1.080	4.901	-0.038	0.064	-0.001
-0.430	1.113	4.894	-0.038	0.065	-0.001
-0.444	1.083	4.867	-0.038	0.065	-0.001
-0.419	1.111	4.843	-0.038	0.065	-0.001
-0.416	1.076	4.860	-0.038	0.064	-0.001
-0.420	1.089	4.867	-0.038	0.064	-0.001
-0.422	1.075	4.898	-0.038	0.065	-0.001
-0.428	1.073	4.891	-0.038	0.064	-0.001
-0.419	1.074	4.901	-0.038	0.065	-0.001
-0.431	1.080	4.864	-0.038	0.065	-0.001
-0.427	1.098	4.867	-0.038	0.065	-0.001
-0.437	1.074	4.878	-0.038	0.064	-0.001
-0.414	1.086	4.857	-0.038	0.065	-0.001
-0.423	1.055	4.871	-0.038	0.065	-0.001
-0.419	1.079	4.884	-0.038	0.065	-0.001
-0.419	1.075	4.891	-0.038	0.064	-0.001
-0.427	1.104	4.877	-0.038	0.065	-0.001
-0.422	1.078	4.833	-0.038	0.065	-0.001
-0.457	1.061	4.838	-0.038	0.065	-0.000
-0.412	1.076	4.833	-0.038	0.065	-0.001
-0.415	1.067	4.885	-0.038	0.064	-0.001
-0.407	1.088	4.856	-0.038	0.064	-0.001
-0.422	1.058	4.884	-0.038	0.065	-0.001
-0.438	1.093	4.860	-0.038	0.065	-0.001
-0.425	1.081	4.874	-0.038	0.065	-0.001
-0.426	1.082	4.860	-0.038	0.065	-0.001
-0.431	1.078	4.833	-0.038	0.065	-0.001
-0.439	1.069	4.810	-0.038	0.065	-0.001
-0.415	1.068	4.847	-0.038	0.065	-0.001
-0.426	1.062	4.871	-0.038	0.065	-0.001
-0.403	1.074	4.874	-0.038	0.065	-0.001
-0.427	1.074	4.857	-0.038	0.065	-0.001
-0.427	1.101	4.833	-0.038	0.065	-0.001
-0.434	1.068	4.823	-0.038	0.065	-0.001
-0.433	1.065	4.834	-0.038	0.065	-0.001
-0.421	1.060	4.833	-0.038	0.065	-0.001
-0.414	1.058	4.864	-0.038	0.065	-0.001
-0.404	1.070	4.836	-0.038	0.065	-0.001
-0.426	1.066	4.868	-0.038	0.065	-0.001
-0.438	1.083	4.836	-0.038	0.065	-0.001
-0.436	1.064	4.837	-0.038	0.065	-0.001
-0.426	1.088	4.775	-0.039	0.065	-0.001
-0.406	1.045	4.824	-0.038	0.065	-0.001
-0.426	1.066	4.833	-0.038	0.065	-0.001
-0.424	1.053	4.867	-0.038	0.065	-0.001
-0.423	1.075	4.840	-0.038	0.065	-0.001
-0.414	1.063	4.826	-0.038	0.065	-0.001
-0.421	1.080	4.802	-0.039	0.065	-0.001
-0.420	1.082	4.823	-0.038	0.065	-0.001
-0.435	1.063	4.792	-0.038	0.065	-0.001
-0.427	1.064	4.820	-0.038	0.065	-0.001
-0.412	1.043	4.813	-0.038	0.065	-0.001
-0.405	1.058	4.868	-0.039	0.065	-0.001
-0.398	1.072	4.846	-0.038	0.065	-0.001
-0.434	1.072	4.816	-0.038	0.065	-0.001
-0.421	1.050	4.786	-0.038	0.066	-0.001
-0.470	1.041	4.795	-0.039	0.066	-0.000
-0.414	1.058	4.806	-0.038	0.065	-0.001
-0.414	1.050	4.844	-0.038	0.065	-0.001
-0.413	1.064	4.823	-0.039	0.065	-0.001
-0.423	1.046	4.827	-0.038	0.065	-0.001
-0.429	1.058	4.817	-0.039	0.066	-0.001
-0.417	1.062	4.823	-0.038	0.065	-0.001
-0.426	1.077	4.803	-0.038	0.065	-0.001
-0.432	1.071	4.775	-0.038	0.066	-0.001
-0.446	1.053	4.787	-0.039	0.065	-0.001
-0.418	1.042	4.814	-0.038	0.066	-0.001
-0.420	1.006	4.835	-0.039	0.065	-0.001
-0.407	1.060	4.858	-0.039	0.066	-0.001
-0.415	1.045	4.824	-0.038	0.066	-0.001
-0.431	1.088	4.803	-0.038	0.066	-0.001
-0.424	1.043	4.782	-0.038	0.065	-0.001
-0.443	1.057	4.794	-0.039	0.066	-0.001
-0.432	1.056	4.786	-0.039	0.066	-0.001
-0.444	1.056	4.790	-0.038	0.065	-0.001
-0.409	1.055	4.792	-0.038	0.066	-0.001
-0.427	1.035	4.800	-0.039	0.065	-0.001
-0.406	1.051	4.800	-0.039	0.066	-0.001
-0.427	1.052	4.800	-0.039	0.065	-0.001
-0.428	1.077	4.776	-0.039	0.066	-0.001
-0.433	1.055	4.776	-0.038	0.065	-0.001
-0.435	1.047	4.780	-0.039	0.066	-0.001
-0.423	1.036	4.814	-0.038	0.066	-0.001
-0.432	1.041	4.797	-0.039	0.065	-0.001
-0.414	1.051	4.813	-0.039	0.066	-0.001
-0.424	1.056	4.769	-0.039	0.066	-0.001
-0.420	1.059	4.776	-0.039	0.066	-0.001
-0.440	1.042	4.763	-0.039	0.066	-0.001
-0.426	1.058	4.763	-0.039	0.066	-0.001
-0.408	1.031	4.766	-0.039	0.065	-0.001
-0.423	1.042	4.772	-0.039	0.066	-0.001
-0.422	1.027	4.804	-0.039	0.066	-0.001
-0.442	1.069	4.789	-0.039	0.066	-0.001
-0.420	1.025	4.756	-0.039	0.066	-0.001
-0.440	1.049	4.739	-0.039	0.066	-0.001
-0.421	1.034	4.763	-0.039	0.066	-0.001
-0.437	1.042	4.817	-0.039	0.065	-0.001
-0.396	1.058	4.772	-0.039	0.066	-0.001
-0.414	1.024	4.787	-0.039	0.066	-0.001
-0.423	1.028	4.746	-0.039	0.067	-0.001
-0.421	1.024	4.800	-0.039	0.066	-0.001
-0.434	1.059	4.779	-0.039	0.066	-0.001
-0.429	1.026	4.719	-0.039	0.066	-0.001
-0.448	1.039	4.733	-0.039	0.066	-0.000
-0.416	1.027	4.763	-0.039	0.066	-0.001
-0.434	1.033	4.784	-0.039	0.065	-0.001
-0.401	1.035	4.783	-0.039	0.066	-0.001
-0.428	1.041	4.766	-0.039	0.066	-0.001
-0.434	1.044	4.708	-0.039	0.067	-0.001
-0.440	1.018	4.754	-0.039	0.066	-0.001
-0.415	1.040	4.732	-0.039	0.066	-0.001
-0.423	1.003	4.760	-0.039	0.066	-0.001
-0.430	1.030	4.739	-0.039	0.066	-0.001
-0.408	1.016	4.770	-0.039	0.066	-0.001
-0.429	1.038	4.773	-0.039	0.066	-0.001
-0.412	1.032	4.766	-0.039	0.066	-0.001
-0.441	1.023	4.757	-0.039	0.066	-0.001
-0.422	1.053	4.725	-0.039	0.066	-0.001
-0.445	1.027	4.716	-0.039	0.066	-0.001
-0.425	1.020	4.726	-0.039	0.066	-0.001
-0.427	0.998	4.746	-0.039	0.066	-0.001
-0.412	1.019	4.774	-0.039	0.066	-0.001
-0.421	1.035	4.756	-0.039	0.066	-0.001
-0.434	1.052	4.743	-0.039	0.066	-0.001
-0.432	1.027	4.725	-0.039	0.066	-0.001
-0.437	1.028	4.719	-0.039	0.066	-0.001
-0.425	1.024	4.740	-0.039	0.066	-0.001
-0.416	1.002	4.736	-0.039	0.066	-0.001
-0.407	1.022	4.736	-0.039	0.066	-0.001
-0.421	1.020	4.743	-0.039	0.066	-0.001
-0.437	1.037	4.726	-0.039	0.067	-0.001
-0.424	1.016	4.719	-0.039	0.066	-0.001
-0.425	1.042	4.692	-0.040	0.066	-0.001
-0.416	1.010	4.740	-0.039	0.066	-0.000
-0.430	1.022	4.712	-0.039	0.066	-0.001
-0.428	1.008	4.757	-0.039	0.066	-0.001
-0.428	1.015	4.743	-0.039	0.066	-0.001
-0.416	1.019	4.733	-0.040	0.067	-0.001
-0.432	1.020	4.726	-0.039	0.066	-0.001
-0.418	1.032	4.719	-0.039	0.066	-0.001
-0.436	1.027	4.743	-0.039	0.066	-0.001
-0.430	1.018	4.706	-0.040	0.066	-0.001
-0.418	1.005	4.709	-0.039	0.066	-0.001
-0.419	1.012	4.730	-0.040	0.066	-0.001
-0.408	1.021	4.735	-0.039	0.066	-0.001
-0.422	1.024	4.733	-0.040	0.067	-0.001
-0.420	1.011	4.675	-0.040	0.067	-0.001
-0.454	0.994	4.690	-0.040	0.067	-0.000
-0.417	1.012	4.713	-0.040	0.066	-0.001
-0.424	1.005	4.737	-0.040	0.066	-0.001
-0.412	1.016	4.692	-0.039	0.066	-0.001
-0.423	1.003	4.730	-0.039	0.067	-0.001
-0.439	1.013	4.702	-0.040	0.067	-0.001
-0.416	1.007	4.747	-0.040	0.067	-0.001
-0.421	1.024	4.692	-0.040	0.067	-0.001
-0.416	1.035	4.668	-0.040	0.067	-0.000
-0.449	1.003	4.655	-0.039	0.066	-0.000
-0.418	1.008	4.703	-0.040	0.067	-0.001
-0.418	0.985	4.723	-0.040	0.066	-0.001
-0.409	1.012	4.733	-0.040	0.067	-0.001
-0.414	0.996	4.713	-0.040	0.067	-0.001
-0.427	1.037	4.685	-0.040	0.067	-0.001
-0.421	1.002	4.668	-0.040	0.067	-0.001
-0.446	1.007	4.683	-0.040	0.067	-0.000
-0.421	1.016	4.675	-0.040	0.067	-0.001
-0.420	1.005	4.706	-0.040	0.066	-0.000
-0.407	1.005	4.695	-0.040	0.066	-0.001
-0.424	0.993	4.750	-0.039	0.067	-0.001
-0.437	1.022	4.702	-0.040	0.067	-0.001
-0.420	0.999	4.700	-0.040	0.067	-0.001
-0.427	1.023	4.645	-0.040	0.067	-0.001
-0.412	0.980	4.676	-0.040	0.066	-0.000
-0.428	0.995	4.655	-0.040	0.067	-0.001
-0.416	0.995	4.689	-0.040	0.067	-0.001
-0.412	0.998	4.703	-0.040	0.067	-0.000
-0.414	0.997	4.692	-0.040	0.067	-0.001
-0.420	0.994	4.682	-0.040	0.067	-0.001
-0.425	1.028	4.689	-0.040	0.067	-0.001
-0.430	0.998	4.666	-0.040	0.067	-0.001
-0.429	1.000	4.639	-0.040	0.067	-0.000
-0.408	0.970	4.652	-0.040	0.066	-0.000
-0.416	0.998	4.724	-0.040	0.066	-0.000
-0.376	0.996	4.671	-0.040	0.067	-0.001
-0.424	0.998	4.669	-0.040	0.067	-0.001
-0.413	0.993	4.625	-0.040	0.068	-0.001
-0.453	0.977	4.667	-0.040	0.067	-0.000
-0.423	1.011	4.672	-0.040	0.067	-0.001
-0.421	0.983	4.656	-0.040	0.067	-0.000
-0.424	0.996	4.649	-0.040	0.067	-0.000
-0.420	0.969	4.680	-0.040	0.067	-0.000
-0.424	0.996	4.686	-0.040	0.067	-0.001
-0.406	0.986	4.696	-0.040	0.067	-0.001
-0.422	1.013	4.683	-0.040	0.067	-0.001
-0.419	1.012	4.631	-0.040	0.067	-0.000
-0.447	0.980	4.626	-0.040	0.067	-0.000
-0.416	0.987	4.666	-0.040	0.067	-0.000
-0.417	0.947	4.663	-0.040	0.066	-0.001
-0.407	0.992	4.697	-0.041	0.067	-0.000
-0.408	0.980	4.676	-0.040	0.067	-0.000
-0.419	1.025	4.649	-0.040	0.067	-0.000
-0.417	0.983	4.625	-0.040	0.067	-0.001
-0.432	0.988	4.657	-0.041	0.067	0.000
-0.408	0.991	4.618	-0.040	0.067	-0.000
-0.429	0.986	4.622	-0.040	0.067	-0.000
-0.408	0.979	4.646	-0.040	0.067	-0.000
-0.425	0.976	4.666	-0.040	0.067	-0.001
-0.396	0.978	4.666	-0.040	0.067	-0.001
-0.425	0.986	4.656	-0.040	0.067	-0.000
-0.414	1.011	4.629	-0.040	0.067	-0.000
-0.413	0.966	4.615	-0.040	0.067	-0.000
-0.418	0.986	4.643	-0.041	0.067	-0.000
-0.412	0.960	4.684	-0.040	0.067	-0.000
-0.420	0.975	4.656	-0.040	0.067	-0.000
-0.397	0.985	4.656	-0.040	0.067	-0.000
-0.416	0.993	4.636	-0.040	0.067	-0.000
-0.416	0.997	4.636	-0.040	0.067	-0.000
-0.422	0.978	4.619	-0.040	0.067	-0.000
-0.401	0.992	4.602	-0.041	0.067	-0.000
-0.401	0.957	4.613	-0.040	0.067	0.000
-0.397	0.978	4.639	-0.040	0.067	-0.000
-0.402	0.967	4.660	-0.040	0.067	-0.000
-0.420	0.990	4.653	-0.041	0.067	-0.000
-0.413	0.976	4.633	-0.041	0.067	-0.000
-0.425	0.982	4.616	-0.041	0.067	0.000
-0.398	0.975	4.626	-0.040	0.067	0.000
-0.421	0.988	4.657	-0.040	0.066	0.000
-0.365	0.992	4.645	-0.040	0.067	-0.001
-0.395	0.966	4.643	-0.040	0.067	-0.000
-0.402	0.977	4.616	-0.041	0.068	-0.000
-0.424	0.963	4.623	-0.040	0.067	0.000
-0.410	0.993	4.636	-0.041	0.067	-0.000
-0.407	0.971	4.606	-0.041	0.067	0.000
-0.430	0.963	4.624	-0.041	0.067	0.000
-0.401	0.956	4.647	-0.040	0.067	0.000
-0.399	0.982	4.643	-0.040	0.067	0.000
-0.381	0.980	4.635	-0.040	0.067	-0.000
-0.398	0.968	4.633	-0.040	0.067	-0.000
-0.415	0.998	4.574	-0.040	0.068	-0.000
-0.425	0.955	4.593	-0.041	0.067	0.000
-0.403	0.974	4.589	-0.041	0.067	0.000
-0.398	0.933	4.609	-0.041	0.067	-0.000
-0.396	0.975	4.640	-0.041	0.067	-0.000
-0.395	0.956	4.630	-0.041	0.067	0.000
-0.401	0.992	4.609	-0.041	0.067	0.000
-0.388	0.959	4.602	-0.041	0.067	-0.000
-0.416	0.969	4.613	-0.041	0.067	0.000
-0.394	0.989	4.606	-0.041	0.067	0.001
-0.410	0.970	4.585	-0.040	0.067	0.000
-0.385	0.963	4.609	-0.041	0.067	0.000
-0.400	0.946	4.623	-0.041	0.067	-0.000
-0.387	0.964	4.637	-0.041	0.068	-0.000
-0.400	0.964	4.609	-0.041	0.067	0.000
-0.392	1.007	4.588	-0.041	0.068	0.000
-0.411	0.967	4.582	-0.041	0.067	0.000
-0.398	0.967	4.583	-0.041	0.067	0.000
-0.399	0.952	4.620	-0.040	0.068	0.000
-0.394	0.954	4.589	-0.041	0.067	0.000
-0.380	0.964	4.613	-0.041	0.067	0.000
-0.401	0.966	4.589	-0.041	0.067	0.000
-0.401	0.984	4.585	-0.041	0.068	0.000
-0.406	0.964	4.589	-0.041	0.067	0.000
-0.387	0.979	4.538	-0.041	0.067	0.000
-0.385	0.951	4.569	-0.041	0.067	0.001
-0.392	0.970	4.578	-0.041	0.067	0.000
-0.379	0.953	4.633	-0.041	0.067	0.000
-0.397	0.966	4.613	-0.041	0.067	0.000
-0.384	0.960	4.610	-0.041	0.068	0.000
-0.405	0.972	4.593	-0.041	0.067	0.001
-0.389	0.967	4.579	-0.041	0.067	0.001
-0.398	0.963	4.610	-0.041	0.067	0.000
-0.382	0.975	4.572	-0.041	0.067	0.000
-0.372	0.940	4.593	-0.041	0.067	0.001
-0.369	0.956	4.600	-0.041	0.067	0.001
-0.376	0.950	4.616	-0.041	0.067	0.000
-0.383	0.969	4.586	-0.041	0.067	0.000
-0.387	0.955	4.535	-0.041	0.068	0.000
-0.410	0.953	4.557	-0.041	0.067	0.001
-0.375	0.951	4.569	-0.041	0.067	0.001
-0.388	0.952	4.597	-0.041	0.067	0.001
-0.358	0.956	4.568	-0.041	0.067	0.000
-0.377	0.948	4.624	-0.041	0.068	0.001
-0.394	0.969	4.555	-0.041	0.068	0.000
-0.379	0.956	4.597	-0.041	0.067	0.001
-0.376	0.962	4.562	-0.041	0.067	0.000
-0.373	0.946	4.563	-0.041	0.068	0.001
-0.389	0.953	4.562	-0.041	0.067	0.001
-0.366	0.949	4.590	-0.041	0.067	0.001
-0.377	0.946	4.593	-0.041	0.067	0.001
-0.351	0.960	4.596	-0.041	0.068	0.000
-0.381	0.944	4.577	-0.041	0.068	0.001
-0.375	0.993	4.542	-0.041	0.068	0.001
-0.389	0.948	4.532	-0.041	0.067	0.001
-0.386	0.953	4.587	-0.041	0.068	0.001
-0.374	0.940	4.577	-0.041	0.067	0.001
-0.359	0.953	4.580	-0.041	0.067	0.001
-0.339	0.958	4.582	-0.041	0.067	0.000
-0.377	0.957	4.580	-0.041	0.067	0.001
-0.384	0.959	4.569	-0.041	0.068	0.000
-0.389	0.954	4.563	-0.041	0.067	0.001
-0.368	0.967	4.508	-0.042	0.067	0.001
-0.348	0.930	4.536	-0.041	0.067	0.001
-0.358	0.949	4.549	-0.041	0.068	0.001
-0.369	0.937	4.597	-0.041	0.067	0.001
-0.370	0.962	4.573	-0.041	0.067	0.001
-0.356	0.942	4.556	-0.041	0.067	0.001
-0.364	0.960	4.546	-0.042	0.067	0.001
-0.362	0.950	4.556	-0.041	0.067	0.001
-0.372	0.946	4.522	-0.041	0.067	0.001
-0.369	0.951	4.549	-0.041	0.067	0.001
-0.357	0.928	4.563	-0.042	0.067	0.001
-0.352	0.944	4.587	-0.042	0.067	0.001
-0.339	0.952	4.566	-0.041	0.067	0.001
-0.359	0.969	4.556	-0.041	0.068	0.001
-0.367	0.930	4.522	-0.041	0.068	0.001
-0.396	0.933	4.520	-0.042	0.068	0.002
-0.349	0.935	4.526	-0.041	0.067	0.001
-0.359	0.942	4.584	-0.042	0.067	0.001
-0.323	0.956	4.572	-0.041	0.067	0.001
-0.357	0.947	4.566	-0.041	0.067	0.001
-0.364	0.947	4.505	-0.042	0.068	0.001
-0.373	0.929	4.520	-0.042	0.067	0.002
-0.350	0.944	4.522	-0.042	0.068	0.001
-0.356	0.947	4.539	-0.041	0.067	0.002
-0.351	0.944	4.519	-0.041	0.068	0.001
-0.346	0.926	4.570	-0.041	0.067	0.001
-0.358	0.948	4.542	-0.042	0.067	0.001
-0.345	0.944	4.566	-0.042	0.068	0.001
-0.348	0.956	4.532	-0.041	0.068	0.001
-0.355	0.964	4.505	-0.041	0.068	0.002
-0.359	0.933	4.499	-0.041	0.067	0.002
-0.347	0.935	4.529	-0.041	0.067	0.001
-0.346	0.918	4.557	-0.042	0.067	0.001
-0.323	0.945	4.553	-0.042	0.067	0.001
-0.345	0.933	4.526	-0.041	0.067	0.001
-0.348	0.973	4.519	-0.041	0.068	0.002
-0.353	0.933	4.488	-0.041	0.068	0.001
-0.363	0.937	4.506	-0.042	0.067	0.002
-0.337	0.932	4.536	-0.042	0.067	0.002
-0.337	0.931	4.550	-0.042	0.067	0.001
-0.322	0.939	4.539	-0.042	0.068	0.001
-0.337	0.935	4.560	-0.041	0.067	0.001
-0.348	0.954	4.529	-0.042	0.068	0.001
-0.348	0.930	4.516	-0.042	0.067	0.001
-0.337	0.954	4.475	-0.042	0.067	0.002
-0.316	0.912	4.503	-0.042	0.067	0.002
-0.330	0.940	4.523	-0.042	0.067	0.002
-0.333	0.919	4.560	-0.042	0.067	0.001
-0.341	0.956	4.550	-0.042	0.067	0.001
-0.323	0.940	4.529	-0.041	0.067	0.001
-0.330	0.952	4.498	-0.042	0.067	0.001
-0.320	0.950	4.532	-0.042	0.067	0.002
-0.342	0.933	4.492	-0.041	0.067	0.002
-0.333	0.933	4.496	-0.042	0.067	0.002
-0.325	0.912	4.520	-0.042	0.067	0.002
-0.314	0.936	4.539	-0.042	0.067	0.002
-0.307	0.938	4.528	-0.042	0.067	0.001
-0.334	0.957	4.533	-0.042	0.067	0.001
-0.333	0.936	4.454	-0.042	0.068	0.001
-0.366	0.918	4.473	-0.042	0.068	0.002
-0.320	0.922	4.503	-0.042	0.067	0.002
-0.323	0.933	4.519	-0.042	0.067	0.002
-0.304	0.937	4.505	-0.042	0.067	0.002
-0.318	0.917	4.523	-0.041	0.067	0.002
-0.321	0.937	4.489	-0.042	0.068	0.002
-0.319	0.920	4.516	-0.042	0.067	0.002
-0.316	0.943	4.482	-0.042	0.067	0.002
-0.318	0.936	4.478	-0.042	0.068	0.002
-0.342	0.930	4.472	-0.041	0.067	0.002
-0.312	0.919	4.509	-0.041	0.067	0.002
-0.319	0.901	4.530	-0.042	0.067	0.001
-0.296	0.935	4.553	-0.042	0.068	0.001
-0.315	0.928	4.495	-0.042	0.067	0.002
-0.322	0.973	4.495	-0.041	0.068	0.002
-0.332	0.926	4.461	-0.041	0.067	0.002
-0.331	0.930	4.496	-0.042	0.067	0.002
-0.309	0.914	4.472	-0.042	0.067	0.002
-0.320	0.928	4.496	-0.042	0.067	0.002
-0.299	0.934	4.505	-0.042	0.067	0.002
-0.319	0.927	4.516	-0.042	0.067	0.002
-0.304	0.936	4.499	-0.042	0.068	0.002
-0.324	0.930	4.486	-0.042	0.067	0.002
-0.307	0.954	4.465	-0.042	0.068	0.002
-0.323	0.918	4.455	-0.042	0.067	0.002
-0.297	0.934	4.485	-0.042	0.067	0.002
-0.310	0.902	4.547	-0.041	0.067	0.002
-0.327	0.951	4.495	-0.042	0.068	0.001
-0.293	0.937	4.492	-0.042	0.067	0.002
-0.305	0.963	4.441	-0.042	0.067	0.002
-0.294	0.930	4.486	-0.042	0.067	0.002
-0.314	0.936	4.472	-0.042	0.067	0.002
-0.302	0.939	4.475	-0.042	0.067	0.002
-0.292	0.923	4.489	-0.042	0.067	0.002
-0.283	0.935	4.495	-0.042	0.067	0.002
-0.301	0.924	4.520	-0.042	0.067	0.002
-0.306	0.958	4.492	-0.042	0.068	0.002
-0.300	0.924	4.472	-0.042	0.067	0.002
-0.310	0.942	4.442	-0.042	0.067	0.002
-0.282	0.914	4.468	-0.042	0.067	0.002
-0.291	0.934	4.526	-0.042	0.066	0.002
-0.246	0.941	4.494	-0.041	0.067	0.002
-0.294	0.930	4.482	-0.042	0.067	0.002
-0.286	0.926	4.424	-0.042	0.068	0.002
-0.317	0.910	4.470	-0.042	0.067	0.003
-0.286	0.934	4.458	-0.042	0.067	0.002
-0.289	0.912	4.459	-0.042	0.067	0.002
-0.285	0.923	4.451	-0.042	0.067	0.002
-0.284	0.912	4.492	-0.042	0.067	0.002
-0.285	0.924	4.482	-0.042	0.067	0.002
-0.278	0.919	4.475	-0.042	0.067	0.002
-0.281	0.934	4.475	-0.042	0.067	0.002
-0.282	0.933	4.431	-0.042	0.068	0.002
-0.304	0.908	4.425	-0.042	0.067	0.003
-0.272	0.913	4.482	-0.042	0.067	0.002
-0.282	0.884	4.479	-0.042	0.067	0.002
-0.252	0.919	4.503	-0.043	0.067	0.002
-0.268	0.917	4.458	-0.042	0.067	0.002
-0.279	0.959	4.451	-0.042	0.068	0.003
-0.276	0.911	4.417	-0.042	0.067	0.002
-0.295	0.925	4.442	-0.042	0.067	0.003
-0.273	0.923	4.452	-0.042	0.067	0.003
-0.281	0.916	4.438	-0.042	0.067	0.003
-0.251	0.919	4.468	-0.042	0.067	0.003
-0.269	0.907	4.462	-0.042	0.067	0.002
-0.254	0.915	4.472	-0.042	0.067	0.002
-0.268	0.911	4.442	-0.042	0.067	0.002
-0.268	0.955	4.420	-0.042	0.067	0.003
-0.268	0.907	4.424	-0.042	0.067	0.003
-0.269	0.926	4.435	-0.042	0.067	0.003
-0.268	0.903	4.499	-0.041	0.067	0.003
-0.264	0.910	4.462	-0.042	0.067	0.002
-0.255	0.919	4.465	-0.042	0.067	0.002
-0.261	0.918	4.435	-0.042	0.067	0.003
-0.259	0.942	4.437	-0.042	0.067	0.003
-0.271	0.911	4.431	-0.042	0.067	0.003
-0.263	0.932	4.400	-0.042	0.067	0.003
-0.241	0.906	4.431	-0.042	0.067	0.003
-0.250	0.912	4.431	-0.042	0.067	0.002
-0.256	0.895	4.482	-0.042	0.067	0.002
-0.271	0.915	4.441	-0.042	0.067	0.002
-0.251	0.914	4.431	-0.042	0.067	0.003
-0.262	0.918	4.428	-0.042	0.067	0.003
-0.257	0.923	4.421	-0.042	0.067	0.003
-0.270	0.925	4.469	-0.042	0.066	0.003
-0.238	0.929	4.437	-0.042	0.067	0.002
-0.254	0.895	4.435	-0.042	0.067	0.003
-0.256	0.920	4.428	-0.042	0.067	0.002
-0.257	0.914	4.441	-0.042	0.067	0.003
-0.255	0.935	4.407	-0.042	0.067	0.003
-0.253	0.918	4.397	-0.042	0.068	0.003
-0.282	0.907	4.402	-0.043	0.067	0.003
-0.254	0.909	4.435	-0.042	0.067	0.003
-0.243	0.907	4.448	-0.042	0.067	0.003
-0.229	0.928	4.420	-0.042	0.067	0.002
-0.253	0.908	4.445	-0.042	0.067	0.003
-0.261	0.928	4.417	-0.042	0.068	0.003
-0.250	0.901	4.428	-0.042	0.067	0.003
-0.255	0.927	4.418	-0.042	0.067	0.003
-0.243	0.905	4.411	-0.042	0.067	0.003
-0.255	0.912	4.414	-0.042	0.067	0.003
-0.222	0.904	4.434	-0.042	0.067	0.003
-0.241	0.912	4.424	-0.042	0.067	0.003
-0.233	0.909	4.438	-0.042	0.067	0.002
-0.252	0.913	4.442	-0.042	0.067	0.003
-0.240	0.944	4.404	-0.042	0.067	0.003
-0.263	0.902	4.356	-0.042	0.067	0.003
-0.238	0.917	4.414	-0.042	0.067	0.003
-0.240	0.888	4.435	-0.042	0.067	0.002
-0.225	0.904	4.441	-0.042	0.067	0.003
-0.220	0.921	4.430	-0.042	0.067	0.003
-0.243	0.930	4.428	-0.042	0.067	0.003
-0.252	0.907	4.397	-0.042	0.067	0.002
-0.255	0.913	4.421	-0.042	0.067	0.003
-0.233	0.916	4.408	-0.042	0.067	0.003
-0.224	0.887	4.394	-0.042	0.066	0.003
-0.228	0.910	4.424	-0.042	0.067	0.003
-0.231	0.895	4.435	-0.042	0.067	0.003
-0.241	0.927	4.414	-0.042	0.067	0.003
-0.239	0.910	4.394	-0.042	0.067	0.003
-0.244	0.919	4.360	-0.043	0.067	0.003
-0.226	0.905	4.394	-0.042	0.067	0.003
-0.239	0.913	4.376	-0.042	0.067	0.003
-0.234	0.894	4.421	-0.042	0.067	0.003
-0.232	0.901	4.411	-0.042	0.067	0.003
-0.219	0.915	4.414	-0.042	0.067	0.003
-0.230	0.914	4.394	-0.042	0.067	0.003
-0.226	0.930	4.393	-0.042	0.067	0.003
-0.236	0.912	4.400	-0.042	0.067	0.003
-0.229	0.911	4.370	-0.042	0.067	0.003
-0.219	0.885	4.401	-0.042	0.067	0.003
-0.230	0.919	4.407	-0.042	0.067	0.003
-0.212	0.905	4.407	-0.042	0.067	0.003
-0.231	0.925	4.390	-0.043	0.067	0.003
-0.220	0.910	4.339	-0.042	0.068	0.003
-0.254	0.877	4.361	-0.043	0.067	0.003
-0.220	0.897	4.387	-0.042	0.067	0.003
-0.222	0.902	4.411	-0.042	0.067	0.003
-0.203	0.915	4.393	-0.042	0.067	0.003
-0.222	0.903	4.418	-0.042	0.067	0.003
-0.235	0.923	4.359	-0.042	0.067	0.003
-0.227	0.901	4.408	-0.042	0.067	0.003
-0.214	0.914	4.387	-0.043	0.067	0.003
-0.218	0.878	4.384	-0.042	0.067	0.003
-0.221	0.910	4.370	-0.042	0.067	0.003
-0.202	0.892	4.414	-0.042	0.067	0.003
-0.218	0.920	4.394	-0.042	0.067	0.003
-0.207	0.899	4.383	-0.042	0.067	0.003
-0.224	0.904	4.384	-0.042	0.067	0.003
-0.207	0.931	4.362	-0.042	0.067	0.003
-0.235	0.894	4.343	-0.042	0.067	0.003
-0.209	0.899	4.374	-0.042	0.067	0.003
-0.206	0.879	4.366	-0.042	0.067	0.003
-0.205	0.902	4.401	-0.043	0.067	0.003
-0.207	0.907	4.387	-0.042	0.067	0.003
-0.212	0.929	4.390	-0.042	0.067	0.003
-0.224	0.908	4.366	-0.042	0.067	0.003
-0.222	0.899	4.360	-0.043	0.067	0.003
-0.206	0.906	4.377	-0.042	0.067	0.003
-0.204	0.886	4.364	-0.042	0.067	0.004
-0.195	0.902	4.390	-0.042	0.067	0.003
-0.207	0.903	4.397	-0.042	0.067	0.003
-0.208	0.925	4.390	-0.042	0.067	0.003
-0.219	0.908	4.360	-0.042	0.067	0.003
-0.209	0.923	4.326	-0.043	0.067	0.003
-0.197	0.904	4.339	-0.042	0.067	0.003
-0.211	0.904	4.343	-0.042	0.067	0.003
-0.202	0.895	4.407	-0.042	0.067	0.003
-0.206	0.887	4.367	-0.043	0.067	0.003
-0.194	0.898	4.370	-0.043	0.067	0.003
-0.203	0.898	4.380	-0.042	0.067	0.003
-0.206	0.923	4.363	-0.042	0.067	0.003
-0.215	0.906	4.352	-0.042	0.067	0.003
-0.209	0.906	4.367	-0.043	0.067	0.003
-0.190	0.886	4.350	-0.042	0.067	0.003
-0.206	0.902	4.367	-0.043	0.067	0.003
-0.174	0.907	4.393	-0.042	0.067	0.003
-0.211	0.914	4.373	-0.042	0.067	0.003
-0.206	0.901	4.329	-0.042	0.068	0.003
-0.243	0.888	4.348	-0.043	0.067	0.004
-0.201	0.907	4.346	-0.042	0.067	0.003
-0.194	0.903	4.377	-0.042	0.066	0.004
-0.180	0.911	4.345	-0.042	0.067	0.003
-0.206	0.888	4.384	-0.042	0.067	0.003
-0.209	0.923	4.345	-0.042	0.067	0.003
-0.193	0.901	4.367	-0.043	0.067	0.003
-0.207	0.919	4.332	-0.043	0.067	0.003
-0.192	0.899	4.336	-0.042	0.067	0.003
-0.207	0.893	4.319	-0.042	0.067	0.003
-0.185	0.901	4.373	-0.042	0.067	0.003
-0.194	0.890	4.360	-0.043	0.067	0.003
-0.171	0.909	4.397	-0.043	0.067	0.003
-0.201	0.899	4.353	-0.042	0.067	0.003
-0.187	0.944	4.332	-0.042	0.067	0.004
-0.215	0.896	4.298	-0.042	0.067	0.003
-0.199	0.897	4.343	-0.043	0.067	0.004
-0.189	0.890	4.343	-0.043	0.067	0.003
-0.193	0.899	4.374	-0.043	0.067	0.003
-0.173	0.898	4.352	-0.042	0.067	0.003
-0.198	0.915	4.353	-0.042	0.067	0.003
-0.203	0.894	4.325	-0.042	0.067	0.003
-0.207	0.894	4.350	-0.043	0.067	0.003
-0.186	0.911	4.322	-0.042	0.067	0.003
-0.181	0.880	4.316	-0.042	0.066	0.004
-0.171	0.909	4.328	-0.043	0.067	0.003
-0.191	0.896	4.380	-0.042	0.067	0.003
-0.193	0.924	4.359	-0.042	0.067	0.003
-0.188	0.904	4.322	-0.042	0.067	0.003
-0.189	0.926	4.288	-0.043	0.067	0.003
-0.177	0.886	4.329	-0.042	0.067	0.004
-0.198	0.894	4.329	-0.042	0.067	0.003
-0.177	0.888	4.352	-0.042	0.067	0.003
-0.177	0.890	4.342	-0.043	0.067	0.003
-0.168	0.904	4.356	-0.043	0.067	0.003
-0.193	0.897	4.343	-0.043	0.067	0.003
-0.180	0.924	4.332	-0.042	0.067	0.003
-0.193	0.895	4.315	-0.043	0.066	0.003
-0.182	0.906	4.322	-0.043	0.067	0.004
-0.172	0.871	4.326	-0.042	0.067	0.003
-0.177	0.899	4.346	-0.043	0.067	0.003
-0.165	0.902	4.349	-0.042	0.067	0.003
-0.182	0.915	4.349	-0.042	0.067	0.003
-0.184	0.903	4.271	-0.042	0.068	0.003
-0.222	0.886	4.307	-0.043	0.067	0.004
-0.178	0.905	4.305	-0.042	0.067	0.003
-0.171	0.894	4.329	-0.042	0.066	0.004
-0.164	0.912	4.335	-0.042	0.067	0.003
-0.168	0.885	4.360	-0.042	0.067	0.004
-0.186	0.913	4.315	-0.043	0.067	0.003
-0.178	0.900	4.343	-0.043	0.067	0.003
-0.178	0.915	4.318	-0.043	0.067	0.003
-0.172	0.909	4.295	-0.042	0.067	0.004
-0.196	0.905	4.285	-0.042	0.067	0.004
-0.166	0.886	4.315	-0.042	0.067	0.004
-0.180	0.881	4.336	-0.043	0.067	0.003
-0.161	0.907	4.352	-0.042	0.067	0.003
-0.183	0.893	4.339	-0.042	0.067	0.003
-0.180	0.943	4.301	-0.042	0.067	0.004
-0.196	0.895	4.298	-0.042	0.067	0.004
-0.195	0.895	4.309	-0.043	0.067	0.004
-0.171	0.892	4.312	-0.043	0.067	0.004
-0.177	0.892	4.333	-0.042	0.066	0.004
-0.157	0.900	4.332	-0.042	0.067	0.003
-0.180	0.907	4.353	-0.042	0.067	0.003
-0.194	0.916	4.335	-0.042	0.068	0.003
-0.184	0.895	4.312	-0.043	0.067	0.004
-0.179	0.926	4.254	-0.043	0.067	0.004
-0.156	0.875	4.309	-0.042	0.066	0.004
-0.172	0.901	4.305	-0.043	0.067	0.004
-0.172	0.885	4.353	-0.042	0.067	0.004
-0.170	0.914	4.342	-0.043	0.067	0.003
-0.161	0.897	4.311	-0.042	0.067	0.003
-0.177	0.912	4.274	-0.043	0.067	0.004
-0.173	0.918	4.298	-0.042	0.067	0.004
-0.188	0.907	4.284	-0.042	0.067	0.004
-0.171	0.900	4.281	-0.042	0.067	0.004
-0.163	0.873	4.309	-0.043	0.067	0.004
-0.163	0.901	4.343	-0.043	0.067	0.003
-0.149	0.905	4.331	-0.042	0.067	0.003
-0.182	0.935	4.325	-0.042	0.067	0.003
-0.181	0.898	4.261	-0.042	0.067	0.004
-0.208	0.893	4.290	-0.043	0.067	0.004
-0.167	0.897	4.302	-0.043	0.067	0.004
-0.160	0.899	4.340	-0.043	0.066	0.004
-0.146	0.907	4.325	-0.042	0.067	0.003
-0.166	0.888	4.343	-0.042	0.067	0.004
-0.170	0.905	4.278	-0.043	0.067	0.003
-0.201	0.898	4.309	-0.043	0.067	0.004
-0.171	0.913	4.278	-0.043	0.067	0.004
-0.167	0.901	4.315	-0.042	0.067	0.004
-0.171	0.909	4.288	-0.042	0.067	0.004
-0.163	0.890	4.339	-0.042	0.067	0.004
-0.172	0.897	4.329	-0.043	0.067	0.003
-0.157	0.903	4.366	-0.043	0.067	0.003
-0.173	0.904	4.285	-0.043	0.067	0.004
-0.168	0.941	4.278	-0.042	0.067	0.004
-0.192	0.902	4.261	-0.042	0.066	0.004
-0.158	0.893	4.309	-0.043	0.067	0.004
-0.169	0.871	4.330	-0.043	0.066	0.004
-0.153	0.911	4.315	-0.043	0.067	0.004
-0.158	0.897	4.322	-0.042	0.067	0.004
-0.172	0.939	4.291	-0.042	0.067	0.004
-0.176	0.901	4.278	-0.042	0.067	0.004
-0.192	0.900	4.299	-0.043	0.067	0.004
-0.172	0.894	4.292	-0.042	0.067	0.004
-0.157	0.898	4.309	-0.043	0.066	0.004
-0.135	0.893	4.294	-0.042	0.067	0.004
-0.175	0.894	4.332	-0.042	0.067	0.004
-0.183	0.909	4.298	-0.042	0.067	0.003
-0.176	0.900	4.292	-0.043	0.067	0.004
-0.162	0.928	4.240	-0.043	0.067	0.004
-0.153	0.879	4.275	-0.042	0.066	0.004
-0.164	0.911	4.295	-0.042	0.067	0.004
-0.160	0.889	4.322	-0.042	0.067	0.004
-0.168	0.920	4.322	-0.042	0.067	0.004
-0.158	0.901	4.308	-0.042	0.067	0.004
-0.163	0.910	4.275	-0.043	0.067	0.004
-0.153	0.919	4.298	-0.042	0.067	0.004
-0.172	0.903	4.268	-0.042	0.067	0.004
-0.170	0.897	4.296	-0.043	0.067	0.004
-0.162	0.881	4.316	-0.043	0.066	0.004
-0.154	0.900	4.333	-0.043	0.067	0.004
-0.159	0.901	4.312	-0.043	0.067	0.004
-0.165	0.923	4.302	-0.043	0.067	0.004
-0.178	0.900	4.268	-0.042	0.067	0.004
-0.196	0.898	4.276	-0.043	0.067	0.005
-0.160	0.889	4.275	-0.042	0.067	0.004
-0.162	0.904	4.322	-0.042	0.066	0.004
-0.135	0.918	4.331	-0.042	0.067	0.003
-0.165	0.913	4.319	-0.042	0.067	0.004
-0.170	0.911	4.254	-0.042	0.067	0.004
-0.192	0.888	4.283	-0.043	0.067	0.004
-0.158	0.904	4.278	-0.043	0.067	0.004
-0.159	0.898	4.299	-0.043	0.066	0.004
-0.160	0.916	4.288	-0.042	0.067	0.004
-0.161	0.895	4.305	-0.042	0.067	0.004
-0.179	0.903	4.302	-0.042	0.067	0.004
-0.146	0.910	4.343	-0.043	0.067	0.004
-0.167	0.918	4.295	-0.043	0.067	0.004
-0.165	0.935	4.278	-0.042	0.067	0.004
-0.198	0.908	4.234	-0.042	0.066	0.004
-0.160	0.903	4.302	-0.042	0.067	0.004
-0.164	0.882	4.289	-0.043	0.067	0.004
-0.146	0.911	4.326	-0.043	0.067	0.004
-0.163	0.899	4.312	-0.042	0.067	0.004
-0.167	0.926	4.295	-0.042	0.067	0.004
-0.167	0.901	4.275	-0.042	0.067	0.004
-0.180	0.904	4.275	-0.043	0.067	0.004
-0.164	0.914	4.258	-0.042	0.067	0.004
-0.155	0.899	4.313	-0.042	0.066	0.005
-0.144	0.916	4.298	-0.042	0.067	0.004
-0.163	0.884	4.336	-0.042	0.067	0.004
-0.194	0.938	4.332	-0.043	0.067	0.003
-0.161	0.907	4.306	-0.043	0.067	0.004
-0.168	0.935	4.241	-0.043	0.067	0.004
-0.149	0.902	4.282	-0.042	0.067	0.004
-0.169	0.901	4.271	-0.042	0.067	0.004
-0.165	0.905	4.298	-0.042	0.067	0.004
-0.151	0.899	4.306	-0.043	0.066	0.004
-0.150	0.905	4.312	-0.043	0.067	0.004
-0.164	0.901	4.323	-0.043	0.067	0.004
-0.169	0.943	4.305	-0.042	0.067	0.004
-0.175	0.907	4.271	-0.042	0.067	0.004
-0.182	0.911	4.255	-0.043	0.067	0.004
-0.159	0.885	4.285	-0.043	0.066	0.004
-0.165	0.911	4.330	-0.043	0.066	0.004
-0.123	0.919	4.328	-0.042	0.066	0.004
-0.164	0.925	4.312	-0.043	0.067	0.004
-0.165	0.919	4.237	-0.043	0.068	0.004
-0.204	0.898	4.283	-0.043	0.067	0.005
-0.157	0.919	4.275	-0.043	0.066	0.004
-0.168	0.911	4.312	-0.042	0.066	0.004
-0.147	0.919	4.288	-0.043	0.067	0.004
-0.156	0.894	4.295	-0.042	0.067	0.004
-0.173	0.924	4.302	-0.043	0.067	0.004
-0.161	0.920	4.312	-0.042	0.067	0.004
-0.168	0.942	4.295	-0.043	0.067	0.004
-0.163	0.922	4.261	-0.043	0.067	0.004
-0.190	0.915	4.245	-0.043	0.066	0.005
-0.156	0.913	4.302	-0.042	0.067	0.004
-0.171	0.876	4.320	-0.043	0.066	0.004
-0.133	0.931	4.370	-0.043	0.067	0.004
-0.158	0.922	4.319	-0.043	0.066	0.004
-0.175	0.970	4.288	-0.042	0.067	0.005
-0.183	0.910	4.247	-0.042	0.067	0.004
-0.181	0.917	4.299	-0.043	0.067	0.004
-0.159	0.906	4.285	-0.043	0.067	0.004
-0.168	0.919	4.305	-0.042	0.066	0.004
-0.152	0.915	4.309	-0.043	0.066	0.004
-0.159	0.912	4.312	-0.043	0.066	0.004
-0.147	0.923	4.312	-0.043	0.067	0.004
-0.180	0.912	4.310	-0.043	0.067	0.004
-0.168	0.930	4.258	-0.043	0.067	0.005
-0.170	0.909	4.258	-0.042	0.066	0.005
-0.153	0.918	4.274	-0.043	0.067	0.004
-0.162	0.898	4.353	-0.042	0.067	0.004
-0.173	0.923	4.322	-0.043	0.067	0.004
-0.146	0.912	4.312	-0.043	0.067	0.004
-0.166	0.931	4.265	-0.043	0.066	0.004
-0.157	0.917	4.271	-0.042	0.067	0.005
-0.176	0.912	4.261	-0.042	0.067	0.004
-0.157	0.921	4.278	-0.043	0.067	0.004
-0.143	0.905	4.292	-0.043	0.066	0.005
-0.146	0.912	4.305	-0.043	0.067	0.004
-0.161	0.912	4.306	-0.043	0.067	0.004
-0.162	0.935	4.305	-0.042	0.067	0.004
-0.164	0.908	4.275	-0.042	0.067	0.004
-0.178	0.922	4.255	-0.043	0.066	0.005
-0.155	0.890	4.303	-0.042	0.066	0.005
-0.167	0.918	4.343	-0.043	0.066	0.004
-0.126	0.920	4.321	-0.042	0.066	0.004
-0.162	0.922	4.333	-0.042	0.066	0.004
-0.159	0.914	4.248	-0.042	0.067	0.004
-0.190	0.895	4.277	-0.043	0.067	0.005
-0.159	0.932	4.275	-0.043	0.067	0.005
-0.156	0.909	4.282	-0.042	0.066	0.005
-0.167	0.908	4.282	-0.043	0.067	0.004
-0.151	0.896	4.309	-0.042	0.066	0.005
-0.163	0.912	4.323	-0.043	0.066	0.004
-0.155	0.904	4.295	-0.042	0.066	0.004
-0.161	0.928	4.289	-0.043	0.067	0.005
-0.159	0.935	4.254	-0.042	0.067	0.005
-0.186	0.905	4.235	-0.042	0.066	0.005
-0.151	0.913	4.289	-0.042	0.066	0.005
-0.169	0.870	4.317	-0.043	0.066	0.004
-0.142	0.916	4.368	-0.043	0.067	0.004
-0.154	0.912	4.316	-0.043	0.066	0.005
-0.176	0.968	4.288	-0.042	0.067	0.005
-0.172	0.907	4.227	-0.042	0.066	0.005
-0.185	0.910	4.283	-0.043	0.067	0.005
-0.163	0.911	4.279	-0.043	0.066	0.005
-0.166	0.911	4.302	-0.043	0.066	0.005
-0.158	0.923	4.302	-0.043	0.066	0.005
-0.164	0.928	4.306	-0.043	0.066	0.005
-0.154	0.918	4.272	-0.043	0.067	0.004
-0.183	0.921	4.296	-0.043	0.066	0.005
-0.161	0.942	4.258	-0.043	0.067	0.005
-0.179	0.911	4.282	-0.042	0.066	0.005
-0.161	0.934	4.302	-0.043	0.066	0.005
-0.170	0.900	4.347	-0.042	0.067	0.005
-0.181	0.936	4.319	-0.042	0.067	0.004
-0.158	0.927	4.306	-0.043	0.066	0.005
-0.168	0.939	4.265	-0.043	0.066	0.005
-0.160	0.915	4.275	-0.042	0.067	0.005
-0.185	0.914	4.282	-0.042	0.066	0.005
-0.162	0.922	4.275	-0.043	0.066	0.005
-0.152	0.909	4.296	-0.043	0.066	0.005
-0.156	0.915	4.289	-0.043	0.066	0.005
-0.163	0.915	4.316	-0.042	0.066	0.005
-0.174	0.951	4.305	-0.043	0.067	0.005
-0.166	0.914	4.262	-0.043	0.067	0.005
-0.182	0.924	4.262	-0.043	0.066	0.005
-0.159	0.897	4.276	-0.043	0.066	0.005
-0.167	0.926	4.337	-0.043	0.065	0.005
-0.134	0.937	4.324	-0.042	0.066	0.004
-0.168	0.918	4.292	-0.043	0.066	0.005
-0.161	0.916	4.255	-0.043	0.067	0.004
-0.194	0.897	4.294	-0.043	0.066	0.005
-0.167	0.927	4.269	-0.043	0.067	0.005
-0.167	0.915	4.275	-0.043	0.066	0.005
-0.162	0.926	4.289	-0.043	0.066	0.005
-0.163	0.901	4.330	-0.043	0.066	0.005
-0.164	0.923	4.313	-0.043	0.066	0.005
-0.167	0.914	4.299	-0.043	0.066	0.005
-0.163	0.934	4.282	-0.043	0.066	0.005
-0.163	0.939	4.269	-0.043	0.067	0.005
-0.191	0.913	4.246	-0.043	0.066	0.005
-0.157	0.917	4.303	-0.042	0.066	0.005
-0.163	0.886	4.300	-0.043	0.066	0.004
-0.139	0.916	4.347	-0.043	0.067	0.005
-0.164	0.923	4.296	-0.043	0.066	0.005
-0.162	0.969	4.285	-0.043	0.067	0.005
-0.172	0.906	4.238	-0.042	0.066	0.005
-0.177	0.916	4.270	-0.043	0.066	0.005
-0.155	0.909	4.279	-0.042	0.066	0.005
-0.164	0.916	4.293	-0.043	0.066	0.005
-0.143	0.913	4.316	-0.042	0.066	0.005
-0.162	0.921	4.296	-0.043	0.066	0.005
-0.150	0.911	4.289	-0.043	0.067	0.005
-0.167	0.917	4.303	-0.043	0.066	0.005
-0.161	0.946	4.258	-0.043	0.066	0.005
-0.162	0.900	4.276	-0.042	0.065	0.005
-0.153	0.929	4.289	-0.043	0.066	0.005
-0.157	0.896	4.351	-0.042	0.066	0.005
-0.174	0.927	4.309	-0.043	0.066	0.005
-0.153	0.920	4.289	-0.043	0.066	0.005
-0.166	0.932	4.269	-0.043	0.066	0.005
-0.157	0.922	4.293	-0.043	0.066	0.005
-0.171	0.912	4.293	-0.043	0.066	0.005
-0.157	0.935	4.268	-0.042	0.066	0.005
-0.142	0.908	4.276	-0.043	0.066	0.005
-0.144	0.924	4.310	-0.043	0.066	0.005
-0.148	0.907	4.317	-0.043	0.066	0.005
-0.164	0.948	4.296	-0.043	0.066	0.005
-0.164	0.917	4.259	-0.043	0.066	0.005
-0.172	0.926	4.249	-0.043	0.066	0.005
-0.151	0.901	4.273	-0.043	0.066	0.005
-0.150	0.915	4.334	-0.043	0.065	0.005
-0.108	0.931	4.312	-0.043	0.066	0.005
-0.155	0.920	4.307	-0.043	0.066	0.005
-0.141	0.924	4.255	-0.043	0.067	0.005
-0.187	0.913	4.270	-0.043	0.066	0.006
-0.149	0.932	4.276	-0.043	0.066	0.005
-0.154	0.916	4.283	-0.043	0.066	0.005
-0.146	0.912	4.266	-0.043	0.066	0.005
-0.146	0.902	4.296	-0.042	0.066	0.005
-0.147	0.918	4.297	-0.043	0.066	0.005
-0.134	0.914	4.296	-0.043	0.066	0.005
-0.143	0.925	4.290	-0.043	0.066	0.005
-0.148	0.934	4.272	-0.043	0.067	0.005
-0.173	0.905	4.233	-0.043	0.066	0.006
-0.152	0.907	4.294	-0.043	0.066	0.006
-0.147	0.876	4.318	-0.043	0.066	0.005
-0.122	0.920	4.324	-0.043	0.066	0.005
-0.148	0.914	4.296	-0.043	0.066	0.005
-0.147	0.969	4.289	-0.043	0.066	0.006
-0.160	0.904	4.245	-0.042	0.066	0.005
-0.157	0.912	4.270	-0.043	0.066	0.006
-0.137	0.910	4.259	-0.043	0.066	0.006
-0.152	0.911	4.252	-0.043	0.066	0.006
-0.130	0.914	4.282	-0.043	0.066	0.005
-0.146	0.911	4.286	-0.043	0.066	0.005
-0.141	0.917	4.293	-0.043	0.066	0.005
-0.156	0.910	4.263	-0.043	0.066	0.006
-0.137	0.941	4.263	-0.043	0.066	0.006
-0.150	0.908	4.252	-0.043	0.065	0.006
-0.141	0.917	4.266	-0.043	0.066	0.005
-0.139	0.897	4.331	-0.042	0.066	0.005
-0.152	0.924	4.290	-0.043	0.066	0.005
-0.131	0.921	4.300	-0.043	0.066	0.005
-0.137	0.928	4.235	-0.043	0.066	0.006
-0.128	0.932	4.282	-0.043	0.066	0.006
-0.153	0.908	4.249	-0.043	0.066	0.006
-0.135	0.916	4.270	-0.043	0.066	0.006
-0.123	0.896	4.283	-0.043	0.065	0.006
-0.122	0.912	4.290	-0.043	0.066	0.006
-0.139	0.906	4.317	-0.043	0.066	0.005
-0.145	0.940	4.276	-0.043	0.066	0.005
-0.133	0.907	4.246	-0.043	0.066	0.006
-0.148	0.916	4.236	-0.043	0.066	0.006
-0.125	0.903	4.249	-0.043	0.066	0.006
-0.132	0.920	4.297	-0.043	0.065	0.006
-0.095	0.928	4.285	-0.043	0.066	0.005
-0.128	0.902	4.287	-0.043	0.066	0.006
-0.132	0.909	4.249	-0.043	0.067	0.006
-0.143	0.903	4.284	-0.043	0.066	0.006
-0.140	0.926	4.276	-0.043	0.066	0.006
-0.143	0.908	4.260	-0.043	0.066	0.006
-0.140	0.916	4.257	-0.043	0.066	0.006
-0.124	0.896	4.291	-0.043	0.066	0.006
-0.132	0.912	4.294	-0.043	0.066	0.006
-0.110	0.915	4.296	-0.043	0.066	0.005
-0.130	0.926	4.294	-0.043	0.066	0.006
-0.121	0.939	4.259	-0.043	0.067	0.006
-0.150	0.899	4.236	-0.043	0.066	0.006
-0.127	0.912	4.263	-0.043	0.066	0.006
-0.125	0.867	4.294	-0.043	0.066	0.006
-0.113	0.919	4.314	-0.044	0.066	0.006
-0.117	0.912	4.263	-0.043	0.066	0.006
-0.126	0.949	4.262	-0.043	0.066	0.006
-0.126	0.904	4.246	-0.043	0.066	0.006
-0.135	0.913	4.263	-0.043	0.066	0.006
-0.119	0.924	4.263	-0.043	0.066	0.006
-0.137	0.914	4.246	-0.043	0.065	0.006
-0.102	0.908	4.290	-0.043	0.066	0.006
-0.121	0.893	4.290	-0.043	0.066	0.006
-0.099	0.905	4.280	-0.043	0.066	0.006
-0.124	0.902	4.294	-0.043	0.066	0.006
-0.123	0.944	4.242	-0.043	0.066	0.006
-0.134	0.905	4.239	-0.043	0.065	0.006
-0.128	0.906	4.253	-0.043	0.066	0.006
-0.121	0.891	4.308	-0.043	0.066	0.006
-0.125	0.908	4.263	-0.043	0.066	0.006
-0.104	0.905	4.291	-0.043	0.066	0.006
-0.116	0.921	4.253	-0.044	0.066	0.006
-0.118	0.927	4.270	-0.043	0.066	0.006
-0.125	0.908	4.239	-0.043	0.066	0.006
-0.112	0.925	4.233	-0.044	0.066	0.006
-0.104	0.891	4.247	-0.043	0.065	0.007
-0.103	0.914	4.256	-0.043	0.066	0.006
-0.114	0.892	4.273	-0.043	0.066	0.006
-0.121	0.925	4.270	-0.043	0.066	0.006
-0.120	0.903	4.246	-0.043	0.066	0.006
-0.127	0.911	4.230	-0.044	0.066	0.006
-0.107	0.904	4.253	-0.043	0.066	0.006
-0.109	0.911	4.297	-0.043	0.065	0.006
-0.077	0.926	4.252	-0.043	0.066	0.006
-0.097	0.896	4.267	-0.043	0.065	0.006
-0.099	0.906	4.236	-0.043	0.066	0.006
-0.117	0.898	4.267	-0.043	0.066	0.006
-0.116	0.923	4.250	-0.043	0.066	0.006
-0.105	0.897	4.223	-0.043	0.066	0.006
-0.123	0.908	4.220	-0.044	0.066	0.007
-0.098	0.895	4.236	-0.043	0.065	0.006
-0.096	0.898	4.274	-0.044	0.065	0.007
-0.073	0.915	4.279	-0.043	0.065	0.006
-0.095	0.899	4.284	-0.043	0.065	0.006
-0.108	0.928	4.222	-0.043	0.066	0.006
-0.119	0.893	4.230	-0.043	0.066	0.007
-0.094	0.910	4.226	-0.043	0.066	0.007
-0.095	0.869	4.254	-0.044	0.065	0.006
-0.095	0.902	4.264	-0.044	0.066	0.006
-0.097	0.893	4.260	-0.043	0.066	0.006
-0.105	0.925	4.239	-0.043	0.066	0.006
-0.088	0.901	4.239	-0.043	0.066	0.006
-0.117	0.904	4.241	-0.044	0.066	0.007
-0.095	0.921	4.212	-0.043	0.066	0.007
-0.107	0.902	4.195	-0.043	0.065	0.007
-0.100	0.903	4.247	-0.043	0.065	0.007
-0.103	0.882	4.237	-0.044	0.065	0.006
-0.087	0.905	4.267	-0.044	0.066	0.006
-0.095	0.900	4.257	-0.044	0.066	0.006
-0.103	0.944	4.222	-0.043	0.066	0.007
-0.105	0.898	4.223	-0.043	0.066	0.006
-0.105	0.908	4.233	-0.044	0.066	0.007
-0.096	0.910	4.250	-0.043	0.066	0.007
-0.081	0.894	4.243	-0.044	0.065	0.007
-0.078	0.903	4.264	-0.044	0.066	0.007
-0.095	0.910	4.250	-0.043	0.065	0.007
-0.100	0.933	4.239	-0.043	0.066	0.006
-0.100	0.904	4.230	-0.043	0.065	0.007
-0.089	0.920	4.210	-0.044	0.066	0.007
-0.068	0.893	4.233	-0.043	0.065	0.007
-0.094	0.908	4.230	-0.043	0.065	0.007
-0.087	0.892	4.281	-0.043	0.066	0.007
-0.096	0.910	4.240	-0.043	0.065	0.007
-0.083	0.899	4.237	-0.044	0.066	0.007
-0.093	0.910	4.216	-0.044	0.066	0.007
-0.082	0.919	4.233	-0.044	0.066	0.007
-0.098	0.901	4.247	-0.043	0.065	0.007
-0.067	0.916	4.226	-0.044	0.065	0.007
-0.079	0.877	4.233	-0.044	0.065	0.007
-0.076	0.911	4.226	-0.044	0.066	0.007
-0.084	0.907	4.239	-0.043	0.065	0.007
-0.089	0.914	4.250	-0.044	0.066	0.007
-0.086	0.898	4.189	-0.044	0.066	0.007
-0.119	0.894	4.211	-0.044	0.066	0.007
-0.079	0.908	4.209	-0.044	0.065	0.007
-0.078	0.903	4.247	-0.044	0.065	0.007
-0.045	0.911	4.225	-0.044	0.065	0.006
-0.077	0.897	4.237	-0.044	0.065	0.007
-0.089	0.911	4.226	-0.044	0.066	0.007
-0.089	0.893	4.223	-0.044	0.065	0.007
-0.074	0.908	4.206	-0.044	0.065	0.007
-0.065	0.865	4.209	-0.044	0.065	0.007
-0.072	0.898	4.213	-0.044	0.065	0.007
-0.057	0.891	4.233	-0.043	0.065	0.007
-0.072	0.899	4.244	-0.044	0.065	0.007
-0.056	0.892	4.243	-0.044	0.066	0.007
-0.091	0.888	4.203	-0.044	0.066	0.007
-0.075	0.920	4.220	-0.044	0.066	0.007
-0.090	0.888	4.169	-0.043	0.065	0.007
-0.065	0.886	4.223	-0.044	0.065	0.007
-0.065	0.862	4.234	-0.044	0.065	0.007
-0.052	0.894	4.247	-0.044	0.065	0.007
-0.049	0.889	4.220	-0.044	0.065	0.007
-0.071	0.922	4.206	-0.044	0.066	0.007
-0.074	0.888	4.203	-0.044	0.066	0.007
-0.086	0.888	4.217	-0.044	0.065	0.007
-0.075	0.890	4.220	-0.043	0.066	0.007
-0.065	0.889	4.224	-0.044	0.065	0.007
-0.049	0.892	4.223	-0.044	0.065	0.007
-0.075	0.897	4.230	-0.044	0.065	0.007
-0.074	0.923	4.223	-0.044	0.066	0.007
-0.077	0.897	4.189	-0.044	0.065	0.007
-0.067	0.908	4.186	-0.044	0.065	0.007
-0.057	0.883	4.193	-0.044	0.065	0.008
-0.056	0.890	4.223	-0.044	0.065	0.007
-0.064	0.879	4.251	-0.043	0.065	0.007
-0.069	0.901	4.230	-0.044	0.066	0.007
-0.063	0.890	4.217	-0.044	0.065	0.007
-0.073	0.899	4.197	-0.044	0.065	0.007
-0.055	0.903	4.193	-0.044	0.066	0.007
-0.069	0.896	4.237	-0.044	0.065	0.007
-0.039	0.902	4.205	-0.044	0.065	0.007
-0.055	0.865	4.224	-0.044	0.065	0.007
-0.058	0.892	4.217	-0.044	0.066	0.007
-0.064	0.887	4.227	-0.043	0.065	0.007
-0.068	0.910	4.203	-0.044	0.065	0.007
-0.063	0.886	4.165	-0.044	0.066	0.007
-0.092	0.884	4.194	-0.044	0.065	0.008
-0.049	0.872	4.207	-0.044	0.065	0.007
-0.063	0.886	4.234	-0.044	0.065	0.007
-0.033	0.896	4.229	-0.044	0.065	0.007
-0.061	0.888	4.258	-0.044	0.065	0.007
-0.073	0.916	4.175	-0.044	0.066	0.007
-0.076	0.879	4.197	-0.044	0.065	0.008
-0.061	0.903	4.206	-0.044	0.065	0.007
-0.055	0.859	4.207	-0.044	0.065	0.007
-0.058	0.891	4.214	-0.044	0.065	0.007
-0.046	0.876	4.223	-0.044	0.065	0.007
-0.068	0.903	4.220	-0.044	0.065	0.007
-0.050	0.902	4.209	-0.044	0.065	0.007
-0.076	0.889	4.207	-0.044	0.065	0.007
-0.062	0.910	4.179	-0.044	0.066	0.008
-0.074	0.885	4.166	-0.044	0.065	0.008
-0.049	0.887	4.203	-0.044	0.065	0.007
-0.063	0.870	4.210	-0.044	0.065	0.007
-0.045	0.886	4.231	-0.044	0.065	0.007
-0.055	0.897	4.220	-0.044	0.065	0.007
-0.058	0.909	4.186	-0.044	0.066	0.007
-0.067	0.882	4.169	-0.044	0.065	0.007
-0.064	0.882	4.210	-0.044	0.065	0.007
-0.055	0.874	4.237	-0.043	0.065	0.007
-0.053	0.875	4.211	-0.044	0.065	0.008
-0.029	0.891	4.224	-0.044	0.065	0.007
-0.060	0.883	4.190	-0.044	0.065	0.007
-0.063	0.906	4.189	-0.044	0.066	0.007
-0.062	0.884	4.190	-0.044	0.065	0.008
-0.052	0.895	4.149	-0.044	0.065	0.008
-0.036	0.864	4.194	-0.044	0.065	0.008
-0.046	0.881	4.196	-0.044	0.065	0.007
-0.044	0.870	4.237	-0.044	0.065	0.007
-0.052	0.901	4.203	-0.044	0.065	0.007
-0.045	0.874	4.186	-0.044	0.066	0.007
-0.070	0.887	4.170	-0.044	0.065	0.008
-0.040	0.883	4.169	-0.044	0.065	0.007
-0.066	0.878	4.234	-0.044	0.064	0.008
-0.014	0.902	4.202	-0.044	0.065	0.007
-0.043	0.869	4.204	-0.044	0.065	0.007
-0.042	0.887	4.183	-0.044	0.066	0.007
-0.066	0.866	4.194	-0.044	0.065	0.008
-0.051	0.897	4.186	-0.044	0.065	0.008
-0.049	0.878	4.166	-0.044	0.065	0.008
-0.059	0.883	4.177	-0.044	0.065	0.008
-0.034	0.862	4.204	-0.044	0.065	0.008
-0.042	0.883	4.210	-0.044	0.065	0.008
-0.022	0.879	4.192	-0.044	0.065	0.007
-0.053	0.890	4.200	-0.044	0.065	0.008
-0.048	0.899	4.166	-0.044	0.066	0.007
[truncated: 133,000 more rows]
