# Supplementary material for: Identification of Haptic Based Guiding Using Hard Reins
Source: PLoS One. 2015 Jul 22;10(7):e0132020. doi: 10.1371/journal.pone.0132020 (PMC4511788; doi:10.1371/journal.pone.0132020)
Supplement: S5 File — (ZIP) [file pone.0132020.s005.zip › Exp2_ForceData1/Subject5/path1/T6.csv]

0.228	1.333	7.566	-0.067	-0.074	0.014
0.235	1.333	7.531	-0.067	-0.074	0.014
0.230	1.342	7.535	-0.067	-0.074	0.014
0.224	1.359	7.548	-0.067	-0.074	0.014
0.240	1.330	7.556	-0.067	-0.073	0.014
0.275	1.351	7.588	-0.067	-0.074	0.013
0.234	1.319	7.532	-0.067	-0.074	0.014
0.230	1.329	7.549	-0.067	-0.075	0.014
0.222	1.325	7.556	-0.067	-0.074	0.014
0.232	1.338	7.563	-0.067	-0.074	0.014
0.242	1.317	7.552	-0.067	-0.074	0.014
0.214	1.336	7.522	-0.067	-0.074	0.014
0.218	1.333	7.546	-0.067	-0.074	0.014
0.223	1.376	7.525	-0.067	-0.074	0.014
0.250	1.329	7.542	-0.067	-0.074	0.014
0.254	1.332	7.558	-0.067	-0.074	0.014
0.229	1.326	7.583	-0.067	-0.074	0.014
0.242	1.342	7.552	-0.067	-0.074	0.014
0.233	1.330	7.552	-0.067	-0.074	0.014
0.240	1.328	7.573	-0.067	-0.074	0.014
0.246	1.312	7.549	-0.067	-0.074	0.014
0.226	1.329	7.576	-0.067	-0.075	0.014
0.195	1.316	7.513	-0.068	-0.074	0.015
0.237	1.355	7.555	-0.067	-0.074	0.014
0.243	1.333	7.514	-0.067	-0.074	0.014
0.253	1.334	7.548	-0.067	-0.074	0.014
0.249	1.320	7.566	-0.067	-0.074	0.014
0.242	1.331	7.528	-0.067	-0.074	0.014
0.258	1.324	7.559	-0.067	-0.074	0.014
0.251	1.336	7.548	-0.067	-0.074	0.014
0.251	1.303	7.559	-0.067	-0.075	0.014
0.232	1.317	7.539	-0.067	-0.075	0.014
0.223	1.334	7.543	-0.068	-0.074	0.014
0.253	1.347	7.494	-0.068	-0.074	0.014
0.259	1.344	7.545	-0.067	-0.074	0.014
0.250	1.330	7.538	-0.067	-0.074	0.014
0.233	1.332	7.529	-0.067	-0.074	0.014
0.246	1.345	7.555	-0.067	-0.074	0.014
0.243	1.327	7.529	-0.068	-0.074	0.014
0.275	1.334	7.565	-0.067	-0.074	0.014
0.255	1.316	7.559	-0.067	-0.074	0.014
0.249	1.329	7.552	-0.067	-0.075	0.014
0.235	1.321	7.547	-0.068	-0.074	0.014
0.264	1.335	7.532	-0.067	-0.074	0.014
0.252	1.331	7.532	-0.067	-0.074	0.014
0.243	1.320	7.521	-0.067	-0.075	0.014
0.234	1.319	7.522	-0.067	-0.074	0.014
0.256	1.359	7.508	-0.068	-0.074	0.014
0.239	1.332	7.545	-0.067	-0.074	0.013
0.273	1.326	7.542	-0.067	-0.074	0.014
0.263	1.316	7.549	-0.067	-0.074	0.014
0.255	1.325	7.549	-0.067	-0.075	0.014
0.254	1.325	7.546	-0.067	-0.074	0.014
0.273	1.334	7.521	-0.067	-0.074	0.014
0.271	1.306	7.539	-0.067	-0.075	0.014
0.259	1.332	7.542	-0.067	-0.075	0.014
0.228	1.312	7.523	-0.068	-0.074	0.015
0.268	1.340	7.528	-0.068	-0.074	0.014
0.252	1.347	7.504	-0.067	-0.074	0.014
0.273	1.324	7.573	-0.068	-0.074	0.014
0.259	1.317	7.532	-0.067	-0.074	0.014
0.259	1.348	7.514	-0.067	-0.074	0.014
0.270	1.321	7.532	-0.067	-0.074	0.014
0.280	1.325	7.538	-0.067	-0.074	0.014
0.267	1.310	7.600	-0.067	-0.074	0.014
0.280	1.297	7.529	-0.067	-0.075	0.015
0.245	1.324	7.505	-0.067	-0.074	0.014
0.264	1.341	7.508	-0.067	-0.074	0.014
0.276	1.335	7.524	-0.067	-0.074	0.014
0.264	1.324	7.539	-0.067	-0.074	0.014
0.253	1.324	7.518	-0.068	-0.074	0.014
0.264	1.338	7.514	-0.067	-0.074	0.014
0.270	1.322	7.494	-0.068	-0.074	0.014
0.299	1.324	7.548	-0.067	-0.074	0.014
0.281	1.307	7.552	-0.067	-0.074	0.014
0.268	1.283	7.532	-0.067	-0.075	0.014
0.261	1.315	7.487	-0.067	-0.075	0.014
0.268	1.335	7.515	-0.067	-0.074	0.014
0.276	1.325	7.518	-0.067	-0.074	0.014
0.275	1.313	7.511	-0.067	-0.075	0.014
0.265	1.323	7.529	-0.068	-0.074	0.014
0.268	1.342	7.463	-0.068	-0.075	0.014
0.272	1.344	7.545	-0.068	-0.074	0.014
0.285	1.323	7.542	-0.067	-0.075	0.014
0.280	1.311	7.562	-0.067	-0.074	0.014
0.286	1.306	7.525	-0.068	-0.075	0.014
0.271	1.319	7.549	-0.068	-0.075	0.014
0.274	1.316	7.525	-0.067	-0.075	0.014
0.290	1.319	7.531	-0.067	-0.075	0.014
0.290	1.312	7.531	-0.067	-0.075	0.014
0.261	1.312	7.481	-0.068	-0.075	0.015
0.291	1.334	7.504	-0.068	-0.074	0.014
0.278	1.368	7.504	-0.067	-0.074	0.014
0.300	1.324	7.528	-0.067	-0.074	0.014
0.291	1.311	7.521	-0.067	-0.075	0.014
0.284	1.331	7.487	-0.068	-0.075	0.014
0.273	1.331	7.524	-0.067	-0.074	0.014
0.305	1.324	7.548	-0.067	-0.075	0.014
0.282	1.297	7.546	-0.067	-0.074	0.014
0.288	1.297	7.498	-0.067	-0.075	0.014
0.280	1.309	7.491	-0.068	-0.074	0.014
0.293	1.314	7.488	-0.068	-0.075	0.014
0.302	1.324	7.531	-0.067	-0.075	0.014
0.294	1.317	7.525	-0.067	-0.074	0.014
0.272	1.311	7.498	-0.068	-0.075	0.014
0.293	1.328	7.508	-0.068	-0.075	0.014
0.288	1.347	7.517	-0.067	-0.074	0.014
0.316	1.312	7.586	-0.068	-0.074	0.014
0.306	1.308	7.542	-0.067	-0.075	0.014
0.294	1.304	7.525	-0.067	-0.075	0.014
0.279	1.309	7.501	-0.067	-0.075	0.014
0.298	1.314	7.511	-0.067	-0.074	0.014
0.296	1.317	7.538	-0.067	-0.075	0.014
0.316	1.287	7.505	-0.067	-0.075	0.014
0.283	1.312	7.508	-0.067	-0.075	0.014
0.301	1.336	7.453	-0.068	-0.075	0.014
0.292	1.350	7.521	-0.067	-0.074	0.014
0.312	1.315	7.528	-0.068	-0.074	0.014
0.337	1.328	7.530	-0.067	-0.075	0.014
0.306	1.311	7.500	-0.067	-0.075	0.014
0.287	1.313	7.514	-0.067	-0.075	0.014
0.314	1.315	7.511	-0.067	-0.075	0.014
0.312	1.301	7.535	-0.067	-0.075	0.014
0.306	1.285	7.521	-0.067	-0.075	0.014
0.282	1.320	7.456	-0.067	-0.075	0.014
0.295	1.320	7.508	-0.067	-0.075	0.014
0.296	1.352	7.473	-0.067	-0.075	0.014
0.319	1.315	7.518	-0.067	-0.074	0.014
0.312	1.323	7.510	-0.067	-0.075	0.014
0.314	1.328	7.494	-0.068	-0.075	0.014
0.296	1.339	7.514	-0.067	-0.075	0.014
0.319	1.313	7.511	-0.068	-0.075	0.014
0.313	1.312	7.558	-0.067	-0.075	0.014
0.326	1.290	7.511	-0.067	-0.075	0.014
0.301	1.315	7.545	-0.067	-0.076	0.014
0.267	1.301	7.499	-0.068	-0.075	0.015
0.315	1.329	7.511	-0.067	-0.075	0.014
0.322	1.314	7.480	-0.068	-0.074	0.014
0.314	1.318	7.493	-0.067	-0.075	0.014
0.313	1.322	7.514	-0.068	-0.075	0.014
0.304	1.340	7.473	-0.067	-0.075	0.014
0.337	1.307	7.518	-0.068	-0.075	0.014
0.327	1.309	7.528	-0.067	-0.075	0.014
0.326	1.282	7.504	-0.068	-0.075	0.014
0.309	1.312	7.487	-0.067	-0.076	0.014
0.301	1.308	7.505	-0.068	-0.075	0.014
0.313	1.323	7.473	-0.068	-0.075	0.014
0.326	1.303	7.511	-0.067	-0.075	0.014
0.315	1.318	7.477	-0.067	-0.075	0.014
0.301	1.310	7.478	-0.068	-0.075	0.015
0.322	1.332	7.504	-0.068	-0.075	0.014
0.324	1.305	7.450	-0.068	-0.074	0.014
0.348	1.314	7.523	-0.067	-0.075	0.014
0.332	1.300	7.507	-0.067	-0.075	0.014
0.319	1.316	7.511	-0.067	-0.075	0.014
0.319	1.305	7.494	-0.068	-0.075	0.014
0.328	1.312	7.494	-0.068	-0.075	0.014
0.333	1.300	7.487	-0.068	-0.075	0.014
0.315	1.303	7.456	-0.067	-0.076	0.014
0.301	1.301	7.502	-0.068	-0.075	0.014
0.327	1.339	7.487	-0.068	-0.075	0.015
0.317	1.317	7.504	-0.068	-0.075	0.014
0.338	1.312	7.511	-0.068	-0.075	0.014
0.335	1.303	7.514	-0.068	-0.075	0.014
0.330	1.313	7.480	-0.067	-0.075	0.014
0.337	1.305	7.497	-0.068	-0.075	0.014
0.353	1.321	7.496	-0.067	-0.075	0.014
0.340	1.288	7.487	-0.067	-0.075	0.014
0.333	1.311	7.511	-0.068	-0.075	0.014
0.306	1.303	7.471	-0.068	-0.075	0.015
0.332	1.328	7.470	-0.068	-0.075	0.014
0.332	1.326	7.480	-0.068	-0.074	0.014
0.363	1.302	7.531	-0.068	-0.075	0.014
0.324	1.303	7.484	-0.068	-0.075	0.014
0.334	1.320	7.483	-0.067	-0.075	0.014
0.343	1.304	7.490	-0.068	-0.075	0.014
0.362	1.311	7.496	-0.067	-0.075	0.014
0.340	1.293	7.558	-0.067	-0.075	0.014
0.354	1.285	7.477	-0.067	-0.076	0.015
0.325	1.312	7.480	-0.067	-0.075	0.015
0.341	1.333	7.439	-0.068	-0.075	0.014
0.353	1.313	7.476	-0.067	-0.075	0.014
0.349	1.307	7.500	-0.067	-0.075	0.014
0.319	1.311	7.480	-0.068	-0.075	0.014
0.346	1.325	7.473	-0.068	-0.075	0.014
0.341	1.310	7.459	-0.067	-0.074	0.014
0.373	1.314	7.500	-0.068	-0.075	0.014
0.351	1.302	7.493	-0.067	-0.075	0.014
0.350	1.264	7.508	-0.068	-0.076	0.014
0.343	1.302	7.460	-0.067	-0.075	0.015
0.357	1.308	7.480	-0.067	-0.075	0.015
0.355	1.307	7.473	-0.067	-0.075	0.014
0.362	1.305	7.497	-0.067	-0.076	0.015
0.333	1.300	7.484	-0.068	-0.075	0.014
0.358	1.337	7.415	-0.068	-0.075	0.014
0.359	1.332	7.503	-0.067	-0.075	0.014
0.373	1.303	7.507	-0.067	-0.075	0.014
0.362	1.296	7.507	-0.068	-0.075	0.014
0.362	1.300	7.476	-0.067	-0.076	0.014
0.353	1.306	7.514	-0.067	-0.076	0.014
0.366	1.301	7.490	-0.067	-0.075	0.015
0.380	1.302	7.473	-0.067	-0.076	0.015
0.373	1.306	7.494	-0.067	-0.076	0.015
0.339	1.293	7.440	-0.068	-0.075	0.015
0.360	1.312	7.463	-0.068	-0.075	0.014
0.367	1.349	7.469	-0.067	-0.075	0.015
0.381	1.308	7.497	-0.068	-0.075	0.014
0.376	1.303	7.476	-0.067	-0.075	0.014
0.366	1.302	7.459	-0.067	-0.076	0.014
0.354	1.306	7.479	-0.067	-0.075	0.014
0.379	1.302	7.493	-0.068	-0.075	0.014
0.372	1.293	7.476	-0.067	-0.075	0.015
0.387	1.284	7.477	-0.067	-0.076	0.015
0.367	1.301	7.452	-0.067	-0.075	0.015
0.358	1.303	7.446	-0.068	-0.075	0.015
0.377	1.311	7.473	-0.068	-0.075	0.015
0.383	1.301	7.446	-0.067	-0.075	0.015
0.376	1.296	7.470	-0.068	-0.075	0.015
0.368	1.305	7.463	-0.068	-0.076	0.014
0.363	1.326	7.456	-0.067	-0.075	0.015
0.402	1.297	7.535	-0.068	-0.075	0.014
0.390	1.286	7.479	-0.067	-0.076	0.014
0.387	1.268	7.494	-0.067	-0.076	0.014
0.364	1.291	7.446	-0.067	-0.076	0.015
0.372	1.299	7.477	-0.068	-0.075	0.015
0.388	1.306	7.476	-0.067	-0.075	0.015
0.398	1.289	7.456	-0.067	-0.076	0.015
0.381	1.305	7.456	-0.067	-0.076	0.015
0.387	1.314	7.429	-0.068	-0.076	0.015
0.376	1.333	7.469	-0.067	-0.075	0.015
0.392	1.294	7.476	-0.068	-0.075	0.015
0.427	1.314	7.498	-0.067	-0.076	0.014
0.388	1.270	7.480	-0.067	-0.076	0.015
0.380	1.295	7.497	-0.068	-0.076	0.015
0.369	1.297	7.457	-0.068	-0.075	0.015
0.390	1.291	7.486	-0.067	-0.076	0.015
0.393	1.281	7.473	-0.068	-0.076	0.015
0.378	1.291	7.411	-0.067	-0.076	0.015
0.375	1.292	7.460	-0.068	-0.075	0.015
0.387	1.335	7.459	-0.067	-0.075	0.015
0.418	1.305	7.476	-0.068	-0.075	0.014
0.422	1.303	7.458	-0.067	-0.076	0.014
0.396	1.288	7.483	-0.067	-0.076	0.015
0.379	1.300	7.459	-0.067	-0.076	0.015
0.400	1.295	7.452	-0.068	-0.076	0.015
0.397	1.294	7.486	-0.067	-0.076	0.015
0.418	1.271	7.463	-0.067	-0.076	0.015
0.391	1.298	7.486	-0.067	-0.077	0.015
0.359	1.291	7.447	-0.068	-0.075	0.015
0.402	1.308	7.452	-0.068	-0.076	0.015
0.403	1.290	7.439	-0.068	-0.075	0.015
0.397	1.293	7.455	-0.067	-0.076	0.015
0.413	1.309	7.469	-0.067	-0.075	0.015
0.390	1.338	7.455	-0.067	-0.075	0.015
0.427	1.294	7.493	-0.068	-0.076	0.014
0.426	1.298	7.472	-0.067	-0.076	0.015
0.408	1.265	7.460	-0.068	-0.076	0.015
0.385	1.291	7.473	-0.067	-0.077	0.015
0.402	1.301	7.466	-0.067	-0.076	0.015
0.398	1.300	7.452	-0.068	-0.076	0.015
0.422	1.285	7.446	-0.067	-0.076	0.015
0.398	1.294	7.431	-0.067	-0.076	0.015
0.392	1.305	7.432	-0.068	-0.076	0.015
0.409	1.319	7.465	-0.067	-0.075	0.015
0.426	1.292	7.421	-0.067	-0.075	0.015
0.431	1.302	7.485	-0.067	-0.076	0.014
0.404	1.286	7.490	-0.067	-0.076	0.015
0.407	1.305	7.466	-0.067	-0.076	0.015
0.412	1.293	7.480	-0.068	-0.076	0.015
0.423	1.293	7.455	-0.068	-0.076	0.015
0.426	1.276	7.473	-0.067	-0.076	0.015
0.392	1.284	7.422	-0.067	-0.076	0.015
0.392	1.288	7.453	-0.068	-0.076	0.015
0.415	1.322	7.435	-0.067	-0.076	0.015
0.413	1.299	7.455	-0.068	-0.075	0.014
0.424	1.297	7.462	-0.067	-0.076	0.014
0.424	1.289	7.452	-0.068	-0.076	0.015
0.408	1.305	7.442	-0.067	-0.076	0.015
0.428	1.289	7.456	-0.068	-0.075	0.015
0.456	1.290	7.468	-0.067	-0.076	0.014
0.431	1.269	7.452	-0.067	-0.076	0.015
0.422	1.287	7.476	-0.067	-0.076	0.015
0.389	1.285	7.436	-0.068	-0.076	0.015
0.424	1.302	7.428	-0.068	-0.076	0.015
0.419	1.302	7.428	-0.067	-0.076	0.015
0.429	1.282	7.459	-0.067	-0.076	0.015
0.409	1.292	7.449	-0.068	-0.076	0.015
0.426	1.321	7.441	-0.067	-0.076	0.015
0.444	1.285	7.466	-0.068	-0.075	0.015
0.444	1.291	7.448	-0.067	-0.076	0.015
0.425	1.276	7.503	-0.067	-0.076	0.015
0.441	1.268	7.449	-0.067	-0.076	0.015
0.430	1.287	7.415	-0.067	-0.076	0.015
0.436	1.302	7.428	-0.067	-0.076	0.015
0.444	1.285	7.449	-0.067	-0.076	0.015
0.434	1.293	7.469	-0.067	-0.076	0.015
0.404	1.289	7.416	-0.068	-0.076	0.015
0.421	1.299	7.445	-0.068	-0.076	0.015
0.433	1.284	7.418	-0.068	-0.075	0.015
0.456	1.288	7.458	-0.067	-0.076	0.014
0.439	1.278	7.479	-0.067	-0.076	0.015
0.436	1.267	7.442	-0.068	-0.076	0.015
0.437	1.291	7.418	-0.067	-0.076	0.015
0.436	1.278	7.439	-0.067	-0.076	0.015
0.445	1.269	7.449	-0.068	-0.076	0.015
0.434	1.283	7.432	-0.067	-0.077	0.015
0.424	1.280	7.443	-0.068	-0.076	0.015
0.440	1.311	7.380	-0.068	-0.076	0.015
0.450	1.302	7.448	-0.067	-0.076	0.015
0.452	1.283	7.441	-0.067	-0.076	0.015
0.432	1.273	7.442	-0.067	-0.076	0.015
0.435	1.294	7.462	-0.067	-0.076	0.015
0.443	1.278	7.446	-0.068	-0.076	0.015
0.465	1.284	7.458	-0.067	-0.076	0.015
0.459	1.270	7.455	-0.067	-0.076	0.015
0.453	1.283	7.459	-0.067	-0.077	0.015
0.428	1.281	7.415	-0.068	-0.076	0.015
0.459	1.297	7.438	-0.068	-0.076	0.015
0.445	1.309	7.418	-0.067	-0.076	0.015
0.455	1.279	7.425	-0.067	-0.076	0.015
0.437	1.287	7.439	-0.068	-0.076	0.015
0.448	1.312	7.400	-0.067	-0.076	0.015
0.437	1.300	7.445	-0.068	-0.076	0.014
0.472	1.278	7.448	-0.068	-0.076	0.015
0.463	1.262	7.459	-0.067	-0.076	0.015
0.458	1.272	7.432	-0.067	-0.077	0.015
0.449	1.279	7.408	-0.067	-0.076	0.015
0.464	1.288	7.414	-0.068	-0.076	0.015
0.462	1.273	7.428	-0.067	-0.076	0.015
0.460	1.275	7.438	-0.068	-0.077	0.015
0.429	1.269	7.405	-0.068	-0.076	0.015
0.455	1.306	7.417	-0.068	-0.076	0.015
0.458	1.302	7.418	-0.068	-0.076	0.015
0.489	1.283	7.472	-0.068	-0.076	0.015
0.463	1.272	7.442	-0.067	-0.076	0.015
0.460	1.282	7.432	-0.068	-0.076	0.015
0.470	1.279	7.425	-0.068	-0.076	0.015
0.481	1.280	7.455	-0.067	-0.076	0.015
0.468	1.267	7.476	-0.067	-0.076	0.015
0.486	1.258	7.429	-0.067	-0.077	0.015
0.455	1.283	7.415	-0.067	-0.076	0.015
0.472	1.304	7.394	-0.068	-0.076	0.015
0.486	1.300	7.431	-0.067	-0.076	0.015
0.478	1.282	7.438	-0.068	-0.076	0.015
0.465	1.282	7.414	-0.068	-0.076	0.015
0.475	1.288	7.431	-0.068	-0.076	0.015
0.472	1.281	7.404	-0.068	-0.076	0.015
0.499	1.289	7.437	-0.067	-0.076	0.015
0.477	1.265	7.448	-0.067	-0.076	0.015
0.480	1.225	7.429	-0.068	-0.077	0.015
0.448	1.276	7.366	-0.067	-0.077	0.015
0.481	1.278	7.404	-0.068	-0.076	0.015
0.483	1.291	7.418	-0.068	-0.076	0.015
0.491	1.275	7.418	-0.067	-0.077	0.015
0.474	1.276	7.428	-0.068	-0.076	0.015
0.489	1.296	7.366	-0.068	-0.077	0.015
0.475	1.315	7.437	-0.067	-0.076	0.015
0.500	1.274	7.420	-0.067	-0.076	0.015
0.490	1.273	7.445	-0.067	-0.077	0.015
0.489	1.259	7.414	-0.067	-0.077	0.015
0.490	1.287	7.452	-0.068	-0.077	0.015
0.479	1.265	7.415	-0.068	-0.077	0.015
0.497	1.272	7.421	-0.067	-0.076	0.015
0.508	1.268	7.407	-0.067	-0.077	0.015
0.473	1.271	7.374	-0.068	-0.076	0.016
0.502	1.296	7.376	-0.068	-0.076	0.015
0.485	1.328	7.386	-0.067	-0.076	0.016
0.507	1.282	7.427	-0.067	-0.076	0.015
0.502	1.280	7.410	-0.067	-0.076	0.015
0.499	1.269	7.404	-0.068	-0.077	0.015
0.478	1.282	7.417	-0.067	-0.076	0.015
0.509	1.281	7.424	-0.067	-0.076	0.015
0.498	1.264	7.424	-0.067	-0.076	0.015
0.518	1.253	7.391	-0.067	-0.077	0.016
0.496	1.275	7.377	-0.068	-0.077	0.015
0.492	1.289	7.373	-0.068	-0.076	0.015
0.496	1.281	7.411	-0.067	-0.076	0.015
0.506	1.266	7.387	-0.068	-0.076	0.015
0.507	1.267	7.397	-0.068	-0.076	0.015
0.503	1.279	7.404	-0.068	-0.076	0.015
0.491	1.293	7.390	-0.067	-0.076	0.015
0.531	1.270	7.445	-0.068	-0.076	0.015
0.517	1.267	7.414	-0.067	-0.077	0.015
0.511	1.247	7.435	-0.068	-0.077	0.015
0.493	1.269	7.380	-0.067	-0.077	0.015
0.490	1.271	7.387	-0.068	-0.076	0.015
0.508	1.285	7.411	-0.067	-0.076	0.015
0.524	1.260	7.397	-0.068	-0.077	0.015
0.516	1.269	7.383	-0.067	-0.077	0.015
0.522	1.283	7.373	-0.068	-0.077	0.015
0.506	1.309	7.430	-0.067	-0.076	0.015
0.527	1.270	7.400	-0.068	-0.076	0.015
0.559	1.281	7.405	-0.067	-0.077	0.015
0.524	1.251	7.383	-0.068	-0.077	0.015
0.503	1.274	7.390	-0.067	-0.077	0.015
0.504	1.261	7.391	-0.068	-0.077	0.016
0.526	1.271	7.400	-0.068	-0.077	0.015
0.523	1.262	7.387	-0.068	-0.077	0.015
0.497	1.282	7.369	-0.067	-0.077	0.015
0.508	1.280	7.394	-0.068	-0.077	0.015
0.520	1.311	7.376	-0.067	-0.076	0.016
0.536	1.272	7.414	-0.068	-0.076	0.015
0.540	1.270	7.400	-0.067	-0.077	0.015
0.525	1.262	7.417	-0.067	-0.077	0.015
0.513	1.277	7.390	-0.067	-0.077	0.015
0.521	1.273	7.400	-0.067	-0.077	0.015
0.530	1.267	7.427	-0.067	-0.077	0.015
0.545	1.253	7.394	-0.068	-0.077	0.015
0.517	1.280	7.410	-0.067	-0.078	0.016
0.490	1.267	7.364	-0.068	-0.077	0.016
0.529	1.285	7.373	-0.068	-0.077	0.015
0.536	1.277	7.380	-0.068	-0.076	0.015
0.541	1.268	7.393	-0.067	-0.077	0.015
0.529	1.263	7.397	-0.067	-0.077	0.015
0.528	1.286	7.380	-0.067	-0.077	0.016
0.544	1.270	7.383	-0.068	-0.077	0.015
0.542	1.258	7.387	-0.067	-0.077	0.015
0.533	1.240	7.387	-0.068	-0.077	0.015
0.521	1.261	7.394	-0.067	-0.078	0.016
0.516	1.265	7.384	-0.068	-0.077	0.016
0.542	1.288	7.352	-0.068	-0.077	0.015
0.547	1.279	7.386	-0.067	-0.076	0.015
0.537	1.268	7.383	-0.067	-0.077	0.015
0.529	1.265	7.377	-0.068	-0.077	0.015
0.531	1.278	7.386	-0.067	-0.077	0.015
0.539	1.272	7.352	-0.067	-0.076	0.015
0.556	1.270	7.413	-0.067	-0.077	0.015
0.545	1.250	7.414	-0.067	-0.077	0.016
0.544	1.264	7.407	-0.067	-0.077	0.015
0.524	1.258	7.373	-0.067	-0.077	0.016
0.549	1.278	7.376	-0.068	-0.077	0.015
0.554	1.276	7.386	-0.067	-0.077	0.016
0.545	1.261	7.373	-0.067	-0.077	0.015
0.533	1.265	7.401	-0.067	-0.077	0.016
0.543	1.287	7.373	-0.068	-0.077	0.016
0.532	1.284	7.410	-0.068	-0.077	0.015
0.568	1.275	7.389	-0.067	-0.077	0.015
0.555	1.255	7.417	-0.067	-0.077	0.015
0.550	1.269	7.373	-0.067	-0.077	0.016
0.555	1.272	7.393	-0.067	-0.077	0.016
0.565	1.267	7.390	-0.067	-0.077	0.016
0.569	1.254	7.390	-0.067	-0.077	0.016
0.569	1.265	7.386	-0.067	-0.077	0.016
0.525	1.262	7.374	-0.068	-0.077	0.016
0.557	1.279	7.373	-0.068	-0.077	0.016
0.543	1.289	7.355	-0.067	-0.077	0.015
0.589	1.274	7.447	-0.068	-0.077	0.015
0.563	1.265	7.386	-0.067	-0.077	0.016
0.564	1.270	7.379	-0.068	-0.077	0.016
0.565	1.270	7.379	-0.067	-0.077	0.015
0.571	1.272	7.393	-0.067	-0.077	0.015
0.569	1.251	7.427	-0.067	-0.077	0.016
0.579	1.243	7.366	-0.067	-0.078	0.016
0.551	1.276	7.376	-0.067	-0.077	0.016
0.567	1.290	7.352	-0.068	-0.077	0.016
0.575	1.292	7.403	-0.067	-0.077	0.016
0.565	1.270	7.407	-0.067	-0.077	0.016
0.571	1.274	7.376	-0.067	-0.077	0.015
0.565	1.281	7.372	-0.067	-0.077	0.016
0.570	1.273	7.355	-0.068	-0.077	0.015
0.592	1.284	7.399	-0.067	-0.077	0.015
0.580	1.253	7.417	-0.067	-0.077	0.016
0.568	1.221	7.401	-0.068	-0.078	0.015
0.556	1.262	7.318	-0.067	-0.078	0.016
0.570	1.257	7.359	-0.067	-0.077	0.016
0.570	1.268	7.369	-0.067	-0.077	0.016
0.581	1.258	7.380	-0.067	-0.078	0.016
0.574	1.271	7.379	-0.067	-0.077	0.016
0.579	1.287	7.325	-0.068	-0.077	0.016
0.573	1.281	7.376	-0.067	-0.077	0.016
0.590	1.260	7.417	-0.067	-0.077	0.016
0.580	1.254	7.400	-0.067	-0.077	0.016
0.574	1.242	7.373	-0.067	-0.077	0.016
0.577	1.269	7.383	-0.068	-0.078	0.016
0.574	1.255	7.363	-0.068	-0.077	0.016
0.601	1.254	7.383	-0.067	-0.077	0.016
0.595	1.252	7.373	-0.067	-0.078	0.016
0.567	1.247	7.329	-0.067	-0.078	0.016
0.583	1.273	7.366	-0.068	-0.077	0.016
0.581	1.310	7.338	-0.067	-0.077	0.016
0.598	1.262	7.396	-0.067	-0.077	0.015
0.598	1.258	7.375	-0.067	-0.078	0.016
0.580	1.257	7.376	-0.068	-0.078	0.016
0.569	1.270	7.365	-0.067	-0.078	0.016
0.597	1.259	7.386	-0.068	-0.077	0.016
0.597	1.247	7.383	-0.067	-0.077	0.016
0.606	1.242	7.373	-0.067	-0.078	0.016
0.580	1.256	7.339	-0.067	-0.078	0.016
0.577	1.263	7.343	-0.068	-0.077	0.016
0.592	1.278	7.376	-0.067	-0.077	0.016
0.599	1.252	7.315	-0.068	-0.077	0.016
0.600	1.264	7.358	-0.067	-0.077	0.016
0.592	1.261	7.369	-0.068	-0.078	0.016
0.585	1.289	7.341	-0.067	-0.077	0.016
0.615	1.254	7.417	-0.068	-0.077	0.016
0.608	1.257	7.376	-0.067	-0.078	0.016
0.610	1.236	7.369	-0.067	-0.078	0.016
0.581	1.254	7.314	-0.067	-0.078	0.016
0.589	1.251	7.366	-0.068	-0.077	0.016
0.607	1.269	7.369	-0.067	-0.077	0.016
0.621	1.243	7.369	-0.067	-0.078	0.016
0.593	1.255	7.362	-0.067	-0.077	0.016
0.601	1.270	7.321	-0.068	-0.078	0.016
0.591	1.295	7.382	-0.067	-0.077	0.016
0.618	1.259	7.352	-0.068	-0.077	0.016
0.651	1.266	7.408	-0.067	-0.078	0.015
0.606	1.243	7.379	-0.067	-0.078	0.016
0.596	1.261	7.369	-0.067	-0.078	0.016
0.604	1.255	7.352	-0.067	-0.077	0.016
0.611	1.260	7.386	-0.067	-0.078	0.016
0.610	1.230	7.342	-0.067	-0.078	0.016
0.589	1.255	7.311	-0.067	-0.078	0.016
0.580	1.250	7.339	-0.067	-0.078	0.016
0.602	1.293	7.341	-0.067	-0.077	0.016
0.635	1.258	7.375	-0.067	-0.077	0.016
0.624	1.260	7.358	-0.067	-0.077	0.016
0.607	1.251	7.379	-0.067	-0.078	0.016
0.607	1.270	7.358	-0.067	-0.078	0.016
0.615	1.251	7.362	-0.067	-0.078	0.016
0.612	1.245	7.396	-0.067	-0.078	0.016
0.618	1.231	7.352	-0.067	-0.078	0.016
0.602	1.252	7.403	-0.067	-0.079	0.016
0.566	1.255	7.330	-0.068	-0.077	0.017
0.610	1.278	7.348	-0.067	-0.078	0.016
0.624	1.258	7.334	-0.067	-0.077	0.016
0.613	1.254	7.362	-0.067	-0.078	0.016
0.605	1.269	7.365	-0.067	-0.078	0.016
0.618	1.277	7.369	-0.067	-0.077	0.016
0.621	1.257	7.362	-0.067	-0.077	0.016
0.619	1.253	7.365	-0.067	-0.078	0.016
0.621	1.235	7.335	-0.067	-0.078	0.016
0.605	1.250	7.345	-0.067	-0.078	0.016
0.596	1.246	7.353	-0.067	-0.077	0.016
0.618	1.265	7.311	-0.068	-0.078	0.016
0.630	1.259	7.341	-0.067	-0.078	0.016
0.614	1.256	7.351	-0.067	-0.078	0.016
0.590	1.252	7.329	-0.068	-0.078	0.016
0.608	1.281	7.341	-0.067	-0.078	0.016
0.620	1.247	7.328	-0.067	-0.077	0.016
0.646	1.255	7.378	-0.067	-0.078	0.015
0.628	1.240	7.362	-0.067	-0.078	0.016
0.624	1.259	7.376	-0.067	-0.078	0.016
0.611	1.255	7.345	-0.067	-0.078	0.016
0.624	1.257	7.355	-0.067	-0.078	0.016
0.624	1.267	7.348	-0.067	-0.078	0.016
0.624	1.240	7.335	-0.067	-0.078	0.016
0.604	1.251	7.345	-0.067	-0.077	0.016
0.619	1.295	7.327	-0.067	-0.077	0.016
0.614	1.269	7.371	-0.067	-0.078	0.015
0.637	1.254	7.369	-0.067	-0.078	0.016
0.628	1.231	7.386	-0.067	-0.078	0.016
0.624	1.242	7.352	-0.067	-0.078	0.016
0.615	1.249	7.349	-0.067	-0.078	0.016
0.624	1.262	7.352	-0.067	-0.078	0.016
0.643	1.236	7.352	-0.067	-0.078	0.016
0.619	1.253	7.345	-0.067	-0.078	0.016
0.592	1.236	7.333	-0.068	-0.078	0.016
0.628	1.262	7.327	-0.067	-0.078	0.016
0.620	1.265	7.328	-0.067	-0.077	0.016
0.636	1.260	7.382	-0.067	-0.078	0.016
0.626	1.246	7.358	-0.067	-0.078	0.016
0.624	1.256	7.341	-0.067	-0.078	0.016
0.633	1.246	7.345	-0.067	-0.077	0.016
0.642	1.252	7.341	-0.067	-0.078	0.016
0.620	1.233	7.389	-0.067	-0.078	0.016
0.645	1.226	7.345	-0.067	-0.078	0.016
0.620	1.256	7.328	-0.067	-0.078	0.016
0.634	1.262	7.314	-0.068	-0.078	0.016
0.631	1.263	7.355	-0.067	-0.078	0.016
0.627	1.248	7.355	-0.068	-0.078	0.016
0.631	1.249	7.345	-0.067	-0.078	0.016
0.623	1.259	7.345	-0.067	-0.078	0.016
0.626	1.251	7.335	-0.067	-0.077	0.016
0.655	1.248	7.368	-0.067	-0.078	0.015
0.634	1.234	7.376	-0.067	-0.078	0.016
0.633	1.205	7.362	-0.067	-0.078	0.016
0.610	1.248	7.287	-0.067	-0.078	0.016
0.628	1.243	7.332	-0.068	-0.078	0.016
0.629	1.265	7.338	-0.067	-0.077	0.016
0.645	1.240	7.355	-0.067	-0.078	0.016
0.634	1.250	7.335	-0.067	-0.078	0.016
0.633	1.259	7.311	-0.068	-0.078	0.016
0.624	1.277	7.351	-0.067	-0.077	0.016
0.653	1.259	7.365	-0.067	-0.078	0.016
0.630	1.237	7.379	-0.067	-0.078	0.016
0.640	1.230	7.355	-0.068	-0.078	0.016
0.631	1.249	7.372	-0.067	-0.078	0.016
0.623	1.241	7.329	-0.068	-0.078	0.016
0.646	1.246	7.362	-0.067	-0.078	0.016
0.651	1.249	7.355	-0.067	-0.078	0.016
0.619	1.245	7.308	-0.067	-0.078	0.016
0.642	1.266	7.351	-0.068	-0.078	0.016
0.636	1.298	7.344	-0.067	-0.077	0.016
0.656	1.256	7.355	-0.068	-0.078	0.016
0.656	1.253	7.334	-0.067	-0.078	0.016
0.641	1.241	7.348	-0.067	-0.078	0.016
0.624	1.249	7.348	-0.067	-0.078	0.016
0.648	1.243	7.348	-0.067	-0.078	0.016
0.645	1.242	7.348	-0.067	-0.078	0.016
0.664	1.227	7.332	-0.067	-0.078	0.016
0.634	1.243	7.307	-0.067	-0.078	0.016
0.631	1.248	7.294	-0.068	-0.078	0.016
0.646	1.257	7.341	-0.067	-0.078	0.016
0.649	1.239	7.287	-0.067	-0.077	0.016
0.673	1.248	7.361	-0.067	-0.078	0.016
0.654	1.230	7.338	-0.067	-0.078	0.016
0.634	1.261	7.348	-0.067	-0.078	0.016
0.649	1.245	7.362	-0.068	-0.078	0.016
0.661	1.227	7.358	-0.067	-0.078	0.016
0.654	1.227	7.331	-0.067	-0.079	0.016
0.623	1.236	7.297	-0.067	-0.078	0.016
0.631	1.233	7.322	-0.068	-0.078	0.016
0.652	1.277	7.310	-0.067	-0.078	0.016
0.657	1.248	7.344	-0.067	-0.078	0.016
0.662	1.239	7.331	-0.067	-0.078	0.016
0.661	1.233	7.335	-0.068	-0.078	0.016
0.648	1.263	7.351	-0.067	-0.078	0.016
0.656	1.235	7.331	-0.067	-0.078	0.016
0.685	1.255	7.364	-0.067	-0.078	0.016
0.669	1.227	7.324	-0.067	-0.078	0.016
0.662	1.235	7.341	-0.067	-0.079	0.016
0.631	1.234	7.305	-0.068	-0.078	0.017
0.662	1.253	7.317	-0.067	-0.078	0.016
0.657	1.240	7.314	-0.067	-0.078	0.016
0.675	1.238	7.351	-0.067	-0.078	0.016
0.660	1.243	7.327	-0.067	-0.078	0.016
0.663	1.252	7.314	-0.067	-0.078	0.016
0.677	1.238	7.334	-0.067	-0.078	0.016
0.678	1.239	7.351	-0.067	-0.078	0.016
0.667	1.214	7.396	-0.067	-0.078	0.016
0.677	1.215	7.321	-0.067	-0.079	0.016
0.656	1.231	7.324	-0.067	-0.078	0.016
0.671	1.248	7.293	-0.067	-0.078	0.016
0.688	1.243	7.314	-0.067	-0.078	0.016
0.673	1.234	7.327	-0.067	-0.078	0.016
0.654	1.221	7.315	-0.068	-0.078	0.016
0.669	1.250	7.314	-0.068	-0.078	0.016
0.668	1.241	7.276	-0.067	-0.077	0.016
0.690	1.229	7.337	-0.067	-0.078	0.015
0.676	1.219	7.348	-0.067	-0.078	0.016
0.664	1.200	7.331	-0.067	-0.078	0.016
0.663	1.234	7.273	-0.067	-0.078	0.016
0.680	1.231	7.328	-0.067	-0.078	0.016
0.683	1.240	7.310	-0.067	-0.078	0.016
0.676	1.231	7.307	-0.067	-0.079	0.016
0.669	1.240	7.310	-0.067	-0.078	0.016
0.672	1.257	7.256	-0.068	-0.078	0.016
0.668	1.268	7.320	-0.067	-0.078	0.016
0.686	1.240	7.334	-0.067	-0.078	0.016
0.678	1.225	7.334	-0.067	-0.078	0.016
0.671	1.208	7.307	-0.067	-0.078	0.016
0.678	1.239	7.320	-0.067	-0.079	0.016
0.681	1.230	7.310	-0.067	-0.078	0.016
0.689	1.221	7.310	-0.067	-0.078	0.016
0.696	1.227	7.331	-0.067	-0.079	0.016
0.657	1.225	7.277	-0.067	-0.078	0.016
0.675	1.239	7.307	-0.067	-0.078	0.016
0.681	1.288	7.296	-0.067	-0.078	0.016
0.701	1.214	7.324	-0.067	-0.078	0.016
0.696	1.226	7.324	-0.067	-0.078	0.016
0.683	1.230	7.286	-0.067	-0.078	0.016
0.665	1.238	7.310	-0.067	-0.078	0.016
0.698	1.213	7.307	-0.067	-0.078	0.016
0.686	1.212	7.320	-0.067	-0.078	0.016
0.704	1.204	7.277	-0.067	-0.079	0.016
0.680	1.217	7.283	-0.067	-0.078	0.016
0.673	1.232	7.260	-0.068	-0.078	0.016
0.695	1.237	7.300	-0.067	-0.078	0.016
0.700	1.206	7.273	-0.067	-0.078	0.016
0.700	1.221	7.303	-0.067	-0.078	0.016
0.691	1.216	7.310	-0.067	-0.078	0.016
0.684	1.243	7.286	-0.067	-0.078	0.016
0.706	1.220	7.372	-0.068	-0.078	0.016
0.709	1.208	7.306	-0.067	-0.079	0.016
0.705	1.188	7.317	-0.067	-0.079	0.016
0.687	1.212	7.273	-0.067	-0.079	0.016
0.686	1.219	7.273	-0.067	-0.079	0.016
0.703	1.237	7.296	-0.067	-0.078	0.016
0.718	1.201	7.290	-0.067	-0.078	0.016
0.696	1.218	7.289	-0.067	-0.078	0.016
0.701	1.229	7.269	-0.068	-0.079	0.016
0.688	1.248	7.306	-0.067	-0.078	0.016
0.711	1.214	7.307	-0.067	-0.078	0.016
0.745	1.232	7.328	-0.067	-0.079	0.015
0.704	1.195	7.307	-0.067	-0.079	0.016
0.700	1.218	7.297	-0.067	-0.079	0.016
0.693	1.207	7.284	-0.067	-0.078	0.016
0.710	1.215	7.307	-0.067	-0.078	0.016
0.701	1.200	7.300	-0.067	-0.078	0.016
0.694	1.205	7.263	-0.067	-0.079	0.016
0.689	1.212	7.294	-0.067	-0.078	0.016
0.707	1.256	7.286	-0.067	-0.078	0.016
0.710	1.202	7.293	-0.067	-0.078	0.016
0.734	1.211	7.306	-0.067	-0.079	0.016
0.707	1.192	7.331	-0.067	-0.079	0.016
0.714	1.204	7.266	-0.067	-0.079	0.016
0.700	1.209	7.286	-0.067	-0.078	0.016
0.711	1.217	7.293	-0.067	-0.079	0.016
0.719	1.193	7.293	-0.067	-0.079	0.016
0.715	1.209	7.303	-0.067	-0.079	0.016
0.673	1.202	7.277	-0.067	-0.078	0.017
0.712	1.217	7.276	-0.067	-0.078	0.016
0.711	1.215	7.272	-0.067	-0.078	0.016
0.745	1.218	7.302	-0.067	-0.079	0.016
0.709	1.199	7.296	-0.067	-0.079	0.016
0.705	1.190	7.293	-0.068	-0.079	0.016
0.712	1.212	7.276	-0.067	-0.079	0.016
0.722	1.202	7.296	-0.067	-0.079	0.016
0.723	1.198	7.303	-0.067	-0.079	0.016
0.705	1.203	7.290	-0.067	-0.079	0.016
0.706	1.212	7.283	-0.068	-0.079	0.016
0.715	1.231	7.228	-0.068	-0.079	0.016
0.715	1.219	7.296	-0.067	-0.078	0.016
0.729	1.211	7.293	-0.067	-0.079	0.016
0.717	1.201	7.293	-0.067	-0.079	0.016
0.716	1.205	7.293	-0.067	-0.079	0.016
0.722	1.203	7.265	-0.067	-0.078	0.016
0.743	1.217	7.316	-0.067	-0.079	0.016
0.731	1.198	7.296	-0.067	-0.079	0.016
0.723	1.204	7.296	-0.067	-0.079	0.016
0.698	1.193	7.280	-0.067	-0.079	0.017
0.723	1.212	7.276	-0.067	-0.079	0.016
0.722	1.232	7.279	-0.067	-0.078	0.016
0.723	1.198	7.286	-0.067	-0.079	0.016
0.714	1.197	7.297	-0.067	-0.079	0.016
0.716	1.222	7.273	-0.067	-0.079	0.016
0.698	1.225	7.306	-0.067	-0.078	0.016
0.741	1.200	7.286	-0.067	-0.079	0.016
0.732	1.195	7.323	-0.067	-0.079	0.016
0.725	1.203	7.276	-0.067	-0.079	0.016
0.718	1.205	7.248	-0.067	-0.079	0.016
0.726	1.210	7.273	-0.067	-0.079	0.016
0.731	1.199	7.272	-0.067	-0.079	0.016
0.740	1.189	7.252	-0.067	-0.079	0.016
0.703	1.198	7.270	-0.067	-0.079	0.017
0.724	1.212	7.262	-0.068	-0.079	0.016
0.711	1.219	7.269	-0.067	-0.078	0.016
0.748	1.196	7.334	-0.068	-0.078	0.016
0.741	1.191	7.286	-0.067	-0.079	0.016
0.729	1.180	7.303	-0.067	-0.079	0.016
0.712	1.197	7.273	-0.067	-0.079	0.016
0.725	1.198	7.297	-0.067	-0.079	0.016
0.728	1.203	7.307	-0.067	-0.078	0.016
0.743	1.185	7.276	-0.067	-0.079	0.016
0.710	1.198	7.259	-0.067	-0.079	0.016
0.726	1.205	7.246	-0.068	-0.079	0.016
0.733	1.239	7.282	-0.067	-0.078	0.016
0.750	1.208	7.293	-0.067	-0.078	0.016
0.764	1.212	7.302	-0.067	-0.079	0.016
0.724	1.188	7.273	-0.067	-0.079	0.016
0.721	1.199	7.279	-0.067	-0.079	0.016
0.729	1.196	7.279	-0.067	-0.079	0.016
0.736	1.196	7.306	-0.067	-0.079	0.016
0.737	1.174	7.269	-0.068	-0.079	0.016
0.705	1.194	7.208	-0.067	-0.079	0.016
0.716	1.206	7.263	-0.067	-0.079	0.016
0.726	1.238	7.262	-0.067	-0.078	0.016
0.747	1.202	7.282	-0.067	-0.078	0.016
0.745	1.200	7.282	-0.067	-0.079	0.016
0.737	1.196	7.307	-0.067	-0.079	0.016
0.727	1.207	7.289	-0.067	-0.079	0.016
0.731	1.204	7.289	-0.067	-0.079	0.016
0.732	1.203	7.317	-0.067	-0.079	0.016
0.732	1.174	7.273	-0.067	-0.079	0.016
0.723	1.211	7.310	-0.067	-0.080	0.016
0.690	1.183	7.254	-0.068	-0.079	0.017
0.727	1.222	7.282	-0.067	-0.079	0.016
0.746	1.204	7.262	-0.067	-0.078	0.016
0.738	1.202	7.272	-0.067	-0.079	0.016
0.729	1.208	7.279	-0.067	-0.079	0.016
0.731	1.226	7.269	-0.067	-0.079	0.016
0.745	1.204	7.306	-0.067	-0.078	0.016
0.743	1.209	7.286	-0.067	-0.079	0.016
0.738	1.178	7.296	-0.067	-0.079	0.016
0.729	1.202	7.276	-0.067	-0.079	0.016
0.724	1.200	7.283	-0.067	-0.079	0.016
0.733	1.215	7.255	-0.067	-0.079	0.016
0.756	1.204	7.269	-0.067	-0.079	0.016
0.735	1.197	7.255	-0.067	-0.079	0.016
0.727	1.211	7.269	-0.067	-0.079	0.016
0.732	1.222	7.289	-0.067	-0.079	0.016
0.736	1.205	7.252	-0.067	-0.078	0.016
0.762	1.211	7.295	-0.067	-0.079	0.016
0.739	1.189	7.296	-0.067	-0.079	0.016
0.735	1.202	7.306	-0.067	-0.079	0.016
0.715	1.202	7.259	-0.067	-0.079	0.016
0.750	1.212	7.289	-0.067	-0.079	0.016
0.737	1.208	7.272	-0.067	-0.079	0.016
0.724	1.204	7.269	-0.067	-0.079	0.016
0.713	1.199	7.270	-0.067	-0.079	0.016
0.732	1.235	7.259	-0.067	-0.079	0.016
0.722	1.215	7.299	-0.067	-0.078	0.016
0.757	1.202	7.302	-0.067	-0.079	0.016
0.734	1.186	7.300	-0.067	-0.079	0.016
0.727	1.198	7.279	-0.067	-0.079	0.016
0.736	1.197	7.266	-0.067	-0.079	0.016
0.754	1.206	7.285	-0.067	-0.079	0.016
0.751	1.176	7.266	-0.067	-0.079	0.016
0.745	1.199	7.293	-0.067	-0.079	0.016
0.702	1.187	7.254	-0.068	-0.079	0.017
0.744	1.220	7.258	-0.068	-0.079	0.016
0.737	1.214	7.265	-0.067	-0.078	0.016
0.757	1.207	7.310	-0.068	-0.079	0.016
0.734	1.202	7.279	-0.067	-0.079	0.016
0.740	1.214	7.279	-0.067	-0.079	0.016
0.744	1.200	7.289	-0.067	-0.079	0.016
0.755	1.204	7.268	-0.067	-0.079	0.016
0.735	1.186	7.327	-0.067	-0.079	0.016
0.749	1.179	7.280	-0.067	-0.079	0.016
0.731	1.201	7.259	-0.067	-0.079	0.016
0.740	1.223	7.234	-0.067	-0.079	0.016
0.750	1.212	7.289	-0.067	-0.079	0.016
0.747	1.207	7.289	-0.067	-0.079	0.016
0.740	1.202	7.276	-0.067	-0.079	0.016
0.733	1.203	7.262	-0.067	-0.079	0.016
0.743	1.202	7.245	-0.067	-0.078	0.016
0.767	1.193	7.275	-0.067	-0.079	0.016
0.756	1.182	7.313	-0.067	-0.079	0.016
0.744	1.159	7.303	-0.067	-0.079	0.016
0.719	1.195	7.242	-0.067	-0.079	0.016
0.732	1.200	7.266	-0.067	-0.079	0.016
0.739	1.227	7.272	-0.067	-0.078	0.016
0.752	1.196	7.272	-0.067	-0.079	0.016
0.735	1.205	7.289	-0.067	-0.079	0.016
0.743	1.228	7.245	-0.068	-0.079	0.016
0.731	1.227	7.289	-0.067	-0.079	0.016
0.745	1.205	7.282	-0.067	-0.079	0.016
0.739	1.189	7.313	-0.067	-0.079	0.016
0.754	1.172	7.279	-0.067	-0.079	0.016
0.736	1.198	7.303	-0.067	-0.079	0.016
0.729	1.180	7.263	-0.068	-0.079	0.017
0.750	1.194	7.279	-0.067	-0.079	0.016
0.757	1.192	7.276	-0.067	-0.079	0.016
0.734	1.189	7.238	-0.067	-0.079	0.016
0.746	1.202	7.279	-0.067	-0.079	0.016
0.736	1.236	7.261	-0.067	-0.079	0.016
0.770	1.194	7.282	-0.067	-0.079	0.016
0.763	1.188	7.303	-0.067	-0.079	0.016
0.746	1.173	7.259	-0.067	-0.079	0.016
0.732	1.200	7.286	-0.067	-0.079	0.016
0.754	1.189	7.269	-0.068	-0.079	0.016
0.752	1.187	7.289	-0.067	-0.079	0.016
0.761	1.185	7.266	-0.067	-0.079	0.016
0.741	1.187	7.245	-0.067	-0.079	0.016
0.723	1.200	7.232	-0.067	-0.079	0.016
0.734	1.213	7.279	-0.067	-0.078	0.016
0.756	1.194	7.241	-0.067	-0.078	0.016
0.779	1.181	7.275	-0.067	-0.079	0.016
0.758	1.179	7.265	-0.067	-0.079	0.016
0.750	1.198	7.269	-0.067	-0.079	0.016
0.757	1.179	7.293	-0.067	-0.079	0.016
0.772	1.186	7.265	-0.067	-0.079	0.016
0.763	1.167	7.259	-0.067	-0.079	0.016
0.737	1.180	7.218	-0.067	-0.080	0.016
0.737	1.178	7.253	-0.067	-0.079	0.016
0.757	1.205	7.248	-0.067	-0.079	0.016
0.754	1.184	7.262	-0.067	-0.079	0.016
0.768	1.182	7.268	-0.067	-0.079	0.016
0.765	1.180	7.262	-0.067	-0.079	0.016
0.760	1.189	7.262	-0.067	-0.079	0.016
0.771	1.174	7.272	-0.067	-0.079	0.016
0.784	1.182	7.281	-0.067	-0.079	0.016
0.767	1.158	7.255	-0.067	-0.079	0.016
0.767	1.174	7.265	-0.067	-0.080	0.016
0.730	1.174	7.232	-0.067	-0.079	0.017
0.752	1.185	7.245	-0.067	-0.079	0.016
0.763	1.189	7.224	-0.067	-0.079	0.016
0.753	1.171	7.252	-0.067	-0.079	0.016
0.758	1.168	7.252	-0.067	-0.079	0.016
0.761	1.205	7.238	-0.067	-0.079	0.016
0.769	1.171	7.258	-0.067	-0.079	0.016
0.781	1.173	7.261	-0.067	-0.079	0.016
0.759	1.152	7.320	-0.066	-0.079	0.016
0.771	1.154	7.242	-0.067	-0.080	0.016
0.754	1.164	7.235	-0.067	-0.079	0.016
0.769	1.184	7.217	-0.067	-0.079	0.016
0.773	1.165	7.248	-0.067	-0.079	0.016
0.756	1.176	7.283	-0.067	-0.079	0.016
0.740	1.160	7.226	-0.067	-0.079	0.016
0.754	1.186	7.241	-0.067	-0.079	0.016
0.757	1.166	7.207	-0.067	-0.078	0.016
0.785	1.172	7.254	-0.067	-0.079	0.016
0.773	1.153	7.282	-0.067	-0.079	0.016
0.768	1.137	7.252	-0.067	-0.079	0.016
0.756	1.164	7.221	-0.067	-0.079	0.016
0.769	1.157	7.245	-0.067	-0.079	0.016
0.773	1.167	7.255	-0.067	-0.079	0.016
0.763	1.153	7.238	-0.067	-0.079	0.016
0.755	1.159	7.235	-0.067	-0.079	0.016
0.775	1.189	7.197	-0.068	-0.079	0.016
0.777	1.188	7.258	-0.067	-0.079	0.016
0.782	1.172	7.261	-0.067	-0.079	0.016
0.768	1.151	7.259	-0.067	-0.079	0.016
0.775	1.155	7.252	-0.067	-0.079	0.016
0.770	1.157	7.255	-0.067	-0.079	0.016
0.771	1.161	7.241	-0.067	-0.079	0.016
0.778	1.159	7.238	-0.067	-0.079	0.016
0.784	1.158	7.255	-0.067	-0.080	0.016
0.751	1.155	7.222	-0.067	-0.079	0.016
0.781	1.176	7.227	-0.067	-0.079	0.016
0.770	1.213	7.224	-0.067	-0.079	0.016
0.785	1.166	7.244	-0.067	-0.079	0.016
0.778	1.162	7.241	-0.067	-0.079	0.016
0.771	1.159	7.224	-0.067	-0.079	0.016
0.754	1.167	7.255	-0.067	-0.079	0.016
0.798	1.153	7.241	-0.067	-0.079	0.016
0.779	1.153	7.262	-0.067	-0.079	0.016
0.781	1.140	7.222	-0.067	-0.079	0.016
0.757	1.168	7.211	-0.067	-0.079	0.016
0.761	1.165	7.208	-0.068	-0.079	0.016
0.780	1.176	7.237	-0.067	-0.079	0.016
0.785	1.155	7.204	-0.067	-0.079	0.016
0.781	1.156	7.234	-0.067	-0.079	0.016
0.776	1.161	7.231	-0.068	-0.079	0.016
0.769	1.179	7.231	-0.067	-0.079	0.016
0.799	1.155	7.282	-0.068	-0.079	0.016
0.796	1.152	7.241	-0.067	-0.079	0.016
0.782	1.129	7.245	-0.067	-0.079	0.016
0.765	1.151	7.201	-0.067	-0.080	0.016
0.773	1.156	7.228	-0.067	-0.079	0.016
0.784	1.166	7.255	-0.067	-0.079	0.016
0.798	1.143	7.217	-0.067	-0.079	0.016
0.772	1.153	7.228	-0.067	-0.079	0.016
0.784	1.165	7.197	-0.067	-0.079	0.016
0.768	1.180	7.247	-0.067	-0.079	0.016
0.802	1.152	7.238	-0.068	-0.079	0.016
0.827	1.157	7.257	-0.067	-0.079	0.015
0.785	1.134	7.235	-0.067	-0.080	0.016
0.772	1.166	7.248	-0.067	-0.079	0.016
0.769	1.148	7.242	-0.067	-0.079	0.016
0.792	1.145	7.248	-0.067	-0.079	0.016
0.785	1.133	7.228	-0.067	-0.079	0.016
0.769	1.152	7.204	-0.067	-0.080	0.016
0.768	1.151	7.225	-0.067	-0.079	0.016
0.770	1.186	7.217	-0.067	-0.079	0.016
0.804	1.160	7.234	-0.067	-0.079	0.016
0.796	1.146	7.241	-0.067	-0.079	0.016
0.786	1.146	7.262	-0.067	-0.079	0.016
0.785	1.146	7.221	-0.067	-0.079	0.016
0.782	1.147	7.227	-0.067	-0.079	0.016
0.793	1.150	7.238	-0.067	-0.079	0.016
0.805	1.124	7.207	-0.067	-0.079	0.016
0.777	1.154	7.255	-0.067	-0.080	0.016
0.742	1.137	7.202	-0.068	-0.079	0.017
0.794	1.159	7.224	-0.067	-0.079	0.016
0.793	1.150	7.197	-0.067	-0.079	0.016
0.797	1.149	7.230	-0.067	-0.079	0.016
0.781	1.146	7.238	-0.067	-0.079	0.016
0.779	1.158	7.224	-0.067	-0.079	0.016
0.795	1.152	7.234	-0.067	-0.079	0.016
0.796	1.145	7.241	-0.067	-0.079	0.016
0.792	1.120	7.235	-0.067	-0.080	0.016
0.770	1.145	7.207	-0.067	-0.080	0.016
0.779	1.145	7.232	-0.067	-0.079	0.016
0.784	1.163	7.197	-0.067	-0.079	0.016
0.812	1.150	7.231	-0.067	-0.079	0.016
0.787	1.152	7.221	-0.067	-0.080	0.016
0.770	1.150	7.188	-0.068	-0.079	0.016
0.783	1.166	7.227	-0.067	-0.079	0.016
0.805	1.140	7.207	-0.067	-0.078	0.016
0.815	1.149	7.247	-0.067	-0.080	0.015
0.797	1.138	7.238	-0.067	-0.079	0.016
0.783	1.152	7.241	-0.067	-0.079	0.016
0.787	1.142	7.225	-0.068	-0.079	0.016
0.805	1.151	7.234	-0.067	-0.079	0.016
0.800	1.150	7.214	-0.067	-0.079	0.016
0.773	1.151	7.203	-0.067	-0.080	0.016
0.777	1.144	7.238	-0.067	-0.079	0.016
0.790	1.177	7.190	-0.067	-0.079	0.016
0.777	1.160	7.241	-0.067	-0.079	0.015
0.810	1.144	7.234	-0.067	-0.079	0.016
0.798	1.139	7.258	-0.067	-0.079	0.016
0.788	1.139	7.211	-0.067	-0.079	0.016
0.798	1.144	7.217	-0.067	-0.079	0.016
0.815	1.149	7.216	-0.067	-0.079	0.016
0.808	1.128	7.224	-0.067	-0.079	0.016
0.788	1.141	7.218	-0.067	-0.080	0.016
0.769	1.135	7.188	-0.068	-0.079	0.016
0.795	1.149	7.190	-0.068	-0.079	0.016
0.798	1.163	7.207	-0.067	-0.079	0.016
0.810	1.142	7.261	-0.067	-0.079	0.016
0.789	1.140	7.231	-0.067	-0.079	0.016
0.798	1.142	7.231	-0.067	-0.079	0.016
0.798	1.136	7.214	-0.067	-0.079	0.016
0.816	1.151	7.230	-0.067	-0.079	0.016
0.798	1.133	7.275	-0.067	-0.079	0.016
0.821	1.117	7.211	-0.067	-0.080	0.016
0.780	1.133	7.197	-0.067	-0.079	0.016
0.798	1.164	7.193	-0.067	-0.079	0.016
0.805	1.167	7.234	-0.067	-0.079	0.016
0.801	1.140	7.235	-0.068	-0.079	0.016
0.812	1.150	7.234	-0.067	-0.079	0.016
0.796	1.152	7.207	-0.067	-0.080	0.016
0.789	1.144	7.186	-0.067	-0.079	0.016
0.815	1.154	7.227	-0.067	-0.079	0.016
0.802	1.140	7.251	-0.067	-0.079	0.016
0.807	1.107	7.221	-0.067	-0.080	0.016
0.786	1.137	7.156	-0.067	-0.080	0.016
0.786	1.150	7.204	-0.067	-0.079	0.016
0.803	1.171	7.213	-0.067	-0.079	0.016
0.824	1.133	7.231	-0.067	-0.079	0.016
0.812	1.142	7.217	-0.067	-0.079	0.016
0.807	1.147	7.193	-0.068	-0.080	0.016
0.797	1.156	7.210	-0.067	-0.079	0.016
0.813	1.143	7.227	-0.067	-0.079	0.016
0.803	1.128	7.234	-0.067	-0.079	0.016
0.811	1.119	7.214	-0.067	-0.080	0.016
0.799	1.145	7.254	-0.067	-0.081	0.016
0.770	1.133	7.191	-0.067	-0.079	0.016
0.818	1.153	7.217	-0.067	-0.079	0.016
0.810	1.139	7.204	-0.067	-0.079	0.016
0.795	1.145	7.197	-0.067	-0.080	0.016
0.800	1.153	7.231	-0.067	-0.079	0.016
0.801	1.180	7.193	-0.067	-0.079	0.016
0.833	1.143	7.241	-0.067	-0.079	0.016
0.818	1.142	7.244	-0.067	-0.080	0.016
0.819	1.119	7.224	-0.067	-0.080	0.016
0.787	1.138	7.201	-0.067	-0.080	0.016
0.808	1.134	7.211	-0.067	-0.079	0.016
0.813	1.145	7.193	-0.067	-0.079	0.016
0.825	1.138	7.210	-0.067	-0.080	0.016
0.814	1.140	7.210	-0.067	-0.080	0.016
0.796	1.140	7.191	-0.067	-0.079	0.016
0.805	1.167	7.213	-0.067	-0.079	0.016
0.814	1.135	7.173	-0.067	-0.078	0.016
0.839	1.135	7.209	-0.067	-0.080	0.015
0.817	1.117	7.217	-0.067	-0.080	0.016
0.810	1.146	7.213	-0.067	-0.080	0.016
0.797	1.134	7.218	-0.067	-0.079	0.016
0.821	1.136	7.200	-0.067	-0.080	0.016
0.828	1.144	7.207	-0.067	-0.080	0.016
0.806	1.139	7.179	-0.067	-0.080	0.016
0.792	1.133	7.208	-0.068	-0.079	0.016
0.811	1.168	7.196	-0.067	-0.079	0.016
0.806	1.159	7.230	-0.067	-0.079	0.015
0.826	1.133	7.224	-0.067	-0.079	0.016
0.817	1.133	7.234	-0.067	-0.080	0.016
0.820	1.134	7.210	-0.067	-0.080	0.016
0.815	1.134	7.204	-0.067	-0.079	0.016
0.825	1.142	7.196	-0.067	-0.080	0.016
0.827	1.123	7.207	-0.067	-0.080	0.016
0.824	1.131	7.217	-0.067	-0.080	0.016
0.789	1.127	7.188	-0.068	-0.079	0.016
0.819	1.147	7.193	-0.067	-0.080	0.016
0.810	1.152	7.196	-0.067	-0.079	0.016
0.852	1.132	7.258	-0.067	-0.080	0.016
0.820	1.121	7.227	-0.067	-0.080	0.016
0.815	1.137	7.197	-0.067	-0.080	0.016
0.821	1.135	7.207	-0.067	-0.079	0.016
0.828	1.138	7.193	-0.067	-0.080	0.016
0.819	1.121	7.265	-0.067	-0.079	0.016
0.839	1.112	7.218	-0.067	-0.080	0.017
0.802	1.128	7.170	-0.067	-0.080	0.016
0.828	1.145	7.142	-0.068	-0.080	0.016
0.829	1.157	7.199	-0.067	-0.080	0.016
0.837	1.134	7.224	-0.067	-0.080	0.016
0.829	1.135	7.207	-0.067	-0.080	0.016
0.822	1.143	7.186	-0.067	-0.080	0.016
0.817	1.134	7.193	-0.067	-0.079	0.016
0.840	1.139	7.199	-0.067	-0.080	0.016
0.826	1.117	7.214	-0.067	-0.080	0.016
0.825	1.087	7.193	-0.067	-0.080	0.016
0.803	1.127	7.138	-0.067	-0.080	0.016
0.817	1.136	7.180	-0.067	-0.080	0.016
0.822	1.156	7.180	-0.067	-0.079	0.016
0.842	1.120	7.207	-0.067	-0.080	0.016
0.833	1.137	7.203	-0.067	-0.080	0.016
0.824	1.140	7.173	-0.067	-0.080	0.016
0.814	1.144	7.203	-0.067	-0.079	0.016
0.837	1.134	7.206	-0.067	-0.080	0.016
0.840	1.111	7.244	-0.067	-0.080	0.016
0.834	1.099	7.187	-0.067	-0.080	0.016
0.823	1.131	7.227	-0.067	-0.081	0.016
0.798	1.119	7.181	-0.067	-0.080	0.017
0.840	1.135	7.193	-0.067	-0.080	0.016
0.847	1.126	7.200	-0.067	-0.080	0.016
0.819	1.128	7.173	-0.067	-0.080	0.016
0.826	1.138	7.180	-0.067	-0.080	0.016
0.826	1.161	7.189	-0.067	-0.079	0.016
0.850	1.127	7.230	-0.067	-0.079	0.016
0.848	1.128	7.200	-0.067	-0.080	0.016
0.828	1.109	7.214	-0.067	-0.080	0.016
0.816	1.127	7.203	-0.067	-0.080	0.016
0.837	1.129	7.190	-0.067	-0.080	0.016
0.848	1.126	7.189	-0.067	-0.080	0.016
0.859	1.110	7.190	-0.067	-0.080	0.016
0.829	1.122	7.159	-0.067	-0.080	0.016
0.825	1.134	7.163	-0.068	-0.080	0.016
0.834	1.143	7.203	-0.067	-0.080	0.016
0.842	1.122	7.162	-0.067	-0.079	0.016
0.855	1.131	7.216	-0.067	-0.080	0.016
0.839	1.125	7.207	-0.067	-0.080	0.016
0.827	1.142	7.196	-0.067	-0.080	0.016
0.852	1.128	7.241	-0.067	-0.080	0.016
0.841	1.125	7.210	-0.067	-0.080	0.016
0.839	1.107	7.193	-0.067	-0.080	0.016
0.812	1.122	7.162	-0.067	-0.080	0.016
0.817	1.113	7.194	-0.067	-0.080	0.016
0.838	1.153	7.165	-0.067	-0.079	0.016
0.844	1.118	7.203	-0.067	-0.080	0.016
0.841	1.120	7.186	-0.067	-0.080	0.016
0.836	1.144	7.169	-0.067	-0.080	0.016
0.830	1.158	7.199	-0.067	-0.080	0.016
0.854	1.132	7.210	-0.067	-0.079	0.016
0.884	1.137	7.205	-0.067	-0.080	0.015
0.841	1.109	7.187	-0.067	-0.080	0.016
0.837	1.126	7.193	-0.067	-0.080	0.016
0.819	1.124	7.187	-0.068	-0.080	0.016
0.850	1.137	7.179	-0.067	-0.080	0.016
0.847	1.122	7.190	-0.067	-0.080	0.016
0.830	1.133	7.176	-0.067	-0.080	0.016
0.835	1.132	7.186	-0.068	-0.080	0.016
0.838	1.163	7.182	-0.067	-0.079	0.016
0.857	1.128	7.203	-0.068	-0.079	0.016
0.860	1.128	7.192	-0.067	-0.080	0.016
0.839	1.108	7.244	-0.067	-0.080	0.016
0.849	1.119	7.183	-0.067	-0.080	0.016
0.840	1.120	7.176	-0.067	-0.080	0.016
0.851	1.118	7.193	-0.067	-0.080	0.016
0.859	1.118	7.180	-0.067	-0.080	0.016
0.842	1.131	7.217	-0.067	-0.081	0.016
0.801	1.111	7.151	-0.068	-0.080	0.017
0.833	1.148	7.179	-0.067	-0.079	0.016
0.848	1.125	7.149	-0.067	-0.079	0.016
0.857	1.128	7.206	-0.067	-0.080	0.016
0.846	1.111	7.203	-0.067	-0.080	0.016
0.839	1.116	7.180	-0.067	-0.080	0.016
0.848	1.122	7.152	-0.067	-0.080	0.016
0.851	1.121	7.190	-0.067	-0.080	0.016
0.851	1.104	7.176	-0.067	-0.080	0.016
0.838	1.107	7.180	-0.067	-0.081	0.016
0.839	1.121	7.190	-0.067	-0.080	0.016
0.850	1.144	7.132	-0.068	-0.080	0.016
0.846	1.139	7.169	-0.067	-0.080	0.016
0.847	1.123	7.186	-0.067	-0.080	0.016
0.835	1.121	7.187	-0.067	-0.080	0.016
0.837	1.138	7.186	-0.067	-0.080	0.016
0.840	1.125	7.138	-0.067	-0.079	0.016
0.867	1.126	7.202	-0.067	-0.080	0.016
0.854	1.099	7.183	-0.067	-0.080	0.016
0.846	1.119	7.200	-0.067	-0.080	0.016
0.826	1.109	7.170	-0.068	-0.080	0.016
0.859	1.127	7.179	-0.067	-0.080	0.016
0.857	1.138	7.169	-0.067	-0.080	0.016
0.852	1.123	7.172	-0.067	-0.080	0.016
0.827	1.114	7.184	-0.067	-0.080	0.016
0.844	1.137	7.159	-0.068	-0.080	0.016
0.835	1.141	7.182	-0.067	-0.080	0.015
0.860	1.116	7.189	-0.067	-0.080	0.016
0.842	1.115	7.196	-0.067	-0.080	0.016
0.848	1.103	7.180	-0.067	-0.080	0.016
0.839	1.118	7.180	-0.067	-0.080	0.016
0.857	1.126	7.186	-0.067	-0.080	0.016
0.856	1.108	7.176	-0.067	-0.080	0.016
0.853	1.110	7.190	-0.067	-0.080	0.016
0.817	1.114	7.174	-0.068	-0.080	0.016
0.846	1.129	7.145	-0.068	-0.080	0.016
0.836	1.133	7.148	-0.067	-0.079	0.016
0.865	1.127	7.223	-0.067	-0.080	0.016
0.852	1.117	7.189	-0.067	-0.080	0.016
0.849	1.117	7.173	-0.067	-0.080	0.016
0.856	1.120	7.173	-0.068	-0.080	0.016
0.865	1.114	7.165	-0.067	-0.080	0.016
0.846	1.095	7.207	-0.067	-0.080	0.016
0.867	1.092	7.159	-0.067	-0.080	0.016
0.834	1.122	7.142	-0.067	-0.080	0.016
0.851	1.132	7.142	-0.068	-0.080	0.016
0.855	1.144	7.189	-0.067	-0.080	0.016
0.855	1.110	7.176	-0.067	-0.080	0.016
0.863	1.118	7.152	-0.067	-0.080	0.016
0.846	1.118	7.179	-0.067	-0.080	0.016
0.859	1.125	7.148	-0.067	-0.080	0.016
0.870	1.113	7.192	-0.067	-0.080	0.016
0.856	1.104	7.193	-0.067	-0.080	0.016
0.861	1.070	7.186	-0.067	-0.080	0.016
0.839	1.118	7.111	-0.067	-0.080	0.016
0.844	1.124	7.156	-0.068	-0.080	0.016
0.858	1.135	7.169	-0.067	-0.080	0.016
0.872	1.112	7.169	-0.067	-0.080	0.016
0.851	1.116	7.169	-0.067	-0.080	0.016
0.863	1.134	7.141	-0.068	-0.080	0.016
0.851	1.143	7.179	-0.067	-0.080	0.016
0.872	1.122	7.179	-0.067	-0.080	0.016
0.868	1.109	7.189	-0.067	-0.080	0.016
0.863	1.106	7.176	-0.067	-0.080	0.016
0.856	1.116	7.200	-0.067	-0.081	0.016
0.845	1.108	7.156	-0.068	-0.080	0.016
0.872	1.116	7.169	-0.067	-0.080	0.016
0.874	1.112	7.165	-0.067	-0.080	0.016
0.848	1.107	7.125	-0.067	-0.080	0.016
0.849	1.124	7.162	-0.067	-0.080	0.016
0.864	1.170	7.124	-0.067	-0.079	0.016
0.883	1.109	7.186	-0.068	-0.080	0.016
0.869	1.111	7.179	-0.067	-0.080	0.016
0.862	1.107	7.149	-0.067	-0.080	0.016
0.848	1.118	7.183	-0.067	-0.080	0.016
0.869	1.117	7.183	-0.067	-0.080	0.016
0.870	1.106	7.169	-0.067	-0.080	0.016
0.878	1.100	7.162	-0.067	-0.080	0.016
0.862	1.108	7.149	-0.067	-0.080	0.016
0.858	1.124	7.132	-0.068	-0.080	0.016
0.870	1.139	7.172	-0.067	-0.080	0.016
0.877	1.109	7.145	-0.068	-0.079	0.016
0.882	1.124	7.189	-0.067	-0.081	0.016
0.864	1.119	7.148	-0.067	-0.080	0.016
0.856	1.133	7.169	-0.067	-0.080	0.016
0.882	1.115	7.217	-0.068	-0.080	0.016
0.889	1.111	7.148	-0.067	-0.080	0.016
0.880	1.089	7.159	-0.068	-0.081	0.016
0.851	1.109	7.125	-0.067	-0.081	0.016
0.855	1.113	7.163	-0.068	-0.080	0.016
0.873	1.133	7.166	-0.068	-0.080	0.016
0.883	1.113	7.152	-0.067	-0.080	0.016
0.878	1.112	7.131	-0.067	-0.080	0.016
0.871	1.124	7.135	-0.068	-0.080	0.016
0.859	1.141	7.182	-0.067	-0.080	0.016
0.881	1.108	7.172	-0.067	-0.080	0.016
0.916	1.124	7.177	-0.067	-0.081	0.015
0.881	1.090	7.159	-0.068	-0.080	0.016
0.868	1.111	7.172	-0.067	-0.081	0.016
0.863	1.108	7.142	-0.067	-0.080	0.016
0.880	1.112	7.165	-0.067	-0.080	0.016
0.879	1.093	7.149	-0.067	-0.080	0.016
0.865	1.114	7.114	-0.067	-0.081	0.016
0.857	1.111	7.135	-0.068	-0.080	0.016
0.878	1.145	7.134	-0.067	-0.080	0.016
0.896	1.113	7.162	-0.068	-0.080	0.016
0.898	1.118	7.161	-0.067	-0.080	0.016
0.877	1.102	7.186	-0.067	-0.080	0.016
0.879	1.112	7.145	-0.067	-0.080	0.016
0.879	1.124	7.162	-0.067	-0.081	0.016
0.883	1.109	7.179	-0.067	-0.080	0.016
0.892	1.095	7.155	-0.067	-0.081	0.016
0.860	1.109	7.173	-0.067	-0.081	0.016
0.839	1.103	7.126	-0.068	-0.080	0.017
0.879	1.128	7.162	-0.067	-0.080	0.016
0.877	1.110	7.121	-0.068	-0.080	0.016
0.889	1.114	7.151	-0.067	-0.080	0.016
0.877	1.104	7.152	-0.067	-0.080	0.016
0.877	1.120	7.152	-0.067	-0.080	0.016
0.888	1.109	7.134	-0.067	-0.080	0.016
0.885	1.107	7.166	-0.067	-0.080	0.016
0.886	1.087	7.156	-0.068	-0.081	0.016
0.868	1.103	7.149	-0.067	-0.081	0.016
0.872	1.107	7.132	-0.068	-0.080	0.016
0.893	1.138	7.111	-0.068	-0.080	0.016
0.886	1.111	7.148	-0.067	-0.080	0.016
0.889	1.123	7.134	-0.067	-0.081	0.016
0.874	1.112	7.135	-0.067	-0.081	0.016
0.883	1.125	7.141	-0.067	-0.080	0.016
0.886	1.106	7.111	-0.067	-0.080	0.016
0.913	1.109	7.165	-0.067	-0.081	0.016
0.887	1.090	7.149	-0.067	-0.081	0.016
0.885	1.105	7.169	-0.067	-0.081	0.016
0.868	1.110	7.128	-0.067	-0.080	0.016
0.898	1.109	7.145	-0.068	-0.080	0.016
0.898	1.119	7.145	-0.067	-0.080	0.016
0.882	1.106	7.138	-0.067	-0.081	0.016
0.877	1.103	7.166	-0.067	-0.080	0.016
0.892	1.141	7.114	-0.068	-0.080	0.016
0.884	1.119	7.165	-0.067	-0.080	0.015
0.907	1.115	7.151	-0.067	-0.080	0.016
0.887	1.097	7.183	-0.067	-0.080	0.016
0.891	1.103	7.131	-0.067	-0.081	0.016
0.888	1.111	7.128	-0.067	-0.080	0.016
0.902	1.109	7.128	-0.067	-0.080	0.016
0.901	1.092	7.145	-0.067	-0.081	0.016
0.900	1.110	7.176	-0.067	-0.081	0.016
0.867	1.099	7.115	-0.068	-0.080	0.016
0.896	1.127	7.107	-0.068	-0.080	0.016
0.888	1.127	7.121	-0.067	-0.080	0.016
0.916	1.105	7.189	-0.068	-0.080	0.016
0.903	1.104	7.162	-0.067	-0.081	0.016
0.900	1.110	7.141	-0.067	-0.081	0.016
0.902	1.107	7.145	-0.067	-0.080	0.016
0.915	1.108	7.151	-0.067	-0.081	0.016
0.900	1.092	7.176	-0.067	-0.080	0.016
0.923	1.083	7.125	-0.067	-0.081	0.017
0.889	1.101	7.118	-0.067	-0.081	0.016
0.901	1.127	7.093	-0.068	-0.081	0.016
0.905	1.123	7.144	-0.067	-0.080	0.016
0.907	1.113	7.155	-0.067	-0.081	0.016
0.904	1.112	7.131	-0.067	-0.081	0.016
0.897	1.116	7.138	-0.068	-0.081	0.016
0.897	1.114	7.104	-0.067	-0.080	0.016
0.919	1.111	7.147	-0.067	-0.081	0.016
0.915	1.103	7.175	-0.067	-0.081	0.016
0.910	1.059	7.142	-0.068	-0.081	0.016
0.875	1.108	7.087	-0.067	-0.081	0.016
0.892	1.112	7.135	-0.067	-0.081	0.016
0.908	1.130	7.141	-0.067	-0.081	0.016
0.916	1.099	7.141	-0.067	-0.081	0.016
0.897	1.105	7.128	-0.067	-0.080	0.016
0.894	1.126	7.101	-0.068	-0.081	0.016
0.894	1.141	7.165	-0.067	-0.080	0.016
0.916	1.110	7.144	-0.067	-0.081	0.016
0.903	1.097	7.189	-0.067	-0.081	0.016
0.902	1.092	7.142	-0.067	-0.081	0.016
0.901	1.123	7.172	-0.067	-0.081	0.016
0.878	1.103	7.132	-0.068	-0.081	0.017
0.908	1.108	7.145	-0.067	-0.081	0.016
0.920	1.102	7.148	-0.067	-0.081	0.016
0.891	1.110	7.114	-0.067	-0.081	0.016
0.896	1.123	7.128	-0.067	-0.081	0.016
0.908	1.159	7.117	-0.067	-0.080	0.017
0.929	1.115	7.161	-0.068	-0.080	0.016
0.913	1.096	7.172	-0.067	-0.081	0.016
0.902	1.095	7.128	-0.068	-0.081	0.016
0.883	1.115	7.145	-0.067	-0.081	0.016
0.909	1.108	7.152	-0.067	-0.081	0.016
0.906	1.095	7.145	-0.067	-0.081	0.016
0.924	1.093	7.131	-0.067	-0.081	0.017
0.897	1.104	7.114	-0.067	-0.081	0.016
0.889	1.125	7.101	-0.068	-0.081	0.016
0.901	1.131	7.161	-0.067	-0.080	0.016
0.923	1.111	7.104	-0.068	-0.080	0.016
0.922	1.109	7.131	-0.067	-0.081	0.016
0.902	1.106	7.131	-0.067	-0.081	0.016
0.899	1.121	7.138	-0.067	-0.081	0.016
0.925	1.106	7.186	-0.068	-0.081	0.016
0.920	1.101	7.155	-0.067	-0.081	0.016
0.915	1.089	7.141	-0.067	-0.081	0.016
0.893	1.106	7.104	-0.067	-0.081	0.016
0.892	1.106	7.115	-0.068	-0.081	0.017
0.910	1.131	7.127	-0.067	-0.080	0.016
0.917	1.103	7.141	-0.067	-0.081	0.016
0.919	1.095	7.124	-0.067	-0.081	0.016
0.914	1.106	7.124	-0.068	-0.081	0.016
0.896	1.125	7.141	-0.067	-0.081	0.016
0.920	1.100	7.159	-0.068	-0.080	0.016
0.956	1.109	7.153	-0.067	-0.081	0.016
0.919	1.086	7.145	-0.067	-0.081	0.016
0.903	1.095	7.145	-0.067	-0.081	0.016
0.877	1.098	7.132	-0.067	-0.080	0.017
0.917	1.118	7.145	-0.067	-0.081	0.016
0.917	1.105	7.128	-0.067	-0.080	0.016
0.914	1.103	7.117	-0.067	-0.081	0.016
0.899	1.110	7.128	-0.067	-0.081	0.016
0.915	1.132	7.117	-0.067	-0.080	0.016
0.927	1.107	7.127	-0.067	-0.080	0.016
0.934	1.113	7.127	-0.067	-0.081	0.016
0.919	1.081	7.199	-0.067	-0.081	0.016
0.918	1.087	7.125	-0.067	-0.081	0.017
0.894	1.104	7.108	-0.067	-0.081	0.016
0.914	1.110	7.114	-0.068	-0.081	0.016
0.924	1.102	7.135	-0.067	-0.081	0.016
0.921	1.104	7.148	-0.067	-0.081	0.016
0.896	1.094	7.108	-0.068	-0.081	0.017
0.898	1.125	7.121	-0.067	-0.081	0.016
0.916	1.110	7.117	-0.068	-0.080	0.016
0.931	1.103	7.141	-0.067	-0.081	0.016
0.922	1.081	7.169	-0.067	-0.081	0.016
0.911	1.063	7.132	-0.067	-0.081	0.016
0.898	1.095	7.104	-0.067	-0.081	0.016
0.911	1.110	7.131	-0.067	-0.081	0.016
0.917	1.111	7.124	-0.067	-0.081	0.016
0.915	1.102	7.111	-0.067	-0.081	0.016
0.907	1.107	7.131	-0.067	-0.081	0.016
0.906	1.129	7.059	-0.068	-0.081	0.016
0.900	1.135	7.154	-0.067	-0.080	0.016
0.926	1.107	7.141	-0.067	-0.081	0.016
0.905	1.098	7.158	-0.067	-0.081	0.016
0.914	1.085	7.128	-0.068	-0.081	0.016
0.911	1.108	7.138	-0.067	-0.081	0.016
0.917	1.102	7.141	-0.067	-0.081	0.016
0.927	1.102	7.145	-0.067	-0.081	0.016
0.913	1.096	7.145	-0.067	-0.081	0.016
0.884	1.113	7.091	-0.067	-0.081	0.017
0.902	1.119	7.114	-0.067	-0.081	0.016
0.907	1.165	7.103	-0.067	-0.080	0.017
0.934	1.107	7.141	-0.067	-0.081	0.016
0.920	1.100	7.131	-0.067	-0.081	0.016
0.913	1.107	7.107	-0.067	-0.081	0.016
0.888	1.114	7.127	-0.067	-0.081	0.016
0.923	1.106	7.158	-0.067	-0.081	0.016
0.917	1.099	7.144	-0.067	-0.081	0.016
0.932	1.094	7.111	-0.067	-0.081	0.017
0.897	1.107	7.080	-0.067	-0.081	0.016
0.909	1.120	7.094	-0.068	-0.081	0.017
0.916	1.120	7.124	-0.067	-0.081	0.016
0.921	1.102	7.097	-0.067	-0.080	0.016
0.912	1.106	7.121	-0.068	-0.081	0.016
0.913	1.115	7.114	-0.068	-0.081	0.016
0.899	1.129	7.114	-0.067	-0.080	0.016
0.941	1.108	7.172	-0.068	-0.080	0.016
0.926	1.096	7.127	-0.067	-0.081	0.016
0.923	1.080	7.145	-0.067	-0.081	0.016
0.904	1.106	7.097	-0.067	-0.081	0.017
0.914	1.106	7.114	-0.068	-0.081	0.016
0.922	1.111	7.134	-0.067	-0.081	0.016
0.934	1.083	7.097	-0.068	-0.081	0.017
0.912	1.102	7.117	-0.067	-0.081	0.016
0.918	1.120	7.094	-0.068	-0.081	0.016
0.902	1.128	7.124	-0.067	-0.080	0.016
0.930	1.101	7.128	-0.068	-0.080	0.016
0.949	1.112	7.140	-0.067	-0.081	0.016
0.909	1.086	7.128	-0.067	-0.081	0.016
0.912	1.105	7.128	-0.067	-0.081	0.016
0.922	1.096	7.131	-0.067	-0.081	0.016
0.926	1.079	7.128	-0.067	-0.081	0.016
0.926	1.073	7.141	-0.067	-0.081	0.016
0.894	1.087	7.080	-0.067	-0.081	0.017
0.909	1.095	7.115	-0.068	-0.081	0.017
0.910	1.142	7.114	-0.067	-0.080	0.017
0.939	1.093	7.128	-0.068	-0.080	0.016
0.928	1.102	7.128	-0.067	-0.081	0.016
0.916	1.089	7.148	-0.067	-0.081	0.016
0.910	1.103	7.138	-0.067	-0.081	0.016
0.919	1.098	7.135	-0.067	-0.081	0.016
0.927	1.080	7.131	-0.067	-0.081	0.016
0.933	1.066	7.115	-0.067	-0.081	0.016
0.911	1.103	7.165	-0.067	-0.082	0.016
0.881	1.083	7.103	-0.068	-0.080	0.017
0.925	1.119	7.110	-0.067	-0.081	0.016
0.919	1.102	7.107	-0.067	-0.080	0.016
0.925	1.100	7.113	-0.067	-0.081	0.016
0.919	1.095	7.138	-0.067	-0.081	0.016
0.915	1.114	7.114	-0.067	-0.081	0.016
0.932	1.093	7.145	-0.068	-0.081	0.016
0.933	1.098	7.138	-0.067	-0.081	0.016
0.936	1.080	7.121	-0.067	-0.081	0.016
0.924	1.096	7.118	-0.067	-0.082	0.016
0.911	1.097	7.122	-0.068	-0.081	0.016
0.934	1.121	7.066	-0.068	-0.081	0.016
0.937	1.114	7.120	-0.067	-0.081	0.016
0.927	1.097	7.128	-0.067	-0.081	0.016
0.907	1.092	7.111	-0.068	-0.081	0.016
0.928	1.120	7.137	-0.067	-0.081	0.016
0.918	1.097	7.094	-0.067	-0.080	0.016
0.943	1.112	7.140	-0.067	-0.081	0.016
0.939	1.092	7.134	-0.067	-0.081	0.016
0.929	1.089	7.135	-0.067	-0.081	0.017
0.909	1.101	7.098	-0.068	-0.081	0.017
0.941	1.108	7.107	-0.068	-0.081	0.016
0.921	1.117	7.104	-0.067	-0.081	0.016
0.926	1.101	7.096	-0.067	-0.081	0.016
0.925	1.085	7.104	-0.068	-0.081	0.016
0.930	1.117	7.086	-0.068	-0.081	0.016
0.909	1.113	7.141	-0.067	-0.080	0.016
0.952	1.100	7.120	-0.067	-0.081	0.016
0.939	1.075	7.148	-0.067	-0.081	0.016
0.932	1.086	7.107	-0.067	-0.081	0.016
0.919	1.092	7.097	-0.067	-0.081	0.016
0.934	1.093	7.100	-0.067	-0.081	0.016
0.951	1.097	7.138	-0.067	-0.081	0.016
0.944	1.087	7.097	-0.067	-0.081	0.016
0.911	1.087	7.101	-0.068	-0.081	0.017
0.937	1.103	7.097	-0.068	-0.081	0.016
0.925	1.111	7.090	-0.067	-0.080	0.016
0.963	1.082	7.169	-0.068	-0.081	0.016
0.948	1.084	7.114	-0.067	-0.081	0.016
0.934	1.077	7.131	-0.067	-0.081	0.016
0.927	1.086	7.107	-0.067	-0.081	0.016
0.944	1.089	7.114	-0.067	-0.081	0.016
0.938	1.079	7.138	-0.067	-0.081	0.016
0.955	1.062	7.087	-0.067	-0.082	0.017
0.919	1.083	7.080	-0.067	-0.081	0.016
0.939	1.106	7.073	-0.068	-0.081	0.016
0.931	1.118	7.127	-0.067	-0.081	0.016
0.943	1.087	7.107	-0.067	-0.081	0.016
0.961	1.094	7.106	-0.067	-0.081	0.016
0.944	1.077	7.090	-0.067	-0.081	0.016
0.938	1.081	7.090	-0.067	-0.081	0.016
0.950	1.080	7.104	-0.067	-0.081	0.016
0.943	1.074	7.131	-0.067	-0.081	0.016
0.939	1.046	7.121	-0.068	-0.081	0.016
0.915	1.079	7.046	-0.067	-0.081	0.017
0.921	1.092	7.098	-0.068	-0.081	0.016
0.942	1.116	7.090	-0.067	-0.081	0.017
0.947	1.067	7.097	-0.067	-0.081	0.016
0.951	1.082	7.090	-0.067	-0.081	0.016
0.947	1.080	7.093	-0.068	-0.081	0.016
0.932	1.094	7.114	-0.067	-0.081	0.016
0.951	1.081	7.107	-0.067	-0.081	0.016
0.946	1.064	7.118	-0.067	-0.081	0.016
0.952	1.053	7.094	-0.067	-0.081	0.016
0.919	1.091	7.125	-0.067	-0.082	0.016
0.896	1.074	7.075	-0.068	-0.081	0.017
0.939	1.097	7.069	-0.067	-0.081	0.016
0.947	1.080	7.087	-0.068	-0.081	0.016
0.942	1.087	7.090	-0.067	-0.081	0.016
0.944	1.094	7.103	-0.067	-0.081	0.016
0.932	1.106	7.076	-0.067	-0.081	0.016
0.948	1.089	7.086	-0.067	-0.081	0.016
0.951	1.080	7.104	-0.067	-0.081	0.016
0.948	1.058	7.094	-0.068	-0.081	0.016
0.928	1.081	7.101	-0.067	-0.082	0.016
0.932	1.067	7.081	-0.068	-0.081	0.016
0.947	1.102	7.053	-0.068	-0.081	0.016
0.956	1.088	7.087	-0.067	-0.081	0.017
0.938	1.084	7.066	-0.067	-0.081	0.016
0.927	1.084	7.060	-0.068	-0.081	0.017
0.939	1.101	7.100	-0.067	-0.081	0.016
0.958	1.075	7.046	-0.068	-0.080	0.016
0.975	1.081	7.130	-0.067	-0.081	0.016
0.961	1.071	7.093	-0.067	-0.081	0.016
0.943	1.087	7.083	-0.067	-0.081	0.016
0.936	1.083	7.091	-0.068	-0.081	0.016
0.962	1.083	7.073	-0.068	-0.081	0.016
0.950	1.065	7.101	-0.068	-0.081	0.016
0.924	1.081	7.056	-0.067	-0.082	0.017
0.933	1.078	7.088	-0.068	-0.081	0.017
0.942	1.100	7.056	-0.067	-0.081	0.017
0.944	1.082	7.093	-0.068	-0.081	0.016
0.961	1.078	7.090	-0.067	-0.081	0.016
0.954	1.072	7.100	-0.067	-0.081	0.016
0.936	1.086	7.104	-0.067	-0.081	0.016
0.961	1.076	7.080	-0.068	-0.081	0.016
0.984	1.089	7.102	-0.067	-0.081	0.016
0.965	1.049	7.101	-0.067	-0.081	0.016
0.953	1.077	7.090	-0.067	-0.082	0.016
0.917	1.068	7.088	-0.068	-0.081	0.017
0.957	1.092	7.087	-0.068	-0.081	0.016
0.951	1.083	7.063	-0.068	-0.080	0.016
0.965	1.070	7.111	-0.068	-0.081	0.016
0.946	1.065	7.084	-0.068	-0.081	0.016
0.958	1.098	7.062	-0.067	-0.081	0.016
0.963	1.072	7.083	-0.068	-0.081	0.016
0.974	1.079	7.103	-0.067	-0.081	0.016
0.965	1.057	7.131	-0.067	-0.081	0.016
0.965	1.055	7.080	-0.067	-0.081	0.017
0.950	1.065	7.063	-0.067	-0.081	0.016
0.970	1.084	7.053	-0.068	-0.081	0.017
0.959	1.076	7.077	-0.068	-0.081	0.017
0.968	1.069	7.087	-0.068	-0.081	0.017
0.959	1.063	7.064	-0.068	-0.081	0.017
0.957	1.077	7.077	-0.068	-0.081	0.016
0.951	1.070	7.049	-0.068	-0.080	0.016
0.981	1.075	7.075	-0.067	-0.081	0.016
0.960	1.051	7.114	-0.067	-0.081	0.016
0.964	1.030	7.108	-0.068	-0.082	0.016
0.936	1.063	7.056	-0.067	-0.081	0.017
0.951	1.072	7.084	-0.068	-0.081	0.016
0.956	1.083	7.059	-0.067	-0.081	0.016
0.970	1.066	7.073	-0.067	-0.082	0.017
0.948	1.068	7.091	-0.068	-0.081	0.016
0.961	1.094	7.015	-0.068	-0.081	0.016
0.959	1.095	7.086	-0.068	-0.080	0.016
0.971	1.068	7.107	-0.068	-0.081	0.016
0.958	1.058	7.111	-0.067	-0.081	0.016
0.953	1.058	7.091	-0.068	-0.081	0.016
0.958	1.073	7.080	-0.068	-0.081	0.016
0.960	1.077	7.094	-0.068	-0.081	0.016
0.966	1.070	7.087	-0.067	-0.081	0.017
0.972	1.063	7.084	-0.068	-0.082	0.017
0.932	1.070	7.043	-0.068	-0.081	0.017
0.965	1.089	7.056	-0.068	-0.081	0.016
0.968	1.122	7.052	-0.067	-0.081	0.017
0.982	1.073	7.090	-0.067	-0.081	0.016
0.966	1.076	7.080	-0.068	-0.081	0.016
0.953	1.083	7.063	-0.068	-0.081	0.016
0.938	1.095	7.073	-0.068	-0.081	0.016
0.969	1.072	7.090	-0.068	-0.081	0.016
0.960	1.070	7.100	-0.067	-0.081	0.016
0.978	1.062	7.070	-0.067	-0.082	0.017
0.958	1.072	7.063	-0.067	-0.081	0.016
0.959	1.081	7.033	-0.068	-0.081	0.017
0.969	1.080	7.087	-0.068	-0.081	0.017
0.984	1.071	7.042	-0.068	-0.081	0.016
0.972	1.069	7.049	-0.068	-0.081	0.016
0.965	1.081	7.056	-0.068	-0.081	0.016
0.958	1.090	7.049	-0.068	-0.081	0.016
1.003	1.078	7.141	-0.068	-0.081	0.016
0.991	1.069	7.076	-0.067	-0.081	0.016
0.976	1.043	7.094	-0.068	-0.082	0.016
0.954	1.064	7.036	-0.067	-0.081	0.017
0.973	1.064	7.060	-0.068	-0.081	0.017
0.974	1.073	7.080	-0.067	-0.081	0.016
0.989	1.050	7.063	-0.068	-0.082	0.017
0.961	1.073	7.049	-0.067	-0.081	0.016
0.967	1.083	7.036	-0.068	-0.081	0.016
0.966	1.109	7.076	-0.067	-0.081	0.016
0.989	1.061	7.073	-0.068	-0.081	0.016
1.018	1.076	7.092	-0.067	-0.082	0.016
0.971	1.058	7.077	-0.068	-0.081	0.017
0.979	1.068	7.066	-0.068	-0.081	0.017
0.974	1.056	7.053	-0.068	-0.081	0.017
0.982	1.064	7.080	-0.067	-0.081	0.016
0.977	1.032	7.084	-0.068	-0.082	0.016
0.947	1.057	7.015	-0.067	-0.082	0.017
0.958	1.077	7.057	-0.068	-0.081	0.017
0.973	1.099	7.059	-0.068	-0.081	0.017
0.992	1.071	7.049	-0.068	-0.081	0.016
0.986	1.076	7.052	-0.068	-0.081	0.016
0.974	1.069	7.049	-0.068	-0.082	0.017
0.971	1.078	7.070	-0.068	-0.081	0.016
0.986	1.073	7.063	-0.068	-0.081	0.016
0.980	1.062	7.097	-0.067	-0.081	0.017
0.989	1.043	7.067	-0.068	-0.082	0.017
0.970	1.076	7.083	-0.068	-0.082	0.017
0.934	1.059	7.031	-0.068	-0.081	0.017
0.976	1.070	7.066	-0.068	-0.081	0.017
0.980	1.064	7.043	-0.068	-0.081	0.017
0.976	1.065	7.049	-0.068	-0.081	0.017
0.977	1.066	7.053	-0.068	-0.081	0.017
0.974	1.103	7.039	-0.068	-0.081	0.017
0.999	1.072	7.083	-0.068	-0.081	0.016
0.995	1.061	7.097	-0.067	-0.081	0.016
0.983	1.051	7.049	-0.068	-0.082	0.016
0.959	1.067	7.063	-0.068	-0.082	0.017
0.978	1.062	7.060	-0.068	-0.081	0.016
0.987	1.071	7.036	-0.068	-0.081	0.017
1.001	1.057	7.053	-0.067	-0.081	0.017
0.966	1.068	7.032	-0.067	-0.081	0.017
0.966	1.072	7.016	-0.068	-0.081	0.017
0.983	1.091	7.073	-0.068	-0.081	0.016
0.999	1.065	7.022	-0.068	-0.080	0.016
1.011	1.072	7.058	-0.067	-0.081	0.016
0.989	1.055	7.066	-0.067	-0.082	0.017
0.982	1.073	7.059	-0.068	-0.081	0.017
0.984	1.061	7.084	-0.068	-0.081	0.017
0.996	1.070	7.039	-0.068	-0.081	0.016
0.994	1.049	7.056	-0.068	-0.082	0.016
0.973	1.063	7.029	-0.067	-0.082	0.017
0.966	1.055	7.030	-0.068	-0.081	0.017
0.991	1.091	7.029	-0.068	-0.081	0.017
0.977	1.076	7.052	-0.068	-0.081	0.016
1.003	1.063	7.069	-0.068	-0.081	0.016
0.996	1.047	7.056	-0.068	-0.081	0.017
0.995	1.077	7.059	-0.068	-0.081	0.017
1.001	1.061	7.029	-0.068	-0.081	0.017
1.027	1.062	7.048	-0.068	-0.081	0.016
1.015	1.045	7.043	-0.068	-0.081	0.017
0.995	1.053	7.060	-0.068	-0.082	0.017
0.962	1.039	7.014	-0.068	-0.081	0.017
1.002	1.072	7.025	-0.068	-0.081	0.017
1.001	1.071	7.039	-0.068	-0.081	0.017
1.014	1.059	7.080	-0.068	-0.081	0.016
0.990	1.053	7.043	-0.068	-0.081	0.017
0.990	1.074	7.032	-0.067	-0.081	0.017
1.001	1.059	7.063	-0.068	-0.081	0.017
1.024	1.060	7.049	-0.068	-0.081	0.017
1.001	1.039	7.100	-0.067	-0.081	0.017
1.016	1.028	7.043	-0.068	-0.082	0.017
0.981	1.060	7.019	-0.068	-0.081	0.017
1.005	1.064	7.015	-0.068	-0.082	0.017
1.012	1.062	7.036	-0.068	-0.081	0.017
1.004	1.062	7.056	-0.068	-0.082	0.017
0.991	1.054	7.023	-0.068	-0.081	0.017
0.998	1.072	7.032	-0.068	-0.081	0.017
0.994	1.066	7.008	-0.068	-0.080	0.016
1.031	1.070	7.065	-0.068	-0.082	0.016
1.003	1.038	7.043	-0.067	-0.081	0.017
1.002	1.017	7.046	-0.068	-0.082	0.016
0.989	1.063	6.985	-0.067	-0.082	0.017
1.001	1.059	7.026	-0.068	-0.081	0.017
1.008	1.062	7.032	-0.068	-0.081	0.017
1.019	1.037	7.053	-0.068	-0.082	0.017
1.001	1.057	7.019	-0.068	-0.081	0.017
1.005	1.087	6.988	-0.068	-0.082	0.017
1.003	1.084	7.045	-0.068	-0.081	0.017
1.025	1.065	7.042	-0.068	-0.082	0.017
1.004	1.050	7.077	-0.068	-0.081	0.017
1.011	1.049	7.036	-0.068	-0.082	0.017
1.007	1.060	7.070	-0.068	-0.082	0.017
1.005	1.053	7.046	-0.068	-0.082	0.017
1.027	1.052	7.063	-0.068	-0.082	0.017
1.018	1.062	7.049	-0.068	-0.082	0.017
0.985	1.052	7.002	-0.068	-0.081	0.017
1.013	1.064	7.029	-0.068	-0.082	0.017
1.006	1.102	7.008	-0.068	-0.081	0.017
1.025	1.054	7.059	-0.068	-0.081	0.016
1.020	1.049	7.052	-0.068	-0.082	0.017
1.014	1.048	7.029	-0.068	-0.082	0.017
0.988	1.057	7.049	-0.067	-0.081	0.017
1.020	1.054	7.039	-0.068	-0.081	0.017
1.008	1.052	7.053	-0.068	-0.081	0.017
1.027	1.041	7.036	-0.068	-0.082	0.017
0.991	1.054	7.012	-0.068	-0.082	0.017
0.999	1.060	7.013	-0.068	-0.081	0.017
1.021	1.063	7.036	-0.068	-0.081	0.017
1.019	1.048	6.995	-0.068	-0.081	0.017
1.025	1.049	7.022	-0.068	-0.082	0.017
1.012	1.054	7.018	-0.068	-0.081	0.017
1.006	1.081	7.025	-0.068	-0.081	0.017
1.028	1.049	7.063	-0.068	-0.081	0.017
1.031	1.050	7.052	-0.067	-0.081	0.017
1.022	1.026	7.036	-0.068	-0.082	0.017
0.995	1.045	7.002	-0.067	-0.082	0.017
1.007	1.049	7.054	-0.068	-0.081	0.017
1.012	1.067	7.012	-0.068	-0.081	0.017
1.025	1.041	7.042	-0.068	-0.081	0.017
1.014	1.046	7.012	-0.068	-0.082	0.017
1.022	1.068	7.018	-0.068	-0.082	0.017
1.007	1.083	7.035	-0.068	-0.081	0.017
1.035	1.045	7.029	-0.068	-0.081	0.017
1.060	1.064	7.058	-0.068	-0.082	0.016
1.024	1.024	7.036	-0.068	-0.082	0.017
1.016	1.055	7.029	-0.068	-0.082	0.017
0.998	1.048	7.023	-0.068	-0.081	0.017
1.018	1.053	7.022	-0.068	-0.081	0.017
1.024	1.039	7.019	-0.068	-0.081	0.017
1.004	1.043	6.985	-0.068	-0.082	0.017
0.992	1.051	7.013	-0.068	-0.081	0.017
1.019	1.090	6.991	-0.068	-0.081	0.017
1.039	1.044	7.032	-0.068	-0.081	0.016
1.049	1.057	7.031	-0.068	-0.082	0.017
1.020	1.039	7.066	-0.067	-0.081	0.017
1.028	1.041	7.002	-0.068	-0.082	0.017
1.025	1.041	7.009	-0.068	-0.082	0.017
1.039	1.056	7.025	-0.068	-0.082	0.017
1.039	1.035	7.019	-0.068	-0.082	0.017
1.022	1.053	7.046	-0.068	-0.082	0.017
0.985	1.044	7.000	-0.068	-0.081	0.017
1.024	1.068	7.025	-0.068	-0.081	0.017
1.022	1.059	6.991	-0.068	-0.081	0.017
1.043	1.051	7.024	-0.068	-0.082	0.016
1.022	1.034	7.043	-0.068	-0.081	0.017
1.022	1.028	7.019	-0.068	-0.082	0.017
1.015	1.054	6.988	-0.068	-0.082	0.017
1.027	1.045	7.036	-0.068	-0.082	0.017
1.032	1.038	7.008	-0.068	-0.082	0.017
1.016	1.041	7.009	-0.068	-0.082	0.017
1.012	1.047	7.026	-0.068	-0.082	0.017
1.023	1.074	6.964	-0.069	-0.082	0.017
1.031	1.077	7.025	-0.068	-0.081	0.017
1.035	1.049	7.025	-0.068	-0.081	0.017
1.020	1.049	7.026	-0.068	-0.082	0.017
1.026	1.051	7.008	-0.068	-0.082	0.017
1.030	1.054	7.018	-0.068	-0.081	0.017
1.051	1.062	7.024	-0.068	-0.082	0.017
1.046	1.045	7.032	-0.068	-0.082	0.017
1.036	1.051	7.039	-0.068	-0.082	0.017
1.011	1.050	6.995	-0.068	-0.082	0.017
1.036	1.057	7.002	-0.068	-0.082	0.017
1.018	1.099	6.998	-0.068	-0.081	0.017
1.030	1.056	7.018	-0.068	-0.082	0.017
1.025	1.049	7.022	-0.068	-0.082	0.017
1.020	1.062	6.998	-0.068	-0.081	0.017
1.011	1.068	7.018	-0.068	-0.081	0.016
1.047	1.044	7.032	-0.068	-0.081	0.017
1.027	1.031	7.046	-0.068	-0.082	0.017
1.046	1.031	7.005	-0.068	-0.082	0.017
1.012	1.036	7.006	-0.068	-0.081	0.017
1.017	1.049	6.989	-0.068	-0.082	0.017
1.043	1.059	7.025	-0.068	-0.081	0.017
1.045	1.040	6.991	-0.068	-0.081	0.017
1.033	1.039	7.009	-0.068	-0.082	0.017
1.033	1.044	7.012	-0.068	-0.081	0.017
1.023	1.068	7.008	-0.068	-0.081	0.017
1.049	1.040	7.067	-0.068	-0.081	0.017
1.052	1.033	7.029	-0.068	-0.081	0.017
1.041	1.009	7.029	-0.068	-0.082	0.017
1.010	1.033	6.992	-0.068	-0.082	0.017
1.026	1.028	6.992	-0.068	-0.081	0.017
1.039	1.051	7.015	-0.068	-0.081	0.017
1.042	1.022	6.992	-0.068	-0.082	0.017
1.032	1.035	7.002	-0.068	-0.082	0.017
1.030	1.045	6.992	-0.068	-0.082	0.017
1.022	1.065	7.012	-0.068	-0.081	0.017
1.053	1.036	7.012	-0.068	-0.081	0.017
1.083	1.046	7.037	-0.068	-0.082	0.016
1.047	1.011	7.006	-0.068	-0.082	0.017
1.028	1.049	7.025	-0.068	-0.082	0.017
1.020	1.031	6.976	-0.068	-0.081	0.017
1.040	1.044	6.995	-0.068	-0.082	0.017
1.043	1.034	7.005	-0.068	-0.081	0.017
1.035	1.036	6.998	-0.068	-0.082	0.017
1.026	1.034	6.992	-0.068	-0.081	0.017
1.038	1.083	6.981	-0.068	-0.081	0.017
1.051	1.049	7.001	-0.068	-0.081	0.017
1.061	1.043	7.028	-0.068	-0.082	0.017
1.044	1.020	7.056	-0.068	-0.082	0.017
1.041	1.031	6.985	-0.068	-0.082	0.017
1.032	1.036	6.978	-0.068	-0.081	0.017
1.039	1.052	7.001	-0.068	-0.082	0.017
1.066	1.026	6.992	-0.068	-0.082	0.017
1.043	1.039	7.026	-0.068	-0.082	0.017
1.015	1.027	6.979	-0.069	-0.081	0.017
1.056	1.058	7.001	-0.068	-0.081	0.017
1.053	1.026	6.971	-0.068	-0.081	0.017
1.075	1.046	7.025	-0.068	-0.082	0.017
1.050	1.024	7.009	-0.068	-0.082	0.017
1.042	1.020	6.992	-0.068	-0.082	0.017
1.054	1.043	6.981	-0.068	-0.082	0.017
1.047	1.049	7.015	-0.068	-0.082	0.017
1.058	1.022	7.015	-0.068	-0.082	0.017
1.047	1.030	6.995	-0.068	-0.083	0.017
1.039	1.046	7.009	-0.068	-0.082	0.017
1.054	1.074	6.936	-0.069	-0.082	0.017
1.059	1.062	6.991	-0.068	-0.081	0.017
1.058	1.041	6.977	-0.068	-0.082	0.017
1.057	1.037	6.998	-0.068	-0.082	0.017
1.050	1.046	6.995	-0.068	-0.082	0.017
1.055	1.041	6.991	-0.068	-0.081	0.017
1.074	1.052	6.997	-0.068	-0.082	0.017
1.062	1.032	7.012	-0.068	-0.082	0.017
1.064	1.026	7.009	-0.068	-0.082	0.017
1.027	1.033	6.958	-0.068	-0.082	0.017
1.057	1.051	6.981	-0.068	-0.082	0.017
1.056	1.072	6.984	-0.068	-0.081	0.017
1.060	1.035	7.008	-0.068	-0.082	0.017
1.045	1.038	6.992	-0.068	-0.082	0.017
1.062	1.066	6.974	-0.068	-0.082	0.017
1.040	1.059	7.001	-0.068	-0.081	0.017
1.076	1.038	7.008	-0.068	-0.082	0.017
1.057	1.014	7.015	-0.068	-0.082	0.017
1.063	1.023	6.988	-0.068	-0.082	0.017
1.048	1.032	6.957	-0.068	-0.082	0.017
1.055	1.041	6.968	-0.068	-0.082	0.017
1.068	1.043	6.991	-0.068	-0.082	0.017
1.067	1.034	6.971	-0.068	-0.081	0.017
1.038	1.022	6.979	-0.068	-0.082	0.017
1.062	1.041	6.967	-0.068	-0.082	0.017
1.044	1.050	6.954	-0.068	-0.081	0.017
1.079	1.022	7.046	-0.069	-0.081	0.017
1.067	1.021	7.002	-0.068	-0.082	0.017
1.057	1.006	6.988	-0.068	-0.082	0.017
1.046	1.018	6.964	-0.068	-0.082	0.017
1.059	1.026	6.988	-0.068	-0.082	0.017
1.069	1.037	7.011	-0.068	-0.082	0.017
1.086	1.009	6.968	-0.068	-0.082	0.017
1.049	1.029	6.975	-0.068	-0.082	0.017
1.071	1.037	6.954	-0.069	-0.082	0.017
1.064	1.057	6.981	-0.068	-0.081	0.017
1.071	1.026	7.012	-0.068	-0.081	0.017
1.084	1.038	6.980	-0.068	-0.082	0.017
1.068	1.016	6.971	-0.068	-0.082	0.017
1.058	1.028	6.985	-0.068	-0.082	0.017
1.069	1.022	6.988	-0.068	-0.082	0.017
1.067	1.021	7.005	-0.068	-0.082	0.017
1.069	0.988	6.989	-0.069	-0.082	0.017
1.035	1.023	6.910	-0.068	-0.082	0.017
1.047	1.023	6.989	-0.069	-0.082	0.017
1.065	1.068	6.957	-0.068	-0.082	0.017
1.083	1.017	6.998	-0.068	-0.081	0.017
1.076	1.017	6.995	-0.068	-0.082	0.017
1.070	1.034	6.974	-0.068	-0.082	0.017
1.049	1.032	6.971	-0.068	-0.081	0.017
1.072	1.021	6.985	-0.068	-0.082	0.017
1.071	1.011	6.998	-0.068	-0.082	0.017
1.077	0.995	6.965	-0.068	-0.082	0.017
1.065	1.021	7.008	-0.068	-0.083	0.017
1.036	1.010	6.952	-0.068	-0.082	0.018
1.076	1.037	6.967	-0.068	-0.082	0.017
1.074	1.027	6.961	-0.068	-0.081	0.017
1.077	1.029	6.950	-0.068	-0.082	0.017
1.068	1.020	6.984	-0.068	-0.082	0.017
1.068	1.049	6.957	-0.068	-0.081	0.017
1.083	1.026	6.981	-0.068	-0.081	0.017
1.085	1.017	6.991	-0.068	-0.082	0.017
1.075	1.001	6.981	-0.068	-0.082	0.017
1.055	1.024	6.968	-0.068	-0.082	0.017
1.069	1.018	6.971	-0.068	-0.082	0.017
1.069	1.040	6.947	-0.069	-0.082	0.017
1.079	1.033	6.978	-0.068	-0.082	0.017
1.072	1.023	6.967	-0.068	-0.082	0.017
1.058	1.021	6.965	-0.069	-0.082	0.017
1.063	1.044	6.988	-0.068	-0.081	0.017
1.074	1.022	6.937	-0.068	-0.081	0.017
1.105	1.039	6.997	-0.068	-0.082	0.017
1.085	1.009	7.005	-0.068	-0.082	0.017
1.071	1.023	6.978	-0.068	-0.082	0.017
1.058	1.024	6.975	-0.068	-0.081	0.017
1.080	1.030	6.977	-0.068	-0.082	0.017
1.077	1.038	6.950	-0.068	-0.082	0.017
1.071	1.017	6.954	-0.068	-0.082	0.017
1.058	1.024	6.971	-0.068	-0.081	0.017
1.067	1.049	6.950	-0.068	-0.081	0.017
1.062	1.036	6.991	-0.068	-0.081	0.016
1.088	1.024	6.981	-0.068	-0.082	0.017
1.073	1.005	6.991	-0.068	-0.082	0.017
1.079	1.020	6.961	-0.068	-0.082	0.017
1.073	1.012	6.975	-0.068	-0.081	0.017
1.088	1.022	6.971	-0.068	-0.082	0.017
1.083	1.009	6.961	-0.068	-0.082	0.017
1.083	1.013	6.992	-0.068	-0.082	0.017
1.044	1.006	6.949	-0.069	-0.082	0.017
1.075	1.040	6.974	-0.069	-0.082	0.017
1.070	1.041	6.944	-0.068	-0.081	0.017
1.101	1.017	7.025	-0.069	-0.082	0.017
1.081	1.016	6.984	-0.068	-0.082	0.017
1.081	1.016	6.985	-0.068	-0.082	0.017
1.078	1.012	6.940	-0.068	-0.082	0.017
1.088	1.024	6.981	-0.068	-0.081	0.017
1.077	1.006	7.026	-0.068	-0.081	0.017
1.091	0.992	6.948	-0.068	-0.082	0.017
1.069	1.022	6.947	-0.068	-0.082	0.017
1.074	1.039	6.927	-0.069	-0.082	0.017
1.076	1.038	6.978	-0.068	-0.081	0.017
1.086	1.015	6.981	-0.068	-0.081	0.017
1.092	1.014	6.967	-0.068	-0.082	0.016
1.076	1.017	6.961	-0.068	-0.082	0.017
1.073	1.024	6.967	-0.068	-0.082	0.017
1.088	1.012	6.984	-0.068	-0.082	0.017
1.091	0.999	6.992	-0.068	-0.082	0.017
1.083	0.972	6.978	-0.069	-0.082	0.016
1.050	1.001	6.903	-0.068	-0.082	0.017
1.066	1.015	6.958	-0.069	-0.081	0.017
1.078	1.037	6.964	-0.068	-0.081	0.017
1.089	1.014	6.954	-0.068	-0.082	0.017
1.077	1.012	6.964	-0.068	-0.082	0.017
1.092	1.023	6.940	-0.069	-0.082	0.017
1.064	1.021	6.967	-0.068	-0.081	0.017
1.083	1.011	6.977	-0.068	-0.082	0.017
1.079	0.998	7.005	-0.068	-0.082	0.017
1.095	0.979	6.965	-0.068	-0.082	0.017
1.078	1.013	6.991	-0.068	-0.083	0.017
1.041	1.006	6.949	-0.069	-0.081	0.017
1.092	1.024	6.977	-0.068	-0.082	0.017
1.090	1.014	6.937	-0.068	-0.081	0.017
1.076	1.015	6.940	-0.068	-0.082	0.017
1.070	1.016	6.975	-0.068	-0.082	0.017
1.075	1.050	6.950	-0.068	-0.081	0.017
1.099	1.009	6.967	-0.068	-0.081	0.017
1.099	1.005	6.967	-0.068	-0.082	0.017
1.072	0.990	6.964	-0.068	-0.082	0.017
1.059	1.022	6.981	-0.068	-0.082	0.017
1.084	1.008	6.968	-0.069	-0.082	0.017
1.085	1.014	6.961	-0.068	-0.082	0.017
1.102	1.007	6.947	-0.068	-0.082	0.017
1.069	1.018	6.926	-0.068	-0.082	0.017
1.061	1.012	6.910	-0.069	-0.081	0.017
1.067	1.038	6.988	-0.068	-0.081	0.017
1.086	1.005	6.913	-0.068	-0.081	0.017
1.107	1.013	6.984	-0.068	-0.082	0.016
1.087	1.001	6.961	-0.068	-0.082	0.017
1.070	1.017	6.954	-0.068	-0.082	0.017
1.086	1.013	6.978	-0.069	-0.081	0.017
1.089	1.002	6.974	-0.068	-0.082	0.017
1.085	1.001	6.937	-0.068	-0.082	0.017
1.069	0.999	6.927	-0.068	-0.082	0.017
1.061	0.999	6.941	-0.068	-0.081	0.017
1.090	1.040	6.943	-0.068	-0.081	0.017
1.076	1.009	6.940	-0.069	-0.081	0.016
1.102	1.009	6.970	-0.068	-0.081	0.017
1.079	1.009	6.971	-0.069	-0.082	0.017
1.069	1.014	6.954	-0.068	-0.082	0.017
1.085	1.016	6.954	-0.069	-0.081	0.017
1.107	1.013	6.963	-0.068	-0.082	0.016
1.098	0.976	6.964	-0.068	-0.082	0.017
1.076	0.999	6.981	-0.068	-0.082	0.017
1.060	0.981	6.935	-0.069	-0.081	0.017
1.091	1.015	6.933	-0.068	-0.081	0.017
1.084	1.010	6.943	-0.068	-0.081	0.017
1.096	0.998	6.985	-0.069	-0.082	0.017
1.082	0.997	6.961	-0.068	-0.082	0.017
1.080	1.014	6.961	-0.068	-0.081	0.017
1.106	0.985	6.954	-0.068	-0.081	0.017
1.109	0.987	6.964	-0.068	-0.082	0.017
1.082	0.975	7.015	-0.068	-0.081	0.017
1.104	0.958	6.941	-0.068	-0.082	0.017
1.074	0.992	6.927	-0.068	-0.082	0.017
1.084	1.008	6.927	-0.069	-0.082	0.017
1.090	0.998	6.950	-0.068	-0.081	0.017
1.087	0.989	6.975	-0.068	-0.082	0.017
1.076	0.987	6.941	-0.069	-0.081	0.017
1.081	0.997	6.937	-0.069	-0.081	0.017
1.078	0.989	6.923	-0.068	-0.081	0.017
1.113	0.996	6.973	-0.068	-0.081	0.016
1.094	0.975	6.971	-0.068	-0.081	0.017
1.075	0.949	6.955	-0.069	-0.082	0.016
1.079	0.980	6.920	-0.068	-0.082	0.017
1.082	0.989	6.951	-0.069	-0.081	0.017
1.086	0.993	6.958	-0.068	-0.082	0.017
1.092	0.977	6.958	-0.068	-0.082	0.017
1.090	0.977	6.972	-0.069	-0.081	0.017
1.100	1.009	6.913	-0.069	-0.082	0.017
1.083	1.017	6.950	-0.068	-0.081	0.016
1.101	0.983	6.971	-0.069	-0.081	0.016
1.092	0.970	6.978	-0.068	-0.081	0.017
1.079	0.975	6.972	-0.068	-0.082	0.017
1.085	0.992	6.971	-0.068	-0.082	0.017
1.095	0.990	6.964	-0.068	-0.081	0.017
1.093	0.968	6.964	-0.068	-0.082	0.017
1.088	0.983	6.972	-0.068	-0.082	0.017
1.063	0.986	6.924	-0.068	-0.082	0.017
1.098	1.003	6.926	-0.069	-0.081	0.017
1.093	1.036	6.940	-0.068	-0.081	0.017
1.100	0.988	6.984	-0.068	-0.081	0.016
1.094	0.993	6.967	-0.068	-0.082	0.017
1.079	0.997	6.944	-0.069	-0.082	0.017
1.074	1.005	6.961	-0.069	-0.081	0.016
1.094	0.991	6.971	-0.069	-0.081	0.017
1.095	0.969	6.961	-0.068	-0.082	0.017
1.108	0.972	6.954	-0.068	-0.082	0.017
1.073	0.998	6.937	-0.068	-0.082	0.017
1.080	1.000	6.920	-0.069	-0.081	0.017
1.088	1.012	6.957	-0.068	-0.081	0.017
1.109	0.991	6.937	-0.068	-0.081	0.017
1.090	0.987	6.941	-0.069	-0.081	0.017
1.089	0.996	6.947	-0.069	-0.081	0.017
1.073	1.018	6.930	-0.068	-0.081	0.016
1.114	0.993	7.022	-0.069	-0.081	0.016
1.109	0.983	6.978	-0.068	-0.081	0.017
1.096	0.965	6.961	-0.069	-0.082	0.017
1.078	0.983	6.923	-0.068	-0.082	0.017
1.082	0.996	6.920	-0.068	-0.081	0.017
1.103	1.003	6.943	-0.068	-0.081	0.017
1.104	0.975	6.940	-0.068	-0.081	0.017
1.092	0.995	6.937	-0.068	-0.082	0.017
1.103	1.003	6.923	-0.069	-0.082	0.017
1.090	1.017	6.950	-0.068	-0.081	0.017
1.104	0.987	6.951	-0.069	-0.081	0.017
1.139	1.003	6.976	-0.068	-0.082	0.016
1.096	0.969	6.951	-0.068	-0.082	0.017
1.083	0.986	6.940	-0.068	-0.082	0.017
1.077	0.985	6.937	-0.068	-0.081	0.017
1.104	0.975	6.971	-0.068	-0.081	0.017
1.102	0.967	6.937	-0.069	-0.081	0.017
[truncated: 126,000 more rows]
