# Supplementary material for: Identification of Haptic Based Guiding Using Hard Reins
Source: PLoS One. 2015 Jul 22;10(7):e0132020. doi: 10.1371/journal.pone.0132020 (PMC4511788; doi:10.1371/journal.pone.0132020)
Supplement: S5 File — (ZIP) [file pone.0132020.s005.zip › Exp2_ForceData1/Subject5/path1/T7.csv]

-0.568	0.024	0.293	-0.007	0.009	-0.010
-0.572	0.018	0.259	-0.007	0.009	-0.010
-0.574	0.027	0.229	-0.007	0.009	-0.010
-0.564	0.028	0.297	-0.007	0.009	-0.010
-0.563	0.029	0.327	-0.006	0.008	-0.010
-0.560	0.035	0.255	-0.006	0.009	-0.010
-0.568	0.028	0.272	-0.007	0.009	-0.010
-0.573	0.059	0.269	-0.006	0.009	-0.010
-0.537	0.007	0.279	-0.006	0.008	-0.010
-0.571	0.028	0.279	-0.006	0.009	-0.010
-0.542	0.051	0.271	-0.006	0.009	-0.011
-0.588	0.025	0.252	-0.006	0.009	-0.010
-0.584	0.027	0.228	-0.006	0.009	-0.010
-0.582	0.008	0.235	-0.006	0.009	-0.010
-0.581	0.025	0.293	-0.006	0.009	-0.010
-0.598	0.018	0.279	-0.006	0.009	-0.010
-0.597	0.021	0.252	-0.006	0.009	-0.010
-0.590	0.012	0.204	-0.006	0.010	-0.010
-0.598	0.006	0.259	-0.006	0.009	-0.010
-0.604	0.016	0.290	-0.007	0.009	-0.010
-0.596	0.003	0.280	-0.007	0.009	-0.010
-0.605	0.022	0.259	-0.006	0.009	-0.010
-0.586	0.009	0.253	-0.007	0.009	-0.010
-0.631	-0.013	0.258	-0.007	0.009	-0.010
-0.585	0.024	0.283	-0.007	0.009	-0.010
-0.596	-0.012	0.300	-0.007	0.009	-0.011
-0.582	0.018	0.297	-0.007	0.009	-0.010
-0.592	0.017	0.277	-0.007	0.009	-0.010
-0.579	0.020	0.225	-0.007	0.009	-0.010
-0.574	0.010	0.317	-0.007	0.009	-0.010
-0.582	0.008	0.318	-0.007	0.008	-0.010
-0.584	0.021	0.318	-0.007	0.009	-0.010
-0.578	0.024	0.272	-0.006	0.009	-0.010
-0.590	0.050	0.262	-0.006	0.009	-0.010
-0.557	0.029	0.269	-0.006	0.009	-0.010
-0.577	0.022	0.279	-0.007	0.009	-0.010
-0.565	0.039	0.265	-0.006	0.009	-0.010
-0.594	0.027	0.276	-0.006	0.009	-0.010
-0.587	0.058	0.242	-0.006	0.009	-0.010
-0.579	0.018	0.238	-0.006	0.009	-0.010
-0.579	0.018	0.269	-0.006	0.009	-0.010
-0.600	0.016	0.293	-0.006	0.009	-0.010
-0.591	0.013	0.256	-0.006	0.009	-0.010
-0.591	0.018	0.208	-0.006	0.010	-0.010
-0.598	0.005	0.252	-0.006	0.009	-0.010
-0.601	0.014	0.311	-0.006	0.009	-0.010
-0.602	0.009	0.307	-0.006	0.010	-0.010
-0.609	0.022	0.239	-0.006	0.009	-0.010
-0.593	0.016	0.249	-0.007	0.009	-0.010
-0.611	-0.002	0.287	-0.007	0.009	-0.010
-0.602	0.010	0.300	-0.006	0.009	-0.010
-0.604	-0.002	0.280	-0.007	0.009	-0.010
-0.618	0.033	0.259	-0.006	0.009	-0.010
-0.598	0.008	0.263	-0.006	0.009	-0.010
-0.602	0.000	0.291	-0.007	0.009	-0.010
-0.599	0.015	0.273	-0.006	0.009	-0.010
-0.604	0.034	0.307	-0.007	0.009	-0.010
-0.599	0.015	0.273	-0.007	0.009	-0.010
-0.602	0.004	0.281	-0.007	0.009	-0.010
-0.587	0.028	0.253	-0.007	0.009	-0.010
-0.591	0.023	0.314	-0.007	0.009	-0.010
-0.582	0.025	0.317	-0.007	0.008	-0.010
-0.595	0.019	0.277	-0.007	0.009	-0.010
-0.580	0.026	0.252	-0.007	0.009	-0.010
-0.589	0.044	0.280	-0.006	0.009	-0.010
-0.571	0.014	0.314	-0.007	0.009	-0.010
-0.583	0.022	0.269	-0.007	0.009	-0.010
-0.572	0.045	0.275	-0.006	0.009	-0.010
-0.584	0.028	0.256	-0.006	0.009	-0.010
-0.585	0.031	0.252	-0.006	0.009	-0.010
-0.588	0.031	0.289	-0.006	0.009	-0.010
-0.580	0.031	0.269	-0.006	0.009	-0.010
-0.598	0.031	0.266	-0.006	0.009	-0.010
-0.584	0.022	0.252	-0.006	0.009	-0.010
-0.597	0.012	0.232	-0.006	0.010	-0.010
-0.588	0.017	0.259	-0.006	0.009	-0.010
-0.604	0.015	0.273	-0.006	0.009	-0.010
-0.602	0.019	0.252	-0.006	0.009	-0.010
-0.607	0.011	0.253	-0.006	0.009	-0.010
-0.601	0.017	0.262	-0.006	0.009	-0.010
-0.610	0.001	0.273	-0.006	0.009	-0.010
-0.607	0.012	0.283	-0.006	0.009	-0.010
-0.609	-0.001	0.252	-0.007	0.009	-0.011
-0.617	0.005	0.264	-0.007	0.009	-0.010
-0.619	0.012	0.281	-0.007	0.009	-0.010
-0.590	0.006	0.273	-0.007	0.009	-0.010
-0.613	0.005	0.287	-0.007	0.009	-0.010
-0.608	0.028	0.300	-0.006	0.009	-0.010
-0.613	0.006	0.278	-0.007	0.009	-0.010
-0.608	0.013	0.233	-0.007	0.009	-0.010
-0.599	0.027	0.273	-0.007	0.009	-0.010
-0.591	0.023	0.311	-0.007	0.009	-0.010
-0.598	0.013	0.284	-0.007	0.009	-0.010
-0.614	0.023	0.267	-0.007	0.009	-0.010
-0.584	0.021	0.263	-0.007	0.009	-0.010
-0.598	0.029	0.283	-0.006	0.009	-0.010
-0.584	0.030	0.307	-0.007	0.009	-0.010
-0.588	0.021	0.269	-0.006	0.010	-0.010
-0.601	0.031	0.270	-0.007	0.009	-0.010
-0.575	0.026	0.259	-0.006	0.009	-0.010
-0.580	0.011	0.270	-0.007	0.009	-0.010
-0.576	0.021	0.283	-0.006	0.009	-0.010
-0.594	0.016	0.283	-0.006	0.009	-0.010
-0.605	0.024	0.263	-0.006	0.010	-0.010
-0.583	0.012	0.253	-0.006	0.009	-0.010
-0.600	0.017	0.235	-0.007	0.010	-0.010
-0.579	0.018	0.300	-0.006	0.009	-0.010
-0.606	0.020	0.294	-0.006	0.010	-0.010
-0.607	0.045	0.235	-0.006	0.010	-0.010
-0.612	0.015	0.211	-0.006	0.010	-0.010
-0.603	0.013	0.266	-0.006	0.009	-0.010
-0.611	0.013	0.304	-0.006	0.010	-0.010
-0.611	0.017	0.266	-0.006	0.010	-0.010
-0.617	0.015	0.229	-0.006	0.010	-0.010
-0.614	0.002	0.222	-0.006	0.009	-0.010
-0.620	0.011	0.287	-0.006	0.010	-0.010
-0.611	0.003	0.328	-0.006	0.010	-0.010
-0.628	0.025	0.280	-0.006	0.010	-0.010
-0.611	0.023	0.263	-0.006	0.009	-0.010
-0.632	-0.005	0.261	-0.007	0.009	-0.010
-0.603	0.018	0.280	-0.007	0.009	-0.010
-0.608	-0.003	0.294	-0.007	0.009	-0.010
-0.639	0.029	0.280	-0.007	0.009	-0.010
-0.612	0.010	0.250	-0.006	0.009	-0.010
-0.613	0.010	0.254	-0.007	0.009	-0.010
-0.594	0.013	0.270	-0.007	0.009	-0.010
-0.602	0.038	0.310	-0.007	0.009	-0.010
-0.603	0.021	0.263	-0.007	0.009	-0.010
-0.602	0.016	0.263	-0.007	0.009	-0.010
-0.588	0.033	0.219	-0.007	0.009	-0.010
-0.582	0.029	0.286	-0.006	0.009	-0.010
-0.592	0.018	0.338	-0.007	0.009	-0.010
-0.588	0.031	0.276	-0.006	0.009	-0.010
-0.600	0.018	0.249	-0.006	0.009	-0.010
-0.600	0.056	0.249	-0.006	0.010	-0.010
-0.563	0.015	0.283	-0.007	0.009	-0.010
-0.594	0.011	0.276	-0.007	0.009	-0.010
-0.570	0.040	0.271	-0.006	0.009	-0.011
-0.600	0.023	0.263	-0.006	0.009	-0.010
-0.593	0.025	0.253	-0.006	0.010	-0.010
-0.589	0.017	0.252	-0.006	0.009	-0.010
-0.592	0.026	0.276	-0.006	0.009	-0.010
-0.605	0.020	0.259	-0.006	0.010	-0.010
-0.608	0.021	0.246	-0.006	0.009	-0.010
-0.611	0.011	0.222	-0.006	0.010	-0.010
-0.607	0.026	0.259	-0.006	0.009	-0.010
-0.620	0.017	0.277	-0.006	0.010	-0.010
-0.607	0.022	0.249	-0.006	0.009	-0.010
-0.617	0.010	0.232	-0.006	0.009	-0.010
-0.613	0.015	0.249	-0.006	0.009	-0.010
-0.627	0.006	0.287	-0.006	0.009	-0.010
-0.618	0.006	0.277	-0.006	0.010	-0.010
-0.619	-0.012	0.273	-0.006	0.009	-0.010
-0.618	0.007	0.239	-0.006	0.009	-0.010
-0.614	0.007	0.284	-0.007	0.010	-0.010
-0.608	0.009	0.263	-0.007	0.009	-0.010
-0.618	0.011	0.284	-0.007	0.009	-0.010
-0.619	0.019	0.277	-0.006	0.009	-0.010
-0.624	0.003	0.278	-0.007	0.010	-0.010
-0.610	0.007	0.274	-0.007	0.009	-0.010
-0.610	0.011	0.280	-0.007	0.009	-0.010
-0.598	0.025	0.297	-0.007	0.009	-0.010
-0.601	0.025	0.287	-0.007	0.010	-0.010
-0.623	0.008	0.247	-0.007	0.009	-0.010
-0.595	0.023	0.246	-0.007	0.009	-0.010
-0.605	0.019	0.276	-0.006	0.009	-0.010
-0.589	0.021	0.310	-0.006	0.009	-0.010
-0.600	0.015	0.273	-0.006	0.010	-0.010
-0.606	0.034	0.253	-0.007	0.009	-0.010
-0.601	0.021	0.276	-0.006	0.009	-0.010
-0.598	0.010	0.263	-0.006	0.009	-0.010
-0.589	0.027	0.296	-0.006	0.010	-0.011
-0.599	0.022	0.259	-0.006	0.010	-0.010
-0.602	0.032	0.259	-0.006	0.010	-0.010
-0.583	0.022	0.266	-0.006	0.009	-0.010
-0.609	0.016	0.245	-0.006	0.010	-0.010
-0.583	0.028	0.275	-0.006	0.009	-0.011
-0.609	0.022	0.293	-0.006	0.010	-0.010
-0.608	0.040	0.232	-0.006	0.010	-0.010
-0.616	0.007	0.228	-0.006	0.010	-0.010
-0.616	0.017	0.259	-0.006	0.009	-0.010
-0.620	0.006	0.307	-0.006	0.010	-0.010
-0.622	0.015	0.262	-0.006	0.009	-0.011
-0.614	0.016	0.214	-0.006	0.010	-0.010
-0.625	0.007	0.214	-0.006	0.009	-0.010
-0.626	0.006	0.283	-0.006	0.009	-0.010
-0.627	0.011	0.296	-0.006	0.010	-0.011
-0.642	0.020	0.252	-0.006	0.009	-0.011
-0.625	0.014	0.252	-0.006	0.009	-0.011
-0.641	-0.003	0.281	-0.007	0.009	-0.010
-0.618	0.013	0.296	-0.006	0.009	-0.011
-0.632	-0.004	0.286	-0.006	0.009	-0.011
-0.654	0.031	0.306	-0.006	0.009	-0.011
-0.627	0.001	0.287	-0.006	0.009	-0.011
-0.633	0.007	0.252	-0.006	0.009	-0.011
-0.612	0.012	0.275	-0.006	0.009	-0.011
-0.620	0.023	0.306	-0.006	0.009	-0.011
-0.613	0.022	0.286	-0.006	0.009	-0.011
-0.611	0.011	0.266	-0.006	0.009	-0.011
-0.604	0.031	0.221	-0.007	0.009	-0.011
-0.596	0.031	0.282	-0.006	0.009	-0.010
-0.610	0.029	0.320	-0.006	0.009	-0.011
-0.602	0.030	0.258	-0.006	0.009	-0.011
-0.595	0.025	0.248	-0.006	0.009	-0.011
-0.604	0.045	0.265	-0.006	0.009	-0.010
-0.568	-0.003	0.279	-0.006	0.009	-0.011
-0.604	0.016	0.279	-0.006	0.009	-0.011
-0.572	0.051	0.250	-0.006	0.009	-0.011
-0.607	0.022	0.248	-0.006	0.009	-0.010
-0.613	0.032	0.224	-0.006	0.010	-0.010
-0.608	0.014	0.244	-0.005	0.009	-0.011
-0.601	0.022	0.265	-0.006	0.010	-0.011
-0.621	0.014	0.265	-0.006	0.010	-0.011
-0.618	0.021	0.238	-0.006	0.010	-0.011
-0.615	0.007	0.197	-0.006	0.010	-0.011
-0.623	0.007	0.269	-0.006	0.009	-0.011
-0.626	0.012	0.282	-0.006	0.010	-0.011
-0.621	-0.003	0.252	-0.006	0.010	-0.011
-0.629	0.005	0.235	-0.006	0.009	-0.011
-0.626	0.010	0.245	-0.006	0.009	-0.011
-0.650	-0.012	0.280	-0.006	0.009	-0.011
-0.629	0.009	0.283	-0.006	0.009	-0.011
-0.633	-0.026	0.269	-0.006	0.009	-0.011
-0.634	0.010	0.225	-0.006	0.009	-0.011
-0.625	0.001	0.273	-0.006	0.009	-0.011
-0.610	0.007	0.266	-0.007	0.009	-0.011
-0.620	-0.005	0.279	-0.006	0.009	-0.011
-0.618	0.021	0.296	-0.006	0.009	-0.011
-0.620	-0.001	0.287	-0.007	0.010	-0.010
-0.628	0.000	0.246	-0.006	0.009	-0.010
-0.601	0.020	0.258	-0.006	0.009	-0.011
-0.601	0.017	0.276	-0.006	0.009	-0.011
-0.620	0.016	0.259	-0.006	0.010	-0.011
-0.611	0.025	0.248	-0.006	0.009	-0.010
-0.599	0.008	0.245	-0.006	0.009	-0.011
-0.604	0.030	0.269	-0.006	0.009	-0.010
-0.600	0.012	0.279	-0.006	0.009	-0.011
-0.602	0.014	0.272	-0.006	0.009	-0.011
-0.606	0.026	0.224	-0.006	0.010	-0.010
-0.607	0.019	0.248	-0.006	0.009	-0.010
-0.596	0.006	0.248	-0.006	0.010	-0.011
-0.608	0.017	0.251	-0.006	0.009	-0.011
-0.608	0.021	0.265	-0.006	0.010	-0.011
-0.625	0.016	0.262	-0.005	0.010	-0.011
-0.615	0.006	0.238	-0.006	0.009	-0.010
-0.621	0.011	0.221	-0.006	0.010	-0.011
-0.618	0.001	0.276	-0.006	0.010	-0.011
-0.624	0.010	0.286	-0.006	0.010	-0.011
-0.623	0.021	0.214	-0.006	0.010	-0.011
-0.643	0.008	0.201	-0.006	0.010	-0.011
-0.618	0.008	0.235	-0.006	0.009	-0.011
-0.639	-0.000	0.276	-0.006	0.009	-0.011
-0.623	-0.005	0.279	-0.006	0.010	-0.011
-0.640	0.019	0.248	-0.006	0.009	-0.011
-0.644	-0.002	0.249	-0.006	0.009	-0.010
-0.634	-0.006	0.256	-0.006	0.010	-0.010
-0.612	-0.005	0.262	-0.006	0.009	-0.011
-0.622	0.020	0.276	-0.006	0.009	-0.011
-0.619	0.006	0.279	-0.006	0.009	-0.011
-0.622	0.000	0.243	-0.006	0.009	-0.010
-0.592	0.011	0.241	-0.006	0.009	-0.011
-0.616	0.012	0.283	-0.006	0.009	-0.010
-0.616	0.016	0.303	-0.006	0.010	-0.011
-0.602	0.018	0.259	-0.006	0.010	-0.010
-0.598	0.026	0.238	-0.006	0.009	-0.011
-0.592	0.006	0.252	-0.006	0.009	-0.010
-0.604	0.027	0.265	-0.006	0.010	-0.010
-0.601	0.012	0.265	-0.006	0.009	-0.011
-0.599	0.031	0.230	-0.006	0.009	-0.011
-0.621	0.035	0.231	-0.006	0.010	-0.010
-0.597	0.012	0.242	-0.006	0.009	-0.010
-0.616	0.011	0.214	-0.006	0.010	-0.011
-0.603	0.013	0.247	-0.006	0.009	-0.011
-0.618	0.007	0.262	-0.006	0.010	-0.011
-0.623	0.021	0.228	-0.006	0.010	-0.010
-0.608	-0.003	0.211	-0.006	0.009	-0.010
-0.627	0.005	0.224	-0.006	0.010	-0.011
-0.627	-0.001	0.276	-0.006	0.010	-0.011
-0.624	0.011	0.258	-0.006	0.009	-0.011
-0.630	-0.010	0.255	-0.006	0.010	-0.011
-0.638	-0.011	0.232	-0.006	0.009	-0.010
-0.625	-0.009	0.273	-0.006	0.010	-0.010
-0.608	-0.003	0.238	-0.006	0.009	-0.011
-0.635	-0.003	0.256	-0.006	0.010	-0.011
-0.624	0.010	0.245	-0.006	0.009	-0.011
-0.630	0.002	0.243	-0.006	0.010	-0.010
-0.622	-0.001	0.236	-0.006	0.010	-0.010
-0.603	-0.003	0.245	-0.006	0.009	-0.011
-0.610	0.011	0.279	-0.006	0.009	-0.011
-0.618	0.001	0.263	-0.006	0.010	-0.010
-0.638	-0.001	0.209	-0.006	0.009	-0.010
-0.594	0.008	0.238	-0.006	0.009	-0.010
-0.605	0.000	0.255	-0.006	0.009	-0.011
-0.587	0.006	0.279	-0.006	0.009	-0.010
-0.606	0.007	0.249	-0.006	0.010	-0.010
-0.603	0.023	0.221	-0.006	0.009	-0.010
-0.586	0.014	0.255	-0.006	0.010	-0.010
-0.599	0.006	0.248	-0.006	0.009	-0.010
-0.594	0.008	0.282	-0.006	0.010	-0.011
-0.604	0.008	0.266	-0.006	0.010	-0.010
-0.613	0.026	0.245	-0.006	0.010	-0.010
-0.587	0.007	0.211	-0.006	0.010	-0.010
-0.611	0.007	0.241	-0.006	0.010	-0.010
-0.598	0.009	0.258	-0.006	0.010	-0.011
-0.616	-0.001	0.272	-0.005	0.010	-0.010
-0.608	0.026	0.207	-0.006	0.010	-0.010
-0.614	-0.009	0.190	-0.005	0.010	-0.010
-0.611	0.010	0.228	-0.006	0.010	-0.010
-0.619	-0.012	0.266	-0.006	0.010	-0.010
-0.626	-0.003	0.235	-0.006	0.010	-0.011
-0.628	0.006	0.221	-0.006	0.010	-0.011
-0.635	-0.004	0.201	-0.005	0.009	-0.010
-0.635	-0.011	0.260	-0.006	0.010	-0.010
-0.617	-0.011	0.276	-0.006	0.010	-0.011
-0.627	0.006	0.228	-0.006	0.010	-0.011
-0.631	0.004	0.228	-0.006	0.009	-0.010
-0.637	-0.008	0.236	-0.006	0.010	-0.010
-0.609	-0.000	0.238	-0.006	0.010	-0.011
-0.615	-0.009	0.266	-0.006	0.009	-0.011
-0.642	0.023	0.279	-0.006	0.009	-0.011
-0.603	0.005	0.232	-0.006	0.010	-0.010
-0.611	0.006	0.215	-0.006	0.009	-0.010
-0.593	0.007	0.255	-0.006	0.009	-0.010
-0.607	0.014	0.286	-0.006	0.009	-0.010
-0.595	0.008	0.273	-0.006	0.010	-0.010
-0.597	0.009	0.228	-0.006	0.009	-0.010
-0.594	0.019	0.184	-0.006	0.009	-0.010
-0.585	0.012	0.262	-0.006	0.009	-0.010
-0.591	0.003	0.289	-0.006	0.009	-0.010
-0.593	0.014	0.227	-0.006	0.010	-0.011
-0.588	0.010	0.227	-0.006	0.010	-0.010
-0.606	0.040	0.221	-0.006	0.010	-0.010
-0.575	-0.017	0.222	-0.006	0.010	-0.010
-0.603	0.010	0.221	-0.006	0.009	-0.010
-0.573	0.036	0.240	-0.005	0.010	-0.011
-0.606	0.007	0.231	-0.005	0.010	-0.010
-0.611	0.001	0.190	-0.006	0.010	-0.010
-0.606	-0.003	0.187	-0.005	0.009	-0.010
-0.596	-0.000	0.252	-0.006	0.010	-0.010
-0.621	-0.005	0.259	-0.005	0.010	-0.010
-0.617	-0.003	0.201	-0.006	0.010	-0.010
-0.624	-0.002	0.170	-0.006	0.010	-0.010
-0.614	-0.021	0.215	-0.006	0.009	-0.010
-0.618	-0.009	0.239	-0.006	0.010	-0.010
-0.613	-0.022	0.225	-0.006	0.010	-0.011
-0.631	-0.007	0.215	-0.006	0.010	-0.011
-0.614	-0.000	0.225	-0.006	0.010	-0.010
-0.649	-0.030	0.230	-0.006	0.010	-0.010
-0.603	-0.004	0.232	-0.006	0.009	-0.010
-0.609	-0.029	0.259	-0.006	0.009	-0.011
-0.609	-0.003	0.267	-0.006	0.009	-0.010
-0.612	-0.005	0.256	-0.006	0.010	-0.010
-0.604	0.013	0.228	-0.006	0.009	-0.010
-0.599	-0.004	0.262	-0.006	0.009	-0.010
-0.605	0.006	0.269	-0.006	0.009	-0.010
-0.604	0.010	0.280	-0.007	0.010	-0.010
-0.601	0.004	0.245	-0.006	0.010	-0.010
-0.591	0.022	0.214	-0.006	0.010	-0.010
-0.584	0.004	0.266	-0.006	0.009	-0.010
-0.597	0.001	0.235	-0.006	0.010	-0.010
-0.589	0.016	0.214	-0.005	0.010	-0.010
-0.589	0.001	0.235	-0.006	0.010	-0.010
-0.589	0.034	0.221	-0.005	0.010	-0.010
-0.594	-0.006	0.228	-0.006	0.010	-0.010
-0.593	0.007	0.224	-0.005	0.010	-0.011
-0.605	0.002	0.238	-0.005	0.010	-0.010
-0.598	-0.003	0.208	-0.005	0.010	-0.010
-0.605	-0.001	0.180	-0.005	0.010	-0.010
-0.599	-0.004	0.203	-0.005	0.009	-0.011
-0.602	-0.009	0.238	-0.006	0.010	-0.010
-0.606	-0.001	0.269	-0.005	0.010	-0.010
-0.613	-0.002	0.197	-0.006	0.010	-0.010
-0.603	-0.009	0.191	-0.005	0.010	-0.010
-0.617	-0.010	0.239	-0.006	0.010	-0.010
-0.606	-0.023	0.259	-0.006	0.010	-0.010
-0.613	-0.023	0.215	-0.006	0.010	-0.010
-0.638	0.003	0.211	-0.006	0.010	-0.010
-0.611	-0.011	0.198	-0.006	0.010	-0.010
-0.625	-0.018	0.239	-0.006	0.010	-0.010
-0.611	-0.012	0.239	-0.006	0.010	-0.010
-0.615	0.003	0.262	-0.006	0.010	-0.010
-0.611	-0.008	0.222	-0.006	0.010	-0.010
-0.617	-0.014	0.222	-0.006	0.010	-0.010
-0.604	-0.004	0.218	-0.006	0.009	-0.010
-0.605	-0.002	0.245	-0.006	0.010	-0.010
-0.600	-0.001	0.273	-0.006	0.009	-0.010
-0.600	-0.012	0.205	-0.006	0.009	-0.010
-0.588	-0.002	0.208	-0.006	0.010	-0.010
-0.597	0.016	0.242	-0.006	0.010	-0.010
-0.582	0.003	0.269	-0.006	0.009	-0.010
-0.583	-0.001	0.245	-0.006	0.010	-0.010
-0.581	0.017	0.207	-0.006	0.010	-0.010
-0.575	0.011	0.224	-0.005	0.010	-0.010
-0.583	0.007	0.231	-0.005	0.010	-0.010
-0.583	0.005	0.224	-0.005	0.010	-0.010
-0.582	0.007	0.217	-0.006	0.010	-0.010
-0.603	0.022	0.187	-0.006	0.010	-0.010
-0.582	0.004	0.218	-0.006	0.010	-0.010
-0.591	-0.020	0.191	-0.006	0.010	-0.010
-0.577	-0.003	0.210	-0.005	0.009	-0.010
-0.588	-0.011	0.208	-0.006	0.010	-0.010
-0.600	0.003	0.201	-0.006	0.010	-0.010
-0.585	-0.023	0.191	-0.005	0.010	-0.010
-0.595	-0.001	0.190	-0.005	0.010	-0.010
-0.581	-0.006	0.251	-0.005	0.010	-0.010
-0.615	-0.015	0.229	-0.005	0.010	-0.010
-0.596	-0.018	0.215	-0.006	0.010	-0.010
-0.607	-0.016	0.180	-0.005	0.009	-0.010
-0.599	-0.010	0.242	-0.006	0.010	-0.010
-0.600	-0.020	0.245	-0.006	0.010	-0.010
-0.619	-0.022	0.225	-0.006	0.010	-0.010
-0.603	-0.010	0.194	-0.006	0.010	-0.010
-0.616	-0.019	0.212	-0.006	0.010	-0.010
-0.610	-0.015	0.229	-0.006	0.010	-0.010
-0.596	-0.028	0.215	-0.006	0.010	-0.010
-0.614	0.000	0.228	-0.006	0.010	-0.010
-0.597	-0.011	0.215	-0.006	0.010	-0.010
-0.630	-0.020	0.213	-0.006	0.010	-0.009
-0.579	-0.009	0.218	-0.006	0.010	-0.010
-0.594	-0.020	0.239	-0.006	0.009	-0.010
-0.576	-0.006	0.253	-0.006	0.009	-0.010
-0.583	-0.017	0.219	-0.006	0.010	-0.010
-0.587	0.013	0.187	-0.006	0.010	-0.010
-0.571	-0.004	0.242	-0.006	0.009	-0.010
-0.580	-0.014	0.242	-0.006	0.010	-0.010
-0.565	0.004	0.249	-0.006	0.010	-0.010
-0.587	-0.011	0.204	-0.006	0.010	-0.010
-0.592	0.015	0.204	-0.005	0.010	-0.010
-0.562	-0.004	0.204	-0.005	0.010	-0.010
-0.576	-0.012	0.211	-0.006	0.010	-0.010
-0.569	0.006	0.227	-0.005	0.010	-0.010
-0.588	-0.011	0.235	-0.005	0.010	-0.010
-0.588	0.020	0.167	-0.005	0.010	-0.009
-0.587	-0.019	0.184	-0.005	0.010	-0.010
-0.591	-0.011	0.214	-0.005	0.010	-0.010
-0.598	-0.021	0.246	-0.005	0.010	-0.010
-0.595	-0.015	0.208	-0.006	0.010	-0.010
-0.600	-0.018	0.170	-0.005	0.010	-0.010
-0.608	-0.017	0.173	-0.005	0.009	-0.010
-0.603	-0.017	0.229	-0.006	0.010	-0.010
-0.591	-0.023	0.252	-0.005	0.010	-0.010
-0.612	-0.001	0.205	-0.006	0.010	-0.010
-0.597	-0.010	0.211	-0.006	0.009	-0.010
-0.618	-0.040	0.210	-0.006	0.010	-0.009
-0.580	-0.014	0.222	-0.006	0.010	-0.010
-0.589	-0.021	0.239	-0.006	0.010	-0.010
-0.623	0.004	0.225	-0.006	0.009	-0.010
-0.591	-0.014	0.202	-0.006	0.010	-0.010
-0.597	-0.014	0.191	-0.006	0.010	-0.010
-0.572	-0.015	0.218	-0.006	0.009	-0.010
-0.582	-0.001	0.252	-0.006	0.009	-0.010
-0.575	-0.002	0.232	-0.006	0.010	-0.010
-0.589	-0.009	0.218	-0.006	0.010	-0.010
-0.582	0.014	0.181	-0.006	0.009	-0.010
-0.563	-0.000	0.221	-0.005	0.009	-0.009
-0.560	-0.011	0.259	-0.006	0.009	-0.010
-0.561	0.006	0.190	-0.005	0.010	-0.010
-0.570	-0.013	0.218	-0.005	0.010	-0.010
-0.576	0.021	0.201	-0.005	0.010	-0.009
-0.546	-0.035	0.208	-0.005	0.010	-0.009
-0.577	-0.012	0.214	-0.005	0.010	-0.010
-0.549	0.016	0.216	-0.005	0.010	-0.010
-0.584	-0.006	0.208	-0.005	0.010	-0.010
-0.578	-0.009	0.160	-0.005	0.010	-0.010
-0.584	-0.018	0.173	-0.005	0.009	-0.010
-0.586	-0.004	0.218	-0.006	0.010	-0.010
-0.595	-0.014	0.225	-0.005	0.010	-0.010
-0.598	-0.028	0.208	-0.005	0.010	-0.010
-0.593	-0.020	0.147	-0.005	0.010	-0.010
-0.601	-0.030	0.209	-0.006	0.010	-0.009
-0.602	-0.027	0.215	-0.006	0.010	-0.010
-0.591	-0.028	0.198	-0.006	0.010	-0.010
-0.597	-0.013	0.211	-0.006	0.010	-0.010
-0.583	-0.016	0.205	-0.006	0.010	-0.010
-0.618	-0.039	0.200	-0.006	0.010	-0.009
-0.575	-0.019	0.201	-0.006	0.009	-0.010
-0.590	-0.041	0.218	-0.006	0.009	-0.010
-0.572	-0.008	0.239	-0.006	0.009	-0.010
-0.577	-0.013	0.198	-0.006	0.010	-0.010
-0.568	-0.005	0.170	-0.006	0.009	-0.010
-0.569	-0.008	0.208	-0.006	0.010	-0.010
-0.568	-0.013	0.229	-0.006	0.009	-0.010
-0.565	-0.007	0.239	-0.006	0.010	-0.010
-0.567	-0.009	0.198	-0.005	0.009	-0.009
-0.576	0.005	0.194	-0.005	0.010	-0.009
-0.540	-0.012	0.218	-0.005	0.009	-0.009
-0.567	-0.015	0.228	-0.006	0.010	-0.010
-0.550	0.008	0.210	-0.005	0.010	-0.010
-0.569	-0.012	0.204	-0.005	0.010	-0.009
-0.574	0.030	0.187	-0.005	0.010	-0.009
-0.557	-0.030	0.167	-0.005	0.010	-0.010
-0.564	-0.012	0.187	-0.005	0.010	-0.010
-0.576	-0.012	0.222	-0.005	0.010	-0.010
-0.573	-0.013	0.177	-0.005	0.010	-0.010
-0.578	-0.018	0.160	-0.005	0.010	-0.010
-0.586	-0.023	0.173	-0.005	0.009	-0.010
-0.579	-0.016	0.215	-0.005	0.010	-0.010
-0.585	-0.018	0.235	-0.005	0.010	-0.010
-0.590	-0.017	0.174	-0.005	0.010	-0.010
-0.585	-0.014	0.163	-0.005	0.010	-0.010
-0.594	-0.039	0.226	-0.006	0.010	-0.010
-0.584	-0.020	0.235	-0.005	0.010	-0.010
-0.582	-0.034	0.202	-0.006	0.010	-0.010
-0.608	-0.008	0.174	-0.005	0.010	-0.010
-0.577	-0.029	0.202	-0.005	0.010	-0.009
-0.590	-0.037	0.219	-0.006	0.010	-0.009
-0.577	-0.021	0.212	-0.006	0.009	-0.010
-0.588	-0.005	0.218	-0.006	0.009	-0.010
-0.582	-0.030	0.195	-0.006	0.010	-0.009
-0.581	-0.026	0.199	-0.006	0.010	-0.009
-0.571	-0.004	0.181	-0.006	0.009	-0.009
-0.569	-0.008	0.222	-0.006	0.009	-0.010
-0.571	-0.012	0.242	-0.006	0.009	-0.010
-0.575	-0.017	0.185	-0.006	0.010	-0.009
-0.559	-0.014	0.181	-0.006	0.010	-0.010
-0.563	-0.005	0.208	-0.006	0.009	-0.010
-0.553	-0.014	0.229	-0.006	0.009	-0.009
-0.574	-0.014	0.205	-0.005	0.010	-0.010
-0.556	0.004	0.180	-0.005	0.010	-0.010
-0.548	-0.009	0.201	-0.005	0.009	-0.009
-0.549	-0.011	0.195	-0.006	0.010	-0.009
-0.560	-0.018	0.218	-0.005	0.010	-0.010
-0.545	-0.008	0.197	-0.005	0.010	-0.010
-0.563	-0.005	0.170	-0.005	0.010	-0.009
-0.557	-0.001	0.167	-0.005	0.009	-0.009
-0.562	-0.029	0.170	-0.005	0.010	-0.010
-0.559	-0.008	0.203	-0.005	0.010	-0.010
-0.576	-0.021	0.204	-0.005	0.010	-0.010
-0.567	-0.006	0.167	-0.005	0.010	-0.009
-0.555	-0.037	0.167	-0.005	0.010	-0.009
-0.575	-0.024	0.181	-0.005	0.009	-0.010
-0.561	-0.022	0.221	-0.005	0.010	-0.010
-0.586	-0.023	0.219	-0.005	0.010	-0.010
-0.571	-0.034	0.174	-0.006	0.010	-0.010
-0.592	-0.031	0.154	-0.005	0.009	-0.009
-0.576	-0.030	0.216	-0.006	0.010	-0.009
-0.569	-0.025	0.198	-0.006	0.009	-0.010
-0.579	-0.029	0.201	-0.006	0.010	-0.010
-0.572	-0.017	0.198	-0.005	0.010	-0.010
-0.590	-0.036	0.217	-0.006	0.010	-0.009
-0.581	-0.026	0.195	-0.006	0.010	-0.009
-0.564	-0.021	0.198	-0.006	0.009	-0.010
-0.567	-0.013	0.218	-0.006	0.009	-0.010
-0.567	-0.016	0.202	-0.006	0.010	-0.009
-0.582	-0.029	0.179	-0.006	0.010	-0.009
-0.558	-0.015	0.188	-0.006	0.009	-0.009
-0.554	-0.014	0.222	-0.006	0.009	-0.009
-0.556	-0.019	0.235	-0.006	0.010	-0.009
-0.557	-0.008	0.191	-0.005	0.010	-0.009
-0.555	-0.006	0.164	-0.006	0.009	-0.009
-0.545	-0.019	0.222	-0.005	0.010	-0.009
-0.554	-0.027	0.212	-0.005	0.009	-0.009
-0.549	-0.008	0.218	-0.006	0.010	-0.009
-0.556	-0.015	0.191	-0.005	0.010	-0.009
-0.564	0.006	0.181	-0.005	0.010	-0.009
-0.547	-0.015	0.170	-0.005	0.009	-0.009
-0.565	-0.017	0.174	-0.005	0.010	-0.009
-0.537	-0.009	0.210	-0.005	0.010	-0.010
-0.571	-0.009	0.215	-0.005	0.010	-0.009
-0.566	-0.001	0.164	-0.005	0.010	-0.009
-0.571	-0.021	0.143	-0.005	0.010	-0.009
-0.560	-0.029	0.181	-0.005	0.010	-0.009
-0.570	-0.032	0.219	-0.005	0.010	-0.009
-0.565	-0.032	0.201	-0.005	0.010	-0.010
-0.572	-0.022	0.150	-0.006	0.010	-0.009
-0.583	-0.037	0.157	-0.005	0.009	-0.009
-0.574	-0.029	0.195	-0.006	0.010	-0.009
-0.562	-0.026	0.218	-0.005	0.010	-0.009
-0.574	-0.019	0.194	-0.005	0.009	-0.010
-0.564	-0.027	0.212	-0.006	0.009	-0.009
-0.580	-0.032	0.189	-0.006	0.009	-0.009
-0.550	-0.022	0.188	-0.005	0.009	-0.009
-0.564	-0.029	0.212	-0.005	0.009	-0.009
-0.576	-0.010	0.229	-0.006	0.009	-0.009
-0.551	-0.018	0.178	-0.005	0.009	-0.009
-0.553	-0.015	0.164	-0.006	0.009	-0.009
-0.539	-0.017	0.184	-0.006	0.009	-0.009
-0.556	-0.012	0.229	-0.005	0.009	-0.009
-0.549	-0.014	0.232	-0.006	0.010	-0.009
-0.543	-0.006	0.180	-0.005	0.010	-0.009
-0.548	-0.005	0.154	-0.006	0.009	-0.009
-0.533	-0.001	0.194	-0.005	0.010	-0.009
-0.538	-0.024	0.225	-0.005	0.009	-0.009
-0.530	-0.013	0.200	-0.005	0.009	-0.009
-0.547	-0.020	0.198	-0.005	0.010	-0.009
-0.559	0.022	0.163	-0.005	0.010	-0.009
-0.527	-0.046	0.181	-0.005	0.009	-0.009
-0.552	-0.019	0.180	-0.005	0.010	-0.009
-0.517	0.001	0.220	-0.005	0.010	-0.010
-0.557	-0.027	0.195	-0.005	0.010	-0.009
-0.561	-0.022	0.136	-0.005	0.010	-0.009
-0.569	-0.033	0.147	-0.005	0.010	-0.009
-0.558	-0.018	0.198	-0.005	0.010	-0.009
-0.560	-0.025	0.208	-0.005	0.010	-0.009
-0.569	-0.029	0.181	-0.005	0.009	-0.009
-0.570	-0.022	0.143	-0.005	0.010	-0.009
-0.573	-0.041	0.182	-0.005	0.009	-0.009
-0.570	-0.034	0.209	-0.005	0.010	-0.009
-0.557	-0.040	0.191	-0.006	0.009	-0.009
-0.573	-0.030	0.195	-0.006	0.010	-0.009
-0.550	-0.028	0.192	-0.006	0.010	-0.009
-0.596	-0.052	0.173	-0.006	0.010	-0.008
-0.560	-0.029	0.202	-0.006	0.009	-0.009
-0.555	-0.051	0.239	-0.006	0.009	-0.010
-0.553	-0.018	0.219	-0.006	0.009	-0.009
-0.552	-0.027	0.185	-0.005	0.010	-0.009
-0.544	-0.006	0.147	-0.006	0.009	-0.009
-0.527	-0.011	0.201	-0.005	0.010	-0.009
-0.540	-0.019	0.205	-0.005	0.009	-0.009
-0.531	-0.006	0.222	-0.006	0.010	-0.009
-0.546	-0.018	0.188	-0.005	0.010	-0.009
-0.548	0.007	0.184	-0.005	0.010	-0.009
-0.525	-0.016	0.174	-0.005	0.009	-0.009
-0.552	-0.020	0.181	-0.005	0.010	-0.009
-0.529	-0.003	0.197	-0.005	0.010	-0.009
-0.544	-0.010	0.180	-0.005	0.010	-0.009
-0.553	0.010	0.153	-0.005	0.010	-0.009
-0.551	-0.031	0.126	-0.005	0.010	-0.009
-0.545	-0.018	0.180	-0.005	0.009	-0.009
-0.551	-0.033	0.222	-0.005	0.010	-0.009
-0.561	-0.021	0.181	-0.005	0.010	-0.009
-0.559	-0.023	0.164	-0.005	0.010	-0.009
-0.565	-0.034	0.147	-0.005	0.009	-0.009
-0.563	-0.030	0.202	-0.005	0.010	-0.009
-0.559	-0.030	0.229	-0.005	0.010	-0.009
-0.569	-0.013	0.188	-0.005	0.010	-0.009
-0.552	-0.016	0.191	-0.005	0.009	-0.009
-0.574	-0.039	0.190	-0.006	0.009	-0.008
-0.550	-0.021	0.205	-0.006	0.010	-0.009
-0.552	-0.025	0.209	-0.006	0.009	-0.009
-0.570	0.002	0.239	-0.006	0.009	-0.009
-0.551	-0.032	0.161	-0.006	0.010	-0.009
-0.547	-0.017	0.161	-0.006	0.009	-0.009
-0.535	-0.025	0.216	-0.006	0.009	-0.009
-0.534	-0.008	0.222	-0.005	0.009	-0.009
-0.534	-0.008	0.208	-0.005	0.010	-0.009
-0.522	-0.020	0.171	-0.005	0.010	-0.009
-0.538	-0.002	0.140	-0.006	0.009	-0.009
-0.516	-0.004	0.194	-0.005	0.009	-0.009
-0.527	-0.027	0.226	-0.005	0.009	-0.009
-0.521	-0.006	0.166	-0.005	0.009	-0.009
-0.534	-0.008	0.177	-0.005	0.009	-0.009
-0.546	0.006	0.171	-0.005	0.010	-0.008
-0.522	-0.031	0.164	-0.005	0.009	-0.009
-0.535	-0.013	0.173	-0.005	0.009	-0.009
-0.503	-0.004	0.196	-0.005	0.010	-0.009
-0.560	-0.017	0.188	-0.005	0.010	-0.009
-0.544	-0.023	0.147	-0.005	0.010	-0.009
-0.547	-0.024	0.126	-0.005	0.009	-0.009
-0.543	-0.017	0.195	-0.005	0.010	-0.009
-0.554	-0.032	0.212	-0.005	0.010	-0.009
-0.560	-0.025	0.154	-0.005	0.010	-0.009
-0.559	-0.023	0.126	-0.005	0.010	-0.009
-0.559	-0.036	0.195	-0.005	0.009	-0.009
-0.557	-0.026	0.216	-0.005	0.009	-0.009
-0.544	-0.046	0.178	-0.006	0.009	-0.009
-0.560	-0.015	0.188	-0.005	0.009	-0.009
-0.547	-0.030	0.182	-0.006	0.010	-0.009
-0.591	-0.050	0.166	-0.006	0.009	-0.008
-0.547	-0.026	0.202	-0.006	0.009	-0.009
-0.540	-0.044	0.219	-0.006	0.009	-0.009
-0.543	-0.022	0.212	-0.006	0.009	-0.009
-0.546	-0.029	0.172	-0.006	0.009	-0.009
-0.534	-0.010	0.130	-0.006	0.009	-0.009
-0.528	-0.015	0.198	-0.005	0.009	-0.009
-0.529	-0.018	0.208	-0.006	0.009	-0.009
-0.523	-0.015	0.216	-0.006	0.010	-0.009
-0.528	-0.021	0.178	-0.005	0.009	-0.009
-0.536	0.005	0.174	-0.005	0.010	-0.008
-0.507	-0.021	0.188	-0.005	0.009	-0.008
-0.537	-0.018	0.191	-0.005	0.010	-0.009
-0.509	0.004	0.197	-0.005	0.010	-0.009
-0.536	-0.007	0.181	-0.005	0.010	-0.009
-0.529	0.018	0.140	-0.005	0.010	-0.008
-0.532	-0.026	0.164	-0.005	0.009	-0.009
-0.533	-0.009	0.187	-0.005	0.009	-0.009
-0.546	-0.021	0.202	-0.005	0.010	-0.009
-0.543	-0.018	0.167	-0.005	0.010	-0.009
-0.544	-0.030	0.130	-0.005	0.010	-0.009
-0.555	-0.033	0.143	-0.004	0.009	-0.009
-0.545	-0.020	0.202	-0.005	0.009	-0.009
-0.543	-0.030	0.225	-0.005	0.010	-0.009
-0.550	-0.022	0.143	-0.005	0.010	-0.009
-0.546	-0.022	0.161	-0.005	0.010	-0.009
-0.559	-0.048	0.189	-0.006	0.010	-0.009
-0.538	-0.023	0.222	-0.005	0.009	-0.009
-0.540	-0.028	0.181	-0.005	0.009	-0.009
-0.574	-0.007	0.174	-0.005	0.009	-0.009
-0.549	-0.025	0.161	-0.005	0.009	-0.009
-0.548	-0.031	0.168	-0.006	0.009	-0.008
-0.529	-0.028	0.174	-0.006	0.009	-0.009
-0.557	-0.008	0.212	-0.005	0.009	-0.009
-0.551	-0.023	0.175	-0.005	0.009	-0.008
-0.546	-0.031	0.179	-0.006	0.009	-0.008
-0.536	-0.016	0.158	-0.006	0.009	-0.009
-0.528	-0.003	0.205	-0.005	0.009	-0.009
-0.536	-0.014	0.240	-0.006	0.009	-0.008
-0.539	-0.021	0.175	-0.005	0.009	-0.008
-0.517	-0.013	0.160	-0.005	0.009	-0.009
-0.530	-0.001	0.201	-0.005	0.009	-0.008
-0.525	-0.021	0.246	-0.005	0.009	-0.009
-0.525	-0.015	0.171	-0.005	0.009	-0.009
-0.511	0.003	0.153	-0.005	0.009	-0.009
-0.513	-0.012	0.174	-0.005	0.009	-0.008
-0.525	-0.005	0.184	-0.005	0.009	-0.008
-0.514	-0.020	0.177	-0.005	0.009	-0.009
-0.512	-0.009	0.194	-0.005	0.009	-0.009
-0.523	0.001	0.154	-0.005	0.010	-0.008
-0.509	-0.005	0.167	-0.005	0.009	-0.008
-0.520	-0.031	0.164	-0.005	0.010	-0.008
-0.514	-0.003	0.187	-0.005	0.009	-0.009
-0.529	-0.017	0.181	-0.005	0.009	-0.009
-0.529	0.001	0.150	-0.005	0.010	-0.008
-0.522	-0.043	0.140	-0.005	0.009	-0.008
-0.542	-0.020	0.150	-0.005	0.009	-0.009
-0.512	-0.020	0.197	-0.005	0.009	-0.009
-0.537	-0.017	0.188	-0.005	0.009	-0.008
-0.532	-0.042	0.137	-0.005	0.010	-0.009
-0.543	-0.028	0.157	-0.005	0.009	-0.008
-0.534	-0.025	0.199	-0.006	0.009	-0.008
-0.522	-0.040	0.198	-0.005	0.009	-0.009
-0.551	-0.030	0.195	-0.005	0.009	-0.009
-0.547	-0.024	0.178	-0.005	0.010	-0.009
-0.553	-0.034	0.186	-0.005	0.009	-0.008
-0.537	-0.018	0.195	-0.005	0.009	-0.008
-0.527	-0.038	0.192	-0.006	0.009	-0.009
-0.537	-0.009	0.178	-0.005	0.009	-0.008
-0.534	-0.018	0.192	-0.006	0.010	-0.008
-0.557	-0.034	0.179	-0.006	0.009	-0.008
-0.514	-0.022	0.188	-0.005	0.009	-0.008
-0.526	-0.032	0.205	-0.005	0.009	-0.009
-0.517	-0.021	0.236	-0.006	0.009	-0.008
-0.515	-0.019	0.174	-0.005	0.009	-0.009
-0.514	-0.004	0.137	-0.006	0.009	-0.008
-0.494	-0.015	0.174	-0.005	0.009	-0.008
-0.505	-0.020	0.198	-0.005	0.009	-0.008
-0.503	-0.000	0.219	-0.006	0.010	-0.009
-0.522	-0.019	0.178	-0.005	0.009	-0.008
-0.521	0.004	0.157	-0.005	0.010	-0.008
-0.492	-0.015	0.174	-0.005	0.009	-0.008
-0.518	-0.016	0.184	-0.005	0.010	-0.009
-0.507	-0.008	0.194	-0.005	0.009	-0.009
-0.523	-0.015	0.171	-0.005	0.010	-0.008
-0.514	0.021	0.167	-0.005	0.010	-0.008
-0.521	-0.027	0.130	-0.005	0.009	-0.008
-0.522	-0.005	0.167	-0.005	0.009	-0.009
-0.528	-0.022	0.195	-0.005	0.010	-0.008
-0.536	-0.019	0.174	-0.005	0.009	-0.008
-0.532	-0.017	0.127	-0.005	0.010	-0.008
-0.528	-0.035	0.137	-0.005	0.009	-0.008
-0.533	-0.033	0.192	-0.005	0.009	-0.008
-0.526	-0.032	0.215	-0.004	0.009	-0.008
-0.548	-0.010	0.164	-0.005	0.009	-0.009
-0.523	-0.022	0.151	-0.005	0.009	-0.008
-0.547	-0.041	0.179	-0.005	0.009	-0.008
-0.522	-0.018	0.199	-0.005	0.009	-0.008
-0.525	-0.040	0.185	-0.005	0.009	-0.009
-0.556	-0.008	0.209	-0.005	0.009	-0.008
-0.533	-0.025	0.161	-0.005	0.009	-0.008
-0.536	-0.026	0.141	-0.005	0.009	-0.008
-0.510	-0.023	0.191	-0.005	0.009	-0.008
-0.520	-0.009	0.212	-0.005	0.009	-0.008
-0.519	-0.012	0.188	-0.005	0.009	-0.008
-0.510	-0.015	0.154	-0.005	0.009	-0.008
-0.513	-0.003	0.151	-0.006	0.009	-0.008
-0.499	-0.005	0.202	-0.005	0.009	-0.008
-0.511	-0.014	0.232	-0.005	0.008	-0.008
-0.495	-0.005	0.174	-0.005	0.009	-0.008
-0.507	-0.011	0.157	-0.005	0.009	-0.008
-0.506	0.008	0.164	-0.005	0.009	-0.008
-0.475	-0.030	0.178	-0.005	0.009	-0.008
-0.510	-0.012	0.150	-0.005	0.009	-0.008
-0.475	0.010	0.179	-0.005	0.009	-0.009
-0.506	-0.007	0.191	-0.005	0.009	-0.008
-0.516	-0.005	0.119	-0.005	0.010	-0.008
-0.512	-0.018	0.146	-0.004	0.009	-0.008
-0.505	-0.015	0.184	-0.005	0.009	-0.008
-0.514	-0.020	0.205	-0.005	0.009	-0.008
-0.536	-0.019	0.154	-0.005	0.009	-0.008
-0.525	-0.017	0.095	-0.005	0.010	-0.008
-0.518	-0.032	0.164	-0.005	0.009	-0.008
-0.530	-0.021	0.192	-0.005	0.009	-0.008
-0.515	-0.032	0.198	-0.005	0.009	-0.008
-0.538	-0.021	0.154	-0.005	0.009	-0.008
-0.523	-0.030	0.165	-0.005	0.009	-0.008
-0.549	-0.039	0.183	-0.005	0.009	-0.008
-0.520	-0.028	0.178	-0.005	0.009	-0.008
-0.514	-0.053	0.192	-0.005	0.009	-0.009
-0.516	-0.021	0.172	-0.005	0.009	-0.008
-0.514	-0.028	0.178	-0.005	0.009	-0.008
-0.512	-0.016	0.154	-0.006	0.009	-0.008
-0.504	-0.020	0.205	-0.005	0.009	-0.008
-0.517	-0.012	0.222	-0.005	0.009	-0.008
-0.519	-0.008	0.192	-0.006	0.009	-0.008
-0.503	-0.019	0.164	-0.005	0.009	-0.008
-0.501	-0.005	0.144	-0.005	0.009	-0.008
-0.490	-0.010	0.181	-0.005	0.009	-0.008
-0.498	-0.010	0.205	-0.006	0.009	-0.008
-0.495	-0.012	0.164	-0.005	0.009	-0.008
-0.488	-0.019	0.164	-0.005	0.009	-0.008
-0.504	0.019	0.143	-0.005	0.009	-0.008
-0.487	-0.017	0.177	-0.005	0.009	-0.008
-0.498	-0.007	0.150	-0.005	0.009	-0.008
-0.507	0.009	0.157	-0.005	0.009	-0.008
-0.500	-0.009	0.164	-0.004	0.009	-0.008
-0.490	-0.025	0.123	-0.005	0.009	-0.008
-0.499	-0.016	0.146	-0.004	0.009	-0.008
-0.507	-0.011	0.184	-0.005	0.009	-0.008
-0.521	-0.017	0.198	-0.004	0.010	-0.008
-0.507	-0.015	0.133	-0.005	0.009	-0.008
-0.517	-0.023	0.133	-0.005	0.009	-0.008
-0.519	-0.022	0.181	-0.005	0.009	-0.008
-0.515	-0.019	0.188	-0.004	0.009	-0.008
-0.507	-0.030	0.157	-0.005	0.009	-0.008
-0.532	-0.009	0.119	-0.005	0.009	-0.008
-0.511	-0.026	0.147	-0.005	0.009	-0.008
-0.527	-0.027	0.161	-0.005	0.009	-0.008
-0.514	-0.012	0.185	-0.005	0.009	-0.008
-0.523	-0.009	0.167	-0.005	0.009	-0.008
-0.513	-0.018	0.148	-0.005	0.009	-0.008
-0.515	-0.022	0.192	-0.005	0.009	-0.008
-0.499	-0.019	0.157	-0.006	0.008	-0.008
-0.497	-0.009	0.191	-0.005	0.009	-0.008
-0.497	-0.003	0.225	-0.005	0.008	-0.008
-0.506	-0.015	0.154	-0.005	0.009	-0.008
-0.483	-0.023	0.154	-0.005	0.009	-0.008
-0.492	0.003	0.177	-0.005	0.009	-0.008
-0.481	-0.016	0.198	-0.005	0.009	-0.008
-0.494	-0.007	0.177	-0.005	0.009	-0.008
-0.481	0.011	0.142	-0.005	0.009	-0.008
-0.496	-0.001	0.154	-0.005	0.009	-0.008
-0.494	-0.002	0.150	-0.005	0.009	-0.008
-0.490	-0.006	0.170	-0.005	0.009	-0.008
-0.486	-0.001	0.170	-0.005	0.009	-0.008
-0.502	0.001	0.154	-0.005	0.009	-0.008
-0.486	-0.006	0.147	-0.005	0.009	-0.008
-0.502	-0.027	0.113	-0.005	0.010	-0.008
-0.504	-0.020	0.147	-0.005	0.009	-0.008
-0.502	-0.013	0.164	-0.005	0.009	-0.008
-0.501	-0.014	0.133	-0.005	0.009	-0.008
-0.505	-0.028	0.133	-0.005	0.009	-0.008
-0.501	-0.026	0.126	-0.005	0.009	-0.008
-0.530	-0.037	0.179	-0.005	0.009	-0.008
-0.505	-0.014	0.178	-0.005	0.009	-0.008
-0.511	-0.043	0.157	-0.005	0.009	-0.008
-0.519	-0.020	0.154	-0.005	0.009	-0.008
-0.508	-0.025	0.161	-0.005	0.009	-0.008
-0.504	-0.015	0.157	-0.005	0.008	-0.008
-0.508	-0.026	0.181	-0.005	0.009	-0.008
-0.501	-0.014	0.178	-0.005	0.009	-0.008
-0.513	-0.016	0.189	-0.005	0.009	-0.008
-0.502	-0.023	0.165	-0.005	0.009	-0.008
-0.493	-0.005	0.171	-0.005	0.009	-0.008
-0.495	-0.013	0.198	-0.005	0.009	-0.008
-0.495	-0.023	0.164	-0.005	0.009	-0.008
-0.514	-0.013	0.124	-0.005	0.009	-0.007
-0.480	-0.008	0.154	-0.005	0.009	-0.008
-0.487	-0.007	0.184	-0.005	0.009	-0.008
-0.474	-0.015	0.181	-0.005	0.009	-0.008
-0.476	-0.008	0.150	-0.005	0.009	-0.008
-0.492	0.009	0.133	-0.005	0.009	-0.008
-0.476	-0.007	0.167	-0.005	0.009	-0.008
-0.478	-0.017	0.143	-0.005	0.009	-0.008
-0.479	-0.010	0.180	-0.005	0.009	-0.008
-0.485	-0.008	0.160	-0.005	0.009	-0.008
-0.501	0.004	0.164	-0.004	0.009	-0.007
-0.483	-0.016	0.133	-0.004	0.009	-0.007
-0.495	-0.005	0.146	-0.004	0.009	-0.008
-0.477	-0.013	0.187	-0.005	0.009	-0.008
-0.504	-0.016	0.177	-0.004	0.009	-0.008
-0.502	0.007	0.129	-0.005	0.009	-0.008
-0.505	-0.021	0.099	-0.004	0.009	-0.008
-0.495	-0.018	0.129	-0.005	0.009	-0.008
-0.509	-0.036	0.209	-0.005	0.009	-0.008
-0.507	-0.011	0.160	-0.005	0.009	-0.008
-0.511	-0.010	0.147	-0.005	0.009	-0.008
-0.514	-0.018	0.113	-0.004	0.009	-0.008
-0.515	-0.026	0.164	-0.005	0.009	-0.008
-0.491	-0.029	0.171	-0.005	0.009	-0.008
-0.504	-0.005	0.167	-0.005	0.009	-0.008
-0.500	-0.010	0.174	-0.005	0.009	-0.008
-0.520	-0.030	0.145	-0.005	0.009	-0.007
-0.489	-0.015	0.161	-0.005	0.009	-0.008
-0.487	-0.014	0.191	-0.005	0.009	-0.008
-0.508	-0.003	0.212	-0.005	0.009	-0.008
-0.497	-0.017	0.144	-0.005	0.009	-0.008
-0.486	-0.006	0.106	-0.005	0.009	-0.008
-0.471	-0.021	0.154	-0.005	0.009	-0.008
-0.480	-0.002	0.198	-0.005	0.009	-0.008
-0.485	-0.002	0.174	-0.005	0.009	-0.008
-0.481	0.000	0.139	-0.004	0.009	-0.008
-0.468	0.015	0.099	-0.005	0.009	-0.008
-0.467	0.002	0.153	-0.004	0.009	-0.007
-0.472	-0.013	0.191	-0.005	0.009	-0.008
-0.461	0.005	0.152	-0.004	0.009	-0.008
-0.485	-0.010	0.140	-0.005	0.009	-0.008
-0.489	0.017	0.133	-0.004	0.009	-0.007
-0.456	-0.039	0.144	-0.004	0.009	-0.007
-0.481	-0.013	0.139	-0.005	0.009	-0.008
-0.456	0.009	0.165	-0.004	0.009	-0.008
-0.504	-0.003	0.160	-0.004	0.009	-0.008
-0.487	-0.012	0.133	-0.005	0.009	-0.008
-0.498	-0.022	0.112	-0.004	0.009	-0.008
-0.488	-0.010	0.167	-0.005	0.009	-0.008
-0.494	-0.020	0.171	-0.004	0.009	-0.008
-0.510	-0.024	0.126	-0.005	0.009	-0.008
-0.504	-0.012	0.092	-0.004	0.010	-0.008
-0.509	-0.023	0.131	-0.005	0.009	-0.007
-0.503	-0.023	0.151	-0.005	0.009	-0.008
-0.490	-0.024	0.157	-0.005	0.009	-0.008
-0.507	-0.004	0.171	-0.005	0.009	-0.008
-0.486	-0.024	0.164	-0.005	0.009	-0.008
-0.527	-0.034	0.162	-0.005	0.009	-0.007
-0.486	-0.009	0.147	-0.005	0.009	-0.008
-0.487	-0.037	0.177	-0.005	0.009	-0.008
-0.490	-0.006	0.188	-0.005	0.009	-0.008
-0.487	-0.010	0.154	-0.005	0.009	-0.008
-0.479	-0.002	0.113	-0.005	0.008	-0.008
-0.479	-0.012	0.174	-0.005	0.009	-0.008
-0.476	-0.008	0.197	-0.005	0.008	-0.008
-0.472	-0.003	0.188	-0.005	0.009	-0.008
-0.472	-0.007	0.161	-0.005	0.009	-0.007
-0.475	0.014	0.119	-0.005	0.009	-0.007
-0.454	-0.003	0.157	-0.005	0.009	-0.007
-0.479	-0.004	0.164	-0.005	0.009	-0.008
-0.462	0.007	0.153	-0.004	0.009	-0.008
-0.482	-0.002	0.140	-0.004	0.009	-0.007
-0.475	0.041	0.129	-0.004	0.009	-0.007
-0.460	-0.021	0.139	-0.004	0.009	-0.008
-0.482	0.005	0.159	-0.004	0.009	-0.008
-0.484	-0.002	0.167	-0.004	0.009	-0.008
-0.483	0.006	0.126	-0.004	0.009	-0.007
-0.480	-0.027	0.092	-0.004	0.010	-0.008
-0.483	-0.010	0.149	-0.004	0.008	-0.008
-0.475	-0.015	0.177	-0.004	0.009	-0.008
-0.490	-0.009	0.180	-0.004	0.009	-0.008
-0.493	-0.009	0.126	-0.004	0.009	-0.008
-0.486	-0.009	0.119	-0.005	0.009	-0.008
-0.504	-0.025	0.140	-0.005	0.009	-0.008
-0.488	-0.022	0.163	-0.004	0.009	-0.008
-0.491	-0.025	0.153	-0.005	0.009	-0.008
-0.525	-0.001	0.136	-0.004	0.009	-0.008
-0.494	-0.018	0.161	-0.004	0.009	-0.007
-0.496	-0.027	0.151	-0.005	0.009	-0.007
-0.486	-0.011	0.164	-0.005	0.009	-0.008
-0.504	0.004	0.167	-0.004	0.009	-0.008
-0.499	-0.021	0.137	-0.005	0.009	-0.007
-0.496	-0.020	0.138	-0.005	0.009	-0.007
-0.477	-0.018	0.126	-0.005	0.008	-0.008
-0.480	-0.000	0.174	-0.005	0.009	-0.008
-0.476	-0.009	0.191	-0.005	0.008	-0.007
-0.489	-0.013	0.134	-0.005	0.009	-0.007
-0.470	-0.009	0.116	-0.005	0.009	-0.008
-0.470	0.011	0.160	-0.004	0.009	-0.007
-0.456	-0.002	0.184	-0.005	0.009	-0.007
-0.462	-0.009	0.140	-0.005	0.009	-0.007
-0.462	0.010	0.135	-0.004	0.009	-0.008
-0.470	0.004	0.143	-0.004	0.009	-0.007
-0.475	0.011	0.136	-0.004	0.009	-0.007
-0.453	0.007	0.146	-0.004	0.009	-0.008
-0.459	0.005	0.135	-0.004	0.009	-0.008
-0.471	0.002	0.130	-0.004	0.009	-0.007
-0.462	-0.002	0.122	-0.004	0.009	-0.007
-0.471	-0.013	0.095	-0.004	0.009	-0.008
-0.463	-0.004	0.146	-0.004	0.009	-0.008
-0.476	-0.000	0.160	-0.004	0.009	-0.008
-0.473	-0.004	0.119	-0.004	0.009	-0.007
-0.470	-0.023	0.085	-0.004	0.009	-0.007
-0.483	-0.013	0.132	-0.004	0.009	-0.008
-0.467	-0.003	0.153	-0.004	0.009	-0.008
-0.481	-0.012	0.146	-0.004	0.009	-0.008
-0.481	-0.023	0.102	-0.004	0.009	-0.008
-0.491	-0.014	0.109	-0.004	0.009	-0.007
-0.477	-0.008	0.136	-0.004	0.009	-0.007
-0.480	-0.021	0.164	-0.004	0.009	-0.008
-0.489	-0.019	0.130	-0.005	0.009	-0.008
-0.480	-0.003	0.136	-0.005	0.009	-0.008
-0.497	-0.022	0.141	-0.005	0.009	-0.007
-0.492	-0.012	0.140	-0.004	0.009	-0.007
-0.478	-0.022	0.147	-0.005	0.009	-0.008
-0.481	0.000	0.167	-0.004	0.009	-0.008
-0.475	-0.000	0.140	-0.005	0.009	-0.007
-0.509	-0.019	0.128	-0.005	0.009	-0.007
-0.465	-0.005	0.130	-0.005	0.009	-0.007
-0.465	-0.015	0.177	-0.005	0.008	-0.008
-0.457	-0.001	0.191	-0.005	0.009	-0.007
-0.468	-0.002	0.146	-0.004	0.009	-0.007
-0.471	0.014	0.109	-0.005	0.009	-0.007
-0.453	-0.002	0.153	-0.004	0.009	-0.007
-0.450	-0.010	0.146	-0.004	0.008	-0.007
-0.453	0.013	0.184	-0.005	0.009	-0.008
-0.459	0.007	0.125	-0.004	0.009	-0.007
-0.476	0.019	0.122	-0.004	0.009	-0.007
-0.433	-0.000	0.119	-0.004	0.009	-0.007
-0.464	-0.006	0.136	-0.004	0.009	-0.007
-0.442	0.010	0.162	-0.004	0.009	-0.008
-0.476	0.003	0.160	-0.004	0.009	-0.007
-0.468	0.018	0.119	-0.004	0.009	-0.007
-0.472	-0.004	0.088	-0.004	0.009	-0.007
-0.461	-0.000	0.122	-0.004	0.009	-0.007
-0.471	-0.016	0.170	-0.004	0.009	-0.007
-0.483	-0.012	0.133	-0.004	0.009	-0.008
-0.495	-0.007	0.120	-0.004	0.009	-0.007
-0.489	-0.015	0.102	-0.004	0.008	-0.007
-0.482	-0.018	0.147	-0.004	0.009	-0.007
-0.471	-0.016	0.150	-0.004	0.009	-0.008
-0.486	0.008	0.146	-0.004	0.009	-0.008
-0.479	0.005	0.160	-0.004	0.009	-0.007
-0.491	-0.019	0.145	-0.005	0.009	-0.007
-0.454	-0.011	0.143	-0.005	0.009	-0.007
-0.468	-0.011	0.163	-0.004	0.008	-0.008
-0.484	0.018	0.180	-0.005	0.009	-0.008
-0.474	-0.001	0.129	-0.004	0.009	-0.007
-0.462	0.010	0.081	-0.005	0.008	-0.007
-0.446	-0.007	0.132	-0.004	0.009	-0.007
-0.462	0.016	0.167	-0.004	0.008	-0.007
-0.453	0.007	0.163	-0.004	0.009	-0.007
-0.448	0.002	0.115	-0.004	0.008	-0.007
-0.455	0.025	0.078	-0.005	0.008	-0.007
-0.437	0.017	0.149	-0.004	0.009	-0.007
-0.449	0.007	0.163	-0.004	0.008	-0.007
-0.447	0.016	0.124	-0.004	0.009	-0.008
-0.447	0.012	0.128	-0.004	0.009	-0.007
-0.451	0.029	0.098	-0.004	0.009	-0.007
-0.431	-0.023	0.119	-0.004	0.009	-0.007
-0.454	0.005	0.115	-0.004	0.008	-0.007
-0.411	0.019	0.144	-0.004	0.009	-0.008
-0.464	0.004	0.153	-0.004	0.009	-0.007
-0.471	-0.005	0.109	-0.004	0.009	-0.007
-0.474	-0.009	0.071	-0.004	0.009	-0.007
-0.461	0.002	0.132	-0.004	0.009	-0.007
-0.460	-0.007	0.156	-0.004	0.009	-0.007
-0.483	-0.006	0.143	-0.004	0.009	-0.008
-0.473	0.004	0.095	-0.004	0.009	-0.007
-0.488	-0.017	0.134	-0.004	0.009	-0.007
-0.478	-0.008	0.133	-0.004	0.009	-0.007
-0.467	-0.017	0.125	-0.004	0.008	-0.008
-0.481	0.005	0.133	-0.004	0.009	-0.007
-0.457	-0.012	0.126	-0.004	0.009	-0.007
-0.505	-0.022	0.131	-0.004	0.009	-0.007
-0.457	0.005	0.136	-0.004	0.009	-0.007
-0.459	-0.024	0.184	-0.004	0.008	-0.008
-0.455	-0.004	0.154	-0.005	0.009	-0.007
-0.454	-0.001	0.123	-0.004	0.009	-0.007
-0.445	0.016	0.095	-0.005	0.008	-0.007
-0.441	-0.000	0.149	-0.004	0.009	-0.007
-0.453	0.004	0.150	-0.004	0.008	-0.007
-0.444	0.011	0.164	-0.005	0.009	-0.007
-0.445	0.000	0.129	-0.004	0.009	-0.007
-0.436	0.024	0.102	-0.004	0.009	-0.007
-0.435	0.006	0.146	-0.004	0.008	-0.007
-0.445	0.009	0.129	-0.004	0.009	-0.007
-0.427	0.023	0.124	-0.004	0.009	-0.007
-0.443	0.017	0.132	-0.004	0.009	-0.007
-0.444	0.043	0.098	-0.004	0.009	-0.007
-0.443	-0.002	0.108	-0.004	0.009	-0.007
-0.448	0.007	0.132	-0.004	0.009	-0.007
-0.459	0.005	0.153	-0.004	0.009	-0.007
-0.451	0.003	0.112	-0.004	0.009	-0.007
-0.446	-0.003	0.067	-0.004	0.009	-0.007
-0.453	-0.007	0.111	-0.003	0.008	-0.007
-0.457	0.002	0.153	-0.004	0.009	-0.007
-0.461	-0.002	0.173	-0.003	0.009	-0.007
-0.469	0.008	0.105	-0.004	0.009	-0.007
-0.460	0.005	0.109	-0.004	0.009	-0.007
-0.467	-0.012	0.119	-0.004	0.009	-0.007
-0.452	0.005	0.146	-0.004	0.009	-0.007
-0.463	-0.010	0.136	-0.004	0.008	-0.007
-0.482	0.014	0.136	-0.004	0.008	-0.007
-0.452	0.002	0.129	-0.004	0.009	-0.007
-0.464	0.005	0.119	-0.004	0.008	-0.007
-0.452	0.007	0.142	-0.004	0.008	-0.007
-0.455	0.026	0.166	-0.004	0.008	-0.007
-0.459	0.005	0.123	-0.004	0.009	-0.007
-0.455	0.005	0.112	-0.004	0.008	-0.007
-0.433	0.004	0.109	-0.005	0.008	-0.007
-0.433	0.019	0.142	-0.004	0.008	-0.007
-0.434	0.011	0.187	-0.004	0.008	-0.007
-0.433	0.015	0.098	-0.004	0.008	-0.007
-0.431	0.008	0.125	-0.004	0.008	-0.007
-0.441	0.034	0.139	-0.004	0.009	-0.007
-0.418	0.004	0.156	-0.004	0.008	-0.007
-0.432	0.016	0.128	-0.004	0.008	-0.007
-0.418	0.036	0.110	-0.004	0.009	-0.007
-0.430	0.012	0.098	-0.004	0.008	-0.007
-0.432	0.020	0.112	-0.004	0.009	-0.007
-0.439	0.012	0.111	-0.003	0.008	-0.007
-0.427	0.013	0.142	-0.004	0.008	-0.007
-0.439	0.021	0.125	-0.004	0.009	-0.007
-0.438	0.015	0.115	-0.003	0.009	-0.007
-0.443	0.003	0.078	-0.004	0.009	-0.007
-0.432	0.014	0.114	-0.004	0.008	-0.007
-0.439	0.016	0.152	-0.004	0.009	-0.007
-0.450	0.012	0.108	-0.004	0.009	-0.007
-0.446	-0.001	0.091	-0.004	0.009	-0.007
-0.444	0.006	0.118	-0.003	0.008	-0.007
-0.452	-0.001	0.133	-0.004	0.009	-0.007
-0.455	0.007	0.125	-0.004	0.008	-0.007
-0.449	-0.016	0.119	-0.004	0.009	-0.007
-0.466	-0.002	0.112	-0.004	0.008	-0.007
-0.452	0.010	0.116	-0.004	0.009	-0.007
-0.445	0.004	0.115	-0.004	0.008	-0.007
-0.451	0.001	0.135	-0.004	0.009	-0.007
-0.453	0.018	0.135	-0.004	0.008	-0.007
-0.453	0.002	0.144	-0.004	0.009	-0.007
-0.444	-0.004	0.112	-0.004	0.009	-0.007
-0.435	0.017	0.122	-0.004	0.008	-0.007
-0.434	0.018	0.146	-0.004	0.008	-0.007
-0.430	0.017	0.160	-0.004	0.009	-0.007
-0.440	0.014	0.102	-0.004	0.008	-0.007
-0.424	0.022	0.108	-0.004	0.008	-0.007
-0.430	0.039	0.135	-0.004	0.008	-0.007
-0.408	0.015	0.156	-0.004	0.008	-0.007
-0.426	0.019	0.104	-0.004	0.008	-0.007
-0.431	0.033	0.111	-0.004	0.009	-0.007
-0.418	0.025	0.132	-0.003	0.008	-0.006
-0.425	0.007	0.094	-0.004	0.009	-0.007
-0.415	0.013	0.145	-0.003	0.009	-0.007
-0.424	0.021	0.114	-0.004	0.008	-0.007
-0.440	0.035	0.135	-0.003	0.009	-0.007
-0.415	0.011	0.094	-0.004	0.008	-0.006
-0.425	0.003	0.091	-0.003	0.009	-0.007
-0.419	0.011	0.128	-0.004	0.008	-0.007
-0.440	0.013	0.152	-0.003	0.009	-0.007
-0.432	0.025	0.098	-0.004	0.009	-0.007
-0.450	0.013	0.070	-0.003	0.008	-0.007
-0.436	0.017	0.108	-0.004	0.008	-0.007
-0.442	0.000	0.143	-0.004	0.009	-0.007
-0.445	0.015	0.135	-0.004	0.008	-0.007
-0.451	0.023	0.111	-0.004	0.009	-0.007
-0.451	0.006	0.088	-0.003	0.008	-0.006
-0.449	-0.003	0.109	-0.004	0.008	-0.007
-0.434	0.013	0.139	-0.004	0.008	-0.007
-0.441	0.024	0.128	-0.004	0.008	-0.007
-0.435	0.024	0.142	-0.004	0.008	-0.007
-0.452	0.012	0.092	-0.004	0.008	-0.006
-0.408	0.025	0.104	-0.004	0.008	-0.007
-0.434	0.023	0.132	-0.003	0.008	-0.007
-0.425	0.023	0.180	-0.004	0.008	-0.007
-0.417	0.010	0.108	-0.004	0.008	-0.007
-0.415	0.032	0.080	-0.004	0.008	-0.007
-0.407	0.022	0.097	-0.004	0.008	-0.007
-0.414	0.036	0.138	-0.003	0.008	-0.007
-0.405	0.023	0.135	-0.004	0.008	-0.007
-0.413	0.027	0.124	-0.003	0.008	-0.007
-0.417	0.038	0.094	-0.004	0.008	-0.007
-0.413	0.031	0.125	-0.003	0.008	-0.006
-0.401	0.015	0.118	-0.004	0.008	-0.007
-0.411	0.032	0.103	-0.003	0.008	-0.007
-0.431	0.013	0.101	-0.003	0.008	-0.007
-0.427	0.053	0.077	-0.003	0.009	-0.006
-0.399	0.005	0.091	-0.003	0.008	-0.006
-0.421	0.019	0.083	-0.003	0.008	-0.007
-0.412	0.019	0.141	-0.003	0.008	-0.007
-0.426	0.016	0.128	-0.003	0.008	-0.007
-0.431	0.004	0.064	-0.004	0.009	-0.007
-0.443	0.010	0.064	-0.003	0.008	-0.007
-0.428	0.016	0.129	-0.003	0.008	-0.007
-0.416	0.006	0.125	-0.003	0.008	-0.007
-0.432	0.007	0.139	-0.004	0.008	-0.007
-0.429	0.021	0.108	-0.003	0.008	-0.007
-0.449	-0.002	0.099	-0.004	0.008	-0.006
-0.431	0.012	0.129	-0.004	0.008	-0.007
-0.418	0.007	0.135	-0.004	0.008	-0.007
-0.437	0.020	0.125	-0.004	0.008	-0.007
-0.414	0.024	0.132	-0.004	0.008	-0.007
-0.445	0.006	0.099	-0.004	0.008	-0.006
-0.399	0.019	0.111	-0.004	0.008	-0.007
-0.414	0.005	0.166	-0.004	0.008	-0.007
-0.398	0.022	0.166	-0.004	0.008	-0.006
-0.403	0.023	0.122	-0.004	0.008	-0.006
-0.406	0.030	0.084	-0.004	0.008	-0.006
-0.396	0.021	0.135	-0.003	0.008	-0.006
-0.408	0.021	0.121	-0.004	0.008	-0.006
-0.394	0.037	0.145	-0.004	0.008	-0.007
-0.406	0.026	0.097	-0.003	0.008	-0.006
-0.414	0.039	0.094	-0.003	0.008	-0.006
-0.379	0.026	0.087	-0.003	0.008	-0.006
-0.412	0.027	0.118	-0.004	0.008	-0.007
-0.389	0.038	0.113	-0.003	0.008	-0.007
-0.412	0.035	0.124	-0.003	0.009	-0.007
-0.412	0.056	0.077	-0.003	0.008	-0.006
-0.411	0.015	0.070	-0.003	0.008	-0.006
-0.409	0.026	0.107	-0.003	0.008	-0.007
-0.417	0.015	0.125	-0.003	0.009	-0.006
-0.416	0.018	0.115	-0.003	0.008	-0.007
-0.419	0.025	0.087	-0.003	0.009	-0.007
-0.432	0.004	0.067	-0.003	0.008	-0.006
-0.430	0.011	0.125	-0.003	0.008	-0.007
-0.414	0.015	0.145	-0.003	0.009	-0.007
-0.431	0.033	0.104	-0.003	0.008	-0.007
-0.423	0.015	0.091	-0.004	0.008	-0.006
-0.440	0.005	0.106	-0.004	0.008	-0.006
-0.408	0.020	0.124	-0.003	0.008	-0.007
-0.418	0.016	0.135	-0.003	0.008	-0.007
-0.444	0.045	0.121	-0.003	0.008	-0.007
-0.421	0.018	0.101	-0.003	0.008	-0.006
-0.427	0.019	0.085	-0.004	0.008	-0.006
-0.401	0.021	0.114	-0.004	0.008	-0.007
-0.417	0.034	0.159	-0.004	0.008	-0.006
-0.409	0.028	0.122	-0.004	0.008	-0.006
-0.400	0.029	0.101	-0.003	0.008	-0.006
-0.399	0.030	0.060	-0.004	0.007	-0.006
-0.392	0.040	0.128	-0.003	0.008	-0.006
-0.394	0.025	0.172	-0.003	0.007	-0.006
-0.394	0.043	0.097	-0.003	0.008	-0.007
-0.395	0.035	0.104	-0.003	0.008	-0.006
-0.384	0.054	0.111	-0.003	0.008	-0.006
-0.370	0.023	0.128	-0.003	0.008	-0.006
-0.398	0.028	0.093	-0.003	0.008	-0.007
-0.362	0.058	0.092	-0.003	0.008	-0.007
-0.389	0.036	0.111	-0.003	0.008	-0.006
-0.389	0.041	0.094	-0.003	0.008	-0.006
-0.398	0.030	0.107	-0.003	0.008	-0.007
-0.383	0.037	0.106	-0.003	0.008	-0.007
-0.407	0.036	0.111	-0.003	0.008	-0.006
-0.398	0.031	0.097	-0.003	0.008	-0.006
-0.405	0.023	0.049	-0.003	0.009	-0.007
-0.406	0.022	0.107	-0.003	0.008	-0.007
-0.405	0.021	0.128	-0.003	0.008	-0.007
-0.409	0.026	0.080	-0.003	0.008	-0.006
-0.415	0.013	0.073	-0.003	0.008	-0.006
-0.406	0.014	0.090	-0.003	0.008	-0.006
-0.412	0.006	0.112	-0.003	0.008	-0.006
-0.412	0.027	0.131	-0.003	0.008	-0.007
-0.414	-0.007	0.098	-0.004	0.008	-0.007
-0.415	0.016	0.098	-0.003	0.008	-0.006
-0.407	0.018	0.128	-0.003	0.008	-0.006
-0.400	0.019	0.108	-0.004	0.007	-0.007
-0.412	0.024	0.125	-0.003	0.008	-0.007
-0.401	0.028	0.135	-0.003	0.008	-0.006
-0.416	0.021	0.126	-0.004	0.008	-0.006
-0.389	0.021	0.108	-0.003	0.008	-0.006
-0.385	0.037	0.107	-0.004	0.008	-0.006
-0.396	0.030	0.149	-0.003	0.008	-0.006
-0.392	0.028	0.111	-0.003	0.008	-0.006
-0.409	0.023	0.084	-0.003	0.008	-0.006
-0.375	0.031	0.087	-0.003	0.008	-0.006
-0.391	0.038	0.124	-0.003	0.008	-0.006
-0.377	0.029	0.142	-0.003	0.008	-0.006
-0.380	0.035	0.114	-0.003	0.008	-0.006
-0.386	0.045	0.080	-0.003	0.008	-0.006
-0.373	0.036	0.086	-0.003	0.008	-0.006
-0.376	0.020	0.100	-0.003	0.008	-0.006
-0.373	0.035	0.138	-0.003	0.008	-0.007
-0.384	0.047	0.110	-0.003	0.008	-0.006
-0.390	0.045	0.097	-0.003	0.008	-0.006
-0.379	0.025	0.077	-0.003	0.008	-0.006
-0.396	0.032	0.104	-0.003	0.008	-0.006
-0.376	0.029	0.124	-0.003	0.008	-0.007
-0.394	0.026	0.125	-0.003	0.008	-0.006
-0.391	0.049	0.070	-0.003	0.008	-0.006
-0.402	0.022	0.059	-0.003	0.008	-0.006
-0.392	0.034	0.090	-0.003	0.008	-0.006
-0.396	0.018	0.138	-0.003	0.008	-0.006
-0.406	0.025	0.101	-0.003	0.008	-0.006
-0.402	0.026	0.070	-0.003	0.008	-0.006
-0.401	0.011	0.066	-0.003	0.007	-0.006
-0.405	0.025	0.128	-0.003	0.008	-0.006
-0.398	0.010	0.132	-0.003	0.008	-0.006
-0.410	0.030	0.104	-0.003	0.008	-0.006
-0.394	0.030	0.114	-0.003	0.007	-0.006
-0.417	0.016	0.109	-0.003	0.008	-0.006
-0.386	0.033	0.128	-0.003	0.008	-0.006
-0.383	0.019	0.121	-0.003	0.007	-0.006
-0.420	0.057	0.128	-0.003	0.008	-0.006
-0.387	0.027	0.087	-0.003	0.008	-0.006
-0.395	0.027	0.067	-0.004	0.008	-0.006
-0.383	0.024	0.121	-0.003	0.008	-0.006
-0.377	0.049	0.155	-0.003	0.007	-0.006
-0.381	0.035	0.108	-0.003	0.008	-0.006
-0.388	0.041	0.094	-0.003	0.008	-0.006
-0.379	0.043	0.056	-0.004	0.007	-0.006
-0.370	0.042	0.124	-0.003	0.008	-0.006
-0.371	0.028	0.172	-0.003	0.007	-0.006
-0.364	0.043	0.089	-0.003	0.008	-0.006
-0.365	0.035	0.103	-0.003	0.008	-0.006
-0.379	0.065	0.080	-0.003	0.008	-0.006
-0.347	0.018	0.087	-0.003	0.008	-0.006
-0.383	0.040	0.072	-0.003	0.008	-0.006
-0.344	0.059	0.091	-0.003	0.007	-0.007
-0.382	0.032	0.107	-0.003	0.008	-0.006
-0.385	0.033	0.059	-0.003	0.008	-0.006
-0.394	0.023	0.049	-0.002	0.008	-0.006
-0.378	0.034	0.100	-0.003	0.008	-0.006
-0.386	0.017	0.131	-0.003	0.008	-0.006
-0.400	0.029	0.097	-0.003	0.008	-0.006
-0.389	0.027	0.056	-0.003	0.008	-0.006
-0.403	0.015	0.094	-0.003	0.008	-0.006
-0.391	0.024	0.111	-0.003	0.008	-0.006
-0.376	0.020	0.107	-0.003	0.008	-0.006
-0.408	0.030	0.077	-0.003	0.008	-0.006
-0.390	0.026	0.091	-0.003	0.008	-0.006
-0.416	0.011	0.086	-0.004	0.008	-0.005
-0.374	0.033	0.097	-0.003	0.007	-0.006
-0.382	0.007	0.138	-0.003	0.007	-0.007
-0.378	0.034	0.118	-0.003	0.008	-0.006
-0.383	0.024	0.108	-0.003	0.008	-0.006
-0.363	0.039	0.073	-0.004	0.007	-0.006
-0.363	0.017	0.124	-0.003	0.007	-0.006
-0.373	0.029	0.138	-0.003	0.007	-0.006
-0.371	0.045	0.125	-0.004	0.008	-0.006
-0.372	0.035	0.073	-0.003	0.008	-0.006
-0.358	0.061	0.079	-0.003	0.008	-0.006
-0.339	0.034	0.111	-0.003	0.007	-0.006
-0.369	0.047	0.100	-0.003	0.008	-0.006
-0.345	0.047	0.089	-0.003	0.008	-0.006
-0.366	0.039	0.100	-0.003	0.008	-0.006
-0.364	0.075	0.076	-0.003	0.008	-0.005
-0.365	0.023	0.080	-0.003	0.008	-0.006
-0.362	0.043	0.096	-0.003	0.007	-0.006
-0.370	0.028	0.100	-0.003	0.008	-0.006
-0.370	0.035	0.087	-0.003	0.008	-0.006
-0.365	0.032	0.038	-0.003	0.008	-0.006
-0.374	0.030	0.048	-0.002	0.007	-0.006
-0.377	0.025	0.114	-0.003	0.008	-0.006
-0.376	0.027	0.131	-0.002	0.008	-0.006
-0.389	0.040	0.076	-0.003	0.008	-0.006
-0.377	0.022	0.070	-0.003	0.008	-0.006
-0.384	0.009	0.101	-0.003	0.008	-0.006
-0.376	0.033	0.117	-0.003	0.008	-0.006
-0.380	0.008	0.097	-0.003	0.008	-0.006
-0.400	0.035	0.080	-0.003	0.007	-0.006
-0.369	0.028	0.073	-0.003	0.008	-0.006
-0.386	0.011	0.081	-0.003	0.008	-0.006
-0.367	0.026	0.094	-0.003	0.008	-0.006
-0.368	0.042	0.121	-0.003	0.007	-0.006
-0.370	0.032	0.087	-0.003	0.007	-0.006
-0.377	0.034	0.077	-0.003	0.007	-0.006
-0.364	0.039	0.066	-0.003	0.007	-0.006
-0.351	0.040	0.110	-0.003	0.007	-0.006
-0.354	0.041	0.151	-0.003	0.007	-0.006
-0.355	0.041	0.083	-0.003	0.007	-0.006
-0.356	0.040	0.080	-0.003	0.008	-0.006
-0.360	0.055	0.083	-0.003	0.008	-0.005
-0.329	0.024	0.114	-0.003	0.007	-0.006
-0.359	0.042	0.086	-0.003	0.008	-0.006
-0.330	0.068	0.085	-0.003	0.008	-0.006
-0.349	0.034	0.097	-0.003	0.008	-0.005
-0.353	0.039	0.069	-0.003	0.008	-0.006
-0.358	0.026	0.059	-0.003	0.008	-0.006
-0.362	0.031	0.107	-0.003	0.008	-0.006
-0.363	0.037	0.090	-0.003	0.008	-0.006
-0.361	0.039	0.069	-0.003	0.008	-0.006
-0.360	0.032	0.018	-0.003	0.008	-0.006
-0.343	0.021	0.086	-0.003	0.007	-0.006
-0.370	0.033	0.110	-0.003	0.008	-0.006
-0.363	0.033	0.059	-0.003	0.008	-0.006
-0.368	0.018	0.042	-0.003	0.007	-0.006
-0.363	0.027	0.086	-0.003	0.007	-0.006
-0.378	0.015	0.104	-0.003	0.007	-0.006
-0.367	0.033	0.100	-0.003	0.007	-0.006
-0.371	0.001	0.070	-0.003	0.008	-0.006
-0.377	0.013	0.067	-0.003	0.007	-0.006
-0.372	0.021	0.084	-0.003	0.008	-0.006
-0.358	0.024	0.090	-0.003	0.007	-0.006
-0.362	0.031	0.097	-0.003	0.007	-0.006
-0.368	0.035	0.086	-0.003	0.007	-0.006
-0.367	0.023	0.091	-0.003	0.007	-0.005
-0.355	0.023	0.074	-0.003	0.007	-0.006
-0.344	0.030	0.083	-0.003	0.007	-0.006
-0.347	0.041	0.114	-0.003	0.007	-0.006
-0.339	0.038	0.100	-0.003	0.007	-0.006
-0.359	0.042	0.070	-0.003	0.008	-0.005
-0.333	0.036	0.080	-0.003	0.007	-0.006
-0.345	0.047	0.086	-0.003	0.007	-0.006
-0.334	0.033	0.117	-0.003	0.007	-0.006
-0.333	0.036	0.090	-0.003	0.007	-0.006
-0.344	0.053	0.062	-0.003	0.007	-0.006
-0.327	0.033	0.083	-0.003	0.007	-0.005
-0.335	0.032	0.083	-0.003	0.007	-0.006
-0.327	0.039	0.106	-0.003	0.007	-0.006
-0.338	0.047	0.082	-0.003	0.007	-0.006
-0.353	0.047	0.083	-0.002	0.008	-0.005
-0.339	0.033	0.052	-0.002	0.007	-0.005
-0.354	0.024	0.062	-0.003	0.008	-0.006
-0.329	0.037	0.096	-0.003	0.007	-0.006
-0.356	0.020	0.093	-0.002	0.008	-0.006
-0.354	0.047	0.042	-0.002	0.008	-0.005
-0.356	0.028	0.038	-0.002	0.007	-0.006
-0.352	0.029	0.066	-0.003	0.007	-0.006
-0.361	0.017	0.107	-0.002	0.008	-0.006
-0.365	0.030	0.073	-0.003	0.007	-0.006
-0.366	0.028	0.059	-0.003	0.008	-0.006
-0.371	0.014	0.046	-0.002	0.007	-0.006
-0.355	0.027	0.097	-0.003	0.007	-0.006
-0.342	0.017	0.103	-0.003	0.007	-0.006
-0.362	0.041	0.083	-0.003	0.007	-0.006
-0.351	0.037	0.076	-0.003	0.007	-0.006
-0.368	0.014	0.054	-0.003	0.007	-0.005
-0.344	0.028	0.090	-0.003	0.007	-0.006
-0.341	0.030	0.107	-0.003	0.007	-0.006
-0.368	0.051	0.103	-0.003	0.007	-0.006
-0.340	0.030	0.073	-0.003	0.007	-0.005
-0.339	0.038	0.056	-0.003	0.007	-0.005
-0.317	0.035	0.072	-0.003	0.007	-0.006
-0.331	0.053	0.113	-0.003	0.007	-0.006
-0.318	0.046	0.089	-0.003	0.007	-0.006
-0.327	0.040	0.062	-0.003	0.007	-0.006
-0.334	0.046	0.032	-0.003	0.007	-0.005
-0.318	0.049	0.100	-0.003	0.007	-0.005
-0.327	0.028	0.114	-0.003	0.007	-0.006
-0.312	0.051	0.082	-0.002	0.007	-0.006
-0.329	0.037	0.072	-0.003	0.007	-0.006
-0.329	0.063	0.038	-0.002	0.007	-0.005
-0.307	0.019	0.062	-0.002	0.007	-0.005
-0.326	0.041	0.075	-0.002	0.007	-0.006
-0.302	0.052	0.078	-0.002	0.007	-0.006
-0.334	0.037	0.059	-0.002	0.007	-0.005
-0.337	0.025	0.035	-0.003	0.008	-0.005
-0.341	0.025	0.059	-0.002	0.007	-0.006
-0.331	0.032	0.096	-0.003	0.007	-0.006
-0.338	0.029	0.103	-0.003	0.008	-0.006
-0.352	0.026	0.059	-0.003	0.007	-0.006
-0.348	0.034	0.004	-0.003	0.008	-0.006
-0.352	0.010	0.057	-0.003	0.007	-0.005
-0.352	0.028	0.090	-0.003	0.007	-0.005
-0.340	0.022	0.066	-0.003	0.007	-0.006
-0.347	0.032	0.073	-0.003	0.007	-0.006
-0.338	0.036	0.080	-0.003	0.007	-0.005
-0.367	0.010	0.044	-0.003	0.007	-0.005
-0.322	0.024	0.080	-0.003	0.007	-0.006
-0.341	0.002	0.097	-0.003	0.007	-0.006
-0.323	0.034	0.104	-0.003	0.007	-0.005
-0.335	0.031	0.073	-0.003	0.007	-0.005
-0.318	0.038	0.049	-0.003	0.007	-0.005
-0.315	0.030	0.093	-0.003	0.007	-0.005
-0.322	0.046	0.113	-0.002	0.007	-0.005
-0.319	0.033	0.114	-0.003	0.008	-0.005
-0.325	0.038	0.035	-0.003	0.007	-0.005
-0.320	0.054	0.042	-0.003	0.007	-0.005
-0.298	0.028	0.093	-0.003	0.007	-0.005
-0.312	0.035	0.096	-0.003	0.007	-0.006
-0.307	0.054	0.065	-0.002	0.007	-0.006
-0.315	0.044	0.066	-0.003	0.007	-0.005
-0.311	0.075	0.045	-0.002	0.007	-0.005
-0.307	0.027	0.048	-0.002	0.007	-0.005
-0.311	0.043	0.068	-0.002	0.007	-0.006
-0.325	0.038	0.066	-0.002	0.007	-0.005
-0.319	0.043	0.055	-0.002	0.007	-0.005
-0.318	0.020	0.021	-0.003	0.007	-0.005
-0.316	0.043	0.048	-0.002	0.007	-0.005
-0.322	0.039	0.072	-0.002	0.007	-0.006
-0.333	0.041	0.096	-0.002	0.008	-0.005
-0.325	0.036	0.038	-0.002	0.007	-0.005
-0.331	0.029	0.042	-0.002	0.007	-0.005
-0.343	0.027	0.063	-0.003	0.007	-0.005
-0.330	0.033	0.100	-0.002	0.007	-0.005
-0.328	0.018	0.069	-0.003	0.007	-0.005
-0.363	0.039	0.042	-0.002	0.007	-0.005
-0.334	0.027	0.046	-0.003	0.007	-0.005
-0.346	0.021	0.077	-0.003	0.007	-0.005
-0.321	0.025	0.076	-0.003	0.007	-0.006
-0.332	0.046	0.093	-0.003	0.007	-0.005
-0.337	0.023	0.049	-0.003	0.007	-0.005
-0.333	0.015	0.067	-0.003	0.007	-0.005
-0.307	0.044	0.038	-0.003	0.006	-0.005
-0.313	0.044	0.089	-0.003	0.007	-0.005
-0.325	0.038	0.110	-0.003	0.006	-0.005
-0.322	0.032	0.046	-0.003	0.007	-0.005
-0.294	0.038	0.059	-0.003	0.007	-0.005
-0.317	0.055	0.062	-0.002	0.007	-0.005
-0.291	0.030	0.103	-0.003	0.007	-0.005
-0.313	0.045	0.066	-0.003	0.007	-0.005
-0.296	0.053	0.038	-0.002	0.007	-0.005
-0.301	0.047	0.052	-0.002	0.007	-0.005
-0.301	0.054	0.076	-0.002	0.007	-0.005
-0.296	0.040	0.069	-0.002	0.007	-0.005
-0.297	0.044	0.055	-0.003	0.007	-0.005
-0.311	0.049	0.018	-0.003	0.007	-0.005
-0.297	0.042	0.052	-0.002	0.007	-0.005
-0.306	0.039	0.028	-0.002	0.007	-0.005
-0.305	0.040	0.068	-0.002	0.007	-0.005
-0.315	0.040	0.059	-0.002	0.007	-0.005
-0.311	0.041	0.021	-0.003	0.007	-0.005
-0.306	0.016	0.035	-0.002	0.007	-0.005
-0.321	0.032	0.069	-0.002	0.007	-0.005
-0.305	0.033	0.075	-0.002	0.007	-0.005
-0.326	0.027	0.066	-0.002	0.007	-0.005
-0.323	0.018	0.032	-0.002	0.007	-0.005
-0.330	0.032	0.011	-0.002	0.007	-0.005
-0.320	0.024	0.083	-0.002	0.007	-0.005
-0.312	0.025	0.059	-0.002	0.007	-0.005
-0.327	0.031	0.083	-0.003	0.007	-0.006
-0.324	0.033	0.049	-0.003	0.007	-0.005
-0.331	0.012	0.040	-0.003	0.007	-0.005
-0.320	0.029	0.063	-0.003	0.007	-0.005
-0.308	0.026	0.062	-0.003	0.007	-0.005
-0.319	0.035	0.093	-0.003	0.007	-0.005
-0.311	0.034	0.069	-0.003	0.007	-0.005
-0.330	0.031	0.040	-0.003	0.007	-0.005
-0.294	0.030	0.032	-0.003	0.007	-0.005
-0.304	0.031	0.083	-0.003	0.007	-0.005
-0.297	0.037	0.097	-0.003	0.007	-0.005
-0.298	0.039	0.062	-0.003	0.007	-0.005
-0.291	0.054	0.021	-0.003	0.007	-0.005
-0.287	0.033	0.066	-0.002	0.007	-0.005
-0.293	0.037	0.069	-0.003	0.007	-0.005
-0.285	0.047	0.100	-0.003	0.007	-0.005
-0.299	0.036	0.045	-0.002	0.007	-0.005
-0.297	0.059	0.035	-0.002	0.007	-0.005
-0.263	0.041	0.062	-0.002	0.007	-0.005
-0.299	0.037	0.076	-0.002	0.007	-0.005
-0.280	0.055	0.057	-0.002	0.007	-0.005
-0.311	0.043	0.059	-0.002	0.007	-0.005
-0.301	0.071	0.024	-0.002	0.007	-0.004
-0.296	0.031	0.011	-0.002	0.007	-0.005
-0.295	0.043	0.068	-0.002	0.007	-0.005
-0.304	0.042	0.055	-0.002	0.007	-0.005
-0.319	0.046	0.024	-0.002	0.007	-0.005
-0.308	0.025	0.008	-0.002	0.008	-0.005
-0.310	0.025	0.017	-0.002	0.006	-0.005
-0.306	0.038	0.059	-0.002	0.007	-0.005
-0.308	0.023	0.096	-0.002	0.007	-0.005
-0.318	0.039	0.052	-0.002	0.007	-0.005
-0.308	0.042	0.045	-0.002	0.007	-0.005
-0.323	0.007	0.067	-0.003	0.007	-0.005
-0.304	0.027	0.069	-0.002	0.007	-0.005
-0.303	0.015	0.062	-0.003	0.007	-0.005
-0.337	0.044	0.049	-0.002	0.007	-0.005
-0.302	0.025	0.039	-0.003	0.007	-0.005
-0.307	0.025	0.049	-0.003	0.006	-0.005
-0.296	0.027	0.052	-0.003	0.007	-0.005
-0.308	0.053	0.079	-0.002	0.006	-0.005
-0.299	0.038	0.056	-0.003	0.007	-0.005
-0.293	0.031	0.052	-0.003	0.007	-0.005
-0.289	0.048	0.001	-0.003	0.006	-0.005
-0.277	0.045	0.072	-0.002	0.007	-0.005
-0.282	0.043	0.103	-0.002	0.006	-0.005
-0.285	0.040	0.038	-0.002	0.007	-0.005
-0.277	0.041	0.038	-0.003	0.007	-0.005
-0.289	0.072	0.051	-0.002	0.007	-0.005
-0.267	0.023	0.072	-0.002	0.006	-0.005
-0.284	0.035	0.048	-0.002	0.007	-0.005
-0.261	0.060	0.054	-0.002	0.007	-0.005
-0.283	0.036	0.035	-0.002	0.007	-0.005
-0.284	0.049	0.021	-0.002	0.007	-0.005
-0.272	0.037	0.041	-0.002	0.007	-0.005
-0.283	0.053	0.051	-0.002	0.007	-0.005
-0.288	0.050	0.045	-0.002	0.007	-0.005
-0.284	0.047	0.014	-0.002	0.007	-0.005
-0.290	0.026	-0.006	-0.002	0.007	-0.005
-0.271	0.037	0.044	-0.002	0.006	-0.005
-0.291	0.036	0.048	-0.002	0.007	-0.005
-0.290	0.039	0.028	-0.002	0.007	-0.005
-0.298	0.023	0.008	-0.002	0.007	-0.005
-0.299	0.030	0.021	-0.002	0.007	-0.005
-0.292	0.028	0.079	-0.002	0.007	-0.005
-0.300	0.030	0.048	-0.002	0.007	-0.005
-0.296	0.008	0.032	-0.003	0.007	-0.005
-0.305	0.023	0.015	-0.002	0.006	-0.005
-0.291	0.025	0.045	-0.002	0.007	-0.005
-0.291	0.025	0.069	-0.002	0.007	-0.005
-0.297	0.016	0.062	-0.002	0.007	-0.005
-0.295	0.033	0.045	-0.002	0.007	-0.005
-0.304	0.016	0.043	-0.003	0.007	-0.004
-0.302	0.028	0.046	-0.002	0.007	-0.005
-0.284	0.027	0.056	-0.003	0.006	-0.005
-0.279	0.037	0.059	-0.003	0.007	-0.005
-0.277	0.036	0.055	-0.002	0.007	-0.005
-0.307	0.024	0.029	-0.003	0.007	-0.004
-0.272	0.039	0.045	-0.003	0.006	-0.005
-0.293	0.032	0.069	-0.002	0.006	-0.005
-0.262	0.029	0.096	-0.003	0.007	-0.005
-0.277	0.035	0.055	-0.002	0.007	-0.005
-0.271	0.052	0.000	-0.002	0.006	-0.005
-0.263	0.041	0.018	-0.002	0.007	-0.004
-0.260	0.028	0.048	-0.002	0.006	-0.005
-0.266	0.045	0.062	-0.002	0.007	-0.005
-0.277	0.039	0.031	-0.002	0.007	-0.005
-0.280	0.054	0.034	-0.002	0.007	-0.005
-0.258	0.035	0.018	-0.002	0.007	-0.004
-0.281	0.045	0.034	-0.002	0.007	-0.005
-0.264	0.029	0.044	-0.002	0.007	-0.005
-0.286	0.032	0.055	-0.002	0.007	-0.005
-0.283	0.057	0.007	-0.002	0.007	-0.004
-0.287	0.024	-0.027	-0.002	0.007	-0.005
-0.292	0.032	0.021	-0.002	0.007	-0.005
-0.295	0.020	0.062	-0.002	0.007	-0.005
-0.292	0.030	0.031	-0.002	0.007	-0.005
-0.298	0.030	-0.017	-0.002	0.007	-0.005
-0.299	0.019	-0.013	-0.002	0.006	-0.005
-0.307	0.017	0.039	-0.002	0.007	-0.004
-0.286	0.018	0.066	-0.002	0.007	-0.005
-0.308	0.036	0.021	-0.002	0.007	-0.005
-0.288	0.030	0.062	-0.002	0.006	-0.005
-0.316	0.010	0.030	-0.003	0.007	-0.004
-0.269	0.034	0.052	-0.002	0.006	-0.005
-0.282	0.017	0.059	-0.002	0.006	-0.005
-0.311	0.046	0.069	-0.002	0.006	-0.005
-0.283	0.026	0.011	-0.002	0.006	-0.005
-0.285	0.029	0.022	-0.003	0.006	-0.004
-0.261	0.030	0.052	-0.003	0.006	-0.005
-0.279	0.046	0.072	-0.002	0.006	-0.005
-0.273	0.038	0.073	-0.003	0.007	-0.005
-0.265	0.038	0.031	-0.002	0.006	-0.005
-0.269	0.053	-0.020	-0.003	0.006	-0.005
-0.256	0.040	0.052	-0.002	0.007	-0.004
-0.256	0.030	0.089	-0.002	0.006	-0.005
-0.251	0.049	0.013	-0.002	0.007	-0.005
-0.260	0.032	0.021	-0.002	0.007	-0.005
-0.279	0.062	0.024	-0.002	0.007	-0.004
-0.236	0.010	0.031	-0.002	0.006	-0.004
-0.268	0.032	0.021	-0.002	0.007	-0.005
-0.241	0.057	0.029	-0.002	0.007	-0.005
-0.277	0.037	0.028	-0.002	0.007	-0.005
-0.275	0.030	-0.010	-0.002	0.007	-0.005
-0.286	0.024	0.000	-0.002	0.007	-0.005
-0.269	0.027	0.062	-0.002	0.007	-0.005
-0.288	0.030	0.045	-0.002	0.007	-0.005
-0.288	0.034	-0.003	-0.002	0.007	-0.005
-0.284	0.019	-0.043	-0.002	0.007	-0.005
-0.291	0.018	0.038	-0.002	0.006	-0.005
-0.286	0.027	0.038	-0.002	0.007	-0.005
-0.286	0.016	0.021	-0.002	0.006	-0.005
-0.301	0.025	0.008	-0.002	0.007	-0.005
-0.280	0.021	0.028	-0.002	0.006	-0.005
-0.310	0.003	0.033	-0.002	0.007	-0.004
-0.274	0.022	0.021	-0.002	0.006	-0.005
-0.287	-0.011	0.045	-0.002	0.006	-0.005
-0.280	0.022	0.039	-0.003	0.006	-0.005
-0.276	0.019	0.025	-0.002	0.007	-0.004
-0.273	0.026	0.011	-0.003	0.006	-0.005
-0.264	0.023	0.058	-0.002	0.006	-0.005
-0.278	0.040	0.069	-0.002	0.006	-0.005
-0.274	0.042	0.073	-0.003	0.007	-0.005
-0.265	0.025	0.022	-0.002	0.006	-0.004
-0.259	0.040	0.021	-0.002	0.006	-0.004
-0.252	0.031	0.069	-0.002	0.006	-0.005
-0.263	0.033	0.045	-0.002	0.007	-0.005
-0.266	0.036	0.004	-0.002	0.007	-0.005
-0.266	0.040	0.021	-0.002	0.007	-0.005
-0.264	0.064	0.021	-0.002	0.007	-0.004
-0.250	0.024	0.041	-0.002	0.007	-0.005
-0.263	0.032	0.010	-0.002	0.007	-0.005
-0.265	0.038	0.024	-0.002	0.007	-0.005
-0.262	0.028	0.004	-0.002	0.007	-0.004
-0.264	0.018	-0.010	-0.002	0.007	-0.005
-0.266	0.033	0.003	-0.002	0.006	-0.005
-0.268	0.027	0.041	-0.002	0.007	-0.005
-0.284	0.029	0.055	-0.001	0.007	-0.005
-0.281	0.025	-0.006	-0.002	0.007	-0.005
-0.278	0.023	-0.013	-0.002	0.007	-0.005
-0.278	0.012	0.028	-0.002	0.007	-0.005
-0.278	0.030	0.051	-0.002	0.007	-0.005
-0.286	0.022	0.001	-0.002	0.007	-0.005
-0.312	0.023	-0.020	-0.002	0.007	-0.005
-0.278	0.013	0.011	-0.002	0.006	-0.005
-0.290	0.009	0.029	-0.002	0.006	-0.004
-0.275	0.023	0.025	-0.002	0.007	-0.005
-0.287	0.035	0.031	-0.002	0.006	-0.005
-0.286	0.014	0.004	-0.002	0.006	-0.004
-0.286	0.020	0.021	-0.002	0.006	-0.005
-0.264	0.027	0.021	-0.003	0.006	-0.005
-0.277	0.032	0.062	-0.002	0.006	-0.005
-0.266	0.033	0.052	-0.002	0.006	-0.005
-0.284	0.025	0.001	-0.002	0.006	-0.004
-0.258	0.015	0.014	-0.002	0.006	-0.005
-0.269	0.029	0.038	-0.002	0.007	-0.004
-0.266	0.035	0.085	-0.002	0.006	-0.005
-0.263	0.027	0.021	-0.002	0.007	-0.005
-0.261	0.030	-0.009	-0.002	0.006	-0.004
-0.252	0.029	0.028	-0.002	0.006	-0.005
-0.264	0.034	0.045	-0.002	0.006	-0.004
-0.255	0.033	0.041	-0.002	0.007	-0.005
-0.260	0.039	0.007	-0.002	0.007	-0.005
-0.259	0.033	-0.009	-0.002	0.007	-0.004
-0.244	0.042	0.024	-0.002	0.007	-0.004
-0.255	0.017	0.004	-0.002	0.006	-0.005
-0.247	0.033	0.010	-0.002	0.006	-0.005
-0.267	0.025	0.017	-0.002	0.007	-0.005
-0.266	0.051	-0.010	-0.002	0.007	-0.004
-0.254	0.006	-0.016	-0.002	0.007	-0.004
-0.270	0.016	0.007	-0.002	0.006	-0.005
-0.241	0.025	0.027	-0.002	0.007	-0.005
-0.278	0.022	0.045	-0.002	0.007	-0.005
-0.269	0.005	-0.016	-0.002	0.007	-0.005
-0.284	0.016	-0.030	-0.002	0.006	-0.004
-0.278	0.017	0.038	-0.002	0.007	-0.005
-0.273	0.013	0.045	-0.002	0.007	-0.005
-0.277	0.006	0.014	-0.002	0.007	-0.005
-0.277	0.014	-0.020	-0.002	0.007	-0.005
-0.290	0.003	0.019	-0.002	0.006	-0.004
-0.276	0.003	0.036	-0.002	0.006	-0.004
-0.271	0.006	0.028	-0.002	0.006	-0.005
-0.275	0.025	0.048	-0.002	0.006	-0.005
-0.261	0.021	0.042	-0.002	0.007	-0.004
-0.297	0.005	-0.001	-0.002	0.007	-0.004
-0.251	0.023	-0.006	-0.003	0.006	-0.005
-0.267	0.002	0.045	-0.002	0.006	-0.005
-0.258	0.022	0.038	-0.002	0.006	-0.005
-0.255	0.021	0.018	-0.002	0.007	-0.005
-0.262	0.026	-0.030	-0.002	0.006	-0.004
-0.243	0.019	0.021	-0.002	0.006	-0.004
-0.239	0.020	0.042	-0.002	0.006	-0.004
-0.242	0.033	0.058	-0.003	0.007	-0.005
-0.258	0.016	0.014	-0.002	0.007	-0.004
-0.262	0.037	0.004	-0.002	0.007	-0.004
-0.234	0.018	-0.024	-0.002	0.007	-0.004
-0.258	0.018	0.007	-0.002	0.007	-0.005
-0.237	0.027	0.003	-0.002	0.007	-0.005
-0.266	0.018	0.014	-0.002	0.007	-0.005
-0.262	0.048	-0.023	-0.002	0.007	-0.004
-0.255	0.001	-0.027	-0.002	0.007	-0.005
-0.262	0.012	0.007	-0.002	0.007	-0.005
-0.269	0.010	0.028	-0.002	0.007	-0.005
-0.252	0.017	0.000	-0.002	0.006	-0.005
-0.272	0.022	-0.051	-0.002	0.007	-0.005
-0.274	0.009	-0.027	-0.001	0.006	-0.005
-0.266	0.012	0.008	-0.002	0.007	-0.005
-0.271	0.000	0.041	-0.001	0.007	-0.005
-0.278	0.019	-0.013	-0.002	0.007	-0.005
-0.272	0.021	-0.013	-0.002	0.006	-0.004
-0.288	-0.009	0.005	-0.002	0.007	-0.004
-0.262	0.017	0.031	-0.002	0.007	-0.005
-0.266	0.000	0.007	-0.002	0.006	-0.005
-0.299	0.022	0.007	-0.002	0.007	-0.005
-0.271	0.015	-0.009	-0.002	0.007	-0.004
-0.273	-0.000	-0.015	-0.002	0.006	-0.004
-0.248	0.008	0.011	-0.002	0.006	-0.005
-0.267	0.030	0.044	-0.002	0.006	-0.005
-0.258	0.010	0.011	-0.002	0.007	-0.004
-0.261	0.006	0.008	-0.002	0.007	-0.004
-0.254	0.029	-0.047	-0.003	0.006	-0.004
-0.232	0.028	0.045	-0.002	0.007	-0.004
-0.249	0.018	0.051	-0.002	0.006	-0.005
-0.240	0.023	-0.014	-0.002	0.006	-0.005
-0.234	0.026	0.007	-0.002	0.007	-0.005
-0.256	0.045	0.000	-0.002	0.007	-0.004
-0.228	-0.005	0.021	-0.002	0.007	-0.004
-0.252	0.016	0.004	-0.002	0.007	-0.005
-0.219	0.039	-0.011	-0.002	0.007	-0.005
-0.252	0.019	0.004	-0.002	0.007	-0.004
-0.252	0.030	-0.037	-0.002	0.007	-0.004
-0.244	0.008	-0.031	-0.002	0.007	-0.005
-0.238	0.024	-0.004	-0.002	0.007	-0.005
-0.267	0.024	-0.006	-0.002	0.007	-0.004
-0.248	0.017	-0.027	-0.002	0.007	-0.004
-0.257	-0.000	-0.058	-0.002	0.007	-0.005
-0.248	0.008	-0.004	-0.002	0.007	-0.005
-0.260	0.007	0.004	-0.002	0.007	-0.005
-0.259	0.012	-0.027	-0.002	0.007	-0.005
-0.259	-0.004	-0.034	-0.002	0.007	-0.004
-0.259	0.007	-0.024	-0.002	0.006	-0.005
-0.270	-0.002	0.007	-0.002	0.007	-0.005
-0.265	0.002	0.000	-0.002	0.007	-0.005
-0.269	-0.005	-0.006	-0.002	0.007	-0.005
-0.269	-0.001	-0.030	-0.002	0.007	-0.004
-0.262	0.002	0.005	-0.002	0.007	-0.004
-0.253	-0.003	-0.010	-0.002	0.006	-0.005
-0.261	-0.003	0.021	-0.002	0.007	-0.005
-0.271	0.012	0.004	-0.002	0.007	-0.005
-0.267	-0.013	-0.005	-0.002	0.007	-0.004
-0.266	-0.002	-0.019	-0.002	0.007	-0.004
-0.247	-0.002	-0.010	-0.002	0.006	-0.005
-0.247	0.011	0.041	-0.002	0.006	-0.005
-0.248	0.006	0.018	-0.002	0.007	-0.004
-0.272	0.005	-0.033	-0.002	0.007	-0.004
-0.240	0.010	-0.013	-0.002	0.006	-0.004
-0.240	0.020	0.007	-0.002	0.007	-0.004
-0.231	0.006	0.017	-0.002	0.007	-0.005
-0.242	0.019	-0.010	-0.002	0.007	-0.005
-0.247	0.025	-0.037	-0.002	0.007	-0.004
-0.231	0.016	-0.017	-0.002	0.007	-0.004
-0.231	0.003	-0.024	-0.002	0.007	-0.004
-0.227	0.012	0.003	-0.002	0.007	-0.005
-0.248	0.009	-0.024	-0.002	0.007	-0.005
-0.251	0.020	-0.003	-0.001	0.007	-0.004
-0.239	0.020	-0.034	-0.001	0.006	-0.004
-0.246	0.005	-0.037	-0.002	0.007	-0.005
-0.238	0.010	-0.000	-0.002	0.007	-0.005
-0.260	0.011	0.004	-0.001	0.007	-0.005
-0.258	0.026	-0.034	-0.002	0.007	-0.004
-0.262	-0.000	-0.041	-0.002	0.007	-0.005
-0.258	-0.004	-0.034	-0.001	0.007	-0.005
-0.257	-0.004	0.004	-0.002	0.007	-0.005
-0.262	-0.004	-0.010	-0.002	0.007	-0.005
-0.260	0.004	-0.051	-0.002	0.007	-0.005
-0.272	-0.016	-0.040	-0.001	0.006	-0.005
-0.269	-0.013	-0.016	-0.002	0.007	-0.005
-0.260	-0.013	0.038	-0.002	0.007	-0.005
-0.273	0.010	-0.027	-0.002	0.007	-0.005
-0.260	0.000	-0.016	-0.002	0.007	-0.005
-0.276	-0.020	-0.025	-0.002	0.007	-0.004
-0.238	0.002	-0.014	-0.002	0.007	-0.005
-0.252	-0.008	0.001	-0.002	0.007	-0.005
-0.277	0.023	0.017	-0.002	0.006	-0.005
-0.252	-0.000	-0.034	-0.002	0.007	-0.004
-0.264	-0.003	-0.023	-0.002	0.006	-0.004
-0.238	0.006	-0.023	-0.002	0.007	-0.004
-0.250	0.007	0.004	-0.002	0.006	-0.005
-0.243	0.003	0.014	-0.002	0.007	-0.005
-0.234	0.002	-0.031	-0.002	0.007	-0.004
-0.234	0.010	-0.068	-0.002	0.006	-0.004
-0.225	0.017	-0.010	-0.002	0.007	-0.004
-0.229	0.005	0.048	-0.002	0.006	-0.004
-0.225	0.012	-0.031	-0.002	0.007	-0.005
-0.238	0.014	-0.027	-0.002	0.007	-0.005
-0.246	0.039	-0.044	-0.002	0.007	-0.004
-0.217	-0.013	-0.017	-0.001	0.007	-0.004
-0.237	0.003	-0.017	-0.002	0.007	-0.005
-0.204	0.020	-0.018	-0.002	0.007	-0.005
-0.241	0.008	-0.017	-0.001	0.007	-0.004
-0.247	-0.004	-0.078	-0.002	0.008	-0.005
-0.251	-0.003	-0.062	-0.001	0.007	-0.005
-0.240	-0.002	-0.030	-0.002	0.007	-0.005
-0.256	-0.003	-0.010	-0.001	0.007	-0.005
-0.251	-0.002	-0.037	-0.002	0.007	-0.005
-0.243	-0.013	-0.095	-0.002	0.008	-0.005
-0.259	-0.013	-0.030	-0.001	0.007	-0.005
-0.254	-0.014	-0.003	-0.002	0.007	-0.004
-0.256	-0.017	-0.034	-0.002	0.007	-0.005
-0.267	-0.009	-0.034	-0.002	0.007	-0.005
-0.246	-0.007	-0.030	-0.002	0.007	-0.004
-0.286	-0.022	-0.018	-0.002	0.007	-0.004
-0.243	-0.002	-0.013	-0.002	0.007	-0.005
-0.251	-0.034	-0.006	-0.002	0.007	-0.005
-0.252	-0.006	-0.009	-0.002	0.007	-0.004
-0.258	-0.015	-0.016	-0.002	0.007	-0.004
-0.240	-0.002	-0.040	-0.002	0.007	-0.005
-0.240	-0.011	-0.003	-0.002	0.007	-0.005
-0.242	-0.006	0.028	-0.002	0.006	-0.005
-0.244	-0.008	0.008	-0.002	0.007	-0.004
-0.243	-0.007	-0.016	-0.002	0.007	-0.004
-0.233	0.012	-0.041	-0.002	0.007	-0.004
-0.227	0.005	0.007	-0.002	0.007	-0.005
-0.225	-0.002	-0.003	-0.002	0.007	-0.005
-0.235	0.007	-0.048	-0.002	0.007	-0.005
-0.235	-0.001	-0.047	-0.002	0.007	-0.004
-0.223	0.026	-0.048	-0.002	0.007	-0.004
-0.222	-0.007	-0.027	-0.002	0.007	-0.004
-0.229	-0.003	-0.048	-0.002	0.007	-0.005
-0.241	0.003	-0.041	-0.002	0.007	-0.004
-0.228	0.003	-0.044	-0.001	0.007	-0.004
-0.232	-0.014	-0.065	-0.002	0.007	-0.005
-0.229	-0.006	-0.045	-0.001	0.007	-0.005
-0.240	-0.006	-0.017	-0.001	0.007	-0.005
-0.245	-0.005	-0.007	-0.001	0.008	-0.004
-0.231	-0.004	-0.072	-0.001	0.007	-0.004
-0.248	-0.008	-0.068	-0.002	0.007	-0.005
-0.245	-0.017	-0.037	-0.002	0.007	-0.005
-0.251	-0.007	-0.007	-0.001	0.007	-0.005
-0.261	-0.007	-0.054	-0.002	0.007	-0.005
-0.263	-0.010	-0.085	-0.001	0.007	-0.005
-0.252	-0.019	-0.051	-0.001	0.007	-0.005
-0.262	-0.034	-0.009	-0.002	0.007	-0.005
-0.254	-0.017	-0.030	-0.002	0.007	-0.005
-0.259	-0.002	-0.037	-0.002	0.007	-0.005
-0.263	-0.018	-0.061	-0.002	0.007	-0.004
-0.262	-0.022	-0.030	-0.002	0.007	-0.005
-0.244	-0.024	-0.020	-0.002	0.007	-0.005
-0.256	0.003	-0.017	-0.002	0.007	-0.005
-0.245	-0.004	-0.003	-0.002	0.006	-0.005
-0.267	-0.022	-0.040	-0.002	0.007	-0.004
-0.222	-0.004	-0.048	-0.002	0.007	-0.005
-0.233	0.004	-0.024	-0.002	0.007	-0.005
-0.237	-0.003	0.014	-0.002	0.007	-0.005
-0.230	-0.004	-0.048	-0.002	0.007	-0.005
-0.231	0.005	-0.054	-0.002	0.007	-0.004
-0.224	-0.009	-0.041	-0.002	0.007	-0.004
-0.239	-0.002	-0.017	-0.001	0.007	-0.005
-0.215	-0.007	-0.024	-0.002	0.007	-0.005
-0.210	-0.003	-0.038	-0.002	0.007	-0.005
-0.234	0.006	-0.075	-0.002	0.007	-0.005
-0.217	0.000	-0.048	-0.001	0.007	-0.004
-0.226	-0.021	-0.041	-0.002	0.007	-0.005
-0.215	0.001	-0.049	-0.001	0.007	-0.005
-0.226	-0.009	-0.055	-0.002	0.007	-0.005
-0.232	0.016	-0.085	-0.002	0.007	-0.004
-0.208	-0.033	-0.075	-0.001	0.007	-0.004
-0.242	0.001	-0.066	-0.001	0.007	-0.005
-0.203	0.010	-0.022	-0.001	0.007	-0.005
-0.244	-0.013	-0.051	-0.001	0.007	-0.005
-0.233	-0.020	-0.075	-0.001	0.008	-0.005
-0.246	-0.017	-0.089	-0.001	0.007	-0.005
-0.235	-0.009	-0.041	-0.002	0.007	-0.005
-0.245	-0.023	-0.023	-0.002	0.007	-0.005
-0.242	-0.018	-0.075	-0.001	0.007	-0.005
-0.251	-0.023	-0.112	-0.001	0.008	-0.005
-0.254	-0.033	-0.044	-0.001	0.007	-0.005
-0.242	-0.022	-0.027	-0.001	0.007	-0.005
-0.255	-0.030	-0.047	-0.002	0.007	-0.005
-0.251	-0.018	-0.075	-0.002	0.007	-0.005
-0.241	-0.021	-0.082	-0.002	0.007	-0.005
-0.269	-0.043	-0.056	-0.002	0.007	-0.004
-0.241	-0.020	-0.051	-0.002	0.007	-0.005
-0.243	-0.054	-0.044	-0.002	0.007	-0.005
-0.252	-0.028	-0.047	-0.002	0.007	-0.005
-0.242	-0.024	-0.064	-0.002	0.007	-0.005
-0.233	-0.016	-0.047	-0.002	0.007	-0.005
-0.233	-0.026	-0.044	-0.002	0.007	-0.005
-0.248	-0.009	-0.020	-0.002	0.007	-0.005
-0.245	-0.017	-0.037	-0.002	0.007	-0.005
-0.241	-0.019	-0.047	-0.002	0.007	-0.005
-0.228	-0.010	-0.068	-0.002	0.007	-0.005
-0.224	-0.025	-0.027	-0.002	0.007	-0.005
-0.230	-0.018	-0.054	-0.002	0.008	-0.005
-0.229	-0.013	-0.054	-0.002	0.007	-0.004
-0.217	-0.013	-0.072	-0.002	0.007	-0.005
-0.221	0.006	-0.052	-0.001	0.007	-0.005
-0.207	-0.018	-0.038	-0.002	0.007	-0.005
-0.225	-0.021	-0.065	-0.002	0.007	-0.005
-0.226	-0.006	-0.096	-0.001	0.007	-0.005
-0.221	-0.011	-0.079	-0.001	0.007	-0.004
-0.219	-0.027	-0.106	-0.001	0.007	-0.005
-0.214	-0.013	-0.049	-0.002	0.007	-0.005
-0.226	-0.016	-0.066	-0.001	0.007	-0.005
-0.229	-0.006	-0.065	-0.001	0.008	-0.005
-0.230	-0.018	-0.082	-0.001	0.007	-0.004
-0.230	-0.017	-0.075	-0.001	0.008	-0.005
-0.217	-0.023	-0.069	-0.001	0.007	-0.005
-0.251	-0.027	-0.044	-0.001	0.008	-0.005
-0.243	-0.015	-0.113	-0.001	0.008	-0.005
-0.254	-0.034	-0.126	-0.001	0.008	-0.005
-0.248	-0.024	-0.075	-0.001	0.007	-0.005
-0.239	-0.044	-0.034	-0.001	0.007	-0.005
-0.235	-0.023	-0.068	-0.002	0.008	-0.005
-0.247	-0.014	-0.106	-0.002	0.008	-0.005
-0.256	-0.040	-0.136	-0.001	0.007	-0.005
-0.240	-0.042	-0.061	-0.002	0.007	-0.005
-0.238	-0.040	-0.048	-0.001	0.007	-0.005
-0.253	-0.021	-0.068	-0.001	0.008	-0.005
-0.239	-0.025	-0.054	-0.001	0.007	-0.005
-0.262	-0.042	-0.074	-0.002	0.008	-0.004
-0.214	-0.026	-0.086	-0.002	0.007	-0.005
-0.229	-0.040	-0.051	-0.002	0.007	-0.005
-0.252	-0.019	-0.034	-0.002	0.007	-0.005
-0.227	-0.036	-0.089	-0.002	0.008	-0.005
-0.235	-0.018	-0.102	-0.002	0.007	-0.005
-0.210	-0.027	-0.075	-0.002	0.007	-0.005
-0.221	-0.015	-0.051	-0.002	0.007	-0.005
-0.207	-0.025	-0.055	-0.002	0.007	-0.005
-0.221	-0.029	-0.096	-0.001	0.007	-0.005
-0.209	-0.015	-0.143	-0.002	0.007	-0.005
-0.200	-0.020	-0.096	-0.001	0.007	-0.004
-0.215	-0.031	-0.065	-0.001	0.007	-0.005
-0.206	-0.008	-0.097	-0.001	0.008	-0.005
-0.216	-0.024	-0.082	-0.001	0.007	-0.005
-0.216	0.004	-0.103	-0.001	0.008	-0.005
-0.190	-0.045	-0.062	-0.001	0.007	-0.005
-0.224	-0.025	-0.090	-0.001	0.008	-0.005
-0.186	-0.007	-0.080	-0.001	0.008	-0.005
-0.225	-0.031	-0.086	-0.001	0.008	-0.005
-0.224	-0.035	-0.126	-0.001	0.008	-0.005
-0.218	-0.038	-0.117	-0.001	0.008	-0.005
-0.218	-0.027	-0.076	-0.001	0.008	-0.005
-0.233	-0.044	-0.082	-0.001	0.008	-0.005
-0.236	-0.030	-0.123	-0.002	0.008	-0.005
-0.228	-0.039	-0.161	-0.001	0.008	-0.005
-0.227	-0.046	-0.093	-0.001	0.007	-0.005
-0.238	-0.041	-0.072	-0.001	0.008	-0.005
-0.233	-0.046	-0.099	-0.002	0.008	-0.005
-0.250	-0.046	-0.109	-0.001	0.008	-0.005
-0.229	-0.042	-0.110	-0.001	0.007	-0.005
-0.257	-0.057	-0.094	-0.001	0.008	-0.005
-0.233	-0.038	-0.082	-0.001	0.008	-0.005
-0.230	-0.060	-0.093	-0.002	0.008	-0.006
-0.232	-0.035	-0.092	-0.001	0.008	-0.005
-0.233	-0.041	-0.105	-0.002	0.008	-0.005
-0.220	-0.030	-0.117	-0.002	0.007	-0.005
-0.220	-0.034	-0.072	-0.002	0.008	-0.005
-0.222	-0.033	-0.065	-0.001	0.007	-0.005
-0.224	-0.032	-0.071	-0.002	0.008	-0.005
-0.225	-0.039	-0.126	-0.002	0.008	-0.005
-0.226	-0.022	-0.110	-0.002	0.007	-0.005
-0.201	-0.032	-0.065	-0.002	0.008	-0.005
-0.220	-0.030	-0.086	-0.002	0.008	-0.005
-0.223	-0.019	-0.110	-0.002	0.008	-0.005
-0.217	-0.036	-0.130	-0.002	0.008	-0.005
-0.221	-0.002	-0.103	-0.001	0.008	-0.005
-0.202	-0.032	-0.090	-0.001	0.008	-0.005
-0.230	-0.026	-0.100	-0.001	0.008	-0.006
-0.229	-0.023	-0.124	-0.001	0.008	-0.005
-0.218	-0.039	-0.113	-0.001	0.008	-0.005
-0.225	-0.043	-0.147	-0.001	0.008	-0.005
-0.222	-0.028	-0.125	-0.001	0.008	-0.006
-0.228	-0.037	-0.086	-0.001	0.008	-0.006
-0.242	-0.034	-0.082	-0.001	0.009	-0.005
-0.235	-0.028	-0.148	-0.001	0.008	-0.005
-0.241	-0.040	-0.120	-0.001	0.008	-0.005
-0.229	-0.031	-0.083	-0.001	0.008	-0.006
-0.250	-0.037	-0.083	-0.001	0.008	-0.006
-0.236	-0.029	-0.127	-0.001	0.008	-0.005
-0.269	-0.036	-0.144	-0.001	0.008	-0.006
-0.245	-0.041	-0.124	-0.001	0.008	-0.005
-0.256	-0.056	-0.082	-0.001	0.008	-0.005
-0.254	-0.044	-0.089	-0.001	0.008	-0.006
-0.255	-0.027	-0.086	-0.001	0.008	-0.006
-0.261	-0.055	-0.126	-0.001	0.008	-0.005
-0.258	-0.045	-0.095	-0.001	0.008	-0.005
-0.245	-0.048	-0.079	-0.001	0.008	-0.006
-0.260	-0.036	-0.079	-0.002	0.008	-0.006
-0.250	-0.036	-0.079	-0.002	0.008	-0.006
-0.271	-0.061	-0.125	-0.002	0.008	-0.005
-0.240	-0.038	-0.103	-0.002	0.008	-0.006
-0.243	-0.029	-0.072	-0.002	0.008	-0.006
-0.256	-0.025	-0.062	-0.002	0.008	-0.006
-0.246	-0.044	-0.096	-0.002	0.008	-0.006
-0.240	-0.030	-0.130	-0.002	0.008	-0.006
-0.237	-0.036	-0.103	-0.001	0.008	-0.006
[truncated: 124,000 more rows]
