# Supplementary material for: Identification of Haptic Based Guiding Using Hard Reins
Source: PLoS One. 2015 Jul 22;10(7):e0132020. doi: 10.1371/journal.pone.0132020 (PMC4511788; doi:10.1371/journal.pone.0132020)
Supplement: S5 File — (ZIP) [file pone.0132020.s005.zip › Exp2_ForceData1/Subject5/path1/T8.csv]

0.840	0.062	0.896	-0.037	-0.018	0.000
0.845	0.047	0.907	-0.037	-0.018	0.000
0.863	0.059	0.889	-0.037	-0.018	0.001
0.855	0.055	0.927	-0.038	-0.019	0.000
0.846	0.045	0.863	-0.038	-0.018	0.000
0.853	0.048	0.876	-0.038	-0.018	0.000
0.845	0.032	0.907	-0.038	-0.018	-0.000
0.833	0.046	0.845	-0.037	-0.018	0.000
0.859	0.053	0.878	-0.037	-0.018	0.000
0.853	0.051	0.900	-0.037	-0.018	0.000
0.863	0.063	0.882	-0.037	-0.018	0.000
0.859	0.055	0.923	-0.037	-0.018	0.000
0.840	0.038	0.894	-0.038	-0.018	0.001
0.833	0.039	0.894	-0.038	-0.018	0.000
0.844	0.032	0.893	-0.038	-0.018	-0.000
0.864	0.023	0.852	-0.037	-0.018	0.000
0.859	0.055	0.875	-0.037	-0.018	0.000
0.883	0.069	0.868	-0.037	-0.018	0.000
0.862	0.056	0.896	-0.038	-0.018	0.000
0.850	0.065	0.903	-0.038	-0.019	0.000
0.824	0.047	0.856	-0.037	-0.018	0.000
0.837	0.037	0.900	-0.037	-0.018	0.000
0.829	0.040	0.920	-0.037	-0.018	-0.000
0.864	0.047	0.865	-0.037	-0.018	0.000
0.857	0.057	0.896	-0.037	-0.018	-0.000
0.850	0.057	0.882	-0.037	-0.018	0.000
0.854	0.051	0.866	-0.038	-0.018	0.000
0.837	0.027	0.913	-0.038	-0.019	-0.000
0.839	0.043	0.852	-0.037	-0.019	0.001
0.847	0.049	0.906	-0.037	-0.018	0.000
0.849	0.058	0.910	-0.037	-0.018	0.000
0.872	0.064	0.879	-0.037	-0.018	0.001
0.859	0.050	0.930	-0.037	-0.018	0.000
0.846	0.061	0.879	-0.037	-0.018	0.000
0.848	0.053	0.900	-0.037	-0.018	0.000
0.837	0.032	0.889	-0.038	-0.018	-0.000
0.827	0.059	0.865	-0.037	-0.018	0.000
0.852	0.054	0.868	-0.037	-0.018	0.000
0.844	0.056	0.882	-0.037	-0.018	0.000
0.854	0.058	0.889	-0.037	-0.018	0.000
0.850	0.058	0.923	-0.037	-0.018	0.000
0.834	0.048	0.887	-0.038	-0.018	0.001
0.827	0.043	0.897	-0.038	-0.018	0.000
0.838	0.029	0.893	-0.038	-0.018	-0.000
0.851	0.030	0.839	-0.037	-0.018	0.000
0.855	0.056	0.875	-0.037	-0.018	-0.000
0.869	0.085	0.864	-0.037	-0.018	-0.000
0.861	0.059	0.865	-0.038	-0.018	0.000
0.838	0.066	0.917	-0.038	-0.018	0.000
0.831	0.046	0.873	-0.037	-0.018	0.000
0.827	0.042	0.900	-0.037	-0.018	0.000
0.834	0.033	0.920	-0.037	-0.018	0.000
0.867	0.043	0.859	-0.037	-0.018	0.001
0.836	0.058	0.858	-0.037	-0.018	0.000
0.852	0.058	0.886	-0.037	-0.018	0.000
0.860	0.051	0.866	-0.038	-0.018	0.000
0.833	0.018	0.907	-0.038	-0.018	-0.000
0.838	0.049	0.872	-0.037	-0.019	0.000
0.833	0.039	0.894	-0.038	-0.018	0.000
0.837	0.043	0.893	-0.037	-0.018	-0.000
0.860	0.059	0.862	-0.037	-0.018	0.001
0.861	0.045	0.893	-0.038	-0.018	0.000
0.854	0.063	0.862	-0.037	-0.018	0.000
0.849	0.056	0.872	-0.038	-0.018	0.000
0.840	0.049	0.910	-0.038	-0.018	-0.000
0.811	0.049	0.866	-0.037	-0.018	0.000
0.836	0.049	0.879	-0.037	-0.018	0.000
0.831	0.045	0.899	-0.037	-0.018	0.000
0.856	0.059	0.855	-0.037	-0.018	0.000
0.856	0.049	0.872	-0.037	-0.018	-0.000
0.848	0.055	0.914	-0.038	-0.018	0.000
0.828	0.047	0.876	-0.038	-0.018	0.000
0.834	0.043	0.883	-0.038	-0.018	-0.000
0.826	0.038	0.862	-0.037	-0.018	0.000
0.837	0.057	0.868	-0.037	-0.018	0.000
0.876	0.077	0.901	-0.037	-0.018	-0.000
0.858	0.053	0.879	-0.037	-0.018	0.000
0.836	0.074	0.899	-0.037	-0.018	0.000
0.841	0.060	0.890	-0.038	-0.018	0.000
0.827	0.048	0.880	-0.038	-0.018	0.000
0.833	0.037	0.910	-0.037	-0.018	-0.000
0.833	0.055	0.869	-0.037	-0.018	0.000
0.831	0.051	0.851	-0.037	-0.018	-0.000
0.865	0.065	0.895	-0.037	-0.018	-0.000
0.850	0.056	0.859	-0.037	-0.018	0.000
0.836	0.069	0.913	-0.037	-0.018	0.000
0.830	0.055	0.903	-0.038	-0.018	0.000
0.827	0.042	0.873	-0.038	-0.018	0.000
0.833	0.044	0.906	-0.037	-0.018	-0.000
0.833	0.048	0.852	-0.037	-0.018	0.000
0.839	0.049	0.838	-0.037	-0.017	0.000
0.859	0.065	0.909	-0.037	-0.018	-0.000
0.848	0.062	0.872	-0.037	-0.018	0.000
0.839	0.067	0.906	-0.037	-0.018	0.000
0.801	0.071	0.893	-0.038	-0.018	-0.000
0.816	0.052	0.855	-0.037	-0.018	-0.000
0.825	0.036	0.917	-0.037	-0.018	0.000
0.842	0.058	0.865	-0.037	-0.018	0.000
0.852	0.043	0.835	-0.037	-0.017	0.000
0.858	0.063	0.937	-0.038	-0.017	-0.000
0.832	0.053	0.886	-0.037	-0.018	0.000
0.830	0.045	0.893	-0.038	-0.018	-0.000
0.815	0.051	0.865	-0.037	-0.018	-0.000
0.827	0.051	0.862	-0.037	-0.018	0.000
0.859	0.069	0.898	-0.037	-0.018	-0.000
0.833	0.051	0.879	-0.037	-0.018	0.000
0.839	0.066	0.869	-0.037	-0.017	0.000
0.835	0.054	0.893	-0.038	-0.018	-0.000
0.824	0.039	0.877	-0.038	-0.018	0.000
0.820	0.050	0.883	-0.038	-0.018	-0.000
0.819	0.052	0.862	-0.037	-0.018	-0.000
0.828	0.049	0.848	-0.037	-0.018	-0.000
0.847	0.058	0.899	-0.037	-0.018	-0.000
0.841	0.056	0.879	-0.037	-0.018	0.000
0.833	0.078	0.889	-0.037	-0.018	0.000
0.826	0.050	0.904	-0.038	-0.018	0.000
0.818	0.042	0.901	-0.038	-0.018	0.000
0.818	0.047	0.903	-0.038	-0.018	-0.000
0.817	0.046	0.873	-0.038	-0.018	-0.000
0.834	0.042	0.807	-0.037	-0.017	-0.000
0.846	0.066	0.878	-0.037	-0.017	-0.000
0.843	0.063	0.889	-0.037	-0.018	0.000
0.830	0.069	0.896	-0.037	-0.018	0.000
0.797	0.068	0.910	-0.038	-0.018	-0.000
0.809	0.045	0.855	-0.037	-0.018	0.000
0.816	0.030	0.897	-0.037	-0.017	-0.000
0.813	0.048	0.862	-0.037	-0.017	-0.000
0.830	0.034	0.842	-0.037	-0.017	0.000
0.839	0.062	0.924	-0.038	-0.017	-0.000
0.832	0.053	0.883	-0.037	-0.018	0.000
0.826	0.057	0.876	-0.038	-0.018	-0.000
0.804	0.047	0.886	-0.038	-0.018	-0.000
0.803	0.042	0.856	-0.037	-0.018	-0.000
0.840	0.052	0.899	-0.037	-0.018	-0.000
0.811	0.043	0.862	-0.037	-0.017	-0.000
0.827	0.060	0.862	-0.038	-0.017	0.000
0.828	0.048	0.883	-0.038	-0.017	-0.000
0.820	0.036	0.873	-0.038	-0.017	0.000
0.817	0.048	0.862	-0.038	-0.018	-0.000
0.797	0.057	0.879	-0.037	-0.018	-0.000
0.803	0.043	0.852	-0.037	-0.018	-0.000
0.826	0.048	0.889	-0.037	-0.017	-0.000
0.827	0.057	0.879	-0.037	-0.017	-0.000
0.820	0.085	0.862	-0.037	-0.017	0.000
0.830	0.053	0.920	-0.038	-0.018	-0.000
0.808	0.041	0.870	-0.038	-0.017	0.000
0.815	0.043	0.869	-0.038	-0.018	-0.000
0.795	0.038	0.866	-0.038	-0.017	-0.000
0.818	0.048	0.807	-0.037	-0.017	-0.000
0.836	0.059	0.871	-0.037	-0.017	-0.000
0.836	0.058	0.869	-0.037	-0.018	-0.000
0.814	0.077	0.865	-0.037	-0.017	0.000
0.790	0.068	0.910	-0.038	-0.018	-0.001
0.797	0.049	0.849	-0.038	-0.017	-0.000
0.790	0.030	0.897	-0.038	-0.017	-0.000
0.804	0.044	0.876	-0.038	-0.017	-0.000
0.824	0.041	0.821	-0.037	-0.017	-0.000
0.832	0.058	0.910	-0.038	-0.017	-0.000
0.817	0.051	0.869	-0.038	-0.017	0.000
0.817	0.066	0.855	-0.038	-0.018	-0.000
0.790	0.050	0.907	-0.038	-0.017	-0.000
0.798	0.050	0.862	-0.037	-0.017	-0.000
0.819	0.045	0.899	-0.037	-0.017	-0.001
0.810	0.052	0.862	-0.037	-0.017	-0.000
0.824	0.059	0.835	-0.037	-0.017	-0.000
0.829	0.054	0.896	-0.038	-0.017	-0.000
0.813	0.053	0.883	-0.038	-0.017	-0.000
0.805	0.048	0.869	-0.038	-0.018	-0.000
0.782	0.053	0.879	-0.037	-0.017	-0.000
0.790	0.045	0.880	-0.037	-0.017	-0.000
0.819	0.054	0.896	-0.037	-0.017	-0.001
0.807	0.052	0.872	-0.037	-0.017	-0.000
0.814	0.093	0.865	-0.037	-0.017	0.000
0.818	0.061	0.907	-0.038	-0.017	-0.000
0.806	0.044	0.873	-0.038	-0.017	-0.000
0.802	0.049	0.873	-0.038	-0.017	-0.000
0.792	0.042	0.869	-0.037	-0.017	-0.000
0.807	0.034	0.804	-0.037	-0.016	-0.000
0.826	0.052	0.878	-0.037	-0.017	-0.001
0.817	0.051	0.865	-0.037	-0.017	-0.000
0.804	0.079	0.875	-0.037	-0.017	-0.000
0.779	0.060	0.920	-0.037	-0.018	-0.001
0.800	0.044	0.869	-0.037	-0.017	-0.000
0.784	0.032	0.887	-0.037	-0.017	-0.000
0.799	0.050	0.862	-0.037	-0.017	-0.000
0.813	0.045	0.828	-0.037	-0.017	-0.000
0.825	0.058	0.924	-0.038	-0.017	-0.001
0.805	0.054	0.856	-0.037	-0.017	-0.000
0.808	0.054	0.876	-0.038	-0.017	-0.000
0.776	0.066	0.890	-0.038	-0.017	-0.001
0.791	0.052	0.852	-0.037	-0.017	-0.000
0.814	0.054	0.906	-0.037	-0.017	-0.001
0.797	0.054	0.886	-0.037	-0.017	-0.000
0.805	0.056	0.845	-0.037	-0.017	-0.000
0.807	0.062	0.900	-0.038	-0.017	-0.000
0.795	0.058	0.876	-0.038	-0.017	-0.000
0.803	0.053	0.869	-0.038	-0.017	-0.000
0.775	0.056	0.883	-0.037	-0.017	-0.001
0.787	0.051	0.855	-0.037	-0.017	-0.000
0.808	0.062	0.902	-0.037	-0.017	-0.001
0.802	0.060	0.879	-0.037	-0.017	-0.000
0.807	0.084	0.876	-0.037	-0.017	0.000
0.803	0.053	0.907	-0.038	-0.017	-0.000
0.784	0.051	0.883	-0.037	-0.017	-0.000
0.797	0.047	0.883	-0.038	-0.017	-0.000
0.793	0.037	0.872	-0.037	-0.017	-0.001
0.797	0.049	0.791	-0.038	-0.016	-0.000
0.822	0.068	0.878	-0.037	-0.017	-0.001
0.813	0.060	0.866	-0.038	-0.017	-0.000
0.794	0.075	0.886	-0.037	-0.017	-0.000
0.762	0.086	0.910	-0.037	-0.017	-0.001
0.782	0.049	0.869	-0.037	-0.017	-0.000
0.771	0.039	0.900	-0.037	-0.017	-0.000
0.798	0.053	0.873	-0.037	-0.017	-0.000
0.804	0.042	0.845	-0.038	-0.016	-0.000
0.814	0.058	0.937	-0.038	-0.016	-0.001
0.798	0.065	0.883	-0.037	-0.017	-0.000
0.794	0.061	0.879	-0.038	-0.017	-0.001
0.775	0.054	0.883	-0.037	-0.017	-0.001
0.782	0.058	0.869	-0.037	-0.017	-0.000
0.817	0.063	0.881	-0.037	-0.017	-0.001
0.794	0.059	0.859	-0.037	-0.017	-0.000
0.793	0.082	0.862	-0.037	-0.017	-0.000
0.805	0.061	0.913	-0.038	-0.017	-0.000
0.777	0.050	0.870	-0.038	-0.017	-0.000
0.789	0.053	0.889	-0.037	-0.017	-0.001
0.776	0.059	0.855	-0.037	-0.017	-0.000
0.789	0.053	0.845	-0.037	-0.017	-0.000
0.820	0.080	0.895	-0.037	-0.017	-0.001
0.797	0.067	0.893	-0.037	-0.017	-0.000
0.788	0.079	0.869	-0.038	-0.017	-0.000
0.791	0.066	0.890	-0.038	-0.017	-0.000
0.778	0.049	0.883	-0.037	-0.017	-0.000
0.783	0.051	0.886	-0.037	-0.017	-0.001
0.791	0.055	0.869	-0.037	-0.017	-0.000
0.803	0.052	0.838	-0.037	-0.016	-0.000
0.817	0.070	0.878	-0.037	-0.017	-0.001
0.809	0.063	0.872	-0.038	-0.017	-0.000
0.785	0.064	0.896	-0.037	-0.017	-0.000
0.753	0.076	0.879	-0.037	-0.017	-0.001
0.780	0.051	0.866	-0.037	-0.017	-0.000
0.786	0.056	0.907	-0.037	-0.017	-0.000
0.794	0.066	0.872	-0.037	-0.017	-0.000
0.807	0.053	0.866	-0.037	-0.016	-0.000
0.805	0.063	0.934	-0.038	-0.017	-0.000
0.787	0.053	0.876	-0.038	-0.017	-0.000
0.789	0.056	0.886	-0.038	-0.017	-0.001
0.763	0.063	0.859	-0.037	-0.017	-0.001
0.772	0.060	0.848	-0.037	-0.017	-0.000
0.814	0.073	0.895	-0.037	-0.017	-0.001
0.797	0.068	0.845	-0.037	-0.017	-0.000
0.789	0.067	0.869	-0.037	-0.017	-0.000
0.797	0.070	0.907	-0.038	-0.017	-0.000
0.777	0.050	0.860	-0.038	-0.017	-0.000
0.785	0.047	0.889	-0.037	-0.017	-0.001
0.767	0.064	0.859	-0.037	-0.017	-0.001
0.773	0.062	0.841	-0.037	-0.017	-0.001
0.809	0.070	0.899	-0.037	-0.017	-0.001
0.796	0.068	0.879	-0.037	-0.017	-0.000
0.783	0.091	0.876	-0.037	-0.017	-0.000
0.799	0.059	0.907	-0.038	-0.017	-0.000
0.766	0.058	0.863	-0.038	-0.016	-0.000
0.787	0.062	0.893	-0.038	-0.017	-0.001
0.769	0.049	0.863	-0.037	-0.017	-0.000
0.786	0.059	0.821	-0.037	-0.016	-0.000
0.810	0.071	0.861	-0.037	-0.017	-0.001
0.793	0.072	0.865	-0.037	-0.017	-0.000
0.784	0.083	0.886	-0.037	-0.017	-0.000
0.758	0.076	0.903	-0.038	-0.017	-0.001
0.764	0.062	0.849	-0.037	-0.017	-0.000
0.769	0.051	0.904	-0.037	-0.017	-0.000
0.780	0.051	0.866	-0.037	-0.017	-0.000
0.787	0.049	0.839	-0.037	-0.016	-0.000
0.796	0.075	0.906	-0.038	-0.016	-0.001
0.791	0.059	0.862	-0.037	-0.017	-0.000
0.786	0.073	0.893	-0.038	-0.017	-0.000
0.767	0.063	0.900	-0.038	-0.017	-0.001
0.776	0.045	0.859	-0.038	-0.017	-0.000
0.779	0.046	0.896	-0.037	-0.017	-0.001
0.774	0.066	0.876	-0.037	-0.016	-0.000
0.791	0.072	0.835	-0.037	-0.016	-0.000
0.789	0.069	0.889	-0.038	-0.017	-0.001
0.790	0.062	0.873	-0.038	-0.017	-0.000
0.787	0.068	0.852	-0.038	-0.017	-0.001
0.757	0.070	0.890	-0.037	-0.017	-0.001
0.767	0.057	0.876	-0.037	-0.017	-0.000
0.784	0.055	0.900	-0.037	-0.017	-0.001
0.777	0.060	0.900	-0.037	-0.016	-0.000
0.790	0.103	0.872	-0.037	-0.016	0.000
0.795	0.068	0.903	-0.038	-0.017	-0.000
0.777	0.061	0.890	-0.038	-0.016	-0.000
0.771	0.070	0.869	-0.038	-0.017	-0.001
0.768	0.039	0.862	-0.038	-0.017	-0.001
0.768	0.052	0.825	-0.037	-0.016	-0.001
0.784	0.062	0.872	-0.037	-0.017	-0.001
0.781	0.053	0.886	-0.037	-0.016	-0.001
0.785	0.102	0.848	-0.037	-0.016	-0.000
0.780	0.077	0.903	-0.038	-0.017	-0.001
0.771	0.059	0.873	-0.037	-0.016	-0.000
0.762	0.060	0.873	-0.038	-0.017	-0.000
0.759	0.063	0.879	-0.037	-0.016	-0.001
0.771	0.056	0.845	-0.037	-0.016	-0.000
0.789	0.065	0.872	-0.037	-0.017	-0.001
0.782	0.067	0.876	-0.037	-0.016	-0.001
0.779	0.081	0.859	-0.037	-0.017	-0.000
0.775	0.064	0.907	-0.038	-0.017	-0.001
0.773	0.057	0.873	-0.038	-0.016	-0.000
0.744	0.039	0.871	-0.038	-0.016	-0.000
0.766	0.063	0.889	-0.037	-0.016	-0.001
0.776	0.056	0.845	-0.037	-0.016	-0.000
0.781	0.065	0.865	-0.037	-0.016	-0.001
0.786	0.065	0.858	-0.037	-0.016	-0.001
0.770	0.077	0.825	-0.038	-0.017	-0.000
0.765	0.074	0.903	-0.037	-0.017	-0.001
0.765	0.060	0.900	-0.037	-0.017	-0.000
0.752	0.046	0.894	-0.037	-0.016	-0.001
0.764	0.056	0.920	-0.037	-0.016	-0.001
0.783	0.096	0.831	-0.037	-0.016	0.000
0.795	0.059	0.879	-0.038	-0.016	-0.001
0.774	0.062	0.883	-0.038	-0.016	-0.000
0.774	0.078	0.828	-0.038	-0.017	-0.001
0.763	0.056	0.876	-0.038	-0.017	-0.001
0.764	0.060	0.845	-0.037	-0.016	-0.001
0.760	0.053	0.879	-0.037	-0.017	-0.001
0.769	0.054	0.879	-0.037	-0.016	-0.001
0.768	0.081	0.852	-0.037	-0.016	-0.000
0.787	0.058	0.920	-0.038	-0.017	-0.001
0.767	0.057	0.873	-0.038	-0.016	-0.001
0.759	0.051	0.856	-0.038	-0.016	-0.000
0.759	0.050	0.887	-0.038	-0.016	-0.001
0.766	0.058	0.828	-0.038	-0.016	-0.001
0.770	0.056	0.879	-0.037	-0.017	-0.001
0.769	0.063	0.865	-0.037	-0.016	-0.001
0.775	0.087	0.862	-0.037	-0.016	-0.000
0.773	0.062	0.903	-0.038	-0.016	-0.001
0.763	0.057	0.866	-0.038	-0.016	-0.000
0.730	0.041	0.881	-0.038	-0.016	-0.000
0.762	0.050	0.883	-0.037	-0.016	-0.001
0.765	0.057	0.838	-0.037	-0.016	-0.001
0.779	0.061	0.862	-0.037	-0.016	-0.001
0.783	0.064	0.879	-0.037	-0.016	-0.001
0.772	0.072	0.832	-0.038	-0.017	-0.001
0.767	0.070	0.907	-0.038	-0.016	-0.001
0.760	0.056	0.869	-0.038	-0.017	-0.001
0.751	0.045	0.897	-0.038	-0.016	-0.001
0.758	0.053	0.890	-0.037	-0.016	-0.001
0.769	0.098	0.828	-0.037	-0.016	-0.000
0.786	0.054	0.893	-0.037	-0.016	-0.001
0.782	0.062	0.876	-0.038	-0.016	-0.001
0.776	0.065	0.849	-0.038	-0.017	-0.001
0.740	0.053	0.890	-0.038	-0.016	-0.001
0.749	0.059	0.845	-0.037	-0.016	-0.001
0.754	0.051	0.842	-0.037	-0.016	-0.001
0.756	0.063	0.879	-0.037	-0.016	-0.001
0.774	0.088	0.855	-0.037	-0.016	-0.000
0.782	0.059	0.893	-0.038	-0.016	-0.001
0.763	0.055	0.883	-0.038	-0.016	-0.001
0.745	0.058	0.860	-0.038	-0.016	-0.000
0.750	0.047	0.876	-0.038	-0.016	-0.001
0.757	0.058	0.832	-0.038	-0.016	-0.001
0.765	0.054	0.858	-0.037	-0.016	-0.001
0.778	0.060	0.865	-0.037	-0.016	-0.001
0.764	0.083	0.862	-0.038	-0.016	-0.000
0.763	0.068	0.900	-0.038	-0.016	-0.001
0.756	0.050	0.860	-0.038	-0.016	-0.001
0.724	0.048	0.857	-0.038	-0.016	-0.001
0.752	0.051	0.866	-0.037	-0.016	-0.001
0.761	0.055	0.815	-0.038	-0.016	-0.001
0.783	0.055	0.865	-0.037	-0.016	-0.001
0.774	0.052	0.870	-0.038	-0.016	-0.001
0.766	0.067	0.818	-0.038	-0.017	-0.001
0.744	0.066	0.890	-0.038	-0.016	-0.001
0.746	0.050	0.856	-0.038	-0.016	-0.001
0.742	0.045	0.887	-0.038	-0.016	-0.001
0.755	0.045	0.900	-0.037	-0.016	-0.001
0.768	0.087	0.852	-0.037	-0.016	-0.000
0.774	0.055	0.873	-0.038	-0.016	-0.001
0.758	0.050	0.849	-0.038	-0.016	-0.001
0.752	0.062	0.842	-0.038	-0.016	-0.001
0.743	0.051	0.876	-0.038	-0.016	-0.001
0.742	0.048	0.822	-0.038	-0.016	-0.001
0.754	0.050	0.852	-0.037	-0.016	-0.001
0.772	0.051	0.862	-0.037	-0.016	-0.001
0.762	0.084	0.838	-0.038	-0.016	-0.000
0.758	0.063	0.907	-0.038	-0.016	-0.001
0.746	0.057	0.860	-0.038	-0.016	-0.001
0.730	0.042	0.857	-0.038	-0.016	-0.001
0.743	0.043	0.870	-0.038	-0.016	-0.001
0.752	0.043	0.822	-0.038	-0.015	-0.001
0.764	0.049	0.883	-0.038	-0.016	-0.001
0.762	0.048	0.849	-0.038	-0.016	-0.001
0.757	0.079	0.852	-0.038	-0.016	-0.000
0.749	0.058	0.904	-0.038	-0.016	-0.001
0.747	0.044	0.860	-0.038	-0.016	-0.001
0.732	0.026	0.854	-0.038	-0.016	-0.001
0.746	0.057	0.876	-0.038	-0.016	-0.001
0.757	0.052	0.825	-0.038	-0.015	-0.001
0.772	0.043	0.849	-0.038	-0.016	-0.001
0.760	0.055	0.852	-0.038	-0.016	-0.001
0.761	0.066	0.825	-0.038	-0.016	-0.001
0.742	0.056	0.870	-0.038	-0.016	-0.001
0.745	0.046	0.849	-0.038	-0.016	-0.001
0.741	0.041	0.867	-0.038	-0.016	-0.001
0.746	0.046	0.869	-0.038	-0.015	-0.001
0.764	0.085	0.818	-0.038	-0.016	-0.000
0.765	0.055	0.869	-0.038	-0.016	-0.001
0.754	0.039	0.846	-0.038	-0.016	-0.001
0.759	0.058	0.815	-0.038	-0.016	-0.001
0.746	0.044	0.887	-0.038	-0.016	-0.001
0.740	0.049	0.812	-0.038	-0.016	-0.001
0.740	0.044	0.852	-0.038	-0.016	-0.001
0.755	0.051	0.866	-0.038	-0.016	-0.001
0.752	0.075	0.825	-0.038	-0.015	-0.000
0.768	0.057	0.880	-0.038	-0.016	-0.001
0.747	0.046	0.843	-0.038	-0.016	-0.001
0.739	0.040	0.843	-0.038	-0.016	-0.001
0.740	0.040	0.853	-0.038	-0.016	-0.001
0.752	0.047	0.825	-0.038	-0.015	-0.001
0.758	0.046	0.845	-0.038	-0.016	-0.001
0.761	0.046	0.846	-0.038	-0.016	-0.001
0.759	0.076	0.832	-0.038	-0.016	-0.000
0.764	0.052	0.876	-0.038	-0.016	-0.001
0.755	0.044	0.843	-0.038	-0.016	-0.001
0.711	0.025	0.837	-0.038	-0.016	-0.001
0.734	0.034	0.856	-0.038	-0.016	-0.001
0.745	0.039	0.826	-0.038	-0.016	-0.001
0.755	0.053	0.804	-0.038	-0.016	-0.001
0.769	0.060	0.845	-0.038	-0.016	-0.001
0.756	0.080	0.795	-0.039	-0.016	-0.001
0.752	0.063	0.873	-0.038	-0.016	-0.001
0.750	0.043	0.850	-0.038	-0.016	-0.001
0.723	0.019	0.841	-0.038	-0.016	-0.001
0.748	0.042	0.880	-0.038	-0.016	-0.001
0.750	0.061	0.812	-0.038	-0.015	-0.001
0.770	0.041	0.822	-0.038	-0.015	-0.001
0.753	0.051	0.850	-0.039	-0.016	-0.001
0.747	0.064	0.805	-0.039	-0.016	-0.001
0.754	0.048	0.860	-0.038	-0.016	-0.001
0.738	0.051	0.856	-0.038	-0.016	-0.001
0.731	0.034	0.826	-0.038	-0.015	-0.001
0.738	0.043	0.849	-0.038	-0.015	-0.001
0.749	0.057	0.815	-0.038	-0.015	-0.001
0.777	0.026	0.819	-0.038	-0.016	-0.001
0.761	0.052	0.842	-0.038	-0.016	-0.001
0.755	0.063	0.798	-0.038	-0.016	-0.001
0.748	0.042	0.836	-0.038	-0.016	-0.001
0.730	0.052	0.870	-0.038	-0.016	-0.001
0.719	0.030	0.792	-0.038	-0.016	-0.001
0.747	0.032	0.863	-0.038	-0.015	-0.001
0.743	0.047	0.856	-0.038	-0.015	-0.001
0.776	0.044	0.822	-0.038	-0.016	-0.000
0.748	0.044	0.853	-0.038	-0.015	-0.001
0.724	0.035	0.817	-0.039	-0.015	-0.001
0.758	0.042	0.829	-0.039	-0.016	-0.001
0.740	0.010	0.853	-0.038	-0.016	-0.001
0.730	0.035	0.781	-0.038	-0.016	-0.001
0.757	0.042	0.846	-0.038	-0.015	-0.001
0.748	0.046	0.829	-0.038	-0.015	-0.001
0.761	0.051	0.843	-0.038	-0.015	-0.001
0.764	0.047	0.897	-0.038	-0.016	-0.001
0.734	0.029	0.823	-0.039	-0.016	-0.001
0.751	0.036	0.833	-0.039	-0.016	-0.001
0.740	0.028	0.833	-0.039	-0.016	-0.001
0.723	0.033	0.785	-0.038	-0.015	-0.001
0.743	0.043	0.835	-0.038	-0.015	-0.001
0.742	0.040	0.812	-0.038	-0.015	-0.001
0.762	0.039	0.829	-0.038	-0.015	-0.001
0.755	0.040	0.867	-0.039	-0.016	-0.001
0.737	0.035	0.834	-0.039	-0.015	-0.001
0.735	0.017	0.830	-0.039	-0.015	-0.001
0.738	0.021	0.815	-0.038	-0.016	-0.001
0.755	0.009	0.796	-0.038	-0.015	-0.001
0.753	0.040	0.802	-0.038	-0.015	-0.001
0.773	0.063	0.828	-0.038	-0.016	-0.001
0.762	0.045	0.802	-0.039	-0.015	-0.001
0.734	0.055	0.863	-0.038	-0.016	-0.001
0.724	0.034	0.809	-0.038	-0.015	-0.001
0.723	0.028	0.830	-0.039	-0.015	-0.001
0.736	0.026	0.863	-0.038	-0.015	-0.001
0.752	0.027	0.795	-0.038	-0.015	-0.001
0.749	0.043	0.795	-0.038	-0.015	-0.001
0.760	0.038	0.815	-0.038	-0.015	-0.001
0.763	0.039	0.816	-0.039	-0.016	-0.001
0.745	0.022	0.847	-0.039	-0.015	-0.001
0.730	0.029	0.810	-0.039	-0.015	-0.001
0.739	0.032	0.809	-0.038	-0.016	-0.001
0.740	0.029	0.857	-0.038	-0.015	-0.001
0.758	0.034	0.806	-0.038	-0.015	-0.001
0.757	0.034	0.809	-0.039	-0.015	-0.001
0.763	0.053	0.815	-0.039	-0.015	-0.001
0.761	0.037	0.785	-0.039	-0.015	-0.001
0.745	0.029	0.854	-0.039	-0.015	-0.001
0.711	0.041	0.826	-0.039	-0.015	-0.001
0.736	0.035	0.795	-0.039	-0.015	-0.001
0.734	0.020	0.833	-0.038	-0.015	-0.001
0.761	0.033	0.799	-0.038	-0.015	-0.001
0.758	0.029	0.792	-0.039	-0.015	-0.001
0.757	0.033	0.841	-0.039	-0.015	-0.001
0.742	0.028	0.827	-0.039	-0.015	-0.001
0.747	0.022	0.823	-0.039	-0.016	-0.001
0.722	0.022	0.799	-0.039	-0.015	-0.001
0.739	0.029	0.798	-0.038	-0.016	-0.001
0.782	0.053	0.821	-0.038	-0.015	-0.002
0.758	0.039	0.809	-0.038	-0.015	-0.001
0.749	0.055	0.812	-0.039	-0.015	-0.001
0.753	0.030	0.816	-0.039	-0.015	-0.001
0.737	0.023	0.813	-0.039	-0.015	-0.001
0.747	0.020	0.854	-0.038	-0.015	-0.001
0.746	0.028	0.778	-0.038	-0.015	-0.001
0.747	0.028	0.795	-0.039	-0.015	-0.001
0.767	0.051	0.794	-0.038	-0.015	-0.001
0.757	0.035	0.788	-0.039	-0.015	-0.001
0.750	0.034	0.826	-0.039	-0.015	-0.001
0.745	0.024	0.813	-0.039	-0.015	-0.001
0.733	0.020	0.813	-0.039	-0.015	-0.001
0.738	0.020	0.854	-0.039	-0.015	-0.001
0.751	0.028	0.761	-0.038	-0.015	-0.001
0.753	0.023	0.789	-0.039	-0.015	-0.001
0.764	0.048	0.801	-0.038	-0.015	-0.001
0.752	0.041	0.802	-0.039	-0.015	-0.001
0.735	0.033	0.823	-0.039	-0.015	-0.001
0.710	0.043	0.820	-0.039	-0.015	-0.001
0.737	0.024	0.806	-0.039	-0.015	-0.001
0.736	0.014	0.837	-0.038	-0.015	-0.001
0.751	0.029	0.799	-0.038	-0.015	-0.001
0.760	0.022	0.758	-0.039	-0.015	-0.001
0.762	0.032	0.857	-0.039	-0.015	-0.001
0.745	0.035	0.789	-0.039	-0.015	-0.001
0.736	0.028	0.816	-0.039	-0.015	-0.001
0.718	0.032	0.802	-0.039	-0.015	-0.001
0.738	0.033	0.778	-0.038	-0.015	-0.001
0.778	0.032	0.808	-0.039	-0.015	-0.002
0.752	0.027	0.789	-0.039	-0.015	-0.001
0.753	0.040	0.779	-0.039	-0.015	-0.001
0.756	0.039	0.823	-0.039	-0.015	-0.001
0.735	0.027	0.796	-0.039	-0.015	-0.001
0.738	0.022	0.799	-0.039	-0.015	-0.001
0.722	0.041	0.802	-0.039	-0.015	-0.001
0.741	0.026	0.792	-0.039	-0.015	-0.001
0.763	0.036	0.808	-0.038	-0.015	-0.001
0.748	0.019	0.799	-0.039	-0.015	-0.001
0.753	0.050	0.809	-0.039	-0.015	-0.001
0.746	0.029	0.823	-0.039	-0.015	-0.001
0.737	0.025	0.810	-0.039	-0.015	-0.001
0.744	0.008	0.816	-0.039	-0.015	-0.001
0.735	0.013	0.786	-0.039	-0.015	-0.001
0.746	0.027	0.755	-0.039	-0.014	-0.001
0.766	0.037	0.815	-0.038	-0.015	-0.001
0.761	0.031	0.778	-0.039	-0.015	-0.001
0.748	0.043	0.785	-0.039	-0.015	-0.001
0.710	0.039	0.813	-0.039	-0.015	-0.001
0.736	0.019	0.786	-0.039	-0.015	-0.001
0.735	0.008	0.830	-0.039	-0.015	-0.001
0.744	0.017	0.775	-0.039	-0.015	-0.001
0.751	0.020	0.741	-0.039	-0.014	-0.001
0.758	0.028	0.833	-0.039	-0.014	-0.001
0.743	0.028	0.772	-0.039	-0.015	-0.001
0.747	0.021	0.775	-0.039	-0.015	-0.001
0.731	0.015	0.803	-0.039	-0.015	-0.001
0.738	0.019	0.772	-0.039	-0.015	-0.001
0.762	0.027	0.819	-0.039	-0.015	-0.001
0.745	0.025	0.796	-0.039	-0.015	-0.001
0.762	0.037	0.771	-0.039	-0.014	-0.001
0.765	0.031	0.826	-0.039	-0.015	-0.001
0.742	0.019	0.796	-0.039	-0.015	-0.001
0.740	0.017	0.796	-0.039	-0.015	-0.001
0.723	0.035	0.779	-0.039	-0.015	-0.001
0.745	0.020	0.754	-0.039	-0.015	-0.001
0.771	0.029	0.798	-0.039	-0.015	-0.001
0.760	0.026	0.778	-0.039	-0.015	-0.001
0.751	0.051	0.786	-0.039	-0.015	-0.001
0.750	0.013	0.814	-0.039	-0.015	-0.001
0.727	0.016	0.769	-0.039	-0.015	-0.001
0.739	0.013	0.803	-0.039	-0.015	-0.001
0.740	0.007	0.762	-0.039	-0.015	-0.001
0.748	0.016	0.728	-0.039	-0.014	-0.001
0.771	0.036	0.805	-0.039	-0.015	-0.001
0.755	0.029	0.765	-0.039	-0.015	-0.001
0.757	0.040	0.785	-0.039	-0.015	-0.001
0.717	0.034	0.833	-0.039	-0.015	-0.001
0.734	0.017	0.755	-0.039	-0.015	-0.001
0.732	-0.002	0.803	-0.039	-0.015	-0.001
0.746	0.020	0.769	-0.039	-0.015	-0.001
0.757	0.013	0.741	-0.039	-0.014	-0.001
0.777	0.026	0.847	-0.039	-0.014	-0.001
0.751	0.029	0.779	-0.039	-0.015	-0.001
0.752	0.018	0.782	-0.039	-0.015	-0.001
0.724	0.020	0.806	-0.039	-0.015	-0.001
0.739	0.025	0.765	-0.039	-0.015	-0.001
0.742	0.013	0.789	-0.039	-0.015	-0.001
0.742	0.020	0.789	-0.039	-0.015	-0.001
0.754	0.032	0.738	-0.039	-0.014	-0.001
0.760	0.028	0.802	-0.039	-0.014	-0.001
0.760	0.021	0.786	-0.039	-0.015	-0.001
0.747	0.029	0.759	-0.040	-0.015	-0.001
0.731	0.026	0.782	-0.039	-0.015	-0.001
0.741	0.016	0.772	-0.039	-0.015	-0.001
0.748	0.020	0.799	-0.039	-0.015	-0.001
0.745	0.015	0.789	-0.039	-0.015	-0.001
0.755	0.057	0.738	-0.039	-0.014	-0.000
0.766	0.028	0.820	-0.039	-0.015	-0.001
0.742	0.011	0.779	-0.039	-0.015	-0.001
0.741	0.023	0.772	-0.039	-0.015	-0.001
0.733	0.009	0.793	-0.039	-0.015	-0.001
0.738	0.003	0.704	-0.039	-0.014	-0.001
0.764	0.017	0.778	-0.039	-0.015	-0.001
0.764	0.023	0.771	-0.039	-0.015	-0.001
0.758	0.051	0.758	-0.039	-0.014	-0.000
0.743	0.025	0.810	-0.040	-0.015	-0.001
0.747	0.009	0.776	-0.039	-0.015	-0.001
0.738	-0.003	0.783	-0.040	-0.015	-0.001
0.741	0.006	0.765	-0.039	-0.015	-0.001
0.752	0.010	0.721	-0.039	-0.014	-0.001
0.766	0.023	0.805	-0.039	-0.015	-0.001
0.751	0.020	0.776	-0.039	-0.015	-0.001
0.747	0.030	0.762	-0.039	-0.015	-0.001
0.743	0.025	0.799	-0.039	-0.015	-0.001
0.749	0.010	0.773	-0.039	-0.015	-0.001
0.730	0.002	0.766	-0.039	-0.015	-0.001
0.744	0.011	0.776	-0.039	-0.014	-0.001
0.761	0.016	0.728	-0.039	-0.014	-0.001
0.763	0.015	0.772	-0.039	-0.015	-0.001
0.762	0.018	0.765	-0.039	-0.015	-0.001
0.755	0.025	0.735	-0.040	-0.015	-0.001
0.724	0.032	0.789	-0.039	-0.015	-0.001
0.747	0.013	0.762	-0.039	-0.015	-0.001
0.743	0.006	0.789	-0.039	-0.015	-0.001
0.750	0.013	0.782	-0.039	-0.014	-0.001
0.757	0.049	0.731	-0.039	-0.014	-0.000
0.771	0.013	0.800	-0.039	-0.014	-0.001
0.760	0.022	0.759	-0.039	-0.015	-0.001
0.748	0.021	0.735	-0.040	-0.015	-0.001
0.735	0.006	0.772	-0.039	-0.015	-0.001
0.745	0.015	0.718	-0.039	-0.014	-0.001
0.746	0.010	0.755	-0.039	-0.015	-0.001
0.768	0.016	0.779	-0.039	-0.015	-0.001
0.758	0.048	0.741	-0.039	-0.014	-0.001
0.758	0.018	0.823	-0.039	-0.015	-0.001
0.755	0.007	0.752	-0.039	-0.015	-0.001
0.740	0.000	0.763	-0.040	-0.015	-0.001
0.745	0.011	0.779	-0.039	-0.015	-0.001
0.751	0.009	0.735	-0.039	-0.014	-0.001
0.760	0.008	0.751	-0.039	-0.015	-0.001
0.766	0.008	0.748	-0.039	-0.015	-0.001
0.757	0.033	0.742	-0.039	-0.015	-0.000
0.762	0.025	0.816	-0.039	-0.015	-0.001
0.758	0.009	0.762	-0.039	-0.015	-0.001
0.720	-0.006	0.753	-0.039	-0.015	-0.000
0.748	0.010	0.783	-0.039	-0.015	-0.001
0.755	-0.000	0.725	-0.039	-0.014	-0.001
0.769	0.015	0.765	-0.039	-0.015	-0.001
0.770	0.012	0.765	-0.039	-0.015	-0.001
0.765	0.032	0.714	-0.040	-0.015	-0.001
0.748	0.029	0.806	-0.039	-0.015	-0.001
0.753	0.008	0.779	-0.039	-0.015	-0.001
0.739	-0.012	0.763	-0.039	-0.015	-0.001
0.749	0.011	0.796	-0.039	-0.015	-0.001
0.764	0.031	0.732	-0.039	-0.014	-0.000
0.775	0.005	0.772	-0.039	-0.014	-0.001
0.767	0.011	0.756	-0.040	-0.015	-0.001
0.757	0.021	0.735	-0.040	-0.015	-0.001
0.747	0.002	0.779	-0.039	-0.015	-0.001
0.751	0.004	0.708	-0.039	-0.014	-0.001
0.757	-0.004	0.738	-0.039	-0.015	-0.001
0.758	0.012	0.762	-0.039	-0.014	-0.001
0.761	0.041	0.738	-0.039	-0.014	-0.000
0.776	0.016	0.796	-0.039	-0.015	-0.001
0.760	0.012	0.752	-0.039	-0.015	-0.001
0.746	0.001	0.739	-0.040	-0.015	-0.001
0.748	0.003	0.755	-0.039	-0.015	-0.001
0.748	0.006	0.728	-0.039	-0.014	-0.001
0.749	0.006	0.752	-0.039	-0.015	-0.001
0.771	0.018	0.755	-0.039	-0.014	-0.001
0.769	0.035	0.724	-0.039	-0.015	-0.000
0.764	0.022	0.793	-0.040	-0.015	-0.001
0.759	0.007	0.752	-0.040	-0.015	-0.001
0.727	-0.023	0.750	-0.040	-0.015	-0.001
0.744	0.009	0.779	-0.039	-0.015	-0.001
0.765	0.002	0.708	-0.039	-0.014	-0.001
0.765	0.005	0.734	-0.039	-0.015	-0.001
0.770	0.021	0.762	-0.039	-0.015	-0.001
0.762	0.025	0.691	-0.040	-0.015	-0.001
0.762	0.020	0.776	-0.040	-0.015	-0.001
0.750	0.006	0.756	-0.039	-0.015	-0.001
0.739	-0.013	0.756	-0.039	-0.015	-0.001
0.751	0.006	0.769	-0.039	-0.014	-0.001
0.763	0.040	0.731	-0.039	-0.014	-0.000
0.793	0.002	0.776	-0.039	-0.015	-0.001
0.777	0.004	0.735	-0.040	-0.015	-0.001
0.764	0.014	0.708	-0.040	-0.015	-0.001
0.745	-0.008	0.762	-0.040	-0.015	-0.001
0.745	0.004	0.725	-0.039	-0.014	-0.001
0.757	-0.005	0.745	-0.039	-0.015	-0.001
0.762	0.006	0.745	-0.039	-0.014	-0.001
0.770	0.036	0.731	-0.039	-0.014	-0.001
0.779	0.008	0.779	-0.039	-0.015	-0.001
0.762	0.001	0.756	-0.039	-0.015	-0.001
0.744	0.005	0.736	-0.040	-0.015	-0.001
0.743	-0.001	0.762	-0.040	-0.015	-0.001
0.754	0.003	0.698	-0.040	-0.014	-0.001
0.758	0.004	0.728	-0.039	-0.015	-0.001
0.769	0.013	0.762	-0.039	-0.015	-0.001
0.769	0.038	0.731	-0.039	-0.014	-0.000
0.773	0.014	0.762	-0.039	-0.015	-0.001
0.758	0.004	0.746	-0.040	-0.014	-0.001
0.719	-0.016	0.747	-0.040	-0.015	-0.000
0.751	-0.005	0.763	-0.039	-0.014	-0.001
0.759	-0.016	0.718	-0.040	-0.014	-0.001
0.765	0.002	0.728	-0.039	-0.014	-0.001
0.775	0.011	0.745	-0.039	-0.015	-0.001
0.782	0.022	0.694	-0.040	-0.015	-0.000
0.756	0.019	0.759	-0.040	-0.015	-0.001
0.755	0.006	0.759	-0.040	-0.015	-0.001
0.729	-0.012	0.760	-0.040	-0.015	-0.001
0.754	-0.011	0.769	-0.039	-0.014	-0.001
0.762	0.022	0.704	-0.039	-0.014	-0.000
0.785	-0.003	0.738	-0.040	-0.014	-0.001
0.770	0.006	0.752	-0.040	-0.014	-0.001
0.767	0.014	0.701	-0.040	-0.015	-0.001
0.744	0.001	0.759	-0.040	-0.015	-0.001
0.748	0.003	0.708	-0.039	-0.014	-0.001
0.747	-0.003	0.725	-0.039	-0.015	-0.001
0.762	0.005	0.756	-0.039	-0.014	-0.001
0.771	0.033	0.728	-0.039	-0.014	-0.000
0.767	0.008	0.773	-0.040	-0.015	-0.001
0.768	0.006	0.742	-0.040	-0.015	-0.001
0.747	-0.004	0.723	-0.040	-0.015	-0.001
0.753	-0.007	0.759	-0.040	-0.015	-0.001
0.751	0.003	0.718	-0.040	-0.014	-0.001
0.760	-0.010	0.728	-0.039	-0.015	-0.001
0.766	0.005	0.732	-0.039	-0.014	-0.001
0.766	0.023	0.711	-0.039	-0.014	-0.000
0.769	0.018	0.755	-0.040	-0.014	-0.001
0.758	0.002	0.732	-0.040	-0.014	-0.001
0.707	-0.026	0.734	-0.040	-0.014	-0.000
0.750	-0.006	0.749	-0.040	-0.014	-0.001
0.759	-0.019	0.695	-0.040	-0.014	-0.001
0.760	0.010	0.704	-0.039	-0.014	-0.001
0.787	0.016	0.738	-0.040	-0.014	-0.001
0.772	0.024	0.688	-0.040	-0.015	-0.001
0.771	0.026	0.759	-0.040	-0.014	-0.001
0.754	0.004	0.786	-0.039	-0.015	-0.001
0.725	-0.024	0.744	-0.040	-0.014	-0.000
0.749	0.008	0.762	-0.039	-0.014	-0.001
0.755	0.010	0.701	-0.040	-0.014	-0.001
0.762	-0.013	0.712	-0.039	-0.014	-0.001
0.772	0.007	0.749	-0.040	-0.014	-0.001
0.758	0.029	0.694	-0.040	-0.014	-0.001
0.759	0.010	0.746	-0.040	-0.014	-0.001
0.744	0.012	0.759	-0.040	-0.015	-0.001
0.728	-0.016	0.689	-0.040	-0.015	-0.000
0.750	-0.007	0.736	-0.039	-0.014	-0.001
0.761	0.010	0.715	-0.040	-0.014	-0.001
0.791	-0.012	0.736	-0.040	-0.014	-0.000
0.763	0.004	0.735	-0.040	-0.014	-0.001
0.759	0.017	0.715	-0.040	-0.015	-0.000
0.758	-0.010	0.743	-0.040	-0.014	-0.001
0.743	0.005	0.746	-0.040	-0.015	-0.001
0.742	-0.011	0.684	-0.039	-0.015	-0.001
0.758	-0.000	0.735	-0.039	-0.014	-0.001
0.758	0.014	0.728	-0.039	-0.014	-0.000
0.790	-0.000	0.722	-0.039	-0.014	-0.000
0.753	-0.000	0.733	-0.040	-0.014	-0.000
0.713	-0.016	0.700	-0.040	-0.014	0.000
0.748	-0.004	0.743	-0.040	-0.014	-0.001
0.747	-0.037	0.743	-0.040	-0.014	-0.001
0.748	-0.009	0.674	-0.039	-0.015	-0.001
0.769	0.014	0.724	-0.039	-0.014	-0.001
0.767	0.010	0.702	-0.040	-0.014	-0.000
0.779	0.017	0.746	-0.040	-0.014	-0.000
0.757	0.005	0.790	-0.040	-0.015	-0.001
0.726	-0.012	0.727	-0.040	-0.014	-0.000
0.745	0.005	0.756	-0.040	-0.014	-0.001
0.747	-0.009	0.722	-0.040	-0.014	-0.001
0.759	-0.015	0.684	-0.040	-0.014	-0.001
0.765	0.010	0.728	-0.040	-0.014	-0.001
0.767	0.013	0.695	-0.040	-0.014	-0.000
0.765	-0.002	0.756	-0.040	-0.014	-0.001
0.754	0.005	0.767	-0.040	-0.015	-0.001
0.733	-0.012	0.706	-0.040	-0.014	-0.000
0.736	-0.005	0.753	-0.040	-0.014	-0.001
0.754	-0.008	0.736	-0.040	-0.014	-0.001
0.782	-0.019	0.702	-0.040	-0.014	-0.000
0.758	0.002	0.732	-0.039	-0.014	-0.001
0.772	0.013	0.698	-0.040	-0.014	-0.001
0.764	0.001	0.736	-0.040	-0.014	-0.001
0.735	0.010	0.756	-0.040	-0.015	-0.001
0.728	-0.016	0.688	-0.039	-0.015	-0.000
0.754	-0.008	0.739	-0.040	-0.014	-0.001
0.755	-0.002	0.749	-0.039	-0.014	-0.001
0.784	0.000	0.705	-0.040	-0.014	-0.000
0.763	-0.000	0.753	-0.040	-0.014	-0.001
0.737	-0.012	0.724	-0.040	-0.014	-0.000
0.753	-0.001	0.719	-0.040	-0.014	-0.001
0.747	-0.033	0.757	-0.040	-0.014	-0.001
0.743	-0.016	0.691	-0.039	-0.014	-0.001
0.759	0.002	0.735	-0.040	-0.014	-0.001
0.762	0.008	0.715	-0.040	-0.014	-0.000
0.770	0.004	0.722	-0.040	-0.014	-0.000
0.760	0.001	0.770	-0.040	-0.015	-0.001
0.728	0.001	0.675	-0.040	-0.014	-0.000
0.746	-0.014	0.736	-0.040	-0.014	-0.001
0.749	-0.021	0.719	-0.040	-0.014	-0.001
0.736	-0.007	0.685	-0.040	-0.014	-0.001
0.757	-0.002	0.725	-0.040	-0.014	-0.001
0.754	0.003	0.712	-0.040	-0.014	-0.000
0.765	-0.003	0.729	-0.040	-0.014	-0.000
0.748	0.006	0.767	-0.040	-0.014	-0.001
0.733	-0.017	0.720	-0.040	-0.014	-0.000
0.730	-0.015	0.726	-0.040	-0.014	-0.001
0.743	-0.018	0.723	-0.040	-0.014	-0.001
0.772	-0.024	0.689	-0.040	-0.014	-0.000
0.757	0.001	0.722	-0.040	-0.014	-0.001
0.763	0.021	0.711	-0.040	-0.014	-0.001
0.768	-0.003	0.726	-0.040	-0.014	-0.000
0.737	0.005	0.760	-0.040	-0.014	-0.001
0.721	-0.012	0.692	-0.040	-0.014	-0.000
0.739	-0.018	0.747	-0.040	-0.014	-0.001
0.738	0.001	0.753	-0.039	-0.014	-0.001
0.768	-0.016	0.699	-0.040	-0.014	-0.000
0.755	-0.003	0.719	-0.040	-0.014	-0.001
0.743	-0.004	0.713	-0.040	-0.014	-0.000
0.760	0.001	0.716	-0.040	-0.014	-0.000
0.742	-0.032	0.736	-0.040	-0.014	-0.001
0.734	-0.009	0.692	-0.040	-0.014	-0.001
0.742	-0.013	0.729	-0.040	-0.014	-0.001
0.747	-0.016	0.747	-0.039	-0.014	-0.000
0.765	0.010	0.709	-0.040	-0.014	-0.000
0.767	-0.007	0.740	-0.040	-0.014	-0.001
0.744	-0.010	0.702	-0.040	-0.014	-0.000
0.754	-0.005	0.747	-0.040	-0.014	-0.001
0.743	-0.027	0.754	-0.040	-0.014	-0.001
0.726	-0.006	0.685	-0.040	-0.014	-0.001
0.745	0.004	0.719	-0.040	-0.014	-0.001
0.748	0.004	0.709	-0.040	-0.014	-0.000
0.762	-0.003	0.706	-0.040	-0.014	-0.000
0.750	-0.004	0.764	-0.040	-0.014	-0.000
0.726	-0.017	0.710	-0.041	-0.014	-0.000
0.730	-0.019	0.717	-0.040	-0.014	-0.000
0.739	-0.019	0.729	-0.040	-0.014	-0.001
0.754	-0.023	0.682	-0.040	-0.014	-0.000
0.758	-0.005	0.723	-0.040	-0.014	-0.001
0.776	0.017	0.725	-0.040	-0.014	-0.001
0.760	-0.002	0.730	-0.040	-0.014	-0.000
0.727	0.006	0.781	-0.040	-0.014	-0.001
0.720	-0.021	0.679	-0.040	-0.014	-0.000
0.735	-0.011	0.723	-0.040	-0.014	-0.001
0.734	-0.016	0.757	-0.040	-0.013	-0.001
0.773	-0.020	0.685	-0.040	-0.014	-0.000
0.756	-0.009	0.719	-0.040	-0.014	-0.001
0.741	-0.006	0.706	-0.040	-0.014	-0.000
0.751	-0.005	0.709	-0.040	-0.014	-0.001
0.736	-0.035	0.740	-0.040	-0.014	-0.001
0.725	-0.017	0.699	-0.040	-0.014	-0.000
0.748	-0.006	0.729	-0.040	-0.014	-0.001
0.746	-0.024	0.720	-0.040	-0.014	-0.000
0.761	0.006	0.705	-0.040	-0.014	-0.000
0.750	-0.007	0.774	-0.040	-0.014	-0.001
0.733	-0.005	0.693	-0.040	-0.014	-0.000
0.746	-0.006	0.723	-0.040	-0.014	-0.001
0.742	-0.021	0.744	-0.040	-0.014	-0.001
0.736	-0.019	0.665	-0.040	-0.014	-0.001
0.744	-0.008	0.705	-0.040	-0.014	-0.001
0.744	0.000	0.733	-0.040	-0.013	-0.000
0.747	0.006	0.716	-0.040	-0.014	-0.000
0.746	-0.005	0.740	-0.040	-0.014	-0.001
0.728	-0.017	0.721	-0.041	-0.014	-0.000
0.734	-0.024	0.734	-0.040	-0.014	-0.000
0.746	-0.023	0.713	-0.040	-0.014	-0.001
0.760	-0.029	0.672	-0.040	-0.014	-0.000
0.743	0.002	0.705	-0.040	-0.014	-0.001
0.763	0.009	0.698	-0.040	-0.014	-0.001
0.751	0.004	0.696	-0.040	-0.014	-0.000
0.720	0.006	0.750	-0.040	-0.014	-0.001
0.729	-0.021	0.669	-0.040	-0.014	-0.000
0.729	-0.018	0.720	-0.040	-0.014	-0.001
0.739	-0.019	0.744	-0.040	-0.013	-0.000
0.769	-0.006	0.689	-0.040	-0.014	-0.000
0.748	-0.008	0.750	-0.040	-0.014	-0.000
0.724	0.000	0.689	-0.040	-0.014	-0.000
0.736	-0.008	0.703	-0.040	-0.014	-0.001
0.730	-0.050	0.741	-0.041	-0.014	-0.001
0.718	-0.021	0.658	-0.040	-0.014	-0.000
0.745	-0.018	0.716	-0.040	-0.014	-0.001
0.746	-0.004	0.710	-0.040	-0.013	-0.000
0.758	0.001	0.709	-0.040	-0.014	-0.000
0.747	-0.006	0.774	-0.040	-0.014	-0.000
0.722	-0.015	0.693	-0.041	-0.014	-0.000
0.735	-0.018	0.723	-0.040	-0.014	-0.000
0.725	-0.021	0.710	-0.040	-0.014	-0.001
0.715	-0.024	0.679	-0.040	-0.014	-0.000
0.738	-0.006	0.695	-0.040	-0.014	-0.001
0.739	-0.003	0.727	-0.040	-0.013	-0.000
0.758	-0.008	0.720	-0.040	-0.014	-0.000
0.742	-0.003	0.733	-0.040	-0.014	-0.000
0.723	-0.016	0.700	-0.041	-0.013	-0.000
0.725	-0.016	0.707	-0.040	-0.014	-0.000
0.729	-0.032	0.706	-0.040	-0.014	-0.001
0.748	-0.032	0.666	-0.040	-0.014	-0.000
0.743	-0.005	0.712	-0.040	-0.014	-0.001
0.765	0.012	0.705	-0.040	-0.014	-0.001
0.751	-0.004	0.713	-0.040	-0.014	-0.000
0.735	0.009	0.743	-0.040	-0.014	-0.001
0.712	-0.009	0.686	-0.040	-0.014	-0.000
0.709	-0.022	0.721	-0.040	-0.013	-0.000
0.726	-0.013	0.767	-0.040	-0.013	-0.001
0.741	-0.019	0.669	-0.040	-0.013	-0.000
0.735	-0.009	0.706	-0.040	-0.013	-0.001
0.748	0.009	0.702	-0.040	-0.014	-0.000
0.749	-0.015	0.713	-0.041	-0.014	-0.000
0.724	-0.035	0.727	-0.041	-0.014	-0.001
0.718	-0.019	0.690	-0.040	-0.014	-0.000
0.729	-0.014	0.727	-0.041	-0.014	-0.000
0.728	-0.018	0.713	-0.040	-0.013	-0.001
0.756	-0.001	0.682	-0.040	-0.013	-0.000
0.751	-0.019	0.710	-0.040	-0.014	-0.000
0.744	-0.008	0.689	-0.040	-0.013	-0.000
0.742	-0.007	0.710	-0.041	-0.014	-0.000
0.720	-0.028	0.744	-0.041	-0.014	-0.001
0.700	-0.013	0.696	-0.040	-0.014	-0.000
0.727	-0.016	0.703	-0.040	-0.014	-0.000
0.722	-0.024	0.696	-0.040	-0.013	-0.000
0.738	-0.008	0.665	-0.040	-0.013	-0.000
0.738	-0.020	0.697	-0.041	-0.013	-0.000
0.734	-0.015	0.738	-0.041	-0.013	-0.000
0.718	-0.018	0.707	-0.041	-0.013	-0.000
0.722	-0.034	0.710	-0.040	-0.014	-0.001
0.717	-0.025	0.683	-0.040	-0.013	-0.000
0.716	-0.014	0.689	-0.040	-0.013	-0.000
0.768	0.012	0.715	-0.040	-0.013	-0.001
0.743	-0.006	0.696	-0.040	-0.013	-0.000
0.738	0.004	0.727	-0.040	-0.014	-0.000
0.730	-0.016	0.724	-0.041	-0.014	-0.000
0.712	-0.027	0.708	-0.041	-0.013	-0.000
0.722	-0.034	0.748	-0.040	-0.013	-0.001
0.731	-0.018	0.669	-0.040	-0.013	-0.000
0.729	-0.015	0.689	-0.040	-0.013	-0.000
0.745	0.000	0.689	-0.040	-0.013	-0.001
0.740	-0.016	0.703	-0.040	-0.013	-0.000
0.725	-0.025	0.713	-0.041	-0.014	-0.001
0.713	-0.014	0.700	-0.040	-0.014	-0.000
0.714	-0.021	0.707	-0.041	-0.013	-0.000
0.723	-0.031	0.734	-0.040	-0.013	-0.000
0.736	-0.017	0.669	-0.040	-0.013	-0.000
0.745	-0.019	0.703	-0.041	-0.013	-0.000
0.743	-0.001	0.692	-0.040	-0.013	-0.001
0.739	-0.019	0.700	-0.041	-0.014	-0.000
0.725	-0.019	0.731	-0.041	-0.013	-0.000
0.680	-0.007	0.707	-0.040	-0.014	-0.000
0.715	-0.014	0.676	-0.040	-0.013	-0.000
0.713	-0.020	0.730	-0.040	-0.013	-0.000
0.734	-0.022	0.693	-0.040	-0.013	0.000
0.730	-0.020	0.714	-0.041	-0.013	-0.000
0.721	-0.007	0.738	-0.041	-0.013	-0.000
0.710	-0.024	0.711	-0.041	-0.013	-0.000
0.714	-0.034	0.703	-0.041	-0.013	-0.001
0.705	-0.028	0.666	-0.040	-0.013	-0.000
0.718	-0.022	0.683	-0.040	-0.013	-0.000
0.755	0.018	0.722	-0.040	-0.013	-0.001
0.735	-0.007	0.683	-0.040	-0.013	-0.000
0.723	0.004	0.720	-0.040	-0.013	-0.000
0.714	-0.013	0.700	-0.041	-0.013	-0.000
0.695	-0.024	0.687	-0.041	-0.013	0.000
0.713	-0.034	0.754	-0.040	-0.013	-0.001
0.720	-0.014	0.683	-0.040	-0.013	-0.000
0.726	-0.010	0.672	-0.040	-0.013	-0.000
0.742	-0.001	0.709	-0.040	-0.013	-0.000
0.733	0.001	0.690	-0.041	-0.013	-0.000
0.713	-0.022	0.717	-0.041	-0.014	-0.000
0.708	-0.026	0.704	-0.041	-0.014	-0.000
0.696	-0.025	0.711	-0.040	-0.013	-0.000
0.713	-0.023	0.717	-0.040	-0.013	-0.001
0.724	-0.024	0.683	-0.040	-0.013	-0.000
0.727	-0.015	0.687	-0.040	-0.013	-0.000
0.734	-0.005	0.679	-0.040	-0.013	-0.000
0.728	-0.009	0.686	-0.041	-0.013	-0.000
0.720	-0.022	0.735	-0.041	-0.014	-0.000
0.696	-0.010	0.700	-0.041	-0.013	-0.000
0.711	-0.021	0.693	-0.040	-0.013	-0.000
0.715	-0.028	0.710	-0.040	-0.013	-0.000
0.734	-0.013	0.680	-0.040	-0.013	0.000
0.733	-0.023	0.700	-0.041	-0.013	-0.000
0.726	-0.009	0.745	-0.041	-0.013	-0.000
0.709	-0.018	0.677	-0.041	-0.013	-0.000
0.712	-0.032	0.707	-0.041	-0.013	-0.000
0.701	-0.026	0.687	-0.041	-0.013	-0.000
0.708	-0.025	0.690	-0.040	-0.013	-0.000
0.752	0.008	0.715	-0.040	-0.013	-0.001
0.730	-0.015	0.690	-0.040	-0.013	0.000
0.707	-0.004	0.731	-0.041	-0.013	-0.000
0.721	-0.011	0.721	-0.041	-0.013	-0.000
0.697	-0.019	0.715	-0.041	-0.013	0.000
0.710	-0.021	0.738	-0.040	-0.013	-0.001
0.695	-0.017	0.669	-0.040	-0.013	-0.000
0.706	-0.013	0.666	-0.040	-0.013	-0.000
0.733	-0.010	0.713	-0.040	-0.013	-0.001
0.723	-0.009	0.690	-0.040	-0.013	-0.000
0.715	0.016	0.714	-0.040	-0.013	0.000
0.719	-0.014	0.714	-0.041	-0.013	-0.000
0.694	-0.028	0.705	-0.041	-0.013	-0.000
0.696	-0.026	0.724	-0.040	-0.013	-0.000
0.694	-0.026	0.663	-0.041	-0.013	-0.000
0.710	-0.032	0.660	-0.040	-0.012	-0.000
0.727	-0.008	0.682	-0.040	-0.013	-0.000
0.729	-0.015	0.680	-0.041	-0.013	-0.000
0.719	-0.010	0.714	-0.041	-0.013	-0.000
0.686	-0.006	0.718	-0.041	-0.013	-0.000
0.705	-0.028	0.697	-0.040	-0.013	-0.000
0.694	-0.028	0.715	-0.040	-0.013	-0.000
0.706	-0.018	0.677	-0.040	-0.013	-0.000
0.727	-0.030	0.650	-0.041	-0.012	-0.000
0.730	-0.015	0.742	-0.041	-0.013	-0.000
0.711	-0.019	0.694	-0.041	-0.013	-0.000
0.706	-0.013	0.701	-0.041	-0.013	-0.000
0.678	-0.025	0.694	-0.041	-0.013	-0.000
0.701	-0.030	0.667	-0.041	-0.013	-0.000
0.718	-0.013	0.730	-0.040	-0.013	-0.001
0.705	-0.022	0.708	-0.040	-0.013	-0.000
0.715	-0.002	0.680	-0.040	-0.013	0.000
0.713	-0.008	0.721	-0.041	-0.013	-0.000
0.701	-0.021	0.691	-0.041	-0.013	0.000
0.702	-0.018	0.687	-0.041	-0.013	-0.000
0.677	-0.011	0.690	-0.041	-0.013	-0.000
0.695	-0.021	0.663	-0.040	-0.013	-0.000
0.718	-0.007	0.714	-0.040	-0.013	-0.000
0.706	-0.011	0.683	-0.040	-0.013	-0.000
0.702	0.016	0.690	-0.041	-0.013	0.000
0.722	-0.017	0.739	-0.041	-0.013	0.000
0.698	-0.023	0.702	-0.041	-0.013	-0.000
0.702	-0.018	0.694	-0.041	-0.013	-0.000
0.686	-0.029	0.670	-0.041	-0.013	-0.000
0.697	-0.021	0.639	-0.041	-0.012	-0.000
0.726	-0.021	0.703	-0.040	-0.013	-0.000
0.710	-0.015	0.690	-0.041	-0.013	-0.000
0.706	0.011	0.690	-0.041	-0.013	0.000
0.682	-0.003	0.721	-0.041	-0.013	-0.000
0.694	-0.021	0.677	-0.041	-0.013	0.000
0.687	-0.037	0.695	-0.041	-0.013	-0.000
0.686	-0.034	0.698	-0.041	-0.013	-0.000
0.710	-0.029	0.657	-0.041	-0.012	-0.000
0.713	-0.015	0.711	-0.041	-0.013	-0.000
0.712	-0.023	0.687	-0.041	-0.013	0.000
0.701	0.001	0.684	-0.041	-0.013	0.000
0.685	-0.016	0.722	-0.041	-0.013	-0.000
0.678	-0.023	0.688	-0.041	-0.013	-0.000
0.683	-0.022	0.705	-0.041	-0.013	0.000
0.687	-0.024	0.711	-0.040	-0.013	-0.000
0.698	-0.028	0.629	-0.041	-0.012	-0.000
0.716	-0.008	0.683	-0.041	-0.013	-0.000
0.702	-0.008	0.694	-0.041	-0.013	-0.000
0.697	-0.016	0.650	-0.041	-0.013	0.000
0.675	-0.004	0.728	-0.041	-0.013	-0.000
0.679	-0.019	0.701	-0.041	-0.013	0.000
0.672	-0.036	0.712	-0.041	-0.013	0.000
0.690	-0.020	0.715	-0.040	-0.013	0.000
0.698	0.013	0.670	-0.041	-0.012	0.001
0.715	-0.026	0.698	-0.041	-0.013	-0.000
0.702	-0.020	0.695	-0.041	-0.013	0.000
0.698	-0.008	0.657	-0.041	-0.013	-0.000
0.681	-0.021	0.715	-0.041	-0.013	-0.000
0.680	-0.011	0.677	-0.041	-0.013	0.000
0.689	-0.028	0.694	-0.041	-0.013	-0.000
0.692	-0.017	0.704	-0.041	-0.013	-0.000
0.694	0.007	0.664	-0.041	-0.013	0.000
0.711	-0.017	0.728	-0.041	-0.013	0.000
0.692	-0.009	0.694	-0.041	-0.013	0.000
0.677	-0.017	0.678	-0.041	-0.013	0.000
0.677	-0.019	0.705	-0.041	-0.013	-0.000
0.675	-0.027	0.671	-0.041	-0.013	-0.000
0.685	-0.026	0.660	-0.040	-0.013	-0.000
0.696	-0.018	0.698	-0.041	-0.013	-0.000
0.690	0.009	0.670	-0.041	-0.012	0.000
0.707	-0.018	0.722	-0.041	-0.013	0.000
0.689	-0.030	0.688	-0.041	-0.013	-0.000
0.649	-0.045	0.693	-0.041	-0.013	0.001
0.684	-0.032	0.712	-0.041	-0.013	-0.000
0.686	-0.041	0.661	-0.041	-0.013	-0.000
0.693	-0.030	0.688	-0.041	-0.012	-0.000
0.705	-0.009	0.704	-0.041	-0.012	-0.000
0.703	-0.001	0.626	-0.041	-0.013	0.000
0.687	-0.014	0.705	-0.041	-0.013	0.000
0.687	-0.019	0.719	-0.041	-0.013	0.000
0.660	-0.042	0.689	-0.041	-0.013	0.000
0.683	-0.031	0.732	-0.041	-0.012	-0.000
0.689	-0.000	0.654	-0.041	-0.012	0.000
0.698	-0.028	0.688	-0.041	-0.012	-0.000
0.702	-0.019	0.705	-0.041	-0.013	0.000
0.682	-0.005	0.661	-0.042	-0.013	0.000
0.682	-0.024	0.732	-0.041	-0.013	-0.000
0.682	-0.021	0.705	-0.041	-0.013	0.000
0.660	-0.035	0.665	-0.041	-0.013	0.000
0.689	-0.020	0.694	-0.041	-0.012	-0.000
0.683	-0.003	0.671	-0.041	-0.012	0.000
0.705	-0.026	0.698	-0.041	-0.013	0.000
0.676	-0.023	0.698	-0.041	-0.013	-0.000
0.670	-0.022	0.672	-0.041	-0.013	0.000
0.671	-0.030	0.699	-0.041	-0.013	-0.000
0.670	-0.019	0.654	-0.041	-0.012	0.000
0.673	-0.027	0.653	-0.040	-0.013	0.000
0.690	-0.016	0.701	-0.041	-0.012	-0.000
0.686	-0.001	0.667	-0.041	-0.012	0.000
0.689	-0.011	0.712	-0.041	-0.013	0.000
0.678	-0.021	0.692	-0.041	-0.012	0.000
0.637	-0.036	0.673	-0.041	-0.012	0.001
0.669	-0.031	0.715	-0.041	-0.013	-0.000
0.679	-0.034	0.664	-0.041	-0.012	-0.000
0.687	-0.021	0.653	-0.041	-0.012	-0.000
0.697	-0.005	0.684	-0.041	-0.013	-0.000
0.690	0.005	0.654	-0.041	-0.013	0.000
0.681	-0.005	0.722	-0.041	-0.013	0.000
0.672	-0.021	0.719	-0.041	-0.013	0.000
0.650	-0.039	0.680	-0.041	-0.012	0.001
0.663	-0.028	0.709	-0.041	-0.012	-0.000
0.685	-0.017	0.661	-0.041	-0.012	0.000
0.688	-0.034	0.664	-0.041	-0.012	0.000
0.681	-0.024	0.712	-0.041	-0.012	0.000
0.683	-0.006	0.658	-0.041	-0.013	0.000
0.676	-0.021	0.719	-0.041	-0.012	-0.000
0.669	-0.033	0.702	-0.041	-0.013	-0.000
0.651	-0.038	0.672	-0.041	-0.013	0.000
0.676	-0.019	0.712	-0.041	-0.012	0.000
0.665	-0.009	0.679	-0.041	-0.012	0.001
0.713	-0.038	0.678	-0.041	-0.013	0.000
0.679	-0.013	0.688	-0.041	-0.012	0.000
0.679	-0.005	0.654	-0.041	-0.013	0.000
0.670	-0.030	0.719	-0.041	-0.012	0.000
0.663	-0.015	0.706	-0.041	-0.013	0.000
0.656	-0.039	0.658	-0.040	-0.013	0.000
0.676	-0.021	0.709	-0.041	-0.012	0.000
0.678	-0.011	0.695	-0.041	-0.012	0.000
0.696	-0.016	0.719	-0.041	-0.012	0.000
0.678	-0.033	0.717	-0.041	-0.012	0.000
0.637	-0.043	0.663	-0.042	-0.012	0.001
0.660	-0.030	0.695	-0.041	-0.012	0.000
0.659	-0.054	0.689	-0.041	-0.012	-0.000
0.664	-0.030	0.671	-0.041	-0.012	0.000
0.684	-0.008	0.708	-0.041	-0.012	0.000
0.674	-0.006	0.654	-0.041	-0.012	0.000
0.672	-0.007	0.709	-0.041	-0.012	0.000
0.668	-0.017	0.733	-0.041	-0.013	0.000
0.642	-0.042	0.683	-0.042	-0.012	0.001
0.660	-0.028	0.699	-0.041	-0.012	0.000
0.664	-0.011	0.668	-0.041	-0.012	0.001
0.684	-0.042	0.665	-0.041	-0.012	0.000
0.695	-0.027	0.695	-0.041	-0.012	0.000
0.673	-0.004	0.631	-0.041	-0.012	0.001
0.668	-0.034	0.716	-0.041	-0.012	0.000
0.654	-0.016	0.689	-0.041	-0.012	0.000
0.655	-0.049	0.683	-0.041	-0.012	0.000
0.671	-0.034	0.695	-0.041	-0.012	0.000
0.664	-0.003	0.675	-0.041	-0.012	0.001
0.690	-0.036	0.695	-0.041	-0.012	0.000
0.673	-0.027	0.685	-0.041	-0.012	0.000
0.648	-0.028	0.666	-0.042	-0.012	0.000
0.657	-0.034	0.699	-0.041	-0.012	-0.000
0.661	-0.035	0.668	-0.041	-0.012	0.000
0.654	-0.033	0.658	-0.041	-0.012	0.000
0.684	-0.028	0.692	-0.041	-0.012	0.000
0.666	-0.004	0.685	-0.041	-0.012	0.001
0.678	-0.014	0.716	-0.041	-0.012	0.000
0.670	-0.030	0.700	-0.041	-0.012	0.000
0.620	-0.048	0.694	-0.041	-0.012	0.001
0.649	-0.024	0.703	-0.041	-0.012	0.000
0.657	-0.053	0.658	-0.041	-0.012	0.000
0.664	-0.033	0.654	-0.041	-0.012	0.000
0.683	-0.028	0.681	-0.041	-0.012	0.000
0.672	-0.012	0.625	-0.042	-0.012	0.001
0.665	-0.017	0.706	-0.041	-0.012	0.000
0.660	-0.020	0.727	-0.041	-0.013	0.000
0.631	-0.050	0.690	-0.042	-0.012	0.001
0.648	-0.032	0.706	-0.041	-0.012	0.000
0.670	-0.012	0.655	-0.041	-0.012	0.000
0.684	-0.034	0.699	-0.041	-0.012	0.000
0.668	-0.032	0.679	-0.041	-0.012	0.000
0.672	-0.013	0.651	-0.042	-0.012	0.000
0.648	-0.040	0.703	-0.042	-0.012	0.000
0.651	-0.021	0.679	-0.041	-0.012	0.000
0.647	-0.041	0.676	-0.041	-0.012	0.000
0.663	-0.020	0.692	-0.041	-0.012	0.000
0.666	-0.003	0.658	-0.041	-0.012	0.001
0.690	-0.032	0.703	-0.041	-0.012	0.000
0.663	-0.026	0.683	-0.041	-0.012	0.000
0.655	-0.032	0.676	-0.042	-0.012	0.001
0.653	-0.034	0.693	-0.042	-0.012	0.000
0.635	-0.028	0.679	-0.041	-0.012	0.000
0.647	-0.028	0.668	-0.041	-0.012	0.000
0.661	-0.021	0.699	-0.041	-0.012	0.000
0.655	-0.012	0.682	-0.041	-0.012	0.001
0.677	-0.020	0.710	-0.041	-0.012	0.001
0.662	-0.025	0.720	-0.042	-0.012	0.000
0.613	-0.049	0.678	-0.042	-0.012	0.001
0.649	-0.035	0.693	-0.041	-0.012	0.000
0.652	-0.047	0.655	-0.041	-0.012	0.000
0.658	-0.034	0.665	-0.041	-0.012	0.000
0.675	-0.018	0.675	-0.041	-0.012	0.000
0.664	-0.012	0.652	-0.042	-0.012	0.001
0.671	-0.014	0.679	-0.041	-0.012	0.001
0.649	-0.029	0.741	-0.042	-0.013	0.000
0.625	-0.047	0.684	-0.042	-0.012	0.001
0.640	-0.038	0.717	-0.041	-0.012	0.000
0.652	-0.031	0.676	-0.041	-0.012	0.000
0.662	-0.048	0.652	-0.041	-0.012	0.000
0.663	-0.028	0.668	-0.041	-0.012	0.000
0.649	-0.008	0.659	-0.041	-0.012	0.001
0.658	-0.024	0.682	-0.041	-0.012	0.000
0.635	-0.033	0.721	-0.042	-0.012	0.000
0.625	-0.049	0.680	-0.041	-0.012	0.001
0.636	-0.029	0.707	-0.041	-0.012	0.000
0.649	-0.040	0.669	-0.041	-0.012	0.000
0.680	-0.056	0.669	-0.041	-0.012	0.001
0.663	-0.036	0.689	-0.042	-0.012	0.000
0.652	-0.018	0.642	-0.042	-0.012	0.000
0.655	-0.032	0.690	-0.042	-0.012	0.000
0.632	-0.012	0.720	-0.042	-0.012	0.000
0.627	-0.048	0.649	-0.041	-0.012	0.001
0.642	-0.038	0.714	-0.041	-0.012	0.001
0.644	-0.032	0.703	-0.041	-0.011	0.001
0.671	-0.048	0.656	-0.041	-0.012	0.001
0.652	-0.032	0.707	-0.042	-0.012	0.000
0.642	-0.042	0.664	-0.042	-0.012	0.001
0.659	-0.032	0.669	-0.042	-0.012	0.000
0.645	-0.066	0.700	-0.042	-0.012	-0.000
0.630	-0.045	0.635	-0.041	-0.012	0.001
0.644	-0.044	0.693	-0.041	-0.012	0.000
0.648	-0.043	0.697	-0.041	-0.011	0.001
0.668	-0.017	0.662	-0.041	-0.012	0.001
0.653	-0.028	0.724	-0.042	-0.012	0.000
0.634	-0.037	0.656	-0.042	-0.012	0.001
0.653	-0.030	0.676	-0.042	-0.012	0.000
0.637	-0.057	0.697	-0.042	-0.012	0.000
0.628	-0.043	0.646	-0.041	-0.012	0.001
0.654	-0.038	0.669	-0.041	-0.012	0.000
0.650	-0.033	0.697	-0.041	-0.012	0.001
0.667	-0.031	0.669	-0.041	-0.012	0.001
0.663	-0.034	0.710	-0.042	-0.012	0.000
0.645	-0.035	0.684	-0.042	-0.012	0.001
0.629	-0.044	0.687	-0.042	-0.012	0.001
0.637	-0.060	0.704	-0.042	-0.012	0.000
0.641	-0.044	0.656	-0.041	-0.012	0.001
0.639	-0.033	0.672	-0.041	-0.012	0.000
0.677	-0.016	0.671	-0.041	-0.012	0.000
0.660	-0.031	0.645	-0.041	-0.012	0.001
0.646	-0.014	0.727	-0.042	-0.012	0.001
0.633	-0.039	0.674	-0.042	-0.012	0.001
0.621	-0.045	0.691	-0.042	-0.012	0.001
0.637	-0.048	0.717	-0.041	-0.011	0.000
0.639	-0.038	0.656	-0.041	-0.012	0.001
0.641	-0.033	0.666	-0.042	-0.011	0.001
0.672	-0.022	0.672	-0.042	-0.012	0.000
0.655	-0.030	0.663	-0.042	-0.012	0.001
0.643	-0.039	0.686	-0.042	-0.012	0.000
0.635	-0.039	0.677	-0.042	-0.012	0.001
0.641	-0.043	0.687	-0.042	-0.012	0.001
0.633	-0.050	0.701	-0.041	-0.012	0.001
0.646	-0.035	0.653	-0.041	-0.012	0.001
0.660	-0.037	0.690	-0.042	-0.012	0.001
0.642	-0.032	0.663	-0.042	-0.012	0.000
0.649	-0.028	0.666	-0.042	-0.012	0.001
0.636	-0.054	0.697	-0.042	-0.012	0.000
0.613	-0.028	0.639	-0.041	-0.012	0.001
0.635	-0.037	0.663	-0.042	-0.012	0.001
0.643	-0.036	0.697	-0.041	-0.011	0.001
0.649	-0.029	0.660	-0.042	-0.012	0.001
0.648	-0.041	0.680	-0.042	-0.012	0.001
0.648	-0.040	0.705	-0.042	-0.011	0.001
0.624	-0.044	0.674	-0.042	-0.012	0.001
0.640	-0.061	0.683	-0.042	-0.012	0.000
0.632	-0.051	0.646	-0.042	-0.012	0.001
0.643	-0.037	0.662	-0.041	-0.012	0.000
0.683	-0.007	0.685	-0.041	-0.012	0.000
0.654	-0.030	0.670	-0.042	-0.012	0.001
0.629	-0.021	0.697	-0.042	-0.012	0.001
0.624	-0.046	0.657	-0.042	-0.012	0.001
0.618	-0.055	0.678	-0.042	-0.012	0.001
0.629	-0.052	0.721	-0.041	-0.012	0.000
0.648	-0.036	0.649	-0.041	-0.012	0.001
0.649	-0.042	0.653	-0.042	-0.011	0.001
0.649	-0.023	0.666	-0.041	-0.011	0.001
0.644	-0.037	0.670	-0.042	-0.012	0.001
0.635	-0.057	0.718	-0.042	-0.012	0.000
0.620	-0.050	0.667	-0.042	-0.012	0.001
0.626	-0.036	0.687	-0.042	-0.012	0.001
0.635	-0.050	0.708	-0.042	-0.011	0.001
0.649	-0.038	0.646	-0.042	-0.012	0.001
0.644	-0.031	0.680	-0.042	-0.011	0.001
0.652	-0.026	0.656	-0.042	-0.012	0.001
0.644	-0.038	0.674	-0.042	-0.012	0.001
0.632	-0.043	0.697	-0.042	-0.012	0.000
0.602	-0.028	0.656	-0.042	-0.012	0.001
0.636	-0.039	0.656	-0.042	-0.012	0.001
0.624	-0.039	0.704	-0.041	-0.011	0.001
0.645	-0.043	0.674	-0.042	-0.011	0.001
0.656	-0.050	0.670	-0.042	-0.011	0.001
0.637	-0.039	0.719	-0.042	-0.011	0.001
0.629	-0.043	0.681	-0.042	-0.012	0.001
0.630	-0.052	0.694	-0.042	-0.012	0.000
0.628	-0.047	0.657	-0.042	-0.012	0.001
0.635	-0.042	0.659	-0.041	-0.012	0.001
0.677	-0.016	0.685	-0.042	-0.012	0.000
0.645	-0.032	0.673	-0.042	-0.011	0.001
0.633	-0.021	0.701	-0.042	-0.011	0.001
0.626	-0.044	0.674	-0.042	-0.012	0.001
0.610	-0.049	0.688	-0.042	-0.011	0.001
0.618	-0.053	0.738	-0.042	-0.011	0.000
0.626	-0.048	0.653	-0.042	-0.011	0.001
0.634	-0.040	0.684	-0.042	-0.011	0.001
0.645	-0.024	0.669	-0.042	-0.011	0.000
0.639	-0.038	0.660	-0.042	-0.011	0.001
0.632	-0.035	0.715	-0.042	-0.012	0.001
0.623	-0.045	0.695	-0.042	-0.012	0.001
0.615	-0.053	0.668	-0.042	-0.011	0.001
0.629	-0.049	0.694	-0.042	-0.011	0.001
0.631	-0.037	0.653	-0.042	-0.011	0.001
0.637	-0.046	0.657	-0.042	-0.011	0.001
0.644	-0.027	0.663	-0.042	-0.011	0.000
0.640	-0.032	0.677	-0.042	-0.012	0.001
0.620	-0.037	0.698	-0.042	-0.012	0.001
0.586	-0.025	0.698	-0.042	-0.012	0.000
0.616	-0.048	0.657	-0.042	-0.012	0.001
0.619	-0.055	0.701	-0.041	-0.011	0.001
0.632	-0.033	0.663	-0.042	-0.011	0.001
0.643	-0.041	0.667	-0.042	-0.011	0.001
0.633	-0.029	0.739	-0.042	-0.011	0.001
0.617	-0.043	0.675	-0.042	-0.011	0.001
0.617	-0.046	0.691	-0.042	-0.012	0.000
0.611	-0.046	0.660	-0.042	-0.012	0.001
0.616	-0.043	0.663	-0.042	-0.011	0.001
0.659	-0.020	0.706	-0.041	-0.011	0.000
0.638	-0.038	0.674	-0.042	-0.011	0.001
0.626	-0.025	0.688	-0.042	-0.012	0.001
0.622	-0.033	0.688	-0.042	-0.011	0.001
0.608	-0.047	0.682	-0.042	-0.011	0.001
0.612	-0.048	0.715	-0.042	-0.011	0.000
0.613	-0.037	0.667	-0.042	-0.011	0.001
0.620	-0.043	0.667	-0.042	-0.011	0.001
0.640	-0.021	0.686	-0.041	-0.011	0.000
0.640	-0.035	0.670	-0.042	-0.011	0.001
0.621	-0.030	0.694	-0.042	-0.012	0.001
0.614	-0.043	0.688	-0.042	-0.012	0.001
0.610	-0.045	0.664	-0.042	-0.011	0.001
0.614	-0.052	0.698	-0.042	-0.011	0.000
0.631	-0.044	0.640	-0.042	-0.011	0.001
0.637	-0.044	0.636	-0.042	-0.011	0.001
0.639	-0.027	0.673	-0.042	-0.011	0.001
0.641	-0.028	0.660	-0.042	-0.012	0.001
0.619	-0.034	0.705	-0.042	-0.011	0.001
0.586	-0.024	0.691	-0.042	-0.012	0.000
0.602	-0.052	0.661	-0.042	-0.011	0.001
0.616	-0.053	0.702	-0.042	-0.011	0.001
0.625	-0.035	0.653	-0.042	-0.011	0.001
0.635	-0.043	0.670	-0.042	-0.011	0.001
0.630	-0.037	0.736	-0.043	-0.011	0.001
0.616	-0.048	0.668	-0.042	-0.011	0.001
0.605	-0.047	0.698	-0.042	-0.011	0.000
0.604	-0.054	0.657	-0.042	-0.011	0.001
0.605	-0.045	0.671	-0.042	-0.011	0.001
0.649	-0.021	0.696	-0.041	-0.011	0.000
0.628	-0.029	0.677	-0.041	-0.011	0.001
0.616	-0.021	0.694	-0.042	-0.011	0.001
0.619	-0.037	0.681	-0.042	-0.011	0.001
0.605	-0.053	0.675	-0.042	-0.011	0.001
0.601	-0.065	0.705	-0.042	-0.011	0.000
0.608	-0.036	0.667	-0.042	-0.011	0.001
0.613	-0.035	0.667	-0.042	-0.011	0.000
0.633	-0.024	0.697	-0.042	-0.011	0.000
0.631	-0.032	0.660	-0.042	-0.011	0.001
0.611	-0.031	0.705	-0.042	-0.011	0.001
0.609	-0.045	0.695	-0.042	-0.011	0.001
0.600	-0.041	0.678	-0.042	-0.011	0.001
0.615	-0.053	0.681	-0.042	-0.011	0.001
0.612	-0.049	0.664	-0.042	-0.011	0.001
0.625	-0.047	0.644	-0.042	-0.011	0.001
0.634	-0.028	0.670	-0.042	-0.011	0.000
0.628	-0.037	0.671	-0.042	-0.011	0.001
0.613	-0.044	0.701	-0.042	-0.012	0.000
0.584	-0.030	0.691	-0.042	-0.012	0.001
0.600	-0.048	0.664	-0.042	-0.011	0.001
0.601	-0.052	0.715	-0.042	-0.011	0.001
0.627	-0.030	0.657	-0.042	-0.011	0.001
0.629	-0.042	0.674	-0.042	-0.011	0.001
0.629	-0.033	0.716	-0.043	-0.011	0.001
0.606	-0.034	0.651	-0.042	-0.011	0.001
0.602	-0.048	0.678	-0.042	-0.011	0.000
0.594	-0.052	0.671	-0.042	-0.011	0.001
0.599	-0.046	0.667	-0.042	-0.011	0.000
0.650	-0.011	0.679	-0.042	-0.011	0.000
0.623	-0.036	0.681	-0.042	-0.011	0.001
0.609	-0.030	0.695	-0.042	-0.011	0.001
0.607	-0.043	0.685	-0.042	-0.011	0.001
0.595	-0.047	0.695	-0.042	-0.011	0.001
0.600	-0.050	0.729	-0.042	-0.011	0.000
0.606	-0.043	0.640	-0.042	-0.011	0.001
0.614	-0.040	0.674	-0.042	-0.011	0.001
0.627	-0.025	0.694	-0.042	-0.011	0.000
0.620	-0.033	0.664	-0.042	-0.012	0.001
0.603	-0.030	0.688	-0.042	-0.011	0.001
0.593	-0.048	0.688	-0.042	-0.011	0.001
0.593	-0.050	0.672	-0.042	-0.011	0.001
0.612	-0.050	0.715	-0.042	-0.011	0.001
0.615	-0.042	0.647	-0.042	-0.011	0.001
0.622	-0.047	0.668	-0.042	-0.011	0.001
0.626	-0.028	0.660	-0.042	-0.011	0.001
0.627	-0.044	0.671	-0.042	-0.011	0.001
0.606	-0.044	0.705	-0.042	-0.011	0.000
0.576	-0.031	0.677	-0.042	-0.011	0.000
0.607	-0.048	0.657	-0.042	-0.011	0.001
0.601	-0.056	0.708	-0.042	-0.011	0.001
0.615	-0.033	0.664	-0.042	-0.011	0.001
0.621	-0.038	0.670	-0.042	-0.011	0.001
0.619	-0.044	0.726	-0.043	-0.011	0.001
0.605	-0.058	0.675	-0.042	-0.011	0.001
0.593	-0.053	0.674	-0.042	-0.011	0.000
0.585	-0.052	0.661	-0.042	-0.011	0.001
0.604	-0.049	0.664	-0.042	-0.011	0.001
0.643	-0.025	0.686	-0.042	-0.011	0.000
0.617	-0.041	0.681	-0.042	-0.011	0.001
0.600	-0.027	0.681	-0.042	-0.011	0.001
0.604	-0.039	0.688	-0.042	-0.011	0.001
0.587	-0.054	0.672	-0.043	-0.011	0.001
0.606	-0.063	0.698	-0.042	-0.011	0.000
0.597	-0.056	0.651	-0.042	-0.011	0.001
0.617	-0.046	0.657	-0.042	-0.011	0.000
0.633	-0.032	0.673	-0.042	-0.011	0.000
0.622	-0.038	0.654	-0.042	-0.011	0.001
0.612	-0.031	0.691	-0.042	-0.011	0.001
0.605	-0.040	0.692	-0.043	-0.011	0.001
0.601	-0.046	0.678	-0.042	-0.011	0.001
0.598	-0.055	0.691	-0.042	-0.011	0.000
0.603	-0.055	0.661	-0.042	-0.011	0.001
0.611	-0.057	0.613	-0.042	-0.011	0.001
0.624	-0.025	0.684	-0.042	-0.011	0.000
0.627	-0.034	0.664	-0.042	-0.011	0.001
0.606	-0.039	0.685	-0.042	-0.011	0.001
0.573	-0.027	0.691	-0.042	-0.011	0.000
0.597	-0.056	0.661	-0.042	-0.011	0.001
0.591	-0.052	0.712	-0.042	-0.011	0.001
0.607	-0.049	0.657	-0.042	-0.011	0.001
0.625	-0.052	0.647	-0.042	-0.011	0.001
0.624	-0.039	0.722	-0.043	-0.011	0.000
0.605	-0.035	0.668	-0.042	-0.011	0.001
0.604	-0.033	0.681	-0.042	-0.011	0.001
0.585	-0.041	0.668	-0.042	-0.011	0.001
0.595	-0.052	0.664	-0.042	-0.011	0.001
0.634	-0.046	0.711	-0.042	-0.011	0.000
0.603	-0.044	0.685	-0.042	-0.011	0.001
0.605	-0.029	0.650	-0.042	-0.011	0.001
0.611	-0.039	0.695	-0.043	-0.011	0.001
0.583	-0.053	0.696	-0.042	-0.011	0.001
0.598	-0.054	0.675	-0.043	-0.011	0.000
0.581	-0.040	0.661	-0.042	-0.011	0.001
0.598	-0.049	0.647	-0.042	-0.011	0.001
0.622	-0.035	0.690	-0.042	-0.011	0.000
0.612	-0.041	0.671	-0.042	-0.011	0.001
0.608	-0.016	0.671	-0.042	-0.011	0.001
0.608	-0.045	0.702	-0.043	-0.011	0.001
0.589	-0.046	0.689	-0.043	-0.011	0.001
0.600	-0.054	0.678	-0.042	-0.011	0.000
0.576	-0.060	0.661	-0.042	-0.011	0.001
0.601	-0.053	0.627	-0.042	-0.010	0.001
0.627	-0.039	0.666	-0.042	-0.011	0.000
0.618	-0.046	0.657	-0.042	-0.011	0.001
0.604	-0.027	0.688	-0.042	-0.011	0.001
0.572	-0.028	0.681	-0.043	-0.011	0.000
0.589	-0.049	0.664	-0.042	-0.011	0.001
0.588	-0.055	0.692	-0.042	-0.011	0.001
0.600	-0.049	0.668	-0.042	-0.011	0.001
0.608	-0.061	0.644	-0.042	-0.010	0.001
0.620	-0.035	0.716	-0.043	-0.010	0.000
0.603	-0.046	0.668	-0.043	-0.011	0.001
0.597	-0.045	0.688	-0.043	-0.011	0.000
0.585	-0.043	0.678	-0.043	-0.011	0.000
0.591	-0.055	0.648	-0.042	-0.011	0.001
0.618	-0.045	0.694	-0.042	-0.011	0.000
0.603	-0.040	0.664	-0.042	-0.011	0.001
0.601	-0.030	0.661	-0.042	-0.011	0.001
0.619	-0.042	0.692	-0.042	-0.011	0.001
0.593	-0.049	0.665	-0.043	-0.011	0.001
0.598	-0.051	0.651	-0.043	-0.011	0.001
0.579	-0.046	0.672	-0.043	-0.011	0.000
0.597	-0.048	0.664	-0.042	-0.011	0.001
0.611	-0.044	0.684	-0.042	-0.011	0.000
0.604	-0.049	0.685	-0.042	-0.011	0.001
0.598	-0.012	0.661	-0.042	-0.011	0.001
0.612	-0.041	0.706	-0.043	-0.011	0.001
0.582	-0.058	0.662	-0.043	-0.011	0.001
0.590	-0.051	0.675	-0.042	-0.011	0.001
0.590	-0.063	0.661	-0.042	-0.011	0.001
0.591	-0.056	0.603	-0.043	-0.010	0.001
0.614	-0.038	0.680	-0.042	-0.011	0.000
0.613	-0.048	0.647	-0.042	-0.011	0.001
0.602	-0.027	0.668	-0.042	-0.011	0.001
0.579	-0.028	0.712	-0.043	-0.011	0.000
0.578	-0.045	0.668	-0.042	-0.011	0.001
0.585	-0.062	0.689	-0.042	-0.011	0.001
0.592	-0.060	0.655	-0.042	-0.011	0.001
0.607	-0.060	0.620	-0.043	-0.010	0.001
0.616	-0.044	0.736	-0.043	-0.011	0.000
0.593	-0.046	0.682	-0.043	-0.011	0.001
0.593	-0.037	0.674	-0.043	-0.011	0.000
0.571	-0.049	0.685	-0.043	-0.011	0.000
0.583	-0.050	0.651	-0.042	-0.011	0.001
0.609	-0.048	0.684	-0.042	-0.011	0.000
0.603	-0.052	0.692	-0.042	-0.011	0.001
0.604	-0.031	0.651	-0.042	-0.011	0.001
0.604	-0.047	0.716	-0.043	-0.011	0.001
0.598	-0.053	0.655	-0.043	-0.011	0.001
0.595	-0.046	0.671	-0.043	-0.011	0.000
0.579	-0.048	0.651	-0.042	-0.011	0.000
0.590	-0.055	0.661	-0.043	-0.011	0.001
0.611	-0.039	0.681	-0.042	-0.011	0.000
0.596	-0.043	0.668	-0.042	-0.011	0.001
0.598	-0.017	0.658	-0.042	-0.011	0.001
0.598	-0.046	0.709	-0.043	-0.011	0.001
0.583	-0.054	0.675	-0.043	-0.011	0.001
0.594	-0.054	0.678	-0.043	-0.011	0.000
0.577	-0.057	0.648	-0.043	-0.011	0.000
0.594	-0.059	0.604	-0.042	-0.010	0.001
0.618	-0.043	0.687	-0.042	-0.011	0.000
0.606	-0.046	0.647	-0.043	-0.011	0.001
0.594	-0.026	0.675	-0.042	-0.011	0.001
0.564	-0.026	0.716	-0.043	-0.011	0.000
0.581	-0.055	0.655	-0.043	-0.011	0.001
0.584	-0.063	0.686	-0.043	-0.011	0.001
0.587	-0.053	0.661	-0.042	-0.011	0.001
0.609	-0.054	0.631	-0.043	-0.010	0.001
0.610	-0.052	0.709	-0.043	-0.010	0.000
0.597	-0.052	0.662	-0.043	-0.011	0.001
0.597	-0.042	0.682	-0.043	-0.011	0.001
0.572	-0.046	0.665	-0.043	-0.011	0.000
0.577	-0.046	0.658	-0.042	-0.011	0.001
0.614	-0.041	0.691	-0.042	-0.011	0.000
0.607	-0.054	0.675	-0.043	-0.011	0.001
0.600	-0.046	0.658	-0.042	-0.010	0.001
0.599	-0.042	0.689	-0.043	-0.011	0.000
0.581	-0.053	0.665	-0.043	-0.011	0.001
0.586	-0.054	0.682	-0.043	-0.011	0.000
0.569	-0.043	0.655	-0.043	-0.011	0.001
0.576	-0.059	0.648	-0.042	-0.011	0.001
0.612	-0.037	0.670	-0.042	-0.011	0.000
0.590	-0.044	0.661	-0.043	-0.010	0.001
0.596	-0.022	0.661	-0.042	-0.011	0.001
0.597	-0.046	0.696	-0.043	-0.011	0.001
0.584	-0.063	0.659	-0.043	-0.011	0.001
0.591	-0.056	0.709	-0.043	-0.011	0.000
0.579	-0.063	0.651	-0.042	-0.011	0.000
0.598	-0.056	0.617	-0.043	-0.010	0.000
0.606	-0.037	0.667	-0.042	-0.011	0.000
0.601	-0.049	0.671	-0.043	-0.011	0.001
0.582	-0.032	0.692	-0.043	-0.011	0.001
0.554	-0.029	0.706	-0.043	-0.011	0.000
0.578	-0.059	0.662	-0.043	-0.011	0.001
0.568	-0.066	0.685	-0.042	-0.011	0.000
0.583	-0.058	0.672	-0.042	-0.011	0.000
0.611	-0.065	0.620	-0.043	-0.010	0.000
0.613	-0.044	0.706	-0.043	-0.010	0.000
0.591	-0.050	0.662	-0.043	-0.011	0.001
0.582	-0.049	0.675	-0.043	-0.011	0.000
0.568	-0.047	0.689	-0.042	-0.011	0.000
0.574	-0.052	0.658	-0.042	-0.011	0.000
0.604	-0.042	0.684	-0.042	-0.011	0.000
0.594	-0.053	0.665	-0.042	-0.011	0.001
0.594	-0.034	0.654	-0.043	-0.011	0.001
0.589	-0.042	0.678	-0.043	-0.011	0.000
0.577	-0.054	0.679	-0.043	-0.011	0.001
0.584	-0.053	0.695	-0.043	-0.011	0.000
0.565	-0.042	0.668	-0.043	-0.011	0.001
0.566	-0.051	0.648	-0.042	-0.010	0.000
0.606	-0.036	0.670	-0.042	-0.011	0.000
0.600	-0.045	0.664	-0.042	-0.011	0.001
0.585	-0.021	0.685	-0.043	-0.011	0.001
0.579	-0.047	0.703	-0.043	-0.011	0.001
0.562	-0.056	0.659	-0.043	-0.011	0.001
0.576	-0.062	0.710	-0.043	-0.010	0.000
0.575	-0.060	0.658	-0.042	-0.011	0.000
0.589	-0.054	0.610	-0.043	-0.010	0.000
0.602	-0.038	0.667	-0.042	-0.011	0.000
0.597	-0.048	0.644	-0.043	-0.011	0.001
0.583	-0.044	0.685	-0.043	-0.011	0.000
0.552	-0.031	0.695	-0.043	-0.011	0.000
0.576	-0.060	0.658	-0.043	-0.011	0.000
0.574	-0.069	0.682	-0.042	-0.010	0.000
0.585	-0.048	0.651	-0.042	-0.011	0.001
0.594	-0.049	0.637	-0.043	-0.010	0.000
0.594	-0.050	0.723	-0.043	-0.010	0.000
0.585	-0.051	0.658	-0.043	-0.011	0.001
0.574	-0.056	0.665	-0.043	-0.011	0.000
0.556	-0.053	0.658	-0.043	-0.011	0.000
0.575	-0.055	0.658	-0.042	-0.011	0.001
0.611	-0.046	0.657	-0.043	-0.011	-0.000
0.579	-0.046	0.675	-0.042	-0.011	0.001
0.586	-0.037	0.671	-0.043	-0.010	0.000
0.591	-0.047	0.672	-0.043	-0.011	0.000
0.563	-0.066	0.679	-0.043	-0.011	0.001
0.571	-0.053	0.678	-0.043	-0.011	0.000
0.569	-0.047	0.665	-0.043	-0.011	0.000
0.579	-0.057	0.641	-0.043	-0.010	0.000
0.594	-0.038	0.660	-0.042	-0.011	0.000
0.586	-0.053	0.655	-0.043	-0.011	0.001
0.580	-0.035	0.678	-0.043	-0.011	0.001
0.579	-0.048	0.703	-0.043	-0.011	0.000
0.565	-0.061	0.659	-0.043	-0.011	0.000
0.580	-0.069	0.682	-0.043	-0.010	0.000
0.567	-0.063	0.648	-0.043	-0.011	0.000
0.584	-0.051	0.627	-0.042	-0.010	0.000
0.605	-0.040	0.661	-0.043	-0.011	0.000
0.595	-0.034	0.654	-0.043	-0.011	0.000
0.573	-0.035	0.682	-0.043	-0.011	0.000
0.542	-0.046	0.703	-0.043	-0.011	-0.000
0.563	-0.052	0.658	-0.043	-0.011	0.001
0.563	-0.071	0.703	-0.042	-0.010	0.000
0.578	-0.049	0.665	-0.042	-0.010	0.000
0.590	-0.053	0.634	-0.043	-0.010	0.000
0.597	-0.045	0.716	-0.043	-0.010	0.000
0.577	-0.047	0.651	-0.043	-0.010	0.001
0.569	-0.057	0.682	-0.043	-0.011	0.000
0.549	-0.051	0.669	-0.043	-0.011	0.000
0.563	-0.062	0.658	-0.043	-0.011	0.000
0.599	-0.047	0.681	-0.042	-0.011	-0.000
0.578	-0.051	0.672	-0.043	-0.010	0.001
0.581	-0.042	0.665	-0.043	-0.010	0.001
0.578	-0.047	0.692	-0.043	-0.010	0.000
0.565	-0.061	0.672	-0.043	-0.010	0.000
0.578	-0.060	0.679	-0.043	-0.011	0.000
0.555	-0.055	0.652	-0.043	-0.011	0.000
0.572	-0.050	0.634	-0.042	-0.010	0.000
0.602	-0.040	0.684	-0.042	-0.011	0.000
0.586	-0.054	0.665	-0.043	-0.010	0.001
0.582	-0.036	0.672	-0.043	-0.011	0.001
0.579	-0.050	0.692	-0.043	-0.011	0.000
0.562	-0.061	0.676	-0.043	-0.010	0.001
0.566	-0.066	0.675	-0.043	-0.011	0.000
0.564	-0.070	0.665	-0.042	-0.011	0.000
0.575	-0.057	0.624	-0.043	-0.010	0.000
0.598	-0.038	0.671	-0.042	-0.011	0.000
0.586	-0.053	0.637	-0.043	-0.011	0.000
0.570	-0.043	0.679	-0.043	-0.011	0.000
0.541	-0.036	0.675	-0.043	-0.011	0.000
0.559	-0.060	0.648	-0.043	-0.010	0.001
0.563	-0.066	0.706	-0.043	-0.010	0.000
0.575	-0.054	0.648	-0.042	-0.010	0.001
0.592	-0.056	0.641	-0.043	-0.010	0.000
0.587	-0.040	0.717	-0.043	-0.010	0.000
0.565	-0.056	0.645	-0.043	-0.010	0.001
0.577	-0.056	0.692	-0.043	-0.011	0.000
0.553	-0.066	0.655	-0.043	-0.010	0.000
0.566	-0.053	0.651	-0.042	-0.011	0.000
0.612	-0.041	0.677	-0.043	-0.010	-0.000
0.579	-0.045	0.665	-0.043	-0.010	0.001
0.574	-0.040	0.695	-0.043	-0.010	0.000
0.565	-0.049	0.662	-0.043	-0.010	0.000
0.557	-0.054	0.662	-0.043	-0.010	0.000
0.561	-0.067	0.703	-0.042	-0.010	0.000
0.565	-0.056	0.638	-0.043	-0.011	0.001
0.580	-0.047	0.668	-0.043	-0.010	0.000
0.595	-0.042	0.668	-0.043	-0.010	0.000
0.587	-0.047	0.658	-0.043	-0.010	0.000
0.571	-0.053	0.703	-0.043	-0.011	0.000
0.565	-0.056	0.669	-0.043	-0.011	0.000
0.557	-0.059	0.666	-0.043	-0.010	0.000
0.570	-0.060	0.713	-0.043	-0.010	0.000
0.576	-0.053	0.651	-0.043	-0.010	0.000
0.583	-0.068	0.648	-0.043	-0.010	0.000
0.583	-0.037	0.658	-0.043	-0.010	0.000
0.589	-0.045	0.637	-0.043	-0.011	0.000
0.566	-0.060	0.686	-0.043	-0.010	0.000
0.534	-0.039	0.641	-0.043	-0.011	0.000
0.548	-0.068	0.638	-0.043	-0.010	0.000
0.562	-0.069	0.675	-0.043	-0.010	0.000
0.582	-0.049	0.641	-0.043	-0.010	0.000
0.584	-0.052	0.655	-0.043	-0.010	0.000
0.578	-0.045	0.700	-0.043	-0.010	0.000
0.569	-0.057	0.645	-0.043	-0.010	0.000
0.565	-0.067	0.645	-0.043	-0.011	-0.000
0.549	-0.068	0.662	-0.043	-0.011	0.000
0.564	-0.047	0.644	-0.043	-0.011	0.000
0.599	-0.034	0.677	-0.043	-0.010	-0.000
0.578	-0.046	0.655	-0.043	-0.010	0.001
0.574	-0.033	0.679	-0.043	-0.010	0.000
0.572	-0.051	0.676	-0.043	-0.010	0.000
0.551	-0.060	0.669	-0.043	-0.010	0.000
0.567	-0.059	0.699	-0.043	-0.010	0.000
0.565	-0.058	0.617	-0.043	-0.010	0.000
0.567	-0.058	0.631	-0.043	-0.010	0.000
0.588	-0.043	0.661	-0.043	-0.010	-0.000
0.573	-0.046	0.644	-0.043	-0.010	0.000
0.570	-0.041	0.682	-0.043	-0.010	0.000
0.567	-0.055	0.689	-0.043	-0.010	0.000
0.554	-0.069	0.666	-0.043	-0.010	0.000
0.563	-0.068	0.662	-0.043	-0.010	0.000
0.564	-0.066	0.635	-0.043	-0.010	0.000
0.571	-0.060	0.607	-0.043	-0.009	0.000
0.591	-0.054	0.658	-0.043	-0.010	-0.000
0.581	-0.041	0.662	-0.043	-0.010	0.000
0.566	-0.050	0.662	-0.043	-0.011	0.000
0.542	-0.044	0.682	-0.043	-0.011	-0.000
0.565	-0.060	0.641	-0.043	-0.010	0.000
0.556	-0.067	0.686	-0.043	-0.010	0.000
0.568	-0.052	0.645	-0.043	-0.010	0.000
0.584	-0.064	0.624	-0.043	-0.010	0.000
0.594	-0.050	0.696	-0.044	-0.010	0.000
0.568	-0.055	0.669	-0.043	-0.010	0.001
0.567	-0.053	0.648	-0.043	-0.011	0.000
0.550	-0.061	0.635	-0.043	-0.010	0.000
0.561	-0.059	0.634	-0.043	-0.010	0.000
0.605	-0.040	0.670	-0.042	-0.010	-0.000
0.579	-0.049	0.631	-0.043	-0.010	0.001
0.572	-0.048	0.655	-0.043	-0.010	0.000
0.580	-0.057	0.655	-0.043	-0.010	0.000
0.551	-0.064	0.646	-0.043	-0.010	0.000
0.559	-0.076	0.689	-0.043	-0.010	0.000
0.553	-0.060	0.621	-0.043	-0.010	0.000
0.568	-0.061	0.627	-0.043	-0.010	-0.000
0.590	-0.040	0.681	-0.043	-0.010	0.000
0.584	-0.050	0.637	-0.043	-0.010	0.000
0.567	-0.048	0.655	-0.043	-0.010	0.000
0.564	-0.064	0.676	-0.043	-0.010	0.000
0.555	-0.067	0.656	-0.043	-0.010	0.000
0.561	-0.072	0.672	-0.043	-0.010	0.000
0.572	-0.067	0.628	-0.043	-0.010	0.000
0.584	-0.062	0.617	-0.043	-0.010	0.000
0.589	-0.050	0.658	-0.043	-0.010	0.000
0.574	-0.052	0.641	-0.043	-0.010	0.000
0.571	-0.056	0.661	-0.043	-0.011	0.000
0.532	-0.050	0.669	-0.043	-0.011	-0.000
0.561	-0.053	0.624	-0.043	-0.010	0.000
0.560	-0.059	0.682	-0.043	-0.010	0.000
0.584	-0.055	0.638	-0.043	-0.010	0.000
0.576	-0.066	0.645	-0.043	-0.010	0.000
0.585	-0.059	0.672	-0.044	-0.010	0.000
0.566	-0.067	0.632	-0.043	-0.010	0.000
0.565	-0.080	0.662	-0.043	-0.011	-0.000
0.553	-0.066	0.617	-0.043	-0.010	0.000
0.574	-0.060	0.647	-0.043	-0.010	0.000
0.605	-0.033	0.663	-0.043	-0.010	-0.000
0.582	-0.060	0.644	-0.043	-0.010	0.000
0.568	-0.046	0.679	-0.043	-0.010	0.000
0.555	-0.057	0.645	-0.043	-0.010	0.000
0.553	-0.075	0.642	-0.043	-0.010	0.001
0.566	-0.084	0.686	-0.043	-0.010	-0.000
0.568	-0.064	0.618	-0.043	-0.010	0.000
0.569	-0.055	0.631	-0.043	-0.010	0.000
0.579	-0.044	0.637	-0.043	-0.010	-0.000
0.575	-0.051	0.635	-0.043	-0.010	0.000
0.571	-0.068	0.672	-0.043	-0.010	-0.000
0.554	-0.059	0.625	-0.043	-0.010	0.000
0.561	-0.068	0.666	-0.043	-0.010	0.000
0.573	-0.069	0.665	-0.043	-0.010	0.000
0.579	-0.057	0.617	-0.043	-0.010	0.000
0.584	-0.063	0.635	-0.043	-0.010	0.000
0.582	-0.048	0.631	-0.043	-0.010	0.000
0.573	-0.055	0.638	-0.043	-0.010	0.000
0.554	-0.072	0.666	-0.043	-0.010	-0.000
0.532	-0.052	0.624	-0.043	-0.010	0.000
0.561	-0.057	0.638	-0.043	-0.010	-0.000
0.564	-0.063	0.665	-0.043	-0.010	0.000
0.582	-0.052	0.624	-0.043	-0.010	0.000
0.581	-0.068	0.655	-0.043	-0.010	0.000
0.569	-0.057	0.676	-0.044	-0.010	0.000
0.558	-0.074	0.635	-0.043	-0.010	0.000
0.561	-0.075	0.645	-0.043	-0.010	-0.000
0.561	-0.077	0.618	-0.043	-0.010	0.000
0.567	-0.057	0.613	-0.043	-0.010	-0.000
0.602	-0.045	0.626	-0.043	-0.010	-0.000
0.576	-0.065	0.641	-0.043	-0.010	0.000
0.565	-0.036	0.661	-0.043	-0.010	0.000
0.562	-0.064	0.635	-0.043	-0.010	0.000
0.549	-0.071	0.628	-0.043	-0.010	0.000
0.561	-0.082	0.696	-0.043	-0.010	-0.000
0.564	-0.070	0.618	-0.043	-0.010	0.000
0.562	-0.064	0.617	-0.043	-0.010	-0.000
0.578	-0.051	0.637	-0.043	-0.010	-0.000
0.576	-0.052	0.611	-0.043	-0.010	0.000
0.555	-0.060	0.651	-0.043	-0.010	-0.000
0.551	-0.069	0.628	-0.043	-0.010	0.000
0.552	-0.071	0.642	-0.043	-0.010	0.000
0.558	-0.083	0.666	-0.043	-0.010	0.000
0.584	-0.065	0.621	-0.043	-0.010	0.000
0.581	-0.071	0.638	-0.043	-0.010	0.000
0.576	-0.053	0.641	-0.043	-0.010	0.000
0.573	-0.048	0.628	-0.043	-0.010	0.000
0.562	-0.067	0.658	-0.043	-0.010	-0.000
0.540	-0.054	0.628	-0.043	-0.010	-0.000
0.563	-0.067	0.617	-0.043	-0.010	0.000
0.568	-0.073	0.665	-0.043	-0.010	-0.000
0.574	-0.058	0.631	-0.043	-0.010	0.000
0.586	-0.059	0.655	-0.043	-0.010	0.000
0.572	-0.059	0.642	-0.044	-0.010	0.000
0.551	-0.068	0.632	-0.043	-0.010	0.000
0.558	-0.080	0.631	-0.043	-0.010	-0.000
0.556	-0.078	0.614	-0.043	-0.010	0.000
0.555	-0.064	0.628	-0.043	-0.010	0.000
0.607	-0.044	0.636	-0.043	-0.010	-0.000
0.579	-0.050	0.621	-0.043	-0.010	0.000
0.564	-0.043	0.668	-0.043	-0.010	0.000
0.558	-0.061	0.628	-0.043	-0.010	0.000
0.539	-0.070	0.642	-0.043	-0.010	0.000
0.548	-0.086	0.682	-0.043	-0.010	-0.000
0.568	-0.075	0.607	-0.043	-0.010	0.000
0.564	-0.070	0.621	-0.043	-0.010	-0.000
0.590	-0.048	0.637	-0.043	-0.010	-0.000
0.572	-0.059	0.618	-0.043	-0.010	0.000
0.557	-0.072	0.641	-0.043	-0.010	-0.000
0.557	-0.061	0.642	-0.043	-0.010	0.000
0.552	-0.072	0.635	-0.043	-0.010	0.000
0.557	-0.081	0.655	-0.043	-0.010	-0.000
0.567	-0.060	0.617	-0.043	-0.010	0.000
0.573	-0.074	0.604	-0.043	-0.010	-0.000
0.575	-0.059	0.634	-0.043	-0.010	-0.000
0.577	-0.056	0.621	-0.043	-0.010	-0.000
0.562	-0.066	0.658	-0.043	-0.010	-0.000
0.527	-0.062	0.638	-0.043	-0.010	-0.000
0.558	-0.068	0.631	-0.043	-0.010	0.000
0.565	-0.072	0.659	-0.043	-0.010	0.000
0.575	-0.062	0.621	-0.043	-0.010	0.000
0.585	-0.062	0.627	-0.043	-0.010	0.000
0.573	-0.064	0.663	-0.044	-0.010	0.000
0.556	-0.074	0.629	-0.044	-0.010	0.000
0.553	-0.072	0.642	-0.044	-0.010	-0.000
0.543	-0.063	0.607	-0.043	-0.010	-0.000
0.559	-0.064	0.624	-0.043	-0.010	-0.000
0.599	-0.047	0.646	-0.043	-0.010	-0.001
0.570	-0.058	0.635	-0.043	-0.010	0.000
0.568	-0.046	0.651	-0.043	-0.010	0.000
0.566	-0.066	0.642	-0.044	-0.010	0.000
0.545	-0.065	0.625	-0.043	-0.010	0.000
0.554	-0.076	0.665	-0.043	-0.010	-0.000
0.555	-0.057	0.604	-0.043	-0.010	0.000
0.567	-0.059	0.600	-0.043	-0.010	-0.000
0.587	-0.047	0.657	-0.043	-0.010	-0.000
0.571	-0.058	0.624	-0.043	-0.010	0.000
0.562	-0.059	0.658	-0.043	-0.010	0.000
0.553	-0.067	0.645	-0.043	-0.010	0.000
0.553	-0.070	0.639	-0.043	-0.010	0.000
0.557	-0.072	0.662	-0.043	-0.010	-0.000
0.562	-0.064	0.600	-0.043	-0.010	0.000
0.574	-0.066	0.604	-0.043	-0.010	0.000
0.577	-0.055	0.621	-0.043	-0.010	0.000
0.575	-0.056	0.607	-0.043	-0.010	-0.000
0.556	-0.071	0.672	-0.043	-0.010	-0.000
0.526	-0.061	0.628	-0.043	-0.010	-0.000
0.549	-0.073	0.614	-0.043	-0.010	0.000
0.554	-0.069	0.658	-0.043	-0.009	-0.000
0.573	-0.059	0.611	-0.043	-0.010	0.000
0.572	-0.067	0.624	-0.043	-0.010	-0.000
0.561	-0.064	0.652	-0.044	-0.009	0.000
0.551	-0.069	0.632	-0.044	-0.010	0.000
0.552	-0.086	0.607	-0.044	-0.010	-0.000
0.560	-0.074	0.621	-0.043	-0.010	0.000
0.556	-0.066	0.607	-0.043	-0.010	-0.000
0.599	-0.051	0.623	-0.043	-0.010	-0.001
0.573	-0.055	0.628	-0.043	-0.010	0.000
0.561	-0.050	0.652	-0.043	-0.010	0.000
0.553	-0.068	0.635	-0.044	-0.010	0.000
0.533	-0.079	0.626	-0.043	-0.010	0.000
0.547	-0.079	0.669	-0.043	-0.010	-0.000
0.554	-0.069	0.604	-0.043	-0.010	0.000
0.561	-0.074	0.624	-0.043	-0.009	-0.000
0.574	-0.050	0.617	-0.043	-0.010	-0.000
0.566	-0.061	0.611	-0.044	-0.010	0.000
0.558	-0.083	0.638	-0.043	-0.010	-0.000
0.547	-0.069	0.622	-0.043	-0.010	0.000
0.546	-0.069	0.638	-0.043	-0.010	-0.000
0.553	-0.069	0.665	-0.043	-0.009	-0.000
0.567	-0.056	0.621	-0.043	-0.010	0.000
0.572	-0.068	0.642	-0.044	-0.010	0.000
0.564	-0.056	0.617	-0.043	-0.010	-0.000
0.567	-0.061	0.631	-0.044	-0.010	-0.000
0.543	-0.077	0.645	-0.043	-0.010	-0.000
0.530	-0.066	0.587	-0.043	-0.010	-0.000
0.555	-0.057	0.617	-0.043	-0.010	-0.000
0.555	-0.069	0.638	-0.043	-0.009	-0.000
0.577	-0.058	0.614	-0.043	-0.010	0.000
0.567	-0.063	0.635	-0.043	-0.010	-0.000
0.545	-0.072	0.629	-0.044	-0.010	0.000
0.541	-0.070	0.625	-0.044	-0.010	0.000
0.552	-0.083	0.625	-0.044	-0.010	-0.000
0.561	-0.088	0.594	-0.043	-0.010	0.000
0.563	-0.066	0.645	-0.043	-0.010	-0.000
0.591	-0.042	0.623	-0.043	-0.010	-0.000
0.573	-0.062	0.621	-0.043	-0.010	0.000
0.546	-0.053	0.658	-0.043	-0.010	-0.000
0.546	-0.074	0.587	-0.043	-0.010	0.000
0.534	-0.071	0.646	-0.044	-0.010	-0.000
0.549	-0.082	0.679	-0.043	-0.009	-0.000
0.575	-0.068	0.583	-0.043	-0.010	0.000
0.560	-0.065	0.624	-0.043	-0.009	-0.000
0.568	-0.052	0.614	-0.043	-0.010	-0.000
0.563	-0.057	0.597	-0.044	-0.010	-0.000
0.555	-0.098	0.659	-0.044	-0.010	-0.001
0.543	-0.076	0.601	-0.043	-0.010	0.000
0.561	-0.074	0.625	-0.044	-0.010	-0.000
0.555	-0.068	0.641	-0.043	-0.009	-0.000
0.579	-0.056	0.611	-0.043	-0.010	0.000
0.563	-0.070	0.638	-0.044	-0.010	-0.000
0.563	-0.060	0.601	-0.044	-0.010	0.000
0.569	-0.062	0.617	-0.044	-0.010	-0.000
0.552	-0.078	0.648	-0.043	-0.010	-0.001
0.530	-0.069	0.587	-0.043	-0.010	-0.000
0.554	-0.063	0.597	-0.043	-0.010	-0.000
0.556	-0.063	0.641	-0.043	-0.009	-0.000
0.575	-0.064	0.607	-0.043	-0.010	0.000
0.565	-0.059	0.631	-0.044	-0.010	-0.000
0.552	-0.074	0.632	-0.044	-0.009	0.000
0.540	-0.084	0.626	-0.044	-0.009	0.000
0.549	-0.086	0.618	-0.043	-0.010	-0.001
0.562	-0.089	0.587	-0.043	-0.010	0.000
0.565	-0.065	0.614	-0.043	-0.010	-0.000
0.579	-0.047	0.620	-0.043	-0.009	-0.000
0.563	-0.058	0.621	-0.043	-0.010	-0.000
0.550	-0.048	0.652	-0.043	-0.010	-0.000
0.540	-0.075	0.591	-0.043	-0.010	0.000
0.537	-0.079	0.635	-0.043	-0.009	-0.000
0.548	-0.072	0.662	-0.043	-0.009	-0.000
0.573	-0.067	0.611	-0.043	-0.010	0.000
0.566	-0.060	0.628	-0.044	-0.009	-0.000
0.555	-0.064	0.604	-0.044	-0.010	-0.000
0.564	-0.066	0.614	-0.044	-0.010	-0.000
0.537	-0.107	0.632	-0.044	-0.010	-0.001
0.535	-0.080	0.587	-0.043	-0.010	0.000
0.554	-0.063	0.621	-0.044	-0.009	-0.000
0.549	-0.068	0.611	-0.043	-0.009	-0.000
0.572	-0.063	0.600	-0.043	-0.009	0.000
0.573	-0.064	0.655	-0.043	-0.010	-0.000
0.545	-0.066	0.608	-0.044	-0.010	0.000
0.554	-0.058	0.638	-0.044	-0.010	-0.000
0.550	-0.084	0.634	-0.043	-0.010	-0.001
0.536	-0.076	0.563	-0.043	-0.010	-0.000
0.558	-0.073	0.628	-0.043	-0.010	-0.000
0.559	-0.064	0.621	-0.043	-0.009	-0.000
0.577	-0.058	0.617	-0.043	-0.010	-0.000
0.559	-0.067	0.635	-0.044	-0.010	-0.000
0.541	-0.079	0.616	-0.044	-0.009	0.000
0.536	-0.073	0.629	-0.044	-0.009	-0.000
0.550	-0.086	0.611	-0.044	-0.010	-0.001
0.567	-0.094	0.580	-0.043	-0.010	-0.000
0.563	-0.065	0.614	-0.043	-0.009	-0.000
0.575	-0.052	0.616	-0.043	-0.010	-0.001
0.574	-0.070	0.601	-0.044	-0.009	-0.000
0.558	-0.048	0.638	-0.043	-0.010	-0.000
0.540	-0.084	0.591	-0.043	-0.010	-0.000
0.538	-0.079	0.635	-0.044	-0.009	-0.000
0.550	-0.074	0.645	-0.043	-0.009	-0.000
0.571	-0.078	0.590	-0.043	-0.010	0.000
0.564	-0.066	0.600	-0.044	-0.009	-0.000
0.563	-0.064	0.601	-0.044	-0.009	-0.000
0.574	-0.067	0.607	-0.044	-0.010	-0.000
0.557	-0.101	0.666	-0.044	-0.010	-0.001
0.533	-0.073	0.598	-0.043	-0.010	0.000
0.548	-0.067	0.621	-0.044	-0.009	-0.000
0.548	-0.073	0.638	-0.043	-0.009	-0.000
0.571	-0.072	0.584	-0.043	-0.009	0.000
0.564	-0.077	0.618	-0.043	-0.010	-0.000
0.569	-0.068	0.621	-0.044	-0.009	-0.000
0.562	-0.072	0.608	-0.044	-0.010	-0.000
0.550	-0.087	0.628	-0.044	-0.010	-0.001
0.530	-0.074	0.590	-0.043	-0.010	-0.000
0.552	-0.070	0.597	-0.043	-0.009	-0.001
0.553	-0.075	0.631	-0.043	-0.009	-0.000
0.567	-0.066	0.587	-0.043	-0.009	-0.000
0.557	-0.066	0.648	-0.044	-0.010	-0.000
0.548	-0.079	0.622	-0.044	-0.009	-0.000
0.547	-0.077	0.618	-0.044	-0.009	-0.000
0.553	-0.084	0.638	-0.044	-0.010	-0.001
0.556	-0.096	0.556	-0.043	-0.009	-0.000
0.552	-0.070	0.603	-0.043	-0.010	-0.001
0.596	-0.061	0.626	-0.043	-0.009	-0.001
0.576	-0.069	0.587	-0.044	-0.010	-0.000
0.550	-0.062	0.642	-0.044	-0.010	-0.000
0.541	-0.080	0.605	-0.044	-0.010	-0.000
0.528	-0.092	0.601	-0.044	-0.009	-0.000
0.552	-0.080	0.661	-0.043	-0.009	-0.001
0.563	-0.085	0.567	-0.043	-0.009	0.000
0.561	-0.078	0.594	-0.043	-0.009	-0.000
0.570	-0.056	0.607	-0.043	-0.009	-0.000
0.571	-0.064	0.593	-0.044	-0.010	-0.000
0.553	-0.101	0.645	-0.044	-0.010	-0.001
0.545	-0.087	0.601	-0.044	-0.010	-0.000
0.554	-0.080	0.614	-0.044	-0.010	-0.000
0.554	-0.087	0.631	-0.043	-0.009	-0.001
0.567	-0.077	0.590	-0.043	-0.009	-0.000
0.570	-0.079	0.621	-0.044	-0.009	-0.000
0.570	-0.067	0.607	-0.043	-0.009	-0.000
0.565	-0.068	0.601	-0.044	-0.009	-0.000
0.551	-0.081	0.638	-0.044	-0.010	-0.001
0.531	-0.075	0.584	-0.044	-0.010	-0.000
0.565	-0.071	0.604	-0.043	-0.009	-0.000
0.554	-0.074	0.621	-0.043	-0.009	-0.000
0.573	-0.078	0.583	-0.043	-0.009	-0.000
0.576	-0.076	0.610	-0.044	-0.009	-0.000
0.558	-0.084	0.622	-0.044	-0.009	-0.000
0.537	-0.077	0.591	-0.044	-0.010	-0.000
0.560	-0.095	0.614	-0.044	-0.010	-0.001
0.554	-0.087	0.580	-0.043	-0.010	-0.000
0.558	-0.077	0.590	-0.043	-0.009	-0.001
0.597	-0.050	0.602	-0.043	-0.010	-0.001
0.570	-0.068	0.590	-0.044	-0.009	-0.000
0.560	-0.059	0.610	-0.043	-0.010	-0.000
0.553	-0.076	0.598	-0.044	-0.010	-0.000
0.537	-0.088	0.608	-0.044	-0.009	-0.000
0.551	-0.093	0.638	-0.043	-0.009	-0.001
[truncated: 119,000 more rows]
