# Supplementary material for: Identification of Haptic Based Guiding Using Hard Reins
Source: PLoS One. 2015 Jul 22;10(7):e0132020. doi: 10.1371/journal.pone.0132020 (PMC4511788; doi:10.1371/journal.pone.0132020)
Supplement: S5 File — (ZIP) [file pone.0132020.s005.zip › Exp2_ForceData1/Subject5/path1/T9.csv]

-0.384	0.296	0.171	-0.030	0.007	-0.005
-0.390	0.297	0.218	-0.029	0.007	-0.006
-0.412	0.286	0.165	-0.030	0.007	-0.005
-0.405	0.283	0.161	-0.030	0.007	-0.005
-0.404	0.271	0.174	-0.029	0.007	-0.006
-0.410	0.273	0.147	-0.029	0.007	-0.006
-0.400	0.290	0.150	-0.029	0.007	-0.005
-0.368	0.306	0.183	-0.029	0.007	-0.006
-0.384	0.295	0.163	-0.029	0.007	-0.005
-0.384	0.291	0.123	-0.030	0.007	-0.005
-0.382	0.298	0.177	-0.029	0.007	-0.006
-0.380	0.299	0.170	-0.029	0.007	-0.005
-0.394	0.316	0.109	-0.030	0.007	-0.005
-0.393	0.313	0.184	-0.029	0.007	-0.005
-0.396	0.289	0.222	-0.030	0.006	-0.005
-0.421	0.282	0.151	-0.030	0.007	-0.005
-0.395	0.294	0.184	-0.029	0.007	-0.006
-0.404	0.286	0.170	-0.029	0.007	-0.006
-0.417	0.294	0.123	-0.029	0.007	-0.005
-0.403	0.292	0.174	-0.029	0.007	-0.005
-0.401	0.282	0.167	-0.029	0.007	-0.006
-0.385	0.302	0.157	-0.029	0.007	-0.005
-0.371	0.281	0.126	-0.029	0.008	-0.005
-0.373	0.292	0.205	-0.030	0.007	-0.006
-0.384	0.298	0.143	-0.029	0.007	-0.005
-0.382	0.309	0.160	-0.029	0.007	-0.005
-0.395	0.297	0.215	-0.030	0.007	-0.006
-0.398	0.285	0.175	-0.030	0.007	-0.005
-0.435	0.263	0.135	-0.030	0.007	-0.005
-0.395	0.285	0.167	-0.029	0.007	-0.006
-0.397	0.263	0.150	-0.030	0.007	-0.006
-0.413	0.294	0.133	-0.029	0.007	-0.005
-0.385	0.296	0.167	-0.029	0.007	-0.006
-0.392	0.299	0.164	-0.029	0.007	-0.005
-0.382	0.294	0.140	-0.029	0.007	-0.005
-0.381	0.287	0.168	-0.030	0.007	-0.005
-0.372	0.308	0.167	-0.029	0.007	-0.005
-0.383	0.288	0.164	-0.030	0.007	-0.005
-0.389	0.303	0.184	-0.029	0.007	-0.005
-0.416	0.318	0.198	-0.030	0.007	-0.006
-0.393	0.277	0.147	-0.030	0.007	-0.005
-0.405	0.271	0.162	-0.030	0.007	-0.005
-0.387	0.285	0.174	-0.029	0.007	-0.006
-0.405	0.292	0.143	-0.029	0.007	-0.005
-0.394	0.284	0.153	-0.029	0.007	-0.005
-0.388	0.302	0.174	-0.029	0.007	-0.005
-0.385	0.306	0.167	-0.029	0.007	-0.005
-0.354	0.294	0.157	-0.029	0.007	-0.005
-0.386	0.296	0.178	-0.030	0.007	-0.005
-0.381	0.304	0.147	-0.030	0.007	-0.005
-0.375	0.298	0.164	-0.030	0.007	-0.005
-0.381	0.284	0.184	-0.029	0.007	-0.006
-0.398	0.290	0.165	-0.030	0.007	-0.005
-0.401	0.293	0.175	-0.030	0.007	-0.005
-0.388	0.274	0.181	-0.029	0.007	-0.005
-0.390	0.287	0.157	-0.029	0.007	-0.005
-0.392	0.275	0.109	-0.029	0.008	-0.005
-0.383	0.298	0.153	-0.029	0.007	-0.005
-0.375	0.294	0.170	-0.029	0.007	-0.005
-0.381	0.323	0.147	-0.029	0.007	-0.005
-0.357	0.281	0.195	-0.029	0.007	-0.005
-0.380	0.296	0.160	-0.029	0.007	-0.005
-0.380	0.309	0.140	-0.030	0.007	-0.005
-0.374	0.303	0.154	-0.030	0.007	-0.005
-0.403	0.306	0.198	-0.029	0.007	-0.005
-0.398	0.284	0.151	-0.029	0.007	-0.005
-0.412	0.281	0.168	-0.029	0.007	-0.005
-0.399	0.278	0.202	-0.029	0.007	-0.005
-0.405	0.295	0.144	-0.029	0.007	-0.005
-0.400	0.294	0.144	-0.029	0.007	-0.005
-0.372	0.294	0.191	-0.029	0.007	-0.005
-0.389	0.288	0.171	-0.029	0.007	-0.005
-0.386	0.332	0.130	-0.029	0.007	-0.004
-0.364	0.290	0.170	-0.029	0.007	-0.005
-0.374	0.291	0.151	-0.030	0.007	-0.005
-0.384	0.312	0.137	-0.030	0.007	-0.005
-0.383	0.297	0.174	-0.029	0.007	-0.005
-0.391	0.297	0.195	-0.030	0.007	-0.005
-0.410	0.281	0.152	-0.030	0.007	-0.005
-0.404	0.279	0.172	-0.029	0.007	-0.005
-0.394	0.278	0.147	-0.030	0.007	-0.005
-0.387	0.271	0.137	-0.029	0.007	-0.005
-0.382	0.296	0.143	-0.029	0.007	-0.005
-0.352	0.314	0.156	-0.029	0.007	-0.006
-0.372	0.292	0.137	-0.029	0.007	-0.005
-0.367	0.306	0.147	-0.029	0.007	-0.005
-0.365	0.297	0.174	-0.030	0.007	-0.005
-0.371	0.297	0.164	-0.029	0.007	-0.005
-0.376	0.301	0.127	-0.030	0.006	-0.005
-0.392	0.298	0.175	-0.029	0.007	-0.005
-0.389	0.294	0.182	-0.029	0.007	-0.005
-0.408	0.276	0.155	-0.030	0.007	-0.005
-0.385	0.291	0.171	-0.029	0.007	-0.005
-0.388	0.289	0.150	-0.029	0.007	-0.005
-0.395	0.291	0.123	-0.029	0.007	-0.005
-0.392	0.298	0.150	-0.029	0.007	-0.005
-0.381	0.297	0.174	-0.029	0.007	-0.005
-0.372	0.305	0.147	-0.029	0.007	-0.005
-0.364	0.285	0.154	-0.029	0.007	-0.005
-0.362	0.303	0.202	-0.030	0.007	-0.005
-0.378	0.293	0.137	-0.029	0.007	-0.005
-0.380	0.302	0.171	-0.030	0.007	-0.005
-0.399	0.296	0.192	-0.029	0.007	-0.005
-0.388	0.290	0.134	-0.030	0.007	-0.005
-0.420	0.270	0.145	-0.030	0.007	-0.005
-0.395	0.290	0.164	-0.029	0.007	-0.005
-0.387	0.276	0.123	-0.029	0.007	-0.005
-0.382	0.284	0.092	-0.029	0.007	-0.005
-0.368	0.309	0.167	-0.029	0.007	-0.005
-0.385	0.310	0.143	-0.029	0.007	-0.005
-0.363	0.303	0.151	-0.029	0.007	-0.004
-0.367	0.288	0.192	-0.030	0.006	-0.005
-0.377	0.301	0.137	-0.029	0.007	-0.005
-0.368	0.297	0.140	-0.030	0.007	-0.005
-0.383	0.299	0.161	-0.029	0.007	-0.005
-0.419	0.307	0.164	-0.029	0.007	-0.005
-0.396	0.283	0.158	-0.029	0.007	-0.005
-0.395	0.282	0.161	-0.029	0.007	-0.005
-0.390	0.287	0.147	-0.029	0.007	-0.005
-0.381	0.288	0.103	-0.029	0.007	-0.005
-0.372	0.288	0.150	-0.029	0.007	-0.005
-0.368	0.300	0.136	-0.029	0.007	-0.005
-0.378	0.314	0.137	-0.029	0.008	-0.004
-0.360	0.310	0.167	-0.029	0.007	-0.005
-0.367	0.294	0.175	-0.030	0.007	-0.005
-0.408	0.281	0.128	-0.030	0.007	-0.004
-0.373	0.294	0.147	-0.029	0.007	-0.005
-0.388	0.258	0.161	-0.029	0.007	-0.005
-0.391	0.283	0.124	-0.029	0.007	-0.004
-0.386	0.293	0.151	-0.030	0.007	-0.005
-0.384	0.280	0.168	-0.029	0.007	-0.005
-0.377	0.302	0.106	-0.029	0.007	-0.004
-0.371	0.287	0.099	-0.029	0.007	-0.005
-0.357	0.313	0.153	-0.029	0.007	-0.005
-0.362	0.297	0.140	-0.029	0.007	-0.004
-0.371	0.319	0.150	-0.029	0.007	-0.004
-0.381	0.302	0.202	-0.029	0.007	-0.005
-0.382	0.294	0.148	-0.029	0.007	-0.005
-0.386	0.294	0.138	-0.030	0.007	-0.004
-0.390	0.280	0.154	-0.029	0.007	-0.005
-0.399	0.293	0.137	-0.029	0.007	-0.005
-0.389	0.282	0.096	-0.029	0.006	-0.004
-0.384	0.287	0.168	-0.029	0.007	-0.005
-0.377	0.295	0.168	-0.029	0.007	-0.005
-0.351	0.296	0.127	-0.029	0.007	-0.004
-0.361	0.287	0.141	-0.029	0.007	-0.005
-0.369	0.299	0.134	-0.030	0.007	-0.005
-0.365	0.307	0.140	-0.029	0.007	-0.004
-0.383	0.295	0.161	-0.029	0.006	-0.005
-0.381	0.284	0.168	-0.029	0.007	-0.004
-0.387	0.293	0.148	-0.029	0.007	-0.004
-0.380	0.290	0.137	-0.029	0.007	-0.005
-0.387	0.277	0.148	-0.029	0.007	-0.005
-0.389	0.281	0.093	-0.029	0.007	-0.005
-0.369	0.277	0.154	-0.029	0.007	-0.005
-0.367	0.289	0.168	-0.029	0.007	-0.005
-0.373	0.318	0.110	-0.029	0.007	-0.004
-0.345	0.280	0.141	-0.029	0.007	-0.004
-0.359	0.300	0.144	-0.029	0.007	-0.004
-0.368	0.306	0.110	-0.029	0.007	-0.004
-0.358	0.293	0.141	-0.030	0.007	-0.004
-0.384	0.310	0.174	-0.029	0.006	-0.005
-0.392	0.280	0.131	-0.029	0.007	-0.004
-0.397	0.288	0.155	-0.029	0.007	-0.004
-0.373	0.281	0.188	-0.029	0.007	-0.005
-0.391	0.298	0.110	-0.029	0.007	-0.004
-0.376	0.290	0.116	-0.029	0.007	-0.004
-0.356	0.299	0.160	-0.029	0.007	-0.005
-0.370	0.298	0.140	-0.029	0.007	-0.004
-0.365	0.332	0.116	-0.029	0.007	-0.004
-0.345	0.296	0.168	-0.029	0.007	-0.004
-0.367	0.300	0.161	-0.029	0.007	-0.004
-0.367	0.314	0.103	-0.029	0.007	-0.004
-0.365	0.285	0.154	-0.030	0.007	-0.005
-0.377	0.308	0.171	-0.029	0.006	-0.005
-0.399	0.277	0.139	-0.029	0.007	-0.004
-0.390	0.291	0.162	-0.029	0.007	-0.004
-0.380	0.288	0.120	-0.029	0.007	-0.004
-0.353	0.271	0.100	-0.029	0.007	-0.004
-0.365	0.294	0.144	-0.029	0.007	-0.004
-0.331	0.314	0.149	-0.029	0.007	-0.005
-0.360	0.298	0.127	-0.029	0.007	-0.004
-0.360	0.313	0.154	-0.029	0.007	-0.004
-0.364	0.306	0.161	-0.029	0.007	-0.004
-0.373	0.289	0.110	-0.029	0.007	-0.004
-0.375	0.292	0.114	-0.030	0.006	-0.004
-0.386	0.304	0.161	-0.029	0.007	-0.004
-0.382	0.288	0.148	-0.029	0.006	-0.004
-0.396	0.278	0.166	-0.029	0.007	-0.004
-0.384	0.291	0.164	-0.029	0.007	-0.004
-0.366	0.302	0.113	-0.029	0.007	-0.004
-0.363	0.285	0.100	-0.029	0.007	-0.004
-0.355	0.302	0.147	-0.029	0.007	-0.004
-0.365	0.302	0.141	-0.029	0.007	-0.004
-0.339	0.296	0.138	-0.029	0.007	-0.004
-0.355	0.296	0.168	-0.029	0.007	-0.004
-0.372	0.296	0.155	-0.030	0.007	-0.004
-0.380	0.286	0.124	-0.029	0.007	-0.004
-0.366	0.285	0.144	-0.030	0.006	-0.004
-0.395	0.298	0.134	-0.029	0.007	-0.004
-0.377	0.295	0.117	-0.029	0.007	-0.004
-0.371	0.290	0.161	-0.029	0.007	-0.004
-0.377	0.288	0.141	-0.029	0.007	-0.004
-0.363	0.300	0.103	-0.029	0.007	-0.004
-0.350	0.296	0.130	-0.029	0.007	-0.004
-0.348	0.308	0.140	-0.029	0.007	-0.004
-0.367	0.311	0.093	-0.030	0.007	-0.004
-0.362	0.302	0.161	-0.029	0.007	-0.004
-0.366	0.295	0.199	-0.029	0.006	-0.004
-0.401	0.280	0.125	-0.029	0.007	-0.004
-0.367	0.294	0.148	-0.029	0.007	-0.004
-0.371	0.276	0.137	-0.029	0.007	-0.005
-0.397	0.291	0.104	-0.029	0.007	-0.004
-0.369	0.290	0.130	-0.029	0.007	-0.004
-0.372	0.288	0.161	-0.029	0.007	-0.004
-0.367	0.295	0.120	-0.029	0.007	-0.004
-0.352	0.281	0.114	-0.029	0.007	-0.004
-0.340	0.305	0.168	-0.029	0.007	-0.004
-0.356	0.293	0.137	-0.029	0.007	-0.004
-0.359	0.315	0.110	-0.029	0.007	-0.004
-0.356	0.298	0.161	-0.029	0.007	-0.004
-0.370	0.294	0.145	-0.029	0.007	-0.004
-0.413	0.274	0.109	-0.029	0.007	-0.003
-0.375	0.288	0.158	-0.029	0.007	-0.004
-0.375	0.271	0.138	-0.029	0.007	-0.004
-0.373	0.279	0.097	-0.029	0.006	-0.004
-0.370	0.291	0.141	-0.029	0.007	-0.004
-0.371	0.295	0.151	-0.029	0.007	-0.004
-0.351	0.299	0.103	-0.029	0.007	-0.004
-0.361	0.292	0.103	-0.029	0.007	-0.004
-0.336	0.309	0.140	-0.029	0.007	-0.004
-0.350	0.300	0.110	-0.029	0.007	-0.004
-0.358	0.320	0.141	-0.029	0.007	-0.004
-0.379	0.308	0.161	-0.029	0.006	-0.004
-0.372	0.289	0.121	-0.029	0.007	-0.004
-0.383	0.283	0.135	-0.029	0.007	-0.004
-0.382	0.296	0.141	-0.029	0.007	-0.004
-0.382	0.303	0.141	-0.029	0.007	-0.004
-0.383	0.278	0.083	-0.028	0.006	-0.004
-0.362	0.290	0.127	-0.029	0.007	-0.004
-0.372	0.293	0.165	-0.029	0.008	-0.004
-0.338	0.280	0.104	-0.029	0.007	-0.003
-0.353	0.299	0.123	-0.029	0.007	-0.004
-0.352	0.305	0.123	-0.029	0.007	-0.004
-0.343	0.300	0.107	-0.029	0.007	-0.004
-0.362	0.302	0.134	-0.029	0.007	-0.004
-0.354	0.288	0.169	-0.030	0.007	-0.004
-0.375	0.286	0.121	-0.029	0.007	-0.004
-0.360	0.293	0.128	-0.030	0.006	-0.004
-0.369	0.286	0.141	-0.029	0.007	-0.004
-0.379	0.292	0.111	-0.029	0.007	-0.004
-0.386	0.278	0.104	-0.029	0.007	-0.004
-0.369	0.291	0.151	-0.029	0.007	-0.004
-0.363	0.291	0.093	-0.029	0.007	-0.004
-0.332	0.264	0.118	-0.029	0.007	-0.003
-0.346	0.298	0.124	-0.029	0.007	-0.004
-0.321	0.312	0.123	-0.029	0.007	-0.004
-0.343	0.300	0.110	-0.029	0.007	-0.003
-0.355	0.313	0.141	-0.029	0.007	-0.004
-0.359	0.295	0.141	-0.029	0.007	-0.004
-0.370	0.289	0.128	-0.029	0.007	-0.003
-0.366	0.285	0.101	-0.030	0.006	-0.004
-0.384	0.298	0.145	-0.029	0.007	-0.004
-0.375	0.291	0.128	-0.029	0.007	-0.004
-0.385	0.276	0.132	-0.029	0.007	-0.004
-0.369	0.288	0.145	-0.029	0.007	-0.004
-0.362	0.308	0.090	-0.029	0.007	-0.003
-0.348	0.273	0.097	-0.029	0.007	-0.004
-0.356	0.295	0.117	-0.029	0.007	-0.004
-0.356	0.300	0.110	-0.029	0.007	-0.004
-0.330	0.297	0.145	-0.029	0.007	-0.003
-0.355	0.284	0.152	-0.029	0.006	-0.004
-0.360	0.286	0.163	-0.030	0.007	-0.003
-0.366	0.284	0.121	-0.029	0.007	-0.003
-0.362	0.273	0.128	-0.030	0.006	-0.004
-0.380	0.285	0.128	-0.029	0.007	-0.004
-0.369	0.292	0.117	-0.029	0.007	-0.004
-0.343	0.286	0.127	-0.029	0.007	-0.004
-0.347	0.283	0.117	-0.029	0.007	-0.003
-0.347	0.291	0.063	-0.029	0.007	-0.003
-0.344	0.292	0.127	-0.029	0.007	-0.004
-0.337	0.300	0.113	-0.029	0.007	-0.004
-0.352	0.310	0.084	-0.030	0.007	-0.003
-0.350	0.301	0.148	-0.029	0.007	-0.004
-0.358	0.301	0.179	-0.029	0.006	-0.003
-0.385	0.274	0.109	-0.029	0.007	-0.003
-0.363	0.291	0.138	-0.029	0.007	-0.004
-0.362	0.274	0.135	-0.029	0.006	-0.004
-0.377	0.295	0.090	-0.029	0.007	-0.004
-0.354	0.290	0.093	-0.029	0.007	-0.004
-0.361	0.288	0.124	-0.029	0.007	-0.004
-0.353	0.289	0.100	-0.029	0.007	-0.003
-0.334	0.281	0.107	-0.029	0.007	-0.003
-0.333	0.298	0.169	-0.029	0.007	-0.004
-0.355	0.300	0.107	-0.029	0.007	-0.003
-0.346	0.308	0.117	-0.029	0.006	-0.003
-0.370	0.311	0.158	-0.029	0.006	-0.004
-0.357	0.294	0.121	-0.029	0.007	-0.003
-0.398	0.271	0.120	-0.029	0.007	-0.003
-0.361	0.290	0.128	-0.029	0.007	-0.004
-0.359	0.267	0.114	-0.029	0.007	-0.004
-0.374	0.281	0.070	-0.028	0.007	-0.003
-0.346	0.294	0.138	-0.029	0.007	-0.004
-0.356	0.292	0.128	-0.029	0.007	-0.003
-0.338	0.293	0.087	-0.029	0.007	-0.003
-0.344	0.293	0.107	-0.029	0.007	-0.003
-0.336	0.304	0.117	-0.029	0.007	-0.004
-0.338	0.295	0.104	-0.029	0.007	-0.003
-0.349	0.303	0.131	-0.029	0.006	-0.003
-0.376	0.304	0.148	-0.029	0.007	-0.004
-0.362	0.287	0.108	-0.029	0.007	-0.003
-0.373	0.276	0.119	-0.029	0.007	-0.003
-0.370	0.289	0.107	-0.029	0.006	-0.004
-0.364	0.293	0.070	-0.029	0.007	-0.004
-0.360	0.289	0.072	-0.028	0.006	-0.003
-0.354	0.301	0.134	-0.029	0.007	-0.003
-0.356	0.305	0.128	-0.029	0.007	-0.003
-0.334	0.290	0.104	-0.029	0.007	-0.003
-0.348	0.293	0.114	-0.029	0.007	-0.003
-0.353	0.293	0.098	-0.029	0.007	-0.003
-0.343	0.299	0.107	-0.029	0.006	-0.003
-0.354	0.275	0.142	-0.029	0.006	-0.004
-0.367	0.283	0.122	-0.029	0.007	-0.003
-0.371	0.283	0.125	-0.029	0.007	-0.003
-0.352	0.287	0.128	-0.029	0.007	-0.003
-0.374	0.284	0.097	-0.029	0.007	-0.004
-0.368	0.285	0.053	-0.029	0.007	-0.003
-0.348	0.282	0.110	-0.029	0.006	-0.003
-0.356	0.286	0.107	-0.029	0.007	-0.003
-0.350	0.316	0.094	-0.029	0.007	-0.003
-0.320	0.266	0.125	-0.029	0.006	-0.003
-0.345	0.284	0.114	-0.029	0.007	-0.003
-0.350	0.302	0.084	-0.029	0.006	-0.003
-0.341	0.291	0.104	-0.029	0.006	-0.003
-0.366	0.308	0.155	-0.029	0.006	-0.003
-0.369	0.286	0.091	-0.029	0.006	-0.003
-0.376	0.281	0.125	-0.029	0.007	-0.003
-0.363	0.275	0.155	-0.029	0.007	-0.004
-0.360	0.283	0.101	-0.029	0.007	-0.003
-0.354	0.292	0.083	-0.029	0.007	-0.003
-0.336	0.289	0.120	-0.029	0.007	-0.004
-0.347	0.297	0.118	-0.029	0.007	-0.003
-0.342	0.323	0.101	-0.029	0.007	-0.002
-0.334	0.288	0.138	-0.029	0.007	-0.003
-0.348	0.297	0.104	-0.029	0.007	-0.003
-0.343	0.301	0.084	-0.030	0.006	-0.003
-0.352	0.278	0.128	-0.029	0.007	-0.004
-0.364	0.296	0.132	-0.029	0.007	-0.003
-0.377	0.274	0.102	-0.029	0.007	-0.003
-0.366	0.282	0.125	-0.029	0.007	-0.003
-0.353	0.276	0.098	-0.029	0.007	-0.003
-0.332	0.270	0.077	-0.029	0.006	-0.003
-0.350	0.293	0.107	-0.029	0.007	-0.003
-0.315	0.318	0.120	-0.029	0.007	-0.003
-0.341	0.291	0.087	-0.029	0.007	-0.003
-0.352	0.312	0.104	-0.029	0.007	-0.003
-0.346	0.293	0.132	-0.029	0.007	-0.003
-0.346	0.286	0.101	-0.029	0.007	-0.003
-0.348	0.293	0.080	-0.029	0.006	-0.003
-0.361	0.301	0.121	-0.029	0.007	-0.003
-0.352	0.293	0.097	-0.029	0.006	-0.003
-0.379	0.270	0.116	-0.029	0.007	-0.003
-0.360	0.281	0.111	-0.029	0.007	-0.003
-0.356	0.306	0.063	-0.029	0.007	-0.003
-0.350	0.284	0.076	-0.029	0.007	-0.003
-0.339	0.283	0.124	-0.029	0.007	-0.003
-0.351	0.302	0.084	-0.029	0.007	-0.003
-0.329	0.300	0.104	-0.029	0.007	-0.003
-0.344	0.291	0.135	-0.029	0.006	-0.003
-0.353	0.296	0.105	-0.030	0.007	-0.003
-0.366	0.283	0.081	-0.029	0.007	-0.003
-0.357	0.280	0.118	-0.029	0.006	-0.003
-0.376	0.283	0.084	-0.029	0.007	-0.003
-0.363	0.283	0.098	-0.029	0.007	-0.003
-0.349	0.294	0.114	-0.029	0.007	-0.003
-0.351	0.286	0.097	-0.029	0.007	-0.003
-0.352	0.288	0.063	-0.029	0.007	-0.003
-0.345	0.293	0.100	-0.029	0.007	-0.003
-0.335	0.304	0.096	-0.029	0.007	-0.003
-0.342	0.311	0.077	-0.029	0.007	-0.003
-0.345	0.315	0.138	-0.029	0.007	-0.003
-0.349	0.294	0.172	-0.029	0.006	-0.003
-0.382	0.275	0.092	-0.029	0.007	-0.003
-0.350	0.286	0.111	-0.029	0.007	-0.003
-0.356	0.274	0.115	-0.029	0.006	-0.003
-0.371	0.288	0.056	-0.029	0.007	-0.003
-0.356	0.292	0.090	-0.029	0.007	-0.003
-0.354	0.284	0.111	-0.029	0.007	-0.003
-0.344	0.289	0.087	-0.029	0.007	-0.003
-0.338	0.289	0.056	-0.029	0.007	-0.003
-0.332	0.298	0.135	-0.029	0.007	-0.003
-0.337	0.291	0.097	-0.029	0.006	-0.003
-0.351	0.317	0.087	-0.029	0.007	-0.003
-0.354	0.299	0.135	-0.029	0.007	-0.003
-0.354	0.278	0.108	-0.029	0.007	-0.003
-0.389	0.261	0.082	-0.029	0.007	-0.003
-0.354	0.289	0.094	-0.029	0.007	-0.003
-0.357	0.260	0.094	-0.029	0.007	-0.004
-0.369	0.286	0.056	-0.028	0.007	-0.003
-0.350	0.292	0.101	-0.029	0.007	-0.003
-0.355	0.293	0.107	-0.029	0.007	-0.003
-0.338	0.290	0.080	-0.029	0.007	-0.003
-0.348	0.282	0.097	-0.029	0.007	-0.003
-0.336	0.302	0.103	-0.029	0.007	-0.003
-0.334	0.296	0.073	-0.029	0.006	-0.003
-0.345	0.310	0.107	-0.029	0.007	-0.003
-0.367	0.307	0.138	-0.029	0.007	-0.003
-0.358	0.285	0.091	-0.029	0.007	-0.003
-0.368	0.273	0.091	-0.029	0.007	-0.003
-0.371	0.275	0.094	-0.029	0.007	-0.004
-0.368	0.300	0.083	-0.029	0.007	-0.004
-0.367	0.284	0.059	-0.028	0.006	-0.003
-0.357	0.279	0.121	-0.029	0.007	-0.003
-0.358	0.299	0.121	-0.028	0.007	-0.003
-0.334	0.289	0.090	-0.029	0.007	-0.003
-0.349	0.298	0.097	-0.029	0.007	-0.003
-0.335	0.311	0.093	-0.029	0.007	-0.003
-0.341	0.293	0.070	-0.029	0.007	-0.003
-0.351	0.298	0.117	-0.029	0.007	-0.003
-0.356	0.292	0.135	-0.029	0.007	-0.003
-0.361	0.282	0.098	-0.029	0.007	-0.003
-0.360	0.283	0.107	-0.029	0.007	-0.004
-0.379	0.279	0.107	-0.029	0.007	-0.004
-0.366	0.286	0.036	-0.029	0.007	-0.004
-0.364	0.280	0.083	-0.029	0.007	-0.004
-0.365	0.293	0.104	-0.029	0.007	-0.004
-0.353	0.298	0.070	-0.029	0.007	-0.003
-0.321	0.278	0.083	-0.029	0.007	-0.003
-0.342	0.299	0.093	-0.029	0.007	-0.004
-0.333	0.299	0.090	-0.029	0.007	-0.004
-0.335	0.293	0.066	-0.029	0.007	-0.003
-0.370	0.308	0.124	-0.029	0.007	-0.004
-0.353	0.290	0.097	-0.029	0.007	-0.003
-0.369	0.280	0.084	-0.029	0.007	-0.003
-0.359	0.279	0.128	-0.029	0.007	-0.004
-0.382	0.299	0.093	-0.029	0.007	-0.004
-0.366	0.298	0.072	-0.029	0.007	-0.004
-0.360	0.286	0.117	-0.029	0.007	-0.004
-0.363	0.282	0.111	-0.029	0.007	-0.004
-0.355	0.329	0.072	-0.029	0.007	-0.003
-0.343	0.281	0.090	-0.029	0.007	-0.004
-0.340	0.297	0.096	-0.029	0.007	-0.004
-0.346	0.304	0.059	-0.029	0.007	-0.003
-0.340	0.300	0.114	-0.029	0.007	-0.003
-0.359	0.294	0.131	-0.029	0.007	-0.004
-0.371	0.285	0.095	-0.030	0.007	-0.003
-0.366	0.284	0.104	-0.029	0.007	-0.003
-0.362	0.282	0.114	-0.029	0.007	-0.004
-0.386	0.287	0.076	-0.029	0.007	-0.004
-0.366	0.295	0.066	-0.029	0.007	-0.004
-0.335	0.308	0.126	-0.029	0.007	-0.004
-0.359	0.290	0.097	-0.029	0.007	-0.003
-0.354	0.302	0.059	-0.029	0.007	-0.004
-0.353	0.298	0.106	-0.029	0.007	-0.004
-0.350	0.295	0.093	-0.029	0.007	-0.004
-0.353	0.315	0.035	-0.030	0.007	-0.004
-0.368	0.299	0.117	-0.029	0.007	-0.004
-0.363	0.299	0.141	-0.029	0.006	-0.004
-0.397	0.282	0.091	-0.029	0.007	-0.003
-0.371	0.275	0.100	-0.029	0.007	-0.004
-0.364	0.272	0.100	-0.029	0.007	-0.004
-0.387	0.292	0.052	-0.029	0.007	-0.004
-0.377	0.291	0.083	-0.029	0.007	-0.004
-0.372	0.294	0.121	-0.029	0.007	-0.004
-0.352	0.297	0.079	-0.029	0.007	-0.003
-0.340	0.273	0.080	-0.029	0.007	-0.004
-0.344	0.305	0.148	-0.030	0.007	-0.004
-0.362	0.296	0.090	-0.029	0.007	-0.004
-0.360	0.311	0.090	-0.029	0.007	-0.004
-0.371	0.304	0.110	-0.030	0.007	-0.004
-0.368	0.283	0.104	-0.029	0.007	-0.004
-0.411	0.270	0.095	-0.029	0.007	-0.003
-0.378	0.290	0.111	-0.029	0.007	-0.004
-0.377	0.273	0.069	-0.029	0.007	-0.004
-0.375	0.275	0.042	-0.029	0.007	-0.004
-0.360	0.298	0.096	-0.029	0.007	-0.004
-0.361	0.302	0.097	-0.029	0.007	-0.004
-0.346	0.298	0.086	-0.029	0.007	-0.003
-0.355	0.286	0.124	-0.029	0.007	-0.004
-0.358	0.303	0.090	-0.029	0.007	-0.004
-0.355	0.299	0.073	-0.029	0.007	-0.004
-0.370	0.300	0.114	-0.029	0.007	-0.004
-0.391	0.311	0.127	-0.029	0.007	-0.004
-0.377	0.293	0.093	-0.029	0.007	-0.004
-0.388	0.274	0.098	-0.029	0.007	-0.004
-0.378	0.288	0.110	-0.029	0.007	-0.004
-0.376	0.286	0.039	-0.029	0.007	-0.004
-0.374	0.288	0.076	-0.028	0.007	-0.004
-0.370	0.298	0.093	-0.029	0.007	-0.004
-0.364	0.310	0.086	-0.029	0.007	-0.003
-0.345	0.300	0.097	-0.029	0.007	-0.003
-0.357	0.289	0.114	-0.030	0.007	-0.004
-0.387	0.299	0.067	-0.029	0.007	-0.003
-0.357	0.297	0.090	-0.029	0.007	-0.004
-0.383	0.270	0.128	-0.029	0.007	-0.004
-0.384	0.285	0.094	-0.029	0.007	-0.004
-0.384	0.286	0.132	-0.029	0.007	-0.004
-0.380	0.277	0.110	-0.029	0.007	-0.004
-0.383	0.286	0.080	-0.029	0.007	-0.004
-0.368	0.284	0.028	-0.029	0.008	-0.004
-0.353	0.296	0.106	-0.029	0.007	-0.004
-0.354	0.296	0.079	-0.029	0.007	-0.004
-0.371	0.329	0.066	-0.029	0.007	-0.003
-0.348	0.288	0.121	-0.029	0.007	-0.004
-0.372	0.287	0.097	-0.029	0.007	-0.004
-0.375	0.310	0.056	-0.029	0.007	-0.004
-0.362	0.301	0.103	-0.029	0.007	-0.004
-0.396	0.303	0.124	-0.029	0.007	-0.004
-0.393	0.281	0.056	-0.029	0.007	-0.004
-0.393	0.281	0.104	-0.029	0.007	-0.004
-0.380	0.275	0.138	-0.029	0.007	-0.004
-0.367	0.285	0.049	-0.029	0.007	-0.004
-0.376	0.293	0.073	-0.029	0.007	-0.004
-0.358	0.300	0.096	-0.029	0.007	-0.004
-0.365	0.302	0.090	-0.029	0.007	-0.004
-0.370	0.326	0.066	-0.029	0.007	-0.004
-0.351	0.296	0.127	-0.029	0.007	-0.004
-0.371	0.296	0.093	-0.029	0.007	-0.004
-0.371	0.304	0.069	-0.030	0.007	-0.004
-0.383	0.285	0.114	-0.029	0.007	-0.004
-0.386	0.294	0.090	-0.029	0.007	-0.004
-0.399	0.280	0.094	-0.029	0.007	-0.004
-0.384	0.289	0.110	-0.029	0.007	-0.004
-0.384	0.291	0.080	-0.029	0.007	-0.004
-0.367	0.278	0.063	-0.029	0.007	-0.004
-0.368	0.295	0.079	-0.029	0.007	-0.004
-0.333	0.322	0.102	-0.029	0.007	-0.004
-0.351	0.300	0.096	-0.029	0.007	-0.004
-0.370	0.303	0.100	-0.029	0.007	-0.004
-0.357	0.302	0.097	-0.029	0.007	-0.004
-0.379	0.294	0.083	-0.029	0.007	-0.004
-0.380	0.305	0.059	-0.030	0.006	-0.004
-0.398	0.291	0.111	-0.029	0.007	-0.004
-0.384	0.287	0.086	-0.029	0.007	-0.004
-0.402	0.272	0.122	-0.029	0.007	-0.004
-0.384	0.286	0.120	-0.029	0.007	-0.004
-0.386	0.299	0.066	-0.029	0.008	-0.004
-0.381	0.292	0.045	-0.029	0.007	-0.004
-0.374	0.297	0.082	-0.029	0.007	-0.004
-0.374	0.304	0.073	-0.029	0.007	-0.004
-0.355	0.296	0.090	-0.029	0.007	-0.004
-0.365	0.293	0.090	-0.029	0.007	-0.004
-0.381	0.298	0.128	-0.030	0.007	-0.004
-0.386	0.287	0.087	-0.029	0.007	-0.004
-0.382	0.286	0.087	-0.030	0.007	-0.004
-0.404	0.300	0.117	-0.029	0.007	-0.004
-0.399	0.295	0.090	-0.029	0.007	-0.004
-0.398	0.282	0.084	-0.029	0.007	-0.004
-0.385	0.284	0.093	-0.029	0.007	-0.004
-0.376	0.286	0.052	-0.029	0.007	-0.004
-0.376	0.295	0.072	-0.029	0.007	-0.004
-0.360	0.301	0.099	-0.029	0.007	-0.004
-0.376	0.311	0.059	-0.029	0.007	-0.004
-0.358	0.307	0.083	-0.029	0.007	-0.004
-0.375	0.296	0.144	-0.029	0.007	-0.004
-0.380	0.300	0.059	-0.029	0.007	-0.004
-0.375	0.301	0.076	-0.029	0.007	-0.004
-0.389	0.291	0.120	-0.029	0.007	-0.004
-0.411	0.302	0.110	-0.029	0.007	-0.004
-0.396	0.298	0.080	-0.029	0.007	-0.004
-0.402	0.285	0.107	-0.029	0.007	-0.004
-0.395	0.283	0.093	-0.029	0.007	-0.004
-0.382	0.286	0.035	-0.029	0.008	-0.004
-0.381	0.291	0.075	-0.029	0.007	-0.004
-0.379	0.302	0.076	-0.029	0.007	-0.004
-0.380	0.315	0.086	-0.029	0.007	-0.004
-0.354	0.296	0.096	-0.029	0.007	-0.004
-0.370	0.302	0.093	-0.029	0.007	-0.004
-0.411	0.287	0.067	-0.029	0.007	-0.004
-0.377	0.293	0.076	-0.029	0.007	-0.004
-0.400	0.260	0.128	-0.029	0.007	-0.005
-0.392	0.285	0.097	-0.029	0.007	-0.004
-0.398	0.288	0.101	-0.029	0.008	-0.004
-0.394	0.275	0.121	-0.029	0.007	-0.004
-0.392	0.276	0.080	-0.029	0.007	-0.004
-0.381	0.282	0.032	-0.029	0.008	-0.004
-0.371	0.309	0.075	-0.029	0.007	-0.004
-0.383	0.293	0.090	-0.029	0.007	-0.004
-0.382	0.329	0.076	-0.029	0.007	-0.004
-0.378	0.287	0.127	-0.029	0.007	-0.004
-0.381	0.295	0.087	-0.029	0.007	-0.004
-0.390	0.299	0.070	-0.029	0.007	-0.004
-0.387	0.295	0.100	-0.029	0.007	-0.004
-0.404	0.304	0.127	-0.029	0.007	-0.004
-0.411	0.276	0.050	-0.029	0.007	-0.004
-0.410	0.280	0.104	-0.029	0.007	-0.004
-0.408	0.275	0.141	-0.029	0.008	-0.004
-0.397	0.291	0.059	-0.029	0.007	-0.004
-0.394	0.286	0.083	-0.029	0.008	-0.004
-0.362	0.306	0.092	-0.029	0.007	-0.004
-0.382	0.292	0.080	-0.029	0.008	-0.004
-0.376	0.329	0.076	-0.029	0.007	-0.004
-0.380	0.295	0.114	-0.029	0.008	-0.004
-0.381	0.290	0.080	-0.029	0.007	-0.004
-0.384	0.311	0.042	-0.030	0.007	-0.004
-0.386	0.291	0.117	-0.029	0.007	-0.004
-0.403	0.293	0.117	-0.029	0.007	-0.004
-0.415	0.277	0.084	-0.029	0.007	-0.004
-0.407	0.287	0.094	-0.029	0.007	-0.004
-0.399	0.279	0.111	-0.029	0.007	-0.004
-0.392	0.273	0.056	-0.029	0.007	-0.004
-0.398	0.293	0.086	-0.029	0.007	-0.004
-0.352	0.312	0.109	-0.029	0.007	-0.005
-0.391	0.293	0.104	-0.029	0.007	-0.004
-0.382	0.311	0.086	-0.029	0.008	-0.004
-0.367	0.297	0.120	-0.029	0.007	-0.004
-0.375	0.293	0.083	-0.029	0.007	-0.004
-0.388	0.316	0.046	-0.030	0.007	-0.004
-0.385	0.305	0.114	-0.029	0.007	-0.004
-0.398	0.281	0.135	-0.029	0.007	-0.004
-0.420	0.275	0.098	-0.030	0.007	-0.004
-0.391	0.298	0.120	-0.029	0.007	-0.004
-0.409	0.273	0.097	-0.029	0.008	-0.005
-0.408	0.284	0.076	-0.029	0.007	-0.004
-0.393	0.286	0.072	-0.029	0.007	-0.004
-0.406	0.286	0.128	-0.029	0.008	-0.004
-0.398	0.295	0.073	-0.029	0.007	-0.004
-0.387	0.281	0.059	-0.029	0.008	-0.004
-0.371	0.297	0.134	-0.029	0.008	-0.005
-0.393	0.296	0.086	-0.029	0.007	-0.004
-0.389	0.314	0.073	-0.029	0.007	-0.004
-0.388	0.304	0.124	-0.029	0.007	-0.004
-0.399	0.294	0.097	-0.029	0.007	-0.004
-0.432	0.272	0.078	-0.030	0.007	-0.004
-0.398	0.289	0.080	-0.029	0.007	-0.004
-0.414	0.264	0.111	-0.029	0.007	-0.005
-0.414	0.274	0.063	-0.029	0.007	-0.004
-0.391	0.292	0.110	-0.029	0.008	-0.004
-0.407	0.287	0.107	-0.029	0.008	-0.004
-0.388	0.296	0.080	-0.029	0.007	-0.004
-0.399	0.278	0.039	-0.029	0.008	-0.004
-0.376	0.309	0.085	-0.029	0.007	-0.005
-0.382	0.298	0.083	-0.029	0.007	-0.004
-0.398	0.318	0.104	-0.029	0.007	-0.004
-0.409	0.312	0.148	-0.029	0.007	-0.005
-0.399	0.285	0.084	-0.029	0.007	-0.004
-0.415	0.284	0.091	-0.029	0.007	-0.004
-0.410	0.290	0.124	-0.029	0.007	-0.005
-0.406	0.292	0.079	-0.029	0.008	-0.004
-0.416	0.285	0.059	-0.029	0.007	-0.004
-0.404	0.301	0.107	-0.029	0.007	-0.004
-0.408	0.291	0.121	-0.029	0.008	-0.004
-0.379	0.292	0.086	-0.029	0.007	-0.004
-0.391	0.299	0.100	-0.029	0.008	-0.004
-0.384	0.307	0.082	-0.029	0.007	-0.004
-0.387	0.296	0.111	-0.029	0.007	-0.004
-0.408	0.293	0.124	-0.029	0.007	-0.004
-0.405	0.287	0.114	-0.029	0.007	-0.004
-0.414	0.291	0.091	-0.029	0.008	-0.004
-0.397	0.285	0.090	-0.029	0.007	-0.005
-0.426	0.281	0.101	-0.029	0.008	-0.005
-0.415	0.289	0.039	-0.029	0.008	-0.004
-0.403	0.285	0.107	-0.029	0.007	-0.004
-0.408	0.291	0.117	-0.029	0.007	-0.004
-0.404	0.312	0.073	-0.029	0.008	-0.004
-0.357	0.284	0.110	-0.029	0.007	-0.004
-0.395	0.301	0.110	-0.029	0.008	-0.004
-0.390	0.312	0.049	-0.029	0.007	-0.004
-0.385	0.289	0.100	-0.030	0.008	-0.004
-0.409	0.306	0.134	-0.029	0.007	-0.004
-0.425	0.284	0.077	-0.029	0.007	-0.004
-0.423	0.285	0.094	-0.029	0.007	-0.004
-0.407	0.275	0.141	-0.029	0.008	-0.005
-0.423	0.294	0.070	-0.029	0.007	-0.004
-0.406	0.287	0.062	-0.029	0.008	-0.004
-0.395	0.285	0.103	-0.029	0.008	-0.005
-0.405	0.292	0.100	-0.029	0.008	-0.004
-0.400	0.329	0.049	-0.029	0.008	-0.004
-0.382	0.289	0.097	-0.029	0.008	-0.004
-0.397	0.301	0.103	-0.029	0.007	-0.005
-0.399	0.309	0.063	-0.030	0.007	-0.004
-0.400	0.284	0.124	-0.029	0.008	-0.004
-0.417	0.301	0.131	-0.029	0.007	-0.004
-0.423	0.281	0.077	-0.030	0.008	-0.004
-0.423	0.279	0.094	-0.029	0.008	-0.004
-0.417	0.264	0.087	-0.029	0.007	-0.005
-0.413	0.274	0.077	-0.029	0.007	-0.004
-0.408	0.287	0.073	-0.029	0.007	-0.005
-0.372	0.306	0.088	-0.029	0.007	-0.005
-0.396	0.290	0.090	-0.029	0.008	-0.004
-0.396	0.293	0.066	-0.029	0.008	-0.004
-0.389	0.302	0.089	-0.029	0.008	-0.005
-0.389	0.301	0.093	-0.029	0.007	-0.004
-0.393	0.300	0.056	-0.030	0.007	-0.004
-0.411	0.311	0.114	-0.029	0.007	-0.004
-0.406	0.292	0.135	-0.029	0.007	-0.004
-0.443	0.262	0.075	-0.030	0.008	-0.004
-0.414	0.289	0.128	-0.029	0.008	-0.004
-0.411	0.278	0.073	-0.029	0.008	-0.005
-0.414	0.276	0.049	-0.029	0.008	-0.004
-0.401	0.298	0.086	-0.029	0.007	-0.005
-0.416	0.298	0.103	-0.029	0.008	-0.004
-0.387	0.292	0.076	-0.029	0.008	-0.004
-0.394	0.287	0.069	-0.029	0.008	-0.004
-0.395	0.297	0.159	-0.030	0.008	-0.004
-0.413	0.288	0.083	-0.029	0.008	-0.004
-0.402	0.299	0.104	-0.029	0.007	-0.004
-0.423	0.294	0.080	-0.030	0.007	-0.005
-0.421	0.283	0.084	-0.029	0.008	-0.004
-0.430	0.280	0.122	-0.029	0.008	-0.004
-0.415	0.286	0.114	-0.029	0.008	-0.005
-0.418	0.279	0.042	-0.029	0.008	-0.004
-0.412	0.285	0.052	-0.029	0.008	-0.005
-0.385	0.301	0.089	-0.029	0.007	-0.005
-0.397	0.298	0.066	-0.030	0.007	-0.004
-0.387	0.306	0.100	-0.029	0.008	-0.004
-0.411	0.293	0.158	-0.029	0.007	-0.004
-0.426	0.289	0.067	-0.030	0.008	-0.004
-0.398	0.290	0.080	-0.030	0.008	-0.005
-0.419	0.277	0.090	-0.029	0.007	-0.005
-0.440	0.292	0.066	-0.029	0.008	-0.005
-0.416	0.281	0.063	-0.029	0.008	-0.005
-0.413	0.278	0.121	-0.029	0.008	-0.004
-0.402	0.282	0.076	-0.029	0.007	-0.004
-0.401	0.282	0.049	-0.029	0.008	-0.004
-0.387	0.295	0.124	-0.029	0.008	-0.005
-0.397	0.298	0.090	-0.029	0.008	-0.004
-0.401	0.311	0.080	-0.029	0.008	-0.004
-0.397	0.301	0.113	-0.029	0.007	-0.005
-0.406	0.288	0.097	-0.030	0.008	-0.004
-0.448	0.264	0.089	-0.030	0.008	-0.004
-0.424	0.297	0.097	-0.029	0.007	-0.005
-0.428	0.251	0.084	-0.030	0.008	-0.005
-0.429	0.284	0.045	-0.029	0.008	-0.004
-0.404	0.288	0.100	-0.029	0.008	-0.005
-0.418	0.293	0.100	-0.029	0.008	-0.004
-0.392	0.295	0.066	-0.029	0.008	-0.004
-0.391	0.289	0.090	-0.029	0.008	-0.004
-0.388	0.296	0.096	-0.029	0.008	-0.005
-0.401	0.294	0.076	-0.029	0.007	-0.004
-0.405	0.313	0.103	-0.029	0.008	-0.004
-0.433	0.302	0.131	-0.029	0.007	-0.005
-0.416	0.286	0.100	-0.029	0.008	-0.004
-0.426	0.268	0.081	-0.030	0.008	-0.004
-0.426	0.291	0.087	-0.030	0.007	-0.005
-0.434	0.298	0.056	-0.029	0.008	-0.005
-0.423	0.283	0.052	-0.029	0.007	-0.005
-0.409	0.293	0.100	-0.029	0.008	-0.005
-0.422	0.301	0.097	-0.029	0.008	-0.004
-0.395	0.287	0.087	-0.029	0.008	-0.004
-0.411	0.291	0.090	-0.030	0.008	-0.005
-0.401	0.303	0.076	-0.029	0.008	-0.004
-0.400	0.290	0.083	-0.030	0.008	-0.004
-0.418	0.282	0.114	-0.029	0.008	-0.005
-0.417	0.289	0.083	-0.029	0.008	-0.004
-0.418	0.285	0.080	-0.030	0.008	-0.005
-0.412	0.284	0.086	-0.029	0.008	-0.005
-0.424	0.275	0.083	-0.030	0.007	-0.005
-0.424	0.288	0.015	-0.029	0.009	-0.005
-0.403	0.287	0.086	-0.029	0.007	-0.005
-0.405	0.290	0.083	-0.029	0.008	-0.005
-0.410	0.322	0.079	-0.029	0.008	-0.004
-0.388	0.274	0.090	-0.029	0.008	-0.004
-0.411	0.297	0.076	-0.030	0.008	-0.005
-0.402	0.299	0.069	-0.030	0.008	-0.005
-0.410	0.290	0.073	-0.030	0.008	-0.005
-0.431	0.296	0.117	-0.029	0.007	-0.005
-0.426	0.281	0.087	-0.029	0.008	-0.004
-0.434	0.268	0.101	-0.030	0.008	-0.005
-0.418	0.270	0.121	-0.029	0.008	-0.005
-0.427	0.290	0.080	-0.029	0.008	-0.005
-0.421	0.283	0.066	-0.029	0.008	-0.005
-0.392	0.291	0.093	-0.029	0.008	-0.005
-0.411	0.291	0.083	-0.029	0.008	-0.005
-0.405	0.322	0.063	-0.029	0.008	-0.004
-0.392	0.292	0.093	-0.029	0.008	-0.005
-0.406	0.291	0.100	-0.030	0.008	-0.004
-0.416	0.292	0.063	-0.030	0.008	-0.005
-0.407	0.297	0.114	-0.030	0.008	-0.005
-0.429	0.293	0.101	-0.030	0.007	-0.005
-0.443	0.270	0.071	-0.030	0.008	-0.004
-0.432	0.278	0.097	-0.029	0.008	-0.005
-0.418	0.272	0.083	-0.029	0.008	-0.005
-0.416	0.259	0.039	-0.029	0.008	-0.004
-0.415	0.292	0.079	-0.029	0.008	-0.005
-0.375	0.311	0.109	-0.029	0.008	-0.005
-0.409	0.290	0.073	-0.029	0.008	-0.005
-0.400	0.313	0.086	-0.029	0.008	-0.004
-0.398	0.291	0.124	-0.030	0.008	-0.005
-0.415	0.288	0.083	-0.029	0.008	-0.004
-0.415	0.297	0.046	-0.030	0.007	-0.005
-0.427	0.304	0.096	-0.030	0.008	-0.005
-0.425	0.286	0.090	-0.029	0.007	-0.004
-0.441	0.270	0.105	-0.030	0.008	-0.004
-0.424	0.284	0.121	-0.029	0.008	-0.005
-0.426	0.275	0.063	-0.029	0.008	-0.005
-0.422	0.283	0.032	-0.029	0.008	-0.005
-0.409	0.285	0.086	-0.029	0.008	-0.005
-0.418	0.294	0.090	-0.029	0.008	-0.005
-0.410	0.294	0.083	-0.029	0.008	-0.004
-0.403	0.279	0.080	-0.029	0.008	-0.005
-0.398	0.293	0.142	-0.030	0.008	-0.005
-0.410	0.287	0.087	-0.030	0.008	-0.004
-0.419	0.296	0.080	-0.030	0.008	-0.005
-0.437	0.294	0.087	-0.029	0.008	-0.005
-0.424	0.281	0.073	-0.029	0.008	-0.005
-0.443	0.263	0.102	-0.030	0.008	-0.004
-0.429	0.276	0.087	-0.029	0.008	-0.005
-0.423	0.278	0.045	-0.029	0.008	-0.005
-0.431	0.277	0.035	-0.029	0.008	-0.005
-0.421	0.298	0.113	-0.029	0.008	-0.005
-0.423	0.305	0.076	-0.029	0.008	-0.004
-0.399	0.298	0.083	-0.029	0.008	-0.004
-0.400	0.284	0.114	-0.030	0.008	-0.005
-0.410	0.303	0.073	-0.029	0.008	-0.005
-0.403	0.294	0.076	-0.030	0.008	-0.005
-0.429	0.289	0.103	-0.029	0.008	-0.005
-0.458	0.299	0.100	-0.029	0.008	-0.005
-0.431	0.280	0.070	-0.029	0.008	-0.005
-0.445	0.275	0.091	-0.029	0.008	-0.005
-0.436	0.278	0.087	-0.029	0.008	-0.005
-0.419	0.285	0.035	-0.029	0.008	-0.005
-0.422	0.281	0.052	-0.029	0.008	-0.005
-0.412	0.302	0.086	-0.029	0.008	-0.005
-0.417	0.307	0.083	-0.029	0.008	-0.004
-0.389	0.294	0.093	-0.029	0.008	-0.004
-0.404	0.287	0.107	-0.030	0.008	-0.005
-0.431	0.285	0.074	-0.030	0.008	-0.004
-0.415	0.288	0.083	-0.030	0.008	-0.005
-0.427	0.261	0.104	-0.030	0.008	-0.005
-0.432	0.280	0.077	-0.029	0.008	-0.005
-0.433	0.278	0.094	-0.029	0.008	-0.005
-0.431	0.281	0.114	-0.029	0.008	-0.005
-0.432	0.282	0.059	-0.029	0.008	-0.005
-0.426	0.280	0.015	-0.029	0.009	-0.005
-0.403	0.292	0.085	-0.029	0.008	-0.005
-0.409	0.294	0.079	-0.029	0.008	-0.005
-0.421	0.316	0.066	-0.029	0.008	-0.004
-0.403	0.300	0.137	-0.029	0.008	-0.005
-0.412	0.286	0.080	-0.030	0.008	-0.005
-0.432	0.292	0.050	-0.030	0.008	-0.005
-0.426	0.284	0.087	-0.030	0.008	-0.005
-0.443	0.304	0.100	-0.029	0.008	-0.005
-0.446	0.274	0.046	-0.029	0.008	-0.005
-0.430	0.272	0.107	-0.029	0.008	-0.005
-0.436	0.268	0.124	-0.029	0.008	-0.005
-0.409	0.287	0.059	-0.029	0.008	-0.005
-0.420	0.289	0.069	-0.029	0.008	-0.005
-0.395	0.298	0.085	-0.029	0.008	-0.005
-0.414	0.299	0.086	-0.029	0.008	-0.005
-0.413	0.325	0.093	-0.029	0.008	-0.004
-0.399	0.281	0.121	-0.030	0.008	-0.005
-0.425	0.291	0.083	-0.029	0.008	-0.005
-0.416	0.301	0.059	-0.030	0.008	-0.005
-0.433	0.285	0.100	-0.030	0.008	-0.005
-0.433	0.289	0.093	-0.029	0.008	-0.005
-0.441	0.269	0.077	-0.030	0.008	-0.004
-0.440	0.278	0.090	-0.030	0.008	-0.005
-0.437	0.277	0.076	-0.029	0.008	-0.005
-0.413	0.265	0.059	-0.029	0.008	-0.005
-0.415	0.294	0.069	-0.029	0.008	-0.005
-0.383	0.311	0.074	-0.029	0.008	-0.005
-0.405	0.297	0.083	-0.029	0.008	-0.005
-0.414	0.305	0.079	-0.030	0.008	-0.005
-0.410	0.291	0.110	-0.030	0.008	-0.005
-0.418	0.295	0.086	-0.029	0.008	-0.005
-0.420	0.289	0.066	-0.030	0.008	-0.005
-0.436	0.294	0.097	-0.030	0.008	-0.005
-0.440	0.290	0.086	-0.029	0.008	-0.005
-0.443	0.269	0.094	-0.029	0.008	-0.005
-0.432	0.282	0.107	-0.029	0.008	-0.005
-0.425	0.296	0.066	-0.029	0.008	-0.005
-0.420	0.274	0.062	-0.029	0.008	-0.005
-0.415	0.292	0.089	-0.029	0.008	-0.005
-0.422	0.301	0.066	-0.029	0.008	-0.005
-0.404	0.294	0.090	-0.029	0.008	-0.005
-0.420	0.288	0.097	-0.029	0.008	-0.005
-0.426	0.283	0.122	-0.030	0.008	-0.005
-0.427	0.276	0.080	-0.030	0.008	-0.005
-0.422	0.273	0.076	-0.030	0.008	-0.005
-0.448	0.283	0.097	-0.029	0.008	-0.005
-0.430	0.274	0.059	-0.029	0.008	-0.005
-0.433	0.277	0.100	-0.029	0.008	-0.005
-0.430	0.288	0.093	-0.029	0.008	-0.005
-0.420	0.283	0.056	-0.029	0.008	-0.005
-0.419	0.289	0.072	-0.029	0.008	-0.005
-0.406	0.303	0.085	-0.029	0.008	-0.005
-0.410	0.310	0.025	-0.030	0.008	-0.005
-0.415	0.300	0.103	-0.029	0.008	-0.005
-0.418	0.296	0.141	-0.030	0.007	-0.005
-0.449	0.275	0.077	-0.030	0.008	-0.005
-0.433	0.288	0.100	-0.030	0.008	-0.005
-0.437	0.267	0.104	-0.030	0.008	-0.005
-0.454	0.284	0.059	-0.029	0.008	-0.005
-0.437	0.282	0.090	-0.029	0.008	-0.005
-0.440	0.280	0.107	-0.029	0.008	-0.005
-0.426	0.287	0.069	-0.029	0.008	-0.005
-0.411	0.281	0.066	-0.029	0.009	-0.005
-0.407	0.296	0.120	-0.030	0.008	-0.005
-0.421	0.279	0.076	-0.029	0.008	-0.005
-0.425	0.306	0.069	-0.029	0.008	-0.005
-0.429	0.299	0.124	-0.030	0.008	-0.005
-0.428	0.275	0.084	-0.030	0.008	-0.005
-0.469	0.262	0.071	-0.030	0.008	-0.004
-0.424	0.281	0.110	-0.029	0.008	-0.005
-0.424	0.259	0.069	-0.029	0.008	-0.005
-0.433	0.278	0.049	-0.029	0.008	-0.005
-0.411	0.286	0.079	-0.029	0.008	-0.005
-0.433	0.287	0.086	-0.029	0.008	-0.005
-0.410	0.297	0.079	-0.029	0.008	-0.005
-0.415	0.283	0.097	-0.029	0.008	-0.005
-0.410	0.291	0.089	-0.029	0.008	-0.005
-0.418	0.293	0.073	-0.030	0.008	-0.005
-0.421	0.297	0.093	-0.029	0.008	-0.005
-0.455	0.306	0.124	-0.029	0.008	-0.005
-0.441	0.275	0.077	-0.029	0.008	-0.005
-0.441	0.269	0.090	-0.029	0.008	-0.005
-0.438	0.284	0.113	-0.029	0.008	-0.005
-0.439	0.291	0.032	-0.029	0.009	-0.005
-0.426	0.282	0.058	-0.029	0.008	-0.005
-0.419	0.289	0.106	-0.029	0.008	-0.005
-0.421	0.304	0.082	-0.029	0.008	-0.005
-0.390	0.284	0.086	-0.029	0.008	-0.005
-0.412	0.292	0.090	-0.030	0.008	-0.005
-0.427	0.288	0.076	-0.029	0.008	-0.005
-0.414	0.292	0.062	-0.030	0.008	-0.005
-0.430	0.269	0.124	-0.030	0.008	-0.006
-0.432	0.281	0.066	-0.030	0.008	-0.005
-0.442	0.274	0.077	-0.030	0.008	-0.005
-0.429	0.274	0.100	-0.029	0.008	-0.005
-0.440	0.270	0.059	-0.029	0.008	-0.005
-0.432	0.279	0.032	-0.029	0.009	-0.005
-0.420	0.285	0.079	-0.029	0.008	-0.005
-0.414	0.288	0.103	-0.029	0.008	-0.005
-0.424	0.319	0.041	-0.029	0.008	-0.005
-0.397	0.269	0.093	-0.029	0.008	-0.005
-0.414	0.291	0.106	-0.029	0.008	-0.005
-0.415	0.303	0.055	-0.030	0.008	-0.005
-0.421	0.287	0.086	-0.030	0.008	-0.005
-0.431	0.305	0.120	-0.029	0.008	-0.005
-0.437	0.280	0.052	-0.029	0.008	-0.005
-0.449	0.267	0.091	-0.030	0.008	-0.005
-0.434	0.271	0.120	-0.029	0.008	-0.005
-0.444	0.296	0.076	-0.029	0.008	-0.005
-0.429	0.269	0.066	-0.029	0.008	-0.005
-0.412	0.288	0.113	-0.029	0.008	-0.005
-0.431	0.281	0.086	-0.029	0.008	-0.005
-0.421	0.323	0.055	-0.029	0.008	-0.005
-0.408	0.286	0.099	-0.029	0.008	-0.005
-0.414	0.290	0.093	-0.030	0.008	-0.005
-0.427	0.306	0.048	-0.030	0.008	-0.005
-0.412	0.290	0.123	-0.029	0.008	-0.005
-0.433	0.287	0.117	-0.029	0.008	-0.005
-0.446	0.275	0.073	-0.030	0.008	-0.005
-0.442	0.278	0.097	-0.030	0.008	-0.005
-0.435	0.263	0.090	-0.029	0.008	-0.005
-0.439	0.270	0.049	-0.029	0.008	-0.005
-0.428	0.290	0.072	-0.029	0.008	-0.005
-0.399	0.296	0.115	-0.029	0.008	-0.006
-0.422	0.286	0.082	-0.029	0.008	-0.005
-0.429	0.290	0.059	-0.030	0.009	-0.005
-0.408	0.289	0.110	-0.029	0.008	-0.005
-0.425	0.286	0.082	-0.029	0.008	-0.005
-0.421	0.304	0.038	-0.030	0.008	-0.005
-0.435	0.299	0.120	-0.029	0.008	-0.005
-0.429	0.286	0.124	-0.030	0.008	-0.005
-0.462	0.269	0.078	-0.030	0.008	-0.005
-0.439	0.288	0.093	-0.029	0.008	-0.005
-0.435	0.275	0.072	-0.030	0.008	-0.006
-0.447	0.279	0.038	-0.029	0.008	-0.005
-0.430	0.280	0.092	-0.029	0.008	-0.005
-0.428	0.286	0.110	-0.029	0.008	-0.005
-0.411	0.291	0.075	-0.029	0.008	-0.005
-0.406	0.280	0.041	-0.029	0.008	-0.005
-0.413	0.294	0.137	-0.030	0.009	-0.005
-0.417	0.299	0.079	-0.029	0.008	-0.005
-0.418	0.313	0.086	-0.029	0.008	-0.005
-0.428	0.293	0.100	-0.030	0.008	-0.005
-0.428	0.285	0.097	-0.030	0.008	-0.005
-0.463	0.258	0.078	-0.030	0.008	-0.005
-0.440	0.282	0.079	-0.030	0.008	-0.005
-0.435	0.261	0.076	-0.029	0.008	-0.006
-0.447	0.271	0.035	-0.029	0.008	-0.005
-0.422	0.292	0.109	-0.029	0.008	-0.006
-0.428	0.289	0.110	-0.029	0.008	-0.005
-0.412	0.292	0.076	-0.029	0.008	-0.005
-0.411	0.272	0.093	-0.030	0.008	-0.005
-0.407	0.302	0.089	-0.029	0.008	-0.005
-0.409	0.291	0.069	-0.029	0.008	-0.005
-0.428	0.302	0.113	-0.029	0.008	-0.005
-0.454	0.309	0.113	-0.029	0.008	-0.005
-0.437	0.282	0.066	-0.029	0.008	-0.005
-0.451	0.276	0.101	-0.030	0.008	-0.005
-0.440	0.280	0.083	-0.029	0.008	-0.006
-0.433	0.280	0.045	-0.029	0.009	-0.005
-0.436	0.283	0.068	-0.029	0.008	-0.005
-0.418	0.297	0.109	-0.029	0.008	-0.006
-0.426	0.303	0.103	-0.029	0.009	-0.005
-0.399	0.294	0.082	-0.029	0.008	-0.005
-0.417	0.298	0.103	-0.029	0.008	-0.005
-0.428	0.290	0.079	-0.029	0.008	-0.005
-0.423	0.291	0.076	-0.030	0.008	-0.005
-0.424	0.269	0.127	-0.030	0.008	-0.006
-0.443	0.278	0.087	-0.030	0.008	-0.005
-0.444	0.282	0.097	-0.030	0.008	-0.005
-0.438	0.276	0.089	-0.029	0.008	-0.006
-0.444	0.271	0.083	-0.029	0.008	-0.006
-0.432	0.275	0.045	-0.029	0.009	-0.005
-0.419	0.279	0.082	-0.029	0.008	-0.005
-0.420	0.293	0.092	-0.029	0.008	-0.006
-0.422	0.319	0.079	-0.029	0.008	-0.005
-0.395	0.277	0.113	-0.029	0.008	-0.005
-0.414	0.281	0.089	-0.029	0.008	-0.005
-0.425	0.301	0.069	-0.030	0.008	-0.005
-0.420	0.285	0.096	-0.030	0.008	-0.005
-0.447	0.297	0.131	-0.030	0.008	-0.005
-0.445	0.274	0.049	-0.029	0.008	-0.005
-0.440	0.277	0.097	-0.029	0.008	-0.005
-0.434	0.265	0.120	-0.029	0.008	-0.006
-0.436	0.291	0.065	-0.029	0.008	-0.005
-0.430	0.278	0.076	-0.029	0.008	-0.006
-0.406	0.288	0.099	-0.029	0.008	-0.006
-0.413	0.290	0.096	-0.029	0.008	-0.005
-0.419	0.326	0.079	-0.029	0.009	-0.005
-0.412	0.289	0.110	-0.029	0.008	-0.005
-0.428	0.287	0.107	-0.029	0.008	-0.005
-0.414	0.298	0.059	-0.030	0.008	-0.005
-0.427	0.284	0.106	-0.030	0.008	-0.006
-0.435	0.287	0.110	-0.029	0.008	-0.005
-0.451	0.270	0.080	-0.030	0.008	-0.005
-0.445	0.276	0.107	-0.029	0.009	-0.005
-0.437	0.274	0.090	-0.029	0.008	-0.005
-0.408	0.272	0.065	-0.029	0.008	-0.005
-0.422	0.286	0.068	-0.029	0.008	-0.005
-0.389	0.308	0.091	-0.029	0.008	-0.006
-0.415	0.287	0.089	-0.029	0.008	-0.005
-0.416	0.292	0.086	-0.029	0.008	-0.005
-0.412	0.293	0.103	-0.029	0.008	-0.005
-0.424	0.281	0.090	-0.029	0.008	-0.005
-0.418	0.294	0.059	-0.030	0.008	-0.005
-0.432	0.297	0.099	-0.029	0.008	-0.006
-0.436	0.289	0.100	-0.029	0.008	-0.005
-0.457	0.262	0.087	-0.030	0.008	-0.005
-0.437	0.277	0.099	-0.029	0.008	-0.006
-0.441	0.294	0.072	-0.029	0.009	-0.005
-0.434	0.280	0.031	-0.029	0.008	-0.005
-0.418	0.288	0.089	-0.029	0.008	-0.006
-0.433	0.291	0.075	-0.029	0.008	-0.005
-0.422	0.297	0.075	-0.029	0.008	-0.005
-0.412	0.289	0.093	-0.029	0.008	-0.005
-0.418	0.295	0.131	-0.030	0.009	-0.005
-0.429	0.289	0.090	-0.029	0.008	-0.005
-0.435	0.298	0.100	-0.029	0.008	-0.005
-0.442	0.291	0.103	-0.029	0.008	-0.006
-0.430	0.277	0.114	-0.029	0.008	-0.005
-0.443	0.270	0.101	-0.030	0.008	-0.005
-0.443	0.277	0.089	-0.029	0.008	-0.006
-0.429	0.265	0.069	-0.029	0.008	-0.006
-0.430	0.293	0.051	-0.029	0.008	-0.005
-0.403	0.293	0.088	-0.029	0.008	-0.006
-0.427	0.295	0.072	-0.029	0.008	-0.005
-0.404	0.296	0.086	-0.029	0.008	-0.005
-0.417	0.293	0.126	-0.029	0.008	-0.005
-0.419	0.293	0.079	-0.029	0.008	-0.005
-0.414	0.294	0.058	-0.029	0.008	-0.005
-0.430	0.298	0.110	-0.029	0.008	-0.005
-0.454	0.300	0.113	-0.029	0.008	-0.006
-0.438	0.282	0.086	-0.029	0.008	-0.005
-0.444	0.270	0.107	-0.029	0.008	-0.005
-0.437	0.276	0.089	-0.029	0.008	-0.006
-0.429	0.290	0.055	-0.029	0.009	-0.005
-0.433	0.291	0.064	-0.029	0.008	-0.006
-0.418	0.290	0.106	-0.029	0.008	-0.005
-0.433	0.310	0.099	-0.029	0.009	-0.005
-0.394	0.290	0.086	-0.029	0.008	-0.005
-0.427	0.290	0.100	-0.029	0.008	-0.005
-0.421	0.302	0.058	-0.029	0.008	-0.005
-0.407	0.292	0.089	-0.029	0.008	-0.005
-0.435	0.273	0.110	-0.029	0.008	-0.006
-0.431	0.292	0.103	-0.029	0.008	-0.005
-0.441	0.276	0.076	-0.029	0.008	-0.005
-0.424	0.278	0.096	-0.029	0.008	-0.006
-0.444	0.282	0.065	-0.029	0.008	-0.006
-0.431	0.281	0.024	-0.029	0.009	-0.005
-0.420	0.283	0.088	-0.029	0.008	-0.006
-0.425	0.298	0.106	-0.029	0.008	-0.005
-0.427	0.310	0.052	-0.029	0.008	-0.005
-0.398	0.281	0.106	-0.029	0.008	-0.005
-0.415	0.304	0.088	-0.029	0.008	-0.006
-0.416	0.298	0.051	-0.029	0.008	-0.005
-0.414	0.284	0.089	-0.029	0.008	-0.005
-0.430	0.307	0.119	-0.029	0.008	-0.005
-0.443	0.269	0.080	-0.029	0.008	-0.005
-0.442	0.271	0.100	-0.029	0.008	-0.005
-0.429	0.277	0.144	-0.029	0.008	-0.006
-0.431	0.288	0.072	-0.029	0.008	-0.005
-0.428	0.280	0.065	-0.029	0.008	-0.005
-0.412	0.293	0.112	-0.029	0.008	-0.006
-0.416	0.286	0.096	-0.029	0.008	-0.005
-0.411	0.326	0.034	-0.029	0.008	-0.005
-0.403	0.290	0.109	-0.029	0.008	-0.005
-0.421	0.295	0.103	-0.029	0.008	-0.005
-0.423	0.299	0.072	-0.030	0.008	-0.005
-0.418	0.292	0.123	-0.029	0.008	-0.006
-0.427	0.300	0.106	-0.029	0.008	-0.005
-0.441	0.277	0.086	-0.029	0.008	-0.005
-0.445	0.280	0.107	-0.029	0.008	-0.005
-0.432	0.275	0.082	-0.029	0.008	-0.006
-0.415	0.268	0.058	-0.029	0.008	-0.005
-0.420	0.284	0.085	-0.029	0.008	-0.006
-0.381	0.319	0.097	-0.028	0.008	-0.006
-0.407	0.288	0.089	-0.029	0.008	-0.005
-0.420	0.305	0.085	-0.029	0.008	-0.005
-0.405	0.303	0.106	-0.029	0.008	-0.005
-0.416	0.296	0.075	-0.029	0.008	-0.005
-0.420	0.304	0.041	-0.030	0.008	-0.005
-0.436	0.296	0.106	-0.029	0.008	-0.006
-0.430	0.299	0.113	-0.029	0.008	-0.005
-0.447	0.269	0.090	-0.029	0.008	-0.005
-0.427	0.285	0.113	-0.029	0.008	-0.006
-0.430	0.280	0.086	-0.029	0.008	-0.006
-0.430	0.280	0.034	-0.029	0.008	-0.006
-0.418	0.297	0.085	-0.029	0.008	-0.006
-0.418	0.300	0.106	-0.029	0.008	-0.005
-0.399	0.299	0.072	-0.029	0.008	-0.005
-0.397	0.279	0.096	-0.029	0.008	-0.005
-0.392	0.295	0.130	-0.030	0.008	-0.005
-0.419	0.303	0.075	-0.029	0.008	-0.005
-0.410	0.306	0.085	-0.029	0.008	-0.005
-0.436	0.297	0.130	-0.029	0.008	-0.006
-0.419	0.287	0.093	-0.029	0.008	-0.005
-0.448	0.268	0.077	-0.029	0.008	-0.005
-0.435	0.279	0.106	-0.029	0.008	-0.005
-0.420	0.272	0.065	-0.029	0.008	-0.006
-0.429	0.282	0.034	-0.029	0.008	-0.006
-0.408	0.299	0.102	-0.029	0.008	-0.006
-0.420	0.296	0.068	-0.029	0.008	-0.005
-0.400	0.306	0.092	-0.029	0.008	-0.005
-0.405	0.288	0.126	-0.029	0.008	-0.005
-0.404	0.298	0.068	-0.029	0.008	-0.005
-0.412	0.304	0.092	-0.029	0.008	-0.005
-0.420	0.288	0.126	-0.029	0.008	-0.006
-0.462	0.305	0.096	-0.029	0.008	-0.006
-0.431	0.290	0.051	-0.029	0.008	-0.005
-0.443	0.277	0.103	-0.029	0.008	-0.006
-0.424	0.288	0.089	-0.029	0.008	-0.006
-0.418	0.285	0.030	-0.029	0.009	-0.006
-0.411	0.290	0.084	-0.029	0.008	-0.006
-0.405	0.297	0.085	-0.029	0.008	-0.006
-0.410	0.312	0.089	-0.029	0.008	-0.005
-0.388	0.298	0.099	-0.029	0.008	-0.005
-0.412	0.297	0.102	-0.029	0.008	-0.006
-0.427	0.280	0.073	-0.029	0.008	-0.005
-0.413	0.297	0.079	-0.029	0.008	-0.005
-0.425	0.259	0.109	-0.029	0.008	-0.006
-0.434	0.279	0.072	-0.029	0.008	-0.005
-0.430	0.286	0.099	-0.029	0.008	-0.005
-0.420	0.278	0.130	-0.029	0.008	-0.006
-0.425	0.286	0.079	-0.029	0.008	-0.005
-0.411	0.282	0.034	-0.029	0.009	-0.005
-0.402	0.306	0.077	-0.029	0.008	-0.006
-0.404	0.291	0.092	-0.029	0.008	-0.005
-0.413	0.330	0.057	-0.029	0.008	-0.005
-0.409	0.286	0.136	-0.029	0.008	-0.006
-0.411	0.284	0.093	-0.029	0.008	-0.005
-0.422	0.289	0.059	-0.029	0.008	-0.005
-0.410	0.279	0.092	-0.029	0.008	-0.006
-0.433	0.308	0.109	-0.029	0.008	-0.006
-0.436	0.287	0.041	-0.028	0.008	-0.005
-0.425	0.284	0.085	-0.029	0.008	-0.005
-0.426	0.288	0.126	-0.028	0.008	-0.006
-0.418	0.291	0.061	-0.029	0.008	-0.005
-0.426	0.297	0.082	-0.029	0.009	-0.006
-0.389	0.298	0.104	-0.029	0.008	-0.006
-0.402	0.295	0.095	-0.029	0.008	-0.005
-0.404	0.328	0.064	-0.029	0.008	-0.005
-0.403	0.297	0.119	-0.029	0.008	-0.005
-0.413	0.297	0.068	-0.029	0.008	-0.005
-0.412	0.307	0.051	-0.030	0.008	-0.005
-0.424	0.282	0.106	-0.029	0.008	-0.006
-0.428	0.301	0.075	-0.029	0.008	-0.006
-0.436	0.272	0.072	-0.029	0.008	-0.005
-0.417	0.292	0.102	-0.029	0.008	-0.006
-0.416	0.295	0.078	-0.029	0.008	-0.005
-0.393	0.268	0.048	-0.029	0.008	-0.005
-0.411	0.296	0.081	-0.028	0.008	-0.005
-0.388	0.319	0.084	-0.029	0.008	-0.006
-0.396	0.293	0.075	-0.029	0.008	-0.005
-0.405	0.314	0.088	-0.029	0.008	-0.005
-0.400	0.299	0.092	-0.029	0.008	-0.005
-0.411	0.292	0.075	-0.029	0.008	-0.005
-0.421	0.299	0.065	-0.029	0.008	-0.005
-0.428	0.304	0.092	-0.029	0.008	-0.006
-0.423	0.288	0.096	-0.029	0.008	-0.005
-0.426	0.267	0.093	-0.029	0.008	-0.005
-0.425	0.292	0.133	-0.028	0.008	-0.006
-0.409	0.315	0.047	-0.029	0.008	-0.005
-0.398	0.290	0.057	-0.028	0.008	-0.006
-0.388	0.307	0.081	-0.029	0.008	-0.005
-0.407	0.307	0.075	-0.029	0.008	-0.005
-0.391	0.305	0.088	-0.029	0.008	-0.005
-0.402	0.298	0.105	-0.029	0.008	-0.005
-0.410	0.297	0.082	-0.030	0.008	-0.005
-0.419	0.289	0.079	-0.029	0.008	-0.005
-0.408	0.287	0.095	-0.029	0.008	-0.006
-0.436	0.293	0.068	-0.029	0.008	-0.006
-0.414	0.281	0.068	-0.029	0.008	-0.005
-0.403	0.287	0.098	-0.029	0.008	-0.006
-0.414	0.289	0.088	-0.029	0.008	-0.005
-0.396	0.287	0.051	-0.029	0.008	-0.005
-0.410	0.297	0.081	-0.028	0.008	-0.006
-0.392	0.313	0.077	-0.029	0.008	-0.006
-0.407	0.323	0.023	-0.029	0.008	-0.005
-0.391	0.317	0.112	-0.029	0.008	-0.005
-0.401	0.302	0.140	-0.029	0.007	-0.006
-0.419	0.290	0.055	-0.029	0.008	-0.005
-0.402	0.295	0.092	-0.029	0.008	-0.006
-0.415	0.279	0.102	-0.029	0.008	-0.006
-0.449	0.288	0.068	-0.029	0.008	-0.006
-0.415	0.286	0.068	-0.029	0.008	-0.005
-0.425	0.284	0.106	-0.029	0.008	-0.006
-0.411	0.286	0.071	-0.029	0.008	-0.005
-0.396	0.286	0.041	-0.029	0.009	-0.005
-0.392	0.298	0.101	-0.029	0.008	-0.006
-0.403	0.295	0.074	-0.029	0.008	-0.006
-0.406	0.328	0.064	-0.029	0.008	-0.005
-0.385	0.303	0.105	-0.029	0.008	-0.005
-0.405	0.294	0.096	-0.029	0.008	-0.005
-0.440	0.278	0.052	-0.029	0.008	-0.005
-0.407	0.289	0.078	-0.029	0.008	-0.006
-0.423	0.267	0.082	-0.029	0.008	-0.006
-0.422	0.282	0.051	-0.029	0.008	-0.005
-0.413	0.289	0.088	-0.029	0.008	-0.006
-0.420	0.287	0.105	-0.028	0.008	-0.006
-0.407	0.294	0.064	-0.029	0.008	-0.005
-0.401	0.288	0.044	-0.029	0.009	-0.005
-0.388	0.319	0.080	-0.028	0.008	-0.006
-0.392	0.302	0.095	-0.029	0.008	-0.005
-0.400	0.327	0.078	-0.029	0.008	-0.005
-0.407	0.298	0.126	-0.029	0.008	-0.006
-0.411	0.298	0.078	-0.029	0.008	-0.005
-0.408	0.287	0.062	-0.029	0.008	-0.005
-0.405	0.291	0.074	-0.029	0.008	-0.006
-0.422	0.305	0.088	-0.029	0.008	-0.006
-0.436	0.283	0.030	-0.028	0.008	-0.005
-0.418	0.294	0.098	-0.029	0.008	-0.006
-0.410	0.282	0.132	-0.028	0.008	-0.006
-0.399	0.299	0.054	-0.029	0.008	-0.005
-0.408	0.304	0.054	-0.029	0.008	-0.006
-0.385	0.320	0.080	-0.028	0.008	-0.006
-0.393	0.300	0.078	-0.029	0.008	-0.005
-0.404	0.311	0.078	-0.029	0.008	-0.005
-0.401	0.304	0.119	-0.029	0.008	-0.005
-0.408	0.305	0.082	-0.029	0.008	-0.005
-0.407	0.297	0.075	-0.029	0.008	-0.006
-0.416	0.291	0.085	-0.029	0.008	-0.006
-0.416	0.299	0.054	-0.029	0.008	-0.006
-0.423	0.283	0.065	-0.029	0.008	-0.005
-0.410	0.298	0.091	-0.029	0.008	-0.006
-0.406	0.308	0.057	-0.029	0.008	-0.005
-0.370	0.277	0.081	-0.029	0.008	-0.005
-0.400	0.305	0.094	-0.028	0.008	-0.006
-0.379	0.322	0.063	-0.029	0.008	-0.006
-0.395	0.296	0.071	-0.029	0.008	-0.005
-0.397	0.316	0.112	-0.029	0.008	-0.006
-0.401	0.304	0.099	-0.029	0.008	-0.005
-0.414	0.286	0.072	-0.029	0.008	-0.005
-0.404	0.296	0.078	-0.029	0.008	-0.006
-0.421	0.305	0.084	-0.029	0.008	-0.006
-0.414	0.297	0.074	-0.029	0.008	-0.005
-0.406	0.289	0.102	-0.029	0.008	-0.006
-0.410	0.304	0.118	-0.028	0.008	-0.006
-0.399	0.330	0.054	-0.029	0.008	-0.005
-0.384	0.295	0.064	-0.029	0.008	-0.006
-0.390	0.305	0.098	-0.029	0.008	-0.006
-0.393	0.315	0.036	-0.029	0.008	-0.005
-0.388	0.302	0.098	-0.029	0.008	-0.005
-0.408	0.299	0.105	-0.029	0.007	-0.006
-0.414	0.289	0.093	-0.029	0.008	-0.005
-0.414	0.293	0.096	-0.029	0.008	-0.005
-0.403	0.281	0.095	-0.029	0.008	-0.006
-0.417	0.287	0.064	-0.029	0.008	-0.006
-0.407	0.300	0.067	-0.028	0.008	-0.006
-0.385	0.309	0.104	-0.028	0.008	-0.006
-0.400	0.299	0.091	-0.029	0.008	-0.005
-0.395	0.306	0.043	-0.029	0.008	-0.006
-0.382	0.304	0.080	-0.028	0.008	-0.006
-0.387	0.314	0.067	-0.029	0.008	-0.006
-0.390	0.323	0.033	-0.029	0.008	-0.005
-0.386	0.307	0.098	-0.029	0.008	-0.006
-0.399	0.309	0.135	-0.029	0.007	-0.006
-0.430	0.287	0.079	-0.029	0.008	-0.005
-0.400	0.300	0.108	-0.029	0.008	-0.006
-0.409	0.284	0.091	-0.029	0.008	-0.006
-0.427	0.299	0.060	-0.028	0.008	-0.006
-0.410	0.301	0.067	-0.028	0.008	-0.006
-0.412	0.289	0.095	-0.028	0.008	-0.006
-0.396	0.306	0.081	-0.028	0.008	-0.005
-0.393	0.294	0.044	-0.029	0.008	-0.006
-0.380	0.305	0.135	-0.029	0.008	-0.006
-0.388	0.298	0.085	-0.029	0.008	-0.005
-0.397	0.317	0.081	-0.029	0.008	-0.006
-0.414	0.309	0.132	-0.029	0.008	-0.006
-0.400	0.298	0.098	-0.029	0.008	-0.006
-0.444	0.269	0.079	-0.029	0.008	-0.005
-0.418	0.297	0.108	-0.029	0.008	-0.006
-0.401	0.287	0.064	-0.029	0.008	-0.006
-0.409	0.288	0.036	-0.028	0.008	-0.006
-0.389	0.296	0.094	-0.029	0.008	-0.006
-0.397	0.310	0.070	-0.028	0.008	-0.005
-0.391	0.314	0.074	-0.028	0.008	-0.005
-0.384	0.300	0.101	-0.029	0.008	-0.006
-0.395	0.310	0.063	-0.029	0.008	-0.006
-0.387	0.299	0.074	-0.029	0.008	-0.006
-0.390	0.300	0.101	-0.029	0.008	-0.006
-0.431	0.313	0.119	-0.029	0.008	-0.006
-0.411	0.297	0.071	-0.028	0.008	-0.005
-0.429	0.289	0.095	-0.029	0.008	-0.006
-0.420	0.290	0.101	-0.029	0.008	-0.006
-0.411	0.311	0.046	-0.028	0.008	-0.006
-0.402	0.293	0.066	-0.028	0.008	-0.006
-0.396	0.298	0.091	-0.028	0.008	-0.006
-0.391	0.319	0.074	-0.028	0.008	-0.005
-0.367	0.308	0.104	-0.028	0.008	-0.005
-0.396	0.297	0.116	-0.029	0.008	-0.006
-0.421	0.302	0.065	-0.029	0.008	-0.005
-0.386	0.309	0.087	-0.029	0.007	-0.006
-0.410	0.271	0.132	-0.029	0.007	-0.006
-0.418	0.292	0.082	-0.029	0.008	-0.005
-0.409	0.292	0.092	-0.029	0.008	-0.006
-0.404	0.294	0.125	-0.028	0.008	-0.006
-0.421	0.288	0.077	-0.028	0.008	-0.006
-0.401	0.285	0.009	-0.029	0.008	-0.006
-0.391	0.307	0.076	-0.028	0.008	-0.006
-0.393	0.305	0.097	-0.028	0.008	-0.006
-0.395	0.334	0.084	-0.028	0.008	-0.005
-0.373	0.297	0.108	-0.029	0.008	-0.006
-0.396	0.304	0.081	-0.029	0.008	-0.006
-0.395	0.305	0.057	-0.029	0.008	-0.006
-0.402	0.306	0.105	-0.029	0.008	-0.006
-0.413	0.309	0.122	-0.029	0.007	-0.006
-0.417	0.293	0.054	-0.028	0.008	-0.006
-0.418	0.299	0.095	-0.029	0.008	-0.006
-0.404	0.287	0.121	-0.028	0.008	-0.006
-0.405	0.293	0.067	-0.028	0.008	-0.006
-0.404	0.305	0.063	-0.028	0.008	-0.006
-0.376	0.303	0.100	-0.028	0.008	-0.006
-0.398	0.307	0.080	-0.028	0.008	-0.006
-0.388	0.345	0.080	-0.028	0.008	-0.005
-0.380	0.303	0.115	-0.029	0.008	-0.006
-0.391	0.306	0.088	-0.029	0.008	-0.006
-0.393	0.310	0.071	-0.029	0.007	-0.006
-0.403	0.295	0.118	-0.029	0.008	-0.006
-0.411	0.306	0.101	-0.028	0.008	-0.006
-0.416	0.290	0.071	-0.029	0.008	-0.006
-0.418	0.293	0.098	-0.029	0.008	-0.006
-0.404	0.286	0.084	-0.029	0.008	-0.006
-0.387	0.286	0.050	-0.028	0.008	-0.006
-0.401	0.298	0.080	-0.028	0.008	-0.006
-0.362	0.337	0.092	-0.028	0.008	-0.006
-0.387	0.312	0.091	-0.028	0.008	-0.005
-0.386	0.314	0.094	-0.029	0.008	-0.006
-0.381	0.311	0.125	-0.029	0.008	-0.006
-0.393	0.296	0.081	-0.029	0.008	-0.006
-0.401	0.319	0.063	-0.029	0.007	-0.006
-0.416	0.315	0.121	-0.029	0.008	-0.006
-0.408	0.305	0.108	-0.028	0.008	-0.006
-0.437	0.284	0.075	-0.029	0.008	-0.005
-0.409	0.299	0.108	-0.028	0.008	-0.006
-0.405	0.304	0.073	-0.028	0.008	-0.006
-0.405	0.292	0.029	-0.028	0.008	-0.006
-0.392	0.308	0.080	-0.028	0.008	-0.006
-0.398	0.316	0.101	-0.028	0.008	-0.006
-0.380	0.304	0.097	-0.028	0.007	-0.006
-0.384	0.299	0.104	-0.029	0.008	-0.006
-0.386	0.302	0.125	-0.029	0.008	-0.006
-0.395	0.293	0.098	-0.029	0.008	-0.006
-0.402	0.307	0.101	-0.029	0.007	-0.006
-0.414	0.313	0.104	-0.029	0.008	-0.006
-0.409	0.301	0.081	-0.029	0.008	-0.006
-0.414	0.285	0.116	-0.029	0.008	-0.006
-0.407	0.298	0.104	-0.028	0.008	-0.006
-0.401	0.294	0.060	-0.029	0.008	-0.006
-0.394	0.310	0.076	-0.028	0.008	-0.006
-0.375	0.314	0.110	-0.029	0.008	-0.006
-0.389	0.324	0.067	-0.029	0.008	-0.006
-0.378	0.324	0.107	-0.028	0.008	-0.006
-0.396	0.302	0.156	-0.029	0.007	-0.006
-0.407	0.294	0.074	-0.029	0.008	-0.006
-0.396	0.314	0.108	-0.029	0.008	-0.006
-0.399	0.292	0.108	-0.029	0.007	-0.006
-0.426	0.316	0.083	-0.028	0.008	-0.006
-0.405	0.300	0.084	-0.028	0.008	-0.006
-0.402	0.287	0.122	-0.028	0.008	-0.006
-0.402	0.301	0.097	-0.028	0.008	-0.006
-0.392	0.294	0.043	-0.028	0.008	-0.006
-0.380	0.309	0.107	-0.028	0.008	-0.006
-0.387	0.303	0.080	-0.028	0.008	-0.006
-0.384	0.332	0.091	-0.028	0.008	-0.005
-0.380	0.312	0.111	-0.028	0.007	-0.006
-0.384	0.309	0.118	-0.029	0.008	-0.006
-0.420	0.296	0.089	-0.029	0.007	-0.005
-0.386	0.309	0.066	-0.029	0.007	-0.006
-0.412	0.273	0.121	-0.029	0.008	-0.007
-0.408	0.293	0.078	-0.029	0.007	-0.006
-0.407	0.299	0.081	-0.029	0.008	-0.006
-0.401	0.292	0.138	-0.028	0.008	-0.006
-0.399	0.303	0.073	-0.028	0.008	-0.006
-0.407	0.305	0.026	-0.028	0.008	-0.006
-0.375	0.315	0.089	-0.028	0.007	-0.006
-0.383	0.305	0.101	-0.028	0.008	-0.006
-0.391	0.336	0.094	-0.028	0.008	-0.006
-0.381	0.306	0.131	-0.028	0.008	-0.006
-0.390	0.313	0.097	-0.028	0.008	-0.006
-0.401	0.312	0.077	-0.029	0.007	-0.006
-0.387	0.298	0.114	-0.029	0.008	-0.006
-0.415	0.317	0.148	-0.028	0.007	-0.006
-0.425	0.302	0.070	-0.028	0.007	-0.006
-0.416	0.286	0.115	-0.028	0.008	-0.006
-0.408	0.298	0.158	-0.028	0.008	-0.006
-0.398	0.301	0.060	-0.028	0.008	-0.006
-0.399	0.306	0.080	-0.028	0.008	-0.006
-0.368	0.308	0.103	-0.028	0.008	-0.006
-0.383	0.321	0.097	-0.028	0.008	-0.006
-0.388	0.344	0.100	-0.028	0.008	-0.006
-0.376	0.305	0.139	-0.029	0.007	-0.006
-0.395	0.308	0.115	-0.029	0.008	-0.006
-0.386	0.319	0.080	-0.029	0.007	-0.006
-0.410	0.298	0.114	-0.028	0.008	-0.006
-0.400	0.314	0.097	-0.028	0.007	-0.006
-0.426	0.284	0.108	-0.029	0.007	-0.006
-0.411	0.306	0.118	-0.028	0.008	-0.006
-0.407	0.308	0.090	-0.028	0.008	-0.006
-0.386	0.279	0.067	-0.028	0.008	-0.006
-0.394	0.309	0.097	-0.028	0.007	-0.006
-0.359	0.331	0.113	-0.028	0.007	-0.006
-0.384	0.310	0.114	-0.028	0.007	-0.006
-0.398	0.335	0.134	-0.028	0.007	-0.006
-0.392	0.311	0.131	-0.029	0.008	-0.006
-0.413	0.303	0.112	-0.029	0.008	-0.006
-0.394	0.315	0.101	-0.029	0.007	-0.006
-0.416	0.312	0.111	-0.028	0.007	-0.006
-0.407	0.316	0.094	-0.028	0.007	-0.006
-0.421	0.290	0.105	-0.029	0.008	-0.006
-0.411	0.299	0.114	-0.028	0.008	-0.006
-0.400	0.318	0.087	-0.028	0.008	-0.006
-0.386	0.303	0.069	-0.028	0.008	-0.006
-0.384	0.310	0.107	-0.028	0.007	-0.006
-0.391	0.323	0.090	-0.028	0.008	-0.006
-0.382	0.314	0.117	-0.028	0.007	-0.006
-0.396	0.310	0.131	-0.028	0.007	-0.006
-0.389	0.309	0.142	-0.029	0.008	-0.006
-0.407	0.305	0.084	-0.029	0.007	-0.006
-0.391	0.302	0.114	-0.029	0.007	-0.006
-0.420	0.314	0.121	-0.028	0.008	-0.006
-0.398	0.309	0.097	-0.028	0.007	-0.006
-0.423	0.287	0.122	-0.028	0.008	-0.006
-0.413	0.313	0.121	-0.028	0.008	-0.006
-0.394	0.302	0.063	-0.028	0.008	-0.006
-0.401	0.310	0.086	-0.028	0.008	-0.006
-0.383	0.320	0.107	-0.028	0.008	-0.006
-0.388	0.328	0.076	-0.028	0.008	-0.006
-0.382	0.329	0.100	-0.028	0.008	-0.006
-0.396	0.316	0.148	-0.028	0.007	-0.006
-0.406	0.307	0.105	-0.029	0.008	-0.006
-0.390	0.307	0.121	-0.028	0.007	-0.006
-0.411	0.289	0.135	-0.029	0.007	-0.006
-0.433	0.318	0.104	-0.028	0.007	-0.006
-0.412	0.305	0.090	-0.028	0.007	-0.006
-0.420	0.299	0.128	-0.028	0.008	-0.006
-0.401	0.309	0.107	-0.028	0.008	-0.006
-0.383	0.298	0.069	-0.028	0.008	-0.006
-0.382	0.316	0.124	-0.028	0.008	-0.006
-0.391	0.319	0.100	-0.028	0.007	-0.006
-0.402	0.346	0.090	-0.028	0.008	-0.006
-0.384	0.316	0.134	-0.028	0.007	-0.006
-0.394	0.306	0.121	-0.029	0.007	-0.006
-0.434	0.302	0.099	-0.029	0.007	-0.005
-0.398	0.305	0.107	-0.029	0.007	-0.006
-0.414	0.282	0.117	-0.029	0.007	-0.007
-0.418	0.298	0.077	-0.028	0.007	-0.006
-0.414	0.307	0.138	-0.028	0.008	-0.006
-0.408	0.299	0.121	-0.028	0.008	-0.006
-0.397	0.315	0.087	-0.028	0.007	-0.006
-0.391	0.306	0.059	-0.028	0.008	-0.006
-0.379	0.322	0.103	-0.028	0.008	-0.006
-0.385	0.318	0.114	-0.028	0.007	-0.006
-0.394	0.340	0.100	-0.028	0.008	-0.006
-0.405	0.320	0.145	-0.029	0.007	-0.006
-0.396	0.307	0.100	-0.028	0.007	-0.006
-0.406	0.310	0.091	-0.029	0.007	-0.006
-0.403	0.323	0.127	-0.028	0.007	-0.006
-0.411	0.326	0.107	-0.028	0.007	-0.006
-0.419	0.298	0.059	-0.028	0.007	-0.006
-0.418	0.308	0.128	-0.028	0.008	-0.006
-0.409	0.306	0.154	-0.028	0.008	-0.006
-0.399	0.310	0.087	-0.028	0.008	-0.006
-0.402	0.306	0.097	-0.028	0.008	-0.006
-0.374	0.328	0.105	-0.028	0.007	-0.007
-0.390	0.308	0.107	-0.028	0.008	-0.006
-0.396	0.359	0.120	-0.028	0.007	-0.006
-0.379	0.313	0.145	-0.029	0.007	-0.006
-0.401	0.313	0.124	-0.028	0.008	-0.006
-0.403	0.321	0.079	-0.029	0.007	-0.006
-0.402	0.309	0.124	-0.028	0.007	-0.006
-0.416	0.317	0.117	-0.028	0.007	-0.006
-0.425	0.295	0.101	-0.028	0.007	-0.006
-0.418	0.300	0.121	-0.028	0.008	-0.006
-0.412	0.306	0.121	-0.028	0.008	-0.006
-0.390	0.293	0.076	-0.028	0.007	-0.006
-0.395	0.317	0.103	-0.028	0.007	-0.006
-0.372	0.338	0.119	-0.028	0.008	-0.007
-0.389	0.316	0.107	-0.028	0.008	-0.006
-0.398	0.326	0.114	-0.028	0.007	-0.006
-0.388	0.330	0.151	-0.029	0.007	-0.006
-0.411	0.312	0.114	-0.028	0.007	-0.006
-0.396	0.323	0.103	-0.029	0.007	-0.006
-0.414	0.315	0.134	-0.028	0.007	-0.006
-0.411	0.310	0.107	-0.028	0.007	-0.006
-0.429	0.290	0.091	-0.028	0.007	-0.006
-0.410	0.306	0.141	-0.028	0.008	-0.006
-0.402	0.318	0.100	-0.028	0.008	-0.006
-0.397	0.300	0.069	-0.028	0.008	-0.006
-0.393	0.310	0.103	-0.028	0.007	-0.006
-0.394	0.326	0.107	-0.028	0.007	-0.006
-0.375	0.317	0.110	-0.028	0.007	-0.006
-0.387	0.308	0.120	-0.028	0.007	-0.006
-0.394	0.320	0.149	-0.029	0.008	-0.006
-0.406	0.315	0.107	-0.028	0.007	-0.006
-0.402	0.307	0.117	-0.029	0.007	-0.006
-0.425	0.311	0.104	-0.028	0.007	-0.006
-0.415	0.311	0.083	-0.028	0.007	-0.006
-0.419	0.301	0.148	-0.028	0.007	-0.006
-0.414	0.317	0.110	-0.028	0.007	-0.006
-0.392	0.316	0.062	-0.028	0.008	-0.006
-0.402	0.318	0.078	-0.028	0.008	-0.007
-0.376	0.314	0.123	-0.028	0.007	-0.007
-0.397	0.331	0.076	-0.028	0.008	-0.006
-0.371	0.337	0.103	-0.028	0.007	-0.006
-0.394	0.318	0.168	-0.028	0.007	-0.006
-0.413	0.316	0.087	-0.028	0.007	-0.006
-0.390	0.315	0.117	-0.029	0.007	-0.006
-0.410	0.306	0.127	-0.028	0.007	-0.007
-0.441	0.317	0.114	-0.028	0.007	-0.006
-0.416	0.318	0.093	-0.028	0.007	-0.006
-0.414	0.295	0.138	-0.028	0.008	-0.006
-0.405	0.316	0.103	-0.028	0.007	-0.006
-0.397	0.312	0.048	-0.028	0.008	-0.006
-0.382	0.322	0.130	-0.028	0.007	-0.007
-0.388	0.320	0.096	-0.028	0.007	-0.006
-0.388	0.336	0.082	-0.028	0.008	-0.006
-0.379	0.329	0.117	-0.028	0.007	-0.006
-0.388	0.315	0.110	-0.029	0.007	-0.006
-0.428	0.304	0.095	-0.029	0.007	-0.006
-0.396	0.318	0.103	-0.029	0.007	-0.006
-0.406	0.276	0.114	-0.029	0.007	-0.007
-0.423	0.310	0.093	-0.028	0.007	-0.006
-0.417	0.312	0.110	-0.028	0.007	-0.006
-0.402	0.299	0.134	-0.028	0.007	-0.007
-0.418	0.309	0.079	-0.028	0.007	-0.006
-0.393	0.311	0.048	-0.028	0.008	-0.007
-0.369	0.319	0.112	-0.028	0.007	-0.007
-0.397	0.315	0.089	-0.028	0.008	-0.006
-0.394	0.347	0.100	-0.028	0.008	-0.006
-0.388	0.320	0.151	-0.028	0.007	-0.007
-0.394	0.308	0.107	-0.029	0.007	-0.006
-0.403	0.315	0.083	-0.029	0.007	-0.006
-0.396	0.308	0.110	-0.028	0.007	-0.007
-0.426	0.322	0.134	-0.028	0.007	-0.007
-0.418	0.297	0.066	-0.028	0.007	-0.006
-0.414	0.308	0.131	-0.028	0.007	-0.006
-0.408	0.295	0.151	-0.027	0.008	-0.007
-0.394	0.315	0.082	-0.028	0.007	-0.006
-0.407	0.319	0.079	-0.028	0.008	-0.007
-0.376	0.329	0.119	-0.028	0.007	-0.007
-0.387	0.317	0.093	-0.028	0.007	-0.006
-0.388	0.346	0.089	-0.028	0.007	-0.006
-0.389	0.316	0.137	-0.029	0.007	-0.007
-0.392	0.317	0.113	-0.028	0.008	-0.006
-0.396	0.328	0.089	-0.029	0.007	-0.007
-0.409	0.304	0.117	-0.028	0.007	-0.007
-0.416	0.319	0.089	-0.028	0.008	-0.007
-0.424	0.296	0.100	-0.028	0.007	-0.006
-0.414	0.315	0.100	-0.028	0.008	-0.006
-0.401	0.310	0.065	-0.028	0.008	-0.007
-0.383	0.296	0.079	-0.028	0.008	-0.006
-0.386	0.329	0.102	-0.028	0.007	-0.007
-0.367	0.338	0.098	-0.028	0.008	-0.007
-0.387	0.314	0.086	-0.028	0.007	-0.006
-0.392	0.345	0.113	-0.028	0.007	-0.006
-0.393	0.317	0.120	-0.029	0.008	-0.006
-0.393	0.317	0.093	-0.028	0.007	-0.006
-0.398	0.323	0.076	-0.029	0.007	-0.007
-0.419	0.331	0.120	-0.028	0.007	-0.007
-0.410	0.306	0.103	-0.028	0.007	-0.006
-0.429	0.291	0.105	-0.029	0.008	-0.006
-0.409	0.319	0.140	-0.028	0.007	-0.007
-0.410	0.320	0.093	-0.028	0.008	-0.006
-0.401	0.307	0.079	-0.028	0.008	-0.006
-0.394	0.319	0.106	-0.028	0.007	-0.007
-0.402	0.329	0.093	-0.028	0.008	-0.006
-0.379	0.325	0.092	-0.028	0.008	-0.006
-0.380	0.319	0.123	-0.028	0.007	-0.007
-0.396	0.317	0.134	-0.029	0.008	-0.007
-0.400	0.308	0.097	-0.028	0.007	-0.006
-0.405	0.314	0.106	-0.028	0.007	-0.007
-0.416	0.313	0.120	-0.028	0.007	-0.007
-0.411	0.315	0.086	-0.028	0.007	-0.006
-0.412	0.297	0.110	-0.028	0.007	-0.007
-0.411	0.311	0.099	-0.028	0.008	-0.007
-0.398	0.306	0.052	-0.028	0.008	-0.007
-0.399	0.316	0.058	-0.028	0.008	-0.007
-0.383	0.326	0.105	-0.028	0.007	-0.007
-0.401	0.334	0.055	-0.028	0.008	-0.006
-0.381	0.322	0.117	-0.028	0.007	-0.006
-0.392	0.325	0.151	-0.028	0.007	-0.007
-0.409	0.321	0.083	-0.028	0.007	-0.006
-0.387	0.313	0.089	-0.028	0.007	-0.007
-0.408	0.293	0.127	-0.028	0.007	-0.007
-0.426	0.326	0.089	-0.028	0.007	-0.007
-0.408	0.310	0.103	-0.028	0.007	-0.007
-0.406	0.296	0.134	-0.028	0.008	-0.007
-0.405	0.314	0.106	-0.028	0.008	-0.007
-0.385	0.310	0.058	-0.028	0.008	-0.007
-0.377	0.320	0.123	-0.028	0.008	-0.007
-0.386	0.331	0.102	-0.028	0.007	-0.007
-0.386	0.346	0.055	-0.028	0.008	-0.006
-0.382	0.317	0.134	-0.028	0.008	-0.006
-0.393	0.318	0.124	-0.029	0.008	-0.007
-0.426	0.302	0.081	-0.029	0.008	-0.006
-0.399	0.321	0.096	-0.028	0.007	-0.007
-0.404	0.280	0.124	-0.029	0.007	-0.007
-0.414	0.305	0.072	-0.028	0.007	-0.007
-0.411	0.315	0.107	-0.028	0.007	-0.007
-0.408	0.316	0.120	-0.028	0.008	-0.007
-0.401	0.311	0.086	-0.028	0.008	-0.006
-0.387	0.318	0.051	-0.028	0.008	-0.007
-0.375	0.323	0.105	-0.028	0.008	-0.007
-0.385	0.324	0.109	-0.028	0.007	-0.007
-0.392	0.347	0.089	-0.028	0.007	-0.006
-0.397	0.332	0.168	-0.029	0.007	-0.007
-0.407	0.318	0.082	-0.028	0.008	-0.007
-0.410	0.308	0.083	-0.028	0.007	-0.007
-0.404	0.306	0.103	-0.028	0.007	-0.007
-0.404	0.327	0.078	-0.028	0.007	-0.007
-0.417	0.303	0.058	-0.028	0.007	-0.007
-0.397	0.316	0.106	-0.028	0.007	-0.007
-0.408	0.325	0.126	-0.027	0.008	-0.007
-0.373	0.322	0.065	-0.028	0.007	-0.006
-0.395	0.321	0.113	-0.028	0.008	-0.007
-0.380	0.332	0.088	-0.028	0.007	-0.007
-0.385	0.324	0.089	-0.028	0.007	-0.007
-0.392	0.333	0.116	-0.028	0.007	-0.007
-0.384	0.324	0.130	-0.028	0.007	-0.007
-0.409	0.308	0.090	-0.028	0.008	-0.007
-0.395	0.322	0.106	-0.028	0.007	-0.007
-0.416	0.309	0.106	-0.028	0.008	-0.007
-0.418	0.315	0.045	-0.028	0.008	-0.007
-0.406	0.314	0.075	-0.028	0.007	-0.007
-0.394	0.318	0.105	-0.028	0.008	-0.007
-0.397	0.336	0.089	-0.028	0.008	-0.007
-0.371	0.309	0.103	-0.028	0.007	-0.007
-0.395	0.321	0.109	-0.028	0.008	-0.007
-0.388	0.333	0.068	-0.028	0.007	-0.007
-0.389	0.319	0.096	-0.028	0.008	-0.007
-0.403	0.326	0.130	-0.028	0.007	-0.007
-0.412	0.308	0.093	-0.028	0.007	-0.007
-0.420	0.304	0.076	-0.028	0.008	-0.007
-0.402	0.304	0.116	-0.028	0.007	-0.007
-0.415	0.310	0.093	-0.028	0.008	-0.007
-0.412	0.309	0.061	-0.028	0.007	-0.007
-0.393	0.311	0.109	-0.028	0.007	-0.007
-0.409	0.322	0.112	-0.028	0.008	-0.007
-0.391	0.364	0.085	-0.028	0.008	-0.006
-0.376	0.316	0.099	-0.028	0.008	-0.007
-0.394	0.321	0.085	-0.028	0.008	-0.007
-0.382	0.330	0.072	-0.029	0.007	-0.007
-0.390	0.319	0.120	-0.028	0.008	-0.007
-0.409	0.332	0.143	-0.028	0.007	-0.007
-0.414	0.309	0.097	-0.029	0.008	-0.007
-0.416	0.308	0.103	-0.028	0.007	-0.007
-0.414	0.298	0.127	-0.028	0.007	-0.007
-0.417	0.315	0.079	-0.028	0.007	-0.007
-0.407	0.316	0.079	-0.028	0.007	-0.007
-0.386	0.319	0.115	-0.028	0.008	-0.007
-0.402	0.316	0.106	-0.028	0.008	-0.007
-0.386	0.322	0.075	-0.028	0.008	-0.007
-0.383	0.330	0.098	-0.028	0.008	-0.007
-0.380	0.324	0.092	-0.028	0.008	-0.007
-0.394	0.333	0.058	-0.029	0.007	-0.007
-0.393	0.329	0.140	-0.028	0.007	-0.007
-0.405	0.333	0.171	-0.028	0.007	-0.007
-0.428	0.311	0.073	-0.028	0.007	-0.007
-0.401	0.324	0.126	-0.028	0.007	-0.007
-0.403	0.301	0.092	-0.028	0.007	-0.007
-0.421	0.314	0.058	-0.028	0.008	-0.007
-0.405	0.318	0.088	-0.028	0.008	-0.007
-0.399	0.311	0.123	-0.028	0.008	-0.007
-0.390	0.327	0.088	-0.028	0.008	-0.007
-0.397	0.312	0.079	-0.028	0.008	-0.007
-0.372	0.328	0.132	-0.028	0.008	-0.007
-0.393	0.327	0.095	-0.028	0.008	-0.007
-0.390	0.338	0.092	-0.028	0.008	-0.007
-0.395	0.323	0.133	-0.028	0.008	-0.007
-0.401	0.323	0.102	-0.028	0.008	-0.007
-0.440	0.296	0.074	-0.028	0.007	-0.006
-0.399	0.315	0.106	-0.028	0.007	-0.007
-0.414	0.293	0.106	-0.028	0.007	-0.007
-0.416	0.310	0.044	-0.027	0.008	-0.007
-0.401	0.325	0.112	-0.028	0.008	-0.007
-0.409	0.327	0.112	-0.028	0.008	-0.007
-0.397	0.321	0.082	-0.028	0.007	-0.007
-0.385	0.321	0.082	-0.028	0.008	-0.007
-0.383	0.332	0.094	-0.028	0.007	-0.007
-0.389	0.323	0.095	-0.028	0.007	-0.007
-0.395	0.348	0.126	-0.028	0.008	-0.007
-0.409	0.336	0.153	-0.028	0.007	-0.007
-0.400	0.315	0.078	-0.028	0.007	-0.007
-0.421	0.314	0.100	-0.029	0.007	-0.007
-0.405	0.316	0.099	-0.028	0.007	-0.007
-0.424	0.325	0.109	-0.028	0.008	-0.007
-0.414	0.315	0.068	-0.028	0.007	-0.007
-0.400	0.315	0.126	-0.028	0.007	-0.007
-0.413	0.336	0.112	-0.027	0.008	-0.007
-0.383	0.327	0.068	-0.028	0.007	-0.007
-0.389	0.321	0.129	-0.028	0.008	-0.007
-0.393	0.330	0.105	-0.028	0.007	-0.007
-0.374	0.333	0.091	-0.028	0.007	-0.007
-0.395	0.326	0.119	-0.028	0.007	-0.007
-0.404	0.316	0.127	-0.028	0.007	-0.007
-0.406	0.314	0.110	-0.028	0.008	-0.007
-0.406	0.311	0.096	-0.028	0.007	-0.007
-0.421	0.310	0.102	-0.028	0.007	-0.007
-0.410	0.325	0.051	-0.028	0.008	-0.007
-0.414	0.311	0.084	-0.027	0.007	-0.007
-0.409	0.329	0.105	-0.028	0.008	-0.007
-0.407	0.348	0.061	-0.028	0.008	-0.007
-0.367	0.303	0.081	-0.028	0.007	-0.007
-0.392	0.328	0.109	-0.028	0.008	-0.007
-0.383	0.341	0.098	-0.028	0.008	-0.007
-0.380	0.328	0.091	-0.028	0.007	-0.007
-0.401	0.336	0.146	-0.028	0.007	-0.007
-0.398	0.324	0.126	-0.028	0.008	-0.007
-0.413	0.303	0.086	-0.028	0.008	-0.007
-0.395	0.315	0.126	-0.028	0.007	-0.007
-0.418	0.325	0.105	-0.028	0.008	-0.007
-0.411	0.310	0.082	-0.028	0.007	-0.007
-0.403	0.318	0.129	-0.028	0.008	-0.007
-0.404	0.318	0.109	-0.028	0.008	-0.007
-0.389	0.355	0.064	-0.028	0.008	-0.006
-0.384	0.321	0.084	-0.028	0.008	-0.007
-0.378	0.336	0.108	-0.028	0.007	-0.007
-0.399	0.336	0.068	-0.028	0.008	-0.007
-0.377	0.332	0.115	-0.028	0.007	-0.007
-0.402	0.335	0.143	-0.028	0.007	-0.007
-0.418	0.311	0.103	-0.028	0.008	-0.007
-0.418	0.314	0.113	-0.028	0.008	-0.007
-0.416	0.306	0.116	-0.028	0.007	-0.007
-0.417	0.306	0.075	-0.028	0.008	-0.007
-0.407	0.330	0.081	-0.028	0.007	-0.007
-0.376	0.326	0.104	-0.028	0.008	-0.008
-0.399	0.321	0.105	-0.028	0.007	-0.007
-0.393	0.324	0.075	-0.028	0.008	-0.007
-0.385	0.330	0.105	-0.028	0.008	-0.007
-0.389	0.335	0.122	-0.028	0.008	-0.007
-0.391	0.343	0.064	-0.029	0.007	-0.007
-0.392	0.337	0.119	-0.028	0.007	-0.007
-0.399	0.324	0.164	-0.028	0.007	-0.007
-0.441	0.308	0.093	-0.028	0.008	-0.007
-0.402	0.325	0.105	-0.028	0.008	-0.007
-0.415	0.310	0.126	-0.028	0.007	-0.007
-0.424	0.318	0.047	-0.028	0.008	-0.007
-0.402	0.330	0.084	-0.028	0.007	-0.007
-0.410	0.315	0.129	-0.027	0.008	-0.007
-0.385	0.327	0.105	-0.028	0.007	-0.007
-0.388	0.316	0.085	-0.028	0.008	-0.007
-0.377	0.336	0.149	-0.028	0.008	-0.007
-0.397	0.330	0.088	-0.028	0.008	-0.007
-0.399	0.346	0.085	-0.028	0.007	-0.007
-0.397	0.334	0.143	-0.028	0.007	-0.007
-0.397	0.325	0.109	-0.028	0.008	-0.007
-0.438	0.310	0.093	-0.028	0.008	-0.007
-0.409	0.320	0.109	-0.028	0.007	-0.007
-0.419	0.293	0.099	-0.028	0.007	-0.007
-0.416	0.315	0.091	-0.027	0.007	-0.007
-0.397	0.316	0.129	-0.028	0.008	-0.007
-0.403	0.327	0.119	-0.028	0.008	-0.007
-0.389	0.335	0.071	-0.028	0.008	-0.007
-0.387	0.318	0.109	-0.028	0.008	-0.007
-0.390	0.340	0.094	-0.028	0.008	-0.007
-0.395	0.329	0.088	-0.028	0.007	-0.007
-0.395	0.337	0.112	-0.028	0.007	-0.007
-0.418	0.341	0.166	-0.028	0.007	-0.007
-0.410	0.317	0.109	-0.028	0.007	-0.007
-0.425	0.313	0.106	-0.028	0.008	-0.007
-0.415	0.320	0.116	-0.028	0.007	-0.007
-0.418	0.329	0.078	-0.028	0.008	-0.007
-0.412	0.316	0.064	-0.027	0.007	-0.007
-0.408	0.318	0.105	-0.028	0.008	-0.007
-0.405	0.334	0.122	-0.027	0.008	-0.007
-0.371	0.320	0.085	-0.028	0.008	-0.007
-0.393	0.335	0.105	-0.028	0.008	-0.007
-0.384	0.343	0.104	-0.028	0.008	-0.008
-0.386	0.332	0.091	-0.028	0.007	-0.007
-0.400	0.339	0.122	-0.028	0.007	-0.007
-0.398	0.321	0.130	-0.028	0.008	-0.007
-0.411	0.322	0.106	-0.028	0.008	-0.007
-0.406	0.325	0.112	-0.028	0.007	-0.007
-0.414	0.311	0.115	-0.028	0.007	-0.008
-0.420	0.325	0.075	-0.028	0.008	-0.007
-0.415	0.320	0.098	-0.028	0.007	-0.007
-0.408	0.326	0.119	-0.028	0.008	-0.007
-0.405	0.338	0.074	-0.028	0.008	-0.007
-0.379	0.299	0.095	-0.028	0.008	-0.007
-0.393	0.326	0.115	-0.028	0.008	-0.007
-0.379	0.344	0.108	-0.028	0.007	-0.007
-0.388	0.329	0.119	-0.028	0.007	-0.007
-0.413	0.341	0.149	-0.028	0.007	-0.007
-0.407	0.320	0.123	-0.028	0.007	-0.007
-0.419	0.331	0.103	-0.028	0.007	-0.007
-0.405	0.314	0.112	-0.028	0.007	-0.007
-0.425	0.327	0.112	-0.028	0.008	-0.007
-0.422	0.318	0.109	-0.028	0.008	-0.007
-0.407	0.322	0.126	-0.028	0.007	-0.007
-0.416	0.307	0.126	-0.028	0.008	-0.007
-0.399	0.351	0.074	-0.028	0.008	-0.007
-0.373	0.320	0.081	-0.028	0.007	-0.007
-0.386	0.333	0.125	-0.028	0.008	-0.007
-0.397	0.347	0.081	-0.028	0.008	-0.007
-0.381	0.329	0.119	-0.028	0.007	-0.007
-0.409	0.328	0.163	-0.028	0.007	-0.007
-0.418	0.320	0.123	-0.028	0.008	-0.007
-0.424	0.316	0.123	-0.028	0.008	-0.007
-0.412	0.306	0.143	-0.028	0.007	-0.008
-0.414	0.318	0.088	-0.028	0.007	-0.007
-0.416	0.322	0.092	-0.028	0.007	-0.007
-0.375	0.330	0.124	-0.028	0.007	-0.008
-0.396	0.330	0.125	-0.028	0.008	-0.007
-0.392	0.332	0.078	-0.028	0.008	-0.007
-0.392	0.329	0.125	-0.028	0.008	-0.008
-0.383	0.329	0.098	-0.028	0.008	-0.007
-0.396	0.348	0.068	-0.028	0.007	-0.007
-0.390	0.337	0.132	-0.028	0.007	-0.007
-0.407	0.333	0.166	-0.028	0.007	-0.007
-0.429	0.309	0.089	-0.028	0.007	-0.007
-0.410	0.324	0.105	-0.028	0.008	-0.007
-0.407	0.317	0.139	-0.028	0.007	-0.008
-0.438	0.321	0.081	-0.028	0.007	-0.007
-0.414	0.319	0.102	-0.028	0.007	-0.007
-0.426	0.321	0.143	-0.028	0.008	-0.007
-0.402	0.330	0.091	-0.028	0.007	-0.007
-0.393	0.322	0.081	-0.028	0.008	-0.007
-0.379	0.344	0.142	-0.028	0.008	-0.007
-0.395	0.327	0.109	-0.028	0.008	-0.007
-0.403	0.355	0.112	-0.028	0.008	-0.007
-0.392	0.344	0.146	-0.028	0.007	-0.007
-0.404	0.320	0.136	-0.028	0.007	-0.007
-0.441	0.306	0.087	-0.028	0.007	-0.007
-0.401	0.324	0.122	-0.028	0.008	-0.008
-0.417	0.290	0.119	-0.028	0.007	-0.008
-0.421	0.308	0.089	-0.028	0.007	-0.007
-0.420	0.318	0.122	-0.028	0.008	-0.007
-0.414	0.318	0.142	-0.028	0.008	-0.008
-0.405	0.318	0.081	-0.028	0.007	-0.007
-0.404	0.319	0.068	-0.028	0.008	-0.007
-0.381	0.334	0.131	-0.028	0.007	-0.008
-0.393	0.341	0.111	-0.028	0.007	-0.007
-0.401	0.360	0.115	-0.028	0.008	-0.007
-0.407	0.332	0.160	-0.028	0.007	-0.008
-0.409	0.315	0.140	-0.028	0.008	-0.007
-0.423	0.322	0.106	-0.028	0.007	-0.007
-0.424	0.330	0.129	-0.028	0.007	-0.008
-0.429	0.327	0.119	-0.028	0.008	-0.007
-0.424	0.316	0.064	-0.027	0.007	-0.007
-0.413	0.320	0.132	-0.028	0.008	-0.008
-0.414	0.324	0.163	-0.027	0.008	-0.007
-0.386	0.330	0.084	-0.028	0.007	-0.007
-0.401	0.328	0.132	-0.028	0.008	-0.007
-0.396	0.342	0.111	-0.028	0.008	-0.008
-0.401	0.336	0.122	-0.028	0.007	-0.007
-0.408	0.330	0.129	-0.028	0.007	-0.007
-0.415	0.321	0.136	-0.028	0.007	-0.007
-0.423	0.322	0.123	-0.028	0.008	-0.007
-0.411	0.329	0.126	-0.028	0.007	-0.008
-0.424	0.308	0.129	-0.028	0.007	-0.008
-0.425	0.331	0.095	-0.028	0.008	-0.007
-0.420	0.313	0.129	-0.028	0.007	-0.007
-0.415	0.332	0.122	-0.028	0.008	-0.007
-0.420	0.343	0.088	-0.028	0.008	-0.007
-0.378	0.308	0.119	-0.028	0.007	-0.007
-0.393	0.323	0.132	-0.028	0.008	-0.007
-0.397	0.348	0.101	-0.028	0.008	-0.007
-0.393	0.331	0.119	-0.028	0.008	-0.007
-0.424	0.336	0.156	-0.028	0.007	-0.008
-0.423	0.327	0.102	-0.028	0.007	-0.007
-0.433	0.310	0.113	-0.028	0.008	-0.007
-0.422	0.314	0.139	-0.028	0.007	-0.008
-0.429	0.328	0.122	-0.028	0.007	-0.008
-0.421	0.315	0.091	-0.028	0.008	-0.008
-0.409	0.321	0.132	-0.028	0.008	-0.008
-0.411	0.329	0.139	-0.027	0.008	-0.007
-0.406	0.347	0.081	-0.028	0.008	-0.007
-0.393	0.319	0.112	-0.028	0.008	-0.007
-0.397	0.329	0.118	-0.028	0.007	-0.008
-0.410	0.336	0.085	-0.028	0.007	-0.007
-0.411	0.328	0.139	-0.028	0.008	-0.007
-0.415	0.328	0.170	-0.028	0.007	-0.008
-0.431	0.317	0.116	-0.028	0.007	-0.007
-0.429	0.309	0.130	-0.028	0.008	-0.007
-0.413	0.311	0.139	-0.028	0.007	-0.008
-0.428	0.311	0.109	-0.028	0.007	-0.007
-0.429	0.313	0.109	-0.028	0.007	-0.007
-0.392	0.337	0.155	-0.028	0.008	-0.008
-0.419	0.327	0.132	-0.027	0.008	-0.007
-0.410	0.331	0.105	-0.028	0.008	-0.007
-0.409	0.335	0.139	-0.028	0.008	-0.008
-0.402	0.341	0.122	-0.028	0.008	-0.008
-0.406	0.347	0.078	-0.029	0.007	-0.007
-0.402	0.343	0.146	-0.028	0.007	-0.007
-0.419	0.326	0.181	-0.028	0.007	-0.007
-0.447	0.305	0.107	-0.028	0.008	-0.007
-0.409	0.321	0.136	-0.028	0.008	-0.008
-0.425	0.314	0.150	-0.028	0.008	-0.008
-0.448	0.329	0.088	-0.027	0.008	-0.008
-0.424	0.324	0.115	-0.028	0.007	-0.008
-0.421	0.318	0.136	-0.028	0.008	-0.008
-0.414	0.325	0.126	-0.028	0.008	-0.007
-0.405	0.318	0.095	-0.028	0.008	-0.007
-0.395	0.328	0.170	-0.028	0.008	-0.008
-0.405	0.325	0.132	-0.028	0.007	-0.007
-0.409	0.354	0.119	-0.028	0.008	-0.007
-0.404	0.327	0.146	-0.028	0.007	-0.007
-0.416	0.321	0.150	-0.028	0.008	-0.007
-0.450	0.309	0.097	-0.028	0.007	-0.007
-0.428	0.323	0.122	-0.028	0.007	-0.008
-0.445	0.297	0.147	-0.028	0.007	-0.008
-0.426	0.310	0.109	-0.028	0.007	-0.007
-0.422	0.322	0.139	-0.028	0.008	-0.008
-0.426	0.318	0.136	-0.028	0.008	-0.008
-0.417	0.326	0.088	-0.028	0.008	-0.007
-0.412	0.314	0.071	-0.028	0.008	-0.007
-0.393	0.333	0.124	-0.027	0.008	-0.008
-0.406	0.338	0.118	-0.028	0.008	-0.007
-0.412	0.354	0.122	-0.028	0.008	-0.007
-0.419	0.329	0.163	-0.028	0.007	-0.008
-0.413	0.323	0.098	-0.028	0.007	-0.008
-0.434	0.316	0.099	-0.028	0.007	-0.007
-0.429	0.314	0.122	-0.028	0.008	-0.008
-0.442	0.327	0.126	-0.028	0.008	-0.008
-0.435	0.311	0.081	-0.027	0.007	-0.007
-0.425	0.321	0.143	-0.028	0.008	-0.008
-0.426	0.321	0.170	-0.027	0.008	-0.008
-0.407	0.320	0.078	-0.028	0.008	-0.007
-0.417	0.327	0.115	-0.028	0.008	-0.008
-0.400	0.335	0.128	-0.028	0.008	-0.008
-0.409	0.324	0.126	-0.028	0.008	-0.007
-0.416	0.340	0.129	-0.028	0.008	-0.007
-0.406	0.326	0.167	-0.028	0.007	-0.008
-0.435	0.331	0.140	-0.028	0.008	-0.008
-0.423	0.311	0.123	-0.028	0.007	-0.008
-0.443	0.314	0.105	-0.028	0.008	-0.008
-0.441	0.317	0.092	-0.028	0.008	-0.008
-0.439	0.305	0.116	-0.028	0.008	-0.008
-0.423	0.323	0.139	-0.028	0.008	-0.008
-0.416	0.328	0.095	-0.028	0.008	-0.008
-0.394	0.303	0.095	-0.028	0.008	-0.007
-0.406	0.327	0.132	-0.028	0.008	-0.008
-0.400	0.350	0.118	-0.028	0.008	-0.008
-0.409	0.338	0.108	-0.028	0.007	-0.007
-0.427	0.338	0.166	-0.028	0.007	-0.008
-0.428	0.327	0.122	-0.028	0.008	-0.008
-0.437	0.323	0.130	-0.028	0.008	-0.007
-0.427	0.318	0.150	-0.028	0.007	-0.008
-0.443	0.319	0.129	-0.028	0.008	-0.008
-0.432	0.316	0.108	-0.028	0.008	-0.008
-0.432	0.310	0.140	-0.028	0.008	-0.008
-0.436	0.319	0.122	-0.028	0.008	-0.008
-0.424	0.344	0.095	-0.028	0.008	-0.007
-0.405	0.317	0.112	-0.028	0.008	-0.008
-0.409	0.330	0.139	-0.028	0.008	-0.008
-0.416	0.340	0.091	-0.028	0.008	-0.008
-0.403	0.334	0.146	-0.028	0.008	-0.008
-0.415	0.322	0.163	-0.028	0.007	-0.008
-0.424	0.311	0.144	-0.029	0.008	-0.007
-0.444	0.322	0.119	-0.028	0.008	-0.008
-0.426	0.312	0.143	-0.028	0.007	-0.008
-0.445	0.313	0.112	-0.028	0.008	-0.008
-0.435	0.317	0.116	-0.028	0.008	-0.008
-0.428	0.322	0.149	-0.028	0.008	-0.008
-0.436	0.316	0.136	-0.028	0.008	-0.008
-0.414	0.320	0.078	-0.028	0.008	-0.008
-0.409	0.319	0.098	-0.028	0.008	-0.008
-0.403	0.337	0.135	-0.028	0.008	-0.008
-0.411	0.341	0.085	-0.029	0.008	-0.007
-0.403	0.329	0.150	-0.028	0.008	-0.007
-0.421	0.328	0.184	-0.028	0.007	-0.008
-0.438	0.312	0.110	-0.028	0.008	-0.007
-0.423	0.320	0.136	-0.028	0.008	-0.008
-0.430	0.304	0.115	-0.028	0.008	-0.008
-0.451	0.320	0.095	-0.028	0.008	-0.008
-0.431	0.316	0.102	-0.028	0.008	-0.008
-0.427	0.305	0.157	-0.028	0.008	-0.008
-0.422	0.317	0.116	-0.028	0.008	-0.007
-0.413	0.312	0.095	-0.028	0.008	-0.008
-0.402	0.327	0.139	-0.028	0.008	-0.008
-0.411	0.326	0.081	-0.028	0.008	-0.008
-0.416	0.344	0.102	-0.028	0.008	-0.007
-0.404	0.326	0.163	-0.028	0.008	-0.008
-0.420	0.312	0.123	-0.028	0.008	-0.008
-0.457	0.296	0.107	-0.028	0.008	-0.007
[truncated: 115,000 more rows]
