# Supplementary material for: Identification of Haptic Based Guiding Using Hard Reins
Source: PLoS One. 2015 Jul 22;10(7):e0132020. doi: 10.1371/journal.pone.0132020 (PMC4511788; doi:10.1371/journal.pone.0132020)
Supplement: S5 File — (ZIP) [file pone.0132020.s005.zip › Exp2_ForceData1/Subject5/path2/T1.csv]

-1.489	1.077	7.635	-0.121	0.061	0.001
-1.485	1.094	7.605	-0.122	0.061	0.001
-1.477	1.088	7.646	-0.121	0.061	0.001
-1.481	1.081	7.615	-0.121	0.061	0.001
-1.477	1.080	7.653	-0.121	0.061	0.001
-1.472	1.074	7.656	-0.121	0.061	0.001
-1.459	1.080	7.666	-0.122	0.061	0.001
-1.477	1.085	7.663	-0.121	0.061	0.001
-1.478	1.103	7.652	-0.121	0.061	0.001
-1.480	1.078	7.656	-0.121	0.061	0.001
-1.486	1.084	7.626	-0.122	0.061	0.001
-1.467	1.057	7.636	-0.121	0.061	0.001
-1.458	1.090	7.680	-0.121	0.061	0.001
-1.459	1.082	7.672	-0.121	0.061	0.001
-1.470	1.096	7.656	-0.121	0.061	0.001
-1.473	1.081	7.591	-0.121	0.061	0.001
-1.507	1.068	7.630	-0.122	0.061	0.002
-1.458	1.084	7.632	-0.121	0.061	0.001
-1.459	1.077	7.663	-0.121	0.060	0.001
-1.444	1.078	7.631	-0.121	0.061	0.001
-1.467	1.074	7.680	-0.121	0.061	0.001
-1.472	1.096	7.642	-0.121	0.061	0.001
-1.475	1.069	7.646	-0.122	0.061	0.001
-1.460	1.101	7.638	-0.121	0.061	0.001
-1.456	1.061	7.653	-0.121	0.061	0.001
-1.471	1.080	7.646	-0.121	0.061	0.001
-1.451	1.078	7.662	-0.121	0.061	0.001
-1.460	1.088	7.659	-0.122	0.060	0.001
-1.451	1.095	7.641	-0.121	0.061	0.001
-1.471	1.093	7.639	-0.122	0.061	0.001
-1.457	1.120	7.635	-0.121	0.061	0.002
-1.479	1.080	7.591	-0.121	0.060	0.001
-1.451	1.089	7.642	-0.121	0.061	0.001
-1.451	1.067	7.656	-0.122	0.060	0.001
-1.437	1.083	7.676	-0.121	0.061	0.001
-1.443	1.085	7.662	-0.121	0.061	0.001
-1.451	1.105	7.631	-0.121	0.061	0.001
-1.464	1.084	7.638	-0.121	0.061	0.001
-1.473	1.082	7.639	-0.121	0.061	0.001
-1.448	1.095	7.645	-0.121	0.061	0.001
-1.440	1.065	7.653	-0.121	0.060	0.002
-1.428	1.091	7.659	-0.121	0.061	0.001
-1.440	1.081	7.672	-0.121	0.060	0.001
-1.454	1.109	7.669	-0.121	0.061	0.001
-1.455	1.081	7.649	-0.121	0.060	0.001
-1.436	1.111	7.583	-0.122	0.060	0.001
-1.439	1.073	7.635	-0.121	0.060	0.002
-1.450	1.085	7.628	-0.121	0.060	0.001
-1.443	1.072	7.676	-0.121	0.061	0.001
-1.452	1.089	7.662	-0.121	0.060	0.001
-1.438	1.090	7.676	-0.121	0.061	0.001
-1.449	1.088	7.639	-0.121	0.060	0.001
-1.442	1.095	7.638	-0.121	0.061	0.001
-1.449	1.091	7.676	-0.121	0.060	0.001
-1.421	1.099	7.627	-0.121	0.060	0.001
-1.433	1.068	7.639	-0.121	0.060	0.001
-1.427	1.094	7.648	-0.121	0.060	0.001
-1.422	1.086	7.672	-0.121	0.060	0.001
-1.437	1.107	7.641	-0.121	0.060	0.001
-1.439	1.093	7.621	-0.121	0.061	0.001
-1.471	1.075	7.630	-0.122	0.060	0.002
-1.423	1.084	7.635	-0.121	0.060	0.002
-1.431	1.091	7.672	-0.121	0.059	0.001
-1.411	1.091	7.654	-0.121	0.060	0.001
-1.428	1.084	7.669	-0.121	0.060	0.001
-1.434	1.123	7.630	-0.121	0.061	0.001
-1.456	1.082	7.649	-0.121	0.060	0.001
-1.429	1.102	7.641	-0.121	0.060	0.001
-1.432	1.070	7.659	-0.121	0.060	0.001
-1.424	1.090	7.662	-0.121	0.060	0.001
-1.414	1.085	7.672	-0.121	0.060	0.001
-1.436	1.111	7.648	-0.121	0.060	0.001
-1.419	1.087	7.648	-0.121	0.060	0.001
-1.441	1.091	7.655	-0.121	0.060	0.001
-1.421	1.126	7.627	-0.121	0.060	0.002
-1.441	1.088	7.614	-0.120	0.059	0.002
-1.415	1.094	7.672	-0.121	0.060	0.001
-1.424	1.069	7.666	-0.121	0.060	0.001
-1.399	1.095	7.682	-0.121	0.060	0.001
-1.412	1.088	7.672	-0.121	0.060	0.001
-1.420	1.123	7.644	-0.121	0.060	0.001
-1.431	1.089	7.624	-0.121	0.060	0.001
-1.427	1.090	7.662	-0.121	0.060	0.001
-1.403	1.080	7.675	-0.121	0.060	0.001
-1.411	1.077	7.662	-0.121	0.059	0.002
-1.391	1.097	7.678	-0.121	0.060	0.001
-1.418	1.098	7.672	-0.121	0.060	0.001
-1.424	1.108	7.675	-0.121	0.060	0.001
-1.418	1.089	7.655	-0.121	0.059	0.001
-1.414	1.119	7.607	-0.121	0.059	0.001
-1.389	1.083	7.628	-0.121	0.059	0.002
-1.421	1.094	7.634	-0.121	0.059	0.001
-1.408	1.094	7.695	-0.121	0.059	0.001
-1.409	1.101	7.675	-0.121	0.059	0.001
-1.392	1.098	7.658	-0.121	0.060	0.001
-1.418	1.102	7.655	-0.121	0.059	0.002
-1.406	1.094	7.638	-0.121	0.059	0.002
-1.418	1.102	7.682	-0.121	0.059	0.002
-1.391	1.115	7.654	-0.121	0.059	0.001
-1.395	1.076	7.658	-0.121	0.059	0.002
-1.391	1.103	7.668	-0.121	0.059	0.001
-1.394	1.093	7.678	-0.121	0.059	0.001
-1.408	1.109	7.675	-0.121	0.059	0.001
-1.400	1.090	7.614	-0.121	0.060	0.002
-1.434	1.091	7.625	-0.121	0.059	0.002
-1.389	1.085	7.654	-0.121	0.059	0.002
-1.397	1.087	7.703	-0.121	0.059	0.002
-1.369	1.098	7.671	-0.121	0.059	0.001
-1.395	1.094	7.692	-0.121	0.059	0.002
-1.412	1.120	7.627	-0.121	0.060	0.002
-1.413	1.097	7.676	-0.121	0.059	0.002
-1.398	1.102	7.661	-0.121	0.059	0.002
-1.390	1.062	7.651	-0.121	0.059	0.001
-1.395	1.106	7.672	-0.121	0.059	0.002
-1.390	1.089	7.657	-0.120	0.059	0.001
-1.399	1.118	7.661	-0.121	0.059	0.002
-1.385	1.105	7.664	-0.121	0.059	0.001
-1.401	1.101	7.644	-0.121	0.059	0.002
-1.388	1.129	7.644	-0.121	0.059	0.002
-1.408	1.101	7.627	-0.120	0.058	0.002
-1.389	1.103	7.661	-0.121	0.059	0.002
-1.386	1.074	7.682	-0.121	0.059	0.001
-1.374	1.105	7.685	-0.121	0.059	0.002
-1.379	1.097	7.671	-0.121	0.059	0.001
-1.390	1.121	7.661	-0.121	0.059	0.002
-1.398	1.109	7.644	-0.120	0.059	0.002
-1.396	1.095	7.658	-0.121	0.059	0.002
-1.387	1.105	7.675	-0.120	0.059	0.002
-1.372	1.083	7.661	-0.120	0.058	0.002
-1.364	1.098	7.668	-0.121	0.059	0.002
-1.384	1.101	7.678	-0.120	0.059	0.002
-1.383	1.125	7.681	-0.121	0.059	0.002
-1.383	1.091	7.651	-0.121	0.058	0.002
-1.377	1.135	7.613	-0.121	0.059	0.002
-1.351	1.094	7.654	-0.120	0.058	0.002
-1.378	1.101	7.644	-0.121	0.059	0.002
-1.372	1.077	7.695	-0.121	0.059	0.002
-1.370	1.107	7.664	-0.121	0.058	0.002
-1.359	1.102	7.661	-0.121	0.059	0.002
-1.384	1.106	7.651	-0.121	0.059	0.002
-1.365	1.111	7.661	-0.121	0.059	0.002
-1.390	1.102	7.668	-0.120	0.058	0.002
-1.365	1.112	7.637	-0.121	0.058	0.002
-1.367	1.079	7.672	-0.121	0.058	0.002
-1.353	1.091	7.657	-0.121	0.059	0.002
-1.360	1.096	7.702	-0.120	0.058	0.002
-1.367	1.124	7.677	-0.121	0.059	0.002
-1.367	1.108	7.654	-0.120	0.059	0.002
-1.395	1.097	7.638	-0.121	0.059	0.002
-1.359	1.101	7.657	-0.120	0.058	0.002
-1.371	1.100	7.685	-0.120	0.058	0.002
-1.333	1.111	7.656	-0.120	0.058	0.002
-1.360	1.097	7.684	-0.120	0.058	0.002
-1.373	1.129	7.643	-0.121	0.059	0.002
-1.382	1.101	7.651	-0.120	0.058	0.002
-1.363	1.111	7.657	-0.121	0.058	0.002
-1.350	1.078	7.654	-0.121	0.058	0.002
-1.370	1.106	7.661	-0.120	0.058	0.002
-1.351	1.103	7.667	-0.120	0.058	0.002
-1.360	1.117	7.684	-0.120	0.058	0.002
-1.327	1.108	7.681	-0.120	0.058	0.002
-1.372	1.108	7.674	-0.120	0.058	0.002
-1.351	1.129	7.650	-0.120	0.059	0.002
-1.369	1.107	7.633	-0.120	0.058	0.002
-1.340	1.110	7.647	-0.121	0.058	0.002
-1.351	1.086	7.685	-0.121	0.058	0.002
-1.336	1.111	7.705	-0.121	0.058	0.002
-1.333	1.110	7.660	-0.120	0.058	0.002
-1.358	1.139	7.657	-0.120	0.058	0.002
-1.355	1.105	7.657	-0.120	0.058	0.002
-1.361	1.116	7.668	-0.120	0.058	0.002
-1.340	1.099	7.674	-0.120	0.058	0.002
-1.337	1.094	7.664	-0.120	0.057	0.002
-1.329	1.114	7.680	-0.120	0.058	0.002
-1.350	1.106	7.684	-0.120	0.058	0.002
-1.341	1.130	7.681	-0.120	0.058	0.002
-1.352	1.108	7.674	-0.120	0.058	0.002
-1.337	1.126	7.626	-0.121	0.058	0.002
-1.325	1.090	7.657	-0.120	0.058	0.002
-1.320	1.104	7.650	-0.121	0.058	0.002
-1.337	1.100	7.701	-0.120	0.058	0.002
-1.344	1.111	7.701	-0.120	0.058	0.002
-1.324	1.104	7.670	-0.120	0.058	0.002
-1.350	1.112	7.640	-0.120	0.058	0.002
-1.333	1.117	7.653	-0.120	0.058	0.002
-1.345	1.119	7.701	-0.120	0.057	0.002
-1.310	1.116	7.666	-0.120	0.058	0.002
-1.332	1.097	7.684	-0.120	0.058	0.002
-1.332	1.115	7.667	-0.120	0.058	0.002
-1.344	1.104	7.688	-0.120	0.058	0.002
-1.329	1.135	7.660	-0.120	0.058	0.002
-1.335	1.097	7.650	-0.120	0.058	0.002
-1.361	1.102	7.644	-0.121	0.058	0.003
-1.326	1.100	7.674	-0.120	0.058	0.002
-1.331	1.108	7.701	-0.120	0.057	0.002
-1.294	1.109	7.673	-0.120	0.057	0.002
-1.323	1.114	7.656	-0.120	0.058	0.002
-1.333	1.126	7.636	-0.120	0.058	0.002
-1.350	1.099	7.634	-0.120	0.058	0.002
-1.332	1.116	7.657	-0.120	0.058	0.002
-1.318	1.065	7.677	-0.120	0.057	0.002
-1.312	1.112	7.701	-0.121	0.058	0.002
-1.317	1.111	7.680	-0.120	0.057	0.002
-1.331	1.142	7.663	-0.120	0.058	0.002
-1.316	1.109	7.660	-0.120	0.057	0.002
-1.340	1.121	7.671	-0.120	0.058	0.003
-1.315	1.121	7.653	-0.120	0.058	0.002
-1.336	1.112	7.646	-0.120	0.057	0.002
-1.305	1.122	7.680	-0.120	0.057	0.002
-1.313	1.102	7.680	-0.120	0.057	0.002
-1.299	1.115	7.684	-0.120	0.058	0.002
-1.319	1.124	7.680	-0.120	0.058	0.002
-1.313	1.147	7.649	-0.120	0.058	0.003
-1.316	1.110	7.639	-0.120	0.057	0.002
-1.317	1.114	7.650	-0.120	0.058	0.002
-1.307	1.097	7.684	-0.120	0.057	0.002
-1.316	1.110	7.667	-0.120	0.057	0.002
-1.290	1.115	7.694	-0.120	0.057	0.002
-1.316	1.112	7.650	-0.120	0.057	0.002
-1.314	1.136	7.656	-0.120	0.058	0.002
-1.319	1.113	7.660	-0.120	0.057	0.002
-1.304	1.135	7.632	-0.120	0.057	0.002
-1.287	1.091	7.654	-0.120	0.057	0.003
-1.301	1.116	7.646	-0.120	0.057	0.002
-1.312	1.099	7.701	-0.120	0.057	0.002
-1.312	1.137	7.683	-0.120	0.058	0.002
-1.302	1.110	7.649	-0.120	0.058	0.002
-1.326	1.117	7.626	-0.121	0.057	0.002
-1.294	1.105	7.653	-0.120	0.057	0.002
-1.312	1.120	7.711	-0.120	0.056	0.002
-1.260	1.141	7.668	-0.120	0.057	0.002
-1.291	1.096	7.667	-0.120	0.057	0.002
-1.292	1.115	7.636	-0.120	0.058	0.002
-1.326	1.103	7.664	-0.120	0.057	0.003
-1.299	1.125	7.629	-0.120	0.057	0.002
-1.299	1.109	7.649	-0.120	0.057	0.002
-1.315	1.107	7.650	-0.120	0.057	0.003
-1.288	1.098	7.667	-0.120	0.057	0.002
-1.295	1.131	7.687	-0.120	0.057	0.002
-1.278	1.112	7.672	-0.120	0.057	0.002
-1.296	1.134	7.666	-0.120	0.057	0.002
-1.292	1.138	7.635	-0.120	0.057	0.003
-1.319	1.111	7.633	-0.120	0.057	0.003
-1.297	1.104	7.680	-0.120	0.057	0.002
-1.293	1.079	7.673	-0.120	0.057	0.002
-1.269	1.112	7.718	-0.121	0.057	0.002
-1.280	1.111	7.666	-0.120	0.057	0.002
-1.299	1.166	7.662	-0.120	0.057	0.003
-1.309	1.109	7.618	-0.119	0.057	0.002
-1.301	1.120	7.663	-0.120	0.057	0.003
-1.280	1.112	7.663	-0.120	0.057	0.003
-1.297	1.122	7.673	-0.120	0.057	0.002
-1.273	1.117	7.679	-0.120	0.057	0.002
-1.289	1.115	7.670	-0.120	0.057	0.002
-1.270	1.123	7.679	-0.120	0.057	0.002
-1.301	1.110	7.653	-0.120	0.057	0.003
-1.283	1.145	7.632	-0.120	0.057	0.002
-1.289	1.114	7.632	-0.119	0.056	0.003
-1.282	1.126	7.666	-0.120	0.057	0.002
-1.289	1.095	7.714	-0.119	0.057	0.002
-1.306	1.132	7.669	-0.120	0.057	0.002
-1.276	1.117	7.669	-0.120	0.057	0.002
-1.284	1.137	7.601	-0.120	0.057	0.002
-1.269	1.120	7.656	-0.120	0.057	0.003
-1.290	1.115	7.625	-0.120	0.057	0.002
-1.280	1.120	7.642	-0.120	0.057	0.002
-1.260	1.108	7.642	-0.120	0.056	0.003
-1.265	1.118	7.655	-0.120	0.057	0.002
-1.281	1.116	7.655	-0.120	0.057	0.002
-1.277	1.146	7.662	-0.120	0.057	0.002
-1.284	1.117	7.632	-0.120	0.057	0.002
-1.286	1.127	7.633	-0.120	0.057	0.003
-1.271	1.099	7.625	-0.120	0.057	0.003
-1.277	1.131	7.703	-0.120	0.056	0.002
-1.230	1.134	7.688	-0.119	0.057	0.002
-1.270	1.119	7.666	-0.120	0.057	0.002
-1.269	1.121	7.625	-0.120	0.058	0.002
-1.306	1.103	7.643	-0.120	0.057	0.003
-1.285	1.136	7.635	-0.120	0.057	0.002
-1.269	1.118	7.649	-0.120	0.056	0.003
-1.272	1.128	7.659	-0.120	0.057	0.002
-1.264	1.105	7.669	-0.120	0.057	0.002
-1.274	1.131	7.672	-0.120	0.057	0.002
-1.263	1.123	7.675	-0.120	0.057	0.002
-1.272	1.132	7.638	-0.120	0.057	0.002
-1.274	1.132	7.628	-0.120	0.057	0.003
-1.289	1.113	7.639	-0.120	0.057	0.003
-1.263	1.114	7.659	-0.119	0.057	0.002
-1.267	1.089	7.683	-0.120	0.056	0.002
-1.245	1.131	7.720	-0.120	0.057	0.002
-1.254	1.118	7.669	-0.120	0.057	0.002
-1.264	1.171	7.644	-0.120	0.057	0.003
-1.280	1.108	7.604	-0.119	0.057	0.002
-1.273	1.124	7.632	-0.120	0.057	0.002
-1.266	1.105	7.652	-0.120	0.056	0.002
-1.263	1.122	7.659	-0.120	0.057	0.002
-1.259	1.116	7.662	-0.120	0.057	0.002
-1.263	1.141	7.661	-0.120	0.057	0.002
-1.256	1.121	7.641	-0.120	0.057	0.002
-1.281	1.120	7.670	-0.120	0.057	0.003
-1.264	1.146	7.614	-0.120	0.057	0.003
-1.269	1.112	7.655	-0.119	0.056	0.003
-1.255	1.128	7.665	-0.120	0.057	0.002
-1.261	1.098	7.717	-0.119	0.057	0.002
-1.281	1.127	7.665	-0.120	0.057	0.002
-1.260	1.119	7.652	-0.120	0.057	0.002
-1.252	1.139	7.608	-0.120	0.056	0.002
-1.242	1.121	7.634	-0.119	0.056	0.003
-1.265	1.115	7.632	-0.120	0.056	0.002
-1.258	1.118	7.659	-0.120	0.057	0.002
-1.245	1.112	7.659	-0.120	0.056	0.002
-1.248	1.117	7.628	-0.120	0.057	0.002
-1.247	1.119	7.655	-0.120	0.057	0.002
-1.264	1.156	7.651	-0.119	0.057	0.002
-1.271	1.114	7.611	-0.120	0.057	0.002
-1.260	1.136	7.618	-0.120	0.057	0.003
-1.246	1.089	7.652	-0.120	0.056	0.002
-1.253	1.122	7.696	-0.120	0.056	0.002
-1.228	1.131	7.667	-0.119	0.056	0.002
-1.265	1.138	7.654	-0.119	0.057	0.002
-1.265	1.120	7.600	-0.120	0.057	0.002
-1.302	1.113	7.623	-0.120	0.057	0.003
-1.244	1.122	7.624	-0.119	0.056	0.002
-1.250	1.121	7.645	-0.119	0.056	0.003
-1.234	1.122	7.658	-0.120	0.056	0.002
-1.247	1.121	7.665	-0.119	0.056	0.002
-1.256	1.127	7.634	-0.119	0.057	0.002
-1.260	1.118	7.652	-0.119	0.056	0.002
-1.257	1.141	7.658	-0.120	0.056	0.002
-1.248	1.129	7.610	-0.120	0.057	0.002
-1.268	1.129	7.621	-0.120	0.056	0.003
-1.247	1.112	7.665	-0.119	0.056	0.002
-1.255	1.111	7.658	-0.120	0.056	0.002
-1.226	1.126	7.709	-0.120	0.057	0.002
-1.247	1.118	7.641	-0.119	0.057	0.002
-1.249	1.167	7.630	-0.119	0.057	0.003
-1.267	1.127	7.573	-0.119	0.056	0.003
-1.257	1.118	7.631	-0.120	0.057	0.002
-1.240	1.110	7.634	-0.119	0.056	0.002
-1.236	1.128	7.634	-0.120	0.056	0.002
-1.237	1.121	7.678	-0.119	0.056	0.002
-1.255	1.133	7.641	-0.120	0.056	0.002
-1.241	1.125	7.630	-0.119	0.057	0.002
-1.259	1.125	7.638	-0.120	0.056	0.003
-1.239	1.136	7.631	-0.120	0.056	0.002
-1.248	1.118	7.631	-0.119	0.056	0.003
-1.236	1.130	7.654	-0.119	0.056	0.002
-1.249	1.114	7.712	-0.119	0.056	0.002
-1.259	1.148	7.664	-0.120	0.057	0.002
-1.242	1.124	7.651	-0.119	0.056	0.002
-1.239	1.142	7.600	-0.120	0.056	0.002
-1.226	1.117	7.641	-0.119	0.056	0.003
-1.259	1.127	7.620	-0.119	0.056	0.002
-1.248	1.119	7.671	-0.119	0.056	0.002
-1.247	1.125	7.655	-0.120	0.056	0.002
-1.239	1.123	7.654	-0.119	0.056	0.002
-1.242	1.127	7.654	-0.119	0.056	0.002
-1.251	1.159	7.634	-0.119	0.057	0.002
-1.254	1.127	7.617	-0.119	0.057	0.002
-1.250	1.126	7.621	-0.120	0.056	0.002
-1.235	1.106	7.648	-0.119	0.056	0.002
-1.244	1.133	7.682	-0.120	0.056	0.002
-1.213	1.139	7.663	-0.119	0.056	0.002
-1.252	1.154	7.661	-0.119	0.057	0.002
-1.248	1.114	7.590	-0.119	0.057	0.002
-1.281	1.111	7.615	-0.120	0.057	0.003
-1.233	1.128	7.614	-0.120	0.056	0.002
-1.240	1.123	7.651	-0.119	0.056	0.002
-1.220	1.127	7.650	-0.119	0.056	0.002
-1.241	1.130	7.647	-0.119	0.056	0.002
-1.235	1.125	7.613	-0.120	0.057	0.002
-1.251	1.118	7.631	-0.120	0.056	0.002
-1.236	1.138	7.634	-0.119	0.056	0.002
-1.230	1.128	7.641	-0.119	0.056	0.003
-1.253	1.130	7.593	-0.119	0.056	0.002
-1.238	1.107	7.658	-0.119	0.056	0.002
-1.249	1.123	7.634	-0.120	0.056	0.002
-1.229	1.126	7.685	-0.120	0.056	0.002
-1.250	1.134	7.637	-0.119	0.056	0.002
-1.244	1.166	7.610	-0.119	0.057	0.003
-1.267	1.124	7.583	-0.119	0.056	0.003
-1.247	1.133	7.634	-0.119	0.056	0.002
-1.242	1.102	7.658	-0.120	0.056	0.002
-1.230	1.135	7.678	-0.120	0.056	0.002
-1.233	1.127	7.664	-0.119	0.056	0.002
-1.241	1.165	7.633	-0.119	0.056	0.002
-1.252	1.123	7.599	-0.119	0.056	0.002
-1.252	1.137	7.631	-0.120	0.056	0.002
-1.247	1.116	7.617	-0.120	0.056	0.002
-1.245	1.134	7.661	-0.119	0.056	0.002
-1.219	1.133	7.640	-0.119	0.056	0.002
-1.243	1.127	7.654	-0.119	0.056	0.002
-1.250	1.140	7.650	-0.119	0.057	0.002
-1.257	1.135	7.644	-0.119	0.056	0.002
-1.235	1.152	7.575	-0.120	0.056	0.002
-1.215	1.106	7.648	-0.119	0.056	0.003
-1.227	1.134	7.623	-0.119	0.056	0.002
-1.239	1.113	7.661	-0.119	0.056	0.002
-1.248	1.151	7.633	-0.120	0.057	0.002
-1.235	1.127	7.602	-0.119	0.056	0.002
-1.242	1.145	7.596	-0.120	0.056	0.002
-1.231	1.142	7.613	-0.119	0.056	0.002
-1.258	1.127	7.606	-0.119	0.056	0.002
-1.246	1.129	7.630	-0.119	0.057	0.002
-1.235	1.109	7.630	-0.119	0.056	0.002
-1.223	1.127	7.667	-0.119	0.056	0.002
-1.234	1.129	7.647	-0.119	0.056	0.002
-1.244	1.150	7.647	-0.119	0.057	0.002
-1.250	1.134	7.596	-0.119	0.056	0.002
-1.258	1.124	7.590	-0.120	0.057	0.002
-1.229	1.112	7.637	-0.119	0.056	0.002
-1.235	1.131	7.668	-0.119	0.056	0.002
-1.224	1.126	7.656	-0.119	0.056	0.002
-1.241	1.141	7.636	-0.119	0.056	0.002
-1.239	1.132	7.592	-0.119	0.057	0.002
-1.271	1.120	7.614	-0.119	0.056	0.002
-1.240	1.138	7.616	-0.119	0.056	0.002
-1.236	1.127	7.640	-0.119	0.056	0.002
-1.231	1.132	7.640	-0.119	0.056	0.002
-1.240	1.124	7.671	-0.119	0.056	0.002
-1.254	1.140	7.623	-0.119	0.056	0.002
-1.235	1.130	7.657	-0.120	0.056	0.002
-1.241	1.145	7.619	-0.119	0.056	0.002
-1.242	1.138	7.613	-0.119	0.057	0.002
-1.261	1.136	7.589	-0.119	0.056	0.002
-1.227	1.126	7.643	-0.119	0.056	0.002
-1.237	1.119	7.640	-0.119	0.056	0.002
-1.228	1.132	7.660	-0.119	0.056	0.002
-1.236	1.127	7.630	-0.119	0.056	0.002
-1.253	1.170	7.605	-0.119	0.057	0.002
-1.253	1.133	7.592	-0.119	0.056	0.002
-1.256	1.135	7.620	-0.119	0.057	0.002
-1.241	1.111	7.637	-0.119	0.056	0.002
-1.236	1.137	7.643	-0.119	0.056	0.002
-1.224	1.141	7.622	-0.119	0.056	0.002
-1.247	1.148	7.632	-0.119	0.056	0.002
-1.253	1.146	7.629	-0.119	0.057	0.002
-1.249	1.130	7.640	-0.119	0.057	0.002
-1.240	1.143	7.606	-0.119	0.056	0.002
-1.228	1.115	7.620	-0.119	0.056	0.002
-1.229	1.140	7.640	-0.119	0.057	0.002
-1.243	1.119	7.650	-0.119	0.056	0.002
-1.259	1.155	7.653	-0.119	0.057	0.002
-1.248	1.132	7.630	-0.119	0.056	0.002
-1.235	1.152	7.599	-0.120	0.056	0.002
-1.235	1.129	7.633	-0.119	0.056	0.002
-1.257	1.138	7.599	-0.119	0.056	0.002
-1.246	1.126	7.650	-0.119	0.056	0.002
-1.246	1.122	7.647	-0.119	0.056	0.002
-1.226	1.135	7.650	-0.119	0.056	0.002
-1.251	1.135	7.633	-0.119	0.056	0.002
-1.251	1.156	7.643	-0.119	0.057	0.002
-1.246	1.135	7.633	-0.119	0.056	0.002
-1.246	1.145	7.629	-0.119	0.056	0.002
-1.235	1.118	7.637	-0.119	0.056	0.002
-1.238	1.137	7.646	-0.119	0.056	0.002
-1.229	1.133	7.659	-0.119	0.056	0.001
-1.247	1.145	7.629	-0.119	0.056	0.001
-1.243	1.135	7.585	-0.119	0.057	0.002
-1.269	1.130	7.620	-0.119	0.056	0.002
-1.240	1.130	7.619	-0.119	0.056	0.002
-1.236	1.130	7.657	-0.119	0.056	0.002
-1.215	1.139	7.642	-0.119	0.056	0.001
-1.243	1.131	7.667	-0.119	0.056	0.002
-1.254	1.154	7.615	-0.119	0.057	0.001
-1.257	1.132	7.630	-0.119	0.056	0.002
-1.244	1.148	7.616	-0.119	0.057	0.002
-1.243	1.123	7.629	-0.119	0.056	0.002
-1.244	1.128	7.630	-0.119	0.056	0.002
-1.234	1.130	7.657	-0.119	0.056	0.002
-1.240	1.142	7.636	-0.119	0.056	0.001
-1.237	1.137	7.649	-0.119	0.057	0.001
-1.250	1.136	7.636	-0.119	0.056	0.002
-1.243	1.168	7.602	-0.119	0.057	0.002
-1.265	1.135	7.578	-0.119	0.056	0.002
-1.245	1.147	7.622	-0.119	0.056	0.002
-1.242	1.119	7.626	-0.119	0.056	0.001
-1.238	1.135	7.660	-0.119	0.056	0.001
-1.235	1.144	7.639	-0.119	0.056	0.001
-1.260	1.162	7.625	-0.119	0.057	0.002
-1.254	1.135	7.619	-0.119	0.056	0.001
-1.267	1.138	7.623	-0.119	0.057	0.002
-1.246	1.146	7.625	-0.119	0.056	0.002
-1.237	1.113	7.637	-0.119	0.056	0.002
-1.232	1.138	7.656	-0.119	0.056	0.001
-1.251	1.126	7.667	-0.119	0.056	0.001
-1.252	1.158	7.646	-0.119	0.057	0.001
-1.264	1.132	7.605	-0.119	0.056	0.001
-1.249	1.153	7.592	-0.120	0.056	0.002
-1.233	1.120	7.609	-0.119	0.056	0.002
-1.250	1.139	7.625	-0.119	0.056	0.001
-1.238	1.123	7.667	-0.119	0.057	0.001
-1.256	1.133	7.636	-0.119	0.056	0.001
-1.232	1.134	7.629	-0.119	0.057	0.001
-1.261	1.140	7.636	-0.119	0.056	0.002
-1.249	1.141	7.639	-0.119	0.057	0.001
-1.253	1.138	7.636	-0.119	0.056	0.002
-1.244	1.147	7.622	-0.119	0.056	0.001
-1.243	1.115	7.619	-0.119	0.056	0.001
-1.248	1.145	7.646	-0.119	0.056	0.001
-1.227	1.138	7.659	-0.119	0.056	0.001
-1.254	1.141	7.629	-0.119	0.057	0.001
-1.253	1.138	7.605	-0.119	0.057	0.001
-1.282	1.128	7.627	-0.119	0.056	0.002
-1.245	1.143	7.615	-0.119	0.056	0.001
-1.244	1.134	7.656	-0.119	0.056	0.001
-1.235	1.140	7.628	-0.119	0.056	0.001
-1.245	1.130	7.659	-0.119	0.056	0.001
-1.261	1.161	7.611	-0.119	0.057	0.001
-1.249	1.131	7.646	-0.119	0.056	0.001
-1.254	1.149	7.615	-0.119	0.056	0.001
-1.256	1.138	7.615	-0.119	0.057	0.001
-1.264	1.132	7.609	-0.119	0.056	0.002
-1.236	1.129	7.632	-0.119	0.057	0.001
-1.253	1.129	7.653	-0.119	0.056	0.001
-1.237	1.135	7.666	-0.119	0.057	0.001
-1.260	1.133	7.633	-0.119	0.057	0.001
-1.257	1.177	7.625	-0.119	0.057	0.001
-1.271	1.134	7.598	-0.119	0.056	0.001
-1.252	1.137	7.639	-0.119	0.057	0.001
-1.249	1.113	7.636	-0.119	0.056	0.001
-1.242	1.134	7.673	-0.119	0.056	0.001
-1.237	1.137	7.652	-0.119	0.056	0.001
-1.262	1.159	7.645	-0.119	0.057	0.001
-1.262	1.142	7.628	-0.119	0.057	0.001
-1.277	1.136	7.626	-0.119	0.057	0.001
-1.257	1.152	7.625	-0.119	0.057	0.001
-1.241	1.119	7.633	-0.119	0.056	0.002
-1.244	1.137	7.642	-0.119	0.056	0.001
-1.251	1.122	7.670	-0.119	0.056	0.001
-1.263	1.159	7.652	-0.119	0.057	0.001
-1.268	1.127	7.622	-0.119	0.057	0.001
-1.261	1.149	7.591	-0.120	0.056	0.001
-1.250	1.137	7.622	-0.119	0.056	0.001
-1.264	1.140	7.622	-0.119	0.056	0.001
-1.245	1.128	7.659	-0.119	0.056	0.001
-1.245	1.129	7.646	-0.119	0.056	0.001
-1.253	1.136	7.639	-0.119	0.057	0.001
-1.264	1.141	7.646	-0.119	0.056	0.001
-1.260	1.156	7.625	-0.119	0.057	0.001
-1.272	1.135	7.653	-0.119	0.056	0.001
-1.249	1.139	7.608	-0.119	0.056	0.001
-1.246	1.118	7.646	-0.119	0.056	0.001
-1.255	1.138	7.659	-0.119	0.057	0.001
-1.239	1.130	7.666	-0.119	0.056	0.001
-1.266	1.157	7.663	-0.119	0.057	0.001
-1.255	1.138	7.591	-0.119	0.057	0.001
-1.284	1.121	7.627	-0.120	0.057	0.001
-1.246	1.139	7.611	-0.119	0.056	0.001
-1.256	1.131	7.663	-0.119	0.056	0.001
-1.236	1.148	7.624	-0.119	0.056	0.001
-1.254	1.132	7.656	-0.119	0.057	0.001
-1.271	1.153	7.645	-0.119	0.057	0.001
-1.260	1.135	7.670	-0.119	0.057	0.001
-1.252	1.150	7.635	-0.119	0.056	0.001
-1.251	1.133	7.615	-0.119	0.057	0.001
-1.272	1.134	7.601	-0.119	0.056	0.001
-1.250	1.132	7.652	-0.119	0.057	0.001
-1.263	1.128	7.646	-0.119	0.056	0.001
-1.241	1.141	7.662	-0.119	0.056	0.001
-1.263	1.136	7.653	-0.119	0.057	0.001
-1.252	1.183	7.631	-0.119	0.057	0.001
-1.276	1.131	7.615	-0.119	0.056	0.001
-1.263	1.139	7.639	-0.119	0.057	0.001
-1.250	1.120	7.639	-0.119	0.056	0.001
-1.255	1.138	7.666	-0.119	0.056	0.001
-1.240	1.135	7.662	-0.119	0.057	0.001
-1.267	1.153	7.659	-0.119	0.056	0.001
-1.268	1.143	7.635	-0.119	0.057	0.000
-1.275	1.128	7.643	-0.119	0.057	0.001
-1.264	1.142	7.622	-0.119	0.057	0.001
-1.243	1.119	7.619	-0.119	0.056	0.001
-1.241	1.144	7.659	-0.119	0.056	0.001
-1.261	1.119	7.693	-0.119	0.057	0.000
-1.265	1.154	7.669	-0.119	0.057	0.001
-1.260	1.144	7.625	-0.119	0.056	0.001
-1.262	1.156	7.608	-0.120	0.056	0.001
-1.255	1.137	7.653	-0.119	0.056	0.001
-1.268	1.137	7.642	-0.119	0.056	0.001
-1.256	1.128	7.656	-0.119	0.057	0.001
-1.255	1.132	7.652	-0.119	0.056	0.001
-1.237	1.141	7.649	-0.120	0.057	0.001
-1.261	1.140	7.645	-0.119	0.056	0.001
-1.256	1.152	7.666	-0.119	0.057	0.001
-1.269	1.138	7.635	-0.119	0.056	0.001
-1.272	1.139	7.632	-0.119	0.056	0.001
-1.239	1.111	7.653	-0.119	0.056	0.001
-1.257	1.140	7.666	-0.119	0.056	0.001
-1.235	1.136	7.665	-0.119	0.056	0.000
-1.258	1.154	7.652	-0.119	0.056	0.000
-1.257	1.133	7.611	-0.119	0.057	0.000
-1.294	1.129	7.647	-0.120	0.057	0.001
-1.265	1.140	7.629	-0.119	0.056	0.001
-1.248	1.141	7.645	-0.119	0.056	0.001
-1.246	1.144	7.648	-0.119	0.056	0.000
-1.264	1.134	7.680	-0.119	0.057	0.001
-1.260	1.156	7.631	-0.119	0.057	0.000
-1.256	1.131	7.676	-0.119	0.057	0.001
-1.249	1.156	7.628	-0.119	0.057	0.000
-1.255	1.138	7.628	-0.119	0.057	0.001
-1.276	1.136	7.611	-0.119	0.056	0.001
-1.239	1.141	7.676	-0.119	0.056	0.001
-1.252	1.134	7.642	-0.119	0.056	0.000
-1.239	1.148	7.679	-0.119	0.057	0.000
-1.259	1.138	7.653	-0.120	0.056	0.001
-1.256	1.166	7.625	-0.119	0.057	0.001
-1.277	1.134	7.594	-0.119	0.056	0.001
-1.262	1.146	7.646	-0.120	0.057	0.001
-1.263	1.109	7.649	-0.119	0.056	0.000
-1.254	1.139	7.687	-0.120	0.056	0.001
-1.239	1.151	7.668	-0.119	0.056	0.000
-1.268	1.160	7.679	-0.119	0.057	0.001
-1.265	1.141	7.645	-0.119	0.057	0.000
-1.270	1.149	7.663	-0.119	0.057	0.001
-1.257	1.142	7.652	-0.119	0.057	0.001
-1.248	1.120	7.656	-0.119	0.056	0.001
-1.248	1.145	7.662	-0.119	0.056	0.000
-1.255	1.124	7.690	-0.119	0.056	0.000
-1.258	1.155	7.662	-0.120	0.057	0.000
-1.263	1.145	7.638	-0.119	0.056	0.000
-1.256	1.157	7.615	-0.120	0.056	0.001
-1.251	1.139	7.639	-0.119	0.056	0.001
-1.262	1.139	7.649	-0.119	0.056	0.000
-1.254	1.130	7.662	-0.119	0.056	0.000
-1.263	1.129	7.669	-0.120	0.056	0.000
-1.243	1.131	7.686	-0.119	0.057	0.000
-1.262	1.140	7.656	-0.119	0.056	0.000
-1.262	1.154	7.658	-0.119	0.057	0.000
-1.271	1.149	7.652	-0.119	0.056	0.001
-1.276	1.147	7.642	-0.119	0.057	0.001
-1.246	1.120	7.659	-0.119	0.056	0.001
-1.253	1.152	7.666	-0.119	0.056	0.001
-1.237	1.142	7.668	-0.119	0.056	0.000
-1.256	1.156	7.662	-0.119	0.056	0.000
-1.256	1.136	7.608	-0.119	0.057	0.000
-1.286	1.130	7.640	-0.120	0.057	0.001
-1.251	1.148	7.635	-0.119	0.056	0.001
-1.245	1.134	7.676	-0.119	0.056	0.001
-1.243	1.151	7.644	-0.119	0.056	0.000
-1.255	1.131	7.679	-0.119	0.057	0.000
-1.273	1.153	7.645	-0.120	0.057	0.000
-1.267	1.131	7.670	-0.120	0.057	0.000
-1.264	1.158	7.648	-0.119	0.057	0.000
-1.254	1.133	7.629	-0.120	0.057	0.001
-1.274	1.133	7.635	-0.119	0.056	0.001
-1.243	1.138	7.686	-0.119	0.056	0.000
-1.258	1.135	7.680	-0.120	0.056	0.000
-1.242	1.142	7.693	-0.119	0.057	0.000
-1.271	1.141	7.663	-0.120	0.057	0.000
-1.256	1.181	7.628	-0.119	0.057	0.001
-1.274	1.132	7.594	-0.119	0.056	0.000
-1.261	1.141	7.639	-0.120	0.057	0.001
-1.250	1.124	7.666	-0.120	0.056	0.000
-1.243	1.140	7.690	-0.120	0.056	0.000
-1.250	1.145	7.658	-0.119	0.056	0.000
-1.262	1.169	7.648	-0.119	0.056	0.000
-1.268	1.142	7.652	-0.120	0.057	0.000
-1.270	1.142	7.649	-0.120	0.056	0.001
-1.248	1.157	7.634	-0.119	0.056	0.000
-1.248	1.122	7.649	-0.119	0.056	0.001
-1.234	1.154	7.665	-0.120	0.056	0.000
-1.255	1.126	7.676	-0.119	0.056	0.000
-1.260	1.158	7.683	-0.120	0.057	0.000
-1.251	1.139	7.649	-0.119	0.056	0.000
-1.251	1.163	7.611	-0.120	0.056	0.000
-1.249	1.132	7.646	-0.119	0.056	0.001
-1.264	1.144	7.649	-0.119	0.056	0.000
-1.252	1.131	7.693	-0.119	0.056	0.000
-1.253	1.133	7.666	-0.120	0.056	0.000
-1.244	1.149	7.672	-0.120	0.057	0.000
-1.264	1.141	7.666	-0.120	0.056	0.000
-1.265	1.162	7.665	-0.119	0.057	0.000
-1.268	1.151	7.662	-0.119	0.056	0.000
-1.249	1.160	7.625	-0.120	0.056	0.001
-1.245	1.126	7.649	-0.119	0.056	0.000
-1.252	1.144	7.666	-0.120	0.056	0.000
-1.232	1.145	7.685	-0.119	0.056	0.000
-1.262	1.154	7.655	-0.120	0.056	0.000
-1.251	1.143	7.618	-0.120	0.057	0.000
-1.280	1.140	7.633	-0.120	0.056	0.001
-1.254	1.137	7.652	-0.120	0.056	0.000
-1.241	1.142	7.686	-0.120	0.056	0.001
-1.232	1.149	7.679	-0.119	0.056	0.000
-1.243	1.134	7.679	-0.119	0.056	0.000
-1.265	1.162	7.648	-0.119	0.057	0.000
-1.264	1.143	7.656	-0.120	0.056	0.001
-1.244	1.151	7.666	-0.120	0.056	0.000
-1.251	1.123	7.659	-0.120	0.056	0.000
-1.252	1.154	7.652	-0.120	0.056	0.001
-1.237	1.136	7.672	-0.119	0.056	0.000
-1.257	1.164	7.676	-0.120	0.056	0.001
-1.244	1.148	7.669	-0.120	0.057	0.000
-1.274	1.141	7.663	-0.120	0.057	0.000
-1.253	1.171	7.652	-0.119	0.057	0.001
-1.270	1.137	7.639	-0.119	0.056	0.001
-1.246	1.138	7.652	-0.120	0.056	0.001
-1.244	1.126	7.669	-0.120	0.056	0.000
-1.231	1.143	7.696	-0.120	0.056	0.000
-1.242	1.147	7.669	-0.120	0.056	0.000
-1.259	1.182	7.645	-0.120	0.056	0.001
-1.258	1.142	7.645	-0.119	0.056	0.000
-1.263	1.145	7.673	-0.120	0.056	0.001
-1.246	1.144	7.638	-0.119	0.056	0.000
-1.241	1.145	7.690	-0.120	0.056	0.001
-1.240	1.146	7.672	-0.120	0.056	0.000
-1.259	1.144	7.662	-0.120	0.056	0.000
-1.251	1.183	7.672	-0.120	0.057	0.000
-1.257	1.143	7.635	-0.119	0.056	0.000
-1.257	1.178	7.618	-0.120	0.056	0.001
-1.235	1.128	7.673	-0.120	0.056	0.001
-1.255	1.156	7.662	-0.119	0.056	0.001
-1.245	1.144	7.700	-0.119	0.056	0.000
-1.252	1.152	7.669	-0.120	0.056	0.000
-1.240	1.143	7.666	-0.120	0.057	0.000
-1.259	1.158	7.673	-0.120	0.056	0.001
-1.244	1.161	7.669	-0.120	0.056	0.000
-1.256	1.154	7.683	-0.120	0.056	0.001
-1.247	1.164	7.642	-0.120	0.056	0.001
-1.233	1.126	7.680	-0.120	0.056	0.001
-1.238	1.150	7.679	-0.120	0.056	0.000
-1.229	1.154	7.699	-0.119	0.056	0.000
-1.255	1.162	7.700	-0.120	0.056	0.000
-1.250	1.143	7.611	-0.120	0.057	0.000
-1.282	1.148	7.660	-0.120	0.057	0.001
-1.233	1.155	7.676	-0.120	0.056	0.001
-1.245	1.152	7.697	-0.120	0.056	0.001
-1.226	1.159	7.682	-0.120	0.056	0.000
-1.248	1.147	7.696	-0.119	0.056	0.000
-1.258	1.168	7.662	-0.120	0.057	0.000
-1.260	1.144	7.680	-0.120	0.056	0.001
-1.244	1.155	7.645	-0.120	0.056	0.000
-1.247	1.134	7.663	-0.120	0.056	0.000
-1.258	1.155	7.635	-0.120	0.056	0.000
-1.233	1.145	7.683	-0.120	0.056	0.000
-1.244	1.146	7.686	-0.120	0.056	0.000
-1.238	1.159	7.703	-0.120	0.056	0.000
-1.259	1.143	7.673	-0.120	0.056	0.001
-1.251	1.182	7.645	-0.120	0.057	0.001
-1.261	1.152	7.614	-0.119	0.056	0.001
-1.248	1.153	7.663	-0.120	0.056	0.001
-1.244	1.122	7.677	-0.120	0.056	0.000
-1.233	1.148	7.704	-0.120	0.056	0.000
-1.229	1.154	7.682	-0.120	0.056	0.000
-1.251	1.175	7.683	-0.120	0.056	0.001
-1.242	1.159	7.676	-0.120	0.056	0.000
-1.261	1.152	7.660	-0.120	0.056	0.001
-1.245	1.157	7.656	-0.120	0.056	0.001
-1.230	1.129	7.660	-0.120	0.056	0.001
-1.228	1.149	7.666	-0.120	0.056	0.000
-1.241	1.141	7.697	-0.120	0.056	0.001
-1.252	1.167	7.662	-0.120	0.057	0.000
-1.243	1.145	7.666	-0.120	0.056	0.001
-1.241	1.171	7.618	-0.120	0.056	0.000
-1.221	1.146	7.659	-0.120	0.056	0.001
-1.248	1.153	7.648	-0.120	0.056	0.000
-1.238	1.140	7.696	-0.119	0.056	0.000
-1.232	1.140	7.683	-0.120	0.056	0.000
-1.225	1.147	7.700	-0.120	0.056	0.000
-1.250	1.150	7.670	-0.120	0.056	0.000
-1.244	1.172	7.672	-0.120	0.056	0.000
-1.255	1.146	7.666	-0.120	0.056	0.001
-1.249	1.155	7.639	-0.120	0.056	0.001
-1.227	1.129	7.656	-0.120	0.056	0.001
-1.237	1.152	7.697	-0.120	0.056	0.001
-1.222	1.154	7.696	-0.120	0.056	0.000
-1.244	1.163	7.676	-0.120	0.056	0.000
-1.250	1.148	7.645	-0.120	0.057	0.000
-1.274	1.147	7.654	-0.120	0.056	0.001
-1.237	1.156	7.673	-0.120	0.056	0.001
-1.237	1.141	7.680	-0.120	0.056	0.001
-1.219	1.152	7.655	-0.120	0.056	0.000
-1.242	1.138	7.700	-0.120	0.056	0.000
-1.250	1.155	7.669	-0.120	0.057	0.000
-1.237	1.139	7.704	-0.120	0.056	0.001
-1.243	1.161	7.676	-0.120	0.056	0.000
-1.234	1.153	7.652	-0.120	0.056	0.001
-1.265	1.136	7.639	-0.120	0.056	0.001
-1.232	1.143	7.673	-0.120	0.056	0.001
-1.242	1.135	7.690	-0.120	0.056	0.000
-1.223	1.154	7.706	-0.120	0.056	0.000
-1.244	1.143	7.676	-0.120	0.056	0.001
-1.248	1.185	7.655	-0.120	0.056	0.001
-1.252	1.143	7.621	-0.120	0.056	0.001
-1.260	1.144	7.649	-0.120	0.056	0.001
-1.243	1.129	7.666	-0.120	0.056	0.001
-1.236	1.156	7.683	-0.120	0.056	0.001
-1.221	1.150	7.672	-0.120	0.056	0.000
-1.245	1.157	7.707	-0.120	0.056	0.000
-1.254	1.161	7.690	-0.120	0.057	0.000
-1.256	1.148	7.677	-0.120	0.056	0.001
-1.239	1.172	7.625	-0.120	0.056	0.001
-1.221	1.122	7.650	-0.120	0.056	0.001
-1.234	1.153	7.666	-0.120	0.056	0.000
-1.247	1.128	7.711	-0.120	0.056	0.000
-1.243	1.166	7.672	-0.120	0.056	0.000
-1.228	1.147	7.672	-0.120	0.056	0.000
-1.244	1.163	7.649	-0.120	0.056	0.000
-1.247	1.164	7.659	-0.120	0.056	0.001
-1.250	1.143	7.642	-0.120	0.056	0.001
-1.251	1.146	7.680	-0.120	0.056	0.001
-1.237	1.124	7.683	-0.120	0.056	0.000
-1.233	1.144	7.704	-0.120	0.056	0.000
-1.229	1.145	7.689	-0.120	0.056	0.000
-1.251	1.175	7.690	-0.120	0.056	0.000
-1.241	1.151	7.635	-0.120	0.057	0.000
-1.274	1.141	7.640	-0.121	0.056	0.001
-1.232	1.134	7.673	-0.120	0.056	0.001
-1.238	1.145	7.690	-0.120	0.055	0.001
-1.215	1.153	7.702	-0.120	0.056	0.000
-1.239	1.134	7.680	-0.120	0.056	0.000
-1.253	1.151	7.663	-0.120	0.057	0.000
-1.262	1.136	7.684	-0.120	0.056	0.001
-1.247	1.155	7.652	-0.120	0.056	0.000
-1.245	1.149	7.653	-0.120	0.056	0.001
-1.252	1.144	7.639	-0.120	0.056	0.001
-1.238	1.134	7.693	-0.120	0.056	0.001
-1.239	1.130	7.721	-0.120	0.056	0.000
-1.214	1.146	7.714	-0.121	0.056	0.000
-1.235	1.152	7.676	-0.120	0.056	0.000
-1.246	1.199	7.655	-0.120	0.057	0.001
-1.256	1.140	7.628	-0.120	0.056	0.001
-1.252	1.148	7.666	-0.120	0.056	0.001
-1.238	1.127	7.680	-0.120	0.056	0.000
-1.247	1.146	7.663	-0.120	0.056	0.000
-1.228	1.142	7.693	-0.120	0.056	0.000
-1.241	1.154	7.683	-0.120	0.056	0.001
-1.237	1.145	7.669	-0.120	0.056	0.000
-1.265	1.133	7.663	-0.120	0.056	0.001
-1.246	1.159	7.649	-0.120	0.056	0.000
-1.243	1.129	7.673	-0.120	0.055	0.001
-1.230	1.150	7.679	-0.120	0.056	0.000
-1.237	1.121	7.755	-0.120	0.056	0.000
-1.253	1.162	7.703	-0.120	0.056	-0.000
-1.241	1.142	7.697	-0.120	0.056	0.000
-1.242	1.161	7.629	-0.121	0.056	0.001
-1.225	1.142	7.652	-0.120	0.056	0.001
-1.262	1.136	7.660	-0.120	0.056	0.001
-1.235	1.145	7.666	-0.120	0.056	0.000
-1.228	1.130	7.670	-0.120	0.056	0.001
-1.223	1.143	7.693	-0.120	0.056	0.000
-1.239	1.129	7.714	-0.120	0.056	0.000
-1.245	1.175	7.689	-0.120	0.056	0.000
-1.251	1.143	7.649	-0.120	0.056	0.000
-1.253	1.148	7.646	-0.121	0.056	0.001
-1.230	1.121	7.673	-0.120	0.056	0.001
-1.238	1.151	7.721	-0.120	0.055	0.000
-1.194	1.161	7.685	-0.120	0.056	-0.000
-1.243	1.139	7.687	-0.120	0.056	0.000
-1.232	1.142	7.618	-0.121	0.057	0.000
-1.266	1.137	7.681	-0.120	0.056	0.001
-1.232	1.155	7.662	-0.120	0.056	0.000
-1.236	1.131	7.666	-0.120	0.056	0.001
-1.243	1.142	7.660	-0.121	0.056	0.001
-1.225	1.131	7.693	-0.120	0.056	0.000
-1.234	1.143	7.700	-0.120	0.056	0.000
-1.222	1.148	7.693	-0.120	0.056	0.000
-1.243	1.155	7.686	-0.120	0.056	0.000
-1.249	1.153	7.649	-0.120	0.056	0.001
-1.265	1.140	7.674	-0.120	0.056	0.001
-1.243	1.136	7.690	-0.120	0.056	0.001
-1.236	1.099	7.694	-0.120	0.056	0.000
-1.215	1.148	7.745	-0.121	0.056	0.000
-1.232	1.135	7.686	-0.120	0.056	0.000
-1.250	1.190	7.655	-0.120	0.056	0.001
-1.248	1.139	7.639	-0.120	0.056	0.001
-1.251	1.137	7.677	-0.121	0.056	0.001
-1.224	1.149	7.663	-0.120	0.056	0.001
-1.246	1.139	7.690	-0.120	0.056	0.000
-1.225	1.135	7.690	-0.120	0.056	0.000
-1.232	1.135	7.683	-0.120	0.056	0.000
-1.227	1.139	7.701	-0.121	0.056	0.000
-1.244	1.135	7.694	-0.120	0.056	0.000
-1.232	1.172	7.639	-0.120	0.056	0.001
-1.242	1.129	7.673	-0.120	0.056	0.001
-1.234	1.135	7.680	-0.120	0.056	0.000
-1.247	1.120	7.735	-0.120	0.056	0.000
-1.249	1.138	7.704	-0.121	0.056	0.000
-1.224	1.140	7.693	-0.120	0.056	0.000
-1.244	1.153	7.667	-0.121	0.056	0.001
-1.233	1.155	7.690	-0.120	0.056	0.000
-1.246	1.134	7.653	-0.120	0.056	0.001
-1.229	1.150	7.649	-0.121	0.056	0.001
-1.224	1.115	7.657	-0.120	0.055	0.001
-1.226	1.135	7.673	-0.120	0.056	0.000
-1.234	1.134	7.714	-0.120	0.056	0.000
-1.245	1.161	7.693	-0.120	0.056	0.000
-1.238	1.136	7.660	-0.120	0.056	0.000
-1.249	1.140	7.671	-0.121	0.056	0.001
-1.233	1.133	7.684	-0.120	0.056	0.001
-1.244	1.143	7.724	-0.120	0.055	0.001
-1.207	1.151	7.696	-0.120	0.056	0.000
-1.231	1.124	7.691	-0.120	0.056	0.000
-1.232	1.133	7.663	-0.121	0.057	0.000
-1.248	1.120	7.694	-0.120	0.056	0.000
-1.232	1.160	7.693	-0.120	0.056	0.000
-1.240	1.127	7.653	-0.120	0.056	0.001
-1.260	1.132	7.661	-0.121	0.056	0.001
-1.235	1.120	7.711	-0.120	0.056	0.001
-1.236	1.133	7.701	-0.120	0.056	0.000
-1.215	1.140	7.699	-0.120	0.056	0.000
-1.234	1.140	7.697	-0.120	0.056	0.000
-1.251	1.158	7.663	-0.120	0.057	0.000
-1.258	1.124	7.664	-0.120	0.056	0.001
-1.235	1.141	7.677	-0.121	0.056	0.000
-1.229	1.107	7.677	-0.121	0.056	0.000
-1.236	1.129	7.701	-0.121	0.056	0.001
-1.229	1.126	7.704	-0.120	0.056	0.001
-1.242	1.155	7.690	-0.120	0.056	0.001
-1.222	1.134	7.690	-0.120	0.056	0.000
-1.246	1.130	7.674	-0.121	0.056	0.001
-1.233	1.159	7.649	-0.120	0.056	0.001
-1.253	1.130	7.650	-0.120	0.056	0.001
-1.233	1.135	7.677	-0.120	0.056	0.000
-1.233	1.111	7.701	-0.121	0.056	0.000
-1.217	1.133	7.718	-0.121	0.056	0.000
-1.222	1.127	7.694	-0.121	0.056	0.000
-1.236	1.167	7.669	-0.120	0.056	0.001
-1.247	1.133	7.660	-0.120	0.056	0.000
-1.253	1.131	7.684	-0.121	0.056	0.000
-1.233	1.128	7.694	-0.120	0.056	0.000
-1.217	1.126	7.663	-0.120	0.055	0.001
-1.228	1.145	7.686	-0.120	0.056	0.000
-1.234	1.126	7.718	-0.120	0.056	0.000
-1.246	1.163	7.697	-0.121	0.056	0.000
-1.237	1.127	7.673	-0.120	0.056	0.000
-1.233	1.159	7.639	-0.121	0.056	0.001
-1.229	1.129	7.673	-0.120	0.056	0.001
-1.248	1.145	7.643	-0.121	0.056	0.000
-1.224	1.123	7.687	-0.121	0.056	0.001
-1.229	1.116	7.697	-0.121	0.056	0.000
-1.219	1.138	7.711	-0.121	0.056	0.000
-1.233	1.135	7.690	-0.121	0.056	0.000
-1.231	1.162	7.683	-0.121	0.056	0.000
-1.241	1.132	7.660	-0.121	0.056	0.001
-1.251	1.130	7.668	-0.121	0.056	0.001
-1.216	1.114	7.670	-0.121	0.056	0.001
-1.226	1.147	7.701	-0.121	0.056	0.000
-1.200	1.118	7.717	-0.120	0.056	0.000
-1.244	1.144	7.701	-0.121	0.056	0.000
-1.235	1.130	7.643	-0.121	0.057	0.000
-1.265	1.126	7.695	-0.121	0.056	0.001
-1.230	1.144	7.656	-0.121	0.056	0.001
-1.225	1.131	7.684	-0.121	0.055	0.001
-1.224	1.137	7.683	-0.120	0.056	0.000
-1.221	1.129	7.714	-0.120	0.056	0.000
-1.246	1.146	7.697	-0.121	0.056	0.000
-1.225	1.134	7.701	-0.121	0.056	0.000
-1.225	1.143	7.697	-0.121	0.056	0.000
-1.228	1.147	7.667	-0.121	0.056	0.001
-1.245	1.118	7.646	-0.120	0.056	0.001
-1.215	1.119	7.673	-0.120	0.056	0.000
-1.224	1.116	7.697	-0.121	0.056	0.000
-1.207	1.136	7.704	-0.121	0.056	0.000
-1.228	1.128	7.701	-0.121	0.056	0.000
-1.224	1.174	7.677	-0.121	0.056	0.001
-1.242	1.126	7.660	-0.120	0.056	0.000
-1.247	1.122	7.678	-0.121	0.056	0.001
-1.219	1.118	7.674	-0.121	0.056	0.001
-1.225	1.123	7.694	-0.121	0.056	0.001
-1.214	1.139	7.693	-0.120	0.056	0.000
-1.231	1.148	7.694	-0.121	0.056	0.000
-1.234	1.139	7.673	-0.121	0.056	-0.000
-1.245	1.129	7.674	-0.121	0.056	0.001
-1.225	1.148	7.646	-0.121	0.056	0.001
-1.208	1.113	7.650	-0.121	0.055	0.001
-1.212	1.131	7.683	-0.121	0.056	0.000
-1.226	1.113	7.721	-0.120	0.056	0.000
-1.233	1.151	7.693	-0.121	0.056	0.000
-1.228	1.133	7.663	-0.121	0.056	0.000
-1.232	1.147	7.646	-0.121	0.056	0.000
-1.213	1.129	7.667	-0.121	0.056	0.001
-1.237	1.129	7.670	-0.121	0.056	0.000
-1.230	1.129	7.670	-0.121	0.056	0.000
-1.223	1.107	7.680	-0.121	0.055	0.000
-1.210	1.131	7.708	-0.121	0.056	0.000
-1.218	1.131	7.704	-0.121	0.056	0.000
-1.226	1.147	7.697	-0.121	0.056	0.000
-1.239	1.129	7.653	-0.121	0.056	0.000
-1.251	1.128	7.654	-0.121	0.056	0.001
-1.212	1.108	7.660	-0.121	0.056	0.001
-1.227	1.135	7.704	-0.121	0.055	0.001
-1.192	1.129	7.721	-0.121	0.056	0.000
-1.224	1.133	7.687	-0.121	0.056	0.000
-1.231	1.129	7.653	-0.121	0.057	0.000
-1.242	1.117	7.675	-0.121	0.056	0.001
-1.222	1.126	7.667	-0.121	0.056	0.001
-1.218	1.126	7.677	-0.121	0.056	0.001
-1.220	1.129	7.687	-0.121	0.056	0.000
-1.220	1.108	7.701	-0.121	0.056	0.000
-1.233	1.125	7.684	-0.121	0.056	0.000
-1.203	1.115	7.732	-0.121	0.056	0.000
-1.230	1.135	7.670	-0.121	0.056	0.000
-1.231	1.160	7.657	-0.121	0.056	0.001
-1.243	1.125	7.629	-0.120	0.056	0.001
-1.217	1.117	7.670	-0.121	0.056	0.001
-1.224	1.109	7.681	-0.121	0.055	0.000
-1.204	1.128	7.718	-0.121	0.056	0.000
-1.219	1.120	7.684	-0.121	0.056	0.000
-1.222	1.164	7.677	-0.121	0.056	0.001
-1.226	1.124	7.653	-0.121	0.056	0.000
-1.244	1.127	7.651	-0.121	0.056	0.001
-1.218	1.123	7.667	-0.121	0.056	0.001
-1.212	1.119	7.691	-0.121	0.055	0.001
-1.195	1.121	7.700	-0.121	0.056	0.000
-1.215	1.122	7.701	-0.121	0.056	0.000
-1.237	1.138	7.683	-0.121	0.056	-0.000
-1.228	1.115	7.681	-0.121	0.056	0.001
-1.223	1.156	7.622	-0.121	0.056	0.001
-1.198	1.096	7.650	-0.121	0.055	0.001
-1.210	1.127	7.660	-0.121	0.056	0.000
-1.218	1.113	7.718	-0.121	0.056	0.000
-1.218	1.142	7.697	-0.121	0.056	0.000
-1.206	1.120	7.697	-0.121	0.056	0.000
-1.215	1.136	7.640	-0.121	0.056	0.000
-1.214	1.139	7.670	-0.121	0.056	0.001
-1.229	1.117	7.633	-0.121	0.056	0.001
-1.219	1.121	7.671	-0.121	0.056	0.001
-1.204	1.101	7.677	-0.121	0.056	0.000
-1.208	1.121	7.729	-0.121	0.056	0.000
-1.194	1.124	7.700	-0.121	0.056	0.000
-1.228	1.146	7.680	-0.121	0.056	0.000
-1.220	1.129	7.612	-0.121	0.056	0.001
-1.255	1.117	7.648	-0.122	0.056	0.001
-1.207	1.115	7.663	-0.121	0.056	0.000
-1.204	1.114	7.694	-0.121	0.055	0.001
-1.192	1.128	7.690	-0.121	0.056	0.000
-1.212	1.116	7.684	-0.121	0.056	0.000
-1.221	1.122	7.650	-0.121	0.056	0.000
-1.218	1.120	7.684	-0.121	0.056	0.001
-1.214	1.141	7.646	-0.121	0.056	0.000
-1.215	1.124	7.664	-0.121	0.056	0.001
-1.225	1.127	7.643	-0.121	0.056	0.001
-1.208	1.109	7.677	-0.121	0.056	0.001
-1.224	1.102	7.674	-0.121	0.055	0.000
-1.189	1.118	7.728	-0.122	0.056	0.000
-1.210	1.122	7.670	-0.121	0.056	0.000
-1.218	1.152	7.650	-0.121	0.056	0.001
-1.244	1.112	7.602	-0.121	0.056	0.001
-1.227	1.122	7.667	-0.121	0.056	0.001
-1.200	1.098	7.678	-0.121	0.056	0.000
-1.213	1.125	7.698	-0.121	0.056	0.000
-1.203	1.117	7.670	-0.121	0.056	0.000
-1.216	1.143	7.684	-0.121	0.056	0.000
-1.208	1.119	7.667	-0.121	0.056	0.000
-1.227	1.114	7.647	-0.121	0.056	0.001
-1.208	1.136	7.629	-0.121	0.056	0.001
-1.211	1.113	7.647	-0.121	0.055	0.001
-1.199	1.123	7.660	-0.121	0.056	0.000
-1.213	1.099	7.704	-0.121	0.056	0.000
-1.226	1.126	7.691	-0.121	0.056	0.000
-1.208	1.119	7.691	-0.121	0.056	0.000
-1.216	1.143	7.616	-0.122	0.056	0.001
-1.199	1.104	7.636	-0.121	0.056	0.001
-1.218	1.121	7.653	-0.121	0.056	0.000
-1.208	1.108	7.671	-0.121	0.056	0.000
-1.203	1.118	7.671	-0.121	0.055	0.001
-1.196	1.126	7.670	-0.121	0.056	0.000
-1.210	1.114	7.647	-0.121	0.056	0.000
-1.219	1.150	7.666	-0.121	0.056	0.000
-1.215	1.131	7.626	-0.121	0.056	0.001
-1.221	1.114	7.640	-0.122	0.056	0.001
-1.196	1.087	7.647	-0.121	0.055	0.001
-1.197	1.122	7.712	-0.122	0.055	0.001
-1.178	1.115	7.673	-0.121	0.056	-0.000
-1.211	1.142	7.670	-0.121	0.056	0.000
-1.205	1.111	7.609	-0.121	0.057	0.000
-1.254	1.098	7.614	-0.122	0.056	0.001
-1.196	1.118	7.630	-0.122	0.056	0.001
-1.192	1.121	7.674	-0.121	0.055	0.001
-1.184	1.136	7.656	-0.121	0.056	0.000
-1.192	1.106	7.681	-0.121	0.056	0.001
-1.203	1.123	7.633	-0.122	0.056	0.000
-1.222	1.107	7.668	-0.121	0.056	0.001
-1.206	1.131	7.623	-0.122	0.056	0.000
-1.200	1.126	7.643	-0.121	0.056	0.001
-1.221	1.114	7.616	-0.121	0.056	0.001
-1.194	1.102	7.671	-0.121	0.056	0.001
-1.205	1.104	7.691	-0.121	0.055	0.000
-1.180	1.119	7.722	-0.122	0.056	0.000
-1.205	1.120	7.654	-0.122	0.056	0.001
-1.202	1.167	7.639	-0.121	0.056	0.001
-1.228	1.105	7.585	-0.121	0.055	0.001
-1.209	1.117	7.661	-0.122	0.056	0.001
-1.197	1.097	7.650	-0.121	0.055	0.000
-1.192	1.115	7.664	-0.122	0.056	0.000
-1.190	1.110	7.660	-0.121	0.056	0.000
-1.209	1.129	7.671	-0.122	0.056	0.001
-1.205	1.113	7.636	-0.121	0.056	0.000
-1.225	1.111	7.654	-0.122	0.056	0.001
-1.193	1.126	7.637	-0.122	0.056	0.001
-1.206	1.107	7.640	-0.121	0.055	0.001
-1.181	1.116	7.643	-0.122	0.056	0.000
-1.204	1.103	7.698	-0.121	0.056	0.000
-1.217	1.129	7.674	-0.122	0.056	-0.000
-1.202	1.105	7.651	-0.122	0.056	0.000
-1.198	1.133	7.596	-0.122	0.056	0.001
-1.190	1.095	7.620	-0.121	0.056	0.001
-1.208	1.129	7.630	-0.121	0.056	0.001
-1.200	1.109	7.657	-0.121	0.056	0.001
-1.196	1.121	7.643	-0.122	0.055	0.001
-1.186	1.124	7.666	-0.121	0.056	0.000
-1.202	1.116	7.626	-0.122	0.056	0.000
-1.198	1.135	7.640	-0.121	0.056	0.001
-1.213	1.113	7.599	-0.122	0.056	0.001
-1.207	1.120	7.630	-0.122	0.056	0.001
-1.187	1.085	7.640	-0.122	0.055	0.001
-1.201	1.120	7.688	-0.122	0.055	0.000
-1.166	1.121	7.693	-0.121	0.056	-0.000
-1.208	1.126	7.639	-0.122	0.056	0.000
-1.202	1.119	7.588	-0.122	0.057	0.000
-1.238	1.103	7.635	-0.122	0.056	0.001
-1.192	1.117	7.623	-0.122	0.056	0.001
-1.198	1.112	7.671	-0.122	0.055	0.001
-1.178	1.113	7.629	-0.122	0.056	0.000
-1.190	1.097	7.668	-0.122	0.056	0.001
-1.199	1.114	7.619	-0.122	0.056	0.000
-1.195	1.100	7.654	-0.121	0.056	0.000
-1.199	1.119	7.623	-0.122	0.056	0.000
-1.190	1.127	7.630	-0.122	0.056	0.001
-1.218	1.111	7.613	-0.122	0.056	0.001
-1.192	1.100	7.644	-0.121	0.056	0.001
-1.193	1.081	7.654	-0.122	0.055	0.000
-1.174	1.117	7.688	-0.122	0.056	0.000
-1.190	1.116	7.643	-0.122	0.056	0.000
-1.196	1.156	7.630	-0.122	0.056	0.001
-1.217	1.114	7.572	-0.121	0.056	0.001
-1.214	1.111	7.627	-0.122	0.056	0.000
-1.196	1.084	7.651	-0.122	0.056	0.000
-1.186	1.109	7.647	-0.122	0.056	0.000
-1.195	1.101	7.643	-0.122	0.056	0.000
-1.202	1.119	7.654	-0.122	0.056	0.000
-1.185	1.105	7.633	-0.122	0.056	0.000
-1.213	1.102	7.648	-0.122	0.056	0.001
-1.200	1.127	7.616	-0.122	0.056	0.001
-1.201	1.099	7.623	-0.122	0.055	0.001
-1.182	1.108	7.640	-0.122	0.056	0.000
-1.198	1.097	7.688	-0.121	0.056	0.000
-1.211	1.123	7.656	-0.122	0.056	-0.000
-1.190	1.102	7.647	-0.122	0.056	0.000
-1.191	1.132	7.596	-0.122	0.056	0.001
-1.187	1.114	7.616	-0.122	0.056	0.001
-1.215	1.110	7.623	-0.122	0.056	0.000
-1.198	1.106	7.647	-0.122	0.056	0.000
-1.186	1.100	7.637	-0.122	0.056	0.001
-1.183	1.106	7.637	-0.122	0.056	0.000
-1.197	1.104	7.657	-0.122	0.056	0.000
-1.207	1.130	7.643	-0.122	0.056	0.000
-1.201	1.107	7.596	-0.122	0.056	0.000
-1.203	1.115	7.600	-0.122	0.056	0.001
-1.179	1.086	7.620	-0.122	0.056	0.001
-1.199	1.100	7.681	-0.122	0.055	0.001
-1.154	1.119	7.652	-0.122	0.056	-0.000
-1.187	1.102	7.650	-0.122	0.056	0.000
-1.191	1.096	7.582	-0.122	0.057	0.000
-1.223	1.091	7.621	-0.122	0.056	0.001
-1.189	1.115	7.613	-0.122	0.056	0.000
-1.198	1.098	7.637	-0.122	0.056	0.001
-1.188	1.103	7.603	-0.122	0.056	0.000
-1.189	1.084	7.647	-0.122	0.056	0.001
-1.192	1.110	7.630	-0.122	0.056	0.000
-1.186	1.102	7.643	-0.122	0.056	0.000
-1.201	1.117	7.613	-0.122	0.056	0.000
-1.188	1.111	7.606	-0.122	0.056	0.001
-1.217	1.101	7.593	-0.122	0.056	0.001
-1.195	1.099	7.613	-0.122	0.056	0.001
-1.190	1.060	7.665	-0.122	0.055	-0.000
-1.157	1.104	7.678	-0.123	0.056	0.000
-1.190	1.105	7.630	-0.122	0.056	0.000
-1.194	1.149	7.619	-0.122	0.056	0.001
-1.203	1.095	7.565	-0.122	0.056	0.000
-1.214	1.104	7.604	-0.122	0.056	0.001
-1.188	1.079	7.603	-0.122	0.056	0.000
-1.192	1.109	7.633	-0.122	0.056	0.000
-1.184	1.109	7.630	-0.122	0.056	0.000
-1.203	1.102	7.623	-0.122	0.056	0.000
-1.194	1.103	7.616	-0.122	0.057	0.000
-1.217	1.099	7.620	-0.122	0.056	0.001
-1.192	1.126	7.568	-0.122	0.056	0.001
-1.202	1.097	7.617	-0.122	0.055	0.001
-1.181	1.094	7.613	-0.122	0.056	0.000
-1.199	1.076	7.678	-0.122	0.056	0.000
-1.209	1.130	7.633	-0.122	0.056	-0.000
-1.198	1.094	7.637	-0.122	0.056	0.000
-1.192	1.119	7.548	-0.123	0.056	0.000
-1.183	1.094	7.610	-0.122	0.056	0.001
-1.205	1.091	7.589	-0.122	0.056	0.000
-1.201	1.092	7.624	-0.122	0.056	0.000
-1.185	1.085	7.627	-0.122	0.056	0.001
-1.188	1.102	7.623	-0.122	0.056	0.000
-1.205	1.098	7.644	-0.122	0.056	0.000
-1.202	1.135	7.633	-0.122	0.056	0.000
-1.217	1.104	7.586	-0.122	0.057	0.000
-1.216	1.108	7.603	-0.122	0.056	0.001
-1.183	1.076	7.603	-0.122	0.056	0.000
-1.199	1.101	7.654	-0.122	0.056	0.000
-1.145	1.101	7.632	-0.122	0.056	-0.000
-1.207	1.104	7.640	-0.122	0.056	0.000
-1.193	1.101	7.582	-0.122	0.057	0.000
-1.229	1.086	7.611	-0.123	0.056	0.001
-1.204	1.114	7.603	-0.122	0.056	0.000
-1.201	1.094	7.593	-0.122	0.056	0.000
-1.195	1.088	7.614	-0.123	0.056	0.000
-1.186	1.077	7.634	-0.122	0.056	0.000
-1.192	1.092	7.620	-0.122	0.056	0.000
-1.179	1.100	7.633	-0.122	0.056	0.000
-1.201	1.112	7.616	-0.122	0.056	0.000
-1.206	1.115	7.592	-0.122	0.057	0.000
-1.230	1.087	7.587	-0.122	0.056	0.001
-1.192	1.095	7.627	-0.122	0.056	0.000
-1.200	1.058	7.614	-0.122	0.056	-0.000
-1.176	1.101	7.671	-0.123	0.056	0.000
-1.197	1.095	7.623	-0.122	0.056	-0.000
-1.202	1.143	7.582	-0.122	0.056	0.000
-1.214	1.084	7.582	-0.122	0.056	0.000
-1.213	1.097	7.604	-0.123	0.056	0.000
-1.194	1.092	7.593	-0.122	0.056	0.000
-1.198	1.093	7.607	-0.122	0.056	0.000
-1.183	1.098	7.613	-0.122	0.056	-0.000
-1.205	1.088	7.624	-0.123	0.056	0.000
-1.181	1.091	7.613	-0.123	0.057	0.000
-1.208	1.090	7.620	-0.122	0.056	0.000
-1.195	1.121	7.575	-0.122	0.056	0.000
-1.207	1.084	7.596	-0.122	0.056	0.000
-1.197	1.095	7.613	-0.122	0.056	0.000
-1.194	1.067	7.668	-0.122	0.056	0.000
-1.208	1.110	7.623	-0.123	0.056	-0.000
-1.189	1.099	7.606	-0.123	0.056	0.000
-1.204	1.118	7.566	-0.123	0.056	0.000
-1.200	1.094	7.617	-0.122	0.056	0.000
-1.215	1.092	7.590	-0.122	0.056	0.000
-1.196	1.099	7.600	-0.122	0.056	0.000
-1.192	1.079	7.607	-0.123	0.056	0.000
-1.183	1.087	7.617	-0.123	0.056	0.000
-1.199	1.080	7.641	-0.122	0.057	0.000
-1.214	1.128	7.623	-0.122	0.057	0.000
-1.208	1.092	7.596	-0.123	0.056	0.000
-1.209	1.100	7.573	-0.123	0.056	0.001
-1.190	1.064	7.597	-0.123	0.056	0.000
-1.206	1.102	7.658	-0.123	0.056	-0.000
-1.149	1.098	7.646	-0.122	0.056	-0.001
-1.207	1.087	7.614	-0.123	0.056	-0.000
-1.198	1.090	7.583	-0.123	0.057	-0.000
-1.239	1.077	7.611	-0.123	0.057	0.001
-1.196	1.107	7.593	-0.123	0.056	0.000
-1.206	1.087	7.610	-0.122	0.056	0.000
-1.210	1.089	7.586	-0.123	0.056	0.000
-1.189	1.071	7.634	-0.122	0.056	0.000
-1.199	1.092	7.613	-0.123	0.056	-0.000
-1.184	1.081	7.637	-0.123	0.056	-0.000
-1.203	1.107	7.600	-0.123	0.057	-0.000
-1.202	1.111	7.582	-0.123	0.057	0.000
-1.228	1.082	7.590	-0.123	0.056	0.000
-1.189	1.085	7.610	-0.123	0.056	0.000
-1.209	1.042	7.628	-0.123	0.056	-0.000
-1.177	1.088	7.651	-0.123	0.057	-0.000
-1.189	1.098	7.626	-0.122	0.056	-0.000
-1.209	1.142	7.609	-0.122	0.057	0.000
-1.217	1.089	7.576	-0.122	0.057	-0.000
-1.216	1.096	7.600	-0.123	0.056	0.000
-1.192	1.097	7.603	-0.123	0.056	0.000
-1.213	1.087	7.596	-0.122	0.056	0.000
-1.190	1.080	7.613	-0.122	0.056	-0.000
-1.197	1.079	7.617	-0.123	0.056	-0.000
-1.191	1.082	7.610	-0.123	0.057	-0.000
-1.217	1.086	7.624	-0.123	0.057	0.000
-1.203	1.112	7.562	-0.123	0.057	0.000
-1.212	1.080	7.579	-0.122	0.056	0.000
-1.206	1.084	7.617	-0.123	0.057	0.000
-1.211	1.072	7.640	-0.122	0.057	-0.000
-1.210	1.094	7.596	-0.123	0.056	-0.000
-1.187	1.097	7.603	-0.123	0.057	-0.000
-1.200	1.089	7.597	-0.123	0.056	0.000
-1.203	1.104	7.596	-0.123	0.057	-0.000
-1.225	1.089	7.579	-0.123	0.056	0.000
-1.199	1.099	7.566	-0.123	0.056	-0.000
-1.191	1.055	7.583	-0.123	0.056	0.000
-1.195	1.091	7.617	-0.123	0.056	-0.000
-1.216	1.081	7.634	-0.122	0.057	-0.000
-1.204	1.102	7.623	-0.123	0.057	-0.000
-1.209	1.082	7.586	-0.123	0.057	-0.000
-1.219	1.091	7.567	-0.123	0.057	0.000
-1.199	1.081	7.590	-0.123	0.057	-0.000
-1.211	1.087	7.644	-0.123	0.056	0.000
-1.161	1.104	7.625	-0.123	0.056	-0.001
-1.206	1.081	7.630	-0.123	0.056	-0.000
-1.207	1.090	7.586	-0.123	0.057	-0.000
-1.238	1.081	7.611	-0.123	0.057	0.000
-1.204	1.105	7.586	-0.123	0.057	-0.000
-1.209	1.081	7.590	-0.123	0.057	0.000
-1.217	1.088	7.590	-0.123	0.057	0.000
-1.198	1.069	7.611	-0.123	0.057	0.000
-1.208	1.083	7.627	-0.123	0.056	-0.000
-1.192	1.087	7.637	-0.123	0.057	-0.000
-1.213	1.096	7.606	-0.123	0.057	-0.000
-1.212	1.108	7.579	-0.123	0.057	-0.000
-1.231	1.079	7.590	-0.123	0.057	0.000
-1.201	1.084	7.610	-0.123	0.057	-0.000
-1.203	1.047	7.597	-0.123	0.056	-0.000
-1.191	1.093	7.651	-0.123	0.057	-0.000
-1.205	1.074	7.613	-0.123	0.057	-0.000
-1.204	1.133	7.603	-0.123	0.057	0.000
-1.205	1.081	7.600	-0.123	0.057	-0.000
-1.226	1.082	7.594	-0.123	0.057	-0.000
-1.208	1.096	7.600	-0.123	0.057	-0.000
-1.212	1.081	7.593	-0.123	0.056	-0.000
-1.201	1.088	7.610	-0.123	0.057	-0.000
-1.214	1.081	7.620	-0.123	0.057	-0.000
-1.192	1.085	7.607	-0.123	0.057	-0.000
-1.224	1.082	7.624	-0.123	0.057	-0.000
-1.205	1.116	7.593	-0.123	0.057	0.000
-1.214	1.083	7.593	-0.123	0.056	0.000
-1.207	1.091	7.596	-0.123	0.057	-0.000
-1.211	1.072	7.664	-0.122	0.057	-0.000
-1.228	1.097	7.637	-0.123	0.057	-0.001
-1.202	1.086	7.624	-0.123	0.057	-0.000
-1.212	1.112	7.583	-0.123	0.057	-0.000
-1.202	1.103	7.586	-0.123	0.057	-0.000
-1.225	1.080	7.583	-0.123	0.057	-0.000
-1.208	1.092	7.607	-0.123	0.057	-0.000
-1.196	1.076	7.597	-0.123	0.056	-0.000
-1.203	1.088	7.613	-0.123	0.057	-0.000
-1.213	1.085	7.606	-0.123	0.057	-0.001
-1.228	1.123	7.613	-0.123	0.057	-0.001
-1.223	1.085	7.583	-0.123	0.057	-0.000
-1.238	1.090	7.574	-0.123	0.057	0.000
-1.204	1.069	7.593	-0.123	0.057	-0.000
-1.220	1.089	7.627	-0.123	0.056	-0.000
-1.174	1.098	7.636	-0.123	0.057	-0.001
-1.215	1.089	7.620	-0.123	0.057	-0.001
-1.211	1.083	7.555	-0.123	0.058	-0.001
-1.255	1.065	7.602	-0.123	0.057	0.000
-1.212	1.100	7.579	-0.123	0.057	-0.000
-1.211	1.077	7.580	-0.123	0.057	-0.000
-1.212	1.086	7.579	-0.123	0.057	-0.000
-1.206	1.070	7.610	-0.123	0.057	-0.000
-1.218	1.088	7.624	-0.123	0.057	-0.000
-1.196	1.092	7.619	-0.123	0.056	-0.001
-1.217	1.101	7.583	-0.123	0.057	-0.000
-1.218	1.105	7.566	-0.123	0.057	-0.000
-1.247	1.086	7.580	-0.123	0.057	0.000
-1.220	1.079	7.607	-0.123	0.057	-0.000
-1.218	1.036	7.631	-0.123	0.056	-0.001
-1.193	1.090	7.658	-0.124	0.057	-0.000
-1.206	1.081	7.620	-0.123	0.057	-0.000
-1.223	1.130	7.586	-0.123	0.057	-0.000
-1.219	1.079	7.576	-0.123	0.057	-0.000
-1.236	1.096	7.594	-0.123	0.057	-0.000
-1.213	1.075	7.593	-0.123	0.057	-0.000
-1.222	1.085	7.586	-0.123	0.056	-0.000
-1.196	1.085	7.617	-0.123	0.057	-0.000
-1.221	1.084	7.634	-0.123	0.057	-0.001
-1.201	1.081	7.613	-0.123	0.057	-0.001
-1.232	1.079	7.621	-0.123	0.057	-0.000
-1.218	1.120	7.572	-0.123	0.057	-0.000
-1.229	1.081	7.586	-0.123	0.057	-0.000
-1.217	1.095	7.614	-0.123	0.057	-0.000
-1.217	1.065	7.637	-0.123	0.057	-0.001
-1.228	1.091	7.630	-0.123	0.057	-0.001
-1.211	1.089	7.616	-0.123	0.057	-0.001
-1.225	1.093	7.576	-0.123	0.057	-0.001
-1.215	1.104	7.600	-0.123	0.057	-0.000
-1.235	1.089	7.593	-0.123	0.057	-0.000
-1.217	1.104	7.562	-0.123	0.057	-0.000
-1.209	1.074	7.600	-0.123	0.057	-0.000
-1.221	1.091	7.613	-0.123	0.057	-0.000
-1.221	1.077	7.637	-0.123	0.057	-0.000
-1.224	1.096	7.613	-0.123	0.057	-0.001
-1.214	1.086	7.610	-0.123	0.057	-0.001
-1.236	1.081	7.577	-0.123	0.057	-0.000
-1.215	1.094	7.606	-0.123	0.057	-0.000
-1.234	1.092	7.627	-0.123	0.056	-0.000
-1.203	1.096	7.585	-0.123	0.057	-0.001
-1.217	1.062	7.593	-0.123	0.057	-0.000
-1.212	1.085	7.617	-0.123	0.057	-0.001
-1.215	1.087	7.634	-0.123	0.057	-0.001
-1.235	1.107	7.610	-0.123	0.057	-0.001
-1.228	1.090	7.559	-0.123	0.057	-0.000
-1.249	1.077	7.591	-0.123	0.057	-0.000
-1.213	1.085	7.610	-0.123	0.057	-0.000
-1.217	1.077	7.651	-0.123	0.056	-0.000
-1.196	1.091	7.616	-0.123	0.057	-0.001
-1.215	1.085	7.630	-0.123	0.057	-0.001
-1.232	1.105	7.600	-0.123	0.057	-0.001
-1.228	1.077	7.600	-0.123	0.057	-0.000
-1.219	1.090	7.593	-0.123	0.057	-0.000
-1.220	1.069	7.600	-0.123	0.057	-0.001
-1.239	1.093	7.583	-0.123	0.057	-0.000
-1.212	1.079	7.610	-0.123	0.057	-0.001
-1.224	1.100	7.623	-0.123	0.057	-0.001
-1.206	1.092	7.613	-0.123	0.057	-0.001
-1.242	1.093	7.604	-0.123	0.057	-0.000
-1.222	1.124	7.589	-0.123	0.057	-0.000
-1.248	1.078	7.573	-0.123	0.057	-0.000
-1.222	1.096	7.617	-0.123	0.057	-0.000
-1.222	1.068	7.617	-0.123	0.057	-0.001
-1.216	1.086	7.651	-0.123	0.057	-0.001
-1.211	1.089	7.620	-0.123	0.057	-0.001
-1.231	1.109	7.600	-0.123	0.057	-0.001
-1.228	1.094	7.610	-0.123	0.057	-0.001
-1.239	1.089	7.618	-0.123	0.057	-0.000
-1.225	1.104	7.593	-0.123	0.057	-0.001
-1.214	1.066	7.594	-0.123	0.056	-0.000
-1.214	1.091	7.610	-0.123	0.057	-0.001
-1.223	1.080	7.634	-0.123	0.057	-0.001
-1.236	1.108	7.644	-0.123	0.057	-0.001
-1.234	1.089	7.603	-0.123	0.057	-0.001
-1.228	1.116	7.586	-0.124	0.057	-0.001
-1.224	1.095	7.607	-0.123	0.057	-0.000
-1.240	1.098	7.596	-0.123	0.057	-0.001
-1.229	1.080	7.620	-0.123	0.057	-0.001
-1.229	1.082	7.607	-0.123	0.057	-0.001
-1.214	1.097	7.630	-0.123	0.057	-0.001
-1.234	1.096	7.620	-0.123	0.057	-0.001
-1.238	1.117	7.627	-0.123	0.057	-0.001
-1.230	1.097	7.613	-0.123	0.057	-0.000
-1.237	1.094	7.611	-0.123	0.057	-0.000
-1.221	1.068	7.600	-0.123	0.057	-0.001
-1.218	1.097	7.634	-0.123	0.057	-0.001
-1.219	1.095	7.636	-0.123	0.057	-0.001
-1.238	1.106	7.630	-0.123	0.057	-0.001
-1.236	1.099	7.586	-0.123	0.058	-0.001
-1.260	1.080	7.595	-0.124	0.057	-0.000
-1.219	1.095	7.586	-0.123	0.057	-0.001
-1.219	1.086	7.620	-0.123	0.056	-0.000
-1.207	1.101	7.602	-0.123	0.057	-0.001
-1.224	1.079	7.641	-0.123	0.057	-0.001
-1.250	1.107	7.627	-0.123	0.057	-0.001
-1.232	1.079	7.648	-0.123	0.057	-0.001
-1.226	1.094	7.600	-0.123	0.057	-0.001
-1.217	1.090	7.603	-0.123	0.057	-0.001
-1.254	1.096	7.593	-0.123	0.057	-0.001
-1.221	1.084	7.610	-0.123	0.057	-0.001
-1.237	1.092	7.644	-0.123	0.057	-0.001
-1.216	1.086	7.637	-0.123	0.057	-0.001
-1.242	1.088	7.614	-0.123	0.057	-0.001
-1.240	1.134	7.589	-0.123	0.058	-0.000
-1.251	1.094	7.572	-0.123	0.057	-0.000
-1.233	1.094	7.607	-0.123	0.057	-0.001
-1.227	1.068	7.624	-0.123	0.057	-0.001
-1.217	1.094	7.637	-0.124	0.057	-0.001
-1.219	1.097	7.619	-0.123	0.057	-0.001
-1.239	1.114	7.613	-0.123	0.057	-0.001
-1.241	1.101	7.593	-0.123	0.057	-0.001
-1.248	1.101	7.621	-0.123	0.057	-0.001
-1.237	1.101	7.600	-0.123	0.057	-0.001
-1.227	1.079	7.634	-0.123	0.056	-0.001
-1.215	1.093	7.630	-0.123	0.057	-0.001
-1.238	1.087	7.641	-0.123	0.057	-0.001
-1.244	1.116	7.613	-0.123	0.057	-0.001
-1.251	1.093	7.603	-0.123	0.057	-0.001
-1.235	1.118	7.576	-0.123	0.057	-0.000
-1.229	1.085	7.590	-0.123	0.057	-0.000
-1.241	1.096	7.596	-0.123	0.057	-0.001
-1.225	1.082	7.647	-0.123	0.057	-0.001
-1.246	1.099	7.641	-0.123	0.057	-0.001
-1.235	1.086	7.624	-0.123	0.057	-0.001
-1.256	1.103	7.614	-0.123	0.057	-0.001
-1.238	1.103	7.610	-0.123	0.057	-0.001
-1.254	1.091	7.641	-0.123	0.056	-0.001
-1.233	1.113	7.589	-0.123	0.057	-0.001
-1.226	1.078	7.631	-0.123	0.057	-0.001
-1.242	1.098	7.613	-0.123	0.057	-0.001
-1.236	1.098	7.620	-0.123	0.057	-0.001
-1.242	1.105	7.620	-0.123	0.057	-0.001
-1.251	1.100	7.586	-0.123	0.058	-0.001
-1.272	1.090	7.594	-0.123	0.057	-0.000
-1.233	1.091	7.613	-0.123	0.057	-0.001
-1.230	1.084	7.638	-0.123	0.056	-0.001
-1.219	1.105	7.640	-0.123	0.057	-0.001
-1.235	1.090	7.627	-0.123	0.057	-0.001
-1.255	1.117	7.600	-0.123	0.058	-0.001
-1.249	1.085	7.617	-0.123	0.057	-0.001
-1.244	1.111	7.603	-0.123	0.057	-0.001
-1.236	1.073	7.613	-0.123	0.057	-0.001
-1.257	1.101	7.610	-0.123	0.057	-0.001
-1.228	1.096	7.647	-0.123	0.057	-0.001
-1.250	1.097	7.620	-0.123	0.057	-0.001
-1.225	1.096	7.654	-0.123	0.057	-0.001
-1.266	1.100	7.631	-0.123	0.057	-0.001
-1.235	1.127	7.630	-0.123	0.057	-0.001
-1.261	1.087	7.573	-0.123	0.057	-0.001
-1.235	1.094	7.634	-0.123	0.057	-0.001
-1.243	1.072	7.641	-0.123	0.057	-0.001
-1.245	1.101	7.668	-0.123	0.057	-0.001
-1.230	1.096	7.640	-0.123	0.057	-0.001
-1.249	1.120	7.623	-0.123	0.057	-0.001
-1.251	1.100	7.593	-0.123	0.057	-0.001
-1.264	1.102	7.617	-0.123	0.057	-0.001
-1.250	1.095	7.647	-0.123	0.057	-0.001
-1.240	1.093	7.644	-0.123	0.057	-0.001
-1.224	1.101	7.633	-0.123	0.057	-0.001
-1.251	1.106	7.620	-0.123	0.057	-0.001
-1.261	1.131	7.650	-0.123	0.058	-0.001
-1.266	1.099	7.613	-0.123	0.057	-0.001
-1.244	1.126	7.596	-0.123	0.057	-0.001
-1.242	1.080	7.617	-0.123	0.057	-0.000
-1.246	1.103	7.627	-0.123	0.057	-0.001
-1.243	1.090	7.678	-0.123	0.057	-0.001
-1.251	1.115	7.651	-0.123	0.057	-0.001
-1.252	1.093	7.638	-0.123	0.058	-0.001
-1.267	1.098	7.604	-0.123	0.057	-0.001
-1.251	1.106	7.620	-0.123	0.057	-0.001
-1.258	1.107	7.654	-0.123	0.056	-0.001
-1.223	1.115	7.643	-0.123	0.057	-0.001
-1.258	1.083	7.651	-0.123	0.057	-0.001
-1.244	1.102	7.617	-0.123	0.058	-0.001
-1.269	1.091	7.638	-0.123	0.057	-0.001
-1.259	1.128	7.620	-0.123	0.057	-0.001
-1.255	1.102	7.624	-0.123	0.057	-0.001
-1.272	1.094	7.604	-0.123	0.057	-0.001
-1.247	1.082	7.648	-0.123	0.057	-0.001
-1.246	1.110	7.647	-0.123	0.057	-0.001
-1.222	1.098	7.646	-0.123	0.057	-0.001
-1.252	1.111	7.640	-0.123	0.057	-0.001
-1.262	1.115	7.606	-0.123	0.058	-0.001
-1.283	1.097	7.600	-0.123	0.057	-0.001
-1.260	1.105	7.627	-0.123	0.057	-0.001
-1.254	1.064	7.648	-0.123	0.057	-0.001
-1.248	1.107	7.658	-0.123	0.057	-0.001
-1.251	1.100	7.657	-0.123	0.057	-0.001
-1.254	1.143	7.650	-0.123	0.057	-0.001
-1.260	1.100	7.613	-0.123	0.057	-0.001
-1.276	1.109	7.631	-0.123	0.057	-0.001
-1.248	1.123	7.599	-0.123	0.057	-0.001
-1.268	1.106	7.593	-0.123	0.057	-0.001
-1.248	1.101	7.633	-0.123	0.057	-0.001
-1.257	1.089	7.658	-0.123	0.057	-0.001
-1.249	1.101	7.661	-0.123	0.057	-0.001
-1.266	1.101	7.630	-0.123	0.057	-0.001
-1.267	1.136	7.620	-0.123	0.057	-0.001
-1.266	1.086	7.624	-0.123	0.057	-0.001
-1.259	1.111	7.641	-0.123	0.057	-0.001
-1.257	1.087	7.668	-0.123	0.057	-0.001
-1.274	1.102	7.644	-0.123	0.057	-0.001
-1.247	1.103	7.651	-0.123	0.057	-0.001
-1.266	1.120	7.617	-0.123	0.057	-0.001
-1.251	1.110	7.634	-0.123	0.057	-0.001
-1.271	1.108	7.620	-0.123	0.057	-0.001
-1.258	1.109	7.607	-0.123	0.057	-0.001
-1.255	1.091	7.624	-0.123	0.057	-0.001
-1.258	1.112	7.644	-0.123	0.057	-0.001
-1.273	1.104	7.661	-0.123	0.057	-0.001
-1.271	1.133	7.654	-0.123	0.057	-0.001
-1.268	1.099	7.630	-0.123	0.057	-0.001
-1.280	1.114	7.621	-0.123	0.057	-0.001
-1.258	1.103	7.623	-0.123	0.057	-0.001
-1.266	1.114	7.675	-0.123	0.056	-0.001
-1.225	1.127	7.646	-0.123	0.057	-0.002
-1.263	1.098	7.644	-0.123	0.057	-0.001
-1.262	1.112	7.624	-0.123	0.058	-0.001
-1.283	1.096	7.648	-0.123	0.057	-0.001
-1.272	1.124	7.620	-0.123	0.057	-0.001
-1.271	1.108	7.620	-0.123	0.057	-0.001
-1.288	1.100	7.618	-0.123	0.057	-0.001
-1.262	1.091	7.648	-0.123	0.057	-0.001
-1.271	1.114	7.658	-0.123	0.057	-0.001
-1.242	1.118	7.673	-0.123	0.057	-0.001
-1.268	1.106	7.661	-0.123	0.057	-0.001
-1.275	1.129	7.627	-0.123	0.058	-0.001
-1.292	1.095	7.634	-0.123	0.057	-0.001
-1.263	1.119	7.634	-0.123	0.057	-0.001
-1.261	1.061	7.644	-0.123	0.057	-0.001
-1.261	1.112	7.671	-0.123	0.057	-0.001
-1.259	1.098	7.657	-0.123	0.057	-0.001
-1.273	1.143	7.650	-0.123	0.057	-0.001
-1.267	1.100	7.661	-0.123	0.057	-0.001
-1.285	1.111	7.648	-0.123	0.057	-0.001
-1.272	1.135	7.623	-0.123	0.057	-0.001
-1.292	1.113	7.606	-0.123	0.057	-0.001
-1.265	1.102	7.657	-0.123	0.057	-0.001
-1.280	1.084	7.658	-0.123	0.057	-0.001
-1.258	1.110	7.675	-0.124	0.057	-0.001
-1.277	1.105	7.641	-0.123	0.057	-0.001
-1.279	1.140	7.623	-0.123	0.057	-0.001
-1.290	1.106	7.627	-0.123	0.057	-0.001
-1.285	1.105	7.637	-0.123	0.057	-0.001
-1.269	1.107	7.657	-0.123	0.057	-0.001
-1.278	1.106	7.665	-0.123	0.057	-0.001
-1.256	1.116	7.664	-0.123	0.057	-0.001
-1.285	1.115	7.668	-0.123	0.057	-0.001
-1.282	1.136	7.643	-0.123	0.057	-0.001
-1.291	1.107	7.634	-0.123	0.057	-0.001
-1.283	1.145	7.596	-0.123	0.057	-0.001
-1.273	1.093	7.645	-0.123	0.057	-0.001
-1.282	1.108	7.651	-0.123	0.057	-0.001
-1.283	1.097	7.671	-0.123	0.057	-0.001
-1.284	1.128	7.657	-0.123	0.057	-0.001
-1.272	1.105	7.641	-0.123	0.058	-0.001
-1.294	1.117	7.634	-0.123	0.057	-0.001
-1.280	1.120	7.640	-0.123	0.057	-0.001
-1.295	1.117	7.661	-0.123	0.057	-0.001
-1.270	1.123	7.657	-0.123	0.057	-0.001
-1.278	1.088	7.672	-0.123	0.057	-0.001
-1.280	1.115	7.644	-0.123	0.057	-0.002
-1.277	1.106	7.664	-0.123	0.057	-0.001
-1.286	1.124	7.668	-0.123	0.057	-0.001
-1.282	1.108	7.603	-0.123	0.058	-0.001
-1.316	1.105	7.635	-0.123	0.057	-0.001
-1.277	1.110	7.640	-0.123	0.057	-0.001
-1.285	1.106	7.671	-0.123	0.057	-0.001
-1.271	1.123	7.646	-0.123	0.057	-0.002
-1.275	1.107	7.667	-0.123	0.057	-0.001
-1.302	1.130	7.637	-0.123	0.058	-0.001
-1.296	1.105	7.672	-0.123	0.057	-0.001
-1.283	1.124	7.633	-0.123	0.057	-0.001
-1.284	1.108	7.644	-0.123	0.057	-0.002
-1.302	1.108	7.613	-0.123	0.057	-0.001
-1.281	1.108	7.668	-0.123	0.057	-0.001
-1.292	1.113	7.640	-0.123	0.057	-0.002
-1.276	1.104	7.678	-0.123	0.058	-0.002
-1.295	1.121	7.651	-0.123	0.058	-0.001
-1.291	1.143	7.630	-0.123	0.058	-0.001
-1.308	1.108	7.616	-0.123	0.057	-0.001
-1.290	1.112	7.651	-0.123	0.057	-0.001
-1.292	1.086	7.661	-0.123	0.057	-0.002
-1.288	1.114	7.681	-0.123	0.057	-0.001
-1.276	1.107	7.664	-0.123	0.057	-0.002
-1.298	1.141	7.671	-0.123	0.057	-0.001
-1.299	1.113	7.630	-0.123	0.058	-0.002
-1.309	1.112	7.658	-0.123	0.057	-0.001
-1.296	1.118	7.641	-0.123	0.058	-0.001
-1.286	1.095	7.654	-0.123	0.057	-0.001
-1.277	1.112	7.664	-0.123	0.057	-0.001
-1.293	1.097	7.678	-0.123	0.057	-0.001
-1.308	1.134	7.667	-0.123	0.058	-0.002
-1.307	1.118	7.630	-0.123	0.057	-0.001
-1.289	1.128	7.633	-0.123	0.057	-0.001
-1.282	1.105	7.637	-0.123	0.057	-0.001
-1.303	1.114	7.640	-0.123	0.057	-0.001
-1.309	1.104	7.685	-0.123	0.058	-0.002
-1.298	1.102	7.685	-0.123	0.057	-0.002
-1.296	1.117	7.671	-0.123	0.058	-0.002
-1.303	1.111	7.657	-0.123	0.057	-0.001
-1.301	1.130	7.667	-0.123	0.058	-0.002
-1.316	1.113	7.654	-0.123	0.057	-0.001
-1.302	1.113	7.630	-0.123	0.057	-0.001
-1.292	1.093	7.661	-0.123	0.057	-0.001
-1.300	1.112	7.678	-0.123	0.057	-0.002
-1.272	1.109	7.677	-0.123	0.057	-0.002
-1.295	1.126	7.671	-0.123	0.058	-0.001
-1.299	1.105	7.623	-0.123	0.058	-0.002
-1.338	1.098	7.635	-0.123	0.058	-0.001
-1.292	1.110	7.637	-0.123	0.057	-0.001
-1.296	1.108	7.674	-0.123	0.057	-0.001
-1.285	1.115	7.667	-0.123	0.057	-0.002
-1.298	1.100	7.698	-0.123	0.057	-0.002
-1.314	1.123	7.657	-0.123	0.058	-0.002
-1.316	1.108	7.678	-0.123	0.058	-0.001
-1.310	1.128	7.650	-0.123	0.058	-0.002
-1.309	1.097	7.641	-0.123	0.057	-0.002
-1.309	1.111	7.630	-0.123	0.057	-0.001
-1.297	1.108	7.674	-0.123	0.057	-0.002
-1.309	1.121	7.688	-0.123	0.057	-0.002
-1.292	1.113	7.678	-0.123	0.058	-0.002
-1.328	1.113	7.661	-0.123	0.058	-0.001
-1.302	1.153	7.650	-0.123	0.058	-0.001
-1.331	1.102	7.624	-0.123	0.057	-0.001
-1.311	1.110	7.658	-0.123	0.058	-0.002
-1.310	1.089	7.675	-0.123	0.057	-0.002
-1.294	1.112	7.685	-0.123	0.057	-0.002
-1.293	1.109	7.671	-0.123	0.057	-0.002
-1.309	1.139	7.650	-0.123	0.058	-0.002
-1.321	1.116	7.657	-0.123	0.058	-0.002
-1.323	1.116	7.668	-0.123	0.058	-0.001
-1.304	1.117	7.671	-0.123	0.058	-0.002
-1.307	1.103	7.661	-0.123	0.057	-0.001
-1.304	1.110	7.674	-0.123	0.057	-0.002
-1.308	1.105	7.678	-0.123	0.058	-0.002
-1.316	1.137	7.670	-0.123	0.058	-0.002
-1.323	1.108	7.651	-0.123	0.058	-0.002
-1.310	1.132	7.630	-0.123	0.057	-0.001
-1.298	1.101	7.647	-0.123	0.057	-0.001
-1.316	1.112	7.657	-0.123	0.057	-0.002
-1.313	1.104	7.698	-0.123	0.057	-0.002
-1.317	1.123	7.671	-0.123	0.057	-0.002
-1.301	1.109	7.657	-0.123	0.058	-0.002
-1.328	1.119	7.648	-0.123	0.058	-0.001
-1.317	1.123	7.647	-0.123	0.058	-0.002
-1.335	1.111	7.695	-0.123	0.057	-0.001
-1.294	1.117	7.660	-0.123	0.058	-0.002
-1.301	1.092	7.661	-0.123	0.057	-0.002
-1.312	1.118	7.678	-0.123	0.058	-0.002
-1.317	1.109	7.688	-0.123	0.057	-0.002
-1.321	1.128	7.661	-0.123	0.058	-0.002
-1.315	1.120	7.623	-0.123	0.058	-0.002
-1.344	1.106	7.652	-0.124	0.058	-0.001
-1.307	1.094	7.668	-0.123	0.057	-0.002
-1.313	1.117	7.695	-0.123	0.057	-0.002
-1.290	1.123	7.677	-0.123	0.058	-0.002
-1.321	1.120	7.681	-0.123	0.058	-0.002
-1.332	1.138	7.653	-0.123	0.058	-0.002
-1.343	1.107	7.638	-0.123	0.058	-0.001
-1.316	1.116	7.650	-0.123	0.057	-0.002
-1.318	1.077	7.678	-0.123	0.057	-0.002
-1.320	1.109	7.685	-0.124	0.058	-0.002
-1.305	1.105	7.695	-0.123	0.057	-0.002
-1.329	1.136	7.681	-0.123	0.058	-0.002
-1.313	1.115	7.677	-0.123	0.058	-0.002
-1.342	1.111	7.668	-0.123	0.058	-0.002
-1.322	1.136	7.637	-0.123	0.058	-0.002
-1.334	1.116	7.637	-0.123	0.057	-0.002
-1.320	1.106	7.675	-0.123	0.058	-0.002
-1.328	1.097	7.692	-0.123	0.058	-0.002
-1.312	1.121	7.705	-0.123	0.058	-0.002
-1.327	1.112	7.668	-0.123	0.058	-0.002
-1.327	1.152	7.647	-0.123	0.058	-0.002
-1.331	1.107	7.654	-0.123	0.057	-0.002
-1.334	1.113	7.675	-0.123	0.058	-0.002
-1.329	1.093	7.716	-0.123	0.058	-0.002
-1.328	1.114	7.671	-0.123	0.058	-0.002
-1.305	1.116	7.698	-0.123	0.058	-0.002
-1.337	1.117	7.665	-0.123	0.058	-0.002
-1.332	1.142	7.674	-0.123	0.058	-0.002
-1.347	1.117	7.641	-0.123	0.058	-0.002
-1.333	1.122	7.655	-0.123	0.058	-0.002
-1.315	1.097	7.675	-0.123	0.057	-0.001
-1.323	1.117	7.685	-0.123	0.058	-0.002
-1.329	1.115	7.708	-0.123	0.058	-0.002
-1.338	1.129	7.698	-0.123	0.058	-0.002
-1.339	1.109	7.671	-0.123	0.058	-0.002
-1.338	1.125	7.658	-0.123	0.058	-0.001
-1.323	1.108	7.671	-0.123	0.058	-0.002
-1.337	1.110	7.716	-0.123	0.057	-0.002
-1.299	1.144	7.700	-0.123	0.058	-0.002
-1.329	1.097	7.678	-0.123	0.057	-0.002
-1.329	1.111	7.661	-0.123	0.058	-0.002
-1.349	1.102	7.679	-0.123	0.058	-0.002
-1.332	1.133	7.668	-0.123	0.058	-0.002
-1.337	1.115	7.650	-0.123	0.058	-0.002
-1.356	1.107	7.672	-0.123	0.058	-0.001
-1.327	1.108	7.692	-0.123	0.058	-0.002
-1.333	1.110	7.709	-0.123	0.057	-0.002
-1.311	1.119	7.680	-0.123	0.058	-0.002
-1.327	1.119	7.712	-0.123	0.058	-0.002
-1.350	1.147	7.647	-0.123	0.058	-0.002
-1.358	1.116	7.675	-0.123	0.058	-0.002
-1.333	1.126	7.678	-0.123	0.058	-0.002
-1.333	1.086	7.685	-0.123	0.057	-0.002
-1.332	1.121	7.688	-0.123	0.058	-0.002
-1.324	1.106	7.691	-0.123	0.057	-0.002
-1.349	1.142	7.691	-0.123	0.058	-0.002
-1.328	1.120	7.681	-0.123	0.058	-0.002
-1.360	1.121	7.682	-0.123	0.058	-0.002
-1.344	1.153	7.667	-0.123	0.058	-0.002
-1.356	1.110	7.640	-0.123	0.057	-0.002
-1.331	1.119	7.692	-0.123	0.058	-0.002
-1.335	1.087	7.706	-0.123	0.057	-0.002
-1.320	1.126	7.705	-0.123	0.058	-0.002
-1.332	1.114	7.678	-0.123	0.058	-0.002
-1.341	1.149	7.667	-0.123	0.058	-0.002
-1.352	1.114	7.657	-0.123	0.058	-0.002
-1.354	1.121	7.671	-0.123	0.058	-0.002
-1.344	1.115	7.682	-0.123	0.058	-0.002
-1.337	1.110	7.685	-0.123	0.057	-0.002
-1.323	1.119	7.688	-0.123	0.058	-0.002
-1.338	1.109	7.692	-0.123	0.058	-0.002
-1.346	1.140	7.718	-0.123	0.058	-0.002
-1.349	1.119	7.675	-0.123	0.058	-0.002
-1.338	1.142	7.640	-0.123	0.058	-0.002
-1.333	1.105	7.658	-0.123	0.058	-0.002
-1.346	1.124	7.668	-0.123	0.058	-0.002
-1.347	1.102	7.702	-0.123	0.058	-0.002
-1.355	1.114	7.695	-0.123	0.058	-0.002
-1.346	1.117	7.695	-0.123	0.058	-0.002
-1.355	1.114	7.696	-0.123	0.058	-0.002
-1.347	1.128	7.692	-0.123	0.058	-0.002
-1.354	1.127	7.691	-0.123	0.057	-0.002
-1.349	1.119	7.668	-0.123	0.058	-0.002
-1.348	1.098	7.696	-0.123	0.057	-0.002
-1.337	1.118	7.685	-0.123	0.058	-0.002
-1.342	1.124	7.712	-0.123	0.058	-0.002
-1.349	1.132	7.678	-0.123	0.058	-0.002
-1.349	1.116	7.644	-0.123	0.058	-0.002
-1.381	1.110	7.683	-0.123	0.058	-0.002
-1.341	1.114	7.675	-0.123	0.058	-0.002
-1.350	1.116	7.702	-0.123	0.057	-0.002
-1.328	1.122	7.701	-0.123	0.058	-0.002
-1.343	1.106	7.716	-0.123	0.058	-0.002
-1.361	1.144	7.688	-0.123	0.058	-0.002
-1.364	1.115	7.685	-0.123	0.058	-0.002
-1.354	1.133	7.685	-0.123	0.058	-0.002
-1.355	1.090	7.668	-0.123	0.058	-0.002
-1.358	1.110	7.682	-0.123	0.058	-0.002
-1.338	1.102	7.699	-0.123	0.058	-0.002
-1.360	1.126	7.709	-0.123	0.058	-0.002
-1.346	1.115	7.706	-0.123	0.058	-0.002
-1.365	1.122	7.689	-0.123	0.058	-0.002
-1.357	1.148	7.664	-0.123	0.058	-0.002
-1.371	1.111	7.651	-0.123	0.058	-0.002
-1.355	1.124	7.699	-0.123	0.058	-0.002
-1.355	1.095	7.699	-0.123	0.058	-0.002
-1.348	1.114	7.723	-0.123	0.058	-0.002
-1.346	1.112	7.712	-0.123	0.058	-0.002
-1.359	1.138	7.688	-0.123	0.058	-0.002
-1.367	1.117	7.675	-0.123	0.058	-0.002
-1.367	1.119	7.689	-0.123	0.058	-0.002
-1.353	1.112	7.692	-0.123	0.058	-0.002
-1.340	1.104	7.692	-0.123	0.057	-0.002
-1.348	1.122	7.698	-0.123	0.058	-0.002
-1.355	1.105	7.716	-0.123	0.058	-0.002
-1.364	1.147	7.705	-0.123	0.058	-0.002
-1.365	1.118	7.668	-0.123	0.058	-0.002
-1.358	1.131	7.654	-0.123	0.058	-0.002
-1.354	1.108	7.672	-0.123	0.058	-0.002
-1.360	1.124	7.664	-0.123	0.058	-0.002
-1.360	1.105	7.706	-0.123	0.058	-0.002
-1.362	1.118	7.698	-0.123	0.058	-0.002
-1.358	1.108	7.706	-0.123	0.058	-0.002
-1.377	1.123	7.672	-0.123	0.058	-0.002
-1.364	1.128	7.681	-0.123	0.058	-0.002
-1.366	1.122	7.698	-0.123	0.057	-0.002
-1.348	1.130	7.677	-0.123	0.058	-0.002
-1.350	1.093	7.709	-0.123	0.058	-0.002
-1.346	1.119	7.712	-0.123	0.058	-0.002
-1.356	1.116	7.716	-0.123	0.058	-0.002
-1.369	1.131	7.705	-0.123	0.058	-0.002
-1.369	1.117	7.644	-0.123	0.059	-0.002
-1.401	1.114	7.676	-0.123	0.058	-0.002
-1.356	1.108	7.672	-0.123	0.058	-0.002
-1.359	1.116	7.712	-0.123	0.058	-0.002
-1.336	1.130	7.694	-0.123	0.058	-0.002
-1.366	1.115	7.709	-0.123	0.058	-0.002
-1.374	1.140	7.682	-0.123	0.059	-0.002
-1.379	1.106	7.679	-0.123	0.058	-0.002
-1.376	1.124	7.668	-0.123	0.058	-0.002
-1.367	1.091	7.685	-0.123	0.058	-0.002
-1.366	1.109	7.689	-0.123	0.058	-0.002
-1.355	1.103	7.692	-0.123	0.058	-0.002
-1.362	1.126	7.715	-0.123	0.058	-0.002
-1.350	1.117	7.684	-0.123	0.058	-0.002
-1.386	1.106	7.679	-0.123	0.058	-0.002
-1.361	1.145	7.678	-0.123	0.058	-0.002
-1.390	1.115	7.641	-0.123	0.058	-0.002
-1.364	1.113	7.685	-0.123	0.058	-0.002
-1.363	1.098	7.699	-0.123	0.058	-0.002
-1.346	1.117	7.726	-0.123	0.058	-0.002
-1.366	1.113	7.695	-0.123	0.058	-0.002
-1.369	1.149	7.681	-0.123	0.058	-0.002
-1.373	1.108	7.668	-0.123	0.058	-0.002
-1.381	1.114	7.679	-0.123	0.058	-0.002
-1.366	1.112	7.699	-0.123	0.058	-0.002
-1.376	1.102	7.682	-0.123	0.058	-0.002
-1.355	1.117	7.698	-0.123	0.058	-0.002
-1.372	1.110	7.702	-0.123	0.058	-0.002
-1.376	1.138	7.712	-0.123	0.059	-0.003
-1.390	1.115	7.678	-0.123	0.058	-0.002
-1.370	1.131	7.651	-0.124	0.058	-0.002
-1.359	1.105	7.703	-0.123	0.058	-0.002
-1.374	1.127	7.682	-0.123	0.058	-0.002
-1.363	1.103	7.726	-0.123	0.058	-0.002
-1.371	1.115	7.705	-0.123	0.058	-0.002
-1.354	1.104	7.713	-0.123	0.059	-0.002
-1.387	1.120	7.682	-0.123	0.058	-0.002
-1.373	1.128	7.657	-0.123	0.058	-0.002
-1.389	1.122	7.692	-0.123	0.058	-0.002
-1.360	1.125	7.667	-0.123	0.058	-0.002
-1.365	1.091	7.706	-0.123	0.058	-0.002
-1.368	1.113	7.702	-0.123	0.058	-0.002
-1.365	1.109	7.716	-0.123	0.058	-0.002
-1.383	1.134	7.695	-0.123	0.058	-0.002
-1.379	1.103	7.658	-0.123	0.059	-0.002
-1.396	1.101	7.677	-0.124	0.058	-0.002
-1.367	1.100	7.689	-0.123	0.058	-0.002
-1.363	1.107	7.706	-0.123	0.057	-0.002
-1.342	1.123	7.708	-0.123	0.058	-0.003
-1.368	1.104	7.723	-0.123	0.058	-0.002
-1.380	1.136	7.658	-0.123	0.059	-0.002
-1.383	1.107	7.693	-0.123	0.058	-0.002
-1.371	1.123	7.675	-0.123	0.058	-0.002
-1.371	1.086	7.696	-0.123	0.058	-0.002
-1.382	1.113	7.693	-0.123	0.058	-0.002
-1.357	1.098	7.706	-0.123	0.058	-0.002
-1.373	1.120	7.719	-0.123	0.058	-0.002
-1.367	1.109	7.709	-0.123	0.059	-0.002
-1.390	1.111	7.686	-0.123	0.058	-0.002
-1.372	1.139	7.664	-0.123	0.059	-0.002
-1.392	1.101	7.655	-0.123	0.058	-0.002
-1.371	1.101	7.689	-0.123	0.058	-0.002
-1.376	1.083	7.682	-0.123	0.058	-0.002
-1.362	1.106	7.730	-0.123	0.058	-0.002
-1.363	1.096	7.702	-0.123	0.058	-0.002
-1.375	1.135	7.678	-0.123	0.059	-0.002
-1.384	1.107	7.679	-0.123	0.058	-0.002
-1.388	1.103	7.690	-0.123	0.059	-0.002
-1.368	1.095	7.696	-0.123	0.058	-0.002
-1.365	1.088	7.686	-0.123	0.058	-0.002
-1.357	1.100	7.703	-0.123	0.058	-0.002
-1.372	1.099	7.696	-0.123	0.058	-0.002
-1.385	1.127	7.699	-0.123	0.059	-0.002
-1.385	1.106	7.686	-0.123	0.058	-0.002
-1.375	1.129	7.651	-0.124	0.058	-0.002
-1.358	1.092	7.662	-0.123	0.058	-0.002
-1.380	1.105	7.665	-0.123	0.058	-0.002
-1.376	1.098	7.723	-0.123	0.059	-0.002
-1.381	1.112	7.723	-0.123	0.058	-0.002
-1.373	1.100	7.686	-0.123	0.059	-0.002
-1.397	1.096	7.663	-0.124	0.058	-0.002
-1.368	1.112	7.682	-0.123	0.058	-0.002
-1.392	1.101	7.710	-0.123	0.058	-0.002
-1.353	1.116	7.675	-0.123	0.058	-0.002
-1.372	1.086	7.693	-0.123	0.058	-0.002
-1.372	1.101	7.686	-0.123	0.059	-0.002
-1.387	1.095	7.710	-0.123	0.059	-0.002
-1.373	1.119	7.692	-0.123	0.059	-0.002
-1.381	1.102	7.645	-0.123	0.059	-0.002
-1.406	1.089	7.670	-0.124	0.059	-0.002
-1.366	1.086	7.696	-0.123	0.059	-0.002
-1.370	1.106	7.699	-0.123	0.058	-0.002
-1.353	1.101	7.692	-0.123	0.059	-0.002
-1.373	1.103	7.682	-0.123	0.058	-0.002
-1.384	1.119	7.665	-0.123	0.059	-0.002
-1.406	1.090	7.663	-0.123	0.058	-0.002
-1.379	1.111	7.675	-0.123	0.059	-0.002
-1.372	1.062	7.696	-0.123	0.058	-0.002
-1.377	1.101	7.683	-0.124	0.059	-0.002
-1.366	1.099	7.696	-0.123	0.058	-0.002
-1.385	1.122	7.692	-0.123	0.059	-0.002
-1.369	1.097	7.686	-0.123	0.059	-0.002
-1.399	1.095	7.673	-0.124	0.059	-0.002
-1.385	1.112	7.672	-0.123	0.059	-0.002
-1.401	1.098	7.662	-0.123	0.058	-0.002
-1.371	1.096	7.703	-0.123	0.058	-0.002
-1.386	1.081	7.710	-0.123	0.058	-0.002
-1.369	1.099	7.720	-0.124	0.059	-0.002
-1.368	1.105	7.692	-0.123	0.058	-0.002
-1.386	1.130	7.665	-0.123	0.059	-0.002
-1.384	1.080	7.676	-0.123	0.058	-0.002
-1.385	1.099	7.683	-0.124	0.059	-0.002
-1.385	1.086	7.730	-0.123	0.059	-0.002
-1.388	1.094	7.710	-0.123	0.058	-0.002
-1.367	1.103	7.706	-0.123	0.059	-0.002
-1.384	1.108	7.700	-0.124	0.058	-0.002
-1.376	1.108	7.672	-0.123	0.059	-0.002
-1.394	1.097	7.663	-0.123	0.059	-0.002
-1.379	1.120	7.669	-0.124	0.058	-0.002
-1.366	1.077	7.663	-0.123	0.058	-0.002
-1.374	1.094	7.689	-0.123	0.058	-0.002
-1.385	1.088	7.703	-0.123	0.059	-0.002
-1.390	1.116	7.706	-0.124	0.059	-0.002
-1.389	1.094	7.676	-0.123	0.059	-0.002
-1.399	1.099	7.646	-0.124	0.059	-0.002
-1.381	1.095	7.686	-0.123	0.059	-0.002
-1.379	1.094	7.717	-0.123	0.058	-0.002
-1.347	1.111	7.681	-0.123	0.058	-0.002
-1.369	1.079	7.690	-0.123	0.058	-0.002
-1.372	1.097	7.665	-0.124	0.059	-0.002
-1.397	1.086	7.693	-0.123	0.059	-0.002
-1.387	1.113	7.679	-0.123	0.059	-0.002
-1.384	1.094	7.666	-0.123	0.059	-0.002
-1.407	1.101	7.673	-0.124	0.059	-0.002
-1.372	1.076	7.686	-0.123	0.058	-0.002
-1.377	1.093	7.720	-0.124	0.058	-0.002
-1.352	1.099	7.709	-0.123	0.059	-0.003
-1.384	1.097	7.690	-0.124	0.059	-0.002
-1.387	1.114	7.645	-0.123	0.059	-0.002
-1.408	1.085	7.677	-0.123	0.059	-0.002
-1.374	1.105	7.693	-0.123	0.059	-0.002
-1.378	1.056	7.686	-0.123	0.058	-0.002
-1.377	1.090	7.697	-0.124	0.059	-0.002
-1.363	1.086	7.696	-0.123	0.058	-0.002
-1.390	1.119	7.682	-0.123	0.059	-0.002
-1.378	1.090	7.666	-0.124	0.059	-0.002
-1.397	1.097	7.683	-0.124	0.059	-0.002
-1.376	1.101	7.659	-0.123	0.059	-0.002
-1.389	1.086	7.648	-0.123	0.058	-0.002
-1.369	1.093	7.696	-0.123	0.059	-0.002
-1.384	1.072	7.707	-0.123	0.058	-0.002
-1.373	1.088	7.707	-0.124	0.059	-0.002
-1.375	1.094	7.689	-0.124	0.059	-0.002
-1.384	1.130	7.658	-0.124	0.059	-0.002
-1.394	1.093	7.672	-0.123	0.058	-0.002
-1.387	1.099	7.693	-0.124	0.059	-0.002
-1.384	1.086	7.720	-0.123	0.059	-0.002
-1.396	1.096	7.700	-0.124	0.059	-0.002
-1.362	1.091	7.710	-0.123	0.058	-0.002
-1.391	1.105	7.669	-0.124	0.059	-0.002
-1.374	1.114	7.699	-0.123	0.059	-0.002
-1.399	1.093	7.676	-0.123	0.059	-0.002
-1.381	1.099	7.676	-0.123	0.059	-0.002
-1.355	1.074	7.669	-0.123	0.058	-0.002
-1.367	1.094	7.703	-0.124	0.058	-0.002
-1.386	1.085	7.727	-0.123	0.059	-0.002
-1.390	1.121	7.703	-0.123	0.059	-0.002
-1.379	1.087	7.659	-0.124	0.059	-0.002
-1.395	1.096	7.653	-0.124	0.059	-0.002
-1.375	1.077	7.680	-0.123	0.058	-0.002
-1.382	1.095	7.755	-0.124	0.058	-0.002
-1.338	1.102	7.719	-0.123	0.058	-0.003
-1.384	1.088	7.707	-0.124	0.059	-0.002
-1.371	1.096	7.638	-0.124	0.059	-0.002
-1.412	1.079	7.667	-0.124	0.059	-0.002
-1.372	1.104	7.655	-0.124	0.059	-0.002
-1.380	1.079	7.686	-0.123	0.058	-0.002
-1.370	1.090	7.659	-0.124	0.059	-0.002
-1.380	1.069	7.707	-0.123	0.059	-0.002
-1.371	1.104	7.706	-0.124	0.059	-0.002
-1.376	1.090	7.686	-0.123	0.059	-0.002
-1.384	1.109	7.686	-0.124	0.059	-0.002
-1.388	1.106	7.638	-0.123	0.059	-0.002
-1.407	1.090	7.680	-0.124	0.059	-0.002
[truncated: 128,000 more rows]
