# Supplementary material for: Identification of Haptic Based Guiding Using Hard Reins
Source: PLoS One. 2015 Jul 22;10(7):e0132020. doi: 10.1371/journal.pone.0132020 (PMC4511788; doi:10.1371/journal.pone.0132020)
Supplement: S5 File — (ZIP) [file pone.0132020.s005.zip › Exp2_ForceData1/Subject5/path2/T10.csv]

0.246	-0.245	0.691	-0.016	0.001	-0.013
0.251	-0.213	0.680	-0.016	0.001	-0.012
0.232	-0.258	0.663	-0.016	0.000	-0.012
0.238	-0.254	0.695	-0.016	0.001	-0.012
0.249	-0.257	0.725	-0.015	0.001	-0.013
0.240	-0.253	0.698	-0.016	0.000	-0.012
0.255	-0.249	0.694	-0.016	0.001	-0.013
0.242	-0.262	0.714	-0.016	0.001	-0.013
0.241	-0.235	0.694	-0.016	0.001	-0.013
0.258	-0.259	0.626	-0.016	0.002	-0.013
0.214	-0.257	0.678	-0.016	0.001	-0.012
0.254	-0.240	0.687	-0.016	0.001	-0.013
0.254	-0.281	0.667	-0.016	0.001	-0.013
0.225	-0.255	0.643	-0.015	0.001	-0.012
0.257	-0.255	0.666	-0.016	0.001	-0.013
0.239	-0.272	0.681	-0.016	0.001	-0.013
0.232	-0.245	0.701	-0.016	0.001	-0.013
0.260	-0.245	0.683	-0.016	0.001	-0.013
0.250	-0.239	0.656	-0.016	0.001	-0.013
0.259	-0.243	0.666	-0.016	0.001	-0.012
0.243	-0.247	0.690	-0.016	0.000	-0.012
0.220	-0.267	0.655	-0.016	0.001	-0.012
0.263	-0.265	0.677	-0.015	0.001	-0.012
0.248	-0.251	0.691	-0.016	0.000	-0.012
0.268	-0.258	0.725	-0.016	0.001	-0.012
0.256	-0.258	0.680	-0.016	0.001	-0.013
0.244	-0.233	0.660	-0.016	0.001	-0.012
0.264	-0.254	0.653	-0.016	0.001	-0.013
0.243	-0.261	0.664	-0.016	0.001	-0.012
0.250	-0.231	0.605	-0.016	0.001	-0.012
0.274	-0.273	0.664	-0.016	0.000	-0.012
0.243	-0.257	0.667	-0.016	0.001	-0.012
0.282	-0.243	0.696	-0.015	0.001	-0.013
0.256	-0.262	0.670	-0.016	0.001	-0.012
0.250	-0.255	0.650	-0.016	0.001	-0.013
0.265	-0.250	0.659	-0.016	0.001	-0.013
0.250	-0.255	0.680	-0.016	0.001	-0.013
0.262	-0.216	0.629	-0.016	0.001	-0.012
0.238	-0.265	0.636	-0.016	0.000	-0.012
0.231	-0.261	0.643	-0.016	0.001	-0.012
0.260	-0.266	0.697	-0.015	0.001	-0.012
0.252	-0.274	0.667	-0.016	0.000	-0.012
0.261	-0.256	0.646	-0.016	0.001	-0.012
0.243	-0.277	0.691	-0.016	0.001	-0.012
0.244	-0.254	0.657	-0.016	0.001	-0.012
0.270	-0.267	0.630	-0.016	0.002	-0.012
0.239	-0.271	0.661	-0.016	0.001	-0.012
0.265	-0.250	0.650	-0.016	0.001	-0.012
0.258	-0.279	0.643	-0.016	0.001	-0.012
0.233	-0.262	0.605	-0.015	0.000	-0.012
0.259	-0.252	0.653	-0.016	0.001	-0.012
0.246	-0.276	0.671	-0.016	0.001	-0.013
0.220	-0.243	0.691	-0.016	0.001	-0.013
0.270	-0.258	0.680	-0.016	0.001	-0.012
0.247	-0.249	0.626	-0.016	0.001	-0.012
0.254	-0.237	0.657	-0.016	0.001	-0.012
0.250	-0.262	0.647	-0.016	0.001	-0.012
0.213	-0.267	0.635	-0.016	0.001	-0.012
0.258	-0.256	0.660	-0.015	0.001	-0.012
0.247	-0.264	0.671	-0.016	0.000	-0.012
0.258	-0.263	0.664	-0.016	0.001	-0.012
0.261	-0.273	0.667	-0.015	0.001	-0.012
0.246	-0.256	0.650	-0.016	0.001	-0.012
0.274	-0.265	0.664	-0.016	0.001	-0.012
0.252	-0.264	0.660	-0.016	0.001	-0.012
0.261	-0.236	0.578	-0.016	0.001	-0.012
0.270	-0.274	0.640	-0.016	0.001	-0.012
0.238	-0.265	0.627	-0.015	0.001	-0.012
0.265	-0.253	0.633	-0.016	0.001	-0.012
0.263	-0.284	0.657	-0.015	0.001	-0.012
0.247	-0.261	0.654	-0.016	0.001	-0.012
0.275	-0.260	0.652	-0.015	0.001	-0.012
0.253	-0.268	0.646	-0.015	0.001	-0.012
0.254	-0.225	0.616	-0.015	0.001	-0.011
0.249	-0.268	0.616	-0.015	0.001	-0.012
0.234	-0.275	0.627	-0.016	0.001	-0.012
0.260	-0.265	0.640	-0.016	0.001	-0.012
0.271	-0.293	0.630	-0.016	0.000	-0.012
0.251	-0.273	0.634	-0.016	0.001	-0.012
0.256	-0.279	0.671	-0.015	0.001	-0.012
0.240	-0.267	0.637	-0.016	0.001	-0.012
0.264	-0.271	0.596	-0.016	0.002	-0.012
0.255	-0.279	0.627	-0.016	0.001	-0.012
0.259	-0.250	0.616	-0.016	0.001	-0.012
0.253	-0.272	0.606	-0.016	0.001	-0.012
0.233	-0.280	0.572	-0.015	0.000	-0.012
0.256	-0.269	0.627	-0.016	0.001	-0.012
0.266	-0.288	0.627	-0.016	0.001	-0.012
0.229	-0.258	0.626	-0.016	0.001	-0.012
0.268	-0.267	0.650	-0.016	0.001	-0.012
0.258	-0.268	0.633	-0.016	0.001	-0.012
0.251	-0.233	0.633	-0.015	0.001	-0.012
0.257	-0.271	0.626	-0.016	0.001	-0.012
0.212	-0.285	0.598	-0.016	0.001	-0.011
0.263	-0.261	0.630	-0.016	0.001	-0.012
0.259	-0.269	0.634	-0.016	0.000	-0.011
0.255	-0.274	0.634	-0.016	0.001	-0.011
0.277	-0.277	0.660	-0.015	0.001	-0.012
0.248	-0.274	0.634	-0.016	0.001	-0.012
0.276	-0.272	0.623	-0.016	0.001	-0.012
0.259	-0.272	0.630	-0.016	0.001	-0.012
0.247	-0.244	0.586	-0.016	0.001	-0.012
0.283	-0.262	0.612	-0.015	0.001	-0.012
0.246	-0.276	0.593	-0.015	0.001	-0.012
0.258	-0.258	0.586	-0.016	0.001	-0.011
0.267	-0.285	0.644	-0.016	0.001	-0.011
0.252	-0.267	0.623	-0.016	0.001	-0.012
0.282	-0.270	0.623	-0.016	0.001	-0.012
0.251	-0.282	0.641	-0.016	0.001	-0.012
0.250	-0.233	0.609	-0.016	0.001	-0.011
0.268	-0.276	0.627	-0.016	0.001	-0.012
0.237	-0.282	0.628	-0.016	0.002	-0.011
0.261	-0.240	0.595	-0.015	0.001	-0.011
0.278	-0.295	0.579	-0.016	0.001	-0.011
0.251	-0.272	0.599	-0.016	0.001	-0.011
0.262	-0.273	0.633	-0.015	0.001	-0.012
0.253	-0.290	0.617	-0.016	0.001	-0.012
0.265	-0.275	0.603	-0.016	0.002	-0.012
0.271	-0.273	0.633	-0.015	0.001	-0.012
0.253	-0.260	0.596	-0.016	0.001	-0.012
0.256	-0.265	0.600	-0.016	0.002	-0.012
0.242	-0.281	0.545	-0.015	0.001	-0.011
0.247	-0.268	0.603	-0.016	0.001	-0.011
0.262	-0.286	0.606	-0.016	0.001	-0.012
0.232	-0.268	0.617	-0.015	0.001	-0.012
0.276	-0.267	0.623	-0.016	0.001	-0.012
0.251	-0.274	0.644	-0.015	0.001	-0.012
0.247	-0.258	0.616	-0.016	0.001	-0.012
0.267	-0.276	0.610	-0.016	0.001	-0.012
0.229	-0.287	0.591	-0.016	0.001	-0.011
0.257	-0.258	0.606	-0.016	0.001	-0.012
0.260	-0.279	0.596	-0.016	0.001	-0.011
0.244	-0.276	0.580	-0.016	0.001	-0.011
0.272	-0.271	0.620	-0.015	0.001	-0.011
0.258	-0.289	0.613	-0.016	0.001	-0.012
0.265	-0.275	0.627	-0.016	0.001	-0.012
0.263	-0.273	0.613	-0.015	0.001	-0.012
0.264	-0.263	0.569	-0.016	0.001	-0.011
0.269	-0.250	0.586	-0.016	0.001	-0.011
0.249	-0.265	0.593	-0.015	0.001	-0.011
0.242	-0.255	0.566	-0.016	0.001	-0.011
0.275	-0.283	0.600	-0.015	0.001	-0.011
0.251	-0.267	0.613	-0.015	0.000	-0.011
0.267	-0.267	0.627	-0.016	0.001	-0.012
0.255	-0.277	0.623	-0.015	0.001	-0.011
0.245	-0.258	0.610	-0.016	0.001	-0.012
0.270	-0.266	0.613	-0.016	0.001	-0.012
0.239	-0.278	0.600	-0.016	0.001	-0.011
0.252	-0.244	0.593	-0.016	0.001	-0.011
0.272	-0.292	0.593	-0.015	0.001	-0.011
0.244	-0.276	0.583	-0.016	0.001	-0.011
0.256	-0.275	0.600	-0.015	0.001	-0.011
0.257	-0.293	0.600	-0.016	0.001	-0.011
0.253	-0.257	0.620	-0.015	0.001	-0.011
0.279	-0.263	0.629	-0.015	0.001	-0.012
0.245	-0.274	0.607	-0.016	0.001	-0.011
0.244	-0.241	0.596	-0.015	0.002	-0.011
0.244	-0.270	0.579	-0.015	0.001	-0.012
0.235	-0.256	0.580	-0.016	0.001	-0.011
0.268	-0.240	0.579	-0.015	0.001	-0.011
0.245	-0.270	0.572	-0.015	0.001	-0.011
0.247	-0.271	0.590	-0.016	0.001	-0.011
0.258	-0.278	0.634	-0.015	0.001	-0.011
0.245	-0.270	0.603	-0.015	0.001	-0.011
0.261	-0.260	0.613	-0.016	0.002	-0.011
0.274	-0.267	0.602	-0.016	0.001	-0.012
0.248	-0.251	0.575	-0.016	0.001	-0.012
0.262	-0.264	0.558	-0.016	0.002	-0.011
0.231	-0.277	0.559	-0.015	0.001	-0.011
0.260	-0.261	0.599	-0.016	0.001	-0.012
0.256	-0.275	0.586	-0.016	0.001	-0.011
0.247	-0.261	0.586	-0.015	0.001	-0.011
0.266	-0.264	0.610	-0.015	0.001	-0.011
0.239	-0.287	0.647	-0.015	0.001	-0.012
0.246	-0.248	0.592	-0.016	0.001	-0.012
0.258	-0.265	0.602	-0.015	0.001	-0.012
0.237	-0.268	0.566	-0.016	0.001	-0.011
0.259	-0.252	0.609	-0.015	0.001	-0.011
0.248	-0.271	0.566	-0.016	0.001	-0.011
0.225	-0.271	0.567	-0.016	0.001	-0.011
0.256	-0.267	0.603	-0.015	0.001	-0.011
0.241	-0.303	0.607	-0.016	0.001	-0.012
0.261	-0.274	0.613	-0.016	0.001	-0.012
0.260	-0.260	0.630	-0.015	0.001	-0.012
0.248	-0.243	0.565	-0.016	0.001	-0.011
0.251	-0.269	0.596	-0.016	0.002	-0.012
0.240	-0.262	0.572	-0.015	0.001	-0.011
0.257	-0.236	0.545	-0.016	0.001	-0.011
0.267	-0.281	0.590	-0.016	0.001	-0.011
0.236	-0.249	0.637	-0.015	0.000	-0.011
0.265	-0.264	0.592	-0.015	0.001	-0.012
0.252	-0.264	0.596	-0.015	0.001	-0.012
0.234	-0.236	0.589	-0.015	0.002	-0.011
0.262	-0.260	0.620	-0.016	0.001	-0.012
0.233	-0.258	0.589	-0.016	0.001	-0.011
0.259	-0.233	0.579	-0.015	0.002	-0.011
0.243	-0.263	0.585	-0.015	0.001	-0.011
0.248	-0.265	0.583	-0.016	0.001	-0.011
0.254	-0.269	0.613	-0.015	0.001	-0.011
0.245	-0.262	0.589	-0.015	0.001	-0.012
0.253	-0.256	0.586	-0.016	0.002	-0.012
0.275	-0.246	0.608	-0.015	0.001	-0.012
0.248	-0.247	0.582	-0.016	0.001	-0.012
0.257	-0.254	0.551	-0.016	0.002	-0.011
0.235	-0.265	0.558	-0.015	0.001	-0.011
0.260	-0.249	0.579	-0.016	0.001	-0.011
0.254	-0.261	0.592	-0.016	0.001	-0.011
0.240	-0.260	0.579	-0.015	0.001	-0.011
0.260	-0.252	0.592	-0.015	0.001	-0.012
0.244	-0.258	0.636	-0.015	0.002	-0.012
0.243	-0.226	0.592	-0.016	0.001	-0.012
0.264	-0.253	0.588	-0.015	0.001	-0.012
0.229	-0.251	0.576	-0.016	0.001	-0.011
0.263	-0.238	0.595	-0.015	0.001	-0.011
0.259	-0.263	0.561	-0.015	0.001	-0.011
0.223	-0.256	0.556	-0.016	0.001	-0.011
0.252	-0.254	0.596	-0.015	0.001	-0.011
0.252	-0.291	0.599	-0.016	0.001	-0.012
0.265	-0.253	0.599	-0.016	0.001	-0.012
0.248	-0.246	0.598	-0.015	0.001	-0.012
0.252	-0.237	0.578	-0.016	0.001	-0.012
0.255	-0.253	0.578	-0.015	0.001	-0.012
0.239	-0.248	0.571	-0.015	0.001	-0.012
0.250	-0.233	0.548	-0.016	0.001	-0.012
0.261	-0.257	0.565	-0.016	0.001	-0.012
0.242	-0.246	0.637	-0.015	0.000	-0.011
0.255	-0.232	0.591	-0.015	0.001	-0.012
0.250	-0.254	0.585	-0.015	0.001	-0.012
0.241	-0.230	0.589	-0.016	0.001	-0.012
0.280	-0.246	0.650	-0.016	0.001	-0.012
0.228	-0.249	0.589	-0.016	0.001	-0.012
0.254	-0.211	0.568	-0.015	0.002	-0.011
0.246	-0.261	0.585	-0.015	0.001	-0.011
0.241	-0.247	0.596	-0.016	0.001	-0.012
0.254	-0.244	0.602	-0.016	0.001	-0.012
0.249	-0.244	0.561	-0.015	0.001	-0.012
0.257	-0.243	0.575	-0.016	0.001	-0.012
0.289	-0.235	0.611	-0.015	0.001	-0.012
0.246	-0.240	0.578	-0.016	0.001	-0.012
0.256	-0.241	0.558	-0.016	0.002	-0.012
0.241	-0.252	0.571	-0.015	0.001	-0.012
0.252	-0.238	0.554	-0.016	0.001	-0.012
0.258	-0.231	0.568	-0.015	0.001	-0.012
0.235	-0.247	0.558	-0.015	0.001	-0.012
0.264	-0.234	0.570	-0.015	0.001	-0.012
0.257	-0.260	0.629	-0.015	0.001	-0.012
0.248	-0.216	0.601	-0.015	0.001	-0.012
0.260	-0.241	0.581	-0.015	0.001	-0.012
0.233	-0.244	0.569	-0.016	0.001	-0.012
0.250	-0.223	0.571	-0.015	0.001	-0.012
0.261	-0.251	0.564	-0.015	0.001	-0.012
0.228	-0.239	0.565	-0.016	0.001	-0.012
0.258	-0.242	0.598	-0.015	0.001	-0.012
0.250	-0.280	0.575	-0.016	0.001	-0.012
0.263	-0.236	0.588	-0.015	0.001	-0.012
0.254	-0.235	0.588	-0.015	0.001	-0.012
0.243	-0.227	0.574	-0.016	0.001	-0.012
0.258	-0.225	0.588	-0.016	0.001	-0.012
0.242	-0.229	0.574	-0.015	0.001	-0.012
0.254	-0.219	0.544	-0.016	0.001	-0.012
0.273	-0.252	0.550	-0.016	0.001	-0.012
0.243	-0.233	0.622	-0.015	0.000	-0.012
0.271	-0.229	0.591	-0.015	0.001	-0.012
0.255	-0.241	0.588	-0.015	0.001	-0.012
0.244	-0.203	0.567	-0.015	0.001	-0.012
0.275	-0.232	0.622	-0.016	0.001	-0.012
0.244	-0.237	0.568	-0.016	0.001	-0.012
0.256	-0.192	0.570	-0.015	0.002	-0.012
0.255	-0.240	0.540	-0.015	0.001	-0.012
0.245	-0.237	0.568	-0.016	0.001	-0.012
0.258	-0.229	0.577	-0.015	0.001	-0.012
0.249	-0.243	0.574	-0.015	0.001	-0.012
0.264	-0.234	0.571	-0.016	0.001	-0.012
0.290	-0.224	0.613	-0.015	0.001	-0.013
0.252	-0.221	0.574	-0.016	0.001	-0.012
0.260	-0.237	0.543	-0.016	0.002	-0.012
0.230	-0.240	0.558	-0.015	0.001	-0.012
0.259	-0.222	0.564	-0.015	0.001	-0.012
0.261	-0.233	0.567	-0.015	0.001	-0.012
0.238	-0.233	0.578	-0.015	0.001	-0.012
0.272	-0.231	0.577	-0.015	0.001	-0.012
0.248	-0.249	0.594	-0.015	0.001	-0.012
0.247	-0.207	0.590	-0.015	0.001	-0.012
0.264	-0.224	0.570	-0.015	0.001	-0.012
0.244	-0.224	0.550	-0.016	0.001	-0.012
0.268	-0.224	0.564	-0.016	0.001	-0.012
0.254	-0.237	0.557	-0.016	0.001	-0.012
0.246	-0.244	0.585	-0.016	0.001	-0.012
0.265	-0.235	0.611	-0.015	0.001	-0.012
0.248	-0.263	0.574	-0.016	0.001	-0.013
0.270	-0.225	0.580	-0.015	0.001	-0.012
0.254	-0.229	0.563	-0.015	0.001	-0.012
0.249	-0.207	0.560	-0.016	0.001	-0.012
0.268	-0.239	0.560	-0.016	0.001	-0.012
0.246	-0.226	0.553	-0.015	0.001	-0.012
0.264	-0.222	0.536	-0.016	0.001	-0.012
0.265	-0.259	0.571	-0.016	0.001	-0.012
0.250	-0.224	0.622	-0.015	0.000	-0.012
0.280	-0.227	0.576	-0.015	0.001	-0.012
0.255	-0.238	0.574	-0.016	0.001	-0.012
0.240	-0.210	0.546	-0.016	0.001	-0.012
0.265	-0.231	0.594	-0.016	0.001	-0.012
0.240	-0.225	0.557	-0.016	0.001	-0.012
0.262	-0.210	0.549	-0.015	0.001	-0.012
0.243	-0.238	0.564	-0.015	0.001	-0.012
0.254	-0.224	0.557	-0.016	0.001	-0.012
0.259	-0.234	0.567	-0.016	0.001	-0.012
0.258	-0.218	0.573	-0.015	0.000	-0.012
0.270	-0.216	0.587	-0.016	0.001	-0.012
0.283	-0.222	0.590	-0.015	0.001	-0.013
0.262	-0.211	0.570	-0.016	0.001	-0.012
0.261	-0.232	0.540	-0.016	0.002	-0.012
0.238	-0.235	0.540	-0.015	0.001	-0.012
0.265	-0.219	0.556	-0.016	0.001	-0.012
0.261	-0.222	0.546	-0.016	0.001	-0.012
0.246	-0.232	0.546	-0.015	0.000	-0.012
0.278	-0.226	0.563	-0.016	0.001	-0.013
0.251	-0.241	0.628	-0.015	0.001	-0.012
0.251	-0.210	0.570	-0.015	0.001	-0.012
0.267	-0.230	0.577	-0.015	0.001	-0.013
0.243	-0.223	0.547	-0.016	0.001	-0.012
0.256	-0.210	0.577	-0.015	0.001	-0.012
0.267	-0.234	0.543	-0.016	0.001	-0.012
0.230	-0.236	0.558	-0.016	0.001	-0.012
0.263	-0.224	0.570	-0.015	0.001	-0.012
0.259	-0.271	0.584	-0.016	0.000	-0.013
0.263	-0.234	0.563	-0.016	0.001	-0.012
0.268	-0.225	0.573	-0.015	0.001	-0.013
0.251	-0.224	0.560	-0.016	0.001	-0.012
0.258	-0.213	0.580	-0.016	0.001	-0.013
0.260	-0.221	0.549	-0.016	0.001	-0.012
0.263	-0.208	0.515	-0.016	0.001	-0.012
0.273	-0.224	0.563	-0.015	0.001	-0.012
0.249	-0.230	0.581	-0.016	0.000	-0.012
0.250	-0.225	0.547	-0.016	0.001	-0.012
0.266	-0.247	0.574	-0.015	0.001	-0.012
0.245	-0.220	0.590	-0.015	0.000	-0.012
0.284	-0.220	0.614	-0.016	0.001	-0.013
0.260	-0.231	0.573	-0.016	0.001	-0.012
0.253	-0.194	0.556	-0.015	0.001	-0.012
0.274	-0.241	0.549	-0.015	0.001	-0.012
0.253	-0.221	0.563	-0.016	0.001	-0.012
0.272	-0.203	0.522	-0.016	0.001	-0.012
0.275	-0.238	0.546	-0.015	0.000	-0.012
0.253	-0.231	0.553	-0.016	0.001	-0.012
0.295	-0.212	0.565	-0.016	0.001	-0.013
0.250	-0.254	0.567	-0.015	0.001	-0.012
0.250	-0.221	0.553	-0.016	0.001	-0.013
0.275	-0.215	0.579	-0.015	0.001	-0.013
0.262	-0.215	0.549	-0.016	0.001	-0.013
0.266	-0.179	0.535	-0.016	0.001	-0.012
0.258	-0.235	0.546	-0.015	0.000	-0.012
0.249	-0.227	0.553	-0.016	0.001	-0.012
0.264	-0.236	0.604	-0.015	0.001	-0.013
0.265	-0.241	0.563	-0.015	0.000	-0.012
0.274	-0.230	0.573	-0.015	0.001	-0.012
0.260	-0.239	0.601	-0.015	0.001	-0.013
0.259	-0.219	0.576	-0.016	0.001	-0.013
0.272	-0.232	0.522	-0.016	0.002	-0.013
0.242	-0.231	0.564	-0.016	0.001	-0.012
0.262	-0.215	0.556	-0.016	0.001	-0.013
0.263	-0.244	0.550	-0.016	0.001	-0.013
0.239	-0.234	0.509	-0.015	0.000	-0.012
0.269	-0.227	0.563	-0.015	0.001	-0.013
0.259	-0.244	0.584	-0.016	0.001	-0.013
0.236	-0.210	0.583	-0.015	0.001	-0.013
0.274	-0.230	0.587	-0.016	0.001	-0.013
0.253	-0.223	0.560	-0.016	0.001	-0.013
0.260	-0.201	0.570	-0.016	0.001	-0.013
0.254	-0.223	0.559	-0.015	0.001	-0.013
0.223	-0.235	0.530	-0.016	0.001	-0.012
0.267	-0.221	0.580	-0.015	0.001	-0.013
0.265	-0.235	0.583	-0.015	0.000	-0.013
0.259	-0.228	0.604	-0.016	0.001	-0.013
0.260	-0.234	0.587	-0.015	0.001	-0.013
0.257	-0.226	0.553	-0.016	0.001	-0.013
0.280	-0.233	0.576	-0.015	0.001	-0.013
0.261	-0.222	0.580	-0.016	0.001	-0.013
0.262	-0.206	0.505	-0.016	0.000	-0.013
0.278	-0.231	0.552	-0.015	0.001	-0.013
0.252	-0.230	0.556	-0.015	0.001	-0.013
0.279	-0.215	0.559	-0.015	0.001	-0.013
0.264	-0.240	0.570	-0.016	0.000	-0.013
0.255	-0.222	0.563	-0.016	0.000	-0.013
0.288	-0.224	0.579	-0.015	0.001	-0.013
0.263	-0.230	0.583	-0.015	0.001	-0.013
0.263	-0.179	0.535	-0.015	0.001	-0.012
0.267	-0.232	0.552	-0.015	0.000	-0.013
0.245	-0.237	0.567	-0.016	0.001	-0.012
0.268	-0.213	0.566	-0.015	0.001	-0.012
0.273	-0.253	0.543	-0.016	0.000	-0.012
0.265	-0.227	0.563	-0.015	0.001	-0.013
0.269	-0.237	0.597	-0.015	0.001	-0.013
0.255	-0.231	0.577	-0.016	0.000	-0.013
0.269	-0.233	0.549	-0.016	0.001	-0.013
0.266	-0.234	0.583	-0.016	0.001	-0.013
0.265	-0.218	0.556	-0.016	0.001	-0.013
0.277	-0.227	0.552	-0.015	0.001	-0.013
0.239	-0.220	0.508	-0.015	0.000	-0.012
0.263	-0.225	0.573	-0.015	0.001	-0.013
0.266	-0.248	0.566	-0.016	0.000	-0.013
0.246	-0.223	0.587	-0.015	0.000	-0.013
0.277	-0.235	0.586	-0.016	0.001	-0.013
0.267	-0.233	0.580	-0.015	0.000	-0.013
0.258	-0.202	0.559	-0.015	0.001	-0.013
0.272	-0.226	0.573	-0.015	0.001	-0.013
0.227	-0.241	0.554	-0.016	0.001	-0.012
0.272	-0.223	0.566	-0.015	0.000	-0.013
0.268	-0.231	0.577	-0.015	0.000	-0.013
0.253	-0.243	0.564	-0.016	0.001	-0.012
0.280	-0.239	0.576	-0.015	0.001	-0.013
0.267	-0.249	0.576	-0.016	0.000	-0.013
0.275	-0.223	0.573	-0.016	0.001	-0.013
0.284	-0.225	0.579	-0.015	0.000	-0.013
0.262	-0.209	0.542	-0.016	0.000	-0.013
0.273	-0.224	0.573	-0.015	0.001	-0.013
0.256	-0.236	0.546	-0.015	0.001	-0.013
0.264	-0.223	0.529	-0.016	0.001	-0.013
0.278	-0.254	0.556	-0.015	0.001	-0.013
0.261	-0.229	0.597	-0.015	-0.000	-0.013
0.282	-0.229	0.569	-0.015	0.000	-0.013
0.261	-0.240	0.580	-0.015	0.001	-0.013
0.257	-0.219	0.576	-0.016	0.001	-0.013
0.281	-0.234	0.583	-0.016	0.001	-0.013
0.255	-0.240	0.563	-0.016	0.001	-0.013
0.261	-0.205	0.539	-0.016	0.001	-0.013
0.293	-0.253	0.556	-0.015	0.000	-0.013
0.257	-0.240	0.532	-0.015	0.001	-0.012
0.267	-0.228	0.566	-0.015	0.001	-0.013
0.274	-0.265	0.546	-0.016	0.000	-0.013
0.263	-0.239	0.604	-0.016	0.000	-0.013
0.293	-0.222	0.585	-0.015	0.000	-0.013
0.269	-0.219	0.555	-0.016	0.000	-0.013
0.266	-0.213	0.542	-0.015	0.001	-0.013
0.262	-0.243	0.539	-0.015	0.000	-0.013
0.255	-0.241	0.574	-0.016	0.001	-0.013
0.277	-0.215	0.556	-0.015	0.001	-0.012
0.268	-0.244	0.563	-0.015	-0.000	-0.012
0.276	-0.234	0.553	-0.016	0.001	-0.013
0.274	-0.250	0.597	-0.015	0.000	-0.013
0.270	-0.225	0.566	-0.015	0.000	-0.013
0.295	-0.237	0.580	-0.016	0.001	-0.013
0.262	-0.243	0.576	-0.015	0.000	-0.013
0.273	-0.223	0.559	-0.016	0.001	-0.013
0.285	-0.236	0.542	-0.015	0.001	-0.013
0.248	-0.247	0.522	-0.016	0.000	-0.013
0.277	-0.234	0.559	-0.016	0.000	-0.013
0.277	-0.264	0.563	-0.015	-0.000	-0.013
0.269	-0.245	0.556	-0.015	0.000	-0.013
0.292	-0.225	0.568	-0.015	0.000	-0.013
0.269	-0.251	0.576	-0.015	0.001	-0.013
0.278	-0.215	0.579	-0.015	0.001	-0.013
0.277	-0.241	0.545	-0.015	0.000	-0.013
0.266	-0.227	0.536	-0.016	0.000	-0.012
0.277	-0.236	0.556	-0.015	0.000	-0.013
0.273	-0.244	0.576	-0.015	-0.000	-0.013
0.266	-0.238	0.553	-0.015	0.000	-0.013
0.282	-0.255	0.586	-0.015	0.000	-0.013
0.266	-0.268	0.559	-0.016	-0.000	-0.013
0.288	-0.255	0.562	-0.016	0.001	-0.013
0.275	-0.243	0.580	-0.015	0.000	-0.013
0.267	-0.213	0.538	-0.016	0.000	-0.013
0.300	-0.258	0.559	-0.016	0.000	-0.013
0.256	-0.237	0.549	-0.015	0.000	-0.013
0.291	-0.228	0.535	-0.016	0.000	-0.013
0.292	-0.268	0.566	-0.015	-0.000	-0.013
0.265	-0.240	0.600	-0.015	-0.000	-0.013
0.300	-0.236	0.562	-0.015	0.000	-0.013
0.290	-0.256	0.569	-0.015	0.000	-0.013
0.258	-0.226	0.562	-0.015	0.001	-0.013
0.297	-0.242	0.593	-0.016	0.000	-0.013
0.260	-0.251	0.560	-0.016	0.000	-0.013
0.277	-0.212	0.549	-0.015	0.001	-0.012
0.268	-0.249	0.532	-0.015	0.000	-0.013
0.268	-0.247	0.553	-0.015	0.000	-0.013
0.277	-0.249	0.573	-0.015	0.000	-0.013
0.271	-0.252	0.559	-0.015	-0.000	-0.013
0.282	-0.240	0.573	-0.016	0.001	-0.013
0.315	-0.241	0.578	-0.015	0.000	-0.014
0.272	-0.247	0.539	-0.016	0.000	-0.013
0.277	-0.252	0.518	-0.016	0.001	-0.013
0.272	-0.254	0.545	-0.015	-0.000	-0.013
0.282	-0.239	0.562	-0.016	0.000	-0.013
0.283	-0.232	0.546	-0.016	0.000	-0.012
0.253	-0.250	0.532	-0.015	-0.000	-0.013
0.288	-0.246	0.566	-0.015	0.000	-0.013
0.280	-0.261	0.620	-0.015	0.000	-0.013
0.269	-0.242	0.563	-0.015	0.000	-0.013
0.283	-0.247	0.569	-0.015	0.000	-0.013
0.264	-0.261	0.563	-0.015	0.000	-0.013
0.284	-0.229	0.569	-0.016	0.000	-0.013
0.283	-0.250	0.535	-0.015	0.000	-0.013
0.249	-0.257	0.536	-0.016	0.000	-0.012
0.282	-0.253	0.573	-0.015	0.000	-0.013
0.289	-0.295	0.573	-0.015	-0.000	-0.013
0.276	-0.251	0.552	-0.016	0.000	-0.013
0.285	-0.258	0.559	-0.015	0.000	-0.013
0.269	-0.252	0.566	-0.016	-0.000	-0.013
0.274	-0.238	0.579	-0.015	0.000	-0.013
0.278	-0.242	0.538	-0.015	0.000	-0.013
0.288	-0.231	0.515	-0.016	-0.000	-0.013
0.294	-0.258	0.546	-0.015	0.000	-0.013
0.263	-0.245	0.576	-0.015	-0.000	-0.013
0.276	-0.243	0.526	-0.016	0.000	-0.012
0.292	-0.277	0.563	-0.015	-0.000	-0.013
0.264	-0.239	0.552	-0.015	0.000	-0.013
0.302	-0.247	0.624	-0.016	0.000	-0.013
0.273	-0.259	0.570	-0.015	0.000	-0.013
0.274	-0.216	0.531	-0.015	0.001	-0.013
0.295	-0.257	0.538	-0.015	0.000	-0.013
0.268	-0.256	0.549	-0.015	0.000	-0.013
0.288	-0.243	0.511	-0.015	0.000	-0.013
0.299	-0.269	0.549	-0.015	-0.000	-0.013
0.274	-0.252	0.549	-0.016	-0.000	-0.013
0.312	-0.249	0.571	-0.015	0.000	-0.013
0.275	-0.269	0.570	-0.015	-0.000	-0.013
0.285	-0.255	0.521	-0.016	0.001	-0.013
0.300	-0.265	0.541	-0.015	-0.000	-0.013
0.282	-0.248	0.569	-0.016	0.000	-0.013
0.277	-0.217	0.549	-0.015	0.001	-0.012
0.254	-0.263	0.518	-0.015	-0.000	-0.013
0.275	-0.255	0.546	-0.016	0.000	-0.013
0.292	-0.272	0.576	-0.015	0.000	-0.013
0.269	-0.274	0.553	-0.015	-0.000	-0.013
0.296	-0.259	0.566	-0.015	-0.000	-0.013
0.270	-0.280	0.583	-0.015	0.000	-0.013
0.283	-0.253	0.559	-0.015	-0.000	-0.013
0.288	-0.269	0.529	-0.016	0.001	-0.013
0.273	-0.272	0.570	-0.015	-0.000	-0.012
0.282	-0.251	0.545	-0.015	0.000	-0.013
0.290	-0.286	0.570	-0.015	-0.000	-0.013
0.270	-0.268	0.505	-0.015	-0.000	-0.013
0.301	-0.279	0.556	-0.015	0.000	-0.013
0.282	-0.283	0.549	-0.015	-0.000	-0.013
0.263	-0.243	0.586	-0.015	0.000	-0.013
0.296	-0.271	0.566	-0.015	-0.000	-0.013
0.286	-0.257	0.519	-0.016	-0.000	-0.013
0.287	-0.243	0.552	-0.015	-0.000	-0.013
0.277	-0.268	0.546	-0.015	-0.000	-0.013
0.248	-0.280	0.534	-0.016	0.000	-0.012
0.304	-0.269	0.573	-0.015	-0.000	-0.013
0.276	-0.274	0.590	-0.015	-0.001	-0.013
0.293	-0.270	0.594	-0.016	0.000	-0.013
0.290	-0.277	0.576	-0.015	-0.000	-0.013
0.284	-0.253	0.552	-0.015	-0.000	-0.013
0.308	-0.273	0.559	-0.015	0.000	-0.013
0.274	-0.270	0.573	-0.015	-0.000	-0.013
0.290	-0.245	0.488	-0.016	-0.000	-0.013
0.309	-0.282	0.539	-0.015	-0.000	-0.012
0.278	-0.270	0.546	-0.015	-0.000	-0.013
0.315	-0.261	0.558	-0.015	-0.000	-0.013
0.283	-0.288	0.549	-0.015	-0.001	-0.013
0.277	-0.266	0.552	-0.015	-0.000	-0.013
0.311	-0.268	0.582	-0.015	-0.000	-0.013
0.282	-0.271	0.549	-0.015	-0.000	-0.013
0.294	-0.230	0.549	-0.015	0.000	-0.012
0.278	-0.285	0.542	-0.015	-0.000	-0.013
0.266	-0.268	0.560	-0.015	0.000	-0.013
0.288	-0.267	0.573	-0.015	0.000	-0.013
0.291	-0.298	0.550	-0.015	-0.001	-0.013
0.297	-0.279	0.556	-0.015	-0.000	-0.013
0.288	-0.292	0.586	-0.015	-0.000	-0.013
0.280	-0.289	0.566	-0.015	-0.000	-0.013
0.299	-0.279	0.515	-0.015	0.001	-0.013
0.291	-0.284	0.563	-0.015	-0.000	-0.013
0.284	-0.270	0.552	-0.016	-0.000	-0.013
0.293	-0.271	0.518	-0.015	-0.000	-0.013
0.269	-0.282	0.491	-0.015	-0.001	-0.013
0.291	-0.288	0.553	-0.015	-0.000	-0.013
0.289	-0.293	0.570	-0.015	-0.000	-0.013
0.269	-0.275	0.566	-0.015	-0.000	-0.013
0.299	-0.282	0.562	-0.015	-0.000	-0.013
0.291	-0.284	0.573	-0.015	-0.000	-0.013
0.281	-0.243	0.572	-0.015	-0.000	-0.013
0.294	-0.287	0.553	-0.016	-0.000	-0.013
0.250	-0.300	0.548	-0.016	-0.000	-0.012
0.303	-0.277	0.566	-0.015	-0.000	-0.013
0.293	-0.286	0.566	-0.015	-0.001	-0.013
0.277	-0.281	0.550	-0.015	-0.000	-0.013
0.301	-0.288	0.552	-0.015	-0.000	-0.013
0.292	-0.298	0.553	-0.015	-0.001	-0.013
0.311	-0.281	0.563	-0.015	-0.000	-0.013
0.305	-0.286	0.562	-0.015	-0.000	-0.013
0.297	-0.267	0.508	-0.016	-0.001	-0.013
0.311	-0.267	0.559	-0.015	-0.000	-0.013
0.284	-0.278	0.525	-0.015	-0.001	-0.013
0.284	-0.272	0.525	-0.015	-0.000	-0.013
0.310	-0.294	0.559	-0.015	-0.001	-0.013
0.286	-0.290	0.580	-0.015	-0.001	-0.013
0.312	-0.289	0.559	-0.015	-0.001	-0.013
0.290	-0.298	0.580	-0.015	-0.000	-0.013
0.293	-0.245	0.521	-0.015	-0.000	-0.012
0.305	-0.290	0.531	-0.015	-0.001	-0.013
0.272	-0.299	0.543	-0.015	-0.000	-0.013
0.291	-0.270	0.535	-0.015	-0.000	-0.013
0.309	-0.313	0.532	-0.015	-0.001	-0.012
0.290	-0.284	0.546	-0.015	-0.001	-0.013
0.299	-0.299	0.566	-0.015	-0.001	-0.013
0.292	-0.304	0.559	-0.015	-0.001	-0.013
0.302	-0.292	0.539	-0.015	0.000	-0.013
0.307	-0.295	0.566	-0.015	-0.001	-0.013
0.295	-0.274	0.525	-0.015	-0.001	-0.013
0.299	-0.290	0.542	-0.015	-0.000	-0.013
0.275	-0.290	0.491	-0.014	-0.001	-0.013
0.290	-0.299	0.546	-0.015	-0.001	-0.013
0.314	-0.304	0.562	-0.015	-0.001	-0.013
0.280	-0.291	0.576	-0.015	-0.001	-0.013
0.311	-0.300	0.559	-0.015	-0.001	-0.013
0.299	-0.302	0.569	-0.015	-0.001	-0.013
0.288	-0.268	0.559	-0.015	-0.000	-0.013
0.300	-0.298	0.539	-0.015	-0.001	-0.013
0.272	-0.311	0.513	-0.015	-0.001	-0.012
0.311	-0.283	0.535	-0.015	-0.001	-0.013
0.312	-0.312	0.535	-0.015	-0.001	-0.013
0.281	-0.296	0.536	-0.015	-0.001	-0.012
0.315	-0.295	0.542	-0.015	-0.001	-0.013
0.305	-0.314	0.542	-0.015	-0.001	-0.013
0.310	-0.298	0.563	-0.015	-0.000	-0.013
0.319	-0.305	0.572	-0.015	-0.001	-0.013
0.304	-0.308	0.525	-0.016	-0.001	-0.013
0.316	-0.290	0.556	-0.015	-0.000	-0.013
0.298	-0.304	0.521	-0.015	-0.001	-0.013
0.292	-0.295	0.509	-0.015	-0.001	-0.013
0.317	-0.305	0.535	-0.015	-0.001	-0.013
0.296	-0.297	0.580	-0.015	-0.002	-0.013
0.317	-0.304	0.548	-0.015	-0.001	-0.013
0.305	-0.308	0.573	-0.015	-0.001	-0.013
0.299	-0.292	0.538	-0.015	-0.001	-0.013
0.318	-0.310	0.566	-0.015	-0.001	-0.013
0.293	-0.312	0.543	-0.015	-0.001	-0.013
0.311	-0.271	0.515	-0.015	-0.001	-0.013
0.330	-0.331	0.505	-0.015	-0.001	-0.012
0.296	-0.301	0.512	-0.015	-0.001	-0.013
0.323	-0.308	0.538	-0.015	-0.001	-0.013
0.306	-0.329	0.525	-0.015	-0.001	-0.013
0.306	-0.300	0.556	-0.015	-0.001	-0.013
0.334	-0.302	0.551	-0.015	-0.001	-0.013
0.306	-0.306	0.532	-0.015	-0.001	-0.013
0.301	-0.283	0.507	-0.015	-0.000	-0.013
0.299	-0.318	0.491	-0.014	-0.001	-0.013
0.299	-0.310	0.519	-0.015	-0.001	-0.013
0.320	-0.305	0.525	-0.015	-0.001	-0.013
0.300	-0.310	0.539	-0.015	-0.002	-0.013
0.316	-0.317	0.545	-0.015	-0.001	-0.013
0.308	-0.327	0.562	-0.015	-0.001	-0.013
0.299	-0.299	0.556	-0.015	-0.001	-0.013
0.323	-0.320	0.539	-0.015	-0.001	-0.013
0.296	-0.321	0.526	-0.015	-0.001	-0.013
0.312	-0.302	0.511	-0.015	-0.001	-0.013
0.327	-0.326	0.501	-0.015	-0.001	-0.013
0.293	-0.322	0.502	-0.015	-0.001	-0.012
0.327	-0.312	0.521	-0.015	-0.001	-0.013
0.314	-0.338	0.542	-0.015	-0.001	-0.013
0.314	-0.319	0.546	-0.015	-0.001	-0.013
0.338	-0.312	0.531	-0.015	-0.001	-0.013
0.310	-0.309	0.518	-0.015	-0.001	-0.013
0.319	-0.308	0.518	-0.015	-0.001	-0.013
0.311	-0.320	0.518	-0.015	-0.001	-0.013
0.310	-0.316	0.508	-0.015	-0.001	-0.013
0.332	-0.320	0.535	-0.015	-0.001	-0.013
0.321	-0.321	0.545	-0.015	-0.002	-0.013
0.330	-0.318	0.525	-0.015	-0.001	-0.013
0.321	-0.329	0.566	-0.015	-0.001	-0.013
0.314	-0.311	0.532	-0.015	-0.001	-0.013
0.328	-0.328	0.539	-0.015	-0.001	-0.013
0.304	-0.330	0.529	-0.015	-0.001	-0.013
0.326	-0.301	0.505	-0.015	-0.001	-0.012
0.343	-0.354	0.481	-0.015	-0.002	-0.012
0.316	-0.329	0.498	-0.015	-0.002	-0.013
0.315	-0.323	0.532	-0.015	-0.001	-0.013
0.310	-0.347	0.529	-0.015	-0.002	-0.013
0.323	-0.320	0.535	-0.015	-0.001	-0.013
0.347	-0.329	0.534	-0.014	-0.001	-0.013
0.322	-0.323	0.508	-0.015	-0.001	-0.013
0.328	-0.316	0.501	-0.015	-0.001	-0.013
0.315	-0.335	0.484	-0.014	-0.002	-0.013
0.317	-0.326	0.508	-0.015	-0.001	-0.013
0.331	-0.331	0.525	-0.015	-0.001	-0.013
0.316	-0.323	0.535	-0.015	-0.002	-0.013
0.341	-0.332	0.525	-0.015	-0.001	-0.013
0.331	-0.337	0.552	-0.014	-0.002	-0.013
0.326	-0.304	0.538	-0.015	-0.001	-0.013
0.333	-0.346	0.525	-0.015	-0.001	-0.013
0.306	-0.347	0.516	-0.015	-0.001	-0.012
0.340	-0.323	0.518	-0.015	-0.001	-0.013
0.344	-0.346	0.518	-0.015	-0.002	-0.013
0.318	-0.340	0.519	-0.015	-0.001	-0.013
0.346	-0.339	0.525	-0.015	-0.002	-0.013
0.332	-0.354	0.518	-0.015	-0.002	-0.013
0.348	-0.335	0.525	-0.015	-0.001	-0.013
0.346	-0.329	0.517	-0.015	-0.002	-0.013
0.336	-0.324	0.494	-0.015	-0.002	-0.013
0.346	-0.321	0.521	-0.014	-0.001	-0.013
0.323	-0.331	0.501	-0.014	-0.002	-0.013
0.337	-0.334	0.467	-0.015	-0.002	-0.012
0.342	-0.350	0.522	-0.015	-0.001	-0.012
0.339	-0.344	0.525	-0.015	-0.002	-0.013
0.357	-0.343	0.514	-0.015	-0.002	-0.013
0.334	-0.351	0.518	-0.015	-0.001	-0.013
0.335	-0.325	0.498	-0.015	-0.001	-0.013
0.351	-0.345	0.518	-0.015	-0.001	-0.013
0.325	-0.342	0.525	-0.015	-0.001	-0.013
0.347	-0.318	0.490	-0.015	-0.001	-0.012
0.366	-0.368	0.522	-0.015	-0.002	-0.012
0.332	-0.348	0.491	-0.015	-0.002	-0.012
0.351	-0.345	0.525	-0.015	-0.002	-0.013
0.346	-0.365	0.512	-0.015	-0.002	-0.013
0.352	-0.342	0.511	-0.015	-0.002	-0.013
0.376	-0.341	0.517	-0.014	-0.002	-0.013
0.341	-0.334	0.508	-0.015	-0.002	-0.013
0.341	-0.327	0.484	-0.015	-0.001	-0.013
0.338	-0.352	0.484	-0.014	-0.002	-0.013
0.340	-0.351	0.508	-0.015	-0.002	-0.013
0.356	-0.342	0.508	-0.015	-0.002	-0.012
0.339	-0.344	0.487	-0.014	-0.003	-0.012
0.351	-0.350	0.508	-0.015	-0.002	-0.012
0.351	-0.362	0.539	-0.014	-0.002	-0.013
0.344	-0.330	0.521	-0.015	-0.002	-0.013
0.362	-0.352	0.494	-0.015	-0.001	-0.013
0.343	-0.354	0.512	-0.015	-0.002	-0.012
0.355	-0.337	0.501	-0.015	-0.002	-0.013
0.373	-0.362	0.498	-0.015	-0.002	-0.012
0.327	-0.357	0.492	-0.015	-0.002	-0.012
0.371	-0.355	0.521	-0.015	-0.002	-0.013
0.360	-0.376	0.515	-0.015	-0.002	-0.013
0.363	-0.355	0.522	-0.015	-0.002	-0.012
0.388	-0.355	0.514	-0.014	-0.002	-0.013
0.360	-0.355	0.494	-0.015	-0.002	-0.013
0.359	-0.336	0.518	-0.014	-0.001	-0.012
0.362	-0.353	0.497	-0.014	-0.002	-0.013
0.350	-0.352	0.492	-0.015	-0.002	-0.012
0.375	-0.362	0.480	-0.014	-0.002	-0.012
0.359	-0.357	0.525	-0.014	-0.003	-0.012
0.366	-0.360	0.515	-0.015	-0.002	-0.013
0.374	-0.375	0.518	-0.014	-0.002	-0.012
0.371	-0.368	0.511	-0.015	-0.002	-0.013
0.385	-0.363	0.528	-0.015	-0.002	-0.013
0.358	-0.354	0.522	-0.015	-0.002	-0.013
0.365	-0.331	0.477	-0.015	-0.002	-0.012
0.388	-0.380	0.481	-0.015	-0.002	-0.012
0.361	-0.362	0.488	-0.015	-0.002	-0.012
0.378	-0.348	0.480	-0.015	-0.002	-0.012
0.388	-0.383	0.491	-0.014	-0.002	-0.012
0.356	-0.360	0.525	-0.014	-0.003	-0.012
0.405	-0.353	0.524	-0.014	-0.002	-0.013
0.371	-0.361	0.501	-0.015	-0.002	-0.012
0.368	-0.336	0.484	-0.014	-0.002	-0.012
0.384	-0.368	0.501	-0.014	-0.002	-0.012
0.361	-0.365	0.505	-0.015	-0.002	-0.012
0.385	-0.343	0.470	-0.014	-0.002	-0.012
0.380	-0.383	0.488	-0.014	-0.003	-0.012
0.374	-0.373	0.501	-0.015	-0.002	-0.012
0.378	-0.372	0.515	-0.014	-0.002	-0.012
0.380	-0.373	0.511	-0.015	-0.002	-0.012
0.391	-0.370	0.515	-0.015	-0.002	-0.012
0.402	-0.363	0.510	-0.014	-0.002	-0.013
0.390	-0.351	0.490	-0.015	-0.002	-0.012
0.394	-0.375	0.470	-0.015	-0.002	-0.012
0.364	-0.369	0.471	-0.015	-0.002	-0.012
0.390	-0.359	0.487	-0.015	-0.002	-0.012
0.389	-0.381	0.501	-0.014	-0.003	-0.012
0.380	-0.369	0.491	-0.014	-0.003	-0.012
0.405	-0.364	0.511	-0.014	-0.002	-0.012
0.389	-0.388	0.542	-0.014	-0.002	-0.012
0.382	-0.350	0.515	-0.015	-0.002	-0.012
0.405	-0.373	0.518	-0.014	-0.003	-0.012
0.373	-0.372	0.481	-0.015	-0.002	-0.012
0.401	-0.352	0.511	-0.014	-0.002	-0.012
0.400	-0.379	0.491	-0.014	-0.003	-0.012
0.370	-0.379	0.468	-0.015	-0.002	-0.012
0.411	-0.388	0.518	-0.014	-0.002	-0.012
0.395	-0.417	0.536	-0.015	-0.003	-0.013
0.413	-0.383	0.494	-0.015	-0.002	-0.012
0.405	-0.379	0.511	-0.014	-0.002	-0.012
0.397	-0.361	0.477	-0.015	-0.003	-0.012
0.414	-0.379	0.494	-0.014	-0.002	-0.012
0.399	-0.381	0.477	-0.014	-0.003	-0.012
0.405	-0.367	0.467	-0.015	-0.003	-0.012
0.422	-0.403	0.477	-0.014	-0.003	-0.012
0.395	-0.386	0.529	-0.014	-0.003	-0.012
0.418	-0.373	0.504	-0.014	-0.003	-0.012
0.412	-0.388	0.511	-0.014	-0.003	-0.012
0.387	-0.364	0.494	-0.014	-0.002	-0.012
0.437	-0.385	0.538	-0.015	-0.002	-0.012
0.400	-0.393	0.491	-0.015	-0.003	-0.012
0.407	-0.345	0.477	-0.014	-0.002	-0.012
0.416	-0.396	0.467	-0.014	-0.003	-0.012
0.405	-0.392	0.485	-0.015	-0.002	-0.012
0.413	-0.393	0.494	-0.014	-0.003	-0.012
0.417	-0.394	0.491	-0.014	-0.003	-0.012
0.426	-0.395	0.505	-0.014	-0.002	-0.012
0.462	-0.383	0.513	-0.014	-0.003	-0.012
0.414	-0.379	0.487	-0.015	-0.003	-0.012
0.418	-0.393	0.453	-0.014	-0.002	-0.012
0.411	-0.393	0.477	-0.014	-0.003	-0.012
0.435	-0.382	0.491	-0.014	-0.003	-0.012
0.426	-0.380	0.474	-0.014	-0.003	-0.012
0.407	-0.393	0.474	-0.014	-0.003	-0.012
0.436	-0.395	0.487	-0.014	-0.003	-0.012
0.426	-0.416	0.542	-0.014	-0.003	-0.012
0.422	-0.378	0.515	-0.014	-0.003	-0.012
0.445	-0.401	0.501	-0.014	-0.003	-0.012
0.426	-0.413	0.475	-0.014	-0.003	-0.012
0.436	-0.367	0.494	-0.014	-0.003	-0.012
0.457	-0.415	0.464	-0.014	-0.003	-0.012
0.407	-0.412	0.472	-0.015	-0.003	-0.011
0.445	-0.402	0.501	-0.014	-0.003	-0.012
0.433	-0.436	0.501	-0.014	-0.004	-0.012
0.435	-0.403	0.501	-0.014	-0.003	-0.012
0.449	-0.403	0.501	-0.014	-0.003	-0.012
0.440	-0.408	0.491	-0.015	-0.003	-0.012
0.435	-0.396	0.490	-0.014	-0.003	-0.012
0.438	-0.405	0.491	-0.014	-0.003	-0.012
0.446	-0.380	0.456	-0.015	-0.003	-0.012
0.452	-0.415	0.474	-0.014	-0.003	-0.012
0.435	-0.399	0.498	-0.014	-0.004	-0.012
0.446	-0.407	0.488	-0.014	-0.003	-0.012
0.453	-0.413	0.494	-0.014	-0.004	-0.012
0.430	-0.392	0.498	-0.014	-0.003	-0.012
0.480	-0.422	0.542	-0.015	-0.003	-0.012
0.454	-0.416	0.488	-0.014	-0.003	-0.012
0.457	-0.375	0.467	-0.014	-0.003	-0.011
0.462	-0.416	0.460	-0.014	-0.004	-0.012
0.443	-0.416	0.495	-0.014	-0.003	-0.012
0.467	-0.402	0.460	-0.014	-0.003	-0.012
0.467	-0.430	0.484	-0.014	-0.004	-0.011
0.447	-0.409	0.464	-0.014	-0.003	-0.011
0.504	-0.397	0.506	-0.014	-0.004	-0.012
0.454	-0.416	0.470	-0.014	-0.003	-0.012
0.464	-0.411	0.453	-0.014	-0.003	-0.012
0.467	-0.412	0.470	-0.014	-0.004	-0.012
0.468	-0.406	0.480	-0.014	-0.003	-0.012
0.476	-0.393	0.450	-0.014	-0.003	-0.011
0.452	-0.424	0.443	-0.014	-0.004	-0.011
0.479	-0.412	0.494	-0.014	-0.004	-0.011
0.475	-0.436	0.535	-0.013	-0.003	-0.012
0.464	-0.415	0.494	-0.014	-0.004	-0.012
0.495	-0.423	0.487	-0.014	-0.004	-0.012
0.465	-0.434	0.481	-0.014	-0.004	-0.011
0.476	-0.399	0.480	-0.014	-0.003	-0.012
0.492	-0.437	0.423	-0.014	-0.003	-0.011
0.444	-0.440	0.455	-0.015	-0.004	-0.011
0.489	-0.416	0.470	-0.014	-0.004	-0.011
0.483	-0.447	0.494	-0.014	-0.004	-0.012
0.480	-0.431	0.454	-0.014	-0.004	-0.011
0.490	-0.436	0.490	-0.014	-0.004	-0.012
0.483	-0.434	0.470	-0.014	-0.004	-0.011
0.475	-0.419	0.481	-0.014	-0.003	-0.012
0.496	-0.426	0.477	-0.014	-0.004	-0.011
0.496	-0.413	0.433	-0.014	-0.004	-0.011
0.501	-0.430	0.474	-0.014	-0.004	-0.011
0.489	-0.418	0.487	-0.014	-0.004	-0.011
0.479	-0.430	0.461	-0.014	-0.004	-0.011
0.506	-0.438	0.498	-0.014	-0.004	-0.011
0.487	-0.422	0.501	-0.014	-0.004	-0.011
0.523	-0.435	0.525	-0.015	-0.004	-0.011
0.507	-0.440	0.501	-0.014	-0.004	-0.011
0.496	-0.396	0.460	-0.014	-0.003	-0.011
0.510	-0.438	0.467	-0.014	-0.004	-0.011
0.493	-0.443	0.474	-0.014	-0.004	-0.011
0.506	-0.422	0.450	-0.014	-0.004	-0.011
0.513	-0.457	0.488	-0.014	-0.004	-0.011
0.507	-0.450	0.481	-0.014	-0.004	-0.011
0.550	-0.436	0.510	-0.014	-0.004	-0.012
0.504	-0.440	0.460	-0.014	-0.004	-0.011
0.512	-0.442	0.453	-0.014	-0.003	-0.011
0.511	-0.443	0.470	-0.013	-0.004	-0.011
0.515	-0.421	0.456	-0.014	-0.004	-0.011
0.525	-0.426	0.474	-0.014	-0.004	-0.011
0.507	-0.451	0.436	-0.014	-0.005	-0.011
0.536	-0.442	0.480	-0.014	-0.004	-0.011
0.517	-0.470	0.522	-0.013	-0.004	-0.011
0.506	-0.434	0.484	-0.014	-0.004	-0.011
0.539	-0.445	0.470	-0.014	-0.004	-0.011
0.510	-0.460	0.464	-0.014	-0.004	-0.011
0.536	-0.421	0.494	-0.014	-0.004	-0.011
0.534	-0.458	0.443	-0.014	-0.004	-0.011
0.503	-0.456	0.469	-0.014	-0.004	-0.010
0.540	-0.451	0.470	-0.014	-0.004	-0.011
0.529	-0.489	0.495	-0.014	-0.005	-0.011
0.532	-0.460	0.460	-0.014	-0.004	-0.011
0.550	-0.457	0.484	-0.014	-0.004	-0.011
0.538	-0.458	0.460	-0.014	-0.004	-0.011
0.533	-0.446	0.483	-0.014	-0.004	-0.011
0.540	-0.463	0.460	-0.014	-0.004	-0.011
0.555	-0.446	0.416	-0.014	-0.004	-0.011
0.564	-0.462	0.457	-0.014	-0.004	-0.011
0.545	-0.458	0.488	-0.014	-0.005	-0.011
0.526	-0.462	0.464	-0.014	-0.004	-0.010
0.561	-0.477	0.470	-0.014	-0.004	-0.011
0.544	-0.449	0.487	-0.013	-0.005	-0.011
0.570	-0.472	0.532	-0.014	-0.004	-0.011
0.551	-0.474	0.484	-0.014	-0.004	-0.011
0.547	-0.427	0.463	-0.014	-0.004	-0.010
0.563	-0.471	0.460	-0.014	-0.004	-0.011
0.540	-0.473	0.468	-0.014	-0.004	-0.010
0.559	-0.441	0.416	-0.014	-0.005	-0.011
0.579	-0.479	0.450	-0.013	-0.005	-0.010
0.564	-0.471	0.464	-0.014	-0.004	-0.011
0.602	-0.456	0.479	-0.013	-0.005	-0.011
0.563	-0.481	0.477	-0.013	-0.005	-0.011
0.561	-0.460	0.446	-0.014	-0.004	-0.011
0.576	-0.477	0.466	-0.013	-0.005	-0.011
0.568	-0.465	0.470	-0.014	-0.004	-0.011
0.574	-0.438	0.436	-0.013	-0.004	-0.010
0.564	-0.478	0.440	-0.013	-0.005	-0.010
0.564	-0.472	0.461	-0.014	-0.005	-0.010
0.577	-0.489	0.481	-0.013	-0.004	-0.010
0.579	-0.486	0.474	-0.013	-0.005	-0.010
0.583	-0.474	0.460	-0.014	-0.005	-0.010
0.582	-0.488	0.501	-0.013	-0.005	-0.011
0.573	-0.467	0.498	-0.014	-0.004	-0.011
0.595	-0.485	0.423	-0.014	-0.004	-0.010
0.566	-0.488	0.451	-0.014	-0.005	-0.010
0.591	-0.467	0.457	-0.014	-0.005	-0.010
0.595	-0.513	0.458	-0.014	-0.005	-0.010
0.580	-0.482	0.436	-0.013	-0.005	-0.010
0.600	-0.488	0.467	-0.014	-0.005	-0.010
0.593	-0.506	0.474	-0.014	-0.005	-0.010
0.563	-0.470	0.484	-0.013	-0.005	-0.011
0.607	-0.498	0.484	-0.013	-0.005	-0.010
0.600	-0.473	0.443	-0.014	-0.005	-0.010
0.614	-0.474	0.487	-0.013	-0.005	-0.010
0.589	-0.493	0.471	-0.013	-0.005	-0.010
0.574	-0.501	0.445	-0.014	-0.005	-0.010
0.618	-0.510	0.484	-0.013	-0.005	-0.010
0.600	-0.490	0.471	-0.013	-0.005	-0.010
0.630	-0.495	0.519	-0.014	-0.005	-0.010
0.617	-0.504	0.474	-0.013	-0.005	-0.010
0.604	-0.477	0.467	-0.013	-0.005	-0.010
0.632	-0.495	0.467	-0.014	-0.005	-0.010
0.608	-0.501	0.471	-0.013	-0.005	-0.010
0.618	-0.478	0.399	-0.014	-0.005	-0.010
0.638	-0.507	0.450	-0.013	-0.005	-0.010
0.611	-0.500	0.454	-0.013	-0.005	-0.010
0.651	-0.490	0.487	-0.013	-0.005	-0.010
0.625	-0.515	0.467	-0.013	-0.005	-0.010
0.624	-0.500	0.470	-0.013	-0.005	-0.010
0.638	-0.500	0.470	-0.013	-0.005	-0.010
0.627	-0.496	0.460	-0.013	-0.005	-0.010
0.643	-0.463	0.443	-0.013	-0.005	-0.010
0.617	-0.521	0.454	-0.013	-0.005	-0.010
0.609	-0.505	0.478	-0.013	-0.005	-0.010
0.633	-0.508	0.481	-0.013	-0.005	-0.010
0.636	-0.515	0.460	-0.013	-0.006	-0.010
0.642	-0.514	0.467	-0.013	-0.005	-0.010
0.631	-0.531	0.495	-0.013	-0.005	-0.010
0.631	-0.502	0.487	-0.013	-0.005	-0.010
0.650	-0.513	0.430	-0.013	-0.004	-0.010
0.619	-0.519	0.458	-0.013	-0.005	-0.009
0.651	-0.500	0.443	-0.013	-0.005	-0.010
0.654	-0.535	0.478	-0.013	-0.005	-0.010
0.637	-0.523	0.420	-0.013	-0.005	-0.009
0.666	-0.517	0.474	-0.013	-0.005	-0.010
0.648	-0.537	0.485	-0.013	-0.005	-0.010
0.640	-0.509	0.487	-0.013	-0.005	-0.010
0.668	-0.524	0.453	-0.013	-0.005	-0.010
0.664	-0.520	0.447	-0.013	-0.005	-0.009
0.667	-0.498	0.460	-0.013	-0.005	-0.009
0.652	-0.521	0.461	-0.013	-0.005	-0.009
0.626	-0.531	0.438	-0.013	-0.005	-0.009
0.670	-0.530	0.471	-0.013	-0.005	-0.009
0.662	-0.525	0.498	-0.013	-0.006	-0.009
0.678	-0.529	0.499	-0.013	-0.005	-0.009
0.670	-0.532	0.484	-0.013	-0.005	-0.009
0.671	-0.507	0.474	-0.013	-0.005	-0.009
0.688	-0.536	0.474	-0.013	-0.005	-0.010
0.666	-0.530	0.461	-0.013	-0.005	-0.009
0.675	-0.510	0.413	-0.014	-0.005	-0.009
0.695	-0.545	0.454	-0.013	-0.006	-0.009
0.669	-0.543	0.454	-0.013	-0.005	-0.009
0.705	-0.526	0.481	-0.013	-0.005	-0.009
0.689	-0.558	0.465	-0.013	-0.005	-0.009
0.676	-0.529	0.474	-0.013	-0.005	-0.009
0.703	-0.538	0.477	-0.013	-0.005	-0.009
0.685	-0.527	0.457	-0.013	-0.005	-0.009
0.686	-0.497	0.454	-0.013	-0.005	-0.009
0.687	-0.543	0.437	-0.013	-0.006	-0.009
0.678	-0.544	0.458	-0.013	-0.005	-0.009
0.704	-0.534	0.484	-0.012	-0.005	-0.009
0.694	-0.562	0.458	-0.013	-0.006	-0.009
0.698	-0.544	0.468	-0.013	-0.005	-0.009
0.695	-0.565	0.499	-0.013	-0.005	-0.009
0.692	-0.550	0.488	-0.013	-0.005	-0.009
0.706	-0.546	0.424	-0.013	-0.004	-0.009
0.701	-0.562	0.472	-0.013	-0.005	-0.009
0.699	-0.535	0.437	-0.013	-0.005	-0.009
0.719	-0.551	0.440	-0.013	-0.005	-0.009
0.676	-0.551	0.410	-0.012	-0.006	-0.008
0.713	-0.554	0.475	-0.013	-0.005	-0.009
0.715	-0.585	0.475	-0.013	-0.006	-0.009
0.688	-0.536	0.488	-0.013	-0.006	-0.009
0.731	-0.553	0.454	-0.013	-0.005	-0.009
0.715	-0.554	0.458	-0.013	-0.006	-0.009
0.723	-0.533	0.488	-0.013	-0.005	-0.009
0.714	-0.552	0.454	-0.012	-0.005	-0.008
0.682	-0.572	0.422	-0.013	-0.005	-0.008
0.737	-0.565	0.461	-0.012	-0.005	-0.008
0.730	-0.561	0.471	-0.013	-0.006	-0.008
0.725	-0.564	0.486	-0.013	-0.005	-0.008
0.740	-0.569	0.471	-0.012	-0.006	-0.009
0.726	-0.558	0.464	-0.013	-0.006	-0.009
0.749	-0.559	0.465	-0.013	-0.005	-0.008
0.729	-0.564	0.465	-0.013	-0.005	-0.009
0.730	-0.540	0.417	-0.013	-0.006	-0.008
0.753	-0.566	0.444	-0.012	-0.005	-0.008
0.720	-0.557	0.427	-0.012	-0.006	-0.008
0.738	-0.566	0.448	-0.012	-0.006	-0.008
0.742	-0.582	0.468	-0.012	-0.006	-0.008
0.739	-0.569	0.485	-0.012	-0.006	-0.008
0.765	-0.563	0.477	-0.012	-0.006	-0.008
0.739	-0.575	0.461	-0.012	-0.005	-0.008
0.741	-0.532	0.444	-0.012	-0.005	-0.008
0.750	-0.581	0.448	-0.012	-0.006	-0.008
0.729	-0.584	0.445	-0.012	-0.005	-0.008
0.755	-0.558	0.430	-0.012	-0.005	-0.008
0.769	-0.595	0.424	-0.012	-0.006	-0.008
0.749	-0.568	0.451	-0.012	-0.006	-0.008
0.753	-0.582	0.468	-0.012	-0.005	-0.008
0.747	-0.589	0.468	-0.012	-0.006	-0.008
0.763	-0.575	0.451	-0.012	-0.005	-0.008
0.762	-0.582	0.471	-0.012	-0.006	-0.008
0.758	-0.570	0.444	-0.012	-0.006	-0.008
0.763	-0.575	0.424	-0.012	-0.005	-0.008
0.747	-0.586	0.383	-0.012	-0.006	-0.008
0.760	-0.582	0.465	-0.012	-0.006	-0.008
0.767	-0.599	0.455	-0.012	-0.006	-0.008
0.746	-0.574	0.458	-0.012	-0.006	-0.008
0.773	-0.578	0.475	-0.012	-0.006	-0.008
0.765	-0.595	0.472	-0.012	-0.006	-0.008
0.757	-0.566	0.472	-0.012	-0.006	-0.008
0.781	-0.582	0.462	-0.012	-0.005	-0.008
0.741	-0.595	0.442	-0.012	-0.006	-0.007
0.780	-0.580	0.441	-0.012	-0.006	-0.008
0.788	-0.590	0.451	-0.012	-0.006	-0.007
0.760	-0.584	0.459	-0.012	-0.006	-0.007
0.790	-0.599	0.458	-0.012	-0.006	-0.008
0.779	-0.602	0.475	-0.012	-0.006	-0.008
0.795	-0.586	0.461	-0.012	-0.005	-0.008
0.793	-0.592	0.468	-0.012	-0.006	-0.007
0.778	-0.577	0.410	-0.012	-0.006	-0.007
0.804	-0.579	0.472	-0.012	-0.006	-0.007
0.776	-0.595	0.434	-0.012	-0.006	-0.007
0.788	-0.589	0.441	-0.012	-0.006	-0.007
0.800	-0.613	0.445	-0.012	-0.006	-0.007
0.780	-0.592	0.472	-0.012	-0.006	-0.007
0.804	-0.591	0.454	-0.012	-0.006	-0.008
0.793	-0.599	0.475	-0.011	-0.005	-0.007
0.785	-0.576	0.451	-0.012	-0.006	-0.007
0.809	-0.604	0.461	-0.012	-0.006	-0.007
0.780	-0.601	0.469	-0.012	-0.006	-0.007
0.796	-0.573	0.437	-0.011	-0.006	-0.007
0.822	-0.618	0.441	-0.011	-0.006	-0.007
0.789	-0.606	0.448	-0.011	-0.006	-0.007
0.812	-0.599	0.472	-0.011	-0.006	-0.007
0.801	-0.625	0.448	-0.011	-0.006	-0.007
0.799	-0.594	0.475	-0.012	-0.006	-0.007
0.830	-0.610	0.481	-0.011	-0.006	-0.007
0.810	-0.602	0.434	-0.012	-0.006	-0.007
0.807	-0.589	0.427	-0.012	-0.005	-0.007
0.798	-0.618	0.424	-0.011	-0.006	-0.007
0.791	-0.604	0.449	-0.012	-0.006	-0.007
0.818	-0.596	0.455	-0.011	-0.006	-0.007
0.797	-0.616	0.448	-0.011	-0.006	-0.007
0.823	-0.602	0.472	-0.012	-0.006	-0.007
0.816	-0.622	0.472	-0.011	-0.006	-0.007
0.802	-0.594	0.461	-0.011	-0.006	-0.007
0.828	-0.611	0.455	-0.012	-0.006	-0.007
0.808	-0.631	0.439	-0.012	-0.006	-0.006
0.819	-0.595	0.451	-0.011	-0.006	-0.007
0.828	-0.626	0.431	-0.011	-0.006	-0.007
0.795	-0.611	0.425	-0.012	-0.006	-0.006
0.832	-0.607	0.438	-0.011	-0.006	-0.007
0.826	-0.642	0.473	-0.012	-0.006	-0.007
0.827	-0.623	0.459	-0.011	-0.006	-0.007
0.852	-0.615	0.465	-0.011	-0.006	-0.007
0.828	-0.632	0.473	-0.011	-0.006	-0.007
0.829	-0.583	0.461	-0.011	-0.006	-0.007
0.837	-0.622	0.448	-0.011	-0.006	-0.007
0.815	-0.606	0.435	-0.012	-0.006	-0.006
0.850	-0.613	0.452	-0.011	-0.006	-0.006
0.823	-0.622	0.483	-0.011	-0.007	-0.006
0.833	-0.617	0.462	-0.011	-0.006	-0.006
0.846	-0.633	0.489	-0.011	-0.006	-0.006
0.826	-0.629	0.462	-0.011	-0.006	-0.007
0.859	-0.620	0.468	-0.011	-0.006	-0.007
0.835	-0.624	0.438	-0.011	-0.006	-0.006
0.835	-0.594	0.431	-0.011	-0.006	-0.006
0.870	-0.640	0.445	-0.011	-0.006	-0.006
0.823	-0.625	0.428	-0.011	-0.006	-0.006
0.858	-0.617	0.441	-0.011	-0.006	-0.006
0.845	-0.650	0.452	-0.011	-0.006	-0.006
0.851	-0.621	0.486	-0.011	-0.006	-0.006
0.874	-0.629	0.468	-0.011	-0.006	-0.007
0.839	-0.625	0.459	-0.011	-0.006	-0.006
0.838	-0.597	0.441	-0.010	-0.005	-0.006
0.858	-0.630	0.445	-0.011	-0.007	-0.006
0.833	-0.626	0.459	-0.011	-0.006	-0.006
0.865	-0.606	0.424	-0.011	-0.006	-0.006
0.842	-0.639	0.442	-0.011	-0.007	-0.006
0.850	-0.630	0.459	-0.011	-0.006	-0.006
0.856	-0.635	0.479	-0.010	-0.006	-0.006
0.850	-0.620	0.458	-0.011	-0.006	-0.006
0.864	-0.628	0.465	-0.011	-0.006	-0.006
0.881	-0.624	0.457	-0.010	-0.006	-0.007
0.858	-0.617	0.437	-0.011	-0.006	-0.006
0.876	-0.639	0.435	-0.011	-0.005	-0.006
0.835	-0.642	0.422	-0.010	-0.006	-0.006
0.871	-0.612	0.434	-0.011	-0.006	-0.006
0.870	-0.642	0.445	-0.011	-0.006	-0.006
0.850	-0.633	0.441	-0.010	-0.007	-0.006
0.880	-0.634	0.468	-0.010	-0.006	-0.006
0.856	-0.642	0.482	-0.010	-0.006	-0.006
0.861	-0.606	0.468	-0.011	-0.006	-0.006
0.865	-0.632	0.434	-0.010	-0.006	-0.006
0.844	-0.637	0.432	-0.011	-0.006	-0.006
0.876	-0.615	0.444	-0.010	-0.006	-0.006
0.865	-0.642	0.424	-0.010	-0.006	-0.006
0.837	-0.641	0.436	-0.011	-0.006	-0.005
0.885	-0.640	0.472	-0.010	-0.006	-0.006
0.877	-0.674	0.472	-0.010	-0.007	-0.006
0.880	-0.630	0.458	-0.010	-0.006	-0.006
0.871	-0.635	0.468	-0.010	-0.006	-0.006
0.874	-0.615	0.421	-0.010	-0.006	-0.006
0.882	-0.639	0.444	-0.010	-0.006	-0.006
0.854	-0.638	0.431	-0.010	-0.006	-0.006
0.873	-0.610	0.417	-0.010	-0.006	-0.006
0.892	-0.653	0.424	-0.010	-0.006	-0.006
0.870	-0.636	0.496	-0.010	-0.007	-0.006
0.894	-0.634	0.444	-0.010	-0.006	-0.006
0.880	-0.646	0.451	-0.010	-0.006	-0.006
0.857	-0.611	0.458	-0.010	-0.006	-0.006
0.902	-0.637	0.478	-0.010	-0.006	-0.006
0.858	-0.639	0.445	-0.010	-0.006	-0.006
0.883	-0.599	0.427	-0.010	-0.006	-0.005
0.887	-0.649	0.417	-0.010	-0.007	-0.005
0.870	-0.637	0.442	-0.010	-0.006	-0.005
0.886	-0.638	0.455	-0.010	-0.006	-0.005
0.883	-0.648	0.441	-0.010	-0.007	-0.005
0.890	-0.638	0.465	-0.010	-0.006	-0.005
0.919	-0.628	0.463	-0.009	-0.006	-0.006
0.883	-0.629	0.434	-0.010	-0.006	-0.006
0.902	-0.648	0.403	-0.010	-0.005	-0.006
0.872	-0.652	0.401	-0.010	-0.006	-0.005
0.891	-0.639	0.431	-0.010	-0.006	-0.006
0.890	-0.636	0.427	-0.010	-0.006	-0.005
0.877	-0.641	0.434	-0.010	-0.007	-0.005
0.905	-0.639	0.441	-0.010	-0.006	-0.005
0.890	-0.652	0.489	-0.009	-0.006	-0.006
0.875	-0.620	0.444	-0.010	-0.006	-0.006
0.906	-0.650	0.461	-0.010	-0.006	-0.006
0.880	-0.649	0.438	-0.010	-0.006	-0.005
0.904	-0.626	0.461	-0.010	-0.006	-0.005
0.909	-0.656	0.390	-0.010	-0.006	-0.005
0.862	-0.659	0.419	-0.010	-0.006	-0.005
0.899	-0.646	0.441	-0.009	-0.006	-0.005
0.897	-0.697	0.462	-0.010	-0.007	-0.006
0.897	-0.648	0.448	-0.009	-0.006	-0.005
0.916	-0.649	0.461	-0.009	-0.006	-0.005
0.893	-0.649	0.417	-0.010	-0.006	-0.005
0.893	-0.644	0.461	-0.009	-0.006	-0.006
0.894	-0.649	0.420	-0.009	-0.006	-0.006
0.904	-0.631	0.383	-0.010	-0.006	-0.005
0.922	-0.661	0.420	-0.009	-0.007	-0.005
0.899	-0.650	0.451	-0.009	-0.007	-0.005
0.904	-0.652	0.421	-0.010	-0.006	-0.005
0.907	-0.671	0.444	-0.009	-0.006	-0.005
0.891	-0.628	0.447	-0.009	-0.006	-0.005
0.926	-0.652	0.492	-0.010	-0.006	-0.006
0.890	-0.655	0.444	-0.009	-0.006	-0.005
0.904	-0.604	0.399	-0.009	-0.006	-0.005
0.917	-0.660	0.413	-0.009	-0.006	-0.005
0.890	-0.650	0.438	-0.009	-0.006	-0.005
0.915	-0.647	0.413	-0.009	-0.006	-0.005
0.916	-0.664	0.430	-0.009	-0.007	-0.005
0.902	-0.656	0.424	-0.009	-0.006	-0.005
0.959	-0.639	0.452	-0.009	-0.006	-0.006
0.909	-0.659	0.437	-0.009	-0.006	-0.005
0.915	-0.658	0.386	-0.009	-0.006	-0.005
0.916	-0.665	0.420	-0.009	-0.006	-0.005
0.913	-0.649	0.420	-0.009	-0.006	-0.005
0.919	-0.632	0.399	-0.009	-0.006	-0.005
0.891	-0.666	0.386	-0.009	-0.007	-0.005
0.915	-0.655	0.420	-0.009	-0.006	-0.005
0.917	-0.671	0.468	-0.008	-0.006	-0.005
0.910	-0.661	0.447	-0.009	-0.007	-0.005
0.928	-0.654	0.437	-0.009	-0.006	-0.005
0.914	-0.669	0.437	-0.009	-0.006	-0.005
0.914	-0.638	0.427	-0.009	-0.006	-0.005
0.934	-0.667	0.372	-0.009	-0.006	-0.005
0.892	-0.670	0.408	-0.009	-0.006	-0.004
0.929	-0.652	0.430	-0.009	-0.006	-0.005
0.923	-0.693	0.424	-0.009	-0.007	-0.005
0.910	-0.665	0.379	-0.009	-0.007	-0.005
0.938	-0.661	0.423	-0.009	-0.006	-0.005
0.916	-0.679	0.424	-0.009	-0.006	-0.005
0.903	-0.650	0.447	-0.009	-0.006	-0.005
0.931	-0.660	0.440	-0.008	-0.006	-0.005
0.916	-0.651	0.393	-0.009	-0.006	-0.005
0.931	-0.644	0.426	-0.008	-0.006	-0.005
0.917	-0.656	0.389	-0.008	-0.006	-0.005
0.890	-0.674	0.377	-0.009	-0.006	-0.004
0.932	-0.669	0.420	-0.008	-0.006	-0.005
0.929	-0.665	0.434	-0.009	-0.007	-0.005
0.932	-0.659	0.448	-0.009	-0.006	-0.005
0.936	-0.675	0.440	-0.008	-0.006	-0.005
0.932	-0.650	0.420	-0.008	-0.006	-0.005
0.948	-0.682	0.406	-0.009	-0.006	-0.005
0.929	-0.663	0.403	-0.008	-0.006	-0.005
0.934	-0.645	0.365	-0.009	-0.006	-0.005
0.950	-0.680	0.396	-0.008	-0.006	-0.004
0.923	-0.672	0.396	-0.008	-0.007	-0.005
0.955	-0.654	0.405	-0.008	-0.006	-0.005
0.934	-0.696	0.414	-0.008	-0.006	-0.005
0.928	-0.663	0.399	-0.008	-0.006	-0.005
0.958	-0.660	0.415	-0.008	-0.007	-0.005
0.934	-0.674	0.416	-0.008	-0.006	-0.005
0.928	-0.627	0.385	-0.008	-0.006	-0.005
0.943	-0.673	0.389	-0.008	-0.006	-0.005
0.920	-0.671	0.376	-0.008	-0.006	-0.005
0.942	-0.658	0.382	-0.008	-0.006	-0.004
0.958	-0.702	0.379	-0.008	-0.007	-0.004
0.933	-0.675	0.372	-0.008	-0.006	-0.005
0.940	-0.688	0.406	-0.008	-0.006	-0.005
0.928	-0.686	0.392	-0.008	-0.006	-0.005
0.955	-0.675	0.375	-0.008	-0.006	-0.005
0.949	-0.676	0.402	-0.008	-0.006	-0.005
0.944	-0.662	0.386	-0.008	-0.006	-0.005
0.945	-0.671	0.362	-0.008	-0.006	-0.005
0.930	-0.685	0.327	-0.007	-0.007	-0.005
0.946	-0.668	0.372	-0.008	-0.006	-0.004
0.954	-0.688	0.386	-0.008	-0.006	-0.004
0.936	-0.685	0.372	-0.008	-0.007	-0.005
0.960	-0.674	0.375	-0.008	-0.006	-0.005
0.953	-0.694	0.409	-0.007	-0.006	-0.005
0.936	-0.659	0.392	-0.008	-0.006	-0.005
0.957	-0.688	0.389	-0.008	-0.006	-0.005
0.936	-0.691	0.369	-0.008	-0.006	-0.004
0.946	-0.659	0.361	-0.008	-0.006	-0.005
0.966	-0.690	0.355	-0.008	-0.006	-0.004
0.919	-0.695	0.339	-0.008	-0.006	-0.004
0.964	-0.685	0.378	-0.008	-0.006	-0.005
0.959	-0.708	0.382	-0.008	-0.006	-0.005
0.959	-0.681	0.365	-0.008	-0.006	-0.005
0.974	-0.681	0.364	-0.007	-0.006	-0.005
0.949	-0.690	0.379	-0.008	-0.006	-0.005
0.959	-0.673	0.375	-0.007	-0.006	-0.005
0.957	-0.682	0.351	-0.007	-0.006	-0.005
0.950	-0.679	0.300	-0.008	-0.006	-0.004
0.971	-0.693	0.338	-0.008	-0.006	-0.004
0.962	-0.691	0.358	-0.007	-0.007	-0.004
0.961	-0.680	0.344	-0.008	-0.006	-0.004
0.963	-0.699	0.379	-0.007	-0.006	-0.004
0.967	-0.701	0.368	-0.007	-0.006	-0.005
0.973	-0.684	0.365	-0.008	-0.006	-0.005
0.963	-0.700	0.362	-0.008	-0.006	-0.004
0.966	-0.668	0.324	-0.007	-0.006	-0.004
0.982	-0.707	0.324	-0.007	-0.006	-0.004
0.951	-0.688	0.321	-0.007	-0.006	-0.004
0.964	-0.690	0.331	-0.007	-0.006	-0.004
0.977	-0.713	0.334	-0.007	-0.006	-0.004
0.967	-0.696	0.355	-0.008	-0.007	-0.004
1.008	-0.684	0.356	-0.007	-0.006	-0.005
0.967	-0.690	0.348	-0.007	-0.006	-0.004
0.964	-0.669	0.316	-0.007	-0.005	-0.005
0.970	-0.689	0.347	-0.007	-0.006	-0.005
0.958	-0.695	0.300	-0.007	-0.006	-0.004
0.973	-0.676	0.313	-0.007	-0.005	-0.004
0.964	-0.708	0.310	-0.007	-0.006	-0.004
0.970	-0.694	0.334	-0.007	-0.006	-0.004
0.978	-0.703	0.344	-0.007	-0.006	-0.005
0.968	-0.695	0.320	-0.007	-0.006	-0.004
0.987	-0.704	0.334	-0.008	-0.005	-0.004
0.998	-0.699	0.329	-0.007	-0.006	-0.005
0.985	-0.686	0.320	-0.007	-0.005	-0.005
0.985	-0.702	0.286	-0.007	-0.005	-0.004
0.959	-0.710	0.293	-0.007	-0.006	-0.004
0.986	-0.694	0.313	-0.007	-0.005	-0.004
0.987	-0.715	0.313	-0.007	-0.006	-0.004
0.972	-0.703	0.300	-0.007	-0.006	-0.004
0.999	-0.705	0.313	-0.007	-0.006	-0.004
0.976	-0.716	0.340	-0.007	-0.005	-0.004
0.977	-0.677	0.302	-0.007	-0.005	-0.005
0.984	-0.707	0.303	-0.007	-0.006	-0.004
0.972	-0.699	0.293	-0.007	-0.005	-0.004
0.991	-0.695	0.299	-0.007	-0.005	-0.004
0.990	-0.710	0.275	-0.007	-0.006	-0.004
0.962	-0.718	0.267	-0.007	-0.005	-0.004
0.993	-0.711	0.309	-0.006	-0.006	-0.004
0.984	-0.752	0.300	-0.007	-0.006	-0.005
0.999	-0.703	0.306	-0.007	-0.005	-0.004
1.003	-0.709	0.309	-0.006	-0.005	-0.004
0.988	-0.697	0.258	-0.007	-0.005	-0.004
1.000	-0.717	0.292	-0.007	-0.005	-0.005
0.983	-0.710	0.265	-0.006	-0.005	-0.004
0.985	-0.695	0.224	-0.007	-0.006	-0.004
1.009	-0.730	0.272	-0.006	-0.006	-0.004
0.980	-0.712	0.317	-0.007	-0.006	-0.004
1.004	-0.713	0.282	-0.006	-0.005	-0.004
0.987	-0.717	0.272	-0.006	-0.005	-0.004
0.978	-0.698	0.265	-0.006	-0.005	-0.004
1.008	-0.709	0.316	-0.007	-0.005	-0.004
0.980	-0.714	0.269	-0.006	-0.005	-0.004
0.999	-0.670	0.261	-0.006	-0.005	-0.004
1.002	-0.729	0.245	-0.006	-0.005	-0.004
0.979	-0.724	0.259	-0.007	-0.005	-0.004
0.998	-0.706	0.238	-0.007	-0.005	-0.004
0.997	-0.732	0.252	-0.006	-0.006	-0.004
0.996	-0.720	0.265	-0.007	-0.005	-0.004
1.038	-0.708	0.284	-0.006	-0.005	-0.005
0.980	-0.721	0.255	-0.006	-0.005	-0.004
0.996	-0.717	0.211	-0.007	-0.004	-0.004
0.985	-0.720	0.227	-0.006	-0.005	-0.004
0.997	-0.706	0.245	-0.006	-0.005	-0.004
0.998	-0.699	0.221	-0.006	-0.005	-0.004
0.979	-0.729	0.211	-0.006	-0.005	-0.004
1.008	-0.718	0.231	-0.006	-0.005	-0.004
0.996	-0.744	0.299	-0.005	-0.005	-0.004
0.990	-0.718	0.255	-0.006	-0.005	-0.004
1.023	-0.723	0.254	-0.006	-0.005	-0.004
0.984	-0.733	0.238	-0.006	-0.005	-0.004
0.993	-0.704	0.248	-0.006	-0.005	-0.004
1.010	-0.731	0.183	-0.006	-0.005	-0.004
0.969	-0.740	0.205	-0.006	-0.005	-0.004
1.020	-0.719	0.203	-0.006	-0.005	-0.004
1.002	-0.765	0.228	-0.006	-0.005	-0.004
1.004	-0.719	0.214	-0.006	-0.005	-0.004
1.016	-0.721	0.234	-0.006	-0.005	-0.004
1.004	-0.721	0.220	-0.006	-0.005	-0.004
0.992	-0.709	0.223	-0.006	-0.004	-0.004
1.005	-0.727	0.200	-0.006	-0.005	-0.004
1.008	-0.709	0.169	-0.006	-0.005	-0.004
1.019	-0.726	0.214	-0.006	-0.005	-0.004
1.006	-0.731	0.234	-0.006	-0.006	-0.004
0.999	-0.732	0.204	-0.006	-0.005	-0.004
1.009	-0.741	0.231	-0.005	-0.005	-0.004
0.990	-0.717	0.237	-0.006	-0.005	-0.004
1.032	-0.726	0.272	-0.006	-0.004	-0.004
1.003	-0.728	0.213	-0.005	-0.005	-0.004
1.007	-0.689	0.196	-0.006	-0.004	-0.004
1.016	-0.747	0.183	-0.005	-0.004	-0.004
0.998	-0.734	0.197	-0.006	-0.005	-0.004
1.013	-0.714	0.166	-0.006	-0.005	-0.004
1.018	-0.746	0.173	-0.005	-0.005	-0.003
1.013	-0.729	0.207	-0.005	-0.005	-0.004
1.057	-0.712	0.201	-0.005	-0.005	-0.004
1.012	-0.732	0.186	-0.005	-0.005	-0.004
1.013	-0.728	0.162	-0.006	-0.004	-0.004
1.018	-0.741	0.172	-0.005	-0.005	-0.004
1.007	-0.723	0.186	-0.005	-0.005	-0.004
1.021	-0.692	0.155	-0.005	-0.004	-0.003
0.987	-0.737	0.149	-0.005	-0.005	-0.003
1.009	-0.733	0.173	-0.005	-0.005	-0.004
1.008	-0.743	0.224	-0.005	-0.004	-0.004
1.015	-0.740	0.176	-0.005	-0.005	-0.003
1.024	-0.740	0.166	-0.005	-0.004	-0.004
1.010	-0.754	0.190	-0.005	-0.004	-0.004
1.009	-0.717	0.200	-0.005	-0.004	-0.004
1.025	-0.750	0.135	-0.005	-0.003	-0.004
0.992	-0.746	0.160	-0.005	-0.004	-0.003
1.025	-0.723	0.169	-0.005	-0.004	-0.003
1.021	-0.772	0.142	-0.005	-0.005	-0.004
1.005	-0.731	0.142	-0.005	-0.004	-0.003
1.034	-0.737	0.165	-0.005	-0.004	-0.004
1.022	-0.759	0.169	-0.005	-0.005	-0.004
1.010	-0.718	0.175	-0.005	-0.004	-0.004
1.037	-0.729	0.165	-0.005	-0.004	-0.004
1.011	-0.723	0.132	-0.005	-0.004	-0.004
1.033	-0.718	0.141	-0.005	-0.004	-0.003
1.010	-0.735	0.162	-0.005	-0.005	-0.003
0.989	-0.745	0.140	-0.005	-0.004	-0.003
1.031	-0.747	0.152	-0.004	-0.004	-0.003
1.015	-0.733	0.183	-0.005	-0.005	-0.004
1.046	-0.735	0.210	-0.005	-0.004	-0.004
1.020	-0.750	0.162	-0.005	-0.004	-0.004
1.015	-0.714	0.125	-0.005	-0.004	-0.003
1.035	-0.754	0.132	-0.005	-0.004	-0.003
1.010	-0.743	0.139	-0.005	-0.004	-0.003
1.036	-0.723	0.087	-0.005	-0.004	-0.003
1.033	-0.761	0.105	-0.005	-0.004	-0.003
1.013	-0.743	0.128	-0.005	-0.004	-0.003
1.060	-0.727	0.140	-0.004	-0.004	-0.004
1.018	-0.753	0.145	-0.004	-0.004	-0.003
1.025	-0.740	0.111	-0.005	-0.004	-0.003
1.042	-0.734	0.141	-0.004	-0.004	-0.004
1.024	-0.740	0.121	-0.004	-0.004	-0.003
1.018	-0.690	0.090	-0.004	-0.003	-0.003
1.018	-0.745	0.084	-0.004	-0.004	-0.003
1.023	-0.746	0.108	-0.005	-0.004	-0.003
1.031	-0.738	0.152	-0.004	-0.003	-0.003
1.031	-0.760	0.111	-0.004	-0.004	-0.003
1.025	-0.745	0.115	-0.004	-0.004	-0.003
1.029	-0.755	0.145	-0.004	-0.004	-0.003
1.022	-0.737	0.124	-0.004	-0.004	-0.003
1.043	-0.755	0.063	-0.004	-0.003	-0.003
1.012	-0.753	0.108	-0.004	-0.004	-0.003
1.032	-0.734	0.097	-0.005	-0.004	-0.003
1.035	-0.755	0.077	-0.004	-0.003	-0.003
1.011	-0.756	0.043	-0.004	-0.004	-0.003
1.034	-0.747	0.091	-0.004	-0.004	-0.003
1.040	-0.773	0.101	-0.004	-0.004	-0.003
1.006	-0.733	0.118	-0.004	-0.004	-0.003
1.054	-0.744	0.111	-0.004	-0.004	-0.003
1.034	-0.758	0.108	-0.004	-0.004	-0.003
1.032	-0.725	0.104	-0.004	-0.003	-0.003
1.038	-0.752	0.080	-0.004	-0.003	-0.003
0.996	-0.763	0.065	-0.005	-0.003	-0.002
1.036	-0.734	0.097	-0.004	-0.003	-0.003
1.039	-0.760	0.101	-0.004	-0.004	-0.003
1.022	-0.756	0.064	-0.004	-0.003	-0.003
1.044	-0.760	0.118	-0.004	-0.004	-0.003
1.036	-0.771	0.087	-0.004	-0.004	-0.003
1.049	-0.751	0.073	-0.004	-0.003	-0.003
1.049	-0.740	0.083	-0.004	-0.004	-0.003
1.034	-0.736	0.057	-0.005	-0.003	-0.003
1.051	-0.749	0.070	-0.004	-0.003	-0.003
1.036	-0.760	0.050	-0.004	-0.003	-0.003
1.037	-0.743	0.064	-0.004	-0.003	-0.003
1.055	-0.765	0.070	-0.004	-0.003	-0.002
1.029	-0.753	0.087	-0.004	-0.004	-0.003
1.062	-0.751	0.066	-0.004	-0.003	-0.003
1.035	-0.771	0.084	-0.003	-0.003	-0.003
1.030	-0.738	0.057	-0.004	-0.003	-0.003
1.049	-0.761	0.091	-0.004	-0.003	-0.003
1.026	-0.759	0.064	-0.004	-0.003	-0.003
1.045	-0.731	0.050	-0.004	-0.003	-0.002
1.068	-0.785	0.036	-0.004	-0.003	-0.002
1.034	-0.765	0.060	-0.004	-0.003	-0.002
1.041	-0.752	0.070	-0.004	-0.003	-0.002
1.042	-0.783	0.057	-0.004	-0.003	-0.003
1.047	-0.759	0.081	-0.004	-0.003	-0.002
1.061	-0.747	0.083	-0.003	-0.003	-0.003
1.044	-0.750	0.043	-0.004	-0.003	-0.003
1.045	-0.743	0.036	-0.004	-0.002	-0.002
1.023	-0.764	0.029	-0.003	-0.003	-0.002
1.041	-0.760	0.026	-0.004	-0.003	-0.002
1.053	-0.758	0.030	-0.004	-0.003	-0.002
1.021	-0.766	0.033	-0.003	-0.004	-0.002
1.048	-0.753	0.060	-0.004	-0.003	-0.002
1.040	-0.780	0.070	-0.003	-0.003	-0.002
1.047	-0.748	0.039	-0.004	-0.003	-0.002
1.052	-0.763	0.060	-0.004	-0.002	-0.002
1.044	-0.764	0.033	-0.004	-0.003	-0.002
1.048	-0.754	0.033	-0.003	-0.003	-0.002
1.064	-0.781	0.009	-0.004	-0.002	-0.002
1.027	-0.768	0.003	-0.003	-0.003	-0.002
1.053	-0.750	0.029	-0.003	-0.003	-0.002
1.042	-0.784	0.023	-0.003	-0.003	-0.002
1.046	-0.769	0.043	-0.003	-0.003	-0.002
1.069	-0.753	0.042	-0.003	-0.003	-0.002
1.054	-0.771	0.047	-0.003	-0.003	-0.002
1.053	-0.744	0.053	-0.003	-0.002	-0.002
1.049	-0.766	0.022	-0.003	-0.003	-0.002
1.027	-0.758	-0.021	-0.004	-0.003	-0.002
1.066	-0.751	0.026	-0.003	-0.002	-0.002
1.038	-0.759	0.016	-0.003	-0.003	-0.002
1.039	-0.769	0.006	-0.003	-0.002	-0.002
1.054	-0.775	0.040	-0.003	-0.003	-0.002
1.035	-0.790	0.037	-0.003	-0.003	-0.002
1.070	-0.767	0.026	-0.003	-0.002	-0.002
1.048	-0.767	0.012	-0.003	-0.002	-0.002
1.052	-0.743	-0.022	-0.003	-0.002	-0.002
1.069	-0.770	0.016	-0.003	-0.002	-0.002
1.050	-0.770	0.005	-0.003	-0.003	-0.002
1.046	-0.753	-0.021	-0.003	-0.002	-0.002
1.065	-0.787	-0.018	-0.003	-0.003	-0.002
1.054	-0.757	0.050	-0.003	-0.003	-0.002
1.068	-0.766	0.032	-0.003	-0.002	-0.002
1.052	-0.774	0.019	-0.003	-0.003	-0.002
1.051	-0.753	-0.001	-0.003	-0.002	-0.002
1.070	-0.774	0.029	-0.003	-0.002	-0.002
1.043	-0.771	0.010	-0.003	-0.002	-0.001
1.053	-0.743	-0.022	-0.003	-0.002	-0.001
1.047	-0.776	-0.021	-0.003	-0.003	-0.001
1.052	-0.769	-0.001	-0.003	-0.002	-0.002
1.052	-0.768	0.016	-0.002	-0.002	-0.002
1.052	-0.771	0.003	-0.003	-0.003	-0.001
1.052	-0.768	0.020	-0.003	-0.002	-0.002
1.078	-0.762	0.018	-0.002	-0.002	-0.002
1.057	-0.756	-0.005	-0.003	-0.002	-0.002
1.059	-0.770	-0.039	-0.003	-0.001	-0.002
1.032	-0.778	-0.035	-0.003	-0.002	-0.001
1.059	-0.760	-0.011	-0.003	-0.002	-0.002
1.065	-0.763	-0.011	-0.003	-0.002	-0.001
1.035	-0.774	-0.038	-0.003	-0.002	-0.001
1.071	-0.766	0.012	-0.003	-0.002	-0.002
1.046	-0.787	0.050	-0.002	-0.002	-0.002
1.044	-0.760	-0.008	-0.003	-0.002	-0.002
1.067	-0.768	-0.008	-0.003	-0.002	-0.002
1.035	-0.782	-0.028	-0.003	-0.002	-0.001
1.058	-0.757	-0.035	-0.002	-0.002	-0.001
1.059	-0.775	-0.032	-0.003	-0.002	-0.001
1.036	-0.779	-0.037	-0.003	-0.002	-0.001
1.055	-0.770	-0.028	-0.002	-0.002	-0.001
1.054	-0.816	-0.004	-0.003	-0.002	-0.002
1.065	-0.774	-0.028	-0.003	-0.002	-0.001
1.059	-0.773	-0.015	-0.002	-0.002	-0.001
1.044	-0.763	-0.025	-0.003	-0.002	-0.001
1.047	-0.753	-0.018	-0.003	-0.002	-0.002
1.052	-0.780	-0.025	-0.002	-0.002	-0.001
1.069	-0.752	-0.069	-0.003	-0.002	-0.001
1.078	-0.780	-0.018	-0.002	-0.002	-0.001
1.051	-0.771	0.003	-0.002	-0.003	-0.001
1.050	-0.771	-0.038	-0.003	-0.002	-0.001
1.060	-0.780	-0.014	-0.002	-0.002	-0.001
1.043	-0.753	0.009	-0.002	-0.002	-0.001
1.082	-0.765	0.047	-0.003	-0.001	-0.001
1.055	-0.775	-0.028	-0.003	-0.002	-0.001
1.064	-0.725	-0.056	-0.002	-0.002	-0.001
1.063	-0.784	-0.045	-0.002	-0.001	-0.001
1.048	-0.775	-0.045	-0.003	-0.002	-0.001
1.067	-0.763	-0.066	-0.003	-0.002	-0.001
1.070	-0.797	-0.041	-0.002	-0.002	-0.001
1.056	-0.758	-0.025	-0.002	-0.002	-0.001
1.095	-0.764	-0.009	-0.002	-0.002	-0.002
1.045	-0.777	-0.045	-0.002	-0.002	-0.001
1.053	-0.768	-0.045	-0.002	-0.001	-0.001
1.067	-0.777	-0.032	-0.002	-0.002	-0.001
1.065	-0.765	-0.032	-0.002	-0.002	-0.001
1.066	-0.726	-0.052	-0.002	-0.001	-0.001
1.051	-0.779	-0.076	-0.002	-0.002	-0.001
1.045	-0.784	-0.048	-0.002	-0.001	-0.001
1.064	-0.784	0.002	-0.002	-0.002	-0.001
1.062	-0.792	-0.038	-0.002	-0.002	-0.001
1.072	-0.773	-0.039	-0.002	-0.002	-0.001
1.069	-0.794	-0.011	-0.002	-0.002	-0.001
1.051	-0.757	-0.028	-0.002	-0.002	-0.001
1.071	-0.777	-0.100	-0.002	-0.001	-0.001
1.042	-0.780	-0.061	-0.002	-0.002	-0.001
1.063	-0.769	-0.062	-0.002	-0.002	-0.001
1.070	-0.797	-0.065	-0.002	-0.002	-0.001
1.038	-0.779	-0.083	-0.002	-0.002	-0.001
1.071	-0.782	-0.055	-0.002	-0.002	-0.001
1.065	-0.801	-0.048	-0.002	-0.002	-0.001
1.036	-0.758	-0.032	-0.002	-0.001	-0.001
1.082	-0.768	-0.036	-0.002	-0.002	-0.001
1.063	-0.776	-0.059	-0.002	-0.002	-0.001
1.063	-0.748	-0.039	-0.002	-0.001	-0.001
1.060	-0.776	-0.059	-0.002	-0.002	-0.001
1.027	-0.785	-0.060	-0.002	-0.001	-0.000
1.077	-0.776	-0.042	-0.002	-0.001	-0.001
1.063	-0.774	-0.018	-0.002	-0.002	-0.001
1.068	-0.776	-0.024	-0.002	-0.001	-0.001
1.071	-0.788	-0.038	-0.002	-0.001	-0.001
1.060	-0.761	-0.045	-0.002	-0.001	-0.001
1.084	-0.779	-0.045	-0.002	-0.001	-0.001
1.066	-0.774	-0.045	-0.002	-0.001	-0.001
1.071	-0.756	-0.107	-0.003	-0.001	-0.001
1.081	-0.786	-0.082	-0.002	-0.001	-0.000
1.060	-0.777	-0.055	-0.002	-0.002	-0.001
1.087	-0.763	-0.056	-0.002	-0.001	-0.001
1.067	-0.798	-0.045	-0.002	-0.001	-0.001
1.065	-0.773	-0.062	-0.002	-0.001	-0.001
1.090	-0.777	-0.046	-0.001	-0.001	-0.001
1.063	-0.776	-0.028	-0.002	-0.001	-0.001
1.068	-0.739	-0.083	-0.002	-0.001	-0.000
1.056	-0.780	-0.066	-0.001	-0.002	-0.001
1.050	-0.790	-0.044	-0.002	-0.001	-0.000
1.071	-0.767	-0.045	-0.001	-0.001	-0.000
1.077	-0.798	-0.069	-0.002	-0.002	-0.000
1.073	-0.777	-0.076	-0.002	-0.002	-0.000
1.061	-0.797	-0.021	-0.001	-0.001	-0.001
1.057	-0.782	-0.045	-0.002	-0.001	-0.001
1.075	-0.778	-0.076	-0.002	-0.000	-0.001
1.056	-0.780	-0.048	-0.002	-0.001	-0.001
1.064	-0.762	-0.066	-0.002	-0.001	-0.001
1.077	-0.790	-0.079	-0.002	-0.001	-0.001
1.043	-0.786	-0.127	-0.001	-0.001	-0.000
1.073	-0.774	-0.076	-0.002	-0.001	-0.000
1.072	-0.800	-0.045	-0.002	-0.001	-0.001
1.047	-0.764	-0.052	-0.001	-0.001	-0.001
1.086	-0.774	-0.056	-0.002	-0.001	-0.001
1.059	-0.782	-0.055	-0.002	-0.001	-0.000
1.058	-0.748	-0.049	-0.001	-0.001	-0.001
1.077	-0.772	-0.056	-0.002	-0.001	-0.001
1.027	-0.794	-0.088	-0.002	-0.001	0.000
1.074	-0.776	-0.062	-0.002	-0.001	-0.000
1.072	-0.788	-0.048	-0.002	-0.001	-0.000
1.052	-0.783	-0.068	-0.002	-0.001	-0.000
1.083	-0.786	-0.055	-0.001	-0.001	-0.000
1.061	-0.798	-0.045	-0.002	-0.001	-0.001
1.078	-0.776	-0.049	-0.002	-0.001	-0.001
1.086	-0.763	-0.056	-0.001	-0.001	-0.001
1.069	-0.771	-0.079	-0.002	-0.001	-0.000
1.071	-0.764	-0.066	-0.001	-0.001	-0.000
1.054	-0.773	-0.103	-0.001	-0.001	-0.001
1.064	-0.766	-0.106	-0.002	-0.001	-0.000
1.080	-0.793	-0.069	-0.001	-0.001	-0.000
1.057	-0.769	-0.059	-0.001	-0.001	-0.000
1.084	-0.774	-0.073	-0.001	-0.001	-0.001
1.069	-0.786	-0.059	-0.001	-0.001	-0.001
1.067	-0.764	-0.042	-0.001	-0.001	-0.001
1.082	-0.779	-0.069	-0.001	-0.001	-0.001
1.057	-0.782	-0.052	-0.001	-0.001	-0.000
1.072	-0.737	-0.097	-0.002	-0.001	-0.000
1.094	-0.791	-0.066	-0.001	-0.001	-0.000
1.047	-0.783	-0.096	-0.001	-0.001	-0.000
1.064	-0.771	-0.066	-0.001	-0.001	-0.000
1.069	-0.803	-0.082	-0.001	-0.001	-0.000
1.069	-0.772	-0.035	-0.001	-0.001	-0.000
1.091	-0.766	-0.036	-0.001	-0.001	-0.001
1.059	-0.768	-0.070	-0.001	-0.001	-0.001
1.063	-0.748	-0.097	-0.001	-0.000	-0.000
1.073	-0.775	-0.080	-0.001	-0.001	-0.000
1.062	-0.771	-0.075	-0.002	-0.001	-0.000
1.075	-0.760	-0.086	-0.001	-0.000	-0.000
1.059	-0.778	-0.086	-0.001	-0.001	-0.000
1.059	-0.778	-0.055	-0.002	-0.001	-0.000
1.071	-0.793	-0.035	-0.001	-0.001	-0.001
1.058	-0.776	-0.076	-0.001	-0.001	-0.000
1.079	-0.770	-0.076	-0.001	-0.000	-0.001
1.083	-0.765	-0.056	-0.001	-0.001	-0.001
1.062	-0.758	-0.073	-0.002	-0.001	-0.000
1.081	-0.784	-0.113	-0.001	-0.000	-0.000
1.043	-0.778	-0.103	-0.001	-0.001	-0.000
1.076	-0.765	-0.083	-0.001	-0.001	-0.000
1.070	-0.782	-0.066	-0.001	-0.001	-0.000
1.066	-0.775	-0.076	-0.001	-0.001	-0.000
1.092	-0.770	-0.070	-0.001	-0.001	-0.001
1.059	-0.783	-0.024	-0.001	-0.001	-0.000
1.055	-0.749	-0.053	-0.001	-0.000	-0.001
1.070	-0.769	-0.077	-0.001	-0.001	-0.001
1.053	-0.780	-0.089	-0.001	-0.001	-0.000
1.075	-0.761	-0.080	-0.001	-0.000	-0.000
1.072	-0.776	-0.100	-0.001	-0.001	-0.000
1.032	-0.769	-0.099	-0.001	-0.001	-0.000
1.079	-0.776	-0.042	-0.001	-0.000	-0.000
1.063	-0.817	-0.062	-0.001	-0.001	-0.001
1.078	-0.767	-0.063	-0.001	-0.001	-0.000
1.080	-0.770	-0.063	-0.001	-0.001	-0.000
1.067	-0.757	-0.090	-0.001	-0.001	-0.000
1.059	-0.757	-0.063	-0.001	-0.000	-0.001
1.064	-0.763	-0.083	-0.001	-0.001	-0.001
1.067	-0.741	-0.114	-0.002	-0.001	-0.000
1.083	-0.773	-0.086	-0.001	-0.001	-0.000
1.052	-0.771	-0.042	-0.001	-0.001	-0.000
1.054	-0.774	-0.079	-0.001	-0.001	-0.000
1.071	-0.783	-0.062	-0.001	-0.001	-0.000
1.051	-0.758	-0.080	-0.001	-0.001	-0.001
1.084	-0.766	-0.018	-0.001	-0.000	-0.001
1.067	-0.784	-0.059	-0.001	-0.001	-0.001
1.055	-0.735	-0.114	-0.001	-0.000	-0.000
1.079	-0.774	-0.097	-0.001	-0.000	-0.000
1.049	-0.780	-0.086	-0.001	-0.000	-0.000
1.072	-0.753	-0.124	-0.001	-0.001	-0.000
1.079	-0.781	-0.093	-0.001	-0.001	0.000
1.064	-0.771	-0.097	-0.001	-0.001	-0.000
1.109	-0.757	-0.068	-0.001	-0.001	-0.001
1.072	-0.779	-0.090	-0.001	-0.001	-0.001
1.065	-0.762	-0.097	-0.001	-0.000	-0.001
1.075	-0.768	-0.063	-0.001	-0.001	-0.001
1.068	-0.763	-0.073	-0.001	-0.001	-0.001
1.075	-0.724	-0.108	-0.001	-0.000	-0.000
1.050	-0.774	-0.097	-0.000	-0.001	-0.000
1.058	-0.774	-0.062	-0.001	-0.000	-0.001
1.072	-0.781	-0.046	-0.001	-0.000	-0.001
1.068	-0.772	-0.059	-0.001	-0.001	-0.000
1.073	-0.761	-0.067	-0.001	-0.001	-0.001
1.057	-0.779	-0.042	-0.001	-0.001	-0.001
1.060	-0.754	-0.080	-0.001	-0.000	-0.001
1.076	-0.775	-0.131	-0.001	0.000	-0.001
1.045	-0.774	-0.076	-0.001	-0.001	-0.000
1.073	-0.754	-0.077	-0.001	-0.001	-0.000
1.074	-0.780	-0.104	-0.001	-0.001	-0.001
1.039	-0.778	-0.144	-0.001	-0.001	-0.000
1.069	-0.768	-0.056	-0.001	-0.000	-0.001
1.064	-0.789	-0.070	-0.001	-0.001	-0.001
1.048	-0.747	-0.053	-0.001	-0.000	-0.001
1.079	-0.769	-0.098	-0.001	-0.000	-0.001
1.067	-0.765	-0.073	-0.001	-0.001	-0.001
1.068	-0.740	-0.074	-0.001	-0.000	-0.001
1.065	-0.774	-0.083	-0.001	-0.001	-0.001
1.018	-0.779	-0.102	-0.001	-0.000	0.000
1.080	-0.766	-0.060	-0.001	-0.000	-0.001
1.063	-0.770	-0.063	-0.001	-0.001	-0.001
1.066	-0.763	-0.069	-0.001	-0.000	-0.000
1.074	-0.773	-0.070	-0.001	-0.001	-0.001
1.058	-0.767	-0.070	-0.001	-0.001	-0.001
1.088	-0.762	-0.067	-0.001	-0.000	-0.001
1.071	-0.769	-0.070	-0.001	-0.000	-0.001
1.066	-0.741	-0.128	-0.002	-0.001	-0.001
1.082	-0.767	-0.090	-0.001	-0.000	-0.000
1.050	-0.762	-0.114	-0.001	-0.001	-0.001
1.063	-0.754	-0.094	-0.001	-0.000	-0.001
1.077	-0.782	-0.104	-0.001	-0.001	-0.001
1.048	-0.763	-0.067	-0.001	-0.001	-0.001
1.087	-0.752	-0.061	-0.001	-0.001	-0.001
1.061	-0.766	-0.064	-0.001	-0.000	-0.001
1.065	-0.741	-0.101	-0.001	-0.000	-0.001
1.075	-0.760	-0.081	-0.001	-0.000	-0.001
1.050	-0.761	-0.080	-0.001	-0.000	-0.001
1.072	-0.741	-0.101	-0.001	0.000	-0.001
1.091	-0.790	-0.097	-0.001	-0.001	-0.001
1.059	-0.769	-0.104	-0.001	-0.000	-0.001
1.071	-0.766	-0.074	-0.001	-0.000	-0.001
1.070	-0.780	-0.094	-0.001	-0.001	-0.001
1.073	-0.761	-0.070	-0.001	-0.000	-0.001
1.087	-0.751	-0.082	-0.000	-0.000	-0.001
1.061	-0.752	-0.095	-0.001	-0.000	-0.001
1.066	-0.743	-0.129	-0.001	0.000	-0.001
1.053	-0.765	-0.129	-0.000	-0.001	-0.001
1.061	-0.765	-0.097	-0.001	-0.000	-0.001
1.071	-0.753	-0.088	-0.001	-0.000	-0.001
1.050	-0.762	-0.094	-0.000	-0.001	-0.001
1.070	-0.763	-0.071	-0.001	-0.000	-0.001
1.063	-0.769	-0.061	-0.000	-0.000	-0.001
1.053	-0.737	-0.060	-0.001	-0.000	-0.001
1.090	-0.764	-0.091	-0.001	-0.000	-0.001
1.054	-0.762	-0.098	-0.001	-0.000	-0.001
1.075	-0.736	-0.102	-0.001	-0.000	-0.001
1.074	-0.761	-0.122	-0.001	-0.000	-0.001
1.044	-0.759	-0.124	-0.001	-0.000	-0.001
1.077	-0.756	-0.095	-0.001	-0.000	-0.001
1.065	-0.784	-0.108	-0.001	-0.001	-0.001
1.071	-0.756	-0.081	-0.001	-0.000	-0.001
1.092	-0.752	-0.096	-0.000	-0.000	-0.001
1.058	-0.771	-0.057	-0.000	-0.000	-0.002
1.057	-0.731	-0.065	-0.001	0.000	-0.001
1.065	-0.756	-0.102	-0.001	-0.000	-0.001
1.050	-0.759	-0.108	-0.001	-0.000	-0.001
1.079	-0.741	-0.088	-0.001	-0.000	-0.001
1.072	-0.749	-0.081	-0.001	-0.001	-0.001
1.050	-0.760	-0.101	-0.001	-0.000	-0.001
1.078	-0.758	-0.082	-0.000	-0.000	-0.001
1.052	-0.789	-0.084	-0.001	-0.001	-0.002
1.084	-0.755	-0.085	-0.001	-0.000	-0.001
1.079	-0.758	-0.092	-0.001	-0.000	-0.002
1.064	-0.739	-0.116	-0.001	-0.000	-0.001
1.077	-0.751	-0.082	-0.001	0.000	-0.002
1.062	-0.740	-0.102	-0.000	-0.000	-0.001
1.067	-0.725	-0.140	-0.001	-0.000	-0.001
1.082	-0.759	-0.109	-0.001	-0.000	-0.001
1.065	-0.749	-0.071	-0.000	-0.001	-0.001
1.073	-0.752	-0.109	-0.001	-0.000	-0.002
1.077	-0.761	-0.089	-0.000	-0.001	-0.001
1.047	-0.721	-0.072	-0.001	-0.000	-0.002
1.097	-0.749	-0.051	-0.001	-0.000	-0.002
1.065	-0.754	-0.088	-0.001	-0.000	-0.001
1.072	-0.708	-0.103	-0.001	0.000	-0.001
1.076	-0.760	-0.133	-0.000	-0.000	-0.002
1.051	-0.747	-0.105	-0.001	-0.000	-0.001
1.075	-0.741	-0.143	-0.001	-0.000	-0.001
1.089	-0.756	-0.133	-0.000	-0.001	-0.001
1.066	-0.746	-0.116	-0.001	-0.000	-0.001
1.101	-0.725	-0.091	-0.000	-0.000	-0.002
1.069	-0.757	-0.110	-0.000	-0.000	-0.002
1.067	-0.749	-0.130	-0.001	0.000	-0.002
1.088	-0.742	-0.114	-0.000	-0.000	-0.002
1.067	-0.729	-0.120	-0.001	-0.000	-0.002
1.074	-0.700	-0.141	-0.000	0.000	-0.001
1.056	-0.746	-0.120	-0.000	-0.001	-0.002
1.064	-0.741	-0.123	-0.001	0.000	-0.002
1.067	-0.745	-0.100	0.000	0.000	-0.002
1.074	-0.754	-0.116	-0.000	-0.001	-0.002
1.077	-0.737	-0.130	-0.000	-0.000	-0.002
1.070	-0.757	-0.069	-0.000	-0.000	-0.002
1.057	-0.728	-0.114	-0.000	-0.000	-0.002
1.081	-0.743	-0.154	-0.001	0.001	-0.002
1.065	-0.738	-0.117	-0.000	-0.000	-0.002
1.078	-0.713	-0.127	-0.001	-0.000	-0.002
1.076	-0.745	-0.140	-0.001	0.000	-0.002
1.044	-0.737	-0.178	0.000	-0.000	-0.002
1.070	-0.731	-0.124	-0.000	-0.000	-0.002
1.080	-0.756	-0.117	-0.000	-0.000	-0.002
1.055	-0.730	-0.124	-0.000	-0.000	-0.002
1.084	-0.729	-0.107	-0.000	0.000	-0.002
1.076	-0.740	-0.103	-0.000	-0.000	-0.002
1.060	-0.700	-0.104	-0.000	0.000	-0.002
1.086	-0.729	-0.144	-0.001	0.000	-0.002
1.040	-0.738	-0.143	-0.001	-0.000	-0.002
1.090	-0.721	-0.124	-0.000	0.000	-0.002
1.080	-0.737	-0.144	-0.000	-0.000	-0.002
1.050	-0.738	-0.157	-0.001	0.000	-0.001
1.085	-0.730	-0.138	-0.000	-0.000	-0.002
1.076	-0.746	-0.114	-0.000	-0.000	-0.002
1.086	-0.738	-0.110	-0.000	0.000	-0.002
1.087	-0.726	-0.142	-0.000	0.000	-0.002
1.071	-0.722	-0.172	-0.001	0.000	-0.002
1.075	-0.705	-0.128	-0.000	0.000	-0.002
1.074	-0.728	-0.145	-0.000	-0.000	-0.002
1.063	-0.722	-0.168	-0.001	0.000	-0.002
1.093	-0.732	-0.142	-0.000	-0.000	-0.002
1.073	-0.727	-0.124	-0.000	-0.001	-0.002
1.076	-0.721	-0.138	-0.000	0.000	-0.002
1.082	-0.739	-0.128	0.000	0.000	-0.002
1.059	-0.749	-0.121	-0.001	-0.000	-0.003
1.087	-0.714	-0.132	-0.000	0.001	-0.002
1.075	-0.736	-0.152	-0.000	0.000	-0.002
1.071	-0.699	-0.173	-0.000	0.000	-0.002
1.097	-0.734	-0.169	-0.000	0.000	-0.002
1.067	-0.719	-0.155	-0.000	0.000	-0.002
1.088	-0.702	-0.162	-0.000	-0.000	-0.002
1.088	-0.748	-0.179	-0.000	-0.000	-0.002
1.077	-0.708	-0.118	-0.000	-0.001	-0.002
1.097	-0.715	-0.132	-0.000	-0.000	-0.003
1.078	-0.721	-0.135	-0.000	-0.000	-0.002
1.067	-0.692	-0.156	-0.000	0.001	-0.002
1.095	-0.723	-0.111	-0.000	0.000	-0.003
1.065	-0.727	-0.158	-0.000	0.000	-0.002
1.086	-0.684	-0.163	-0.000	0.000	-0.002
1.078	-0.726	-0.162	-0.000	-0.000	-0.002
1.069	-0.711	-0.145	-0.000	0.000	-0.002
1.090	-0.717	-0.129	-0.000	0.000	-0.002
1.078	-0.718	-0.156	-0.000	-0.000	-0.002
1.089	-0.713	-0.152	-0.001	0.001	-0.002
1.101	-0.704	-0.133	0.000	-0.000	-0.003
1.078	-0.700	-0.170	-0.000	0.000	-0.002
1.096	-0.717	-0.193	-0.000	0.001	-0.002
1.063	-0.714	-0.173	0.000	0.000	-0.002
1.087	-0.699	-0.167	-0.000	-0.000	-0.003
1.081	-0.710	-0.183	-0.000	0.000	-0.002
1.067	-0.706	-0.176	-0.000	-0.000	-0.002
1.090	-0.706	-0.167	0.000	-0.000	-0.003
1.076	-0.730	-0.115	0.000	0.000	-0.003
1.074	-0.697	-0.156	-0.000	0.000	-0.003
1.091	-0.712	-0.163	-0.000	0.000	-0.003
1.069	-0.710	-0.183	-0.000	0.000	-0.002
1.085	-0.690	-0.156	-0.000	0.000	-0.003
1.093	-0.712	-0.183	-0.000	0.000	-0.002
1.051	-0.716	-0.185	-0.000	0.000	-0.002
1.086	-0.709	-0.153	0.000	0.000	-0.002
1.080	-0.752	-0.169	-0.000	-0.000	-0.003
1.083	-0.709	-0.180	-0.000	0.000	-0.003
1.094	-0.707	-0.164	0.000	0.000	-0.003
1.076	-0.711	-0.180	-0.000	-0.000	-0.003
1.078	-0.690	-0.160	-0.000	0.001	-0.003
1.081	-0.698	-0.188	0.000	0.000	-0.003
1.084	-0.670	-0.221	-0.001	0.000	-0.002
1.100	-0.703	-0.190	-0.000	0.000	-0.002
1.067	-0.702	-0.167	0.000	-0.000	-0.003
1.061	-0.704	-0.207	-0.000	0.000	-0.002
1.084	-0.714	-0.153	0.000	-0.000	-0.003
1.067	-0.687	-0.163	0.000	0.000	-0.003
1.111	-0.700	-0.098	-0.001	0.001	-0.003
1.079	-0.695	-0.188	0.000	0.000	-0.003
1.082	-0.666	-0.191	-0.000	0.000	-0.003
1.100	-0.707	-0.184	0.000	0.000	-0.003
1.062	-0.699	-0.197	-0.000	0.001	-0.003
1.081	-0.676	-0.242	-0.000	0.000	-0.003
1.094	-0.721	-0.197	-0.000	-0.000	-0.002
1.084	-0.697	-0.187	-0.000	0.000	-0.003
1.124	-0.687	-0.179	0.000	0.000	-0.003
1.075	-0.706	-0.188	0.000	0.000	-0.003
1.078	-0.686	-0.226	-0.000	0.001	-0.003
1.085	-0.693	-0.209	0.000	0.000	-0.003
1.086	-0.683	-0.208	-0.000	0.000	-0.003
1.081	-0.661	-0.219	0.000	0.001	-0.002
1.068	-0.687	-0.229	0.000	-0.000	-0.003
1.081	-0.698	-0.221	-0.000	0.000	-0.003
1.086	-0.713	-0.171	0.000	0.000	-0.003
1.084	-0.694	-0.188	-0.000	-0.000	-0.003
1.095	-0.697	-0.212	-0.000	0.000	-0.003
1.085	-0.697	-0.174	-0.000	0.000	-0.003
1.080	-0.673	-0.178	0.000	0.000	-0.003
1.095	-0.700	-0.253	-0.000	0.001	-0.003
1.056	-0.699	-0.224	-0.000	0.000	-0.003
1.089	-0.678	-0.205	-0.000	0.000	-0.003
1.088	-0.719	-0.201	0.000	0.000	-0.003
1.073	-0.688	-0.232	0.000	0.000	-0.003
1.093	-0.688	-0.192	-0.000	0.000	-0.003
1.081	-0.713	-0.222	-0.000	-0.000	-0.003
1.062	-0.668	-0.168	-0.000	0.001	-0.003
1.101	-0.689	-0.206	-0.000	0.000	-0.003
1.091	-0.684	-0.242	-0.001	0.000	-0.003
1.089	-0.673	-0.198	-0.000	0.001	-0.003
1.073	-0.680	-0.236	0.000	0.000	-0.003
1.046	-0.695	-0.245	-0.000	0.000	-0.002
1.093	-0.688	-0.205	0.000	0.000	-0.003
1.082	-0.670	-0.175	0.000	-0.000	-0.003
1.106	-0.676	-0.181	-0.000	0.001	-0.003
1.089	-0.689	-0.202	0.000	0.000	-0.003
1.092	-0.657	-0.216	-0.000	0.000	-0.003
1.110	-0.687	-0.223	-0.000	0.001	-0.003
1.083	-0.690	-0.232	-0.000	0.000	-0.003
1.092	-0.661	-0.287	-0.001	0.000	-0.003
1.108	-0.702	-0.260	0.000	0.000	-0.003
1.074	-0.676	-0.236	0.000	0.000	-0.003
1.117	-0.671	-0.223	-0.000	0.000	-0.003
1.099	-0.699	-0.236	-0.000	0.000	-0.003
1.092	-0.669	-0.216	-0.000	0.000	-0.003
1.117	-0.677	-0.234	0.000	0.000	-0.004
1.094	-0.680	-0.216	-0.000	0.000	-0.003
1.090	-0.636	-0.240	0.000	0.001	-0.003
1.093	-0.682	-0.250	0.000	0.000	-0.003
1.074	-0.688	-0.246	-0.000	0.001	-0.003
1.087	-0.663	-0.223	0.000	0.001	-0.003
1.106	-0.688	-0.257	-0.000	-0.000	-0.003
1.092	-0.681	-0.260	0.000	0.000	-0.003
1.103	-0.689	-0.206	0.000	0.000	-0.003
1.082	-0.688	-0.240	0.000	0.000	-0.003
1.100	-0.677	-0.243	-0.000	0.001	-0.003
1.099	-0.672	-0.240	0.000	0.000	-0.003
1.103	-0.654	-0.251	-0.000	0.000	-0.003
1.098	-0.668	-0.260	-0.000	0.001	-0.003
1.067	-0.677	-0.284	0.001	0.000	-0.003
1.095	-0.669	-0.257	-0.000	0.001	-0.003
1.098	-0.692	-0.250	-0.000	0.000	-0.003
1.084	-0.663	-0.220	0.000	-0.000	-0.003
1.118	-0.670	-0.230	0.000	0.000	-0.003
1.091	-0.679	-0.227	0.000	0.000	-0.003
1.081	-0.631	-0.258	0.000	0.001	-0.003
1.110	-0.668	-0.247	-0.000	0.001	-0.003
1.072	-0.682	-0.259	-0.000	0.000	-0.003
1.106	-0.653	-0.247	-0.000	0.001	-0.003
1.110	-0.674	-0.261	-0.000	0.000	-0.003
1.077	-0.685	-0.280	-0.000	0.000	-0.003
1.117	-0.672	-0.254	-0.000	0.001	-0.003
1.101	-0.694	-0.237	0.000	-0.000	-0.003
1.110	-0.669	-0.257	-0.000	0.000	-0.003
1.118	-0.652	-0.248	0.000	0.000	-0.004
1.095	-0.663	-0.268	-0.000	0.000	-0.004
1.100	-0.654	-0.251	0.000	0.001	-0.004
1.094	-0.661	-0.272	0.001	0.000	-0.003
1.085	-0.660	-0.301	-0.000	0.001	-0.003
1.108	-0.675	-0.271	0.000	0.000	-0.003
1.102	-0.659	-0.251	0.000	-0.000	-0.003
1.091	-0.655	-0.281	-0.000	0.001	-0.003
1.114	-0.676	-0.251	0.000	0.000	-0.003
1.098	-0.669	-0.241	0.000	0.000	-0.004
1.126	-0.674	-0.241	-0.000	0.001	-0.004
1.090	-0.669	-0.251	0.000	0.000	-0.004
1.096	-0.638	-0.288	-0.000	0.001	-0.003
1.139	-0.685	-0.278	0.000	0.000	-0.003
1.093	-0.668	-0.285	0.000	0.000	-0.003
1.106	-0.644	-0.279	0.000	0.000	-0.003
1.114	-0.695	-0.281	0.000	0.000	-0.003
1.104	-0.661	-0.244	-0.000	-0.000	-0.003
1.131	-0.647	-0.269	0.001	0.000	-0.004
1.102	-0.662	-0.306	-0.000	0.000	-0.004
1.100	-0.641	-0.292	-0.000	0.001	-0.004
1.104	-0.657	-0.268	0.000	0.000	-0.003
1.084	-0.653	-0.281	-0.000	0.001	-0.003
1.115	-0.643	-0.286	0.000	0.001	-0.003
1.088	-0.660	-0.299	0.000	-0.000	-0.003
1.108	-0.658	-0.292	0.000	0.001	-0.003
1.110	-0.674	-0.244	0.000	0.001	-0.004
1.091	-0.642	-0.265	0.000	0.000	-0.004
1.124	-0.655	-0.265	-0.000	0.001	-0.004
1.123	-0.645	-0.269	-0.000	0.000	-0.004
1.101	-0.622	-0.286	0.000	0.000	-0.004
1.132	-0.665	-0.320	-0.000	0.001	-0.003
1.075	-0.664	-0.301	0.000	0.000	-0.003
1.113	-0.646	-0.306	-0.000	0.000	-0.004
1.113	-0.669	-0.285	-0.000	0.000	-0.004
1.090	-0.655	-0.299	0.000	0.000	-0.003
1.132	-0.655	-0.283	0.000	0.000	-0.004
1.108	-0.659	-0.252	0.000	0.000	-0.004
1.103	-0.627	-0.272	-0.000	0.001	-0.004
1.115	-0.646	-0.283	0.000	0.000	-0.004
1.092	-0.644	-0.326	-0.000	0.001	-0.003
1.114	-0.641	-0.286	0.000	0.001	-0.003
1.111	-0.647	-0.313	0.000	0.000	-0.004
1.092	-0.656	-0.305	-0.000	0.001	-0.003
1.117	-0.660	-0.286	0.000	0.001	-0.004
1.107	-0.701	-0.282	-0.000	0.000	-0.004
1.117	-0.649	-0.282	-0.000	0.001	-0.004
1.120	-0.649	-0.286	0.000	0.001	-0.004
1.108	-0.641	-0.310	-0.000	0.000	-0.004
1.106	-0.639	-0.283	0.000	0.001	-0.004
1.100	-0.649	-0.324	0.000	0.000	-0.004
1.116	-0.621	-0.344	-0.000	0.000	-0.004
1.128	-0.661	-0.299	0.000	0.000	-0.003
1.095	-0.638	-0.258	0.000	-0.000	-0.004
1.112	-0.644	-0.317	0.000	0.001	-0.004
1.116	-0.667	-0.289	0.000	0.000	-0.004
1.101	-0.631	-0.290	0.000	0.000	-0.004
1.137	-0.644	-0.238	-0.001	0.001	-0.004
1.101	-0.653	-0.292	-0.000	0.001	-0.004
1.104	-0.607	-0.324	0.000	0.001	-0.004
1.131	-0.655	-0.306	0.000	0.001	-0.004
1.089	-0.652	-0.306	0.000	0.001	-0.004
1.119	-0.626	-0.351	-0.000	0.000	-0.004
1.138	-0.654	-0.334	0.000	-0.000	-0.004
1.098	-0.647	-0.313	-0.000	0.001	-0.004
1.145	-0.634	-0.301	0.000	0.000	-0.004
1.107	-0.653	-0.303	0.000	0.001	-0.004
1.117	-0.635	-0.341	-0.000	0.001	-0.004
1.115	-0.638	-0.294	0.000	0.001	-0.004
1.112	-0.634	-0.317	-0.000	0.000	-0.004
1.113	-0.599	-0.314	0.000	0.001	-0.003
1.101	-0.643	-0.334	0.001	0.000	-0.003
1.102	-0.645	-0.306	-0.000	0.001	-0.004
1.113	-0.650	-0.276	0.001	0.001	-0.004
1.111	-0.654	-0.320	0.000	0.000	-0.004
1.128	-0.633	-0.314	0.000	0.001	-0.004
1.112	-0.652	-0.300	0.000	0.001	-0.004
1.102	-0.625	-0.300	0.000	0.001	-0.004
1.129	-0.647	-0.365	0.000	0.001	-0.004
1.090	-0.651	-0.323	-0.000	0.001	-0.004
1.134	-0.627	-0.331	-0.000	0.001	-0.004
1.130	-0.655	-0.331	0.000	0.000	-0.004
1.098	-0.646	-0.361	0.001	0.000	-0.003
1.128	-0.643	-0.341	0.000	0.001	-0.004
1.122	-0.652	-0.314	-0.000	0.000	-0.004
1.095	-0.620	-0.297	0.000	0.001	-0.004
1.130	-0.633	-0.314	0.000	0.001	-0.004
1.114	-0.638	-0.327	-0.000	0.001	-0.004
1.121	-0.608	-0.300	0.000	0.001	-0.004
1.112	-0.631	-0.324	0.000	0.001	-0.004
1.089	-0.642	-0.353	-0.000	0.001	-0.003
[truncated: 111,000 more rows]
