# Supplementary material for: Identification of Haptic Based Guiding Using Hard Reins
Source: PLoS One. 2015 Jul 22;10(7):e0132020. doi: 10.1371/journal.pone.0132020 (PMC4511788; doi:10.1371/journal.pone.0132020)
Supplement: S5 File — (ZIP) [file pone.0132020.s005.zip › Exp2_ForceData1/Subject5/path2/T2.csv]

0.851	-0.346	-1.137	0.040	0.006	0.023
0.866	-0.362	-1.115	0.040	0.006	0.023
0.862	-0.350	-1.163	0.039	0.006	0.023
0.867	-0.338	-1.143	0.040	0.006	0.023
0.862	-0.366	-1.149	0.040	0.006	0.023
0.868	-0.339	-1.187	0.039	0.006	0.023
0.864	-0.353	-1.156	0.040	0.006	0.023
0.858	-0.361	-1.180	0.040	0.006	0.023
0.854	-0.362	-1.183	0.039	0.006	0.023
0.869	-0.384	-1.159	0.040	0.006	0.023
0.857	-0.359	-1.084	0.040	0.005	0.023
0.884	-0.357	-1.160	0.040	0.006	0.023
0.875	-0.393	-1.135	0.040	0.006	0.023
0.874	-0.372	-1.122	0.040	0.006	0.023
0.897	-0.364	-1.133	0.040	0.006	0.023
0.873	-0.382	-1.125	0.040	0.006	0.023
0.867	-0.369	-1.136	0.039	0.006	0.023
0.896	-0.370	-1.147	0.040	0.006	0.023
0.869	-0.375	-1.126	0.040	0.006	0.023
0.862	-0.354	-1.173	0.039	0.007	0.023
0.883	-0.361	-1.105	0.039	0.006	0.023
0.864	-0.363	-1.143	0.040	0.006	0.023
0.859	-0.312	-1.164	0.040	0.007	0.023
0.868	-0.371	-1.167	0.040	0.006	0.023
0.852	-0.365	-1.149	0.039	0.006	0.023
0.868	-0.333	-1.163	0.040	0.006	0.023
0.853	-0.378	-1.194	0.040	0.006	0.023
0.843	-0.376	-1.145	0.039	0.006	0.023
0.862	-0.360	-1.183	0.039	0.006	0.023
0.861	-0.380	-1.156	0.040	0.005	0.023
0.852	-0.364	-1.153	0.039	0.006	0.023
0.863	-0.371	-1.143	0.040	0.006	0.023
0.875	-0.390	-1.145	0.039	0.006	0.023
0.863	-0.364	-1.139	0.040	0.006	0.023
0.865	-0.382	-1.139	0.040	0.006	0.023
0.875	-0.374	-1.146	0.039	0.006	0.023
0.879	-0.367	-1.146	0.039	0.006	0.023
0.873	-0.380	-1.122	0.040	0.006	0.023
0.866	-0.369	-1.146	0.039	0.006	0.023
0.873	-0.373	-1.146	0.039	0.007	0.023
0.871	-0.364	-1.129	0.039	0.006	0.023
0.860	-0.350	-1.150	0.039	0.007	0.023
0.871	-0.373	-1.190	0.039	0.007	0.023
0.839	-0.383	-1.158	0.039	0.006	0.023
0.862	-0.348	-1.157	0.039	0.006	0.023
0.866	-0.370	-1.184	0.039	0.007	0.023
0.835	-0.379	-1.172	0.039	0.006	0.023
0.857	-0.357	-1.170	0.039	0.006	0.023
0.860	-0.360	-1.160	0.040	0.006	0.023
0.844	-0.369	-1.173	0.040	0.006	0.023
0.871	-0.364	-1.143	0.040	0.006	0.023
0.869	-0.399	-1.163	0.039	0.006	0.023
0.851	-0.370	-1.170	0.040	0.006	0.023
0.870	-0.371	-1.126	0.040	0.006	0.023
0.863	-0.388	-1.132	0.039	0.006	0.023
0.873	-0.367	-1.132	0.039	0.006	0.023
0.881	-0.371	-1.147	0.040	0.006	0.023
0.865	-0.374	-1.132	0.039	0.006	0.023
0.885	-0.375	-1.118	0.039	0.007	0.023
0.878	-0.373	-1.150	0.039	0.006	0.023
0.860	-0.357	-1.143	0.039	0.006	0.023
0.855	-0.356	-1.136	0.039	0.007	0.022
0.858	-0.370	-1.149	0.039	0.006	0.023
0.859	-0.357	-1.214	0.039	0.006	0.023
0.848	-0.344	-1.150	0.039	0.007	0.023
0.858	-0.375	-1.156	0.039	0.006	0.023
0.861	-0.353	-1.211	0.039	0.006	0.023
0.864	-0.357	-1.153	0.040	0.006	0.023
0.846	-0.376	-1.183	0.039	0.006	0.023
0.846	-0.361	-1.162	0.039	0.007	0.023
0.865	-0.383	-1.142	0.039	0.006	0.023
0.859	-0.368	-1.122	0.040	0.005	0.023
0.867	-0.363	-1.156	0.039	0.006	0.023
0.867	-0.391	-1.152	0.039	0.006	0.023
0.867	-0.373	-1.132	0.039	0.006	0.023
0.872	-0.359	-1.150	0.040	0.006	0.022
0.860	-0.383	-1.135	0.040	0.006	0.023
0.856	-0.365	-1.126	0.039	0.006	0.023
0.880	-0.372	-1.154	0.040	0.006	0.022
0.861	-0.378	-1.136	0.040	0.006	0.023
0.845	-0.361	-1.143	0.039	0.007	0.023
0.880	-0.366	-1.105	0.039	0.007	0.023
0.858	-0.371	-1.156	0.039	0.007	0.023
0.842	-0.317	-1.181	0.040	0.007	0.023
0.861	-0.370	-1.160	0.040	0.006	0.023
0.850	-0.376	-1.155	0.039	0.006	0.023
0.853	-0.328	-1.177	0.040	0.007	0.023
0.853	-0.379	-1.187	0.040	0.006	0.023
0.838	-0.369	-1.163	0.039	0.006	0.023
0.854	-0.358	-1.163	0.039	0.006	0.023
0.856	-0.376	-1.156	0.039	0.006	0.023
0.841	-0.367	-1.162	0.039	0.007	0.023
0.862	-0.378	-1.146	0.039	0.007	0.023
0.876	-0.395	-1.163	0.040	0.006	0.023
0.866	-0.372	-1.160	0.039	0.006	0.023
0.857	-0.373	-1.126	0.040	0.007	0.023
0.868	-0.376	-1.166	0.039	0.006	0.023
0.864	-0.370	-1.160	0.039	0.006	0.023
0.860	-0.383	-1.119	0.040	0.006	0.023
0.868	-0.377	-1.126	0.039	0.006	0.023
0.873	-0.374	-1.132	0.039	0.007	0.023
0.875	-0.372	-1.140	0.040	0.006	0.022
0.859	-0.355	-1.150	0.039	0.006	0.023
0.864	-0.373	-1.201	0.039	0.007	0.023
0.843	-0.381	-1.145	0.039	0.006	0.023
0.858	-0.349	-1.160	0.039	0.007	0.023
0.850	-0.365	-1.187	0.039	0.007	0.023
0.836	-0.375	-1.162	0.039	0.007	0.023
0.865	-0.360	-1.167	0.039	0.006	0.023
0.853	-0.361	-1.174	0.040	0.007	0.023
0.835	-0.376	-1.176	0.039	0.006	0.023
0.863	-0.364	-1.173	0.039	0.007	0.023
0.862	-0.393	-1.156	0.039	0.006	0.023
0.835	-0.376	-1.190	0.040	0.006	0.023
0.855	-0.380	-1.166	0.039	0.006	0.023
0.855	-0.394	-1.152	0.039	0.006	0.023
0.854	-0.371	-1.163	0.039	0.006	0.023
0.871	-0.379	-1.163	0.039	0.006	0.023
0.861	-0.397	-1.132	0.039	0.006	0.023
0.859	-0.366	-1.119	0.039	0.006	0.023
0.872	-0.360	-1.157	0.040	0.007	0.022
0.855	-0.389	-1.115	0.039	0.007	0.023
0.844	-0.358	-1.136	0.039	0.007	0.022
0.867	-0.375	-1.140	0.039	0.006	0.022
0.849	-0.366	-1.180	0.039	0.006	0.023
0.843	-0.348	-1.146	0.039	0.007	0.022
0.857	-0.368	-1.146	0.039	0.007	0.023
0.854	-0.355	-1.201	0.039	0.007	0.023
0.845	-0.340	-1.143	0.039	0.007	0.023
0.849	-0.373	-1.187	0.039	0.007	0.023
0.833	-0.363	-1.200	0.039	0.006	0.023
0.852	-0.364	-1.163	0.039	0.007	0.023
0.840	-0.365	-1.139	0.040	0.006	0.023
0.827	-0.364	-1.196	0.039	0.007	0.023
0.866	-0.382	-1.167	0.039	0.006	0.023
0.845	-0.374	-1.139	0.039	0.006	0.023
0.851	-0.371	-1.159	0.039	0.007	0.023
0.866	-0.385	-1.153	0.039	0.006	0.023
0.865	-0.377	-1.139	0.039	0.006	0.023
0.865	-0.360	-1.140	0.040	0.007	0.022
0.855	-0.386	-1.129	0.040	0.006	0.023
0.851	-0.376	-1.150	0.039	0.006	0.022
0.874	-0.367	-1.098	0.039	0.007	0.023
0.872	-0.376	-1.129	0.039	0.007	0.023
0.849	-0.344	-1.160	0.039	0.007	0.023
0.873	-0.374	-1.119	0.039	0.007	0.022
0.850	-0.375	-1.146	0.039	0.006	0.023
0.858	-0.332	-1.174	0.040	0.007	0.023
0.854	-0.375	-1.170	0.039	0.007	0.023
0.837	-0.376	-1.159	0.039	0.007	0.023
0.852	-0.345	-1.194	0.039	0.007	0.023
0.844	-0.367	-1.174	0.039	0.006	0.023
0.842	-0.370	-1.146	0.039	0.007	0.023
0.857	-0.353	-1.194	0.039	0.006	0.023
0.872	-0.391	-1.163	0.039	0.006	0.023
0.846	-0.368	-1.187	0.040	0.006	0.023
0.855	-0.364	-1.143	0.039	0.006	0.023
0.870	-0.395	-1.159	0.039	0.006	0.023
0.859	-0.379	-1.173	0.039	0.007	0.023
0.854	-0.384	-1.139	0.040	0.007	0.022
0.858	-0.396	-1.170	0.039	0.006	0.023
0.855	-0.369	-1.136	0.039	0.006	0.022
0.890	-0.353	-1.131	0.040	0.006	0.022
0.854	-0.381	-1.136	0.039	0.007	0.023
0.858	-0.378	-1.180	0.039	0.007	0.022
0.859	-0.377	-1.129	0.039	0.007	0.022
0.849	-0.358	-1.160	0.039	0.007	0.022
0.849	-0.368	-1.194	0.039	0.007	0.022
0.843	-0.385	-1.146	0.039	0.007	0.023
0.845	-0.353	-1.163	0.039	0.007	0.022
0.848	-0.352	-1.174	0.039	0.007	0.023
0.825	-0.374	-1.163	0.039	0.007	0.023
0.847	-0.359	-1.167	0.039	0.006	0.022
0.849	-0.354	-1.187	0.039	0.007	0.023
0.817	-0.384	-1.218	0.040	0.006	0.023
0.842	-0.377	-1.163	0.039	0.007	0.023
0.860	-0.384	-1.163	0.039	0.006	0.023
0.836	-0.377	-1.190	0.040	0.006	0.023
0.854	-0.373	-1.143	0.039	0.007	0.022
0.849	-0.400	-1.135	0.039	0.006	0.022
0.860	-0.384	-1.125	0.039	0.006	0.023
0.856	-0.363	-1.133	0.039	0.006	0.022
0.853	-0.395	-1.098	0.040	0.007	0.023
0.833	-0.371	-1.129	0.039	0.007	0.022
0.864	-0.371	-1.133	0.039	0.006	0.022
0.853	-0.382	-1.129	0.039	0.006	0.022
0.841	-0.355	-1.143	0.039	0.007	0.022
0.859	-0.375	-1.119	0.039	0.006	0.022
0.862	-0.377	-1.139	0.039	0.006	0.022
0.839	-0.344	-1.123	0.040	0.007	0.022
0.861	-0.375	-1.153	0.039	0.007	0.022
0.838	-0.375	-1.159	0.039	0.007	0.023
0.841	-0.349	-1.129	0.039	0.007	0.022
0.849	-0.371	-1.156	0.039	0.007	0.022
0.798	-0.387	-1.168	0.039	0.007	0.023
0.849	-0.363	-1.187	0.039	0.006	0.022
0.851	-0.370	-1.167	0.039	0.006	0.023
0.836	-0.386	-1.186	0.039	0.006	0.023
0.852	-0.378	-1.170	0.039	0.006	0.023
0.854	-0.382	-1.129	0.039	0.006	0.023
0.842	-0.375	-1.184	0.039	0.006	0.022
0.848	-0.385	-1.132	0.040	0.007	0.023
0.859	-0.412	-1.122	0.039	0.006	0.022
0.864	-0.366	-1.133	0.039	0.007	0.022
0.861	-0.382	-1.122	0.039	0.006	0.022
0.852	-0.383	-1.136	0.039	0.006	0.022
0.868	-0.377	-1.112	0.039	0.006	0.022
0.866	-0.378	-1.139	0.039	0.006	0.022
0.847	-0.362	-1.133	0.039	0.007	0.022
0.871	-0.371	-1.136	0.039	0.007	0.022
0.849	-0.376	-1.136	0.039	0.007	0.022
0.843	-0.351	-1.171	0.040	0.007	0.022
0.828	-0.358	-1.157	0.039	0.007	0.022
0.847	-0.382	-1.139	0.039	0.006	0.023
0.846	-0.347	-1.218	0.038	0.006	0.022
0.838	-0.371	-1.156	0.039	0.007	0.022
0.833	-0.377	-1.156	0.040	0.006	0.022
0.847	-0.363	-1.194	0.039	0.006	0.022
0.866	-0.383	-1.177	0.039	0.006	0.023
0.833	-0.381	-1.177	0.039	0.006	0.022
0.840	-0.376	-1.170	0.039	0.007	0.023
0.857	-0.408	-1.153	0.039	0.006	0.022
0.848	-0.371	-1.109	0.039	0.006	0.022
0.875	-0.358	-1.151	0.039	0.007	0.022
0.860	-0.405	-1.142	0.039	0.006	0.022
0.856	-0.378	-1.143	0.039	0.006	0.022
0.867	-0.370	-1.144	0.039	0.007	0.022
0.855	-0.385	-1.119	0.039	0.007	0.022
0.843	-0.365	-1.174	0.039	0.007	0.022
0.870	-0.368	-1.133	0.039	0.006	0.022
0.851	-0.373	-1.150	0.039	0.007	0.022
0.834	-0.355	-1.150	0.039	0.007	0.022
0.854	-0.376	-1.129	0.039	0.007	0.022
0.849	-0.368	-1.163	0.039	0.007	0.022
0.843	-0.328	-1.171	0.040	0.007	0.023
0.828	-0.377	-1.184	0.040	0.006	0.022
0.823	-0.361	-1.153	0.039	0.007	0.022
0.841	-0.354	-1.170	0.039	0.007	0.022
0.823	-0.376	-1.197	0.039	0.006	0.022
0.832	-0.375	-1.149	0.039	0.007	0.022
0.851	-0.383	-1.156	0.039	0.006	0.022
0.843	-0.380	-1.139	0.039	0.006	0.023
0.860	-0.367	-1.153	0.039	0.007	0.022
0.850	-0.395	-1.105	0.040	0.007	0.022
0.851	-0.385	-1.167	0.039	0.006	0.022
0.860	-0.369	-1.129	0.039	0.007	0.022
0.839	-0.384	-1.122	0.039	0.006	0.022
0.847	-0.367	-1.153	0.039	0.007	0.022
0.863	-0.368	-1.167	0.039	0.006	0.022
0.837	-0.373	-1.133	0.039	0.006	0.022
0.839	-0.351	-1.143	0.039	0.007	0.022
0.851	-0.383	-1.163	0.039	0.007	0.022
0.841	-0.363	-1.139	0.039	0.006	0.022
0.838	-0.349	-1.157	0.039	0.007	0.022
0.833	-0.373	-1.208	0.039	0.007	0.022
0.805	-0.383	-1.158	0.039	0.007	0.023
0.847	-0.365	-1.153	0.039	0.007	0.022
0.834	-0.375	-1.170	0.039	0.007	0.022
0.804	-0.380	-1.175	0.039	0.007	0.023
0.845	-0.368	-1.167	0.039	0.007	0.022
0.844	-0.381	-1.136	0.039	0.006	0.022
0.820	-0.371	-1.190	0.039	0.007	0.022
0.847	-0.378	-1.143	0.040	0.007	0.022
0.841	-0.414	-1.129	0.039	0.006	0.022
0.847	-0.372	-1.126	0.039	0.007	0.022
0.856	-0.378	-1.143	0.039	0.006	0.022
0.846	-0.389	-1.136	0.039	0.006	0.022
0.857	-0.370	-1.116	0.039	0.007	0.022
0.850	-0.376	-1.129	0.039	0.006	0.022
0.836	-0.363	-1.133	0.039	0.007	0.022
0.859	-0.375	-1.136	0.039	0.007	0.022
0.836	-0.370	-1.139	0.039	0.007	0.022
0.833	-0.354	-1.146	0.039	0.007	0.022
0.826	-0.362	-1.147	0.039	0.007	0.022
0.835	-0.377	-1.142	0.039	0.007	0.022
0.834	-0.346	-1.221	0.038	0.007	0.022
0.845	-0.370	-1.156	0.039	0.007	0.022
0.813	-0.374	-1.167	0.039	0.007	0.022
0.836	-0.354	-1.197	0.039	0.007	0.022
0.851	-0.367	-1.150	0.039	0.007	0.022
0.833	-0.373	-1.191	0.039	0.007	0.022
0.830	-0.370	-1.159	0.039	0.007	0.022
0.852	-0.395	-1.156	0.039	0.006	0.022
0.830	-0.365	-1.112	0.039	0.006	0.022
0.870	-0.360	-1.151	0.039	0.006	0.022
0.849	-0.399	-1.153	0.039	0.006	0.022
0.837	-0.369	-1.146	0.039	0.006	0.022
0.866	-0.362	-1.141	0.039	0.006	0.022
0.843	-0.381	-1.146	0.039	0.007	0.022
0.836	-0.372	-1.167	0.039	0.007	0.022
0.858	-0.375	-1.116	0.039	0.006	0.022
0.840	-0.373	-1.143	0.039	0.007	0.022
0.829	-0.351	-1.164	0.039	0.007	0.022
0.837	-0.378	-1.119	0.039	0.007	0.022
0.837	-0.369	-1.149	0.039	0.007	0.022
0.821	-0.327	-1.153	0.039	0.007	0.022
0.829	-0.378	-1.177	0.039	0.007	0.022
0.815	-0.373	-1.152	0.039	0.007	0.022
0.838	-0.348	-1.177	0.039	0.007	0.022
0.821	-0.382	-1.204	0.039	0.006	0.022
0.815	-0.381	-1.156	0.039	0.007	0.022
0.830	-0.383	-1.156	0.039	0.007	0.022
0.818	-0.389	-1.149	0.039	0.006	0.022
0.832	-0.368	-1.139	0.039	0.007	0.022
0.829	-0.392	-1.116	0.040	0.007	0.022
0.847	-0.398	-1.146	0.039	0.006	0.022
0.842	-0.370	-1.160	0.039	0.007	0.022
0.828	-0.386	-1.136	0.039	0.007	0.022
0.837	-0.377	-1.136	0.039	0.007	0.022
0.852	-0.372	-1.136	0.039	0.007	0.022
0.832	-0.389	-1.116	0.039	0.007	0.022
0.829	-0.373	-1.163	0.039	0.007	0.022
0.847	-0.378	-1.150	0.039	0.007	0.022
0.842	-0.379	-1.140	0.039	0.007	0.022
0.831	-0.364	-1.153	0.039	0.007	0.022
0.840	-0.376	-1.215	0.039	0.007	0.022
0.803	-0.390	-1.172	0.039	0.007	0.022
0.821	-0.358	-1.167	0.039	0.007	0.022
0.829	-0.384	-1.184	0.039	0.007	0.022
0.796	-0.386	-1.172	0.039	0.007	0.022
0.825	-0.374	-1.170	0.039	0.007	0.022
0.833	-0.376	-1.157	0.039	0.007	0.022
0.801	-0.383	-1.187	0.039	0.007	0.022
0.837	-0.377	-1.150	0.039	0.007	0.022
0.826	-0.412	-1.156	0.039	0.007	0.022
0.823	-0.383	-1.177	0.039	0.006	0.022
0.842	-0.384	-1.146	0.039	0.007	0.022
0.824	-0.398	-1.142	0.039	0.006	0.022
0.824	-0.372	-1.136	0.039	0.007	0.022
0.844	-0.382	-1.157	0.039	0.007	0.022
0.830	-0.388	-1.143	0.039	0.007	0.022
0.834	-0.375	-1.122	0.039	0.007	0.022
0.849	-0.368	-1.164	0.039	0.007	0.022
0.825	-0.369	-1.140	0.039	0.007	0.022
0.819	-0.364	-1.137	0.039	0.007	0.021
0.838	-0.383	-1.153	0.039	0.007	0.022
0.825	-0.356	-1.191	0.038	0.007	0.022
0.812	-0.348	-1.177	0.039	0.007	0.022
0.815	-0.381	-1.153	0.039	0.007	0.022
0.826	-0.365	-1.204	0.038	0.007	0.022
0.824	-0.363	-1.156	0.039	0.007	0.022
0.815	-0.377	-1.194	0.039	0.007	0.022
0.810	-0.372	-1.210	0.039	0.007	0.022
0.838	-0.389	-1.177	0.039	0.007	0.022
0.821	-0.373	-1.126	0.039	0.006	0.022
0.825	-0.372	-1.194	0.039	0.007	0.022
0.828	-0.399	-1.163	0.039	0.007	0.022
0.831	-0.366	-1.136	0.039	0.006	0.022
0.833	-0.369	-1.168	0.039	0.007	0.021
0.832	-0.399	-1.153	0.039	0.007	0.022
0.828	-0.387	-1.132	0.039	0.007	0.022
0.853	-0.367	-1.148	0.039	0.007	0.021
0.820	-0.381	-1.136	0.039	0.007	0.022
0.818	-0.369	-1.164	0.039	0.007	0.022
0.844	-0.384	-1.115	0.039	0.007	0.022
0.835	-0.379	-1.140	0.039	0.007	0.022
0.816	-0.322	-1.171	0.039	0.007	0.022
0.833	-0.385	-1.187	0.039	0.007	0.022
0.815	-0.372	-1.152	0.039	0.007	0.022
0.823	-0.340	-1.181	0.039	0.007	0.022
0.814	-0.385	-1.194	0.039	0.007	0.022
0.802	-0.386	-1.159	0.039	0.007	0.022
0.820	-0.361	-1.204	0.039	0.007	0.022
0.818	-0.390	-1.197	0.039	0.006	0.022
0.814	-0.374	-1.180	0.039	0.007	0.022
0.825	-0.375	-1.146	0.039	0.007	0.022
0.841	-0.401	-1.166	0.039	0.007	0.022
0.829	-0.375	-1.181	0.039	0.007	0.022
0.830	-0.390	-1.157	0.039	0.007	0.022
0.838	-0.386	-1.167	0.039	0.007	0.022
0.832	-0.377	-1.156	0.039	0.007	0.022
0.827	-0.384	-1.133	0.039	0.007	0.022
0.824	-0.395	-1.163	0.039	0.007	0.022
0.838	-0.377	-1.146	0.039	0.007	0.022
0.855	-0.372	-1.137	0.039	0.007	0.021
0.817	-0.372	-1.154	0.039	0.007	0.021
0.827	-0.387	-1.207	0.038	0.008	0.022
0.814	-0.386	-1.156	0.039	0.007	0.022
0.826	-0.363	-1.171	0.039	0.007	0.021
0.823	-0.378	-1.211	0.039	0.008	0.021
0.803	-0.387	-1.149	0.039	0.007	0.022
0.830	-0.361	-1.205	0.039	0.007	0.022
0.817	-0.363	-1.204	0.039	0.007	0.022
0.798	-0.388	-1.193	0.039	0.007	0.022
0.811	-0.373	-1.191	0.039	0.007	0.022
0.824	-0.393	-1.177	0.039	0.007	0.022
0.806	-0.373	-1.221	0.039	0.007	0.022
0.827	-0.382	-1.174	0.039	0.007	0.022
0.821	-0.399	-1.173	0.039	0.007	0.022
0.818	-0.369	-1.164	0.039	0.007	0.022
0.833	-0.386	-1.153	0.039	0.007	0.021
0.823	-0.395	-1.156	0.039	0.007	0.021
0.830	-0.380	-1.153	0.039	0.007	0.021
0.841	-0.371	-1.161	0.039	0.007	0.021
0.824	-0.373	-1.123	0.039	0.007	0.022
0.801	-0.370	-1.153	0.039	0.008	0.021
0.826	-0.375	-1.157	0.039	0.007	0.021
0.829	-0.363	-1.201	0.039	0.007	0.022
0.815	-0.352	-1.157	0.039	0.008	0.021
0.819	-0.388	-1.180	0.039	0.007	0.022
0.827	-0.361	-1.208	0.038	0.007	0.022
0.815	-0.348	-1.171	0.039	0.008	0.022
0.808	-0.379	-1.180	0.039	0.007	0.022
0.801	-0.368	-1.190	0.038	0.007	0.022
0.834	-0.385	-1.170	0.039	0.007	0.022
0.811	-0.379	-1.139	0.039	0.006	0.022
0.812	-0.374	-1.184	0.039	0.007	0.022
0.823	-0.390	-1.170	0.039	0.007	0.022
0.821	-0.392	-1.146	0.039	0.006	0.022
0.822	-0.381	-1.174	0.039	0.007	0.021
0.831	-0.400	-1.156	0.039	0.007	0.022
0.815	-0.384	-1.153	0.039	0.007	0.021
0.852	-0.375	-1.178	0.039	0.007	0.021
0.814	-0.399	-1.146	0.039	0.007	0.021
0.809	-0.375	-1.160	0.039	0.007	0.021
0.844	-0.384	-1.115	0.038	0.008	0.021
0.830	-0.388	-1.167	0.039	0.007	0.022
0.812	-0.333	-1.184	0.039	0.008	0.022
0.822	-0.385	-1.170	0.039	0.008	0.021
0.801	-0.389	-1.177	0.039	0.007	0.021
0.814	-0.342	-1.201	0.039	0.008	0.022
0.799	-0.389	-1.194	0.039	0.007	0.021
0.795	-0.385	-1.173	0.039	0.007	0.021
0.819	-0.365	-1.215	0.039	0.008	0.022
0.808	-0.387	-1.173	0.039	0.007	0.022
0.816	-0.380	-1.173	0.038	0.007	0.022
0.816	-0.379	-1.157	0.039	0.007	0.021
0.837	-0.402	-1.201	0.039	0.007	0.022
0.816	-0.387	-1.170	0.039	0.007	0.021
0.812	-0.407	-1.153	0.039	0.007	0.021
0.824	-0.397	-1.170	0.039	0.007	0.022
0.818	-0.381	-1.170	0.039	0.007	0.021
0.824	-0.397	-1.122	0.039	0.007	0.021
0.812	-0.382	-1.170	0.039	0.007	0.021
0.825	-0.385	-1.150	0.039	0.008	0.021
0.825	-0.379	-1.150	0.039	0.007	0.021
0.814	-0.367	-1.167	0.039	0.007	0.021
0.820	-0.384	-1.221	0.039	0.008	0.021
0.796	-0.400	-1.169	0.039	0.007	0.022
0.805	-0.357	-1.174	0.039	0.007	0.021
0.812	-0.377	-1.204	0.039	0.008	0.021
0.788	-0.390	-1.179	0.039	0.008	0.022
0.807	-0.364	-1.187	0.039	0.007	0.021
0.812	-0.368	-1.194	0.039	0.007	0.022
0.779	-0.381	-1.203	0.039	0.007	0.022
0.813	-0.377	-1.163	0.039	0.007	0.021
0.808	-0.408	-1.170	0.039	0.007	0.021
0.793	-0.388	-1.204	0.039	0.007	0.022
0.822	-0.382	-1.174	0.039	0.007	0.021
0.817	-0.398	-1.160	0.039	0.007	0.021
0.813	-0.384	-1.187	0.039	0.007	0.022
0.833	-0.383	-1.154	0.039	0.007	0.021
0.814	-0.408	-1.163	0.039	0.007	0.021
0.826	-0.383	-1.156	0.038	0.007	0.021
0.838	-0.388	-1.174	0.039	0.007	0.021
0.810	-0.399	-1.143	0.039	0.008	0.021
0.790	-0.366	-1.174	0.039	0.008	0.021
0.829	-0.387	-1.164	0.039	0.007	0.021
0.812	-0.375	-1.194	0.039	0.007	0.021
0.815	-0.348	-1.185	0.039	0.008	0.021
0.811	-0.387	-1.170	0.039	0.007	0.021
0.805	-0.371	-1.194	0.038	0.008	0.022
0.805	-0.358	-1.170	0.039	0.008	0.021
0.810	-0.382	-1.208	0.039	0.008	0.021
0.790	-0.377	-1.207	0.038	0.007	0.022
0.807	-0.380	-1.184	0.039	0.007	0.021
0.801	-0.380	-1.157	0.039	0.007	0.021
0.798	-0.394	-1.214	0.039	0.007	0.022
0.812	-0.394	-1.208	0.039	0.007	0.021
0.805	-0.392	-1.142	0.039	0.007	0.022
0.812	-0.373	-1.174	0.039	0.007	0.021
0.821	-0.395	-1.160	0.039	0.007	0.021
0.811	-0.385	-1.156	0.039	0.007	0.021
0.822	-0.374	-1.168	0.039	0.007	0.021
0.816	-0.402	-1.143	0.039	0.007	0.021
0.806	-0.384	-1.157	0.039	0.007	0.021
0.837	-0.383	-1.109	0.038	0.008	0.021
0.814	-0.389	-1.150	0.039	0.007	0.021
0.804	-0.342	-1.184	0.039	0.008	0.022
0.823	-0.394	-1.160	0.039	0.008	0.021
0.796	-0.380	-1.191	0.039	0.008	0.021
0.803	-0.341	-1.205	0.039	0.008	0.022
0.817	-0.394	-1.187	0.039	0.008	0.021
0.793	-0.384	-1.176	0.039	0.008	0.021
0.807	-0.358	-1.218	0.039	0.008	0.021
0.795	-0.384	-1.187	0.039	0.007	0.021
0.797	-0.379	-1.204	0.038	0.007	0.021
0.811	-0.375	-1.211	0.038	0.008	0.021
0.821	-0.403	-1.197	0.039	0.007	0.022
0.799	-0.373	-1.194	0.039	0.008	0.021
0.803	-0.390	-1.191	0.039	0.008	0.021
0.820	-0.392	-1.194	0.039	0.007	0.022
0.813	-0.375	-1.188	0.039	0.007	0.021
0.803	-0.390	-1.150	0.039	0.008	0.021
0.816	-0.397	-1.187	0.039	0.007	0.021
0.812	-0.384	-1.146	0.039	0.008	0.021
0.837	-0.376	-1.148	0.039	0.007	0.021
0.803	-0.378	-1.160	0.039	0.008	0.021
0.809	-0.385	-1.201	0.038	0.009	0.021
0.796	-0.381	-1.157	0.039	0.008	0.021
0.808	-0.362	-1.167	0.038	0.008	0.021
0.804	-0.376	-1.221	0.039	0.008	0.021
0.786	-0.390	-1.173	0.039	0.008	0.021
0.794	-0.364	-1.187	0.038	0.008	0.021
0.795	-0.365	-1.208	0.039	0.008	0.021
0.775	-0.380	-1.217	0.039	0.007	0.021
0.808	-0.372	-1.181	0.039	0.008	0.021
0.802	-0.394	-1.194	0.039	0.008	0.021
0.791	-0.390	-1.242	0.039	0.007	0.021
0.790	-0.382	-1.184	0.039	0.008	0.021
0.801	-0.398	-1.174	0.039	0.007	0.021
0.790	-0.384	-1.187	0.039	0.007	0.021
0.815	-0.382	-1.174	0.039	0.008	0.021
0.793	-0.400	-1.153	0.039	0.007	0.021
0.805	-0.384	-1.157	0.039	0.007	0.021
0.827	-0.370	-1.175	0.039	0.008	0.021
0.798	-0.395	-1.133	0.039	0.008	0.021
0.783	-0.365	-1.154	0.039	0.008	0.021
0.818	-0.386	-1.170	0.039	0.008	0.021
0.802	-0.374	-1.191	0.038	0.007	0.021
0.797	-0.354	-1.168	0.039	0.008	0.021
0.799	-0.385	-1.184	0.039	0.008	0.021
0.792	-0.370	-1.187	0.038	0.008	0.021
0.792	-0.351	-1.174	0.039	0.008	0.021
0.796	-0.379	-1.187	0.039	0.008	0.021
0.778	-0.379	-1.220	0.038	0.008	0.022
0.805	-0.375	-1.201	0.039	0.008	0.021
0.784	-0.369	-1.153	0.039	0.007	0.021
0.779	-0.376	-1.190	0.038	0.008	0.021
0.801	-0.397	-1.173	0.038	0.008	0.021
0.798	-0.384	-1.167	0.039	0.007	0.021
0.794	-0.379	-1.191	0.038	0.008	0.021
0.795	-0.394	-1.180	0.039	0.008	0.021
0.802	-0.385	-1.146	0.039	0.007	0.021
0.814	-0.379	-1.188	0.039	0.008	0.021
0.797	-0.384	-1.157	0.039	0.008	0.021
0.786	-0.383	-1.177	0.039	0.008	0.021
0.815	-0.382	-1.133	0.038	0.008	0.021
0.804	-0.384	-1.167	0.039	0.008	0.021
0.788	-0.339	-1.184	0.039	0.008	0.021
0.808	-0.381	-1.177	0.039	0.008	0.021
0.784	-0.378	-1.187	0.038	0.008	0.021
0.784	-0.343	-1.181	0.039	0.008	0.021
0.788	-0.391	-1.204	0.039	0.008	0.021
0.776	-0.385	-1.173	0.038	0.008	0.021
0.789	-0.350	-1.208	0.038	0.008	0.021
0.784	-0.392	-1.221	0.039	0.008	0.021
0.773	-0.382	-1.200	0.038	0.008	0.021
0.786	-0.375	-1.194	0.039	0.008	0.021
0.808	-0.410	-1.200	0.039	0.007	0.022
0.788	-0.378	-1.191	0.039	0.008	0.021
0.795	-0.391	-1.167	0.039	0.008	0.021
0.808	-0.399	-1.201	0.039	0.007	0.021
0.804	-0.382	-1.171	0.039	0.008	0.021
0.799	-0.393	-1.160	0.039	0.008	0.021
0.793	-0.398	-1.197	0.039	0.008	0.021
0.806	-0.381	-1.170	0.038	0.008	0.021
0.815	-0.376	-1.158	0.039	0.008	0.021
0.788	-0.375	-1.174	0.039	0.008	0.021
0.793	-0.380	-1.218	0.038	0.009	0.021
0.791	-0.390	-1.163	0.039	0.008	0.021
0.789	-0.372	-1.170	0.038	0.008	0.021
0.782	-0.373	-1.242	0.039	0.009	0.021
0.768	-0.394	-1.189	0.038	0.008	0.021
0.787	-0.374	-1.218	0.038	0.008	0.021
0.784	-0.366	-1.211	0.039	0.008	0.021
0.767	-0.388	-1.221	0.039	0.008	0.021
0.782	-0.380	-1.177	0.039	0.008	0.021
0.795	-0.409	-1.197	0.039	0.008	0.021
0.775	-0.377	-1.228	0.039	0.008	0.021
0.788	-0.380	-1.194	0.039	0.008	0.021
0.792	-0.412	-1.173	0.038	0.008	0.021
0.786	-0.373	-1.191	0.039	0.008	0.021
0.802	-0.382	-1.167	0.039	0.008	0.021
0.784	-0.400	-1.163	0.039	0.008	0.021
0.800	-0.384	-1.160	0.038	0.008	0.021
0.808	-0.371	-1.195	0.039	0.008	0.021
0.783	-0.382	-1.181	0.039	0.008	0.021
0.789	-0.371	-1.188	0.038	0.008	0.020
0.788	-0.385	-1.191	0.039	0.008	0.021
0.787	-0.359	-1.232	0.038	0.008	0.021
0.783	-0.361	-1.181	0.039	0.008	0.021
0.783	-0.379	-1.208	0.039	0.008	0.021
0.788	-0.366	-1.228	0.038	0.008	0.021
0.791	-0.370	-1.201	0.038	0.008	0.021
0.772	-0.382	-1.225	0.039	0.008	0.021
0.777	-0.373	-1.231	0.038	0.008	0.021
0.789	-0.401	-1.214	0.039	0.008	0.021
0.783	-0.379	-1.178	0.039	0.007	0.021
0.795	-0.373	-1.191	0.039	0.008	0.021
0.801	-0.412	-1.190	0.039	0.008	0.021
0.793	-0.388	-1.167	0.039	0.007	0.021
0.809	-0.376	-1.202	0.039	0.008	0.020
0.799	-0.398	-1.177	0.039	0.008	0.021
0.790	-0.373	-1.181	0.039	0.008	0.021
0.816	-0.368	-1.162	0.039	0.008	0.020
0.793	-0.384	-1.181	0.039	0.008	0.021
0.768	-0.374	-1.201	0.039	0.008	0.021
0.810	-0.391	-1.136	0.038	0.008	0.021
0.780	-0.376	-1.187	0.038	0.008	0.021
0.778	-0.337	-1.225	0.038	0.009	0.021
0.786	-0.383	-1.215	0.039	0.008	0.021
0.768	-0.382	-1.190	0.038	0.008	0.021
0.784	-0.348	-1.218	0.039	0.008	0.021
0.778	-0.392	-1.245	0.039	0.008	0.021
0.767	-0.391	-1.217	0.038	0.008	0.021
0.791	-0.372	-1.228	0.038	0.008	0.021
0.774	-0.387	-1.204	0.039	0.007	0.021
0.786	-0.379	-1.198	0.038	0.008	0.021
0.783	-0.395	-1.160	0.039	0.008	0.021
0.805	-0.414	-1.200	0.038	0.007	0.021
0.791	-0.374	-1.195	0.039	0.008	0.021
0.797	-0.391	-1.171	0.039	0.008	0.021
0.797	-0.389	-1.194	0.038	0.008	0.021
0.804	-0.374	-1.202	0.038	0.008	0.021
0.786	-0.395	-1.153	0.039	0.008	0.021
0.789	-0.377	-1.191	0.039	0.008	0.021
0.801	-0.381	-1.201	0.038	0.008	0.021
0.794	-0.392	-1.177	0.038	0.008	0.020
0.772	-0.363	-1.181	0.039	0.008	0.020
0.792	-0.384	-1.249	0.038	0.009	0.021
0.759	-0.397	-1.196	0.038	0.008	0.021
0.786	-0.359	-1.195	0.038	0.008	0.021
0.785	-0.384	-1.239	0.039	0.009	0.020
0.756	-0.389	-1.217	0.038	0.008	0.021
0.781	-0.374	-1.218	0.038	0.008	0.021
0.794	-0.390	-1.208	0.038	0.008	0.021
0.767	-0.391	-1.248	0.038	0.008	0.021
0.790	-0.379	-1.184	0.039	0.008	0.021
0.790	-0.423	-1.197	0.038	0.008	0.020
0.772	-0.386	-1.228	0.039	0.008	0.021
0.794	-0.387	-1.212	0.039	0.008	0.021
0.789	-0.410	-1.181	0.038	0.008	0.020
0.788	-0.381	-1.191	0.038	0.008	0.020
0.804	-0.385	-1.195	0.039	0.008	0.020
0.791	-0.388	-1.195	0.039	0.008	0.020
0.800	-0.371	-1.174	0.038	0.008	0.020
0.803	-0.380	-1.188	0.038	0.008	0.020
0.776	-0.373	-1.181	0.038	0.008	0.020
0.769	-0.367	-1.188	0.038	0.009	0.020
0.788	-0.391	-1.198	0.038	0.008	0.020
0.785	-0.366	-1.242	0.038	0.008	0.020
0.777	-0.368	-1.198	0.039	0.009	0.020
0.774	-0.380	-1.205	0.039	0.008	0.021
0.779	-0.369	-1.259	0.038	0.008	0.021
0.784	-0.366	-1.222	0.039	0.008	0.021
0.767	-0.376	-1.232	0.039	0.008	0.020
0.772	-0.375	-1.235	0.038	0.008	0.021
0.789	-0.401	-1.228	0.038	0.008	0.020
0.780	-0.384	-1.153	0.038	0.007	0.021
0.794	-0.372	-1.233	0.039	0.008	0.020
0.783	-0.402	-1.204	0.039	0.008	0.020
0.789	-0.388	-1.184	0.039	0.008	0.020
0.800	-0.379	-1.202	0.039	0.008	0.020
0.791	-0.396	-1.198	0.039	0.008	0.020
0.779	-0.398	-1.201	0.038	0.008	0.020
0.807	-0.386	-1.205	0.038	0.008	0.020
0.775	-0.390	-1.181	0.039	0.009	0.020
0.771	-0.363	-1.212	0.039	0.009	0.020
0.798	-0.380	-1.150	0.038	0.008	0.020
0.785	-0.378	-1.205	0.038	0.008	0.020
0.778	-0.338	-1.236	0.039	0.009	0.021
0.778	-0.395	-1.242	0.039	0.008	0.020
0.773	-0.386	-1.218	0.038	0.008	0.021
0.779	-0.356	-1.229	0.038	0.009	0.021
0.773	-0.390	-1.260	0.039	0.008	0.020
0.754	-0.386	-1.217	0.038	0.009	0.021
0.787	-0.382	-1.246	0.038	0.008	0.020
0.773	-0.388	-1.222	0.039	0.008	0.021
0.782	-0.374	-1.232	0.038	0.008	0.020
0.777	-0.399	-1.191	0.039	0.009	0.020
0.797	-0.410	-1.225	0.038	0.008	0.021
0.780	-0.381	-1.226	0.038	0.009	0.020
0.784	-0.400	-1.201	0.039	0.009	0.020
0.785	-0.390	-1.201	0.038	0.008	0.020
0.797	-0.388	-1.195	0.038	0.008	0.020
0.786	-0.406	-1.177	0.039	0.008	0.020
0.779	-0.371	-1.209	0.039	0.009	0.020
0.791	-0.390	-1.208	0.038	0.009	0.020
0.794	-0.384	-1.205	0.039	0.008	0.020
0.779	-0.369	-1.185	0.039	0.009	0.020
0.785	-0.387	-1.256	0.038	0.009	0.020
0.752	-0.409	-1.217	0.038	0.009	0.020
0.775	-0.363	-1.215	0.038	0.009	0.020
0.777	-0.383	-1.256	0.038	0.009	0.020
0.745	-0.403	-1.234	0.038	0.009	0.021
0.775	-0.369	-1.242	0.038	0.008	0.020
0.765	-0.383	-1.218	0.038	0.009	0.020
0.754	-0.397	-1.262	0.038	0.008	0.020
0.785	-0.388	-1.215	0.038	0.009	0.020
0.778	-0.423	-1.191	0.038	0.008	0.020
0.762	-0.392	-1.218	0.038	0.008	0.020
0.784	-0.393	-1.205	0.038	0.009	0.020
0.793	-0.413	-1.194	0.038	0.008	0.020
0.775	-0.380	-1.205	0.039	0.008	0.020
0.792	-0.398	-1.202	0.039	0.008	0.020
0.781	-0.397	-1.205	0.038	0.008	0.020
0.784	-0.388	-1.188	0.038	0.009	0.020
0.799	-0.395	-1.205	0.038	0.008	0.020
0.774	-0.378	-1.201	0.038	0.009	0.020
0.756	-0.370	-1.216	0.038	0.009	0.019
0.770	-0.385	-1.222	0.038	0.009	0.020
0.773	-0.367	-1.266	0.038	0.008	0.020
0.770	-0.370	-1.198	0.039	0.009	0.020
0.754	-0.393	-1.252	0.038	0.009	0.020
0.781	-0.365	-1.270	0.038	0.008	0.020
0.776	-0.374	-1.212	0.038	0.009	0.020
0.763	-0.387	-1.260	0.039	0.009	0.020
0.760	-0.390	-1.269	0.038	0.008	0.020
0.783	-0.408	-1.232	0.038	0.008	0.020
0.756	-0.380	-1.181	0.039	0.008	0.020
0.776	-0.379	-1.243	0.038	0.009	0.020
0.786	-0.414	-1.215	0.038	0.008	0.020
0.772	-0.389	-1.208	0.038	0.008	0.020
0.795	-0.384	-1.219	0.039	0.008	0.020
0.771	-0.399	-1.195	0.039	0.008	0.020
0.776	-0.381	-1.212	0.038	0.009	0.020
0.793	-0.382	-1.203	0.039	0.009	0.020
0.769	-0.390	-1.208	0.038	0.009	0.020
0.755	-0.366	-1.236	0.039	0.009	0.020
0.772	-0.384	-1.164	0.038	0.009	0.020
0.775	-0.379	-1.216	0.038	0.009	0.020
0.766	-0.332	-1.243	0.039	0.009	0.020
0.770	-0.395	-1.250	0.039	0.009	0.020
0.759	-0.392	-1.201	0.038	0.009	0.020
0.771	-0.351	-1.229	0.039	0.009	0.020
0.762	-0.392	-1.249	0.039	0.009	0.020
0.753	-0.385	-1.242	0.038	0.009	0.020
0.766	-0.382	-1.249	0.038	0.009	0.020
0.756	-0.403	-1.242	0.038	0.008	0.020
0.758	-0.387	-1.222	0.038	0.009	0.020
0.766	-0.388	-1.198	0.039	0.009	0.020
0.781	-0.412	-1.232	0.039	0.008	0.020
0.767	-0.386	-1.229	0.038	0.009	0.020
0.778	-0.398	-1.181	0.039	0.009	0.020
0.784	-0.394	-1.239	0.039	0.008	0.020
0.780	-0.392	-1.209	0.038	0.009	0.020
0.774	-0.403	-1.185	0.039	0.009	0.020
0.772	-0.388	-1.215	0.038	0.009	0.020
0.782	-0.387	-1.198	0.038	0.009	0.020
0.782	-0.379	-1.209	0.039	0.009	0.020
0.760	-0.378	-1.205	0.038	0.009	0.020
0.768	-0.384	-1.253	0.038	0.010	0.020
0.756	-0.402	-1.215	0.038	0.009	0.020
0.761	-0.377	-1.215	0.038	0.009	0.020
0.765	-0.391	-1.270	0.038	0.009	0.020
0.738	-0.400	-1.228	0.038	0.009	0.020
0.763	-0.369	-1.253	0.038	0.009	0.020
0.765	-0.380	-1.236	0.038	0.009	0.020
0.743	-0.391	-1.266	0.038	0.009	0.020
0.770	-0.385	-1.243	0.038	0.009	0.020
0.769	-0.423	-1.201	0.038	0.009	0.020
0.746	-0.383	-1.246	0.039	0.008	0.020
0.764	-0.387	-1.226	0.039	0.009	0.020
0.768	-0.409	-1.208	0.038	0.009	0.020
0.758	-0.375	-1.222	0.038	0.009	0.020
0.768	-0.394	-1.226	0.038	0.009	0.020
0.766	-0.406	-1.212	0.038	0.008	0.020
0.770	-0.389	-1.215	0.038	0.009	0.020
0.778	-0.389	-1.223	0.038	0.009	0.019
0.761	-0.386	-1.175	0.039	0.009	0.020
0.745	-0.367	-1.216	0.038	0.009	0.019
0.766	-0.384	-1.212	0.039	0.009	0.020
0.755	-0.373	-1.253	0.038	0.009	0.020
0.757	-0.358	-1.216	0.038	0.009	0.020
0.753	-0.392	-1.239	0.039	0.009	0.020
0.762	-0.360	-1.263	0.038	0.009	0.020
0.754	-0.358	-1.236	0.038	0.009	0.020
0.748	-0.391	-1.256	0.038	0.009	0.020
0.745	-0.385	-1.255	0.038	0.009	0.020
0.767	-0.398	-1.225	0.038	0.009	0.020
0.744	-0.382	-1.195	0.039	0.008	0.020
0.758	-0.384	-1.225	0.038	0.009	0.020
0.770	-0.401	-1.225	0.038	0.009	0.020
0.760	-0.382	-1.202	0.039	0.008	0.020
0.774	-0.380	-1.212	0.038	0.009	0.020
0.766	-0.405	-1.215	0.039	0.009	0.020
0.770	-0.392	-1.209	0.039	0.008	0.020
0.787	-0.378	-1.217	0.039	0.009	0.019
0.761	-0.396	-1.185	0.039	0.009	0.020
0.756	-0.381	-1.226	0.038	0.009	0.020
0.781	-0.379	-1.174	0.038	0.009	0.020
0.769	-0.382	-1.236	0.038	0.009	0.020
0.742	-0.332	-1.243	0.039	0.009	0.020
0.757	-0.395	-1.236	0.039	0.009	0.020
0.735	-0.388	-1.228	0.038	0.009	0.020
0.754	-0.349	-1.230	0.039	0.009	0.020
0.750	-0.393	-1.270	0.039	0.009	0.020
0.741	-0.386	-1.239	0.038	0.009	0.020
0.754	-0.374	-1.256	0.038	0.009	0.020
0.750	-0.395	-1.239	0.039	0.008	0.020
0.758	-0.394	-1.219	0.038	0.009	0.020
0.757	-0.395	-1.201	0.039	0.009	0.020
0.770	-0.407	-1.243	0.039	0.008	0.020
0.750	-0.391	-1.239	0.039	0.009	0.020
0.764	-0.408	-1.212	0.039	0.009	0.020
0.770	-0.390	-1.205	0.039	0.009	0.020
0.767	-0.377	-1.219	0.039	0.009	0.020
0.758	-0.399	-1.161	0.039	0.009	0.020
0.758	-0.383	-1.215	0.038	0.009	0.020
0.762	-0.387	-1.198	0.038	0.009	0.019
0.767	-0.392	-1.216	0.039	0.009	0.019
0.757	-0.375	-1.209	0.038	0.009	0.020
0.759	-0.388	-1.270	0.038	0.010	0.019
0.725	-0.400	-1.241	0.038	0.009	0.020
0.755	-0.359	-1.240	0.038	0.009	0.020
0.749	-0.386	-1.253	0.039	0.009	0.020
0.728	-0.391	-1.238	0.038	0.009	0.020
0.754	-0.375	-1.243	0.038	0.009	0.020
0.759	-0.381	-1.229	0.039	0.009	0.020
0.717	-0.388	-1.273	0.038	0.009	0.020
0.757	-0.386	-1.212	0.038	0.009	0.020
0.766	-0.431	-1.229	0.038	0.009	0.019
0.752	-0.388	-1.243	0.038	0.009	0.020
0.762	-0.389	-1.215	0.038	0.009	0.020
0.754	-0.411	-1.195	0.038	0.009	0.019
0.759	-0.380	-1.219	0.039	0.008	0.020
0.769	-0.382	-1.219	0.039	0.009	0.019
0.749	-0.404	-1.205	0.038	0.009	0.019
0.770	-0.382	-1.223	0.038	0.009	0.019
0.774	-0.376	-1.216	0.038	0.009	0.019
0.741	-0.381	-1.192	0.039	0.009	0.020
0.730	-0.364	-1.220	0.038	0.009	0.019
0.755	-0.385	-1.229	0.039	0.009	0.020
0.751	-0.363	-1.280	0.038	0.009	0.020
0.747	-0.356	-1.220	0.039	0.009	0.020
0.740	-0.385	-1.232	0.039	0.009	0.020
0.753	-0.372	-1.280	0.038	0.009	0.020
0.743	-0.363	-1.223	0.039	0.009	0.020
0.742	-0.384	-1.256	0.039	0.009	0.020
0.737	-0.377	-1.245	0.038	0.009	0.020
0.759	-0.389	-1.222	0.039	0.009	0.020
0.740	-0.372	-1.182	0.039	0.008	0.020
0.743	-0.382	-1.246	0.038	0.009	0.020
0.751	-0.399	-1.222	0.038	0.009	0.019
0.764	-0.393	-1.205	0.039	0.008	0.020
0.761	-0.378	-1.213	0.039	0.009	0.019
0.752	-0.397	-1.205	0.039	0.009	0.020
0.758	-0.385	-1.209	0.038	0.009	0.020
0.768	-0.380	-1.210	0.039	0.009	0.019
0.758	-0.399	-1.195	0.039	0.009	0.019
0.742	-0.380	-1.216	0.038	0.009	0.019
0.766	-0.384	-1.168	0.038	0.009	0.019
0.746	-0.382	-1.226	0.038	0.009	0.019
0.739	-0.346	-1.236	0.039	0.010	0.020
0.749	-0.385	-1.223	0.039	0.009	0.019
0.726	-0.381	-1.229	0.039	0.009	0.020
0.748	-0.345	-1.247	0.039	0.009	0.020
0.731	-0.390	-1.267	0.039	0.009	0.019
0.721	-0.384	-1.239	0.038	0.009	0.020
0.740	-0.374	-1.246	0.038	0.009	0.020
0.738	-0.381	-1.267	0.039	0.009	0.020
0.736	-0.382	-1.243	0.039	0.009	0.019
0.745	-0.394	-1.216	0.039	0.009	0.019
0.773	-0.412	-1.239	0.039	0.008	0.020
0.749	-0.383	-1.240	0.039	0.009	0.019
0.745	-0.401	-1.205	0.039	0.009	0.019
0.763	-0.396	-1.226	0.039	0.009	0.020
0.757	-0.380	-1.209	0.039	0.009	0.019
0.744	-0.399	-1.209	0.039	0.009	0.019
0.751	-0.377	-1.226	0.039	0.009	0.019
0.761	-0.378	-1.209	0.038	0.009	0.019
0.764	-0.375	-1.217	0.039	0.009	0.019
0.744	-0.366	-1.220	0.039	0.009	0.019
0.747	-0.379	-1.271	0.038	0.010	0.019
0.737	-0.393	-1.212	0.038	0.009	0.020
0.752	-0.362	-1.234	0.039	0.009	0.019
0.743	-0.372	-1.261	0.039	0.010	0.019
0.719	-0.387	-1.245	0.038	0.009	0.020
0.748	-0.362	-1.247	0.038	0.009	0.019
0.746	-0.377	-1.223	0.038	0.009	0.019
0.719	-0.388	-1.256	0.039	0.009	0.020
0.747	-0.384	-1.233	0.039	0.009	0.019
0.748	-0.424	-1.222	0.039	0.009	0.019
0.735	-0.385	-1.250	0.039	0.009	0.019
0.752	-0.385	-1.240	0.039	0.009	0.019
0.760	-0.400	-1.199	0.039	0.009	0.019
0.750	-0.387	-1.212	0.039	0.009	0.019
0.765	-0.390	-1.196	0.039	0.009	0.019
0.751	-0.390	-1.213	0.039	0.009	0.019
0.756	-0.383	-1.230	0.038	0.009	0.019
0.767	-0.380	-1.227	0.039	0.009	0.019
0.740	-0.371	-1.223	0.039	0.009	0.019
0.725	-0.366	-1.237	0.039	0.010	0.019
0.741	-0.380	-1.216	0.039	0.009	0.019
0.756	-0.354	-1.271	0.038	0.009	0.019
0.741	-0.354	-1.234	0.039	0.010	0.019
0.740	-0.379	-1.243	0.039	0.009	0.019
0.739	-0.360	-1.274	0.038	0.009	0.019
0.744	-0.360	-1.240	0.039	0.009	0.019
0.741	-0.383	-1.257	0.039	0.009	0.019
0.728	-0.379	-1.267	0.038	0.009	0.019
0.754	-0.393	-1.237	0.039	0.009	0.019
0.737	-0.371	-1.196	0.039	0.008	0.019
0.747	-0.373	-1.241	0.039	0.009	0.019
0.750	-0.397	-1.226	0.039	0.009	0.019
0.753	-0.385	-1.206	0.039	0.009	0.019
0.767	-0.369	-1.241	0.039	0.009	0.019
0.750	-0.395	-1.219	0.039	0.009	0.019
0.740	-0.367	-1.234	0.039	0.009	0.019
0.766	-0.376	-1.214	0.039	0.009	0.019
0.749	-0.382	-1.196	0.039	0.009	0.019
0.742	-0.360	-1.234	0.039	0.010	0.019
0.754	-0.383	-1.186	0.039	0.010	0.019
0.746	-0.377	-1.237	0.039	0.009	0.019
0.736	-0.319	-1.251	0.039	0.010	0.019
0.730	-0.381	-1.247	0.039	0.009	0.019
0.725	-0.384	-1.243	0.038	0.009	0.019
0.746	-0.350	-1.241	0.039	0.009	0.019
0.726	-0.380	-1.278	0.039	0.009	0.019
0.721	-0.390	-1.229	0.039	0.009	0.019
0.745	-0.360	-1.257	0.039	0.009	0.019
0.735	-0.391	-1.257	0.039	0.009	0.019
0.724	-0.369	-1.230	0.039	0.009	0.019
0.749	-0.392	-1.206	0.039	0.009	0.019
0.755	-0.391	-1.226	0.039	0.009	0.019
0.756	-0.379	-1.220	0.039	0.009	0.019
0.744	-0.393	-1.196	0.039	0.009	0.019
0.749	-0.379	-1.223	0.039	0.009	0.019
0.757	-0.367	-1.227	0.039	0.009	0.019
0.754	-0.383	-1.200	0.039	0.009	0.019
0.737	-0.363	-1.221	0.039	0.009	0.019
0.754	-0.379	-1.213	0.039	0.010	0.019
0.744	-0.373	-1.217	0.039	0.009	0.019
0.733	-0.360	-1.213	0.039	0.009	0.019
0.742	-0.381	-1.268	0.039	0.010	0.019
0.707	-0.385	-1.239	0.039	0.009	0.019
0.736	-0.356	-1.237	0.039	0.009	0.019
0.742	-0.374	-1.272	0.039	0.010	0.019
0.710	-0.381	-1.243	0.039	0.009	0.019
0.742	-0.371	-1.240	0.039	0.009	0.019
0.746	-0.372	-1.234	0.039	0.009	0.019
0.716	-0.378	-1.264	0.039	0.009	0.019
0.741	-0.376	-1.241	0.039	0.009	0.019
0.747	-0.408	-1.220	0.039	0.009	0.019
0.726	-0.377	-1.251	0.039	0.009	0.019
0.746	-0.382	-1.220	0.039	0.009	0.019
0.740	-0.398	-1.213	0.039	0.009	0.019
0.747	-0.377	-1.206	0.039	0.009	0.019
0.759	-0.380	-1.203	0.039	0.009	0.019
0.738	-0.383	-1.231	0.039	0.009	0.019
0.763	-0.375	-1.203	0.039	0.009	0.019
0.758	-0.381	-1.224	0.039	0.009	0.019
0.746	-0.365	-1.214	0.039	0.009	0.019
0.728	-0.357	-1.207	0.039	0.010	0.018
0.749	-0.379	-1.213	0.039	0.009	0.019
0.736	-0.355	-1.264	0.038	0.009	0.019
0.742	-0.354	-1.227	0.039	0.009	0.019
0.725	-0.365	-1.224	0.039	0.009	0.019
0.729	-0.349	-1.258	0.039	0.009	0.019
0.737	-0.365	-1.220	0.039	0.009	0.019
0.735	-0.371	-1.261	0.039	0.009	0.019
0.720	-0.358	-1.257	0.038	0.009	0.019
0.748	-0.391	-1.241	0.039	0.009	0.019
0.725	-0.377	-1.189	0.039	0.008	0.019
0.746	-0.365	-1.244	0.039	0.009	0.019
0.749	-0.397	-1.227	0.039	0.009	0.019
0.739	-0.377	-1.206	0.039	0.009	0.019
0.753	-0.375	-1.211	0.039	0.009	0.018
0.743	-0.392	-1.193	0.039	0.009	0.019
0.742	-0.374	-1.200	0.039	0.009	0.019
0.767	-0.371	-1.208	0.039	0.009	0.018
0.744	-0.375	-1.204	0.039	0.009	0.019
0.728	-0.363	-1.224	0.039	0.009	0.018
0.753	-0.374	-1.176	0.039	0.010	0.019
0.740	-0.372	-1.234	0.039	0.009	0.019
0.731	-0.324	-1.234	0.039	0.010	0.019
0.744	-0.367	-1.241	0.039	0.009	0.019
0.730	-0.369	-1.234	0.039	0.009	0.019
0.732	-0.340	-1.234	0.039	0.010	0.019
0.725	-0.375	-1.258	0.039	0.009	0.019
0.718	-0.371	-1.230	0.039	0.009	0.019
0.739	-0.359	-1.258	0.039	0.009	0.019
0.726	-0.371	-1.234	0.039	0.009	0.019
0.725	-0.379	-1.227	0.039	0.009	0.019
0.738	-0.373	-1.248	0.039	0.009	0.019
0.757	-0.396	-1.240	0.039	0.009	0.019
0.732	-0.369	-1.227	0.039	0.009	0.019
0.742	-0.380	-1.203	0.039	0.009	0.019
0.754	-0.390	-1.224	0.039	0.009	0.019
0.743	-0.368	-1.214	0.039	0.009	0.019
0.734	-0.383	-1.193	0.039	0.009	0.019
0.743	-0.388	-1.217	0.039	0.009	0.019
0.748	-0.365	-1.193	0.039	0.009	0.019
0.757	-0.365	-1.201	0.039	0.009	0.018
0.740	-0.362	-1.217	0.039	0.009	0.019
0.740	-0.376	-1.265	0.039	0.010	0.019
0.729	-0.381	-1.193	0.039	0.009	0.019
0.738	-0.355	-1.214	0.039	0.009	0.019
0.732	-0.370	-1.255	0.039	0.010	0.018
0.715	-0.386	-1.230	0.039	0.009	0.019
0.735	-0.352	-1.234	0.039	0.009	0.019
0.736	-0.362	-1.248	0.039	0.010	0.019
0.713	-0.377	-1.247	0.039	0.009	0.019
0.744	-0.355	-1.252	0.039	0.009	0.018
0.743	-0.386	-1.255	0.039	0.009	0.019
0.712	-0.367	-1.275	0.040	0.009	0.019
0.727	-0.375	-1.241	0.039	0.009	0.019
0.739	-0.392	-1.220	0.039	0.009	0.019
0.732	-0.367	-1.238	0.039	0.009	0.019
0.741	-0.376	-1.194	0.039	0.009	0.018
0.738	-0.401	-1.224	0.039	0.009	0.018
0.753	-0.367	-1.204	0.039	0.009	0.019
0.762	-0.360	-1.218	0.039	0.009	0.018
0.739	-0.383	-1.156	0.040	0.009	0.019
0.723	-0.351	-1.207	0.039	0.009	0.018
0.754	-0.365	-1.208	0.039	0.009	0.018
0.739	-0.372	-1.217	0.039	0.009	0.019
0.736	-0.343	-1.211	0.039	0.009	0.018
0.744	-0.370	-1.224	0.039	0.009	0.018
0.733	-0.362	-1.238	0.039	0.009	0.019
0.733	-0.342	-1.207	0.039	0.009	0.019
0.738	-0.373	-1.228	0.039	0.009	0.019
0.711	-0.364	-1.247	0.039	0.009	0.019
0.743	-0.351	-1.218	0.039	0.009	0.019
0.727	-0.362	-1.224	0.039	0.009	0.019
0.705	-0.374	-1.254	0.039	0.009	0.019
0.750	-0.385	-1.231	0.039	0.009	0.019
0.736	-0.367	-1.217	0.039	0.008	0.019
0.734	-0.368	-1.228	0.039	0.009	0.019
0.743	-0.386	-1.217	0.039	0.009	0.019
0.744	-0.377	-1.193	0.039	0.008	0.019
0.752	-0.367	-1.222	0.039	0.009	0.018
0.740	-0.373	-1.207	0.040	0.009	0.019
0.728	-0.374	-1.214	0.039	0.009	0.018
0.762	-0.378	-1.163	0.039	0.009	0.018
0.742	-0.383	-1.218	0.039	0.009	0.018
0.732	-0.332	-1.228	0.039	0.009	0.019
0.748	-0.374	-1.215	0.039	0.009	0.018
0.734	-0.376	-1.204	0.039	0.009	0.018
0.730	-0.339	-1.249	0.039	0.009	0.019
0.738	-0.375	-1.235	0.039	0.009	0.018
0.718	-0.372	-1.231	0.039	0.009	0.019
0.737	-0.343	-1.245	0.039	0.009	0.019
0.720	-0.378	-1.217	0.039	0.009	0.018
0.716	-0.366	-1.214	0.039	0.009	0.019
0.731	-0.353	-1.242	0.039	0.009	0.018
0.759	-0.396	-1.224	0.039	0.008	0.019
0.725	-0.369	-1.235	0.039	0.009	0.018
0.745	-0.371	-1.242	0.039	0.009	0.018
0.749	-0.385	-1.227	0.039	0.009	0.019
0.728	-0.377	-1.218	0.039	0.009	0.018
0.734	-0.391	-1.190	0.039	0.009	0.018
0.748	-0.398	-1.221	0.039	0.009	0.018
0.744	-0.362	-1.184	0.039	0.009	0.018
0.770	-0.364	-1.195	0.039	0.009	0.018
0.737	-0.368	-1.204	0.039	0.009	0.018
0.739	-0.373	-1.259	0.039	0.010	0.018
0.736	-0.378	-1.221	0.039	0.009	0.018
0.730	-0.353	-1.204	0.039	0.009	0.018
0.731	-0.367	-1.231	0.039	0.010	0.018
0.720	-0.381	-1.217	0.039	0.009	0.019
0.731	-0.346	-1.225	0.039	0.009	0.018
0.725	-0.346	-1.239	0.039	0.009	0.018
0.711	-0.374	-1.237	0.039	0.009	0.019
0.730	-0.357	-1.211	0.039	0.009	0.018
0.730	-0.380	-1.218	0.039	0.009	0.018
0.706	-0.369	-1.266	0.040	0.009	0.019
0.728	-0.367	-1.221	0.039	0.009	0.018
0.738	-0.381	-1.204	0.039	0.009	0.018
0.726	-0.371	-1.248	0.039	0.008	0.018
0.747	-0.367	-1.211	0.039	0.009	0.018
0.737	-0.395	-1.207	0.039	0.008	0.018
0.742	-0.373	-1.201	0.039	0.009	0.018
0.764	-0.370	-1.188	0.040	0.009	0.018
0.741	-0.388	-1.163	0.040	0.009	0.018
0.721	-0.370	-1.187	0.039	0.009	0.018
0.755	-0.375	-1.198	0.039	0.009	0.018
0.736	-0.370	-1.218	0.039	0.009	0.018
0.731	-0.342	-1.225	0.039	0.009	0.018
0.734	-0.373	-1.228	0.039	0.009	0.018
0.739	-0.357	-1.242	0.039	0.009	0.018
0.725	-0.353	-1.235	0.039	0.009	0.018
0.738	-0.372	-1.232	0.039	0.009	0.018
0.722	-0.363	-1.245	0.039	0.009	0.018
0.733	-0.371	-1.221	0.039	0.009	0.018
0.732	-0.361	-1.194	0.039	0.008	0.018
0.708	-0.375	-1.224	0.039	0.009	0.018
0.745	-0.377	-1.235	0.039	0.009	0.018
0.736	-0.375	-1.194	0.039	0.008	0.018
0.730	-0.374	-1.235	0.039	0.009	0.018
0.741	-0.386	-1.208	0.039	0.009	0.018
0.741	-0.371	-1.201	0.039	0.008	0.018
0.759	-0.378	-1.218	0.039	0.009	0.018
0.739	-0.382	-1.187	0.040	0.009	0.018
0.736	-0.387	-1.180	0.039	0.009	0.018
0.763	-0.372	-1.167	0.039	0.009	0.018
0.743	-0.376	-1.201	0.039	0.009	0.018
0.731	-0.341	-1.208	0.039	0.009	0.018
0.748	-0.370	-1.194	0.039	0.009	0.018
0.734	-0.381	-1.197	0.039	0.009	0.018
0.735	-0.350	-1.218	0.039	0.009	0.018
0.743	-0.373	-1.208	0.039	0.009	0.018
0.722	-0.371	-1.207	0.039	0.009	0.018
0.742	-0.342	-1.246	0.039	0.009	0.018
0.726	-0.377	-1.228	0.039	0.009	0.018
0.718	-0.376	-1.200	0.039	0.009	0.018
0.738	-0.351	-1.249	0.039	0.009	0.018
0.755	-0.390	-1.235	0.040	0.008	0.018
0.725	-0.373	-1.228	0.039	0.009	0.018
0.737	-0.370	-1.232	0.039	0.009	0.018
0.753	-0.389	-1.225	0.039	0.009	0.018
0.735	-0.382	-1.225	0.039	0.009	0.018
0.739	-0.373	-1.191	0.039	0.009	0.018
0.744	-0.396	-1.211	0.039	0.008	0.018
0.738	-0.364	-1.184	0.039	0.009	0.018
0.777	-0.365	-1.189	0.040	0.009	0.017
0.744	-0.385	-1.191	0.039	0.009	0.018
0.739	-0.371	-1.212	0.039	0.010	0.018
0.754	-0.373	-1.175	0.039	0.009	0.018
0.728	-0.352	-1.205	0.039	0.009	0.018
0.735	-0.368	-1.239	0.039	0.010	0.018
0.735	-0.370	-1.201	0.039	0.009	0.018
0.730	-0.354	-1.226	0.039	0.009	0.018
0.730	-0.353	-1.232	0.039	0.010	0.018
0.720	-0.379	-1.228	0.039	0.009	0.018
0.733	-0.357	-1.226	0.039	0.009	0.018
0.730	-0.361	-1.225	0.039	0.009	0.018
0.713	-0.374	-1.263	0.040	0.009	0.018
0.727	-0.370	-1.235	0.039	0.009	0.018
0.740	-0.383	-1.221	0.039	0.009	0.018
0.725	-0.369	-1.222	0.040	0.008	0.018
0.741	-0.374	-1.215	0.039	0.009	0.018
0.739	-0.398	-1.201	0.039	0.009	0.018
0.740	-0.375	-1.201	0.039	0.008	0.018
0.755	-0.369	-1.205	0.039	0.009	0.018
0.734	-0.393	-1.154	0.040	0.009	0.018
0.734	-0.365	-1.198	0.039	0.009	0.018
0.749	-0.366	-1.202	0.040	0.009	0.018
0.732	-0.378	-1.171	0.039	0.009	0.018
0.738	-0.347	-1.175	0.039	0.009	0.018
0.741	-0.371	-1.225	0.039	0.009	0.018
0.730	-0.361	-1.219	0.039	0.009	0.018
0.726	-0.336	-1.216	0.039	0.009	0.018
0.741	-0.372	-1.205	0.039	0.009	0.018
0.727	-0.376	-1.242	0.039	0.009	0.018
0.732	-0.360	-1.205	0.039	0.009	0.018
0.728	-0.373	-1.229	0.039	0.009	0.018
0.693	-0.382	-1.237	0.039	0.009	0.018
0.728	-0.363	-1.222	0.039	0.009	0.018
0.739	-0.376	-1.212	0.039	0.008	0.018
0.723	-0.376	-1.235	0.039	0.009	0.018
0.742	-0.378	-1.205	0.039	0.009	0.018
0.747	-0.380	-1.202	0.039	0.008	0.018
0.745	-0.369	-1.226	0.039	0.009	0.018
0.742	-0.383	-1.167	0.039	0.009	0.018
0.731	-0.398	-1.205	0.039	0.009	0.017
0.755	-0.366	-1.143	0.039	0.009	0.017
0.753	-0.383	-1.188	0.039	0.009	0.018
0.729	-0.366	-1.212	0.039	0.009	0.018
0.755	-0.372	-1.171	0.039	0.009	0.017
0.737	-0.381	-1.198	0.039	0.009	0.018
0.731	-0.346	-1.202	0.039	0.009	0.018
0.744	-0.369	-1.195	0.039	0.009	0.017
0.736	-0.380	-1.194	0.039	0.009	0.018
0.730	-0.348	-1.229	0.039	0.009	0.018
0.722	-0.373	-1.198	0.040	0.009	0.018
0.726	-0.386	-1.197	0.039	0.009	0.018
0.736	-0.346	-1.256	0.039	0.009	0.018
0.739	-0.383	-1.201	0.039	0.009	0.018
0.724	-0.375	-1.239	0.039	0.009	0.018
0.743	-0.373	-1.236	0.039	0.009	0.018
0.746	-0.382	-1.205	0.039	0.008	0.018
0.732	-0.381	-1.229	0.039	0.009	0.018
0.731	-0.382	-1.191	0.039	0.009	0.018
0.755	-0.410	-1.208	0.039	0.008	0.018
0.734	-0.374	-1.167	0.039	0.008	0.017
0.769	-0.353	-1.183	0.040	0.008	0.017
0.739	-0.381	-1.188	0.039	0.009	0.018
0.746	-0.382	-1.205	0.039	0.009	0.018
0.754	-0.368	-1.179	0.040	0.009	0.017
0.734	-0.374	-1.174	0.039	0.009	0.018
0.733	-0.372	-1.236	0.039	0.009	0.017
0.735	-0.383	-1.209	0.039	0.009	0.017
0.725	-0.351	-1.198	0.039	0.009	0.017
0.726	-0.351	-1.219	0.039	0.009	0.017
0.718	-0.382	-1.184	0.039	0.009	0.018
0.738	-0.359	-1.202	0.039	0.009	0.017
0.732	-0.345	-1.219	0.040	0.009	0.018
0.708	-0.374	-1.260	0.040	0.008	0.018
0.716	-0.378	-1.228	0.039	0.009	0.018
0.735	-0.366	-1.212	0.039	0.009	0.017
0.712	-0.378	-1.225	0.040	0.008	0.018
0.721	-0.376	-1.195	0.039	0.009	0.017
0.733	-0.395	-1.198	0.039	0.008	0.017
0.743	-0.377	-1.195	0.039	0.008	0.018
0.747	-0.377	-1.195	0.039	0.009	0.017
0.726	-0.394	-1.123	0.040	0.009	0.017
0.728	-0.366	-1.192	0.039	0.009	0.017
0.758	-0.376	-1.182	0.039	0.009	0.017
0.735	-0.384	-1.188	0.039	0.009	0.017
0.738	-0.364	-1.178	0.039	0.009	0.017
0.733	-0.375	-1.192	0.039	0.009	0.017
0.736	-0.368	-1.198	0.039	0.009	0.017
0.728	-0.344	-1.199	0.039	0.009	0.017
0.741	-0.376	-1.212	0.039	0.009	0.017
0.720	-0.375	-1.225	0.039	0.009	0.018
0.730	-0.356	-1.195	0.039	0.009	0.017
0.724	-0.369	-1.202	0.039	0.009	0.017
0.692	-0.389	-1.224	0.039	0.009	0.018
0.740	-0.369	-1.202	0.039	0.009	0.017
0.735	-0.377	-1.212	0.039	0.008	0.017
0.709	-0.379	-1.221	0.039	0.009	0.018
0.740	-0.383	-1.212	0.039	0.009	0.017
0.750	-0.387	-1.195	0.039	0.008	0.017
0.717	-0.378	-1.229	0.039	0.009	0.017
0.731	-0.393	-1.174	0.039	0.009	0.017
0.728	-0.410	-1.181	0.039	0.008	0.017
0.746	-0.369	-1.161	0.039	0.009	0.017
0.738	-0.381	-1.168	0.040	0.009	0.017
0.735	-0.369	-1.182	0.039	0.009	0.017
0.745	-0.379	-1.154	0.039	0.009	0.017
0.743	-0.376	-1.182	0.039	0.009	0.017
0.727	-0.364	-1.178	0.039	0.009	0.017
0.747	-0.379	-1.209	0.039	0.009	0.017
0.726	-0.378	-1.198	0.039	0.009	0.017
0.723	-0.350	-1.205	0.039	0.009	0.017
0.725	-0.376	-1.192	0.039	0.009	0.017
0.723	-0.389	-1.191	0.039	0.009	0.017
0.721	-0.351	-1.250	0.039	0.009	0.017
0.732	-0.375	-1.208	0.039	0.009	0.017
0.716	-0.374	-1.205	0.039	0.009	0.017
0.730	-0.358	-1.229	0.039	0.009	0.017
0.736	-0.387	-1.215	0.039	0.009	0.017
0.719	-0.366	-1.223	0.039	0.009	0.017
0.715	-0.373	-1.219	0.039	0.009	0.017
0.739	-0.412	-1.212	0.039	0.009	0.017
0.734	-0.378	-1.164	0.039	0.008	0.017
0.764	-0.365	-1.193	0.039	0.009	0.017
0.733	-0.398	-1.181	0.039	0.009	0.017
0.728	-0.381	-1.185	0.039	0.009	0.017
0.751	-0.367	-1.166	0.039	0.009	0.017
0.732	-0.384	-1.171	0.039	0.009	0.017
0.726	-0.367	-1.209	0.039	0.009	0.017
0.744	-0.383	-1.172	0.039	0.009	0.017
0.722	-0.376	-1.195	0.039	0.009	0.017
0.718	-0.356	-1.209	0.039	0.009	0.017
0.724	-0.386	-1.167	0.039	0.009	0.017
0.730	-0.372	-1.192	0.039	0.008	0.017
0.727	-0.338	-1.219	0.039	0.009	0.017
0.717	-0.385	-1.219	0.040	0.008	0.017
0.710	-0.374	-1.177	0.039	0.009	0.017
0.727	-0.364	-1.205	0.039	0.009	0.017
0.706	-0.378	-1.216	0.040	0.008	0.017
0.716	-0.385	-1.195	0.039	0.009	0.017
0.731	-0.378	-1.209	0.039	0.009	0.017
0.724	-0.374	-1.199	0.039	0.008	0.017
0.734	-0.369	-1.182	0.039	0.009	0.017
0.732	-0.395	-1.120	0.040	0.009	0.017
0.734	-0.397	-1.192	0.039	0.008	0.017
0.736	-0.382	-1.192	0.039	0.009	0.017
0.726	-0.402	-1.168	0.039	0.009	0.017
0.730	-0.375	-1.192	0.039	0.009	0.017
0.748	-0.382	-1.168	0.039	0.009	0.017
0.734	-0.386	-1.154	0.039	0.009	0.017
0.725	-0.365	-1.165	0.039	0.009	0.017
0.725	-0.381	-1.174	0.039	0.009	0.017
0.730	-0.376	-1.192	0.039	0.009	0.017
0.723	-0.364	-1.175	0.039	0.009	0.017
0.733	-0.385	-1.219	0.039	0.009	0.017
0.684	-0.392	-1.200	0.039	0.009	0.017
0.724	-0.374	-1.192	0.039	0.009	0.017
0.727	-0.377	-1.220	0.039	0.009	0.017
0.695	-0.394	-1.204	0.039	0.009	0.017
0.729	-0.376	-1.199	0.039	0.008	0.017
0.743	-0.388	-1.178	0.039	0.008	0.017
0.712	-0.381	-1.212	0.039	0.009	0.017
0.737	-0.400	-1.164	0.039	0.009	0.017
0.731	-0.428	-1.174	0.039	0.008	0.016
0.734	-0.382	-1.161	0.039	0.009	0.017
0.748	-0.385	-1.158	0.039	0.008	0.017
0.727	-0.391	-1.171	0.039	0.008	0.017
0.742	-0.376	-1.158	0.039	0.009	0.017
0.738	-0.386	-1.168	0.039	0.009	0.017
0.731	-0.380	-1.171	0.039	0.009	0.017
0.748	-0.379	-1.172	0.039	0.009	0.017
0.733	-0.376	-1.162	0.039	0.009	0.016
0.722	-0.357	-1.185	0.039	0.009	0.017
0.707	-0.371	-1.186	0.039	0.009	0.016
0.710	-0.392	-1.209	0.039	0.009	0.017
0.722	-0.357	-1.230	0.038	0.009	0.017
0.735	-0.378	-1.202	0.039	0.009	0.017
0.717	-0.382	-1.195	0.039	0.009	0.017
0.721	-0.362	-1.236	0.039	0.009	0.017
0.730	-0.380	-1.161	0.039	0.009	0.017
0.710	-0.377	-1.199	0.039	0.009	0.017
0.711	-0.384	-1.208	0.039	0.009	0.017
0.737	-0.407	-1.202	0.039	0.008	0.017
0.723	-0.374	-1.148	0.039	0.008	0.016
0.745	-0.374	-1.183	0.039	0.008	0.016
0.739	-0.409	-1.182	0.039	0.008	0.017
0.730	-0.389	-1.178	0.039	0.008	0.017
0.751	-0.381	-1.166	0.039	0.008	0.016
0.733	-0.401	-1.147	0.039	0.008	0.017
0.735	-0.383	-1.175	0.039	0.009	0.016
0.757	-0.386	-1.145	0.039	0.008	0.016
0.728	-0.391	-1.158	0.039	0.008	0.016
0.708	-0.373	-1.189	0.039	0.009	0.016
0.744	-0.392	-1.124	0.039	0.009	0.016
0.727	-0.380	-1.196	0.039	0.008	0.016
0.725	-0.343	-1.213	0.039	0.009	0.017
0.727	-0.384	-1.189	0.039	0.009	0.016
0.706	-0.387	-1.178	0.039	0.009	0.017
0.736	-0.352	-1.189	0.039	0.009	0.017
0.710	-0.389	-1.206	0.039	0.008	0.017
0.713	-0.386	-1.192	0.039	0.009	0.017
0.726	-0.373	-1.213	0.039	0.009	0.017
0.728	-0.396	-1.192	0.039	0.008	0.017
0.721	-0.384	-1.168	0.039	0.009	0.017
0.725	-0.400	-1.158	0.039	0.009	0.016
0.743	-0.401	-1.182	0.039	0.008	0.017
0.734	-0.388	-1.165	0.039	0.009	0.016
0.725	-0.404	-1.134	0.039	0.008	0.016
0.734	-0.397	-1.178	0.039	0.008	0.016
0.738	-0.384	-1.162	0.039	0.009	0.016
0.731	-0.398	-1.138	0.039	0.008	0.016
0.723	-0.391	-1.151	0.039	0.008	0.016
0.745	-0.384	-1.165	0.039	0.009	0.016
0.746	-0.391	-1.159	0.039	0.008	0.016
0.734	-0.374	-1.158	0.039	0.009	0.016
0.726	-0.391	-1.216	0.039	0.009	0.016
0.704	-0.399	-1.161	0.039	0.009	0.017
0.728	-0.368	-1.179	0.039	0.009	0.016
0.714	-0.398	-1.219	0.039	0.009	0.016
0.699	-0.406	-1.194	0.038	0.008	0.017
0.723	-0.375	-1.203	0.039	0.008	0.016
0.726	-0.382	-1.182	0.039	0.008	0.016
0.697	-0.396	-1.212	0.039	0.009	0.017
0.728	-0.384	-1.175	0.039	0.009	0.016
0.734	-0.432	-1.178	0.038	0.008	0.016
0.716	-0.395	-1.206	0.039	0.008	0.016
0.736	-0.387	-1.155	0.039	0.008	0.016
0.735	-0.418	-1.158	0.039	0.008	0.016
0.726	-0.384	-1.172	0.039	0.008	0.016
0.743	-0.391	-1.158	0.039	0.008	0.016
0.727	-0.408	-1.154	0.039	0.008	0.016
0.746	-0.390	-1.151	0.038	0.008	0.016
0.752	-0.387	-1.152	0.039	0.008	0.016
0.724	-0.392	-1.134	0.039	0.008	0.016
0.719	-0.377	-1.166	0.039	0.009	0.015
0.733	-0.395	-1.144	0.038	0.009	0.016
0.723	-0.377	-1.199	0.038	0.008	0.016
0.717	-0.376	-1.182	0.039	0.009	0.016
0.724	-0.390	-1.172	0.039	0.008	0.016
0.727	-0.377	-1.216	0.038	0.008	0.016
0.723	-0.363	-1.172	0.039	0.009	0.016
0.709	-0.389	-1.192	0.039	0.009	0.016
0.708	-0.388	-1.205	0.038	0.008	0.016
0.728	-0.403	-1.168	0.039	0.008	0.016
0.724	-0.395	-1.141	0.039	0.008	0.016
0.716	-0.399	-1.181	0.038	0.008	0.016
0.742	-0.408	-1.179	0.039	0.008	0.016
0.735	-0.397	-1.155	0.039	0.008	0.016
0.740	-0.395	-1.179	0.039	0.008	0.016
0.735	-0.412	-1.161	0.039	0.008	0.016
0.736	-0.391	-1.141	0.038	0.008	0.016
0.758	-0.391	-1.173	0.039	0.008	0.015
0.733	-0.405	-1.138	0.039	0.008	0.016
0.720	-0.396	-1.158	0.039	0.008	0.016
0.755	-0.397	-1.110	0.038	0.009	0.016
0.729	-0.399	-1.145	0.039	0.008	0.016
0.721	-0.362	-1.176	0.039	0.009	0.016
0.743	-0.403	-1.152	0.039	0.008	0.016
0.726	-0.398	-1.151	0.038	0.008	0.016
0.724	-0.361	-1.206	0.038	0.009	0.016
0.723	-0.401	-1.189	0.039	0.009	0.016
0.711	-0.397	-1.171	0.038	0.009	0.016
0.734	-0.361	-1.203	0.038	0.009	0.016
0.722	-0.403	-1.165	0.039	0.008	0.016
0.712	-0.401	-1.175	0.038	0.008	0.016
0.735	-0.386	-1.199	0.038	0.008	0.016
0.750	-0.414	-1.168	0.039	0.008	0.016
0.724	-0.391	-1.175	0.039	0.008	0.016
0.733	-0.393	-1.176	0.039	0.008	0.016
0.748	-0.415	-1.172	0.038	0.008	0.016
0.730	-0.400	-1.182	0.038	0.008	0.016
0.732	-0.413	-1.134	0.039	0.008	0.016
0.740	-0.428	-1.161	0.038	0.008	0.016
0.745	-0.403	-1.141	0.038	0.008	0.016
0.774	-0.391	-1.126	0.039	0.008	0.015
0.731	-0.409	-1.155	0.038	0.008	0.016
0.739	-0.393	-1.189	0.038	0.009	0.015
0.739	-0.407	-1.142	0.039	0.009	0.015
0.737	-0.387	-1.165	0.038	0.008	0.016
0.730	-0.398	-1.196	0.038	0.009	0.015
0.716	-0.410	-1.154	0.038	0.008	0.016
0.734	-0.390	-1.162	0.038	0.008	0.016
0.725	-0.374	-1.197	0.039	0.009	0.016
0.723	-0.407	-1.185	0.038	0.008	0.016
0.727	-0.393	-1.172	0.038	0.008	0.016
0.735	-0.398	-1.192	0.038	0.008	0.016
0.708	-0.406	-1.220	0.039	0.008	0.016
0.720	-0.402	-1.165	0.038	0.008	0.016
0.735	-0.416	-1.155	0.038	0.008	0.016
0.715	-0.408	-1.192	0.039	0.008	0.016
0.729	-0.402	-1.155	0.038	0.008	0.015
0.739	-0.430	-1.162	0.038	0.008	0.015
0.737	-0.404	-1.176	0.038	0.008	0.016
0.750	-0.399	-1.152	0.038	0.008	0.015
0.729	-0.426	-1.090	0.039	0.008	0.015
0.727	-0.414	-1.151	0.038	0.008	0.015
0.751	-0.404	-1.135	0.038	0.008	0.015
0.737	-0.409	-1.117	0.038	0.008	0.015
0.745	-0.385	-1.155	0.038	0.008	0.015
0.740	-0.406	-1.138	0.038	0.008	0.015
0.731	-0.399	-1.155	0.038	0.008	0.015
0.731	-0.375	-1.142	0.038	0.008	0.015
0.739	-0.404	-1.172	0.038	0.008	0.015
0.725	-0.403	-1.158	0.038	0.008	0.016
0.730	-0.374	-1.149	0.038	0.008	0.015
0.735	-0.410	-1.162	0.038	0.008	0.015
0.698	-0.420	-1.160	0.038	0.008	0.016
0.737	-0.404	-1.152	0.038	0.008	0.015
0.737	-0.414	-1.169	0.038	0.008	0.015
0.712	-0.406	-1.192	0.038	0.008	0.016
0.741	-0.411	-1.169	0.038	0.008	0.015
0.752	-0.415	-1.138	0.038	0.008	0.015
0.741	-0.399	-1.169	0.038	0.008	0.015
0.749	-0.424	-1.131	0.038	0.008	0.015
0.750	-0.445	-1.152	0.038	0.007	0.015
0.754	-0.406	-1.121	0.038	0.008	0.015
0.754	-0.415	-1.135	0.038	0.008	0.015
0.735	-0.411	-1.128	0.038	0.008	0.015
0.760	-0.411	-1.131	0.038	0.008	0.015
0.743	-0.413	-1.142	0.038	0.008	0.015
0.730	-0.396	-1.152	0.038	0.008	0.015
0.751	-0.411	-1.152	0.038	0.009	0.015
0.745	-0.419	-1.141	0.038	0.008	0.015
0.746	-0.383	-1.138	0.038	0.008	0.015
0.737	-0.389	-1.160	0.038	0.008	0.015
0.734	-0.416	-1.141	0.038	0.008	0.015
0.743	-0.387	-1.230	0.038	0.008	0.015
0.745	-0.404	-1.169	0.038	0.008	0.015
0.722	-0.406	-1.182	0.038	0.008	0.015
0.745	-0.405	-1.193	0.038	0.008	0.015
0.745	-0.420	-1.169	0.038	0.008	0.015
0.730	-0.409	-1.179	0.038	0.008	0.015
0.727	-0.412	-1.158	0.038	0.008	0.015
0.761	-0.450	-1.158	0.038	0.008	0.015
0.732	-0.408	-1.115	0.038	0.007	0.015
0.788	-0.396	-1.133	0.038	0.008	0.014
0.750	-0.433	-1.131	0.038	0.008	0.015
0.746	-0.411	-1.159	0.038	0.008	0.015
0.775	-0.408	-1.132	0.038	0.008	0.015
0.747	-0.424	-1.128	0.038	0.008	0.015
0.747	-0.402	-1.135	0.038	0.008	0.015
0.764	-0.407	-1.132	0.038	0.008	0.015
0.741	-0.408	-1.135	0.038	0.008	0.015
0.727	-0.397	-1.156	0.038	0.008	0.015
0.751	-0.426	-1.114	0.038	0.008	0.015
0.756	-0.402	-1.156	0.038	0.008	0.015
0.734	-0.373	-1.176	0.038	0.009	0.015
0.733	-0.415	-1.183	0.038	0.008	0.015
0.738	-0.409	-1.148	0.038	0.008	0.015
0.745	-0.390	-1.180	0.038	0.008	0.015
0.731	-0.407	-1.186	0.038	0.008	0.015
0.730	-0.415	-1.148	0.038	0.008	0.015
0.754	-0.416	-1.180	0.038	0.008	0.015
0.744	-0.433	-1.158	0.038	0.007	0.015
0.748	-0.408	-1.166	0.038	0.008	0.015
0.742	-0.435	-1.090	0.038	0.008	0.015
0.757	-0.437	-1.141	0.038	0.007	0.015
0.755	-0.418	-1.135	0.038	0.008	0.015
0.748	-0.435	-1.118	0.038	0.008	0.015
0.760	-0.417	-1.142	0.038	0.008	0.015
0.766	-0.415	-1.142	0.038	0.008	0.015
0.756	-0.426	-1.098	0.038	0.008	0.015
0.754	-0.407	-1.125	0.038	0.008	0.015
0.757	-0.417	-1.128	0.037	0.008	0.015
0.759	-0.408	-1.119	0.038	0.008	0.014
0.751	-0.406	-1.132	0.038	0.008	0.015
0.753	-0.424	-1.179	0.038	0.009	0.015
0.717	-0.432	-1.133	0.038	0.008	0.015
0.744	-0.389	-1.162	0.038	0.008	0.015
0.758	-0.417	-1.187	0.038	0.008	0.015
0.724	-0.428	-1.175	0.037	0.008	0.015
0.761	-0.406	-1.159	0.037	0.008	0.015
0.754	-0.421	-1.155	0.038	0.008	0.015
0.728	-0.420	-1.165	0.038	0.008	0.015
0.750	-0.430	-1.155	0.038	0.008	0.015
0.763	-0.458	-1.124	0.038	0.007	0.014
0.746	-0.418	-1.159	0.038	0.008	0.015
0.763	-0.416	-1.142	0.038	0.008	0.015
0.763	-0.442	-1.114	0.038	0.007	0.015
0.760	-0.422	-1.125	0.038	0.008	0.015
0.771	-0.423	-1.125	0.038	0.008	0.014
0.762	-0.438	-1.135	0.038	0.008	0.014
0.771	-0.418	-1.128	0.037	0.008	0.014
0.782	-0.413	-1.136	0.038	0.008	0.015
0.764	-0.405	-1.122	0.038	0.008	0.015
0.746	-0.403	-1.136	0.038	0.008	0.014
0.762	-0.424	-1.135	0.038	0.008	0.015
0.759	-0.399	-1.187	0.037	0.008	0.015
0.759	-0.401	-1.153	0.038	0.008	0.015
0.748	-0.422	-1.162	0.038	0.008	0.015
0.756	-0.399	-1.193	0.037	0.008	0.015
0.762	-0.419	-1.169	0.038	0.008	0.015
0.748	-0.418	-1.166	0.038	0.008	0.015
0.757	-0.419	-1.158	0.037	0.008	0.015
0.773	-0.444	-1.155	0.038	0.008	0.015
0.763	-0.415	-1.091	0.038	0.007	0.015
0.784	-0.409	-1.150	0.038	0.008	0.014
0.771	-0.447	-1.142	0.038	0.007	0.015
0.764	-0.423	-1.098	0.038	0.007	0.015
0.781	-0.418	-1.116	0.038	0.008	0.014
0.774	-0.441	-1.118	0.038	0.008	0.015
0.764	-0.423	-1.132	0.038	0.008	0.014
0.788	-0.422	-1.129	0.037	0.008	0.014
0.774	-0.432	-1.097	0.038	0.008	0.015
0.746	-0.407	-1.142	0.037	0.008	0.014
0.784	-0.421	-1.108	0.037	0.008	0.014
0.771	-0.427	-1.142	0.037	0.008	0.014
0.770	-0.371	-1.170	0.038	0.008	0.015
0.766	-0.420	-1.152	0.038	0.008	0.014
0.755	-0.419	-1.131	0.037	0.008	0.014
0.762	-0.382	-1.166	0.037	0.008	0.015
0.762	-0.429	-1.166	0.038	0.008	0.015
0.749	-0.417	-1.159	0.037	0.008	0.015
0.771	-0.413	-1.176	0.037	0.008	0.015
0.765	-0.428	-1.169	0.037	0.007	0.015
0.760	-0.420	-1.156	0.037	0.008	0.015
0.770	-0.419	-1.149	0.038	0.008	0.014
0.789	-0.440	-1.162	0.038	0.007	0.015
0.775	-0.421	-1.146	0.037	0.007	0.014
0.776	-0.425	-1.139	0.038	0.007	0.014
0.793	-0.436	-1.139	0.037	0.007	0.015
0.776	-0.423	-1.153	0.037	0.007	0.014
0.777	-0.432	-1.128	0.037	0.007	0.014
0.781	-0.442	-1.129	0.038	0.007	0.014
0.783	-0.430	-1.132	0.037	0.008	0.014
0.809	-0.416	-1.116	0.038	0.007	0.014
0.772	-0.421	-1.132	0.037	0.008	0.014
0.781	-0.425	-1.173	0.037	0.008	0.014
0.780	-0.427	-1.146	0.037	0.007	0.014
0.771	-0.406	-1.143	0.037	0.008	0.014
0.764	-0.425	-1.180	0.037	0.008	0.014
0.765	-0.446	-1.131	0.037	0.008	0.015
0.788	-0.411	-1.153	0.037	0.008	0.014
0.767	-0.416	-1.169	0.037	0.008	0.015
0.756	-0.430	-1.162	0.037	0.008	0.015
0.777	-0.414	-1.143	0.037	0.008	0.014
0.784	-0.446	-1.152	0.037	0.007	0.014
0.760	-0.430	-1.187	0.038	0.007	0.014
0.787	-0.436	-1.145	0.037	0.007	0.014
0.788	-0.451	-1.139	0.037	0.007	0.014
0.769	-0.426	-1.163	0.037	0.007	0.014
0.798	-0.430	-1.143	0.037	0.008	0.014
0.790	-0.454	-1.129	0.037	0.007	0.014
0.797	-0.430	-1.101	0.037	0.007	0.014
0.813	-0.426	-1.136	0.037	0.007	0.014
0.783	-0.436	-1.095	0.038	0.008	0.014
0.768	-0.418	-1.132	0.037	0.008	0.014
0.799	-0.429	-1.126	0.037	0.008	0.014
0.793	-0.423	-1.149	0.037	0.007	0.014
0.786	-0.410	-1.143	0.037	0.008	0.014
0.777	-0.442	-1.145	0.037	0.007	0.014
0.778	-0.415	-1.180	0.037	0.007	0.014
0.774	-0.403	-1.160	0.037	0.008	0.014
0.773	-0.434	-1.166	0.037	0.008	0.014
0.765	-0.429	-1.165	0.037	0.008	0.014
0.786	-0.425	-1.146	0.037	0.008	0.014
0.765	-0.427	-1.146	0.037	0.007	0.014
0.761	-0.436	-1.162	0.037	0.008	0.015
0.792	-0.447	-1.142	0.037	0.007	0.014
0.798	-0.431	-1.122	0.037	0.007	0.014
0.793	-0.423	-1.170	0.037	0.007	0.014
0.787	-0.444	-1.139	0.037	0.007	0.014
0.805	-0.437	-1.126	0.037	0.007	0.014
0.806	-0.418	-1.133	0.037	0.007	0.014
0.792	-0.450	-1.125	0.037	0.008	0.014
0.793	-0.447	-1.125	0.037	0.007	0.014
0.815	-0.430	-1.085	0.037	0.008	0.014
0.802	-0.431	-1.122	0.037	0.007	0.014
0.790	-0.400	-1.156	0.037	0.007	0.014
0.807	-0.426	-1.112	0.037	0.008	0.014
0.793	-0.434	-1.129	0.037	0.008	0.014
0.789	-0.399	-1.160	0.037	0.008	0.014
0.798	-0.438	-1.149	0.037	0.008	0.014
0.779	-0.439	-1.148	0.037	0.008	0.014
0.793	-0.407	-1.177	0.037	0.008	0.014
0.789	-0.433	-1.149	0.037	0.007	0.014
0.783	-0.443	-1.138	0.037	0.007	0.014
0.787	-0.419	-1.173	0.037	0.007	0.014
0.810	-0.454	-1.156	0.037	0.007	0.014
0.789	-0.436	-1.160	0.037	0.007	0.014
0.805	-0.431	-1.143	0.037	0.007	0.014
0.814	-0.451	-1.149	0.037	0.007	0.014
0.793	-0.433	-1.150	0.037	0.007	0.014
0.800	-0.450	-1.102	0.037	0.007	0.014
0.808	-0.468	-1.132	0.037	0.007	0.014
0.802	-0.435	-1.125	0.037	0.007	0.014
0.835	-0.433	-1.124	0.037	0.007	0.013
0.811	-0.434	-1.129	0.037	0.007	0.014
0.803	-0.439	-1.153	0.037	0.008	0.014
0.817	-0.439	-1.130	0.037	0.007	0.014
0.799	-0.426	-1.143	0.037	0.007	0.014
0.804	-0.433	-1.194	0.037	0.008	0.014
0.795	-0.445	-1.132	0.037	0.007	0.014
0.797	-0.417	-1.150	0.037	0.007	0.014
0.792	-0.418	-1.174	0.037	0.008	0.014
0.778	-0.448	-1.159	0.037	0.008	0.014
0.807	-0.425	-1.129	0.037	0.007	0.014
0.805	-0.429	-1.173	0.037	0.007	0.014
0.781	-0.443	-1.214	0.037	0.007	0.014
0.796	-0.428	-1.146	0.037	0.007	0.014
0.811	-0.450	-1.153	0.037	0.007	0.014
0.794	-0.441	-1.170	0.037	0.007	0.014
0.809	-0.436	-1.150	0.037	0.007	0.014
0.812	-0.462	-1.149	0.037	0.007	0.014
0.813	-0.443	-1.136	0.037	0.007	0.014
0.834	-0.437	-1.144	0.037	0.007	0.014
0.819	-0.462	-1.102	0.037	0.007	0.014
0.805	-0.436	-1.150	0.037	0.007	0.013
0.831	-0.441	-1.126	0.037	0.007	0.014
0.813	-0.448	-1.136	0.037	0.007	0.014
0.812	-0.428	-1.136	0.037	0.008	0.014
0.819	-0.447	-1.143	0.037	0.007	0.014
0.809	-0.431	-1.160	0.037	0.007	0.014
0.810	-0.409	-1.130	0.037	0.008	0.014
0.809	-0.448	-1.163	0.037	0.008	0.014
0.799	-0.438	-1.176	0.036	0.007	0.014
0.808	-0.427	-1.147	0.037	0.008	0.014
0.809	-0.442	-1.150	0.037	0.007	0.014
0.781	-0.456	-1.165	0.036	0.007	0.014
0.823	-0.444	-1.153	0.036	0.007	0.014
0.818	-0.452	-1.139	0.037	0.007	0.014
0.799	-0.450	-1.166	0.036	0.007	0.014
0.832	-0.454	-1.156	0.037	0.007	0.014
0.832	-0.450	-1.132	0.037	0.007	0.014
0.811	-0.446	-1.163	0.037	0.007	0.014
0.825	-0.454	-1.126	0.037	0.007	0.014
0.821	-0.477	-1.095	0.036	0.007	0.013
0.841	-0.438	-1.092	0.036	0.007	0.013
0.826	-0.451	-1.136	0.037	0.007	0.014
0.818	-0.439	-1.136	0.037	0.007	0.014
0.841	-0.451	-1.105	0.036	0.008	0.013
0.828	-0.453	-1.115	0.037	0.007	0.014
0.824	-0.422	-1.136	0.037	0.007	0.014
0.835	-0.447	-1.153	0.036	0.008	0.013
0.816	-0.447	-1.143	0.037	0.007	0.014
0.817	-0.424	-1.163	0.036	0.007	0.014
0.817	-0.454	-1.146	0.037	0.007	0.013
0.812	-0.447	-1.142	0.036	0.007	0.014
0.826	-0.422	-1.194	0.036	0.007	0.014
0.839	-0.461	-1.156	0.037	0.007	0.014
0.811	-0.446	-1.156	0.037	0.007	0.014
0.826	-0.431	-1.170	0.036	0.007	0.014
0.838	-0.469	-1.156	0.037	0.007	0.014
0.817	-0.448	-1.150	0.037	0.007	0.014
0.815	-0.447	-1.143	0.037	0.007	0.014
0.841	-0.489	-1.146	0.036	0.007	0.014
0.829	-0.444	-1.119	0.036	0.007	0.014
0.868	-0.436	-1.111	0.037	0.007	0.013
0.828	-0.468	-1.125	0.036	0.007	0.013
0.822	-0.450	-1.153	0.036	0.007	0.013
0.851	-0.447	-1.117	0.037	0.007	0.013
0.835	-0.451	-1.122	0.037	0.007	0.014
0.828	-0.442	-1.174	0.036	0.008	0.013
0.844	-0.450	-1.133	0.037	0.007	0.013
0.824	-0.438	-1.150	0.036	0.007	0.013
0.817	-0.414	-1.171	0.037	0.008	0.014
0.825	-0.458	-1.136	0.036	0.007	0.014
0.827	-0.437	-1.170	0.036	0.007	0.013
0.831	-0.426	-1.160	0.036	0.007	0.014
0.816	-0.459	-1.218	0.037	0.007	0.014
0.822	-0.455	-1.166	0.036	0.007	0.014
0.844	-0.440	-1.150	0.036	0.007	0.014
0.814	-0.455	-1.174	0.037	0.007	0.014
0.825	-0.452	-1.153	0.036	0.007	0.014
0.840	-0.468	-1.160	0.036	0.007	0.013
0.835	-0.460	-1.126	0.037	0.006	0.014
0.845	-0.446	-1.147	0.037	0.007	0.013
0.839	-0.466	-1.085	0.037	0.007	0.013
0.833	-0.461	-1.146	0.036	0.007	0.013
0.851	-0.445	-1.140	0.036	0.007	0.013
0.834	-0.473	-1.102	0.037	0.007	0.013
0.841	-0.453	-1.129	0.036	0.007	0.013
0.847	-0.451	-1.119	0.036	0.007	0.013
0.837	-0.450	-1.136	0.036	0.007	0.013
0.833	-0.428	-1.144	0.036	0.007	0.013
0.845	-0.450	-1.130	0.036	0.007	0.013
0.836	-0.450	-1.146	0.036	0.007	0.014
0.833	-0.428	-1.147	0.036	0.007	0.013
0.840	-0.459	-1.188	0.037	0.007	0.013
0.795	-0.467	-1.172	0.036	0.007	0.014
0.838	-0.438	-1.153	0.036	0.007	0.013
0.843	-0.461	-1.164	0.036	0.007	0.013
0.809	-0.468	-1.165	0.036	0.007	0.014
0.844	-0.445	-1.153	0.036	0.007	0.014
0.851	-0.459	-1.136	0.036	0.007	0.014
0.832	-0.458	-1.170	0.036	0.007	0.014
0.839	-0.459	-1.129	0.036	0.007	0.013
0.845	-0.494	-1.122	0.036	0.006	0.013
0.853	-0.453	-1.123	0.036	0.007	0.013
0.856	-0.457	-1.130	0.036	0.007	0.013
0.844	-0.466	-1.126	0.036	0.006	0.013
0.859	-0.451	-1.113	0.036	0.007	0.013
0.857	-0.459	-1.133	0.036	0.007	0.013
0.844	-0.445	-1.147	0.036	0.007	0.013
0.863	-0.449	-1.140	0.036	0.007	0.013
0.860	-0.460	-1.133	0.036	0.007	0.013
0.840	-0.440	-1.153	0.036	0.007	0.013
0.834	-0.439	-1.144	0.036	0.007	0.013
0.830	-0.455	-1.108	0.036	0.007	0.013
0.848	-0.426	-1.201	0.036	0.007	0.013
0.845	-0.442	-1.137	0.036	0.007	0.013
0.834	-0.462	-1.177	0.036	0.007	0.013
0.853	-0.443	-1.184	0.036	0.007	0.013
0.854	-0.450	-1.150	0.036	0.007	0.014
0.833	-0.457	-1.164	0.036	0.007	0.013
0.838	-0.456	-1.153	0.036	0.007	0.014
0.851	-0.474	-1.146	0.036	0.007	0.013
0.841	-0.456	-1.098	0.036	0.006	0.013
0.865	-0.442	-1.148	0.036	0.007	0.013
0.863	-0.472	-1.150	0.036	0.006	0.013
0.857	-0.457	-1.105	0.036	0.007	0.013
0.875	-0.446	-1.131	0.036	0.007	0.013
0.858	-0.468	-1.116	0.036	0.007	0.013
0.849	-0.454	-1.120	0.036	0.007	0.013
0.871	-0.451	-1.100	0.036	0.007	0.013
0.867	-0.457	-1.096	0.036	0.007	0.013
0.845	-0.451	-1.126	0.036	0.007	0.013
0.866	-0.454	-1.078	0.036	0.007	0.013
0.854	-0.447	-1.116	0.036	0.007	0.013
0.852	-0.413	-1.161	0.036	0.007	0.014
0.855	-0.463	-1.143	0.036	0.007	0.013
0.843	-0.453	-1.133	0.036	0.007	0.013
0.846	-0.416	-1.154	0.036	0.007	0.013
0.848	-0.466	-1.164	0.036	0.007	0.013
0.836	-0.462	-1.142	0.036	0.007	0.014
0.862	-0.448	-1.153	0.036	0.007	0.013
0.854	-0.460	-1.143	0.036	0.006	0.013
0.849	-0.452	-1.146	0.036	0.007	0.013
0.856	-0.467	-1.126	0.036	0.007	0.013
0.869	-0.485	-1.149	0.036	0.006	0.014
0.856	-0.464	-1.140	0.036	0.007	0.013
0.852	-0.473	-1.112	0.036	0.007	0.013
0.868	-0.464	-1.140	0.036	0.006	0.013
0.865	-0.457	-1.123	0.036	0.007	0.013
0.850	-0.474	-1.089	0.036	0.007	0.013
0.860	-0.473	-1.129	0.036	0.007	0.013
0.872	-0.460	-1.109	0.036	0.007	0.013
0.879	-0.451	-1.110	0.036	0.007	0.013
0.854	-0.447	-1.126	0.036	0.007	0.013
0.869	-0.464	-1.181	0.036	0.008	0.013
0.844	-0.470	-1.125	0.036	0.007	0.013
0.851	-0.437	-1.140	0.036	0.007	0.013
0.851	-0.462	-1.177	0.036	0.007	0.013
0.833	-0.473	-1.156	0.036	0.007	0.014
0.853	-0.447	-1.137	0.036	0.007	0.013
0.853	-0.449	-1.157	0.036	0.007	0.013
0.829	-0.466	-1.160	0.036	0.006	0.014
0.857	-0.452	-1.143	0.036	0.007	0.013
0.860	-0.487	-1.143	0.036	0.007	0.013
0.841	-0.469	-1.150	0.036	0.006	0.013
0.868	-0.468	-1.119	0.036	0.006	0.013
0.861	-0.485	-1.130	0.036	0.006	0.013
0.853	-0.467	-1.146	0.036	0.006	0.013
0.874	-0.461	-1.120	0.036	0.006	0.013
0.874	-0.485	-1.133	0.036	0.006	0.013
0.872	-0.464	-1.106	0.036	0.006	0.013
0.885	-0.459	-1.130	0.036	0.006	0.013
0.861	-0.470	-1.082	0.036	0.006	0.013
0.850	-0.449	-1.103	0.036	0.007	0.013
0.876	-0.464	-1.123	0.036	0.007	0.013
0.868	-0.461	-1.116	0.036	0.006	0.013
0.866	-0.436	-1.123	0.036	0.007	0.013
0.866	-0.464	-1.129	0.036	0.006	0.013
0.870	-0.448	-1.160	0.035	0.006	0.013
0.860	-0.427	-1.120	0.036	0.007	0.013
0.855	-0.465	-1.157	0.036	0.007	0.013
0.853	-0.456	-1.156	0.035	0.006	0.013
0.869	-0.460	-1.127	0.036	0.007	0.013
0.855	-0.460	-1.113	0.036	0.006	0.013
0.832	-0.464	-1.169	0.035	0.006	0.014
0.874	-0.469	-1.154	0.036	0.006	0.013
0.870	-0.464	-1.102	0.036	0.006	0.013
0.864	-0.463	-1.153	0.036	0.006	0.013
0.868	-0.483	-1.119	0.036	0.006	0.013
0.881	-0.464	-1.099	0.036	0.006	0.013
0.883	-0.456	-1.130	0.036	0.006	0.013
0.876	-0.477	-1.092	0.036	0.006	0.013
0.867	-0.486	-1.126	0.036	0.006	0.013
0.890	-0.464	-1.082	0.035	0.007	0.013
0.879	-0.468	-1.106	0.036	0.006	0.013
0.870	-0.443	-1.109	0.036	0.006	0.013
0.892	-0.470	-1.116	0.036	0.007	0.013
0.867	-0.469	-1.119	0.036	0.006	0.013
0.866	-0.429	-1.120	0.036	0.007	0.013
0.888	-0.476	-1.119	0.036	0.007	0.013
0.867	-0.462	-1.133	0.036	0.006	0.013
0.871	-0.431	-1.161	0.036	0.007	0.013
0.863	-0.467	-1.126	0.036	0.006	0.013
0.861	-0.462	-1.133	0.036	0.006	0.013
0.879	-0.448	-1.188	0.035	0.006	0.013
0.892	-0.488	-1.150	0.036	0.006	0.013
0.864	-0.458	-1.140	0.036	0.006	0.013
0.868	-0.454	-1.140	0.036	0.006	0.013
0.884	-0.484	-1.126	0.036	0.006	0.013
0.872	-0.465	-1.140	0.036	0.006	0.013
0.879	-0.475	-1.129	0.036	0.006	0.013
0.887	-0.493	-1.140	0.036	0.006	0.013
0.869	-0.460	-1.089	0.036	0.006	0.013
0.918	-0.458	-1.101	0.036	0.006	0.012
0.879	-0.476	-1.112	0.036	0.006	0.013
0.878	-0.457	-1.133	0.036	0.007	0.013
0.899	-0.464	-1.100	0.036	0.006	0.013
0.875	-0.466	-1.123	0.036	0.006	0.013
0.880	-0.471	-1.130	0.036	0.007	0.013
0.877	-0.468	-1.120	0.036	0.006	0.013
0.876	-0.447	-1.120	0.036	0.006	0.013
0.874	-0.445	-1.154	0.036	0.007	0.013
0.861	-0.477	-1.129	0.036	0.006	0.013
0.879	-0.456	-1.137	0.036	0.006	0.013
0.885	-0.448	-1.147	0.036	0.007	0.013
0.863	-0.470	-1.181	0.036	0.006	0.013
0.866	-0.458	-1.133	0.036	0.006	0.013
0.879	-0.462	-1.137	0.036	0.006	0.013
0.852	-0.470	-1.136	0.036	0.006	0.013
0.871	-0.464	-1.127	0.036	0.006	0.013
0.878	-0.488	-1.119	0.036	0.006	0.013
0.888	-0.465	-1.120	0.036	0.006	0.013
0.892	-0.459	-1.120	0.036	0.006	0.013
0.884	-0.482	-1.062	0.036	0.006	0.013
0.884	-0.465	-1.099	0.036	0.006	0.013
0.898	-0.472	-1.092	0.036	0.006	0.013
0.883	-0.475	-1.089	0.036	0.006	0.013
0.881	-0.461	-1.113	0.036	0.006	0.013
0.892	-0.464	-1.106	0.036	0.006	0.013
0.880	-0.463	-1.116	0.036	0.006	0.013
0.880	-0.438	-1.110	0.036	0.006	0.013
0.895	-0.478	-1.112	0.035	0.006	0.013
0.877	-0.460	-1.126	0.036	0.006	0.013
0.880	-0.447	-1.113	0.036	0.006	0.013
0.879	-0.469	-1.167	0.036	0.007	0.013
0.845	-0.476	-1.135	0.035	0.006	0.014
0.875	-0.454	-1.126	0.036	0.006	0.013
0.875	-0.469	-1.171	0.036	0.006	0.013
0.847	-0.481	-1.142	0.035	0.006	0.014
0.880	-0.464	-1.133	0.036	0.006	0.013
0.894	-0.470	-1.102	0.036	0.006	0.013
0.868	-0.455	-1.150	0.036	0.006	0.013
0.897	-0.483	-1.123	0.036	0.006	0.013
0.891	-0.513	-1.092	0.035	0.006	0.013
0.894	-0.467	-1.092	0.035	0.006	0.013
0.894	-0.482	-1.096	0.036	0.006	0.013
0.890	-0.482	-1.102	0.036	0.006	0.013
0.900	-0.457	-1.089	0.035	0.006	0.013
0.908	-0.482	-1.102	0.036	0.006	0.013
0.890	-0.446	-1.106	0.036	0.006	0.013
0.906	-0.468	-1.110	0.035	0.006	0.013
0.901	-0.467	-1.106	0.036	0.006	0.013
0.885	-0.444	-1.137	0.036	0.006	0.013
0.872	-0.452	-1.120	0.036	0.007	0.013
0.881	-0.473	-1.126	0.035	0.006	0.013
0.887	-0.445	-1.184	0.035	0.006	0.013
0.896	-0.458	-1.123	0.036	0.006	0.013
0.869	-0.466	-1.136	0.036	0.006	0.013
0.893	-0.445	-1.178	0.035	0.006	0.013
0.894	-0.470	-1.137	0.036	0.006	0.013
0.877	-0.469	-1.133	0.036	0.006	0.013
0.879	-0.464	-1.150	0.035	0.006	0.013
0.899	-0.497	-1.109	0.036	0.006	0.013
0.886	-0.472	-1.075	0.036	0.005	0.013
0.915	-0.458	-1.103	0.036	0.006	0.013
0.900	-0.483	-1.113	0.036	0.006	0.013
0.892	-0.475	-1.113	0.036	0.006	0.013
0.907	-0.463	-1.096	0.036	0.006	0.013
0.892	-0.476	-1.106	0.036	0.006	0.013
0.894	-0.464	-1.113	0.035	0.006	0.013
0.918	-0.465	-1.090	0.036	0.006	0.013
0.896	-0.475	-1.099	0.036	0.006	0.013
0.883	-0.454	-1.130	0.035	0.006	0.013
0.895	-0.474	-1.068	0.035	0.006	0.013
0.889	-0.456	-1.127	0.036	0.006	0.013
0.893	-0.426	-1.141	0.036	0.006	0.013
0.879	-0.471	-1.157	0.036	0.006	0.013
0.873	-0.465	-1.116	0.035	0.006	0.013
0.896	-0.446	-1.140	0.036	0.006	0.013
0.877	-0.468	-1.147	0.036	0.006	0.013
0.874	-0.471	-1.099	0.036	0.006	0.013
0.887	-0.466	-1.136	0.035	0.006	0.013
0.887	-0.477	-1.122	0.036	0.005	0.013
0.895	-0.466	-1.113	0.035	0.006	0.013
0.890	-0.484	-1.068	0.036	0.006	0.013
0.910	-0.480	-1.106	0.036	0.005	0.013
0.906	-0.467	-1.103	0.036	0.006	0.013
0.891	-0.491	-1.082	0.036	0.006	0.013
0.908	-0.477	-1.126	0.035	0.006	0.013
0.904	-0.463	-1.103	0.036	0.006	0.013
0.895	-0.486	-1.075	0.036	0.006	0.013
0.891	-0.463	-1.089	0.035	0.006	0.013
0.906	-0.475	-1.096	0.035	0.006	0.013
0.906	-0.469	-1.099	0.036	0.006	0.013
0.910	-0.456	-1.103	0.036	0.006	0.013
0.898	-0.481	-1.157	0.035	0.007	0.013
0.870	-0.484	-1.112	0.035	0.006	0.013
0.893	-0.455	-1.106	0.035	0.006	0.013
0.886	-0.466	-1.151	0.036	0.006	0.013
0.864	-0.483	-1.121	0.035	0.006	0.014
0.897	-0.459	-1.120	0.035	0.006	0.013
0.888	-0.468	-1.130	0.036	0.006	0.013
0.871	-0.476	-1.153	0.036	0.006	0.014
0.895	-0.470	-1.113	0.035	0.006	0.013
0.897	-0.514	-1.119	0.035	0.005	0.013
0.888	-0.477	-1.140	0.036	0.005	0.013
0.901	-0.477	-1.099	0.035	0.006	0.013
0.910	-0.496	-1.089	0.035	0.005	0.013
0.898	-0.461	-1.110	0.036	0.005	0.013
0.914	-0.469	-1.093	0.036	0.006	0.013
0.898	-0.503	-1.099	0.036	0.005	0.013
0.911	-0.475	-1.109	0.035	0.006	0.013
0.916	-0.463	-1.114	0.036	0.006	0.013
0.901	-0.482	-1.072	0.036	0.006	0.013
0.877	-0.456	-1.103	0.035	0.006	0.013
0.908	-0.467	-1.089	0.036	0.006	0.013
0.910	-0.469	-1.133	0.035	0.006	0.013
0.887	-0.450	-1.103	0.036	0.006	0.013
0.896	-0.469	-1.127	0.036	0.006	0.013
0.894	-0.457	-1.133	0.035	0.006	0.013
0.889	-0.446	-1.093	0.036	0.006	0.013
0.888	-0.465	-1.109	0.036	0.006	0.013
0.875	-0.455	-1.136	0.035	0.006	0.013
0.903	-0.455	-1.106	0.036	0.006	0.013
0.894	-0.475	-1.099	0.036	0.005	0.013
0.869	-0.474	-1.132	0.035	0.006	0.013
0.901	-0.473	-1.113	0.036	0.006	0.013
0.899	-0.465	-1.096	0.036	0.005	0.013
0.896	-0.482	-1.126	0.035	0.006	0.013
0.907	-0.485	-1.102	0.036	0.006	0.013
0.902	-0.466	-1.078	0.036	0.005	0.013
0.907	-0.471	-1.124	0.036	0.006	0.013
0.898	-0.484	-1.075	0.036	0.006	0.013
0.896	-0.477	-1.089	0.035	0.005	0.013
0.929	-0.471	-1.055	0.035	0.006	0.013
0.917	-0.477	-1.096	0.036	0.006	0.013
0.900	-0.444	-1.103	0.036	0.006	0.013
0.923	-0.473	-1.093	0.035	0.006	0.013
0.895	-0.475	-1.106	0.036	0.006	0.013
0.899	-0.436	-1.113	0.035	0.006	0.013
0.902	-0.470	-1.140	0.036	0.006	0.013
0.881	-0.470	-1.109	0.035	0.006	0.013
0.898	-0.438	-1.133	0.035	0.006	0.013
0.894	-0.477	-1.116	0.036	0.006	0.013
0.892	-0.470	-1.109	0.035	0.006	0.013
0.899	-0.458	-1.130	0.035	0.006	0.013
0.918	-0.493	-1.129	0.036	0.005	0.013
0.896	-0.471	-1.120	0.036	0.006	0.013
0.910	-0.475	-1.113	0.036	0.006	0.013
0.912	-0.488	-1.109	0.036	0.005	0.013
0.898	-0.462	-1.117	0.036	0.006	0.013
0.904	-0.489	-1.102	0.036	0.006	0.013
0.916	-0.494	-1.095	0.035	0.005	0.013
0.911	-0.463	-1.072	0.036	0.005	0.013
0.941	-0.458	-1.060	0.036	0.005	0.013
0.906	-0.472	-1.089	0.036	0.005	0.013
0.906	-0.464	-1.106	0.036	0.006	0.013
0.914	-0.473	-1.093	0.036	0.006	0.013
0.906	-0.462	-1.086	0.036	0.006	0.013
0.900	-0.457	-1.120	0.035	0.006	0.013
0.898	-0.460	-1.099	0.036	0.006	0.013
0.890	-0.452	-1.116	0.035	0.005	0.013
0.888	-0.445	-1.140	0.036	0.006	0.013
0.884	-0.476	-1.095	0.035	0.006	0.013
0.899	-0.453	-1.113	0.035	0.006	0.013
0.902	-0.456	-1.127	0.036	0.006	0.013
0.876	-0.474	-1.160	0.036	0.005	0.013
0.884	-0.471	-1.115	0.035	0.006	0.013
0.909	-0.473	-1.099	0.036	0.005	0.013
0.890	-0.476	-1.137	0.036	0.005	0.013
0.898	-0.469	-1.110	0.036	0.006	0.013
0.900	-0.487	-1.095	0.035	0.005	0.013
0.915	-0.477	-1.092	0.035	0.005	0.013
0.919	-0.461	-1.079	0.036	0.006	0.013
0.908	-0.491	-1.031	0.036	0.006	0.013
0.892	-0.463	-1.106	0.035	0.005	0.013
0.912	-0.465	-1.069	0.035	0.006	0.013
0.906	-0.463	-1.072	0.036	0.005	0.013
0.904	-0.450	-1.083	0.036	0.006	0.013
0.906	-0.468	-1.086	0.036	0.006	0.013
0.899	-0.456	-1.099	0.035	0.006	0.013
0.895	-0.435	-1.069	0.036	0.006	0.013
0.902	-0.473	-1.106	0.036	0.006	0.013
0.889	-0.455	-1.122	0.035	0.006	0.013
0.897	-0.455	-1.100	0.036	0.006	0.013
0.894	-0.470	-1.092	0.036	0.005	0.013
0.878	-0.475	-1.125	0.035	0.005	0.014
0.910	-0.474	-1.106	0.035	0.005	0.013
0.899	-0.467	-1.092	0.036	0.005	0.013
0.906	-0.469	-1.119	0.035	0.006	0.013
0.913	-0.481	-1.082	0.036	0.005	0.013
0.898	-0.469	-1.072	0.036	0.005	0.013
0.909	-0.460	-1.113	0.036	0.005	0.013
0.898	-0.476	-1.072	0.036	0.006	0.013
0.900	-0.486	-1.075	0.035	0.005	0.013
0.921	-0.465	-1.027	0.035	0.006	0.013
0.914	-0.477	-1.079	0.036	0.005	0.013
0.897	-0.446	-1.086	0.036	0.006	0.013
0.919	-0.462	-1.059	0.035	0.006	0.013
0.899	-0.469	-1.109	0.036	0.005	0.013
[truncated: 129,000 more rows]
