# Supplementary material for: Identification of Haptic Based Guiding Using Hard Reins
Source: PLoS One. 2015 Jul 22;10(7):e0132020. doi: 10.1371/journal.pone.0132020 (PMC4511788; doi:10.1371/journal.pone.0132020)
Supplement: S5 File — (ZIP) [file pone.0132020.s005.zip › Exp2_ForceData1/Subject5/path2/T3.csv]

0.658	0.924	-0.048	0.020	0.043	0.004
0.661	0.949	-0.021	0.021	0.044	0.004
0.676	0.929	-0.028	0.021	0.043	0.003
0.655	0.924	-0.010	0.021	0.043	0.004
0.668	0.923	-0.062	0.020	0.043	0.003
0.677	0.934	-0.031	0.020	0.043	0.004
0.695	0.942	-0.029	0.021	0.043	0.003
0.675	0.908	-0.047	0.021	0.043	0.004
0.654	0.929	-0.038	0.021	0.043	0.004
0.668	0.936	-0.045	0.021	0.043	0.003
0.664	0.911	-0.044	0.021	0.043	0.004
0.662	0.928	-0.038	0.021	0.043	0.004
0.637	0.931	-0.085	0.021	0.043	0.004
0.668	0.923	-0.034	0.021	0.044	0.004
0.661	0.898	-0.051	0.020	0.043	0.004
0.637	0.920	-0.109	0.021	0.043	0.004
0.650	0.937	-0.071	0.021	0.044	0.004
0.656	0.941	-0.065	0.021	0.044	0.004
0.652	0.929	-0.092	0.021	0.043	0.004
0.658	0.926	-0.085	0.020	0.044	0.004
0.660	0.957	-0.099	0.021	0.044	0.004
0.648	0.940	-0.065	0.021	0.043	0.004
0.655	0.929	-0.068	0.021	0.044	0.004
0.674	0.959	-0.123	0.020	0.043	0.004
0.655	0.961	-0.062	0.021	0.044	0.004
0.656	0.929	-0.068	0.021	0.043	0.004
0.657	0.946	-0.075	0.020	0.043	0.004
0.658	0.963	-0.038	0.021	0.044	0.004
0.675	0.930	-0.057	0.020	0.044	0.004
0.672	0.933	-0.065	0.021	0.043	0.004
0.665	0.946	-0.051	0.021	0.044	0.004
0.676	0.928	-0.099	0.021	0.044	0.004
0.694	0.928	-0.038	0.021	0.043	0.004
0.668	0.933	-0.065	0.021	0.044	0.004
0.666	0.934	-0.061	0.021	0.044	0.004
0.689	0.930	-0.052	0.021	0.043	0.004
0.676	0.907	-0.033	0.021	0.043	0.004
0.658	0.911	-0.047	0.021	0.043	0.004
0.667	0.926	-0.034	0.021	0.044	0.004
0.672	0.920	-0.047	0.021	0.043	0.004
0.663	0.902	-0.061	0.021	0.043	0.004
0.645	0.927	-0.071	0.021	0.043	0.004
0.674	0.922	-0.050	0.021	0.044	0.004
0.665	0.922	-0.078	0.021	0.043	0.004
0.657	0.923	-0.081	0.021	0.042	0.005
0.654	0.928	-0.071	0.021	0.044	0.004
0.666	0.940	-0.102	0.021	0.044	0.005
0.680	0.915	-0.084	0.021	0.043	0.005
0.652	0.931	-0.095	0.021	0.044	0.005
0.659	0.952	-0.105	0.020	0.044	0.004
0.664	0.953	-0.072	0.021	0.043	0.004
0.660	0.924	-0.101	0.021	0.044	0.005
0.659	0.945	-0.101	0.020	0.044	0.005
0.663	0.947	-0.064	0.021	0.044	0.004
0.663	0.928	-0.122	0.021	0.044	0.004
0.653	0.913	-0.077	0.021	0.044	0.005
0.662	0.940	-0.074	0.021	0.044	0.005
0.663	0.929	-0.095	0.021	0.044	0.004
0.683	0.917	-0.054	0.021	0.043	0.004
0.677	0.923	-0.068	0.021	0.043	0.005
0.669	0.932	-0.075	0.021	0.044	0.004
0.693	0.917	-0.009	0.020	0.044	0.004
0.671	0.917	-0.064	0.021	0.043	0.005
0.671	0.933	-0.067	0.021	0.043	0.005
0.685	0.923	-0.061	0.021	0.044	0.005
0.680	0.912	-0.074	0.021	0.044	0.005
0.671	0.897	-0.063	0.021	0.043	0.005
0.682	0.918	-0.077	0.021	0.043	0.005
0.680	0.926	-0.085	0.021	0.043	0.005
0.670	0.903	-0.040	0.021	0.043	0.005
0.682	0.889	-0.090	0.021	0.043	0.005
0.659	0.922	-0.118	0.021	0.043	0.005
0.675	0.931	-0.081	0.021	0.043	0.005
0.670	0.909	-0.094	0.021	0.043	0.005
0.663	0.910	-0.115	0.021	0.043	0.005
0.656	0.921	-0.121	0.020	0.043	0.005
0.664	0.919	-0.094	0.021	0.044	0.005
0.656	0.910	-0.087	0.021	0.043	0.005
0.625	0.907	-0.130	0.020	0.044	0.005
0.666	0.942	-0.091	0.021	0.044	0.005
0.661	0.911	-0.145	0.021	0.044	0.005
0.659	0.908	-0.076	0.021	0.044	0.005
0.661	0.936	-0.101	0.021	0.044	0.005
0.652	0.935	-0.125	0.021	0.044	0.005
0.676	0.914	-0.042	0.020	0.044	0.005
0.672	0.922	-0.073	0.021	0.044	0.005
0.663	0.958	-0.111	0.021	0.044	0.005
0.687	0.915	-0.067	0.021	0.044	0.005
0.673	0.902	-0.073	0.021	0.043	0.005
0.665	0.914	-0.077	0.021	0.043	0.005
0.690	0.908	-0.049	0.020	0.044	0.005
0.685	0.918	-0.074	0.021	0.044	0.005
0.661	0.891	-0.063	0.021	0.044	0.005
0.666	0.906	-0.090	0.021	0.043	0.005
0.680	0.915	-0.091	0.021	0.044	0.005
0.665	0.891	-0.042	0.021	0.044	0.005
0.687	0.895	-0.103	0.021	0.043	0.006
0.662	0.904	-0.097	0.021	0.043	0.005
0.668	0.909	-0.094	0.021	0.044	0.005
0.675	0.872	-0.089	0.021	0.043	0.006
0.657	0.911	-0.045	0.021	0.043	0.006
0.662	0.910	-0.097	0.021	0.043	0.005
0.679	0.890	-0.100	0.021	0.043	0.005
0.663	0.899	-0.090	0.021	0.043	0.006
0.630	0.899	-0.119	0.021	0.044	0.006
0.670	0.917	-0.107	0.021	0.043	0.006
0.657	0.919	-0.100	0.021	0.044	0.006
0.643	0.894	-0.109	0.021	0.044	0.006
0.669	0.905	-0.096	0.020	0.044	0.006
0.660	0.927	-0.131	0.021	0.044	0.006
0.654	0.893	-0.141	0.021	0.043	0.006
0.653	0.898	-0.089	0.020	0.044	0.006
0.653	0.949	-0.121	0.021	0.044	0.006
0.673	0.903	-0.104	0.021	0.044	0.005
0.665	0.901	-0.103	0.021	0.044	0.006
0.663	0.929	-0.097	0.021	0.044	0.006
0.646	0.909	-0.086	0.020	0.044	0.005
0.680	0.904	-0.086	0.021	0.044	0.006
0.671	0.907	-0.100	0.021	0.043	0.006
0.663	0.922	-0.073	0.021	0.044	0.005
0.674	0.899	-0.079	0.021	0.044	0.006
0.663	0.889	-0.059	0.021	0.044	0.005
0.668	0.899	-0.096	0.021	0.043	0.006
0.676	0.901	-0.072	0.020	0.044	0.006
0.702	0.909	-0.084	0.021	0.043	0.005
0.673	0.880	-0.093	0.021	0.043	0.006
0.665	0.902	-0.079	0.021	0.043	0.006
0.685	0.895	-0.090	0.021	0.043	0.006
0.669	0.895	-0.099	0.021	0.044	0.006
0.676	0.892	-0.079	0.021	0.043	0.006
0.649	0.895	-0.116	0.021	0.044	0.006
0.667	0.893	-0.099	0.021	0.044	0.006
0.668	0.869	-0.082	0.020	0.043	0.006
0.643	0.897	-0.157	0.021	0.043	0.006
0.655	0.904	-0.113	0.020	0.044	0.006
0.658	0.919	-0.089	0.021	0.044	0.006
0.643	0.890	-0.133	0.021	0.043	0.006
0.640	0.891	-0.092	0.020	0.044	0.006
0.672	0.935	-0.127	0.021	0.044	0.006
0.648	0.897	-0.103	0.021	0.044	0.006
0.664	0.897	-0.089	0.021	0.044	0.006
0.667	0.933	-0.154	0.020	0.043	0.006
0.656	0.921	-0.093	0.021	0.044	0.006
0.671	0.900	-0.089	0.021	0.043	0.006
0.673	0.904	-0.120	0.020	0.043	0.006
0.658	0.918	-0.086	0.021	0.044	0.006
0.674	0.901	-0.092	0.021	0.044	0.006
0.672	0.901	-0.083	0.021	0.044	0.006
0.666	0.912	-0.089	0.021	0.044	0.006
0.665	0.895	-0.126	0.021	0.044	0.006
0.690	0.903	-0.083	0.021	0.043	0.006
0.667	0.889	-0.082	0.021	0.043	0.006
0.663	0.908	-0.092	0.020	0.044	0.006
0.693	0.898	-0.090	0.021	0.043	0.005
0.663	0.884	-0.078	0.021	0.044	0.006
0.664	0.866	-0.078	0.020	0.043	0.006
0.672	0.893	-0.089	0.021	0.043	0.006
0.676	0.887	-0.079	0.021	0.044	0.006
0.664	0.875	-0.095	0.021	0.043	0.006
0.649	0.890	-0.119	0.021	0.043	0.006
0.658	0.903	-0.096	0.021	0.044	0.006
0.667	0.892	-0.095	0.020	0.043	0.006
0.654	0.892	-0.085	0.021	0.043	0.006
0.659	0.891	-0.085	0.021	0.044	0.006
0.661	0.903	-0.133	0.020	0.044	0.006
0.673	0.889	-0.105	0.021	0.043	0.007
0.649	0.900	-0.106	0.021	0.044	0.006
0.660	0.918	-0.143	0.020	0.044	0.006
0.658	0.911	-0.102	0.021	0.044	0.006
0.656	0.891	-0.123	0.021	0.044	0.006
0.658	0.898	-0.112	0.020	0.044	0.006
0.655	0.923	-0.082	0.021	0.044	0.006
0.663	0.893	-0.119	0.020	0.044	0.006
0.647	0.897	-0.098	0.020	0.044	0.006
0.651	0.920	-0.099	0.021	0.044	0.006
0.667	0.897	-0.133	0.021	0.044	0.006
0.681	0.900	-0.072	0.021	0.043	0.006
0.670	0.896	-0.092	0.021	0.044	0.006
0.643	0.905	-0.099	0.021	0.044	0.006
0.693	0.908	-0.035	0.020	0.044	0.006
0.676	0.886	-0.089	0.021	0.043	0.006
0.659	0.906	-0.075	0.021	0.043	0.006
0.675	0.903	-0.082	0.021	0.044	0.006
0.678	0.904	-0.096	0.021	0.043	0.006
0.661	0.873	-0.075	0.020	0.043	0.006
0.661	0.890	-0.078	0.021	0.043	0.006
0.685	0.906	-0.117	0.021	0.043	0.006
0.666	0.880	-0.037	0.021	0.044	0.006
0.685	0.874	-0.095	0.021	0.043	0.007
0.664	0.898	-0.120	0.021	0.043	0.006
0.669	0.908	-0.092	0.021	0.043	0.006
0.672	0.890	-0.098	0.021	0.043	0.007
0.645	0.895	-0.119	0.021	0.044	0.006
0.638	0.907	-0.091	0.020	0.044	0.007
0.663	0.902	-0.085	0.021	0.043	0.006
0.643	0.898	-0.085	0.021	0.043	0.006
0.622	0.889	-0.104	0.020	0.044	0.007
0.651	0.912	-0.103	0.021	0.044	0.006
0.657	0.903	-0.113	0.021	0.044	0.006
0.635	0.893	-0.084	0.020	0.044	0.007
0.663	0.920	-0.116	0.020	0.044	0.006
0.655	0.918	-0.099	0.021	0.044	0.006
0.665	0.895	-0.047	0.020	0.044	0.006
0.669	0.905	-0.102	0.020	0.043	0.006
0.652	0.948	-0.099	0.021	0.044	0.007
0.679	0.909	-0.048	0.020	0.044	0.006
0.668	0.903	-0.085	0.021	0.043	0.006
0.656	0.913	-0.078	0.021	0.044	0.006
0.672	0.902	-0.078	0.020	0.044	0.006
0.677	0.906	-0.079	0.021	0.043	0.006
0.659	0.886	-0.027	0.021	0.044	0.006
0.659	0.897	-0.092	0.021	0.043	0.006
0.672	0.907	-0.065	0.021	0.043	0.006
0.657	0.893	-0.068	0.021	0.043	0.006
0.671	0.887	-0.088	0.020	0.043	0.007
0.664	0.896	-0.106	0.021	0.043	0.006
0.654	0.888	-0.068	0.021	0.043	0.006
0.670	0.884	-0.098	0.020	0.043	0.006
0.645	0.905	-0.040	0.021	0.043	0.006
0.648	0.900	-0.081	0.020	0.044	0.007
0.660	0.897	-0.085	0.020	0.043	0.006
0.657	0.901	-0.088	0.021	0.043	0.007
0.623	0.900	-0.101	0.020	0.044	0.007
0.657	0.915	-0.099	0.020	0.043	0.006
0.658	0.912	-0.102	0.021	0.044	0.007
0.636	0.894	-0.091	0.020	0.043	0.007
0.664	0.925	-0.075	0.020	0.044	0.006
0.652	0.951	-0.096	0.021	0.044	0.007
0.650	0.903	-0.109	0.021	0.044	0.006
0.643	0.910	-0.088	0.020	0.044	0.006
0.655	0.942	-0.106	0.021	0.044	0.007
0.677	0.904	-0.088	0.020	0.044	0.006
0.656	0.912	-0.085	0.020	0.044	0.007
0.659	0.914	-0.082	0.020	0.044	0.006
0.645	0.920	-0.062	0.020	0.044	0.006
0.671	0.917	-0.065	0.020	0.044	0.006
0.665	0.900	-0.081	0.020	0.043	0.006
0.662	0.920	-0.058	0.020	0.043	0.006
0.669	0.907	-0.068	0.021	0.043	0.006
0.654	0.903	-0.048	0.021	0.043	0.006
0.665	0.893	-0.081	0.020	0.043	0.007
0.661	0.907	-0.037	0.020	0.043	0.006
0.697	0.919	-0.073	0.021	0.043	0.006
0.660	0.883	-0.070	0.020	0.043	0.007
0.657	0.909	-0.067	0.020	0.043	0.007
0.666	0.907	-0.068	0.020	0.043	0.006
0.654	0.892	-0.064	0.020	0.043	0.006
0.664	0.909	-0.051	0.020	0.043	0.007
0.628	0.909	-0.105	0.021	0.043	0.007
0.651	0.909	-0.071	0.020	0.044	0.007
0.661	0.881	-0.074	0.020	0.043	0.006
0.633	0.911	-0.133	0.021	0.043	0.007
0.640	0.907	-0.074	0.020	0.043	0.006
0.648	0.934	-0.088	0.020	0.044	0.007
0.645	0.907	-0.098	0.021	0.043	0.007
0.632	0.907	-0.080	0.020	0.044	0.007
0.644	0.941	-0.102	0.020	0.043	0.007
0.635	0.920	-0.054	0.020	0.044	0.006
0.644	0.907	-0.040	0.020	0.044	0.006
0.650	0.933	-0.122	0.020	0.043	0.006
0.643	0.937	-0.061	0.020	0.044	0.006
0.654	0.918	-0.058	0.020	0.043	0.006
0.661	0.914	-0.075	0.020	0.043	0.006
0.653	0.929	-0.034	0.020	0.044	0.006
0.669	0.907	-0.047	0.020	0.044	0.006
0.687	0.917	-0.042	0.020	0.043	0.006
0.656	0.912	-0.058	0.020	0.043	0.006
0.654	0.912	-0.054	0.020	0.044	0.006
0.680	0.915	-0.035	0.021	0.043	0.006
0.663	0.891	-0.050	0.020	0.043	0.006
0.655	0.909	-0.047	0.020	0.043	0.006
0.671	0.912	-0.065	0.020	0.043	0.006
0.659	0.899	-0.037	0.020	0.043	0.007
0.653	0.885	-0.030	0.020	0.043	0.006
0.656	0.919	-0.051	0.020	0.043	0.006
0.659	0.911	-0.071	0.020	0.043	0.006
0.652	0.882	-0.053	0.020	0.043	0.006
0.637	0.905	-0.091	0.020	0.043	0.006
0.646	0.905	-0.061	0.020	0.043	0.006
0.653	0.918	-0.057	0.020	0.043	0.006
0.638	0.903	-0.067	0.020	0.043	0.007
0.633	0.918	-0.054	0.020	0.043	0.006
0.651	0.926	-0.081	0.020	0.043	0.006
0.662	0.899	-0.060	0.020	0.043	0.007
0.636	0.919	-0.071	0.020	0.043	0.006
0.651	0.944	-0.085	0.020	0.043	0.007
0.638	0.924	-0.044	0.020	0.043	0.006
0.643	0.909	-0.081	0.020	0.043	0.006
0.632	0.924	-0.088	0.020	0.043	0.006
0.633	0.936	-0.051	0.020	0.044	0.006
0.655	0.904	-0.067	0.020	0.044	0.006
0.619	0.902	-0.052	0.020	0.043	0.007
0.638	0.934	-0.051	0.020	0.043	0.006
0.636	0.918	-0.074	0.020	0.044	0.006
0.652	0.910	-0.040	0.020	0.043	0.006
0.652	0.919	-0.047	0.020	0.044	0.006
0.640	0.931	-0.075	0.020	0.044	0.006
0.676	0.917	0.011	0.019	0.043	0.006
0.658	0.911	-0.051	0.020	0.043	0.006
0.645	0.932	-0.040	0.020	0.043	0.006
0.659	0.914	-0.020	0.019	0.043	0.006
0.661	0.909	-0.020	0.020	0.043	0.006
0.646	0.900	-0.019	0.020	0.043	0.006
0.660	0.912	-0.037	0.020	0.043	0.006
0.664	0.919	-0.044	0.020	0.043	0.006
0.640	0.895	0.021	0.020	0.043	0.006
0.662	0.901	-0.050	0.020	0.043	0.007
0.642	0.907	-0.050	0.020	0.043	0.006
0.649	0.913	-0.023	0.020	0.043	0.006
0.665	0.900	-0.043	0.020	0.043	0.007
0.634	0.908	-0.061	0.020	0.043	0.006
0.634	0.919	-0.064	0.020	0.043	0.006
0.644	0.903	-0.036	0.020	0.043	0.006
0.633	0.918	-0.003	0.020	0.042	0.006
0.600	0.911	-0.066	0.019	0.043	0.007
0.649	0.923	-0.050	0.019	0.043	0.006
0.631	0.905	-0.047	0.020	0.043	0.006
0.609	0.907	-0.049	0.019	0.043	0.007
0.635	0.937	-0.030	0.020	0.043	0.006
0.628	0.936	-0.040	0.020	0.044	0.006
0.634	0.915	-0.009	0.019	0.043	0.006
0.646	0.932	-0.017	0.019	0.043	0.006
0.637	0.969	-0.034	0.020	0.044	0.006
0.653	0.918	-0.013	0.020	0.044	0.006
0.634	0.923	-0.033	0.019	0.043	0.006
0.633	0.940	-0.033	0.020	0.043	0.006
0.660	0.926	-0.017	0.019	0.043	0.006
0.664	0.916	-0.027	0.020	0.043	0.006
0.634	0.910	0.018	0.020	0.043	0.006
0.631	0.924	-0.016	0.019	0.043	0.006
0.653	0.927	0.004	0.020	0.043	0.006
0.640	0.901	0.021	0.020	0.043	0.006
0.654	0.907	-0.019	0.019	0.043	0.006
0.645	0.923	-0.020	0.019	0.043	0.006
0.634	0.905	0.008	0.020	0.043	0.006
0.646	0.883	-0.015	0.019	0.042	0.006
0.631	0.921	0.029	0.019	0.042	0.006
0.646	0.923	-0.010	0.019	0.043	0.006
0.641	0.901	-0.006	0.019	0.043	0.006
0.633	0.916	0.005	0.019	0.042	0.006
0.612	0.911	-0.022	0.019	0.043	0.006
0.632	0.917	-0.020	0.019	0.043	0.006
0.640	0.914	-0.006	0.019	0.043	0.006
0.605	0.913	-0.035	0.019	0.043	0.006
0.628	0.929	0.001	0.019	0.043	0.006
0.630	0.935	-0.023	0.019	0.043	0.006
0.618	0.915	-0.057	0.020	0.043	0.006
0.615	0.920	-0.022	0.019	0.043	0.006
0.633	0.953	-0.016	0.019	0.043	0.006
0.637	0.909	-0.026	0.019	0.043	0.006
0.629	0.913	-0.009	0.019	0.043	0.006
0.630	0.942	-0.020	0.019	0.043	0.006
0.612	0.930	0.007	0.019	0.043	0.005
0.643	0.916	0.008	0.019	0.043	0.005
0.629	0.918	-0.009	0.019	0.043	0.006
0.634	0.932	0.008	0.019	0.043	0.006
0.640	0.917	0.028	0.019	0.043	0.006
0.633	0.904	0.045	0.019	0.043	0.006
0.639	0.902	0.011	0.019	0.043	0.006
0.633	0.925	0.025	0.019	0.043	0.006
0.672	0.931	0.047	0.019	0.043	0.005
0.639	0.889	-0.002	0.019	0.043	0.006
0.632	0.913	0.032	0.019	0.043	0.006
0.628	0.922	0.014	0.019	0.043	0.005
0.639	0.908	0.015	0.019	0.043	0.006
0.633	0.923	0.035	0.019	0.042	0.006
0.614	0.911	-0.029	0.019	0.043	0.006
0.626	0.913	0.025	0.019	0.043	0.005
0.623	0.885	-0.005	0.019	0.042	0.005
0.609	0.906	-0.054	0.019	0.042	0.006
0.614	0.917	0.008	0.019	0.043	0.006
0.625	0.933	-0.006	0.019	0.043	0.006
0.609	0.909	-0.023	0.019	0.043	0.006
0.603	0.928	0.025	0.019	0.043	0.006
0.618	0.945	-0.012	0.019	0.043	0.006
0.612	0.914	0.018	0.019	0.043	0.005
0.618	0.913	0.032	0.019	0.043	0.006
0.621	0.944	-0.026	0.018	0.043	0.006
0.605	0.941	0.028	0.019	0.043	0.005
0.623	0.914	0.035	0.019	0.043	0.005
0.620	0.927	0.022	0.018	0.043	0.005
0.618	0.946	0.025	0.019	0.043	0.005
0.621	0.919	0.042	0.019	0.043	0.005
0.644	0.924	0.058	0.019	0.043	0.005
0.624	0.914	0.028	0.019	0.043	0.005
0.625	0.911	0.045	0.018	0.043	0.005
0.631	0.913	0.058	0.019	0.043	0.005
0.628	0.895	0.049	0.019	0.043	0.005
0.625	0.911	0.049	0.018	0.042	0.005
0.627	0.920	0.055	0.018	0.042	0.005
0.621	0.893	0.039	0.019	0.043	0.005
0.614	0.865	0.074	0.018	0.042	0.005
0.613	0.924	0.007	0.019	0.042	0.005
0.621	0.907	0.056	0.019	0.043	0.005
0.624	0.899	0.042	0.018	0.042	0.005
0.599	0.907	0.032	0.019	0.042	0.005
0.597	0.904	0.064	0.018	0.043	0.005
0.610	0.927	0.035	0.018	0.043	0.005
0.604	0.910	0.052	0.019	0.042	0.005
0.601	0.908	0.039	0.018	0.043	0.005
0.609	0.939	0.001	0.018	0.043	0.005
0.617	0.917	0.042	0.018	0.043	0.005
0.597	0.914	0.036	0.018	0.043	0.005
0.613	0.930	0.008	0.018	0.042	0.005
0.606	0.944	0.059	0.018	0.043	0.005
0.612	0.903	0.039	0.018	0.043	0.005
0.602	0.922	0.039	0.018	0.043	0.005
0.605	0.937	0.052	0.018	0.043	0.005
0.617	0.913	0.025	0.018	0.043	0.005
0.613	0.912	0.076	0.018	0.042	0.005
0.608	0.918	0.087	0.018	0.043	0.005
0.604	0.905	0.056	0.018	0.043	0.005
0.630	0.916	0.089	0.018	0.042	0.004
0.611	0.902	0.073	0.019	0.043	0.005
0.608	0.902	0.076	0.018	0.042	0.005
0.635	0.915	0.121	0.017	0.043	0.005
0.622	0.898	0.080	0.018	0.042	0.005
0.613	0.893	0.077	0.018	0.042	0.005
0.607	0.918	0.059	0.018	0.042	0.005
0.615	0.909	0.076	0.018	0.042	0.004
0.607	0.889	0.087	0.018	0.042	0.005
0.600	0.907	0.063	0.018	0.042	0.005
0.606	0.906	0.069	0.018	0.042	0.004
0.601	0.896	0.087	0.018	0.042	0.004
0.622	0.887	0.050	0.018	0.042	0.005
0.595	0.905	0.049	0.018	0.042	0.005
0.612	0.922	0.053	0.017	0.042	0.005
0.597	0.916	0.073	0.018	0.042	0.005
0.591	0.908	0.053	0.018	0.042	0.005
0.582	0.913	0.074	0.017	0.043	0.005
0.593	0.925	0.090	0.018	0.042	0.004
0.591	0.910	0.087	0.018	0.042	0.004
0.565	0.892	0.068	0.017	0.043	0.005
0.594	0.922	0.069	0.017	0.043	0.004
0.599	0.912	0.046	0.017	0.043	0.004
0.590	0.902	0.080	0.018	0.042	0.004
0.600	0.911	0.110	0.017	0.042	0.004
0.585	0.931	0.066	0.017	0.043	0.004
0.620	0.901	0.152	0.017	0.043	0.004
0.605	0.913	0.127	0.018	0.042	0.004
0.599	0.929	0.083	0.017	0.042	0.004
0.624	0.909	0.124	0.017	0.042	0.004
0.607	0.901	0.124	0.017	0.042	0.004
0.595	0.895	0.107	0.017	0.042	0.004
0.598	0.903	0.104	0.017	0.042	0.004
0.618	0.915	0.113	0.017	0.042	0.004
0.601	0.885	0.168	0.018	0.042	0.004
0.605	0.890	0.101	0.017	0.042	0.005
0.592	0.908	0.104	0.017	0.042	0.004
0.598	0.892	0.118	0.017	0.042	0.004
0.611	0.884	0.104	0.017	0.042	0.004
0.588	0.906	0.083	0.017	0.042	0.004
0.577	0.905	0.098	0.017	0.042	0.004
0.592	0.887	0.097	0.017	0.042	0.004
0.581	0.909	0.135	0.017	0.041	0.004
0.562	0.896	0.081	0.017	0.042	0.004
0.596	0.911	0.111	0.017	0.042	0.004
0.588	0.906	0.104	0.017	0.042	0.004
0.558	0.890	0.098	0.017	0.042	0.004
0.593	0.919	0.086	0.017	0.042	0.004
0.575	0.921	0.107	0.017	0.043	0.004
0.585	0.897	0.132	0.017	0.042	0.004
0.587	0.911	0.124	0.017	0.042	0.004
0.586	0.951	0.107	0.017	0.043	0.004
0.595	0.900	0.128	0.017	0.042	0.003
0.583	0.897	0.128	0.017	0.042	0.004
0.594	0.919	0.131	0.017	0.042	0.004
0.600	0.899	0.145	0.017	0.042	0.003
0.598	0.900	0.138	0.017	0.042	0.003
0.586	0.892	0.179	0.017	0.042	0.004
0.575	0.908	0.131	0.017	0.042	0.003
0.598	0.901	0.151	0.017	0.042	0.003
0.584	0.883	0.182	0.017	0.042	0.003
0.598	0.884	0.131	0.017	0.042	0.004
0.582	0.906	0.135	0.016	0.042	0.003
0.587	0.887	0.162	0.017	0.042	0.003
0.592	0.867	0.128	0.017	0.042	0.004
0.574	0.905	0.179	0.017	0.041	0.004
0.571	0.902	0.125	0.017	0.042	0.003
0.586	0.893	0.128	0.016	0.042	0.003
0.581	0.895	0.145	0.016	0.041	0.004
0.548	0.885	0.129	0.016	0.042	0.004
0.579	0.908	0.138	0.016	0.042	0.003
0.578	0.907	0.166	0.016	0.042	0.003
0.554	0.888	0.122	0.016	0.042	0.004
0.570	0.907	0.142	0.016	0.042	0.003
0.574	0.919	0.142	0.016	0.042	0.003
0.563	0.895	0.118	0.016	0.042	0.003
0.564	0.901	0.142	0.016	0.042	0.003
0.577	0.937	0.144	0.016	0.042	0.003
0.582	0.888	0.155	0.016	0.042	0.003
0.572	0.886	0.166	0.016	0.042	0.003
0.567	0.925	0.165	0.016	0.042	0.003
0.553	0.919	0.182	0.016	0.042	0.002
0.582	0.883	0.189	0.016	0.042	0.003
0.572	0.889	0.193	0.016	0.042	0.003
0.580	0.900	0.186	0.016	0.042	0.003
0.573	0.892	0.186	0.016	0.042	0.003
0.575	0.877	0.210	0.016	0.042	0.003
0.581	0.865	0.173	0.016	0.041	0.003
0.580	0.892	0.214	0.016	0.042	0.003
0.609	0.900	0.188	0.016	0.041	0.002
0.579	0.864	0.190	0.016	0.041	0.003
0.577	0.885	0.172	0.016	0.041	0.003
0.579	0.889	0.179	0.016	0.042	0.003
0.573	0.872	0.193	0.016	0.042	0.003
0.574	0.881	0.217	0.016	0.041	0.003
0.547	0.891	0.166	0.016	0.042	0.003
0.570	0.897	0.186	0.016	0.042	0.003
0.562	0.862	0.193	0.016	0.041	0.002
0.537	0.891	0.128	0.016	0.041	0.003
0.555	0.885	0.194	0.015	0.042	0.003
0.569	0.905	0.183	0.016	0.042	0.003
0.549	0.882	0.176	0.016	0.042	0.003
0.542	0.878	0.211	0.015	0.042	0.003
0.558	0.923	0.172	0.016	0.042	0.003
0.544	0.896	0.196	0.016	0.042	0.002
0.556	0.885	0.200	0.015	0.042	0.002
0.569	0.905	0.162	0.015	0.041	0.002
0.566	0.912	0.220	0.015	0.042	0.002
0.567	0.881	0.189	0.015	0.041	0.002
0.564	0.883	0.200	0.015	0.042	0.002
0.558	0.909	0.196	0.015	0.042	0.002
0.570	0.885	0.220	0.015	0.042	0.002
0.581	0.883	0.230	0.015	0.041	0.002
0.559	0.888	0.220	0.015	0.041	0.002
0.566	0.882	0.190	0.015	0.042	0.002
0.579	0.888	0.233	0.015	0.041	0.002
0.572	0.871	0.231	0.015	0.041	0.002
0.566	0.876	0.217	0.015	0.041	0.002
0.576	0.880	0.209	0.015	0.041	0.002
0.558	0.860	0.248	0.015	0.041	0.002
0.554	0.838	0.235	0.015	0.041	0.002
0.549	0.886	0.210	0.015	0.041	0.002
0.547	0.872	0.241	0.015	0.041	0.002
0.560	0.854	0.234	0.015	0.041	0.002
0.531	0.869	0.190	0.015	0.041	0.002
0.539	0.875	0.218	0.015	0.042	0.002
0.547	0.876	0.193	0.015	0.041	0.002
0.541	0.872	0.220	0.015	0.041	0.002
0.533	0.870	0.231	0.015	0.041	0.002
0.553	0.881	0.187	0.014	0.041	0.002
0.554	0.878	0.227	0.015	0.041	0.002
0.542	0.873	0.234	0.015	0.041	0.002
0.550	0.897	0.173	0.014	0.041	0.002
0.542	0.901	0.240	0.015	0.041	0.001
0.558	0.882	0.244	0.015	0.041	0.002
0.541	0.868	0.221	0.014	0.041	0.002
0.537	0.902	0.261	0.015	0.041	0.001
0.554	0.865	0.210	0.014	0.042	0.001
0.544	0.868	0.244	0.015	0.041	0.001
0.557	0.876	0.251	0.014	0.041	0.001
0.542	0.874	0.238	0.014	0.042	0.001
0.569	0.868	0.274	0.015	0.041	0.001
0.543	0.863	0.262	0.015	0.041	0.001
0.547	0.864	0.258	0.014	0.041	0.001
0.558	0.870	0.313	0.014	0.041	0.001
0.555	0.866	0.272	0.014	0.041	0.001
0.545	0.850	0.255	0.014	0.041	0.001
0.540	0.865	0.248	0.014	0.041	0.001
0.544	0.871	0.271	0.014	0.041	0.001
0.537	0.845	0.276	0.014	0.041	0.001
0.531	0.854	0.265	0.014	0.040	0.001
0.532	0.873	0.289	0.014	0.041	0.001
0.529	0.865	0.272	0.014	0.041	0.001
0.557	0.839	0.266	0.014	0.041	0.001
0.527	0.863	0.252	0.014	0.041	0.001
0.541	0.882	0.234	0.013	0.041	0.001
0.530	0.863	0.268	0.014	0.041	0.001
0.517	0.862	0.255	0.014	0.041	0.001
0.529	0.873	0.259	0.013	0.041	0.001
0.528	0.880	0.272	0.014	0.041	0.001
0.534	0.861	0.251	0.014	0.041	0.001
0.494	0.854	0.246	0.013	0.041	0.001
0.526	0.882	0.289	0.014	0.041	0.001
0.535	0.855	0.258	0.013	0.041	0.000
0.538	0.855	0.306	0.014	0.041	0.001
0.533	0.866	0.289	0.013	0.041	0.000
0.521	0.876	0.265	0.014	0.041	0.000
0.553	0.854	0.354	0.013	0.041	0.000
0.542	0.858	0.306	0.014	0.041	0.001
0.531	0.880	0.299	0.014	0.041	0.001
0.547	0.860	0.323	0.013	0.041	0.000
0.539	0.848	0.302	0.013	0.041	0.000
0.535	0.838	0.306	0.013	0.040	0.000
0.543	0.845	0.303	0.013	0.040	0.000
0.551	0.854	0.319	0.013	0.041	0.000
0.528	0.831	0.350	0.014	0.041	0.000
0.545	0.833	0.299	0.013	0.040	0.001
0.527	0.856	0.285	0.013	0.041	0.000
0.533	0.851	0.302	0.013	0.040	0.000
0.538	0.839	0.283	0.013	0.040	0.001
0.520	0.852	0.279	0.013	0.040	0.000
0.511	0.861	0.283	0.013	0.041	0.000
0.527	0.849	0.296	0.013	0.040	0.000
0.518	0.856	0.330	0.013	0.040	0.000
0.483	0.833	0.267	0.013	0.041	0.001
0.527	0.864	0.296	0.013	0.041	0.000
0.523	0.853	0.306	0.013	0.041	-0.000
0.506	0.833	0.290	0.013	0.041	0.000
0.521	0.869	0.282	0.013	0.040	-0.000
0.518	0.875	0.292	0.013	0.041	-0.000
0.531	0.837	0.337	0.012	0.041	-0.000
0.524	0.852	0.330	0.013	0.040	-0.000
0.520	0.892	0.316	0.013	0.041	0.000
0.536	0.842	0.354	0.013	0.041	-0.001
0.531	0.840	0.344	0.013	0.040	-0.000
0.527	0.862	0.333	0.013	0.040	-0.000
0.535	0.838	0.344	0.012	0.041	-0.001
0.556	0.850	0.333	0.012	0.040	-0.001
0.521	0.834	0.381	0.013	0.040	-0.000
0.536	0.834	0.340	0.012	0.040	-0.000
0.533	0.841	0.333	0.012	0.040	-0.001
0.520	0.829	0.361	0.013	0.040	-0.000
0.535	0.826	0.334	0.013	0.039	0.000
0.522	0.845	0.323	0.012	0.040	-0.000
0.520	0.831	0.341	0.012	0.040	-0.000
0.535	0.819	0.313	0.012	0.040	-0.000
0.516	0.838	0.378	0.012	0.039	-0.000
0.498	0.831	0.328	0.012	0.040	-0.000
0.525	0.838	0.326	0.012	0.040	-0.001
0.519	0.839	0.327	0.012	0.040	-0.000
0.488	0.830	0.325	0.012	0.040	-0.000
0.524	0.854	0.309	0.012	0.040	-0.001
0.511	0.855	0.333	0.012	0.041	-0.001
0.504	0.833	0.355	0.012	0.040	-0.001
0.512	0.844	0.337	0.012	0.040	-0.001
0.524	0.883	0.350	0.012	0.041	-0.000
0.532	0.836	0.340	0.012	0.040	-0.001
0.517	0.838	0.337	0.012	0.040	-0.001
0.513	0.865	0.357	0.012	0.040	-0.001
0.532	0.839	0.388	0.011	0.041	-0.001
0.539	0.838	0.370	0.012	0.040	-0.001
0.514	0.826	0.395	0.012	0.040	-0.001
0.522	0.840	0.381	0.012	0.040	-0.001
0.535	0.835	0.374	0.012	0.040	-0.001
0.518	0.826	0.402	0.012	0.040	-0.001
0.541	0.823	0.361	0.012	0.039	-0.001
0.511	0.834	0.344	0.012	0.040	-0.001
0.523	0.817	0.382	0.012	0.040	-0.001
0.534	0.802	0.351	0.012	0.039	-0.001
0.518	0.841	0.391	0.012	0.039	-0.001
0.516	0.839	0.347	0.011	0.040	-0.001
0.522	0.821	0.365	0.012	0.040	-0.001
0.511	0.831	0.371	0.012	0.039	-0.001
0.492	0.825	0.366	0.011	0.040	-0.001
0.515	0.847	0.381	0.011	0.040	-0.001
0.507	0.855	0.360	0.012	0.040	-0.001
0.501	0.818	0.379	0.011	0.040	-0.001
0.527	0.844	0.371	0.011	0.040	-0.001
0.514	0.876	0.357	0.012	0.040	-0.001
0.523	0.828	0.381	0.011	0.040	-0.002
0.512	0.827	0.392	0.011	0.040	-0.001
0.515	0.865	0.374	0.011	0.040	-0.001
0.536	0.826	0.391	0.011	0.040	-0.002
0.538	0.829	0.398	0.011	0.040	-0.002
0.521	0.831	0.405	0.011	0.039	-0.002
0.511	0.836	0.408	0.011	0.040	-0.002
0.528	0.828	0.412	0.011	0.040	-0.002
0.521	0.808	0.416	0.011	0.040	-0.002
0.517	0.831	0.399	0.011	0.039	-0.001
0.530	0.833	0.384	0.011	0.039	-0.002
0.512	0.814	0.412	0.011	0.040	-0.002
0.530	0.800	0.392	0.011	0.039	-0.002
0.517	0.827	0.433	0.011	0.039	-0.002
0.539	0.830	0.391	0.011	0.039	-0.002
0.522	0.811	0.395	0.011	0.039	-0.002
0.516	0.826	0.409	0.011	0.039	-0.002
0.503	0.830	0.392	0.011	0.039	-0.002
0.522	0.820	0.385	0.011	0.039	-0.002
0.523	0.832	0.388	0.011	0.039	-0.002
0.494	0.818	0.375	0.011	0.039	-0.002
0.521	0.840	0.388	0.011	0.039	-0.002
0.517	0.846	0.398	0.011	0.039	-0.002
0.501	0.824	0.368	0.011	0.039	-0.002
0.511	0.828	0.402	0.010	0.039	-0.002
0.513	0.856	0.422	0.011	0.040	-0.002
0.519	0.820	0.405	0.010	0.040	-0.002
0.511	0.825	0.416	0.010	0.039	-0.002
0.517	0.840	0.395	0.011	0.039	-0.002
0.507	0.832	0.412	0.010	0.040	-0.003
0.530	0.825	0.436	0.010	0.039	-0.002
0.518	0.809	0.433	0.010	0.039	-0.002
0.523	0.835	0.436	0.010	0.039	-0.002
0.533	0.817	0.429	0.010	0.039	-0.002
0.525	0.807	0.446	0.011	0.039	-0.002
0.531	0.800	0.405	0.010	0.039	-0.002
0.516	0.826	0.450	0.010	0.039	-0.002
0.564	0.830	0.441	0.010	0.038	-0.003
0.527	0.786	0.416	0.010	0.039	-0.002
0.524	0.820	0.453	0.010	0.038	-0.002
0.521	0.820	0.419	0.010	0.039	-0.002
0.525	0.804	0.433	0.010	0.038	-0.002
0.528	0.816	0.470	0.010	0.038	-0.002
0.503	0.804	0.389	0.010	0.038	-0.002
0.521	0.807	0.460	0.010	0.039	-0.002
0.513	0.797	0.419	0.010	0.039	-0.003
0.493	0.806	0.378	0.010	0.038	-0.002
0.504	0.813	0.409	0.010	0.039	-0.002
0.517	0.837	0.412	0.010	0.039	-0.002
0.511	0.808	0.409	0.010	0.039	-0.003
0.511	0.808	0.433	0.010	0.039	-0.002
0.517	0.853	0.402	0.009	0.039	-0.002
0.504	0.817	0.456	0.010	0.039	-0.003
0.521	0.811	0.464	0.010	0.039	-0.002
0.516	0.823	0.416	0.009	0.038	-0.002
0.521	0.828	0.460	0.010	0.039	-0.003
0.525	0.805	0.463	0.010	0.039	-0.003
0.523	0.813	0.450	0.010	0.038	-0.003
0.528	0.812	0.443	0.010	0.038	-0.003
0.536	0.807	0.470	0.009	0.039	-0.003
0.561	0.819	0.476	0.010	0.038	-0.003
0.527	0.790	0.454	0.009	0.038	-0.003
0.522	0.806	0.454	0.009	0.038	-0.003
0.537	0.812	0.473	0.009	0.038	-0.003
0.525	0.783	0.474	0.010	0.038	-0.003
0.531	0.796	0.491	0.009	0.038	-0.002
0.504	0.798	0.416	0.009	0.038	-0.003
0.526	0.800	0.467	0.009	0.038	-0.003
0.526	0.782	0.471	0.009	0.038	-0.003
0.497	0.799	0.419	0.010	0.038	-0.003
0.499	0.782	0.451	0.009	0.038	-0.003
0.520	0.820	0.464	0.009	0.039	-0.003
0.512	0.801	0.419	0.009	0.038	-0.003
0.507	0.797	0.471	0.009	0.038	-0.003
0.523	0.829	0.440	0.009	0.038	-0.003
0.512	0.811	0.463	0.009	0.038	-0.003
0.519	0.792	0.478	0.009	0.038	-0.003
0.515	0.811	0.430	0.008	0.038	-0.003
0.516	0.821	0.481	0.009	0.038	-0.003
0.535	0.788	0.477	0.009	0.038	-0.003
0.522	0.794	0.488	0.009	0.038	-0.003
0.519	0.799	0.474	0.009	0.038	-0.003
0.531	0.788	0.512	0.008	0.038	-0.003
0.556	0.799	0.504	0.009	0.038	-0.003
0.541	0.776	0.485	0.009	0.038	-0.003
0.529	0.782	0.475	0.008	0.038	-0.003
0.546	0.790	0.504	0.009	0.038	-0.003
0.532	0.770	0.492	0.009	0.038	-0.003
0.532	0.779	0.509	0.008	0.037	-0.003
0.526	0.784	0.474	0.008	0.037	-0.003
0.524	0.777	0.491	0.009	0.038	-0.003
0.522	0.740	0.506	0.008	0.037	-0.003
0.506	0.792	0.440	0.009	0.037	-0.003
0.523	0.780	0.481	0.008	0.037	-0.003
0.526	0.773	0.495	0.008	0.038	-0.003
0.504	0.784	0.485	0.009	0.037	-0.003
0.504	0.780	0.499	0.008	0.038	-0.003
0.520	0.798	0.478	0.008	0.038	-0.003
0.515	0.778	0.492	0.008	0.037	-0.003
0.519	0.785	0.506	0.008	0.038	-0.003
0.522	0.802	0.451	0.008	0.037	-0.003
0.519	0.800	0.512	0.008	0.038	-0.003
0.523	0.779	0.492	0.008	0.038	-0.003
0.522	0.790	0.482	0.008	0.037	-0.003
0.515	0.805	0.522	0.008	0.038	-0.004
0.531	0.771	0.505	0.008	0.038	-0.004
0.536	0.777	0.525	0.008	0.037	-0.004
0.524	0.782	0.529	0.008	0.037	-0.003
0.528	0.766	0.496	0.007	0.038	-0.004
0.557	0.773	0.532	0.008	0.037	-0.004
0.539	0.764	0.533	0.008	0.037	-0.003
0.527	0.770	0.522	0.008	0.037	-0.004
0.543	0.775	0.515	0.008	0.037	-0.004
0.533	0.763	0.564	0.008	0.037	-0.003
0.526	0.736	0.544	0.007	0.037	-0.004
0.508	0.773	0.489	0.008	0.037	-0.003
0.523	0.769	0.526	0.008	0.037	-0.004
0.526	0.749	0.513	0.007	0.037	-0.004
0.507	0.761	0.499	0.008	0.037	-0.003
0.509	0.770	0.523	0.007	0.037	-0.003
0.520	0.772	0.502	0.007	0.037	-0.004
0.516	0.764	0.502	0.008	0.037	-0.003
0.508	0.766	0.527	0.007	0.037	-0.003
0.523	0.786	0.472	0.007	0.037	-0.004
0.519	0.781	0.529	0.007	0.037	-0.004
0.518	0.765	0.520	0.007	0.037	-0.004
0.523	0.775	0.513	0.007	0.037	-0.003
0.514	0.794	0.530	0.007	0.037	-0.004
0.521	0.765	0.547	0.007	0.038	-0.004
0.521	0.761	0.537	0.007	0.037	-0.004
0.531	0.775	0.567	0.007	0.037	-0.004
0.525	0.763	0.499	0.007	0.038	-0.004
0.539	0.756	0.567	0.007	0.037	-0.004
0.531	0.754	0.574	0.007	0.037	-0.004
0.530	0.769	0.543	0.007	0.037	-0.004
0.549	0.768	0.542	0.007	0.037	-0.004
0.530	0.745	0.568	0.007	0.037	-0.004
0.524	0.726	0.575	0.007	0.036	-0.004
0.532	0.760	0.547	0.007	0.037	-0.004
0.532	0.749	0.567	0.007	0.037	-0.004
0.527	0.731	0.568	0.007	0.036	-0.004
0.513	0.755	0.523	0.007	0.036	-0.004
0.520	0.760	0.547	0.007	0.037	-0.004
0.522	0.739	0.551	0.007	0.036	-0.004
0.512	0.745	0.544	0.007	0.036	-0.004
0.505	0.761	0.554	0.007	0.037	-0.004
0.522	0.765	0.516	0.006	0.036	-0.004
0.528	0.747	0.541	0.007	0.036	-0.004
0.514	0.754	0.530	0.006	0.036	-0.004
0.531	0.774	0.509	0.006	0.036	-0.004
0.520	0.779	0.567	0.007	0.037	-0.004
0.522	0.750	0.547	0.006	0.037	-0.004
0.515	0.758	0.544	0.006	0.037	-0.004
0.522	0.777	0.560	0.006	0.037	-0.004
0.519	0.751	0.537	0.006	0.037	-0.004
0.524	0.742	0.595	0.006	0.036	-0.004
0.528	0.757	0.588	0.006	0.036	-0.004
0.514	0.755	0.550	0.006	0.037	-0.004
0.545	0.745	0.587	0.006	0.036	-0.005
0.530	0.736	0.606	0.006	0.036	-0.004
0.529	0.740	0.582	0.006	0.036	-0.004
0.541	0.741	0.619	0.006	0.036	-0.004
0.534	0.742	0.585	0.006	0.036	-0.004
0.529	0.724	0.592	0.006	0.036	-0.004
0.521	0.742	0.575	0.006	0.036	-0.004
0.537	0.745	0.595	0.006	0.036	-0.004
0.530	0.727	0.575	0.006	0.036	-0.004
0.516	0.744	0.582	0.006	0.035	-0.004
0.524	0.737	0.578	0.006	0.036	-0.004
0.524	0.742	0.582	0.006	0.036	-0.004
0.541	0.719	0.575	0.006	0.035	-0.004
0.514	0.741	0.554	0.006	0.036	-0.004
0.523	0.756	0.561	0.006	0.036	-0.004
0.524	0.747	0.589	0.006	0.036	-0.004
0.518	0.738	0.551	0.006	0.036	-0.004
0.514	0.743	0.569	0.005	0.036	-0.004
0.517	0.765	0.602	0.006	0.036	-0.004
0.517	0.735	0.561	0.006	0.036	-0.005
0.497	0.732	0.607	0.006	0.036	-0.004
0.520	0.754	0.585	0.006	0.036	-0.005
0.512	0.736	0.561	0.006	0.037	-0.005
0.540	0.733	0.605	0.006	0.036	-0.005
0.530	0.743	0.616	0.006	0.036	-0.005
0.511	0.751	0.592	0.006	0.036	-0.005
0.552	0.736	0.661	0.005	0.036	-0.005
0.539	0.727	0.626	0.006	0.035	-0.005
0.529	0.738	0.616	0.006	0.036	-0.005
0.543	0.743	0.629	0.005	0.036	-0.005
0.545	0.736	0.619	0.006	0.036	-0.005
0.529	0.706	0.616	0.005	0.035	-0.005
0.532	0.740	0.609	0.006	0.035	-0.004
0.534	0.734	0.605	0.006	0.036	-0.005
0.529	0.719	0.640	0.006	0.036	-0.005
0.551	0.713	0.606	0.006	0.035	-0.004
0.513	0.730	0.603	0.006	0.035	-0.004
0.534	0.735	0.585	0.005	0.035	-0.005
0.538	0.732	0.633	0.006	0.035	-0.004
0.510	0.729	0.589	0.006	0.035	-0.004
0.504	0.737	0.590	0.005	0.035	-0.004
0.519	0.739	0.626	0.005	0.036	-0.005
0.521	0.729	0.620	0.005	0.035	-0.005
0.487	0.721	0.607	0.005	0.036	-0.004
0.526	0.756	0.619	0.005	0.036	-0.005
0.517	0.726	0.596	0.005	0.036	-0.005
0.527	0.723	0.633	0.005	0.035	-0.005
0.527	0.732	0.643	0.005	0.035	-0.005
0.509	0.742	0.606	0.005	0.036	-0.005
0.550	0.725	0.677	0.005	0.036	-0.005
0.538	0.728	0.647	0.005	0.035	-0.005
0.524	0.747	0.637	0.005	0.035	-0.005
0.551	0.727	0.667	0.005	0.035	-0.005
0.537	0.724	0.653	0.005	0.035	-0.005
0.527	0.704	0.627	0.005	0.035	-0.005
0.533	0.720	0.650	0.005	0.035	-0.005
0.542	0.726	0.657	0.005	0.035	-0.005
0.522	0.699	0.685	0.006	0.035	-0.005
0.541	0.707	0.641	0.005	0.035	-0.004
0.526	0.730	0.637	0.005	0.035	-0.005
0.527	0.723	0.627	0.005	0.035	-0.005
0.530	0.715	0.634	0.005	0.035	-0.005
0.514	0.722	0.613	0.005	0.035	-0.005
0.520	0.724	0.620	0.004	0.035	-0.005
0.523	0.726	0.640	0.005	0.035	-0.005
0.510	0.718	0.661	0.005	0.035	-0.005
0.487	0.712	0.618	0.004	0.035	-0.004
0.525	0.734	0.644	0.004	0.035	-0.005
0.519	0.726	0.610	0.005	0.036	-0.005
0.509	0.719	0.661	0.005	0.035	-0.005
0.526	0.729	0.661	0.005	0.035	-0.005
0.517	0.735	0.626	0.005	0.035	-0.005
0.546	0.718	0.722	0.004	0.035	-0.005
0.533	0.722	0.667	0.005	0.035	-0.005
0.527	0.739	0.664	0.005	0.035	-0.005
0.541	0.711	0.695	0.004	0.035	-0.005
0.550	0.716	0.691	0.005	0.035	-0.005
0.531	0.699	0.671	0.004	0.034	-0.005
0.531	0.708	0.688	0.004	0.035	-0.005
0.544	0.715	0.681	0.005	0.035	-0.005
0.526	0.687	0.716	0.005	0.035	-0.005
0.536	0.690	0.655	0.005	0.034	-0.005
0.516	0.725	0.651	0.005	0.035	-0.005
0.524	0.712	0.678	0.005	0.035	-0.005
0.532	0.702	0.641	0.005	0.034	-0.005
0.518	0.716	0.644	0.004	0.035	-0.005
0.506	0.722	0.651	0.004	0.035	-0.005
0.522	0.718	0.675	0.004	0.035	-0.005
0.515	0.715	0.702	0.005	0.034	-0.005
0.480	0.692	0.656	0.004	0.035	-0.004
0.518	0.722	0.675	0.004	0.035	-0.005
0.514	0.719	0.640	0.004	0.035	-0.005
0.499	0.705	0.655	0.004	0.035	-0.005
0.526	0.726	0.674	0.004	0.035	-0.005
0.515	0.740	0.647	0.004	0.035	-0.005
0.533	0.707	0.719	0.004	0.035	-0.005
0.534	0.720	0.695	0.004	0.034	-0.005
0.516	0.747	0.688	0.004	0.035	-0.005
0.537	0.715	0.715	0.004	0.035	-0.006
0.524	0.710	0.678	0.004	0.034	-0.005
0.525	0.700	0.709	0.004	0.034	-0.005
0.537	0.701	0.709	0.004	0.034	-0.005
0.545	0.711	0.701	0.004	0.034	-0.006
0.523	0.688	0.736	0.005	0.035	-0.005
0.535	0.683	0.682	0.004	0.034	-0.005
0.521	0.712	0.681	0.004	0.035	-0.005
0.530	0.704	0.705	0.004	0.034	-0.005
0.530	0.697	0.678	0.004	0.034	-0.005
0.515	0.713	0.675	0.004	0.034	-0.005
0.510	0.714	0.679	0.004	0.034	-0.005
0.519	0.705	0.681	0.004	0.034	-0.005
0.513	0.706	0.702	0.004	0.034	-0.005
0.481	0.696	0.673	0.004	0.034	-0.005
0.517	0.722	0.681	0.004	0.035	-0.005
0.504	0.706	0.664	0.004	0.035	-0.006
0.507	0.699	0.707	0.004	0.034	-0.005
0.515	0.716	0.688	0.004	0.034	-0.006
0.504	0.735	0.688	0.004	0.035	-0.005
0.534	0.694	0.733	0.004	0.034	-0.005
0.531	0.705	0.705	0.004	0.034	-0.006
0.519	0.752	0.688	0.004	0.034	-0.005
0.545	0.699	0.757	0.004	0.034	-0.006
0.523	0.694	0.726	0.004	0.034	-0.006
0.536	0.692	0.709	0.004	0.034	-0.005
0.540	0.697	0.712	0.004	0.034	-0.006
0.540	0.701	0.698	0.004	0.034	-0.006
0.512	0.682	0.764	0.004	0.034	-0.006
0.536	0.685	0.709	0.004	0.034	-0.005
0.529	0.705	0.705	0.004	0.034	-0.006
0.520	0.695	0.736	0.004	0.034	-0.006
0.530	0.671	0.707	0.004	0.034	-0.005
0.516	0.704	0.682	0.004	0.034	-0.006
0.514	0.693	0.706	0.004	0.034	-0.005
0.521	0.676	0.713	0.004	0.034	-0.005
0.506	0.703	0.750	0.004	0.033	-0.005
0.479	0.680	0.677	0.003	0.034	-0.005
0.523	0.706	0.705	0.004	0.034	-0.006
0.508	0.693	0.685	0.004	0.034	-0.006
0.506	0.691	0.720	0.004	0.034	-0.005
0.520	0.713	0.709	0.003	0.034	-0.006
0.516	0.720	0.695	0.004	0.035	-0.006
0.533	0.693	0.737	0.003	0.034	-0.006
0.525	0.695	0.719	0.003	0.034	-0.006
0.518	0.739	0.712	0.004	0.034	-0.005
0.537	0.698	0.746	0.003	0.034	-0.006
0.527	0.691	0.743	0.004	0.034	-0.005
0.517	0.694	0.730	0.004	0.034	-0.006
0.541	0.698	0.723	0.003	0.034	-0.006
0.533	0.703	0.722	0.004	0.034	-0.006
0.527	0.671	0.771	0.004	0.034	-0.006
0.532	0.675	0.741	0.003	0.033	-0.005
0.529	0.691	0.733	0.004	0.034	-0.006
0.514	0.678	0.747	0.004	0.034	-0.006
0.536	0.673	0.730	0.004	0.033	-0.005
0.506	0.687	0.706	0.004	0.034	-0.006
0.505	0.688	0.737	0.003	0.034	-0.005
0.522	0.673	0.723	0.004	0.034	-0.006
0.514	0.690	0.774	0.003	0.033	-0.006
0.470	0.679	0.711	0.003	0.034	-0.005
0.522	0.703	0.737	0.003	0.034	-0.006
0.519	0.684	0.703	0.004	0.034	-0.006
0.485	0.680	0.724	0.003	0.034	-0.005
0.514	0.703	0.709	0.003	0.034	-0.006
0.507	0.708	0.709	0.004	0.034	-0.006
0.518	0.679	0.779	0.003	0.034	-0.005
0.522	0.684	0.730	0.003	0.034	-0.006
0.520	0.725	0.716	0.003	0.034	-0.005
0.535	0.684	0.774	0.003	0.034	-0.006
0.534	0.673	0.758	0.003	0.034	-0.006
0.519	0.679	0.741	0.003	0.034	-0.006
0.543	0.680	0.767	0.003	0.034	-0.006
0.549	0.678	0.757	0.003	0.033	-0.006
0.522	0.666	0.805	0.004	0.034	-0.006
0.529	0.677	0.747	0.004	0.033	-0.005
0.523	0.674	0.747	0.003	0.034	-0.006
0.516	0.667	0.758	0.003	0.034	-0.006
0.543	0.657	0.741	0.003	0.033	-0.005
0.515	0.687	0.737	0.004	0.034	-0.006
0.511	0.680	0.748	0.003	0.034	-0.005
0.526	0.669	0.748	0.003	0.033	-0.005
0.515	0.679	0.775	0.003	0.033	-0.005
0.484	0.671	0.715	0.003	0.034	-0.005
0.525	0.691	0.748	0.003	0.034	-0.005
0.521	0.676	0.737	0.003	0.034	-0.006
0.497	0.669	0.755	0.003	0.034	-0.005
0.513	0.696	0.723	0.003	0.034	-0.006
0.513	0.701	0.727	0.003	0.034	-0.005
0.522	0.685	0.785	0.003	0.034	-0.006
0.521	0.689	0.754	0.003	0.033	-0.005
0.521	0.716	0.750	0.003	0.034	-0.005
0.538	0.676	0.771	0.003	0.034	-0.006
0.525	0.674	0.778	0.003	0.034	-0.006
0.515	0.680	0.758	0.003	0.034	-0.005
0.543	0.663	0.786	0.003	0.034	-0.005
0.546	0.685	0.761	0.003	0.033	-0.006
0.522	0.660	0.802	0.004	0.034	-0.006
0.536	0.662	0.765	0.004	0.033	-0.005
0.523	0.669	0.748	0.003	0.034	-0.005
0.523	0.655	0.789	0.003	0.034	-0.005
0.543	0.650	0.759	0.003	0.033	-0.005
0.515	0.671	0.737	0.004	0.034	-0.005
0.520	0.664	0.749	0.003	0.034	-0.005
0.527	0.656	0.755	0.003	0.033	-0.005
0.517	0.672	0.799	0.003	0.033	-0.005
0.495	0.672	0.729	0.003	0.034	-0.005
0.519	0.679	0.762	0.003	0.034	-0.005
0.518	0.684	0.765	0.003	0.034	-0.005
0.492	0.664	0.766	0.003	0.034	-0.005
0.524	0.683	0.741	0.003	0.034	-0.005
0.512	0.701	0.744	0.003	0.034	-0.005
0.518	0.668	0.776	0.003	0.034	-0.005
0.523	0.681	0.765	0.003	0.034	-0.005
0.521	0.720	0.755	0.003	0.034	-0.005
0.544	0.672	0.782	0.003	0.034	-0.005
0.533	0.655	0.755	0.003	0.033	-0.005
0.524	0.681	0.755	0.003	0.034	-0.005
0.541	0.667	0.782	0.003	0.034	-0.005
0.541	0.680	0.765	0.003	0.033	-0.005
0.530	0.652	0.813	0.004	0.034	-0.005
0.530	0.661	0.755	0.003	0.033	-0.005
0.546	0.665	0.768	0.003	0.033	-0.005
0.525	0.649	0.810	0.003	0.033	-0.005
0.536	0.653	0.752	0.003	0.033	-0.004
0.521	0.668	0.766	0.003	0.033	-0.005
0.514	0.669	0.773	0.003	0.034	-0.005
0.533	0.643	0.766	0.003	0.033	-0.005
0.517	0.675	0.817	0.003	0.032	-0.005
0.499	0.662	0.747	0.003	0.034	-0.004
0.523	0.664	0.780	0.003	0.033	-0.005
0.520	0.672	0.763	0.003	0.033	-0.005
0.490	0.655	0.761	0.003	0.034	-0.004
0.523	0.681	0.759	0.003	0.034	-0.005
0.517	0.683	0.739	0.003	0.034	-0.005
0.516	0.657	0.794	0.003	0.034	-0.004
0.530	0.674	0.793	0.003	0.033	-0.004
0.525	0.714	0.779	0.003	0.034	-0.004
0.537	0.661	0.797	0.003	0.034	-0.005
0.537	0.661	0.780	0.003	0.033	-0.004
0.526	0.684	0.807	0.003	0.034	-0.004
0.548	0.654	0.801	0.003	0.034	-0.004
0.549	0.665	0.790	0.003	0.033	-0.004
0.523	0.658	0.814	0.004	0.034	-0.004
0.524	0.658	0.787	0.003	0.034	-0.005
0.539	0.661	0.790	0.003	0.034	-0.004
0.537	0.652	0.825	0.003	0.033	-0.004
0.541	0.648	0.794	0.003	0.033	-0.004
0.528	0.662	0.787	0.003	0.033	-0.004
0.525	0.652	0.794	0.003	0.034	-0.004
0.542	0.638	0.784	0.003	0.033	-0.004
0.516	0.669	0.828	0.003	0.033	-0.004
0.522	0.649	0.768	0.003	0.033	-0.004
0.536	0.663	0.777	0.003	0.033	-0.004
0.523	0.663	0.808	0.004	0.033	-0.003
0.496	0.650	0.779	0.003	0.033	-0.003
0.537	0.667	0.763	0.003	0.033	-0.004
0.526	0.664	0.774	0.003	0.034	-0.004
0.504	0.645	0.778	0.003	0.034	-0.003
0.529	0.670	0.774	0.003	0.033	-0.004
0.530	0.703	0.763	0.003	0.034	-0.003
0.528	0.658	0.791	0.003	0.034	-0.004
0.526	0.656	0.788	0.003	0.033	-0.003
0.524	0.687	0.771	0.003	0.034	-0.003
0.542	0.662	0.791	0.003	0.034	-0.004
0.539	0.658	0.808	0.003	0.034	-0.003
0.528	0.653	0.822	0.004	0.034	-0.003
0.529	0.670	0.791	0.003	0.034	-0.004
0.545	0.657	0.819	0.003	0.033	-0.003
0.533	0.644	0.822	0.004	0.033	-0.003
0.543	0.652	0.809	0.003	0.033	-0.003
0.537	0.658	0.809	0.003	0.033	-0.003
0.525	0.639	0.816	0.003	0.033	-0.003
0.535	0.618	0.803	0.003	0.033	-0.003
0.538	0.647	0.830	0.003	0.033	-0.003
0.529	0.650	0.796	0.003	0.033	-0.003
0.532	0.640	0.782	0.003	0.033	-0.003
0.541	0.651	0.813	0.003	0.033	-0.002
0.502	0.636	0.804	0.003	0.034	-0.002
0.534	0.653	0.793	0.003	0.033	-0.003
0.533	0.657	0.789	0.003	0.033	-0.003
0.510	0.637	0.790	0.003	0.033	-0.002
0.535	0.659	0.799	0.003	0.034	-0.003
0.532	0.680	0.782	0.004	0.034	-0.002
0.532	0.642	0.779	0.003	0.033	-0.002
0.513	0.654	0.817	0.003	0.034	-0.002
0.531	0.678	0.789	0.003	0.034	-0.002
0.548	0.639	0.834	0.003	0.034	-0.002
0.543	0.639	0.820	0.003	0.033	-0.002
0.532	0.646	0.834	0.004	0.033	-0.002
0.522	0.650	0.803	0.003	0.034	-0.003
0.549	0.645	0.827	0.003	0.034	-0.002
0.532	0.614	0.848	0.003	0.033	-0.002
0.545	0.631	0.804	0.003	0.033	-0.002
0.551	0.643	0.807	0.003	0.033	-0.002
0.532	0.627	0.848	0.003	0.033	-0.002
0.548	0.609	0.797	0.003	0.033	-0.002
0.536	0.638	0.838	0.003	0.032	-0.002
0.542	0.643	0.790	0.003	0.033	-0.002
0.537	0.620	0.812	0.003	0.033	-0.001
0.524	0.637	0.825	0.003	0.033	-0.002
0.512	0.621	0.785	0.003	0.033	-0.001
0.540	0.640	0.794	0.003	0.033	-0.001
0.535	0.652	0.814	0.003	0.033	-0.001
0.521	0.626	0.785	0.003	0.034	-0.001
0.539	0.654	0.801	0.003	0.034	-0.001
0.526	0.670	0.798	0.003	0.034	-0.001
0.531	0.627	0.791	0.003	0.034	-0.001
0.525	0.636	0.805	0.003	0.033	-0.001
0.531	0.661	0.801	0.003	0.034	-0.001
0.547	0.630	0.825	0.003	0.034	-0.001
0.557	0.631	0.829	0.003	0.033	-0.001
0.535	0.631	0.826	0.004	0.034	-0.001
0.527	0.633	0.846	0.003	0.034	-0.001
0.556	0.632	0.839	0.003	0.034	-0.001
0.542	0.620	0.853	0.003	0.033	-0.001
0.548	0.625	0.809	0.003	0.033	-0.000
0.547	0.627	0.809	0.003	0.034	-0.001
0.536	0.609	0.840	0.003	0.034	-0.001
0.545	0.590	0.803	0.003	0.033	-0.000
0.542	0.629	0.857	0.003	0.033	-0.000
0.553	0.626	0.819	0.003	0.033	-0.001
0.541	0.611	0.810	0.003	0.034	-0.000
0.539	0.616	0.841	0.003	0.033	-0.000
0.513	0.610	0.821	0.003	0.034	0.000
0.535	0.631	0.799	0.003	0.034	-0.000
0.535	0.633	0.809	0.004	0.034	-0.000
0.516	0.604	0.797	0.003	0.034	0.000
0.535	0.638	0.800	0.003	0.034	-0.000
0.531	0.654	0.806	0.003	0.034	0.000
0.544	0.612	0.789	0.004	0.034	0.000
0.535	0.608	0.817	0.003	0.034	0.000
0.531	0.663	0.834	0.003	0.034	0.000
0.555	0.612	0.838	0.003	0.034	0.000
0.554	0.609	0.827	0.003	0.034	0.000
0.537	0.622	0.841	0.003	0.034	0.000
0.532	0.611	0.845	0.003	0.034	0.000
0.561	0.615	0.848	0.003	0.034	0.000
0.541	0.593	0.852	0.003	0.034	0.000
0.559	0.600	0.835	0.003	0.033	0.001
0.549	0.613	0.824	0.003	0.034	0.001
0.539	0.605	0.849	0.004	0.034	0.001
0.560	0.583	0.815	0.003	0.033	0.001
0.539	0.603	0.856	0.003	0.033	0.001
0.554	0.614	0.814	0.003	0.034	0.001
0.549	0.589	0.805	0.003	0.034	0.001
0.541	0.606	0.842	0.003	0.033	0.001
0.520	0.597	0.799	0.003	0.034	0.002
0.545	0.611	0.805	0.003	0.034	0.001
0.544	0.612	0.829	0.003	0.034	0.002
0.520	0.597	0.796	0.003	0.034	0.002
0.542	0.612	0.822	0.003	0.034	0.001
0.540	0.629	0.795	0.003	0.034	0.002
0.533	0.599	0.798	0.004	0.034	0.002
0.523	0.594	0.820	0.003	0.034	0.002
0.535	0.644	0.815	0.003	0.034	0.002
0.543	0.603	0.830	0.003	0.035	0.002
0.535	0.594	0.823	0.003	0.034	0.002
0.538	0.615	0.837	0.003	0.034	0.002
0.516	0.615	0.830	0.003	0.035	0.002
0.545	0.598	0.830	0.003	0.034	0.002
0.520	0.587	0.855	0.003	0.034	0.002
0.533	0.594	0.848	0.003	0.034	0.003
0.522	0.598	0.824	0.003	0.034	0.003
0.515	0.583	0.851	0.004	0.034	0.003
0.530	0.579	0.804	0.003	0.034	0.003
0.506	0.614	0.845	0.003	0.034	0.003
0.538	0.606	0.824	0.003	0.034	0.003
0.507	0.579	0.836	0.003	0.034	0.003
0.499	0.600	0.839	0.003	0.034	0.003
0.479	0.604	0.813	0.003	0.035	0.004
0.508	0.616	0.822	0.003	0.034	0.003
0.491	0.620	0.822	0.003	0.034	0.004
0.480	0.605	0.796	0.003	0.034	0.004
0.501	0.632	0.812	0.003	0.035	0.004
0.499	0.643	0.798	0.004	0.035	0.004
0.492	0.614	0.788	0.004	0.035	0.004
0.493	0.624	0.833	0.003	0.035	0.004
0.495	0.651	0.808	0.004	0.035	0.004
0.519	0.612	0.836	0.003	0.035	0.004
0.525	0.618	0.832	0.003	0.034	0.004
0.504	0.623	0.847	0.003	0.035	0.004
0.493	0.629	0.839	0.003	0.035	0.004
0.516	0.616	0.839	0.004	0.035	0.004
0.503	0.604	0.840	0.004	0.035	0.004
0.512	0.623	0.843	0.004	0.035	0.005
0.519	0.614	0.833	0.003	0.035	0.004
0.505	0.603	0.864	0.004	0.035	0.004
0.521	0.580	0.803	0.004	0.034	0.005
0.513	0.617	0.860	0.004	0.034	0.004
0.532	0.617	0.829	0.004	0.035	0.004
0.525	0.597	0.833	0.004	0.034	0.005
0.518	0.614	0.826	0.004	0.034	0.005
0.494	0.604	0.803	0.003	0.035	0.005
0.511	0.615	0.809	0.004	0.035	0.004
0.515	0.615	0.830	0.004	0.035	0.005
0.482	0.607	0.789	0.004	0.035	0.005
0.520	0.631	0.809	0.004	0.035	0.004
0.507	0.627	0.805	0.004	0.035	0.005
0.506	0.607	0.785	0.004	0.035	0.004
0.503	0.614	0.816	0.004	0.035	0.005
0.515	0.655	0.802	0.004	0.035	0.005
0.520	0.613	0.819	0.004	0.035	0.004
0.519	0.613	0.830	0.004	0.035	0.004
0.515	0.633	0.829	0.004	0.035	0.004
0.500	0.630	0.856	0.004	0.036	0.004
0.531	0.607	0.840	0.004	0.035	0.004
0.531	0.610	0.833	0.004	0.035	0.004
0.531	0.626	0.832	0.004	0.035	0.004
0.535	0.617	0.843	0.004	0.035	0.004
0.524	0.608	0.863	0.004	0.035	0.004
0.541	0.590	0.822	0.004	0.035	0.004
0.532	0.619	0.856	0.004	0.035	0.004
0.562	0.624	0.838	0.004	0.035	0.004
0.541	0.585	0.826	0.004	0.035	0.004
0.524	0.609	0.857	0.004	0.035	0.004
0.514	0.618	0.816	0.004	0.035	0.005
0.531	0.603	0.816	0.004	0.035	0.004
0.536	0.618	0.843	0.004	0.034	0.005
0.507	0.603	0.779	0.004	0.035	0.005
0.529	0.626	0.812	0.004	0.035	0.004
0.526	0.616	0.829	0.004	0.035	0.005
0.516	0.607	0.774	0.004	0.035	0.005
0.522	0.617	0.812	0.004	0.035	0.005
0.523	0.659	0.815	0.004	0.035	0.005
0.532	0.607	0.819	0.004	0.036	0.005
0.537	0.610	0.829	0.004	0.035	0.005
0.531	0.644	0.812	0.004	0.035	0.005
0.518	0.632	0.825	0.004	0.036	0.004
0.538	0.611	0.843	0.004	0.035	0.004
0.532	0.618	0.839	0.004	0.035	0.005
0.537	0.624	0.839	0.004	0.035	0.005
0.536	0.615	0.839	0.004	0.035	0.005
0.532	0.609	0.860	0.005	0.035	0.005
0.543	0.602	0.840	0.004	0.035	0.005
0.529	0.623	0.856	0.004	0.035	0.005
0.569	0.635	0.841	0.005	0.035	0.004
0.534	0.601	0.833	0.004	0.035	0.005
0.528	0.620	0.853	0.004	0.035	0.005
0.527	0.619	0.826	0.004	0.035	0.005
0.536	0.616	0.826	0.004	0.035	0.005
0.534	0.616	0.843	0.004	0.035	0.005
0.510	0.611	0.786	0.004	0.035	0.005
0.530	0.619	0.823	0.004	0.035	0.005
0.528	0.621	0.819	0.005	0.036	0.005
0.518	0.618	0.768	0.005	0.035	0.005
0.509	0.625	0.834	0.004	0.036	0.005
0.531	0.650	0.822	0.005	0.036	0.005
0.532	0.615	0.830	0.004	0.036	0.005
0.525	0.620	0.827	0.004	0.036	0.005
0.534	0.649	0.812	0.004	0.036	0.005
0.521	0.631	0.857	0.004	0.036	0.005
0.543	0.615	0.840	0.004	0.036	0.005
0.531	0.626	0.816	0.004	0.035	0.005
0.540	0.639	0.826	0.004	0.036	0.005
0.548	0.623	0.836	0.004	0.036	0.005
0.546	0.613	0.854	0.005	0.036	0.005
0.541	0.615	0.826	0.004	0.035	0.005
0.543	0.615	0.843	0.004	0.036	0.005
0.578	0.631	0.845	0.005	0.035	0.005
0.549	0.605	0.837	0.005	0.035	0.006
0.543	0.622	0.840	0.005	0.035	0.006
0.543	0.615	0.823	0.004	0.036	0.005
0.545	0.611	0.833	0.005	0.036	0.006
0.550	0.611	0.840	0.005	0.035	0.006
0.524	0.620	0.772	0.005	0.036	0.006
0.541	0.641	0.822	0.005	0.036	0.005
0.540	0.612	0.823	0.004	0.036	0.005
0.519	0.623	0.771	0.005	0.035	0.006
0.530	0.626	0.817	0.004	0.036	0.006
0.540	0.648	0.813	0.005	0.036	0.006
0.537	0.620	0.813	0.005	0.036	0.006
0.530	0.617	0.820	0.004	0.036	0.006
0.542	0.650	0.809	0.005	0.036	0.006
0.531	0.638	0.829	0.004	0.036	0.005
0.550	0.616	0.830	0.005	0.036	0.006
0.541	0.635	0.809	0.004	0.036	0.006
0.536	0.639	0.843	0.005	0.036	0.005
0.558	0.619	0.840	0.005	0.036	0.006
0.542	0.607	0.857	0.005	0.036	0.006
0.545	0.627	0.850	0.005	0.036	0.006
0.560	0.622	0.861	0.004	0.036	0.006
0.578	0.620	0.846	0.005	0.036	0.005
0.559	0.602	0.834	0.005	0.036	0.006
0.551	0.623	0.823	0.005	0.036	0.006
0.563	0.622	0.843	0.005	0.036	0.006
0.556	0.600	0.837	0.005	0.036	0.006
0.563	0.609	0.858	0.005	0.035	0.006
0.529	0.616	0.790	0.005	0.036	0.006
0.547	0.608	0.851	0.005	0.036	0.006
0.546	0.581	0.851	0.005	0.036	0.006
0.520	0.613	0.769	0.006	0.036	0.006
0.536	0.621	0.841	0.005	0.036	0.006
0.548	0.618	0.834	0.005	0.036	0.006
0.521	0.614	0.807	0.005	0.036	0.006
0.528	0.619	0.834	0.005	0.036	0.006
0.550	0.635	0.820	0.005	0.036	0.006
0.534	0.614	0.827	0.005	0.036	0.006
0.531	0.606	0.845	0.005	0.037	0.006
0.539	0.630	0.773	0.004	0.036	0.006
0.538	0.640	0.837	0.005	0.037	0.006
0.562	0.607	0.824	0.005	0.036	0.006
0.548	0.618	0.810	0.005	0.036	0.006
0.535	0.638	0.844	0.005	0.037	0.006
0.557	0.605	0.854	0.005	0.037	0.006
0.569	0.615	0.853	0.005	0.036	0.006
0.549	0.610	0.837	0.005	0.036	0.006
0.548	0.609	0.831	0.005	0.037	0.007
0.570	0.615	0.850	0.005	0.036	0.006
0.559	0.596	0.848	0.005	0.036	0.007
0.546	0.614	0.855	0.005	0.036	0.007
0.549	0.614	0.813	0.005	0.036	0.006
0.550	0.600	0.848	0.006	0.037	0.007
0.542	0.562	0.849	0.005	0.036	0.006
0.534	0.606	0.790	0.006	0.036	0.007
0.534	0.614	0.845	0.005	0.037	0.007
0.541	0.604	0.838	0.005	0.037	0.007
0.525	0.614	0.800	0.006	0.036	0.007
0.519	0.611	0.818	0.005	0.037	0.007
0.541	0.633	0.793	0.005	0.037	0.007
0.534	0.616	0.838	0.006	0.037	0.007
0.533	0.599	0.842	0.005	0.037	0.007
0.549	0.640	0.773	0.005	0.037	0.007
0.545	0.620	0.851	0.005	0.037	0.007
0.544	0.611	0.848	0.006	0.037	0.007
0.536	0.620	0.842	0.005	0.037	0.007
0.533	0.636	0.834	0.006	0.037	0.007
0.551	0.602	0.841	0.005	0.037	0.007
0.566	0.612	0.861	0.006	0.037	0.007
0.547	0.608	0.827	0.005	0.037	0.007
0.549	0.608	0.831	0.005	0.037	0.007
0.568	0.603	0.864	0.006	0.037	0.006
0.550	0.589	0.855	0.006	0.037	0.007
0.558	0.601	0.855	0.005	0.037	0.007
0.557	0.619	0.816	0.006	0.037	0.007
0.542	0.593	0.845	0.006	0.037	0.007
0.556	0.564	0.862	0.005	0.036	0.007
0.537	0.607	0.842	0.006	0.037	0.007
0.545	0.598	0.842	0.006	0.037	0.007
0.535	0.588	0.842	0.006	0.037	0.007
0.520	0.610	0.817	0.006	0.037	0.007
0.534	0.608	0.839	0.005	0.037	0.007
0.540	0.607	0.818	0.005	0.037	0.007
0.538	0.596	0.821	0.006	0.037	0.007
0.520	0.603	0.822	0.006	0.037	0.008
0.548	0.630	0.770	0.005	0.037	0.007
0.544	0.613	0.835	0.006	0.037	0.007
0.526	0.596	0.825	0.006	0.037	0.007
0.540	0.621	0.808	0.005	0.037	0.007
0.534	0.634	0.852	0.006	0.038	0.007
0.548	0.594	0.842	0.006	0.038	0.007
0.544	0.604	0.825	0.006	0.037	0.007
0.537	0.627	0.828	0.006	0.038	0.007
0.544	0.606	0.801	0.006	0.038	0.007
0.560	0.600	0.879	0.006	0.037	0.007
0.547	0.594	0.838	0.006	0.037	0.007
0.538	0.600	0.828	0.006	0.038	0.007
0.567	0.605	0.848	0.006	0.037	0.007
0.549	0.585	0.870	0.006	0.037	0.008
0.538	0.595	0.845	0.006	0.037	0.007
0.560	0.603	0.880	0.006	0.038	0.007
0.548	0.594	0.859	0.006	0.037	0.007
0.552	0.577	0.818	0.006	0.037	0.007
0.531	0.598	0.822	0.006	0.037	0.008
0.547	0.600	0.832	0.006	0.037	0.007
0.550	0.576	0.829	0.006	0.037	0.007
0.540	0.590	0.835	0.006	0.037	0.008
0.532	0.603	0.825	0.006	0.038	0.008
0.535	0.599	0.822	0.006	0.038	0.008
0.548	0.582	0.836	0.006	0.037	0.008
0.524	0.601	0.801	0.006	0.038	0.008
0.533	0.618	0.785	0.005	0.038	0.008
0.534	0.612	0.828	0.006	0.038	0.008
0.523	0.602	0.808	0.006	0.038	0.008
0.513	0.612	0.805	0.006	0.038	0.008
0.519	0.619	0.835	0.006	0.038	0.008
0.527	0.595	0.802	0.006	0.039	0.008
0.509	0.585	0.840	0.006	0.038	0.008
0.520	0.618	0.842	0.006	0.038	0.008
0.524	0.606	0.801	0.006	0.039	0.008
0.534	0.602	0.846	0.006	0.038	0.008
0.535	0.610	0.853	0.006	0.038	0.008
0.514	0.612	0.819	0.006	0.038	0.008
0.542	0.605	0.884	0.006	0.038	0.008
0.534	0.602	0.853	0.006	0.038	0.008
0.524	0.597	0.839	0.006	0.038	0.008
0.521	0.610	0.860	0.006	0.038	0.008
0.526	0.599	0.836	0.006	0.038	0.008
0.526	0.579	0.843	0.006	0.038	0.008
0.519	0.597	0.826	0.006	0.038	0.008
0.519	0.609	0.823	0.006	0.038	0.008
0.516	0.597	0.853	0.006	0.038	0.008
0.531	0.586	0.806	0.006	0.038	0.009
0.510	0.607	0.799	0.006	0.038	0.008
0.520	0.617	0.823	0.006	0.038	0.008
0.522	0.602	0.802	0.007	0.038	0.009
0.495	0.603	0.789	0.006	0.038	0.008
0.504	0.610	0.792	0.006	0.038	0.009
0.512	0.615	0.819	0.006	0.039	0.008
0.509	0.608	0.809	0.007	0.038	0.008
0.474	0.591	0.801	0.006	0.039	0.009
0.510	0.618	0.819	0.006	0.039	0.008
0.507	0.612	0.778	0.006	0.039	0.008
0.509	0.594	0.817	0.006	0.039	0.009
0.514	0.616	0.805	0.006	0.039	0.008
0.503	0.627	0.795	0.006	0.039	0.008
0.529	0.599	0.881	0.006	0.039	0.008
0.520	0.601	0.833	0.006	0.039	0.008
0.515	0.642	0.802	0.007	0.039	0.009
0.522	0.602	0.836	0.006	0.039	0.008
0.514	0.598	0.833	0.007	0.039	0.008
0.509	0.595	0.826	0.007	0.039	0.008
0.520	0.605	0.826	0.006	0.039	0.008
0.529	0.607	0.826	0.007	0.039	0.008
0.511	0.584	0.877	0.007	0.039	0.008
0.529	0.594	0.805	0.007	0.039	0.009
0.511	0.599	0.816	0.007	0.039	0.008
0.508	0.594	0.836	0.007	0.039	0.008
0.526	0.573	0.803	0.007	0.038	0.009
0.512	0.604	0.788	0.007	0.039	0.008
0.507	0.607	0.809	0.007	0.039	0.009
0.526	0.572	0.806	0.007	0.039	0.008
0.512	0.609	0.843	0.007	0.038	0.008
0.493	0.603	0.779	0.006	0.039	0.009
0.515	0.606	0.799	0.007	0.039	0.008
0.504	0.595	0.809	0.007	0.039	0.008
0.484	0.591	0.780	0.006	0.039	0.009
0.517	0.619	0.791	0.006	0.039	0.008
0.507	0.621	0.788	0.007	0.039	0.008
0.509	0.589	0.810	0.007	0.039	0.009
0.523	0.613	0.785	0.007	0.039	0.008
0.519	0.654	0.795	0.007	0.040	0.009
0.526	0.593	0.812	0.007	0.039	0.008
0.516	0.584	0.803	0.007	0.039	0.008
0.516	0.622	0.809	0.007	0.040	0.009
0.542	0.591	0.802	0.006	0.040	0.008
0.526	0.593	0.798	0.007	0.039	0.008
0.523	0.594	0.819	0.007	0.039	0.008
0.509	0.607	0.805	0.007	0.039	0.008
0.533	0.597	0.822	0.007	0.039	0.008
0.511	0.573	0.843	0.007	0.039	0.008
0.530	0.598	0.805	0.007	0.039	0.009
0.532	0.597	0.802	0.007	0.039	0.008
0.525	0.582	0.829	0.007	0.039	0.008
0.540	0.564	0.799	0.007	0.039	0.009
0.511	0.589	0.829	0.007	0.039	0.009
0.543	0.605	0.787	0.007	0.039	0.008
0.535	0.581	0.799	0.007	0.039	0.009
0.522	0.588	0.822	0.007	0.039	0.008
0.502	0.593	0.782	0.007	0.040	0.009
0.530	0.595	0.788	0.007	0.039	0.008
0.526	0.596	0.795	0.007	0.039	0.009
0.500	0.595	0.762	0.007	0.040	0.009
0.523	0.606	0.767	0.007	0.039	0.008
0.516	0.605	0.778	0.007	0.040	0.008
0.503	0.593	0.744	0.008	0.039	0.009
0.502	0.600	0.792	0.007	0.040	0.009
0.523	0.633	0.781	0.007	0.040	0.009
0.522	0.592	0.788	0.007	0.040	0.008
0.514	0.586	0.796	0.007	0.039	0.009
0.519	0.617	0.798	0.007	0.040	0.009
0.509	0.607	0.815	0.007	0.040	0.008
0.530	0.589	0.809	0.007	0.040	0.008
0.526	0.592	0.781	0.007	0.039	0.008
0.523	0.611	0.822	0.007	0.040	0.008
0.547	0.591	0.815	0.007	0.040	0.008
0.529	0.587	0.832	0.007	0.040	0.008
0.527	0.593	0.809	0.007	0.039	0.008
0.535	0.599	0.812	0.007	0.040	0.008
0.565	0.603	0.827	0.007	0.039	0.008
0.527	0.572	0.785	0.007	0.039	0.009
0.532	0.591	0.823	0.007	0.039	0.009
0.527	0.598	0.791	0.007	0.040	0.008
0.531	0.574	0.816	0.007	0.040	0.009
0.532	0.588	0.823	0.007	0.039	0.009
0.510	0.589	0.758	0.007	0.040	0.009
0.523	0.593	0.826	0.008	0.040	0.008
0.534	0.564	0.788	0.007	0.040	0.008
0.500	0.587	0.710	0.008	0.039	0.009
0.512	0.596	0.775	0.007	0.040	0.008
0.518	0.600	0.774	0.007	0.040	0.009
0.510	0.589	0.771	0.008	0.040	0.008
0.502	0.584	0.789	0.007	0.040	0.009
0.518	0.618	0.761	0.007	0.040	0.009
0.506	0.599	0.774	0.008	0.040	0.008
0.510	0.597	0.792	0.007	0.040	0.008
0.528	0.616	0.733	0.007	0.040	0.009
0.521	0.616	0.780	0.008	0.040	0.008
0.528	0.593	0.788	0.007	0.040	0.008
0.531	0.607	0.774	0.008	0.040	0.009
0.509	0.617	0.791	0.008	0.040	0.008
0.541	0.595	0.795	0.007	0.040	0.008
0.539	0.591	0.808	0.008	0.040	0.008
0.540	0.592	0.778	0.008	0.040	0.009
0.535	0.592	0.778	0.008	0.041	0.008
0.556	0.597	0.811	0.008	0.040	0.008
0.542	0.582	0.805	0.008	0.040	0.009
0.545	0.595	0.798	0.008	0.040	0.008
0.539	0.601	0.783	0.008	0.040	0.008
0.529	0.575	0.815	0.008	0.040	0.008
0.529	0.557	0.798	0.008	0.040	0.008
0.516	0.592	0.757	0.008	0.040	0.008
0.528	0.588	0.791	0.008	0.040	0.009
0.531	0.569	0.788	0.008	0.040	0.008
0.502	0.597	0.767	0.008	0.040	0.009
0.519	0.598	0.791	0.008	0.040	0.009
0.525	0.597	0.781	0.008	0.040	0.008
0.519	0.594	0.777	0.008	0.040	0.009
0.509	0.591	0.788	0.007	0.040	0.008
0.523	0.625	0.743	0.007	0.040	0.008
0.529	0.600	0.770	0.008	0.040	0.009
0.512	0.603	0.777	0.008	0.040	0.008
0.526	0.627	0.743	0.007	0.040	0.009
0.511	0.633	0.801	0.008	0.041	0.008
0.527	0.594	0.774	0.008	0.041	0.008
0.522	0.599	0.760	0.008	0.040	0.008
0.527	0.625	0.790	0.008	0.040	0.008
0.531	0.596	0.739	0.008	0.041	0.008
0.524	0.590	0.780	0.008	0.040	0.008
0.524	0.605	0.784	0.008	0.041	0.008
0.526	0.598	0.760	0.008	0.041	0.008
0.555	0.597	0.807	0.008	0.040	0.008
0.540	0.586	0.808	0.008	0.040	0.008
0.515	0.596	0.798	0.008	0.041	0.008
0.543	0.605	0.835	0.008	0.041	0.008
0.550	0.592	0.800	0.009	0.041	0.008
0.529	0.594	0.794	0.008	0.040	0.008
0.524	0.602	0.780	0.008	0.040	0.008
0.528	0.600	0.790	0.008	0.040	0.008
0.521	0.584	0.794	0.008	0.040	0.008
0.523	0.599	0.798	0.009	0.040	0.009
0.520	0.608	0.787	0.008	0.041	0.008
0.524	0.600	0.790	0.008	0.040	0.008
0.546	0.594	0.777	0.009	0.040	0.009
0.523	0.608	0.766	0.009	0.040	0.008
0.525	0.631	0.746	0.008	0.041	0.008
0.528	0.619	0.773	0.009	0.041	0.008
0.522	0.596	0.756	0.008	0.041	0.008
0.516	0.631	0.767	0.008	0.040	0.009
0.528	0.625	0.790	0.008	0.041	0.008
0.525	0.608	0.756	0.008	0.041	0.008
0.505	0.608	0.764	0.008	0.041	0.009
0.529	0.623	0.776	0.008	0.041	0.008
0.524	0.613	0.745	0.009	0.041	0.008
0.539	0.618	0.803	0.009	0.041	0.008
0.528	0.615	0.803	0.009	0.041	0.008
0.519	0.618	0.772	0.009	0.041	0.008
0.552	0.614	0.851	0.008	0.041	0.008
0.539	0.611	0.786	0.009	0.041	0.008
0.523	0.607	0.804	0.009	0.041	0.008
0.533	0.615	0.796	0.009	0.040	0.008
0.534	0.618	0.789	0.009	0.041	0.008
0.532	0.592	0.803	0.009	0.040	0.008
0.544	0.614	0.800	0.009	0.040	0.009
0.549	0.627	0.785	0.009	0.041	0.008
0.526	0.585	0.827	0.009	0.041	0.008
0.546	0.602	0.776	0.009	0.040	0.009
0.522	0.619	0.759	0.009	0.041	0.008
0.532	0.619	0.766	0.009	0.041	0.008
0.535	0.611	0.776	0.009	0.040	0.009
0.515	0.623	0.731	0.009	0.041	0.008
0.511	0.619	0.749	0.009	0.041	0.008
0.529	0.626	0.772	0.009	0.041	0.008
0.523	0.626	0.793	0.009	0.040	0.008
0.490	0.609	0.781	0.008	0.041	0.009
0.530	0.639	0.782	0.009	0.041	0.008
0.529	0.612	0.755	0.009	0.041	0.008
0.508	0.615	0.783	0.009	0.041	0.008
0.528	0.647	0.768	0.009	0.041	0.008
0.518	0.641	0.769	0.009	0.042	0.008
0.538	0.615	0.827	0.009	0.041	0.008
0.526	0.634	0.792	0.009	0.041	0.008
0.520	0.673	0.762	0.009	0.041	0.009
0.548	0.629	0.799	0.009	0.041	0.008
0.533	0.629	0.796	0.009	0.041	0.008
0.527	0.636	0.782	0.009	0.041	0.008
0.543	0.617	0.806	0.009	0.041	0.008
0.550	0.639	0.785	0.009	0.041	0.008
0.534	0.615	0.826	0.010	0.041	0.008
0.532	0.625	0.792	0.009	0.041	0.008
0.535	0.627	0.806	0.009	0.041	0.008
0.531	0.613	0.816	0.009	0.041	0.008
0.545	0.621	0.779	0.009	0.040	0.009
0.534	0.640	0.772	0.009	0.041	0.008
0.530	0.626	0.792	0.009	0.041	0.008
0.541	0.606	0.772	0.009	0.040	0.008
0.523	0.636	0.823	0.009	0.040	0.008
0.511	0.634	0.742	0.009	0.041	0.008
0.533	0.631	0.778	0.009	0.041	0.008
0.528	0.639	0.775	0.009	0.041	0.008
0.500	0.628	0.756	0.009	0.041	0.009
0.525	0.649	0.771	0.009	0.041	0.008
0.528	0.647	0.761	0.009	0.041	0.008
0.506	0.630	0.762	0.009	0.041	0.008
0.531	0.652	0.768	0.009	0.041	0.008
0.524	0.673	0.758	0.009	0.041	0.008
0.535	0.625	0.755	0.009	0.041	0.008
0.519	0.637	0.789	0.009	0.041	0.008
0.522	0.679	0.771	0.009	0.041	0.008
0.538	0.643	0.782	0.009	0.042	0.008
0.540	0.642	0.795	0.010	0.041	0.008
0.528	0.649	0.795	0.010	0.041	0.008
0.514	0.652	0.791	0.009	0.041	0.008
0.546	0.641	0.798	0.009	0.041	0.008
0.525	0.640	0.816	0.010	0.041	0.008
0.542	0.640	0.792	0.009	0.041	0.008
0.540	0.648	0.792	0.010	0.041	0.008
0.537	0.627	0.819	0.010	0.041	0.008
0.539	0.611	0.761	0.010	0.041	0.008
0.531	0.651	0.809	0.010	0.040	0.008
0.554	0.654	0.767	0.010	0.041	0.008
0.538	0.628	0.775	0.010	0.041	0.008
0.537	0.644	0.802	0.010	0.040	0.008
0.513	0.653	0.762	0.009	0.041	0.008
0.538	0.641	0.768	0.010	0.041	0.008
0.533	0.648	0.778	0.010	0.041	0.008
0.497	0.632	0.748	0.010	0.041	0.008
0.530	0.658	0.771	0.010	0.041	0.008
0.527	0.669	0.750	0.010	0.041	0.008
0.512	0.646	0.734	0.010	0.041	0.008
0.520	0.650	0.765	0.010	0.041	0.008
0.529	0.688	0.761	0.010	0.042	0.009
0.528	0.649	0.761	0.010	0.041	0.008
0.524	0.652	0.771	0.010	0.041	0.008
0.526	0.682	0.757	0.010	0.042	0.008
0.509	0.670	0.791	0.010	0.042	0.008
0.534	0.656	0.805	0.010	0.041	0.008
0.530	0.659	0.758	0.010	0.041	0.008
0.530	0.670	0.784	0.010	0.041	0.008
0.536	0.653	0.781	0.010	0.041	0.008
0.535	0.648	0.795	0.010	0.041	0.008
0.535	0.640	0.788	0.010	0.041	0.008
0.536	0.654	0.798	0.010	0.041	0.008
0.579	0.669	0.786	0.010	0.041	0.008
0.533	0.633	0.758	0.010	0.041	0.008
0.530	0.644	0.795	0.010	0.041	0.008
0.538	0.653	0.774	0.010	0.041	0.008
0.538	0.638	0.785	0.010	0.041	0.008
0.533	0.648	0.785	0.010	0.041	0.009
0.512	0.653	0.741	0.010	0.041	0.009
0.521	0.653	0.774	0.010	0.041	0.008
0.520	0.631	0.764	0.010	0.041	0.008
0.502	0.648	0.703	0.010	0.041	0.009
0.511	0.653	0.761	0.010	0.041	0.008
0.524	0.674	0.768	0.010	0.041	0.009
0.520	0.651	0.737	0.010	0.041	0.008
0.517	0.651	0.751	0.010	0.041	0.008
0.514	0.686	0.764	0.010	0.041	0.009
0.512	0.661	0.784	0.010	0.042	0.008
0.520	0.651	0.781	0.010	0.041	0.008
0.528	0.665	0.751	0.010	0.041	0.009
0.525	0.677	0.774	0.010	0.042	0.008
0.548	0.662	0.781	0.010	0.041	0.008
0.524	0.648	0.791	0.010	0.041	0.008
0.525	0.659	0.774	0.010	0.041	0.008
0.537	0.664	0.788	0.010	0.041	0.008
0.563	0.670	0.790	0.011	0.041	0.008
0.539	0.640	0.764	0.010	0.041	0.008
0.534	0.655	0.761	0.010	0.041	0.009
0.537	0.664	0.784	0.010	0.041	0.008
0.524	0.648	0.771	0.011	0.041	0.008
0.531	0.653	0.785	0.010	0.041	0.009
0.496	0.657	0.734	0.010	0.041	0.008
0.523	0.650	0.785	0.010	0.042	0.009
0.522	0.628	0.771	0.010	0.041	0.008
0.494	0.666	0.720	0.011	0.041	0.009
0.511	0.659	0.768	0.010	0.042	0.009
0.527	0.670	0.764	0.010	0.041	0.008
0.503	0.656	0.741	0.010	0.041	0.009
0.491	0.659	0.772	0.010	0.042	0.009
0.508	0.692	0.733	0.010	0.042	0.009
0.502	0.669	0.768	0.010	0.042	0.008
0.512	0.661	0.758	0.010	0.041	0.009
0.527	0.689	0.709	0.010	0.041	0.009
0.507	0.690	0.771	0.010	0.042	0.008
0.517	0.668	0.788	0.010	0.041	0.009
0.517	0.667	0.771	0.010	0.041	0.009
0.497	0.690	0.767	0.010	0.042	0.009
0.527	0.662	0.778	0.010	0.042	0.009
0.537	0.660	0.767	0.011	0.041	0.008
0.513	0.659	0.768	0.010	0.042	0.009
0.516	0.666	0.733	0.010	0.042	0.008
0.552	0.665	0.797	0.011	0.041	0.008
0.514	0.654	0.788	0.011	0.041	0.009
0.517	0.665	0.781	0.010	0.041	0.009
0.525	0.668	0.757	0.011	0.041	0.009
0.517	0.656	0.771	0.011	0.042	0.009
0.513	0.635	0.775	0.010	0.041	0.008
0.486	0.679	0.730	0.011	0.041	0.009
0.502	0.676	0.771	0.011	0.042	0.009
0.510	0.656	0.758	0.010	0.041	0.009
0.484	0.675	0.737	0.011	0.041	0.009
0.484	0.671	0.727	0.010	0.042	0.009
0.504	0.686	0.744	0.011	0.042	0.009
0.499	0.682	0.764	0.011	0.041	0.009
0.489	0.675	0.765	0.010	0.042	0.009
0.502	0.697	0.706	0.010	0.042	0.009
0.494	0.689	0.771	0.011	0.042	0.009
0.503	0.680	0.768	0.011	0.041	0.009
0.504	0.692	0.750	0.010	0.042	0.009
0.511	0.719	0.756	0.011	0.042	0.009
0.514	0.675	0.761	0.010	0.042	0.009
0.510	0.686	0.760	0.011	0.042	0.009
0.500	0.687	0.764	0.011	0.042	0.009
0.507	0.673	0.740	0.010	0.042	0.009
0.527	0.683	0.780	0.011	0.042	0.008
0.515	0.669	0.767	0.011	0.042	0.009
0.505	0.676	0.771	0.010	0.042	0.009
0.523	0.692	0.756	0.011	0.041	0.008
0.509	0.662	0.795	0.011	0.042	0.009
0.505	0.646	0.771	0.011	0.041	0.008
0.502	0.680	0.767	0.011	0.042	0.008
0.514	0.665	0.754	0.011	0.042	0.009
0.511	0.661	0.760	0.011	0.041	0.008
0.493	0.680	0.730	0.011	0.041	0.009
0.498	0.679	0.764	0.011	0.042	0.009
0.505	0.679	0.754	0.011	0.041	0.008
0.493	0.684	0.739	0.011	0.041	0.009
0.482	0.678	0.740	0.011	0.042	0.009
0.501	0.703	0.712	0.011	0.041	0.009
0.501	0.689	0.743	0.011	0.042	0.009
0.486	0.676	0.747	0.011	0.042	0.009
0.500	0.710	0.709	0.010	0.042	0.008
0.490	0.709	0.760	0.011	0.042	0.008
0.503	0.679	0.746	0.011	0.042	0.008
0.498	0.683	0.737	0.010	0.042	0.009
0.491	0.705	0.770	0.011	0.042	0.008
0.507	0.679	0.695	0.011	0.043	0.008
0.504	0.678	0.771	0.011	0.042	0.008
0.496	0.691	0.760	0.011	0.042	0.008
0.504	0.691	0.732	0.011	0.042	0.008
0.521	0.694	0.779	0.011	0.042	0.008
0.511	0.673	0.791	0.011	0.042	0.008
0.499	0.685	0.760	0.011	0.042	0.008
0.532	0.689	0.807	0.011	0.042	0.008
0.514	0.679	0.776	0.011	0.042	0.008
0.502	0.677	0.770	0.011	0.041	0.008
0.505	0.674	0.760	0.011	0.042	0.008
0.522	0.688	0.763	0.011	0.042	0.008
0.503	0.658	0.760	0.011	0.041	0.008
0.504	0.680	0.757	0.011	0.041	0.009
0.504	0.691	0.756	0.011	0.042	0.008
0.499	0.683	0.784	0.011	0.042	0.008
0.512	0.663	0.747	0.011	0.041	0.009
0.485	0.686	0.722	0.011	0.042	0.008
0.502	0.697	0.715	0.011	0.042	0.008
0.503	0.697	0.760	0.011	0.042	0.009
0.489	0.689	0.722	0.011	0.042	0.008
0.476	0.690	0.730	0.011	0.042	0.009
0.496	0.702	0.759	0.011	0.042	0.008
0.497	0.678	0.743	0.011	0.042	0.008
0.458	0.672	0.731	0.011	0.042	0.009
0.489	0.707	0.736	0.011	0.042	0.008
0.499	0.689	0.719	0.011	0.042	0.008
0.491	0.688	0.749	0.011	0.042	0.008
0.512	0.702	0.756	0.011	0.042	0.008
0.491	0.704	0.729	0.011	0.042	0.008
0.517	0.688	0.801	0.011	0.042	0.008
0.511	0.685	0.739	0.011	0.042	0.008
0.491	0.711	0.753	0.011	0.042	0.008
0.503	0.678	0.777	0.011	0.042	0.008
0.517	0.679	0.759	0.011	0.042	0.008
0.500	0.670	0.763	0.011	0.042	0.008
0.503	0.692	0.759	0.011	0.041	0.008
0.506	0.703	0.776	0.011	0.042	0.008
0.493	0.672	0.804	0.012	0.042	0.008
0.515	0.665	0.753	0.011	0.041	0.009
0.501	0.690	0.729	0.011	0.042	0.008
0.489	0.698	0.746	0.011	0.042	0.008
0.511	0.685	0.736	0.011	0.041	0.009
0.482	0.688	0.732	0.011	0.042	0.008
0.482	0.696	0.719	0.011	0.042	0.008
0.491	0.692	0.746	0.011	0.042	0.008
0.487	0.696	0.756	0.011	0.041	0.008
0.450	0.690	0.720	0.011	0.042	0.009
0.497	0.719	0.749	0.011	0.042	0.008
0.482	0.695	0.726	0.011	0.043	0.008
0.476	0.693	0.740	0.011	0.042	0.009
0.492	0.716	0.749	0.011	0.042	0.008
0.476	0.736	0.725	0.011	0.043	0.008
0.506	0.688	0.787	0.011	0.042	0.008
0.502	0.703	0.752	0.011	0.042	0.008
0.493	0.739	0.748	0.011	0.042	0.008
0.507	0.697	0.787	0.011	0.042	0.008
0.500	0.692	0.780	0.011	0.042	0.008
0.503	0.684	0.763	0.011	0.042	0.008
0.501	0.697	0.770	0.011	0.042	0.008
0.517	0.709	0.769	0.011	0.042	0.008
0.490	0.679	0.797	0.012	0.042	0.008
0.510	0.682	0.767	0.011	0.041	0.009
0.504	0.704	0.749	0.011	0.042	0.008
0.506	0.694	0.745	0.011	0.042	0.008
0.509	0.687	0.725	0.012	0.041	0.009
0.485	0.707	0.728	0.011	0.042	0.008
0.480	0.705	0.725	0.011	0.042	0.008
0.495	0.684	0.735	0.011	0.042	0.008
0.487	0.708	0.779	0.012	0.041	0.008
0.456	0.696	0.720	0.011	0.042	0.009
0.493	0.717	0.749	0.011	0.042	0.008
0.497	0.712	0.721	0.011	0.042	0.008
0.469	0.692	0.736	0.011	0.042	0.008
0.487	0.721	0.742	0.011	0.042	0.008
0.488	0.726	0.731	0.011	0.042	0.008
0.492	0.707	0.759	0.011	0.042	0.008
0.495	0.717	0.728	0.011	0.042	0.008
0.488	0.753	0.738	0.011	0.042	0.008
0.506	0.705	0.786	0.011	0.042	0.008
0.498	0.705	0.752	0.012	0.042	0.008
0.490	0.719	0.755	0.011	0.042	0.008
0.506	0.706	0.776	0.011	0.042	0.008
0.521	0.716	0.748	0.011	0.042	0.008
0.489	0.699	0.806	0.012	0.042	0.008
0.499	0.694	0.756	0.011	0.041	0.008
0.500	0.721	0.734	0.012	0.042	0.008
0.492	0.696	0.786	0.012	0.042	0.008
0.506	0.687	0.739	0.012	0.041	0.008
0.482	0.720	0.724	0.012	0.042	0.008
0.484	0.714	0.725	0.012	0.042	0.008
0.498	0.692	0.735	0.012	0.041	0.008
0.486	0.728	0.772	0.012	0.041	0.008
0.459	0.708	0.716	0.011	0.042	0.009
0.490	0.729	0.710	0.011	0.042	0.008
0.486	0.715	0.735	0.011	0.042	0.008
0.465	0.707	0.749	0.011	0.042	0.008
0.494	0.745	0.731	0.011	0.042	0.008
0.488	0.746	0.696	0.012	0.042	0.008
0.503	0.723	0.758	0.011	0.042	0.008
0.506	0.734	0.744	0.011	0.042	0.008
0.493	0.768	0.734	0.012	0.042	0.008
0.519	0.717	0.765	0.012	0.042	0.008
0.495	0.725	0.762	0.012	0.042	0.008
0.500	0.742	0.758	0.011	0.042	0.008
0.514	0.726	0.761	0.011	0.042	0.008
0.515	0.722	0.758	0.012	0.042	0.008
0.499	0.715	0.792	0.012	0.042	0.008
0.493	0.725	0.748	0.012	0.042	0.008
0.501	0.722	0.734	0.012	0.042	0.008
0.505	0.708	0.779	0.012	0.042	0.008
0.510	0.717	0.738	0.012	0.041	0.008
0.500	0.728	0.734	0.012	0.041	0.008
0.490	0.723	0.762	0.012	0.042	0.008
0.515	0.712	0.734	0.012	0.041	0.008
0.485	0.735	0.781	0.012	0.041	0.008
0.487	0.743	0.717	0.012	0.042	0.008
0.503	0.735	0.730	0.012	0.042	0.008
0.498	0.734	0.737	0.012	0.041	0.008
0.464	0.735	0.721	0.012	0.042	0.008
0.503	0.750	0.730	0.012	0.041	0.008
0.491	0.747	0.703	0.012	0.042	0.008
0.480	0.738	0.741	0.012	0.042	0.008
0.504	0.752	0.730	0.012	0.042	0.008
0.501	0.784	0.713	0.012	0.042	0.008
0.512	0.748	0.740	0.012	0.042	0.008
0.491	0.744	0.757	0.012	0.042	0.008
0.497	0.771	0.726	0.012	0.042	0.008
0.513	0.739	0.764	0.012	0.042	0.007
0.519	0.744	0.743	0.012	0.042	0.008
0.502	0.729	0.784	0.012	0.042	0.008
0.497	0.744	0.744	0.012	0.042	0.007
0.520	0.749	0.753	0.012	0.042	0.008
0.501	0.729	0.781	0.012	0.042	0.008
0.519	0.740	0.723	0.012	0.041	0.008
0.505	0.747	0.760	0.012	0.042	0.008
0.495	0.738	0.757	0.012	0.042	0.008
0.519	0.728	0.737	0.012	0.041	0.008
0.489	0.758	0.781	0.012	0.041	0.008
0.492	0.754	0.733	0.012	0.042	0.008
0.505	0.745	0.747	0.012	0.042	0.008
0.496	0.752	0.760	0.012	0.041	0.008
0.468	0.751	0.724	0.012	0.042	0.008
0.501	0.771	0.723	0.012	0.042	0.008
0.496	0.775	0.712	0.012	0.042	0.008
0.489	0.746	0.727	0.012	0.042	0.008
0.513	0.768	0.729	0.012	0.042	0.008
0.501	0.802	0.708	0.012	0.042	0.008
0.507	0.759	0.712	0.012	0.042	0.007
0.496	0.767	0.740	0.012	0.042	0.008
0.497	0.795	0.732	0.012	0.042	0.008
0.512	0.764	0.739	0.012	0.042	0.007
0.517	0.772	0.739	0.012	0.042	0.007
0.503	0.768	0.756	0.012	0.042	0.008
0.489	0.771	0.739	0.012	0.042	0.007
0.515	0.768	0.753	0.012	0.042	0.007
0.503	0.761	0.735	0.013	0.041	0.007
0.513	0.755	0.746	0.012	0.041	0.008
0.520	0.772	0.749	0.012	0.041	0.007
0.508	0.753	0.746	0.012	0.042	0.007
0.522	0.728	0.729	0.012	0.041	0.008
0.494	0.774	0.766	0.012	0.041	0.008
0.514	0.777	0.728	0.012	0.042	0.007
0.505	0.749	0.705	0.012	0.041	0.008
0.509	0.777	0.732	0.012	0.041	0.008
0.476	0.764	0.709	0.012	0.042	0.008
0.505	0.784	0.715	0.012	0.042	0.007
0.509	0.788	0.718	0.012	0.042	0.007
0.474	0.769	0.709	0.012	0.042	0.008
0.506	0.795	0.725	0.012	0.042	0.007
0.510	0.821	0.721	0.012	0.042	0.007
0.498	0.781	0.711	0.013	0.041	0.007
0.498	0.776	0.725	0.012	0.042	0.007
0.500	0.819	0.708	0.012	0.042	0.008
0.519	0.776	0.745	0.012	0.042	0.007
0.516	0.779	0.721	0.012	0.042	0.007
0.512	0.793	0.735	0.012	0.042	0.007
0.503	0.803	0.751	0.012	0.042	0.007
0.514	0.784	0.738	0.012	0.042	0.007
0.515	0.777	0.745	0.012	0.041	0.007
0.527	0.790	0.735	0.012	0.041	0.007
0.516	0.792	0.724	0.012	0.042	0.007
0.514	0.783	0.772	0.013	0.041	0.007
0.521	0.761	0.725	0.012	0.041	0.007
0.515	0.793	0.748	0.012	0.041	0.007
0.536	0.814	0.729	0.013	0.041	0.007
0.521	0.767	0.707	0.013	0.041	0.007
0.519	0.791	0.741	0.012	0.041	0.007
0.494	0.789	0.711	0.012	0.042	0.007
0.523	0.793	0.710	0.012	0.041	0.007
0.519	0.795	0.734	0.012	0.041	0.007
0.484	0.795	0.701	0.012	0.041	0.007
0.511	0.806	0.710	0.012	0.042	0.007
0.503	0.807	0.717	0.012	0.042	0.007
0.499	0.790	0.673	0.013	0.041	0.007
0.491	0.799	0.707	0.012	0.042	0.007
0.509	0.833	0.707	0.013	0.042	0.007
0.516	0.805	0.699	0.013	0.042	0.007
0.518	0.798	0.720	0.012	0.041	0.007
0.510	0.833	0.706	0.013	0.042	0.007
0.497	0.823	0.720	0.012	0.042	0.006
0.521	0.805	0.744	0.013	0.042	0.007
0.521	0.808	0.713	0.013	0.042	0.007
0.521	0.827	0.723	0.013	0.042	0.007
0.524	0.814	0.723	0.013	0.042	0.007
0.514	0.795	0.754	0.013	0.041	0.007
0.518	0.791	0.720	0.013	0.041	0.007
0.514	0.814	0.751	0.013	0.041	0.007
0.550	0.828	0.732	0.013	0.041	0.006
0.525	0.794	0.706	0.013	0.041	0.007
0.519	0.811	0.734	0.013	0.041	0.007
0.510	0.814	0.703	0.012	0.041	0.007
0.517	0.804	0.710	0.013	0.041	0.007
0.520	0.818	0.720	0.013	0.041	0.007
0.490	0.812	0.679	0.013	0.041	0.007
0.519	0.828	0.716	0.012	0.041	0.007
0.514	0.819	0.713	0.013	0.041	0.007
0.493	0.815	0.672	0.013	0.041	0.007
0.500	0.825	0.699	0.012	0.042	0.007
0.515	0.858	0.702	0.013	0.042	0.007
0.514	0.824	0.688	0.013	0.042	0.007
0.498	0.823	0.706	0.013	0.042	0.007
0.513	0.852	0.695	0.013	0.042	0.007
0.500	0.848	0.722	0.013	0.042	0.006
0.522	0.827	0.719	0.013	0.041	0.006
0.522	0.828	0.702	0.012	0.041	0.006
0.524	0.849	0.732	0.013	0.042	0.006
0.524	0.825	0.715	0.013	0.042	0.006
0.514	0.817	0.733	0.013	0.042	0.006
0.514	0.825	0.719	0.013	0.041	0.006
0.529	0.829	0.729	0.013	0.042	0.006
0.558	0.850	0.731	0.013	0.041	0.006
0.531	0.815	0.688	0.013	0.041	0.006
0.520	0.833	0.695	0.013	0.041	0.006
0.532	0.835	0.684	0.013	0.041	0.006
0.533	0.829	0.715	0.013	0.041	0.007
0.527	0.832	0.726	0.013	0.041	0.007
0.506	0.833	0.668	0.013	0.041	0.007
0.517	0.851	0.705	0.013	0.041	0.006
0.520	0.827	0.691	0.013	0.041	0.006
0.501	0.841	0.653	0.013	0.041	0.007
0.502	0.846	0.702	0.013	0.042	0.006
0.526	0.869	0.677	0.013	0.042	0.006
0.514	0.834	0.688	0.013	0.041	0.006
0.513	0.841	0.698	0.013	0.041	0.006
0.525	0.882	0.670	0.013	0.042	0.006
0.500	0.863	0.731	0.013	0.042	0.006
0.525	0.851	0.694	0.013	0.041	0.006
0.515	0.856	0.674	0.013	0.041	0.006
0.529	0.876	0.717	0.013	0.042	0.006
0.539	0.859	0.714	0.013	0.041	0.006
0.530	0.840	0.721	0.013	0.041	0.006
0.519	0.848	0.718	0.013	0.041	0.006
0.538	0.859	0.725	0.013	0.041	0.006
0.561	0.864	0.712	0.013	0.041	0.005
0.528	0.838	0.691	0.013	0.041	0.006
0.532	0.861	0.704	0.013	0.041	0.006
0.539	0.860	0.679	0.013	0.041	0.006
0.532	0.844	0.708	0.013	0.041	0.006
0.533	0.853	0.707	0.013	0.041	0.006
0.512	0.853	0.653	0.013	0.041	0.006
0.527	0.856	0.687	0.013	0.041	0.006
0.533	0.822	0.694	0.013	0.041	0.006
0.503	0.853	0.625	0.014	0.041	0.006
0.510	0.858	0.674	0.013	0.041	0.006
0.525	0.876	0.673	0.013	0.041	0.006
[truncated: 124,000 more rows]
