# Supplementary material for: Identification of Haptic Based Guiding Using Hard Reins
Source: PLoS One. 2015 Jul 22;10(7):e0132020. doi: 10.1371/journal.pone.0132020 (PMC4511788; doi:10.1371/journal.pone.0132020)
Supplement: S5 File — (ZIP) [file pone.0132020.s005.zip › Exp2_ForceData1/Subject5/path2/T4.csv]

-0.607	0.482	2.948	-0.043	-0.024	-0.004
-0.609	0.470	2.958	-0.043	-0.024	-0.004
-0.617	0.479	2.958	-0.043	-0.024	-0.004
-0.619	0.482	2.972	-0.043	-0.024	-0.004
-0.654	0.470	2.939	-0.043	-0.024	-0.003
-0.603	0.496	2.968	-0.043	-0.024	-0.004
-0.609	0.471	2.920	-0.043	-0.023	-0.004
-0.585	0.489	2.974	-0.043	-0.024	-0.004
-0.605	0.469	2.975	-0.042	-0.024	-0.004
-0.600	0.435	2.958	-0.043	-0.025	-0.004
-0.636	0.481	2.907	-0.042	-0.024	-0.003
-0.621	0.475	2.945	-0.043	-0.024	-0.004
-0.614	0.508	2.940	-0.043	-0.024	-0.004
-0.612	0.475	2.948	-0.043	-0.024	-0.004
-0.599	0.480	2.951	-0.043	-0.024	-0.004
-0.614	0.479	2.975	-0.043	-0.024	-0.004
-0.599	0.470	2.972	-0.043	-0.024	-0.004
-0.618	0.482	2.968	-0.043	-0.024	-0.004
-0.605	0.471	2.965	-0.043	-0.024	-0.004
-0.609	0.465	2.965	-0.043	-0.024	-0.003
-0.612	0.478	2.941	-0.043	-0.024	-0.004
-0.624	0.488	2.942	-0.043	-0.024	-0.003
-0.614	0.497	2.968	-0.043	-0.024	-0.004
-0.600	0.473	2.920	-0.043	-0.023	-0.004
-0.579	0.484	2.981	-0.043	-0.024	-0.004
-0.605	0.463	2.975	-0.042	-0.024	-0.004
-0.606	0.467	2.979	-0.043	-0.025	-0.003
-0.631	0.480	2.945	-0.043	-0.024	-0.004
-0.608	0.482	2.968	-0.043	-0.024	-0.004
-0.610	0.492	2.955	-0.043	-0.024	-0.004
-0.617	0.475	2.948	-0.043	-0.024	-0.004
-0.616	0.480	2.979	-0.043	-0.024	-0.004
-0.610	0.497	2.968	-0.043	-0.024	-0.003
-0.588	0.468	2.962	-0.043	-0.024	-0.004
-0.586	0.480	2.981	-0.043	-0.025	-0.004
-0.599	0.458	3.013	-0.042	-0.024	-0.004
-0.594	0.452	2.955	-0.043	-0.025	-0.003
-0.634	0.471	2.928	-0.043	-0.024	-0.003
-0.614	0.496	2.921	-0.043	-0.024	-0.004
-0.619	0.512	2.974	-0.043	-0.024	-0.004
-0.600	0.475	2.965	-0.043	-0.024	-0.004
-0.590	0.481	2.988	-0.043	-0.025	-0.004
-0.599	0.455	2.972	-0.043	-0.024	-0.004
-0.600	0.475	2.954	-0.043	-0.025	-0.004
-0.611	0.476	2.965	-0.043	-0.024	-0.004
-0.611	0.466	2.958	-0.043	-0.024	-0.004
-0.620	0.487	2.958	-0.043	-0.024	-0.004
-0.628	0.461	2.955	-0.043	-0.024	-0.004
-0.601	0.485	2.972	-0.043	-0.024	-0.004
-0.614	0.521	2.951	-0.043	-0.024	-0.003
-0.590	0.474	2.999	-0.043	-0.024	-0.004
-0.599	0.474	2.978	-0.043	-0.024	-0.004
-0.605	0.448	2.975	-0.043	-0.025	-0.004
-0.619	0.475	2.965	-0.043	-0.025	-0.003
-0.627	0.468	2.962	-0.043	-0.024	-0.003
-0.604	0.507	2.930	-0.043	-0.024	-0.004
-0.609	0.502	2.995	-0.043	-0.024	-0.004
-0.603	0.475	2.978	-0.043	-0.024	-0.004
-0.617	0.466	2.972	-0.043	-0.024	-0.004
-0.592	0.463	2.979	-0.043	-0.024	-0.004
-0.609	0.474	2.986	-0.043	-0.024	-0.004
-0.593	0.484	2.974	-0.043	-0.024	-0.004
-0.604	0.456	2.965	-0.043	-0.024	-0.004
-0.609	0.470	2.975	-0.043	-0.025	-0.004
-0.643	0.465	2.959	-0.043	-0.024	-0.003
-0.604	0.490	2.955	-0.043	-0.024	-0.004
-0.617	0.485	2.944	-0.043	-0.024	-0.004
-0.579	0.469	3.033	-0.043	-0.024	-0.004
-0.584	0.466	2.999	-0.043	-0.024	-0.004
-0.606	0.446	3.003	-0.043	-0.025	-0.004
-0.621	0.470	2.962	-0.043	-0.025	-0.004
-0.613	0.469	2.972	-0.043	-0.024	-0.004
-0.609	0.488	2.965	-0.043	-0.024	-0.004
-0.625	0.486	2.988	-0.042	-0.025	-0.004
-0.607	0.469	2.972	-0.043	-0.024	-0.004
-0.600	0.480	2.958	-0.043	-0.024	-0.004
-0.604	0.489	2.985	-0.043	-0.024	-0.004
-0.596	0.474	2.975	-0.043	-0.024	-0.004
-0.602	0.459	2.985	-0.043	-0.024	-0.004
-0.594	0.442	2.969	-0.043	-0.025	-0.004
-0.608	0.475	3.030	-0.043	-0.026	-0.004
-0.650	0.464	2.936	-0.043	-0.024	-0.003
-0.605	0.488	2.961	-0.043	-0.024	-0.004
-0.603	0.467	2.937	-0.043	-0.024	-0.004
-0.581	0.467	2.998	-0.043	-0.025	-0.004
-0.588	0.460	2.989	-0.043	-0.025	-0.004
-0.606	0.455	2.992	-0.043	-0.024	-0.004
-0.600	0.471	2.965	-0.043	-0.025	-0.004
-0.596	0.471	2.986	-0.043	-0.024	-0.004
-0.597	0.481	2.975	-0.043	-0.025	-0.004
-0.612	0.462	2.965	-0.043	-0.025	-0.004
-0.604	0.461	2.986	-0.043	-0.024	-0.004
-0.606	0.488	2.971	-0.043	-0.024	-0.004
-0.603	0.485	2.978	-0.043	-0.024	-0.004
-0.583	0.472	3.009	-0.043	-0.025	-0.004
-0.596	0.459	3.005	-0.042	-0.025	-0.004
-0.589	0.456	2.972	-0.043	-0.025	-0.003
-0.602	0.460	2.958	-0.043	-0.025	-0.004
-0.608	0.473	2.952	-0.043	-0.025	-0.003
-0.606	0.488	2.995	-0.043	-0.024	-0.004
-0.594	0.469	2.954	-0.043	-0.024	-0.004
-0.588	0.466	2.999	-0.043	-0.025	-0.004
-0.595	0.465	2.979	-0.043	-0.025	-0.004
-0.594	0.460	2.986	-0.043	-0.025	-0.004
-0.596	0.471	2.971	-0.043	-0.025	-0.004
-0.600	0.466	2.989	-0.043	-0.025	-0.004
-0.599	0.447	2.986	-0.043	-0.025	-0.004
-0.608	0.468	2.947	-0.043	-0.025	-0.004
-0.597	0.462	2.982	-0.043	-0.025	-0.004
-0.604	0.497	2.985	-0.043	-0.024	-0.004
-0.589	0.463	2.996	-0.043	-0.024	-0.004
-0.567	0.459	2.991	-0.043	-0.025	-0.004
-0.599	0.441	3.037	-0.043	-0.025	-0.004
-0.582	0.443	2.986	-0.043	-0.025	-0.003
-0.608	0.465	2.965	-0.043	-0.025	-0.004
-0.586	0.481	2.938	-0.044	-0.025	-0.004
-0.605	0.496	2.988	-0.043	-0.024	-0.004
-0.591	0.456	2.985	-0.043	-0.024	-0.004
-0.584	0.472	2.991	-0.043	-0.025	-0.004
-0.593	0.463	2.978	-0.043	-0.025	-0.004
-0.586	0.462	2.978	-0.043	-0.025	-0.004
-0.582	0.469	2.991	-0.043	-0.025	-0.004
-0.595	0.464	2.989	-0.043	-0.025	-0.004
-0.598	0.460	2.986	-0.043	-0.025	-0.004
-0.618	0.453	2.956	-0.043	-0.025	-0.004
-0.588	0.473	2.982	-0.043	-0.025	-0.004
-0.598	0.519	2.968	-0.043	-0.024	-0.003
-0.575	0.463	3.002	-0.043	-0.024	-0.004
-0.581	0.465	3.012	-0.043	-0.025	-0.004
-0.591	0.432	2.999	-0.043	-0.025	-0.004
-0.588	0.455	2.968	-0.043	-0.026	-0.004
-0.589	0.464	2.978	-0.043	-0.025	-0.004
-0.598	0.473	2.951	-0.043	-0.025	-0.004
-0.602	0.465	2.999	-0.043	-0.025	-0.004
-0.602	0.458	2.972	-0.043	-0.025	-0.004
-0.586	0.475	2.978	-0.043	-0.025	-0.004
-0.589	0.471	2.985	-0.043	-0.025	-0.004
-0.580	0.461	2.992	-0.043	-0.025	-0.004
-0.545	0.474	2.997	-0.043	-0.025	-0.005
-0.586	0.437	2.979	-0.043	-0.025	-0.004
-0.599	0.454	2.989	-0.043	-0.025	-0.004
-0.623	0.450	2.963	-0.043	-0.025	-0.003
-0.594	0.480	2.978	-0.043	-0.025	-0.004
-0.602	0.483	2.951	-0.043	-0.024	-0.004
-0.573	0.463	3.040	-0.044	-0.025	-0.004
-0.569	0.462	2.998	-0.043	-0.025	-0.004
-0.588	0.441	3.003	-0.043	-0.025	-0.004
-0.591	0.460	2.982	-0.043	-0.025	-0.004
-0.602	0.457	2.986	-0.043	-0.025	-0.004
-0.596	0.465	2.958	-0.043	-0.025	-0.004
-0.606	0.466	2.992	-0.043	-0.025	-0.004
-0.600	0.464	3.009	-0.043	-0.025	-0.004
-0.592	0.470	2.951	-0.043	-0.025	-0.004
-0.582	0.465	2.978	-0.043	-0.025	-0.004
-0.579	0.455	2.995	-0.043	-0.025	-0.004
-0.590	0.440	3.010	-0.043	-0.025	-0.004
-0.579	0.427	2.993	-0.043	-0.025	-0.004
-0.594	0.461	3.023	-0.043	-0.026	-0.004
-0.636	0.442	2.963	-0.044	-0.025	-0.003
-0.599	0.477	2.989	-0.043	-0.025	-0.004
-0.596	0.475	2.951	-0.043	-0.024	-0.004
-0.567	0.456	3.005	-0.043	-0.025	-0.004
-0.570	0.446	2.989	-0.043	-0.025	-0.004
-0.594	0.434	2.999	-0.043	-0.025	-0.004
-0.595	0.458	2.958	-0.043	-0.025	-0.004
-0.592	0.458	2.975	-0.043	-0.025	-0.004
-0.588	0.466	2.965	-0.043	-0.025	-0.004
-0.597	0.451	2.972	-0.043	-0.025	-0.004
-0.592	0.456	2.982	-0.043	-0.025	-0.004
-0.585	0.479	2.971	-0.043	-0.025	-0.004
-0.589	0.466	3.019	-0.043	-0.025	-0.005
-0.572	0.452	3.005	-0.043	-0.025	-0.004
-0.591	0.432	3.023	-0.043	-0.025	-0.004
-0.557	0.431	2.958	-0.043	-0.026	-0.004
-0.601	0.447	2.958	-0.043	-0.025	-0.004
-0.594	0.461	2.965	-0.044	-0.025	-0.004
-0.599	0.464	2.978	-0.043	-0.025	-0.004
-0.588	0.451	2.958	-0.043	-0.025	-0.004
-0.582	0.449	3.016	-0.043	-0.025	-0.004
-0.578	0.449	2.989	-0.043	-0.025	-0.004
-0.581	0.446	2.985	-0.043	-0.025	-0.004
-0.573	0.469	2.981	-0.043	-0.025	-0.004
-0.580	0.440	2.985	-0.043	-0.025	-0.004
-0.576	0.421	2.986	-0.043	-0.025	-0.004
-0.588	0.446	2.941	-0.043	-0.026	-0.004
-0.604	0.457	2.969	-0.043	-0.025	-0.004
-0.585	0.480	2.981	-0.043	-0.025	-0.004
-0.560	0.456	2.982	-0.044	-0.025	-0.004
-0.563	0.455	2.984	-0.043	-0.025	-0.004
-0.578	0.427	3.054	-0.043	-0.025	-0.004
-0.558	0.424	2.983	-0.043	-0.026	-0.003
-0.591	0.445	2.968	-0.043	-0.025	-0.004
-0.584	0.464	2.958	-0.044	-0.025	-0.004
-0.595	0.478	3.002	-0.043	-0.025	-0.004
-0.576	0.440	2.975	-0.044	-0.025	-0.004
-0.562	0.458	3.015	-0.043	-0.025	-0.004
-0.573	0.451	2.995	-0.043	-0.025	-0.004
-0.573	0.448	2.968	-0.043	-0.025	-0.004
-0.577	0.450	2.999	-0.043	-0.025	-0.004
-0.580	0.455	2.992	-0.043	-0.025	-0.004
-0.575	0.454	2.978	-0.043	-0.026	-0.004
-0.597	0.430	2.959	-0.044	-0.025	-0.004
-0.583	0.466	2.978	-0.044	-0.025	-0.004
-0.584	0.490	2.978	-0.043	-0.025	-0.004
-0.556	0.439	3.006	-0.043	-0.025	-0.004
-0.563	0.450	2.985	-0.043	-0.025	-0.004
-0.583	0.422	3.016	-0.044	-0.025	-0.004
-0.584	0.435	2.972	-0.043	-0.026	-0.004
-0.589	0.454	2.982	-0.043	-0.025	-0.004
-0.576	0.458	2.934	-0.044	-0.026	-0.004
-0.574	0.465	2.985	-0.043	-0.025	-0.004
-0.572	0.442	2.996	-0.043	-0.025	-0.004
-0.577	0.438	2.999	-0.043	-0.026	-0.004
-0.575	0.448	3.002	-0.043	-0.025	-0.004
-0.576	0.450	3.002	-0.043	-0.025	-0.004
-0.554	0.456	3.008	-0.043	-0.026	-0.004
-0.581	0.433	2.965	-0.043	-0.025	-0.004
-0.585	0.447	2.992	-0.043	-0.026	-0.004
-0.609	0.432	2.980	-0.044	-0.025	-0.004
-0.576	0.458	2.958	-0.044	-0.025	-0.004
-0.584	0.465	2.968	-0.043	-0.025	-0.004
-0.550	0.439	3.050	-0.044	-0.025	-0.004
-0.565	0.434	3.006	-0.043	-0.025	-0.004
-0.571	0.433	2.999	-0.043	-0.026	-0.004
-0.590	0.439	2.972	-0.043	-0.026	-0.004
-0.587	0.447	2.976	-0.044	-0.025	-0.004
-0.578	0.463	2.978	-0.044	-0.025	-0.004
-0.586	0.450	2.992	-0.043	-0.025	-0.004
-0.579	0.436	2.982	-0.044	-0.025	-0.004
-0.567	0.452	2.965	-0.044	-0.026	-0.004
-0.574	0.453	3.002	-0.044	-0.025	-0.004
-0.561	0.439	2.999	-0.043	-0.026	-0.004
-0.576	0.431	3.037	-0.043	-0.025	-0.004
-0.563	0.409	2.993	-0.044	-0.026	-0.004
-0.580	0.443	3.030	-0.043	-0.026	-0.004
-0.618	0.437	2.960	-0.044	-0.025	-0.004
-0.567	0.458	2.968	-0.044	-0.025	-0.004
-0.571	0.438	2.961	-0.043	-0.025	-0.004
-0.551	0.437	3.002	-0.043	-0.026	-0.004
-0.569	0.432	3.020	-0.043	-0.025	-0.004
-0.556	0.409	2.996	-0.044	-0.026	-0.004
-0.583	0.440	2.979	-0.043	-0.026	-0.004
-0.580	0.441	3.003	-0.044	-0.026	-0.004
-0.570	0.452	2.989	-0.044	-0.025	-0.004
-0.570	0.437	2.979	-0.043	-0.026	-0.004
-0.576	0.435	2.989	-0.044	-0.025	-0.004
-0.572	0.461	2.965	-0.044	-0.025	-0.004
-0.572	0.444	2.995	-0.044	-0.025	-0.004
-0.556	0.449	2.998	-0.044	-0.026	-0.004
-0.566	0.413	3.003	-0.043	-0.025	-0.004
-0.563	0.431	2.982	-0.043	-0.026	-0.004
-0.581	0.433	2.965	-0.043	-0.026	-0.004
-0.583	0.449	2.949	-0.044	-0.026	-0.004
-0.579	0.457	2.992	-0.043	-0.025	-0.004
-0.566	0.434	2.951	-0.044	-0.025	-0.004
-0.547	0.433	2.985	-0.044	-0.026	-0.004
-0.567	0.423	2.989	-0.044	-0.026	-0.004
-0.552	0.424	2.989	-0.044	-0.026	-0.004
-0.576	0.436	2.955	-0.044	-0.026	-0.004
-0.559	0.437	2.989	-0.044	-0.026	-0.004
-0.569	0.424	2.975	-0.044	-0.026	-0.004
-0.577	0.436	2.944	-0.043	-0.026	-0.004
-0.578	0.440	2.989	-0.044	-0.025	-0.004
-0.559	0.459	2.978	-0.044	-0.025	-0.004
-0.541	0.443	2.995	-0.044	-0.025	-0.004
-0.543	0.439	3.002	-0.043	-0.026	-0.004
-0.565	0.415	3.040	-0.043	-0.025	-0.004
-0.546	0.416	2.986	-0.043	-0.026	-0.004
-0.579	0.442	2.937	-0.044	-0.026	-0.004
-0.562	0.449	2.924	-0.044	-0.026	-0.004
-0.572	0.466	2.995	-0.044	-0.025	-0.004
-0.548	0.433	2.986	-0.044	-0.025	-0.004
-0.528	0.440	3.001	-0.044	-0.026	-0.005
-0.552	0.431	2.979	-0.044	-0.026	-0.004
-0.563	0.435	2.986	-0.044	-0.026	-0.004
-0.568	0.426	2.948	-0.044	-0.026	-0.004
-0.552	0.426	2.996	-0.044	-0.026	-0.004
-0.573	0.442	2.975	-0.044	-0.026	-0.004
-0.570	0.423	2.972	-0.044	-0.025	-0.004
-0.557	0.437	2.972	-0.044	-0.025	-0.004
-0.565	0.471	2.958	-0.044	-0.025	-0.004
-0.546	0.430	2.989	-0.044	-0.026	-0.004
-0.543	0.436	2.995	-0.044	-0.026	-0.004
-0.556	0.410	2.992	-0.044	-0.026	-0.005
-0.563	0.415	2.962	-0.044	-0.026	-0.004
-0.566	0.430	2.976	-0.044	-0.025	-0.004
-0.554	0.461	2.910	-0.044	-0.025	-0.004
-0.560	0.457	2.978	-0.044	-0.025	-0.004
-0.545	0.437	2.978	-0.044	-0.026	-0.004
-0.560	0.422	2.996	-0.044	-0.025	-0.004
-0.549	0.398	2.983	-0.044	-0.026	-0.004
-0.556	0.428	3.003	-0.044	-0.026	-0.004
-0.555	0.430	2.958	-0.044	-0.026	-0.004
-0.550	0.429	2.979	-0.044	-0.026	-0.004
-0.555	0.436	2.958	-0.044	-0.026	-0.004
-0.569	0.433	2.962	-0.044	-0.026	-0.004
-0.549	0.438	2.975	-0.044	-0.026	-0.004
-0.563	0.441	2.965	-0.044	-0.025	-0.004
-0.526	0.435	3.019	-0.044	-0.025	-0.005
-0.540	0.423	2.995	-0.044	-0.026	-0.004
-0.541	0.406	2.986	-0.044	-0.026	-0.004
-0.561	0.418	2.931	-0.044	-0.026	-0.004
-0.580	0.422	2.979	-0.044	-0.025	-0.004
-0.547	0.465	2.934	-0.044	-0.025	-0.004
-0.571	0.449	2.974	-0.044	-0.025	-0.005
-0.542	0.423	2.989	-0.044	-0.026	-0.005
-0.553	0.417	2.992	-0.044	-0.026	-0.004
-0.528	0.410	2.972	-0.044	-0.026	-0.004
-0.557	0.427	2.944	-0.044	-0.026	-0.004
-0.558	0.436	2.942	-0.044	-0.026	-0.004
-0.546	0.429	2.954	-0.044	-0.026	-0.004
-0.558	0.426	2.961	-0.044	-0.026	-0.004
-0.577	0.426	2.969	-0.044	-0.026	-0.004
-0.542	0.433	2.975	-0.044	-0.026	-0.004
-0.545	0.427	2.962	-0.044	-0.025	-0.004
-0.525	0.427	2.978	-0.044	-0.026	-0.005
-0.532	0.415	2.995	-0.044	-0.026	-0.004
-0.538	0.389	2.965	-0.044	-0.026	-0.005
-0.560	0.421	2.921	-0.044	-0.026	-0.004
-0.564	0.420	2.945	-0.044	-0.026	-0.004
-0.541	0.451	2.951	-0.044	-0.025	-0.004
-0.534	0.423	2.958	-0.044	-0.025	-0.005
-0.529	0.436	2.992	-0.044	-0.026	-0.004
-0.548	0.419	3.016	-0.044	-0.026	-0.004
-0.526	0.406	2.958	-0.044	-0.026	-0.004
-0.537	0.424	2.948	-0.044	-0.026	-0.004
-0.533	0.424	2.944	-0.044	-0.026	-0.004
-0.547	0.429	2.961	-0.044	-0.026	-0.004
-0.541	0.420	2.934	-0.044	-0.026	-0.004
-0.544	0.427	2.945	-0.044	-0.026	-0.004
-0.536	0.437	2.971	-0.044	-0.026	-0.004
-0.528	0.420	2.934	-0.044	-0.025	-0.005
-0.503	0.426	2.960	-0.044	-0.026	-0.005
-0.531	0.410	2.975	-0.044	-0.026	-0.004
-0.531	0.418	2.989	-0.044	-0.027	-0.004
-0.566	0.415	2.915	-0.044	-0.026	-0.004
-0.541	0.436	2.961	-0.044	-0.026	-0.005
-0.534	0.466	2.927	-0.044	-0.025	-0.004
-0.522	0.416	2.975	-0.044	-0.026	-0.005
-0.527	0.420	2.985	-0.044	-0.026	-0.004
-0.537	0.414	2.961	-0.044	-0.026	-0.005
-0.532	0.411	2.948	-0.044	-0.026	-0.004
-0.526	0.422	2.958	-0.044	-0.026	-0.004
-0.532	0.426	2.944	-0.044	-0.026	-0.005
-0.532	0.417	2.958	-0.044	-0.026	-0.004
-0.534	0.418	2.944	-0.044	-0.026	-0.004
-0.535	0.435	2.941	-0.044	-0.026	-0.004
-0.529	0.435	2.941	-0.044	-0.026	-0.004
-0.514	0.421	2.965	-0.045	-0.026	-0.005
-0.492	0.434	2.956	-0.044	-0.026	-0.005
-0.524	0.398	2.938	-0.044	-0.026	-0.004
-0.523	0.422	2.978	-0.044	-0.027	-0.004
-0.563	0.405	2.919	-0.045	-0.026	-0.004
-0.521	0.433	2.944	-0.045	-0.026	-0.005
-0.537	0.445	2.958	-0.044	-0.025	-0.005
-0.508	0.417	3.026	-0.045	-0.026	-0.005
-0.512	0.413	2.964	-0.044	-0.026	-0.004
-0.522	0.412	2.951	-0.045	-0.026	-0.005
-0.522	0.411	2.954	-0.044	-0.026	-0.004
-0.527	0.412	2.958	-0.044	-0.026	-0.004
-0.511	0.419	2.931	-0.045	-0.026	-0.004
-0.533	0.415	2.947	-0.044	-0.026	-0.005
-0.531	0.421	2.958	-0.045	-0.026	-0.004
-0.525	0.428	2.924	-0.045	-0.026	-0.004
-0.528	0.424	2.951	-0.044	-0.025	-0.005
-0.507	0.416	2.954	-0.044	-0.026	-0.005
-0.521	0.398	2.978	-0.044	-0.026	-0.005
-0.504	0.379	2.941	-0.044	-0.026	-0.004
-0.523	0.413	2.972	-0.044	-0.027	-0.004
-0.553	0.405	2.912	-0.045	-0.026	-0.004
-0.537	0.434	2.944	-0.044	-0.026	-0.005
-0.528	0.408	2.907	-0.045	-0.025	-0.005
-0.508	0.407	2.968	-0.044	-0.026	-0.005
-0.509	0.402	2.961	-0.044	-0.026	-0.004
-0.512	0.385	2.948	-0.045	-0.026	-0.005
-0.520	0.409	2.941	-0.044	-0.026	-0.004
-0.519	0.416	2.937	-0.044	-0.026	-0.004
-0.521	0.413	2.948	-0.044	-0.026	-0.005
-0.526	0.410	2.920	-0.044	-0.026	-0.004
-0.526	0.409	2.938	-0.045	-0.026	-0.004
-0.521	0.427	2.944	-0.044	-0.026	-0.004
-0.523	0.410	2.948	-0.045	-0.026	-0.005
-0.495	0.409	2.964	-0.044	-0.026	-0.005
-0.507	0.388	2.972	-0.044	-0.026	-0.005
-0.497	0.392	2.941	-0.044	-0.026	-0.004
-0.525	0.406	2.917	-0.044	-0.026	-0.004
-0.527	0.416	2.880	-0.045	-0.026	-0.004
-0.522	0.424	2.934	-0.044	-0.026	-0.005
-0.506	0.404	2.900	-0.045	-0.025	-0.005
-0.498	0.402	2.947	-0.045	-0.026	-0.005
-0.504	0.393	2.941	-0.044	-0.026	-0.004
-0.507	0.394	2.955	-0.045	-0.026	-0.004
-0.521	0.402	2.910	-0.044	-0.026	-0.004
-0.509	0.408	2.951	-0.045	-0.026	-0.005
-0.516	0.414	2.920	-0.045	-0.026	-0.005
-0.510	0.402	2.897	-0.045	-0.026	-0.004
-0.510	0.403	2.962	-0.045	-0.026	-0.004
-0.507	0.413	2.917	-0.045	-0.026	-0.004
-0.490	0.403	2.944	-0.045	-0.026	-0.005
-0.489	0.405	2.947	-0.045	-0.026	-0.005
-0.509	0.377	2.979	-0.044	-0.026	-0.005
-0.489	0.379	2.928	-0.045	-0.027	-0.004
-0.524	0.399	2.904	-0.044	-0.026	-0.004
-0.502	0.418	2.887	-0.045	-0.026	-0.004
-0.512	0.430	2.930	-0.045	-0.026	-0.005
-0.492	0.398	2.941	-0.045	-0.026	-0.005
-0.467	0.403	2.953	-0.044	-0.026	-0.005
-0.490	0.380	2.921	-0.045	-0.026	-0.004
-0.496	0.399	2.944	-0.045	-0.027	-0.004
-0.515	0.393	2.918	-0.045	-0.026	-0.004
-0.497	0.400	2.904	-0.045	-0.026	-0.005
-0.514	0.415	2.920	-0.045	-0.026	-0.005
-0.497	0.384	2.948	-0.045	-0.026	-0.005
-0.496	0.405	2.944	-0.045	-0.026	-0.005
-0.499	0.413	2.924	-0.045	-0.026	-0.005
-0.493	0.393	2.937	-0.045	-0.026	-0.005
-0.493	0.398	2.931	-0.045	-0.026	-0.005
-0.491	0.372	2.921	-0.045	-0.026	-0.005
-0.494	0.392	2.934	-0.045	-0.027	-0.004
-0.517	0.386	2.932	-0.045	-0.026	-0.004
-0.494	0.420	2.869	-0.045	-0.026	-0.004
-0.494	0.411	2.934	-0.045	-0.026	-0.005
-0.476	0.396	2.947	-0.045	-0.026	-0.005
-0.495	0.382	2.951	-0.045	-0.026	-0.005
-0.486	0.363	2.901	-0.045	-0.027	-0.004
-0.489	0.392	2.968	-0.045	-0.027	-0.004
-0.517	0.375	2.891	-0.045	-0.026	-0.004
-0.496	0.405	2.893	-0.045	-0.026	-0.005
-0.497	0.392	2.911	-0.045	-0.026	-0.005
-0.487	0.390	2.924	-0.045	-0.026	-0.005
-0.479	0.383	2.931	-0.045	-0.026	-0.004
-0.486	0.385	2.924	-0.045	-0.026	-0.005
-0.475	0.380	2.941	-0.045	-0.026	-0.005
-0.482	0.380	2.928	-0.045	-0.026	-0.004
-0.497	0.371	2.931	-0.045	-0.026	-0.005
-0.507	0.382	2.900	-0.045	-0.026	-0.004
-0.509	0.383	2.908	-0.045	-0.026	-0.004
-0.494	0.414	2.904	-0.045	-0.026	-0.004
-0.501	0.404	2.934	-0.045	-0.026	-0.005
-0.476	0.389	2.948	-0.045	-0.026	-0.005
-0.493	0.360	2.931	-0.045	-0.026	-0.005
-0.466	0.363	2.914	-0.045	-0.027	-0.004
-0.496	0.383	2.890	-0.045	-0.027	-0.005
-0.498	0.382	2.891	-0.045	-0.026	-0.004
-0.484	0.392	2.927	-0.045	-0.026	-0.005
-0.480	0.375	2.904	-0.045	-0.026	-0.005
-0.492	0.375	2.918	-0.045	-0.026	-0.004
-0.479	0.383	2.935	-0.045	-0.026	-0.004
-0.473	0.372	2.887	-0.045	-0.026	-0.005
-0.466	0.375	2.931	-0.045	-0.026	-0.005
-0.478	0.360	2.925	-0.045	-0.026	-0.005
-0.472	0.328	2.942	-0.045	-0.027	-0.005
-0.495	0.370	2.849	-0.045	-0.027	-0.004
-0.497	0.372	2.902	-0.046	-0.026	-0.004
-0.479	0.414	2.883	-0.045	-0.026	-0.004
-0.467	0.367	2.921	-0.046	-0.026	-0.005
-0.459	0.378	2.920	-0.045	-0.026	-0.005
-0.478	0.349	2.955	-0.045	-0.026	-0.005
-0.462	0.355	2.894	-0.045	-0.027	-0.004
-0.481	0.366	2.883	-0.045	-0.026	-0.005
-0.474	0.376	2.877	-0.046	-0.027	-0.004
-0.479	0.383	2.914	-0.045	-0.026	-0.004
-0.473	0.373	2.898	-0.046	-0.026	-0.004
-0.483	0.369	2.908	-0.045	-0.026	-0.005
-0.474	0.384	2.931	-0.045	-0.026	-0.005
-0.462	0.357	2.877	-0.045	-0.026	-0.005
-0.460	0.372	2.924	-0.045	-0.026	-0.005
-0.470	0.357	2.915	-0.045	-0.026	-0.004
-0.466	0.360	2.908	-0.046	-0.027	-0.004
-0.502	0.353	2.878	-0.045	-0.027	-0.004
-0.471	0.370	2.884	-0.046	-0.026	-0.005
-0.478	0.414	2.877	-0.045	-0.026	-0.004
-0.459	0.357	2.921	-0.046	-0.026	-0.005
-0.458	0.354	2.921	-0.045	-0.026	-0.005
-0.461	0.352	2.911	-0.046	-0.027	-0.005
-0.456	0.349	2.911	-0.045	-0.027	-0.004
-0.471	0.363	2.897	-0.046	-0.026	-0.005
-0.470	0.365	2.881	-0.046	-0.026	-0.005
-0.466	0.367	2.908	-0.046	-0.026	-0.004
-0.480	0.357	2.905	-0.046	-0.026	-0.004
-0.464	0.368	2.901	-0.046	-0.026	-0.004
-0.469	0.363	2.911	-0.046	-0.026	-0.005
-0.460	0.353	2.922	-0.046	-0.026	-0.005
-0.434	0.367	2.913	-0.045	-0.027	-0.005
-0.454	0.345	2.894	-0.046	-0.027	-0.004
-0.466	0.355	2.898	-0.046	-0.027	-0.004
-0.503	0.345	2.879	-0.046	-0.026	-0.004
-0.470	0.374	2.891	-0.046	-0.026	-0.005
-0.471	0.375	2.880	-0.046	-0.026	-0.005
-0.441	0.355	2.966	-0.046	-0.026	-0.005
-0.450	0.340	2.898	-0.046	-0.027	-0.005
-0.457	0.341	2.905	-0.046	-0.027	-0.005
-0.464	0.349	2.874	-0.045	-0.027	-0.004
-0.477	0.353	2.895	-0.046	-0.026	-0.005
-0.465	0.372	2.877	-0.046	-0.027	-0.005
-0.475	0.345	2.908	-0.046	-0.026	-0.005
-0.465	0.346	2.905	-0.046	-0.026	-0.004
-0.454	0.358	2.901	-0.046	-0.027	-0.004
-0.451	0.356	2.887	-0.046	-0.027	-0.004
-0.449	0.342	2.891	-0.046	-0.027	-0.005
-0.457	0.336	2.905	-0.046	-0.027	-0.004
-0.449	0.321	2.888	-0.046	-0.027	-0.004
-0.461	0.349	2.935	-0.046	-0.027	-0.005
-0.504	0.331	2.866	-0.046	-0.026	-0.004
-0.458	0.369	2.897	-0.046	-0.026	-0.005
-0.453	0.342	2.871	-0.046	-0.026	-0.005
-0.435	0.344	2.925	-0.046	-0.026	-0.005
-0.445	0.331	2.915	-0.046	-0.027	-0.004
-0.452	0.308	2.915	-0.046	-0.027	-0.005
-0.461	0.336	2.867	-0.046	-0.027	-0.005
-0.462	0.339	2.898	-0.046	-0.026	-0.005
-0.465	0.352	2.891	-0.046	-0.026	-0.004
-0.462	0.337	2.881	-0.046	-0.026	-0.004
-0.454	0.341	2.895	-0.046	-0.027	-0.005
-0.444	0.351	2.887	-0.046	-0.026	-0.005
-0.454	0.340	2.891	-0.046	-0.026	-0.005
-0.436	0.342	2.928	-0.046	-0.027	-0.005
-0.449	0.322	2.926	-0.046	-0.027	-0.004
-0.439	0.321	2.881	-0.046	-0.027	-0.004
-0.463	0.333	2.857	-0.046	-0.027	-0.004
-0.462	0.339	2.858	-0.047	-0.026	-0.004
-0.452	0.361	2.894	-0.046	-0.026	-0.005
-0.449	0.323	2.844	-0.046	-0.026	-0.005
-0.431	0.332	2.884	-0.046	-0.027	-0.005
-0.442	0.317	2.926	-0.046	-0.027	-0.005
-0.439	0.325	2.898	-0.046	-0.027	-0.004
-0.455	0.325	2.857	-0.046	-0.027	-0.005
-0.449	0.334	2.902	-0.046	-0.027	-0.005
-0.445	0.329	2.884	-0.046	-0.027	-0.005
-0.459	0.320	2.864	-0.046	-0.027	-0.004
-0.462	0.335	2.888	-0.047	-0.026	-0.005
-0.447	0.361	2.888	-0.046	-0.026	-0.004
-0.431	0.333	2.895	-0.047	-0.026	-0.005
-0.418	0.326	2.884	-0.046	-0.027	-0.005
-0.451	0.310	2.932	-0.046	-0.027	-0.005
-0.423	0.305	2.878	-0.046	-0.027	-0.004
-0.443	0.325	2.868	-0.046	-0.027	-0.004
-0.443	0.338	2.854	-0.047	-0.027	-0.004
-0.455	0.358	2.884	-0.047	-0.026	-0.005
-0.425	0.312	2.885	-0.047	-0.026	-0.005
-0.419	0.327	2.884	-0.046	-0.027	-0.005
-0.419	0.306	2.868	-0.046	-0.027	-0.005
-0.430	0.312	2.875	-0.047	-0.027	-0.004
-0.437	0.323	2.871	-0.047	-0.027	-0.004
-0.442	0.317	2.861	-0.046	-0.027	-0.005
-0.445	0.324	2.899	-0.047	-0.027	-0.004
-0.458	0.314	2.851	-0.047	-0.027	-0.004
-0.434	0.337	2.875	-0.047	-0.027	-0.004
-0.441	0.360	2.854	-0.047	-0.026	-0.004
-0.419	0.321	2.895	-0.047	-0.026	-0.005
-0.423	0.310	2.885	-0.046	-0.027	-0.005
-0.438	0.300	2.878	-0.047	-0.027	-0.005
-0.435	0.307	2.868	-0.047	-0.028	-0.004
-0.445	0.314	2.868	-0.047	-0.027	-0.004
-0.431	0.331	2.834	-0.047	-0.027	-0.005
-0.434	0.325	2.871	-0.047	-0.027	-0.005
-0.435	0.312	2.874	-0.046	-0.027	-0.005
-0.434	0.319	2.864	-0.047	-0.027	-0.005
-0.423	0.312	2.888	-0.047	-0.027	-0.005
-0.421	0.318	2.895	-0.047	-0.027	-0.005
-0.400	0.327	2.894	-0.047	-0.027	-0.005
-0.424	0.295	2.862	-0.047	-0.027	-0.004
-0.448	0.303	2.879	-0.047	-0.027	-0.004
-0.461	0.307	2.863	-0.047	-0.027	-0.004
-0.432	0.324	2.857	-0.047	-0.027	-0.005
-0.434	0.331	2.857	-0.047	-0.026	-0.005
-0.406	0.311	2.933	-0.047	-0.027	-0.005
-0.417	0.313	2.895	-0.047	-0.027	-0.005
-0.422	0.296	2.879	-0.047	-0.027	-0.005
-0.437	0.304	2.855	-0.047	-0.027	-0.004
-0.435	0.296	2.882	-0.047	-0.027	-0.005
-0.419	0.311	2.848	-0.047	-0.027	-0.005
-0.439	0.312	2.868	-0.047	-0.027	-0.005
-0.435	0.297	2.879	-0.047	-0.027	-0.004
-0.420	0.329	2.834	-0.048	-0.027	-0.004
-0.426	0.320	2.882	-0.047	-0.026	-0.005
-0.410	0.301	2.878	-0.047	-0.027	-0.005
-0.420	0.295	2.902	-0.047	-0.027	-0.005
-0.412	0.276	2.855	-0.047	-0.027	-0.004
-0.426	0.298	2.892	-0.047	-0.028	-0.004
-0.457	0.301	2.849	-0.048	-0.027	-0.004
-0.420	0.309	2.841	-0.048	-0.027	-0.005
-0.422	0.297	2.841	-0.047	-0.026	-0.005
-0.399	0.305	2.878	-0.047	-0.027	-0.005
-0.416	0.292	2.889	-0.047	-0.027	-0.005
-0.422	0.290	2.882	-0.047	-0.027	-0.005
-0.415	0.294	2.862	-0.047	-0.027	-0.004
-0.429	0.292	2.869	-0.047	-0.027	-0.005
-0.418	0.287	2.845	-0.047	-0.027	-0.004
-0.425	0.292	2.855	-0.047	-0.027	-0.004
-0.423	0.290	2.866	-0.048	-0.027	-0.004
-0.419	0.313	2.834	-0.047	-0.027	-0.004
-0.422	0.301	2.875	-0.047	-0.026	-0.005
-0.396	0.299	2.875	-0.047	-0.027	-0.005
-0.406	0.271	2.893	-0.047	-0.027	-0.005
-0.394	0.264	2.859	-0.047	-0.027	-0.004
-0.424	0.291	2.821	-0.047	-0.027	-0.004
-0.432	0.290	2.839	-0.048	-0.027	-0.004
-0.415	0.303	2.878	-0.047	-0.027	-0.005
-0.414	0.297	2.841	-0.047	-0.027	-0.005
-0.411	0.290	2.869	-0.047	-0.027	-0.004
-0.415	0.289	2.872	-0.047	-0.027	-0.005
-0.407	0.280	2.862	-0.047	-0.027	-0.005
-0.396	0.285	2.868	-0.047	-0.027	-0.005
-0.410	0.277	2.872	-0.047	-0.027	-0.004
-0.404	0.251	2.876	-0.048	-0.027	-0.005
-0.434	0.280	2.824	-0.047	-0.027	-0.004
-0.419	0.287	2.856	-0.048	-0.027	-0.004
-0.411	0.328	2.848	-0.048	-0.027	-0.004
-0.385	0.282	2.852	-0.048	-0.027	-0.005
-0.381	0.290	2.882	-0.048	-0.027	-0.005
-0.393	0.259	2.899	-0.047	-0.027	-0.005
-0.392	0.260	2.849	-0.048	-0.028	-0.004
-0.412	0.281	2.838	-0.047	-0.027	-0.004
-0.403	0.294	2.842	-0.048	-0.027	-0.004
-0.405	0.300	2.851	-0.047	-0.027	-0.004
-0.404	0.282	2.845	-0.048	-0.027	-0.005
-0.389	0.280	2.858	-0.048	-0.027	-0.005
-0.402	0.278	2.856	-0.048	-0.027	-0.004
-0.395	0.279	2.845	-0.048	-0.027	-0.005
-0.385	0.281	2.862	-0.048	-0.027	-0.005
-0.392	0.266	2.869	-0.048	-0.027	-0.004
-0.394	0.268	2.866	-0.048	-0.028	-0.004
-0.425	0.257	2.826	-0.048	-0.027	-0.004
-0.397	0.283	2.835	-0.048	-0.027	-0.005
-0.399	0.331	2.831	-0.048	-0.027	-0.004
-0.379	0.270	2.862	-0.048	-0.027	-0.005
-0.379	0.261	2.855	-0.048	-0.027	-0.005
-0.375	0.244	2.842	-0.048	-0.028	-0.005
-0.397	0.254	2.856	-0.048	-0.028	-0.004
-0.407	0.269	2.852	-0.048	-0.027	-0.004
-0.395	0.285	2.804	-0.048	-0.027	-0.004
-0.400	0.284	2.862	-0.048	-0.027	-0.004
-0.397	0.269	2.832	-0.048	-0.027	-0.004
-0.390	0.272	2.849	-0.048	-0.027	-0.004
-0.393	0.275	2.852	-0.048	-0.027	-0.004
-0.390	0.263	2.873	-0.048	-0.027	-0.004
-0.363	0.274	2.871	-0.048	-0.027	-0.005
-0.386	0.251	2.846	-0.048	-0.027	-0.005
-0.382	0.269	2.852	-0.048	-0.028	-0.004
-0.421	0.255	2.819	-0.048	-0.027	-0.004
-0.393	0.278	2.828	-0.048	-0.027	-0.005
-0.401	0.287	2.821	-0.048	-0.027	-0.005
-0.364	0.271	2.893	-0.049	-0.027	-0.005
-0.376	0.254	2.859	-0.048	-0.027	-0.005
-0.383	0.242	2.863	-0.048	-0.027	-0.005
-0.402	0.271	2.839	-0.048	-0.028	-0.004
-0.397	0.255	2.843	-0.048	-0.027	-0.004
-0.386	0.274	2.821	-0.048	-0.027	-0.004
-0.393	0.263	2.845	-0.048	-0.027	-0.005
-0.391	0.261	2.849	-0.048	-0.027	-0.004
-0.380	0.265	2.825	-0.049	-0.027	-0.005
-0.369	0.268	2.849	-0.048	-0.027	-0.004
-0.367	0.257	2.839	-0.048	-0.027	-0.004
-0.380	0.241	2.863	-0.048	-0.027	-0.004
-0.379	0.243	2.832	-0.048	-0.028	-0.004
-0.391	0.251	2.890	-0.048	-0.028	-0.004
-0.417	0.233	2.807	-0.049	-0.027	-0.004
-0.384	0.280	2.835	-0.048	-0.027	-0.005
-0.386	0.257	2.832	-0.049	-0.027	-0.005
-0.350	0.263	2.844	-0.048	-0.027	-0.005
-0.370	0.245	2.863	-0.048	-0.027	-0.004
-0.380	0.216	2.860	-0.049	-0.028	-0.005
-0.387	0.244	2.812	-0.048	-0.028	-0.004
-0.378	0.254	2.836	-0.049	-0.027	-0.004
-0.377	0.276	2.832	-0.048	-0.027	-0.004
-0.365	0.248	2.835	-0.049	-0.027	-0.005
-0.374	0.256	2.839	-0.049	-0.027	-0.004
-0.379	0.255	2.863	-0.048	-0.027	-0.004
-0.366	0.244	2.849	-0.049	-0.028	-0.005
-0.363	0.248	2.832	-0.049	-0.027	-0.005
-0.367	0.240	2.839	-0.049	-0.027	-0.004
-0.366	0.241	2.826	-0.049	-0.028	-0.004
-0.377	0.249	2.832	-0.049	-0.027	-0.004
-0.387	0.255	2.809	-0.049	-0.027	-0.004
-0.377	0.270	2.852	-0.049	-0.027	-0.005
-0.362	0.241	2.802	-0.049	-0.027	-0.005
-0.340	0.241	2.852	-0.049	-0.028	-0.005
-0.353	0.234	2.829	-0.048	-0.028	-0.004
-0.353	0.239	2.863	-0.049	-0.028	-0.004
-0.379	0.238	2.792	-0.049	-0.028	-0.004
-0.364	0.248	2.829	-0.049	-0.028	-0.004
-0.366	0.265	2.829	-0.049	-0.027	-0.004
-0.369	0.245	2.808	-0.049	-0.028	-0.004
-0.371	0.236	2.819	-0.049	-0.027	-0.004
-0.360	0.257	2.832	-0.049	-0.027	-0.004
-0.351	0.237	2.850	-0.049	-0.027	-0.004
-0.351	0.237	2.832	-0.049	-0.028	-0.005
-0.354	0.226	2.866	-0.048	-0.027	-0.005
-0.348	0.217	2.809	-0.049	-0.028	-0.004
-0.365	0.234	2.812	-0.049	-0.028	-0.004
-0.360	0.263	2.774	-0.049	-0.028	-0.004
-0.364	0.269	2.825	-0.049	-0.027	-0.004
-0.348	0.232	2.843	-0.049	-0.027	-0.004
-0.321	0.241	2.841	-0.049	-0.028	-0.005
-0.347	0.211	2.837	-0.049	-0.028	-0.004
-0.355	0.233	2.829	-0.049	-0.028	-0.004
-0.378	0.235	2.806	-0.049	-0.027	-0.004
-0.360	0.238	2.809	-0.049	-0.028	-0.004
-0.370	0.254	2.819	-0.049	-0.027	-0.004
-0.357	0.230	2.857	-0.049	-0.027	-0.004
-0.342	0.240	2.832	-0.049	-0.028	-0.004
-0.350	0.252	2.805	-0.049	-0.027	-0.004
-0.342	0.238	2.839	-0.049	-0.028	-0.004
-0.355	0.228	2.850	-0.049	-0.027	-0.004
-0.340	0.214	2.819	-0.049	-0.028	-0.004
-0.358	0.222	2.816	-0.049	-0.028	-0.004
-0.365	0.224	2.837	-0.050	-0.028	-0.004
-0.348	0.249	2.751	-0.050	-0.028	-0.004
-0.339	0.255	2.811	-0.049	-0.027	-0.005
-0.336	0.228	2.832	-0.049	-0.028	-0.005
-0.338	0.217	2.860	-0.049	-0.028	-0.004
-0.329	0.203	2.809	-0.050	-0.028	-0.004
-0.349	0.233	2.850	-0.049	-0.028	-0.004
-0.371	0.222	2.810	-0.050	-0.027	-0.004
-0.340	0.245	2.795	-0.050	-0.028	-0.004
-0.355	0.229	2.775	-0.049	-0.027	-0.004
-0.342	0.232	2.829	-0.049	-0.028	-0.004
-0.335	0.229	2.833	-0.049	-0.028	-0.004
-0.340	0.227	2.809	-0.050	-0.028	-0.005
-0.327	0.222	2.829	-0.050	-0.028	-0.004
-0.334	0.232	2.822	-0.049	-0.028	-0.004
-0.327	0.206	2.836	-0.049	-0.028	-0.004
-0.361	0.227	2.785	-0.049	-0.028	-0.004
-0.360	0.226	2.820	-0.050	-0.028	-0.004
-0.338	0.251	2.795	-0.049	-0.028	-0.004
-0.346	0.239	2.829	-0.050	-0.027	-0.005
-0.314	0.230	2.815	-0.049	-0.028	-0.004
-0.336	0.213	2.836	-0.049	-0.028	-0.004
-0.307	0.220	2.799	-0.050	-0.028	-0.004
-0.339	0.227	2.798	-0.049	-0.028	-0.004
-0.337	0.218	2.793	-0.050	-0.028	-0.004
-0.333	0.222	2.809	-0.049	-0.028	-0.004
-0.325	0.219	2.809	-0.050	-0.028	-0.004
-0.349	0.214	2.806	-0.050	-0.028	-0.004
-0.327	0.228	2.819	-0.050	-0.028	-0.004
-0.328	0.225	2.799	-0.050	-0.028	-0.004
-0.300	0.229	2.815	-0.049	-0.028	-0.005
-0.319	0.214	2.816	-0.049	-0.028	-0.004
-0.320	0.175	2.830	-0.050	-0.028	-0.005
-0.354	0.213	2.744	-0.049	-0.028	-0.004
-0.342	0.221	2.799	-0.050	-0.028	-0.004
-0.325	0.264	2.791	-0.050	-0.028	-0.004
-0.310	0.222	2.802	-0.050	-0.028	-0.004
-0.311	0.229	2.829	-0.050	-0.028	-0.004
-0.321	0.204	2.847	-0.049	-0.028	-0.004
-0.300	0.197	2.785	-0.050	-0.029	-0.004
-0.321	0.220	2.782	-0.050	-0.028	-0.004
-0.312	0.220	2.796	-0.050	-0.028	-0.004
-0.319	0.224	2.799	-0.050	-0.028	-0.004
-0.320	0.216	2.789	-0.050	-0.028	-0.004
-0.320	0.225	2.809	-0.050	-0.028	-0.004
-0.307	0.232	2.799	-0.050	-0.028	-0.004
-0.312	0.223	2.778	-0.050	-0.027	-0.004
-0.293	0.232	2.818	-0.050	-0.028	-0.005
-0.318	0.204	2.813	-0.050	-0.028	-0.004
-0.310	0.223	2.816	-0.050	-0.029	-0.004
-0.328	0.216	2.786	-0.050	-0.028	-0.004
-0.315	0.227	2.782	-0.050	-0.028	-0.004
-0.316	0.263	2.757	-0.050	-0.028	-0.004
-0.294	0.215	2.802	-0.050	-0.028	-0.004
-0.290	0.218	2.798	-0.050	-0.028	-0.004
-0.305	0.205	2.799	-0.050	-0.028	-0.004
-0.310	0.211	2.799	-0.050	-0.029	-0.004
-0.311	0.218	2.795	-0.050	-0.028	-0.004
-0.306	0.228	2.782	-0.050	-0.028	-0.004
-0.307	0.214	2.779	-0.050	-0.028	-0.004
-0.309	0.213	2.786	-0.050	-0.028	-0.004
-0.308	0.229	2.782	-0.050	-0.028	-0.004
-0.298	0.224	2.775	-0.050	-0.028	-0.004
-0.284	0.214	2.809	-0.050	-0.028	-0.004
-0.257	0.229	2.825	-0.050	-0.028	-0.005
-0.290	0.199	2.803	-0.050	-0.029	-0.004
-0.306	0.212	2.806	-0.050	-0.029	-0.004
-0.330	0.209	2.794	-0.051	-0.028	-0.004
-0.301	0.231	2.782	-0.051	-0.028	-0.004
-0.300	0.235	2.781	-0.050	-0.028	-0.004
-0.278	0.219	2.837	-0.051	-0.028	-0.004
-0.283	0.207	2.812	-0.050	-0.028	-0.004
-0.288	0.204	2.789	-0.050	-0.028	-0.004
-0.291	0.218	2.795	-0.050	-0.029	-0.004
-0.296	0.210	2.799	-0.050	-0.028	-0.004
-0.297	0.223	2.782	-0.050	-0.028	-0.004
-0.306	0.215	2.795	-0.050	-0.029	-0.004
-0.295	0.208	2.779	-0.050	-0.028	-0.004
-0.296	0.220	2.762	-0.051	-0.028	-0.004
-0.287	0.239	2.792	-0.050	-0.028	-0.004
-0.269	0.211	2.788	-0.050	-0.028	-0.004
-0.287	0.200	2.809	-0.050	-0.028	-0.004
-0.276	0.179	2.786	-0.050	-0.029	-0.004
-0.286	0.207	2.816	-0.050	-0.030	-0.004
-0.328	0.193	2.750	-0.050	-0.028	-0.004
-0.293	0.226	2.775	-0.051	-0.028	-0.004
-0.290	0.216	2.744	-0.050	-0.028	-0.004
-0.276	0.213	2.812	-0.050	-0.029	-0.004
-0.275	0.200	2.806	-0.050	-0.028	-0.004
-0.278	0.184	2.796	-0.051	-0.029	-0.004
-0.285	0.207	2.786	-0.050	-0.028	-0.004
-0.279	0.209	2.789	-0.050	-0.028	-0.004
-0.277	0.212	2.782	-0.050	-0.029	-0.004
-0.300	0.203	2.775	-0.050	-0.029	-0.004
-0.296	0.210	2.772	-0.051	-0.028	-0.004
-0.292	0.232	2.771	-0.050	-0.028	-0.004
-0.289	0.219	2.788	-0.050	-0.028	-0.005
-0.268	0.207	2.802	-0.051	-0.029	-0.004
-0.278	0.193	2.809	-0.050	-0.029	-0.004
-0.267	0.197	2.772	-0.050	-0.029	-0.004
-0.289	0.211	2.779	-0.050	-0.029	-0.004
-0.292	0.217	2.742	-0.051	-0.029	-0.004
-0.283	0.225	2.795	-0.051	-0.028	-0.004
-0.270	0.210	2.758	-0.051	-0.028	-0.004
-0.262	0.202	2.799	-0.051	-0.029	-0.004
-0.265	0.198	2.792	-0.050	-0.029	-0.004
-0.271	0.202	2.796	-0.051	-0.029	-0.004
-0.272	0.203	2.768	-0.050	-0.029	-0.004
-0.272	0.204	2.785	-0.050	-0.029	-0.004
-0.275	0.199	2.778	-0.050	-0.029	-0.004
-0.291	0.197	2.734	-0.050	-0.029	-0.004
-0.284	0.206	2.783	-0.051	-0.029	-0.004
-0.277	0.241	2.758	-0.051	-0.028	-0.004
-0.250	0.209	2.778	-0.051	-0.028	-0.005
-0.254	0.211	2.784	-0.050	-0.029	-0.004
-0.272	0.191	2.843	-0.050	-0.029	-0.004
-0.255	0.178	2.766	-0.051	-0.029	-0.004
-0.278	0.199	2.758	-0.050	-0.029	-0.004
-0.267	0.230	2.724	-0.051	-0.029	-0.004
-0.279	0.243	2.785	-0.050	-0.028	-0.004
-0.265	0.208	2.779	-0.051	-0.028	-0.004
-0.238	0.218	2.798	-0.050	-0.029	-0.005
-0.260	0.189	2.775	-0.051	-0.029	-0.004
-0.258	0.200	2.775	-0.051	-0.029	-0.004
-0.278	0.212	2.765	-0.051	-0.029	-0.004
-0.270	0.209	2.765	-0.051	-0.029	-0.004
-0.266	0.202	2.769	-0.051	-0.029	-0.004
-0.270	0.207	2.786	-0.051	-0.029	-0.004
-0.260	0.210	2.782	-0.051	-0.029	-0.004
-0.265	0.239	2.765	-0.051	-0.029	-0.004
-0.242	0.205	2.799	-0.051	-0.029	-0.004
-0.255	0.202	2.789	-0.051	-0.029	-0.004
-0.255	0.187	2.769	-0.051	-0.029	-0.004
-0.251	0.186	2.769	-0.051	-0.030	-0.004
-0.282	0.200	2.783	-0.051	-0.029	-0.004
-0.261	0.237	2.724	-0.052	-0.029	-0.004
-0.274	0.238	2.785	-0.051	-0.028	-0.004
-0.240	0.212	2.778	-0.051	-0.029	-0.004
-0.259	0.204	2.799	-0.051	-0.029	-0.004
-0.248	0.187	2.762	-0.051	-0.029	-0.004
-0.250	0.209	2.789	-0.051	-0.029	-0.004
-0.243	0.213	2.771	-0.051	-0.029	-0.004
-0.254	0.208	2.778	-0.051	-0.029	-0.004
-0.258	0.205	2.751	-0.051	-0.029	-0.004
-0.283	0.197	2.759	-0.051	-0.029	-0.004
-0.249	0.220	2.765	-0.051	-0.029	-0.004
-0.265	0.230	2.747	-0.051	-0.028	-0.004
-0.221	0.206	2.843	-0.051	-0.029	-0.004
-0.235	0.201	2.778	-0.051	-0.029	-0.004
-0.247	0.182	2.782	-0.051	-0.029	-0.004
-0.270	0.205	2.755	-0.051	-0.029	-0.004
-0.266	0.200	2.766	-0.051	-0.029	-0.004
-0.252	0.225	2.744	-0.051	-0.029	-0.004
-0.271	0.209	2.785	-0.051	-0.029	-0.004
-0.244	0.208	2.779	-0.051	-0.029	-0.004
-0.240	0.199	2.768	-0.051	-0.029	-0.004
-0.242	0.205	2.762	-0.051	-0.029	-0.004
-0.245	0.211	2.761	-0.051	-0.029	-0.004
-0.259	0.201	2.755	-0.051	-0.029	-0.004
-0.246	0.189	2.765	-0.051	-0.029	-0.004
-0.255	0.206	2.796	-0.051	-0.030	-0.004
-0.283	0.195	2.742	-0.051	-0.029	-0.004
-0.244	0.216	2.772	-0.051	-0.029	-0.004
-0.242	0.214	2.761	-0.051	-0.028	-0.004
-0.219	0.207	2.771	-0.051	-0.029	-0.004
-0.241	0.196	2.786	-0.051	-0.029	-0.004
-0.237	0.163	2.789	-0.051	-0.030	-0.005
-0.268	0.196	2.724	-0.051	-0.029	-0.004
-0.256	0.206	2.766	-0.051	-0.029	-0.004
-0.251	0.235	2.755	-0.051	-0.029	-0.004
-0.228	0.199	2.765	-0.051	-0.029	-0.004
-0.235	0.214	2.781	-0.051	-0.029	-0.004
-0.237	0.202	2.789	-0.051	-0.029	-0.004
-0.235	0.192	2.772	-0.051	-0.029	-0.004
-0.235	0.206	2.775	-0.051	-0.029	-0.004
-0.239	0.197	2.789	-0.051	-0.029	-0.004
-0.234	0.203	2.765	-0.051	-0.030	-0.004
-0.252	0.209	2.758	-0.051	-0.029	-0.004
-0.252	0.220	2.745	-0.051	-0.029	-0.004
-0.240	0.230	2.781	-0.051	-0.029	-0.004
-0.232	0.205	2.724	-0.052	-0.028	-0.004
-0.209	0.209	2.794	-0.051	-0.029	-0.005
-0.229	0.194	2.782	-0.051	-0.029	-0.004
-0.228	0.203	2.789	-0.051	-0.030	-0.004
-0.261	0.198	2.735	-0.051	-0.029	-0.004
-0.240	0.209	2.751	-0.051	-0.029	-0.004
-0.241	0.231	2.765	-0.051	-0.029	-0.004
-0.225	0.199	2.765	-0.051	-0.029	-0.004
-0.234	0.192	2.765	-0.051	-0.029	-0.004
-0.233	0.200	2.776	-0.051	-0.029	-0.004
-0.228	0.194	2.769	-0.051	-0.030	-0.004
-0.229	0.204	2.768	-0.051	-0.029	-0.004
-0.234	0.196	2.796	-0.051	-0.029	-0.004
-0.225	0.190	2.772	-0.051	-0.030	-0.004
-0.245	0.207	2.769	-0.051	-0.030	-0.004
-0.226	0.220	2.745	-0.052	-0.030	-0.004
-0.240	0.237	2.764	-0.051	-0.029	-0.004
-0.225	0.194	2.776	-0.052	-0.029	-0.004
-0.190	0.215	2.804	-0.051	-0.030	-0.005
-0.220	0.182	2.768	-0.051	-0.030	-0.004
-0.223	0.203	2.772	-0.051	-0.030	-0.004
-0.257	0.198	2.759	-0.051	-0.029	-0.004
-0.234	0.220	2.748	-0.051	-0.030	-0.004
-0.239	0.218	2.748	-0.051	-0.029	-0.004
-0.232	0.205	2.796	-0.052	-0.029	-0.004
-0.228	0.205	2.768	-0.051	-0.029	-0.004
-0.235	0.218	2.772	-0.051	-0.029	-0.004
-0.221	0.200	2.772	-0.051	-0.030	-0.004
-0.225	0.203	2.772	-0.051	-0.030	-0.004
-0.228	0.181	2.769	-0.052	-0.030	-0.004
-0.243	0.205	2.779	-0.051	-0.030	-0.004
-0.251	0.206	2.759	-0.052	-0.029	-0.004
-0.220	0.233	2.707	-0.052	-0.030	-0.004
-0.236	0.219	2.772	-0.052	-0.029	-0.004
-0.216	0.207	2.785	-0.051	-0.030	-0.004
-0.227	0.200	2.813	-0.051	-0.030	-0.004
-0.214	0.189	2.782	-0.052	-0.030	-0.004
-0.237	0.198	2.796	-0.051	-0.030	-0.004
-0.236	0.207	2.772	-0.052	-0.030	-0.004
-0.215	0.208	2.771	-0.051	-0.030	-0.004
-0.243	0.205	2.758	-0.051	-0.029	-0.004
-0.238	0.197	2.769	-0.052	-0.030	-0.004
-0.224	0.212	2.772	-0.051	-0.030	-0.004
-0.230	0.206	2.775	-0.052	-0.029	-0.004
-0.211	0.204	2.834	-0.052	-0.029	-0.004
-0.218	0.195	2.799	-0.051	-0.030	-0.004
-0.225	0.172	2.765	-0.051	-0.030	-0.004
-0.242	0.194	2.745	-0.051	-0.030	-0.004
-0.246	0.202	2.756	-0.052	-0.030	-0.004
-0.233	0.238	2.738	-0.052	-0.029	-0.004
-0.251	0.218	2.775	-0.052	-0.029	-0.004
-0.207	0.200	2.789	-0.051	-0.030	-0.004
-0.216	0.202	2.817	-0.052	-0.030	-0.004
-0.218	0.197	2.759	-0.051	-0.030	-0.004
-0.228	0.204	2.779	-0.051	-0.030	-0.004
-0.239	0.198	2.765	-0.052	-0.030	-0.004
-0.230	0.199	2.772	-0.052	-0.030	-0.004
-0.236	0.201	2.789	-0.051	-0.030	-0.004
-0.255	0.185	2.756	-0.052	-0.030	-0.003
-0.224	0.222	2.778	-0.051	-0.030	-0.004
-0.215	0.212	2.755	-0.052	-0.029	-0.004
-0.201	0.202	2.768	-0.051	-0.030	-0.004
-0.222	0.198	2.799	-0.051	-0.030	-0.004
-0.222	0.169	2.776	-0.052	-0.030	-0.004
-0.248	0.196	2.728	-0.051	-0.030	-0.004
-0.236	0.200	2.766	-0.052	-0.030	-0.004
-0.221	0.244	2.775	-0.051	-0.029	-0.004
-0.212	0.203	2.782	-0.052	-0.030	-0.004
-0.211	0.198	2.792	-0.051	-0.030	-0.004
-0.224	0.202	2.803	-0.051	-0.030	-0.004
-0.202	0.190	2.769	-0.052	-0.030	-0.004
-0.210	0.203	2.775	-0.052	-0.030	-0.004
-0.219	0.198	2.793	-0.052	-0.030	-0.004
-0.230	0.196	2.769	-0.051	-0.030	-0.004
-0.236	0.206	2.752	-0.052	-0.030	-0.004
-0.238	0.211	2.749	-0.052	-0.030	-0.004
-0.220	0.221	2.785	-0.052	-0.030	-0.004
-0.212	0.208	2.752	-0.052	-0.029	-0.004
-0.200	0.201	2.805	-0.051	-0.030	-0.004
-0.212	0.187	2.779	-0.051	-0.030	-0.004
-0.214	0.203	2.786	-0.052	-0.031	-0.004
-0.239	0.195	2.746	-0.052	-0.030	-0.004
-0.230	0.212	2.775	-0.052	-0.030	-0.004
-0.228	0.217	2.769	-0.052	-0.030	-0.004
-0.222	0.204	2.751	-0.052	-0.030	-0.004
-0.221	0.202	2.783	-0.052	-0.030	-0.004
-0.215	0.227	2.761	-0.051	-0.030	-0.004
-0.207	0.198	2.779	-0.052	-0.030	-0.004
-0.210	0.197	2.779	-0.052	-0.030	-0.004
-0.230	0.183	2.803	-0.052	-0.030	-0.004
-0.206	0.190	2.762	-0.052	-0.030	-0.004
-0.231	0.200	2.759	-0.052	-0.030	-0.004
-0.223	0.218	2.724	-0.052	-0.030	-0.004
-0.220	0.230	2.775	-0.052	-0.030	-0.004
-0.212	0.202	2.779	-0.052	-0.030	-0.004
-0.178	0.215	2.794	-0.051	-0.030	-0.004
-0.210	0.197	2.779	-0.052	-0.030	-0.004
-0.218	0.206	2.782	-0.052	-0.031	-0.004
-0.235	0.196	2.766	-0.052	-0.030	-0.004
-0.220	0.213	2.765	-0.052	-0.030	-0.004
-0.230	0.219	2.769	-0.052	-0.030	-0.004
-0.228	0.191	2.776	-0.052	-0.030	-0.004
-0.207	0.214	2.796	-0.052	-0.030	-0.004
-0.210	0.227	2.765	-0.052	-0.030	-0.004
-0.206	0.204	2.796	-0.052	-0.030	-0.004
-0.211	0.196	2.775	-0.052	-0.030	-0.004
-0.217	0.175	2.776	-0.052	-0.030	-0.004
-0.219	0.193	2.769	-0.051	-0.031	-0.004
-0.233	0.195	2.770	-0.052	-0.030	-0.004
-0.220	0.233	2.724	-0.052	-0.030	-0.004
-0.232	0.235	2.782	-0.052	-0.030	-0.004
-0.213	0.205	2.782	-0.052	-0.030	-0.004
-0.223	0.198	2.810	-0.051	-0.030	-0.004
-0.208	0.191	2.772	-0.052	-0.031	-0.004
-0.227	0.205	2.800	-0.052	-0.031	-0.004
-0.224	0.204	2.772	-0.052	-0.030	-0.004
-0.226	0.197	2.779	-0.052	-0.030	-0.004
-0.230	0.212	2.769	-0.052	-0.030	-0.004
-0.236	0.204	2.773	-0.052	-0.030	-0.004
-0.209	0.212	2.789	-0.052	-0.030	-0.004
-0.227	0.217	2.758	-0.052	-0.030	-0.004
-0.203	0.203	2.841	-0.052	-0.030	-0.004
-0.209	0.200	2.789	-0.052	-0.030	-0.004
-0.216	0.184	2.810	-0.052	-0.031	-0.004
-0.246	0.202	2.752	-0.052	-0.031	-0.004
-0.237	0.195	2.770	-0.052	-0.030	-0.004
-0.220	0.241	2.762	-0.052	-0.030	-0.004
-0.241	0.220	2.785	-0.052	-0.030	-0.004
-0.198	0.198	2.799	-0.052	-0.030	-0.004
-0.211	0.194	2.799	-0.052	-0.030	-0.004
-0.210	0.189	2.776	-0.052	-0.031	-0.003
-0.218	0.209	2.765	-0.052	-0.030	-0.004
-0.234	0.195	2.773	-0.052	-0.030	-0.004
-0.225	0.199	2.796	-0.052	-0.030	-0.004
-0.230	0.207	2.779	-0.052	-0.030	-0.004
-0.247	0.193	2.773	-0.052	-0.030	-0.003
-0.215	0.214	2.796	-0.052	-0.030	-0.004
-0.213	0.211	2.772	-0.052	-0.030	-0.004
-0.198	0.212	2.788	-0.052	-0.031	-0.004
-0.216	0.182	2.797	-0.052	-0.030	-0.004
-0.207	0.152	2.787	-0.052	-0.031	-0.004
-0.239	0.198	2.732	-0.051	-0.031	-0.003
-0.237	0.209	2.769	-0.052	-0.031	-0.004
-0.225	0.241	2.775	-0.052	-0.030	-0.004
-0.211	0.205	2.779	-0.052	-0.030	-0.004
-0.209	0.211	2.796	-0.052	-0.030	-0.004
-0.227	0.202	2.824	-0.052	-0.030	-0.004
-0.210	0.191	2.790	-0.052	-0.031	-0.004
-0.212	0.213	2.789	-0.052	-0.031	-0.004
-0.224	0.209	2.800	-0.052	-0.031	-0.004
-0.233	0.208	2.786	-0.052	-0.031	-0.004
-0.230	0.203	2.769	-0.052	-0.030	-0.004
-0.230	0.219	2.762	-0.052	-0.030	-0.004
-0.232	0.229	2.793	-0.052	-0.030	-0.004
-0.215	0.205	2.759	-0.052	-0.030	-0.004
-0.193	0.212	2.799	-0.052	-0.031	-0.004
-0.211	0.195	2.800	-0.052	-0.031	-0.004
-0.213	0.210	2.830	-0.052	-0.031	-0.004
-0.243	0.206	2.756	-0.052	-0.031	-0.003
-0.219	0.227	2.786	-0.052	-0.030	-0.004
-0.225	0.255	2.768	-0.052	-0.030	-0.003
-0.207	0.199	2.789	-0.052	-0.030	-0.004
-0.212	0.190	2.790	-0.052	-0.031	-0.004
-0.218	0.196	2.790	-0.052	-0.031	-0.004
-0.219	0.211	2.793	-0.052	-0.031	-0.004
-0.216	0.209	2.800	-0.052	-0.030	-0.004
-0.225	0.213	2.772	-0.052	-0.031	-0.004
-0.217	0.217	2.793	-0.052	-0.031	-0.003
-0.223	0.202	2.783	-0.052	-0.031	-0.004
-0.221	0.227	2.779	-0.052	-0.030	-0.004
-0.224	0.220	2.779	-0.052	-0.030	-0.004
-0.218	0.208	2.803	-0.052	-0.030	-0.004
-0.182	0.220	2.805	-0.052	-0.031	-0.004
-0.206	0.192	2.800	-0.052	-0.031	-0.004
-0.233	0.202	2.800	-0.052	-0.031	-0.003
-0.259	0.198	2.771	-0.052	-0.030	-0.003
-0.222	0.230	2.783	-0.052	-0.031	-0.004
-0.230	0.236	2.762	-0.052	-0.030	-0.004
-0.200	0.213	2.831	-0.053	-0.030	-0.004
-0.209	0.206	2.806	-0.052	-0.031	-0.004
-0.225	0.199	2.793	-0.052	-0.031	-0.004
-0.230	0.216	2.776	-0.052	-0.031	-0.004
-0.233	0.208	2.783	-0.052	-0.031	-0.004
-0.220	0.217	2.766	-0.052	-0.031	-0.004
-0.242	0.217	2.790	-0.052	-0.031	-0.004
-0.225	0.204	2.794	-0.052	-0.030	-0.004
-0.227	0.222	2.745	-0.052	-0.031	-0.004
-0.227	0.225	2.793	-0.052	-0.030	-0.004
-0.216	0.212	2.820	-0.052	-0.031	-0.004
-0.227	0.196	2.824	-0.052	-0.031	-0.004
-0.215	0.183	2.780	-0.052	-0.031	-0.004
-0.238	0.217	2.830	-0.052	-0.032	-0.004
-0.262	0.203	2.774	-0.052	-0.030	-0.003
-0.230	0.228	2.793	-0.053	-0.031	-0.004
-0.226	0.218	2.752	-0.052	-0.030	-0.004
-0.214	0.217	2.809	-0.052	-0.031	-0.004
-0.216	0.200	2.814	-0.052	-0.031	-0.003
-0.222	0.191	2.814	-0.052	-0.031	-0.004
-0.235	0.207	2.762	-0.052	-0.031	-0.004
-0.233	0.209	2.783	-0.052	-0.031	-0.004
-0.231	0.222	2.790	-0.052	-0.031	-0.003
-0.233	0.214	2.773	-0.052	-0.031	-0.003
-0.231	0.211	2.783	-0.052	-0.031	-0.004
-0.221	0.238	2.793	-0.052	-0.030	-0.003
-0.237	0.216	2.779	-0.052	-0.030	-0.004
-0.214	0.211	2.807	-0.052	-0.031	-0.004
-0.227	0.195	2.827	-0.052	-0.031	-0.004
-0.215	0.193	2.790	-0.052	-0.031	-0.003
-0.241	0.221	2.759	-0.052	-0.031	-0.003
-0.248	0.219	2.746	-0.053	-0.031	-0.003
-0.229	0.229	2.800	-0.052	-0.030	-0.004
-0.223	0.211	2.749	-0.052	-0.030	-0.004
-0.219	0.217	2.813	-0.052	-0.031	-0.004
-0.222	0.205	2.790	-0.052	-0.031	-0.003
-0.230	0.211	2.814	-0.052	-0.031	-0.003
-0.229	0.210	2.793	-0.052	-0.031	-0.004
-0.227	0.203	2.800	-0.052	-0.031	-0.004
-0.233	0.200	2.810	-0.052	-0.031	-0.004
-0.250	0.220	2.769	-0.051	-0.031	-0.003
-0.236	0.218	2.807	-0.052	-0.031	-0.003
-0.237	0.254	2.793	-0.052	-0.030	-0.003
-0.219	0.211	2.807	-0.052	-0.030	-0.004
-0.203	0.229	2.806	-0.052	-0.031	-0.004
-0.232	0.201	2.865	-0.052	-0.031	-0.004
-0.208	0.198	2.783	-0.052	-0.032	-0.003
-0.243	0.219	2.776	-0.052	-0.031	-0.003
-0.223	0.235	2.769	-0.053	-0.031	-0.003
-0.241	0.240	2.800	-0.052	-0.031	-0.003
-0.234	0.219	2.776	-0.052	-0.031	-0.004
-0.222	0.224	2.814	-0.052	-0.031	-0.003
-0.231	0.221	2.810	-0.052	-0.031	-0.003
-0.231	0.223	2.776	-0.052	-0.030	-0.004
-0.217	0.221	2.813	-0.052	-0.031	-0.004
-0.226	0.211	2.807	-0.052	-0.031	-0.003
-0.230	0.222	2.828	-0.052	-0.031	-0.003
-0.261	0.213	2.805	-0.052	-0.031	-0.003
-0.230	0.232	2.790	-0.052	-0.031	-0.004
-0.244	0.267	2.779	-0.052	-0.030	-0.003
-0.219	0.223	2.820	-0.052	-0.031	-0.004
-0.228	0.217	2.814	-0.052	-0.031	-0.004
-0.236	0.208	2.828	-0.052	-0.031	-0.003
-0.241	0.214	2.800	-0.052	-0.031	-0.003
-0.239	0.223	2.804	-0.052	-0.031	-0.003
-0.237	0.226	2.766	-0.052	-0.031	-0.003
-0.237	0.232	2.803	-0.052	-0.031	-0.003
-0.242	0.224	2.773	-0.052	-0.031	-0.003
-0.236	0.240	2.786	-0.052	-0.031	-0.003
-0.234	0.237	2.803	-0.052	-0.031	-0.003
-0.223	0.222	2.828	-0.052	-0.031	-0.003
-0.209	0.239	2.822	-0.052	-0.031	-0.004
-0.235	0.213	2.814	-0.052	-0.031	-0.003
-0.239	0.228	2.831	-0.052	-0.031	-0.003
-0.275	0.212	2.781	-0.052	-0.031	-0.003
-0.242	0.262	2.779	-0.053	-0.031	-0.003
-0.258	0.254	2.786	-0.052	-0.030	-0.003
-0.232	0.221	2.852	-0.053	-0.031	-0.004
-0.230	0.220	2.824	-0.052	-0.031	-0.003
-0.238	0.226	2.821	-0.052	-0.031	-0.003
-0.239	0.229	2.807	-0.052	-0.031	-0.003
-0.244	0.227	2.804	-0.052	-0.031	-0.003
-0.240	0.232	2.800	-0.052	-0.031	-0.003
-0.253	0.227	2.804	-0.052	-0.031	-0.003
-0.256	0.232	2.811	-0.052	-0.031	-0.003
-0.246	0.249	2.766	-0.053	-0.031	-0.003
-0.250	0.249	2.807	-0.052	-0.030	-0.003
-0.227	0.232	2.824	-0.052	-0.031	-0.003
-0.242	0.217	2.838	-0.052	-0.031	-0.003
-0.226	0.199	2.797	-0.052	-0.031	-0.003
-0.250	0.242	2.834	-0.052	-0.032	-0.003
-0.284	0.219	2.771	-0.052	-0.031	-0.003
-0.246	0.252	2.804	-0.052	-0.031	-0.003
-0.253	0.236	2.800	-0.052	-0.030	-0.004
-0.243	0.230	2.821	-0.052	-0.031	-0.003
-0.237	0.232	2.817	-0.052	-0.031	-0.003
-0.246	0.215	2.814	-0.052	-0.031	-0.003
-0.246	0.234	2.807	-0.052	-0.031	-0.003
-0.256	0.224	2.808	-0.052	-0.031	-0.003
-0.252	0.226	2.808	-0.052	-0.031	-0.003
-0.266	0.232	2.777	-0.052	-0.031	-0.003
-0.269	0.229	2.801	-0.052	-0.031	-0.003
-0.253	0.268	2.800	-0.052	-0.031	-0.003
-0.266	0.262	2.799	-0.052	-0.030	-0.004
-0.240	0.237	2.831	-0.052	-0.031	-0.003
-0.251	0.222	2.838	-0.052	-0.031	-0.003
-0.242	0.221	2.811	-0.052	-0.031	-0.003
-0.259	0.230	2.801	-0.052	-0.031	-0.003
-0.268	0.237	2.784	-0.052	-0.031	-0.003
-0.264	0.253	2.817	-0.052	-0.031	-0.003
-0.259	0.238	2.801	-0.052	-0.030	-0.003
-0.271	0.238	2.825	-0.052	-0.031	-0.003
-0.246	0.235	2.828	-0.052	-0.031	-0.003
-0.248	0.227	2.818	-0.052	-0.031	-0.003
-0.239	0.241	2.821	-0.052	-0.031	-0.003
-0.255	0.224	2.825	-0.052	-0.031	-0.003
-0.258	0.202	2.849	-0.052	-0.031	-0.003
-0.280	0.233	2.767	-0.052	-0.031	-0.003
-0.268	0.246	2.798	-0.052	-0.031	-0.003
-0.264	0.275	2.814	-0.052	-0.030	-0.003
-0.246	0.243	2.845	-0.052	-0.030	-0.003
-0.242	0.236	2.814	-0.052	-0.031	-0.003
-0.267	0.231	2.879	-0.051	-0.031	-0.003
-0.233	0.218	2.822	-0.052	-0.031	-0.003
-0.278	0.250	2.787	-0.052	-0.031	-0.003
-0.269	0.254	2.801	-0.052	-0.031	-0.003
-0.276	0.257	2.821	-0.052	-0.031	-0.003
-0.262	0.238	2.804	-0.052	-0.031	-0.003
-0.263	0.243	2.828	-0.052	-0.031	-0.003
-0.263	0.257	2.821	-0.052	-0.031	-0.003
-0.260	0.244	2.821	-0.052	-0.030	-0.003
-0.248	0.248	2.844	-0.052	-0.031	-0.003
-0.261	0.236	2.835	-0.052	-0.031	-0.003
-0.255	0.233	2.839	-0.052	-0.031	-0.003
-0.291	0.240	2.802	-0.052	-0.031	-0.002
-0.272	0.260	2.801	-0.052	-0.031	-0.003
-0.277	0.283	2.815	-0.052	-0.030	-0.002
-0.262	0.243	2.825	-0.052	-0.031	-0.003
-0.255	0.248	2.845	-0.052	-0.031	-0.003
-0.273	0.237	2.836	-0.052	-0.031	-0.003
-0.270	0.245	2.828	-0.052	-0.031	-0.002
-0.279	0.252	2.818	-0.052	-0.031	-0.003
-0.276	0.249	2.829	-0.052	-0.031	-0.003
-0.280	0.252	2.822	-0.052	-0.031	-0.002
-0.284	0.245	2.822	-0.052	-0.031	-0.002
-0.274	0.261	2.815	-0.052	-0.031	-0.002
-0.279	0.273	2.852	-0.052	-0.030	-0.003
-0.265	0.248	2.846	-0.052	-0.031	-0.003
-0.232	0.263	2.864	-0.052	-0.031	-0.003
-0.272	0.231	2.822	-0.052	-0.031	-0.002
-0.277	0.245	2.860	-0.052	-0.031	-0.002
-0.304	0.237	2.810	-0.052	-0.031	-0.002
-0.287	0.268	2.829	-0.052	-0.031	-0.002
-0.290	0.272	2.815	-0.052	-0.030	-0.003
-0.271	0.246	2.860	-0.052	-0.031	-0.002
-0.273	0.250	2.849	-0.052	-0.031	-0.002
-0.273	0.262	2.846	-0.052	-0.031	-0.002
-0.290	0.259	2.849	-0.052	-0.031	-0.002
-0.287	0.250	2.850	-0.052	-0.031	-0.002
-0.282	0.258	2.825	-0.052	-0.031	-0.003
-0.303	0.256	2.836	-0.052	-0.031	-0.002
-0.294	0.247	2.847	-0.052	-0.031	-0.002
-0.277	0.278	2.795	-0.052	-0.031	-0.002
-0.286	0.276	2.832	-0.052	-0.031	-0.002
-0.271	0.258	2.856	-0.052	-0.031	-0.002
-0.277	0.245	2.863	-0.052	-0.031	-0.002
-0.274	0.227	2.853	-0.052	-0.031	-0.002
-0.300	0.258	2.887	-0.052	-0.031	-0.002
-0.319	0.252	2.793	-0.052	-0.030	-0.002
-0.293	0.277	2.843	-0.052	-0.031	-0.002
-0.296	0.262	2.805	-0.052	-0.030	-0.002
-0.288	0.257	2.846	-0.052	-0.031	-0.002
-0.286	0.248	2.874	-0.052	-0.031	-0.002
-0.299	0.241	2.861	-0.052	-0.031	-0.002
-0.294	0.261	2.843	-0.052	-0.031	-0.002
-0.300	0.263	2.840	-0.052	-0.031	-0.002
-0.295	0.267	2.836	-0.052	-0.031	-0.002
-0.309	0.256	2.816	-0.052	-0.031	-0.002
-0.304	0.254	2.851	-0.052	-0.031	-0.002
-0.297	0.292	2.846	-0.052	-0.030	-0.002
-0.307	0.267	2.870	-0.052	-0.030	-0.002
-0.284	0.266	2.860	-0.052	-0.031	-0.002
-0.298	0.251	2.888	-0.052	-0.030	-0.002
-0.282	0.249	2.837	-0.052	-0.031	-0.001
-0.318	0.261	2.816	-0.052	-0.031	-0.002
-0.317	0.266	2.827	-0.052	-0.031	-0.001
-0.309	0.286	2.850	-0.052	-0.030	-0.002
-0.305	0.259	2.813	-0.052	-0.030	-0.002
-0.298	0.266	2.864	-0.052	-0.031	-0.002
-0.293	0.257	2.850	-0.052	-0.031	-0.001
-0.300	0.264	2.840	-0.052	-0.031	-0.002
-0.305	0.282	2.860	-0.052	-0.031	-0.002
-0.308	0.268	2.867	-0.052	-0.031	-0.002
-0.309	0.251	2.861	-0.052	-0.031	-0.002
-0.335	0.268	2.810	-0.051	-0.031	-0.001
-0.320	0.277	2.858	-0.052	-0.031	-0.001
-0.318	0.312	2.843	-0.052	-0.030	-0.001
-0.291	0.273	2.871	-0.052	-0.030	-0.001
-0.291	0.272	2.884	-0.052	-0.031	-0.002
-0.308	0.257	2.915	-0.051	-0.030	-0.001
-0.292	0.259	2.841	-0.052	-0.031	-0.001
-0.323	0.279	2.830	-0.052	-0.031	-0.001
-0.317	0.291	2.820	-0.052	-0.031	-0.001
-0.324	0.305	2.867	-0.052	-0.031	-0.001
-0.314	0.276	2.848	-0.052	-0.030	-0.001
-0.316	0.279	2.868	-0.052	-0.030	-0.001
-0.313	0.281	2.882	-0.052	-0.030	-0.001
-0.321	0.276	2.851	-0.052	-0.030	-0.001
-0.305	0.281	2.857	-0.052	-0.031	-0.001
-0.316	0.270	2.854	-0.052	-0.031	-0.001
-0.332	0.282	2.875	-0.052	-0.031	-0.001
-0.352	0.274	2.838	-0.052	-0.030	-0.001
-0.327	0.290	2.858	-0.052	-0.030	-0.001
-0.330	0.339	2.857	-0.051	-0.030	-0.001
-0.304	0.274	2.882	-0.052	-0.030	-0.001
-0.323	0.275	2.872	-0.052	-0.030	-0.001
-0.332	0.259	2.889	-0.052	-0.031	-0.001
-0.336	0.276	2.862	-0.052	-0.031	-0.001
-0.342	0.284	2.862	-0.052	-0.030	-0.001
-0.333	0.292	2.824	-0.052	-0.030	-0.001
-0.327	0.307	2.888	-0.051	-0.030	-0.001
-0.329	0.284	2.865	-0.051	-0.031	-0.001
-0.333	0.283	2.882	-0.052	-0.031	-0.001
-0.328	0.294	2.879	-0.052	-0.030	-0.001
-0.334	0.296	2.896	-0.052	-0.031	-0.001
-0.305	0.300	2.871	-0.051	-0.031	-0.001
-0.337	0.279	2.862	-0.051	-0.031	-0.001
-0.340	0.294	2.893	-0.052	-0.031	-0.000
-0.378	0.289	2.853	-0.052	-0.030	-0.000
-0.344	0.307	2.858	-0.052	-0.030	-0.000
-0.354	0.308	2.855	-0.052	-0.030	-0.001
-0.311	0.293	2.944	-0.052	-0.030	-0.001
-0.336	0.284	2.886	-0.051	-0.031	-0.001
-0.336	0.274	2.869	-0.052	-0.031	-0.001
-0.362	0.301	2.855	-0.051	-0.031	-0.000
-0.360	0.299	2.876	-0.052	-0.030	-0.000
-0.346	0.311	2.855	-0.052	-0.030	-0.000
-0.362	0.299	2.886	-0.052	-0.030	-0.001
-0.353	0.288	2.883	-0.051	-0.030	-0.000
-0.347	0.310	2.855	-0.052	-0.030	-0.000
-0.346	0.303	2.900	-0.052	-0.030	-0.000
-0.338	0.302	2.879	-0.051	-0.030	-0.000
-0.351	0.292	2.924	-0.051	-0.030	-0.000
-0.354	0.279	2.880	-0.051	-0.031	-0.000
-0.372	0.304	2.920	-0.051	-0.031	-0.000
-0.391	0.288	2.864	-0.052	-0.030	0.000
-0.364	0.321	2.876	-0.051	-0.030	-0.000
-0.374	0.310	2.859	-0.052	-0.029	-0.000
-0.334	0.314	2.902	-0.051	-0.030	-0.000
-0.347	0.294	2.907	-0.051	-0.030	0.000
-0.361	0.274	2.890	-0.051	-0.031	-0.000
-0.370	0.313	2.872	-0.051	-0.031	0.000
-0.380	0.308	2.879	-0.051	-0.030	-0.000
-0.371	0.324	2.886	-0.051	-0.030	0.000
-0.368	0.301	2.876	-0.051	-0.030	-0.000
-0.379	0.323	2.890	-0.051	-0.030	0.000
-0.372	0.335	2.876	-0.051	-0.030	0.000
-0.374	0.317	2.900	-0.051	-0.030	-0.000
-0.353	0.315	2.907	-0.051	-0.030	-0.000
-0.374	0.299	2.928	-0.051	-0.030	0.000
-0.357	0.292	2.887	-0.051	-0.031	0.000
-0.379	0.320	2.883	-0.051	-0.030	0.000
-0.382	0.326	2.877	-0.052	-0.030	0.000
-0.387	0.342	2.903	-0.051	-0.030	0.000
-0.372	0.317	2.876	-0.051	-0.029	0.000
-0.369	0.327	2.916	-0.051	-0.030	-0.000
-0.372	0.305	2.907	-0.051	-0.030	0.000
-0.376	0.318	2.914	-0.051	-0.030	0.000
-0.386	0.320	2.897	-0.051	-0.030	0.000
-0.386	0.330	2.907	-0.051	-0.030	0.000
-0.389	0.322	2.897	-0.051	-0.030	0.000
-0.401	0.315	2.873	-0.051	-0.030	0.000
-0.404	0.331	2.894	-0.051	-0.030	0.000
-0.388	0.350	2.900	-0.051	-0.029	0.001
-0.377	0.319	2.900	-0.051	-0.030	0.000
-0.374	0.337	2.903	-0.051	-0.030	0.000
-0.394	0.304	2.979	-0.051	-0.030	0.000
-0.376	0.315	2.911	-0.051	-0.031	0.001
-0.415	0.326	2.884	-0.051	-0.030	0.001
-0.402	0.350	2.849	-0.052	-0.030	0.001
-0.405	0.372	2.920	-0.051	-0.030	0.000
-0.386	0.340	2.921	-0.051	-0.030	0.000
-0.368	0.345	2.937	-0.051	-0.030	0.000
-0.385	0.324	2.914	-0.051	-0.030	0.001
-0.392	0.328	2.908	-0.051	-0.030	0.001
-0.413	0.338	2.918	-0.051	-0.030	0.001
-0.404	0.348	2.900	-0.051	-0.030	0.001
-0.415	0.358	2.890	-0.051	-0.030	0.001
-0.422	0.335	2.915	-0.051	-0.030	0.001
-0.407	0.342	2.897	-0.051	-0.030	0.001
-0.409	0.376	2.897	-0.051	-0.030	0.001
-0.395	0.348	2.927	-0.051	-0.030	0.000
-0.402	0.345	2.917	-0.051	-0.030	0.001
-0.391	0.328	2.911	-0.051	-0.030	0.001
-0.412	0.337	2.908	-0.051	-0.031	0.001
-0.434	0.345	2.912	-0.051	-0.030	0.001
-0.416	0.372	2.853	-0.052	-0.030	0.001
-0.429	0.373	2.938	-0.051	-0.029	0.001
-0.407	0.346	2.918	-0.051	-0.030	0.001
-0.419	0.344	2.931	-0.051	-0.030	0.001
-0.402	0.335	2.928	-0.051	-0.030	0.001
-0.429	0.358	2.942	-0.051	-0.030	0.001
-0.424	0.359	2.904	-0.051	-0.030	0.001
-0.430	0.354	2.914	-0.051	-0.030	0.001
-0.433	0.366	2.914	-0.051	-0.030	0.001
-0.451	0.352	2.915	-0.051	-0.030	0.001
-0.427	0.373	2.924	-0.051	-0.030	0.001
-0.438	0.376	2.904	-0.051	-0.029	0.001
-0.411	0.359	2.990	-0.051	-0.029	0.001
-0.426	0.357	2.948	-0.050	-0.030	0.001
-0.429	0.336	2.956	-0.051	-0.030	0.001
-0.449	0.367	2.894	-0.050	-0.030	0.001
-0.462	0.365	2.912	-0.051	-0.029	0.001
-0.436	0.404	2.904	-0.051	-0.030	0.001
-0.463	0.382	2.928	-0.051	-0.029	0.000
-0.430	0.368	2.931	-0.051	-0.029	0.001
-0.441	0.375	2.935	-0.050	-0.030	0.001
-0.433	0.370	2.942	-0.050	-0.030	0.001
-0.452	0.376	2.931	-0.051	-0.029	0.001
-0.454	0.367	2.935	-0.051	-0.029	0.001
-0.445	0.366	2.918	-0.051	-0.030	0.001
-0.453	0.376	2.972	-0.050	-0.030	0.001
-0.484	0.370	2.902	-0.051	-0.029	0.001
-0.449	0.397	2.924	-0.050	-0.029	0.001
-0.454	0.383	2.904	-0.051	-0.029	0.001
-0.436	0.384	2.951	-0.050	-0.029	0.001
-0.450	0.369	2.955	-0.050	-0.029	0.001
-0.451	0.338	2.952	-0.051	-0.030	0.001
-0.481	0.381	2.890	-0.050	-0.030	0.001
-0.484	0.388	2.905	-0.050	-0.029	0.001
-0.463	0.420	2.928	-0.050	-0.029	0.001
-0.447	0.389	2.941	-0.050	-0.029	0.001
-0.445	0.390	2.944	-0.050	-0.029	0.001
-0.457	0.387	2.965	-0.050	-0.029	0.001
-0.459	0.386	2.914	-0.050	-0.029	0.001
-0.469	0.395	2.945	-0.050	-0.029	0.001
-0.463	0.393	2.928	-0.050	-0.029	0.001
-0.468	0.401	2.938	-0.050	-0.029	0.001
-0.471	0.388	2.918	-0.050	-0.029	0.001
-0.480	0.412	2.935	-0.051	-0.029	0.001
-0.474	0.428	2.961	-0.050	-0.029	0.001
-0.469	0.390	2.915	-0.051	-0.028	0.001
-0.450	0.411	2.981	-0.050	-0.029	0.001
-0.478	0.382	2.959	-0.050	-0.029	0.001
-0.471	0.398	2.976	-0.050	-0.030	0.001
-0.512	0.396	2.919	-0.050	-0.029	0.001
-0.477	0.419	2.938	-0.050	-0.029	0.001
-0.490	0.440	2.934	-0.050	-0.029	0.001
-0.479	0.406	2.952	-0.050	-0.029	0.001
-0.476	0.402	2.962	-0.050	-0.029	0.001
-0.477	0.411	2.945	-0.050	-0.029	0.001
-0.478	0.407	2.948	-0.050	-0.029	0.001
-0.480	0.418	2.941	-0.050	-0.029	0.001
-0.494	0.412	2.972	-0.050	-0.029	0.001
-0.486	0.407	2.945	-0.050	-0.029	0.001
-0.515	0.416	2.914	-0.050	-0.029	0.001
-0.497	0.432	2.911	-0.050	-0.029	0.001
-0.495	0.443	2.958	-0.050	-0.029	0.001
-0.494	0.421	2.972	-0.050	-0.029	0.001
-0.454	0.432	2.990	-0.049	-0.029	0.000
-0.487	0.409	2.941	-0.050	-0.029	0.001
-0.498	0.425	2.965	-0.050	-0.030	0.001
-0.530	0.407	2.936	-0.050	-0.029	0.001
-0.508	0.447	2.934	-0.050	-0.029	0.001
-0.509	0.445	2.944	-0.050	-0.028	0.001
-0.488	0.419	2.996	-0.050	-0.029	0.001
-0.492	0.425	2.965	-0.050	-0.029	0.001
-0.500	0.433	2.961	-0.050	-0.029	0.001
-0.506	0.425	2.955	-0.050	-0.029	0.001
-0.505	0.430	2.972	-0.050	-0.029	0.001
-0.511	0.431	2.955	-0.050	-0.029	0.001
-0.522	0.428	2.944	-0.049	-0.029	0.001
-0.521	0.432	2.952	-0.050	-0.029	0.001
-0.512	0.458	2.900	-0.050	-0.029	0.001
-0.515	0.459	2.958	-0.050	-0.028	0.001
-0.503	0.433	2.961	-0.050	-0.029	0.001
-0.521	0.420	2.999	-0.049	-0.029	0.001
-0.497	0.407	2.945	-0.050	-0.029	0.001
-0.523	0.437	2.982	-0.050	-0.029	0.001
-0.543	0.432	2.952	-0.050	-0.029	0.001
-0.523	0.446	2.968	-0.050	-0.029	0.001
-0.523	0.440	2.941	-0.050	-0.028	0.001
-0.525	0.440	2.969	-0.050	-0.028	0.001
-0.527	0.445	2.972	-0.049	-0.028	0.001
-0.526	0.450	2.958	-0.050	-0.029	0.001
-0.508	0.443	3.009	-0.050	-0.028	0.001
-0.526	0.436	2.965	-0.050	-0.029	0.001
-0.527	0.428	2.982	-0.050	-0.029	0.001
-0.546	0.445	2.937	-0.049	-0.029	0.001
-0.548	0.433	2.966	-0.050	-0.028	0.001
-0.527	0.482	2.934	-0.050	-0.028	0.001
-0.551	0.458	2.964	-0.050	-0.028	0.000
-0.524	0.451	2.975	-0.050	-0.029	0.001
-0.541	0.441	2.992	-0.049	-0.029	0.001
-0.515	0.445	2.955	-0.050	-0.029	0.001
-0.541	0.453	2.948	-0.049	-0.029	0.001
-0.549	0.456	2.948	-0.050	-0.029	0.001
-0.554	0.450	2.972	-0.049	-0.028	0.001
-0.539	0.448	2.948	-0.050	-0.028	0.001
-0.562	0.452	2.983	-0.050	-0.029	0.001
-0.542	0.461	2.978	-0.049	-0.028	0.001
-0.539	0.458	2.961	-0.050	-0.028	0.001
-0.531	0.465	2.981	-0.049	-0.028	0.001
-0.543	0.451	2.982	-0.049	-0.028	0.001
-0.553	0.425	2.989	-0.050	-0.029	0.001
-0.578	0.464	2.917	-0.049	-0.029	0.001
-0.564	0.462	2.962	-0.050	-0.028	0.001
-0.558	0.507	2.954	-0.049	-0.028	0.001
-0.537	0.458	2.975	-0.050	-0.028	0.001
-0.534	0.472	2.984	-0.049	-0.028	0.001
-0.550	0.450	2.999	-0.049	-0.028	0.001
-0.533	0.442	2.958	-0.049	-0.028	0.001
-0.554	0.468	2.971	-0.049	-0.028	0.001
-0.556	0.475	2.937	-0.050	-0.028	0.001
-0.566	0.474	2.975	-0.049	-0.028	0.001
-0.564	0.467	2.948	-0.049	-0.028	0.001
-0.573	0.476	2.955	-0.049	-0.028	0.001
-0.560	0.490	2.981	-0.049	-0.028	0.001
-0.557	0.477	2.941	-0.049	-0.028	0.001
-0.542	0.479	2.994	-0.049	-0.028	0.000
-0.554	0.463	2.985	-0.049	-0.028	0.001
-0.573	0.480	2.988	-0.049	-0.029	0.001
-0.600	0.466	2.948	-0.049	-0.028	0.001
-0.570	0.494	2.975	-0.049	-0.028	0.001
-0.579	0.518	2.947	-0.049	-0.028	0.001
-0.573	0.471	2.958	-0.049	-0.028	0.001
-0.569	0.486	2.981	-0.049	-0.028	0.001
-0.579	0.487	2.978	-0.049	-0.028	0.001
-0.572	0.479	2.978	-0.049	-0.028	0.001
-0.579	0.493	2.974	-0.049	-0.028	0.001
-0.577	0.471	2.991	-0.049	-0.028	0.001
-0.571	0.472	2.954	-0.049	-0.028	0.001
-0.597	0.488	2.961	-0.049	-0.028	0.001
-0.590	0.505	2.927	-0.050	-0.028	0.001
-0.594	0.523	2.991	-0.049	-0.028	0.000
-0.581	0.489	2.985	-0.049	-0.027	0.001
-0.551	0.495	3.000	-0.049	-0.028	-0.000
-0.587	0.466	2.971	-0.049	-0.028	0.001
-0.587	0.492	3.008	-0.049	-0.029	0.001
-0.626	0.491	2.962	-0.049	-0.028	0.001
-0.600	0.505	2.947	-0.049	-0.028	0.000
-0.611	0.514	2.971	-0.049	-0.027	0.000
-0.600	0.485	2.992	-0.049	-0.028	0.000
-0.597	0.496	2.964	-0.049	-0.028	0.000
-0.607	0.517	2.978	-0.049	-0.028	0.001
-0.593	0.496	2.998	-0.049	-0.028	0.000
-0.598	0.490	2.981	-0.049	-0.028	0.000
-0.610	0.483	2.971	-0.049	-0.028	0.000
-0.615	0.486	2.957	-0.049	-0.028	0.000
-0.618	0.497	2.954	-0.049	-0.027	0.000
-0.610	0.521	2.916	-0.050	-0.028	0.000
-0.629	0.518	2.984	-0.049	-0.027	-0.000
-0.598	0.493	2.981	-0.049	-0.028	0.000
-0.616	0.483	2.995	-0.049	-0.027	0.000
-0.602	0.471	2.978	-0.049	-0.028	0.000
-0.626	0.496	3.005	-0.049	-0.028	-0.000
-0.633	0.498	2.964	-0.049	-0.027	0.000
-0.624	0.505	2.960	-0.049	-0.027	-0.000
-0.629	0.500	2.950	-0.049	-0.027	-0.000
-0.633	0.494	2.971	-0.049	-0.027	0.000
-0.620	0.504	2.987	-0.049	-0.027	-0.000
-0.630	0.504	2.967	-0.049	-0.027	-0.000
-0.617	0.504	3.001	-0.049	-0.027	-0.000
-0.625	0.498	2.988	-0.049	-0.027	-0.000
-0.637	0.480	2.974	-0.049	-0.027	-0.000
-0.652	0.501	2.937	-0.049	-0.027	0.000
-0.658	0.499	2.961	-0.049	-0.027	-0.000
-0.645	0.540	2.939	-0.049	-0.027	-0.000
-0.659	0.525	2.966	-0.049	-0.027	-0.001
-0.630	0.504	2.970	-0.049	-0.027	-0.000
-0.643	0.490	2.988	-0.049	-0.027	-0.000
-0.629	0.489	2.957	-0.049	-0.027	0.000
-0.657	0.499	2.947	-0.049	-0.027	-0.000
-0.668	0.508	2.944	-0.049	-0.027	-0.000
-0.656	0.520	2.963	-0.049	-0.027	-0.000
-0.654	0.511	2.939	-0.049	-0.027	-0.000
-0.654	0.505	2.974	-0.049	-0.027	-0.000
-0.652	0.510	2.963	-0.049	-0.027	-0.001
-0.643	0.495	2.957	-0.049	-0.027	-0.001
-0.639	0.515	2.963	-0.049	-0.027	-0.001
-0.653	0.510	2.973	-0.049	-0.027	-0.001
-0.657	0.478	2.978	-0.049	-0.027	-0.001
-0.680	0.512	2.915	-0.048	-0.027	-0.000
-0.670	0.514	2.950	-0.049	-0.027	-0.001
-0.662	0.544	2.956	-0.049	-0.026	-0.000
-0.640	0.511	2.977	-0.049	-0.026	-0.001
-0.635	0.518	2.979	-0.049	-0.027	-0.001
-0.661	0.494	3.025	-0.048	-0.027	-0.001
-0.647	0.499	2.957	-0.049	-0.027	-0.000
-0.669	0.511	2.950	-0.049	-0.027	-0.001
-0.661	0.533	2.926	-0.049	-0.027	-0.001
-0.673	0.545	2.963	-0.049	-0.027	-0.001
-0.659	0.520	2.949	-0.049	-0.026	-0.001
-0.658	0.519	2.946	-0.049	-0.027	-0.001
-0.660	0.527	2.956	-0.049	-0.027	-0.001
-0.669	0.516	2.929	-0.049	-0.026	-0.001
-0.657	0.522	2.969	-0.049	-0.027	-0.001
-0.667	0.504	2.950	-0.049	-0.027	-0.001
-0.676	0.518	2.950	-0.049	-0.027	-0.001
-0.696	0.512	2.926	-0.049	-0.026	-0.001
-0.667	0.535	2.918	-0.049	-0.027	-0.001
-0.680	0.571	2.921	-0.049	-0.026	-0.001
-0.664	0.520	2.956	-0.049	-0.026	-0.001
-0.665	0.519	2.949	-0.049	-0.026	-0.001
-0.664	0.497	2.949	-0.049	-0.027	-0.001
-0.677	0.511	2.953	-0.049	-0.027	-0.001
-0.683	0.518	2.946	-0.049	-0.026	-0.001
-0.672	0.537	2.891	-0.049	-0.026	-0.001
-0.676	0.526	2.932	-0.049	-0.026	-0.001
-0.674	0.521	2.929	-0.049	-0.026	-0.001
-0.667	0.531	2.949	-0.049	-0.027	-0.001
-0.663	0.532	2.935	-0.049	-0.026	-0.001
-0.667	0.530	2.952	-0.049	-0.026	-0.001
-0.646	0.541	2.941	-0.049	-0.027	-0.002
-0.672	0.504	2.936	-0.049	-0.027	-0.001
-0.685	0.528	2.935	-0.049	-0.027	-0.001
-0.703	0.519	2.920	-0.049	-0.026	-0.001
-0.679	0.543	2.894	-0.049	-0.026	-0.001
-0.690	0.547	2.894	-0.049	-0.025	-0.001
-0.650	0.522	2.962	-0.049	-0.026	-0.001
-0.669	0.519	2.939	-0.049	-0.026	-0.001
-0.676	0.527	2.925	-0.049	-0.027	-0.001
-0.684	0.527	2.897	-0.048	-0.027	-0.001
-0.684	0.516	2.935	-0.049	-0.026	-0.001
-0.683	0.531	2.905	-0.049	-0.026	-0.001
-0.678	0.537	2.907	-0.049	-0.026	-0.001
-0.680	0.527	2.922	-0.049	-0.026	-0.001
-0.675	0.544	2.880	-0.049	-0.026	-0.001
-0.678	0.544	2.884	-0.049	-0.026	-0.001
-0.661	0.529	2.904	-0.049	-0.026	-0.002
-0.665	0.517	2.945	-0.049	-0.026	-0.001
-0.664	0.506	2.898	-0.049	-0.027	-0.001
-0.679	0.533	2.931	-0.049	-0.027	-0.001
-0.712	0.526	2.892	-0.049	-0.026	-0.001
-0.675	0.545	2.900	-0.049	-0.026	-0.002
-0.679	0.526	2.860	-0.049	-0.025	-0.002
-0.658	0.538	2.920	-0.049	-0.026	-0.002
-0.664	0.523	2.921	-0.048	-0.026	-0.001
-0.678	0.501	2.922	-0.049	-0.026	-0.002
-0.671	0.532	2.866	-0.049	-0.026	-0.001
-0.675	0.537	2.887	-0.049	-0.026	-0.001
-0.673	0.554	2.876	-0.049	-0.026	-0.001
-0.677	0.537	2.863	-0.049	-0.026	-0.001
-0.672	0.534	2.880	-0.049	-0.026	-0.001
-0.663	0.551	2.900	-0.049	-0.026	-0.001
-0.681	0.540	2.890	-0.049	-0.026	-0.002
-0.658	0.533	2.890	-0.049	-0.026	-0.002
-0.665	0.525	2.886	-0.049	-0.026	-0.002
-0.662	0.524	2.856	-0.049	-0.026	-0.001
-0.684	0.536	2.846	-0.049	-0.026	-0.002
-0.681	0.546	2.815	-0.049	-0.026	-0.001
-0.676	0.568	2.869	-0.049	-0.026	-0.002
-0.654	0.541	2.835	-0.049	-0.025	-0.002
-0.638	0.533	2.896	-0.049	-0.026	-0.002
-0.656	0.532	2.872	-0.049	-0.026	-0.002
-0.647	0.532	2.876	-0.049	-0.027	-0.002
-0.666	0.539	2.845	-0.049	-0.026	-0.002
-0.654	0.540	2.858	-0.049	-0.026	-0.002
-0.655	0.534	2.848	-0.049	-0.026	-0.002
-0.671	0.535	2.818	-0.049	-0.026	-0.002
-0.654	0.545	2.842	-0.049	-0.026	-0.002
-0.655	0.569	2.834	-0.049	-0.026	-0.002
-0.641	0.542	2.845	-0.049	-0.026	-0.002
-0.630	0.548	2.844	-0.049	-0.026	-0.002
-0.651	0.517	2.899	-0.048	-0.026	-0.002
-0.628	0.516	2.828	-0.049	-0.027	-0.002
-0.662	0.552	2.824	-0.049	-0.026	-0.002
-0.648	0.556	2.800	-0.049	-0.026	-0.002
-0.661	0.567	2.831	-0.049	-0.026	-0.002
-0.633	0.546	2.831	-0.049	-0.026	-0.002
-0.620	0.556	2.861	-0.049	-0.026	-0.002
-0.638	0.530	2.821	-0.049	-0.026	-0.002
-0.638	0.544	2.824	-0.049	-0.026	-0.002
-0.643	0.540	2.828	-0.049	-0.026	-0.002
-0.634	0.541	2.820	-0.049	-0.026	-0.002
-0.642	0.563	2.823	-0.049	-0.026	-0.002
-0.644	0.542	2.827	-0.049	-0.026	-0.002
-0.640	0.553	2.820	-0.049	-0.026	-0.002
-0.633	0.587	2.806	-0.049	-0.026	-0.002
-0.618	0.551	2.854	-0.049	-0.026	-0.003
-0.612	0.546	2.836	-0.049	-0.026	-0.003
-0.626	0.524	2.806	-0.049	-0.026	-0.003
-0.635	0.546	2.813	-0.049	-0.027	-0.002
-0.644	0.551	2.813	-0.049	-0.026	-0.002
-0.616	0.585	2.730	-0.049	-0.026	-0.002
-0.624	0.570	2.809	-0.049	-0.026	-0.003
-0.611	0.551	2.802	-0.049	-0.026	-0.003
-0.614	0.545	2.812	-0.049	-0.026	-0.003
-0.612	0.540	2.785	-0.049	-0.026	-0.003
-0.616	0.559	2.819	-0.049	-0.027	-0.003
-0.619	0.557	2.788	-0.049	-0.026	-0.003
-0.617	0.548	2.782	-0.049	-0.026	-0.003
-0.609	0.550	2.778	-0.049	-0.026	-0.003
-0.636	0.554	2.779	-0.049	-0.026	-0.002
-0.599	0.579	2.794	-0.049	-0.026	-0.003
-0.613	0.564	2.764	-0.049	-0.026	-0.003
-0.582	0.555	2.839	-0.049	-0.026	-0.003
-0.587	0.545	2.802	-0.049	-0.026	-0.003
-0.597	0.539	2.791	-0.049	-0.027	-0.003
-0.613	0.563	2.736	-0.048	-0.027	-0.003
-0.610	0.552	2.758	-0.049	-0.026	-0.003
-0.601	0.589	2.740	-0.049	-0.026	-0.003
-0.597	0.580	2.797	-0.049	-0.026	-0.004
-0.560	0.558	2.780	-0.049	-0.026	-0.003
-0.588	0.548	2.787	-0.049	-0.026	-0.003
-0.563	0.548	2.770	-0.049	-0.027	-0.003
-0.590	0.561	2.746	-0.049	-0.026	-0.003
-0.588	0.567	2.736	-0.049	-0.026	-0.003
-0.585	0.571	2.749	-0.049	-0.026	-0.003
-0.582	0.563	2.746	-0.049	-0.026	-0.003
-0.575	0.560	2.757	-0.049	-0.026	-0.003
-0.566	0.574	2.749	-0.049	-0.026	-0.003
-0.561	0.570	2.718	-0.049	-0.026	-0.003
-0.555	0.570	2.734	-0.049	-0.027	-0.004
-0.561	0.558	2.762	-0.048	-0.026	-0.003
-0.558	0.529	2.749	-0.049	-0.027	-0.004
-0.582	0.561	2.660	-0.048	-0.027	-0.003
-0.573	0.572	2.732	-0.049	-0.026	-0.003
-0.566	0.608	2.701	-0.049	-0.026	-0.003
-0.541	0.577	2.741	-0.049	-0.026	-0.004
-0.528	0.573	2.737	-0.049	-0.026	-0.004
-0.549	0.556	2.768	-0.048	-0.026	-0.004
-0.527	0.544	2.711	-0.049	-0.027	-0.003
-0.550	0.575	2.690	-0.049	-0.026	-0.003
-0.534	0.594	2.676	-0.049	-0.027	-0.003
-0.551	0.603	2.724	-0.049	-0.026	-0.004
-0.528	0.568	2.714	-0.049	-0.026	-0.004
-0.517	0.583	2.716	-0.049	-0.027	-0.004
-0.532	0.564	2.710	-0.049	-0.026	-0.004
-0.522	0.575	2.693	-0.049	-0.026	-0.004
-0.526	0.570	2.700	-0.049	-0.027	-0.004
-0.520	0.559	2.703	-0.049	-0.027	-0.004
-0.526	0.572	2.724	-0.049	-0.027	-0.003
-0.533	0.562	2.673	-0.049	-0.027	-0.003
-0.514	0.575	2.679	-0.049	-0.027	-0.004
-0.515	0.620	2.669	-0.049	-0.026	-0.003
-0.497	0.571	2.703	-0.049	-0.026	-0.004
-0.492	0.560	2.717	-0.049	-0.027	-0.004
-0.506	0.538	2.683	-0.049	-0.027	-0.004
-0.508	0.565	2.686	-0.049	-0.027	-0.003
-0.518	0.568	2.673	-0.049	-0.026	-0.004
-0.500	0.589	2.631	-0.049	-0.027	-0.003
-0.503	0.583	2.689	-0.049	-0.026	-0.004
-0.493	0.565	2.655	-0.049	-0.027	-0.004
-0.497	0.572	2.686	-0.049	-0.027	-0.004
-0.484	0.566	2.686	-0.049	-0.027	-0.004
-0.481	0.564	2.696	-0.049	-0.027	-0.004
-0.457	0.574	2.667	-0.049	-0.027	-0.004
-0.479	0.546	2.676	-0.049	-0.027	-0.004
-0.481	0.559	2.669	-0.049	-0.027	-0.004
-0.501	0.565	2.636	-0.049	-0.027	-0.003
-0.470	0.581	2.648	-0.049	-0.027	-0.004
-0.480	0.586	2.617	-0.049	-0.026	-0.004
-0.440	0.561	2.720	-0.049	-0.027	-0.004
-0.448	0.548	2.648	-0.049	-0.027	-0.004
-0.459	0.540	2.659	-0.049	-0.027	-0.004
-0.475	0.558	2.624	-0.049	-0.027	-0.003
-0.466	0.551	2.628	-0.049	-0.027	-0.003
-0.459	0.582	2.614	-0.049	-0.027	-0.004
-0.465	0.566	2.644	-0.049	-0.027	-0.004
-0.457	0.559	2.645	-0.049	-0.027	-0.003
-0.444	0.561	2.631	-0.049	-0.027	-0.004
-0.432	0.563	2.641	-0.049	-0.027	-0.003
-0.423	0.558	2.634	-0.049	-0.027	-0.004
-0.441	0.549	2.658	-0.049	-0.027	-0.004
-0.429	0.530	2.617	-0.049	-0.028	-0.004
-0.446	0.561	2.675	-0.049	-0.028	-0.003
-0.471	0.542	2.602	-0.050	-0.027	-0.003
-0.432	0.574	2.620	-0.049	-0.027	-0.004
-0.431	0.546	2.590	-0.049	-0.026	-0.004
-0.408	0.551	2.643	-0.049	-0.027	-0.004
-0.416	0.534	2.641	-0.049	-0.027	-0.003
-0.408	0.509	2.641	-0.049	-0.028	-0.004
-0.428	0.537	2.583	-0.049	-0.028	-0.003
-0.422	0.548	2.604	-0.049	-0.027	-0.003
-0.412	0.553	2.607	-0.049	-0.027	-0.003
-0.411	0.536	2.607	-0.049	-0.027	-0.003
-0.398	0.546	2.630	-0.049	-0.028	-0.003
-0.401	0.546	2.613	-0.049	-0.027	-0.003
-0.395	0.543	2.617	-0.050	-0.027	-0.004
-0.377	0.540	2.606	-0.049	-0.028	-0.003
-0.391	0.525	2.610	-0.049	-0.028	-0.003
-0.384	0.527	2.593	-0.049	-0.028	-0.003
-0.397	0.536	2.576	-0.049	-0.028	-0.003
-0.395	0.538	2.583	-0.049	-0.027	-0.003
-0.382	0.561	2.610	-0.049	-0.027	-0.003
-0.363	0.538	2.566	-0.050	-0.027	-0.003
-0.342	0.536	2.620	-0.049	-0.028	-0.003
-0.361	0.522	2.596	-0.049	-0.028	-0.003
-0.360	0.527	2.593	-0.049	-0.029	-0.003
-0.379	0.522	2.570	-0.049	-0.028	-0.003
-0.365	0.543	2.590	-0.049	-0.028	-0.003
-0.359	0.550	2.603	-0.049	-0.028	-0.003
-0.352	0.531	2.565	-0.049	-0.028	-0.003
-0.345	0.525	2.603	-0.049	-0.028	-0.003
-0.343	0.538	2.579	-0.049	-0.028	-0.003
-0.324	0.521	2.600	-0.050	-0.028	-0.003
-0.333	0.530	2.592	-0.049	-0.028	-0.003
-0.336	0.511	2.634	-0.049	-0.028	-0.003
-0.322	0.506	2.573	-0.049	-0.029	-0.003
-0.351	0.522	2.563	-0.049	-0.028	-0.003
-0.331	0.548	2.531	-0.050	-0.028	-0.003
-0.341	0.565	2.586	-0.049	-0.028	-0.003
-0.313	0.525	2.596	-0.050	-0.028	-0.003
-0.290	0.538	2.612	-0.049	-0.028	-0.003
-0.310	0.511	2.583	-0.049	-0.028	-0.003
-0.311	0.518	2.580	-0.049	-0.029	-0.002
-0.327	0.528	2.549	-0.049	-0.029	-0.002
-0.305	0.527	2.579	-0.050	-0.029	-0.003
-0.310	0.537	2.562	-0.049	-0.028	-0.003
-0.296	0.517	2.583	-0.049	-0.029	-0.002
-0.297	0.529	2.569	-0.049	-0.029	-0.003
-0.295	0.554	2.551	-0.049	-0.028	-0.002
-0.277	0.524	2.586	-0.049	-0.029	-0.003
-0.276	0.514	2.569	-0.049	-0.029	-0.003
-0.290	0.500	2.569	-0.049	-0.029	-0.003
-0.292	0.526	2.582	-0.049	-0.030	-0.002
-0.295	0.513	2.556	-0.050	-0.029	-0.002
-0.274	0.558	2.514	-0.050	-0.029	-0.002
-0.286	0.552	2.568	-0.049	-0.028	-0.003
-0.261	0.522	2.575	-0.049	-0.029	-0.002
-0.272	0.505	2.610	-0.049	-0.029	-0.002
-0.257	0.509	2.555	-0.049	-0.029	-0.002
-0.274	0.526	2.579	-0.049	-0.030	-0.002
-0.269	0.520	2.549	-0.050	-0.029	-0.002
-0.260	0.525	2.545	-0.049	-0.029	-0.002
-0.259	0.518	2.551	-0.049	-0.029	-0.002
-0.254	0.523	2.545	-0.049	-0.029	-0.002
-0.241	0.529	2.582	-0.049	-0.029	-0.002
-0.257	0.515	2.545	-0.049	-0.029	-0.002
-0.228	0.524	2.596	-0.049	-0.029	-0.002
-0.241	0.513	2.575	-0.049	-0.029	-0.002
-0.246	0.497	2.558	-0.049	-0.030	-0.002
-0.246	0.512	2.531	-0.049	-0.030	-0.002
-0.240	0.517	2.552	-0.049	-0.029	-0.002
-0.227	0.554	2.520	-0.049	-0.029	-0.002
-0.233	0.533	2.571	-0.049	-0.029	-0.002
-0.202	0.516	2.575	-0.049	-0.030	-0.002
-0.216	0.505	2.585	-0.049	-0.030	-0.002
-0.202	0.508	2.541	-0.049	-0.030	-0.001
-0.225	0.536	2.537	-0.049	-0.030	-0.002
-0.225	0.521	2.548	-0.049	-0.030	-0.002
-0.227	0.534	2.551	-0.049	-0.030	-0.002
-0.203	0.521	2.527	-0.049	-0.030	-0.002
-0.216	0.519	2.551	-0.049	-0.030	-0.002
-0.188	0.528	2.554	-0.049	-0.030	-0.002
-0.194	0.518	2.540	-0.049	-0.030	-0.002
-0.186	0.531	2.540	-0.048	-0.030	-0.002
-0.186	0.516	2.578	-0.048	-0.030	-0.002
-0.188	0.485	2.554	-0.049	-0.030	-0.002
-0.219	0.517	2.506	-0.048	-0.030	-0.002
-0.198	0.521	2.545	-0.049	-0.030	-0.001
-0.192	0.561	2.537	-0.049	-0.030	-0.001
-0.169	0.509	2.557	-0.049	-0.030	-0.002
-0.162	0.528	2.550	-0.049	-0.030	-0.002
-0.185	0.506	2.605	-0.048	-0.030	-0.002
-0.149	0.492	2.548	-0.049	-0.031	-0.001
-0.178	0.520	2.561	-0.049	-0.030	-0.002
-0.169	0.526	2.540	-0.049	-0.030	-0.002
-0.168	0.540	2.550	-0.048	-0.030	-0.002
-0.174	0.531	2.537	-0.048	-0.030	-0.001
-0.167	0.526	2.537	-0.049	-0.030	-0.001
-0.156	0.542	2.546	-0.049	-0.030	-0.002
-0.161	0.519	2.527	-0.049	-0.030	-0.002
-0.133	0.526	2.566	-0.049	-0.031	-0.002
-0.150	0.497	2.568	-0.048	-0.031	-0.001
-0.147	0.515	2.585	-0.049	-0.031	-0.001
-0.177	0.504	2.514	-0.049	-0.031	-0.001
-0.153	0.524	2.530	-0.049	-0.031	-0.002
-0.162	0.562	2.533	-0.048	-0.030	-0.001
-0.132	0.517	2.543	-0.048	-0.031	-0.002
-0.143	0.511	2.574	-0.048	-0.031	-0.001
-0.146	0.509	2.574	-0.049	-0.031	-0.001
-0.135	0.506	2.561	-0.049	-0.031	-0.001
-0.137	0.522	2.553	-0.048	-0.031	-0.002
-0.144	0.510	2.567	-0.048	-0.031	-0.001
-0.133	0.505	2.564	-0.048	-0.031	-0.001
-0.150	0.510	2.540	-0.048	-0.031	-0.001
-0.137	0.526	2.533	-0.049	-0.031	-0.001
-0.137	0.540	2.584	-0.048	-0.031	-0.001
-0.121	0.515	2.570	-0.049	-0.031	-0.001
-0.083	0.530	2.596	-0.048	-0.031	-0.002
-0.131	0.498	2.561	-0.048	-0.031	-0.001
-0.132	0.512	2.574	-0.048	-0.031	-0.001
-0.160	0.501	2.534	-0.049	-0.031	-0.001
-0.120	0.525	2.533	-0.049	-0.031	-0.001
-0.133	0.537	2.539	-0.048	-0.030	-0.001
-0.107	0.519	2.615	-0.049	-0.031	-0.001
-0.104	0.501	2.580	-0.048	-0.031	-0.001
-0.119	0.506	2.577	-0.048	-0.031	-0.001
-0.124	0.506	2.564	-0.048	-0.031	-0.001
-0.119	0.505	2.571	-0.048	-0.031	-0.001
-0.119	0.502	2.553	-0.048	-0.031	-0.001
-0.136	0.511	2.567	-0.048	-0.032	-0.001
-0.119	0.506	2.591	-0.048	-0.031	-0.001
-0.116	0.526	2.540	-0.048	-0.031	-0.001
-0.110	0.515	2.580	-0.048	-0.031	-0.001
-0.097	0.508	2.587	-0.048	-0.031	-0.001
-0.110	0.483	2.577	-0.048	-0.031	-0.001
-0.100	0.471	2.568	-0.048	-0.032	-0.001
-0.113	0.499	2.605	-0.048	-0.032	-0.001
-0.142	0.499	2.562	-0.049	-0.031	-0.001
-0.111	0.527	2.563	-0.048	-0.031	-0.001
-0.106	0.507	2.536	-0.048	-0.031	-0.001
-0.086	0.496	2.590	-0.048	-0.032	-0.001
-0.088	0.502	2.604	-0.048	-0.031	-0.001
-0.096	0.483	2.598	-0.048	-0.032	-0.001
-0.100	0.495	2.560	-0.048	-0.032	-0.001
-0.102	0.497	2.588	-0.048	-0.032	-0.001
-0.103	0.497	2.577	-0.048	-0.032	-0.001
-0.118	0.497	2.557	-0.048	-0.032	-0.001
-0.113	0.498	2.584	-0.048	-0.032	-0.001
-0.095	0.527	2.577	-0.048	-0.031	-0.001
-0.109	0.502	2.601	-0.048	-0.031	-0.001
-0.074	0.503	2.597	-0.048	-0.032	-0.001
-0.086	0.491	2.625	-0.047	-0.032	-0.001
-0.077	0.488	2.594	-0.048	-0.032	-0.001
-0.099	0.491	2.584	-0.048	-0.032	-0.001
-0.111	0.511	2.591	-0.048	-0.032	-0.001
-0.102	0.514	2.614	-0.048	-0.032	-0.001
-0.090	0.489	2.574	-0.048	-0.031	-0.001
-0.092	0.492	2.604	-0.048	-0.032	-0.001
-0.086	0.494	2.608	-0.048	-0.032	-0.001
-0.080	0.500	2.608	-0.048	-0.032	-0.001
-0.079	0.497	2.607	-0.048	-0.032	-0.001
-0.079	0.489	2.618	-0.048	-0.032	-0.001
-0.091	0.460	2.628	-0.048	-0.032	-0.001
-0.109	0.487	2.553	-0.047	-0.033	-0.001
-0.108	0.487	2.598	-0.048	-0.032	-0.001
-0.087	0.529	2.597	-0.048	-0.032	-0.001
-0.056	0.482	2.611	-0.048	-0.032	-0.001
-0.062	0.493	2.610	-0.047	-0.032	-0.001
-0.091	0.472	2.683	-0.047	-0.032	-0.001
-0.059	0.470	2.628	-0.048	-0.033	-0.001
-0.094	0.491	2.591	-0.048	-0.032	-0.001
-0.080	0.498	2.601	-0.048	-0.032	-0.001
-0.086	0.497	2.631	-0.048	-0.032	-0.001
-0.080	0.482	2.615	-0.048	-0.032	-0.001
-0.082	0.495	2.622	-0.048	-0.032	-0.001
-0.080	0.498	2.638	-0.048	-0.032	-0.001
-0.072	0.491	2.587	-0.048	-0.032	-0.001
-0.056	0.484	2.641	-0.047	-0.032	-0.001
-0.081	0.469	2.639	-0.047	-0.033	-0.001
-0.079	0.471	2.666	-0.048	-0.033	-0.000
-0.108	0.475	2.623	-0.048	-0.032	-0.000
-0.084	0.497	2.625	-0.048	-0.032	-0.001
-0.088	0.526	2.614	-0.047	-0.032	-0.000
-0.066	0.479	2.659	-0.048	-0.032	-0.001
-0.069	0.477	2.645	-0.047	-0.032	-0.001
-0.074	0.473	2.659	-0.048	-0.033	-0.001
-0.075	0.473	2.652	-0.047	-0.033	-0.001
-0.079	0.472	2.635	-0.047	-0.033	-0.001
-0.087	0.475	2.646	-0.047	-0.032	-0.001
-0.070	0.465	2.629	-0.047	-0.033	-0.000
-0.088	0.464	2.622	-0.047	-0.033	-0.001
-0.073	0.496	2.618	-0.048	-0.033	-0.001
-0.084	0.509	2.645	-0.047	-0.032	-0.001
-0.064	0.471	2.666	-0.048	-0.032	-0.001
-0.040	0.482	2.678	-0.047	-0.033	-0.001
-0.076	0.448	2.656	-0.047	-0.033	-0.000
-0.074	0.468	2.666	-0.047	-0.033	-0.000
-0.095	0.458	2.640	-0.048	-0.032	-0.000
-0.081	0.484	2.669	-0.047	-0.033	-0.001
-0.087	0.486	2.645	-0.047	-0.032	-0.001
-0.084	0.478	2.676	-0.047	-0.033	-0.001
-0.082	0.465	2.676	-0.047	-0.033	-0.001
-0.085	0.488	2.646	-0.047	-0.033	-0.000
-0.069	0.462	2.690	-0.047	-0.033	-0.001
-0.075	0.459	2.683	-0.047	-0.033	-0.001
-0.084	0.445	2.694	-0.047	-0.033	-0.001
-0.093	0.470	2.673	-0.047	-0.034	-0.000
-0.099	0.474	2.677	-0.047	-0.033	-0.000
-0.085	0.498	2.622	-0.048	-0.033	-0.000
-0.087	0.497	2.683	-0.047	-0.032	-0.001
-0.084	0.474	2.676	-0.047	-0.033	-0.001
-0.079	0.463	2.676	-0.047	-0.033	-0.001
-0.080	0.449	2.694	-0.047	-0.033	-0.000
-0.088	0.473	2.690	-0.047	-0.033	-0.000
-0.090	0.464	2.659	-0.047	-0.033	-0.000
-0.090	0.473	2.697	-0.047	-0.033	-0.000
-0.097	0.471	2.669	-0.047	-0.033	-0.000
-0.106	0.460	2.667	-0.047	-0.033	-0.000
-0.090	0.477	2.690	-0.047	-0.033	-0.000
-0.099	0.493	2.665	-0.047	-0.032	-0.001
-0.065	0.476	2.741	-0.047	-0.033	-0.001
-0.081	0.462	2.707	-0.046	-0.033	-0.000
-0.085	0.447	2.731	-0.047	-0.033	-0.000
-0.111	0.465	2.683	-0.046	-0.033	-0.000
-0.114	0.461	2.701	-0.047	-0.033	-0.000
-0.085	0.498	2.676	-0.047	-0.033	-0.000
-0.111	0.480	2.713	-0.047	-0.032	-0.001
-0.080	0.466	2.731	-0.047	-0.033	-0.000
-0.089	0.462	2.748	-0.046	-0.033	-0.000
-0.074	0.445	2.714	-0.047	-0.033	-0.000
-0.099	0.465	2.697	-0.046	-0.033	-0.000
-0.104	0.470	2.697	-0.046	-0.033	-0.000
-0.092	0.456	2.717	-0.046	-0.033	-0.000
-0.098	0.461	2.717	-0.046	-0.033	-0.000
-0.123	0.459	2.694	-0.047	-0.033	0.000
-0.088	0.477	2.710	-0.046	-0.033	-0.000
-0.090	0.464	2.707	-0.047	-0.033	-0.000
-0.066	0.459	2.719	-0.046	-0.033	-0.001
-0.083	0.445	2.748	-0.046	-0.033	-0.000
-0.092	0.410	2.755	-0.046	-0.034	-0.001
-0.115	0.457	2.659	-0.046	-0.034	-0.000
-0.105	0.463	2.711	-0.047	-0.033	-0.000
-0.100	0.494	2.720	-0.046	-0.033	0.000
-0.077	0.448	2.738	-0.046	-0.033	-0.000
-0.090	0.463	2.734	-0.046	-0.033	-0.000
-0.093	0.466	2.758	-0.046	-0.033	-0.000
-0.079	0.454	2.717	-0.046	-0.033	-0.000
-0.084	0.457	2.741	-0.046	-0.033	-0.000
-0.097	0.451	2.765	-0.046	-0.033	-0.000
-0.092	0.442	2.748	-0.046	-0.034	-0.000
-0.105	0.449	2.714	-0.046	-0.033	-0.000
-0.100	0.464	2.714	-0.046	-0.033	-0.000
-0.095	0.479	2.744	-0.046	-0.033	-0.000
-0.088	0.454	2.700	-0.046	-0.032	-0.000
-0.074	0.464	2.754	-0.046	-0.033	-0.001
-0.084	0.433	2.762	-0.046	-0.033	-0.000
-0.086	0.444	2.765	-0.046	-0.034	0.000
-0.114	0.453	2.724	-0.046	-0.033	-0.000
-0.093	0.455	2.748	-0.046	-0.033	-0.000
-0.098	0.467	2.741	-0.046	-0.033	-0.000
-0.100	0.448	2.751	-0.045	-0.033	-0.000
-0.089	0.440	2.776	-0.046	-0.034	-0.000
-0.094	0.482	2.771	-0.045	-0.033	-0.000
-0.068	0.449	2.778	-0.046	-0.033	-0.000
-0.073	0.448	2.785	-0.046	-0.034	-0.000
-0.085	0.437	2.829	-0.045	-0.033	-0.000
-0.066	0.433	2.779	-0.046	-0.034	0.000
-0.096	0.456	2.741	-0.045	-0.034	-0.000
-0.096	0.479	2.713	-0.046	-0.034	-0.000
-0.097	0.484	2.778	-0.045	-0.033	-0.000
-0.090	0.450	2.789	-0.046	-0.033	-0.000
[truncated: 134,000 more rows]
