# Supplementary material for: Identification of Haptic Based Guiding Using Hard Reins
Source: PLoS One. 2015 Jul 22;10(7):e0132020. doi: 10.1371/journal.pone.0132020 (PMC4511788; doi:10.1371/journal.pone.0132020)
Supplement: S5 File — (ZIP) [file pone.0132020.s005.zip › Exp2_ForceData1/Subject5/path2/T5.csv]

0.110	1.605	3.694	0.007	-0.059	0.021
0.113	1.627	3.669	0.007	-0.059	0.021
0.123	1.605	3.669	0.007	-0.059	0.021
0.094	1.609	3.625	0.008	-0.059	0.021
0.117	1.617	3.670	0.007	-0.059	0.021
0.132	1.591	3.680	0.007	-0.059	0.021
0.101	1.610	3.686	0.007	-0.059	0.021
0.136	1.609	3.686	0.007	-0.059	0.021
0.124	1.591	3.683	0.007	-0.059	0.021
0.106	1.637	3.676	0.007	-0.059	0.021
0.133	1.615	3.689	0.007	-0.059	0.021
0.095	1.602	3.664	0.007	-0.059	0.021
0.125	1.621	3.638	0.007	-0.059	0.021
0.133	1.591	3.670	0.007	-0.059	0.021
0.103	1.598	3.633	0.007	-0.059	0.021
0.144	1.601	3.662	0.008	-0.059	0.021
0.119	1.588	3.686	0.008	-0.059	0.021
0.130	1.609	3.656	0.007	-0.059	0.021
0.152	1.613	3.671	0.008	-0.059	0.021
0.127	1.598	3.683	0.008	-0.059	0.021
0.127	1.626	3.682	0.008	-0.059	0.021
0.138	1.600	3.658	0.008	-0.059	0.021
0.116	1.612	3.629	0.008	-0.059	0.021
0.137	1.604	3.652	0.008	-0.059	0.021
0.140	1.600	3.652	0.008	-0.059	0.021
0.108	1.594	3.639	0.008	-0.059	0.022
0.137	1.598	3.665	0.008	-0.059	0.021
0.131	1.556	3.680	0.008	-0.059	0.021
0.143	1.598	3.648	0.008	-0.059	0.021
0.151	1.594	3.651	0.008	-0.059	0.021
0.141	1.600	3.652	0.008	-0.059	0.021
0.131	1.602	3.672	0.008	-0.059	0.021
0.144	1.597	3.645	0.008	-0.059	0.021
0.142	1.614	3.621	0.008	-0.059	0.021
0.148	1.611	3.621	0.008	-0.059	0.021
0.142	1.590	3.652	0.008	-0.059	0.021
0.104	1.576	3.619	0.008	-0.059	0.022
0.158	1.585	3.621	0.008	-0.059	0.021
0.133	1.591	3.662	0.008	-0.059	0.021
0.148	1.587	3.669	0.008	-0.059	0.021
0.161	1.585	3.651	0.009	-0.059	0.021
0.130	1.591	3.624	0.008	-0.059	0.021
0.152	1.591	3.645	0.008	-0.058	0.021
0.147	1.600	3.631	0.008	-0.059	0.021
0.140	1.611	3.573	0.008	-0.059	0.021
0.162	1.596	3.624	0.008	-0.059	0.021
0.137	1.588	3.586	0.009	-0.059	0.021
0.140	1.597	3.604	0.008	-0.059	0.021
0.154	1.580	3.607	0.009	-0.059	0.021
0.141	1.588	3.655	0.009	-0.060	0.021
0.166	1.593	3.644	0.009	-0.059	0.021
0.147	1.579	3.644	0.009	-0.059	0.021
0.129	1.588	3.634	0.009	-0.059	0.021
0.162	1.582	3.617	0.009	-0.059	0.021
0.143	1.581	3.645	0.009	-0.059	0.021
0.144	1.616	3.607	0.009	-0.059	0.021
0.161	1.578	3.617	0.009	-0.059	0.021
0.135	1.587	3.593	0.009	-0.059	0.021
0.151	1.599	3.586	0.008	-0.059	0.021
0.162	1.563	3.593	0.009	-0.059	0.021
0.136	1.580	3.641	0.009	-0.060	0.021
0.160	1.585	3.613	0.009	-0.059	0.021
0.154	1.563	3.634	0.009	-0.059	0.021
0.142	1.602	3.623	0.009	-0.059	0.021
0.177	1.585	3.661	0.008	-0.059	0.021
0.135	1.585	3.620	0.009	-0.059	0.021
0.144	1.623	3.579	0.009	-0.059	0.021
0.155	1.569	3.593	0.009	-0.059	0.021
0.138	1.578	3.607	0.009	-0.059	0.021
0.151	1.605	3.552	0.009	-0.059	0.021
0.161	1.571	3.580	0.009	-0.059	0.022
0.137	1.580	3.596	0.009	-0.059	0.021
0.177	1.598	3.598	0.009	-0.059	0.021
0.145	1.558	3.607	0.009	-0.059	0.021
0.141	1.579	3.603	0.009	-0.059	0.021
0.169	1.591	3.595	0.010	-0.059	0.021
0.141	1.576	3.599	0.010	-0.059	0.021
0.133	1.623	3.582	0.010	-0.059	0.021
0.160	1.575	3.592	0.010	-0.059	0.021
0.130	1.571	3.580	0.009	-0.059	0.021
0.151	1.594	3.562	0.009	-0.059	0.021
0.164	1.558	3.569	0.010	-0.060	0.022
0.140	1.580	3.569	0.010	-0.059	0.021
0.159	1.574	3.606	0.010	-0.059	0.021
0.155	1.562	3.582	0.009	-0.059	0.021
0.149	1.565	3.607	0.009	-0.059	0.021
0.183	1.576	3.626	0.010	-0.059	0.021
0.158	1.578	3.599	0.010	-0.059	0.021
0.147	1.587	3.572	0.010	-0.059	0.021
0.154	1.570	3.579	0.010	-0.059	0.021
0.147	1.571	3.569	0.010	-0.059	0.021
0.160	1.587	3.565	0.010	-0.059	0.022
0.148	1.574	3.555	0.010	-0.060	0.021
0.145	1.567	3.590	0.009	-0.059	0.021
0.154	1.560	3.599	0.010	-0.059	0.021
0.147	1.567	3.582	0.010	-0.059	0.021
0.167	1.567	3.576	0.009	-0.059	0.021
0.185	1.576	3.594	0.010	-0.059	0.021
0.152	1.582	3.568	0.010	-0.059	0.021
0.167	1.573	3.544	0.010	-0.058	0.021
0.146	1.559	3.552	0.010	-0.059	0.021
0.160	1.575	3.561	0.010	-0.059	0.021
0.171	1.585	3.554	0.010	-0.059	0.021
0.138	1.562	3.528	0.010	-0.060	0.022
0.160	1.569	3.561	0.010	-0.059	0.021
0.159	1.555	3.612	0.011	-0.059	0.021
0.157	1.569	3.561	0.010	-0.060	0.021
0.172	1.566	3.571	0.010	-0.059	0.021
0.157	1.558	3.575	0.010	-0.059	0.021
0.156	1.570	3.578	0.010	-0.059	0.021
0.175	1.558	3.534	0.010	-0.058	0.021
0.151	1.553	3.552	0.010	-0.059	0.021
0.168	1.581	3.537	0.010	-0.059	0.021
0.164	1.556	3.537	0.010	-0.059	0.021
0.138	1.561	3.510	0.011	-0.060	0.022
0.168	1.564	3.524	0.010	-0.059	0.021
0.167	1.543	3.547	0.010	-0.060	0.021
0.146	1.572	3.571	0.011	-0.060	0.021
0.177	1.555	3.551	0.010	-0.059	0.021
0.165	1.539	3.554	0.011	-0.059	0.021
0.153	1.593	3.554	0.011	-0.059	0.021
0.174	1.558	3.547	0.011	-0.059	0.021
0.149	1.553	3.541	0.010	-0.059	0.022
0.176	1.582	3.533	0.010	-0.059	0.021
0.167	1.545	3.510	0.011	-0.059	0.021
0.137	1.544	3.507	0.011	-0.059	0.022
0.170	1.561	3.554	0.011	-0.059	0.021
0.166	1.529	3.551	0.011	-0.060	0.021
0.162	1.551	3.540	0.011	-0.060	0.021
0.180	1.553	3.547	0.011	-0.059	0.021
0.151	1.544	3.561	0.011	-0.059	0.021
0.145	1.575	3.560	0.011	-0.059	0.021
0.164	1.541	3.543	0.011	-0.059	0.021
0.133	1.543	3.527	0.011	-0.059	0.021
0.153	1.563	3.526	0.011	-0.059	0.021
0.153	1.536	3.520	0.011	-0.059	0.021
0.111	1.536	3.504	0.011	-0.059	0.021
0.146	1.532	3.526	0.011	-0.059	0.021
0.135	1.495	3.520	0.011	-0.060	0.020
0.133	1.531	3.506	0.011	-0.059	0.021
0.137	1.520	3.543	0.012	-0.060	0.020
0.136	1.526	3.516	0.011	-0.059	0.020
0.109	1.537	3.519	0.011	-0.059	0.020
0.146	1.522	3.512	0.011	-0.060	0.020
0.133	1.548	3.482	0.011	-0.059	0.021
0.149	1.549	3.512	0.012	-0.059	0.020
0.135	1.527	3.505	0.012	-0.060	0.020
0.101	1.523	3.490	0.011	-0.059	0.021
0.148	1.520	3.516	0.012	-0.059	0.021
0.131	1.523	3.519	0.012	-0.060	0.020
0.138	1.523	3.509	0.011	-0.059	0.021
0.152	1.522	3.519	0.012	-0.059	0.020
0.135	1.515	3.512	0.012	-0.060	0.020
0.156	1.530	3.502	0.012	-0.059	0.020
0.148	1.521	3.515	0.012	-0.059	0.020
0.139	1.540	3.467	0.011	-0.059	0.020
0.153	1.550	3.487	0.012	-0.059	0.021
0.136	1.532	3.457	0.012	-0.059	0.020
0.142	1.538	3.458	0.012	-0.059	0.021
0.162	1.519	3.478	0.012	-0.059	0.021
0.151	1.532	3.487	0.012	-0.060	0.021
0.154	1.533	3.484	0.012	-0.059	0.021
0.164	1.527	3.504	0.013	-0.059	0.021
0.150	1.513	3.484	0.012	-0.060	0.020
0.169	1.529	3.484	0.012	-0.059	0.021
0.157	1.542	3.484	0.013	-0.059	0.021
0.151	1.553	3.470	0.012	-0.059	0.021
0.165	1.541	3.480	0.013	-0.059	0.021
0.150	1.540	3.450	0.013	-0.059	0.021
0.168	1.562	3.415	0.012	-0.059	0.021
0.186	1.534	3.456	0.013	-0.059	0.021
0.166	1.545	3.497	0.013	-0.060	0.021
0.160	1.540	3.443	0.013	-0.059	0.021
0.180	1.531	3.487	0.013	-0.059	0.021
0.160	1.564	3.493	0.013	-0.060	0.021
0.192	1.549	3.504	0.012	-0.059	0.021
0.177	1.548	3.469	0.013	-0.059	0.021
0.174	1.578	3.456	0.013	-0.059	0.021
0.191	1.549	3.456	0.013	-0.059	0.021
0.167	1.558	3.459	0.013	-0.059	0.021
0.172	1.578	3.388	0.013	-0.060	0.021
0.199	1.545	3.439	0.013	-0.060	0.022
0.170	1.557	3.418	0.013	-0.060	0.021
0.188	1.569	3.428	0.013	-0.059	0.021
0.179	1.527	3.456	0.013	-0.059	0.021
0.170	1.565	3.455	0.014	-0.060	0.021
0.214	1.559	3.465	0.014	-0.060	0.021
0.178	1.548	3.459	0.014	-0.059	0.021
0.182	1.589	3.421	0.014	-0.059	0.021
0.191	1.556	3.428	0.014	-0.059	0.021
0.167	1.553	3.429	0.013	-0.060	0.021
0.194	1.593	3.424	0.014	-0.059	0.021
0.218	1.532	3.405	0.014	-0.060	0.022
0.190	1.552	3.438	0.014	-0.060	0.021
0.204	1.560	3.431	0.014	-0.059	0.021
0.200	1.536	3.425	0.014	-0.060	0.021
0.195	1.564	3.445	0.014	-0.060	0.021
0.221	1.567	3.444	0.014	-0.059	0.021
0.201	1.553	3.431	0.014	-0.060	0.021
0.195	1.583	3.397	0.014	-0.059	0.022
0.215	1.552	3.428	0.014	-0.059	0.021
0.192	1.563	3.411	0.014	-0.059	0.022
0.198	1.585	3.404	0.014	-0.059	0.022
0.207	1.554	3.390	0.014	-0.060	0.022
0.196	1.548	3.398	0.014	-0.059	0.022
0.206	1.561	3.417	0.014	-0.059	0.022
0.211	1.548	3.400	0.014	-0.060	0.022
0.211	1.544	3.411	0.014	-0.059	0.022
0.253	1.581	3.439	0.015	-0.060	0.021
0.212	1.549	3.401	0.014	-0.060	0.022
0.214	1.551	3.380	0.014	-0.059	0.022
0.215	1.539	3.376	0.015	-0.060	0.022
0.210	1.554	3.383	0.014	-0.060	0.021
0.214	1.580	3.373	0.015	-0.059	0.022
0.196	1.521	3.352	0.015	-0.060	0.021
0.201	1.536	3.384	0.014	-0.059	0.022
0.209	1.530	3.427	0.015	-0.059	0.021
0.206	1.526	3.380	0.015	-0.060	0.022
0.219	1.532	3.400	0.015	-0.059	0.021
0.218	1.526	3.424	0.015	-0.059	0.021
0.202	1.538	3.379	0.015	-0.059	0.021
0.225	1.535	3.362	0.015	-0.058	0.021
0.204	1.532	3.369	0.015	-0.059	0.021
0.204	1.551	3.369	0.015	-0.059	0.021
0.213	1.543	3.359	0.015	-0.059	0.021
0.190	1.528	3.318	0.015	-0.060	0.022
0.219	1.542	3.369	0.015	-0.059	0.022
0.222	1.533	3.348	0.015	-0.059	0.022
0.192	1.542	3.376	0.015	-0.060	0.022
0.224	1.533	3.390	0.015	-0.059	0.022
0.209	1.517	3.413	0.015	-0.059	0.021
0.203	1.557	3.389	0.015	-0.059	0.021
0.214	1.528	3.345	0.015	-0.059	0.021
0.210	1.532	3.379	0.015	-0.059	0.022
0.212	1.549	3.355	0.015	-0.059	0.021
0.229	1.531	3.331	0.015	-0.059	0.022
0.184	1.528	3.339	0.015	-0.059	0.022
0.224	1.542	3.341	0.015	-0.059	0.021
0.217	1.519	3.331	0.015	-0.060	0.021
0.203	1.530	3.328	0.016	-0.060	0.022
0.228	1.538	3.347	0.016	-0.059	0.021
0.211	1.505	3.393	0.016	-0.059	0.021
0.204	1.533	3.362	0.016	-0.059	0.021
0.232	1.517	3.358	0.016	-0.059	0.022
0.210	1.516	3.342	0.016	-0.059	0.022
0.225	1.542	3.341	0.016	-0.059	0.022
0.243	1.518	3.287	0.016	-0.059	0.022
0.197	1.505	3.305	0.016	-0.059	0.022
0.244	1.539	3.331	0.016	-0.059	0.022
0.238	1.500	3.321	0.016	-0.059	0.022
0.215	1.524	3.276	0.016	-0.059	0.022
0.250	1.525	3.327	0.016	-0.059	0.022
0.244	1.503	3.307	0.016	-0.059	0.022
0.217	1.543	3.327	0.016	-0.059	0.022
0.270	1.530	3.317	0.016	-0.060	0.022
0.248	1.516	3.311	0.016	-0.059	0.022
0.238	1.560	3.310	0.016	-0.059	0.022
0.255	1.532	3.307	0.016	-0.059	0.022
0.214	1.524	3.274	0.016	-0.059	0.023
0.270	1.541	3.293	0.016	-0.059	0.022
0.261	1.543	3.293	0.017	-0.059	0.022
0.239	1.529	3.280	0.016	-0.059	0.023
0.274	1.532	3.293	0.017	-0.059	0.023
0.258	1.516	3.279	0.017	-0.060	0.022
0.268	1.537	3.290	0.016	-0.059	0.022
0.282	1.544	3.295	0.017	-0.059	0.022
0.261	1.539	3.289	0.017	-0.059	0.022
0.256	1.569	3.288	0.017	-0.059	0.022
0.279	1.560	3.261	0.017	-0.059	0.022
0.255	1.543	3.255	0.017	-0.059	0.023
0.287	1.559	3.288	0.017	-0.059	0.023
0.275	1.531	3.248	0.017	-0.060	0.023
0.256	1.532	3.249	0.017	-0.059	0.023
0.289	1.537	3.282	0.017	-0.059	0.023
0.280	1.500	3.289	0.017	-0.060	0.022
0.279	1.544	3.244	0.017	-0.059	0.023
0.295	1.542	3.271	0.018	-0.059	0.022
0.280	1.542	3.254	0.017	-0.060	0.022
0.262	1.569	3.281	0.017	-0.059	0.022
0.299	1.550	3.229	0.018	-0.059	0.022
0.280	1.558	3.216	0.017	-0.059	0.023
0.292	1.573	3.240	0.018	-0.059	0.023
0.276	1.550	3.247	0.018	-0.059	0.023
0.241	1.540	3.232	0.017	-0.059	0.023
0.294	1.551	3.260	0.018	-0.059	0.023
0.288	1.545	3.264	0.018	-0.060	0.023
0.297	1.548	3.261	0.017	-0.059	0.023
0.298	1.548	3.247	0.018	-0.059	0.023
0.281	1.559	3.243	0.018	-0.059	0.022
0.305	1.555	3.271	0.018	-0.059	0.023
0.298	1.563	3.215	0.018	-0.059	0.022
0.286	1.580	3.178	0.018	-0.059	0.023
0.299	1.561	3.216	0.018	-0.059	0.023
0.275	1.558	3.212	0.018	-0.059	0.023
0.277	1.566	3.192	0.018	-0.059	0.023
0.295	1.548	3.223	0.019	-0.059	0.023
0.283	1.562	3.219	0.019	-0.060	0.023
0.288	1.554	3.233	0.018	-0.059	0.023
0.284	1.533	3.246	0.019	-0.059	0.023
0.276	1.542	3.222	0.018	-0.059	0.022
0.294	1.552	3.229	0.019	-0.059	0.022
0.268	1.544	3.233	0.019	-0.059	0.022
0.277	1.579	3.184	0.018	-0.059	0.023
0.293	1.541	3.195	0.019	-0.059	0.022
0.264	1.540	3.165	0.019	-0.059	0.022
0.280	1.580	3.177	0.019	-0.059	0.022
0.287	1.530	3.192	0.019	-0.059	0.022
0.265	1.559	3.232	0.019	-0.060	0.023
0.282	1.551	3.202	0.019	-0.059	0.022
0.277	1.540	3.212	0.019	-0.059	0.022
0.257	1.559	3.222	0.019	-0.059	0.022
0.301	1.550	3.280	0.018	-0.059	0.022
0.251	1.537	3.199	0.019	-0.059	0.022
0.263	1.579	3.177	0.019	-0.059	0.023
0.292	1.536	3.205	0.019	-0.058	0.022
0.254	1.542	3.188	0.019	-0.059	0.022
0.271	1.566	3.150	0.018	-0.059	0.023
0.277	1.528	3.161	0.019	-0.059	0.023
0.250	1.549	3.174	0.019	-0.059	0.022
0.269	1.547	3.197	0.019	-0.059	0.022
0.255	1.527	3.188	0.019	-0.059	0.022
0.262	1.550	3.191	0.019	-0.059	0.022
0.280	1.546	3.210	0.019	-0.059	0.022
0.255	1.532	3.194	0.019	-0.059	0.022
0.255	1.583	3.163	0.019	-0.058	0.022
0.265	1.533	3.156	0.019	-0.059	0.022
0.234	1.536	3.192	0.019	-0.059	0.022
0.254	1.566	3.146	0.019	-0.058	0.022
0.277	1.507	3.154	0.020	-0.059	0.023
0.248	1.535	3.168	0.019	-0.059	0.022
0.253	1.536	3.198	0.019	-0.059	0.022
0.254	1.502	3.171	0.019	-0.059	0.022
0.249	1.527	3.188	0.019	-0.059	0.022
0.267	1.533	3.200	0.019	-0.059	0.021
0.246	1.532	3.170	0.019	-0.059	0.022
0.238	1.555	3.163	0.019	-0.058	0.022
0.237	1.534	3.180	0.020	-0.059	0.022
0.219	1.522	3.178	0.019	-0.058	0.022
0.229	1.552	3.150	0.019	-0.058	0.022
0.220	1.517	3.160	0.020	-0.059	0.022
0.225	1.524	3.168	0.019	-0.058	0.022
0.223	1.524	3.187	0.020	-0.058	0.021
0.219	1.523	3.171	0.019	-0.059	0.022
0.229	1.522	3.191	0.019	-0.058	0.021
0.249	1.540	3.182	0.020	-0.059	0.021
0.207	1.527	3.174	0.019	-0.059	0.021
0.215	1.521	3.143	0.019	-0.058	0.021
0.189	1.520	3.157	0.020	-0.059	0.021
0.209	1.537	3.163	0.019	-0.058	0.021
0.204	1.545	3.153	0.020	-0.058	0.021
0.178	1.521	3.153	0.020	-0.059	0.021
0.193	1.515	3.178	0.019	-0.058	0.021
0.181	1.505	3.201	0.020	-0.058	0.021
0.185	1.518	3.174	0.019	-0.059	0.021
0.191	1.515	3.167	0.019	-0.058	0.021
0.171	1.493	3.211	0.020	-0.058	0.021
0.163	1.522	3.208	0.019	-0.058	0.020
0.177	1.514	3.136	0.019	-0.057	0.020
0.154	1.502	3.188	0.019	-0.058	0.021
0.157	1.524	3.160	0.019	-0.058	0.020
0.164	1.503	3.177	0.019	-0.058	0.020
0.132	1.494	3.116	0.020	-0.059	0.021
0.147	1.501	3.167	0.019	-0.058	0.020
0.142	1.492	3.184	0.019	-0.058	0.020
0.118	1.511	3.191	0.019	-0.059	0.020
0.144	1.498	3.208	0.019	-0.058	0.020
0.136	1.488	3.211	0.020	-0.058	0.020
0.114	1.522	3.215	0.019	-0.058	0.020
0.129	1.502	3.188	0.019	-0.058	0.020
0.112	1.498	3.195	0.019	-0.058	0.020
0.114	1.516	3.180	0.019	-0.058	0.020
0.123	1.494	3.174	0.019	-0.058	0.020
0.083	1.493	3.161	0.019	-0.058	0.020
0.114	1.510	3.187	0.019	-0.058	0.020
0.113	1.489	3.201	0.019	-0.059	0.020
0.087	1.493	3.170	0.019	-0.059	0.020
0.115	1.511	3.190	0.019	-0.058	0.019
0.093	1.483	3.242	0.020	-0.058	0.019
0.085	1.523	3.197	0.019	-0.058	0.019
0.097	1.494	3.204	0.019	-0.058	0.019
0.062	1.493	3.170	0.019	-0.058	0.019
0.075	1.526	3.197	0.019	-0.058	0.019
0.082	1.488	3.167	0.019	-0.058	0.019
0.033	1.485	3.175	0.019	-0.058	0.019
0.072	1.501	3.207	0.020	-0.058	0.019
0.061	1.451	3.194	0.019	-0.059	0.019
0.056	1.496	3.180	0.019	-0.058	0.019
0.067	1.489	3.221	0.020	-0.058	0.019
0.044	1.477	3.218	0.019	-0.058	0.018
0.022	1.509	3.231	0.019	-0.058	0.018
0.054	1.493	3.217	0.020	-0.058	0.018
0.038	1.500	3.190	0.019	-0.058	0.018
0.041	1.509	3.190	0.020	-0.058	0.019
0.027	1.484	3.228	0.020	-0.058	0.018
-0.017	1.485	3.192	0.019	-0.058	0.019
0.036	1.483	3.211	0.020	-0.058	0.018
0.024	1.481	3.225	0.019	-0.059	0.018
0.015	1.484	3.235	0.019	-0.058	0.018
0.015	1.481	3.207	0.020	-0.058	0.018
0.004	1.477	3.235	0.019	-0.058	0.018
0.020	1.486	3.214	0.019	-0.057	0.018
0.005	1.482	3.207	0.019	-0.058	0.018
-0.010	1.505	3.159	0.019	-0.058	0.018
0.004	1.486	3.211	0.020	-0.058	0.018
-0.017	1.471	3.187	0.020	-0.058	0.018
-0.021	1.492	3.173	0.019	-0.058	0.018
-0.006	1.465	3.201	0.020	-0.058	0.018
-0.023	1.475	3.234	0.020	-0.058	0.017
-0.007	1.476	3.217	0.019	-0.058	0.017
-0.030	1.463	3.217	0.020	-0.058	0.017
-0.044	1.484	3.248	0.020	-0.058	0.017
-0.020	1.475	3.231	0.019	-0.057	0.017
-0.060	1.466	3.221	0.020	-0.058	0.017
-0.051	1.505	3.197	0.019	-0.057	0.017
-0.034	1.455	3.187	0.019	-0.058	0.017
-0.074	1.476	3.183	0.020	-0.058	0.017
-0.057	1.486	3.204	0.019	-0.058	0.017
-0.054	1.456	3.200	0.020	-0.058	0.017
-0.071	1.476	3.244	0.019	-0.059	0.017
-0.053	1.472	3.234	0.019	-0.058	0.017
-0.077	1.461	3.224	0.020	-0.058	0.017
-0.086	1.493	3.230	0.020	-0.058	0.016
-0.054	1.469	3.279	0.019	-0.057	0.016
-0.093	1.471	3.211	0.019	-0.058	0.017
-0.089	1.510	3.203	0.020	-0.057	0.017
-0.083	1.468	3.186	0.019	-0.057	0.016
-0.108	1.468	3.228	0.019	-0.057	0.016
-0.094	1.489	3.162	0.019	-0.058	0.016
-0.092	1.467	3.197	0.020	-0.058	0.016
-0.111	1.461	3.201	0.019	-0.058	0.016
-0.077	1.483	3.230	0.020	-0.058	0.016
-0.116	1.457	3.211	0.019	-0.057	0.016
-0.118	1.480	3.217	0.020	-0.057	0.016
-0.096	1.488	3.233	0.020	-0.057	0.016
-0.122	1.480	3.220	0.020	-0.057	0.016
-0.130	1.525	3.196	0.019	-0.057	0.016
-0.133	1.467	3.217	0.020	-0.058	0.016
-0.157	1.471	3.214	0.020	-0.057	0.016
-0.136	1.506	3.206	0.020	-0.057	0.016
-0.122	1.458	3.204	0.020	-0.058	0.016
-0.150	1.472	3.217	0.020	-0.057	0.016
-0.136	1.478	3.227	0.020	-0.057	0.016
-0.144	1.461	3.241	0.020	-0.058	0.016
-0.153	1.487	3.230	0.020	-0.057	0.016
-0.127	1.485	3.253	0.020	-0.057	0.015
-0.156	1.486	3.220	0.020	-0.057	0.015
-0.162	1.511	3.199	0.020	-0.057	0.015
-0.153	1.484	3.216	0.020	-0.057	0.015
-0.177	1.497	3.203	0.019	-0.057	0.016
-0.159	1.515	3.206	0.020	-0.057	0.016
-0.168	1.479	3.200	0.020	-0.058	0.016
-0.175	1.485	3.234	0.019	-0.057	0.016
-0.167	1.484	3.234	0.020	-0.057	0.016
-0.175	1.493	3.217	0.020	-0.058	0.015
-0.178	1.492	3.224	0.020	-0.057	0.015
-0.144	1.509	3.249	0.020	-0.057	0.015
-0.186	1.497	3.220	0.020	-0.057	0.015
-0.177	1.498	3.196	0.020	-0.057	0.015
-0.192	1.501	3.209	0.020	-0.057	0.015
-0.178	1.509	3.199	0.020	-0.057	0.015
-0.176	1.533	3.213	0.020	-0.057	0.016
-0.197	1.501	3.210	0.020	-0.058	0.015
-0.187	1.504	3.237	0.020	-0.057	0.015
-0.202	1.485	3.278	0.020	-0.057	0.015
-0.200	1.507	3.223	0.020	-0.058	0.015
-0.193	1.505	3.247	0.020	-0.057	0.015
-0.207	1.496	3.257	0.020	-0.057	0.015
-0.207	1.525	3.253	0.020	-0.057	0.015
-0.194	1.500	3.206	0.020	-0.056	0.015
-0.233	1.499	3.231	0.020	-0.056	0.015
-0.195	1.519	3.233	0.020	-0.057	0.015
-0.198	1.486	3.230	0.020	-0.057	0.015
-0.228	1.507	3.199	0.020	-0.057	0.015
-0.209	1.507	3.247	0.020	-0.057	0.015
-0.210	1.493	3.244	0.020	-0.057	0.015
-0.228	1.531	3.256	0.020	-0.057	0.014
-0.202	1.517	3.243	0.020	-0.057	0.015
-0.226	1.517	3.223	0.020	-0.057	0.015
-0.225	1.546	3.246	0.020	-0.057	0.015
-0.219	1.520	3.246	0.020	-0.057	0.015
-0.259	1.506	3.231	0.019	-0.057	0.015
-0.216	1.538	3.239	0.020	-0.057	0.015
-0.217	1.506	3.243	0.020	-0.057	0.015
-0.243	1.508	3.237	0.020	-0.057	0.015
-0.216	1.516	3.264	0.020	-0.057	0.015
-0.223	1.500	3.260	0.020	-0.057	0.014
-0.222	1.524	3.236	0.020	-0.057	0.014
-0.216	1.529	3.270	0.020	-0.057	0.014
-0.240	1.531	3.253	0.020	-0.057	0.015
-0.238	1.545	3.270	0.020	-0.057	0.014
-0.244	1.521	3.247	0.020	-0.057	0.014
-0.259	1.530	3.209	0.020	-0.057	0.015
-0.218	1.532	3.257	0.020	-0.057	0.015
-0.238	1.512	3.254	0.020	-0.057	0.015
-0.255	1.512	3.251	0.020	-0.057	0.015
-0.236	1.513	3.277	0.020	-0.057	0.015
-0.246	1.483	3.295	0.020	-0.057	0.014
-0.230	1.517	3.264	0.020	-0.057	0.014
-0.233	1.527	3.304	0.020	-0.057	0.014
-0.249	1.528	3.260	0.020	-0.057	0.014
-0.254	1.524	3.280	0.020	-0.056	0.014
-0.255	1.526	3.240	0.020	-0.057	0.014
-0.235	1.541	3.230	0.019	-0.057	0.015
-0.240	1.523	3.257	0.020	-0.057	0.014
-0.255	1.523	3.298	0.020	-0.058	0.014
-0.278	1.521	3.275	0.020	-0.057	0.015
-0.239	1.507	3.285	0.020	-0.057	0.015
-0.256	1.518	3.291	0.020	-0.058	0.014
-0.230	1.517	3.343	0.019	-0.057	0.014
-0.253	1.500	3.288	0.020	-0.057	0.014
-0.264	1.534	3.274	0.019	-0.057	0.014
-0.231	1.506	3.271	0.020	-0.056	0.014
-0.259	1.511	3.271	0.020	-0.057	0.014
-0.256	1.538	3.212	0.019	-0.057	0.014
-0.246	1.513	3.271	0.020	-0.057	0.014
-0.269	1.513	3.257	0.020	-0.057	0.014
-0.260	1.519	3.267	0.020	-0.057	0.014
-0.251	1.486	3.285	0.020	-0.057	0.014
-0.264	1.523	3.284	0.020	-0.057	0.014
-0.242	1.533	3.280	0.020	-0.057	0.014
-0.268	1.507	3.301	0.020	-0.057	0.014
-0.281	1.545	3.277	0.020	-0.057	0.014
-0.258	1.508	3.294	0.019	-0.057	0.014
-0.282	1.512	3.271	0.019	-0.057	0.014
-0.275	1.530	3.257	0.020	-0.057	0.014
-0.251	1.484	3.264	0.020	-0.057	0.014
-0.281	1.514	3.284	0.020	-0.057	0.014
-0.268	1.511	3.301	0.020	-0.057	0.014
-0.279	1.486	3.278	0.020	-0.057	0.014
-0.279	1.521	3.305	0.020	-0.057	0.014
-0.258	1.522	3.321	0.020	-0.057	0.013
-0.282	1.514	3.301	0.019	-0.057	0.013
-0.293	1.544	3.281	0.019	-0.056	0.013
-0.280	1.509	3.315	0.019	-0.057	0.013
-0.305	1.517	3.302	0.019	-0.057	0.014
-0.289	1.542	3.288	0.019	-0.057	0.014
-0.299	1.504	3.277	0.020	-0.057	0.014
-0.307	1.511	3.295	0.019	-0.057	0.014
-0.289	1.504	3.302	0.019	-0.057	0.014
-0.296	1.502	3.295	0.020	-0.057	0.014
-0.294	1.515	3.308	0.019	-0.057	0.014
-0.253	1.531	3.327	0.020	-0.057	0.013
-0.313	1.518	3.298	0.020	-0.057	0.013
-0.301	1.515	3.284	0.019	-0.056	0.013
-0.302	1.516	3.311	0.020	-0.057	0.013
-0.300	1.521	3.297	0.020	-0.057	0.013
-0.298	1.553	3.301	0.020	-0.056	0.014
-0.320	1.501	3.295	0.020	-0.057	0.013
-0.312	1.516	3.305	0.019	-0.057	0.014
-0.300	1.506	3.356	0.020	-0.057	0.013
-0.312	1.511	3.312	0.019	-0.057	0.013
-0.299	1.510	3.318	0.019	-0.057	0.013
-0.310	1.499	3.360	0.020	-0.057	0.013
-0.322	1.524	3.325	0.019	-0.057	0.013
-0.308	1.513	3.295	0.019	-0.056	0.013
-0.331	1.511	3.319	0.019	-0.057	0.013
-0.308	1.528	3.301	0.019	-0.057	0.013
-0.311	1.510	3.295	0.019	-0.057	0.013
-0.331	1.515	3.264	0.020	-0.057	0.014
-0.308	1.509	3.308	0.019	-0.057	0.013
-0.318	1.498	3.329	0.019	-0.057	0.013
-0.332	1.523	3.346	0.019	-0.057	0.013
-0.306	1.516	3.349	0.019	-0.057	0.013
-0.315	1.504	3.359	0.020	-0.057	0.013
-0.329	1.537	3.345	0.019	-0.057	0.013
-0.306	1.509	3.335	0.019	-0.056	0.013
-0.332	1.509	3.339	0.019	-0.057	0.013
-0.318	1.534	3.342	0.019	-0.057	0.013
-0.314	1.503	3.308	0.019	-0.057	0.013
-0.348	1.506	3.312	0.019	-0.057	0.013
-0.314	1.511	3.346	0.019	-0.057	0.013
-0.322	1.494	3.363	0.019	-0.057	0.013
-0.328	1.507	3.332	0.019	-0.057	0.013
-0.307	1.521	3.342	0.019	-0.057	0.013
-0.334	1.502	3.383	0.019	-0.057	0.013
-0.329	1.527	3.342	0.019	-0.057	0.013
-0.317	1.512	3.339	0.019	-0.057	0.013
-0.349	1.512	3.309	0.019	-0.057	0.013
-0.325	1.527	3.349	0.019	-0.057	0.013
-0.327	1.510	3.325	0.019	-0.057	0.013
-0.364	1.497	3.337	0.019	-0.057	0.013
-0.333	1.501	3.329	0.019	-0.057	0.013
-0.338	1.466	3.370	0.019	-0.057	0.012
-0.340	1.511	3.329	0.019	-0.057	0.013
-0.332	1.508	3.373	0.019	-0.057	0.013
-0.343	1.500	3.353	0.019	-0.057	0.013
-0.354	1.529	3.372	0.019	-0.057	0.012
-0.325	1.506	3.366	0.019	-0.057	0.012
-0.343	1.525	3.342	0.019	-0.057	0.012
-0.332	1.529	3.369	0.019	-0.057	0.013
-0.350	1.508	3.366	0.020	-0.057	0.012
-0.377	1.498	3.337	0.019	-0.057	0.013
-0.335	1.515	3.377	0.019	-0.057	0.013
-0.346	1.518	3.363	0.019	-0.058	0.013
-0.344	1.514	3.387	0.019	-0.057	0.013
-0.336	1.506	3.376	0.019	-0.057	0.012
-0.352	1.510	3.376	0.019	-0.057	0.012
-0.334	1.509	3.370	0.019	-0.057	0.012
-0.339	1.514	3.393	0.019	-0.057	0.012
-0.353	1.528	3.326	0.018	-0.057	0.012
-0.338	1.512	3.373	0.019	-0.057	0.013
-0.363	1.516	3.349	0.019	-0.057	0.012
-0.362	1.519	3.350	0.019	-0.057	0.013
-0.351	1.506	3.384	0.019	-0.057	0.013
-0.368	1.505	3.404	0.019	-0.058	0.012
-0.361	1.513	3.380	0.019	-0.057	0.012
-0.358	1.498	3.404	0.019	-0.057	0.012
-0.361	1.505	3.393	0.019	-0.057	0.012
-0.348	1.512	3.393	0.019	-0.057	0.012
-0.365	1.514	3.397	0.019	-0.057	0.012
-0.361	1.537	3.352	0.019	-0.057	0.012
-0.345	1.488	3.384	0.019	-0.057	0.012
-0.386	1.514	3.356	0.019	-0.057	0.012
-0.358	1.530	3.363	0.019	-0.057	0.012
-0.355	1.486	3.387	0.019	-0.057	0.012
-0.375	1.513	3.435	0.019	-0.058	0.012
-0.347	1.508	3.403	0.019	-0.057	0.012
-0.367	1.499	3.390	0.019	-0.057	0.012
-0.375	1.521	3.404	0.019	-0.057	0.012
-0.348	1.503	3.445	0.019	-0.057	0.012
-0.389	1.504	3.408	0.019	-0.057	0.012
-0.377	1.548	3.376	0.019	-0.057	0.012
-0.367	1.495	3.400	0.019	-0.057	0.012
-0.388	1.504	3.401	0.019	-0.057	0.012
-0.371	1.522	3.377	0.018	-0.057	0.012
-0.367	1.483	3.388	0.019	-0.057	0.012
-0.382	1.502	3.401	0.019	-0.057	0.012
-0.341	1.514	3.416	0.019	-0.057	0.011
-0.383	1.491	3.428	0.019	-0.057	0.012
-0.388	1.503	3.404	0.019	-0.056	0.012
-0.360	1.504	3.407	0.019	-0.057	0.012
-0.379	1.506	3.411	0.019	-0.057	0.012
-0.375	1.541	3.407	0.019	-0.056	0.012
-0.387	1.492	3.384	0.019	-0.057	0.012
-0.396	1.492	3.391	0.019	-0.057	0.012
-0.379	1.500	3.424	0.019	-0.057	0.012
-0.375	1.484	3.425	0.019	-0.058	0.012
-0.386	1.497	3.408	0.019	-0.057	0.012
-0.388	1.478	3.459	0.019	-0.057	0.012
-0.396	1.485	3.432	0.019	-0.057	0.012
-0.382	1.492	3.398	0.018	-0.056	0.012
-0.378	1.490	3.442	0.019	-0.057	0.012
-0.390	1.508	3.404	0.018	-0.057	0.012
-0.393	1.498	3.418	0.019	-0.057	0.012
-0.411	1.483	3.363	0.019	-0.057	0.012
-0.401	1.492	3.426	0.018	-0.057	0.012
-0.385	1.494	3.435	0.019	-0.057	0.012
-0.414	1.484	3.439	0.019	-0.058	0.012
-0.397	1.494	3.439	0.018	-0.057	0.012
-0.400	1.472	3.476	0.019	-0.057	0.011
-0.416	1.497	3.446	0.019	-0.057	0.012
-0.386	1.490	3.452	0.018	-0.056	0.011
-0.385	1.496	3.455	0.019	-0.057	0.011
-0.411	1.500	3.425	0.019	-0.057	0.011
-0.384	1.480	3.411	0.018	-0.057	0.011
-0.424	1.484	3.422	0.019	-0.057	0.012
-0.394	1.491	3.449	0.018	-0.057	0.012
-0.400	1.480	3.445	0.019	-0.057	0.011
-0.417	1.481	3.436	0.018	-0.057	0.012
-0.387	1.485	3.445	0.018	-0.057	0.011
-0.408	1.470	3.514	0.019	-0.057	0.011
-0.427	1.506	3.459	0.018	-0.057	0.011
-0.393	1.484	3.459	0.018	-0.057	0.011
-0.422	1.482	3.439	0.018	-0.058	0.012
-0.412	1.499	3.459	0.018	-0.057	0.011
-0.398	1.473	3.425	0.018	-0.057	0.011
-0.441	1.474	3.447	0.018	-0.057	0.012
-0.403	1.482	3.483	0.018	-0.057	0.011
-0.418	1.434	3.463	0.018	-0.057	0.011
-0.424	1.469	3.460	0.018	-0.057	0.011
-0.405	1.473	3.469	0.018	-0.057	0.011
-0.422	1.467	3.467	0.018	-0.057	0.011
-0.446	1.502	3.500	0.018	-0.057	0.011
-0.419	1.483	3.466	0.018	-0.057	0.011
-0.425	1.481	3.446	0.018	-0.057	0.011
-0.411	1.494	3.466	0.018	-0.057	0.011
-0.426	1.483	3.470	0.018	-0.058	0.011
-0.454	1.468	3.444	0.018	-0.057	0.012
-0.412	1.471	3.473	0.018	-0.057	0.011
-0.434	1.481	3.483	0.018	-0.057	0.011
-0.425	1.478	3.477	0.018	-0.057	0.011
-0.414	1.469	3.490	0.018	-0.057	0.011
-0.425	1.475	3.490	0.018	-0.057	0.011
-0.416	1.467	3.494	0.018	-0.057	0.011
-0.425	1.478	3.483	0.018	-0.057	0.011
-0.439	1.491	3.453	0.017	-0.057	0.011
-0.426	1.478	3.463	0.018	-0.057	0.011
-0.438	1.474	3.459	0.018	-0.057	0.011
-0.442	1.481	3.446	0.018	-0.057	0.011
-0.431	1.457	3.484	0.018	-0.057	0.011
-0.448	1.472	3.494	0.018	-0.058	0.011
-0.434	1.475	3.487	0.018	-0.057	0.011
-0.431	1.460	3.524	0.018	-0.057	0.011
-0.451	1.467	3.487	0.018	-0.057	0.011
-0.432	1.470	3.517	0.018	-0.057	0.010
-0.441	1.468	3.497	0.018	-0.057	0.011
-0.452	1.493	3.470	0.018	-0.057	0.011
-0.436	1.452	3.480	0.018	-0.057	0.011
-0.468	1.475	3.453	0.018	-0.057	0.011
-0.446	1.491	3.463	0.017	-0.057	0.011
-0.446	1.450	3.467	0.018	-0.057	0.011
-0.469	1.466	3.535	0.018	-0.058	0.010
-0.443	1.485	3.517	0.018	-0.057	0.010
-0.468	1.468	3.528	0.018	-0.057	0.010
-0.480	1.499	3.521	0.018	-0.057	0.010
-0.442	1.481	3.558	0.017	-0.057	0.010
-0.481	1.469	3.511	0.018	-0.057	0.010
-0.476	1.515	3.501	0.018	-0.057	0.011
-0.460	1.475	3.511	0.018	-0.057	0.010
-0.482	1.470	3.529	0.017	-0.057	0.010
-0.470	1.490	3.474	0.017	-0.057	0.010
-0.457	1.468	3.484	0.018	-0.057	0.011
-0.485	1.479	3.504	0.017	-0.057	0.010
-0.438	1.490	3.523	0.018	-0.057	0.010
-0.475	1.471	3.501	0.018	-0.057	0.010
-0.483	1.481	3.538	0.017	-0.057	0.010
-0.465	1.486	3.527	0.018	-0.057	0.010
-0.490	1.478	3.535	0.017	-0.057	0.010
-0.490	1.525	3.504	0.018	-0.056	0.011
-0.490	1.479	3.528	0.018	-0.057	0.010
-0.506	1.474	3.526	0.017	-0.057	0.010
-0.488	1.477	3.518	0.018	-0.057	0.010
-0.474	1.449	3.511	0.017	-0.058	0.010
-0.492	1.475	3.525	0.017	-0.057	0.010
-0.493	1.465	3.569	0.018	-0.057	0.010
-0.504	1.449	3.539	0.017	-0.057	0.010
-0.492	1.473	3.521	0.017	-0.057	0.010
-0.473	1.473	3.565	0.018	-0.057	0.010
-0.506	1.473	3.539	0.017	-0.057	0.010
-0.497	1.488	3.514	0.017	-0.056	0.010
-0.507	1.464	3.508	0.018	-0.058	0.010
-0.500	1.474	3.539	0.017	-0.057	0.010
-0.492	1.481	3.535	0.017	-0.057	0.010
-0.508	1.465	3.539	0.017	-0.058	0.010
-0.482	1.473	3.556	0.017	-0.057	0.010
-0.494	1.459	3.593	0.018	-0.057	0.010
-0.508	1.481	3.552	0.017	-0.058	0.010
-0.486	1.469	3.566	0.017	-0.057	0.010
-0.486	1.477	3.572	0.017	-0.057	0.010
-0.502	1.487	3.532	0.017	-0.057	0.010
-0.479	1.464	3.525	0.017	-0.057	0.010
-0.527	1.468	3.536	0.018	-0.057	0.010
-0.491	1.481	3.545	0.017	-0.057	0.010
-0.493	1.470	3.559	0.017	-0.057	0.010
-0.517	1.473	3.546	0.018	-0.058	0.010
-0.486	1.477	3.552	0.017	-0.057	0.010
-0.503	1.450	3.596	0.018	-0.057	0.010
-0.508	1.477	3.569	0.017	-0.057	0.010
-0.499	1.478	3.583	0.017	-0.057	0.010
-0.513	1.462	3.573	0.017	-0.057	0.010
-0.499	1.489	3.579	0.017	-0.057	0.010
-0.483	1.466	3.532	0.017	-0.057	0.010
-0.529	1.467	3.550	0.017	-0.057	0.010
-0.504	1.491	3.545	0.017	-0.057	0.010
-0.493	1.446	3.576	0.017	-0.057	0.010
-0.523	1.472	3.525	0.017	-0.058	0.010
-0.495	1.479	3.552	0.017	-0.057	0.010
-0.502	1.457	3.586	0.017	-0.058	0.010
-0.527	1.482	3.590	0.017	-0.057	0.010
-0.494	1.470	3.586	0.017	-0.057	0.010
-0.511	1.470	3.566	0.017	-0.057	0.010
-0.514	1.509	3.575	0.017	-0.057	0.010
-0.508	1.474	3.576	0.017	-0.057	0.010
-0.553	1.448	3.551	0.017	-0.057	0.010
-0.503	1.475	3.580	0.017	-0.057	0.010
-0.511	1.462	3.587	0.017	-0.058	0.010
-0.525	1.465	3.570	0.017	-0.057	0.010
-0.498	1.461	3.586	0.017	-0.057	0.010
-0.510	1.444	3.600	0.017	-0.058	0.010
-0.496	1.473	3.600	0.017	-0.057	0.010
-0.493	1.467	3.589	0.017	-0.057	0.009
-0.501	1.479	3.559	0.017	-0.058	0.010
-0.507	1.496	3.582	0.017	-0.057	0.010
-0.511	1.480	3.569	0.017	-0.058	0.010
-0.524	1.474	3.557	0.017	-0.057	0.010
-0.499	1.468	3.569	0.017	-0.057	0.010
-0.506	1.471	3.580	0.017	-0.058	0.010
-0.522	1.480	3.559	0.017	-0.057	0.010
-0.506	1.459	3.593	0.018	-0.057	0.010
-0.517	1.435	3.594	0.017	-0.058	0.010
-0.498	1.465	3.600	0.017	-0.057	0.010
-0.503	1.455	3.579	0.017	-0.058	0.010
-0.513	1.465	3.570	0.017	-0.057	0.010
-0.508	1.458	3.579	0.017	-0.057	0.009
-0.523	1.458	3.583	0.018	-0.058	0.009
-0.505	1.461	3.515	0.017	-0.058	0.010
-0.487	1.445	3.549	0.017	-0.058	0.010
-0.517	1.457	3.583	0.017	-0.058	0.010
-0.511	1.451	3.560	0.017	-0.057	0.010
-0.496	1.441	3.569	0.017	-0.057	0.010
-0.505	1.467	3.583	0.017	-0.058	0.010
-0.482	1.461	3.627	0.017	-0.057	0.009
-0.500	1.454	3.576	0.017	-0.057	0.010
-0.497	1.485	3.555	0.017	-0.057	0.010
-0.480	1.445	3.569	0.017	-0.057	0.009
-0.516	1.451	3.563	0.017	-0.057	0.010
-0.496	1.466	3.511	0.017	-0.057	0.010
-0.483	1.439	3.542	0.017	-0.058	0.010
-0.514	1.443	3.539	0.017	-0.057	0.010
-0.478	1.454	3.575	0.018	-0.058	0.009
-0.513	1.435	3.542	0.017	-0.058	0.010
-0.514	1.462	3.570	0.017	-0.057	0.010
-0.476	1.462	3.562	0.017	-0.058	0.009
-0.507	1.455	3.583	0.017	-0.057	0.010
-0.489	1.485	3.521	0.017	-0.057	0.010
-0.491	1.424	3.518	0.018	-0.058	0.010
-0.502	1.401	3.543	0.017	-0.057	0.010
-0.480	1.415	3.528	0.018	-0.057	0.010
-0.459	1.364	3.529	0.018	-0.058	0.010
-0.470	1.394	3.511	0.018	-0.058	0.010
-0.457	1.374	3.559	0.018	-0.057	0.009
-0.472	1.371	3.508	0.018	-0.058	0.009
-0.453	1.385	3.490	0.018	-0.057	0.009
-0.447	1.388	3.530	0.018	-0.057	0.009
-0.458	1.406	3.479	0.018	-0.057	0.009
-0.453	1.419	3.482	0.018	-0.057	0.009
-0.457	1.391	3.459	0.019	-0.058	0.010
-0.459	1.413	3.483	0.018	-0.057	0.010
-0.435	1.433	3.493	0.019	-0.057	0.010
-0.452	1.419	3.476	0.019	-0.058	0.010
-0.450	1.421	3.496	0.018	-0.057	0.010
-0.443	1.417	3.530	0.019	-0.057	0.010
-0.456	1.448	3.499	0.019	-0.057	0.010
-0.451	1.431	3.500	0.018	-0.057	0.010
-0.423	1.455	3.495	0.019	-0.057	0.009
-0.465	1.459	3.510	0.019	-0.057	0.010
-0.451	1.450	3.458	0.019	-0.056	0.010
-0.486	1.440	3.476	0.019	-0.057	0.010
-0.472	1.471	3.492	0.019	-0.057	0.010
-0.477	1.476	3.465	0.019	-0.057	0.010
-0.504	1.465	3.479	0.020	-0.057	0.010
-0.479	1.468	3.479	0.019	-0.057	0.010
-0.489	1.453	3.547	0.020	-0.057	0.010
-0.506	1.474	3.500	0.019	-0.057	0.010
-0.482	1.481	3.509	0.019	-0.057	0.010
-0.501	1.468	3.530	0.019	-0.057	0.010
-0.511	1.498	3.516	0.019	-0.057	0.010
-0.492	1.471	3.451	0.019	-0.056	0.010
-0.521	1.461	3.490	0.019	-0.057	0.010
-0.491	1.497	3.498	0.019	-0.057	0.010
-0.486	1.456	3.489	0.019	-0.057	0.010
-0.517	1.473	3.458	0.020	-0.057	0.010
-0.486	1.478	3.512	0.020	-0.057	0.010
-0.488	1.452	3.519	0.020	-0.057	0.010
-0.511	1.488	3.522	0.020	-0.057	0.009
-0.463	1.474	3.522	0.020	-0.057	0.010
-0.484	1.484	3.512	0.020	-0.057	0.010
-0.480	1.516	3.501	0.020	-0.057	0.010
-0.481	1.492	3.511	0.020	-0.057	0.010
-0.518	1.480	3.476	0.020	-0.057	0.010
-0.466	1.493	3.498	0.020	-0.057	0.010
-0.469	1.490	3.498	0.020	-0.057	0.010
-0.488	1.495	3.485	0.020	-0.057	0.010
-0.454	1.500	3.497	0.020	-0.057	0.010
-0.470	1.490	3.498	0.020	-0.057	0.010
-0.449	1.508	3.497	0.020	-0.057	0.010
-0.439	1.514	3.496	0.020	-0.057	0.010
-0.456	1.521	3.494	0.020	-0.058	0.010
-0.442	1.530	3.510	0.020	-0.057	0.010
-0.462	1.516	3.456	0.021	-0.058	0.010
-0.452	1.517	3.454	0.020	-0.057	0.011
-0.435	1.514	3.466	0.021	-0.057	0.010
-0.453	1.507	3.494	0.021	-0.058	0.010
-0.435	1.516	3.470	0.020	-0.057	0.010
-0.434	1.496	3.490	0.021	-0.057	0.010
-0.444	1.490	3.487	0.020	-0.058	0.010
-0.404	1.519	3.493	0.020	-0.057	0.010
-0.430	1.502	3.480	0.021	-0.057	0.010
-0.428	1.536	3.445	0.021	-0.058	0.010
-0.414	1.505	3.473	0.021	-0.057	0.010
-0.445	1.502	3.452	0.021	-0.058	0.010
-0.419	1.510	3.428	0.021	-0.057	0.011
-0.414	1.475	3.456	0.021	-0.057	0.010
-0.446	1.494	3.500	0.021	-0.058	0.010
-0.425	1.492	3.459	0.021	-0.057	0.010
-0.426	1.473	3.466	0.021	-0.057	0.010
-0.442	1.500	3.452	0.021	-0.057	0.010
-0.398	1.488	3.494	0.021	-0.057	0.010
-0.430	1.478	3.460	0.021	-0.057	0.011
-0.420	1.520	3.438	0.021	-0.057	0.011
-0.403	1.482	3.412	0.021	-0.057	0.011
-0.435	1.492	3.443	0.021	-0.057	0.011
-0.411	1.509	3.388	0.021	-0.057	0.011
-0.401	1.480	3.415	0.021	-0.058	0.011
-0.416	1.487	3.415	0.021	-0.057	0.011
-0.383	1.502	3.438	0.021	-0.057	0.010
-0.417	1.483	3.422	0.021	-0.058	0.011
-0.430	1.503	3.421	0.021	-0.057	0.010
-0.394	1.507	3.441	0.021	-0.057	0.010
-0.436	1.504	3.442	0.021	-0.057	0.011
-0.429	1.551	3.421	0.021	-0.057	0.011
-0.437	1.506	3.418	0.021	-0.057	0.011
-0.462	1.493	3.419	0.021	-0.057	0.011
-0.447	1.524	3.411	0.022	-0.057	0.010
-0.419	1.485	3.404	0.021	-0.058	0.011
-0.447	1.510	3.415	0.021	-0.057	0.011
-0.439	1.514	3.462	0.022	-0.057	0.010
-0.451	1.509	3.435	0.021	-0.057	0.010
-0.429	1.532	3.438	0.021	-0.057	0.010
-0.423	1.535	3.444	0.022	-0.057	0.010
-0.450	1.527	3.428	0.021	-0.057	0.010
-0.448	1.542	3.414	0.022	-0.056	0.010
-0.471	1.533	3.431	0.022	-0.057	0.010
-0.476	1.530	3.415	0.021	-0.057	0.010
-0.460	1.551	3.414	0.022	-0.057	0.010
-0.476	1.534	3.421	0.022	-0.058	0.011
-0.472	1.530	3.431	0.021	-0.057	0.010
-0.475	1.525	3.462	0.022	-0.057	0.010
-0.484	1.541	3.434	0.022	-0.057	0.010
-0.464	1.537	3.451	0.021	-0.057	0.010
-0.453	1.555	3.447	0.022	-0.057	0.010
-0.489	1.562	3.444	0.022	-0.057	0.010
-0.475	1.549	3.410	0.022	-0.056	0.010
-0.504	1.556	3.445	0.022	-0.057	0.010
-0.486	1.577	3.430	0.022	-0.057	0.010
-0.477	1.569	3.423	0.022	-0.056	0.010
-0.507	1.550	3.417	0.022	-0.057	0.010
-0.487	1.553	3.451	0.022	-0.057	0.010
-0.501	1.544	3.488	0.023	-0.057	0.010
-0.507	1.559	3.458	0.022	-0.057	0.010
-0.494	1.569	3.461	0.022	-0.057	0.010
-0.506	1.543	3.462	0.022	-0.057	0.010
-0.508	1.577	3.444	0.022	-0.057	0.010
-0.497	1.556	3.389	0.022	-0.056	0.010
-0.541	1.549	3.445	0.022	-0.057	0.010
-0.500	1.566	3.441	0.022	-0.057	0.010
-0.514	1.535	3.437	0.022	-0.057	0.010
-0.543	1.545	3.403	0.022	-0.057	0.010
-0.522	1.547	3.451	0.022	-0.057	0.010
-0.515	1.526	3.461	0.022	-0.057	0.009
-0.539	1.560	3.454	0.022	-0.057	0.009
-0.502	1.553	3.444	0.022	-0.057	0.009
-0.521	1.544	3.437	0.022	-0.057	0.009
-0.536	1.576	3.454	0.022	-0.056	0.009
-0.529	1.546	3.434	0.022	-0.057	0.009
-0.574	1.539	3.418	0.022	-0.057	0.010
-0.521	1.545	3.437	0.022	-0.056	0.009
-0.530	1.544	3.434	0.022	-0.057	0.009
-0.564	1.540	3.428	0.022	-0.056	0.009
-0.532	1.552	3.429	0.022	-0.057	0.009
-0.544	1.519	3.444	0.022	-0.057	0.009
-0.535	1.539	3.447	0.022	-0.056	0.009
-0.532	1.547	3.446	0.022	-0.057	0.009
-0.558	1.540	3.440	0.022	-0.057	0.009
-0.547	1.557	3.454	0.022	-0.056	0.009
-0.564	1.540	3.423	0.022	-0.057	0.009
-0.574	1.541	3.390	0.021	-0.056	0.009
-0.554	1.543	3.440	0.022	-0.056	0.009
-0.567	1.539	3.427	0.022	-0.057	0.009
-0.588	1.532	3.407	0.022	-0.056	0.009
-0.564	1.515	3.444	0.022	-0.056	0.009
-0.579	1.498	3.458	0.022	-0.057	0.008
-0.564	1.525	3.461	0.022	-0.056	0.008
-0.573	1.530	3.433	0.022	-0.056	0.008
-0.583	1.543	3.416	0.022	-0.057	0.008
-0.577	1.518	3.447	0.021	-0.056	0.008
-0.589	1.535	3.416	0.022	-0.057	0.008
-0.582	1.540	3.382	0.021	-0.056	0.008
-0.576	1.512	3.417	0.022	-0.056	0.008
-0.598	1.527	3.464	0.022	-0.057	0.008
-0.601	1.524	3.423	0.022	-0.056	0.008
-0.587	1.509	3.444	0.022	-0.057	0.008
-0.616	1.537	3.437	0.022	-0.057	0.008
-0.575	1.518	3.495	0.021	-0.056	0.008
-0.612	1.512	3.447	0.022	-0.056	0.008
-0.611	1.552	3.416	0.022	-0.056	0.008
-0.587	1.508	3.430	0.021	-0.056	0.007
-0.621	1.511	3.448	0.021	-0.056	0.008
-0.615	1.542	3.396	0.021	-0.056	0.008
-0.598	1.499	3.441	0.022	-0.057	0.008
-0.636	1.511	3.420	0.022	-0.056	0.008
-0.616	1.536	3.419	0.022	-0.056	0.007
-0.617	1.497	3.451	0.021	-0.057	0.008
-0.639	1.527	3.451	0.021	-0.057	0.007
-0.607	1.531	3.470	0.022	-0.056	0.007
-0.640	1.509	3.454	0.022	-0.056	0.007
-0.643	1.551	3.440	0.021	-0.056	0.008
-0.625	1.509	3.444	0.021	-0.056	0.007
-0.653	1.511	3.455	0.021	-0.056	0.007
-0.645	1.539	3.427	0.021	-0.056	0.007
-0.621	1.490	3.455	0.021	-0.057	0.007
-0.657	1.495	3.441	0.021	-0.056	0.007
-0.644	1.507	3.475	0.021	-0.056	0.007
-0.653	1.477	3.462	0.021	-0.057	0.007
-0.659	1.510	3.512	0.021	-0.057	0.007
-0.633	1.507	3.494	0.021	-0.056	0.007
-0.664	1.508	3.478	0.021	-0.056	0.007
-0.666	1.533	3.444	0.022	-0.056	0.007
-0.659	1.492	3.458	0.021	-0.056	0.007
-0.687	1.490	3.469	0.021	-0.056	0.007
-0.657	1.529	3.464	0.021	-0.056	0.007
-0.676	1.491	3.458	0.022	-0.057	0.007
-0.674	1.490	3.476	0.021	-0.056	0.007
-0.670	1.477	3.499	0.022	-0.056	0.007
-0.683	1.477	3.492	0.021	-0.056	0.007
-0.664	1.484	3.475	0.021	-0.056	0.006
-0.653	1.482	3.487	0.021	-0.057	0.006
-0.683	1.478	3.479	0.021	-0.056	0.006
-0.676	1.459	3.451	0.021	-0.056	0.006
-0.699	1.448	3.458	0.021	-0.056	0.006
-0.675	1.448	3.465	0.021	-0.056	0.006
-0.677	1.449	3.468	0.021	-0.056	0.006
-0.703	1.418	3.442	0.021	-0.057	0.006
-0.692	1.411	3.486	0.021	-0.056	0.006
-0.692	1.375	3.541	0.021	-0.056	0.005
-0.692	1.382	3.490	0.021	-0.056	0.005
-0.678	1.377	3.510	0.021	-0.056	0.005
-0.708	1.346	3.480	0.021	-0.056	0.005
-0.705	1.366	3.469	0.021	-0.056	0.005
-0.689	1.338	3.432	0.020	-0.055	0.005
-0.725	1.311	3.448	0.020	-0.056	0.005
-0.686	1.327	3.453	0.020	-0.056	0.005
-0.699	1.287	3.457	0.020	-0.056	0.005
-0.721	1.293	3.399	0.020	-0.056	0.005
-0.686	1.300	3.446	0.020	-0.056	0.005
-0.707	1.266	3.440	0.020	-0.056	0.004
-0.718	1.300	3.446	0.020	-0.055	0.004
-0.686	1.279	3.436	0.020	-0.055	0.004
-0.705	1.279	3.423	0.020	-0.056	0.005
-0.706	1.291	3.409	0.020	-0.055	0.005
-0.701	1.251	3.403	0.020	-0.055	0.004
-0.753	1.235	3.374	0.019	-0.055	0.005
-0.704	1.246	3.400	0.020	-0.055	0.005
-0.715	1.242	3.417	0.020	-0.056	0.005
-0.732	1.231	3.391	0.020	-0.054	0.005
-0.714	1.219	3.410	0.020	-0.055	0.004
-0.737	1.208	3.390	0.020	-0.055	0.004
-0.723	1.225	3.394	0.019	-0.054	0.004
-0.722	1.225	3.383	0.020	-0.055	0.004
-0.745	1.216	3.353	0.019	-0.055	0.004
-0.731	1.221	3.370	0.019	-0.054	0.004
-0.754	1.200	3.360	0.020	-0.055	0.004
-0.763	1.209	3.350	0.019	-0.054	0.004
-0.730	1.194	3.360	0.020	-0.054	0.004
-0.749	1.188	3.356	0.020	-0.055	0.004
-0.765	1.182	3.350	0.019	-0.054	0.004
-0.757	1.172	3.384	0.020	-0.054	0.004
-0.773	1.166	3.357	0.020	-0.054	0.003
-0.750	1.180	3.360	0.019	-0.054	0.003
-0.773	1.164	3.347	0.019	-0.054	0.003
-0.764	1.183	3.302	0.019	-0.054	0.004
-0.762	1.157	3.326	0.020	-0.054	0.003
-0.774	1.158	3.292	0.020	-0.054	0.003
-0.771	1.168	3.281	0.019	-0.054	0.003
-0.758	1.144	3.278	0.020	-0.054	0.004
-0.777	1.149	3.336	0.020	-0.055	0.003
-0.777	1.140	3.292	0.020	-0.054	0.003
-0.772	1.126	3.285	0.020	-0.054	0.003
-0.787	1.144	3.302	0.020	-0.054	0.003
-0.753	1.139	3.357	0.020	-0.053	0.003
-0.777	1.122	3.281	0.020	-0.054	0.003
-0.787	1.147	3.254	0.020	-0.053	0.003
-0.754	1.115	3.250	0.020	-0.053	0.003
-0.793	1.120	3.234	0.020	-0.053	0.003
-0.775	1.134	3.182	0.020	-0.053	0.003
-0.761	1.103	3.220	0.020	-0.053	0.003
-0.776	1.111	3.216	0.020	-0.053	0.003
-0.757	1.126	3.232	0.020	-0.053	0.003
-0.773	1.082	3.193	0.020	-0.053	0.003
-0.786	1.108	3.212	0.021	-0.053	0.003
-0.761	1.105	3.225	0.021	-0.053	0.002
-0.776	1.101	3.216	0.021	-0.053	0.003
-0.785	1.134	3.181	0.021	-0.053	0.003
-0.776	1.090	3.171	0.021	-0.053	0.002
-0.807	1.095	3.169	0.021	-0.052	0.003
-0.781	1.107	3.168	0.021	-0.052	0.003
-0.756	1.058	3.162	0.021	-0.053	0.003
-0.794	1.084	3.155	0.021	-0.053	0.003
-0.790	1.078	3.175	0.021	-0.053	0.002
-0.797	1.062	3.154	0.021	-0.053	0.002
-0.782	1.082	3.161	0.021	-0.052	0.002
-0.767	1.073	3.157	0.021	-0.052	0.002
-0.794	1.084	3.151	0.021	-0.052	0.002
-0.795	1.094	3.106	0.021	-0.052	0.002
-0.800	1.066	3.116	0.021	-0.052	0.002
-0.798	1.069	3.120	0.021	-0.052	0.002
-0.793	1.071	3.123	0.021	-0.052	0.002
-0.806	1.058	3.120	0.022	-0.053	0.002
-0.797	1.064	3.137	0.021	-0.052	0.002
-0.796	1.050	3.130	0.022	-0.052	0.002
-0.810	1.066	3.099	0.022	-0.052	0.002
-0.785	1.046	3.103	0.021	-0.052	0.002
-0.766	1.062	3.111	0.022	-0.052	0.001
-0.814	1.059	3.085	0.021	-0.052	0.002
-0.800	1.049	3.065	0.022	-0.051	0.002
-0.820	1.046	3.061	0.022	-0.052	0.002
-0.808	1.057	3.058	0.022	-0.052	0.002
-0.802	1.060	3.065	0.022	-0.051	0.002
-0.823	1.039	3.027	0.022	-0.052	0.002
-0.803	1.053	3.054	0.022	-0.051	0.002
-0.807	1.020	3.113	0.022	-0.051	0.002
-0.813	1.044	3.068	0.022	-0.051	0.002
-0.800	1.030	3.054	0.022	-0.051	0.002
-0.821	1.027	3.065	0.022	-0.051	0.002
-0.820	1.056	3.064	0.022	-0.051	0.001
-0.803	1.033	3.000	0.022	-0.050	0.001
-0.842	1.023	3.008	0.022	-0.051	0.002
-0.813	1.037	3.024	0.022	-0.051	0.002
-0.811	1.008	3.010	0.022	-0.051	0.001
-0.831	1.023	2.972	0.023	-0.051	0.002
-0.807	1.020	3.040	0.022	-0.051	0.001
-0.824	0.988	3.007	0.022	-0.051	0.001
-0.836	1.031	3.040	0.022	-0.051	0.001
-0.809	1.007	3.024	0.022	-0.050	0.001
-0.823	1.001	3.013	0.022	-0.051	0.001
-0.828	1.042	3.016	0.023	-0.050	0.001
-0.821	1.004	2.962	0.022	-0.050	0.001
-0.870	0.989	2.971	0.022	-0.050	0.002
-0.823	1.010	2.976	0.023	-0.050	0.001
-0.829	0.996	2.959	0.023	-0.050	0.001
-0.851	0.979	2.956	0.023	-0.050	0.001
-0.822	0.982	2.962	0.023	-0.050	0.001
-0.825	0.961	2.969	0.023	-0.050	0.001
-0.832	0.981	2.951	0.023	-0.050	0.001
-0.806	0.985	2.940	0.023	-0.050	0.001
-0.839	0.980	2.924	0.023	-0.050	0.001
-0.832	0.992	2.931	0.023	-0.049	0.001
-0.842	0.975	2.890	0.023	-0.050	0.001
-0.855	0.968	2.877	0.023	-0.049	0.001
-0.827	0.964	2.917	0.023	-0.049	0.001
-0.835	0.955	2.893	0.023	-0.050	0.001
-0.849	0.960	2.870	0.023	-0.049	0.001
-0.828	0.942	2.896	0.024	-0.049	0.001
-0.838	0.921	2.911	0.023	-0.049	0.000
-0.825	0.955	2.893	0.023	-0.049	0.000
-0.830	0.942	2.862	0.024	-0.049	0.000
-0.833	0.966	2.842	0.023	-0.049	0.001
-0.829	0.943	2.856	0.023	-0.049	0.000
-0.843	0.935	2.839	0.024	-0.049	0.001
-0.827	0.961	2.791	0.023	-0.049	0.001
-0.813	0.930	2.794	0.024	-0.049	0.001
-0.847	0.928	2.849	0.024	-0.050	0.001
-0.841	0.924	2.819	0.024	-0.048	0.001
-0.822	0.908	2.811	0.024	-0.049	0.001
-0.842	0.942	2.814	0.024	-0.049	0.001
-0.809	0.921	2.852	0.024	-0.048	0.000
-0.828	0.905	2.787	0.024	-0.049	0.001
-0.851	0.944	2.756	0.024	-0.048	0.001
-0.806	0.901	2.749	0.024	-0.048	0.000
-0.842	0.904	2.757	0.024	-0.048	0.001
-0.825	0.925	2.688	0.024	-0.048	0.001
-0.807	0.893	2.709	0.025	-0.048	0.001
-0.842	0.900	2.708	0.024	-0.048	0.000
-0.820	0.904	2.719	0.024	-0.048	0.001
-0.827	0.874	2.712	0.025	-0.048	0.001
-0.836	0.896	2.749	0.025	-0.048	0.000
-0.807	0.892	2.725	0.025	-0.048	0.000
-0.827	0.876	2.715	0.025	-0.048	0.000
-0.831	0.902	2.691	0.025	-0.048	0.001
-0.816	0.863	2.715	0.025	-0.047	0.000
-0.839	0.876	2.688	0.025	-0.047	0.001
-0.826	0.904	2.660	0.025	-0.047	0.001
-0.800	0.845	2.637	0.025	-0.048	0.001
-0.836	0.872	2.644	0.025	-0.048	0.001
-0.819	0.864	2.664	0.025	-0.047	0.000
-0.818	0.829	2.641	0.025	-0.048	0.001
-0.830	0.861	2.678	0.025	-0.048	0.000
-0.794	0.856	2.646	0.026	-0.047	0.000
-0.824	0.841	2.623	0.025	-0.047	0.000
-0.837	0.868	2.626	0.025	-0.047	0.000
-0.802	0.839	2.633	0.025	-0.047	0.000
-0.842	0.833	2.600	0.025	-0.047	0.001
-0.802	0.866	2.579	0.025	-0.047	0.001
-0.808	0.822	2.575	0.026	-0.047	0.001
-0.828	0.815	2.569	0.025	-0.047	0.001
-0.812	0.819	2.572	0.025	-0.047	0.000
-0.817	0.810	2.569	0.025	-0.047	0.001
-0.815	0.808	2.566	0.025	-0.046	0.001
-0.775	0.832	2.587	0.026	-0.047	-0.000
-0.818	0.802	2.558	0.026	-0.047	0.000
-0.825	0.813	2.500	0.026	-0.046	0.000
-0.805	0.808	2.537	0.026	-0.047	0.000
-0.820	0.805	2.514	0.026	-0.046	0.000
-0.808	0.835	2.493	0.026	-0.046	0.001
-0.824	0.775	2.483	0.026	-0.047	0.001
-0.831	0.785	2.501	0.026	-0.046	0.001
-0.809	0.783	2.520	0.027	-0.046	0.000
-0.806	0.757	2.484	0.026	-0.047	0.001
-0.825	0.766	2.473	0.026	-0.046	0.000
-0.815	0.746	2.504	0.026	-0.046	0.000
-0.823	0.761	2.473	0.026	-0.046	-0.000
-0.798	0.751	2.418	0.026	-0.045	0.000
-0.805	0.747	2.466	0.026	-0.046	-0.000
-0.814	0.753	2.422	0.026	-0.046	0.000
-0.806	0.744	2.415	0.026	-0.045	0.000
-0.836	0.731	2.384	0.027	-0.046	0.000
-0.817	0.736	2.405	0.026	-0.046	0.000
-0.806	0.726	2.401	0.027	-0.045	0.000
-0.822	0.721	2.398	0.027	-0.046	0.000
-0.798	0.712	2.404	0.027	-0.045	-0.000
-0.798	0.691	2.422	0.027	-0.046	-0.000
-0.813	0.705	2.391	0.027	-0.045	-0.000
-0.792	0.693	2.378	0.026	-0.045	-0.000
-0.800	0.691	2.353	0.027	-0.045	-0.000
-0.797	0.708	2.350	0.027	-0.045	-0.000
-0.793	0.677	2.316	0.027	-0.045	-0.000
-0.822	0.678	2.316	0.027	-0.045	0.000
-0.778	0.679	2.340	0.027	-0.045	-0.000
-0.795	0.654	2.337	0.027	-0.045	-0.000
-0.808	0.658	2.289	0.027	-0.045	-0.000
-0.772	0.652	2.305	0.027	-0.045	-0.000
-0.796	0.627	2.360	0.028	-0.045	-0.001
-0.808	0.664	2.312	0.027	-0.045	-0.001
-0.782	0.639	2.278	0.027	-0.045	-0.001
-0.804	0.634	2.286	0.027	-0.045	-0.000
-0.790	0.650	2.264	0.027	-0.044	-0.000
-0.784	0.616	2.231	0.027	-0.044	-0.000
-0.823	0.605	2.235	0.027	-0.044	-0.000
-0.783	0.628	2.254	0.027	-0.044	-0.000
-0.784	0.573	2.258	0.027	-0.045	-0.001
-0.806	0.594	2.211	0.028	-0.045	-0.000
-0.786	0.595	2.234	0.027	-0.044	-0.001
-0.795	0.572	2.221	0.027	-0.045	-0.001
-0.802	0.600	2.261	0.027	-0.044	-0.001
-0.775	0.589	2.230	0.028	-0.044	-0.001
-0.801	0.584	2.197	0.027	-0.044	-0.001
-0.790	0.605	2.193	0.028	-0.044	-0.001
-0.792	0.568	2.197	0.028	-0.044	-0.001
-0.824	0.549	2.154	0.027	-0.044	-0.000
-0.772	0.568	2.183	0.028	-0.044	-0.001
-0.779	0.546	2.177	0.028	-0.044	-0.001
-0.796	0.543	2.177	0.027	-0.044	-0.001
-0.773	0.549	2.176	0.028	-0.044	-0.001
-0.791	0.520	2.194	0.028	-0.044	-0.001
-0.773	0.533	2.163	0.027	-0.043	-0.001
-0.766	0.538	2.165	0.028	-0.044	-0.001
-0.786	0.535	2.122	0.028	-0.044	-0.001
-0.788	0.548	2.152	0.028	-0.043	-0.001
-0.787	0.514	2.119	0.028	-0.044	-0.001
-0.803	0.513	2.106	0.028	-0.043	-0.001
-0.769	0.513	2.115	0.028	-0.043	-0.001
-0.778	0.510	2.125	0.028	-0.044	-0.001
-0.794	0.502	2.109	0.028	-0.043	-0.001
-0.775	0.491	2.132	0.028	-0.043	-0.001
-0.788	0.467	2.122	0.028	-0.044	-0.001
-0.769	0.495	2.139	0.028	-0.043	-0.001
-0.784	0.494	2.132	0.028	-0.043	-0.001
-0.790	0.511	2.084	0.028	-0.043	-0.001
-0.783	0.493	2.094	0.028	-0.043	-0.001
-0.786	0.481	2.074	0.028	-0.043	-0.001
-0.776	0.509	2.040	0.028	-0.044	-0.001
-0.759	0.473	2.078	0.028	-0.044	-0.001
-0.796	0.491	2.132	0.028	-0.044	-0.001
-0.780	0.485	2.088	0.028	-0.043	-0.001
-0.776	0.459	2.116	0.028	-0.043	-0.001
-0.776	0.477	2.105	0.028	-0.043	-0.001
-0.761	0.460	2.150	0.027	-0.043	-0.001
-0.790	0.448	2.078	0.028	-0.043	-0.001
-0.782	0.490	2.074	0.028	-0.043	-0.001
-0.761	0.438	2.064	0.028	-0.043	-0.001
-0.787	0.437	2.055	0.028	-0.043	-0.001
-0.770	0.459	2.031	0.027	-0.043	-0.001
-0.755	0.425	2.065	0.028	-0.043	-0.001
-0.783	0.422	2.034	0.028	-0.043	-0.001
-0.753	0.442	2.044	0.028	-0.043	-0.001
-0.773	0.401	2.045	0.028	-0.043	-0.001
-0.786	0.434	2.051	0.028	-0.043	-0.001
-0.746	0.427	2.060	0.028	-0.043	-0.001
-0.782	0.423	2.065	0.028	-0.043	-0.001
-0.777	0.469	2.030	0.028	-0.043	-0.001
-0.771	0.417	2.040	0.028	-0.043	-0.001
-0.792	0.421	2.052	0.028	-0.043	-0.001
-0.775	0.453	2.013	0.028	-0.043	-0.001
-0.749	0.395	2.031	0.028	-0.043	-0.001
-0.795	0.416	2.031	0.028	-0.043	-0.001
-0.783	0.413	2.034	0.028	-0.043	-0.001
-0.776	0.388	2.051	0.028	-0.043	-0.001
-0.790	0.407	2.092	0.028	-0.043	-0.002
-0.762	0.407	2.070	0.029	-0.043	-0.002
-0.787	0.400	2.065	0.028	-0.043	-0.002
-0.796	0.430	2.017	0.028	-0.042	-0.002
-0.772	0.399	2.065	0.028	-0.043	-0.002
-0.808	0.398	2.031	0.028	-0.043	-0.002
-0.789	0.430	2.003	0.028	-0.042	-0.001
-0.789	0.385	2.038	0.028	-0.043	-0.001
-0.802	0.388	2.032	0.027	-0.042	-0.001
-0.786	0.393	2.038	0.028	-0.043	-0.002
-0.789	0.381	2.035	0.028	-0.043	-0.001
-0.780	0.389	2.042	0.027	-0.042	-0.002
-0.752	0.399	2.046	0.028	-0.043	-0.002
-0.793	0.380	2.052	0.028	-0.043	-0.002
-0.789	0.379	2.011	0.027	-0.042	-0.002
-0.782	0.379	2.034	0.028	-0.043	-0.002
-0.785	0.385	2.028	0.027	-0.043	-0.002
-0.775	0.409	2.021	0.028	-0.042	-0.001
-0.801	0.375	2.008	0.028	-0.043	-0.001
-0.799	0.363	2.029	0.028	-0.043	-0.001
-0.783	0.373	2.045	0.028	-0.043	-0.001
-0.783	0.350	2.008	0.028	-0.043	-0.001
-0.782	0.361	2.015	0.028	-0.043	-0.002
-0.782	0.345	2.059	0.028	-0.043	-0.002
-0.795	0.361	2.028	0.028	-0.043	-0.002
-0.781	0.357	2.001	0.027	-0.042	-0.002
-0.781	0.357	2.035	0.028	-0.043	-0.002
-0.791	0.373	2.032	0.027	-0.043	-0.002
-0.787	0.353	2.005	0.027	-0.042	-0.002
-0.805	0.351	1.981	0.028	-0.043	-0.001
-0.796	0.352	2.012	0.027	-0.043	-0.002
-0.788	0.340	2.015	0.027	-0.043	-0.002
-0.802	0.356	2.022	0.027	-0.044	-0.002
-0.774	0.344	2.039	0.027	-0.043	-0.002
-0.786	0.320	2.056	0.027	-0.043	-0.002
-0.798	0.357	2.022	0.027	-0.043	-0.002
-0.780	0.335	2.022	0.027	-0.043	-0.002
-0.786	0.332	2.008	0.027	-0.043	-0.002
-0.791	0.341	1.995	0.027	-0.043	-0.002
-0.783	0.324	1.988	0.027	-0.042	-0.002
-0.819	0.317	1.975	0.027	-0.043	-0.002
-0.777	0.335	1.998	0.027	-0.043	-0.002
-0.774	0.309	2.005	0.027	-0.043	-0.002
-0.810	0.316	1.978	0.027	-0.043	-0.002
-0.782	0.320	1.998	0.027	-0.043	-0.002
-0.788	0.296	2.053	0.028	-0.043	-0.002
-0.802	0.320	2.032	0.027	-0.043	-0.002
-0.780	0.315	2.005	0.027	-0.043	-0.002
-0.800	0.301	1.985	0.027	-0.043	-0.002
-0.804	0.321	2.002	0.027	-0.042	-0.002
-0.790	0.292	1.958	0.027	-0.042	-0.002
-0.821	0.292	1.952	0.027	-0.043	-0.002
-0.783	0.308	1.971	0.027	-0.043	-0.002
-0.791	0.276	1.978	0.027	-0.043	-0.002
-0.812	0.288	1.944	0.027	-0.043	-0.002
-0.794	0.291	1.978	0.027	-0.043	-0.002
-0.789	0.263	1.982	0.027	-0.043	-0.002
-0.812	0.305	1.984	0.027	-0.042	-0.002
-0.777	0.284	1.978	0.027	-0.043	-0.002
-0.800	0.288	1.964	0.027	-0.043	-0.002
-0.800	0.307	1.974	0.027	-0.042	-0.002
-0.791	0.269	1.951	0.027	-0.042	-0.002
-0.838	0.260	1.939	0.027	-0.042	-0.002
-0.783	0.282	1.951	0.027	-0.042	-0.002
-0.786	0.261	1.937	0.028	-0.042	-0.002
-0.822	0.258	1.924	0.027	-0.042	-0.002
-0.779	0.260	1.954	0.028	-0.042	-0.002
-0.792	0.237	1.948	0.027	-0.043	-0.002
-0.791	0.258	1.930	0.028	-0.042	-0.002
-0.779	0.266	1.936	0.028	-0.042	-0.002
-0.796	0.244	1.944	0.028	-0.042	-0.002
-0.790	0.273	1.919	0.028	-0.042	-0.002
-0.782	0.251	1.920	0.028	-0.042	-0.002
-0.810	0.255	1.886	0.028	-0.042	-0.002
-0.787	0.258	1.899	0.028	-0.042	-0.002
-0.787	0.240	1.896	0.028	-0.042	-0.002
-0.820	0.234	1.887	0.028	-0.042	-0.002
-0.778	0.230	1.902	0.028	-0.042	-0.002
-0.790	0.189	1.903	0.028	-0.043	-0.003
-0.786	0.231	1.886	0.028	-0.042	-0.002
-0.776	0.222	1.906	0.028	-0.042	-0.002
-0.793	0.222	1.893	0.028	-0.042	-0.002
-0.797	0.233	1.906	0.028	-0.042	-0.003
-0.787	0.212	1.865	0.028	-0.042	-0.002
-0.786	0.236	1.831	0.027	-0.042	-0.002
-0.768	0.224	1.879	0.028	-0.042	-0.002
-0.790	0.208	1.872	0.028	-0.042	-0.002
-0.820	0.202	1.846	0.028	-0.041	-0.002
-0.777	0.198	1.862	0.028	-0.042	-0.002
-0.796	0.202	1.869	0.028	-0.042	-0.002
-0.775	0.201	1.879	0.028	-0.041	-0.002
-0.770	0.198	1.851	0.028	-0.042	-0.003
-0.789	0.209	1.851	0.028	-0.042	-0.003
-0.768	0.190	1.838	0.028	-0.041	-0.003
-0.780	0.202	1.861	0.028	-0.041	-0.003
-0.780	0.222	1.794	0.028	-0.042	-0.002
-0.754	0.196	1.820	0.029	-0.042	-0.002
-0.792	0.192	1.814	0.029	-0.042	-0.003
-0.791	0.194	1.808	0.028	-0.041	-0.002
-0.769	0.173	1.821	0.029	-0.041	-0.002
-0.784	0.184	1.834	0.029	-0.042	-0.003
-0.769	0.190	1.824	0.029	-0.041	-0.003
-0.782	0.165	1.835	0.029	-0.041	-0.003
-0.790	0.163	1.811	0.029	-0.042	-0.003
-0.764	0.179	1.821	0.028	-0.041	-0.003
-0.777	0.170	1.817	0.029	-0.041	-0.003
-0.791	0.186	1.766	0.028	-0.041	-0.003
-0.778	0.163	1.804	0.029	-0.041	-0.003
-0.788	0.173	1.780	0.029	-0.041	-0.003
-0.786	0.183	1.759	0.028	-0.041	-0.003
-0.764	0.157	1.790	0.029	-0.042	-0.002
-0.787	0.160	1.821	0.029	-0.042	-0.003
-0.792	0.157	1.794	0.029	-0.041	-0.003
-0.777	0.148	1.814	0.029	-0.041	-0.003
-0.801	0.175	1.807	0.029	-0.041	-0.003
-0.759	0.153	1.848	0.028	-0.041	-0.003
-0.788	0.153	1.801	0.029	-0.041	-0.003
-0.787	0.193	1.776	0.029	-0.041	-0.002
-0.764	0.153	1.783	0.029	-0.041	-0.003
-0.788	0.148	1.794	0.029	-0.041	-0.003
-0.775	0.164	1.708	0.028	-0.041	-0.003
-0.776	0.134	1.770	0.029	-0.042	-0.002
-0.797	0.140	1.746	0.029	-0.041	-0.003
-0.763	0.155	1.772	0.029	-0.041	-0.003
-0.785	0.119	1.781	0.029	-0.041	-0.003
-0.794	0.145	1.777	0.029	-0.041	-0.003
-0.760	0.144	1.782	0.029	-0.041	-0.003
-0.783	0.143	1.770	0.029	-0.041	-0.003
-0.783	0.182	1.752	0.029	-0.041	-0.003
-0.785	0.122	1.736	0.029	-0.041	-0.003
-0.811	0.133	1.757	0.028	-0.041	-0.003
-0.785	0.153	1.749	0.029	-0.041	-0.003
-0.760	0.102	1.736	0.029	-0.042	-0.002
-0.788	0.121	1.753	0.029	-0.041	-0.003
-0.777	0.116	1.767	0.029	-0.041	-0.003
-0.793	0.109	1.757	0.029	-0.041	-0.003
-0.785	0.126	1.753	0.029	-0.041	-0.003
-0.756	0.119	1.752	0.029	-0.041	-0.003
-0.782	0.121	1.739	0.029	-0.041	-0.003
-0.793	0.132	1.729	0.029	-0.040	-0.003
-0.776	0.118	1.708	0.029	-0.041	-0.003
-0.800	0.117	1.726	0.028	-0.041	-0.003
-0.784	0.138	1.719	0.029	-0.041	-0.003
-0.784	0.112	1.746	0.029	-0.042	-0.003
-0.797	0.102	1.730	0.029	-0.041	-0.003
-0.774	0.113	1.732	0.029	-0.041	-0.003
-0.787	0.109	1.719	0.029	-0.042	-0.003
-0.775	0.101	1.729	0.029	-0.041	-0.003
-0.740	0.109	1.738	0.029	-0.041	-0.003
-0.787	0.097	1.722	0.029	-0.041	-0.003
-0.787	0.104	1.682	0.028	-0.041	-0.003
-0.773	0.097	1.719	0.029	-0.041	-0.003
-0.772	0.101	1.699	0.028	-0.041	-0.003
-0.775	0.127	1.692	0.029	-0.041	-0.002
-0.792	0.081	1.679	0.029	-0.042	-0.003
-0.796	0.095	1.693	0.028	-0.041	-0.003
-0.776	0.085	1.726	0.029	-0.041	-0.003
-0.780	0.063	1.696	0.029	-0.042	-0.003
-0.783	0.084	1.692	0.029	-0.041	-0.003
-0.778	0.062	1.726	0.029	-0.041	-0.003
-0.790	0.067	1.699	0.029	-0.041	-0.003
-0.771	0.068	1.679	0.029	-0.040	-0.003
-0.769	0.060	1.713	0.029	-0.041	-0.003
-0.778	0.088	1.685	0.028	-0.041	-0.003
-0.776	0.076	1.661	0.029	-0.041	-0.003
-0.793	0.057	1.644	0.029	-0.041	-0.003
-0.781	0.064	1.693	0.028	-0.041	-0.003
-0.762	0.061	1.672	0.029	-0.041	-0.003
-0.787	0.046	1.672	0.029	-0.042	-0.003
-0.770	0.053	1.676	0.029	-0.041	-0.003
-0.777	0.041	1.686	0.029	-0.041	-0.003
-0.781	0.049	1.672	0.029	-0.041	-0.003
-0.772	0.048	1.669	0.028	-0.040	-0.003
-0.748	0.052	1.681	0.029	-0.041	-0.003
-0.766	0.066	1.658	0.029	-0.041	-0.003
-0.761	0.040	1.651	0.029	-0.040	-0.003
-0.789	0.045	1.624	0.029	-0.041	-0.003
-0.771	0.046	1.641	0.029	-0.041	-0.003
-0.765	0.051	1.634	0.029	-0.041	-0.003
-0.781	0.033	1.614	0.029	-0.042	-0.003
-0.769	0.050	1.624	0.029	-0.041	-0.003
-0.768	0.008	1.696	0.030	-0.041	-0.003
-0.783	0.032	1.641	0.029	-0.041	-0.003
-0.757	0.029	1.638	0.029	-0.041	-0.003
-0.768	0.010	1.652	0.029	-0.041	-0.003
-0.771	0.035	1.641	0.029	-0.041	-0.003
-0.750	0.004	1.577	0.029	-0.040	-0.003
-0.792	0.003	1.615	0.029	-0.041	-0.003
-0.764	0.037	1.614	0.029	-0.041	-0.003
-0.749	-0.000	1.604	0.029	-0.041	-0.003
-0.783	0.006	1.566	0.030	-0.041	-0.003
-0.752	0.009	1.611	0.029	-0.041	-0.003
-0.757	-0.014	1.618	0.029	-0.041	-0.003
-0.789	0.019	1.614	0.029	-0.041	-0.003
-0.734	0.003	1.627	0.029	-0.041	-0.003
-0.750	-0.014	1.617	0.030	-0.041	-0.003
-0.756	0.024	1.619	0.030	-0.041	-0.004
-0.749	-0.001	1.602	0.029	-0.041	-0.004
-0.779	-0.010	1.594	0.029	-0.041	-0.003
-0.752	0.023	1.599	0.029	-0.041	-0.003
-0.755	-0.003	1.596	0.029	-0.041	-0.003
-0.787	-0.007	1.587	0.029	-0.041	-0.003
-0.764	0.009	1.617	0.029	-0.041	-0.003
-0.772	-0.029	1.646	0.029	-0.041	-0.003
-0.785	-0.012	1.625	0.029	-0.041	-0.003
-0.759	0.002	1.644	0.029	-0.041	-0.003
-0.781	-0.029	1.635	0.029	-0.041	-0.003
-0.787	0.013	1.628	0.029	-0.040	-0.003
-0.771	-0.006	1.638	0.029	-0.041	-0.003
-0.792	-0.012	1.612	0.028	-0.041	-0.003
-0.776	0.005	1.649	0.029	-0.041	-0.003
-0.784	-0.016	1.615	0.029	-0.041	-0.003
-0.803	-0.012	1.626	0.028	-0.041	-0.003
-0.768	-0.012	1.656	0.029	-0.041	-0.003
-0.775	-0.049	1.670	0.029	-0.041	-0.003
-0.777	-0.011	1.622	0.029	-0.041	-0.003
-0.766	-0.012	1.669	0.029	-0.041	-0.003
-0.785	-0.022	1.646	0.028	-0.041	-0.003
-0.812	0.006	1.680	0.028	-0.041	-0.003
-0.777	-0.013	1.670	0.028	-0.041	-0.003
-0.786	0.006	1.656	0.028	-0.041	-0.003
-0.773	0.006	1.663	0.028	-0.041	-0.003
-0.785	-0.009	1.663	0.028	-0.041	-0.003
-0.836	-0.028	1.621	0.028	-0.041	-0.002
-0.770	-0.021	1.676	0.029	-0.041	-0.003
-0.783	-0.026	1.673	0.028	-0.042	-0.003
-0.795	-0.018	1.674	0.028	-0.041	-0.003
-0.779	-0.020	1.662	0.029	-0.041	-0.003
-0.795	-0.032	1.694	0.028	-0.041	-0.004
-0.769	-0.013	1.680	0.028	-0.041	-0.003
-0.771	-0.021	1.693	0.028	-0.041	-0.004
-0.795	0.002	1.656	0.028	-0.041	-0.003
-0.789	0.001	1.683	0.028	-0.041	-0.003
-0.799	-0.016	1.656	0.028	-0.041	-0.004
-0.808	-0.009	1.670	0.028	-0.041	-0.003
-0.781	-0.022	1.680	0.028	-0.041	-0.003
-0.798	-0.012	1.680	0.028	-0.042	-0.003
-0.804	-0.021	1.670	0.028	-0.041	-0.003
-0.786	-0.027	1.704	0.028	-0.041	-0.003
-0.800	-0.046	1.708	0.028	-0.042	-0.004
-0.778	-0.023	1.718	0.028	-0.041	-0.004
-0.794	-0.015	1.700	0.028	-0.041	-0.004
-0.790	-0.007	1.683	0.028	-0.041	-0.004
-0.786	-0.017	1.704	0.028	-0.041	-0.004
-0.801	-0.021	1.680	0.028	-0.041	-0.004
-0.785	-0.012	1.636	0.027	-0.042	-0.004
-0.775	-0.034	1.673	0.028	-0.042	-0.004
-0.814	-0.029	1.708	0.027	-0.042	-0.004
-0.822	-0.032	1.667	0.027	-0.041	-0.004
-0.806	-0.044	1.698	0.027	-0.041	-0.004
-0.823	-0.030	1.705	0.027	-0.041	-0.004
-0.792	-0.039	1.732	0.026	-0.041	-0.004
-0.816	-0.060	1.684	0.027	-0.041	-0.004
-0.821	-0.047	1.668	0.027	-0.041	-0.004
-0.810	-0.073	1.654	0.027	-0.041	-0.004
-0.831	-0.083	1.668	0.027	-0.041	-0.004
-0.824	-0.059	1.600	0.026	-0.041	-0.004
-0.809	-0.090	1.658	0.027	-0.041	-0.004
-0.856	-0.089	1.665	0.027	-0.041	-0.004
-0.821	-0.068	1.685	0.027	-0.041	-0.004
-0.822	-0.105	1.668	0.027	-0.041	-0.004
-0.836	-0.072	1.709	0.027	-0.041	-0.004
-0.812	-0.078	1.691	0.028	-0.041	-0.005
-0.832	-0.075	1.698	0.028	-0.041	-0.004
-0.843	-0.053	1.675	0.027	-0.041	-0.004
-0.817	-0.078	1.708	0.027	-0.041	-0.004
-0.850	-0.086	1.692	0.027	-0.041	-0.004
-0.839	-0.037	1.695	0.027	-0.041	-0.004
-0.806	-0.103	1.668	0.027	-0.041	-0.004
-0.835	-0.084	1.658	0.027	-0.041	-0.004
-0.827	-0.077	1.682	0.027	-0.041	-0.004
-0.821	-0.113	1.679	0.027	-0.041	-0.004
-0.819	-0.085	1.712	0.027	-0.042	-0.004
-0.798	-0.087	1.684	0.027	-0.041	-0.005
-0.822	-0.107	1.665	0.027	-0.041	-0.004
-0.835	-0.075	1.637	0.027	-0.040	-0.005
-0.809	-0.109	1.671	0.027	-0.041	-0.005
-0.843	-0.121	1.638	0.027	-0.041	-0.004
-0.823	-0.078	1.603	0.027	-0.040	-0.004
-0.829	-0.129	1.610	0.028	-0.041	-0.004
-0.839	-0.123	1.621	0.027	-0.041	-0.004
-0.824	-0.119	1.579	0.027	-0.041	-0.004
-0.824	-0.146	1.614	0.027	-0.041	-0.004
-0.833	-0.136	1.607	0.027	-0.040	-0.005
-0.785	-0.110	1.638	0.028	-0.041	-0.005
-0.829	-0.146	1.617	0.028	-0.041	-0.005
-0.826	-0.124	1.579	0.028	-0.040	-0.005
-0.809	-0.134	1.598	0.028	-0.041	-0.005
-0.832	-0.132	1.603	0.028	-0.040	-0.005
-0.821	-0.088	1.558	0.028	-0.040	-0.004
-0.828	-0.147	1.565	0.028	-0.040	-0.005
-0.857	-0.140	1.559	0.028	-0.040	-0.005
-0.830	-0.120	1.554	0.028	-0.040	-0.005
-0.813	-0.166	1.535	0.028	-0.041	-0.004
-0.837	-0.149	1.541	0.028	-0.040	-0.005
-0.820	-0.149	1.578	0.028	-0.040	-0.005
-0.830	-0.173	1.548	0.028	-0.040	-0.005
-0.830	-0.149	1.534	0.028	-0.040	-0.005
-0.796	-0.144	1.563	0.029	-0.040	-0.005
-0.831	-0.156	1.537	0.028	-0.040	-0.005
-0.826	-0.131	1.496	0.028	-0.039	-0.005
-0.826	-0.156	1.510	0.029	-0.040	-0.005
-0.834	-0.163	1.507	0.028	-0.040	-0.005
-0.818	-0.137	1.499	0.029	-0.039	-0.005
-0.827	-0.174	1.486	0.029	-0.040	-0.005
-0.832	-0.161	1.496	0.029	-0.039	-0.005
-0.816	-0.168	1.513	0.029	-0.039	-0.005
-0.829	-0.175	1.483	0.029	-0.040	-0.005
-0.818	-0.167	1.493	0.029	-0.039	-0.005
-0.793	-0.153	1.491	0.029	-0.040	-0.006
-0.822	-0.171	1.475	0.029	-0.039	-0.005
-0.827	-0.167	1.438	0.029	-0.038	-0.005
-0.818	-0.168	1.444	0.030	-0.039	-0.005
-0.823	-0.165	1.451	0.029	-0.039	-0.005
-0.823	-0.144	1.444	0.029	-0.039	-0.005
-0.845	-0.178	1.434	0.030	-0.039	-0.005
-0.835	-0.181	1.452	0.029	-0.039	-0.005
-0.820	-0.179	1.458	0.030	-0.039	-0.005
-0.819	-0.183	1.438	0.029	-0.039	-0.005
-0.813	-0.169	1.427	0.029	-0.039	-0.005
-0.822	-0.190	1.454	0.030	-0.039	-0.005
-0.836	-0.181	1.427	0.030	-0.039	-0.005
-0.821	-0.184	1.383	0.029	-0.038	-0.005
-0.814	-0.191	1.420	0.030	-0.039	-0.005
-0.835	-0.174	1.383	0.029	-0.038	-0.005
-0.824	-0.167	1.369	0.030	-0.038	-0.005
-0.843	-0.186	1.341	0.030	-0.039	-0.005
-0.831	-0.180	1.386	0.030	-0.038	-0.005
-0.817	-0.175	1.379	0.030	-0.038	-0.005
-0.842	-0.181	1.376	0.030	-0.039	-0.005
-0.815	-0.178	1.386	0.030	-0.038	-0.005
-0.827	-0.192	1.392	0.030	-0.038	-0.005
-0.826	-0.179	1.372	0.030	-0.038	-0.005
-0.804	-0.186	1.382	0.030	-0.038	-0.005
-0.791	-0.185	1.374	0.030	-0.038	-0.006
-0.836	-0.172	1.341	0.030	-0.038	-0.005
-0.821	-0.188	1.304	0.030	-0.037	-0.005
-0.840	-0.190	1.334	0.031	-0.038	-0.005
-0.824	-0.177	1.303	0.031	-0.038	-0.005
-0.827	-0.164	1.317	0.031	-0.037	-0.005
-0.841	-0.194	1.293	0.031	-0.038	-0.005
-0.816	-0.194	1.331	0.031	-0.038	-0.005
-0.829	-0.202	1.354	0.031	-0.037	-0.005
-0.836	-0.200	1.300	0.031	-0.038	-0.005
-0.811	-0.196	1.300	0.031	-0.038	-0.005
-0.824	-0.204	1.320	0.031	-0.037	-0.005
-0.837	-0.168	1.295	0.031	-0.037	-0.005
-0.817	-0.198	1.258	0.031	-0.036	-0.005
-0.836	-0.197	1.282	0.031	-0.037	-0.005
-0.815	-0.181	1.275	0.031	-0.037	-0.005
-0.819	-0.190	1.251	0.032	-0.037	-0.005
-0.851	-0.199	1.214	0.032	-0.037	-0.005
-0.829	-0.181	1.282	0.031	-0.037	-0.005
-0.826	-0.206	1.272	0.032	-0.037	-0.005
-0.841	-0.184	1.261	0.032	-0.038	-0.005
-0.810	-0.183	1.250	0.032	-0.037	-0.005
-0.829	-0.207	1.265	0.032	-0.037	-0.005
-0.836	-0.171	1.250	0.032	-0.037	-0.006
-0.818	-0.190	1.237	0.032	-0.036	-0.006
-0.826	-0.193	1.251	0.032	-0.037	-0.006
-0.825	-0.172	1.230	0.032	-0.037	-0.005
-0.820	-0.203	1.196	0.032	-0.036	-0.005
-0.859	-0.207	1.197	0.032	-0.037	-0.005
-0.825	-0.191	1.227	0.032	-0.037	-0.005
-0.824	-0.203	1.217	0.032	-0.037	-0.005
-0.852	-0.199	1.203	0.032	-0.037	-0.005
-0.821	-0.189	1.209	0.032	-0.037	-0.006
-0.832	-0.217	1.261	0.033	-0.036	-0.006
-0.844	-0.192	1.206	0.032	-0.037	-0.006
-0.820	-0.192	1.223	0.032	-0.036	-0.006
-0.849	-0.213	1.193	0.032	-0.036	-0.006
-0.837	-0.191	1.203	0.032	-0.036	-0.006
-0.823	-0.202	1.165	0.032	-0.036	-0.006
-0.875	-0.211	1.170	0.032	-0.036	-0.005
-0.834	-0.189	1.168	0.032	-0.036	-0.006
-0.838	-0.229	1.152	0.032	-0.036	-0.006
-0.859	-0.201	1.134	0.033	-0.036	-0.005
-0.834	-0.204	1.192	0.033	-0.036	-0.006
-0.834	-0.226	1.186	0.032	-0.036	-0.006
-0.860	-0.200	1.186	0.032	-0.036	-0.006
-0.824	-0.220	1.168	0.032	-0.036	-0.006
-0.837	-0.207	1.154	0.032	-0.036	-0.006
-0.842	-0.181	1.171	0.033	-0.036	-0.006
-0.839	-0.216	1.151	0.032	-0.036	-0.006
-0.884	-0.217	1.129	0.032	-0.035	-0.005
-0.838	-0.210	1.148	0.033	-0.036	-0.006
-0.835	-0.225	1.138	0.033	-0.036	-0.006
-0.861	-0.220	1.121	0.032	-0.036	-0.005
-0.828	-0.218	1.133	0.033	-0.036	-0.006
-0.844	-0.250	1.145	0.033	-0.036	-0.006
-0.841	-0.225	1.138	0.033	-0.036	-0.006
-0.826	-0.224	1.144	0.033	-0.036	-0.006
-0.851	-0.228	1.162	0.033	-0.036	-0.006
-0.848	-0.197	1.130	0.033	-0.035	-0.006
-0.845	-0.229	1.120	0.033	-0.035	-0.006
-0.856	-0.225	1.090	0.033	-0.035	-0.006
-0.839	-0.213	1.130	0.033	-0.035	-0.006
-0.843	-0.230	1.100	0.033	-0.035	-0.006
-0.862	-0.240	1.101	0.032	-0.035	-0.005
-0.833	-0.227	1.131	0.033	-0.035	-0.006
-0.839	-0.275	1.107	0.033	-0.036	-0.006
-0.848	-0.236	1.107	0.033	-0.035	-0.006
-0.828	-0.223	1.106	0.033	-0.035	-0.006
-0.850	-0.243	1.107	0.033	-0.035	-0.006
-0.865	-0.216	1.127	0.033	-0.035	-0.006
-0.841	-0.233	1.120	0.033	-0.035	-0.006
-0.849	-0.229	1.079	0.032	-0.035	-0.006
-0.844	-0.215	1.110	0.033	-0.035	-0.006
-0.855	-0.238	1.120	0.033	-0.035	-0.006
-0.888	-0.249	1.068	0.033	-0.035	-0.005
-0.839	-0.228	1.086	0.033	-0.035	-0.006
-0.852	-0.233	1.093	0.033	-0.035	-0.006
-0.864	-0.240	1.097	0.033	-0.035	-0.006
-0.831	-0.245	1.103	0.033	-0.035	-0.006
-0.848	-0.263	1.107	0.033	-0.035	-0.006
-0.842	-0.242	1.114	0.033	-0.034	-0.006
-0.837	-0.237	1.103	0.033	-0.035	-0.006
-0.850	-0.237	1.079	0.033	-0.035	-0.006
-0.845	-0.221	1.096	0.033	-0.035	-0.006
-0.855	-0.251	1.076	0.033	-0.035	-0.006
-0.866	-0.245	1.060	0.032	-0.035	-0.006
-0.830	-0.246	1.076	0.033	-0.035	-0.006
-0.850	-0.252	1.083	0.033	-0.035	-0.006
-0.872	-0.247	1.083	0.033	-0.035	-0.006
-0.845	-0.268	1.104	0.033	-0.035	-0.006
-0.859	-0.293	1.093	0.033	-0.035	-0.007
-0.842	-0.256	1.110	0.033	-0.034	-0.006
-0.845	-0.257	1.089	0.033	-0.035	-0.007
-0.866	-0.257	1.076	0.033	-0.035	-0.006
-0.855	-0.247	1.110	0.033	-0.034	-0.007
-0.854	-0.263	1.076	0.033	-0.035	-0.006
-0.852	-0.252	1.036	0.032	-0.035	-0.006
-0.833	-0.248	1.052	0.033	-0.035	-0.006
-0.856	-0.271	1.080	0.033	-0.035	-0.006
-0.886	-0.285	1.050	0.033	-0.034	-0.006
-0.838	-0.276	1.056	0.033	-0.035	-0.006
-0.860	-0.271	1.083	0.033	-0.035	-0.006
-0.843	-0.280	1.094	0.033	-0.034	-0.006
-0.841	-0.285	1.066	0.033	-0.035	-0.006
-0.847	-0.279	1.056	0.033	-0.035	-0.006
-0.829	-0.277	1.066	0.033	-0.034	-0.007
-0.840	-0.277	1.055	0.033	-0.035	-0.007
-0.850	-0.269	0.984	0.033	-0.035	-0.006
-0.834	-0.275	1.049	0.033	-0.034	-0.006
-0.862	-0.285	1.011	0.033	-0.035	-0.007
-0.848	-0.283	1.008	0.033	-0.035	-0.006
-0.837	-0.313	1.032	0.033	-0.034	-0.006
-0.853	-0.298	1.039	0.033	-0.035	-0.006
-0.840	-0.297	1.021	0.033	-0.034	-0.007
-0.843	-0.315	1.070	0.033	-0.035	-0.006
-0.857	-0.310	1.025	0.033	-0.035	-0.007
-0.828	-0.300	1.048	0.033	-0.034	-0.007
-0.844	-0.312	1.022	0.033	-0.034	-0.007
-0.847	-0.284	0.994	0.033	-0.034	-0.006
-0.828	-0.326	1.015	0.033	-0.034	-0.007
-0.866	-0.319	0.977	0.033	-0.034	-0.007
-0.835	-0.298	0.967	0.033	-0.034	-0.006
-0.840	-0.329	0.991	0.033	-0.034	-0.006
-0.854	-0.321	1.029	0.033	-0.035	-0.007
-0.856	-0.320	1.012	0.033	-0.034	-0.007
-0.843	-0.352	1.012	0.033	-0.034	-0.007
-0.866	-0.316	1.022	0.033	-0.034	-0.007
-0.835	-0.332	1.090	0.033	-0.034	-0.007
-0.852	-0.333	1.022	0.033	-0.034	-0.007
-0.856	-0.306	1.001	0.033	-0.034	-0.007
-0.833	-0.336	1.001	0.033	-0.034	-0.007
-0.860	-0.336	1.019	0.033	-0.034	-0.007
-0.851	-0.315	0.957	0.033	-0.034	-0.007
-0.833	-0.348	0.981	0.033	-0.034	-0.006
-0.864	-0.342	0.978	0.033	-0.034	-0.007
-0.843	-0.334	0.991	0.033	-0.034	-0.007
-0.848	-0.375	1.012	0.033	-0.034	-0.007
-0.864	-0.346	1.015	0.033	-0.034	-0.007
-0.832	-0.342	1.008	0.033	-0.034	-0.007
-0.852	-0.358	1.025	0.033	-0.034	-0.007
-0.868	-0.320	0.988	0.033	-0.033	-0.007
-0.843	-0.353	1.001	0.033	-0.034	-0.007
-0.883	-0.359	1.002	0.033	-0.034	-0.007
-0.858	-0.327	0.971	0.033	-0.034	-0.007
-0.840	-0.371	0.975	0.033	-0.034	-0.007
-0.877	-0.361	0.974	0.033	-0.034	-0.007
-0.859	-0.352	0.978	0.033	-0.034	-0.007
-0.857	-0.386	0.985	0.033	-0.034	-0.007
-0.870	-0.360	1.022	0.033	-0.034	-0.007
-0.841	-0.356	1.008	0.033	-0.034	-0.007
-0.867	-0.371	0.991	0.033	-0.034	-0.007
-0.877	-0.338	0.964	0.033	-0.033	-0.007
-0.848	-0.369	1.032	0.033	-0.034	-0.008
-0.879	-0.368	0.995	0.033	-0.034	-0.007
-0.863	-0.331	0.971	0.033	-0.033	-0.007
-0.856	-0.387	0.961	0.033	-0.034	-0.007
-0.876	-0.376	0.992	0.033	-0.033	-0.007
-0.861	-0.351	0.978	0.033	-0.033	-0.007
-0.858	-0.390	0.978	0.033	-0.034	-0.007
-0.877	-0.372	0.982	0.033	-0.033	-0.007
-0.830	-0.360	1.011	0.033	-0.034	-0.008
-0.877	-0.380	0.995	0.033	-0.034	-0.007
-0.871	-0.365	0.998	0.033	-0.033	-0.007
-0.854	-0.366	0.997	0.033	-0.034	-0.008
-0.871	-0.369	1.005	0.033	-0.034	-0.007
-0.876	-0.326	0.971	0.033	-0.033	-0.007
-0.870	-0.371	0.977	0.033	-0.034	-0.007
-0.889	-0.377	0.996	0.033	-0.033	-0.007
-0.867	-0.356	0.985	0.033	-0.033	-0.007
-0.856	-0.394	0.975	0.033	-0.034	-0.007
-0.882	-0.377	0.985	0.033	-0.034	-0.007
-0.866	-0.379	1.019	0.033	-0.033	-0.007
-0.873	-0.385	1.005	0.033	-0.034	-0.007
-0.875	-0.367	1.022	0.033	-0.033	-0.007
-0.849	-0.363	1.035	0.033	-0.034	-0.008
-0.891	-0.361	0.998	0.033	-0.033	-0.008
-0.870	-0.352	0.971	0.033	-0.033	-0.008
-0.884	-0.365	0.988	0.033	-0.034	-0.008
-0.896	-0.367	0.996	0.033	-0.033	-0.007
-0.882	-0.341	0.995	0.033	-0.033	-0.007
-0.882	-0.372	1.012	0.033	-0.034	-0.007
-0.889	-0.370	1.016	0.033	-0.033	-0.007
-0.876	-0.372	1.022	0.033	-0.034	-0.008
-0.882	-0.374	1.019	0.033	-0.034	-0.007
-0.874	-0.376	1.023	0.032	-0.033	-0.007
-0.833	-0.361	1.058	0.033	-0.034	-0.008
-0.874	-0.366	1.026	0.033	-0.034	-0.008
-0.883	-0.365	0.998	0.033	-0.033	-0.008
-0.868	-0.373	1.018	0.033	-0.034	-0.008
-0.884	-0.359	1.005	0.032	-0.034	-0.008
-0.874	-0.336	1.005	0.033	-0.033	-0.007
-0.890	-0.371	0.995	0.033	-0.034	-0.007
-0.896	-0.371	1.030	0.033	-0.034	-0.007
-0.877	-0.368	1.039	0.033	-0.033	-0.008
-0.883	-0.394	1.027	0.033	-0.034	-0.007
-0.886	-0.371	1.016	0.033	-0.034	-0.008
-0.875	-0.383	1.070	0.033	-0.034	-0.008
-0.897	-0.371	1.033	0.033	-0.034	-0.008
-0.874	-0.373	1.029	0.032	-0.033	-0.008
-0.879	-0.377	1.063	0.033	-0.034	-0.008
-0.896	-0.362	1.026	0.032	-0.034	-0.008
-0.888	-0.359	1.019	0.033	-0.033	-0.008
-0.901	-0.375	0.988	0.033	-0.034	-0.008
-0.898	-0.368	1.044	0.032	-0.034	-0.007
-0.876	-0.365	1.046	0.033	-0.034	-0.008
-0.907	-0.385	1.047	0.033	-0.034	-0.008
-0.891	-0.379	1.047	0.032	-0.034	-0.008
-0.889	-0.390	1.077	0.033	-0.034	-0.008
-0.901	-0.366	1.067	0.032	-0.034	-0.008
-0.887	-0.381	1.064	0.032	-0.033	-0.008
-0.866	-0.376	1.063	0.032	-0.034	-0.008
-0.898	-0.359	1.053	0.032	-0.034	-0.008
-0.887	-0.389	1.027	0.032	-0.033	-0.008
-0.910	-0.387	1.034	0.032	-0.034	-0.008
-0.886	-0.374	1.064	0.032	-0.034	-0.008
-0.890	-0.380	1.051	0.032	-0.034	-0.007
-0.913	-0.392	1.054	0.033	-0.034	-0.008
-0.885	-0.387	1.050	0.032	-0.034	-0.008
-0.891	-0.401	1.136	0.033	-0.034	-0.008
-0.905	-0.384	1.085	0.032	-0.034	-0.008
-0.882	-0.380	1.091	0.032	-0.034	-0.008
-0.893	-0.402	1.095	0.032	-0.034	-0.008
-0.910	-0.375	1.081	0.032	-0.033	-0.008
-0.884	-0.389	1.044	0.032	-0.033	-0.008
-0.915	-0.396	1.058	0.032	-0.034	-0.008
-0.899	-0.371	1.043	0.032	-0.034	-0.008
-0.890	-0.394	1.071	0.032	-0.033	-0.008
-0.922	-0.396	1.017	0.032	-0.034	-0.008
-0.897	-0.380	1.061	0.032	-0.034	-0.008
-0.894	-0.409	1.085	0.032	-0.034	-0.008
-0.918	-0.384	1.088	0.032	-0.035	-0.008
-0.883	-0.391	1.109	0.032	-0.034	-0.008
-0.899	-0.409	1.092	0.032	-0.034	-0.008
-0.918	-0.367	1.112	0.032	-0.033	-0.008
-0.888	-0.394	1.105	0.032	-0.033	-0.008
-0.907	-0.410	1.072	0.032	-0.034	-0.008
-0.894	-0.381	1.081	0.032	-0.034	-0.008
-0.889	-0.407	1.058	0.032	-0.033	-0.008
-0.929	-0.413	1.059	0.032	-0.034	-0.008
-0.882	-0.387	1.078	0.032	-0.034	-0.008
-0.891	-0.416	1.092	0.032	-0.034	-0.008
-0.905	-0.410	1.102	0.032	-0.034	-0.008
-0.882	-0.399	1.112	0.032	-0.034	-0.008
-0.896	-0.417	1.140	0.032	-0.034	-0.008
-0.904	-0.387	1.105	0.032	-0.033	-0.008
-0.887	-0.406	1.106	0.032	-0.034	-0.008
-0.910	-0.409	1.082	0.031	-0.034	-0.008
-0.899	-0.394	1.106	0.032	-0.034	-0.008
-0.897	-0.417	1.051	0.032	-0.034	-0.008
-0.925	-0.432	1.097	0.031	-0.034	-0.008
-0.884	-0.405	1.082	0.032	-0.034	-0.008
-0.884	-0.450	1.075	0.032	-0.034	-0.008
-0.911	-0.421	1.058	0.032	-0.034	-0.008
-0.882	-0.424	1.099	0.032	-0.034	-0.008
-0.889	-0.448	1.103	0.031	-0.034	-0.008
-0.918	-0.406	1.140	0.031	-0.034	-0.008
-0.880	-0.423	1.095	0.031	-0.034	-0.008
-0.882	-0.424	1.109	0.031	-0.034	-0.008
-0.886	-0.398	1.112	0.031	-0.034	-0.008
-0.883	-0.430	1.113	0.031	-0.034	-0.008
-0.926	-0.431	1.074	0.031	-0.034	-0.007
-0.862	-0.409	1.095	0.031	-0.034	-0.008
-0.862	-0.429	1.099	0.032	-0.034	-0.008
-0.892	-0.443	1.094	0.031	-0.034	-0.008
-0.863	-0.433	1.109	0.032	-0.034	-0.008
-0.882	-0.452	1.106	0.031	-0.034	-0.008
-0.880	-0.429	1.096	0.031	-0.034	-0.008
-0.867	-0.439	1.092	0.032	-0.034	-0.008
-0.895	-0.461	1.100	0.032	-0.034	-0.008
-0.874	-0.436	1.096	0.031	-0.034	-0.008
-0.876	-0.461	1.069	0.032	-0.034	-0.008
-0.900	-0.447	1.060	0.031	-0.034	-0.008
-0.870	-0.451	1.076	0.032	-0.034	-0.008
-0.877	-0.454	1.100	0.032	-0.034	-0.008
-0.901	-0.467	1.077	0.031	-0.034	-0.007
-0.868	-0.460	1.079	0.032	-0.034	-0.008
-0.881	-0.500	1.107	0.031	-0.034	-0.008
-0.871	-0.455	1.086	0.031	-0.034	-0.008
-0.862	-0.452	1.092	0.032	-0.034	-0.008
-0.877	-0.451	1.083	0.031	-0.034	-0.008
-0.886	-0.432	1.096	0.031	-0.034	-0.008
-0.877	-0.443	1.089	0.031	-0.034	-0.008
-0.881	-0.431	1.069	0.031	-0.034	-0.008
-0.867	-0.419	1.092	0.032	-0.034	-0.008
-0.888	-0.425	1.092	0.032	-0.034	-0.008
-0.909	-0.430	1.077	0.031	-0.034	-0.008
-0.870	-0.447	1.106	0.031	-0.034	-0.008
-0.886	-0.444	1.137	0.031	-0.035	-0.008
-0.876	-0.440	1.131	0.031	-0.034	-0.008
-0.870	-0.448	1.089	0.031	-0.034	-0.008
-0.890	-0.440	1.117	0.031	-0.034	-0.008
-0.870	-0.442	1.130	0.031	-0.034	-0.008
-0.879	-0.439	1.123	0.031	-0.034	-0.008
-0.887	-0.422	1.065	0.031	-0.034	-0.008
-0.878	-0.432	1.106	0.031	-0.034	-0.008
-0.897	-0.448	1.083	0.031	-0.034	-0.008
-0.899	-0.427	1.097	0.031	-0.034	-0.008
-0.872	-0.449	1.103	0.031	-0.034	-0.008
-0.896	-0.449	1.134	0.031	-0.034	-0.008
-0.898	-0.456	1.110	0.031	-0.034	-0.008
-0.885	-0.467	1.144	0.032	-0.034	-0.008
-0.892	-0.480	1.131	0.031	-0.034	-0.008
-0.875	-0.451	1.124	0.031	-0.034	-0.008
-0.891	-0.453	1.134	0.031	-0.034	-0.008
-0.891	-0.438	1.093	0.031	-0.034	-0.008
-0.894	-0.454	1.103	0.031	-0.034	-0.008
-0.900	-0.459	1.104	0.031	-0.034	-0.008
-0.895	-0.443	1.080	0.030	-0.034	-0.008
-0.873	-0.471	1.111	0.031	-0.034	-0.008
-0.899	-0.457	1.169	0.031	-0.035	-0.008
-0.897	-0.465	1.101	0.031	-0.034	-0.008
-0.887	-0.478	1.131	0.031	-0.034	-0.008
-0.888	-0.451	1.134	0.031	-0.035	-0.008
-0.875	-0.448	1.175	0.030	-0.034	-0.009
-0.880	-0.465	1.127	0.031	-0.034	-0.008
-0.904	-0.441	1.131	0.031	-0.034	-0.008
-0.863	-0.470	1.131	0.031	-0.034	-0.008
-0.897	-0.459	1.141	0.031	-0.034	-0.008
-0.876	-0.444	1.077	0.030	-0.034	-0.008
-0.870	-0.479	1.104	0.031	-0.034	-0.008
-0.888	-0.476	1.094	0.031	-0.034	-0.008
-0.875	-0.462	1.086	0.031	-0.034	-0.008
-0.881	-0.491	1.104	0.031	-0.035	-0.008
-0.885	-0.476	1.131	0.031	-0.035	-0.008
-0.861	-0.472	1.117	0.031	-0.034	-0.008
-0.885	-0.493	1.148	0.031	-0.034	-0.008
-0.885	-0.468	1.114	0.031	-0.034	-0.008
-0.863	-0.484	1.121	0.031	-0.034	-0.008
-0.889	-0.485	1.125	0.031	-0.034	-0.008
-0.882	-0.455	1.090	0.031	-0.034	-0.008
-0.859	-0.503	1.094	0.031	-0.034	-0.008
-0.896	-0.485	1.087	0.031	-0.034	-0.008
-0.874	-0.463	1.090	0.031	-0.034	-0.008
-0.866	-0.505	1.108	0.031	-0.035	-0.008
-0.895	-0.473	1.162	0.031	-0.035	-0.008
-0.863	-0.470	1.144	0.031	-0.035	-0.008
-0.884	-0.484	1.124	0.031	-0.034	-0.008
-0.896	-0.464	1.135	0.031	-0.034	-0.008
-0.871	-0.478	1.179	0.030	-0.034	-0.009
-0.901	-0.476	1.124	0.031	-0.034	-0.008
-0.887	-0.451	1.118	0.031	-0.034	-0.008
-0.869	-0.487	1.097	0.031	-0.035	-0.008
-0.893	-0.493	1.129	0.030	-0.034	-0.008
-0.884	-0.470	1.090	0.030	-0.034	-0.008
-0.878	-0.497	1.121	0.031	-0.035	-0.008
-0.894	-0.484	1.118	0.031	-0.034	-0.008
-0.869	-0.473	1.130	0.031	-0.034	-0.009
-0.886	-0.494	1.135	0.031	-0.035	-0.009
-0.896	-0.488	1.148	0.031	-0.034	-0.009
-0.875	-0.488	1.141	0.031	-0.035	-0.009
-0.897	-0.496	1.156	0.031	-0.034	-0.009
-0.900	-0.455	1.100	0.031	-0.034	-0.008
-0.887	-0.495	1.128	0.031	-0.034	-0.009
-0.921	-0.495	1.098	0.030	-0.034	-0.008
-0.902	-0.466	1.111	0.031	-0.034	-0.008
-0.874	-0.524	1.108	0.031	-0.035	-0.008
-0.917	-0.511	1.122	0.031	-0.034	-0.008
-0.894	-0.494	1.121	0.031	-0.034	-0.008
-0.893	-0.531	1.132	0.031	-0.035	-0.009
-0.902	-0.497	1.162	0.031	-0.035	-0.009
-0.868	-0.490	1.147	0.031	-0.034	-0.009
-0.901	-0.494	1.131	0.031	-0.034	-0.009
-0.909	-0.470	1.094	0.030	-0.034	-0.009
-0.892	-0.499	1.162	0.031	-0.034	-0.009
-0.917	-0.501	1.136	0.030	-0.034	-0.009
-0.892	-0.461	1.135	0.031	-0.034	-0.008
-0.891	-0.511	1.118	0.031	-0.035	-0.009
-0.913	-0.507	1.143	0.030	-0.034	-0.008
-0.898	-0.492	1.138	0.031	-0.034	-0.009
-0.892	-0.512	1.129	0.030	-0.035	-0.008
-0.906	-0.496	1.142	0.031	-0.034	-0.009
-0.860	-0.484	1.164	0.031	-0.034	-0.009
-0.903	-0.506	1.142	0.030	-0.035	-0.009
-0.905	-0.498	1.135	0.030	-0.034	-0.009
-0.892	-0.492	1.165	0.031	-0.034	-0.009
-0.910	-0.484	1.172	0.030	-0.034	-0.009
-0.902	-0.462	1.128	0.030	-0.034	-0.008
-0.913	-0.502	1.149	0.031	-0.035	-0.009
-0.916	-0.506	1.139	0.030	-0.034	-0.009
-0.908	-0.487	1.152	0.031	-0.034	-0.009
-0.897	-0.524	1.166	0.031	-0.035	-0.008
-0.903	-0.501	1.166	0.031	-0.034	-0.009
-0.907	-0.512	1.193	0.031	-0.034	-0.009
-0.922	-0.515	1.173	0.031	-0.034	-0.009
-0.903	-0.498	1.166	0.030	-0.034	-0.009
-0.894	-0.509	1.172	0.031	-0.035	-0.009
-0.916	-0.492	1.169	0.030	-0.034	-0.009
-0.915	-0.489	1.142	0.030	-0.034	-0.009
-0.922	-0.506	1.159	0.031	-0.034	-0.009
-0.928	-0.499	1.159	0.030	-0.034	-0.009
-0.917	-0.483	1.169	0.031	-0.034	-0.009
-0.933	-0.495	1.179	0.031	-0.035	-0.009
-0.912	-0.494	1.173	0.030	-0.034	-0.009
-0.915	-0.502	1.200	0.031	-0.034	-0.009
-0.928	-0.494	1.172	0.031	-0.034	-0.009
-0.904	-0.485	1.200	0.030	-0.034	-0.009
-0.883	-0.469	1.211	0.031	-0.034	-0.010
-0.923	-0.471	1.206	0.030	-0.034	-0.009
[truncated: 144,000 more rows]
