# Supplementary material for: Identification of Haptic Based Guiding Using Hard Reins
Source: PLoS One. 2015 Jul 22;10(7):e0132020. doi: 10.1371/journal.pone.0132020 (PMC4511788; doi:10.1371/journal.pone.0132020)
Supplement: S5 File — (ZIP) [file pone.0132020.s005.zip › Exp2_ForceData1/Subject5/path2/T6.csv]

-0.149	0.293	-0.859	-0.045	0.042	-0.004
-0.138	0.313	-0.838	-0.045	0.043	-0.004
-0.139	0.324	-0.852	-0.045	0.043	-0.004
-0.151	0.345	-0.924	-0.045	0.043	-0.004
-0.130	0.310	-0.866	-0.045	0.042	-0.004
-0.149	0.308	-0.855	-0.045	0.043	-0.004
-0.106	0.326	-0.854	-0.045	0.042	-0.005
-0.159	0.332	-0.863	-0.045	0.043	-0.004
-0.144	0.315	-0.897	-0.045	0.043	-0.004
-0.171	0.321	-0.893	-0.045	0.043	-0.004
-0.130	0.309	-0.869	-0.045	0.042	-0.004
-0.155	0.316	-0.876	-0.045	0.042	-0.004
-0.138	0.316	-0.849	-0.045	0.043	-0.004
-0.159	0.309	-0.851	-0.045	0.043	-0.004
-0.149	0.331	-0.920	-0.045	0.043	-0.004
-0.157	0.303	-0.879	-0.045	0.042	-0.004
-0.140	0.311	-0.859	-0.045	0.043	-0.004
-0.146	0.318	-0.856	-0.045	0.043	-0.004
-0.139	0.333	-0.870	-0.045	0.043	-0.004
-0.144	0.306	-0.876	-0.045	0.043	-0.004
-0.152	0.317	-0.865	-0.045	0.043	-0.004
-0.143	0.312	-0.859	-0.045	0.042	-0.004
-0.161	0.348	-0.859	-0.045	0.043	-0.003
-0.140	0.311	-0.883	-0.044	0.043	-0.004
-0.157	0.318	-0.869	-0.045	0.043	-0.004
-0.158	0.304	-0.859	-0.045	0.043	-0.004
-0.177	0.326	-0.856	-0.045	0.043	-0.004
-0.138	0.312	-0.876	-0.045	0.043	-0.004
-0.181	0.294	-0.884	-0.045	0.043	-0.003
-0.143	0.324	-0.876	-0.044	0.043	-0.004
-0.160	0.323	-0.842	-0.045	0.042	-0.004
-0.126	0.324	-0.801	-0.045	0.043	-0.004
-0.160	0.319	-0.866	-0.045	0.043	-0.004
-0.152	0.357	-0.890	-0.044	0.043	-0.003
-0.159	0.316	-0.897	-0.044	0.042	-0.004
-0.150	0.319	-0.879	-0.045	0.043	-0.004
-0.156	0.303	-0.811	-0.044	0.043	-0.004
-0.156	0.344	-0.853	-0.045	0.043	-0.004
-0.147	0.314	-0.862	-0.045	0.043	-0.004
-0.189	0.317	-0.885	-0.045	0.043	-0.003
-0.143	0.303	-0.862	-0.044	0.042	-0.004
-0.165	0.336	-0.839	-0.044	0.042	-0.004
-0.133	0.319	-0.839	-0.045	0.043	-0.004
-0.170	0.311	-0.875	-0.045	0.043	-0.004
-0.145	0.334	-0.887	-0.045	0.043	-0.004
-0.178	0.326	-0.846	-0.044	0.042	-0.004
-0.139	0.321	-0.866	-0.045	0.043	-0.004
-0.157	0.325	-0.897	-0.045	0.042	-0.004
-0.140	0.331	-0.859	-0.045	0.043	-0.004
-0.167	0.315	-0.842	-0.045	0.042	-0.004
-0.145	0.320	-0.886	-0.045	0.043	-0.004
-0.158	0.320	-0.866	-0.044	0.042	-0.004
-0.151	0.335	-0.886	-0.045	0.043	-0.004
-0.169	0.307	-0.907	-0.044	0.042	-0.004
-0.146	0.319	-0.900	-0.045	0.043	-0.004
-0.155	0.290	-0.869	-0.045	0.042	-0.004
-0.165	0.336	-0.842	-0.045	0.043	-0.004
-0.148	0.318	-0.866	-0.044	0.043	-0.004
-0.153	0.337	-0.917	-0.045	0.043	-0.004
-0.137	0.298	-0.893	-0.045	0.042	-0.004
-0.156	0.313	-0.838	-0.045	0.042	-0.004
-0.143	0.320	-0.853	-0.044	0.043	-0.004
-0.161	0.328	-0.883	-0.045	0.043	-0.004
-0.149	0.309	-0.889	-0.045	0.043	-0.004
-0.167	0.310	-0.913	-0.044	0.042	-0.003
-0.143	0.324	-0.869	-0.045	0.043	-0.004
-0.166	0.309	-0.882	-0.045	0.042	-0.004
-0.148	0.310	-0.876	-0.045	0.043	-0.004
-0.170	0.323	-0.897	-0.045	0.043	-0.004
-0.155	0.333	-0.894	-0.044	0.043	-0.004
-0.162	0.292	-0.889	-0.045	0.043	-0.004
-0.151	0.320	-0.876	-0.045	0.043	-0.004
-0.175	0.313	-0.872	-0.045	0.043	-0.004
-0.151	0.325	-0.896	-0.045	0.043	-0.004
-0.146	0.289	-0.862	-0.045	0.042	-0.004
-0.159	0.315	-0.869	-0.045	0.043	-0.004
-0.151	0.317	-0.859	-0.045	0.043	-0.004
-0.163	0.354	-0.904	-0.045	0.043	-0.004
-0.131	0.293	-0.896	-0.045	0.043	-0.003
-0.176	0.307	-0.896	-0.045	0.043	-0.004
-0.161	0.314	-0.849	-0.044	0.043	-0.004
-0.168	0.323	-0.859	-0.045	0.043	-0.004
-0.150	0.309	-0.934	-0.045	0.044	-0.004
-0.190	0.305	-0.885	-0.045	0.043	-0.003
-0.151	0.312	-0.876	-0.045	0.043	-0.004
-0.164	0.279	-0.858	-0.045	0.042	-0.004
-0.137	0.311	-0.866	-0.045	0.043	-0.004
-0.167	0.307	-0.869	-0.045	0.043	-0.004
-0.159	0.345	-0.900	-0.045	0.043	-0.004
-0.157	0.301	-0.896	-0.045	0.042	-0.004
-0.161	0.311	-0.883	-0.045	0.043	-0.004
-0.164	0.302	-0.838	-0.044	0.043	-0.004
-0.164	0.334	-0.876	-0.045	0.043	-0.004
-0.157	0.308	-0.924	-0.045	0.043	-0.004
-0.180	0.310	-0.899	-0.045	0.043	-0.003
-0.165	0.303	-0.859	-0.044	0.043	-0.004
-0.168	0.313	-0.855	-0.045	0.043	-0.004
-0.153	0.328	-0.877	-0.044	0.043	-0.004
-0.178	0.311	-0.878	-0.045	0.043	-0.004
-0.163	0.320	-0.879	-0.044	0.043	-0.004
-0.173	0.299	-0.862	-0.045	0.043	-0.004
-0.143	0.321	-0.873	-0.045	0.043	-0.004
-0.184	0.303	-0.868	-0.045	0.043	-0.004
-0.152	0.327	-0.876	-0.045	0.043	-0.004
-0.170	0.319	-0.869	-0.044	0.042	-0.004
-0.149	0.317	-0.873	-0.045	0.043	-0.004
-0.165	0.308	-0.838	-0.044	0.043	-0.004
-0.162	0.360	-0.876	-0.044	0.043	-0.003
-0.170	0.315	-0.904	-0.044	0.042	-0.004
-0.174	0.318	-0.896	-0.045	0.043	-0.003
-0.166	0.293	-0.818	-0.044	0.043	-0.004
-0.176	0.327	-0.859	-0.045	0.043	-0.004
-0.162	0.321	-0.893	-0.045	0.043	-0.004
-0.173	0.328	-0.920	-0.045	0.043	-0.003
-0.146	0.314	-0.879	-0.045	0.043	-0.004
-0.178	0.323	-0.835	-0.045	0.042	-0.004
-0.143	0.329	-0.887	-0.044	0.043	-0.004
-0.167	0.315	-0.890	-0.045	0.043	-0.004
-0.160	0.346	-0.906	-0.045	0.043	-0.003
-0.190	0.315	-0.913	-0.045	0.042	-0.003
-0.141	0.315	-0.876	-0.045	0.043	-0.004
-0.177	0.299	-0.845	-0.044	0.043	-0.004
-0.162	0.336	-0.862	-0.045	0.043	-0.004
-0.164	0.316	-0.890	-0.045	0.042	-0.004
-0.163	0.322	-0.889	-0.045	0.043	-0.004
-0.165	0.300	-0.886	-0.045	0.043	-0.004
-0.175	0.324	-0.855	-0.045	0.043	-0.004
-0.160	0.315	-0.897	-0.045	0.043	-0.004
-0.162	0.326	-0.883	-0.045	0.043	-0.004
-0.163	0.318	-0.862	-0.045	0.043	-0.003
-0.172	0.309	-0.872	-0.045	0.043	-0.004
-0.147	0.321	-0.866	-0.045	0.043	-0.004
-0.163	0.323	-0.896	-0.045	0.043	-0.004
-0.148	0.312	-0.889	-0.045	0.043	-0.003
-0.175	0.312	-0.896	-0.044	0.043	-0.004
-0.130	0.326	-0.860	-0.044	0.043	-0.004
-0.172	0.306	-0.865	-0.045	0.043	-0.004
-0.164	0.312	-0.893	-0.045	0.044	-0.004
-0.183	0.305	-0.902	-0.045	0.043	-0.004
-0.157	0.316	-0.889	-0.045	0.043	-0.004
-0.161	0.295	-0.872	-0.045	0.043	-0.004
-0.156	0.312	-0.848	-0.045	0.043	-0.004
-0.155	0.315	-0.838	-0.045	0.043	-0.004
-0.171	0.336	-0.937	-0.045	0.043	-0.004
-0.144	0.308	-0.889	-0.045	0.043	-0.003
-0.178	0.310	-0.862	-0.045	0.043	-0.004
-0.123	0.323	-0.836	-0.045	0.043	-0.004
-0.176	0.323	-0.876	-0.045	0.043	-0.004
-0.163	0.303	-0.910	-0.045	0.044	-0.004
-0.200	0.304	-0.891	-0.045	0.043	-0.003
-0.163	0.313	-0.862	-0.044	0.043	-0.004
-0.173	0.305	-0.855	-0.045	0.043	-0.004
-0.146	0.306	-0.879	-0.045	0.043	-0.004
-0.181	0.312	-0.865	-0.045	0.043	-0.004
-0.167	0.322	-0.917	-0.045	0.043	-0.004
-0.180	0.302	-0.872	-0.045	0.043	-0.004
-0.158	0.315	-0.872	-0.045	0.043	-0.004
-0.176	0.308	-0.879	-0.045	0.043	-0.004
-0.161	0.324	-0.883	-0.045	0.043	-0.004
-0.168	0.309	-0.872	-0.045	0.043	-0.004
-0.163	0.307	-0.861	-0.045	0.043	-0.004
-0.177	0.313	-0.866	-0.044	0.043	-0.004
-0.177	0.348	-0.876	-0.044	0.043	-0.004
-0.165	0.295	-0.923	-0.045	0.043	-0.004
-0.183	0.307	-0.864	-0.045	0.043	-0.004
-0.175	0.313	-0.855	-0.044	0.043	-0.004
-0.187	0.340	-0.869	-0.045	0.043	-0.004
-0.172	0.317	-0.886	-0.045	0.043	-0.004
-0.219	0.300	-0.904	-0.045	0.043	-0.003
-0.164	0.302	-0.872	-0.044	0.043	-0.004
-0.185	0.331	-0.855	-0.045	0.043	-0.004
-0.151	0.321	-0.828	-0.045	0.043	-0.004
-0.198	0.305	-0.889	-0.045	0.043	-0.004
-0.170	0.329	-0.889	-0.045	0.044	-0.004
-0.189	0.319	-0.883	-0.044	0.042	-0.004
-0.166	0.320	-0.872	-0.045	0.043	-0.004
-0.186	0.303	-0.879	-0.045	0.043	-0.004
-0.169	0.339	-0.869	-0.045	0.043	-0.004
-0.178	0.313	-0.869	-0.045	0.043	-0.004
-0.181	0.314	-0.885	-0.045	0.043	-0.004
-0.172	0.296	-0.862	-0.045	0.043	-0.004
-0.180	0.330	-0.883	-0.045	0.043	-0.004
-0.174	0.310	-0.886	-0.045	0.043	-0.004
-0.188	0.316	-0.885	-0.045	0.043	-0.004
-0.176	0.298	-0.889	-0.045	0.043	-0.004
-0.202	0.332	-0.859	-0.045	0.043	-0.004
-0.167	0.318	-0.876	-0.045	0.043	-0.004
-0.178	0.321	-0.896	-0.045	0.043	-0.004
-0.165	0.316	-0.893	-0.045	0.043	-0.004
-0.188	0.314	-0.841	-0.045	0.042	-0.004
-0.151	0.319	-0.880	-0.045	0.043	-0.004
-0.183	0.311	-0.862	-0.045	0.043	-0.004
-0.180	0.334	-0.893	-0.045	0.044	-0.004
-0.200	0.300	-0.916	-0.044	0.043	-0.004
-0.173	0.312	-0.886	-0.045	0.043	-0.004
-0.192	0.292	-0.882	-0.045	0.043	-0.004
-0.203	0.334	-0.849	-0.045	0.044	-0.004
-0.190	0.311	-0.872	-0.045	0.043	-0.004
-0.184	0.336	-0.930	-0.045	0.043	-0.004
-0.169	0.292	-0.892	-0.045	0.043	-0.004
-0.179	0.315	-0.838	-0.045	0.042	-0.004
-0.165	0.315	-0.842	-0.044	0.043	-0.004
-0.177	0.323	-0.886	-0.045	0.043	-0.004
-0.186	0.310	-0.896	-0.045	0.043	-0.004
-0.212	0.318	-0.927	-0.044	0.043	-0.004
-0.176	0.307	-0.875	-0.045	0.043	-0.004
-0.193	0.298	-0.879	-0.045	0.043	-0.004
-0.171	0.316	-0.855	-0.045	0.044	-0.004
-0.197	0.312	-0.910	-0.045	0.043	-0.004
-0.183	0.324	-0.903	-0.045	0.043	-0.004
-0.192	0.292	-0.865	-0.045	0.043	-0.004
-0.177	0.305	-0.858	-0.045	0.043	-0.004
-0.194	0.306	-0.858	-0.045	0.043	-0.004
-0.182	0.330	-0.907	-0.045	0.043	-0.004
-0.178	0.289	-0.896	-0.045	0.043	-0.004
-0.196	0.310	-0.896	-0.045	0.043	-0.004
-0.177	0.300	-0.883	-0.045	0.043	-0.004
-0.197	0.335	-0.889	-0.045	0.043	-0.004
-0.162	0.297	-0.886	-0.045	0.043	-0.004
-0.197	0.302	-0.899	-0.045	0.043	-0.004
-0.177	0.307	-0.872	-0.044	0.043	-0.004
-0.192	0.312	-0.879	-0.045	0.043	-0.004
-0.180	0.310	-0.906	-0.045	0.044	-0.004
-0.213	0.289	-0.898	-0.045	0.043	-0.004
-0.178	0.313	-0.889	-0.045	0.043	-0.004
-0.192	0.275	-0.855	-0.045	0.043	-0.004
-0.174	0.310	-0.852	-0.045	0.043	-0.004
-0.190	0.306	-0.872	-0.045	0.043	-0.004
-0.191	0.339	-0.893	-0.045	0.044	-0.004
-0.167	0.286	-0.913	-0.045	0.043	-0.004
-0.191	0.309	-0.872	-0.045	0.043	-0.004
-0.191	0.295	-0.855	-0.044	0.044	-0.004
-0.193	0.322	-0.866	-0.045	0.043	-0.004
-0.177	0.305	-0.941	-0.045	0.044	-0.004
-0.233	0.316	-0.891	-0.045	0.043	-0.004
-0.169	0.289	-0.848	-0.044	0.043	-0.004
-0.201	0.295	-0.862	-0.045	0.043	-0.004
-0.172	0.308	-0.879	-0.045	0.044	-0.004
-0.208	0.306	-0.889	-0.045	0.043	-0.004
-0.190	0.334	-0.889	-0.044	0.043	-0.004
-0.189	0.294	-0.899	-0.045	0.043	-0.004
-0.175	0.319	-0.873	-0.045	0.043	-0.004
-0.211	0.294	-0.868	-0.045	0.043	-0.004
-0.186	0.320	-0.858	-0.045	0.043	-0.004
-0.193	0.306	-0.889	-0.045	0.043	-0.004
-0.202	0.317	-0.892	-0.045	0.043	-0.004
-0.199	0.303	-0.862	-0.044	0.044	-0.004
-0.206	0.334	-0.879	-0.045	0.044	-0.004
-0.190	0.308	-0.900	-0.045	0.043	-0.004
-0.215	0.304	-0.888	-0.045	0.044	-0.004
-0.186	0.304	-0.848	-0.044	0.044	-0.004
-0.203	0.315	-0.866	-0.045	0.043	-0.004
-0.180	0.315	-0.883	-0.045	0.044	-0.004
-0.222	0.310	-0.905	-0.045	0.043	-0.004
-0.181	0.315	-0.872	-0.045	0.043	-0.004
-0.204	0.311	-0.869	-0.045	0.043	-0.004
-0.178	0.323	-0.887	-0.045	0.044	-0.004
-0.201	0.304	-0.852	-0.044	0.043	-0.004
-0.202	0.345	-0.886	-0.045	0.044	-0.004
-0.213	0.302	-0.940	-0.044	0.043	-0.004
-0.203	0.313	-0.885	-0.045	0.044	-0.004
-0.191	0.288	-0.828	-0.044	0.043	-0.004
-0.204	0.323	-0.848	-0.045	0.043	-0.004
-0.192	0.308	-0.893	-0.045	0.043	-0.004
-0.219	0.315	-0.898	-0.045	0.044	-0.004
-0.189	0.296	-0.886	-0.044	0.043	-0.004
-0.206	0.329	-0.841	-0.045	0.043	-0.004
-0.177	0.319	-0.870	-0.045	0.044	-0.004
-0.207	0.319	-0.875	-0.045	0.044	-0.004
-0.194	0.346	-0.910	-0.045	0.044	-0.004
-0.223	0.313	-0.927	-0.045	0.043	-0.004
-0.186	0.313	-0.879	-0.045	0.044	-0.004
-0.203	0.297	-0.851	-0.045	0.044	-0.004
-0.192	0.326	-0.866	-0.045	0.044	-0.004
-0.209	0.311	-0.927	-0.044	0.043	-0.004
-0.195	0.319	-0.899	-0.045	0.044	-0.004
-0.204	0.294	-0.872	-0.045	0.044	-0.004
-0.211	0.315	-0.903	-0.045	0.044	-0.004
-0.195	0.305	-0.889	-0.045	0.043	-0.004
-0.196	0.319	-0.910	-0.045	0.044	-0.004
-0.194	0.304	-0.906	-0.045	0.043	-0.004
-0.218	0.312	-0.882	-0.045	0.043	-0.004
-0.185	0.312	-0.869	-0.045	0.044	-0.004
-0.191	0.322	-0.940	-0.045	0.043	-0.004
-0.182	0.300	-0.909	-0.045	0.044	-0.004
-0.213	0.308	-0.906	-0.045	0.044	-0.004
-0.168	0.319	-0.870	-0.045	0.043	-0.004
-0.213	0.304	-0.889	-0.045	0.044	-0.005
-0.201	0.302	-0.920	-0.045	0.044	-0.004
-0.229	0.302	-0.916	-0.045	0.044	-0.004
-0.197	0.312	-0.886	-0.045	0.044	-0.004
-0.211	0.290	-0.868	-0.045	0.043	-0.004
-0.197	0.309	-0.882	-0.045	0.044	-0.004
-0.207	0.308	-0.892	-0.045	0.044	-0.004
-0.196	0.331	-0.934	-0.045	0.043	-0.004
-0.194	0.297	-0.913	-0.045	0.043	-0.004
-0.207	0.307	-0.875	-0.045	0.044	-0.004
-0.174	0.317	-0.860	-0.044	0.043	-0.005
-0.209	0.321	-0.896	-0.045	0.044	-0.004
-0.199	0.304	-0.923	-0.045	0.044	-0.004
-0.232	0.301	-0.912	-0.045	0.044	-0.004
-0.204	0.301	-0.879	-0.045	0.044	-0.004
-0.199	0.318	-0.896	-0.045	0.043	-0.004
-0.194	0.300	-0.893	-0.045	0.044	-0.004
-0.222	0.304	-0.895	-0.045	0.044	-0.004
-0.205	0.319	-0.910	-0.045	0.044	-0.004
-0.229	0.303	-0.902	-0.045	0.044	-0.004
-0.192	0.317	-0.883	-0.045	0.044	-0.004
-0.217	0.296	-0.881	-0.045	0.044	-0.004
-0.196	0.321	-0.882	-0.045	0.044	-0.004
-0.209	0.301	-0.889	-0.045	0.043	-0.004
-0.193	0.303	-0.865	-0.045	0.044	-0.004
-0.206	0.312	-0.872	-0.045	0.044	-0.004
-0.218	0.341	-0.889	-0.045	0.044	-0.004
-0.212	0.293	-0.920	-0.045	0.043	-0.004
-0.215	0.303	-0.895	-0.045	0.044	-0.004
-0.214	0.306	-0.858	-0.045	0.044	-0.004
-0.218	0.322	-0.855	-0.045	0.044	-0.004
-0.209	0.305	-0.886	-0.045	0.044	-0.004
-0.259	0.298	-0.931	-0.045	0.044	-0.004
-0.203	0.304	-0.896	-0.044	0.044	-0.004
-0.223	0.314	-0.855	-0.045	0.043	-0.004
-0.194	0.315	-0.831	-0.045	0.044	-0.005
-0.230	0.311	-0.896	-0.045	0.044	-0.004
-0.210	0.341	-0.920	-0.045	0.044	-0.004
-0.223	0.310	-0.909	-0.045	0.043	-0.004
-0.209	0.311	-0.885	-0.045	0.044	-0.004
-0.220	0.295	-0.869	-0.045	0.044	-0.005
-0.215	0.331	-0.883	-0.045	0.044	-0.004
-0.209	0.309	-0.900	-0.045	0.044	-0.004
-0.246	0.300	-0.918	-0.045	0.044	-0.004
-0.208	0.291	-0.882	-0.045	0.044	-0.004
-0.231	0.337	-0.896	-0.045	0.044	-0.004
-0.207	0.308	-0.872	-0.045	0.044	-0.005
-0.229	0.302	-0.912	-0.045	0.044	-0.004
-0.219	0.308	-0.916	-0.045	0.044	-0.004
-0.240	0.318	-0.875	-0.045	0.043	-0.004
-0.202	0.306	-0.893	-0.045	0.044	-0.005
-0.221	0.312	-0.916	-0.045	0.044	-0.004
-0.202	0.318	-0.899	-0.045	0.044	-0.004
-0.223	0.307	-0.879	-0.045	0.043	-0.004
-0.208	0.307	-0.899	-0.045	0.044	-0.004
-0.222	0.301	-0.896	-0.045	0.044	-0.004
-0.221	0.331	-0.930	-0.045	0.044	-0.004
-0.238	0.305	-0.947	-0.044	0.044	-0.004
-0.222	0.307	-0.899	-0.045	0.044	-0.004
-0.221	0.295	-0.882	-0.045	0.044	-0.004
-0.248	0.324	-0.858	-0.045	0.044	-0.005
-0.205	0.305	-0.917	-0.045	0.044	-0.004
-0.223	0.320	-0.950	-0.046	0.044	-0.004
-0.205	0.289	-0.916	-0.045	0.044	-0.004
-0.222	0.305	-0.858	-0.045	0.043	-0.004
-0.191	0.303	-0.880	-0.045	0.044	-0.005
-0.220	0.313	-0.896	-0.045	0.044	-0.005
-0.209	0.313	-0.930	-0.045	0.045	-0.004
-0.248	0.294	-0.970	-0.044	0.044	-0.004
-0.219	0.304	-0.896	-0.045	0.044	-0.004
-0.219	0.297	-0.889	-0.045	0.044	-0.004
-0.227	0.316	-0.875	-0.045	0.044	-0.005
-0.225	0.294	-0.916	-0.045	0.044	-0.004
-0.219	0.323	-0.937	-0.045	0.044	-0.004
-0.206	0.280	-0.902	-0.045	0.044	-0.004
-0.213	0.305	-0.868	-0.045	0.044	-0.004
-0.203	0.301	-0.896	-0.045	0.044	-0.005
-0.218	0.325	-0.899	-0.045	0.044	-0.004
-0.217	0.295	-0.906	-0.045	0.044	-0.004
-0.231	0.297	-0.930	-0.045	0.044	-0.004
-0.209	0.307	-0.893	-0.045	0.044	-0.005
-0.218	0.314	-0.910	-0.045	0.044	-0.005
-0.209	0.296	-0.913	-0.045	0.044	-0.004
-0.223	0.306	-0.933	-0.045	0.044	-0.004
-0.216	0.313	-0.906	-0.045	0.044	-0.004
-0.240	0.291	-0.885	-0.045	0.044	-0.005
-0.220	0.297	-0.906	-0.045	0.045	-0.005
-0.238	0.293	-0.891	-0.045	0.044	-0.004
-0.210	0.313	-0.910	-0.045	0.044	-0.004
-0.225	0.271	-0.885	-0.045	0.044	-0.005
-0.210	0.317	-0.886	-0.045	0.044	-0.004
-0.221	0.303	-0.896	-0.045	0.044	-0.004
-0.226	0.327	-0.920	-0.045	0.044	-0.004
-0.198	0.287	-0.933	-0.045	0.044	-0.004
-0.218	0.297	-0.916	-0.045	0.044	-0.004
-0.225	0.298	-0.875	-0.044	0.044	-0.004
-0.230	0.303	-0.889	-0.045	0.044	-0.005
-0.210	0.303	-0.964	-0.045	0.045	-0.004
-0.257	0.288	-0.915	-0.045	0.044	-0.004
-0.220	0.298	-0.909	-0.045	0.044	-0.004
-0.236	0.278	-0.889	-0.045	0.044	-0.005
-0.203	0.306	-0.889	-0.045	0.044	-0.005
-0.234	0.299	-0.899	-0.045	0.044	-0.004
-0.226	0.330	-0.920	-0.045	0.045	-0.004
-0.216	0.277	-0.916	-0.045	0.044	-0.004
-0.226	0.306	-0.927	-0.045	0.044	-0.005
-0.228	0.290	-0.882	-0.045	0.044	-0.005
-0.223	0.326	-0.893	-0.045	0.044	-0.004
-0.221	0.302	-0.933	-0.045	0.044	-0.004
-0.241	0.301	-0.922	-0.045	0.044	-0.004
-0.225	0.290	-0.889	-0.044	0.044	-0.004
-0.234	0.320	-0.896	-0.045	0.044	-0.005
-0.226	0.302	-0.913	-0.045	0.044	-0.005
-0.254	0.300	-0.912	-0.045	0.044	-0.004
-0.227	0.309	-0.882	-0.045	0.045	-0.004
-0.240	0.304	-0.885	-0.045	0.044	-0.005
-0.213	0.304	-0.896	-0.045	0.044	-0.005
-0.242	0.302	-0.912	-0.045	0.044	-0.004
-0.209	0.311	-0.906	-0.045	0.044	-0.004
-0.231	0.304	-0.923	-0.045	0.044	-0.005
-0.211	0.311	-0.896	-0.045	0.044	-0.005
-0.231	0.296	-0.882	-0.045	0.044	-0.005
-0.223	0.346	-0.920	-0.045	0.045	-0.004
-0.233	0.305	-0.947	-0.045	0.044	-0.004
-0.228	0.300	-0.923	-0.045	0.044	-0.004
-0.232	0.283	-0.862	-0.044	0.044	-0.005
-0.238	0.323	-0.896	-0.045	0.044	-0.005
-0.215	0.301	-0.889	-0.045	0.044	-0.005
-0.241	0.312	-0.953	-0.045	0.044	-0.004
-0.216	0.292	-0.906	-0.045	0.044	-0.004
-0.239	0.308	-0.889	-0.045	0.044	-0.005
-0.199	0.309	-0.890	-0.045	0.044	-0.005
-0.232	0.309	-0.893	-0.045	0.044	-0.005
-0.221	0.343	-0.937	-0.045	0.045	-0.004
-0.248	0.300	-0.940	-0.045	0.044	-0.004
-0.208	0.305	-0.907	-0.045	0.044	-0.005
-0.225	0.289	-0.862	-0.045	0.044	-0.005
-0.228	0.324	-0.899	-0.045	0.045	-0.005
-0.235	0.305	-0.930	-0.045	0.044	-0.005
-0.225	0.315	-0.927	-0.045	0.044	-0.004
-0.228	0.290	-0.916	-0.045	0.044	-0.004
-0.234	0.317	-0.910	-0.045	0.044	-0.005
-0.221	0.306	-0.920	-0.045	0.044	-0.005
-0.215	0.317	-0.920	-0.045	0.044	-0.005
-0.222	0.319	-0.930	-0.045	0.044	-0.004
-0.238	0.302	-0.909	-0.045	0.044	-0.004
-0.198	0.308	-0.904	-0.045	0.044	-0.005
-0.229	0.309	-0.927	-0.045	0.044	-0.005
-0.203	0.317	-0.913	-0.045	0.044	-0.004
-0.244	0.304	-0.933	-0.045	0.044	-0.004
-0.209	0.315	-0.890	-0.045	0.044	-0.005
-0.233	0.297	-0.889	-0.045	0.044	-0.005
-0.229	0.295	-0.913	-0.045	0.045	-0.005
-0.241	0.301	-0.944	-0.045	0.044	-0.004
-0.218	0.310	-0.920	-0.045	0.044	-0.005
-0.224	0.280	-0.906	-0.045	0.044	-0.005
-0.224	0.305	-0.889	-0.045	0.045	-0.005
-0.214	0.299	-0.913	-0.045	0.044	-0.005
-0.224	0.324	-0.968	-0.045	0.044	-0.004
-0.205	0.299	-0.947	-0.045	0.044	-0.004
-0.236	0.300	-0.926	-0.045	0.044	-0.004
-0.182	0.310	-0.904	-0.045	0.044	-0.005
-0.236	0.307	-0.916	-0.045	0.044	-0.005
-0.220	0.298	-0.968	-0.045	0.045	-0.005
-0.254	0.293	-0.953	-0.045	0.044	-0.004
-0.219	0.304	-0.903	-0.045	0.044	-0.005
-0.230	0.290	-0.889	-0.045	0.044	-0.005
-0.208	0.299	-0.909	-0.045	0.045	-0.005
-0.231	0.304	-0.913	-0.045	0.044	-0.005
-0.220	0.321	-0.975	-0.045	0.044	-0.005
-0.224	0.286	-0.926	-0.045	0.044	-0.004
-0.227	0.307	-0.906	-0.045	0.045	-0.005
-0.198	0.314	-0.901	-0.045	0.044	-0.005
-0.219	0.305	-0.910	-0.045	0.044	-0.005
-0.220	0.300	-0.954	-0.045	0.045	-0.005
-0.245	0.310	-0.936	-0.045	0.045	-0.004
-0.221	0.298	-0.910	-0.045	0.044	-0.005
-0.243	0.311	-0.903	-0.045	0.044	-0.005
-0.204	0.310	-0.931	-0.045	0.045	-0.005
-0.241	0.295	-0.916	-0.045	0.045	-0.005
-0.224	0.310	-0.934	-0.045	0.045	-0.005
-0.239	0.299	-0.906	-0.045	0.044	-0.005
-0.219	0.303	-0.910	-0.045	0.045	-0.005
-0.245	0.299	-0.912	-0.045	0.044	-0.004
-0.212	0.316	-0.934	-0.045	0.045	-0.005
-0.224	0.298	-0.930	-0.045	0.044	-0.005
-0.214	0.312	-0.882	-0.045	0.045	-0.005
-0.232	0.300	-0.903	-0.045	0.045	-0.005
-0.229	0.344	-0.934	-0.045	0.045	-0.005
-0.221	0.287	-0.937	-0.045	0.044	-0.004
-0.227	0.307	-0.920	-0.045	0.045	-0.005
-0.232	0.295	-0.903	-0.045	0.045	-0.005
-0.238	0.337	-0.910	-0.045	0.044	-0.005
-0.230	0.305	-0.934	-0.045	0.045	-0.005
-0.270	0.298	-0.946	-0.045	0.045	-0.004
-0.213	0.298	-0.920	-0.045	0.044	-0.005
-0.244	0.321	-0.883	-0.045	0.044	-0.005
-0.202	0.302	-0.879	-0.045	0.045	-0.005
-0.240	0.308	-0.909	-0.045	0.045	-0.005
-0.217	0.321	-0.941	-0.045	0.045	-0.005
-0.251	0.316	-0.924	-0.045	0.044	-0.005
-0.212	0.301	-0.920	-0.045	0.045	-0.005
-0.234	0.298	-0.916	-0.045	0.044	-0.005
-0.220	0.327	-0.920	-0.045	0.044	-0.005
-0.238	0.310	-0.920	-0.045	0.044	-0.005
-0.228	0.305	-0.927	-0.045	0.045	-0.005
-0.226	0.296	-0.910	-0.044	0.044	-0.005
-0.230	0.331	-0.937	-0.045	0.045	-0.005
-0.223	0.302	-0.941	-0.044	0.044	-0.005
-0.232	0.303	-0.933	-0.045	0.045	-0.005
-0.222	0.290	-0.927	-0.045	0.044	-0.005
-0.248	0.322	-0.893	-0.045	0.045	-0.005
-0.216	0.303	-0.927	-0.045	0.045	-0.005
-0.226	0.332	-0.968	-0.045	0.044	-0.005
-0.210	0.298	-0.937	-0.045	0.045	-0.004
-0.240	0.311	-0.889	-0.045	0.044	-0.005
-0.202	0.317	-0.922	-0.044	0.045	-0.005
-0.225	0.305	-0.920	-0.045	0.044	-0.005
-0.227	0.316	-0.958	-0.045	0.045	-0.005
-0.249	0.305	-0.971	-0.044	0.044	-0.004
-0.217	0.304	-0.944	-0.045	0.045	-0.005
-0.228	0.297	-0.930	-0.045	0.044	-0.005
-0.232	0.315	-0.896	-0.045	0.045	-0.005
-0.229	0.304	-0.930	-0.045	0.044	-0.005
-0.219	0.321	-0.947	-0.045	0.045	-0.005
-0.219	0.288	-0.930	-0.044	0.044	-0.005
-0.220	0.310	-0.900	-0.045	0.044	-0.005
-0.224	0.291	-0.882	-0.045	0.045	-0.005
-0.218	0.315	-0.934	-0.045	0.045	-0.005
-0.228	0.296	-0.944	-0.045	0.045	-0.005
-0.232	0.310	-0.934	-0.045	0.044	-0.005
-0.211	0.311	-0.927	-0.045	0.044	-0.005
-0.225	0.322	-0.938	-0.045	0.044	-0.005
-0.201	0.292	-0.948	-0.044	0.045	-0.005
-0.241	0.317	-0.937	-0.044	0.045	-0.005
-0.214	0.302	-0.910	-0.044	0.045	-0.005
-0.233	0.300	-0.917	-0.045	0.044	-0.005
-0.218	0.298	-0.961	-0.045	0.046	-0.005
-0.247	0.305	-0.943	-0.045	0.044	-0.004
-0.209	0.318	-0.914	-0.045	0.045	-0.005
-0.220	0.271	-0.910	-0.045	0.044	-0.005
-0.215	0.313	-0.910	-0.045	0.045	-0.005
-0.228	0.311	-0.931	-0.045	0.045	-0.005
-0.211	0.331	-0.958	-0.045	0.045	-0.005
-0.195	0.285	-0.958	-0.045	0.044	-0.004
-0.217	0.300	-0.927	-0.045	0.045	-0.005
-0.231	0.300	-0.879	-0.044	0.045	-0.005
-0.233	0.321	-0.921	-0.045	0.045	-0.005
-0.214	0.302	-0.989	-0.045	0.045	-0.005
-0.245	0.300	-0.943	-0.045	0.045	-0.004
-0.210	0.300	-0.924	-0.044	0.045	-0.005
-0.230	0.289	-0.927	-0.045	0.044	-0.005
-0.204	0.315	-0.938	-0.045	0.045	-0.005
-0.234	0.311	-0.926	-0.045	0.045	-0.004
-0.216	0.326	-0.938	-0.044	0.045	-0.004
-0.234	0.302	-0.923	-0.045	0.044	-0.005
-0.212	0.310	-0.928	-0.045	0.045	-0.005
-0.236	0.300	-0.920	-0.045	0.045	-0.005
-0.212	0.324	-0.924	-0.044	0.045	-0.005
-0.225	0.306	-0.934	-0.044	0.045	-0.005
-0.220	0.315	-0.938	-0.045	0.045	-0.005
-0.216	0.301	-0.903	-0.044	0.045	-0.005
-0.227	0.347	-0.935	-0.044	0.045	-0.005
-0.226	0.310	-0.969	-0.044	0.044	-0.005
-0.235	0.315	-0.947	-0.045	0.045	-0.005
-0.220	0.299	-0.900	-0.044	0.045	-0.005
-0.239	0.321	-0.910	-0.045	0.044	-0.005
-0.210	0.304	-0.941	-0.045	0.045	-0.005
-0.239	0.320	-0.967	-0.045	0.045	-0.004
-0.199	0.313	-0.965	-0.044	0.044	-0.004
-0.240	0.313	-0.931	-0.044	0.044	-0.005
-0.189	0.319	-0.922	-0.044	0.044	-0.005
-0.225	0.311	-0.928	-0.045	0.045	-0.005
-0.219	0.352	-0.958	-0.044	0.045	-0.004
-0.240	0.302	-0.978	-0.044	0.044	-0.005
-0.202	0.313	-0.931	-0.044	0.045	-0.005
-0.225	0.296	-0.883	-0.044	0.045	-0.005
-0.215	0.325	-0.907	-0.045	0.045	-0.005
-0.234	0.310	-0.965	-0.044	0.045	-0.005
-0.220	0.324	-0.978	-0.045	0.045	-0.005
-0.229	0.297	-0.951	-0.044	0.045	-0.005
-0.226	0.314	-0.944	-0.045	0.045	-0.005
-0.204	0.316	-0.946	-0.044	0.045	-0.005
-0.219	0.325	-0.948	-0.044	0.045	-0.005
-0.210	0.312	-0.954	-0.045	0.045	-0.004
-0.221	0.313	-0.927	-0.044	0.044	-0.005
-0.193	0.325	-0.935	-0.044	0.045	-0.005
-0.218	0.316	-0.979	-0.045	0.044	-0.005
-0.189	0.317	-0.958	-0.044	0.045	-0.004
-0.230	0.308	-0.971	-0.044	0.045	-0.005
-0.185	0.325	-0.915	-0.044	0.045	-0.005
-0.224	0.309	-0.941	-0.045	0.045	-0.005
-0.208	0.307	-0.968	-0.045	0.045	-0.005
-0.253	0.310	-0.975	-0.044	0.045	-0.005
-0.205	0.317	-0.962	-0.045	0.045	-0.005
-0.218	0.298	-0.938	-0.044	0.044	-0.005
-0.203	0.313	-0.938	-0.045	0.045	-0.005
-0.211	0.319	-0.948	-0.044	0.045	-0.005
-0.215	0.341	-0.993	-0.045	0.045	-0.005
-0.203	0.296	-0.961	-0.044	0.044	-0.004
-0.209	0.307	-0.944	-0.045	0.045	-0.005
-0.188	0.328	-0.926	-0.044	0.045	-0.006
-0.225	0.322	-0.941	-0.045	0.045	-0.005
-0.210	0.309	-0.965	-0.044	0.045	-0.005
-0.247	0.317	-0.974	-0.045	0.045	-0.004
-0.202	0.316	-0.945	-0.044	0.045	-0.005
-0.216	0.319	-0.935	-0.044	0.045	-0.005
-0.195	0.312	-0.945	-0.045	0.045	-0.005
-0.228	0.311	-0.958	-0.044	0.045	-0.005
-0.213	0.325	-0.972	-0.045	0.045	-0.004
-0.218	0.303	-0.958	-0.044	0.044	-0.005
-0.205	0.316	-0.941	-0.045	0.045	-0.005
-0.216	0.317	-0.921	-0.044	0.045	-0.005
-0.202	0.337	-0.942	-0.044	0.045	-0.005
-0.213	0.308	-0.958	-0.044	0.045	-0.005
-0.209	0.327	-0.917	-0.045	0.045	-0.005
-0.208	0.317	-0.928	-0.044	0.045	-0.005
-0.218	0.346	-0.952	-0.044	0.045	-0.005
-0.217	0.313	-0.972	-0.044	0.045	-0.005
-0.227	0.308	-0.958	-0.045	0.045	-0.004
-0.217	0.320	-0.935	-0.044	0.045	-0.005
-0.230	0.336	-0.925	-0.044	0.044	-0.005
-0.207	0.313	-0.945	-0.044	0.045	-0.005
-0.250	0.305	-0.974	-0.045	0.045	-0.004
-0.196	0.313	-0.945	-0.044	0.045	-0.005
-0.214	0.325	-0.931	-0.044	0.044	-0.004
-0.186	0.325	-0.890	-0.045	0.045	-0.005
-0.229	0.313	-0.941	-0.044	0.045	-0.005
-0.205	0.351	-0.976	-0.044	0.045	-0.004
-0.226	0.311	-0.975	-0.044	0.044	-0.004
-0.199	0.316	-0.938	-0.044	0.045	-0.005
-0.209	0.305	-0.938	-0.044	0.045	-0.005
-0.223	0.350	-0.942	-0.044	0.045	-0.005
-0.213	0.324	-0.969	-0.044	0.045	-0.005
-0.233	0.310	-0.974	-0.044	0.045	-0.004
-0.210	0.310	-0.942	-0.044	0.045	-0.005
-0.225	0.338	-0.952	-0.044	0.045	-0.005
-0.201	0.318	-0.925	-0.044	0.045	-0.005
-0.224	0.322	-0.972	-0.044	0.045	-0.005
-0.205	0.331	-0.959	-0.044	0.045	-0.004
-0.237	0.322	-0.965	-0.044	0.044	-0.005
-0.197	0.321	-0.939	-0.044	0.045	-0.005
-0.210	0.332	-0.986	-0.044	0.045	-0.005
-0.192	0.335	-0.966	-0.044	0.045	-0.004
-0.217	0.325	-0.948	-0.044	0.044	-0.005
-0.197	0.329	-0.969	-0.044	0.045	-0.005
-0.212	0.319	-0.952	-0.044	0.045	-0.005
-0.222	0.344	-0.969	-0.044	0.045	-0.005
-0.220	0.317	-1.003	-0.043	0.045	-0.005
-0.208	0.324	-0.969	-0.044	0.045	-0.004
-0.213	0.298	-0.952	-0.044	0.045	-0.005
-0.221	0.335	-0.956	-0.044	0.045	-0.005
-0.207	0.325	-0.963	-0.044	0.045	-0.005
-0.210	0.334	-1.006	-0.045	0.045	-0.004
-0.199	0.309	-0.976	-0.044	0.045	-0.004
-0.204	0.327	-0.911	-0.044	0.044	-0.005
-0.185	0.332	-0.946	-0.044	0.044	-0.005
-0.209	0.337	-0.966	-0.044	0.045	-0.005
-0.199	0.328	-1.000	-0.044	0.045	-0.005
-0.226	0.315	-1.003	-0.044	0.044	-0.004
-0.191	0.321	-0.955	-0.044	0.045	-0.005
-0.216	0.317	-0.962	-0.044	0.045	-0.005
-0.197	0.322	-0.962	-0.044	0.045	-0.005
-0.212	0.321	-0.993	-0.044	0.045	-0.005
-0.206	0.345	-0.979	-0.044	0.045	-0.004
-0.211	0.300	-0.965	-0.044	0.045	-0.005
-0.195	0.333	-0.949	-0.044	0.045	-0.005
-0.205	0.315	-0.952	-0.044	0.045	-0.005
-0.191	0.336	-0.990	-0.044	0.045	-0.005
-0.200	0.297	-0.962	-0.044	0.045	-0.005
-0.196	0.326	-0.965	-0.044	0.045	-0.004
-0.203	0.326	-0.956	-0.044	0.045	-0.005
-0.206	0.345	-0.983	-0.044	0.045	-0.005
-0.175	0.305	-0.976	-0.044	0.045	-0.004
-0.217	0.324	-0.996	-0.044	0.045	-0.005
-0.209	0.310	-0.928	-0.044	0.045	-0.005
-0.212	0.319	-0.959	-0.044	0.045	-0.005
-0.187	0.318	-1.024	-0.044	0.046	-0.005
-0.239	0.316	-0.988	-0.044	0.045	-0.004
-0.195	0.325	-0.966	-0.044	0.045	-0.004
-0.202	0.289	-0.952	-0.044	0.044	-0.005
-0.193	0.326	-0.928	-0.044	0.045	-0.005
-0.212	0.323	-0.945	-0.044	0.045	-0.005
-0.188	0.360	-0.983	-0.044	0.045	-0.004
-0.177	0.307	-0.983	-0.044	0.044	-0.004
-0.199	0.343	-0.963	-0.044	0.045	-0.005
-0.209	0.311	-0.942	-0.044	0.045	-0.005
-0.200	0.341	-0.949	-0.044	0.045	-0.005
-0.198	0.332	-1.010	-0.044	0.045	-0.005
-0.215	0.326	-0.992	-0.044	0.045	-0.004
-0.187	0.328	-0.946	-0.043	0.045	-0.004
-0.201	0.325	-0.963	-0.044	0.045	-0.005
-0.188	0.321	-0.993	-0.044	0.045	-0.005
-0.212	0.325	-0.968	-0.044	0.045	-0.004
-0.193	0.338	-0.973	-0.044	0.045	-0.004
-0.212	0.322	-0.976	-0.044	0.044	-0.004
-0.190	0.325	-0.969	-0.044	0.045	-0.005
-0.218	0.321	-0.972	-0.044	0.045	-0.004
-0.182	0.343	-0.966	-0.044	0.045	-0.004
-0.193	0.331	-0.969	-0.044	0.045	-0.004
-0.186	0.329	-0.969	-0.044	0.045	-0.004
-0.203	0.321	-0.942	-0.044	0.045	-0.005
-0.207	0.368	-0.994	-0.044	0.045	-0.004
-0.199	0.325	-1.014	-0.044	0.044	-0.005
-0.204	0.331	-1.003	-0.044	0.045	-0.004
-0.199	0.320	-0.929	-0.043	0.045	-0.004
-0.201	0.340	-0.959	-0.044	0.045	-0.005
-0.187	0.333	-0.970	-0.044	0.045	-0.005
-0.207	0.336	-1.006	-0.044	0.045	-0.004
-0.172	0.320	-0.973	-0.044	0.045	-0.004
-0.207	0.341	-0.963	-0.043	0.044	-0.004
-0.168	0.346	-0.950	-0.043	0.045	-0.005
-0.197	0.338	-0.959	-0.044	0.045	-0.005
-0.192	0.376	-0.987	-0.043	0.045	-0.004
-0.207	0.336	-1.010	-0.043	0.044	-0.004
-0.189	0.339	-0.970	-0.044	0.045	-0.005
-0.190	0.322	-0.939	-0.043	0.045	-0.005
-0.184	0.361	-0.960	-0.044	0.045	-0.004
-0.189	0.333	-1.007	-0.043	0.045	-0.004
-0.191	0.335	-1.007	-0.044	0.045	-0.004
-0.190	0.320	-0.993	-0.044	0.044	-0.004
-0.199	0.339	-0.980	-0.043	0.045	-0.004
-0.169	0.334	-0.967	-0.043	0.044	-0.005
-0.196	0.343	-0.983	-0.044	0.045	-0.005
-0.186	0.356	-1.004	-0.044	0.045	-0.004
-0.209	0.337	-1.003	-0.043	0.045	-0.004
-0.165	0.349	-0.977	-0.043	0.045	-0.005
-0.196	0.329	-0.966	-0.044	0.045	-0.004
-0.174	0.343	-1.004	-0.043	0.045	-0.004
-0.200	0.334	-1.017	-0.043	0.045	-0.004
-0.170	0.345	-0.994	-0.043	0.045	-0.005
-0.195	0.320	-0.963	-0.043	0.044	-0.004
-0.188	0.334	-0.997	-0.044	0.045	-0.004
-0.201	0.323	-1.007	-0.043	0.045	-0.004
-0.175	0.348	-0.980	-0.044	0.045	-0.004
-0.176	0.325	-0.997	-0.043	0.044	-0.004
-0.173	0.331	-0.942	-0.044	0.045	-0.004
-0.180	0.340	-0.984	-0.043	0.045	-0.005
-0.185	0.355	-1.048	-0.044	0.045	-0.004
-0.167	0.327	-1.014	-0.043	0.045	-0.004
-0.199	0.330	-0.983	-0.043	0.045	-0.004
-0.147	0.355	-0.958	-0.043	0.045	-0.005
-0.199	0.348	-0.984	-0.044	0.045	-0.005
-0.173	0.327	-1.027	-0.044	0.045	-0.004
-0.209	0.328	-1.020	-0.044	0.045	-0.004
-0.177	0.334	-0.973	-0.043	0.045	-0.004
-0.186	0.317	-0.973	-0.044	0.045	-0.004
-0.168	0.336	-0.987	-0.044	0.045	-0.005
-0.198	0.333	-0.979	-0.044	0.045	-0.004
-0.178	0.353	-1.038	-0.044	0.045	-0.004
-0.186	0.326	-0.983	-0.044	0.045	-0.004
-0.176	0.334	-0.976	-0.044	0.045	-0.004
-0.172	0.337	-0.981	-0.043	0.045	-0.005
-0.176	0.349	-0.994	-0.044	0.045	-0.004
-0.171	0.334	-0.994	-0.043	0.045	-0.004
-0.185	0.337	-0.990	-0.044	0.045	-0.004
-0.169	0.331	-0.974	-0.043	0.045	-0.004
-0.181	0.367	-0.991	-0.043	0.045	-0.004
-0.171	0.332	-1.011	-0.043	0.045	-0.004
-0.183	0.335	-0.993	-0.044	0.045	-0.004
-0.173	0.334	-0.963	-0.043	0.045	-0.004
-0.196	0.351	-0.950	-0.043	0.045	-0.005
-0.175	0.343	-0.984	-0.043	0.045	-0.004
-0.220	0.321	-1.006	-0.044	0.045	-0.004
-0.153	0.335	-0.994	-0.043	0.045	-0.004
-0.192	0.352	-0.960	-0.043	0.044	-0.004
-0.155	0.343	-0.929	-0.044	0.045	-0.005
-0.192	0.329	-0.973	-0.044	0.045	-0.004
-0.175	0.377	-1.018	-0.043	0.045	-0.004
-0.187	0.328	-0.994	-0.043	0.044	-0.004
-0.174	0.327	-0.980	-0.044	0.045	-0.004
-0.180	0.328	-0.970	-0.043	0.045	-0.004
-0.181	0.364	-0.980	-0.043	0.045	-0.004
-0.181	0.339	-0.980	-0.043	0.045	-0.004
-0.204	0.324	-1.009	-0.044	0.045	-0.004
-0.171	0.321	-0.973	-0.043	0.045	-0.004
-0.200	0.366	-0.960	-0.043	0.045	-0.004
-0.159	0.341	-0.946	-0.043	0.045	-0.004
-0.195	0.343	-0.986	-0.044	0.045	-0.004
-0.166	0.339	-0.997	-0.043	0.045	-0.004
-0.192	0.349	-0.984	-0.043	0.044	-0.004
-0.157	0.344	-0.967	-0.043	0.045	-0.004
-0.180	0.346	-1.011	-0.044	0.045	-0.004
-0.169	0.361	-0.970	-0.043	0.045	-0.004
-0.187	0.347	-0.977	-0.043	0.044	-0.004
-0.170	0.342	-0.997	-0.043	0.045	-0.004
-0.183	0.331	-1.008	-0.043	0.045	-0.004
-0.180	0.363	-1.011	-0.043	0.045	-0.004
-0.183	0.336	-1.015	-0.043	0.044	-0.004
-0.167	0.347	-0.990	-0.043	0.045	-0.004
-0.168	0.317	-0.987	-0.043	0.044	-0.004
-0.204	0.360	-0.967	-0.043	0.045	-0.005
-0.164	0.355	-0.991	-0.043	0.045	-0.004
-0.176	0.358	-1.035	-0.044	0.045	-0.004
-0.146	0.339	-1.001	-0.043	0.045	-0.004
-0.168	0.346	-0.953	-0.043	0.044	-0.004
-0.143	0.344	-0.982	-0.043	0.044	-0.005
-0.176	0.357	-1.005	-0.043	0.045	-0.004
-0.171	0.347	-1.004	-0.043	0.045	-0.004
-0.196	0.342	-1.049	-0.043	0.044	-0.004
-0.168	0.333	-0.983	-0.043	0.045	-0.004
-0.175	0.328	-0.994	-0.043	0.045	-0.004
-0.176	0.355	-0.960	-0.043	0.045	-0.005
-0.179	0.344	-1.005	-0.043	0.045	-0.004
-0.172	0.365	-1.032	-0.043	0.045	-0.004
-0.155	0.323	-1.015	-0.043	0.044	-0.004
-0.164	0.341	-0.967	-0.043	0.044	-0.004
-0.156	0.339	-0.981	-0.043	0.045	-0.004
-0.175	0.354	-1.018	-0.043	0.045	-0.004
-0.150	0.321	-1.021	-0.043	0.045	-0.004
-0.182	0.339	-1.021	-0.043	0.045	-0.004
-0.152	0.341	-0.995	-0.043	0.045	-0.004
-0.172	0.343	-1.014	-0.043	0.045	-0.004
-0.140	0.337	-1.012	-0.043	0.045	-0.004
-0.177	0.340	-1.028	-0.043	0.045	-0.004
-0.158	0.340	-1.001	-0.043	0.045	-0.004
-0.183	0.344	-1.011	-0.043	0.045	-0.005
-0.159	0.340	-1.042	-0.043	0.046	-0.004
-0.183	0.332	-1.031	-0.043	0.045	-0.004
-0.148	0.347	-1.005	-0.043	0.045	-0.004
-0.167	0.294	-0.977	-0.043	0.044	-0.004
-0.152	0.351	-0.981	-0.043	0.045	-0.004
-0.162	0.343	-0.994	-0.043	0.045	-0.004
-0.167	0.377	-1.008	-0.043	0.045	-0.004
-0.132	0.317	-1.001	-0.043	0.044	-0.004
-0.176	0.345	-1.018	-0.043	0.045	-0.004
-0.164	0.332	-0.970	-0.043	0.045	-0.004
-0.173	0.361	-0.998	-0.043	0.045	-0.004
-0.158	0.337	-1.035	-0.043	0.045	-0.004
-0.184	0.331	-1.030	-0.043	0.045	-0.004
-0.154	0.339	-0.977	-0.043	0.045	-0.004
-0.170	0.325	-0.967	-0.043	0.044	-0.004
-0.136	0.340	-0.981	-0.043	0.045	-0.004
-0.175	0.342	-1.001	-0.043	0.045	-0.004
-0.149	0.360	-1.008	-0.043	0.045	-0.004
-0.158	0.324	-1.007	-0.043	0.044	-0.004
-0.147	0.345	-0.995	-0.043	0.045	-0.004
-0.172	0.332	-0.990	-0.043	0.045	-0.004
-0.156	0.358	-0.984	-0.043	0.045	-0.004
-0.160	0.342	-1.008	-0.043	0.045	-0.004
-0.158	0.349	-1.018	-0.043	0.045	-0.004
-0.144	0.329	-0.981	-0.043	0.045	-0.004
-0.169	0.373	-1.005	-0.043	0.045	-0.004
-0.156	0.335	-1.008	-0.043	0.044	-0.004
-0.170	0.340	-1.021	-0.043	0.045	-0.004
-0.162	0.339	-0.953	-0.042	0.045	-0.004
-0.169	0.351	-0.981	-0.043	0.045	-0.004
-0.148	0.351	-1.005	-0.043	0.045	-0.004
-0.171	0.343	-1.028	-0.043	0.045	-0.004
-0.141	0.348	-1.015	-0.043	0.045	-0.004
-0.170	0.346	-0.977	-0.043	0.044	-0.004
-0.128	0.347	-0.995	-0.043	0.044	-0.004
-0.165	0.351	-0.988	-0.043	0.045	-0.004
-0.152	0.390	-1.022	-0.043	0.045	-0.004
-0.173	0.337	-1.035	-0.042	0.044	-0.004
-0.156	0.349	-1.008	-0.043	0.045	-0.004
-0.158	0.329	-0.974	-0.042	0.045	-0.004
-0.146	0.378	-0.995	-0.043	0.045	-0.004
-0.154	0.351	-1.022	-0.043	0.044	-0.004
-0.159	0.355	-1.028	-0.043	0.045	-0.004
-0.149	0.331	-1.011	-0.043	0.044	-0.004
-0.158	0.352	-0.995	-0.043	0.045	-0.004
-0.135	0.344	-1.006	-0.042	0.044	-0.004
-0.155	0.350	-1.001	-0.043	0.045	-0.004
-0.143	0.365	-1.032	-0.043	0.045	-0.004
-0.159	0.338	-1.015	-0.043	0.044	-0.004
-0.125	0.353	-1.012	-0.043	0.045	-0.004
-0.150	0.344	-1.001	-0.043	0.044	-0.004
-0.137	0.351	-1.025	-0.043	0.045	-0.004
-0.154	0.341	-1.029	-0.043	0.044	-0.004
-0.128	0.359	-1.009	-0.043	0.045	-0.004
-0.165	0.335	-1.001	-0.043	0.045	-0.004
-0.151	0.345	-1.015	-0.043	0.045	-0.004
-0.160	0.353	-1.029	-0.043	0.044	-0.004
-0.138	0.351	-1.022	-0.043	0.044	-0.004
-0.144	0.325	-1.001	-0.043	0.045	-0.004
-0.143	0.345	-0.988	-0.043	0.045	-0.004
-0.136	0.343	-1.009	-0.043	0.045	-0.004
-0.145	0.366	-1.059	-0.043	0.044	-0.004
-0.128	0.340	-1.035	-0.043	0.044	-0.004
-0.150	0.350	-1.008	-0.043	0.045	-0.004
-0.110	0.362	-0.993	-0.042	0.045	-0.005
-0.145	0.345	-1.002	-0.043	0.044	-0.004
-0.134	0.346	-1.056	-0.043	0.045	-0.004
-0.167	0.343	-1.031	-0.043	0.045	-0.004
-0.125	0.346	-1.015	-0.043	0.045	-0.004
-0.153	0.330	-1.005	-0.043	0.044	-0.004
-0.122	0.345	-1.015	-0.043	0.045	-0.004
-0.147	0.345	-0.994	-0.043	0.045	-0.004
-0.141	0.361	-1.066	-0.043	0.044	-0.004
-0.134	0.338	-1.032	-0.043	0.044	-0.004
-0.134	0.351	-1.005	-0.043	0.045	-0.004
-0.129	0.350	-0.999	-0.042	0.044	-0.004
-0.138	0.365	-1.019	-0.043	0.045	-0.004
-0.132	0.342	-1.022	-0.043	0.044	-0.004
-0.149	0.346	-1.018	-0.043	0.045	-0.004
-0.135	0.342	-0.999	-0.042	0.045	-0.004
-0.141	0.367	-1.005	-0.043	0.044	-0.004
-0.127	0.337	-1.015	-0.043	0.045	-0.004
-0.155	0.352	-1.014	-0.043	0.045	-0.004
-0.131	0.347	-0.998	-0.043	0.045	-0.004
-0.149	0.355	-1.033	-0.042	0.044	-0.004
-0.130	0.351	-1.012	-0.043	0.045	-0.004
-0.162	0.343	-1.007	-0.043	0.044	-0.004
-0.129	0.358	-1.012	-0.043	0.045	-0.004
-0.137	0.346	-1.002	-0.043	0.044	-0.004
-0.120	0.345	-0.964	-0.043	0.045	-0.004
-0.139	0.343	-1.001	-0.043	0.045	-0.004
-0.137	0.384	-1.029	-0.043	0.045	-0.004
-0.133	0.339	-1.053	-0.042	0.044	-0.004
-0.142	0.346	-1.035	-0.043	0.045	-0.004
-0.136	0.344	-0.985	-0.042	0.044	-0.004
-0.145	0.372	-0.992	-0.043	0.045	-0.004
-0.137	0.350	-1.026	-0.042	0.045	-0.004
-0.185	0.341	-1.027	-0.043	0.045	-0.003
-0.114	0.344	-1.002	-0.042	0.045	-0.004
-0.136	0.360	-0.999	-0.043	0.044	-0.004
-0.115	0.360	-0.961	-0.043	0.045	-0.004
-0.147	0.351	-1.012	-0.043	0.045	-0.004
-0.131	0.371	-1.050	-0.043	0.045	-0.004
-0.146	0.344	-1.025	-0.042	0.044	-0.004
-0.120	0.351	-1.002	-0.043	0.044	-0.004
-0.130	0.337	-1.005	-0.042	0.044	-0.004
-0.134	0.387	-1.012	-0.043	0.045	-0.004
-0.134	0.350	-1.019	-0.042	0.044	-0.004
-0.163	0.342	-1.035	-0.043	0.045	-0.003
-0.124	0.334	-0.998	-0.042	0.044	-0.004
-0.146	0.374	-1.012	-0.043	0.044	-0.004
-0.115	0.354	-1.005	-0.043	0.045	-0.004
-0.146	0.354	-1.004	-0.043	0.044	-0.004
-0.125	0.363	-1.022	-0.042	0.044	-0.003
-0.144	0.359	-1.005	-0.042	0.044	-0.004
-0.108	0.353	-0.999	-0.043	0.044	-0.004
-0.125	0.361	-1.026	-0.043	0.044	-0.004
-0.110	0.363	-1.029	-0.042	0.045	-0.003
-0.146	0.348	-1.008	-0.042	0.044	-0.004
-0.111	0.361	-1.023	-0.042	0.044	-0.004
-0.127	0.336	-1.002	-0.042	0.044	-0.004
-0.133	0.372	-1.046	-0.043	0.045	-0.004
-0.126	0.348	-1.046	-0.042	0.044	-0.004
-0.124	0.346	-1.036	-0.043	0.044	-0.004
-0.120	0.338	-1.036	-0.043	0.044	-0.004
-0.148	0.370	-0.992	-0.042	0.044	-0.004
-0.116	0.350	-1.023	-0.042	0.044	-0.004
-0.126	0.366	-1.070	-0.043	0.044	-0.004
-0.107	0.344	-1.015	-0.042	0.044	-0.003
-0.120	0.360	-0.978	-0.043	0.043	-0.004
-0.104	0.357	-1.003	-0.042	0.044	-0.004
-0.128	0.358	-1.046	-0.043	0.044	-0.004
-0.114	0.358	-1.063	-0.043	0.045	-0.004
-0.153	0.352	-1.090	-0.042	0.044	-0.003
-0.105	0.349	-1.022	-0.043	0.044	-0.004
-0.126	0.330	-1.018	-0.043	0.044	-0.004
-0.126	0.360	-1.002	-0.043	0.045	-0.004
-0.122	0.352	-1.043	-0.042	0.044	-0.004
-0.111	0.361	-1.050	-0.043	0.044	-0.004
-0.117	0.321	-1.046	-0.042	0.044	-0.004
-0.112	0.359	-1.009	-0.042	0.044	-0.004
-0.108	0.342	-1.023	-0.042	0.044	-0.004
-0.118	0.365	-1.053	-0.043	0.044	-0.004
-0.106	0.340	-1.029	-0.042	0.044	-0.004
-0.115	0.344	-1.050	-0.042	0.044	-0.003
-0.107	0.347	-1.026	-0.042	0.044	-0.004
-0.121	0.360	-1.053	-0.043	0.044	-0.004
-0.089	0.338	-1.063	-0.042	0.044	-0.003
-0.124	0.345	-1.059	-0.042	0.044	-0.003
-0.108	0.356	-1.016	-0.042	0.045	-0.003
-0.121	0.338	-1.022	-0.042	0.044	-0.004
-0.096	0.348	-1.070	-0.043	0.045	-0.004
-0.129	0.339	-1.038	-0.043	0.044	-0.003
-0.097	0.357	-1.060	-0.042	0.044	-0.003
-0.111	0.309	-1.018	-0.043	0.044	-0.004
-0.097	0.350	-1.019	-0.042	0.045	-0.003
-0.112	0.351	-1.026	-0.042	0.044	-0.003
-0.113	0.383	-1.032	-0.043	0.045	-0.003
-0.088	0.328	-1.046	-0.042	0.044	-0.003
-0.110	0.351	-1.043	-0.042	0.044	-0.003
-0.106	0.344	-1.016	-0.042	0.044	-0.004
-0.116	0.361	-1.012	-0.043	0.044	-0.004
-0.090	0.340	-1.073	-0.043	0.045	-0.003
-0.135	0.347	-1.051	-0.043	0.044	-0.003
-0.090	0.344	-1.029	-0.042	0.044	-0.003
-0.108	0.333	-1.022	-0.042	0.044	-0.004
-0.085	0.350	-1.026	-0.043	0.045	-0.004
-0.127	0.353	-1.042	-0.042	0.044	-0.003
-0.091	0.364	-1.043	-0.042	0.044	-0.003
-0.107	0.338	-1.039	-0.042	0.044	-0.003
-0.089	0.353	-1.029	-0.042	0.044	-0.003
-0.106	0.339	-1.036	-0.042	0.044	-0.003
-0.098	0.366	-1.033	-0.042	0.044	-0.003
-0.104	0.343	-1.060	-0.042	0.044	-0.003
-0.103	0.353	-1.046	-0.042	0.044	-0.003
-0.105	0.343	-1.026	-0.042	0.044	-0.003
-0.106	0.382	-1.046	-0.042	0.045	-0.003
-0.108	0.339	-1.070	-0.042	0.044	-0.003
-0.111	0.346	-1.045	-0.043	0.044	-0.003
-0.102	0.341	-0.985	-0.042	0.044	-0.003
-0.106	0.370	-1.026	-0.042	0.044	-0.003
-0.096	0.353	-1.050	-0.042	0.044	-0.003
-0.111	0.351	-1.076	-0.043	0.044	-0.003
-0.086	0.341	-1.073	-0.042	0.044	-0.003
-0.099	0.356	-1.016	-0.042	0.043	-0.003
-0.067	0.363	-1.041	-0.042	0.044	-0.004
-0.104	0.358	-1.029	-0.042	0.044	-0.003
-0.085	0.387	-1.081	-0.042	0.044	-0.003
-0.112	0.350	-1.049	-0.042	0.044	-0.003
-0.078	0.357	-1.030	-0.042	0.044	-0.003
-0.097	0.335	-1.002	-0.042	0.044	-0.003
-0.086	0.375	-1.030	-0.042	0.044	-0.003
-0.105	0.352	-1.077	-0.042	0.044	-0.003
-0.088	0.357	-1.077	-0.042	0.044	-0.003
-0.090	0.329	-1.053	-0.042	0.044	-0.003
-0.098	0.352	-1.050	-0.042	0.044	-0.003
-0.080	0.349	-1.054	-0.042	0.044	-0.003
-0.084	0.369	-1.060	-0.042	0.044	-0.003
-0.081	0.349	-1.057	-0.042	0.044	-0.003
-0.087	0.354	-1.046	-0.042	0.044	-0.003
-0.064	0.352	-1.051	-0.042	0.044	-0.003
-0.088	0.362	-1.084	-0.043	0.044	-0.003
-0.064	0.348	-1.056	-0.042	0.044	-0.003
-0.097	0.353	-1.070	-0.042	0.044	-0.003
-0.062	0.364	-1.037	-0.042	0.044	-0.003
-0.096	0.345	-1.050	-0.042	0.044	-0.003
-0.073	0.350	-1.077	-0.042	0.044	-0.003
-0.099	0.335	-1.083	-0.042	0.044	-0.003
-0.082	0.350	-1.056	-0.042	0.044	-0.003
-0.089	0.325	-1.053	-0.042	0.044	-0.003
-0.073	0.337	-1.039	-0.043	0.044	-0.003
-0.074	0.343	-1.043	-0.042	0.044	-0.003
-0.075	0.385	-1.115	-0.043	0.044	-0.003
-0.056	0.333	-1.070	-0.042	0.044	-0.003
-0.084	0.359	-1.060	-0.042	0.044	-0.003
-0.041	0.366	-1.017	-0.042	0.044	-0.004
-0.083	0.363	-1.053	-0.042	0.044	-0.003
-0.064	0.341	-1.077	-0.042	0.045	-0.003
-0.103	0.337	-1.086	-0.042	0.044	-0.003
-0.065	0.340	-1.056	-0.042	0.044	-0.003
-0.086	0.341	-1.039	-0.042	0.044	-0.003
-0.049	0.347	-1.060	-0.042	0.044	-0.003
-0.083	0.347	-1.059	-0.042	0.044	-0.003
-0.067	0.371	-1.094	-0.042	0.044	-0.003
-0.077	0.339	-1.067	-0.042	0.044	-0.003
-0.059	0.344	-1.053	-0.043	0.044	-0.003
-0.067	0.348	-1.036	-0.042	0.044	-0.003
-0.076	0.361	-1.063	-0.042	0.044	-0.003
-0.067	0.334	-1.059	-0.042	0.044	-0.003
-0.086	0.347	-1.049	-0.043	0.044	-0.003
-0.061	0.346	-1.039	-0.042	0.044	-0.003
-0.078	0.368	-1.081	-0.042	0.044	-0.003
-0.056	0.341	-1.081	-0.042	0.044	-0.003
-0.089	0.335	-1.052	-0.042	0.044	-0.003
-0.071	0.340	-1.063	-0.042	0.044	-0.003
-0.083	0.347	-1.050	-0.042	0.044	-0.003
-0.057	0.349	-1.049	-0.043	0.044	-0.003
-0.094	0.338	-1.080	-0.042	0.044	-0.002
-0.059	0.356	-1.081	-0.042	0.044	-0.003
-0.066	0.345	-1.063	-0.042	0.044	-0.003
-0.062	0.349	-1.011	-0.043	0.044	-0.003
-0.064	0.342	-1.056	-0.042	0.044	-0.003
-0.069	0.381	-1.077	-0.042	0.044	-0.002
-0.061	0.334	-1.097	-0.042	0.044	-0.003
-0.071	0.348	-1.073	-0.042	0.044	-0.003
-0.069	0.340	-1.053	-0.042	0.044	-0.003
-0.081	0.359	-1.056	-0.042	0.044	-0.003
-0.060	0.347	-1.074	-0.042	0.044	-0.003
-0.113	0.339	-1.099	-0.042	0.044	-0.002
-0.052	0.350	-1.063	-0.042	0.044	-0.002
-0.074	0.351	-1.039	-0.042	0.043	-0.003
-0.028	0.348	-1.002	-0.043	0.044	-0.003
-0.081	0.341	-1.056	-0.042	0.044	-0.002
-0.054	0.384	-1.087	-0.042	0.044	-0.002
-0.070	0.344	-1.091	-0.042	0.043	-0.002
-0.060	0.347	-1.063	-0.042	0.044	-0.002
-0.057	0.335	-1.036	-0.042	0.044	-0.003
-0.057	0.378	-1.047	-0.042	0.044	-0.003
-0.065	0.341	-1.066	-0.042	0.044	-0.003
-0.089	0.331	-1.113	-0.042	0.044	-0.002
-0.059	0.333	-1.066	-0.042	0.044	-0.002
-0.068	0.362	-1.064	-0.042	0.044	-0.003
-0.044	0.346	-1.043	-0.042	0.044	-0.003
-0.072	0.348	-1.080	-0.042	0.044	-0.002
-0.062	0.358	-1.094	-0.042	0.044	-0.002
-0.074	0.356	-1.063	-0.042	0.043	-0.002
-0.037	0.349	-1.074	-0.042	0.044	-0.003
-0.058	0.344	-1.066	-0.042	0.044	-0.003
-0.042	0.372	-1.087	-0.042	0.044	-0.002
-0.063	0.354	-1.060	-0.042	0.043	-0.002
-0.056	0.352	-1.087	-0.042	0.044	-0.002
-0.049	0.338	-1.056	-0.042	0.044	-0.002
-0.061	0.361	-1.087	-0.042	0.044	-0.002
-0.048	0.338	-1.105	-0.042	0.043	-0.002
-0.054	0.343	-1.083	-0.042	0.044	-0.002
-0.045	0.327	-1.073	-0.042	0.044	-0.002
-0.083	0.364	-1.043	-0.042	0.044	-0.003
-0.037	0.348	-1.077	-0.042	0.044	-0.002
-0.046	0.357	-1.121	-0.042	0.044	-0.002
-0.026	0.340	-1.094	-0.042	0.044	-0.002
-0.055	0.345	-1.053	-0.042	0.043	-0.002
-0.021	0.356	-1.061	-0.042	0.044	-0.003
-0.057	0.351	-1.097	-0.042	0.044	-0.002
-0.045	0.357	-1.091	-0.042	0.044	-0.002
-0.068	0.345	-1.128	-0.041	0.043	-0.002
-0.036	0.342	-1.090	-0.042	0.044	-0.002
-0.049	0.321	-1.087	-0.042	0.043	-0.003
-0.056	0.359	-1.057	-0.042	0.044	-0.003
-0.048	0.339	-1.087	-0.042	0.044	-0.002
-0.038	0.364	-1.138	-0.042	0.044	-0.002
-0.029	0.321	-1.101	-0.042	0.043	-0.002
-0.039	0.351	-1.056	-0.042	0.043	-0.002
-0.026	0.347	-1.074	-0.042	0.044	-0.003
-0.035	0.365	-1.097	-0.042	0.043	-0.002
-0.050	0.334	-1.101	-0.042	0.044	-0.002
-0.055	0.344	-1.108	-0.042	0.043	-0.002
-0.035	0.339	-1.074	-0.042	0.043	-0.002
-0.043	0.357	-1.077	-0.042	0.044	-0.002
-0.021	0.332	-1.101	-0.042	0.044	-0.002
-0.052	0.337	-1.111	-0.042	0.044	-0.002
-0.037	0.353	-1.080	-0.042	0.044	-0.002
-0.047	0.335	-1.066	-0.042	0.043	-0.002
-0.027	0.344	-1.121	-0.042	0.044	-0.002
-0.058	0.334	-1.076	-0.042	0.044	-0.002
-0.030	0.349	-1.087	-0.042	0.044	-0.002
-0.036	0.310	-1.084	-0.042	0.043	-0.002
-0.023	0.349	-1.070	-0.042	0.044	-0.002
-0.036	0.340	-1.104	-0.042	0.044	-0.002
-0.037	0.375	-1.108	-0.042	0.044	-0.002
-0.006	0.312	-1.093	-0.042	0.043	-0.002
-0.039	0.340	-1.111	-0.042	0.044	-0.002
-0.038	0.327	-1.059	-0.042	0.044	-0.002
-0.044	0.350	-1.073	-0.042	0.044	-0.002
-0.020	0.335	-1.121	-0.042	0.044	-0.002
-0.062	0.334	-1.103	-0.042	0.043	-0.001
-0.025	0.341	-1.077	-0.042	0.043	-0.002
-0.035	0.325	-1.084	-0.042	0.043	-0.002
-0.004	0.337	-1.084	-0.042	0.044	-0.002
-0.046	0.343	-1.080	-0.042	0.044	-0.002
-0.032	0.354	-1.094	-0.042	0.044	-0.002
-0.038	0.337	-1.097	-0.042	0.043	-0.002
-0.018	0.341	-1.087	-0.042	0.044	-0.002
-0.048	0.336	-1.066	-0.042	0.043	-0.002
-0.016	0.352	-1.087	-0.042	0.044	-0.002
-0.033	0.338	-1.111	-0.042	0.043	-0.002
-0.030	0.345	-1.090	-0.042	0.043	-0.002
-0.034	0.330	-1.063	-0.041	0.044	-0.002
-0.033	0.372	-1.111	-0.042	0.044	-0.002
-0.032	0.340	-1.121	-0.042	0.043	-0.002
-0.043	0.337	-1.103	-0.042	0.044	-0.002
-0.028	0.318	-1.053	-0.041	0.044	-0.002
-0.039	0.361	-1.063	-0.042	0.043	-0.002
-0.013	0.347	-1.094	-0.042	0.043	-0.002
-0.037	0.345	-1.120	-0.042	0.043	-0.001
-0.007	0.348	-1.097	-0.042	0.043	-0.001
-0.033	0.347	-1.080	-0.042	0.043	-0.002
-0.003	0.342	-1.098	-0.042	0.043	-0.002
-0.020	0.346	-1.091	-0.042	0.043	-0.002
-0.023	0.389	-1.111	-0.041	0.044	-0.001
-0.039	0.343	-1.145	-0.041	0.043	-0.001
-0.008	0.352	-1.101	-0.042	0.043	-0.002
-0.028	0.328	-1.053	-0.041	0.044	-0.002
-0.022	0.354	-1.066	-0.042	0.044	-0.002
-0.025	0.342	-1.111	-0.041	0.043	-0.002
-0.023	0.353	-1.138	-0.042	0.044	-0.001
-0.015	0.322	-1.107	-0.042	0.043	-0.001
-0.031	0.350	-1.077	-0.042	0.044	-0.002
-0.003	0.337	-1.112	-0.041	0.043	-0.002
-0.016	0.348	-1.118	-0.042	0.043	-0.002
-0.016	0.360	-1.125	-0.042	0.044	-0.001
-0.027	0.343	-1.107	-0.042	0.043	-0.002
0.006	0.352	-1.085	-0.042	0.043	-0.002
-0.019	0.345	-1.107	-0.042	0.043	-0.002
0.006	0.345	-1.118	-0.042	0.043	-0.001
-0.029	0.341	-1.118	-0.041	0.043	-0.002
0.017	0.356	-1.105	-0.042	0.043	-0.002
-0.025	0.329	-1.110	-0.042	0.043	-0.002
-0.014	0.340	-1.131	-0.042	0.044	-0.002
-0.032	0.341	-1.124	-0.042	0.043	-0.001
0.003	0.345	-1.104	-0.042	0.044	-0.002
-0.014	0.314	-1.104	-0.041	0.043	-0.002
-0.008	0.348	-1.097	-0.042	0.044	-0.002
-0.005	0.343	-1.097	-0.042	0.043	-0.002
-0.013	0.368	-1.176	-0.042	0.043	-0.001
0.011	0.326	-1.131	-0.042	0.043	-0.001
-0.016	0.335	-1.141	-0.042	0.043	-0.001
0.025	0.363	-1.103	-0.041	0.043	-0.002
-0.015	0.352	-1.121	-0.042	0.043	-0.002
0.009	0.339	-1.138	-0.042	0.044	-0.001
-0.034	0.336	-1.130	-0.042	0.043	-0.001
-0.001	0.344	-1.107	-0.041	0.043	-0.001
-0.011	0.330	-1.080	-0.042	0.043	-0.002
0.007	0.344	-1.114	-0.042	0.044	-0.002
-0.016	0.342	-1.103	-0.042	0.043	-0.001
-0.003	0.368	-1.169	-0.042	0.043	-0.001
-0.009	0.320	-1.131	-0.041	0.043	-0.001
0.001	0.340	-1.121	-0.042	0.044	-0.001
0.022	0.344	-1.098	-0.041	0.043	-0.002
-0.009	0.350	-1.128	-0.042	0.043	-0.001
0.006	0.335	-1.138	-0.042	0.044	-0.001
-0.027	0.341	-1.154	-0.042	0.043	-0.001
0.007	0.339	-1.118	-0.041	0.043	-0.001
-0.011	0.346	-1.104	-0.042	0.043	-0.001
0.022	0.338	-1.135	-0.042	0.043	-0.001
-0.026	0.337	-1.100	-0.042	0.043	-0.001
-0.003	0.354	-1.152	-0.042	0.043	-0.001
-0.007	0.333	-1.138	-0.041	0.043	-0.001
0.002	0.341	-1.121	-0.042	0.044	-0.001
-0.014	0.342	-1.110	-0.042	0.043	-0.001
0.006	0.359	-1.114	-0.042	0.043	-0.001
0.007	0.339	-1.128	-0.042	0.043	-0.001
0.003	0.347	-1.083	-0.042	0.044	-0.001
0.003	0.340	-1.114	-0.041	0.043	-0.001
-0.009	0.378	-1.145	-0.042	0.044	-0.001
-0.001	0.330	-1.155	-0.041	0.043	-0.001
-0.009	0.345	-1.131	-0.042	0.044	-0.001
0.004	0.336	-1.111	-0.041	0.043	-0.001
-0.014	0.360	-1.118	-0.041	0.043	-0.001
0.004	0.348	-1.145	-0.042	0.044	-0.001
-0.040	0.329	-1.143	-0.042	0.043	-0.000
0.019	0.345	-1.111	-0.041	0.043	-0.001
-0.013	0.350	-1.100	-0.041	0.043	-0.001
0.025	0.350	-1.056	-0.042	0.044	-0.001
-0.009	0.341	-1.128	-0.041	0.043	-0.001
0.009	0.381	-1.169	-0.041	0.043	-0.001
-0.009	0.338	-1.155	-0.041	0.043	-0.001
0.012	0.346	-1.135	-0.041	0.043	-0.001
-0.001	0.335	-1.107	-0.041	0.043	-0.001
-0.000	0.372	-1.118	-0.042	0.044	-0.001
0.003	0.338	-1.145	-0.041	0.043	-0.001
-0.017	0.337	-1.150	-0.042	0.044	-0.000
0.007	0.325	-1.127	-0.041	0.043	-0.001
-0.013	0.372	-1.114	-0.041	0.043	-0.001
0.007	0.345	-1.114	-0.041	0.043	-0.001
-0.006	0.338	-1.168	-0.042	0.043	-0.001
0.015	0.340	-1.145	-0.041	0.043	-0.001
-0.025	0.356	-1.131	-0.041	0.043	-0.001
0.019	0.339	-1.125	-0.041	0.043	-0.001
0.010	0.357	-1.152	-0.042	0.043	-0.001
0.023	0.364	-1.142	-0.041	0.043	-0.001
-0.008	0.341	-1.117	-0.041	0.042	-0.001
0.025	0.349	-1.131	-0.041	0.043	-0.001
0.003	0.343	-1.125	-0.041	0.043	-0.001
0.009	0.363	-1.166	-0.041	0.044	-0.001
-0.006	0.340	-1.176	-0.041	0.043	-0.001
0.011	0.348	-1.138	-0.041	0.043	-0.000
0.018	0.327	-1.148	-0.041	0.043	-0.001
-0.016	0.371	-1.108	-0.041	0.043	-0.001
0.011	0.345	-1.121	-0.041	0.043	-0.001
0.015	0.367	-1.186	-0.042	0.043	-0.001
0.026	0.340	-1.155	-0.041	0.043	-0.000
-0.007	0.350	-1.104	-0.041	0.042	-0.001
0.034	0.354	-1.122	-0.041	0.043	-0.001
0.004	0.348	-1.134	-0.041	0.043	-0.001
0.010	0.356	-1.186	-0.041	0.044	-0.001
-0.013	0.339	-1.199	-0.041	0.043	-0.000
0.019	0.355	-1.145	-0.041	0.043	-0.000
0.007	0.328	-1.145	-0.041	0.043	-0.001
0.015	0.358	-1.152	-0.041	0.043	-0.001
0.014	0.353	-1.145	-0.041	0.043	-0.000
0.013	0.364	-1.172	-0.041	0.043	-0.000
0.024	0.322	-1.161	-0.041	0.043	-0.000
0.019	0.364	-1.135	-0.041	0.043	-0.000
0.035	0.344	-1.122	-0.041	0.043	-0.001
0.017	0.356	-1.155	-0.041	0.043	-0.001
0.026	0.331	-1.172	-0.041	0.043	-0.001
-0.000	0.350	-1.182	-0.041	0.043	-0.000
0.031	0.349	-1.132	-0.041	0.043	-0.001
0.011	0.345	-1.151	-0.041	0.043	-0.001
0.031	0.344	-1.165	-0.041	0.043	-0.000
-0.010	0.346	-1.165	-0.041	0.043	-0.000
0.021	0.351	-1.158	-0.041	0.043	-0.000
0.006	0.341	-1.134	-0.041	0.043	-0.000
0.020	0.354	-1.158	-0.041	0.044	-0.000
-0.001	0.345	-1.151	-0.041	0.043	-0.000
0.027	0.365	-1.179	-0.041	0.043	-0.000
0.026	0.320	-1.162	-0.041	0.043	-0.001
0.019	0.346	-1.148	-0.041	0.043	-0.000
0.033	0.346	-1.138	-0.041	0.043	-0.000
0.016	0.376	-1.186	-0.041	0.043	-0.000
0.048	0.328	-1.172	-0.041	0.043	-0.000
0.014	0.346	-1.172	-0.041	0.043	-0.000
0.021	0.332	-1.117	-0.041	0.043	-0.000
0.005	0.361	-1.138	-0.041	0.043	-0.000
0.037	0.348	-1.210	-0.041	0.044	-0.000
-0.011	0.341	-1.191	-0.041	0.043	0.000
0.037	0.344	-1.145	-0.041	0.043	-0.000
0.016	0.314	-1.141	-0.041	0.043	-0.001
0.041	0.355	-1.145	-0.041	0.043	-0.000
0.003	0.340	-1.171	-0.041	0.043	-0.000
0.025	0.372	-1.199	-0.041	0.043	0.000
0.022	0.333	-1.175	-0.041	0.043	0.000
0.033	0.349	-1.162	-0.041	0.043	-0.000
0.017	0.333	-1.120	-0.041	0.043	-0.000
0.019	0.375	-1.162	-0.041	0.043	0.000
0.027	0.356	-1.189	-0.041	0.043	0.000
0.017	0.341	-1.181	-0.041	0.043	0.000
0.032	0.339	-1.128	-0.041	0.043	0.000
0.010	0.370	-1.172	-0.041	0.043	-0.000
0.027	0.343	-1.176	-0.040	0.043	-0.000
0.021	0.341	-1.171	-0.041	0.043	0.000
0.021	0.355	-1.148	-0.040	0.043	0.000
0.018	0.359	-1.169	-0.041	0.042	-0.000
0.030	0.351	-1.162	-0.041	0.043	-0.000
0.011	0.347	-1.178	-0.041	0.043	0.000
0.037	0.365	-1.182	-0.041	0.043	0.000
0.018	0.349	-1.165	-0.040	0.042	0.000
0.032	0.359	-1.166	-0.041	0.043	-0.000
0.021	0.346	-1.145	-0.040	0.043	0.000
0.025	0.395	-1.196	-0.041	0.043	0.001
0.009	0.354	-1.203	-0.040	0.043	0.000
0.024	0.356	-1.172	-0.041	0.043	0.000
0.024	0.334	-1.124	-0.040	0.043	0.000
0.016	0.369	-1.148	-0.041	0.043	0.000
0.039	0.358	-1.179	-0.041	0.043	0.000
0.007	0.364	-1.212	-0.041	0.043	0.001
0.044	0.346	-1.182	-0.040	0.043	0.000
0.013	0.368	-1.148	-0.041	0.042	0.000
0.053	0.362	-1.153	-0.040	0.043	-0.000
0.019	0.354	-1.168	-0.041	0.043	0.000
0.032	0.398	-1.210	-0.041	0.043	0.001
0.004	0.349	-1.202	-0.040	0.042	0.001
0.042	0.356	-1.172	-0.041	0.043	0.000
0.025	0.342	-1.114	-0.040	0.043	0.000
0.029	0.383	-1.179	-0.041	0.043	0.000
0.024	0.368	-1.200	-0.040	0.043	0.000
0.029	0.359	-1.223	-0.041	0.043	0.001
0.044	0.342	-1.168	-0.040	0.043	0.001
0.024	0.365	-1.176	-0.041	0.043	0.000
0.052	0.357	-1.190	-0.040	0.043	0.000
0.039	0.370	-1.176	-0.041	0.043	0.000
0.042	0.392	-1.189	-0.040	0.043	0.001
0.023	0.364	-1.206	-0.040	0.042	0.001
0.049	0.370	-1.183	-0.040	0.043	0.000
0.029	0.356	-1.175	-0.040	0.043	0.000
0.042	0.381	-1.186	-0.040	0.043	0.001
0.022	0.364	-1.206	-0.040	0.043	0.001
0.045	0.364	-1.203	-0.040	0.043	0.000
0.029	0.347	-1.192	-0.040	0.043	0.000
0.033	0.364	-1.203	-0.041	0.043	0.000
0.034	0.353	-1.193	-0.040	0.043	0.000
0.043	0.373	-1.196	-0.041	0.043	0.001
0.044	0.354	-1.192	-0.040	0.043	0.001
0.026	0.363	-1.189	-0.040	0.043	0.001
0.042	0.363	-1.166	-0.040	0.043	0.000
0.038	0.374	-1.226	-0.041	0.043	0.001
0.053	0.362	-1.196	-0.040	0.043	0.001
0.026	0.358	-1.209	-0.040	0.043	0.001
0.074	0.369	-1.177	-0.040	0.043	0.000
0.036	0.360	-1.196	-0.040	0.043	0.001
0.048	0.360	-1.237	-0.040	0.044	0.001
0.012	0.347	-1.219	-0.040	0.043	0.001
0.046	0.369	-1.179	-0.040	0.043	0.001
0.035	0.334	-1.188	-0.041	0.043	0.001
0.050	0.356	-1.192	-0.041	0.043	0.001
0.035	0.359	-1.196	-0.040	0.043	0.001
0.043	0.391	-1.247	-0.041	0.043	0.001
0.054	0.339	-1.216	-0.040	0.043	0.001
0.034	0.360	-1.192	-0.040	0.043	0.001
0.075	0.382	-1.181	-0.040	0.043	0.000
0.027	0.381	-1.206	-0.041	0.043	0.001
0.051	0.353	-1.226	-0.040	0.043	0.001
0.016	0.347	-1.228	-0.041	0.043	0.001
0.054	0.354	-1.199	-0.040	0.043	0.001
0.031	0.358	-1.172	-0.040	0.043	0.001
0.051	0.357	-1.202	-0.040	0.043	0.001
0.027	0.356	-1.195	-0.040	0.043	0.001
0.045	0.378	-1.240	-0.040	0.043	0.001
0.044	0.344	-1.195	-0.040	0.042	0.001
0.048	0.365	-1.188	-0.041	0.043	0.001
0.045	0.367	-1.189	-0.040	0.043	0.001
0.049	0.378	-1.216	-0.040	0.043	0.001
0.042	0.356	-1.226	-0.040	0.043	0.001
0.045	0.359	-1.198	-0.041	0.043	0.001
0.044	0.360	-1.189	-0.040	0.043	0.001
0.029	0.383	-1.206	-0.040	0.043	0.001
0.059	0.351	-1.226	-0.040	0.043	0.001
0.025	0.364	-1.209	-0.040	0.043	0.001
0.042	0.360	-1.202	-0.040	0.043	0.001
0.027	0.364	-1.199	-0.040	0.042	0.001
0.052	0.358	-1.209	-0.040	0.043	0.001
0.005	0.347	-1.201	-0.040	0.043	0.002
0.044	0.373	-1.206	-0.040	0.043	0.001
0.033	0.366	-1.195	-0.040	0.042	0.001
0.052	0.368	-1.161	-0.041	0.043	0.001
0.035	0.369	-1.213	-0.040	0.043	0.001
0.044	0.397	-1.213	-0.040	0.043	0.002
0.050	0.351	-1.216	-0.040	0.043	0.001
0.036	0.368	-1.202	-0.040	0.043	0.001
0.038	0.357	-1.186	-0.040	0.043	0.001
0.027	0.391	-1.182	-0.040	0.043	0.001
0.042	0.361	-1.209	-0.040	0.043	0.001
-0.007	0.351	-1.227	-0.040	0.043	0.002
0.057	0.368	-1.209	-0.040	0.043	0.002
0.034	0.373	-1.189	-0.040	0.042	0.001
0.068	0.362	-1.161	-0.041	0.043	0.001
0.028	0.365	-1.212	-0.040	0.043	0.001
0.051	0.400	-1.230	-0.040	0.043	0.002
0.033	0.369	-1.220	-0.040	0.042	0.001
0.049	0.373	-1.199	-0.040	0.043	0.001
0.043	0.350	-1.182	-0.040	0.043	0.001
0.035	0.404	-1.210	-0.040	0.043	0.001
0.044	0.365	-1.219	-0.040	0.043	0.001
0.012	0.365	-1.222	-0.040	0.043	0.002
0.052	0.352	-1.223	-0.040	0.043	0.002
0.036	0.395	-1.193	-0.040	0.043	0.001
0.060	0.373	-1.179	-0.040	0.043	0.001
0.024	0.374	-1.239	-0.040	0.043	0.002
0.048	0.383	-1.237	-0.040	0.043	0.002
0.027	0.373	-1.226	-0.040	0.042	0.002
0.058	0.374	-1.182	-0.040	0.043	0.001
0.038	0.374	-1.226	-0.040	0.043	0.001
0.056	0.395	-1.206	-0.040	0.043	0.002
0.040	0.371	-1.199	-0.040	0.042	0.002
0.040	0.376	-1.223	-0.040	0.043	0.002
0.035	0.363	-1.192	-0.040	0.043	0.002
0.043	0.405	-1.234	-0.040	0.043	0.002
0.034	0.360	-1.250	-0.040	0.042	0.001
0.033	0.379	-1.222	-0.040	0.043	0.002
0.044	0.362	-1.230	-0.040	0.043	0.001
0.018	0.391	-1.209	-0.040	0.043	0.001
0.060	0.369	-1.240	-0.040	0.043	0.001
0.038	0.387	-1.257	-0.040	0.043	0.002
0.062	0.357	-1.233	-0.040	0.043	0.002
0.041	0.371	-1.185	-0.040	0.042	0.002
0.076	0.373	-1.200	-0.040	0.042	0.001
0.042	0.381	-1.226	-0.040	0.043	0.002
0.037	0.381	-1.243	-0.040	0.043	0.002
0.028	0.374	-1.281	-0.039	0.042	0.002
0.059	0.372	-1.230	-0.040	0.043	0.002
0.042	0.351	-1.216	-0.040	0.042	0.002
0.037	0.386	-1.192	-0.040	0.043	0.001
0.043	0.373	-1.250	-0.040	0.042	0.002
0.051	0.389	-1.253	-0.040	0.043	0.002
0.053	0.361	-1.240	-0.040	0.042	0.002
0.046	0.373	-1.202	-0.039	0.042	0.002
0.063	0.376	-1.227	-0.039	0.042	0.002
0.046	0.386	-1.229	-0.040	0.043	0.002
0.054	0.367	-1.260	-0.040	0.043	0.002
0.035	0.370	-1.253	-0.039	0.042	0.002
0.062	0.374	-1.227	-0.039	0.043	0.002
0.037	0.376	-1.233	-0.040	0.042	0.002
0.066	0.370	-1.233	-0.040	0.043	0.002
0.041	0.377	-1.257	-0.039	0.042	0.002
0.052	0.384	-1.247	-0.039	0.043	0.002
0.051	0.357	-1.236	-0.040	0.042	0.002
0.046	0.386	-1.243	-0.040	0.043	0.002
0.036	0.368	-1.219	-0.040	0.043	0.002
0.053	0.393	-1.243	-0.040	0.043	0.002
0.055	0.353	-1.246	-0.040	0.042	0.002
0.052	0.381	-1.230	-0.040	0.043	0.002
0.050	0.374	-1.223	-0.039	0.043	0.002
0.051	0.404	-1.243	-0.040	0.043	0.002
0.079	0.355	-1.257	-0.040	0.042	0.002
0.042	0.371	-1.253	-0.040	0.042	0.002
0.055	0.372	-1.226	-0.039	0.043	0.002
0.041	0.384	-1.230	-0.039	0.042	0.002
0.064	0.380	-1.302	-0.039	0.044	0.002
0.013	0.372	-1.256	-0.040	0.043	0.003
0.053	0.386	-1.230	-0.039	0.043	0.002
0.044	0.333	-1.226	-0.040	0.042	0.002
0.068	0.383	-1.219	-0.040	0.043	0.002
0.041	0.373	-1.236	-0.039	0.043	0.002
0.054	0.406	-1.267	-0.039	0.043	0.003
0.062	0.357	-1.267	-0.039	0.042	0.003
0.052	0.387	-1.247	-0.039	0.043	0.002
0.039	0.368	-1.226	-0.039	0.043	0.002
0.052	0.397	-1.230	-0.039	0.043	0.002
0.058	0.372	-1.288	-0.039	0.043	0.002
0.025	0.381	-1.273	-0.039	0.043	0.003
0.052	0.378	-1.223	-0.039	0.043	0.002
0.043	0.388	-1.233	-0.039	0.042	0.002
0.067	0.376	-1.247	-0.039	0.043	0.002
0.034	0.378	-1.249	-0.040	0.043	0.003
0.048	0.395	-1.237	-0.039	0.043	0.002
0.051	0.371	-1.243	-0.039	0.042	0.003
0.068	0.386	-1.250	-0.039	0.043	0.002
0.036	0.379	-1.246	-0.039	0.042	0.003
0.056	0.403	-1.254	-0.039	0.043	0.003
0.048	0.382	-1.257	-0.039	0.042	0.003
0.062	0.392	-1.264	-0.039	0.043	0.003
0.051	0.383	-1.250	-0.039	0.042	0.002
0.052	0.425	-1.254	-0.039	0.043	0.003
0.047	0.389	-1.267	-0.039	0.042	0.003
0.041	0.389	-1.277	-0.039	0.042	0.003
0.051	0.376	-1.213	-0.038	0.043	0.003
0.043	0.398	-1.247	-0.039	0.042	0.002
0.058	0.391	-1.230	-0.039	0.043	0.003
0.039	0.400	-1.280	-0.040	0.043	0.003
0.070	0.392	-1.268	-0.039	0.043	0.003
0.045	0.396	-1.257	-0.039	0.042	0.003
0.078	0.395	-1.244	-0.039	0.043	0.002
0.046	0.394	-1.260	-0.039	0.042	0.003
0.058	0.433	-1.274	-0.039	0.043	0.003
0.039	0.381	-1.294	-0.039	0.042	0.003
0.070	0.393	-1.264	-0.039	0.042	0.003
0.047	0.369	-1.222	-0.039	0.043	0.003
0.062	0.408	-1.237	-0.039	0.043	0.003
0.047	0.389	-1.295	-0.039	0.042	0.003
0.051	0.401	-1.274	-0.039	0.043	0.003
0.055	0.375	-1.267	-0.039	0.042	0.003
0.049	0.397	-1.267	-0.039	0.043	0.003
0.059	0.390	-1.261	-0.038	0.042	0.003
0.069	0.401	-1.288	-0.039	0.042	0.003
0.060	0.388	-1.294	-0.039	0.042	0.003
0.050	0.392	-1.267	-0.039	0.042	0.003
0.076	0.400	-1.264	-0.039	0.042	0.003
0.056	0.401	-1.298	-0.039	0.042	0.003
0.081	0.392	-1.315	-0.039	0.042	0.003
0.044	0.396	-1.284	-0.039	0.042	0.003
0.097	0.413	-1.255	-0.039	0.042	0.003
0.048	0.388	-1.267	-0.039	0.042	0.003
0.064	0.391	-1.312	-0.039	0.043	0.003
0.033	0.386	-1.294	-0.039	0.042	0.003
0.069	0.401	-1.281	-0.039	0.043	0.003
0.057	0.375	-1.274	-0.039	0.042	0.003
0.073	0.390	-1.278	-0.039	0.043	0.003
0.051	0.400	-1.264	-0.039	0.042	0.003
0.058	0.419	-1.329	-0.039	0.042	0.003
0.076	0.382	-1.301	-0.039	0.042	0.003
0.060	0.393	-1.280	-0.039	0.043	0.003
0.094	0.412	-1.266	-0.039	0.042	0.002
0.058	0.406	-1.298	-0.039	0.042	0.003
0.078	0.388	-1.301	-0.039	0.043	0.003
0.046	0.391	-1.304	-0.039	0.043	0.004
0.066	0.398	-1.264	-0.038	0.042	0.003
0.064	0.400	-1.288	-0.039	0.042	0.003
0.083	0.388	-1.291	-0.039	0.043	0.003
0.051	0.389	-1.290	-0.039	0.043	0.003
0.067	0.415	-1.308	-0.039	0.043	0.003
0.058	0.393	-1.281	-0.038	0.042	0.003
0.076	0.391	-1.267	-0.039	0.043	0.003
0.059	0.401	-1.281	-0.039	0.042	0.003
0.066	0.417	-1.278	-0.039	0.043	0.003
0.065	0.387	-1.308	-0.039	0.042	0.003
0.059	0.401	-1.277	-0.039	0.043	0.003
0.064	0.396	-1.261	-0.038	0.042	0.003
0.060	0.432	-1.299	-0.038	0.043	0.003
0.069	0.386	-1.308	-0.038	0.042	0.003
0.051	0.401	-1.280	-0.039	0.043	0.003
0.064	0.396	-1.281	-0.038	0.043	0.003
0.061	0.411	-1.298	-0.039	0.042	0.003
0.076	0.400	-1.298	-0.039	0.043	0.003
0.025	0.381	-1.282	-0.039	0.043	0.004
0.076	0.394	-1.295	-0.038	0.042	0.004
0.059	0.404	-1.301	-0.039	0.042	0.004
0.087	0.403	-1.247	-0.039	0.043	0.003
0.051	0.398	-1.287	-0.038	0.043	0.003
0.066	0.437	-1.329	-0.038	0.043	0.004
0.056	0.390	-1.328	-0.038	0.042	0.004
0.084	0.403	-1.301	-0.039	0.042	0.004
0.061	0.384	-1.270	-0.038	0.042	0.003
0.059	0.436	-1.302	-0.039	0.043	0.003
0.066	0.401	-1.315	-0.038	0.042	0.003
0.031	0.398	-1.310	-0.039	0.042	0.004
0.079	0.390	-1.298	-0.038	0.042	0.003
0.055	0.419	-1.288	-0.038	0.042	0.004
0.091	0.413	-1.268	-0.039	0.043	0.003
0.047	0.397	-1.314	-0.039	0.043	0.004
0.073	0.427	-1.329	-0.038	0.043	0.004
0.038	0.411	-1.312	-0.038	0.042	0.004
0.089	0.401	-1.312	-0.038	0.042	0.003
0.073	0.405	-1.318	-0.038	0.042	0.004
0.078	0.426	-1.305	-0.038	0.043	0.004
0.060	0.405	-1.322	-0.038	0.042	0.004
0.072	0.414	-1.325	-0.038	0.043	0.004
0.066	0.397	-1.288	-0.038	0.042	0.004
0.067	0.430	-1.336	-0.038	0.043	0.003
0.059	0.402	-1.356	-0.038	0.042	0.004
0.060	0.407	-1.335	-0.039	0.042	0.004
0.080	0.383	-1.318	-0.038	0.042	0.004
0.048	0.425	-1.299	-0.038	0.042	0.003
0.088	0.411	-1.323	-0.038	0.042	0.003
0.083	0.419	-1.353	-0.039	0.042	0.004
0.095	0.400	-1.329	-0.038	0.042	0.004
0.060	0.416	-1.284	-0.038	0.041	0.004
0.088	0.413	-1.316	-0.038	0.042	0.003
0.069	0.412	-1.322	-0.038	0.042	0.004
0.086	0.421	-1.343	-0.038	0.043	0.004
0.053	0.406	-1.370	-0.038	0.042	0.004
0.084	0.402	-1.332	-0.038	0.042	0.004
0.073	0.385	-1.318	-0.038	0.042	0.004
0.055	0.432	-1.319	-0.038	0.043	0.003
0.077	0.411	-1.319	-0.038	0.042	0.004
0.083	0.434	-1.384	-0.039	0.042	0.004
0.081	0.391	-1.346	-0.038	0.042	0.004
0.072	0.415	-1.267	-0.038	0.042	0.004
0.102	0.410	-1.303	-0.038	0.042	0.003
0.077	0.420	-1.343	-0.038	0.042	0.004
0.082	0.409	-1.339	-0.038	0.043	0.004
0.064	0.398	-1.380	-0.037	0.042	0.004
0.094	0.403	-1.312	-0.038	0.042	0.004
0.071	0.393	-1.332	-0.038	0.042	0.004
0.076	0.422	-1.336	-0.038	0.043	0.004
0.071	0.407	-1.363	-0.038	0.042	0.004
0.083	0.428	-1.366	-0.038	0.042	0.004
0.080	0.389	-1.336	-0.038	0.042	0.004
0.080	0.420	-1.309	-0.038	0.042	0.004
0.073	0.404	-1.295	-0.038	0.042	0.004
0.084	0.431	-1.357	-0.038	0.042	0.004
0.075	0.391	-1.339	-0.038	0.042	0.004
0.083	0.411	-1.335	-0.038	0.042	0.004
0.089	0.416	-1.316	-0.038	0.042	0.004
0.073	0.437	-1.349	-0.038	0.042	0.004
0.108	0.395	-1.353	-0.038	0.042	0.004
0.071	0.416	-1.373	-0.038	0.042	0.004
0.087	0.412	-1.322	-0.038	0.042	0.004
0.076	0.408	-1.329	-0.038	0.042	0.004
0.092	0.406	-1.373	-0.038	0.043	0.004
0.058	0.397	-1.345	-0.038	0.042	0.005
0.099	0.415	-1.339	-0.038	0.042	0.004
0.084	0.378	-1.322	-0.038	0.042	0.004
0.098	0.422	-1.326	-0.038	0.042	0.004
0.071	0.409	-1.349	-0.038	0.042	0.004
0.092	0.451	-1.374	-0.038	0.042	0.004
0.099	0.383	-1.366	-0.038	0.042	0.004
0.080	0.420	-1.342	-0.038	0.042	0.004
0.072	0.402	-1.312	-0.037	0.042	0.004
0.084	0.431	-1.336	-0.038	0.042	0.004
0.083	0.410	-1.373	-0.038	0.043	0.004
0.054	0.409	-1.369	-0.038	0.042	0.005
0.087	0.412	-1.336	-0.037	0.042	0.004
0.073	0.412	-1.336	-0.038	0.042	0.004
0.101	0.419	-1.347	-0.038	0.042	0.004
0.058	0.407	-1.352	-0.038	0.042	0.005
0.091	0.435	-1.340	-0.037	0.043	0.005
0.067	0.409	-1.349	-0.038	0.042	0.004
0.085	0.430	-1.346	-0.038	0.042	0.004
0.073	0.415	-1.346	-0.037	0.042	0.004
0.094	0.435	-1.357	-0.037	0.042	0.004
0.070	0.418	-1.342	-0.038	0.042	0.005
0.092	0.425	-1.363	-0.038	0.042	0.004
0.088	0.408	-1.319	-0.037	0.042	0.004
0.085	0.461	-1.367	-0.037	0.042	0.005
0.085	0.420	-1.374	-0.037	0.042	0.004
0.091	0.414	-1.349	-0.038	0.042	0.005
0.088	0.398	-1.305	-0.037	0.042	0.004
0.073	0.442	-1.354	-0.037	0.042	0.004
0.092	0.421	-1.360	-0.037	0.042	0.004
0.067	0.426	-1.373	-0.038	0.042	0.005
0.104	0.416	-1.380	-0.037	0.042	0.005
0.086	0.431	-1.336	-0.038	0.041	0.004
0.113	0.421	-1.330	-0.037	0.042	0.004
0.085	0.426	-1.360	-0.037	0.042	0.004
0.103	0.459	-1.394	-0.038	0.043	0.005
0.060	0.423	-1.397	-0.037	0.042	0.005
0.103	0.424	-1.367	-0.037	0.042	0.004
0.084	0.407	-1.309	-0.037	0.042	0.004
0.095	0.445	-1.353	-0.037	0.042	0.005
0.086	0.419	-1.374	-0.037	0.042	0.005
0.084	0.444	-1.384	-0.037	0.042	0.005
0.097	0.413	-1.374	-0.037	0.042	0.005
0.089	0.426	-1.350	-0.037	0.042	0.004
0.101	0.430	-1.358	-0.037	0.042	0.004
0.093	0.430	-1.374	-0.038	0.042	0.004
0.100	0.426	-1.387	-0.037	0.042	0.005
0.083	0.426	-1.373	-0.037	0.042	0.005
0.115	0.431	-1.350	-0.037	0.042	0.004
0.098	0.436	-1.377	-0.038	0.042	0.004
0.110	0.436	-1.370	-0.037	0.042	0.005
0.076	0.426	-1.391	-0.037	0.042	0.005
0.123	0.443	-1.385	-0.037	0.042	0.004
0.084	0.418	-1.367	-0.037	0.042	0.004
0.091	0.440	-1.384	-0.037	0.043	0.005
0.084	0.416	-1.394	-0.037	0.042	0.005
0.101	0.428	-1.398	-0.038	0.042	0.005
0.098	0.412	-1.380	-0.037	0.042	0.005
0.099	0.428	-1.373	-0.038	0.042	0.005
0.113	0.433	-1.374	-0.037	0.042	0.004
0.094	0.452	-1.418	-0.038	0.042	0.005
0.121	0.431	-1.387	-0.037	0.042	0.005
0.089	0.427	-1.394	-0.037	0.042	0.005
0.137	0.444	-1.379	-0.037	0.042	0.004
0.092	0.422	-1.367	-0.037	0.042	0.005
0.103	0.430	-1.411	-0.037	0.043	0.005
0.080	0.415	-1.407	-0.037	0.042	0.005
0.103	0.434	-1.381	-0.037	0.042	0.005
0.097	0.409	-1.357	-0.037	0.042	0.005
0.114	0.431	-1.371	-0.037	0.042	0.005
0.099	0.433	-1.371	-0.037	0.042	0.005
0.104	0.453	-1.462	-0.038	0.042	0.005
0.105	0.413	-1.384	-0.037	0.042	0.005
0.098	0.435	-1.380	-0.037	0.042	0.005
0.147	0.438	-1.362	-0.037	0.042	0.004
0.099	0.431	-1.381	-0.037	0.042	0.005
0.107	0.419	-1.418	-0.037	0.043	0.005
0.072	0.423	-1.407	-0.037	0.042	0.005
0.114	0.440	-1.392	-0.037	0.042	0.005
0.102	0.420	-1.381	-0.037	0.042	0.005
0.122	0.427	-1.415	-0.037	0.043	0.005
0.092	0.421	-1.363	-0.037	0.042	0.005
0.106	0.456	-1.435	-0.037	0.042	0.005
0.110	0.425	-1.408	-0.037	0.042	0.005
0.109	0.427	-1.373	-0.037	0.042	0.005
0.117	0.438	-1.355	-0.037	0.042	0.004
0.105	0.458	-1.402	-0.037	0.042	0.005
0.121	0.422	-1.412	-0.037	0.042	0.005
0.094	0.425	-1.404	-0.037	0.042	0.005
0.104	0.424	-1.374	-0.037	0.042	0.005
0.097	0.445	-1.415	-0.037	0.042	0.005
0.122	0.429	-1.426	-0.037	0.042	0.005
0.088	0.435	-1.397	-0.037	0.042	0.005
0.117	0.434	-1.394	-0.037	0.042	0.005
0.088	0.436	-1.391	-0.037	0.042	0.005
0.116	0.440	-1.388	-0.037	0.042	0.005
0.085	0.425	-1.401	-0.037	0.042	0.005
0.115	0.443	-1.388	-0.037	0.042	0.005
0.106	0.434	-1.415	-0.037	0.042	0.005
0.117	0.427	-1.373	-0.038	0.042	0.005
0.113	0.434	-1.392	-0.036	0.042	0.005
0.108	0.469	-1.388	-0.037	0.042	0.005
0.116	0.433	-1.429	-0.037	0.042	0.005
0.103	0.441	-1.414	-0.037	0.042	0.005
0.111	0.428	-1.378	-0.036	0.042	0.005
0.091	0.454	-1.385	-0.037	0.042	0.005
0.108	0.439	-1.395	-0.037	0.042	0.005
0.071	0.419	-1.437	-0.037	0.042	0.006
0.115	0.432	-1.408	-0.037	0.042	0.005
0.094	0.448	-1.391	-0.037	0.041	0.005
0.137	0.444	-1.340	-0.037	0.042	0.005
0.100	0.439	-1.401	-0.037	0.042	0.005
0.113	0.472	-1.419	-0.037	0.042	0.005
0.102	0.437	-1.432	-0.036	0.041	0.005
0.116	0.434	-1.418	-0.037	0.042	0.005
0.112	0.426	-1.374	-0.036	0.042	0.005
0.108	0.472	-1.398	-0.037	0.042	0.005
0.109	0.436	-1.412	-0.036	0.042	0.005
0.079	0.429	-1.438	-0.037	0.042	0.006
0.109	0.423	-1.391	-0.036	0.042	0.005
0.094	0.457	-1.395	-0.036	0.042	0.005
0.129	0.451	-1.375	-0.037	0.042	0.005
0.094	0.432	-1.418	-0.037	0.042	0.005
0.116	0.456	-1.439	-0.036	0.042	0.005
0.091	0.437	-1.405	-0.036	0.042	0.005
0.122	0.440	-1.412	-0.037	0.042	0.005
0.110	0.431	-1.419	-0.037	0.042	0.005
0.125	0.469	-1.419	-0.036	0.042	0.005
0.111	0.442	-1.408	-0.037	0.041	0.005
0.109	0.437	-1.435	-0.036	0.042	0.006
0.112	0.434	-1.412	-0.036	0.042	0.005
0.107	0.464	-1.416	-0.036	0.042	0.005
0.117	0.438	-1.426	-0.036	0.042	0.005
0.102	0.444	-1.425	-0.037	0.042	0.005
0.124	0.437	-1.436	-0.037	0.042	0.005
0.097	0.444	-1.409	-0.036	0.042	0.005
0.126	0.437	-1.419	-0.036	0.042	0.005
0.118	0.449	-1.446	-0.037	0.041	0.005
0.129	0.454	-1.443	-0.036	0.042	0.006
0.114	0.455	-1.402	-0.036	0.041	0.005
0.129	0.446	-1.437	-0.036	0.042	0.005
0.120	0.439	-1.426	-0.036	0.042	0.005
0.116	0.466	-1.436	-0.037	0.042	0.005
0.112	0.437	-1.440	-0.036	0.042	0.005
0.116	0.443	-1.439	-0.037	0.042	0.006
0.123	0.426	-1.436	-0.036	0.041	0.005
0.098	0.464	-1.413	-0.037	0.042	0.005
0.127	0.441	-1.430	-0.036	0.042	0.005
0.126	0.468	-1.484	-0.037	0.042	0.005
0.140	0.429	-1.439	-0.036	0.042	0.006
0.116	0.443	-1.388	-0.036	0.041	0.005
0.144	0.458	-1.410	-0.036	0.042	0.005
0.113	0.455	-1.440	-0.036	0.042	0.005
0.117	0.455	-1.457	-0.036	0.042	0.005
0.101	0.444	-1.494	-0.036	0.041	0.006
0.129	0.445	-1.460	-0.036	0.042	0.005
0.121	0.416	-1.422	-0.036	0.041	0.005
0.107	0.461	-1.416	-0.036	0.042	0.005
0.114	0.441	-1.450	-0.036	0.042	0.005
0.130	0.462	-1.487	-0.037	0.042	0.005
0.138	0.417	-1.446	-0.036	0.041	0.006
0.124	0.448	-1.409	-0.036	0.041	0.005
0.147	0.443	-1.437	-0.036	0.042	0.005
0.127	0.456	-1.450	-0.037	0.042	0.005
0.131	0.444	-1.467	-0.036	0.042	0.005
0.105	0.436	-1.494	-0.036	0.041	0.005
0.134	0.439	-1.426	-0.036	0.042	0.005
0.123	0.440	-1.450	-0.036	0.042	0.005
0.138	0.448	-1.450	-0.036	0.042	0.005
0.116	0.449	-1.457	-0.036	0.041	0.005
0.134	0.460	-1.457	-0.036	0.042	0.005
0.121	0.425	-1.443	-0.036	0.041	0.005
0.123	0.454	-1.426	-0.036	0.042	0.005
0.123	0.434	-1.433	-0.036	0.042	0.005
0.127	0.459	-1.474	-0.036	0.042	0.005
0.124	0.428	-1.460	-0.036	0.041	0.005
0.128	0.451	-1.460	-0.036	0.042	0.005
0.129	0.447	-1.433	-0.036	0.042	0.005
0.128	0.475	-1.478	-0.036	0.042	0.005
0.147	0.422	-1.477	-0.036	0.042	0.005
0.110	0.442	-1.481	-0.036	0.042	0.005
0.130	0.442	-1.454	-0.036	0.042	0.005
0.123	0.440	-1.440	-0.036	0.041	0.005
0.135	0.440	-1.477	-0.036	0.043	0.005
0.094	0.440	-1.445	-0.036	0.042	0.006
0.140	0.450	-1.470	-0.036	0.042	0.006
0.122	0.408	-1.439	-0.036	0.041	0.005
0.146	0.459	-1.440	-0.036	0.042	0.005
0.125	0.450	-1.454	-0.036	0.042	0.005
0.134	0.474	-1.488	-0.036	0.042	0.006
0.160	0.425	-1.484	-0.036	0.041	0.006
0.135	0.445	-1.440	-0.036	0.042	0.005
0.123	0.440	-1.426	-0.036	0.042	0.005
0.124	0.464	-1.437	-0.036	0.042	0.005
0.142	0.437	-1.518	-0.036	0.042	0.005
0.094	0.440	-1.476	-0.036	0.042	0.006
0.128	0.442	-1.443	-0.035	0.042	0.006
0.122	0.423	-1.436	-0.036	0.041	0.005
0.141	0.452	-1.447	-0.036	0.042	0.005
0.118	0.442	-1.439	-0.036	0.042	0.005
0.132	0.466	-1.478	-0.036	0.042	0.006
0.131	0.426	-1.470	-0.036	0.041	0.006
0.145	0.458	-1.461	-0.036	0.042	0.005
0.131	0.440	-1.460	-0.036	0.041	0.005
0.134	0.465	-1.444	-0.036	0.042	0.005
0.138	0.438	-1.474	-0.036	0.042	0.005
0.117	0.455	-1.487	-0.036	0.042	0.006
0.138	0.436	-1.426	-0.035	0.042	0.006
0.127	0.465	-1.471	-0.036	0.042	0.005
0.146	0.452	-1.468	-0.036	0.042	0.005
0.108	0.444	-1.477	-0.036	0.042	0.006
0.141	0.456	-1.461	-0.035	0.042	0.006
0.121	0.450	-1.464	-0.036	0.041	0.005
0.149	0.449	-1.461	-0.036	0.042	0.005
0.112	0.453	-1.473	-0.036	0.042	0.006
0.148	0.460	-1.461	-0.036	0.042	0.005
0.122	0.448	-1.467	-0.036	0.041	0.006
0.145	0.454	-1.478	-0.036	0.042	0.005
0.128	0.444	-1.461	-0.035	0.042	0.005
0.134	0.486	-1.482	-0.036	0.042	0.006
0.129	0.443	-1.488	-0.035	0.041	0.005
0.119	0.449	-1.504	-0.036	0.042	0.006
0.125	0.438	-1.433	-0.035	0.042	0.005
0.114	0.473	-1.458	-0.036	0.042	0.005
0.151	0.451	-1.465	-0.035	0.042	0.005
0.121	0.451	-1.487	-0.036	0.041	0.006
0.148	0.458	-1.498	-0.036	0.042	0.006
0.121	0.454	-1.457	-0.036	0.041	0.005
0.162	0.454	-1.485	-0.036	0.041	0.005
0.141	0.450	-1.468	-0.035	0.042	0.005
0.135	0.499	-1.492	-0.036	0.042	0.006
0.121	0.454	-1.543	-0.035	0.041	0.006
0.147	0.456	-1.474	-0.036	0.041	0.006
0.143	0.440	-1.434	-0.035	0.042	0.005
0.120	0.474	-1.468	-0.036	0.042	0.005
0.134	0.463	-1.492	-0.035	0.041	0.005
0.119	0.462	-1.522	-0.036	0.041	0.006
0.158	0.438	-1.509	-0.035	0.042	0.006
0.137	0.457	-1.454	-0.035	0.041	0.005
0.167	0.458	-1.465	-0.036	0.041	0.005
0.132	0.463	-1.475	-0.036	0.041	0.005
0.140	0.495	-1.482	-0.035	0.042	0.006
0.119	0.455	-1.523	-0.035	0.041	0.006
0.157	0.462	-1.468	-0.036	0.041	0.005
0.140	0.441	-1.451	-0.035	0.042	0.005
0.149	0.478	-1.492	-0.036	0.042	0.005
0.128	0.458	-1.499	-0.035	0.041	0.006
0.149	0.464	-1.502	-0.036	0.041	0.005
0.136	0.440	-1.495	-0.035	0.041	0.005
0.138	0.465	-1.492	-0.036	0.042	0.005
0.147	0.454	-1.499	-0.035	0.042	0.005
0.145	0.454	-1.499	-0.036	0.041	0.005
0.148	0.449	-1.509	-0.035	0.042	0.006
0.134	0.457	-1.495	-0.036	0.041	0.006
0.167	0.457	-1.469	-0.035	0.041	0.005
0.131	0.458	-1.512	-0.036	0.041	0.005
0.162	0.456	-1.509	-0.035	0.042	0.006
0.127	0.454	-1.529	-0.035	0.041	0.006
0.170	0.464	-1.476	-0.035	0.042	0.005
0.141	0.449	-1.502	-0.036	0.041	0.005
0.142	0.456	-1.519	-0.035	0.042	0.005
0.127	0.452	-1.526	-0.035	0.041	0.006
0.159	0.470	-1.513	-0.035	0.042	0.006
0.140	0.433	-1.478	-0.036	0.041	0.005
0.150	0.469	-1.482	-0.036	0.042	0.006
0.161	0.457	-1.479	-0.035	0.041	0.005
0.150	0.477	-1.547	-0.036	0.041	0.006
0.171	0.455	-1.509	-0.035	0.041	0.006
0.146	0.449	-1.495	-0.035	0.041	0.006
0.184	0.474	-1.456	-0.035	0.041	0.005
0.137	0.462	-1.499	-0.036	0.041	0.005
0.160	0.460	-1.540	-0.035	0.042	0.005
0.116	0.451	-1.529	-0.035	0.041	0.006
0.156	0.462	-1.513	-0.035	0.041	0.005
0.137	0.436	-1.475	-0.035	0.041	0.005
0.161	0.454	-1.482	-0.036	0.042	0.005
0.138	0.464	-1.513	-0.035	0.042	0.005
0.161	0.491	-1.578	-0.036	0.041	0.006
0.163	0.452	-1.526	-0.035	0.041	0.006
0.150	0.466	-1.488	-0.036	0.042	0.006
0.180	0.479	-1.487	-0.035	0.041	0.005
0.136	0.475	-1.513	-0.035	0.042	0.005
0.163	0.454	-1.533	-0.035	0.042	0.006
0.119	0.459	-1.536	-0.035	0.042	0.006
0.156	0.465	-1.486	-0.035	0.041	0.005
0.135	0.452	-1.488	-0.035	0.041	0.005
0.166	0.466	-1.503	-0.035	0.042	0.005
0.130	0.452	-1.505	-0.035	0.042	0.006
0.151	0.481	-1.540	-0.036	0.042	0.006
0.149	0.452	-1.523	-0.035	0.041	0.006
0.153	0.456	-1.489	-0.035	0.042	0.006
0.163	0.470	-1.486	-0.035	0.041	0.005
0.157	0.477	-1.510	-0.035	0.041	0.005
0.156	0.460	-1.537	-0.035	0.042	0.006
0.145	0.457	-1.495	-0.035	0.042	0.006
0.163	0.453	-1.500	-0.035	0.041	0.005
0.148	0.478	-1.499	-0.035	0.041	0.006
0.171	0.460	-1.534	-0.035	0.042	0.006
0.136	0.458	-1.509	-0.035	0.041	0.006
0.147	0.472	-1.499	-0.035	0.042	0.006
0.133	0.468	-1.503	-0.035	0.041	0.006
0.161	0.463	-1.503	-0.035	0.042	0.005
0.127	0.451	-1.529	-0.035	0.041	0.006
0.163	0.484	-1.517	-0.035	0.041	0.006
0.154	0.470	-1.499	-0.035	0.041	0.006
0.159	0.469	-1.488	-0.036	0.042	0.006
0.150	0.459	-1.489	-0.035	0.041	0.005
0.149	0.504	-1.507	-0.035	0.042	0.006
0.157	0.451	-1.540	-0.035	0.041	0.006
0.149	0.467	-1.506	-0.035	0.042	0.006
0.154	0.459	-1.509	-0.035	0.041	0.006
0.139	0.485	-1.493	-0.035	0.042	0.005
0.157	0.468	-1.506	-0.035	0.042	0.006
0.108	0.460	-1.545	-0.035	0.042	0.006
0.166	0.468	-1.510	-0.035	0.041	0.006
0.145	0.469	-1.485	-0.035	0.041	0.006
0.180	0.474	-1.455	-0.036	0.042	0.005
0.137	0.453	-1.509	-0.035	0.042	0.006
0.150	0.498	-1.537	-0.035	0.042	0.006
0.135	0.466	-1.533	-0.035	0.041	0.006
0.152	0.465	-1.509	-0.035	0.041	0.006
0.157	0.447	-1.492	-0.035	0.041	0.006
0.153	0.500	-1.486	-0.035	0.041	0.006
0.149	0.469	-1.527	-0.035	0.041	0.005
0.123	0.455	-1.535	-0.036	0.041	0.006
0.161	0.460	-1.527	-0.035	0.041	0.006
0.138	0.483	-1.503	-0.035	0.041	0.006
0.164	0.469	-1.483	-0.035	0.041	0.005
0.133	0.462	-1.509	-0.035	0.041	0.006
0.151	0.485	-1.530	-0.035	0.042	0.006
0.130	0.475	-1.509	-0.035	0.041	0.006
0.170	0.473	-1.517	-0.035	0.041	0.005
0.159	0.464	-1.520	-0.035	0.041	0.005
0.159	0.489	-1.513	-0.035	0.041	0.006
0.154	0.471	-1.503	-0.035	0.041	0.006
0.144	0.471	-1.550	-0.035	0.041	0.006
0.150	0.457	-1.506	-0.035	0.041	0.006
0.147	0.501	-1.524	-0.035	0.042	0.006
0.156	0.470	-1.534	-0.034	0.041	0.006
0.143	0.469	-1.536	-0.035	0.041	0.006
0.162	0.462	-1.520	-0.035	0.041	0.006
0.130	0.481	-1.490	-0.035	0.041	0.005
0.167	0.482	-1.514	-0.035	0.041	0.005
0.151	0.487	-1.554	-0.035	0.041	0.006
0.173	0.472	-1.530	-0.035	0.041	0.006
0.153	0.478	-1.486	-0.035	0.040	0.006
0.178	0.485	-1.524	-0.035	0.041	0.005
0.147	0.467	-1.523	-0.035	0.041	0.005
0.150	0.490	-1.548	-0.035	0.042	0.006
0.136	0.463	-1.595	-0.035	0.041	0.006
0.167	0.469	-1.516	-0.035	0.041	0.006
0.153	0.447	-1.506	-0.035	0.041	0.005
0.146	0.492	-1.504	-0.035	0.041	0.005
0.159	0.459	-1.530	-0.035	0.041	0.006
0.159	0.492	-1.574	-0.036	0.041	0.006
0.169	0.447	-1.533	-0.035	0.041	0.006
0.146	0.476	-1.489	-0.035	0.041	0.006
0.173	0.475	-1.497	-0.035	0.041	0.005
0.152	0.481	-1.527	-0.035	0.041	0.006
0.164	0.464	-1.554	-0.035	0.042	0.006
0.143	0.467	-1.578	-0.035	0.041	0.006
0.163	0.473	-1.527	-0.035	0.041	0.006
0.141	0.467	-1.523	-0.035	0.041	0.006
0.162	0.468	-1.510	-0.035	0.041	0.005
0.143	0.475	-1.561	-0.035	0.041	0.006
0.151	0.488	-1.565	-0.035	0.041	0.006
0.147	0.454	-1.540	-0.035	0.041	0.006
0.156	0.478	-1.499	-0.035	0.041	0.006
0.165	0.467	-1.510	-0.035	0.041	0.005
0.159	0.488	-1.548	-0.035	0.041	0.006
0.164	0.449	-1.523	-0.035	0.041	0.006
0.143	0.465	-1.571	-0.035	0.041	0.006
0.160	0.477	-1.517	-0.035	0.041	0.005
0.152	0.484	-1.544	-0.035	0.041	0.005
0.177	0.457	-1.531	-0.035	0.041	0.005
0.140	0.479	-1.551	-0.035	0.041	0.006
0.159	0.487	-1.527	-0.035	0.041	0.006
0.149	0.456	-1.523	-0.035	0.041	0.005
0.151	0.467	-1.530	-0.035	0.042	0.006
0.148	0.469	-1.537	-0.035	0.041	0.006
0.157	0.478	-1.540	-0.035	0.041	0.006
0.148	0.442	-1.530	-0.035	0.041	0.006
0.151	0.471	-1.534	-0.035	0.041	0.006
0.156	0.479	-1.504	-0.035	0.041	0.005
0.150	0.491	-1.544	-0.035	0.041	0.006
0.175	0.456	-1.551	-0.035	0.041	0.006
0.137	0.475	-1.554	-0.035	0.041	0.006
0.154	0.473	-1.527	-0.035	0.041	0.006
0.145	0.474	-1.517	-0.035	0.041	0.005
0.162	0.469	-1.585	-0.035	0.042	0.005
0.125	0.472	-1.543	-0.035	0.041	0.006
0.171	0.476	-1.537	-0.035	0.041	0.006
0.145	0.436	-1.530	-0.035	0.041	0.005
0.166	0.475	-1.500	-0.035	0.041	0.006
0.151	0.476	-1.517	-0.035	0.041	0.006
0.150	0.499	-1.558	-0.035	0.041	0.006
0.180	0.450	-1.550	-0.035	0.041	0.006
0.144	0.483	-1.551	-0.035	0.041	0.006
0.150	0.460	-1.506	-0.035	0.041	0.006
0.152	0.493	-1.524	-0.035	0.041	0.006
0.165	0.469	-1.578	-0.035	0.042	0.006
0.124	0.457	-1.563	-0.035	0.041	0.006
0.161	0.467	-1.520	-0.035	0.041	0.006
0.149	0.457	-1.506	-0.035	0.041	0.005
0.173	0.484	-1.514	-0.035	0.042	0.005
0.134	0.473	-1.523	-0.035	0.041	0.006
0.167	0.491	-1.551	-0.035	0.041	0.006
[truncated: 123,000 more rows]
