# Supplementary material for: Identification of Haptic Based Guiding Using Hard Reins
Source: PLoS One. 2015 Jul 22;10(7):e0132020. doi: 10.1371/journal.pone.0132020 (PMC4511788; doi:10.1371/journal.pone.0132020)
Supplement: S5 File — (ZIP) [file pone.0132020.s005.zip › Exp2_ForceData1/Subject5/path2/T7.csv]

0.296	2.126	-2.454	0.090	0.018	0.029
0.272	2.116	-2.437	0.090	0.018	0.029
0.306	2.134	-2.465	0.090	0.018	0.030
0.276	2.131	-2.427	0.090	0.017	0.029
0.300	2.131	-2.452	0.090	0.018	0.029
0.295	2.133	-2.471	0.090	0.018	0.029
0.291	2.097	-2.448	0.090	0.018	0.029
0.312	2.119	-2.458	0.090	0.018	0.029
0.272	2.123	-2.464	0.090	0.018	0.029
0.293	2.114	-2.451	0.090	0.018	0.029
0.288	2.152	-2.462	0.090	0.018	0.029
0.290	2.116	-2.479	0.090	0.018	0.029
0.295	2.129	-2.441	0.090	0.018	0.029
0.282	2.116	-2.448	0.090	0.018	0.029
0.305	2.126	-2.503	0.090	0.018	0.029
0.271	2.118	-2.502	0.090	0.018	0.030
0.299	2.116	-2.441	0.090	0.018	0.029
0.289	2.145	-2.475	0.090	0.018	0.029
0.295	2.097	-2.492	0.090	0.018	0.029
0.316	2.116	-2.455	0.090	0.018	0.029
0.278	2.110	-2.481	0.090	0.018	0.030
0.297	2.100	-2.478	0.090	0.018	0.030
0.295	2.118	-2.444	0.090	0.018	0.029
0.296	2.111	-2.482	0.090	0.017	0.029
0.307	2.124	-2.465	0.090	0.018	0.029
0.287	2.096	-2.458	0.090	0.017	0.029
0.314	2.113	-2.483	0.090	0.018	0.029
0.285	2.110	-2.454	0.090	0.018	0.029
0.299	2.097	-2.445	0.090	0.018	0.029
0.300	2.139	-2.455	0.090	0.018	0.029
0.296	2.104	-2.465	0.090	0.017	0.029
0.318	2.117	-2.462	0.090	0.018	0.029
0.298	2.114	-2.472	0.090	0.017	0.029
0.307	2.100	-2.502	0.090	0.018	0.029
0.302	2.107	-2.448	0.090	0.017	0.029
0.295	2.102	-2.458	0.090	0.018	0.029
0.306	2.129	-2.496	0.090	0.018	0.030
0.287	2.107	-2.451	0.090	0.017	0.029
0.314	2.106	-2.479	0.090	0.017	0.029
0.293	2.114	-2.516	0.090	0.017	0.029
0.311	2.091	-2.444	0.090	0.017	0.029
0.315	2.105	-2.476	0.090	0.018	0.029
0.280	2.083	-2.509	0.090	0.017	0.029
0.321	2.099	-2.462	0.090	0.018	0.029
0.294	2.102	-2.448	0.090	0.017	0.029
0.304	2.090	-2.510	0.090	0.018	0.029
0.312	2.091	-2.478	0.090	0.018	0.029
0.302	2.087	-2.427	0.090	0.017	0.029
0.328	2.114	-2.496	0.090	0.018	0.030
0.302	2.104	-2.434	0.090	0.017	0.029
0.334	2.091	-2.453	0.091	0.017	0.029
0.322	2.107	-2.482	0.090	0.017	0.029
0.309	2.066	-2.458	0.090	0.017	0.029
0.329	2.095	-2.448	0.090	0.018	0.029
0.291	2.085	-2.465	0.090	0.017	0.029
0.313	2.090	-2.458	0.091	0.018	0.029
0.297	2.107	-2.455	0.090	0.017	0.029
0.302	2.098	-2.490	0.091	0.017	0.029
0.324	2.094	-2.513	0.090	0.017	0.029
0.304	2.078	-2.475	0.090	0.017	0.029
0.320	2.088	-2.510	0.090	0.018	0.029
0.295	2.083	-2.492	0.090	0.017	0.029
0.319	2.090	-2.455	0.091	0.017	0.029
0.317	2.116	-2.483	0.090	0.017	0.029
0.318	2.077	-2.506	0.091	0.017	0.029
0.337	2.082	-2.465	0.090	0.017	0.029
0.313	2.094	-2.483	0.090	0.017	0.029
0.340	2.102	-2.476	0.091	0.017	0.029
0.317	2.097	-2.418	0.090	0.016	0.029
0.332	2.083	-2.483	0.090	0.017	0.029
0.342	2.089	-2.500	0.090	0.017	0.029
0.314	2.045	-2.455	0.090	0.017	0.028
0.340	2.084	-2.456	0.090	0.017	0.029
0.301	2.079	-2.489	0.090	0.017	0.029
0.318	2.068	-2.448	0.091	0.017	0.029
0.324	2.096	-2.445	0.090	0.017	0.029
0.316	2.084	-2.486	0.091	0.017	0.029
0.348	2.089	-2.507	0.091	0.017	0.029
0.314	2.071	-2.472	0.090	0.017	0.029
0.339	2.067	-2.517	0.091	0.018	0.029
0.317	2.068	-2.485	0.090	0.017	0.029
0.327	2.071	-2.476	0.091	0.017	0.029
0.326	2.115	-2.493	0.091	0.017	0.029
0.302	2.073	-2.499	0.091	0.017	0.029
0.342	2.080	-2.483	0.091	0.017	0.029
0.325	2.081	-2.513	0.090	0.017	0.029
0.341	2.059	-2.493	0.091	0.017	0.029
0.325	2.071	-2.431	0.090	0.016	0.029
0.321	2.069	-2.469	0.091	0.017	0.029
0.336	2.078	-2.479	0.091	0.017	0.029
0.315	2.042	-2.469	0.090	0.017	0.028
0.346	2.076	-2.466	0.091	0.017	0.029
0.318	2.063	-2.495	0.090	0.017	0.029
0.323	2.058	-2.435	0.091	0.017	0.029
0.332	2.103	-2.477	0.091	0.017	0.029
0.321	2.066	-2.510	0.091	0.017	0.029
0.356	2.088	-2.494	0.091	0.017	0.029
0.326	2.067	-2.473	0.090	0.017	0.029
0.343	2.056	-2.527	0.091	0.017	0.029
0.335	2.058	-2.475	0.090	0.017	0.029
0.326	2.061	-2.462	0.091	0.017	0.029
0.338	2.093	-2.503	0.091	0.017	0.029
0.310	2.070	-2.483	0.091	0.017	0.029
0.343	2.061	-2.473	0.091	0.017	0.029
0.345	2.084	-2.517	0.090	0.017	0.029
0.335	2.056	-2.520	0.091	0.017	0.029
0.351	2.070	-2.476	0.091	0.017	0.029
0.318	2.056	-2.502	0.090	0.017	0.029
0.354	2.064	-2.483	0.091	0.017	0.029
0.332	2.048	-2.462	0.090	0.017	0.028
0.346	2.062	-2.518	0.091	0.017	0.029
0.335	2.062	-2.496	0.090	0.017	0.029
0.337	2.042	-2.425	0.091	0.017	0.029
0.365	2.069	-2.504	0.091	0.017	0.029
0.343	2.054	-2.506	0.091	0.017	0.029
0.382	2.079	-2.467	0.091	0.017	0.028
0.341	2.069	-2.507	0.090	0.017	0.029
0.343	2.044	-2.506	0.091	0.017	0.029
0.352	2.066	-2.438	0.090	0.017	0.029
0.326	2.047	-2.482	0.091	0.017	0.029
0.355	2.077	-2.514	0.091	0.017	0.029
0.316	2.067	-2.462	0.091	0.016	0.029
0.352	2.054	-2.497	0.091	0.017	0.029
0.356	2.079	-2.541	0.090	0.017	0.029
0.336	2.032	-2.486	0.091	0.016	0.029
0.355	2.050	-2.510	0.091	0.017	0.029
0.315	2.040	-2.502	0.090	0.017	0.029
0.347	2.040	-2.486	0.091	0.017	0.029
0.348	2.070	-2.490	0.091	0.017	0.029
0.336	2.048	-2.534	0.091	0.016	0.029
0.359	2.054	-2.511	0.091	0.017	0.029
0.348	2.033	-2.469	0.091	0.017	0.029
0.376	2.049	-2.507	0.091	0.017	0.029
0.343	2.053	-2.510	0.091	0.017	0.029
0.374	2.058	-2.481	0.091	0.016	0.029
0.357	2.066	-2.493	0.091	0.017	0.029
0.346	2.051	-2.490	0.091	0.016	0.029
0.374	2.061	-2.449	0.090	0.017	0.029
0.342	2.050	-2.496	0.090	0.017	0.029
0.359	2.046	-2.531	0.091	0.016	0.029
0.332	2.067	-2.463	0.091	0.016	0.028
0.343	2.049	-2.507	0.091	0.016	0.029
0.366	2.061	-2.514	0.091	0.016	0.029
0.345	2.034	-2.489	0.091	0.016	0.029
0.374	2.041	-2.541	0.091	0.017	0.029
0.335	2.046	-2.509	0.091	0.017	0.030
0.353	2.041	-2.473	0.091	0.017	0.029
0.354	2.092	-2.493	0.091	0.017	0.029
0.335	2.037	-2.537	0.091	0.016	0.029
0.380	2.058	-2.494	0.091	0.016	0.029
0.360	2.059	-2.521	0.090	0.016	0.029
0.372	2.029	-2.540	0.091	0.016	0.030
0.368	2.040	-2.493	0.091	0.017	0.029
0.356	2.045	-2.483	0.091	0.016	0.029
0.376	2.045	-2.510	0.091	0.016	0.029
0.348	2.059	-2.452	0.091	0.016	0.029
0.375	2.042	-2.476	0.091	0.016	0.029
0.360	2.046	-2.513	0.091	0.017	0.029
0.361	2.034	-2.507	0.091	0.016	0.029
0.373	2.058	-2.477	0.091	0.017	0.029
0.349	2.039	-2.517	0.091	0.016	0.029
0.365	2.033	-2.486	0.091	0.016	0.029
0.350	2.051	-2.490	0.091	0.017	0.029
0.358	2.040	-2.551	0.091	0.017	0.029
0.370	2.046	-2.497	0.091	0.016	0.029
0.362	2.046	-2.487	0.091	0.016	0.029
0.369	2.067	-2.527	0.091	0.017	0.030
0.358	2.042	-2.496	0.091	0.016	0.029
0.376	2.045	-2.483	0.091	0.016	0.029
0.372	2.069	-2.555	0.090	0.016	0.029
0.357	2.047	-2.500	0.091	0.016	0.029
0.379	2.049	-2.487	0.091	0.017	0.029
0.326	2.020	-2.525	0.090	0.016	0.030
0.367	2.032	-2.496	0.091	0.016	0.029
0.345	2.072	-2.476	0.091	0.016	0.029
0.353	2.038	-2.531	0.091	0.016	0.029
0.380	2.044	-2.506	0.091	0.016	0.029
0.360	2.029	-2.489	0.091	0.016	0.029
0.386	2.029	-2.514	0.091	0.016	0.029
0.359	2.047	-2.500	0.091	0.016	0.029
0.370	2.022	-2.459	0.091	0.016	0.029
0.374	2.051	-2.486	0.091	0.016	0.029
0.364	2.035	-2.493	0.091	0.016	0.029
0.395	2.045	-2.484	0.091	0.016	0.029
0.360	2.048	-2.490	0.091	0.016	0.029
0.376	2.048	-2.531	0.091	0.016	0.029
0.371	2.049	-2.466	0.091	0.016	0.029
0.359	2.040	-2.500	0.091	0.016	0.029
0.378	2.060	-2.531	0.091	0.016	0.029
0.347	2.046	-2.490	0.091	0.016	0.029
0.376	2.040	-2.510	0.091	0.016	0.029
0.328	2.031	-2.522	0.090	0.016	0.030
0.368	2.027	-2.479	0.091	0.016	0.029
0.361	2.051	-2.510	0.091	0.017	0.029
0.346	2.031	-2.551	0.091	0.016	0.029
0.374	2.044	-2.483	0.091	0.016	0.029
0.362	2.044	-2.514	0.091	0.016	0.029
0.395	2.019	-2.517	0.091	0.016	0.030
0.370	2.036	-2.503	0.091	0.016	0.029
0.353	2.018	-2.475	0.091	0.016	0.029
0.385	2.043	-2.503	0.091	0.016	0.029
0.363	2.044	-2.483	0.091	0.016	0.029
0.387	2.035	-2.484	0.091	0.016	0.029
0.376	2.044	-2.503	0.091	0.016	0.029
0.365	2.019	-2.503	0.091	0.016	0.029
0.386	2.028	-2.473	0.091	0.017	0.029
0.360	2.039	-2.493	0.091	0.016	0.029
0.373	2.035	-2.493	0.091	0.016	0.029
0.359	2.049	-2.479	0.091	0.016	0.029
0.371	2.025	-2.510	0.091	0.016	0.029
0.364	2.032	-2.506	0.091	0.016	0.029
0.358	2.025	-2.500	0.091	0.016	0.029
0.380	2.042	-2.527	0.091	0.017	0.029
0.359	2.022	-2.530	0.091	0.016	0.029
0.383	2.022	-2.480	0.091	0.016	0.029
0.368	2.063	-2.537	0.091	0.016	0.029
0.377	2.007	-2.530	0.091	0.016	0.029
0.377	2.038	-2.487	0.091	0.016	0.029
0.353	2.033	-2.496	0.091	0.016	0.029
0.387	2.022	-2.507	0.091	0.016	0.029
0.361	2.035	-2.483	0.091	0.016	0.029
0.369	2.027	-2.493	0.091	0.016	0.029
0.380	2.039	-2.510	0.091	0.016	0.029
0.368	2.007	-2.476	0.091	0.016	0.029
0.399	2.025	-2.500	0.091	0.016	0.029
0.366	2.028	-2.499	0.091	0.016	0.030
0.376	2.019	-2.472	0.091	0.016	0.029
0.368	2.056	-2.496	0.091	0.016	0.029
0.362	2.034	-2.510	0.091	0.016	0.029
0.389	2.044	-2.497	0.091	0.016	0.029
0.369	2.041	-2.510	0.091	0.016	0.029
0.382	2.025	-2.517	0.091	0.016	0.029
0.374	2.036	-2.520	0.091	0.016	0.029
0.371	2.029	-2.493	0.091	0.016	0.029
0.380	2.053	-2.527	0.091	0.016	0.029
0.361	2.031	-2.489	0.091	0.016	0.029
0.379	2.034	-2.476	0.091	0.016	0.029
0.359	2.032	-2.526	0.091	0.016	0.029
0.379	2.021	-2.472	0.091	0.016	0.029
0.383	2.033	-2.493	0.091	0.017	0.029
0.350	2.016	-2.526	0.091	0.016	0.030
0.388	2.031	-2.493	0.091	0.016	0.029
0.374	2.037	-2.483	0.091	0.016	0.029
0.386	2.028	-2.541	0.091	0.016	0.029
0.372	2.031	-2.503	0.091	0.016	0.029
0.375	2.018	-2.472	0.091	0.016	0.029
0.395	2.042	-2.496	0.091	0.016	0.030
0.362	2.026	-2.479	0.091	0.015	0.029
0.409	2.039	-2.463	0.091	0.016	0.029
0.385	2.051	-2.521	0.091	0.016	0.029
0.367	2.007	-2.520	0.091	0.016	0.029
0.383	2.036	-2.472	0.091	0.016	0.029
0.359	2.029	-2.509	0.091	0.016	0.029
0.375	2.053	-2.503	0.091	0.017	0.029
0.358	2.039	-2.476	0.091	0.016	0.029
0.376	2.030	-2.507	0.091	0.016	0.029
0.383	2.039	-2.503	0.091	0.016	0.030
0.377	2.024	-2.486	0.091	0.016	0.029
0.380	2.032	-2.523	0.091	0.017	0.029
0.343	2.022	-2.529	0.091	0.016	0.030
0.392	2.033	-2.500	0.091	0.016	0.029
0.363	2.055	-2.507	0.091	0.016	0.029
0.369	2.030	-2.541	0.091	0.016	0.030
0.389	2.038	-2.496	0.091	0.016	0.029
0.370	2.027	-2.472	0.091	0.016	0.029
0.389	2.032	-2.513	0.091	0.016	0.030
0.367	2.039	-2.441	0.091	0.015	0.030
0.392	2.035	-2.480	0.091	0.016	0.029
0.381	2.040	-2.513	0.091	0.016	0.030
0.366	1.994	-2.503	0.091	0.016	0.029
0.382	2.034	-2.483	0.091	0.016	0.029
0.357	2.028	-2.489	0.091	0.016	0.030
0.375	2.027	-2.469	0.091	0.016	0.029
0.363	2.056	-2.493	0.091	0.016	0.029
0.363	2.033	-2.500	0.091	0.016	0.029
0.390	2.049	-2.504	0.091	0.016	0.029
0.366	2.022	-2.482	0.091	0.016	0.029
0.392	2.023	-2.544	0.091	0.017	0.029
0.369	2.027	-2.499	0.090	0.016	0.030
0.378	2.031	-2.476	0.091	0.016	0.029
0.371	2.068	-2.503	0.091	0.016	0.030
0.359	2.025	-2.513	0.091	0.016	0.029
0.395	2.035	-2.510	0.091	0.016	0.029
0.374	2.043	-2.530	0.090	0.016	0.029
0.384	2.021	-2.516	0.091	0.016	0.030
0.367	2.035	-2.451	0.091	0.016	0.029
0.370	2.011	-2.489	0.091	0.016	0.029
0.387	2.028	-2.499	0.091	0.016	0.030
0.361	2.001	-2.475	0.091	0.016	0.029
0.391	2.027	-2.490	0.091	0.016	0.029
0.368	2.026	-2.496	0.091	0.016	0.030
0.376	2.014	-2.442	0.091	0.016	0.029
0.393	2.050	-2.497	0.091	0.016	0.029
0.373	2.026	-2.520	0.091	0.016	0.029
0.419	2.051	-2.474	0.091	0.016	0.029
0.364	2.045	-2.493	0.091	0.016	0.029
0.383	2.025	-2.517	0.091	0.016	0.029
0.382	2.026	-2.444	0.090	0.016	0.030
0.366	2.023	-2.482	0.091	0.016	0.030
0.375	2.056	-2.517	0.091	0.016	0.030
0.347	2.038	-2.479	0.091	0.016	0.029
0.386	2.027	-2.483	0.091	0.016	0.029
0.381	2.046	-2.551	0.090	0.016	0.030
0.371	2.008	-2.509	0.091	0.016	0.029
0.389	2.032	-2.506	0.090	0.017	0.029
0.353	2.006	-2.491	0.091	0.016	0.030
0.381	2.019	-2.489	0.091	0.016	0.030
0.372	2.032	-2.479	0.091	0.016	0.029
0.369	2.025	-2.530	0.091	0.016	0.029
0.376	2.031	-2.503	0.091	0.016	0.030
0.372	2.011	-2.448	0.091	0.016	0.029
0.399	2.030	-2.503	0.091	0.016	0.030
0.368	2.022	-2.509	0.091	0.016	0.030
0.414	2.038	-2.480	0.091	0.016	0.029
0.386	2.036	-2.506	0.091	0.016	0.029
0.375	2.025	-2.489	0.091	0.016	0.029
0.397	2.030	-2.437	0.090	0.017	0.029
0.367	2.015	-2.495	0.090	0.016	0.030
0.386	2.031	-2.513	0.091	0.016	0.030
0.352	2.044	-2.448	0.090	0.016	0.029
0.374	2.032	-2.507	0.091	0.016	0.029
0.381	2.040	-2.523	0.090	0.016	0.030
0.357	2.007	-2.478	0.091	0.016	0.029
0.388	2.012	-2.540	0.091	0.017	0.029
0.349	2.014	-2.518	0.090	0.016	0.030
0.376	2.016	-2.465	0.091	0.016	0.029
0.375	2.058	-2.496	0.091	0.016	0.030
0.359	2.015	-2.540	0.091	0.016	0.029
0.393	2.028	-2.490	0.091	0.016	0.029
0.381	2.019	-2.489	0.090	0.016	0.029
0.404	2.006	-2.509	0.091	0.016	0.030
0.379	2.021	-2.495	0.090	0.016	0.029
0.384	2.015	-2.476	0.091	0.016	0.029
0.399	2.037	-2.506	0.091	0.016	0.030
0.371	2.027	-2.465	0.090	0.016	0.029
0.392	2.024	-2.441	0.090	0.016	0.029
0.355	2.016	-2.491	0.090	0.016	0.030
0.377	2.004	-2.478	0.090	0.016	0.029
0.370	2.036	-2.479	0.090	0.017	0.029
0.366	2.016	-2.509	0.091	0.016	0.029
0.382	2.023	-2.482	0.091	0.016	0.029
0.369	2.027	-2.472	0.090	0.016	0.029
0.377	2.010	-2.554	0.091	0.017	0.029
0.371	2.029	-2.506	0.090	0.016	0.030
0.381	2.009	-2.479	0.091	0.016	0.029
0.385	2.054	-2.516	0.091	0.017	0.030
0.368	2.015	-2.499	0.091	0.016	0.029
0.391	2.022	-2.479	0.091	0.016	0.029
0.373	2.037	-2.536	0.090	0.016	0.029
0.385	2.004	-2.509	0.090	0.016	0.029
0.375	2.013	-2.471	0.090	0.017	0.029
0.335	2.002	-2.504	0.090	0.017	0.030
0.386	2.011	-2.502	0.091	0.016	0.029
0.354	2.026	-2.468	0.090	0.016	0.029
0.368	2.010	-2.513	0.091	0.016	0.029
0.372	2.011	-2.495	0.091	0.016	0.029
0.364	1.990	-2.495	0.090	0.016	0.029
0.385	2.012	-2.482	0.090	0.016	0.029
0.362	2.010	-2.485	0.090	0.016	0.029
0.368	2.002	-2.465	0.091	0.017	0.029
0.371	2.032	-2.479	0.090	0.017	0.029
0.361	2.011	-2.502	0.090	0.017	0.029
0.386	2.010	-2.486	0.090	0.017	0.029
0.366	2.011	-2.472	0.091	0.016	0.029
0.381	2.039	-2.519	0.090	0.017	0.030
0.371	2.012	-2.468	0.090	0.016	0.029
0.385	2.007	-2.462	0.090	0.016	0.029
0.375	2.042	-2.533	0.090	0.016	0.029
0.356	2.007	-2.478	0.090	0.016	0.029
0.377	2.016	-2.482	0.090	0.017	0.029
0.320	2.003	-2.500	0.090	0.017	0.030
0.373	2.004	-2.475	0.091	0.016	0.029
0.366	2.032	-2.462	0.090	0.017	0.029
0.352	2.001	-2.509	0.091	0.016	0.029
0.381	2.009	-2.492	0.090	0.017	0.029
0.364	2.011	-2.465	0.090	0.016	0.029
0.400	1.995	-2.499	0.090	0.016	0.029
0.358	1.999	-2.481	0.090	0.017	0.029
0.356	2.002	-2.431	0.091	0.017	0.029
0.380	2.025	-2.472	0.090	0.017	0.029
0.355	2.015	-2.478	0.090	0.016	0.029
0.379	2.021	-2.476	0.091	0.017	0.029
0.364	2.017	-2.465	0.090	0.017	0.029
0.372	2.019	-2.482	0.090	0.017	0.029
0.373	2.021	-2.461	0.090	0.017	0.029
0.362	2.016	-2.458	0.090	0.017	0.029
0.369	2.026	-2.523	0.090	0.017	0.029
0.341	2.016	-2.471	0.090	0.016	0.029
0.367	2.025	-2.482	0.090	0.017	0.029
0.325	1.999	-2.507	0.090	0.017	0.030
0.357	2.005	-2.441	0.090	0.017	0.029
0.360	2.044	-2.486	0.090	0.017	0.029
0.332	1.997	-2.553	0.091	0.016	0.029
0.376	2.023	-2.462	0.090	0.017	0.029
0.361	2.028	-2.468	0.090	0.016	0.029
0.383	1.993	-2.488	0.090	0.017	0.029
0.366	2.020	-2.489	0.090	0.017	0.029
0.342	2.000	-2.447	0.090	0.017	0.029
0.373	2.024	-2.485	0.090	0.017	0.029
0.350	2.025	-2.458	0.090	0.016	0.029
0.377	2.021	-2.445	0.091	0.017	0.028
0.365	2.029	-2.478	0.090	0.017	0.029
0.364	2.004	-2.451	0.090	0.017	0.029
0.376	2.021	-2.444	0.090	0.017	0.029
0.342	2.014	-2.481	0.090	0.017	0.029
0.361	2.014	-2.457	0.090	0.017	0.029
0.338	2.046	-2.431	0.090	0.017	0.029
0.356	2.028	-2.486	0.090	0.017	0.029
0.340	2.020	-2.491	0.090	0.017	0.029
0.342	2.014	-2.458	0.090	0.017	0.029
0.348	2.036	-2.482	0.090	0.018	0.029
0.336	2.021	-2.502	0.091	0.017	0.029
0.364	2.020	-2.455	0.090	0.017	0.029
0.346	2.040	-2.492	0.090	0.017	0.029
0.372	2.002	-2.485	0.090	0.017	0.029
0.364	2.029	-2.458	0.090	0.017	0.029
0.332	2.021	-2.467	0.090	0.017	0.029
0.370	2.026	-2.485	0.090	0.017	0.029
0.350	2.028	-2.434	0.090	0.016	0.029
0.355	2.018	-2.476	0.090	0.017	0.029
0.359	2.029	-2.478	0.090	0.017	0.029
0.349	1.999	-2.465	0.090	0.017	0.029
0.368	2.019	-2.468	0.090	0.017	0.029
0.339	2.023	-2.464	0.090	0.017	0.029
0.358	2.023	-2.455	0.090	0.017	0.029
0.345	2.054	-2.434	0.090	0.017	0.029
0.341	2.026	-2.475	0.090	0.017	0.029
0.365	2.036	-2.479	0.090	0.017	0.029
0.341	2.026	-2.458	0.090	0.017	0.029
0.356	2.027	-2.488	0.090	0.017	0.029
0.344	2.027	-2.475	0.090	0.017	0.029
0.347	2.024	-2.444	0.090	0.017	0.029
0.358	2.057	-2.489	0.090	0.017	0.029
0.354	2.009	-2.478	0.090	0.017	0.029
0.359	2.030	-2.444	0.090	0.017	0.029
0.329	2.026	-2.488	0.090	0.017	0.029
0.359	2.017	-2.465	0.090	0.017	0.029
0.352	2.021	-2.430	0.090	0.017	0.029
0.339	2.025	-2.468	0.090	0.017	0.029
0.369	2.027	-2.468	0.090	0.017	0.029
0.346	2.002	-2.440	0.090	0.017	0.029
0.373	2.017	-2.482	0.090	0.017	0.029
0.339	2.025	-2.460	0.090	0.017	0.029
0.351	2.019	-2.427	0.090	0.017	0.029
0.357	2.048	-2.445	0.090	0.017	0.029
0.340	2.019	-2.471	0.090	0.017	0.029
0.366	2.034	-2.459	0.090	0.017	0.029
0.354	2.033	-2.461	0.089	0.017	0.029
0.360	2.013	-2.492	0.090	0.017	0.029
0.340	2.031	-2.454	0.090	0.017	0.029
0.348	2.017	-2.451	0.090	0.017	0.029
0.348	2.049	-2.478	0.090	0.017	0.029
0.332	2.026	-2.440	0.090	0.017	0.029
0.360	2.033	-2.458	0.090	0.017	0.029
0.335	2.029	-2.491	0.090	0.017	0.029
0.345	2.012	-2.464	0.090	0.017	0.029
0.354	2.033	-2.461	0.090	0.017	0.029
0.321	2.020	-2.481	0.090	0.017	0.029
0.361	2.034	-2.458	0.090	0.017	0.029
0.343	2.027	-2.454	0.090	0.017	0.029
0.357	2.010	-2.492	0.090	0.017	0.029
0.349	2.030	-2.458	0.090	0.017	0.029
0.335	2.017	-2.430	0.090	0.017	0.029
0.347	2.052	-2.475	0.090	0.017	0.029
0.342	2.028	-2.440	0.090	0.016	0.029
0.377	2.028	-2.455	0.090	0.017	0.029
0.347	2.038	-2.465	0.090	0.017	0.029
0.355	2.004	-2.464	0.090	0.017	0.029
0.363	2.027	-2.434	0.090	0.017	0.029
0.335	2.012	-2.447	0.090	0.017	0.029
0.347	2.037	-2.464	0.090	0.017	0.029
0.326	2.032	-2.441	0.090	0.017	0.029
0.354	2.028	-2.475	0.090	0.017	0.029
0.346	2.040	-2.488	0.090	0.017	0.029
0.353	2.009	-2.464	0.090	0.017	0.029
0.363	2.022	-2.482	0.090	0.018	0.029
0.332	2.005	-2.477	0.090	0.017	0.029
0.359	2.023	-2.437	0.090	0.017	0.029
0.349	2.044	-2.440	0.090	0.017	0.029
0.354	2.020	-2.488	0.090	0.017	0.029
0.357	2.032	-2.472	0.090	0.017	0.029
0.345	2.004	-2.433	0.090	0.017	0.029
0.372	2.034	-2.468	0.090	0.017	0.029
0.347	2.027	-2.406	0.090	0.016	0.029
0.366	2.028	-2.424	0.090	0.017	0.029
0.367	2.036	-2.461	0.089	0.017	0.029
0.347	1.994	-2.461	0.090	0.017	0.029
0.362	2.024	-2.441	0.090	0.018	0.029
0.323	2.021	-2.453	0.090	0.017	0.029
0.361	2.025	-2.448	0.090	0.018	0.029
0.341	2.037	-2.437	0.090	0.017	0.029
0.342	2.020	-2.461	0.090	0.017	0.029
0.360	2.042	-2.465	0.090	0.017	0.029
0.345	2.016	-2.444	0.090	0.017	0.029
0.364	2.018	-2.498	0.090	0.018	0.029
0.340	2.011	-2.473	0.089	0.017	0.029
0.357	2.027	-2.434	0.090	0.017	0.029
0.349	2.053	-2.458	0.090	0.018	0.029
0.334	2.015	-2.478	0.090	0.017	0.029
0.363	2.023	-2.447	0.090	0.017	0.029
0.347	2.031	-2.481	0.089	0.017	0.029
0.352	2.011	-2.474	0.090	0.017	0.029
0.356	2.029	-2.403	0.090	0.016	0.029
0.341	2.026	-2.437	0.090	0.017	0.029
0.359	2.025	-2.451	0.090	0.017	0.029
0.330	1.986	-2.450	0.090	0.017	0.028
0.363	2.021	-2.451	0.090	0.017	0.029
0.343	2.008	-2.443	0.089	0.017	0.029
0.346	2.006	-2.406	0.090	0.017	0.029
0.353	2.036	-2.444	0.090	0.017	0.029
0.339	2.021	-2.474	0.090	0.017	0.029
0.385	2.045	-2.435	0.090	0.017	0.028
0.340	2.032	-2.450	0.089	0.017	0.029
0.343	2.011	-2.481	0.090	0.018	0.029
0.357	2.020	-2.409	0.089	0.018	0.029
0.336	2.018	-2.440	0.090	0.017	0.029
0.351	2.047	-2.475	0.090	0.018	0.029
0.324	2.030	-2.444	0.090	0.017	0.029
0.355	2.019	-2.458	0.090	0.017	0.029
0.346	2.042	-2.498	0.089	0.017	0.029
0.354	1.995	-2.467	0.089	0.017	0.029
0.361	2.021	-2.460	0.089	0.018	0.029
0.310	2.009	-2.472	0.089	0.017	0.029
0.351	2.015	-2.433	0.090	0.018	0.029
0.340	2.032	-2.437	0.089	0.017	0.029
0.333	2.012	-2.498	0.090	0.017	0.029
0.358	2.025	-2.461	0.090	0.017	0.029
0.344	2.013	-2.427	0.090	0.017	0.029
0.371	2.011	-2.454	0.090	0.017	0.029
0.338	2.015	-2.460	0.089	0.018	0.029
0.380	2.018	-2.428	0.090	0.017	0.028
0.357	2.028	-2.454	0.089	0.017	0.029
0.337	2.019	-2.423	0.089	0.017	0.029
0.372	2.019	-2.406	0.089	0.018	0.029
0.323	2.014	-2.449	0.089	0.018	0.029
0.352	2.009	-2.474	0.090	0.017	0.029
0.326	2.041	-2.413	0.089	0.017	0.028
0.332	2.021	-2.471	0.090	0.017	0.029
0.340	2.028	-2.453	0.089	0.017	0.029
0.329	2.016	-2.433	0.089	0.017	0.029
0.357	2.007	-2.488	0.090	0.018	0.029
0.324	2.014	-2.473	0.089	0.017	0.029
0.332	2.003	-2.419	0.090	0.018	0.029
0.341	2.062	-2.457	0.090	0.018	0.029
0.320	2.010	-2.484	0.090	0.017	0.029
0.364	2.022	-2.434	0.089	0.017	0.029
0.341	2.030	-2.474	0.089	0.017	0.029
0.346	2.001	-2.467	0.090	0.017	0.029
0.351	2.019	-2.429	0.089	0.018	0.029
0.311	2.002	-2.443	0.089	0.017	0.029
0.346	2.017	-2.457	0.090	0.017	0.029
0.329	2.039	-2.423	0.089	0.017	0.029
0.346	2.016	-2.447	0.090	0.017	0.029
0.333	2.016	-2.456	0.089	0.018	0.029
0.330	1.994	-2.443	0.089	0.017	0.029
0.349	2.028	-2.423	0.089	0.018	0.029
0.322	2.012	-2.453	0.089	0.017	0.029
0.336	2.012	-2.416	0.090	0.018	0.029
0.334	2.037	-2.441	0.090	0.018	0.029
0.332	2.020	-2.484	0.089	0.018	0.029
0.349	2.034	-2.458	0.089	0.017	0.029
0.323	2.029	-2.433	0.089	0.018	0.029
0.338	2.051	-2.454	0.090	0.018	0.029
0.331	2.023	-2.426	0.089	0.017	0.029
0.339	2.015	-2.433	0.089	0.018	0.029
0.336	2.047	-2.498	0.089	0.017	0.029
0.321	2.024	-2.440	0.089	0.017	0.029
0.347	2.028	-2.433	0.089	0.018	0.029
0.291	1.995	-2.458	0.089	0.018	0.030
0.340	2.009	-2.436	0.090	0.018	0.029
0.317	2.040	-2.447	0.089	0.017	0.029
0.315	2.009	-2.501	0.090	0.017	0.029
0.334	2.017	-2.450	0.089	0.018	0.029
0.323	2.002	-2.446	0.089	0.017	0.029
0.352	2.004	-2.457	0.089	0.018	0.029
0.320	2.012	-2.460	0.089	0.018	0.029
0.322	1.997	-2.405	0.090	0.018	0.029
0.343	2.028	-2.426	0.089	0.018	0.029
0.318	2.016	-2.450	0.089	0.017	0.029
0.340	2.024	-2.424	0.089	0.018	0.028
0.324	2.023	-2.412	0.089	0.018	0.029
0.336	2.023	-2.457	0.089	0.018	0.029
0.331	2.021	-2.422	0.089	0.018	0.029
0.322	2.018	-2.440	0.089	0.018	0.029
0.330	2.036	-2.467	0.089	0.018	0.029
0.311	2.031	-2.433	0.089	0.017	0.029
0.327	2.019	-2.447	0.089	0.018	0.029
0.289	2.023	-2.469	0.089	0.018	0.029
0.321	2.011	-2.433	0.089	0.018	0.029
0.316	2.045	-2.447	0.089	0.018	0.029
0.302	2.011	-2.501	0.090	0.017	0.029
0.329	2.019	-2.430	0.089	0.018	0.029
0.321	2.038	-2.446	0.089	0.018	0.029
0.344	1.998	-2.439	0.089	0.017	0.029
0.328	2.017	-2.426	0.089	0.018	0.029
0.310	2.003	-2.411	0.089	0.018	0.029
0.335	2.026	-2.457	0.089	0.018	0.029
0.315	2.031	-2.413	0.089	0.017	0.028
0.340	2.022	-2.430	0.089	0.017	0.028
0.332	2.025	-2.433	0.089	0.018	0.029
0.317	1.999	-2.415	0.089	0.018	0.028
0.336	2.015	-2.419	0.089	0.018	0.028
0.304	2.009	-2.425	0.089	0.018	0.029
0.322	2.008	-2.415	0.089	0.018	0.029
0.304	2.034	-2.409	0.089	0.018	0.028
0.309	2.010	-2.463	0.089	0.018	0.029
0.314	2.018	-2.456	0.089	0.018	0.029
0.315	2.007	-2.419	0.089	0.018	0.028
0.326	2.025	-2.450	0.089	0.018	0.029
0.314	2.019	-2.484	0.089	0.017	0.029
0.324	2.018	-2.426	0.089	0.018	0.028
0.316	2.045	-2.453	0.089	0.018	0.029
0.319	1.991	-2.453	0.089	0.018	0.029
0.335	2.017	-2.405	0.089	0.018	0.029
0.304	2.019	-2.446	0.089	0.018	0.028
0.327	2.015	-2.432	0.089	0.018	0.029
0.309	2.025	-2.395	0.089	0.018	0.028
0.317	2.009	-2.450	0.089	0.018	0.028
0.324	2.016	-2.439	0.089	0.018	0.029
0.310	1.998	-2.405	0.089	0.018	0.028
0.337	2.011	-2.433	0.089	0.018	0.028
0.304	2.015	-2.408	0.089	0.018	0.029
0.312	2.002	-2.391	0.089	0.018	0.028
0.322	2.039	-2.412	0.089	0.018	0.028
0.298	2.020	-2.419	0.089	0.018	0.028
0.337	2.020	-2.420	0.089	0.018	0.028
0.314	2.021	-2.422	0.089	0.018	0.028
0.331	2.008	-2.467	0.089	0.018	0.028
0.319	2.016	-2.426	0.089	0.018	0.028
0.309	2.010	-2.419	0.089	0.018	0.028
0.318	2.033	-2.446	0.089	0.018	0.029
0.299	2.020	-2.419	0.089	0.018	0.029
0.321	2.017	-2.426	0.089	0.018	0.028
0.298	2.017	-2.459	0.088	0.018	0.029
0.318	2.007	-2.422	0.089	0.018	0.029
0.314	2.022	-2.402	0.089	0.018	0.028
0.288	2.006	-2.446	0.089	0.018	0.029
0.325	2.028	-2.405	0.089	0.018	0.029
0.301	2.018	-2.392	0.089	0.018	0.028
0.316	2.008	-2.426	0.089	0.018	0.028
0.305	2.021	-2.415	0.089	0.018	0.029
0.308	2.009	-2.412	0.089	0.018	0.028
0.333	2.043	-2.416	0.089	0.018	0.029
0.302	2.020	-2.422	0.089	0.017	0.029
0.330	2.024	-2.382	0.089	0.018	0.028
0.314	2.029	-2.425	0.088	0.018	0.028
0.321	1.998	-2.426	0.089	0.018	0.028
0.321	2.025	-2.398	0.089	0.018	0.028
0.293	2.010	-2.425	0.089	0.018	0.029
0.312	2.028	-2.419	0.089	0.018	0.029
0.284	2.031	-2.398	0.089	0.018	0.028
0.307	2.021	-2.433	0.089	0.018	0.028
0.309	2.032	-2.446	0.089	0.018	0.029
0.305	1.996	-2.405	0.089	0.018	0.028
0.314	2.021	-2.460	0.089	0.019	0.028
0.279	2.014	-2.431	0.089	0.018	0.029
0.314	2.014	-2.412	0.089	0.018	0.028
0.298	2.038	-2.415	0.089	0.018	0.029
0.300	2.021	-2.446	0.089	0.018	0.028
0.308	2.017	-2.412	0.089	0.018	0.028
0.308	2.016	-2.422	0.089	0.018	0.028
0.321	2.026	-2.422	0.089	0.018	0.029
0.295	2.018	-2.374	0.089	0.017	0.028
0.314	2.017	-2.385	0.089	0.018	0.028
0.311	2.033	-2.443	0.088	0.018	0.028
0.291	1.978	-2.401	0.088	0.018	0.028
0.314	2.019	-2.402	0.089	0.019	0.028
0.290	2.018	-2.421	0.088	0.018	0.029
0.298	2.010	-2.388	0.089	0.018	0.028
0.295	2.045	-2.371	0.088	0.018	0.028
0.292	2.018	-2.446	0.089	0.018	0.028
0.319	2.033	-2.430	0.089	0.018	0.028
0.292	2.019	-2.415	0.088	0.018	0.028
0.307	2.013	-2.473	0.089	0.019	0.028
0.289	2.013	-2.411	0.088	0.019	0.029
0.304	2.017	-2.412	0.089	0.018	0.028
0.300	2.055	-2.415	0.089	0.019	0.029
0.278	2.024	-2.422	0.089	0.018	0.028
0.320	2.023	-2.385	0.089	0.018	0.028
0.296	2.031	-2.429	0.088	0.018	0.028
0.309	2.003	-2.425	0.089	0.018	0.028
0.297	2.021	-2.360	0.088	0.018	0.028
0.288	2.006	-2.398	0.089	0.018	0.028
0.307	2.029	-2.408	0.088	0.018	0.028
0.292	1.981	-2.394	0.088	0.018	0.028
0.306	2.017	-2.415	0.088	0.019	0.028
0.292	2.008	-2.394	0.088	0.018	0.028
0.290	2.000	-2.357	0.089	0.019	0.028
0.304	2.048	-2.402	0.089	0.018	0.028
0.284	2.016	-2.415	0.089	0.018	0.028
0.331	2.031	-2.406	0.089	0.019	0.028
0.280	2.027	-2.401	0.088	0.018	0.028
0.312	2.017	-2.446	0.089	0.019	0.028
0.298	2.020	-2.383	0.088	0.018	0.028
0.287	2.025	-2.409	0.088	0.018	0.028
0.298	2.056	-2.415	0.089	0.019	0.029
0.262	2.033	-2.388	0.089	0.018	0.028
0.305	2.032	-2.375	0.089	0.018	0.028
0.291	2.032	-2.463	0.088	0.018	0.028
0.301	2.007	-2.429	0.088	0.018	0.028
0.301	2.018	-2.384	0.088	0.019	0.028
0.264	2.008	-2.414	0.088	0.018	0.028
0.294	2.026	-2.415	0.089	0.018	0.028
0.282	2.005	-2.381	0.088	0.018	0.028
0.288	2.014	-2.432	0.089	0.019	0.028
0.285	2.018	-2.397	0.088	0.018	0.028
0.281	2.007	-2.330	0.089	0.019	0.028
0.306	2.023	-2.394	0.088	0.019	0.028
0.270	2.022	-2.411	0.088	0.019	0.028
0.334	2.039	-2.363	0.089	0.018	0.027
0.286	2.035	-2.405	0.088	0.019	0.028
0.288	2.018	-2.418	0.088	0.018	0.028
0.308	2.029	-2.343	0.088	0.019	0.028
0.260	2.018	-2.404	0.088	0.019	0.028
0.295	2.039	-2.401	0.088	0.019	0.028
0.253	2.046	-2.371	0.088	0.018	0.028
0.280	2.022	-2.415	0.088	0.018	0.028
0.290	2.036	-2.401	0.088	0.019	0.028
0.274	2.009	-2.391	0.088	0.018	0.028
0.292	2.016	-2.425	0.088	0.019	0.028
0.258	2.004	-2.396	0.088	0.019	0.028
0.283	2.011	-2.374	0.089	0.019	0.028
0.276	2.052	-2.391	0.088	0.019	0.028
0.265	2.032	-2.429	0.089	0.018	0.028
0.298	2.029	-2.398	0.088	0.019	0.028
0.276	2.015	-2.401	0.088	0.018	0.028
0.309	2.025	-2.405	0.089	0.019	0.028
0.280	2.022	-2.394	0.088	0.019	0.028
0.293	2.026	-2.385	0.088	0.019	0.028
0.293	2.038	-2.381	0.088	0.019	0.028
0.272	2.028	-2.381	0.088	0.018	0.028
0.303	2.030	-2.337	0.088	0.019	0.028
0.257	2.022	-2.400	0.088	0.019	0.028
0.277	2.009	-2.374	0.088	0.019	0.028
0.259	2.031	-2.350	0.088	0.019	0.027
0.261	2.022	-2.398	0.088	0.019	0.028
0.268	2.031	-2.391	0.088	0.019	0.028
0.261	2.031	-2.374	0.088	0.019	0.028
0.280	2.021	-2.442	0.088	0.019	0.028
0.267	2.030	-2.418	0.088	0.019	0.028
0.268	2.020	-2.350	0.088	0.019	0.028
0.280	2.063	-2.412	0.088	0.019	0.028
0.260	2.014	-2.397	0.088	0.018	0.028
0.291	2.035	-2.399	0.088	0.019	0.028
0.288	2.048	-2.439	0.087	0.018	0.028
0.277	2.019	-2.394	0.088	0.018	0.028
0.280	2.026	-2.388	0.088	0.019	0.028
0.235	2.012	-2.389	0.087	0.019	0.028
0.280	2.021	-2.391	0.088	0.019	0.028
0.261	2.050	-2.371	0.088	0.019	0.028
0.267	2.021	-2.415	0.088	0.018	0.028
0.284	2.019	-2.408	0.088	0.019	0.028
0.273	2.017	-2.377	0.088	0.019	0.028
0.296	2.014	-2.404	0.088	0.019	0.028
0.268	2.029	-2.391	0.088	0.019	0.028
0.271	2.009	-2.353	0.088	0.019	0.028
0.280	2.049	-2.384	0.088	0.019	0.028
0.257	2.027	-2.374	0.088	0.019	0.028
0.297	2.035	-2.385	0.088	0.019	0.027
0.269	2.038	-2.384	0.088	0.019	0.028
0.274	2.019	-2.384	0.088	0.019	0.028
0.286	2.023	-2.346	0.087	0.019	0.028
0.255	2.016	-2.390	0.088	0.019	0.028
0.270	2.025	-2.394	0.088	0.019	0.028
0.253	2.043	-2.367	0.088	0.019	0.028
0.259	2.026	-2.394	0.088	0.019	0.028
0.263	2.025	-2.414	0.088	0.019	0.028
0.263	2.018	-2.363	0.088	0.019	0.028
0.281	2.030	-2.415	0.088	0.020	0.028
0.258	2.015	-2.408	0.088	0.019	0.028
0.273	2.024	-2.354	0.088	0.019	0.028
0.275	2.048	-2.415	0.088	0.019	0.028
0.275	2.014	-2.391	0.088	0.019	0.028
0.277	2.024	-2.381	0.088	0.019	0.028
0.246	2.022	-2.386	0.087	0.019	0.028
0.275	2.001	-2.400	0.088	0.019	0.028
0.271	2.034	-2.350	0.088	0.019	0.028
0.261	2.018	-2.374	0.088	0.019	0.028
0.282	2.027	-2.387	0.087	0.019	0.028
0.258	2.004	-2.363	0.088	0.019	0.027
0.290	2.014	-2.395	0.088	0.019	0.028
0.257	2.022	-2.373	0.087	0.019	0.028
0.262	2.005	-2.336	0.088	0.019	0.028
0.268	2.044	-2.394	0.088	0.019	0.028
0.265	2.023	-2.367	0.088	0.018	0.028
0.299	2.035	-2.361	0.088	0.019	0.027
0.273	2.026	-2.383	0.087	0.019	0.028
0.270	1.998	-2.387	0.087	0.019	0.028
0.276	2.022	-2.353	0.087	0.019	0.028
0.242	2.020	-2.370	0.088	0.019	0.028
0.273	2.034	-2.380	0.088	0.019	0.028
0.251	2.025	-2.332	0.087	0.019	0.027
0.268	2.016	-2.398	0.088	0.019	0.027
0.263	2.028	-2.387	0.087	0.019	0.028
0.261	2.014	-2.353	0.087	0.019	0.027
0.271	2.011	-2.401	0.087	0.020	0.028
0.240	2.005	-2.399	0.087	0.019	0.028
0.271	2.021	-2.363	0.088	0.019	0.027
0.266	2.046	-2.374	0.087	0.019	0.028
0.251	2.016	-2.377	0.088	0.019	0.028
0.282	2.021	-2.346	0.087	0.019	0.028
0.256	2.020	-2.394	0.087	0.019	0.028
0.281	2.014	-2.383	0.087	0.019	0.028
0.259	2.028	-2.315	0.087	0.019	0.028
0.254	2.009	-2.369	0.087	0.019	0.028
0.272	2.027	-2.377	0.087	0.019	0.028
0.260	1.986	-2.339	0.087	0.019	0.027
0.270	2.009	-2.384	0.088	0.019	0.027
0.252	2.019	-2.386	0.087	0.019	0.028
0.251	2.003	-2.318	0.088	0.019	0.027
0.272	2.032	-2.363	0.087	0.019	0.028
0.247	2.008	-2.390	0.088	0.019	0.028
0.306	2.033	-2.365	0.087	0.019	0.027
0.262	2.036	-2.363	0.087	0.019	0.027
0.264	2.013	-2.370	0.087	0.019	0.028
0.276	2.028	-2.305	0.087	0.020	0.027
0.242	2.018	-2.345	0.087	0.019	0.028
0.264	2.030	-2.380	0.087	0.020	0.028
0.219	2.043	-2.329	0.087	0.019	0.027
0.254	2.021	-2.363	0.087	0.019	0.027
0.264	2.034	-2.387	0.087	0.019	0.028
0.251	2.012	-2.360	0.087	0.019	0.027
0.259	2.012	-2.404	0.087	0.020	0.027
0.226	2.012	-2.372	0.087	0.019	0.028
0.241	2.004	-2.322	0.088	0.020	0.027
0.252	2.064	-2.374	0.087	0.020	0.028
0.227	2.015	-2.390	0.087	0.019	0.028
0.262	2.027	-2.336	0.087	0.019	0.027
0.250	2.031	-2.387	0.087	0.019	0.027
0.264	2.012	-2.380	0.087	0.019	0.028
0.260	2.021	-2.346	0.087	0.020	0.027
0.227	2.007	-2.386	0.087	0.019	0.028
0.270	2.021	-2.353	0.087	0.019	0.028
0.233	2.034	-2.329	0.087	0.019	0.027
0.250	2.004	-2.363	0.087	0.019	0.027
0.248	2.021	-2.359	0.087	0.020	0.027
0.246	2.002	-2.349	0.087	0.019	0.027
0.258	2.010	-2.359	0.087	0.020	0.027
0.251	2.017	-2.366	0.087	0.020	0.028
0.248	2.012	-2.319	0.087	0.020	0.027
0.247	2.027	-2.336	0.087	0.020	0.027
0.240	2.020	-2.363	0.087	0.020	0.027
0.268	2.032	-2.340	0.087	0.020	0.027
0.245	2.026	-2.349	0.087	0.020	0.027
0.249	2.041	-2.360	0.087	0.020	0.028
0.253	2.022	-2.346	0.087	0.020	0.027
0.236	2.022	-2.346	0.087	0.020	0.027
0.238	2.046	-2.387	0.087	0.020	0.027
0.230	2.034	-2.332	0.087	0.019	0.027
0.245	2.023	-2.349	0.087	0.020	0.027
0.211	2.017	-2.371	0.086	0.020	0.028
0.246	2.016	-2.339	0.087	0.020	0.027
0.242	2.038	-2.356	0.087	0.020	0.027
0.218	2.017	-2.397	0.087	0.019	0.027
0.260	2.017	-2.346	0.087	0.020	0.027
0.241	2.043	-2.353	0.087	0.020	0.027
0.248	1.999	-2.390	0.087	0.020	0.027
0.244	2.017	-2.342	0.087	0.020	0.027
0.225	2.013	-2.359	0.087	0.019	0.027
0.248	2.025	-2.352	0.087	0.020	0.027
0.235	2.036	-2.312	0.087	0.019	0.027
0.221	2.015	-2.363	0.087	0.019	0.027
0.255	2.032	-2.359	0.087	0.020	0.027
0.231	2.007	-2.318	0.087	0.019	0.027
0.251	2.015	-2.356	0.087	0.020	0.027
0.227	2.019	-2.338	0.087	0.020	0.027
0.237	2.014	-2.318	0.087	0.020	0.027
0.240	2.049	-2.329	0.087	0.020	0.027
0.223	2.022	-2.335	0.087	0.019	0.027
0.252	2.039	-2.319	0.087	0.020	0.027
0.232	2.038	-2.332	0.087	0.020	0.027
0.238	2.011	-2.352	0.087	0.020	0.027
0.239	2.025	-2.301	0.086	0.020	0.027
0.217	2.013	-2.325	0.087	0.020	0.027
0.234	2.062	-2.349	0.087	0.020	0.027
0.211	2.027	-2.318	0.087	0.020	0.027
0.222	2.023	-2.336	0.087	0.020	0.027
0.229	2.042	-2.369	0.086	0.020	0.027
0.221	2.010	-2.314	0.087	0.020	0.027
0.240	2.024	-2.369	0.087	0.021	0.027
0.203	2.011	-2.341	0.086	0.020	0.027
0.231	2.020	-2.339	0.087	0.020	0.027
0.225	2.054	-2.318	0.087	0.020	0.027
0.222	2.025	-2.359	0.087	0.020	0.027
0.240	2.032	-2.305	0.086	0.020	0.027
0.220	2.028	-2.342	0.086	0.020	0.027
0.247	2.027	-2.352	0.087	0.020	0.027
0.227	2.035	-2.284	0.086	0.019	0.027
0.216	2.024	-2.329	0.087	0.020	0.027
0.239	2.035	-2.322	0.086	0.020	0.027
0.213	1.996	-2.297	0.086	0.020	0.026
0.237	2.033	-2.325	0.087	0.020	0.027
0.208	2.032	-2.331	0.086	0.020	0.027
0.219	2.016	-2.274	0.087	0.020	0.027
0.230	2.055	-2.315	0.086	0.020	0.027
0.211	2.030	-2.335	0.087	0.020	0.027
0.257	2.046	-2.306	0.087	0.020	0.026
0.212	2.041	-2.328	0.086	0.020	0.027
0.217	2.027	-2.342	0.086	0.020	0.027
0.230	2.036	-2.283	0.086	0.021	0.027
0.193	2.027	-2.318	0.086	0.020	0.027
0.228	2.054	-2.335	0.086	0.020	0.027
0.184	2.049	-2.284	0.086	0.020	0.026
0.221	2.036	-2.342	0.086	0.020	0.027
0.221	2.050	-2.366	0.086	0.020	0.027
0.211	2.018	-2.311	0.086	0.020	0.027
0.239	2.034	-2.349	0.086	0.021	0.027
0.183	2.027	-2.330	0.086	0.020	0.027
0.216	2.027	-2.284	0.087	0.020	0.027
0.210	2.070	-2.312	0.087	0.020	0.027
0.199	2.030	-2.345	0.087	0.020	0.027
0.231	2.043	-2.326	0.086	0.020	0.027
0.212	2.030	-2.297	0.086	0.020	0.027
0.236	2.028	-2.332	0.087	0.020	0.027
0.216	2.038	-2.304	0.086	0.020	0.027
0.224	2.043	-2.309	0.086	0.020	0.026
0.225	2.054	-2.325	0.086	0.020	0.027
0.206	2.058	-2.305	0.086	0.020	0.026
0.224	2.045	-2.257	0.086	0.021	0.026
0.194	2.039	-2.314	0.086	0.020	0.027
0.209	2.027	-2.301	0.086	0.020	0.026
0.193	2.053	-2.281	0.086	0.021	0.026
0.198	2.035	-2.321	0.086	0.020	0.027
0.207	2.040	-2.301	0.086	0.021	0.027
0.188	2.041	-2.308	0.086	0.020	0.026
0.202	2.034	-2.359	0.086	0.021	0.027
0.197	2.034	-2.328	0.086	0.020	0.027
0.198	2.033	-2.284	0.086	0.021	0.026
0.213	2.084	-2.325	0.086	0.021	0.027
0.180	2.036	-2.318	0.086	0.020	0.027
0.227	2.054	-2.281	0.086	0.020	0.027
0.209	2.069	-2.345	0.085	0.020	0.027
0.205	2.038	-2.325	0.086	0.020	0.027
0.213	2.048	-2.280	0.086	0.021	0.027
0.167	2.032	-2.296	0.086	0.021	0.027
0.207	2.043	-2.297	0.086	0.021	0.027
0.186	2.066	-2.260	0.086	0.020	0.026
0.198	2.041	-2.325	0.086	0.020	0.026
0.202	2.042	-2.307	0.086	0.021	0.027
0.203	2.022	-2.274	0.086	0.020	0.026
0.210	2.042	-2.301	0.086	0.021	0.026
0.187	2.037	-2.321	0.086	0.021	0.027
0.200	2.036	-2.274	0.086	0.021	0.026
0.202	2.050	-2.274	0.086	0.021	0.026
0.191	2.047	-2.304	0.086	0.021	0.026
0.222	2.060	-2.288	0.086	0.020	0.026
0.186	2.048	-2.291	0.086	0.021	0.026
0.196	2.071	-2.318	0.086	0.021	0.027
0.192	2.043	-2.294	0.086	0.021	0.027
0.208	2.046	-2.284	0.086	0.021	0.026
0.204	2.060	-2.342	0.085	0.021	0.027
0.183	2.044	-2.294	0.086	0.020	0.026
0.208	2.044	-2.308	0.086	0.021	0.026
0.150	2.029	-2.326	0.085	0.021	0.027
0.196	2.028	-2.283	0.086	0.021	0.027
0.184	2.070	-2.284	0.086	0.021	0.026
0.169	2.032	-2.325	0.086	0.020	0.026
0.209	2.041	-2.290	0.086	0.021	0.027
0.184	2.044	-2.301	0.086	0.020	0.026
0.222	2.023	-2.304	0.086	0.021	0.027
0.182	2.041	-2.314	0.086	0.021	0.026
0.181	2.039	-2.280	0.086	0.021	0.026
0.200	2.060	-2.270	0.086	0.021	0.026
0.178	2.051	-2.256	0.086	0.020	0.026
0.213	2.059	-2.281	0.086	0.021	0.026
0.188	2.052	-2.273	0.086	0.021	0.026
0.191	2.048	-2.304	0.086	0.021	0.027
0.203	2.042	-2.242	0.085	0.021	0.026
0.175	2.047	-2.277	0.086	0.021	0.026
0.187	2.060	-2.328	0.085	0.021	0.026
0.163	2.058	-2.277	0.086	0.021	0.026
0.179	2.046	-2.297	0.086	0.021	0.026
0.162	2.039	-2.303	0.085	0.021	0.027
0.187	2.035	-2.287	0.086	0.021	0.026
0.186	2.063	-2.301	0.086	0.021	0.026
0.162	2.045	-2.321	0.086	0.021	0.026
0.189	2.043	-2.267	0.086	0.021	0.026
0.180	2.063	-2.297	0.085	0.021	0.026
0.209	2.032	-2.307	0.086	0.021	0.027
0.187	2.051	-2.270	0.086	0.021	0.026
0.167	2.038	-2.290	0.085	0.021	0.026
0.199	2.048	-2.290	0.086	0.021	0.027
0.180	2.049	-2.263	0.085	0.020	0.026
0.190	2.040	-2.260	0.086	0.021	0.026
0.199	2.057	-2.308	0.085	0.021	0.026
0.183	2.026	-2.277	0.085	0.021	0.026
0.198	2.043	-2.291	0.085	0.021	0.026
0.169	2.041	-2.293	0.085	0.021	0.026
0.181	2.035	-2.259	0.086	0.021	0.026
0.179	2.078	-2.263	0.085	0.021	0.026
0.175	2.050	-2.270	0.086	0.021	0.026
0.195	2.053	-2.267	0.086	0.021	0.026
0.167	2.057	-2.266	0.085	0.021	0.026
0.182	2.053	-2.311	0.085	0.022	0.026
0.174	2.061	-2.287	0.085	0.021	0.026
0.180	2.048	-2.246	0.086	0.021	0.026
0.175	2.073	-2.294	0.085	0.021	0.026
0.161	2.029	-2.290	0.086	0.021	0.026
0.190	2.054	-2.277	0.085	0.021	0.026
0.159	2.061	-2.286	0.085	0.021	0.026
0.188	2.042	-2.283	0.086	0.021	0.026
0.168	2.061	-2.252	0.085	0.021	0.026
0.156	2.044	-2.286	0.085	0.021	0.026
0.185	2.060	-2.284	0.085	0.021	0.026
0.176	2.052	-2.246	0.085	0.021	0.026
0.184	2.055	-2.307	0.085	0.021	0.026
0.168	2.038	-2.259	0.085	0.021	0.026
0.167	2.035	-2.232	0.085	0.021	0.026
0.182	2.079	-2.239	0.085	0.022	0.026
0.164	2.054	-2.256	0.085	0.021	0.026
0.194	2.055	-2.243	0.085	0.021	0.026
0.173	2.071	-2.290	0.085	0.021	0.026
0.174	2.038	-2.294	0.085	0.021	0.026
0.179	2.060	-2.242	0.085	0.022	0.026
0.160	2.047	-2.262	0.085	0.021	0.026
0.174	2.065	-2.270	0.086	0.021	0.026
0.151	2.058	-2.249	0.085	0.021	0.026
0.170	2.056	-2.267	0.085	0.021	0.026
0.165	2.068	-2.293	0.085	0.021	0.026
0.170	2.036	-2.273	0.085	0.021	0.026
0.175	2.052	-2.300	0.085	0.022	0.026
0.140	2.054	-2.276	0.085	0.021	0.026
0.172	2.051	-2.249	0.085	0.021	0.026
0.165	2.086	-2.263	0.085	0.021	0.026
0.159	2.040	-2.300	0.085	0.021	0.026
0.170	2.067	-2.253	0.085	0.021	0.026
0.167	2.059	-2.266	0.085	0.021	0.026
0.187	2.061	-2.263	0.085	0.021	0.026
0.150	2.065	-2.198	0.085	0.021	0.026
0.177	2.061	-2.236	0.085	0.021	0.026
0.179	2.068	-2.273	0.085	0.021	0.026
0.159	2.022	-2.242	0.085	0.021	0.026
0.184	2.065	-2.232	0.085	0.022	0.026
0.134	2.057	-2.262	0.085	0.021	0.026
0.161	2.055	-2.215	0.086	0.022	0.026
0.150	2.078	-2.215	0.085	0.021	0.026
0.141	2.065	-2.287	0.085	0.021	0.026
0.177	2.088	-2.284	0.085	0.021	0.026
0.153	2.053	-2.246	0.085	0.021	0.026
0.171	2.055	-2.325	0.085	0.022	0.026
0.139	2.063	-2.265	0.085	0.022	0.026
0.158	2.058	-2.229	0.085	0.021	0.026
0.154	2.100	-2.274	0.085	0.022	0.026
0.141	2.069	-2.280	0.085	0.021	0.026
0.163	2.067	-2.249	0.085	0.022	0.026
0.150	2.072	-2.270	0.085	0.021	0.026
0.166	2.054	-2.266	0.085	0.022	0.026
0.149	2.074	-2.201	0.085	0.021	0.026
0.152	2.058	-2.239	0.085	0.022	0.026
0.168	2.079	-2.266	0.085	0.022	0.026
0.133	2.030	-2.232	0.085	0.021	0.025
0.166	2.069	-2.246	0.085	0.022	0.025
0.138	2.070	-2.242	0.085	0.022	0.026
0.147	2.058	-2.178	0.086	0.022	0.026
0.157	2.085	-2.229	0.085	0.022	0.026
0.147	2.079	-2.256	0.085	0.021	0.026
0.187	2.084	-2.247	0.085	0.021	0.025
0.143	2.080	-2.242	0.085	0.022	0.025
0.148	2.068	-2.276	0.085	0.022	0.026
0.153	2.076	-2.256	0.084	0.022	0.026
0.139	2.064	-2.212	0.085	0.022	0.025
0.142	2.115	-2.270	0.085	0.022	0.026
0.116	2.076	-2.249	0.085	0.021	0.025
0.155	2.070	-2.246	0.085	0.022	0.025
0.142	2.093	-2.297	0.084	0.022	0.026
0.151	2.064	-2.263	0.085	0.021	0.026
0.152	2.076	-2.211	0.085	0.022	0.026
0.117	2.061	-2.252	0.085	0.022	0.026
0.152	2.074	-2.245	0.085	0.022	0.026
0.127	2.064	-2.212	0.085	0.021	0.025
0.142	2.084	-2.253	0.085	0.022	0.025
0.140	2.065	-2.245	0.085	0.022	0.026
0.136	2.065	-2.188	0.085	0.022	0.025
0.166	2.081	-2.236	0.085	0.022	0.026
0.129	2.072	-2.252	0.085	0.022	0.026
0.176	2.095	-2.217	0.085	0.022	0.025
0.142	2.095	-2.260	0.085	0.022	0.026
0.133	2.068	-2.249	0.085	0.022	0.025
0.151	2.094	-2.178	0.084	0.022	0.025
0.114	2.073	-2.232	0.085	0.022	0.025
0.145	2.094	-2.246	0.085	0.022	0.026
0.113	2.103	-2.192	0.085	0.022	0.025
0.127	2.083	-2.246	0.085	0.022	0.025
0.127	2.097	-2.252	0.085	0.022	0.026
0.120	2.070	-2.229	0.085	0.022	0.025
0.142	2.074	-2.276	0.085	0.023	0.025
0.103	2.076	-2.234	0.085	0.022	0.026
0.128	2.075	-2.202	0.085	0.022	0.025
0.131	2.125	-2.222	0.085	0.022	0.026
0.113	2.073	-2.263	0.085	0.021	0.025
0.145	2.089	-2.236	0.085	0.022	0.025
0.116	2.090	-2.222	0.084	0.022	0.025
0.149	2.074	-2.259	0.085	0.022	0.026
0.119	2.093	-2.232	0.085	0.022	0.025
0.130	2.083	-2.195	0.085	0.022	0.025
0.131	2.091	-2.222	0.085	0.022	0.026
0.110	2.101	-2.212	0.085	0.021	0.025
0.139	2.096	-2.192	0.085	0.022	0.025
0.107	2.084	-2.238	0.085	0.022	0.026
0.129	2.063	-2.219	0.085	0.022	0.025
0.110	2.092	-2.205	0.084	0.022	0.025
0.112	2.081	-2.252	0.085	0.022	0.025
0.139	2.089	-2.222	0.085	0.022	0.025
0.116	2.103	-2.192	0.085	0.022	0.025
0.130	2.091	-2.284	0.085	0.023	0.025
0.122	2.097	-2.242	0.085	0.022	0.026
0.118	2.084	-2.215	0.085	0.022	0.025
0.126	2.127	-2.250	0.085	0.023	0.026
0.104	2.082	-2.232	0.085	0.021	0.025
0.131	2.101	-2.223	0.085	0.022	0.025
0.129	2.112	-2.276	0.084	0.022	0.025
0.123	2.092	-2.243	0.085	0.022	0.025
0.129	2.099	-2.216	0.085	0.022	0.025
0.078	2.070	-2.234	0.084	0.022	0.026
0.125	2.090	-2.243	0.085	0.022	0.025
0.106	2.109	-2.205	0.085	0.022	0.025
0.109	2.083	-2.257	0.085	0.022	0.025
0.123	2.095	-2.252	0.084	0.022	0.025
0.115	2.073	-2.205	0.085	0.022	0.025
0.135	2.084	-2.236	0.085	0.022	0.025
0.103	2.096	-2.239	0.085	0.022	0.025
0.109	2.075	-2.195	0.085	0.022	0.025
0.120	2.111	-2.222	0.085	0.022	0.025
0.097	2.100	-2.239	0.085	0.022	0.025
0.130	2.105	-2.233	0.085	0.022	0.025
0.111	2.096	-2.222	0.085	0.022	0.025
0.112	2.108	-2.243	0.085	0.022	0.026
0.117	2.099	-2.205	0.085	0.022	0.025
0.104	2.093	-2.226	0.085	0.022	0.025
0.119	2.111	-2.270	0.084	0.022	0.025
0.094	2.101	-2.212	0.085	0.022	0.025
0.116	2.093	-2.233	0.085	0.022	0.025
0.072	2.088	-2.237	0.084	0.022	0.026
0.103	2.086	-2.222	0.085	0.022	0.025
0.113	2.118	-2.240	0.085	0.022	0.025
0.085	2.093	-2.294	0.085	0.022	0.025
0.114	2.091	-2.219	0.085	0.022	0.025
0.101	2.100	-2.215	0.084	0.022	0.025
0.128	2.074	-2.249	0.085	0.022	0.026
0.106	2.094	-2.219	0.085	0.022	0.025
0.096	2.083	-2.174	0.085	0.022	0.025
0.129	2.108	-2.212	0.085	0.022	0.025
0.099	2.107	-2.205	0.085	0.022	0.025
0.128	2.088	-2.220	0.085	0.022	0.025
0.112	2.109	-2.222	0.084	0.022	0.025
0.106	2.076	-2.232	0.085	0.022	0.025
0.118	2.094	-2.188	0.085	0.022	0.025
0.088	2.091	-2.228	0.085	0.022	0.025
0.101	2.100	-2.226	0.085	0.022	0.025
0.090	2.111	-2.219	0.085	0.022	0.025
0.092	2.089	-2.232	0.085	0.022	0.025
0.102	2.095	-2.235	0.084	0.022	0.025
0.091	2.092	-2.198	0.085	0.022	0.025
0.101	2.104	-2.260	0.085	0.023	0.025
0.089	2.091	-2.256	0.085	0.022	0.025
0.113	2.091	-2.199	0.085	0.022	0.025
0.103	2.118	-2.229	0.085	0.022	0.025
0.115	2.072	-2.242	0.085	0.022	0.025
0.107	2.097	-2.202	0.085	0.022	0.025
0.083	2.090	-2.232	0.084	0.022	0.025
0.116	2.091	-2.232	0.085	0.022	0.025
0.094	2.102	-2.195	0.084	0.022	0.025
0.091	2.087	-2.222	0.085	0.022	0.025
0.116	2.106	-2.233	0.085	0.022	0.025
0.087	2.078	-2.208	0.085	0.022	0.025
0.119	2.094	-2.229	0.085	0.022	0.025
0.092	2.086	-2.204	0.084	0.022	0.025
0.098	2.089	-2.195	0.085	0.022	0.025
0.096	2.129	-2.199	0.085	0.022	0.025
0.095	2.095	-2.198	0.085	0.022	0.025
0.117	2.109	-2.206	0.085	0.022	0.025
0.099	2.101	-2.216	0.085	0.022	0.025
0.109	2.093	-2.250	0.085	0.022	0.025
0.096	2.102	-2.215	0.085	0.022	0.025
0.085	2.097	-2.205	0.085	0.022	0.025
0.099	2.128	-2.236	0.085	0.022	0.025
0.078	2.095	-2.202	0.085	0.022	0.025
0.102	2.107	-2.209	0.085	0.022	0.025
0.093	2.099	-2.249	0.084	0.022	0.025
0.091	2.081	-2.225	0.085	0.022	0.025
0.099	2.098	-2.219	0.085	0.023	0.025
0.071	2.088	-2.242	0.085	0.022	0.025
0.107	2.095	-2.229	0.085	0.022	0.025
0.096	2.115	-2.209	0.085	0.022	0.025
0.096	2.090	-2.253	0.085	0.022	0.025
0.092	2.099	-2.205	0.084	0.022	0.025
0.083	2.088	-2.192	0.085	0.022	0.025
0.110	2.109	-2.222	0.085	0.022	0.025
0.091	2.094	-2.181	0.085	0.021	0.025
0.108	2.109	-2.186	0.085	0.022	0.024
0.106	2.115	-2.229	0.084	0.022	0.025
0.084	2.064	-2.232	0.085	0.022	0.024
0.114	2.105	-2.188	0.084	0.023	0.025
0.071	2.094	-2.215	0.084	0.022	0.025
0.091	2.106	-2.195	0.085	0.022	0.025
0.093	2.106	-2.178	0.084	0.022	0.025
0.092	2.096	-2.240	0.085	0.022	0.025
0.105	2.104	-2.263	0.084	0.022	0.025
0.084	2.095	-2.205	0.085	0.022	0.025
0.109	2.086	-2.239	0.085	0.023	0.025
0.075	2.088	-2.245	0.084	0.022	0.025
0.097	2.087	-2.199	0.085	0.022	0.025
0.096	2.127	-2.226	0.085	0.023	0.025
0.077	2.091	-2.250	0.085	0.022	0.025
0.109	2.100	-2.205	0.085	0.022	0.025
0.090	2.097	-2.236	0.084	0.022	0.025
0.110	2.084	-2.232	0.085	0.022	0.025
0.094	2.108	-2.178	0.085	0.021	0.025
0.081	2.100	-2.219	0.085	0.022	0.025
0.108	2.111	-2.216	0.085	0.022	0.025
0.082	2.064	-2.212	0.084	0.022	0.024
0.096	2.098	-2.223	0.085	0.023	0.024
0.078	2.089	-2.235	0.084	0.022	0.025
0.095	2.075	-2.161	0.085	0.022	0.025
0.094	2.112	-2.199	0.085	0.022	0.025
0.081	2.099	-2.246	0.085	0.022	0.025
0.125	2.100	-2.234	0.085	0.022	0.024
0.095	2.088	-2.212	0.084	0.022	0.024
0.104	2.086	-2.246	0.085	0.022	0.025
0.101	2.104	-2.208	0.084	0.022	0.025
0.091	2.094	-2.205	0.085	0.022	0.025
0.092	2.132	-2.233	0.085	0.022	0.025
0.065	2.101	-2.212	0.085	0.022	0.025
0.093	2.098	-2.209	0.085	0.022	0.024
0.096	2.117	-2.263	0.084	0.022	0.025
0.092	2.070	-2.226	0.085	0.022	0.024
0.098	2.086	-2.212	0.085	0.023	0.025
0.067	2.085	-2.245	0.085	0.022	0.025
0.103	2.093	-2.206	0.085	0.022	0.025
0.082	2.099	-2.205	0.085	0.022	0.025
0.089	2.088	-2.233	0.085	0.022	0.025
0.090	2.101	-2.209	0.085	0.022	0.025
0.085	2.073	-2.181	0.085	0.022	0.025
0.123	2.105	-2.230	0.085	0.022	0.025
0.093	2.089	-2.222	0.085	0.022	0.025
0.133	2.110	-2.210	0.085	0.022	0.024
0.097	2.123	-2.243	0.084	0.022	0.025
0.092	2.096	-2.236	0.085	0.022	0.025
0.112	2.096	-2.164	0.084	0.022	0.025
0.080	2.096	-2.222	0.084	0.022	0.025
0.103	2.102	-2.236	0.085	0.022	0.025
0.062	2.111	-2.188	0.085	0.022	0.024
0.095	2.104	-2.237	0.085	0.022	0.025
0.111	2.105	-2.250	0.084	0.022	0.025
0.084	2.079	-2.202	0.085	0.022	0.024
0.109	2.084	-2.270	0.084	0.023	0.025
0.073	2.080	-2.248	0.084	0.022	0.025
0.094	2.080	-2.188	0.085	0.022	0.025
0.093	2.133	-2.219	0.085	0.022	0.025
0.077	2.084	-2.253	0.085	0.022	0.025
0.116	2.100	-2.220	0.085	0.022	0.025
0.094	2.085	-2.239	0.084	0.022	0.025
0.122	2.086	-2.250	0.085	0.022	0.025
0.098	2.096	-2.229	0.085	0.022	0.025
0.110	2.089	-2.195	0.085	0.022	0.025
0.109	2.101	-2.243	0.085	0.022	0.025
0.089	2.100	-2.185	0.085	0.022	0.024
0.115	2.085	-2.182	0.084	0.022	0.024
0.090	2.092	-2.232	0.085	0.022	0.025
0.102	2.066	-2.236	0.085	0.022	0.025
0.091	2.110	-2.202	0.085	0.022	0.024
0.090	2.081	-2.226	0.085	0.022	0.025
0.098	2.088	-2.226	0.085	0.022	0.025
0.086	2.096	-2.205	0.085	0.022	0.024
0.107	2.085	-2.297	0.085	0.023	0.025
0.094	2.087	-2.239	0.084	0.022	0.025
0.093	2.090	-2.199	0.085	0.022	0.024
0.108	2.136	-2.247	0.085	0.022	0.025
0.084	2.087	-2.239	0.085	0.022	0.025
0.111	2.096	-2.186	0.085	0.022	0.024
0.102	2.110	-2.287	0.084	0.022	0.025
0.095	2.078	-2.236	0.085	0.022	0.025
0.107	2.091	-2.209	0.085	0.022	0.025
0.066	2.075	-2.238	0.085	0.022	0.025
0.104	2.089	-2.219	0.085	0.022	0.025
0.087	2.113	-2.202	0.085	0.022	0.024
0.100	2.087	-2.247	0.085	0.022	0.025
0.097	2.091	-2.260	0.085	0.022	0.025
0.096	2.086	-2.216	0.085	0.022	0.024
0.125	2.081	-2.229	0.085	0.022	0.025
0.090	2.096	-2.246	0.085	0.022	0.025
0.092	2.075	-2.192	0.085	0.022	0.025
0.097	2.107	-2.240	0.085	0.022	0.025
0.099	2.085	-2.236	0.085	0.022	0.025
0.127	2.102	-2.234	0.085	0.022	0.024
0.099	2.095	-2.205	0.085	0.022	0.025
0.101	2.100	-2.256	0.085	0.022	0.025
0.108	2.087	-2.208	0.085	0.022	0.025
0.101	2.088	-2.222	0.085	0.022	0.025
0.107	2.104	-2.280	0.084	0.022	0.025
0.094	2.095	-2.226	0.085	0.022	0.025
0.109	2.092	-2.236	0.085	0.022	0.025
0.072	2.082	-2.252	0.084	0.022	0.025
0.101	2.076	-2.216	0.085	0.022	0.025
0.099	2.115	-2.230	0.085	0.022	0.025
0.078	2.081	-2.287	0.085	0.022	0.025
0.108	2.083	-2.226	0.085	0.022	0.025
0.102	2.096	-2.223	0.085	0.022	0.025
0.128	2.063	-2.267	0.085	0.022	0.025
0.110	2.099	-2.247	0.085	0.022	0.025
0.083	2.066	-2.191	0.085	0.022	0.025
0.122	2.101	-2.254	0.085	0.022	0.025
0.096	2.092	-2.205	0.085	0.021	0.025
0.124	2.094	-2.220	0.085	0.022	0.024
0.106	2.104	-2.247	0.085	0.022	0.025
0.110	2.079	-2.240	0.085	0.022	0.025
0.126	2.082	-2.209	0.085	0.022	0.024
0.096	2.095	-2.226	0.085	0.022	0.025
0.112	2.100	-2.247	0.085	0.022	0.025
0.098	2.112	-2.209	0.085	0.022	0.025
0.104	2.093	-2.244	0.085	0.022	0.025
0.093	2.092	-2.266	0.085	0.022	0.025
0.102	2.075	-2.216	0.085	0.022	0.025
0.112	2.105	-2.260	0.085	0.022	0.025
0.079	2.079	-2.277	0.085	0.022	0.025
0.114	2.091	-2.223	0.085	0.022	0.025
0.109	2.104	-2.247	0.085	0.022	0.025
0.132	2.068	-2.263	0.085	0.022	0.025
0.113	2.090	-2.240	0.085	0.022	0.025
0.092	2.084	-2.243	0.085	0.022	0.025
0.127	2.082	-2.240	0.085	0.022	0.025
0.097	2.100	-2.189	0.085	0.022	0.025
0.120	2.090	-2.247	0.085	0.022	0.024
0.110	2.099	-2.260	0.085	0.022	0.025
0.110	2.072	-2.230	0.085	0.022	0.024
0.123	2.090	-2.226	0.085	0.022	0.025
0.098	2.083	-2.242	0.085	0.022	0.025
0.106	2.084	-2.205	0.085	0.022	0.025
0.105	2.114	-2.233	0.085	0.022	0.025
0.105	2.085	-2.243	0.085	0.022	0.025
0.113	2.098	-2.257	0.085	0.022	0.025
0.108	2.092	-2.243	0.085	0.022	0.025
0.117	2.093	-2.281	0.085	0.022	0.025
0.104	2.089	-2.246	0.085	0.022	0.025
0.114	2.092	-2.237	0.085	0.022	0.025
0.121	2.112	-2.260	0.085	0.022	0.025
0.105	2.085	-2.254	0.085	0.022	0.025
0.123	2.093	-2.223	0.085	0.022	0.025
0.100	2.096	-2.273	0.085	0.022	0.025
0.118	2.081	-2.243	0.085	0.022	0.025
0.114	2.086	-2.236	0.085	0.022	0.025
0.095	2.078	-2.280	0.085	0.022	0.025
0.132	2.099	-2.234	0.085	0.021	0.025
0.111	2.095	-2.240	0.085	0.022	0.025
0.116	2.081	-2.274	0.085	0.022	0.025
0.117	2.091	-2.229	0.085	0.022	0.025
0.111	2.081	-2.230	0.085	0.022	0.025
0.133	2.101	-2.261	0.085	0.022	0.025
0.111	2.094	-2.213	0.085	0.021	0.025
0.142	2.103	-2.211	0.085	0.022	0.024
0.127	2.112	-2.251	0.085	0.022	0.025
0.114	2.060	-2.240	0.085	0.022	0.024
0.137	2.099	-2.210	0.085	0.022	0.025
0.086	2.087	-2.249	0.085	0.022	0.025
0.122	2.088	-2.223	0.086	0.022	0.025
0.111	2.110	-2.206	0.085	0.022	0.025
0.103	2.094	-2.268	0.086	0.022	0.025
0.134	2.109	-2.268	0.085	0.022	0.025
0.104	2.082	-2.223	0.085	0.022	0.025
0.132	2.086	-2.278	0.085	0.022	0.025
0.088	2.084	-2.256	0.085	0.022	0.025
0.119	2.094	-2.227	0.085	0.022	0.025
0.119	2.129	-2.244	0.085	0.022	0.025
0.106	2.091	-2.261	0.086	0.021	0.025
0.138	2.099	-2.230	0.085	0.022	0.025
0.119	2.103	-2.250	0.085	0.021	0.025
0.132	2.080	-2.257	0.085	0.022	0.025
0.127	2.092	-2.206	0.085	0.021	0.025
0.107	2.079	-2.230	0.085	0.022	0.025
0.130	2.093	-2.261	0.086	0.022	0.025
0.113	2.057	-2.219	0.085	0.022	0.024
0.130	2.086	-2.244	0.085	0.022	0.025
0.104	2.085	-2.243	0.085	0.022	0.025
0.124	2.077	-2.189	0.086	0.022	0.025
0.127	2.107	-2.227	0.085	0.022	0.025
0.113	2.085	-2.288	0.085	0.022	0.025
0.155	2.105	-2.242	0.086	0.022	0.024
0.122	2.104	-2.248	0.085	0.022	0.025
0.127	2.072	-2.278	0.085	0.022	0.025
0.141	2.092	-2.226	0.085	0.022	0.025
0.108	2.091	-2.240	0.085	0.022	0.025
0.131	2.119	-2.271	0.085	0.022	0.025
0.099	2.111	-2.234	0.085	0.021	0.025
0.127	2.084	-2.234	0.085	0.022	0.025
0.134	2.118	-2.298	0.085	0.022	0.025
0.123	2.066	-2.257	0.085	0.021	0.025
0.144	2.089	-2.275	0.085	0.022	0.025
0.095	2.078	-2.273	0.085	0.022	0.025
0.133	2.080	-2.233	0.085	0.022	0.025
0.121	2.097	-2.237	0.085	0.022	0.025
0.113	2.079	-2.288	0.086	0.022	0.025
0.149	2.090	-2.264	0.085	0.022	0.025
0.128	2.066	-2.227	0.085	0.022	0.024
0.153	2.094	-2.302	0.085	0.022	0.025
0.124	2.087	-2.254	0.085	0.022	0.025
0.162	2.095	-2.215	0.086	0.021	0.024
0.144	2.105	-2.261	0.085	0.022	0.025
0.135	2.095	-2.237	0.085	0.021	0.025
0.156	2.089	-2.196	0.085	0.022	0.025
0.114	2.083	-2.246	0.085	0.022	0.025
0.138	2.081	-2.257	0.085	0.022	0.025
0.111	2.108	-2.234	0.085	0.022	0.024
0.132	2.089	-2.265	0.086	0.021	0.025
0.141	2.091	-2.288	0.085	0.022	0.025
0.116	2.075	-2.234	0.085	0.021	0.024
0.139	2.081	-2.312	0.085	0.022	0.025
0.104	2.077	-2.263	0.085	0.022	0.025
0.129	2.080	-2.237	0.086	0.022	0.025
0.139	2.129	-2.261	0.085	0.022	0.025
0.113	2.083	-2.299	0.086	0.021	0.025
0.151	2.079	-2.265	0.085	0.021	0.025
0.140	2.090	-2.268	0.085	0.022	0.025
0.151	2.079	-2.288	0.086	0.022	0.025
0.143	2.086	-2.261	0.085	0.022	0.025
0.129	2.076	-2.230	0.085	0.022	0.025
0.154	2.089	-2.247	0.085	0.022	0.025
0.127	2.099	-2.217	0.085	0.021	0.025
0.153	2.086	-2.203	0.085	0.022	0.024
0.133	2.079	-2.271	0.085	0.022	0.025
0.138	2.055	-2.271	0.085	0.021	0.025
0.135	2.083	-2.237	0.085	0.022	0.024
0.127	2.078	-2.285	0.085	0.022	0.025
0.148	2.086	-2.251	0.085	0.022	0.025
0.124	2.084	-2.244	0.085	0.022	0.025
0.141	2.078	-2.302	0.085	0.022	0.025
0.126	2.085	-2.261	0.085	0.022	0.025
0.141	2.073	-2.227	0.085	0.022	0.025
0.146	2.129	-2.278	0.085	0.022	0.025
0.127	2.082	-2.268	0.086	0.021	0.025
0.165	2.088	-2.238	0.085	0.021	0.025
0.140	2.095	-2.288	0.085	0.021	0.025
0.153	2.063	-2.278	0.085	0.021	0.025
0.157	2.080	-2.240	0.085	0.022	0.025
0.117	2.064	-2.273	0.085	0.022	0.025
0.156	2.076	-2.265	0.086	0.022	0.025
0.127	2.095	-2.220	0.085	0.021	0.025
0.147	2.061	-2.265	0.086	0.021	0.025
0.140	2.076	-2.271	0.085	0.022	0.025
0.139	2.056	-2.240	0.085	0.021	0.024
0.166	2.077	-2.258	0.085	0.022	0.025
0.130	2.070	-2.274	0.085	0.021	0.025
0.147	2.064	-2.230	0.086	0.022	0.025
0.145	2.095	-2.251	0.085	0.022	0.025
0.133	2.069	-2.291	0.085	0.022	0.025
0.158	2.079	-2.258	0.085	0.021	0.025
0.139	2.074	-2.234	0.085	0.022	0.025
0.161	2.101	-2.292	0.086	0.022	0.025
0.147	2.071	-2.254	0.085	0.021	0.025
0.156	2.076	-2.241	0.085	0.022	0.025
0.155	2.098	-2.329	0.085	0.021	0.025
0.135	2.066	-2.274	0.085	0.021	0.025
0.157	2.072	-2.264	0.085	0.022	0.025
0.109	2.058	-2.283	0.085	0.022	0.025
0.153	2.061	-2.247	0.086	0.021	0.025
0.142	2.092	-2.264	0.085	0.022	0.025
0.130	2.070	-2.326	0.086	0.021	0.025
0.160	2.074	-2.265	0.086	0.021	0.025
0.148	2.072	-2.295	0.085	0.021	0.025
0.172	2.049	-2.288	0.085	0.021	0.025
0.156	2.083	-2.278	0.085	0.021	0.025
0.139	2.051	-2.240	0.085	0.021	0.025
0.167	2.069	-2.295	0.085	0.022	0.025
0.144	2.074	-2.247	0.085	0.021	0.025
0.177	2.067	-2.259	0.086	0.021	0.024
0.155	2.080	-2.275	0.085	0.021	0.025
0.158	2.050	-2.274	0.085	0.021	0.025
0.167	2.066	-2.237	0.085	0.022	0.025
0.138	2.063	-2.257	0.085	0.022	0.025
0.164	2.076	-2.282	0.085	0.021	0.025
0.138	2.083	-2.254	0.085	0.021	0.025
0.162	2.062	-2.292	0.085	0.021	0.025
0.142	2.065	-2.301	0.085	0.022	0.025
0.147	2.063	-2.251	0.086	0.021	0.025
0.155	2.086	-2.309	0.086	0.022	0.025
0.137	2.066	-2.302	0.086	0.021	0.025
0.161	2.068	-2.251	0.086	0.021	0.025
0.157	2.090	-2.295	0.085	0.022	0.025
0.170	2.049	-2.288	0.086	0.021	0.025
0.167	2.067	-2.261	0.085	0.021	0.025
0.138	2.054	-2.253	0.085	0.021	0.025
0.171	2.064	-2.275	0.086	0.022	0.025
0.155	2.076	-2.241	0.086	0.021	0.025
0.169	2.061	-2.275	0.086	0.021	0.025
0.163	2.075	-2.285	0.085	0.021	0.025
0.155	2.047	-2.257	0.085	0.021	0.025
0.180	2.062	-2.261	0.085	0.022	0.025
0.148	2.063	-2.267	0.085	0.022	0.025
0.163	2.059	-2.258	0.086	0.022	0.025
0.159	2.092	-2.251	0.085	0.022	0.025
0.143	2.058	-2.281	0.086	0.021	0.025
0.177	2.073	-2.292	0.085	0.021	0.025
0.154	2.072	-2.261	0.085	0.021	0.025
0.174	2.061	-2.319	0.086	0.022	0.025
0.151	2.062	-2.281	0.085	0.021	0.025
0.163	2.066	-2.268	0.086	0.021	0.025
0.168	2.099	-2.292	0.085	0.022	0.025
0.155	2.051	-2.271	0.085	0.021	0.025
0.179	2.072	-2.248	0.086	0.021	0.025
0.146	2.070	-2.291	0.085	0.021	0.025
0.177	2.054	-2.289	0.085	0.021	0.025
0.167	2.064	-2.258	0.085	0.021	0.025
0.146	2.050	-2.288	0.085	0.021	0.025
0.169	2.064	-2.292	0.085	0.021	0.025
0.156	2.055	-2.261	0.085	0.021	0.025
0.175	2.054	-2.312	0.085	0.022	0.025
0.153	2.054	-2.250	0.085	0.021	0.025
0.159	2.048	-2.247	0.086	0.021	0.025
0.178	2.085	-2.278	0.085	0.021	0.025
0.153	2.062	-2.268	0.086	0.021	0.025
0.191	2.070	-2.255	0.086	0.021	0.024
0.169	2.072	-2.288	0.085	0.021	0.025
0.168	2.043	-2.302	0.085	0.021	0.025
0.178	2.072	-2.258	0.085	0.022	0.025
0.147	2.049	-2.274	0.085	0.021	0.025
0.174	2.076	-2.265	0.086	0.022	0.025
0.151	2.071	-2.258	0.085	0.021	0.025
0.173	2.069	-2.282	0.086	0.021	0.025
0.164	2.075	-2.315	0.085	0.021	0.025
0.167	2.044	-2.278	0.085	0.021	0.025
0.176	2.056	-2.306	0.085	0.022	0.025
0.142	2.058	-2.298	0.085	0.021	0.025
0.180	2.059	-2.275	0.086	0.021	0.025
0.160	2.069	-2.265	0.085	0.021	0.025
0.171	2.046	-2.305	0.086	0.021	0.025
0.172	2.059	-2.285	0.085	0.021	0.025
0.173	2.045	-2.247	0.086	0.021	0.025
0.185	2.078	-2.275	0.086	0.021	0.025
0.168	2.059	-2.216	0.085	0.020	0.025
0.189	2.064	-2.249	0.086	0.021	0.024
0.173	2.071	-2.278	0.085	0.021	0.025
0.167	2.032	-2.281	0.085	0.021	0.025
0.188	2.062	-2.251	0.085	0.022	0.025
0.154	2.059	-2.288	0.085	0.021	0.025
0.174	2.068	-2.271	0.086	0.022	0.025
0.157	2.066	-2.258	0.085	0.021	0.025
0.170	2.058	-2.285	0.086	0.021	0.025
0.175	2.075	-2.278	0.085	0.021	0.025
0.164	2.045	-2.271	0.085	0.021	0.025
0.185	2.053	-2.319	0.086	0.022	0.025
0.144	2.050	-2.284	0.085	0.021	0.025
0.180	2.046	-2.271	0.086	0.021	0.025
0.168	2.094	-2.292	0.086	0.022	0.025
0.168	2.056	-2.302	0.086	0.021	0.025
0.181	2.061	-2.278	0.085	0.021	0.025
0.170	2.061	-2.271	0.085	0.021	0.025
0.194	2.046	-2.302	0.086	0.021	0.025
0.165	2.059	-2.199	0.085	0.021	0.025
0.177	2.050	-2.258	0.086	0.021	0.025
0.186	2.068	-2.285	0.085	0.021	0.025
0.165	2.022	-2.271	0.085	0.021	0.024
0.185	2.066	-2.289	0.085	0.022	0.025
0.162	2.060	-2.274	0.085	0.021	0.025
0.170	2.043	-2.220	0.086	0.022	0.025
0.177	2.081	-2.251	0.085	0.022	0.025
0.164	2.065	-2.289	0.086	0.021	0.025
0.204	2.071	-2.279	0.086	0.021	0.025
0.173	2.061	-2.265	0.085	0.021	0.025
0.193	2.058	-2.319	0.086	0.022	0.025
0.164	2.064	-2.264	0.085	0.022	0.025
0.168	2.052	-2.247	0.086	0.021	0.025
0.183	2.096	-2.310	0.086	0.022	0.025
0.152	2.060	-2.275	0.086	0.021	0.025
0.187	2.068	-2.258	0.085	0.021	0.025
0.175	2.076	-2.316	0.085	0.021	0.025
0.178	2.034	-2.264	0.086	0.021	0.025
0.177	2.064	-2.254	0.085	0.021	0.025
0.152	2.043	-2.284	0.085	0.021	0.025
0.190	2.045	-2.268	0.086	0.021	0.025
0.158	2.045	-2.261	0.085	0.021	0.025
0.182	2.041	-2.309	0.086	0.021	0.025
0.177	2.053	-2.274	0.085	0.021	0.025
0.170	2.046	-2.231	0.086	0.021	0.025
0.200	2.067	-2.279	0.086	0.021	0.025
0.165	2.052	-2.268	0.085	0.021	0.025
0.218	2.072	-2.249	0.086	0.021	0.024
0.190	2.069	-2.278	0.085	0.021	0.025
0.185	2.038	-2.274	0.085	0.021	0.025
0.194	2.064	-2.220	0.085	0.021	0.025
0.155	2.054	-2.267	0.085	0.021	0.025
0.185	2.054	-2.292	0.085	0.021	0.025
0.144	2.078	-2.231	0.086	0.021	0.024
0.178	2.053	-2.272	0.086	0.021	0.025
0.191	2.068	-2.302	0.085	0.021	0.025
0.166	2.046	-2.258	0.085	0.021	0.024
0.194	2.047	-2.309	0.085	0.022	0.025
0.155	2.045	-2.307	0.085	0.021	0.025
0.172	2.051	-2.258	0.086	0.021	0.025
0.185	2.085	-2.272	0.085	0.021	0.025
0.154	2.041	-2.319	0.086	0.021	0.025
0.198	2.059	-2.289	0.085	0.021	0.025
0.174	2.056	-2.278	0.085	0.021	0.025
0.195	2.041	-2.295	0.085	0.021	0.025
0.182	2.052	-2.274	0.085	0.021	0.025
0.186	2.050	-2.265	0.086	0.021	0.025
0.188	2.064	-2.275	0.085	0.021	0.025
0.159	2.060	-2.240	0.085	0.021	0.025
0.202	2.056	-2.248	0.085	0.021	0.025
0.165	2.055	-2.274	0.085	0.022	0.025
0.172	2.047	-2.292	0.085	0.021	0.025
0.175	2.059	-2.258	0.085	0.021	0.024
0.173	2.045	-2.302	0.085	0.021	0.025
0.181	2.052	-2.251	0.086	0.022	0.025
0.176	2.050	-2.258	0.085	0.021	0.025
0.182	2.041	-2.309	0.085	0.022	0.025
0.189	2.058	-2.278	0.085	0.021	0.025
0.178	2.040	-2.247	0.085	0.021	0.025
0.186	2.087	-2.295	0.085	0.022	0.025
0.174	2.050	-2.285	0.085	0.021	0.025
0.199	2.046	-2.275	0.085	0.021	0.024
0.188	2.071	-2.326	0.085	0.021	0.025
0.190	2.045	-2.288	0.086	0.021	0.025
0.195	2.055	-2.258	0.085	0.022	0.025
0.149	2.042	-2.270	0.085	0.021	0.025
0.200	2.043	-2.278	0.086	0.021	0.025
0.161	2.067	-2.255	0.086	0.021	0.025
0.176	2.048	-2.265	0.086	0.021	0.025
0.182	2.056	-2.271	0.085	0.021	0.025
0.188	2.029	-2.258	0.085	0.021	0.024
0.198	2.035	-2.278	0.085	0.021	0.025
0.175	2.043	-2.281	0.085	0.021	0.025
0.186	2.032	-2.248	0.086	0.021	0.025
0.181	2.057	-2.275	0.085	0.022	0.025
0.180	2.042	-2.278	0.085	0.021	0.025
0.209	2.051	-2.279	0.085	0.021	0.025
0.186	2.050	-2.265	0.085	0.021	0.025
0.191	2.073	-2.288	0.085	0.022	0.025
0.194	2.047	-2.271	0.085	0.021	0.025
0.186	2.046	-2.261	0.085	0.021	0.025
0.192	2.060	-2.322	0.085	0.021	0.025
0.173	2.039	-2.288	0.086	0.021	0.025
0.197	2.042	-2.285	0.085	0.022	0.025
0.142	2.025	-2.303	0.085	0.022	0.025
0.192	2.035	-2.264	0.086	0.021	0.025
0.180	2.065	-2.292	0.085	0.022	0.025
0.174	2.035	-2.330	0.086	0.021	0.025
0.200	2.047	-2.261	0.085	0.021	0.025
0.176	2.043	-2.274	0.085	0.021	0.025
0.224	2.020	-2.288	0.085	0.021	0.025
0.187	2.041	-2.278	0.085	0.021	0.025
0.181	2.031	-2.254	0.085	0.021	0.024
0.195	2.058	-2.278	0.085	0.022	0.025
0.184	2.047	-2.265	0.085	0.021	0.025
0.204	2.052	-2.283	0.086	0.021	0.024
0.196	2.047	-2.268	0.085	0.021	0.025
0.188	2.032	-2.285	0.085	0.021	0.025
0.202	2.040	-2.247	0.085	0.021	0.025
0.183	2.038	-2.275	0.085	0.021	0.025
0.193	2.042	-2.302	0.085	0.021	0.025
0.167	2.058	-2.237	0.085	0.021	0.024
0.193	2.040	-2.292	0.085	0.021	0.025
0.170	2.040	-2.298	0.085	0.021	0.025
0.184	2.033	-2.268	0.085	0.021	0.025
0.198	2.058	-2.302	0.085	0.022	0.025
0.170	2.027	-2.322	0.085	0.021	0.025
0.206	2.033	-2.282	0.085	0.021	0.024
0.185	2.063	-2.295	0.085	0.021	0.025
0.199	2.018	-2.298	0.085	0.021	0.025
0.193	2.036	-2.258	0.085	0.021	0.025
0.167	2.032	-2.267	0.085	0.021	0.025
0.207	2.028	-2.278	0.085	0.021	0.025
0.191	2.049	-2.251	0.085	0.021	0.025
0.194	2.036	-2.275	0.086	0.021	0.025
0.202	2.041	-2.282	0.085	0.021	0.025
0.185	2.019	-2.288	0.085	0.021	0.024
0.211	2.031	-2.285	0.085	0.022	0.024
0.181	2.027	-2.298	0.085	0.021	0.025
0.187	2.025	-2.241	0.086	0.021	0.025
0.203	2.067	-2.286	0.085	0.021	0.025
0.182	2.039	-2.261	0.085	0.021	0.025
0.215	2.053	-2.266	0.085	0.021	0.024
0.189	2.039	-2.278	0.085	0.021	0.024
0.201	2.017	-2.295	0.085	0.021	0.025
0.201	2.043	-2.278	0.085	0.021	0.025
0.180	2.030	-2.271	0.085	0.021	0.025
0.201	2.051	-2.292	0.086	0.021	0.025
0.184	2.040	-2.254	0.085	0.021	0.025
0.202	2.036	-2.285	0.085	0.021	0.025
0.183	2.047	-2.308	0.085	0.021	0.025
0.186	2.017	-2.271	0.085	0.021	0.025
0.195	2.032	-2.319	0.085	0.022	0.025
0.171	2.022	-2.304	0.085	0.021	0.025
0.205	2.036	-2.272	0.085	0.021	0.025
0.199	2.061	-2.265	0.085	0.021	0.025
0.187	2.020	-2.319	0.085	0.021	0.025
0.203	2.034	-2.278	0.085	0.021	0.024
0.191	2.026	-2.268	0.085	0.021	0.024
0.217	2.040	-2.306	0.085	0.021	0.025
0.194	2.042	-2.224	0.085	0.020	0.025
0.212	2.022	-2.269	0.085	0.021	0.024
0.208	2.040	-2.302	0.085	0.021	0.025
0.194	1.996	-2.275	0.085	0.021	0.024
0.213	2.032	-2.244	0.085	0.021	0.024
0.174	2.022	-2.281	0.085	0.022	0.025
0.196	2.024	-2.244	0.086	0.022	0.025
0.179	2.047	-2.251	0.085	0.021	0.024
0.196	2.027	-2.289	0.085	0.021	0.024
0.220	2.052	-2.279	0.085	0.021	0.024
0.189	2.033	-2.272	0.085	0.021	0.024
0.209	2.022	-2.312	0.085	0.022	0.025
0.190	2.029	-2.270	0.085	0.022	0.025
0.199	2.034	-2.255	0.085	0.021	0.024
0.196	2.074	-2.299	0.085	0.022	0.025
0.180	2.025	-2.292	0.085	0.021	0.025
0.206	2.032	-2.268	0.085	0.021	0.024
0.210	2.043	-2.319	0.085	0.021	0.025
0.206	2.015	-2.305	0.085	0.021	0.025
0.208	2.037	-2.237	0.085	0.021	0.024
0.179	2.020	-2.264	0.085	0.021	0.025
0.215	2.034	-2.268	0.085	0.021	0.025
0.179	2.007	-2.261	0.085	0.021	0.024
0.200	2.028	-2.313	0.086	0.021	0.024
0.205	2.025	-2.268	0.085	0.021	0.025
0.187	2.019	-2.238	0.086	0.021	0.024
0.215	2.040	-2.289	0.085	0.021	0.025
0.190	2.037	-2.299	0.085	0.021	0.025
0.245	2.043	-2.277	0.085	0.021	0.024
0.205	2.035	-2.289	0.085	0.021	0.024
0.204	2.025	-2.295	0.085	0.021	0.025
0.217	2.031	-2.213	0.084	0.022	0.024
0.187	2.029	-2.261	0.085	0.021	0.024
0.207	2.046	-2.302	0.085	0.021	0.025
0.173	2.041	-2.241	0.085	0.021	0.024
0.197	2.035	-2.286	0.085	0.021	0.024
0.215	2.040	-2.326	0.085	0.021	0.025
0.188	2.009	-2.268	0.085	0.021	0.024
0.214	2.023	-2.309	0.085	0.022	0.024
0.168	2.021	-2.294	0.085	0.021	0.025
0.205	2.016	-2.268	0.086	0.021	0.024
0.198	2.054	-2.265	0.085	0.021	0.025
0.192	2.016	-2.319	0.085	0.021	0.025
0.221	2.030	-2.268	0.085	0.021	0.024
0.209	2.023	-2.265	0.085	0.021	0.024
0.233	2.016	-2.299	0.085	0.021	0.025
0.208	2.017	-2.271	0.085	0.021	0.025
0.232	2.037	-2.259	0.085	0.021	0.024
0.216	2.031	-2.285	0.085	0.021	0.025
0.203	2.022	-2.254	0.085	0.021	0.024
0.223	2.026	-2.230	0.085	0.022	0.024
0.195	2.017	-2.264	0.085	0.021	0.025
0.213	2.021	-2.299	0.085	0.021	0.025
0.184	2.048	-2.248	0.085	0.021	0.024
0.199	2.023	-2.289	0.085	0.021	0.024
0.214	2.034	-2.302	0.085	0.021	0.025
0.198	2.017	-2.279	0.085	0.021	0.024
0.226	2.015	-2.336	0.085	0.022	0.024
0.188	2.008	-2.297	0.085	0.021	0.025
0.216	2.011	-2.241	0.085	0.021	0.024
0.205	2.058	-2.289	0.085	0.021	0.025
0.189	2.015	-2.309	0.085	0.021	0.025
0.239	2.023	-2.276	0.085	0.021	0.024
0.208	2.029	-2.298	0.084	0.021	0.024
0.226	2.019	-2.316	0.085	0.021	0.025
0.214	2.027	-2.271	0.085	0.021	0.024
0.207	2.014	-2.289	0.085	0.021	0.024
0.226	2.030	-2.272	0.085	0.021	0.025
0.192	2.034	-2.268	0.085	0.021	0.024
0.235	2.019	-2.258	0.085	0.021	0.024
0.205	2.027	-2.299	0.085	0.021	0.025
0.214	1.998	-2.285	0.085	0.021	0.024
0.209	2.025	-2.272	0.085	0.021	0.024
0.201	2.018	-2.295	0.085	0.021	0.024
0.224	2.021	-2.279	0.085	0.021	0.024
0.205	2.024	-2.265	0.085	0.021	0.024
0.215	2.006	-2.329	0.085	0.022	0.024
0.215	2.024	-2.289	0.085	0.021	0.025
0.210	2.010	-2.272	0.085	0.021	0.024
0.227	2.066	-2.313	0.085	0.021	0.025
0.211	2.017	-2.292	0.085	0.021	0.025
0.220	2.028	-2.269	0.085	0.021	0.024
0.225	2.045	-2.350	0.084	0.021	0.025
0.213	2.015	-2.295	0.085	0.021	0.025
0.231	2.022	-2.289	0.085	0.021	0.024
0.174	1.999	-2.280	0.085	0.021	0.025
0.230	2.008	-2.261	0.085	0.021	0.025
0.216	2.039	-2.272	0.085	0.021	0.024
0.211	2.007	-2.327	0.086	0.021	0.024
0.235	2.017	-2.295	0.085	0.021	0.025
0.209	2.022	-2.299	0.085	0.021	0.024
0.249	1.994	-2.323	0.085	0.021	0.025
0.215	2.016	-2.281	0.085	0.021	0.025
0.206	1.996	-2.251	0.085	0.021	0.024
0.233	2.025	-2.289	0.085	0.021	0.025
0.218	2.016	-2.268	0.085	0.020	0.024
0.246	2.028	-2.276	0.085	0.021	0.024
0.222	2.028	-2.289	0.085	0.021	0.024
0.228	2.017	-2.319	0.085	0.021	0.025
0.242	2.015	-2.254	0.085	0.021	0.024
0.212	2.012	-2.275	0.085	0.021	0.024
0.224	2.029	-2.316	0.085	0.021	0.024
0.205	2.022	-2.282	0.085	0.021	0.024
0.226	2.014	-2.295	0.085	0.022	0.024
0.190	2.017	-2.308	0.085	0.021	0.025
0.227	2.005	-2.261	0.085	0.021	0.024
0.228	2.032	-2.285	0.085	0.022	0.024
0.190	2.007	-2.329	0.085	0.021	0.025
0.228	2.011	-2.279	0.085	0.021	0.024
0.224	2.028	-2.285	0.085	0.021	0.025
0.240	1.985	-2.322	0.085	0.021	0.025
0.233	2.016	-2.276	0.085	0.021	0.024
0.208	2.001	-2.298	0.085	0.021	0.024
0.236	2.016	-2.275	0.085	0.021	0.025
0.215	2.010	-2.264	0.085	0.021	0.024
0.235	2.003	-2.282	0.085	0.021	0.024
0.230	2.016	-2.309	0.085	0.021	0.024
0.219	1.989	-2.285	0.085	0.021	0.024
0.236	2.005	-2.292	0.085	0.021	0.024
0.222	2.007	-2.271	0.085	0.021	0.025
0.221	2.010	-2.262	0.086	0.021	0.024
0.223	2.036	-2.251	0.085	0.021	0.024
0.215	2.012	-2.295	0.085	0.021	0.024
0.237	2.017	-2.282	0.085	0.021	0.024
0.223	2.022	-2.275	0.085	0.021	0.024
0.236	2.001	-2.343	0.085	0.021	0.024
0.214	2.007	-2.285	0.085	0.021	0.025
0.226	2.001	-2.261	0.085	0.021	0.024
0.232	2.034	-2.288	0.085	0.021	0.025
0.220	2.002	-2.292	0.085	0.021	0.024
0.244	2.016	-2.269	0.085	0.021	0.024
0.215	2.008	-2.318	0.084	0.021	0.025
0.229	1.997	-2.285	0.085	0.021	0.025
0.232	2.009	-2.299	0.085	0.021	0.024
0.207	1.995	-2.322	0.085	0.021	0.025
0.239	2.016	-2.310	0.085	0.021	0.024
0.224	2.011	-2.261	0.085	0.021	0.024
0.243	1.997	-2.323	0.085	0.021	0.024
0.230	2.003	-2.278	0.085	0.021	0.024
0.227	2.000	-2.268	0.085	0.021	0.024
0.249	2.021	-2.289	0.085	0.021	0.025
0.227	2.010	-2.251	0.085	0.020	0.025
0.244	2.017	-2.259	0.085	0.021	0.024
0.236	2.015	-2.299	0.085	0.021	0.025
0.235	1.973	-2.282	0.085	0.021	0.024
0.240	2.008	-2.265	0.085	0.021	0.024
0.217	2.008	-2.271	0.085	0.021	0.025
0.232	2.008	-2.255	0.086	0.021	0.025
0.219	2.015	-2.258	0.085	0.021	0.024
0.226	2.006	-2.296	0.085	0.021	0.024
0.244	2.020	-2.310	0.085	0.021	0.024
0.229	1.997	-2.271	0.085	0.021	0.024
0.238	2.001	-2.319	0.085	0.022	0.024
0.220	1.994	-2.308	0.084	0.021	0.025
0.234	1.999	-2.268	0.085	0.021	0.024
0.236	2.035	-2.296	0.085	0.021	0.025
0.216	2.000	-2.302	0.085	0.021	0.025
0.251	2.009	-2.268	0.085	0.021	0.024
0.234	2.012	-2.305	0.085	0.021	0.024
0.243	1.994	-2.302	0.085	0.021	0.025
0.239	2.008	-2.248	0.085	0.020	0.024
0.225	1.993	-2.292	0.085	0.021	0.024
0.245	2.006	-2.299	0.085	0.021	0.025
0.230	1.981	-2.265	0.085	0.020	0.024
0.246	1.998	-2.303	0.085	0.021	0.024
0.223	1.999	-2.291	0.085	0.021	0.025
0.228	1.986	-2.251	0.086	0.021	0.024
0.247	2.026	-2.269	0.085	0.021	0.024
0.225	2.000	-2.316	0.085	0.021	0.024
0.279	2.021	-2.270	0.085	0.021	0.024
0.237	2.015	-2.292	0.085	0.021	0.024
0.254	1.989	-2.319	0.085	0.021	0.025
0.253	2.000	-2.237	0.085	0.021	0.024
0.225	1.993	-2.298	0.085	0.021	0.024
0.237	2.028	-2.302	0.085	0.021	0.025
0.209	2.011	-2.255	0.085	0.021	0.024
0.250	2.003	-2.286	0.085	0.021	0.024
0.239	2.017	-2.329	0.085	0.021	0.025
0.226	1.983	-2.292	0.085	0.021	0.024
0.250	1.990	-2.312	0.085	0.021	0.024
0.206	1.985	-2.304	0.085	0.021	0.025
0.250	1.988	-2.285	0.085	0.021	0.025
0.238	2.016	-2.289	0.085	0.021	0.024
0.226	1.990	-2.320	0.086	0.021	0.024
0.253	2.009	-2.303	0.085	0.021	0.024
0.228	1.996	-2.282	0.085	0.021	0.024
0.271	1.996	-2.309	0.085	0.021	0.025
0.241	2.002	-2.305	0.085	0.021	0.025
0.248	1.995	-2.289	0.085	0.021	0.024
0.249	2.013	-2.289	0.085	0.021	0.024
0.233	2.000	-2.254	0.085	0.020	0.024
0.263	2.001	-2.245	0.085	0.021	0.024
0.229	2.000	-2.302	0.085	0.021	0.024
0.239	1.984	-2.288	0.085	0.021	0.024
0.232	2.014	-2.262	0.085	0.021	0.024
0.232	1.997	-2.306	0.085	0.021	0.024
0.256	2.001	-2.299	0.085	0.021	0.024
0.219	1.993	-2.278	0.085	0.021	0.024
0.261	1.994	-2.333	0.085	0.021	0.024
0.233	2.002	-2.305	0.085	0.021	0.025
0.237	1.986	-2.282	0.085	0.021	0.024
0.246	2.043	-2.302	0.085	0.021	0.025
0.229	1.995	-2.309	0.085	0.020	0.025
0.258	2.004	-2.293	0.085	0.021	0.024
0.242	2.023	-2.326	0.084	0.021	0.024
0.252	1.984	-2.316	0.085	0.021	0.025
0.258	1.995	-2.292	0.085	0.021	0.024
0.223	1.984	-2.277	0.085	0.021	0.025
0.267	1.998	-2.285	0.085	0.021	0.025
0.223	2.014	-2.272	0.085	0.021	0.024
0.249	1.993	-2.299	0.085	0.021	0.024
0.249	1.996	-2.288	0.085	0.021	0.025
0.231	1.973	-2.278	0.085	0.021	0.024
0.253	1.994	-2.299	0.085	0.021	0.024
0.226	1.996	-2.326	0.085	0.021	0.024
0.242	1.982	-2.265	0.085	0.021	0.024
0.247	2.010	-2.289	0.085	0.021	0.024
0.245	1.986	-2.333	0.085	0.021	0.024
0.256	2.003	-2.289	0.085	0.021	0.024
0.244	2.004	-2.282	0.085	0.021	0.024
0.247	2.024	-2.323	0.085	0.021	0.025
0.242	1.996	-2.295	0.085	0.021	0.024
0.242	1.994	-2.282	0.085	0.021	0.024
0.249	2.023	-2.344	0.085	0.021	0.024
0.232	1.994	-2.303	0.085	0.021	0.024
0.261	1.996	-2.285	0.084	0.021	0.024
0.209	1.981	-2.321	0.084	0.021	0.025
0.248	1.986	-2.292	0.085	0.021	0.024
0.242	2.016	-2.296	0.085	0.021	0.024
0.221	1.990	-2.333	0.085	0.020	0.025
0.249	1.990	-2.309	0.085	0.021	0.024
0.239	2.002	-2.296	0.085	0.021	0.024
0.274	1.966	-2.326	0.085	0.021	0.025
0.254	1.994	-2.306	0.085	0.021	0.024
0.244	1.977	-2.271	0.085	0.021	0.024
0.262	2.003	-2.299	0.085	0.021	0.025
0.239	1.994	-2.265	0.085	0.020	0.024
0.273	2.005	-2.297	0.085	0.020	0.024
0.257	2.013	-2.299	0.085	0.021	0.024
0.247	1.982	-2.296	0.085	0.021	0.024
0.267	1.989	-2.285	0.085	0.021	0.024
0.231	1.992	-2.299	0.085	0.021	0.024
0.247	1.995	-2.309	0.085	0.021	0.025
0.232	2.015	-2.293	0.085	0.021	0.024
0.259	1.998	-2.310	0.085	0.021	0.024
0.229	1.996	-2.316	0.085	0.021	0.024
0.244	1.984	-2.279	0.085	0.021	0.024
0.253	1.999	-2.316	0.085	0.022	0.024
0.219	1.984	-2.333	0.085	0.020	0.024
0.269	1.988	-2.265	0.085	0.021	0.024
0.244	2.006	-2.319	0.085	0.021	0.024
0.273	1.972	-2.316	0.085	0.020	0.025
0.258	1.991	-2.289	0.085	0.021	0.024
0.228	1.980	-2.302	0.085	0.021	0.024
0.266	1.989	-2.296	0.085	0.021	0.025
0.244	2.002	-2.268	0.085	0.020	0.024
0.254	1.992	-2.306	0.085	0.020	0.024
0.273	2.002	-2.292	0.085	0.021	0.024
0.250	1.966	-2.282	0.085	0.020	0.024
0.268	1.982	-2.296	0.085	0.021	0.024
0.232	1.985	-2.298	0.085	0.021	0.025
0.244	1.987	-2.268	0.085	0.021	0.024
0.253	2.018	-2.289	0.085	0.021	0.024
0.244	1.994	-2.306	0.085	0.020	0.024
0.273	1.996	-2.300	0.085	0.021	0.024
0.242	1.993	-2.292	0.085	0.021	0.024
0.262	1.995	-2.350	0.085	0.021	0.024
0.250	1.995	-2.299	0.085	0.021	0.024
0.250	1.991	-2.292	0.085	0.021	0.024
0.257	2.023	-2.306	0.085	0.021	0.025
0.239	1.989	-2.313	0.085	0.020	0.024
0.264	1.994	-2.293	0.085	0.021	0.024
0.242	1.989	-2.329	0.084	0.021	0.025
0.262	1.975	-2.309	0.085	0.021	0.024
0.262	1.992	-2.299	0.085	0.021	0.024
0.240	1.975	-2.319	0.085	0.021	0.025
0.266	1.991	-2.292	0.085	0.021	0.024
0.247	1.994	-2.279	0.085	0.021	0.024
0.256	1.977	-2.337	0.085	0.021	0.024
0.261	1.979	-2.288	0.085	0.021	0.025
0.248	1.973	-2.265	0.085	0.021	0.024
0.277	2.005	-2.323	0.085	0.021	0.025
0.238	1.991	-2.278	0.085	0.020	0.024
0.279	1.991	-2.290	0.085	0.021	0.024
0.257	1.996	-2.302	0.085	0.021	0.024
0.254	1.954	-2.309	0.085	0.020	0.024
0.276	1.988	-2.275	0.085	0.021	0.024
0.234	1.985	-2.302	0.085	0.021	0.024
0.261	1.986	-2.275	0.085	0.021	0.024
0.246	1.999	-2.286	0.085	0.021	0.024
0.254	1.987	-2.320	0.085	0.021	0.024
0.264	2.003	-2.330	0.085	0.021	0.024
0.246	1.977	-2.289	0.085	0.021	0.024
0.267	1.981	-2.337	0.085	0.021	0.024
0.233	1.985	-2.312	0.085	0.021	0.025
0.258	1.983	-2.293	0.085	0.021	0.024
0.260	2.017	-2.306	0.085	0.021	0.025
0.251	1.978	-2.326	0.085	0.020	0.024
0.268	1.987	-2.292	0.085	0.021	0.024
0.259	1.985	-2.323	0.085	0.021	0.024
0.279	1.976	-2.316	0.085	0.021	0.025
0.256	1.988	-2.248	0.085	0.020	0.024
0.262	1.978	-2.285	0.085	0.021	0.024
0.271	1.993	-2.316	0.085	0.021	0.024
0.251	1.945	-2.281	0.084	0.020	0.024
0.275	1.986	-2.296	0.085	0.021	0.024
0.252	1.977	-2.291	0.084	0.021	0.024
0.257	1.960	-2.282	0.086	0.021	0.024
0.268	1.999	-2.282	0.085	0.021	0.024
0.249	1.982	-2.320	0.085	0.020	0.024
0.301	2.001	-2.297	0.085	0.021	0.024
0.252	1.984	-2.296	0.085	0.021	0.024
0.268	1.972	-2.347	0.085	0.021	0.024
[truncated: 127,000 more rows]
