# Supplementary material for: Identification of Haptic Based Guiding Using Hard Reins
Source: PLoS One. 2015 Jul 22;10(7):e0132020. doi: 10.1371/journal.pone.0132020 (PMC4511788; doi:10.1371/journal.pone.0132020)
Supplement: S5 File — (ZIP) [file pone.0132020.s005.zip › Exp2_ForceData1/Subject5/path2/T8.csv]

-0.595	1.486	-2.535	0.012	0.054	0.011
-0.604	1.484	-2.511	0.012	0.054	0.011
-0.582	1.488	-2.521	0.012	0.054	0.011
-0.597	1.488	-2.476	0.012	0.053	0.011
-0.578	1.487	-2.509	0.013	0.054	0.010
-0.595	1.498	-2.542	0.012	0.054	0.011
-0.592	1.458	-2.524	0.012	0.054	0.011
-0.586	1.489	-2.504	0.012	0.054	0.011
-0.622	1.475	-2.507	0.012	0.054	0.011
-0.594	1.497	-2.531	0.013	0.055	0.011
-0.622	1.490	-2.518	0.012	0.054	0.011
-0.590	1.489	-2.515	0.012	0.054	0.011
-0.605	1.494	-2.541	0.012	0.054	0.011
-0.603	1.468	-2.510	0.012	0.054	0.011
-0.593	1.483	-2.552	0.012	0.055	0.011
-0.631	1.475	-2.530	0.012	0.054	0.011
-0.583	1.477	-2.524	0.012	0.054	0.011
-0.606	1.493	-2.507	0.012	0.054	0.011
-0.599	1.467	-2.558	0.012	0.054	0.011
-0.599	1.483	-2.524	0.012	0.054	0.011
-0.610	1.479	-2.494	0.012	0.054	0.011
-0.576	1.507	-2.518	0.012	0.054	0.011
-0.610	1.489	-2.511	0.012	0.053	0.011
-0.572	1.489	-2.522	0.012	0.054	0.010
-0.590	1.499	-2.535	0.012	0.054	0.011
-0.592	1.455	-2.527	0.012	0.054	0.011
-0.596	1.482	-2.531	0.012	0.054	0.011
-0.610	1.473	-2.517	0.012	0.054	0.011
-0.595	1.503	-2.528	0.012	0.054	0.011
-0.609	1.477	-2.541	0.012	0.054	0.011
-0.591	1.486	-2.535	0.012	0.054	0.011
-0.612	1.487	-2.547	0.012	0.054	0.011
-0.595	1.467	-2.531	0.012	0.054	0.011
-0.596	1.497	-2.511	0.012	0.054	0.011
-0.610	1.471	-2.541	0.012	0.054	0.011
-0.581	1.487	-2.545	0.012	0.054	0.011
-0.602	1.470	-2.507	0.012	0.054	0.011
-0.578	1.469	-2.541	0.012	0.055	0.011
-0.608	1.485	-2.544	0.012	0.054	0.011
-0.596	1.472	-2.504	0.012	0.054	0.011
-0.593	1.513	-2.508	0.012	0.054	0.011
-0.610	1.484	-2.535	0.012	0.054	0.011
-0.587	1.495	-2.539	0.012	0.054	0.011
-0.611	1.482	-2.528	0.012	0.054	0.011
-0.594	1.482	-2.558	0.012	0.055	0.011
-0.617	1.484	-2.541	0.012	0.054	0.011
-0.593	1.480	-2.514	0.012	0.054	0.011
-0.595	1.509	-2.555	0.012	0.054	0.011
-0.596	1.458	-2.551	0.012	0.054	0.011
-0.593	1.482	-2.528	0.012	0.054	0.011
-0.615	1.476	-2.551	0.012	0.054	0.011
-0.586	1.481	-2.558	0.012	0.054	0.011
-0.604	1.490	-2.500	0.012	0.054	0.011
-0.591	1.486	-2.556	0.012	0.054	0.011
-0.584	1.492	-2.548	0.012	0.054	0.011
-0.597	1.466	-2.521	0.012	0.054	0.010
-0.576	1.481	-2.549	0.012	0.055	0.011
-0.607	1.478	-2.534	0.012	0.054	0.011
-0.603	1.479	-2.531	0.012	0.055	0.011
-0.611	1.504	-2.514	0.012	0.054	0.011
-0.595	1.479	-2.535	0.012	0.054	0.011
-0.607	1.476	-2.534	0.012	0.054	0.011
-0.614	1.475	-2.521	0.012	0.054	0.011
-0.597	1.496	-2.541	0.012	0.055	0.011
-0.608	1.478	-2.558	0.012	0.054	0.011
-0.593	1.474	-2.528	0.012	0.054	0.011
-0.598	1.506	-2.586	0.012	0.055	0.011
-0.582	1.459	-2.575	0.012	0.054	0.011
-0.586	1.480	-2.538	0.012	0.054	0.011
-0.611	1.473	-2.537	0.012	0.054	0.011
-0.566	1.483	-2.541	0.012	0.054	0.011
-0.603	1.486	-2.528	0.012	0.054	0.011
-0.571	1.489	-2.543	0.012	0.054	0.011
-0.592	1.486	-2.541	0.012	0.054	0.011
-0.600	1.462	-2.538	0.012	0.054	0.011
-0.577	1.479	-2.521	0.012	0.055	0.011
-0.610	1.480	-2.551	0.012	0.054	0.011
-0.596	1.491	-2.569	0.012	0.054	0.011
-0.607	1.496	-2.518	0.012	0.054	0.011
-0.606	1.483	-2.555	0.012	0.055	0.011
-0.627	1.473	-2.570	0.012	0.054	0.011
-0.599	1.472	-2.534	0.012	0.054	0.011
-0.600	1.502	-2.552	0.012	0.055	0.011
-0.623	1.476	-2.599	0.013	0.054	0.011
-0.586	1.482	-2.548	0.012	0.054	0.011
-0.606	1.480	-2.524	0.012	0.054	0.011
-0.570	1.460	-2.565	0.012	0.055	0.011
-0.599	1.477	-2.551	0.012	0.054	0.011
-0.604	1.467	-2.511	0.012	0.054	0.011
-0.586	1.494	-2.535	0.012	0.054	0.011
-0.608	1.477	-2.551	0.012	0.054	0.011
-0.573	1.483	-2.521	0.012	0.054	0.011
-0.596	1.489	-2.545	0.012	0.054	0.011
-0.604	1.480	-2.569	0.012	0.055	0.011
-0.601	1.485	-2.534	0.012	0.055	0.011
-0.596	1.474	-2.521	0.012	0.055	0.011
-0.591	1.502	-2.596	0.011	0.054	0.011
-0.615	1.473	-2.541	0.012	0.054	0.011
-0.589	1.483	-2.545	0.012	0.055	0.011
-0.635	1.464	-2.567	0.011	0.054	0.011
-0.595	1.464	-2.538	0.012	0.054	0.011
-0.615	1.503	-2.538	0.012	0.054	0.011
-0.609	1.470	-2.582	0.013	0.054	0.011
-0.595	1.476	-2.541	0.012	0.054	0.011
-0.605	1.461	-2.534	0.012	0.054	0.011
-0.576	1.470	-2.558	0.012	0.055	0.011
-0.605	1.474	-2.565	0.012	0.054	0.011
-0.602	1.455	-2.521	0.012	0.055	0.011
-0.591	1.495	-2.518	0.012	0.054	0.011
-0.595	1.472	-2.586	0.012	0.055	0.011
-0.588	1.488	-2.552	0.012	0.054	0.011
-0.598	1.477	-2.531	0.012	0.055	0.011
-0.584	1.512	-2.575	0.012	0.055	0.011
-0.618	1.468	-2.571	0.012	0.054	0.011
-0.586	1.484	-2.535	0.012	0.054	0.010
-0.590	1.501	-2.613	0.011	0.054	0.011
-0.599	1.466	-2.568	0.012	0.054	0.011
-0.586	1.479	-2.520	0.012	0.055	0.011
-0.616	1.468	-2.558	0.012	0.055	0.011
-0.587	1.485	-2.545	0.012	0.055	0.011
-0.613	1.487	-2.514	0.012	0.054	0.011
-0.580	1.481	-2.521	0.012	0.055	0.010
-0.614	1.483	-2.572	0.012	0.055	0.011
-0.597	1.464	-2.555	0.012	0.054	0.011
-0.601	1.490	-2.521	0.012	0.055	0.010
-0.617	1.475	-2.575	0.012	0.055	0.011
-0.592	1.482	-2.545	0.012	0.055	0.011
-0.618	1.480	-2.545	0.012	0.055	0.010
-0.583	1.461	-2.592	0.012	0.055	0.011
-0.603	1.473	-2.568	0.011	0.055	0.011
-0.599	1.464	-2.521	0.012	0.054	0.011
-0.592	1.521	-2.569	0.012	0.055	0.011
-0.614	1.471	-2.589	0.012	0.054	0.011
-0.580	1.475	-2.552	0.012	0.054	0.010
-0.594	1.482	-2.572	0.011	0.054	0.011
-0.577	1.470	-2.565	0.012	0.054	0.011
-0.583	1.468	-2.554	0.011	0.055	0.011
-0.596	1.467	-2.531	0.012	0.054	0.011
-0.587	1.488	-2.558	0.012	0.054	0.011
-0.604	1.486	-2.531	0.012	0.054	0.011
-0.584	1.473	-2.510	0.011	0.055	0.010
-0.618	1.476	-2.574	0.011	0.054	0.011
-0.591	1.469	-2.562	0.012	0.054	0.011
-0.617	1.496	-2.524	0.012	0.055	0.010
-0.607	1.481	-2.569	0.012	0.054	0.011
-0.582	1.487	-2.576	0.012	0.054	0.011
-0.614	1.462	-2.544	0.012	0.054	0.010
-0.585	1.471	-2.606	0.012	0.055	0.011
-0.624	1.465	-2.577	0.012	0.055	0.011
-0.599	1.470	-2.531	0.013	0.055	0.011
-0.602	1.509	-2.558	0.012	0.055	0.011
-0.612	1.463	-2.586	0.012	0.054	0.011
-0.581	1.466	-2.544	0.012	0.055	0.011
-0.600	1.477	-2.548	0.012	0.054	0.011
-0.574	1.468	-2.582	0.012	0.055	0.011
-0.612	1.473	-2.561	0.012	0.055	0.011
-0.560	1.482	-2.522	0.012	0.055	0.010
-0.591	1.492	-2.562	0.012	0.055	0.011
-0.598	1.471	-2.541	0.012	0.054	0.011
-0.584	1.480	-2.486	0.011	0.055	0.011
-0.613	1.464	-2.554	0.012	0.055	0.011
-0.590	1.484	-2.569	0.012	0.055	0.011
-0.623	1.494	-2.521	0.012	0.054	0.010
-0.588	1.476	-2.559	0.012	0.054	0.011
-0.596	1.497	-2.603	0.012	0.054	0.011
-0.608	1.455	-2.561	0.012	0.055	0.011
-0.587	1.478	-2.582	0.012	0.055	0.011
-0.627	1.457	-2.567	0.011	0.055	0.011
-0.591	1.477	-2.555	0.012	0.055	0.011
-0.601	1.464	-2.514	0.012	0.054	0.010
-0.597	1.467	-2.565	0.012	0.054	0.011
-0.600	1.470	-2.544	0.012	0.055	0.011
-0.605	1.461	-2.514	0.012	0.055	0.011
-0.583	1.496	-2.552	0.012	0.055	0.011
-0.608	1.480	-2.568	0.012	0.054	0.011
-0.551	1.490	-2.543	0.012	0.054	0.010
-0.593	1.481	-2.555	0.011	0.055	0.011
-0.580	1.464	-2.592	0.012	0.055	0.011
-0.592	1.480	-2.537	0.011	0.055	0.011
-0.605	1.466	-2.558	0.012	0.055	0.011
-0.584	1.514	-2.582	0.012	0.055	0.011
-0.622	1.472	-2.572	0.012	0.054	0.011
-0.588	1.481	-2.569	0.012	0.055	0.011
-0.590	1.494	-2.582	0.011	0.054	0.011
-0.587	1.455	-2.578	0.012	0.054	0.011
-0.599	1.485	-2.534	0.012	0.054	0.011
-0.616	1.465	-2.571	0.012	0.055	0.011
-0.581	1.477	-2.572	0.012	0.054	0.011
-0.605	1.435	-2.544	0.011	0.054	0.010
-0.580	1.466	-2.552	0.012	0.055	0.010
-0.608	1.466	-2.568	0.012	0.055	0.011
-0.602	1.466	-2.510	0.012	0.055	0.011
-0.597	1.497	-2.518	0.012	0.055	0.011
-0.600	1.468	-2.568	0.012	0.054	0.011
-0.576	1.496	-2.583	0.012	0.055	0.011
-0.602	1.475	-2.551	0.012	0.054	0.011
-0.577	1.472	-2.596	0.012	0.055	0.011
-0.609	1.474	-2.574	0.011	0.055	0.011
-0.588	1.474	-2.545	0.012	0.054	0.011
-0.595	1.500	-2.558	0.012	0.055	0.011
-0.595	1.461	-2.606	0.012	0.054	0.011
-0.571	1.478	-2.545	0.012	0.055	0.011
-0.597	1.468	-2.561	0.012	0.055	0.011
-0.571	1.479	-2.575	0.012	0.055	0.011
-0.600	1.476	-2.527	0.012	0.054	0.011
-0.572	1.473	-2.552	0.012	0.054	0.011
-0.587	1.489	-2.579	0.011	0.054	0.011
-0.591	1.445	-2.551	0.012	0.054	0.010
-0.580	1.467	-2.555	0.012	0.055	0.011
-0.601	1.469	-2.554	0.011	0.055	0.011
-0.585	1.482	-2.541	0.012	0.055	0.011
-0.609	1.486	-2.541	0.012	0.055	0.011
-0.593	1.478	-2.579	0.012	0.055	0.011
-0.587	1.486	-2.585	0.012	0.055	0.011
-0.600	1.455	-2.555	0.012	0.054	0.011
-0.589	1.467	-2.589	0.012	0.055	0.011
-0.620	1.465	-2.588	0.012	0.055	0.011
-0.590	1.472	-2.555	0.012	0.055	0.011
-0.595	1.496	-2.558	0.012	0.054	0.011
-0.591	1.462	-2.602	0.012	0.054	0.011
-0.592	1.481	-2.572	0.012	0.055	0.011
-0.592	1.460	-2.551	0.012	0.055	0.011
-0.568	1.492	-2.572	0.012	0.055	0.011
-0.595	1.477	-2.534	0.012	0.054	0.011
-0.556	1.490	-2.525	0.012	0.055	0.011
-0.583	1.485	-2.575	0.011	0.055	0.011
-0.590	1.449	-2.575	0.012	0.054	0.011
-0.572	1.479	-2.548	0.012	0.055	0.011
-0.608	1.476	-2.564	0.012	0.055	0.011
-0.583	1.494	-2.569	0.012	0.055	0.011
-0.601	1.479	-2.555	0.012	0.054	0.011
-0.581	1.483	-2.580	0.012	0.054	0.010
-0.600	1.485	-2.606	0.012	0.055	0.011
-0.587	1.454	-2.572	0.012	0.054	0.011
-0.579	1.480	-2.586	0.012	0.055	0.011
-0.616	1.456	-2.591	0.012	0.054	0.011
-0.577	1.478	-2.558	0.012	0.055	0.011
-0.597	1.492	-2.562	0.012	0.054	0.011
-0.583	1.465	-2.599	0.012	0.055	0.011
-0.588	1.476	-2.561	0.012	0.055	0.011
-0.590	1.459	-2.534	0.012	0.054	0.011
-0.575	1.501	-2.572	0.012	0.055	0.011
-0.593	1.477	-2.555	0.012	0.054	0.011
-0.556	1.485	-2.529	0.012	0.055	0.011
-0.591	1.482	-2.575	0.011	0.054	0.011
-0.585	1.469	-2.585	0.012	0.055	0.011
-0.582	1.478	-2.562	0.012	0.054	0.011
-0.587	1.478	-2.545	0.012	0.054	0.011
-0.584	1.505	-2.592	0.012	0.055	0.011
-0.596	1.469	-2.551	0.012	0.054	0.011
-0.581	1.480	-2.562	0.012	0.055	0.011
-0.596	1.473	-2.588	0.011	0.055	0.011
-0.579	1.456	-2.585	0.012	0.054	0.011
-0.594	1.468	-2.544	0.011	0.055	0.011
-0.609	1.476	-2.578	0.012	0.054	0.011
-0.571	1.487	-2.579	0.012	0.054	0.011
-0.598	1.460	-2.551	0.011	0.054	0.011
-0.574	1.467	-2.585	0.012	0.055	0.011
-0.593	1.469	-2.561	0.012	0.055	0.011
-0.596	1.463	-2.531	0.012	0.055	0.011
-0.592	1.502	-2.545	0.012	0.055	0.011
-0.595	1.480	-2.572	0.012	0.054	0.011
-0.572	1.492	-2.569	0.012	0.054	0.011
-0.590	1.480	-2.551	0.012	0.055	0.011
-0.578	1.485	-2.602	0.012	0.055	0.011
-0.604	1.472	-2.595	0.012	0.055	0.011
-0.584	1.473	-2.558	0.012	0.055	0.011
-0.581	1.502	-2.586	0.012	0.055	0.011
-0.577	1.460	-2.578	0.012	0.054	0.011
-0.576	1.480	-2.551	0.012	0.055	0.011
-0.599	1.478	-2.585	0.011	0.054	0.011
-0.570	1.479	-2.582	0.012	0.055	0.011
-0.588	1.488	-2.538	0.012	0.054	0.011
-0.576	1.478	-2.579	0.012	0.054	0.011
-0.572	1.491	-2.575	0.011	0.055	0.011
-0.593	1.458	-2.565	0.012	0.054	0.011
-0.567	1.470	-2.558	0.011	0.055	0.011
-0.604	1.472	-2.571	0.012	0.055	0.011
-0.579	1.481	-2.575	0.012	0.055	0.011
-0.604	1.489	-2.545	0.012	0.055	0.011
-0.586	1.476	-2.589	0.012	0.055	0.011
-0.601	1.480	-2.578	0.012	0.055	0.011
-0.581	1.464	-2.558	0.012	0.055	0.011
-0.579	1.497	-2.589	0.012	0.055	0.011
-0.612	1.476	-2.623	0.012	0.054	0.011
-0.563	1.474	-2.562	0.012	0.054	0.011
-0.584	1.488	-2.599	0.011	0.054	0.011
-0.563	1.462	-2.592	0.012	0.054	0.011
-0.586	1.473	-2.572	0.012	0.054	0.011
-0.597	1.461	-2.554	0.012	0.055	0.011
-0.575	1.493	-2.575	0.012	0.055	0.011
-0.598	1.482	-2.555	0.012	0.054	0.011
-0.563	1.482	-2.573	0.012	0.055	0.011
-0.580	1.486	-2.582	0.012	0.055	0.011
-0.575	1.471	-2.582	0.012	0.055	0.011
-0.575	1.480	-2.538	0.011	0.055	0.011
-0.588	1.474	-2.554	0.012	0.055	0.011
-0.585	1.486	-2.606	0.012	0.055	0.011
-0.608	1.483	-2.558	0.012	0.054	0.011
-0.577	1.476	-2.562	0.012	0.055	0.011
-0.620	1.473	-2.580	0.011	0.055	0.012
-0.585	1.467	-2.565	0.012	0.055	0.011
-0.593	1.495	-2.586	0.012	0.055	0.011
-0.607	1.476	-2.606	0.012	0.054	0.011
-0.574	1.475	-2.572	0.012	0.054	0.011
-0.589	1.476	-2.568	0.011	0.054	0.011
-0.558	1.460	-2.599	0.012	0.055	0.011
-0.592	1.481	-2.578	0.012	0.055	0.011
-0.593	1.467	-2.537	0.012	0.055	0.011
-0.582	1.489	-2.569	0.012	0.055	0.011
-0.597	1.478	-2.568	0.012	0.054	0.011
-0.559	1.501	-2.560	0.012	0.055	0.010
-0.583	1.485	-2.559	0.012	0.055	0.011
-0.576	1.502	-2.589	0.012	0.055	0.011
-0.589	1.480	-2.575	0.012	0.054	0.011
-0.574	1.481	-2.559	0.012	0.054	0.011
-0.585	1.502	-2.644	0.011	0.055	0.011
-0.580	1.461	-2.575	0.012	0.054	0.011
-0.580	1.481	-2.582	0.011	0.055	0.011
-0.616	1.465	-2.591	0.011	0.055	0.011
-0.574	1.472	-2.548	0.012	0.055	0.011
-0.600	1.490	-2.538	0.012	0.054	0.011
-0.582	1.472	-2.576	0.012	0.054	0.011
-0.589	1.484	-2.575	0.012	0.055	0.011
-0.582	1.460	-2.568	0.012	0.054	0.011
-0.574	1.475	-2.545	0.011	0.055	0.011
-0.599	1.484	-2.599	0.012	0.054	0.011
-0.593	1.472	-2.538	0.012	0.055	0.011
-0.591	1.488	-2.558	0.012	0.054	0.011
-0.583	1.464	-2.633	0.012	0.055	0.011
-0.580	1.485	-2.575	0.012	0.055	0.011
-0.598	1.480	-2.545	0.012	0.055	0.011
-0.582	1.524	-2.582	0.012	0.055	0.011
-0.601	1.467	-2.585	0.012	0.054	0.011
-0.559	1.483	-2.549	0.012	0.055	0.011
-0.587	1.500	-2.606	0.011	0.054	0.011
-0.574	1.470	-2.603	0.012	0.054	0.011
-0.578	1.475	-2.548	0.011	0.055	0.011
-0.592	1.477	-2.554	0.012	0.055	0.011
-0.576	1.478	-2.575	0.012	0.055	0.011
-0.601	1.492	-2.534	0.012	0.054	0.011
-0.566	1.492	-2.518	0.011	0.055	0.011
-0.602	1.473	-2.557	0.011	0.055	0.011
-0.582	1.468	-2.572	0.012	0.055	0.011
-0.606	1.504	-2.521	0.012	0.055	0.010
-0.600	1.481	-2.586	0.012	0.055	0.011
-0.580	1.491	-2.599	0.012	0.055	0.011
-0.597	1.468	-2.558	0.012	0.054	0.011
-0.581	1.471	-2.627	0.012	0.055	0.011
-0.617	1.467	-2.587	0.011	0.055	0.011
-0.590	1.472	-2.551	0.012	0.055	0.011
-0.589	1.509	-2.569	0.012	0.055	0.011
-0.602	1.477	-2.606	0.012	0.054	0.011
-0.564	1.485	-2.552	0.012	0.054	0.011
-0.582	1.481	-2.565	0.012	0.054	0.011
-0.569	1.477	-2.589	0.012	0.055	0.011
-0.586	1.479	-2.554	0.011	0.055	0.011
-0.556	1.484	-2.542	0.012	0.054	0.010
-0.574	1.498	-2.582	0.012	0.055	0.011
-0.599	1.480	-2.555	0.012	0.054	0.011
-0.561	1.479	-2.510	0.011	0.055	0.011
-0.606	1.479	-2.564	0.012	0.054	0.011
-0.587	1.486	-2.565	0.012	0.055	0.011
-0.617	1.498	-2.531	0.012	0.054	0.010
-0.584	1.483	-2.549	0.012	0.054	0.011
-0.587	1.498	-2.596	0.011	0.055	0.011
-0.601	1.462	-2.568	0.012	0.054	0.011
-0.572	1.471	-2.589	0.012	0.055	0.011
-0.628	1.465	-2.580	0.011	0.055	0.011
-0.583	1.475	-2.558	0.012	0.055	0.011
-0.593	1.480	-2.534	0.012	0.054	0.011
-0.601	1.480	-2.593	0.012	0.054	0.011
-0.588	1.484	-2.585	0.012	0.054	0.011
-0.594	1.463	-2.517	0.012	0.055	0.011
-0.569	1.489	-2.562	0.012	0.055	0.011
-0.590	1.474	-2.565	0.012	0.054	0.011
-0.547	1.498	-2.553	0.012	0.054	0.010
-0.583	1.484	-2.565	0.011	0.054	0.011
-0.586	1.471	-2.582	0.012	0.054	0.011
-0.571	1.487	-2.517	0.011	0.055	0.011
-0.600	1.475	-2.558	0.012	0.055	0.011
-0.591	1.508	-2.586	0.012	0.055	0.011
-0.610	1.480	-2.541	0.012	0.054	0.011
-0.584	1.486	-2.562	0.012	0.054	0.011
-0.585	1.502	-2.609	0.011	0.054	0.011
-0.596	1.464	-2.578	0.012	0.054	0.011
-0.571	1.480	-2.558	0.011	0.055	0.011
-0.614	1.467	-2.571	0.011	0.054	0.011
-0.580	1.480	-2.555	0.012	0.055	0.011
-0.603	1.470	-2.524	0.012	0.054	0.010
-0.586	1.472	-2.579	0.012	0.055	0.011
-0.593	1.481	-2.575	0.011	0.055	0.011
-0.601	1.470	-2.511	0.013	0.055	0.011
-0.580	1.497	-2.552	0.012	0.055	0.011
-0.597	1.482	-2.575	0.012	0.055	0.011
-0.551	1.493	-2.553	0.012	0.055	0.010
-0.602	1.479	-2.568	0.011	0.055	0.011
-0.577	1.461	-2.588	0.012	0.055	0.011
-0.597	1.487	-2.558	0.011	0.055	0.011
-0.593	1.473	-2.562	0.012	0.054	0.011
-0.589	1.519	-2.569	0.012	0.055	0.011
-0.618	1.486	-2.551	0.012	0.054	0.011
-0.581	1.491	-2.559	0.012	0.054	0.011
-0.584	1.500	-2.606	0.011	0.054	0.011
-0.576	1.464	-2.599	0.012	0.055	0.011
-0.586	1.481	-2.521	0.012	0.054	0.011
-0.604	1.465	-2.554	0.012	0.055	0.011
-0.582	1.477	-2.561	0.012	0.055	0.011
-0.602	1.444	-2.537	0.011	0.054	0.010
-0.572	1.479	-2.579	0.012	0.055	0.011
-0.598	1.475	-2.554	0.011	0.054	0.011
-0.597	1.463	-2.507	0.012	0.055	0.011
-0.586	1.504	-2.538	0.012	0.055	0.011
-0.598	1.483	-2.575	0.012	0.054	0.011
-0.573	1.495	-2.583	0.012	0.054	0.011
-0.602	1.474	-2.561	0.011	0.054	0.011
-0.579	1.465	-2.609	0.012	0.055	0.011
-0.605	1.474	-2.564	0.011	0.054	0.011
-0.584	1.485	-2.545	0.012	0.055	0.011
-0.593	1.517	-2.572	0.012	0.055	0.011
-0.608	1.476	-2.561	0.012	0.054	0.011
-0.574	1.479	-2.552	0.011	0.054	0.010
-0.586	1.487	-2.579	0.011	0.054	0.011
-0.573	1.470	-2.578	0.012	0.055	0.011
-0.596	1.479	-2.500	0.011	0.054	0.011
-0.595	1.466	-2.541	0.012	0.055	0.011
-0.576	1.489	-2.572	0.011	0.055	0.011
-0.600	1.433	-2.530	0.011	0.054	0.010
-0.568	1.481	-2.562	0.012	0.055	0.011
-0.607	1.475	-2.571	0.011	0.055	0.011
-0.584	1.472	-2.531	0.012	0.055	0.011
-0.601	1.496	-2.548	0.011	0.055	0.011
-0.596	1.476	-2.572	0.012	0.054	0.011
-0.579	1.495	-2.586	0.011	0.055	0.011
-0.599	1.477	-2.544	0.011	0.054	0.011
-0.580	1.468	-2.599	0.012	0.055	0.011
-0.617	1.484	-2.567	0.011	0.055	0.011
-0.581	1.477	-2.558	0.012	0.054	0.011
-0.590	1.511	-2.569	0.011	0.055	0.011
-0.604	1.473	-2.575	0.012	0.054	0.011
-0.584	1.488	-2.558	0.011	0.055	0.011
-0.598	1.479	-2.565	0.011	0.054	0.011
-0.571	1.482	-2.572	0.011	0.055	0.011
-0.597	1.483	-2.507	0.012	0.054	0.011
-0.568	1.475	-2.548	0.011	0.054	0.010
-0.593	1.493	-2.575	0.011	0.055	0.011
-0.592	1.449	-2.561	0.011	0.054	0.010
-0.577	1.483	-2.534	0.011	0.055	0.011
-0.608	1.477	-2.533	0.011	0.055	0.011
-0.593	1.483	-2.548	0.012	0.055	0.011
-0.614	1.493	-2.531	0.012	0.055	0.010
-0.588	1.474	-2.585	0.012	0.055	0.011
-0.589	1.488	-2.602	0.011	0.055	0.011
-0.590	1.472	-2.544	0.012	0.054	0.011
-0.582	1.480	-2.579	0.011	0.055	0.011
-0.619	1.466	-2.577	0.011	0.055	0.011
-0.573	1.480	-2.552	0.012	0.055	0.011
-0.593	1.494	-2.561	0.011	0.055	0.011
-0.590	1.467	-2.599	0.012	0.054	0.011
-0.586	1.475	-2.558	0.011	0.055	0.011
-0.596	1.462	-2.537	0.011	0.055	0.011
-0.582	1.487	-2.548	0.012	0.055	0.011
-0.608	1.479	-2.530	0.012	0.054	0.011
-0.570	1.490	-2.546	0.012	0.054	0.010
-0.590	1.488	-2.561	0.011	0.055	0.011
-0.598	1.455	-2.568	0.011	0.054	0.011
-0.575	1.492	-2.534	0.011	0.055	0.011
-0.621	1.468	-2.550	0.011	0.055	0.011
-0.594	1.500	-2.565	0.012	0.055	0.011
-0.602	1.477	-2.541	0.011	0.054	0.011
-0.591	1.480	-2.541	0.012	0.055	0.011
-0.614	1.483	-2.584	0.011	0.055	0.011
-0.587	1.465	-2.561	0.012	0.054	0.011
-0.598	1.483	-2.561	0.011	0.055	0.011
-0.613	1.477	-2.589	0.012	0.054	0.011
-0.577	1.485	-2.558	0.011	0.054	0.011
-0.605	1.461	-2.541	0.012	0.054	0.011
-0.571	1.467	-2.578	0.011	0.055	0.011
-0.601	1.475	-2.578	0.011	0.055	0.011
-0.592	1.463	-2.538	0.012	0.055	0.011
-0.600	1.504	-2.527	0.011	0.055	0.011
-0.608	1.471	-2.561	0.011	0.054	0.011
-0.588	1.480	-2.562	0.012	0.055	0.011
-0.595	1.488	-2.552	0.011	0.055	0.010
-0.590	1.478	-2.582	0.012	0.055	0.011
-0.593	1.469	-2.578	0.012	0.054	0.011
-0.596	1.481	-2.548	0.012	0.055	0.011
-0.596	1.507	-2.572	0.011	0.055	0.011
-0.592	1.454	-2.575	0.012	0.054	0.011
-0.588	1.483	-2.548	0.011	0.055	0.011
-0.613	1.472	-2.567	0.011	0.055	0.011
-0.590	1.468	-2.561	0.012	0.055	0.011
-0.606	1.487	-2.513	0.011	0.054	0.011
-0.581	1.474	-2.552	0.012	0.054	0.011
-0.588	1.482	-2.568	0.012	0.055	0.011
-0.598	1.460	-2.554	0.011	0.054	0.010
-0.579	1.474	-2.555	0.011	0.055	0.011
-0.610	1.481	-2.554	0.011	0.055	0.011
-0.597	1.486	-2.558	0.012	0.055	0.011
-0.610	1.491	-2.537	0.011	0.055	0.011
-0.601	1.479	-2.551	0.012	0.055	0.011
-0.621	1.477	-2.581	0.011	0.055	0.011
-0.603	1.461	-2.534	0.012	0.055	0.011
-0.596	1.494	-2.578	0.011	0.055	0.011
-0.625	1.468	-2.609	0.012	0.054	0.011
-0.589	1.471	-2.568	0.012	0.055	0.011
-0.605	1.483	-2.548	0.012	0.054	0.011
-0.573	1.454	-2.592	0.012	0.054	0.011
-0.596	1.472	-2.575	0.011	0.055	0.011
-0.609	1.463	-2.540	0.012	0.055	0.011
-0.583	1.490	-2.551	0.011	0.055	0.011
-0.612	1.489	-2.541	0.011	0.054	0.011
-0.578	1.474	-2.555	0.012	0.055	0.010
-0.603	1.495	-2.562	0.011	0.055	0.011
-0.607	1.467	-2.578	0.012	0.055	0.011
-0.591	1.475	-2.537	0.011	0.055	0.011
-0.607	1.472	-2.551	0.011	0.055	0.011
-0.589	1.491	-2.582	0.011	0.055	0.011
-0.619	1.485	-2.537	0.011	0.055	0.011
-0.599	1.479	-2.555	0.012	0.055	0.011
-0.638	1.468	-2.594	0.011	0.055	0.011
-0.603	1.457	-2.554	0.012	0.055	0.011
-0.618	1.498	-2.544	0.011	0.055	0.011
-0.624	1.471	-2.616	0.012	0.054	0.011
-0.599	1.473	-2.558	0.012	0.055	0.011
-0.602	1.475	-2.558	0.011	0.054	0.011
-0.576	1.458	-2.578	0.011	0.055	0.011
-0.604	1.473	-2.585	0.011	0.054	0.011
-0.607	1.468	-2.517	0.012	0.055	0.011
-0.601	1.499	-2.534	0.011	0.055	0.011
-0.609	1.474	-2.558	0.012	0.054	0.011
-0.582	1.485	-2.562	0.012	0.055	0.010
-0.605	1.480	-2.544	0.011	0.055	0.011
-0.599	1.497	-2.579	0.012	0.055	0.011
-0.610	1.479	-2.527	0.011	0.055	0.011
-0.598	1.477	-2.527	0.012	0.055	0.010
-0.601	1.496	-2.626	0.011	0.055	0.011
-0.611	1.465	-2.551	0.012	0.055	0.011
-0.592	1.472	-2.551	0.011	0.055	0.011
-0.644	1.458	-2.590	0.011	0.055	0.011
-0.612	1.479	-2.551	0.012	0.055	0.011
-0.618	1.490	-2.544	0.012	0.055	0.011
-0.621	1.474	-2.575	0.012	0.054	0.011
-0.598	1.476	-2.561	0.011	0.054	0.011
-0.606	1.463	-2.527	0.011	0.054	0.010
-0.584	1.470	-2.544	0.011	0.055	0.011
-0.623	1.479	-2.554	0.011	0.055	0.011
-0.605	1.459	-2.548	0.012	0.055	0.011
-0.608	1.490	-2.562	0.011	0.055	0.010
-0.605	1.474	-2.585	0.011	0.055	0.011
-0.595	1.485	-2.541	0.011	0.055	0.011
-0.615	1.467	-2.520	0.012	0.055	0.010
-0.605	1.519	-2.586	0.012	0.055	0.011
-0.621	1.477	-2.554	0.012	0.055	0.011
-0.589	1.482	-2.531	0.012	0.055	0.010
-0.602	1.494	-2.612	0.011	0.055	0.011
-0.602	1.463	-2.578	0.012	0.054	0.011
-0.604	1.485	-2.530	0.011	0.055	0.011
-0.635	1.463	-2.560	0.011	0.055	0.011
-0.594	1.472	-2.554	0.012	0.055	0.011
-0.626	1.485	-2.520	0.011	0.054	0.011
-0.597	1.474	-2.524	0.011	0.055	0.010
-0.618	1.474	-2.557	0.011	0.055	0.011
-0.607	1.459	-2.554	0.011	0.055	0.010
-0.615	1.496	-2.521	0.011	0.055	0.010
-0.629	1.473	-2.589	0.012	0.055	0.010
-0.598	1.484	-2.562	0.012	0.055	0.011
-0.620	1.484	-2.548	0.011	0.055	0.010
-0.605	1.467	-2.599	0.011	0.056	0.011
-0.618	1.470	-2.561	0.011	0.055	0.011
-0.617	1.469	-2.531	0.012	0.055	0.010
-0.611	1.522	-2.582	0.012	0.055	0.011
-0.628	1.482	-2.578	0.012	0.054	0.011
-0.590	1.478	-2.548	0.012	0.055	0.010
-0.614	1.483	-2.581	0.011	0.054	0.011
-0.586	1.462	-2.571	0.012	0.054	0.011
-0.601	1.477	-2.534	0.011	0.055	0.011
-0.598	1.472	-2.545	0.012	0.055	0.010
-0.602	1.493	-2.572	0.012	0.055	0.011
-0.611	1.475	-2.527	0.012	0.054	0.011
-0.584	1.470	-2.493	0.011	0.055	0.010
-0.625	1.470	-2.554	0.011	0.055	0.011
-0.607	1.472	-2.548	0.012	0.055	0.011
-0.639	1.498	-2.521	0.011	0.055	0.010
-0.606	1.485	-2.545	0.012	0.055	0.011
-0.613	1.499	-2.585	0.011	0.055	0.011
-0.623	1.458	-2.558	0.011	0.055	0.010
-0.586	1.474	-2.602	0.011	0.055	0.011
-0.643	1.464	-2.567	0.011	0.055	0.011
-0.615	1.468	-2.531	0.012	0.055	0.011
-0.614	1.503	-2.548	0.011	0.055	0.011
-0.626	1.469	-2.585	0.012	0.054	0.011
-0.599	1.481	-2.565	0.011	0.055	0.011
-0.616	1.474	-2.534	0.011	0.055	0.010
-0.584	1.482	-2.572	0.012	0.055	0.011
-0.614	1.469	-2.561	0.011	0.055	0.011
-0.581	1.484	-2.522	0.012	0.055	0.010
-0.602	1.487	-2.544	0.011	0.055	0.011
-0.617	1.471	-2.551	0.011	0.055	0.011
-0.582	1.471	-2.520	0.011	0.055	0.010
-0.630	1.467	-2.540	0.011	0.055	0.011
-0.611	1.487	-2.561	0.012	0.055	0.011
-0.642	1.495	-2.541	0.012	0.055	0.010
-0.605	1.474	-2.565	0.012	0.055	0.010
-0.603	1.486	-2.602	0.011	0.055	0.011
-0.615	1.455	-2.551	0.011	0.055	0.010
-0.594	1.468	-2.568	0.011	0.055	0.010
-0.648	1.465	-2.563	0.011	0.055	0.011
-0.597	1.464	-2.530	0.012	0.055	0.011
-0.618	1.487	-2.531	0.012	0.055	0.010
-0.621	1.470	-2.589	0.012	0.055	0.010
-0.607	1.478	-2.551	0.011	0.055	0.011
-0.619	1.463	-2.520	0.012	0.055	0.010
-0.590	1.484	-2.565	0.011	0.055	0.011
-0.624	1.476	-2.561	0.011	0.055	0.011
-0.563	1.489	-2.519	0.012	0.054	0.010
-0.610	1.490	-2.551	0.011	0.055	0.010
-0.595	1.466	-2.578	0.011	0.055	0.011
-0.600	1.473	-2.489	0.011	0.055	0.011
-0.623	1.465	-2.547	0.011	0.055	0.011
-0.606	1.508	-2.586	0.012	0.055	0.011
-0.637	1.489	-2.531	0.012	0.054	0.010
-0.601	1.478	-2.559	0.012	0.055	0.010
-0.602	1.496	-2.606	0.011	0.055	0.011
-0.610	1.449	-2.575	0.012	0.055	0.011
-0.601	1.469	-2.534	0.011	0.055	0.010
-0.642	1.461	-2.560	0.011	0.055	0.011
-0.597	1.477	-2.551	0.012	0.055	0.011
-0.621	1.455	-2.523	0.011	0.054	0.010
-0.612	1.474	-2.555	0.012	0.055	0.011
-0.614	1.473	-2.561	0.011	0.055	0.011
-0.623	1.454	-2.510	0.012	0.055	0.010
-0.605	1.493	-2.551	0.011	0.055	0.011
-0.622	1.474	-2.582	0.012	0.055	0.011
-0.585	1.488	-2.539	0.012	0.055	0.010
-0.616	1.480	-2.530	0.011	0.055	0.010
-0.601	1.463	-2.585	0.011	0.055	0.011
-0.624	1.468	-2.540	0.011	0.055	0.011
-0.625	1.479	-2.541	0.012	0.055	0.010
-0.615	1.513	-2.582	0.011	0.055	0.011
-0.636	1.474	-2.568	0.012	0.054	0.011
-0.595	1.486	-2.531	0.011	0.055	0.010
-0.615	1.489	-2.579	0.011	0.055	0.010
-0.600	1.464	-2.564	0.011	0.055	0.011
-0.617	1.482	-2.493	0.011	0.054	0.011
-0.607	1.475	-2.541	0.012	0.055	0.010
-0.602	1.485	-2.558	0.011	0.055	0.011
-0.618	1.439	-2.530	0.011	0.054	0.010
-0.597	1.470	-2.544	0.011	0.055	0.010
-0.626	1.470	-2.560	0.011	0.055	0.011
-0.611	1.469	-2.513	0.012	0.055	0.011
-0.625	1.489	-2.524	0.011	0.055	0.010
-0.619	1.471	-2.561	0.012	0.055	0.011
-0.597	1.492	-2.572	0.011	0.055	0.011
-0.622	1.464	-2.551	0.012	0.055	0.010
-0.599	1.465	-2.585	0.011	0.055	0.010
-0.635	1.463	-2.570	0.011	0.055	0.011
-0.593	1.468	-2.558	0.012	0.055	0.011
-0.616	1.500	-2.534	0.012	0.055	0.011
-0.605	1.466	-2.592	0.012	0.055	0.011
-0.611	1.482	-2.561	0.011	0.055	0.011
-0.619	1.461	-2.530	0.011	0.055	0.010
-0.586	1.488	-2.555	0.012	0.055	0.011
-0.615	1.477	-2.517	0.012	0.054	0.011
-0.583	1.480	-2.542	0.012	0.055	0.010
-0.606	1.483	-2.575	0.011	0.055	0.011
-0.615	1.443	-2.568	0.011	0.055	0.010
-0.599	1.474	-2.538	0.011	0.055	0.010
-0.628	1.472	-2.561	0.011	0.055	0.011
-0.610	1.498	-2.572	0.012	0.055	0.011
-0.629	1.480	-2.524	0.012	0.055	0.010
-0.599	1.476	-2.555	0.011	0.055	0.010
-0.617	1.479	-2.588	0.011	0.055	0.011
-0.602	1.459	-2.565	0.011	0.055	0.011
-0.607	1.477	-2.554	0.011	0.055	0.010
-0.639	1.466	-2.574	0.011	0.055	0.011
-0.602	1.471	-2.558	0.012	0.055	0.011
-0.620	1.478	-2.537	0.012	0.055	0.010
-0.599	1.470	-2.568	0.012	0.055	0.011
-0.618	1.474	-2.547	0.011	0.055	0.011
-0.619	1.461	-2.517	0.012	0.055	0.010
-0.608	1.492	-2.545	0.012	0.055	0.011
-0.625	1.472	-2.544	0.011	0.054	0.011
-0.585	1.484	-2.538	0.011	0.055	0.010
-0.611	1.478	-2.554	0.011	0.055	0.011
-0.608	1.462	-2.575	0.012	0.055	0.010
-0.607	1.474	-2.551	0.011	0.055	0.011
-0.608	1.473	-2.548	0.012	0.055	0.010
-0.611	1.499	-2.565	0.011	0.055	0.011
-0.624	1.463	-2.578	0.012	0.055	0.011
-0.608	1.478	-2.551	0.012	0.055	0.010
-0.633	1.477	-2.574	0.011	0.055	0.011
-0.599	1.471	-2.558	0.012	0.055	0.011
-0.613	1.478	-2.541	0.011	0.055	0.011
-0.607	1.468	-2.548	0.012	0.055	0.010
-0.599	1.483	-2.558	0.012	0.055	0.011
-0.620	1.461	-2.551	0.011	0.054	0.010
-0.595	1.468	-2.548	0.011	0.055	0.010
-0.626	1.474	-2.557	0.011	0.055	0.011
-0.602	1.467	-2.534	0.012	0.055	0.011
-0.622	1.497	-2.527	0.011	0.055	0.011
-0.610	1.467	-2.572	0.012	0.055	0.011
-0.615	1.484	-2.578	0.012	0.055	0.011
-0.616	1.478	-2.534	0.012	0.055	0.011
-0.610	1.494	-2.589	0.012	0.055	0.011
-0.629	1.474	-2.606	0.012	0.054	0.011
-0.605	1.481	-2.535	0.012	0.055	0.010
-0.616	1.500	-2.572	0.011	0.055	0.011
-0.596	1.449	-2.575	0.012	0.055	0.011
-0.606	1.474	-2.544	0.012	0.055	0.011
-0.623	1.467	-2.537	0.011	0.055	0.011
-0.594	1.473	-2.561	0.012	0.055	0.011
-0.619	1.488	-2.527	0.011	0.054	0.011
-0.601	1.478	-2.535	0.012	0.055	0.010
-0.596	1.484	-2.551	0.011	0.055	0.011
-0.616	1.458	-2.541	0.012	0.054	0.010
-0.595	1.468	-2.538	0.011	0.055	0.010
-0.618	1.471	-2.547	0.011	0.055	0.011
-0.601	1.483	-2.561	0.011	0.055	0.011
-0.629	1.482	-2.544	0.012	0.055	0.010
-0.609	1.481	-2.579	0.012	0.055	0.011
-0.638	1.473	-2.581	0.011	0.055	0.011
-0.616	1.476	-2.541	0.012	0.055	0.010
-0.616	1.493	-2.582	0.012	0.055	0.011
-0.633	1.475	-2.606	0.012	0.054	0.011
-0.602	1.475	-2.534	0.012	0.055	0.011
-0.624	1.491	-2.572	0.011	0.055	0.010
-0.593	1.461	-2.599	0.012	0.054	0.011
-0.606	1.482	-2.547	0.011	0.055	0.011
-0.620	1.453	-2.547	0.012	0.055	0.010
-0.597	1.490	-2.562	0.011	0.055	0.011
-0.623	1.488	-2.541	0.012	0.054	0.011
-0.581	1.481	-2.539	0.012	0.055	0.010
-0.618	1.497	-2.548	0.011	0.055	0.011
-0.605	1.479	-2.575	0.012	0.055	0.011
-0.593	1.472	-2.537	0.011	0.055	0.011
-0.612	1.483	-2.555	0.012	0.055	0.010
-0.606	1.497	-2.599	0.011	0.055	0.011
-0.630	1.476	-2.537	0.011	0.055	0.011
-0.604	1.479	-2.562	0.011	0.055	0.010
-0.653	1.462	-2.563	0.011	0.055	0.011
-0.609	1.469	-2.548	0.012	0.055	0.011
-0.619	1.498	-2.544	0.011	0.055	0.011
-0.631	1.482	-2.589	0.012	0.054	0.011
-0.614	1.473	-2.561	0.012	0.055	0.011
-0.617	1.476	-2.555	0.011	0.054	0.010
-0.584	1.459	-2.561	0.012	0.055	0.011
-0.612	1.476	-2.575	0.012	0.055	0.011
-0.624	1.469	-2.510	0.012	0.055	0.010
-0.609	1.500	-2.555	0.012	0.055	0.010
-0.618	1.476	-2.568	0.012	0.055	0.011
-0.581	1.482	-2.559	0.012	0.055	0.010
-0.610	1.482	-2.558	0.011	0.055	0.010
-0.599	1.497	-2.586	0.012	0.055	0.011
-0.614	1.481	-2.551	0.012	0.054	0.011
-0.607	1.475	-2.555	0.012	0.055	0.010
-0.602	1.501	-2.609	0.011	0.055	0.011
-0.621	1.465	-2.558	0.012	0.054	0.011
-0.604	1.486	-2.552	0.012	0.055	0.010
-0.662	1.465	-2.559	0.011	0.055	0.011
-0.595	1.471	-2.551	0.012	0.055	0.011
-0.618	1.493	-2.521	0.012	0.054	0.010
-0.623	1.478	-2.572	0.012	0.055	0.011
-0.621	1.478	-2.554	0.012	0.055	0.011
-0.617	1.460	-2.541	0.011	0.054	0.010
-0.605	1.487	-2.545	0.012	0.055	0.010
-0.627	1.476	-2.572	0.012	0.055	0.011
-0.604	1.475	-2.541	0.012	0.055	0.011
-0.626	1.483	-2.524	0.011	0.055	0.010
-0.611	1.475	-2.606	0.012	0.055	0.011
-0.612	1.483	-2.568	0.011	0.055	0.011
-0.608	1.469	-2.531	0.012	0.055	0.011
-0.605	1.539	-2.586	0.012	0.055	0.011
-0.626	1.471	-2.592	0.012	0.054	0.011
-0.599	1.482	-2.542	0.012	0.055	0.010
-0.618	1.497	-2.578	0.011	0.054	0.011
-0.595	1.467	-2.582	0.012	0.054	0.011
-0.599	1.484	-2.547	0.011	0.055	0.011
-0.617	1.475	-2.554	0.011	0.055	0.011
-0.601	1.484	-2.568	0.012	0.055	0.011
-0.628	1.483	-2.531	0.012	0.054	0.011
-0.597	1.481	-2.504	0.011	0.055	0.010
-0.624	1.480	-2.550	0.011	0.055	0.011
-0.615	1.462	-2.551	0.012	0.055	0.011
-0.628	1.495	-2.507	0.012	0.055	0.010
-0.630	1.480	-2.561	0.012	0.055	0.011
-0.607	1.493	-2.558	0.012	0.055	0.011
-0.620	1.480	-2.544	0.011	0.055	0.010
-0.602	1.471	-2.616	0.012	0.056	0.011
-0.636	1.474	-2.564	0.011	0.055	0.011
-0.612	1.477	-2.531	0.012	0.055	0.011
-0.619	1.508	-2.558	0.012	0.055	0.011
-0.617	1.469	-2.586	0.012	0.054	0.011
-0.592	1.483	-2.558	0.012	0.055	0.011
-0.613	1.470	-2.541	0.011	0.055	0.010
-0.584	1.487	-2.548	0.012	0.055	0.011
-0.617	1.472	-2.571	0.011	0.055	0.011
-0.579	1.494	-2.533	0.012	0.055	0.010
-0.605	1.491	-2.555	0.011	0.055	0.011
-0.617	1.478	-2.558	0.011	0.055	0.011
-0.593	1.485	-2.510	0.011	0.055	0.011
-0.627	1.479	-2.554	0.011	0.055	0.011
-0.601	1.485	-2.585	0.012	0.055	0.011
-0.640	1.497	-2.521	0.012	0.055	0.010
-0.596	1.489	-2.566	0.012	0.054	0.010
-0.608	1.497	-2.592	0.011	0.055	0.011
-0.602	1.465	-2.548	0.012	0.055	0.011
-0.607	1.477	-2.558	0.012	0.055	0.011
-0.633	1.467	-2.556	0.011	0.055	0.011
-0.605	1.466	-2.521	0.012	0.055	0.011
-0.620	1.486	-2.548	0.012	0.055	0.011
-0.617	1.480	-2.586	0.012	0.055	0.011
-0.599	1.485	-2.558	0.011	0.055	0.011
-0.621	1.468	-2.504	0.012	0.055	0.010
-0.591	1.492	-2.569	0.012	0.055	0.011
-0.622	1.482	-2.558	0.012	0.054	0.011
-0.570	1.493	-2.529	0.012	0.055	0.010
-0.614	1.496	-2.555	0.012	0.055	0.011
-0.606	1.467	-2.565	0.012	0.055	0.011
-0.593	1.486	-2.507	0.011	0.055	0.011
-0.622	1.476	-2.544	0.012	0.055	0.011
-0.610	1.513	-2.579	0.012	0.055	0.011
-0.638	1.492	-2.538	0.012	0.054	0.011
-0.604	1.478	-2.551	0.012	0.055	0.011
-0.605	1.491	-2.592	0.011	0.055	0.011
-0.601	1.464	-2.571	0.012	0.054	0.011
-0.602	1.489	-2.524	0.012	0.055	0.011
-0.637	1.462	-2.540	0.011	0.055	0.011
-0.600	1.489	-2.548	0.012	0.055	0.011
-0.615	1.458	-2.517	0.012	0.054	0.010
-0.601	1.473	-2.565	0.012	0.055	0.011
-0.620	1.468	-2.550	0.011	0.055	0.011
-0.612	1.468	-2.490	0.012	0.055	0.011
-0.600	1.496	-2.541	0.012	0.055	0.011
-0.621	1.485	-2.575	0.012	0.054	0.011
-0.578	1.501	-2.546	0.012	0.055	0.010
-0.616	1.484	-2.555	0.012	0.055	0.010
-0.595	1.471	-2.602	0.012	0.055	0.011
-0.622	1.477	-2.550	0.011	0.055	0.011
-0.610	1.476	-2.558	0.012	0.055	0.011
-0.606	1.513	-2.579	0.012	0.055	0.011
-0.624	1.481	-2.572	0.012	0.054	0.011
-0.596	1.485	-2.548	0.012	0.055	0.011
-0.618	1.488	-2.562	0.012	0.055	0.011
-0.592	1.478	-2.575	0.012	0.055	0.011
-0.611	1.484	-2.493	0.012	0.054	0.011
-0.597	1.475	-2.545	0.012	0.055	0.010
-0.600	1.489	-2.565	0.011	0.055	0.011
-0.612	1.444	-2.554	0.012	0.054	0.010
-0.598	1.487	-2.535	0.012	0.055	0.010
-0.628	1.469	-2.567	0.011	0.055	0.011
-0.606	1.482	-2.541	0.012	0.055	0.011
-0.629	1.494	-2.517	0.012	0.055	0.011
-0.615	1.485	-2.579	0.012	0.055	0.011
-0.608	1.486	-2.592	0.012	0.055	0.011
-0.607	1.473	-2.548	0.012	0.054	0.010
-0.598	1.480	-2.572	0.012	0.055	0.011
-0.627	1.461	-2.581	0.012	0.055	0.011
-0.593	1.487	-2.535	0.012	0.055	0.011
-0.618	1.490	-2.551	0.012	0.055	0.011
-0.609	1.472	-2.589	0.012	0.055	0.011
-0.609	1.474	-2.554	0.012	0.055	0.011
-0.616	1.471	-2.545	0.012	0.055	0.010
-0.599	1.500	-2.552	0.012	0.055	0.011
-0.619	1.490	-2.528	0.012	0.054	0.011
-0.580	1.485	-2.535	0.012	0.055	0.010
-0.616	1.494	-2.548	0.011	0.055	0.011
-0.606	1.464	-2.565	0.012	0.055	0.010
-0.593	1.488	-2.528	0.012	0.055	0.011
-0.622	1.476	-2.565	0.012	0.055	0.011
-0.606	1.498	-2.558	0.012	0.055	0.011
-0.620	1.473	-2.537	0.012	0.055	0.011
-0.602	1.480	-2.555	0.012	0.055	0.011
-0.619	1.494	-2.578	0.012	0.055	0.011
-0.606	1.466	-2.541	0.012	0.055	0.011
-0.608	1.487	-2.551	0.012	0.055	0.011
-0.630	1.473	-2.571	0.012	0.055	0.011
-0.596	1.490	-2.569	0.012	0.055	0.011
-0.617	1.480	-2.545	0.012	0.054	0.010
-0.593	1.484	-2.548	0.012	0.055	0.011
-0.613	1.480	-2.551	0.012	0.055	0.011
-0.610	1.469	-2.528	0.012	0.055	0.011
-0.590	1.500	-2.538	0.012	0.055	0.011
-0.611	1.475	-2.541	0.012	0.054	0.011
-0.587	1.487	-2.545	0.012	0.055	0.010
-0.619	1.493	-2.541	0.012	0.055	0.011
-0.602	1.475	-2.572	0.012	0.055	0.011
-0.610	1.481	-2.554	0.012	0.055	0.011
-0.607	1.477	-2.531	0.012	0.055	0.010
-0.599	1.506	-2.555	0.012	0.055	0.011
-0.610	1.470	-2.572	0.012	0.054	0.011
-0.587	1.482	-2.531	0.012	0.055	0.010
-0.637	1.483	-2.568	0.011	0.055	0.011
-0.592	1.474	-2.555	0.012	0.055	0.011
-0.611	1.487	-2.524	0.012	0.055	0.011
-0.618	1.476	-2.561	0.012	0.055	0.011
-0.592	1.485	-2.562	0.012	0.055	0.011
-0.607	1.464	-2.534	0.012	0.054	0.010
-0.590	1.471	-2.562	0.012	0.055	0.011
-0.615	1.479	-2.547	0.012	0.055	0.011
-0.608	1.482	-2.528	0.012	0.055	0.011
-0.605	1.511	-2.531	0.012	0.055	0.011
-0.606	1.476	-2.548	0.012	0.054	0.011
-0.594	1.496	-2.559	0.012	0.055	0.011
-0.612	1.486	-2.541	0.012	0.055	0.011
-0.590	1.485	-2.582	0.012	0.055	0.011
-0.627	1.473	-2.582	0.012	0.055	0.011
-0.593	1.480	-2.535	0.012	0.055	0.010
-0.599	1.501	-2.558	0.012	0.055	0.011
-0.588	1.448	-2.568	0.012	0.055	0.011
-0.602	1.477	-2.531	0.012	0.055	0.011
-0.619	1.472	-2.544	0.012	0.055	0.011
-0.582	1.477	-2.558	0.012	0.055	0.011
-0.611	1.489	-2.490	0.012	0.054	0.010
-0.584	1.479	-2.525	0.012	0.055	0.010
-0.591	1.492	-2.545	0.012	0.055	0.011
-0.604	1.460	-2.558	0.012	0.055	0.010
-0.590	1.480	-2.531	0.012	0.055	0.011
-0.620	1.479	-2.554	0.012	0.055	0.011
-0.599	1.494	-2.545	0.012	0.055	0.011
-0.626	1.492	-2.504	0.012	0.055	0.010
-0.606	1.482	-2.545	0.012	0.055	0.011
-0.623	1.486	-2.568	0.012	0.055	0.011
-0.607	1.466	-2.538	0.012	0.055	0.011
-0.605	1.506	-2.569	0.012	0.055	0.011
-0.624	1.479	-2.592	0.012	0.054	0.011
-0.596	1.475	-2.520	0.012	0.055	0.011
-0.604	1.497	-2.555	0.011	0.055	0.011
-0.583	1.452	-2.572	0.012	0.054	0.011
-0.593	1.482	-2.538	0.012	0.055	0.011
-0.614	1.469	-2.534	0.012	0.055	0.011
-0.587	1.494	-2.545	0.012	0.055	0.011
-0.610	1.487	-2.524	0.012	0.054	0.011
-0.581	1.499	-2.529	0.012	0.055	0.010
-0.603	1.490	-2.544	0.011	0.055	0.011
-0.601	1.478	-2.575	0.012	0.055	0.011
-0.591	1.484	-2.517	0.011	0.055	0.011
-0.613	1.481	-2.530	0.012	0.055	0.011
-0.583	1.497	-2.568	0.011	0.055	0.011
-0.616	1.484	-2.524	0.012	0.055	0.011
-0.597	1.474	-2.562	0.012	0.055	0.011
-0.640	1.482	-2.574	0.011	0.055	0.011
-0.598	1.476	-2.538	0.012	0.054	0.011
-0.608	1.503	-2.534	0.012	0.055	0.011
-0.616	1.476	-2.589	0.012	0.054	0.011
-0.599	1.474	-2.531	0.012	0.055	0.011
-0.610	1.481	-2.545	0.012	0.054	0.010
-0.572	1.466	-2.558	0.012	0.055	0.011
-0.608	1.487	-2.538	0.012	0.055	0.011
-0.604	1.466	-2.504	0.012	0.055	0.011
-0.596	1.494	-2.528	0.012	0.055	0.011
-0.605	1.482	-2.541	0.012	0.054	0.011
-0.588	1.495	-2.532	0.012	0.055	0.010
-0.606	1.485	-2.517	0.012	0.055	0.011
-0.593	1.505	-2.575	0.012	0.055	0.011
-0.605	1.481	-2.524	0.012	0.054	0.011
-0.589	1.490	-2.521	0.012	0.055	0.011
-0.602	1.515	-2.572	0.011	0.055	0.011
-0.606	1.471	-2.541	0.012	0.055	0.011
-0.593	1.477	-2.517	0.012	0.055	0.011
-0.635	1.464	-2.547	0.012	0.055	0.011
-0.599	1.482	-2.534	0.012	0.055	0.011
-0.625	1.502	-2.507	0.012	0.054	0.011
-0.597	1.488	-2.549	0.012	0.054	0.010
-0.600	1.481	-2.551	0.011	0.055	0.011
-0.601	1.467	-2.524	0.012	0.054	0.010
-0.588	1.484	-2.538	0.012	0.055	0.010
-0.615	1.478	-2.562	0.012	0.055	0.011
-0.603	1.484	-2.517	0.012	0.055	0.011
-0.607	1.501	-2.525	0.012	0.055	0.011
-0.594	1.474	-2.586	0.012	0.055	0.011
-0.588	1.481	-2.545	0.012	0.054	0.011
-0.603	1.488	-2.518	0.012	0.055	0.011
-0.598	1.524	-2.565	0.012	0.055	0.011
-0.613	1.480	-2.548	0.012	0.054	0.011
-0.577	1.487	-2.528	0.012	0.055	0.011
-0.603	1.503	-2.592	0.011	0.054	0.011
-0.592	1.477	-2.548	0.012	0.054	0.011
-0.597	1.481	-2.534	0.012	0.055	0.011
-0.607	1.470	-2.541	0.012	0.054	0.011
-0.584	1.487	-2.528	0.012	0.055	0.011
-0.609	1.497	-2.507	0.012	0.054	0.011
-0.584	1.488	-2.521	0.012	0.054	0.010
-0.615	1.487	-2.544	0.012	0.055	0.011
-0.599	1.470	-2.521	0.012	0.054	0.010
-0.614	1.507	-2.528	0.012	0.055	0.010
-0.614	1.482	-2.558	0.012	0.055	0.011
-0.596	1.497	-2.517	0.012	0.055	0.011
-0.627	1.478	-2.493	0.012	0.054	0.010
-0.586	1.476	-2.582	0.012	0.055	0.011
-0.625	1.476	-2.533	0.012	0.055	0.011
-0.600	1.475	-2.521	0.012	0.055	0.011
-0.605	1.531	-2.525	0.012	0.055	0.011
-0.620	1.476	-2.565	0.012	0.054	0.011
-0.579	1.493	-2.532	0.012	0.055	0.010
-0.602	1.486	-2.521	0.012	0.054	0.010
-0.577	1.484	-2.551	0.012	0.054	0.011
-0.613	1.485	-2.520	0.012	0.055	0.011
-0.571	1.492	-2.519	0.012	0.054	0.010
-0.596	1.495	-2.531	0.012	0.055	0.011
-0.612	1.481	-2.521	0.012	0.054	0.011
-0.576	1.493	-2.480	0.011	0.055	0.011
-0.616	1.487	-2.527	0.012	0.055	0.011
-0.597	1.486	-2.555	0.012	0.055	0.011
-0.630	1.505	-2.490	0.012	0.054	0.010
-0.597	1.483	-2.542	0.012	0.055	0.011
-0.599	1.508	-2.569	0.012	0.054	0.011
-0.609	1.466	-2.534	0.012	0.054	0.011
-0.594	1.484	-2.545	0.012	0.055	0.011
-0.640	1.472	-2.557	0.012	0.055	0.011
-0.592	1.476	-2.504	0.012	0.055	0.011
-0.611	1.502	-2.500	0.012	0.055	0.011
-0.610	1.479	-2.576	0.012	0.054	0.011
-0.599	1.494	-2.531	0.012	0.055	0.011
-0.606	1.479	-2.483	0.012	0.055	0.010
-0.570	1.490	-2.531	0.012	0.055	0.011
-0.612	1.487	-2.541	0.012	0.054	0.011
-0.562	1.504	-2.516	0.012	0.054	0.010
-0.600	1.503	-2.542	0.012	0.054	0.011
-0.596	1.475	-2.541	0.012	0.054	0.011
-0.592	1.495	-2.507	0.011	0.055	0.011
-0.613	1.479	-2.521	0.012	0.055	0.011
-0.599	1.508	-2.548	0.012	0.055	0.011
-0.633	1.506	-2.483	0.012	0.054	0.011
-0.597	1.483	-2.518	0.012	0.055	0.011
-0.601	1.511	-2.552	0.012	0.055	0.011
-0.599	1.451	-2.541	0.012	0.055	0.011
-0.599	1.484	-2.511	0.012	0.055	0.011
-0.621	1.469	-2.519	0.011	0.054	0.011
-0.593	1.486	-2.535	0.012	0.054	0.011
-0.611	1.472	-2.521	0.012	0.054	0.010
-0.604	1.487	-2.545	0.012	0.055	0.011
-0.606	1.480	-2.534	0.012	0.055	0.011
-0.611	1.464	-2.480	0.012	0.055	0.010
-0.585	1.499	-2.515	0.012	0.055	0.011
-0.611	1.478	-2.544	0.012	0.055	0.011
-0.564	1.499	-2.509	0.012	0.055	0.010
-0.609	1.488	-2.510	0.011	0.054	0.011
-0.594	1.472	-2.555	0.012	0.055	0.011
-0.612	1.484	-2.492	0.011	0.055	0.011
-0.600	1.485	-2.508	0.012	0.054	0.011
-0.596	1.524	-2.559	0.012	0.055	0.011
-0.634	1.481	-2.510	0.012	0.054	0.011
-0.586	1.487	-2.511	0.012	0.054	0.011
-0.604	1.498	-2.545	0.011	0.054	0.011
-0.593	1.480	-2.541	0.012	0.054	0.011
-0.600	1.490	-2.473	0.012	0.054	0.011
-0.616	1.475	-2.503	0.012	0.055	0.011
-0.588	1.488	-2.528	0.012	0.054	0.011
-0.610	1.453	-2.507	0.012	0.054	0.010
-0.586	1.487	-2.515	0.012	0.055	0.010
-0.619	1.480	-2.534	0.012	0.055	0.011
-0.607	1.473	-2.473	0.012	0.055	0.011
-0.609	1.503	-2.511	0.012	0.055	0.010
-0.617	1.480	-2.534	0.012	0.054	0.011
-0.583	1.498	-2.528	0.012	0.055	0.011
-0.612	1.475	-2.500	0.012	0.054	0.011
-0.594	1.466	-2.568	0.012	0.055	0.011
-0.614	1.485	-2.520	0.012	0.055	0.011
-0.605	1.477	-2.521	0.012	0.055	0.011
-0.609	1.520	-2.542	0.012	0.055	0.011
-0.624	1.481	-2.534	0.012	0.054	0.011
-0.586	1.484	-2.504	0.012	0.054	0.011
-0.600	1.489	-2.535	0.012	0.054	0.010
-0.582	1.466	-2.554	0.012	0.054	0.011
-0.607	1.487	-2.466	0.012	0.054	0.011
-0.603	1.471	-2.510	0.012	0.054	0.011
-0.585	1.488	-2.538	0.012	0.055	0.011
-0.619	1.442	-2.510	0.012	0.054	0.010
-0.591	1.478	-2.507	0.012	0.055	0.010
-0.621	1.474	-2.527	0.012	0.055	0.011
-0.602	1.476	-2.483	0.012	0.055	0.011
-0.611	1.497	-2.487	0.012	0.055	0.010
-0.609	1.480	-2.531	0.012	0.054	0.010
-0.603	1.497	-2.545	0.012	0.055	0.011
-0.606	1.466	-2.500	0.012	0.054	0.010
-0.589	1.477	-2.568	0.012	0.055	0.011
-0.628	1.468	-2.534	0.012	0.055	0.011
-0.598	1.474	-2.500	0.012	0.055	0.011
-0.599	1.515	-2.514	0.012	0.055	0.011
-0.611	1.476	-2.562	0.012	0.054	0.011
-0.591	1.478	-2.521	0.012	0.055	0.011
-0.606	1.484	-2.521	0.012	0.054	0.011
-0.581	1.489	-2.527	0.012	0.054	0.011
-0.608	1.489	-2.476	0.012	0.054	0.011
-0.586	1.487	-2.481	0.012	0.054	0.010
-0.601	1.492	-2.524	0.011	0.054	0.010
-0.601	1.449	-2.527	0.012	0.054	0.010
-0.592	1.487	-2.480	0.012	0.055	0.010
-0.620	1.472	-2.513	0.012	0.055	0.011
-0.598	1.487	-2.504	0.012	0.055	0.011
-0.614	1.491	-2.483	0.012	0.054	0.010
-0.603	1.481	-2.511	0.012	0.054	0.011
-0.615	1.493	-2.548	0.012	0.054	0.011
-0.607	1.467	-2.514	0.012	0.054	0.010
-0.606	1.479	-2.527	0.012	0.055	0.011
-0.626	1.466	-2.530	0.012	0.054	0.011
-0.603	1.478	-2.521	0.012	0.054	0.011
-0.615	1.483	-2.517	0.012	0.054	0.010
-0.603	1.475	-2.538	0.012	0.055	0.011
-0.602	1.477	-2.506	0.011	0.054	0.011
-0.613	1.466	-2.487	0.012	0.055	0.010
-0.597	1.500	-2.511	0.012	0.055	0.011
-0.613	1.482	-2.507	0.012	0.054	0.011
-0.576	1.489	-2.498	0.012	0.054	0.010
-0.603	1.487	-2.514	0.011	0.054	0.011
-0.598	1.462	-2.527	0.012	0.055	0.010
-0.599	1.473	-2.507	0.012	0.055	0.011
-0.609	1.468	-2.514	0.012	0.054	0.010
-0.604	1.508	-2.521	0.012	0.055	0.011
-0.623	1.471	-2.507	0.012	0.054	0.010
-0.600	1.476	-2.514	0.012	0.054	0.010
-0.619	1.484	-2.527	0.012	0.055	0.011
-0.608	1.463	-2.517	0.012	0.054	0.011
-0.599	1.485	-2.504	0.012	0.055	0.010
-0.619	1.472	-2.537	0.012	0.054	0.011
-0.602	1.478	-2.504	0.012	0.055	0.011
-0.611	1.465	-2.493	0.012	0.054	0.010
-0.592	1.480	-2.535	0.012	0.055	0.010
-0.611	1.479	-2.507	0.012	0.055	0.011
-0.613	1.464	-2.476	0.012	0.055	0.011
-0.610	1.508	-2.494	0.012	0.055	0.011
-0.616	1.474	-2.510	0.012	0.054	0.011
-0.597	1.487	-2.508	0.012	0.054	0.010
-0.610	1.483	-2.507	0.012	0.054	0.010
-0.604	1.476	-2.524	0.012	0.055	0.011
-0.618	1.477	-2.534	0.012	0.054	0.011
-0.605	1.482	-2.507	0.012	0.054	0.010
-0.604	1.510	-2.528	0.012	0.055	0.011
-0.605	1.462	-2.514	0.012	0.054	0.011
-0.595	1.475	-2.504	0.012	0.054	0.010
-0.625	1.478	-2.513	0.011	0.054	0.011
-0.606	1.466	-2.507	0.012	0.054	0.011
-0.620	1.491	-2.487	0.012	0.054	0.010
-0.611	1.471	-2.531	0.012	0.054	0.011
-0.596	1.494	-2.528	0.012	0.054	0.011
-0.614	1.456	-2.486	0.012	0.054	0.010
-0.586	1.478	-2.518	0.012	0.055	0.010
-0.621	1.472	-2.499	0.012	0.055	0.011
-0.602	1.479	-2.463	0.012	0.055	0.011
-0.614	1.513	-2.484	0.012	0.055	0.010
-0.614	1.482	-2.534	0.012	0.054	0.011
-0.605	1.486	-2.494	0.012	0.055	0.010
-0.618	1.475	-2.496	0.012	0.054	0.010
-0.600	1.479	-2.555	0.012	0.055	0.011
-0.617	1.476	-2.517	0.012	0.054	0.011
-0.597	1.478	-2.494	0.012	0.054	0.010
-0.612	1.498	-2.527	0.012	0.055	0.011
-0.601	1.454	-2.530	0.012	0.054	0.011
-0.602	1.482	-2.504	0.012	0.055	0.010
-0.627	1.471	-2.510	0.011	0.054	0.011
-0.588	1.478	-2.514	0.012	0.054	0.011
-0.614	1.483	-2.490	0.012	0.054	0.011
-0.606	1.478	-2.494	0.012	0.054	0.010
-0.600	1.496	-2.528	0.012	0.054	0.011
-0.616	1.452	-2.483	0.012	0.054	0.010
-0.588	1.474	-2.487	0.012	0.055	0.010
-0.619	1.468	-2.500	0.012	0.054	0.011
-0.608	1.473	-2.500	0.012	0.055	0.011
-0.624	1.501	-2.477	0.012	0.054	0.010
-0.616	1.476	-2.517	0.012	0.054	0.010
-0.615	1.475	-2.527	0.012	0.054	0.011
-0.616	1.464	-2.503	0.012	0.054	0.010
-0.600	1.494	-2.534	0.012	0.055	0.011
-0.631	1.465	-2.558	0.012	0.054	0.011
-0.597	1.472	-2.490	0.012	0.054	0.010
-0.616	1.504	-2.514	0.012	0.054	0.011
-0.591	1.456	-2.541	0.012	0.054	0.011
-0.593	1.470	-2.510	0.012	0.055	0.011
-0.624	1.464	-2.499	0.012	0.055	0.011
-0.596	1.483	-2.524	0.012	0.055	0.011
-0.622	1.474	-2.479	0.012	0.054	0.011
-0.594	1.484	-2.501	0.012	0.054	0.010
-0.597	1.483	-2.504	0.012	0.054	0.011
-0.615	1.460	-2.520	0.012	0.054	0.010
-0.590	1.479	-2.490	0.011	0.055	0.011
-0.621	1.473	-2.496	0.011	0.055	0.011
-0.600	1.484	-2.528	0.012	0.054	0.011
-0.627	1.487	-2.493	0.012	0.054	0.010
-0.600	1.469	-2.504	0.012	0.055	0.010
-0.636	1.470	-2.529	0.011	0.055	0.011
-0.605	1.472	-2.504	0.012	0.054	0.010
-0.609	1.497	-2.531	0.012	0.055	0.011
-0.639	1.461	-2.540	0.012	0.054	0.011
-0.596	1.473	-2.521	0.012	0.054	0.011
-0.609	1.474	-2.493	0.012	0.054	0.011
-0.581	1.442	-2.513	0.012	0.054	0.011
-0.609	1.474	-2.503	0.012	0.054	0.011
-0.609	1.464	-2.483	0.012	0.055	0.010
-0.598	1.490	-2.514	0.012	0.054	0.011
-0.606	1.473	-2.486	0.012	0.054	0.011
-0.588	1.487	-2.501	0.012	0.054	0.010
-0.608	1.487	-2.528	0.012	0.054	0.010
-0.602	1.482	-2.534	0.012	0.055	0.011
-0.601	1.470	-2.479	0.012	0.055	0.010
-0.605	1.478	-2.479	0.012	0.054	0.011
-0.595	1.495	-2.548	0.011	0.054	0.011
-0.623	1.471	-2.500	0.012	0.054	0.010
-0.603	1.478	-2.500	0.012	0.055	0.010
-0.646	1.470	-2.529	0.011	0.055	0.011
-0.607	1.455	-2.476	0.012	0.054	0.010
-0.615	1.499	-2.504	0.012	0.055	0.011
-0.630	1.472	-2.558	0.012	0.054	0.011
-0.597	1.474	-2.497	0.012	0.054	0.011
-0.620	1.476	-2.479	0.012	0.054	0.011
-0.578	1.457	-2.527	0.012	0.054	0.011
-0.603	1.477	-2.500	0.012	0.054	0.011
-0.612	1.453	-2.466	0.012	0.054	0.010
-0.595	1.481	-2.510	0.012	0.054	0.011
-0.617	1.479	-2.503	0.012	0.054	0.011
-0.588	1.481	-2.498	0.012	0.054	0.010
-0.605	1.478	-2.503	0.011	0.054	0.010
-0.607	1.476	-2.510	0.012	0.055	0.011
-0.593	1.477	-2.469	0.012	0.055	0.011
-0.603	1.468	-2.483	0.012	0.054	0.011
-0.605	1.478	-2.527	0.012	0.054	0.011
-0.618	1.483	-2.514	0.012	0.054	0.010
-0.603	1.474	-2.507	0.012	0.055	0.011
-0.650	1.470	-2.522	0.011	0.055	0.011
-0.610	1.458	-2.493	0.012	0.054	0.010
-0.614	1.501	-2.507	0.012	0.055	0.011
-0.629	1.454	-2.551	0.012	0.054	0.011
-0.594	1.473	-2.510	0.012	0.054	0.011
-0.612	1.471	-2.503	0.012	0.054	0.010
-0.573	1.453	-2.528	0.012	0.054	0.011
-0.608	1.478	-2.500	0.012	0.054	0.011
-0.616	1.463	-2.459	0.012	0.054	0.011
-0.598	1.482	-2.497	0.012	0.054	0.011
-0.612	1.479	-2.493	0.012	0.054	0.011
-0.590	1.483	-2.484	0.012	0.054	0.010
-0.608	1.473	-2.493	0.012	0.054	0.010
-0.595	1.485	-2.514	0.012	0.054	0.011
-0.602	1.471	-2.480	0.012	0.054	0.011
-0.602	1.463	-2.476	0.012	0.054	0.010
-0.600	1.493	-2.548	0.011	0.054	0.011
-0.621	1.470	-2.510	0.012	0.054	0.011
-0.598	1.467	-2.497	0.012	0.055	0.010
-0.643	1.459	-2.512	0.011	0.054	0.011
-0.603	1.467	-2.500	0.012	0.054	0.011
-0.611	1.497	-2.480	0.012	0.055	0.011
-0.619	1.473	-2.524	0.012	0.054	0.011
-0.600	1.464	-2.500	0.012	0.054	0.011
-0.610	1.457	-2.503	0.012	0.054	0.010
-0.574	1.456	-2.524	0.012	0.054	0.011
-0.612	1.475	-2.490	0.012	0.054	0.011
-0.604	1.460	-2.476	0.012	0.055	0.011
-0.592	1.483	-2.494	0.012	0.054	0.010
-0.608	1.469	-2.517	0.012	0.054	0.011
-0.582	1.481	-2.498	0.012	0.054	0.010
-0.609	1.471	-2.483	0.011	0.054	0.010
-0.598	1.492	-2.514	0.012	0.054	0.011
-0.605	1.467	-2.462	0.012	0.054	0.011
-0.601	1.471	-2.466	0.012	0.055	0.010
-0.598	1.499	-2.544	0.011	0.054	0.011
-0.616	1.470	-2.496	0.012	0.054	0.011
-0.591	1.472	-2.480	0.012	0.055	0.010
-0.652	1.455	-2.515	0.011	0.055	0.011
-0.603	1.466	-2.493	0.012	0.054	0.011
-0.620	1.500	-2.476	0.012	0.054	0.010
-0.615	1.468	-2.535	0.012	0.054	0.011
-0.599	1.472	-2.503	0.012	0.054	0.011
-0.602	1.455	-2.483	0.012	0.054	0.010
-0.582	1.460	-2.507	0.012	0.054	0.011
-0.606	1.465	-2.510	0.012	0.054	0.011
-0.602	1.465	-2.449	0.012	0.054	0.010
-0.597	1.486	-2.477	0.012	0.054	0.011
-0.608	1.466	-2.520	0.012	0.054	0.011
-0.577	1.481	-2.501	0.012	0.054	0.010
-0.608	1.470	-2.479	0.012	0.054	0.010
-0.598	1.499	-2.531	0.012	0.055	0.011
-0.611	1.476	-2.496	0.012	0.054	0.011
-0.581	1.471	-2.470	0.012	0.054	0.010
-0.594	1.502	-2.551	0.011	0.054	0.011
-0.606	1.470	-2.507	0.012	0.054	0.011
-0.593	1.471	-2.504	0.012	0.055	0.010
-0.639	1.455	-2.508	0.011	0.054	0.011
-0.585	1.463	-2.483	0.012	0.054	0.011
-0.618	1.494	-2.459	0.012	0.054	0.010
-0.603	1.465	-2.494	0.012	0.054	0.010
-0.611	1.475	-2.483	0.012	0.054	0.011
-0.610	1.451	-2.486	0.012	0.054	0.010
-0.584	1.468	-2.494	0.012	0.054	0.010
-0.625	1.465	-2.489	0.012	0.054	0.011
-0.603	1.468	-2.452	0.012	0.055	0.011
-0.604	1.484	-2.470	0.012	0.054	0.010
-0.595	1.468	-2.531	0.012	0.055	0.011
-0.602	1.464	-2.503	0.012	0.054	0.011
-0.601	1.464	-2.469	0.012	0.054	0.010
-0.604	1.512	-2.514	0.012	0.055	0.011
-0.621	1.470	-2.517	0.012	0.054	0.011
-0.579	1.471	-2.473	0.012	0.054	0.010
-0.603	1.492	-2.558	0.011	0.054	0.011
-0.595	1.456	-2.517	0.012	0.054	0.011
-0.593	1.476	-2.490	0.011	0.055	0.010
-0.619	1.460	-2.486	0.012	0.054	0.011
-0.592	1.474	-2.476	0.012	0.054	0.011
-0.614	1.487	-2.460	0.012	0.054	0.010
-0.595	1.469	-2.473	0.012	0.054	0.010
-0.606	1.469	-2.506	0.011	0.054	0.011
-0.611	1.454	-2.483	0.012	0.054	0.010
-0.607	1.473	-2.449	0.012	0.054	0.010
-0.615	1.463	-2.513	0.012	0.054	0.011
-0.596	1.475	-2.480	0.012	0.054	0.011
-0.610	1.469	-2.466	0.012	0.054	0.010
-0.595	1.463	-2.544	0.012	0.055	0.011
-0.613	1.465	-2.506	0.012	0.054	0.011
-0.610	1.463	-2.459	0.012	0.054	0.010
-0.595	1.518	-2.521	0.012	0.055	0.011
-0.623	1.466	-2.510	0.012	0.054	0.011
-0.583	1.480	-2.491	0.012	0.054	0.010
-0.608	1.489	-2.507	0.011	0.054	0.010
-0.582	1.451	-2.503	0.012	0.054	0.011
-0.592	1.472	-2.476	0.011	0.054	0.011
-0.612	1.459	-2.483	0.012	0.054	0.011
-0.592	1.479	-2.480	0.012	0.054	0.011
-0.614	1.479	-2.466	0.012	0.054	0.010
-0.593	1.470	-2.460	0.012	0.054	0.010
-0.612	1.472	-2.479	0.011	0.054	0.011
-0.607	1.462	-2.483	0.012	0.054	0.011
-0.603	1.478	-2.466	0.012	0.054	0.010
-0.611	1.466	-2.504	0.012	0.054	0.010
-0.603	1.478	-2.480	0.012	0.054	0.011
-0.606	1.480	-2.494	0.012	0.054	0.010
-0.593	1.454	-2.551	0.012	0.055	0.011
-0.600	1.467	-2.506	0.012	0.054	0.011
-0.605	1.465	-2.463	0.012	0.054	0.010
-0.605	1.517	-2.487	0.012	0.055	0.011
-0.616	1.465	-2.504	0.012	0.054	0.011
-0.589	1.475	-2.474	0.012	0.054	0.010
-0.603	1.485	-2.520	0.011	0.054	0.011
-0.584	1.461	-2.497	0.012	0.054	0.011
-0.595	1.464	-2.483	0.012	0.054	0.010
-0.604	1.462	-2.486	0.012	0.054	0.011
-0.589	1.480	-2.490	0.012	0.054	0.011
-0.618	1.478	-2.452	0.012	0.053	0.010
-0.585	1.462	-2.439	0.011	0.054	0.010
-0.614	1.473	-2.486	0.011	0.054	0.011
-0.600	1.450	-2.480	0.012	0.054	0.010
-0.613	1.478	-2.449	0.012	0.054	0.010
-0.619	1.468	-2.503	0.012	0.054	0.011
-0.598	1.472	-2.490	0.012	0.054	0.011
-0.617	1.457	-2.469	0.012	0.054	0.010
-0.588	1.457	-2.520	0.012	0.055	0.011
-0.618	1.465	-2.496	0.011	0.054	0.011
-0.604	1.450	-2.480	0.012	0.054	0.010
-0.596	1.513	-2.501	0.012	0.054	0.011
-0.613	1.459	-2.510	0.012	0.054	0.011
-0.577	1.480	-2.480	0.012	0.054	0.010
-0.605	1.481	-2.490	0.011	0.054	0.010
-0.576	1.464	-2.500	0.012	0.054	0.011
-0.608	1.471	-2.479	0.011	0.054	0.011
-0.581	1.467	-2.467	0.012	0.054	0.010
-0.591	1.472	-2.483	0.012	0.054	0.011
-0.623	1.483	-2.466	0.012	0.054	0.011
-0.580	1.474	-2.439	0.011	0.054	0.010
-0.620	1.466	-2.485	0.011	0.054	0.011
-0.600	1.461	-2.476	0.012	0.054	0.011
-0.623	1.487	-2.442	0.012	0.054	0.010
-0.614	1.466	-2.500	0.012	0.054	0.010
-0.593	1.481	-2.497	0.012	0.054	0.011
-0.619	1.463	-2.480	0.012	0.054	0.010
-0.589	1.469	-2.534	0.012	0.055	0.011
-0.637	1.456	-2.505	0.011	0.054	0.011
-0.605	1.461	-2.449	0.012	0.054	0.011
-0.599	1.496	-2.463	0.012	0.054	0.011
-0.615	1.462	-2.503	0.012	0.054	0.011
-0.592	1.475	-2.466	0.012	0.054	0.010
-0.606	1.462	-2.449	0.012	0.054	0.010
-0.581	1.478	-2.483	0.012	0.054	0.011
-0.616	1.478	-2.479	0.012	0.054	0.011
-0.566	1.476	-2.443	0.012	0.054	0.010
-0.599	1.480	-2.500	0.011	0.054	0.010
-0.596	1.467	-2.493	0.012	0.054	0.011
-0.585	1.468	-2.401	0.011	0.054	0.010
-0.620	1.468	-2.486	0.011	0.054	0.011
-0.599	1.482	-2.493	0.012	0.054	0.011
-0.628	1.491	-2.453	0.012	0.054	0.010
-0.601	1.469	-2.497	0.012	0.054	0.010
-0.597	1.488	-2.497	0.011	0.054	0.011
-0.614	1.447	-2.472	0.012	0.054	0.010
-0.596	1.468	-2.507	0.012	0.055	0.010
-0.638	1.456	-2.495	0.011	0.054	0.011
-0.606	1.466	-2.463	0.012	0.054	0.011
-0.609	1.486	-2.463	0.012	0.054	0.010
-0.615	1.459	-2.500	0.012	0.054	0.010
-0.587	1.465	-2.470	0.012	0.054	0.010
-0.606	1.458	-2.435	0.012	0.054	0.010
-0.583	1.474	-2.480	0.012	0.054	0.011
-0.609	1.465	-2.500	0.012	0.054	0.010
-0.569	1.479	-2.447	0.012	0.054	0.010
-0.606	1.484	-2.476	0.012	0.054	0.010
-0.607	1.468	-2.500	0.012	0.054	0.010
-0.588	1.468	-2.415	0.011	0.055	0.010
-0.624	1.464	-2.465	0.012	0.054	0.010
-0.602	1.495	-2.490	0.012	0.054	0.011
-0.636	1.483	-2.459	0.012	0.054	0.010
-0.597	1.475	-2.477	0.012	0.054	0.010
-0.607	1.477	-2.503	0.011	0.054	0.011
-0.612	1.448	-2.479	0.012	0.054	0.010
-0.604	1.472	-2.490	0.012	0.054	0.010
-0.629	1.454	-2.479	0.012	0.054	0.011
-0.597	1.463	-2.459	0.012	0.054	0.011
-0.607	1.469	-2.462	0.011	0.054	0.010
-0.608	1.461	-2.501	0.012	0.054	0.010
-0.606	1.467	-2.466	0.012	0.054	0.010
-0.612	1.456	-2.435	0.012	0.054	0.010
-0.581	1.478	-2.487	0.012	0.054	0.010
-0.607	1.463	-2.493	0.012	0.054	0.011
-0.560	1.478	-2.472	0.012	0.054	0.010
-0.599	1.485	-2.463	0.011	0.054	0.010
-0.592	1.468	-2.480	0.012	0.054	0.011
-0.598	1.479	-2.414	0.011	0.054	0.010
-0.614	1.467	-2.442	0.012	0.054	0.010
-0.603	1.489	-2.483	0.012	0.054	0.011
-0.634	1.484	-2.456	0.012	0.054	0.010
-0.594	1.477	-2.463	0.012	0.054	0.010
-0.594	1.490	-2.514	0.011	0.054	0.011
-0.601	1.449	-2.479	0.012	0.054	0.010
-0.596	1.473	-2.473	0.012	0.055	0.010
-0.641	1.458	-2.492	0.011	0.054	0.011
-0.589	1.474	-2.456	0.012	0.054	0.010
-0.615	1.454	-2.445	0.012	0.054	0.010
-0.610	1.459	-2.487	0.012	0.054	0.010
-0.609	1.472	-2.476	0.011	0.054	0.010
-0.606	1.451	-2.426	0.012	0.054	0.010
-0.593	1.487	-2.473	0.012	0.054	0.010
-0.622	1.470	-2.493	0.012	0.054	0.010
-0.569	1.485	-2.461	0.012	0.054	0.010
-0.601	1.477	-2.463	0.011	0.054	0.010
-0.601	1.461	-2.490	0.012	0.054	0.010
-0.601	1.473	-2.425	0.011	0.054	0.010
-0.612	1.475	-2.443	0.012	0.054	0.010
-0.601	1.506	-2.484	0.012	0.054	0.011
-0.628	1.474	-2.483	0.012	0.053	0.010
-0.597	1.470	-2.463	0.012	0.054	0.010
-0.605	1.487	-2.497	0.011	0.054	0.010
-0.589	1.448	-2.483	0.012	0.054	0.010
-0.602	1.475	-2.418	0.012	0.054	0.010
-0.606	1.458	-2.476	0.012	0.054	0.010
-0.591	1.472	-2.469	0.012	0.054	0.010
-0.612	1.436	-2.462	0.011	0.054	0.010
-0.596	1.473	-2.463	0.012	0.054	0.010
-0.612	1.456	-2.493	0.012	0.054	0.010
-0.612	1.458	-2.415	0.012	0.055	0.010
-0.606	1.488	-2.457	0.012	0.054	0.010
-0.607	1.471	-2.484	0.012	0.054	0.010
-0.588	1.490	-2.470	0.012	0.054	0.010
-0.608	1.464	-2.449	0.011	0.054	0.010
-0.599	1.460	-2.517	0.012	0.055	0.010
-0.624	1.467	-2.459	0.012	0.054	0.010
-0.604	1.471	-2.453	0.012	0.054	0.010
-0.608	1.512	-2.477	0.012	0.054	0.011
-0.624	1.471	-2.476	0.012	0.053	0.010
-0.599	1.467	-2.453	0.012	0.054	0.010
-0.606	1.471	-2.494	0.011	0.054	0.010
-0.597	1.463	-2.466	0.012	0.054	0.010
-0.609	1.474	-2.401	0.012	0.053	0.010
-0.599	1.465	-2.453	0.012	0.054	0.010
-0.596	1.488	-2.466	0.012	0.054	0.010
-0.613	1.432	-2.459	0.011	0.054	0.010
-0.593	1.461	-2.463	0.012	0.055	0.010
-0.623	1.465	-2.456	0.012	0.054	0.010
-0.606	1.465	-2.429	0.012	0.054	0.010
-0.622	1.486	-2.436	0.012	0.054	0.010
-0.619	1.472	-2.463	0.012	0.054	0.010
-0.596	1.489	-2.474	0.012	0.054	0.010
-0.622	1.468	-2.470	0.012	0.054	0.010
-0.597	1.460	-2.483	0.012	0.055	0.010
-0.632	1.459	-2.469	0.012	0.054	0.011
-0.605	1.458	-2.460	0.012	0.054	0.010
-0.613	1.499	-2.470	0.011	0.054	0.010
-0.624	1.471	-2.466	0.012	0.054	0.010
-0.597	1.465	-2.443	0.012	0.054	0.010
-0.613	1.479	-2.480	0.011	0.054	0.010
-0.590	1.469	-2.477	0.012	0.054	0.010
-0.620	1.481	-2.412	0.012	0.053	0.010
-0.606	1.472	-2.419	0.012	0.054	0.010
-0.603	1.482	-2.473	0.012	0.054	0.010
-0.614	1.436	-2.449	0.012	0.054	0.010
-0.594	1.472	-2.443	0.012	0.054	0.010
-0.620	1.456	-2.445	0.012	0.054	0.010
-0.614	1.469	-2.436	0.012	0.054	0.010
-0.628	1.487	-2.446	0.012	0.054	0.010
-0.612	1.469	-2.453	0.012	0.054	0.010
-0.607	1.482	-2.480	0.011	0.054	0.010
-0.626	1.462	-2.463	0.012	0.054	0.010
-0.595	1.462	-2.470	0.012	0.055	0.010
-0.645	1.467	-2.465	0.012	0.054	0.010
-0.607	1.469	-2.436	0.012	0.054	0.010
-0.611	1.484	-2.436	0.012	0.054	0.010
-0.614	1.456	-2.494	0.012	0.054	0.010
-0.607	1.477	-2.436	0.012	0.054	0.010
-0.624	1.466	-2.446	0.012	0.054	0.010
-0.594	1.472	-2.457	0.012	0.054	0.010
-0.627	1.477	-2.412	0.012	0.053	0.010
-0.595	1.472	-2.437	0.012	0.054	0.010
-0.605	1.481	-2.457	0.012	0.054	0.010
-0.616	1.448	-2.460	0.012	0.054	0.010
-0.599	1.477	-2.419	0.012	0.054	0.010
-0.625	1.462	-2.438	0.012	0.054	0.010
-0.610	1.481	-2.443	0.012	0.054	0.010
-0.626	1.480	-2.429	0.012	0.054	0.010
-0.603	1.474	-2.443	0.012	0.054	0.010
-0.614	1.483	-2.493	0.011	0.054	0.010
-0.616	1.456	-2.436	0.012	0.054	0.010
-0.608	1.475	-2.460	0.012	0.055	0.010
-0.645	1.461	-2.466	0.012	0.054	0.010
-0.592	1.473	-2.447	0.012	0.054	0.010
-0.615	1.491	-2.460	0.012	0.054	0.010
-0.615	1.463	-2.477	0.012	0.054	0.010
-0.613	1.471	-2.439	0.011	0.054	0.010
-0.621	1.458	-2.419	0.012	0.054	0.010
-0.596	1.491	-2.453	0.012	0.054	0.010
-0.622	1.476	-2.422	0.012	0.053	0.010
-0.597	1.482	-2.420	0.012	0.054	0.009
-0.611	1.489	-2.453	0.011	0.054	0.010
-0.609	1.460	-2.457	0.012	0.054	0.010
-0.609	1.469	-2.440	0.012	0.054	0.010
-0.634	1.469	-2.432	0.012	0.054	0.010
-0.613	1.494	-2.457	0.012	0.054	0.010
-0.638	1.475	-2.419	0.012	0.054	0.010
-0.608	1.471	-2.450	0.012	0.054	0.010
-0.624	1.475	-2.473	0.011	0.054	0.010
-0.615	1.453	-2.436	0.012	0.054	0.010
-0.611	1.481	-2.443	0.012	0.054	0.010
-0.640	1.464	-2.469	0.012	0.054	0.010
-0.597	1.475	-2.430	0.012	0.054	0.010
-0.620	1.474	-2.422	0.012	0.054	0.010
-0.608	1.461	-2.467	0.012	0.054	0.010
-0.624	1.464	-2.432	0.012	0.054	0.010
-0.612	1.455	-2.419	0.012	0.054	0.010
-0.604	1.499	-2.426	0.012	0.054	0.010
-0.621	1.468	-2.440	0.012	0.053	0.010
-0.598	1.482	-2.433	0.012	0.054	0.009
-0.624	1.484	-2.460	0.012	0.054	0.009
-0.616	1.461	-2.474	0.012	0.054	0.010
-0.614	1.484	-2.436	0.012	0.054	0.010
-0.626	1.471	-2.429	0.012	0.054	0.009
-0.612	1.502	-2.447	0.012	0.054	0.010
-0.628	1.469	-2.439	0.012	0.054	0.010
-0.602	1.469	-2.433	0.012	0.054	0.009
-0.636	1.472	-2.452	0.011	0.054	0.010
-0.609	1.466	-2.440	0.012	0.054	0.010
-0.620	1.479	-2.433	0.012	0.054	0.009
-0.642	1.461	-2.442	0.012	0.054	0.010
-0.611	1.476	-2.416	0.012	0.054	0.010
-0.629	1.469	-2.409	0.012	0.054	0.009
-0.604	1.465	-2.460	0.012	0.054	0.009
-0.630	1.474	-2.418	0.012	0.054	0.010
-0.626	1.462	-2.399	0.012	0.054	0.009
-0.614	1.503	-2.416	0.012	0.054	0.010
-0.633	1.477	-2.412	0.012	0.053	0.009
-0.599	1.473	-2.434	0.012	0.054	0.009
-0.633	1.475	-2.409	0.012	0.054	0.009
-0.624	1.468	-2.470	0.012	0.054	0.010
-0.625	1.476	-2.439	0.012	0.054	0.010
-0.621	1.470	-2.399	0.012	0.054	0.010
-0.620	1.500	-2.457	0.012	0.054	0.010
-0.632	1.462	-2.436	0.012	0.054	0.010
-0.618	1.469	-2.403	0.012	0.054	0.009
-0.635	1.472	-2.442	0.011	0.054	0.010
-0.614	1.464	-2.426	0.012	0.054	0.010
-0.627	1.476	-2.409	0.012	0.054	0.009
-0.638	1.467	-2.457	0.012	0.054	0.009
-0.616	1.477	-2.440	0.012	0.054	0.009
-0.633	1.459	-2.423	0.012	0.054	0.009
-0.608	1.456	-2.443	0.012	0.054	0.009
-0.636	1.466	-2.453	0.011	0.054	0.009
-0.630	1.454	-2.399	0.012	0.054	0.009
-0.621	1.493	-2.409	0.012	0.054	0.009
-0.640	1.471	-2.409	0.012	0.053	0.009
-0.602	1.482	-2.407	0.012	0.054	0.009
-0.626	1.483	-2.423	0.012	0.054	0.009
-0.620	1.457	-2.457	0.012	0.054	0.009
-0.622	1.480	-2.409	0.012	0.054	0.009
-0.632	1.471	-2.409	0.012	0.054	0.009
-0.624	1.503	-2.440	0.012	0.054	0.010
-0.638	1.470	-2.416	0.012	0.054	0.009
-0.614	1.481	-2.410	0.012	0.054	0.009
-0.639	1.485	-2.463	0.011	0.054	0.010
-0.622	1.460	-2.422	0.012	0.054	0.009
-0.628	1.482	-2.402	0.011	0.054	0.009
-0.638	1.464	-2.429	0.012	0.054	0.009
-0.617	1.478	-2.430	0.012	0.054	0.009
-0.635	1.465	-2.399	0.012	0.054	0.009
-0.605	1.460	-2.444	0.012	0.054	0.009
-0.635	1.475	-2.426	0.012	0.054	0.009
-0.625	1.457	-2.396	0.012	0.054	0.009
-0.624	1.506	-2.406	0.012	0.054	0.009
-0.637	1.471	-2.406	0.012	0.053	0.009
-0.602	1.480	-2.407	0.012	0.054	0.009
-0.628	1.483	-2.423	0.012	0.054	0.009
-0.621	1.464	-2.440	0.012	0.054	0.009
-0.620	1.471	-2.395	0.012	0.054	0.009
-0.632	1.478	-2.396	0.012	0.054	0.009
-0.627	1.499	-2.433	0.012	0.054	0.009
-0.643	1.474	-2.409	0.012	0.054	0.009
-0.623	1.475	-2.417	0.012	0.054	0.009
-0.638	1.476	-2.446	0.011	0.054	0.009
-0.618	1.462	-2.416	0.012	0.054	0.009
-0.623	1.475	-2.399	0.012	0.054	0.009
-0.644	1.461	-2.443	0.012	0.054	0.009
-0.609	1.478	-2.413	0.012	0.054	0.009
-0.638	1.464	-2.392	0.012	0.054	0.009
-0.611	1.464	-2.444	0.012	0.054	0.009
-0.643	1.477	-2.429	0.012	0.054	0.009
-0.618	1.458	-2.379	0.012	0.054	0.009
-0.629	1.500	-2.403	0.012	0.054	0.009
-0.641	1.474	-2.409	0.012	0.053	0.009
-0.609	1.482	-2.407	0.012	0.054	0.009
-0.627	1.473	-2.413	0.012	0.054	0.009
-0.615	1.467	-2.437	0.012	0.054	0.009
-0.625	1.475	-2.409	0.012	0.054	0.009
-0.628	1.471	-2.399	0.012	0.054	0.009
-0.620	1.499	-2.437	0.012	0.054	0.009
-0.627	1.458	-2.406	0.012	0.053	0.009
-0.622	1.474	-2.396	0.012	0.054	0.009
-0.646	1.477	-2.419	0.011	0.054	0.009
-0.620	1.461	-2.403	0.012	0.054	0.009
-0.639	1.471	-2.392	0.012	0.054	0.009
-0.635	1.465	-2.430	0.012	0.054	0.009
-0.601	1.489	-2.431	0.012	0.054	0.009
-0.643	1.462	-2.389	0.012	0.054	0.009
-0.609	1.475	-2.420	0.012	0.054	0.009
-0.639	1.476	-2.423	0.012	0.054	0.009
-0.628	1.462	-2.379	0.012	0.054	0.009
-0.641	1.503	-2.393	0.012	0.054	0.009
-0.630	1.475	-2.427	0.012	0.054	0.009
-0.616	1.478	-2.420	0.012	0.054	0.009
-0.638	1.482	-2.386	0.012	0.054	0.009
-0.622	1.480	-2.444	0.012	0.054	0.009
-0.650	1.474	-2.440	0.012	0.053	0.009
-0.625	1.484	-2.407	0.012	0.054	0.009
-0.623	1.512	-2.454	0.012	0.054	0.009
-0.619	1.451	-2.430	0.012	0.053	0.009
-0.618	1.481	-2.403	0.012	0.054	0.009
-0.649	1.465	-2.405	0.012	0.054	0.009
-0.618	1.474	-2.430	0.012	0.054	0.009
-0.641	1.483	-2.382	0.012	0.053	0.009
-0.610	1.482	-2.407	0.012	0.053	0.009
-0.628	1.488	-2.410	0.012	0.054	0.009
-0.630	1.457	-2.409	0.012	0.053	0.009
-0.615	1.474	-2.396	0.012	0.054	0.009
-0.635	1.467	-2.409	0.012	0.054	0.009
-0.625	1.471	-2.399	0.012	0.054	0.009
-0.645	1.492	-2.393	0.012	0.054	0.009
-0.642	1.477	-2.400	0.012	0.054	0.009
-0.632	1.481	-2.423	0.012	0.054	0.009
-0.629	1.475	-2.379	0.012	0.053	0.009
-0.626	1.492	-2.430	0.012	0.054	0.009
-0.656	1.474	-2.454	0.012	0.054	0.009
-0.623	1.469	-2.386	0.012	0.054	0.009
-0.636	1.502	-2.420	0.012	0.054	0.009
-0.611	1.454	-2.416	0.012	0.054	0.009
-0.631	1.482	-2.400	0.012	0.054	0.009
-0.640	1.463	-2.385	0.012	0.054	0.009
-0.608	1.485	-2.389	0.012	0.054	0.009
-0.641	1.471	-2.375	0.012	0.053	0.009
-0.619	1.474	-2.393	0.012	0.054	0.009
-0.626	1.482	-2.417	0.012	0.054	0.009
-0.631	1.454	-2.399	0.012	0.054	0.009
-0.608	1.472	-2.379	0.011	0.054	0.009
-0.635	1.473	-2.409	0.012	0.054	0.009
-0.625	1.485	-2.406	0.012	0.054	0.009
-0.649	1.493	-2.386	0.012	0.054	0.009
-0.638	1.486	-2.413	0.012	0.054	0.009
-0.641	1.480	-2.429	0.012	0.054	0.009
-0.640	1.471	-2.382	0.012	0.054	0.009
-0.634	1.501	-2.417	0.012	0.054	0.009
-0.646	1.465	-2.457	0.012	0.053	0.009
-0.624	1.478	-2.407	0.012	0.054	0.009
-0.629	1.499	-2.417	0.012	0.054	0.009
-0.606	1.458	-2.413	0.012	0.054	0.009
-0.632	1.476	-2.382	0.012	0.054	0.009
-0.638	1.463	-2.368	0.012	0.054	0.009
-0.621	1.490	-2.410	0.012	0.054	0.009
-0.647	1.483	-2.369	0.012	0.053	0.009
-0.610	1.484	-2.384	0.012	0.054	0.008
-0.622	1.494	-2.393	0.012	0.054	0.009
-0.630	1.466	-2.389	0.012	0.054	0.009
-0.603	1.481	-2.365	0.012	0.054	0.009
-0.643	1.475	-2.403	0.012	0.054	0.009
-0.624	1.493	-2.417	0.012	0.054	0.009
-0.644	1.491	-2.366	0.012	0.054	0.009
-0.625	1.474	-2.414	0.012	0.054	0.009
-0.657	1.462	-2.419	0.012	0.054	0.009
-0.638	1.468	-2.375	0.012	0.054	0.009
-0.643	1.501	-2.407	0.012	0.054	0.009
-0.653	1.477	-2.451	0.012	0.053	0.009
-0.620	1.479	-2.390	0.012	0.054	0.009
-0.626	1.490	-2.393	0.012	0.054	0.009
-0.614	1.453	-2.426	0.012	0.054	0.009
-0.621	1.485	-2.400	0.012	0.054	0.009
-0.644	1.467	-2.375	0.012	0.054	0.009
-0.615	1.489	-2.393	0.012	0.054	0.009
-0.640	1.482	-2.359	0.012	0.053	0.009
-0.603	1.483	-2.384	0.012	0.054	0.008
-0.628	1.487	-2.400	0.012	0.054	0.009
-0.631	1.468	-2.399	0.012	0.054	0.009
-0.619	1.480	-2.376	0.012	0.054	0.009
-0.648	1.478	-2.396	0.012	0.054	0.009
-0.626	1.486	-2.427	0.012	0.054	0.009
-0.650	1.494	-2.383	0.012	0.054	0.008
-0.631	1.471	-2.386	0.012	0.054	0.009
-0.656	1.475	-2.416	0.012	0.054	0.009
-0.632	1.467	-2.373	0.012	0.054	0.009
-0.633	1.503	-2.397	0.012	0.054	0.009
-0.646	1.469	-2.437	0.013	0.053	0.009
-0.617	1.476	-2.376	0.012	0.054	0.009
-0.637	1.484	-2.386	0.012	0.054	0.009
-0.607	1.458	-2.413	0.012	0.054	0.009
-0.627	1.477	-2.410	0.012	0.054	0.009
-0.636	1.468	-2.359	0.012	0.054	0.009
-0.612	1.487	-2.390	0.012	0.054	0.009
-0.649	1.473	-2.389	0.012	0.054	0.009
-0.613	1.488	-2.381	0.013	0.053	0.008
-0.636	1.491	-2.376	0.012	0.054	0.008
-0.634	1.484	-2.413	0.012	0.054	0.009
-0.629	1.488	-2.338	0.012	0.054	0.009
-0.638	1.481	-2.383	0.012	0.054	0.008
-0.625	1.501	-2.431	0.012	0.054	0.009
-0.649	1.477	-2.369	0.012	0.053	0.009
-0.622	1.479	-2.397	0.012	0.054	0.008
-0.668	1.470	-2.408	0.011	0.054	0.009
-0.623	1.464	-2.373	0.012	0.054	0.009
-0.640	1.510	-2.363	0.012	0.054	0.008
-0.651	1.472	-2.434	0.013	0.053	0.009
-0.629	1.487	-2.387	0.012	0.054	0.009
-0.639	1.480	-2.390	0.012	0.053	0.008
-0.605	1.468	-2.421	0.012	0.054	0.009
-0.646	1.472	-2.396	0.012	0.054	0.009
-0.632	1.469	-2.342	0.012	0.054	0.009
-0.627	1.498	-2.380	0.012	0.054	0.009
-0.637	1.475	-2.386	0.012	0.053	0.009
-0.605	1.493	-2.374	0.012	0.054	0.008
-0.636	1.483	-2.400	0.012	0.054	0.008
-0.628	1.499	-2.407	0.012	0.054	0.009
-0.624	1.481	-2.362	0.012	0.054	0.009
-0.628	1.487	-2.370	0.012	0.053	0.008
-0.630	1.507	-2.441	0.012	0.054	0.009
-0.643	1.478	-2.379	0.012	0.053	0.008
-0.624	1.480	-2.373	0.012	0.054	0.008
-0.675	1.468	-2.402	0.012	0.054	0.009
-0.622	1.471	-2.386	0.012	0.054	0.009
-0.645	1.501	-2.363	0.012	0.054	0.008
-0.645	1.471	-2.407	0.013	0.054	0.008
-0.617	1.482	-2.386	0.012	0.054	0.009
-0.635	1.458	-2.376	0.012	0.053	0.008
-0.605	1.467	-2.383	0.012	0.054	0.009
-0.636	1.478	-2.400	0.012	0.054	0.009
-0.626	1.465	-2.369	0.012	0.054	0.008
-0.634	1.492	-2.383	0.012	0.054	0.008
-0.634	1.472	-2.413	0.012	0.054	0.009
-0.609	1.488	-2.397	0.012	0.054	0.008
-0.622	1.483	-2.356	0.012	0.054	0.008
-0.627	1.509	-2.417	0.012	0.054	0.009
-0.635	1.481	-2.390	0.012	0.053	0.009
-0.619	1.483	-2.387	0.012	0.054	0.008
-0.624	1.505	-2.445	0.011	0.054	0.009
-0.635	1.469	-2.403	0.012	0.053	0.009
-0.621	1.489	-2.387	0.012	0.054	0.008
-0.661	1.459	-2.385	0.012	0.054	0.009
-0.619	1.469	-2.383	0.012	0.054	0.009
-0.642	1.506	-2.336	0.012	0.053	0.008
-0.635	1.474	-2.390	0.013	0.054	0.008
-0.630	1.481	-2.397	0.012	0.054	0.009
-0.632	1.464	-2.376	0.012	0.053	0.008
-0.622	1.479	-2.360	0.012	0.054	0.008
-0.645	1.476	-2.403	0.012	0.054	0.009
-0.631	1.475	-2.363	0.012	0.054	0.008
-0.638	1.484	-2.380	0.012	0.054	0.008
-0.629	1.469	-2.434	0.012	0.054	0.008
-0.622	1.481	-2.393	0.012	0.054	0.009
-0.639	1.477	-2.363	0.012	0.054	0.008
-0.621	1.514	-2.414	0.012	0.054	0.009
-0.649	1.475	-2.400	0.012	0.054	0.009
-0.606	1.484	-2.370	0.012	0.053	0.008
-0.629	1.501	-2.431	0.011	0.053	0.008
-0.614	1.465	-2.407	0.012	0.053	0.009
-0.622	1.491	-2.359	0.012	0.054	0.008
-0.651	1.471	-2.383	0.012	0.054	0.009
-0.609	1.483	-2.390	0.012	0.054	0.009
-0.639	1.492	-2.332	0.012	0.053	0.008
-0.623	1.470	-2.380	0.012	0.054	0.008
-0.639	1.477	-2.393	0.012	0.054	0.008
-0.623	1.462	-2.387	0.012	0.054	0.008
-0.626	1.484	-2.356	0.012	0.054	0.008
-0.633	1.471	-2.403	0.012	0.054	0.008
-0.617	1.480	-2.383	0.012	0.054	0.008
-0.637	1.486	-2.367	0.012	0.054	0.008
-0.613	1.472	-2.435	0.012	0.054	0.008
-0.627	1.477	-2.407	0.012	0.054	0.009
-0.635	1.468	-2.359	0.012	0.054	0.008
-0.613	1.521	-2.401	0.012	0.054	0.009
-0.638	1.473	-2.397	0.012	0.053	0.009
-0.599	1.486	-2.395	0.012	0.053	0.008
-0.623	1.490	-2.431	0.012	0.053	0.008
-0.606	1.466	-2.404	0.012	0.054	0.009
-0.615	1.481	-2.376	0.012	0.054	0.008
-0.629	1.473	-2.383	0.012	0.054	0.008
-0.613	1.491	-2.411	0.012	0.054	0.009
-0.635	1.497	-2.350	0.012	0.053	0.008
-0.604	1.481	-2.350	0.012	0.054	0.008
-0.634	1.479	-2.383	0.012	0.054	0.009
-0.619	1.468	-2.387	0.012	0.053	0.008
-0.637	1.497	-2.357	0.012	0.054	0.008
-0.632	1.480	-2.390	0.012	0.054	0.008
-0.621	1.481	-2.387	0.012	0.054	0.008
-0.630	1.471	-2.373	0.012	0.054	0.008
-0.616	1.468	-2.452	0.012	0.054	0.008
-0.643	1.469	-2.406	0.012	0.054	0.009
-0.614	1.467	-2.346	0.012	0.054	0.008
-0.624	1.519	-2.380	0.012	0.054	0.009
-0.642	1.469	-2.414	0.012	0.053	0.009
-0.597	1.483	-2.377	0.012	0.054	0.008
-0.623	1.477	-2.394	0.012	0.053	0.008
-0.598	1.465	-2.400	0.012	0.054	0.009
-0.624	1.482	-2.400	0.012	0.054	0.008
-0.603	1.482	-2.378	0.013	0.053	0.008
-0.611	1.487	-2.390	0.012	0.054	0.008
-0.639	1.480	-2.384	0.012	0.053	0.008
-0.593	1.475	-2.322	0.012	0.054	0.008
-0.639	1.479	-2.383	0.012	0.054	0.009
-0.619	1.480	-2.394	0.012	0.054	0.008
-0.648	1.491	-2.356	0.012	0.054	0.008
-0.619	1.483	-2.401	0.012	0.053	0.008
-0.613	1.493	-2.421	0.012	0.054	0.008
-0.634	1.466	-2.390	0.012	0.054	0.008
-0.605	1.468	-2.418	0.012	0.054	0.008
-0.656	1.470	-2.389	0.012	0.054	0.009
-0.622	1.468	-2.363	0.013	0.054	0.008
-0.622	1.494	-2.370	0.012	0.054	0.008
-0.634	1.476	-2.418	0.013	0.053	0.008
-0.611	1.482	-2.384	0.012	0.054	0.008
-0.627	1.463	-2.349	0.012	0.054	0.008
-0.595	1.476	-2.380	0.012	0.054	0.009
-0.632	1.476	-2.390	0.012	0.054	0.008
-0.582	1.486	-2.361	0.012	0.053	0.008
-0.615	1.497	-2.387	0.012	0.054	0.008
-0.625	1.468	-2.404	0.012	0.054	0.008
-0.609	1.481	-2.342	0.012	0.054	0.008
-0.636	1.474	-2.366	0.012	0.054	0.008
-0.618	1.505	-2.404	0.012	0.054	0.009
-0.647	1.478	-2.349	0.012	0.053	0.008
-0.607	1.484	-2.370	0.012	0.053	0.008
-0.622	1.491	-2.424	0.012	0.054	0.008
-0.625	1.465	-2.404	0.012	0.054	0.008
-0.615	1.472	-2.363	0.012	0.054	0.008
-0.645	1.462	-2.396	0.012	0.054	0.008
-0.619	1.483	-2.377	0.012	0.054	0.008
-0.627	1.455	-2.343	0.012	0.053	0.008
-0.611	1.467	-2.405	0.012	0.054	0.008
-0.634	1.481	-2.400	0.012	0.054	0.008
-0.617	1.455	-2.326	0.013	0.054	0.008
-0.619	1.500	-2.367	0.012	0.054	0.008
-0.637	1.468	-2.387	0.012	0.054	0.008
-0.592	1.497	-2.385	0.013	0.054	0.008
-0.626	1.485	-2.380	0.012	0.054	0.008
-0.615	1.469	-2.408	0.012	0.054	0.008
-0.629	1.486	-2.370	0.012	0.054	0.008
-0.628	1.463	-2.356	0.012	0.054	0.008
-0.622	1.513	-2.387	0.013	0.054	0.009
-0.656	1.472	-2.380	0.012	0.053	0.008
-0.603	1.481	-2.371	0.012	0.053	0.008
-0.619	1.491	-2.408	0.012	0.053	0.008
-0.606	1.462	-2.377	0.012	0.054	0.008
-0.622	1.476	-2.326	0.012	0.053	0.008
-0.621	1.466	-2.370	0.012	0.053	0.008
-0.606	1.483	-2.384	0.012	0.054	0.008
-0.628	1.446	-2.363	0.012	0.053	0.007
-0.608	1.470	-2.371	0.012	0.054	0.008
-0.638	1.478	-2.366	0.012	0.054	0.008
-0.618	1.458	-2.336	0.013	0.054	0.008
-0.616	1.492	-2.353	0.012	0.054	0.008
-0.633	1.484	-2.388	0.013	0.053	0.008
-0.603	1.495	-2.384	0.012	0.054	0.008
-0.624	1.467	-2.360	0.012	0.053	0.008
-0.601	1.469	-2.398	0.012	0.054	0.008
-0.643	1.472	-2.393	0.012	0.054	0.008
-0.614	1.470	-2.360	0.012	0.054	0.008
-0.618	1.514	-2.364	0.012	0.054	0.008
-0.633	1.476	-2.390	0.012	0.053	0.008
-0.608	1.485	-2.377	0.012	0.054	0.008
-0.616	1.473	-2.384	0.012	0.053	0.008
-0.598	1.483	-2.391	0.012	0.054	0.008
-0.626	1.484	-2.326	0.012	0.053	0.008
-0.604	1.481	-2.368	0.012	0.053	0.008
-0.608	1.488	-2.391	0.012	0.053	0.008
-0.623	1.443	-2.367	0.012	0.053	0.008
-0.594	1.474	-2.340	0.012	0.054	0.008
-0.644	1.470	-2.366	0.012	0.054	0.008
-0.614	1.480	-2.374	0.013	0.054	0.008
-0.634	1.488	-2.343	0.012	0.053	0.008
-0.614	1.479	-2.388	0.013	0.053	0.008
-0.613	1.489	-2.397	0.012	0.054	0.008
-0.623	1.460	-2.363	0.012	0.053	0.008
-0.611	1.460	-2.394	0.012	0.054	0.008
-0.640	1.473	-2.410	0.012	0.054	0.008
-0.603	1.472	-2.371	0.013	0.053	0.008
-0.612	1.493	-2.364	0.012	0.053	0.008
-0.613	1.458	-2.418	0.013	0.053	0.008
-0.612	1.482	-2.370	0.012	0.054	0.008
-0.608	1.464	-2.374	0.012	0.053	0.008
-0.598	1.492	-2.371	0.013	0.054	0.008
-0.624	1.474	-2.339	0.012	0.052	0.008
-0.594	1.480	-2.351	0.013	0.053	0.008
-0.606	1.494	-2.388	0.012	0.053	0.008
-0.618	1.445	-2.373	0.012	0.053	0.008
-0.588	1.476	-2.357	0.012	0.054	0.008
-0.632	1.463	-2.376	0.012	0.053	0.008
-0.605	1.479	-2.377	0.013	0.054	0.008
-0.626	1.492	-2.367	0.012	0.053	0.008
-0.616	1.481	-2.398	0.013	0.053	0.008
-0.605	1.488	-2.404	0.012	0.054	0.008
-0.617	1.464	-2.360	0.012	0.053	0.008
-0.599	1.474	-2.401	0.013	0.054	0.008
-0.632	1.467	-2.386	0.012	0.053	0.009
-0.598	1.478	-2.364	0.013	0.053	0.008
-0.613	1.500	-2.347	0.012	0.054	0.008
-0.602	1.466	-2.401	0.013	0.053	0.008
-0.607	1.479	-2.370	0.012	0.054	0.008
-0.613	1.477	-2.350	0.012	0.053	0.008
-0.600	1.492	-2.367	0.013	0.054	0.008
-0.625	1.478	-2.329	0.013	0.053	0.008
-0.592	1.491	-2.341	0.013	0.053	0.008
-0.604	1.490	-2.384	0.012	0.053	0.008
-0.604	1.456	-2.387	0.012	0.054	0.008
-0.589	1.482	-2.357	0.012	0.054	0.008
-0.620	1.467	-2.366	0.012	0.054	0.008
-0.600	1.490	-2.395	0.013	0.054	0.008
-0.624	1.481	-2.364	0.012	0.053	0.008
-0.604	1.480	-2.371	0.013	0.053	0.008
-0.611	1.486	-2.418	0.012	0.053	0.008
-0.612	1.467	-2.367	0.012	0.053	0.008
-0.605	1.471	-2.411	0.012	0.054	0.008
-0.634	1.466	-2.397	0.012	0.053	0.008
-0.604	1.484	-2.357	0.013	0.053	0.008
-0.614	1.493	-2.357	0.013	0.053	0.008
-0.596	1.471	-2.401	0.013	0.053	0.008
-0.599	1.483	-2.363	0.012	0.053	0.008
-0.611	1.461	-2.336	0.013	0.053	0.008
-0.596	1.492	-2.370	0.012	0.053	0.008
-0.614	1.481	-2.329	0.013	0.053	0.008
-0.582	1.482	-2.365	0.013	0.053	0.008
-0.599	1.487	-2.381	0.012	0.053	0.008
-0.600	1.463	-2.398	0.012	0.054	0.008
-0.595	1.482	-2.346	0.012	0.053	0.008
-0.620	1.471	-2.363	0.012	0.054	0.008
-0.592	1.500	-2.381	0.013	0.054	0.008
-0.620	1.476	-2.357	0.013	0.053	0.008
-0.595	1.477	-2.371	0.013	0.053	0.008
-0.617	1.493	-2.411	0.012	0.053	0.008
-0.607	1.459	-2.380	0.013	0.053	0.008
-0.599	1.485	-2.381	0.012	0.054	0.008
-0.627	1.470	-2.397	0.013	0.053	0.008
-0.586	1.479	-2.378	0.012	0.053	0.008
-0.611	1.482	-2.370	0.012	0.053	0.008
-0.593	1.468	-2.395	0.013	0.053	0.008
-0.609	1.484	-2.380	0.012	0.053	0.008
-0.606	1.472	-2.357	0.013	0.053	0.008
-0.595	1.498	-2.367	0.013	0.053	0.008
-0.611	1.476	-2.340	0.013	0.053	0.008
-0.574	1.484	-2.365	0.013	0.053	0.008
-0.604	1.495	-2.402	0.012	0.053	0.008
-0.600	1.454	-2.405	0.012	0.053	0.008
-0.596	1.483	-2.354	0.012	0.053	0.008
-0.617	1.481	-2.374	0.012	0.054	0.008
-0.585	1.497	-2.384	0.012	0.054	0.009
-0.617	1.478	-2.370	0.012	0.053	0.008
-0.593	1.488	-2.371	0.013	0.053	0.008
-0.604	1.477	-2.404	0.012	0.053	0.008
-0.593	1.462	-2.377	0.013	0.053	0.008
-0.603	1.483	-2.360	0.012	0.054	0.008
-0.621	1.468	-2.401	0.013	0.053	0.008
-0.589	1.480	-2.361	0.013	0.053	0.008
-0.609	1.477	-2.357	0.012	0.053	0.008
-0.591	1.467	-2.408	0.013	0.053	0.008
-0.608	1.476	-2.384	0.012	0.053	0.008
-0.603	1.464	-2.337	0.013	0.053	0.008
-0.595	1.498	-2.371	0.012	0.053	0.008
-0.607	1.479	-2.371	0.013	0.053	0.008
-0.575	1.485	-2.368	0.013	0.053	0.008
-0.607	1.481	-2.387	0.012	0.053	0.008
-0.594	1.480	-2.418	0.012	0.054	0.008
-0.597	1.482	-2.374	0.012	0.053	0.008
-0.593	1.477	-2.371	0.012	0.053	0.008
-0.600	1.507	-2.394	0.013	0.054	0.009
-0.607	1.462	-2.380	0.013	0.053	0.008
-0.584	1.476	-2.368	0.013	0.053	0.008
-0.610	1.474	-2.411	0.012	0.053	0.008
-0.589	1.475	-2.402	0.013	0.053	0.008
-0.605	1.484	-2.347	0.012	0.053	0.008
-0.612	1.474	-2.391	0.013	0.053	0.008
-0.581	1.481	-2.388	0.012	0.053	0.008
-0.603	1.464	-2.350	0.012	0.053	0.008
-0.580	1.478	-2.391	0.012	0.054	0.008
-0.608	1.474	-2.380	0.012	0.053	0.008
-0.607	1.472	-2.337	0.013	0.053	0.008
-0.604	1.496	-2.357	0.013	0.053	0.008
-0.604	1.478	-2.384	0.013	0.053	0.008
[truncated: 121,000 more rows]
