# Supplementary material for: Identification of Haptic Based Guiding Using Hard Reins
Source: PLoS One. 2015 Jul 22;10(7):e0132020. doi: 10.1371/journal.pone.0132020 (PMC4511788; doi:10.1371/journal.pone.0132020)
Supplement: S5 File — (ZIP) [file pone.0132020.s005.zip › Exp2_ForceData1/Subject5/path2/T9.csv]

-0.041	-0.460	-1.102	-0.022	-0.006	-0.005
-0.056	-0.441	-1.139	-0.023	-0.006	-0.005
-0.049	-0.448	-1.170	-0.023	-0.006	-0.005
-0.071	-0.465	-1.131	-0.023	-0.006	-0.004
-0.045	-0.446	-1.099	-0.023	-0.006	-0.005
-0.055	-0.454	-1.129	-0.023	-0.006	-0.005
-0.078	-0.429	-1.109	-0.023	-0.006	-0.005
-0.061	-0.450	-1.143	-0.023	-0.006	-0.005
-0.054	-0.443	-1.122	-0.023	-0.006	-0.004
-0.048	-0.447	-1.108	-0.023	-0.006	-0.005
-0.061	-0.422	-1.099	-0.023	-0.006	-0.005
-0.059	-0.442	-1.115	-0.023	-0.006	-0.005
-0.057	-0.438	-1.136	-0.023	-0.006	-0.005
-0.055	-0.416	-1.167	-0.023	-0.006	-0.005
-0.044	-0.434	-1.102	-0.023	-0.006	-0.005
-0.045	-0.434	-1.064	-0.023	-0.007	-0.005
-0.046	-0.424	-1.137	-0.023	-0.006	-0.005
-0.060	-0.433	-1.123	-0.023	-0.006	-0.005
-0.064	-0.405	-1.143	-0.023	-0.005	-0.005
-0.043	-0.459	-1.135	-0.023	-0.006	-0.005
-0.062	-0.435	-1.140	-0.023	-0.006	-0.005
-0.040	-0.420	-1.120	-0.023	-0.006	-0.006
-0.086	-0.435	-1.136	-0.023	-0.005	-0.005
-0.081	-0.441	-1.177	-0.023	-0.005	-0.005
-0.091	-0.451	-1.201	-0.022	-0.005	-0.005
-0.090	-0.441	-1.115	-0.023	-0.006	-0.005
-0.094	-0.448	-1.091	-0.023	-0.005	-0.005
-0.103	-0.454	-1.135	-0.023	-0.006	-0.005
-0.107	-0.448	-1.173	-0.023	-0.005	-0.005
-0.120	-0.451	-1.125	-0.023	-0.006	-0.005
-0.111	-0.446	-1.128	-0.023	-0.005	-0.005
-0.105	-0.455	-1.122	-0.023	-0.006	-0.006
-0.126	-0.442	-1.118	-0.023	-0.005	-0.005
-0.102	-0.435	-1.115	-0.023	-0.005	-0.005
-0.143	-0.458	-1.137	-0.024	-0.005	-0.005
-0.106	-0.445	-1.118	-0.023	-0.005	-0.005
-0.116	-0.460	-1.098	-0.023	-0.006	-0.006
-0.107	-0.432	-1.094	-0.023	-0.005	-0.005
-0.115	-0.442	-1.108	-0.023	-0.005	-0.005
-0.102	-0.420	-1.156	-0.023	-0.006	-0.005
-0.097	-0.440	-1.101	-0.023	-0.005	-0.005
-0.093	-0.442	-1.098	-0.023	-0.006	-0.005
-0.104	-0.432	-1.084	-0.024	-0.005	-0.005
-0.119	-0.441	-1.129	-0.023	-0.005	-0.006
-0.118	-0.423	-1.125	-0.023	-0.005	-0.005
-0.100	-0.438	-1.139	-0.023	-0.005	-0.005
-0.126	-0.441	-1.132	-0.023	-0.005	-0.006
-0.121	-0.425	-1.102	-0.023	-0.005	-0.006
-0.139	-0.437	-1.101	-0.023	-0.005	-0.005
-0.144	-0.418	-1.170	-0.023	-0.004	-0.005
-0.143	-0.452	-1.159	-0.023	-0.005	-0.006
-0.149	-0.442	-1.132	-0.023	-0.005	-0.006
-0.164	-0.444	-1.101	-0.023	-0.005	-0.006
-0.159	-0.440	-1.104	-0.023	-0.005	-0.006
-0.164	-0.433	-1.149	-0.023	-0.004	-0.006
-0.166	-0.452	-1.166	-0.023	-0.005	-0.005
-0.174	-0.453	-1.104	-0.023	-0.005	-0.006
-0.153	-0.453	-1.080	-0.023	-0.005	-0.006
-0.171	-0.437	-1.108	-0.023	-0.005	-0.006
-0.156	-0.444	-1.080	-0.023	-0.005	-0.006
-0.185	-0.447	-1.124	-0.023	-0.005	-0.005
-0.147	-0.446	-1.087	-0.023	-0.005	-0.006
-0.166	-0.446	-1.080	-0.023	-0.005	-0.006
-0.172	-0.432	-1.074	-0.023	-0.005	-0.006
-0.160	-0.436	-1.128	-0.023	-0.005	-0.006
-0.169	-0.434	-1.149	-0.024	-0.005	-0.006
-0.149	-0.426	-1.108	-0.023	-0.005	-0.006
-0.174	-0.420	-1.091	-0.023	-0.005	-0.006
-0.168	-0.433	-1.088	-0.023	-0.004	-0.006
-0.155	-0.427	-1.102	-0.023	-0.005	-0.006
-0.177	-0.426	-1.145	-0.023	-0.005	-0.006
-0.167	-0.427	-1.121	-0.023	-0.004	-0.005
-0.174	-0.449	-1.108	-0.023	-0.004	-0.006
-0.176	-0.427	-1.113	-0.023	-0.005	-0.006
-0.183	-0.448	-1.094	-0.023	-0.004	-0.006
-0.191	-0.429	-1.142	-0.023	-0.004	-0.006
-0.186	-0.464	-1.141	-0.023	-0.004	-0.006
-0.201	-0.441	-1.115	-0.023	-0.004	-0.006
-0.191	-0.444	-1.101	-0.023	-0.004	-0.006
-0.224	-0.435	-1.091	-0.023	-0.004	-0.006
-0.207	-0.458	-1.138	-0.023	-0.004	-0.006
-0.224	-0.454	-1.155	-0.023	-0.004	-0.006
-0.212	-0.449	-1.093	-0.023	-0.004	-0.006
-0.211	-0.446	-1.090	-0.024	-0.004	-0.006
-0.227	-0.452	-1.073	-0.023	-0.004	-0.007
-0.225	-0.437	-1.128	-0.023	-0.004	-0.006
-0.240	-0.451	-1.103	-0.024	-0.004	-0.006
-0.226	-0.446	-1.110	-0.024	-0.004	-0.006
-0.227	-0.445	-1.107	-0.024	-0.004	-0.006
-0.225	-0.440	-1.070	-0.024	-0.004	-0.006
-0.218	-0.436	-1.076	-0.024	-0.004	-0.006
-0.246	-0.440	-1.123	-0.024	-0.004	-0.006
-0.218	-0.437	-1.121	-0.024	-0.004	-0.006
-0.226	-0.421	-1.094	-0.023	-0.004	-0.006
-0.209	-0.438	-1.073	-0.024	-0.004	-0.006
-0.218	-0.439	-1.090	-0.023	-0.004	-0.006
-0.232	-0.423	-1.124	-0.023	-0.004	-0.006
-0.219	-0.436	-1.121	-0.023	-0.004	-0.006
-0.242	-0.440	-1.111	-0.023	-0.003	-0.006
-0.237	-0.439	-1.091	-0.023	-0.004	-0.007
-0.236	-0.441	-1.104	-0.023	-0.004	-0.007
-0.260	-0.429	-1.074	-0.023	-0.003	-0.006
-0.246	-0.436	-1.124	-0.023	-0.004	-0.006
-0.257	-0.442	-1.124	-0.023	-0.004	-0.007
-0.262	-0.456	-1.062	-0.023	-0.003	-0.007
-0.269	-0.445	-1.076	-0.023	-0.003	-0.007
-0.272	-0.446	-1.097	-0.023	-0.003	-0.007
-0.303	-0.444	-1.114	-0.023	-0.003	-0.007
-0.271	-0.445	-1.117	-0.023	-0.004	-0.007
-0.292	-0.454	-1.089	-0.024	-0.004	-0.006
-0.272	-0.452	-1.069	-0.024	-0.003	-0.007
-0.286	-0.431	-1.087	-0.024	-0.004	-0.007
-0.285	-0.455	-1.116	-0.024	-0.004	-0.006
-0.288	-0.453	-1.089	-0.024	-0.003	-0.006
-0.280	-0.442	-1.124	-0.024	-0.004	-0.007
-0.276	-0.432	-1.076	-0.024	-0.003	-0.007
-0.271	-0.440	-1.031	-0.024	-0.004	-0.007
-0.283	-0.433	-1.097	-0.024	-0.003	-0.007
-0.268	-0.450	-1.093	-0.024	-0.003	-0.007
-0.283	-0.410	-1.070	-0.023	-0.003	-0.006
-0.256	-0.447	-1.066	-0.024	-0.004	-0.007
-0.274	-0.436	-1.104	-0.023	-0.003	-0.007
-0.261	-0.413	-1.091	-0.023	-0.003	-0.007
-0.288	-0.434	-1.097	-0.023	-0.003	-0.007
-0.283	-0.431	-1.107	-0.023	-0.003	-0.007
-0.293	-0.430	-1.132	-0.023	-0.003	-0.007
-0.291	-0.430	-1.097	-0.023	-0.003	-0.007
-0.302	-0.443	-1.086	-0.023	-0.003	-0.007
-0.319	-0.443	-1.124	-0.023	-0.003	-0.007
-0.319	-0.437	-1.165	-0.023	-0.002	-0.007
-0.321	-0.455	-1.093	-0.024	-0.003	-0.007
-0.315	-0.449	-1.076	-0.024	-0.003	-0.007
-0.328	-0.450	-1.086	-0.024	-0.003	-0.007
-0.332	-0.447	-1.106	-0.024	-0.003	-0.007
-0.324	-0.437	-1.075	-0.024	-0.003	-0.007
-0.358	-0.465	-1.088	-0.024	-0.003	-0.006
-0.312	-0.438	-1.097	-0.024	-0.003	-0.007
-0.324	-0.467	-1.072	-0.024	-0.003	-0.008
-0.316	-0.446	-1.051	-0.024	-0.003	-0.007
-0.327	-0.443	-1.082	-0.024	-0.003	-0.007
-0.326	-0.426	-1.089	-0.024	-0.003	-0.007
-0.314	-0.442	-1.080	-0.023	-0.003	-0.007
-0.324	-0.433	-1.049	-0.024	-0.003	-0.007
-0.325	-0.434	-1.038	-0.024	-0.002	-0.007
-0.328	-0.429	-1.103	-0.024	-0.003	-0.007
-0.332	-0.414	-1.093	-0.024	-0.003	-0.007
-0.312	-0.425	-1.086	-0.023	-0.003	-0.007
-0.342	-0.430	-1.076	-0.024	-0.002	-0.008
-0.325	-0.421	-1.073	-0.023	-0.002	-0.008
-0.345	-0.428	-1.076	-0.023	-0.002	-0.007
-0.349	-0.399	-1.120	-0.024	-0.002	-0.007
-0.347	-0.450	-1.144	-0.023	-0.002	-0.007
-0.359	-0.440	-1.093	-0.023	-0.002	-0.007
-0.363	-0.454	-1.065	-0.023	-0.002	-0.007
-0.379	-0.447	-1.085	-0.024	-0.002	-0.008
-0.371	-0.436	-1.123	-0.023	-0.002	-0.007
-0.382	-0.455	-1.120	-0.023	-0.003	-0.007
-0.384	-0.441	-1.085	-0.024	-0.002	-0.007
-0.369	-0.461	-1.045	-0.023	-0.002	-0.008
-0.385	-0.427	-1.079	-0.024	-0.002	-0.008
-0.376	-0.445	-1.072	-0.024	-0.002	-0.008
-0.394	-0.455	-1.098	-0.024	-0.002	-0.007
-0.362	-0.434	-1.059	-0.024	-0.002	-0.008
-0.376	-0.447	-1.048	-0.024	-0.002	-0.008
-0.406	-0.415	-1.035	-0.024	-0.002	-0.008
-0.384	-0.439	-1.085	-0.024	-0.002	-0.008
-0.385	-0.432	-1.109	-0.024	-0.002	-0.007
-0.360	-0.447	-1.085	-0.024	-0.002	-0.008
-0.386	-0.432	-1.058	-0.024	-0.002	-0.007
-0.373	-0.424	-1.055	-0.024	-0.002	-0.008
-0.376	-0.425	-1.079	-0.024	-0.002	-0.008
-0.375	-0.415	-1.120	-0.024	-0.002	-0.007
-0.372	-0.428	-1.072	-0.024	-0.002	-0.007
-0.383	-0.437	-1.055	-0.024	-0.002	-0.008
-0.373	-0.417	-1.094	-0.023	-0.002	-0.008
-0.380	-0.431	-1.066	-0.024	-0.002	-0.008
-0.409	-0.402	-1.086	-0.024	-0.001	-0.007
-0.379	-0.448	-1.113	-0.024	-0.002	-0.008
-0.409	-0.433	-1.089	-0.023	-0.002	-0.008
-0.375	-0.418	-1.067	-0.024	-0.002	-0.008
-0.412	-0.436	-1.069	-0.023	-0.002	-0.008
-0.417	-0.439	-1.106	-0.024	-0.001	-0.008
-0.428	-0.437	-1.110	-0.023	-0.002	-0.008
-0.427	-0.445	-1.041	-0.024	-0.002	-0.008
-0.426	-0.447	-1.044	-0.024	-0.001	-0.008
-0.434	-0.439	-1.065	-0.024	-0.001	-0.008
-0.435	-0.437	-1.130	-0.024	-0.001	-0.008
-0.447	-0.449	-1.081	-0.024	-0.002	-0.008
-0.432	-0.444	-1.054	-0.024	-0.002	-0.008
-0.429	-0.446	-1.065	-0.024	-0.002	-0.008
-0.442	-0.436	-1.041	-0.024	-0.002	-0.008
-0.428	-0.440	-1.061	-0.024	-0.001	-0.008
-0.467	-0.440	-1.098	-0.024	-0.002	-0.007
-0.428	-0.435	-1.068	-0.024	-0.002	-0.008
-0.432	-0.438	-1.058	-0.024	-0.002	-0.008
-0.414	-0.434	-1.031	-0.024	-0.002	-0.008
-0.433	-0.432	-1.078	-0.024	-0.002	-0.008
-0.431	-0.414	-1.102	-0.024	-0.001	-0.008
-0.423	-0.425	-1.065	-0.024	-0.001	-0.008
-0.431	-0.436	-1.058	-0.024	-0.001	-0.008
-0.417	-0.417	-1.038	-0.024	-0.001	-0.008
-0.432	-0.434	-1.079	-0.024	-0.001	-0.008
-0.449	-0.408	-1.075	-0.024	-0.001	-0.008
-0.430	-0.425	-1.092	-0.024	-0.001	-0.008
-0.451	-0.431	-1.082	-0.024	-0.001	-0.008
-0.436	-0.431	-1.049	-0.023	-0.001	-0.009
-0.460	-0.437	-1.034	-0.024	-0.001	-0.008
-0.467	-0.410	-1.103	-0.024	-0.001	-0.008
-0.469	-0.436	-1.113	-0.024	-0.001	-0.008
-0.465	-0.440	-1.079	-0.024	-0.001	-0.008
-0.475	-0.449	-1.037	-0.024	-0.001	-0.008
-0.485	-0.428	-1.061	-0.024	-0.001	-0.008
-0.488	-0.424	-1.088	-0.024	-0.001	-0.008
-0.487	-0.454	-1.105	-0.024	-0.001	-0.008
-0.483	-0.445	-1.053	-0.024	-0.001	-0.008
-0.467	-0.449	-1.037	-0.024	-0.001	-0.009
-0.480	-0.430	-1.061	-0.024	-0.001	-0.009
-0.475	-0.434	-1.010	-0.024	-0.001	-0.008
-0.495	-0.439	-1.067	-0.024	-0.001	-0.008
-0.467	-0.436	-1.068	-0.024	-0.001	-0.009
-0.479	-0.424	-1.051	-0.024	-0.001	-0.008
-0.476	-0.427	-1.024	-0.024	-0.001	-0.009
-0.481	-0.428	-1.051	-0.024	-0.001	-0.009
-0.477	-0.420	-1.099	-0.024	-0.001	-0.008
-0.470	-0.426	-1.065	-0.024	-0.001	-0.008
-0.483	-0.411	-1.048	-0.024	-0.001	-0.008
-0.476	-0.419	-1.045	-0.024	-0.001	-0.009
-0.476	-0.419	-1.038	-0.024	-0.001	-0.009
-0.499	-0.411	-1.092	-0.024	-0.000	-0.008
-0.492	-0.420	-1.082	-0.024	-0.001	-0.008
-0.490	-0.430	-1.092	-0.024	-0.000	-0.009
-0.486	-0.425	-1.055	-0.024	-0.001	-0.009
-0.506	-0.427	-1.051	-0.024	-0.001	-0.009
-0.514	-0.432	-1.071	-0.024	-0.000	-0.009
-0.511	-0.443	-1.085	-0.024	-0.000	-0.009
-0.515	-0.432	-1.057	-0.024	-0.001	-0.009
-0.514	-0.447	-1.043	-0.024	-0.000	-0.009
-0.530	-0.436	-1.020	-0.024	-0.000	-0.009
-0.532	-0.454	-1.061	-0.024	-0.000	-0.009
-0.536	-0.442	-1.046	-0.024	-0.001	-0.009
-0.528	-0.436	-1.053	-0.024	-0.000	-0.009
-0.510	-0.433	-1.047	-0.024	-0.001	-0.009
-0.517	-0.436	-1.023	-0.024	-0.001	-0.009
-0.531	-0.426	-1.037	-0.024	-0.001	-0.009
-0.535	-0.429	-1.015	-0.025	-0.000	-0.009
-0.521	-0.429	-1.060	-0.024	-0.000	-0.009
-0.525	-0.414	-1.044	-0.024	-0.001	-0.009
-0.506	-0.424	-1.020	-0.024	-0.000	-0.009
-0.520	-0.423	-1.030	-0.024	-0.000	-0.009
-0.525	-0.417	-1.068	-0.024	-0.000	-0.009
-0.523	-0.421	-1.061	-0.024	-0.000	-0.009
-0.524	-0.388	-1.054	-0.024	-0.000	-0.008
-0.513	-0.433	-1.054	-0.024	-0.000	-0.009
-0.523	-0.418	-1.051	-0.024	-0.000	-0.009
-0.539	-0.419	-1.054	-0.024	0.000	-0.009
-0.536	-0.431	-1.057	-0.024	-0.000	-0.009
-0.535	-0.429	-1.102	-0.024	0.000	-0.009
-0.544	-0.433	-1.058	-0.024	-0.000	-0.009
-0.541	-0.421	-1.041	-0.024	0.000	-0.009
-0.558	-0.425	-1.010	-0.023	0.000	-0.009
-0.566	-0.437	-1.077	-0.024	0.000	-0.009
-0.564	-0.429	-1.074	-0.024	0.000	-0.009
-0.568	-0.437	-1.033	-0.024	0.000	-0.009
-0.571	-0.425	-1.020	-0.024	0.000	-0.009
-0.570	-0.447	-1.043	-0.024	0.000	-0.010
-0.601	-0.413	-1.044	-0.024	0.000	-0.009
-0.571	-0.437	-1.043	-0.024	0.000	-0.009
-0.575	-0.445	-1.056	-0.025	-0.000	-0.009
-0.563	-0.424	-1.040	-0.024	0.000	-0.010
-0.586	-0.419	-1.003	-0.024	-0.000	-0.009
-0.574	-0.431	-1.029	-0.024	0.000	-0.009
-0.570	-0.428	-1.029	-0.025	0.000	-0.009
-0.572	-0.409	-1.078	-0.025	-0.000	-0.009
-0.556	-0.410	-1.034	-0.024	0.000	-0.009
-0.563	-0.416	-0.993	-0.024	-0.001	-0.009
-0.564	-0.416	-1.048	-0.024	0.000	-0.010
-0.575	-0.414	-1.040	-0.024	0.000	-0.009
-0.577	-0.390	-1.054	-0.024	0.000	-0.009
-0.544	-0.438	-1.034	-0.024	0.000	-0.009
-0.587	-0.423	-1.051	-0.024	0.000	-0.010
-0.547	-0.395	-1.015	-0.024	0.000	-0.010
-0.593	-0.418	-1.033	-0.024	0.001	-0.009
-0.591	-0.428	-1.094	-0.024	0.001	-0.009
-0.597	-0.428	-1.092	-0.024	0.000	-0.010
-0.584	-0.425	-1.030	-0.024	0.000	-0.010
-0.611	-0.434	-1.030	-0.024	0.001	-0.010
-0.618	-0.432	-1.043	-0.024	0.001	-0.010
-0.612	-0.420	-1.081	-0.024	0.001	-0.010
-0.624	-0.439	-1.036	-0.024	0.001	-0.009
-0.621	-0.429	-1.029	-0.024	0.001	-0.010
-0.611	-0.436	-1.040	-0.024	0.000	-0.010
-0.626	-0.430	-1.002	-0.024	0.001	-0.010
-0.602	-0.428	-1.022	-0.025	0.001	-0.010
-0.646	-0.448	-1.062	-0.025	0.001	-0.009
-0.600	-0.419	-1.040	-0.025	0.001	-0.010
-0.604	-0.431	-0.989	-0.024	0.000	-0.010
-0.609	-0.424	-0.992	-0.025	0.001	-0.010
-0.616	-0.420	-1.043	-0.024	0.001	-0.010
-0.620	-0.402	-1.071	-0.024	0.001	-0.010
-0.603	-0.416	-1.026	-0.024	0.001	-0.010
-0.609	-0.419	-1.040	-0.024	0.001	-0.010
-0.608	-0.413	-0.996	-0.024	0.001	-0.010
-0.616	-0.416	-1.033	-0.024	0.001	-0.010
-0.624	-0.401	-1.034	-0.024	0.001	-0.010
-0.615	-0.420	-1.047	-0.024	0.001	-0.010
-0.632	-0.412	-1.068	-0.024	0.001	-0.010
-0.618	-0.419	-1.000	-0.024	0.001	-0.010
-0.645	-0.422	-1.013	-0.024	0.001	-0.010
-0.641	-0.414	-1.047	-0.024	0.001	-0.010
-0.663	-0.440	-1.064	-0.024	0.001	-0.010
-0.648	-0.422	-1.023	-0.024	0.001	-0.010
-0.660	-0.437	-1.012	-0.024	0.001	-0.010
-0.659	-0.435	-1.019	-0.024	0.001	-0.010
-0.659	-0.416	-1.030	-0.024	0.001	-0.010
-0.667	-0.430	-1.084	-0.024	0.001	-0.010
-0.661	-0.425	-1.025	-0.025	0.001	-0.010
-0.651	-0.429	-1.012	-0.025	0.001	-0.010
-0.657	-0.417	-1.019	-0.024	0.001	-0.010
-0.651	-0.413	-0.978	-0.025	0.001	-0.010
-0.672	-0.424	-1.029	-0.025	0.001	-0.010
-0.642	-0.418	-1.036	-0.024	0.001	-0.010
-0.649	-0.412	-1.009	-0.024	0.001	-0.010
-0.649	-0.404	-0.982	-0.025	0.001	-0.010
-0.649	-0.410	-1.019	-0.024	0.001	-0.010
-0.648	-0.395	-1.047	-0.025	0.001	-0.010
-0.641	-0.416	-1.033	-0.024	0.001	-0.010
-0.651	-0.407	-1.019	-0.024	0.001	-0.010
-0.653	-0.410	-1.010	-0.024	0.001	-0.010
-0.646	-0.398	-1.017	-0.024	0.001	-0.010
-0.661	-0.403	-1.054	-0.024	0.002	-0.010
-0.661	-0.406	-1.047	-0.024	0.001	-0.010
-0.670	-0.420	-1.060	-0.024	0.002	-0.010
-0.663	-0.410	-1.024	-0.024	0.001	-0.011
-0.675	-0.405	-1.003	-0.024	0.002	-0.011
-0.684	-0.408	-1.030	-0.024	0.002	-0.010
-0.693	-0.433	-1.053	-0.024	0.002	-0.010
-0.692	-0.427	-1.033	-0.024	0.001	-0.010
-0.703	-0.437	-1.008	-0.024	0.002	-0.010
-0.694	-0.414	-1.013	-0.024	0.002	-0.011
-0.704	-0.445	-1.008	-0.025	0.002	-0.011
-0.693	-0.423	-1.032	-0.024	0.001	-0.010
-0.702	-0.424	-1.008	-0.025	0.002	-0.010
-0.684	-0.405	-1.033	-0.025	0.001	-0.011
-0.686	-0.425	-1.002	-0.024	0.002	-0.011
-0.692	-0.408	-0.982	-0.024	0.001	-0.011
-0.701	-0.410	-0.984	-0.025	0.002	-0.010
-0.690	-0.411	-1.036	-0.025	0.001	-0.010
-0.685	-0.397	-1.016	-0.024	0.002	-0.010
-0.675	-0.403	-0.989	-0.024	0.002	-0.010
-0.686	-0.407	-0.999	-0.024	0.002	-0.011
-0.687	-0.397	-0.999	-0.024	0.002	-0.011
-0.693	-0.394	-1.030	-0.024	0.002	-0.010
-0.692	-0.377	-1.023	-0.024	0.002	-0.010
-0.695	-0.413	-1.033	-0.024	0.002	-0.011
-0.699	-0.395	-1.006	-0.024	0.002	-0.011
-0.703	-0.401	-1.009	-0.024	0.002	-0.011
-0.710	-0.409	-1.026	-0.024	0.002	-0.011
-0.708	-0.412	-1.053	-0.024	0.002	-0.011
-0.717	-0.420	-1.047	-0.024	0.002	-0.011
-0.721	-0.414	-0.995	-0.024	0.002	-0.011
-0.728	-0.411	-0.948	-0.024	0.002	-0.011
-0.735	-0.405	-1.012	-0.024	0.002	-0.011
-0.723	-0.409	-1.026	-0.024	0.002	-0.011
-0.766	-0.428	-1.007	-0.024	0.002	-0.011
-0.725	-0.403	-0.985	-0.024	0.002	-0.011
-0.739	-0.432	-0.985	-0.024	0.002	-0.011
-0.761	-0.396	-0.995	-0.024	0.002	-0.011
-0.733	-0.412	-1.012	-0.025	0.002	-0.011
-0.744	-0.414	-1.035	-0.025	0.002	-0.011
-0.722	-0.404	-0.995	-0.025	0.002	-0.011
-0.727	-0.390	-0.962	-0.024	0.001	-0.011
-0.729	-0.404	-0.988	-0.025	0.002	-0.011
-0.725	-0.403	-1.012	-0.024	0.002	-0.011
-0.724	-0.386	-1.056	-0.025	0.002	-0.011
-0.712	-0.396	-0.985	-0.024	0.002	-0.011
-0.728	-0.403	-0.944	-0.024	0.001	-0.011
-0.718	-0.392	-1.027	-0.024	0.002	-0.011
-0.730	-0.397	-1.009	-0.025	0.002	-0.011
-0.744	-0.375	-1.016	-0.024	0.003	-0.011
-0.706	-0.422	-1.016	-0.024	0.002	-0.011
-0.738	-0.410	-1.006	-0.024	0.002	-0.011
-0.712	-0.381	-0.980	-0.024	0.002	-0.012
-0.751	-0.404	-0.996	-0.024	0.002	-0.011
-0.760	-0.417	-1.053	-0.024	0.003	-0.011
-0.763	-0.414	-1.047	-0.024	0.002	-0.011
-0.755	-0.408	-0.982	-0.024	0.003	-0.011
-0.762	-0.417	-0.968	-0.024	0.003	-0.011
-0.772	-0.415	-1.016	-0.024	0.002	-0.011
-0.767	-0.413	-1.060	-0.024	0.003	-0.011
-0.786	-0.416	-1.022	-0.025	0.002	-0.011
-0.778	-0.413	-0.988	-0.025	0.003	-0.011
-0.764	-0.414	-0.988	-0.025	0.002	-0.012
-0.788	-0.398	-0.992	-0.024	0.002	-0.011
-0.772	-0.410	-0.994	-0.025	0.003	-0.011
-0.808	-0.423	-1.007	-0.025	0.003	-0.011
-0.765	-0.404	-1.008	-0.025	0.002	-0.011
-0.776	-0.420	-0.985	-0.024	0.002	-0.012
-0.755	-0.401	-0.985	-0.025	0.002	-0.011
-0.769	-0.404	-1.002	-0.024	0.003	-0.011
-0.762	-0.386	-1.032	-0.025	0.002	-0.011
-0.745	-0.409	-0.982	-0.024	0.002	-0.011
-0.761	-0.398	-0.985	-0.024	0.002	-0.011
-0.751	-0.387	-0.947	-0.025	0.003	-0.011
-0.772	-0.395	-1.006	-0.024	0.003	-0.011
-0.775	-0.379	-1.019	-0.024	0.003	-0.011
-0.749	-0.388	-1.009	-0.024	0.003	-0.011
-0.773	-0.394	-0.992	-0.024	0.003	-0.012
-0.764	-0.381	-0.979	-0.024	0.003	-0.012
-0.793	-0.400	-0.999	-0.024	0.003	-0.011
-0.787	-0.377	-1.050	-0.024	0.003	-0.011
-0.798	-0.395	-1.037	-0.024	0.003	-0.011
-0.796	-0.397	-1.006	-0.024	0.003	-0.012
-0.809	-0.405	-0.964	-0.024	0.003	-0.011
-0.802	-0.404	-0.978	-0.024	0.003	-0.012
-0.810	-0.402	-1.015	-0.024	0.003	-0.012
-0.812	-0.416	-1.025	-0.024	0.002	-0.011
-0.815	-0.413	-0.973	-0.025	0.003	-0.011
-0.801	-0.413	-0.957	-0.025	0.003	-0.012
-0.817	-0.403	-0.981	-0.025	0.003	-0.012
-0.808	-0.392	-0.960	-0.025	0.002	-0.011
-0.822	-0.405	-1.004	-0.025	0.003	-0.011
-0.789	-0.399	-0.995	-0.025	0.003	-0.011
-0.791	-0.392	-0.968	-0.024	0.003	-0.011
-0.796	-0.388	-0.930	-0.025	0.003	-0.012
-0.806	-0.403	-0.998	-0.025	0.003	-0.012
-0.791	-0.378	-1.002	-0.024	0.003	-0.012
-0.785	-0.386	-0.995	-0.024	0.003	-0.011
-0.798	-0.384	-0.975	-0.024	0.003	-0.011
-0.788	-0.388	-0.968	-0.024	0.003	-0.012
-0.801	-0.381	-1.002	-0.024	0.003	-0.012
-0.814	-0.375	-1.012	-0.024	0.003	-0.011
-0.805	-0.388	-1.012	-0.024	0.003	-0.011
-0.812	-0.397	-1.012	-0.024	0.004	-0.012
-0.803	-0.393	-0.999	-0.024	0.003	-0.012
-0.823	-0.396	-0.971	-0.024	0.003	-0.012
-0.817	-0.388	-0.998	-0.025	0.003	-0.011
-0.829	-0.403	-1.025	-0.024	0.003	-0.011
-0.825	-0.399	-0.995	-0.024	0.003	-0.012
-0.844	-0.403	-0.960	-0.025	0.003	-0.012
-0.830	-0.399	-0.978	-0.024	0.003	-0.012
-0.843	-0.425	-0.991	-0.025	0.003	-0.012
-0.840	-0.400	-0.981	-0.024	0.003	-0.011
-0.833	-0.411	-0.983	-0.025	0.003	-0.011
-0.831	-0.399	-0.977	-0.025	0.003	-0.012
-0.822	-0.399	-0.933	-0.025	0.003	-0.012
-0.839	-0.385	-0.947	-0.025	0.003	-0.012
-0.839	-0.392	-0.970	-0.025	0.004	-0.011
-0.835	-0.396	-0.984	-0.025	0.003	-0.011
-0.828	-0.374	-0.998	-0.025	0.003	-0.012
-0.807	-0.389	-0.944	-0.025	0.003	-0.012
-0.833	-0.384	-0.967	-0.025	0.004	-0.012
-0.824	-0.375	-0.971	-0.024	0.003	-0.012
-0.828	-0.383	-0.984	-0.024	0.003	-0.012
-0.829	-0.349	-0.985	-0.024	0.004	-0.011
-0.826	-0.396	-0.974	-0.024	0.004	-0.012
-0.836	-0.383	-1.002	-0.024	0.003	-0.012
-0.866	-0.386	-0.947	-0.024	0.004	-0.012
-0.849	-0.388	-0.981	-0.024	0.003	-0.012
-0.857	-0.397	-1.029	-0.024	0.004	-0.012
-0.859	-0.400	-1.016	-0.024	0.003	-0.012
-0.855	-0.400	-0.946	-0.025	0.003	-0.012
-0.859	-0.403	-0.923	-0.024	0.004	-0.012
-0.868	-0.386	-0.981	-0.024	0.004	-0.012
-0.860	-0.398	-0.987	-0.024	0.004	-0.012
-0.892	-0.411	-0.976	-0.025	0.004	-0.011
-0.861	-0.390	-0.971	-0.024	0.004	-0.012
-0.860	-0.404	-0.954	-0.025	0.003	-0.012
-0.889	-0.369	-0.946	-0.025	0.003	-0.012
-0.859	-0.386	-0.984	-0.025	0.004	-0.012
-0.867	-0.378	-0.991	-0.025	0.004	-0.012
-0.844	-0.387	-0.953	-0.025	0.003	-0.012
-0.869	-0.362	-0.937	-0.024	0.003	-0.012
-0.846	-0.378	-0.947	-0.024	0.004	-0.012
-0.843	-0.377	-0.967	-0.025	0.004	-0.012
-0.856	-0.363	-1.018	-0.025	0.003	-0.012
-0.843	-0.366	-0.985	-0.024	0.004	-0.012
-0.846	-0.384	-0.930	-0.024	0.003	-0.012
-0.834	-0.371	-0.968	-0.024	0.004	-0.012
-0.850	-0.385	-0.961	-0.025	0.004	-0.012
-0.873	-0.361	-1.001	-0.024	0.004	-0.012
-0.844	-0.405	-1.018	-0.024	0.004	-0.012
-0.870	-0.385	-0.978	-0.024	0.004	-0.012
-0.850	-0.362	-0.938	-0.024	0.004	-0.012
-0.886	-0.388	-0.963	-0.024	0.004	-0.012
-0.880	-0.388	-1.008	-0.025	0.004	-0.012
-0.889	-0.388	-1.001	-0.024	0.004	-0.012
-0.887	-0.386	-0.956	-0.025	0.004	-0.012
-0.883	-0.388	-0.960	-0.025	0.004	-0.012
-0.890	-0.390	-0.960	-0.025	0.004	-0.012
-0.887	-0.384	-0.991	-0.025	0.004	-0.012
-0.905	-0.395	-0.976	-0.025	0.004	-0.012
-0.904	-0.391	-0.966	-0.025	0.004	-0.012
-0.879	-0.393	-0.967	-0.025	0.004	-0.012
-0.887	-0.386	-0.943	-0.025	0.004	-0.012
-0.892	-0.385	-0.960	-0.025	0.004	-0.012
-0.904	-0.392	-0.979	-0.025	0.004	-0.012
-0.879	-0.374	-0.967	-0.025	0.004	-0.012
-0.880	-0.365	-0.950	-0.024	0.004	-0.012
-0.867	-0.371	-0.923	-0.025	0.004	-0.012
-0.882	-0.379	-0.947	-0.025	0.004	-0.012
-0.889	-0.354	-0.971	-0.025	0.004	-0.012
-0.882	-0.366	-0.981	-0.024	0.004	-0.012
-0.882	-0.389	-0.970	-0.024	0.004	-0.012
-0.872	-0.379	-0.947	-0.025	0.004	-0.012
-0.890	-0.370	-0.950	-0.024	0.004	-0.012
-0.901	-0.362	-0.967	-0.024	0.005	-0.012
-0.892	-0.375	-0.977	-0.024	0.004	-0.012
-0.903	-0.375	-0.991	-0.024	0.004	-0.012
-0.900	-0.380	-0.953	-0.024	0.004	-0.012
-0.918	-0.379	-0.939	-0.025	0.004	-0.012
-0.907	-0.370	-0.977	-0.024	0.005	-0.012
-0.926	-0.379	-0.998	-0.024	0.004	-0.012
-0.916	-0.377	-0.967	-0.024	0.004	-0.012
-0.918	-0.385	-0.943	-0.025	0.004	-0.012
-0.911	-0.380	-0.950	-0.025	0.004	-0.013
-0.928	-0.366	-0.939	-0.025	0.004	-0.012
-0.922	-0.379	-0.973	-0.025	0.004	-0.012
-0.922	-0.386	-0.956	-0.025	0.004	-0.012
-0.910	-0.371	-0.970	-0.025	0.004	-0.012
-0.903	-0.373	-0.926	-0.025	0.004	-0.012
-0.908	-0.374	-0.898	-0.025	0.004	-0.012
-0.914	-0.359	-0.967	-0.025	0.004	-0.012
-0.902	-0.365	-0.960	-0.025	0.004	-0.012
-0.903	-0.340	-0.957	-0.025	0.004	-0.012
-0.882	-0.381	-0.916	-0.025	0.004	-0.012
-0.911	-0.360	-0.944	-0.024	0.004	-0.013
-0.884	-0.348	-0.972	-0.024	0.004	-0.013
-0.914	-0.367	-0.943	-0.024	0.005	-0.012
-0.908	-0.361	-0.991	-0.025	0.005	-0.012
-0.933	-0.365	-0.988	-0.024	0.005	-0.013
-0.909	-0.364	-0.937	-0.024	0.004	-0.012
-0.938	-0.363	-0.940	-0.024	0.005	-0.012
-0.928	-0.369	-0.970	-0.024	0.005	-0.012
-0.930	-0.368	-1.001	-0.024	0.005	-0.012
-0.941	-0.372	-0.971	-0.024	0.004	-0.012
-0.934	-0.373	-0.933	-0.024	0.005	-0.012
-0.943	-0.385	-0.967	-0.025	0.005	-0.013
-0.957	-0.376	-0.977	-0.024	0.004	-0.012
-0.946	-0.376	-0.946	-0.024	0.004	-0.012
-0.965	-0.394	-0.934	-0.025	0.005	-0.012
-0.941	-0.369	-0.922	-0.025	0.004	-0.013
-0.948	-0.406	-0.932	-0.025	0.004	-0.013
-0.943	-0.369	-0.929	-0.025	0.004	-0.012
-0.938	-0.374	-0.953	-0.025	0.005	-0.012
-0.936	-0.359	-0.970	-0.025	0.004	-0.013
-0.924	-0.365	-0.933	-0.025	0.004	-0.013
-0.934	-0.360	-0.899	-0.025	0.004	-0.013
-0.927	-0.359	-0.891	-0.026	0.005	-0.012
-0.932	-0.357	-0.967	-0.024	0.005	-0.012
-0.933	-0.334	-0.950	-0.025	0.005	-0.012
-0.917	-0.351	-0.937	-0.024	0.004	-0.012
-0.935	-0.357	-0.961	-0.024	0.005	-0.013
-0.917	-0.344	-0.944	-0.024	0.005	-0.013
-0.944	-0.359	-0.954	-0.024	0.005	-0.013
-0.942	-0.318	-0.964	-0.024	0.005	-0.012
-0.946	-0.372	-0.967	-0.024	0.005	-0.013
-0.953	-0.353	-0.947	-0.024	0.005	-0.013
-0.962	-0.358	-0.913	-0.024	0.005	-0.013
-0.956	-0.361	-0.947	-0.024	0.005	-0.013
-0.956	-0.366	-0.994	-0.025	0.005	-0.013
-0.972	-0.368	-0.971	-0.024	0.005	-0.013
-0.976	-0.371	-0.909	-0.025	0.005	-0.013
-0.957	-0.380	-0.899	-0.024	0.005	-0.013
-0.968	-0.353	-0.943	-0.025	0.005	-0.013
-0.965	-0.368	-0.933	-0.025	0.005	-0.013
-0.990	-0.382	-0.935	-0.025	0.005	-0.012
-0.955	-0.351	-0.926	-0.025	0.005	-0.013
-0.959	-0.369	-0.906	-0.025	0.005	-0.013
-0.984	-0.335	-0.909	-0.025	0.005	-0.013
-0.959	-0.352	-0.933	-0.025	0.005	-0.013
-0.962	-0.350	-0.957	-0.025	0.005	-0.013
-0.952	-0.357	-0.947	-0.025	0.005	-0.013
-0.962	-0.341	-0.913	-0.025	0.005	-0.013
-0.942	-0.348	-0.896	-0.025	0.005	-0.013
-0.958	-0.342	-0.934	-0.024	0.005	-0.013
-0.955	-0.330	-0.981	-0.025	0.005	-0.013
-0.956	-0.343	-0.940	-0.024	0.005	-0.012
-0.964	-0.360	-0.940	-0.025	0.005	-0.013
-0.959	-0.337	-0.928	-0.024	0.005	-0.014
-0.958	-0.344	-0.906	-0.024	0.005	-0.013
-0.982	-0.329	-0.950	-0.024	0.005	-0.013
-0.968	-0.381	-0.957	-0.024	0.005	-0.013
-0.980	-0.350	-0.947	-0.024	0.005	-0.013
-0.975	-0.357	-0.906	-0.025	0.005	-0.013
-0.980	-0.350	-0.947	-0.025	0.005	-0.013
-0.999	-0.367	-0.943	-0.025	0.005	-0.014
-0.998	-0.357	-0.946	-0.025	0.005	-0.013
-0.994	-0.362	-0.905	-0.025	0.005	-0.013
-0.974	-0.357	-0.909	-0.025	0.005	-0.013
-0.986	-0.360	-0.902	-0.025	0.005	-0.014
-0.988	-0.341	-0.899	-0.025	0.005	-0.013
-0.986	-0.353	-0.901	-0.025	0.005	-0.013
-0.978	-0.349	-0.923	-0.025	0.005	-0.013
-0.975	-0.337	-0.920	-0.025	0.005	-0.013
-0.971	-0.343	-0.916	-0.025	0.005	-0.013
-0.979	-0.341	-0.896	-0.025	0.005	-0.013
-0.988	-0.335	-0.950	-0.025	0.005	-0.013
-0.967	-0.335	-0.941	-0.025	0.005	-0.013
-0.974	-0.309	-0.913	-0.024	0.005	-0.013
-0.972	-0.346	-0.913	-0.025	0.005	-0.013
-0.984	-0.334	-0.903	-0.025	0.005	-0.014
-0.994	-0.334	-0.920	-0.024	0.006	-0.013
-0.989	-0.333	-0.923	-0.024	0.005	-0.013
-0.982	-0.353	-0.967	-0.025	0.006	-0.013
-0.982	-0.339	-0.921	-0.024	0.005	-0.014
-0.991	-0.340	-0.890	-0.024	0.006	-0.014
-1.007	-0.347	-0.882	-0.024	0.006	-0.013
-1.003	-0.339	-0.944	-0.024	0.005	-0.013
-0.998	-0.347	-0.934	-0.025	0.005	-0.014
-1.010	-0.355	-0.892	-0.025	0.005	-0.014
-1.002	-0.338	-0.879	-0.025	0.006	-0.014
-1.005	-0.350	-0.896	-0.025	0.006	-0.014
-1.043	-0.340	-0.923	-0.025	0.005	-0.014
-1.003	-0.351	-0.920	-0.024	0.005	-0.013
-1.020	-0.351	-0.919	-0.025	0.005	-0.014
-0.997	-0.347	-0.916	-0.025	0.005	-0.014
-1.016	-0.330	-0.869	-0.025	0.005	-0.014
-1.003	-0.329	-0.909	-0.025	0.006	-0.013
-0.999	-0.345	-0.916	-0.025	0.006	-0.013
-0.996	-0.327	-0.954	-0.025	0.005	-0.014
-0.990	-0.326	-0.883	-0.025	0.005	-0.014
-0.995	-0.334	-0.858	-0.025	0.005	-0.014
-0.984	-0.321	-0.914	-0.025	0.006	-0.014
-0.988	-0.326	-0.900	-0.025	0.006	-0.014
-1.005	-0.298	-0.907	-0.024	0.006	-0.013
-0.982	-0.340	-0.900	-0.024	0.005	-0.014
-1.006	-0.328	-0.910	-0.025	0.006	-0.014
-0.970	-0.313	-0.898	-0.024	0.005	-0.014
-1.016	-0.333	-0.899	-0.024	0.006	-0.014
-1.005	-0.326	-0.937	-0.025	0.006	-0.014
-1.020	-0.335	-0.951	-0.024	0.006	-0.014
-1.012	-0.343	-0.876	-0.025	0.006	-0.014
-1.019	-0.332	-0.883	-0.024	0.006	-0.014
-1.033	-0.334	-0.906	-0.024	0.006	-0.014
-1.025	-0.332	-0.951	-0.024	0.006	-0.014
-1.038	-0.344	-0.916	-0.025	0.006	-0.014
-1.037	-0.343	-0.878	-0.025	0.006	-0.014
-1.026	-0.348	-0.899	-0.025	0.006	-0.014
-1.044	-0.336	-0.892	-0.025	0.006	-0.014
-1.034	-0.333	-0.889	-0.025	0.006	-0.014
-1.066	-0.350	-0.894	-0.025	0.006	-0.013
-1.018	-0.323	-0.889	-0.025	0.006	-0.014
-1.027	-0.365	-0.875	-0.025	0.005	-0.014
-1.020	-0.324	-0.858	-0.025	0.006	-0.014
-1.026	-0.327	-0.889	-0.025	0.006	-0.014
-1.020	-0.309	-0.927	-0.025	0.006	-0.014
-1.004	-0.327	-0.865	-0.025	0.006	-0.014
-1.014	-0.329	-0.862	-0.025	0.006	-0.014
-1.011	-0.318	-0.834	-0.025	0.006	-0.014
-1.024	-0.325	-0.893	-0.025	0.006	-0.014
-1.023	-0.296	-0.897	-0.024	0.006	-0.014
-1.006	-0.323	-0.893	-0.024	0.006	-0.014
-1.029	-0.317	-0.890	-0.025	0.006	-0.014
-1.013	-0.304	-0.873	-0.024	0.006	-0.014
-1.031	-0.323	-0.876	-0.024	0.006	-0.014
-1.035	-0.296	-0.934	-0.025	0.006	-0.014
-1.034	-0.335	-0.927	-0.024	0.006	-0.014
-1.038	-0.319	-0.890	-0.025	0.006	-0.014
-1.044	-0.334	-0.848	-0.024	0.006	-0.014
-1.042	-0.335	-0.889	-0.024	0.006	-0.014
-1.055	-0.320	-0.910	-0.025	0.006	-0.014
-1.060	-0.333	-0.930	-0.024	0.006	-0.014
-1.056	-0.328	-0.882	-0.025	0.006	-0.014
-1.045	-0.337	-0.855	-0.025	0.006	-0.014
-1.053	-0.316	-0.872	-0.025	0.006	-0.014
-1.040	-0.321	-0.852	-0.025	0.006	-0.014
-1.069	-0.336	-0.902	-0.025	0.006	-0.014
-1.028	-0.311	-0.862	-0.025	0.006	-0.014
-1.042	-0.318	-0.858	-0.025	0.006	-0.014
-1.040	-0.322	-0.824	-0.025	0.006	-0.014
-1.032	-0.319	-0.886	-0.025	0.006	-0.014
-1.025	-0.298	-0.913	-0.025	0.006	-0.014
-1.034	-0.317	-0.879	-0.025	0.006	-0.014
-1.032	-0.297	-0.869	-0.025	0.006	-0.014
-1.032	-0.311	-0.869	-0.025	0.006	-0.014
-1.033	-0.312	-0.876	-0.025	0.006	-0.014
-1.048	-0.310	-0.896	-0.025	0.007	-0.014
-1.048	-0.304	-0.889	-0.024	0.006	-0.014
-1.057	-0.323	-0.934	-0.024	0.007	-0.014
-1.050	-0.323	-0.883	-0.024	0.006	-0.014
-1.058	-0.323	-0.865	-0.025	0.007	-0.014
-1.057	-0.322	-0.903	-0.025	0.006	-0.014
-1.069	-0.325	-0.889	-0.025	0.006	-0.014
-1.062	-0.312	-0.889	-0.025	0.006	-0.014
-1.086	-0.341	-0.874	-0.025	0.006	-0.014
-1.058	-0.318	-0.855	-0.025	0.006	-0.014
-1.070	-0.343	-0.875	-0.025	0.006	-0.015
-1.063	-0.325	-0.871	-0.025	0.006	-0.014
-1.063	-0.317	-0.875	-0.025	0.006	-0.014
-1.056	-0.305	-0.896	-0.025	0.006	-0.014
-1.049	-0.318	-0.841	-0.025	0.006	-0.014
-1.050	-0.311	-0.831	-0.025	0.006	-0.014
-1.047	-0.312	-0.827	-0.026	0.007	-0.014
-1.058	-0.307	-0.885	-0.025	0.006	-0.014
-1.057	-0.289	-0.886	-0.025	0.006	-0.014
-1.028	-0.299	-0.866	-0.025	0.006	-0.014
-1.045	-0.303	-0.862	-0.025	0.007	-0.014
-1.038	-0.293	-0.894	-0.025	0.006	-0.015
-1.054	-0.308	-0.879	-0.025	0.006	-0.014
-1.062	-0.278	-0.913	-0.025	0.007	-0.014
-1.060	-0.314	-0.910	-0.024	0.007	-0.014
-1.057	-0.305	-0.886	-0.025	0.006	-0.014
-1.063	-0.311	-0.865	-0.025	0.007	-0.014
-1.076	-0.306	-0.886	-0.025	0.006	-0.014
-1.069	-0.323	-0.944	-0.025	0.007	-0.014
-1.077	-0.324	-0.920	-0.024	0.006	-0.014
-1.083	-0.315	-0.848	-0.025	0.007	-0.014
-1.074	-0.329	-0.828	-0.025	0.007	-0.014
-1.083	-0.301	-0.872	-0.025	0.006	-0.014
-1.074	-0.307	-0.862	-0.025	0.006	-0.014
-1.093	-0.331	-0.881	-0.025	0.006	-0.014
-1.069	-0.314	-0.848	-0.025	0.007	-0.014
-1.077	-0.324	-0.855	-0.025	0.006	-0.015
-1.089	-0.297	-0.834	-0.025	0.006	-0.015
-1.074	-0.311	-0.885	-0.025	0.006	-0.014
-1.064	-0.304	-0.899	-0.025	0.006	-0.014
-1.050	-0.303	-0.872	-0.025	0.006	-0.014
-1.078	-0.285	-0.838	-0.025	0.006	-0.014
-1.055	-0.295	-0.852	-0.025	0.007	-0.014
-1.060	-0.303	-0.875	-0.025	0.007	-0.014
-1.060	-0.291	-0.913	-0.025	0.006	-0.014
-1.054	-0.299	-0.869	-0.025	0.006	-0.014
-1.061	-0.313	-0.858	-0.025	0.006	-0.014
-1.056	-0.282	-0.860	-0.025	0.006	-0.015
-1.061	-0.301	-0.862	-0.025	0.007	-0.014
-1.077	-0.283	-0.896	-0.025	0.007	-0.014
-1.062	-0.320	-0.916	-0.025	0.006	-0.014
-1.074	-0.309	-0.883	-0.025	0.007	-0.015
-1.065	-0.295	-0.853	-0.025	0.007	-0.015
-1.098	-0.306	-0.851	-0.025	0.007	-0.014
-1.087	-0.314	-0.913	-0.025	0.007	-0.015
-1.090	-0.310	-0.910	-0.025	0.006	-0.014
-1.089	-0.312	-0.848	-0.025	0.007	-0.014
-1.085	-0.311	-0.852	-0.025	0.007	-0.015
-1.093	-0.311	-0.858	-0.025	0.007	-0.015
-1.093	-0.297	-0.882	-0.025	0.007	-0.015
-1.100	-0.310	-0.847	-0.025	0.007	-0.014
-1.082	-0.308	-0.851	-0.025	0.006	-0.014
-1.082	-0.300	-0.869	-0.025	0.006	-0.015
-1.076	-0.294	-0.852	-0.025	0.006	-0.015
-1.072	-0.297	-0.848	-0.025	0.007	-0.014
-1.095	-0.299	-0.868	-0.025	0.007	-0.014
-1.076	-0.290	-0.886	-0.025	0.007	-0.015
-1.074	-0.284	-0.852	-0.025	0.007	-0.014
-1.064	-0.312	-0.838	-0.026	0.007	-0.015
-1.073	-0.289	-0.845	-0.025	0.007	-0.015
-1.085	-0.286	-0.893	-0.025	0.007	-0.014
-1.079	-0.292	-0.872	-0.025	0.007	-0.014
-1.076	-0.309	-0.886	-0.025	0.007	-0.015
-1.077	-0.294	-0.859	-0.025	0.007	-0.015
-1.086	-0.295	-0.855	-0.025	0.007	-0.015
-1.091	-0.285	-0.859	-0.025	0.007	-0.015
-1.084	-0.298	-0.896	-0.025	0.007	-0.014
-1.094	-0.297	-0.893	-0.025	0.007	-0.015
-1.099	-0.314	-0.865	-0.025	0.007	-0.015
-1.102	-0.301	-0.838	-0.025	0.007	-0.015
-1.103	-0.310	-0.872	-0.025	0.007	-0.015
-1.120	-0.290	-0.879	-0.025	0.007	-0.015
-1.102	-0.296	-0.865	-0.025	0.007	-0.015
-1.103	-0.320	-0.857	-0.026	0.007	-0.015
-1.101	-0.300	-0.851	-0.026	0.007	-0.015
-1.106	-0.277	-0.838	-0.025	0.007	-0.015
-1.099	-0.305	-0.868	-0.025	0.007	-0.015
-1.097	-0.300	-0.868	-0.025	0.007	-0.015
-1.095	-0.281	-0.906	-0.026	0.006	-0.015
-1.077	-0.276	-0.866	-0.025	0.007	-0.015
-1.092	-0.285	-0.800	-0.025	0.006	-0.015
-1.082	-0.281	-0.890	-0.025	0.007	-0.015
-1.088	-0.291	-0.869	-0.026	0.007	-0.015
-1.089	-0.259	-0.876	-0.025	0.007	-0.014
-1.057	-0.313	-0.852	-0.025	0.007	-0.015
-1.082	-0.287	-0.862	-0.025	0.007	-0.015
-1.049	-0.257	-0.874	-0.025	0.007	-0.015
-1.103	-0.284	-0.869	-0.025	0.007	-0.015
-1.090	-0.290	-0.893	-0.025	0.007	-0.015
-1.093	-0.300	-0.911	-0.025	0.007	-0.015
-1.089	-0.290	-0.852	-0.025	0.007	-0.015
-1.112	-0.293	-0.842	-0.025	0.007	-0.015
-1.111	-0.288	-0.883	-0.025	0.007	-0.015
-1.114	-0.302	-0.913	-0.025	0.008	-0.015
-1.125	-0.306	-0.875	-0.025	0.007	-0.015
-1.123	-0.295	-0.858	-0.025	0.007	-0.015
-1.110	-0.306	-0.852	-0.026	0.007	-0.015
-1.130	-0.293	-0.828	-0.025	0.007	-0.015
-1.113	-0.290	-0.844	-0.026	0.007	-0.015
-1.144	-0.315	-0.856	-0.026	0.007	-0.014
-1.097	-0.283	-0.862	-0.026	0.007	-0.015
-1.098	-0.316	-0.831	-0.026	0.007	-0.015
-1.095	-0.291	-0.820	-0.026	0.007	-0.015
-1.103	-0.285	-0.852	-0.025	0.007	-0.015
-1.101	-0.263	-0.914	-0.026	0.007	-0.015
-1.088	-0.292	-0.852	-0.025	0.007	-0.015
-1.090	-0.284	-0.828	-0.025	0.007	-0.015
-1.081	-0.272	-0.801	-0.026	0.007	-0.015
-1.095	-0.279	-0.852	-0.025	0.007	-0.015
-1.109	-0.260	-0.856	-0.025	0.008	-0.015
-1.080	-0.274	-0.859	-0.025	0.007	-0.015
-1.110	-0.285	-0.869	-0.025	0.007	-0.015
-1.095	-0.283	-0.849	-0.025	0.007	-0.016
-1.114	-0.286	-0.842	-0.025	0.007	-0.015
-1.120	-0.264	-0.896	-0.025	0.007	-0.015
-1.136	-0.288	-0.897	-0.025	0.007	-0.015
-1.115	-0.290	-0.852	-0.025	0.007	-0.015
-1.124	-0.297	-0.821	-0.025	0.007	-0.015
-1.130	-0.296	-0.852	-0.025	0.007	-0.016
-1.127	-0.279	-0.859	-0.025	0.007	-0.016
-1.135	-0.289	-0.883	-0.025	0.007	-0.015
-1.131	-0.291	-0.841	-0.025	0.007	-0.015
-1.109	-0.293	-0.842	-0.026	0.007	-0.016
-1.126	-0.269	-0.822	-0.026	0.007	-0.016
-1.108	-0.279	-0.787	-0.025	0.007	-0.015
-1.127	-0.283	-0.868	-0.026	0.007	-0.015
-1.094	-0.279	-0.869	-0.026	0.007	-0.015
-1.111	-0.258	-0.832	-0.025	0.007	-0.015
-1.096	-0.280	-0.808	-0.026	0.007	-0.015
-1.105	-0.281	-0.852	-0.026	0.007	-0.015
-1.093	-0.255	-0.853	-0.025	0.007	-0.015
-1.101	-0.268	-0.839	-0.025	0.007	-0.015
-1.102	-0.268	-0.870	-0.025	0.007	-0.015
-1.101	-0.267	-0.874	-0.025	0.007	-0.016
-1.094	-0.271	-0.829	-0.025	0.007	-0.016
-1.124	-0.270	-0.846	-0.025	0.008	-0.015
-1.119	-0.277	-0.859	-0.025	0.007	-0.015
-1.117	-0.280	-0.910	-0.025	0.008	-0.016
-1.124	-0.288	-0.849	-0.025	0.007	-0.016
-1.126	-0.275	-0.825	-0.026	0.007	-0.016
-1.123	-0.279	-0.849	-0.025	0.007	-0.016
-1.140	-0.281	-0.855	-0.025	0.007	-0.016
-1.126	-0.277	-0.845	-0.025	0.007	-0.015
-1.151	-0.300	-0.817	-0.026	0.007	-0.015
-1.122	-0.277	-0.825	-0.026	0.007	-0.016
-1.132	-0.311	-0.828	-0.026	0.007	-0.016
-1.138	-0.279	-0.862	-0.026	0.007	-0.015
-1.123	-0.292	-0.820	-0.026	0.007	-0.015
-1.116	-0.267	-0.869	-0.026	0.007	-0.016
-1.118	-0.271	-0.828	-0.026	0.007	-0.016
-1.125	-0.277	-0.807	-0.026	0.007	-0.015
-1.114	-0.280	-0.810	-0.026	0.008	-0.015
-1.116	-0.278	-0.838	-0.026	0.007	-0.015
-1.110	-0.264	-0.855	-0.026	0.007	-0.015
-1.094	-0.274	-0.811	-0.026	0.007	-0.015
-1.109	-0.269	-0.815	-0.026	0.007	-0.016
-1.107	-0.252	-0.826	-0.025	0.007	-0.016
-1.118	-0.270	-0.849	-0.025	0.007	-0.015
-1.119	-0.234	-0.856	-0.025	0.008	-0.015
-1.104	-0.277	-0.856	-0.025	0.007	-0.016
-1.120	-0.269	-0.829	-0.025	0.008	-0.016
-1.122	-0.271	-0.836	-0.025	0.007	-0.016
-1.122	-0.275	-0.866	-0.025	0.007	-0.016
-1.126	-0.282	-0.893	-0.026	0.008	-0.016
-1.135	-0.283	-0.866	-0.025	0.007	-0.016
-1.133	-0.278	-0.831	-0.025	0.007	-0.016
-1.130	-0.280	-0.781	-0.025	0.008	-0.016
-1.150	-0.267	-0.859	-0.025	0.007	-0.016
-1.137	-0.273	-0.852	-0.026	0.007	-0.016
-1.148	-0.295	-0.823	-0.026	0.007	-0.015
-1.120	-0.279	-0.821	-0.026	0.007	-0.016
-1.123	-0.290	-0.818	-0.026	0.007	-0.016
-1.155	-0.256	-0.818	-0.026	0.007	-0.016
-1.127	-0.278	-0.852	-0.026	0.007	-0.016
-1.129	-0.272	-0.848	-0.026	0.007	-0.015
-1.115	-0.264	-0.828	-0.026	0.007	-0.015
-1.120	-0.253	-0.788	-0.026	0.007	-0.015
-1.120	-0.270	-0.811	-0.026	0.007	-0.015
-1.119	-0.255	-0.845	-0.026	0.007	-0.015
-1.108	-0.257	-0.872	-0.026	0.007	-0.015
-1.101	-0.259	-0.801	-0.025	0.007	-0.015
-1.109	-0.260	-0.791	-0.026	0.007	-0.016
-1.107	-0.263	-0.846	-0.025	0.007	-0.016
-1.119	-0.261	-0.839	-0.025	0.007	-0.016
-1.119	-0.235	-0.842	-0.026	0.008	-0.015
-1.095	-0.281	-0.839	-0.025	0.007	-0.015
-1.114	-0.273	-0.842	-0.026	0.007	-0.016
-1.093	-0.246	-0.810	-0.025	0.007	-0.016
-1.126	-0.267	-0.825	-0.025	0.007	-0.015
-1.129	-0.268	-0.866	-0.026	0.008	-0.016
-1.136	-0.274	-0.880	-0.025	0.007	-0.016
-1.143	-0.269	-0.808	-0.026	0.007	-0.016
-1.126	-0.279	-0.805	-0.025	0.007	-0.016
-1.138	-0.277	-0.821	-0.026	0.007	-0.016
-1.139	-0.268	-0.855	-0.026	0.008	-0.016
-1.149	-0.290	-0.841	-0.026	0.007	-0.015
-1.138	-0.273	-0.827	-0.026	0.007	-0.015
-1.121	-0.276	-0.825	-0.026	0.007	-0.016
-1.133	-0.269	-0.794	-0.026	0.007	-0.016
-1.122	-0.270	-0.801	-0.026	0.007	-0.016
-1.137	-0.274	-0.841	-0.026	0.007	-0.015
-1.108	-0.267	-0.849	-0.026	0.007	-0.015
-1.119	-0.257	-0.791	-0.026	0.007	-0.015
-1.102	-0.265	-0.794	-0.026	0.007	-0.016
-1.112	-0.263	-0.825	-0.026	0.007	-0.016
-1.124	-0.247	-0.856	-0.026	0.007	-0.015
-1.105	-0.258	-0.808	-0.026	0.007	-0.015
-1.111	-0.268	-0.839	-0.026	0.007	-0.016
-1.107	-0.262	-0.812	-0.026	0.007	-0.016
-1.117	-0.255	-0.815	-0.026	0.007	-0.016
-1.137	-0.257	-0.811	-0.025	0.008	-0.015
-1.122	-0.261	-0.845	-0.025	0.007	-0.015
-1.125	-0.275	-0.842	-0.026	0.008	-0.016
-1.125	-0.281	-0.804	-0.026	0.007	-0.016
-1.137	-0.255	-0.788	-0.025	0.007	-0.016
-1.133	-0.259	-0.839	-0.026	0.007	-0.016
-1.161	-0.269	-0.845	-0.025	0.008	-0.016
-1.134	-0.276	-0.835	-0.026	0.007	-0.016
-1.139	-0.279	-0.817	-0.026	0.007	-0.016
-1.126	-0.269	-0.798	-0.026	0.007	-0.016
-1.139	-0.242	-0.791	-0.026	0.007	-0.016
-1.127	-0.265	-0.808	-0.026	0.007	-0.015
-1.135	-0.274	-0.821	-0.026	0.007	-0.015
-1.120	-0.258	-0.831	-0.026	0.007	-0.016
-1.113	-0.255	-0.784	-0.026	0.007	-0.016
-1.120	-0.263	-0.743	-0.026	0.006	-0.016
-1.106	-0.246	-0.839	-0.025	0.007	-0.016
-1.105	-0.253	-0.829	-0.026	0.007	-0.016
-1.115	-0.228	-0.812	-0.026	0.007	-0.015
-1.088	-0.268	-0.805	-0.026	0.007	-0.015
-1.116	-0.258	-0.794	-0.026	0.007	-0.016
-1.086	-0.233	-0.796	-0.025	0.007	-0.016
-1.109	-0.254	-0.822	-0.026	0.007	-0.015
-1.124	-0.251	-0.852	-0.026	0.008	-0.015
-1.113	-0.266	-0.850	-0.025	0.007	-0.016
-1.117	-0.250	-0.805	-0.026	0.007	-0.016
-1.133	-0.269	-0.787	-0.025	0.008	-0.016
-1.125	-0.266	-0.849	-0.025	0.007	-0.016
-1.133	-0.264	-0.869	-0.026	0.008	-0.016
-1.133	-0.272	-0.808	-0.025	0.007	-0.016
-1.139	-0.274	-0.787	-0.025	0.007	-0.016
-1.136	-0.266	-0.808	-0.026	0.007	-0.016
-1.149	-0.253	-0.808	-0.026	0.007	-0.016
-1.131	-0.270	-0.814	-0.026	0.007	-0.015
-1.163	-0.277	-0.830	-0.026	0.007	-0.015
-1.120	-0.264	-0.815	-0.026	0.007	-0.016
-1.128	-0.280	-0.781	-0.026	0.007	-0.016
-1.114	-0.263	-0.780	-0.026	0.007	-0.016
-1.123	-0.264	-0.808	-0.026	0.007	-0.016
-1.119	-0.242	-0.846	-0.026	0.007	-0.016
-1.107	-0.257	-0.781	-0.026	0.007	-0.016
-1.113	-0.259	-0.777	-0.026	0.007	-0.016
-1.103	-0.248	-0.767	-0.026	0.007	-0.016
-1.109	-0.258	-0.835	-0.026	0.007	-0.016
-1.116	-0.226	-0.815	-0.026	0.007	-0.015
-1.093	-0.268	-0.808	-0.025	0.007	-0.015
-1.110	-0.248	-0.805	-0.026	0.007	-0.016
-1.102	-0.239	-0.789	-0.025	0.007	-0.016
-1.122	-0.255	-0.805	-0.026	0.007	-0.016
-1.111	-0.216	-0.826	-0.025	0.007	-0.015
-1.109	-0.268	-0.853	-0.025	0.007	-0.016
-1.118	-0.259	-0.812	-0.025	0.007	-0.016
-1.127	-0.257	-0.785	-0.025	0.007	-0.016
-1.123	-0.253	-0.808	-0.025	0.007	-0.016
-1.131	-0.253	-0.836	-0.026	0.007	-0.016
-1.134	-0.275	-0.849	-0.025	0.007	-0.016
-1.128	-0.259	-0.787	-0.026	0.007	-0.016
-1.132	-0.270	-0.771	-0.025	0.007	-0.016
-1.139	-0.238	-0.795	-0.026	0.007	-0.016
-1.133	-0.258	-0.801	-0.026	0.007	-0.016
-1.155	-0.276	-0.793	-0.026	0.007	-0.015
-1.104	-0.254	-0.778	-0.026	0.007	-0.016
-1.113	-0.257	-0.774	-0.026	0.007	-0.016
-1.137	-0.238	-0.767	-0.026	0.007	-0.016
-1.122	-0.258	-0.801	-0.026	0.007	-0.016
-1.120	-0.240	-0.825	-0.026	0.007	-0.016
-1.103	-0.247	-0.791	-0.026	0.007	-0.016
-1.107	-0.241	-0.778	-0.026	0.007	-0.016
-1.105	-0.245	-0.784	-0.026	0.007	-0.016
-1.107	-0.243	-0.809	-0.025	0.007	-0.016
-1.105	-0.228	-0.840	-0.026	0.007	-0.016
-1.095	-0.232	-0.806	-0.025	0.007	-0.015
-1.102	-0.253	-0.812	-0.026	0.007	-0.016
-1.094	-0.227	-0.786	-0.025	0.007	-0.016
-1.110	-0.245	-0.785	-0.025	0.007	-0.016
-1.120	-0.225	-0.802	-0.025	0.007	-0.016
-1.111	-0.267	-0.819	-0.025	0.007	-0.016
-1.119	-0.247	-0.809	-0.025	0.007	-0.016
-1.105	-0.259	-0.782	-0.025	0.007	-0.016
-1.130	-0.241	-0.785	-0.025	0.007	-0.016
-1.126	-0.261	-0.798	-0.026	0.007	-0.016
-1.138	-0.263	-0.825	-0.025	0.007	-0.016
-1.129	-0.253	-0.784	-0.026	0.007	-0.016
-1.122	-0.259	-0.791	-0.026	0.007	-0.016
-1.124	-0.259	-0.792	-0.026	0.007	-0.016
-1.122	-0.239	-0.788	-0.026	0.007	-0.016
-1.130	-0.251	-0.787	-0.026	0.007	-0.016
-1.122	-0.253	-0.804	-0.026	0.007	-0.016
-1.113	-0.235	-0.778	-0.026	0.007	-0.016
-1.113	-0.237	-0.761	-0.026	0.007	-0.016
-1.111	-0.243	-0.764	-0.026	0.007	-0.016
-1.124	-0.233	-0.805	-0.026	0.007	-0.016
-1.084	-0.241	-0.788	-0.026	0.007	-0.016
-1.103	-0.221	-0.792	-0.025	0.007	-0.016
-1.100	-0.243	-0.757	-0.026	0.007	-0.016
-1.107	-0.237	-0.779	-0.025	0.007	-0.016
-1.109	-0.237	-0.812	-0.025	0.007	-0.016
-1.100	-0.242	-0.788	-0.025	0.007	-0.015
-1.099	-0.246	-0.799	-0.025	0.007	-0.016
-1.097	-0.241	-0.779	-0.025	0.007	-0.016
-1.104	-0.238	-0.772	-0.025	0.007	-0.016
-1.120	-0.236	-0.775	-0.025	0.007	-0.016
-1.111	-0.235	-0.829	-0.025	0.007	-0.016
-1.116	-0.245	-0.809	-0.025	0.007	-0.016
-1.125	-0.251	-0.774	-0.026	0.007	-0.016
-1.113	-0.243	-0.765	-0.025	0.007	-0.016
-1.127	-0.251	-0.781	-0.026	0.007	-0.016
-1.155	-0.232	-0.799	-0.025	0.007	-0.016
-1.128	-0.251	-0.802	-0.025	0.007	-0.016
-1.130	-0.245	-0.774	-0.026	0.006	-0.016
-1.106	-0.247	-0.761	-0.026	0.006	-0.016
-1.114	-0.229	-0.762	-0.026	0.006	-0.016
-1.100	-0.233	-0.764	-0.026	0.006	-0.016
-1.104	-0.239	-0.765	-0.026	0.007	-0.016
-1.103	-0.223	-0.836	-0.026	0.006	-0.016
-1.086	-0.214	-0.769	-0.025	0.006	-0.016
-1.095	-0.248	-0.720	-0.026	0.006	-0.016
-1.090	-0.221	-0.789	-0.025	0.007	-0.016
-1.095	-0.233	-0.772	-0.025	0.007	-0.016
-1.108	-0.210	-0.796	-0.025	0.007	-0.016
-1.070	-0.258	-0.782	-0.025	0.006	-0.016
-1.116	-0.226	-0.786	-0.025	0.007	-0.016
-1.075	-0.219	-0.783	-0.025	0.006	-0.016
-1.116	-0.231	-0.769	-0.025	0.007	-0.016
-1.117	-0.245	-0.816	-0.025	0.007	-0.016
-1.125	-0.251	-0.826	-0.025	0.006	-0.016
-1.123	-0.237	-0.765	-0.025	0.007	-0.016
-1.111	-0.245	-0.755	-0.025	0.007	-0.016
-1.121	-0.245	-0.772	-0.025	0.006	-0.016
-1.121	-0.235	-0.772	-0.025	0.007	-0.016
-1.132	-0.241	-0.784	-0.026	0.006	-0.016
-1.110	-0.239	-0.778	-0.026	0.006	-0.016
-1.102	-0.246	-0.772	-0.026	0.006	-0.016
-1.100	-0.235	-0.748	-0.025	0.006	-0.016
-1.095	-0.224	-0.758	-0.026	0.007	-0.016
-1.119	-0.228	-0.795	-0.025	0.006	-0.016
-1.085	-0.226	-0.793	-0.025	0.006	-0.016
-1.094	-0.214	-0.745	-0.025	0.006	-0.016
-1.091	-0.224	-0.748	-0.025	0.006	-0.016
-1.095	-0.220	-0.779	-0.025	0.006	-0.016
-1.102	-0.222	-0.775	-0.025	0.007	-0.016
-1.097	-0.222	-0.779	-0.025	0.006	-0.016
-1.091	-0.238	-0.785	-0.025	0.007	-0.016
-1.088	-0.234	-0.776	-0.025	0.006	-0.016
-1.097	-0.225	-0.762	-0.025	0.006	-0.016
-1.109	-0.222	-0.755	-0.025	0.007	-0.016
-1.091	-0.233	-0.810	-0.025	0.006	-0.016
-1.096	-0.232	-0.793	-0.025	0.007	-0.016
-1.102	-0.230	-0.755	-0.025	0.006	-0.016
-1.114	-0.236	-0.745	-0.025	0.006	-0.016
-1.113	-0.234	-0.803	-0.025	0.006	-0.016
-1.129	-0.228	-0.800	-0.025	0.006	-0.016
-1.105	-0.233	-0.776	-0.025	0.006	-0.016
-1.115	-0.240	-0.761	-0.026	0.006	-0.016
-1.105	-0.238	-0.762	-0.025	0.006	-0.016
-1.112	-0.219	-0.752	-0.025	0.006	-0.016
-1.110	-0.239	-0.775	-0.025	0.006	-0.016
-1.097	-0.232	-0.775	-0.025	0.006	-0.016
-1.085	-0.223	-0.786	-0.026	0.005	-0.016
-1.084	-0.219	-0.752	-0.025	0.006	-0.016
-1.078	-0.226	-0.698	-0.025	0.005	-0.016
-1.089	-0.215	-0.783	-0.025	0.006	-0.016
-1.081	-0.220	-0.766	-0.025	0.006	-0.016
-1.082	-0.188	-0.787	-0.025	0.006	-0.016
-1.055	-0.236	-0.738	-0.025	0.006	-0.016
-1.087	-0.215	-0.777	-0.025	0.006	-0.016
-1.050	-0.187	-0.758	-0.025	0.006	-0.017
-1.096	-0.221	-0.752	-0.025	0.006	-0.016
-1.087	-0.222	-0.796	-0.025	0.006	-0.016
-1.099	-0.231	-0.780	-0.024	0.006	-0.016
-1.091	-0.227	-0.763	-0.025	0.006	-0.016
-1.097	-0.240	-0.742	-0.025	0.006	-0.016
-1.107	-0.228	-0.797	-0.025	0.006	-0.016
-1.103	-0.225	-0.814	-0.025	0.006	-0.016
-1.109	-0.238	-0.769	-0.025	0.006	-0.016
-1.103	-0.222	-0.752	-0.025	0.006	-0.016
-1.083	-0.247	-0.735	-0.025	0.006	-0.016
-1.108	-0.215	-0.756	-0.025	0.006	-0.016
-1.099	-0.215	-0.749	-0.025	0.006	-0.016
-1.128	-0.243	-0.757	-0.025	0.006	-0.016
-1.075	-0.215	-0.759	-0.025	0.006	-0.016
-1.093	-0.236	-0.715	-0.025	0.006	-0.017
-1.078	-0.218	-0.725	-0.025	0.006	-0.016
-1.083	-0.213	-0.763	-0.025	0.006	-0.016
-1.078	-0.203	-0.804	-0.025	0.005	-0.016
-1.058	-0.219	-0.746	-0.025	0.006	-0.016
-1.062	-0.218	-0.739	-0.025	0.005	-0.016
-1.065	-0.205	-0.719	-0.025	0.006	-0.016
-1.072	-0.202	-0.760	-0.024	0.006	-0.016
-1.091	-0.192	-0.767	-0.024	0.006	-0.016
-1.059	-0.209	-0.777	-0.025	0.006	-0.016
-1.076	-0.208	-0.771	-0.025	0.006	-0.016
-1.060	-0.201	-0.751	-0.025	0.006	-0.017
-1.084	-0.218	-0.743	-0.025	0.006	-0.016
-1.079	-0.206	-0.794	-0.025	0.006	-0.016
-1.093	-0.221	-0.798	-0.024	0.006	-0.016
-1.077	-0.222	-0.763	-0.025	0.006	-0.016
-1.085	-0.241	-0.725	-0.025	0.006	-0.016
-1.086	-0.225	-0.740	-0.025	0.006	-0.017
-1.091	-0.207	-0.760	-0.025	0.006	-0.016
-1.092	-0.225	-0.791	-0.024	0.005	-0.016
-1.098	-0.220	-0.742	-0.025	0.006	-0.016
-1.071	-0.222	-0.763	-0.025	0.005	-0.017
-1.077	-0.207	-0.740	-0.025	0.005	-0.017
-1.068	-0.218	-0.709	-0.025	0.005	-0.016
-1.085	-0.213	-0.756	-0.025	0.006	-0.016
-1.054	-0.210	-0.754	-0.025	0.005	-0.016
-1.055	-0.208	-0.750	-0.025	0.005	-0.016
-1.038	-0.210	-0.692	-0.025	0.005	-0.016
-1.061	-0.204	-0.744	-0.025	0.005	-0.017
-1.044	-0.188	-0.765	-0.025	0.005	-0.017
-1.059	-0.200	-0.757	-0.024	0.005	-0.016
-1.054	-0.199	-0.761	-0.024	0.005	-0.016
-1.051	-0.195	-0.741	-0.024	0.005	-0.017
-1.048	-0.196	-0.731	-0.024	0.005	-0.017
-1.065	-0.202	-0.754	-0.024	0.005	-0.016
-1.067	-0.207	-0.768	-0.024	0.005	-0.016
-1.071	-0.214	-0.826	-0.024	0.006	-0.016
-1.069	-0.223	-0.744	-0.024	0.005	-0.017
-1.071	-0.219	-0.733	-0.024	0.005	-0.016
-1.070	-0.220	-0.757	-0.025	0.005	-0.017
-1.075	-0.223	-0.785	-0.025	0.005	-0.017
-1.065	-0.214	-0.754	-0.025	0.005	-0.016
-1.087	-0.221	-0.732	-0.025	0.005	-0.016
-1.058	-0.213	-0.730	-0.025	0.005	-0.017
-1.062	-0.244	-0.737	-0.025	0.005	-0.017
-1.061	-0.208	-0.730	-0.025	0.005	-0.016
-1.061	-0.207	-0.723	-0.025	0.005	-0.016
-1.056	-0.201	-0.764	-0.025	0.004	-0.017
-1.045	-0.213	-0.734	-0.025	0.005	-0.017
-1.046	-0.202	-0.720	-0.024	0.005	-0.017
-1.042	-0.205	-0.716	-0.025	0.005	-0.017
-1.036	-0.202	-0.761	-0.025	0.005	-0.017
-1.032	-0.178	-0.745	-0.024	0.005	-0.016
-1.017	-0.199	-0.721	-0.024	0.005	-0.017
-1.034	-0.197	-0.738	-0.025	0.005	-0.017
-1.033	-0.180	-0.762	-0.024	0.005	-0.017
-1.037	-0.193	-0.751	-0.024	0.005	-0.016
-1.037	-0.170	-0.779	-0.024	0.005	-0.016
-1.035	-0.214	-0.773	-0.024	0.005	-0.017
-1.031	-0.194	-0.766	-0.024	0.005	-0.017
-1.036	-0.208	-0.748	-0.024	0.005	-0.017
-1.044	-0.202	-0.752	-0.024	0.005	-0.017
-1.047	-0.208	-0.800	-0.024	0.005	-0.017
-1.049	-0.217	-0.786	-0.024	0.004	-0.017
-1.044	-0.206	-0.731	-0.024	0.005	-0.017
-1.052	-0.216	-0.690	-0.024	0.005	-0.017
-1.055	-0.198	-0.759	-0.024	0.005	-0.017
-1.053	-0.204	-0.752	-0.024	0.005	-0.017
-1.068	-0.214	-0.737	-0.025	0.005	-0.017
-1.028	-0.208	-0.721	-0.024	0.004	-0.017
-1.044	-0.202	-0.718	-0.025	0.004	-0.017
-1.068	-0.191	-0.738	-0.024	0.004	-0.017
-1.031	-0.207	-0.755	-0.024	0.004	-0.017
-1.041	-0.208	-0.768	-0.025	0.004	-0.017
-1.019	-0.203	-0.745	-0.024	0.004	-0.017
-1.030	-0.185	-0.701	-0.024	0.004	-0.017
-1.027	-0.191	-0.725	-0.024	0.005	-0.017
-1.017	-0.198	-0.749	-0.024	0.004	-0.017
-1.019	-0.182	-0.793	-0.025	0.004	-0.017
-1.007	-0.183	-0.743	-0.024	0.004	-0.017
-1.000	-0.202	-0.674	-0.024	0.004	-0.017
-1.001	-0.189	-0.740	-0.024	0.004	-0.017
-1.009	-0.193	-0.729	-0.024	0.004	-0.017
-1.019	-0.161	-0.753	-0.024	0.005	-0.017
-0.986	-0.219	-0.756	-0.024	0.004	-0.017
-1.014	-0.197	-0.753	-0.024	0.004	-0.017
-0.983	-0.173	-0.738	-0.024	0.004	-0.018
-1.024	-0.196	-0.756	-0.024	0.004	-0.017
-1.026	-0.200	-0.766	-0.024	0.005	-0.017
-1.026	-0.202	-0.784	-0.023	0.004	-0.017
-1.019	-0.201	-0.736	-0.024	0.004	-0.017
-1.016	-0.201	-0.715	-0.024	0.004	-0.017
-1.032	-0.202	-0.753	-0.024	0.004	-0.018
-1.028	-0.194	-0.791	-0.024	0.004	-0.017
-1.036	-0.214	-0.742	-0.024	0.004	-0.017
-1.021	-0.209	-0.728	-0.024	0.004	-0.017
-1.013	-0.204	-0.736	-0.024	0.004	-0.018
-1.010	-0.191	-0.723	-0.024	0.004	-0.018
-1.007	-0.198	-0.736	-0.024	0.004	-0.017
-1.033	-0.208	-0.759	-0.024	0.004	-0.017
-0.991	-0.190	-0.757	-0.024	0.004	-0.017
-1.005	-0.192	-0.709	-0.024	0.004	-0.017
-0.984	-0.191	-0.713	-0.024	0.004	-0.017
-0.998	-0.190	-0.744	-0.024	0.004	-0.017
-0.995	-0.182	-0.771	-0.024	0.004	-0.017
-0.983	-0.194	-0.764	-0.024	0.004	-0.017
-0.977	-0.199	-0.747	-0.024	0.004	-0.018
-0.972	-0.176	-0.741	-0.024	0.004	-0.018
-0.990	-0.180	-0.751	-0.023	0.004	-0.018
-0.996	-0.171	-0.737	-0.023	0.004	-0.017
-0.973	-0.189	-0.740	-0.023	0.004	-0.017
-0.993	-0.188	-0.772	-0.023	0.004	-0.018
-0.977	-0.200	-0.724	-0.023	0.004	-0.018
-0.996	-0.193	-0.724	-0.023	0.004	-0.018
-0.997	-0.184	-0.751	-0.024	0.004	-0.018
-1.008	-0.201	-0.778	-0.023	0.004	-0.018
-0.994	-0.202	-0.754	-0.024	0.004	-0.018
-1.003	-0.220	-0.729	-0.024	0.004	-0.018
-0.989	-0.198	-0.713	-0.024	0.003	-0.018
-0.998	-0.177	-0.754	-0.024	0.004	-0.018
-1.005	-0.213	-0.774	-0.024	0.003	-0.017
-0.990	-0.200	-0.740	-0.024	0.003	-0.017
-0.978	-0.198	-0.744	-0.024	0.003	-0.018
-0.978	-0.186	-0.717	-0.024	0.003	-0.018
-0.979	-0.184	-0.700	-0.024	0.003	-0.018
-0.979	-0.188	-0.747	-0.024	0.003	-0.017
-0.965	-0.188	-0.748	-0.024	0.003	-0.018
-0.973	-0.167	-0.735	-0.023	0.003	-0.018
-0.949	-0.186	-0.711	-0.024	0.003	-0.018
-0.962	-0.181	-0.724	-0.024	0.003	-0.018
-0.937	-0.164	-0.753	-0.024	0.003	-0.018
-0.954	-0.185	-0.752	-0.023	0.003	-0.018
-0.962	-0.181	-0.762	-0.024	0.003	-0.018
-0.955	-0.182	-0.763	-0.023	0.003	-0.018
-0.948	-0.169	-0.732	-0.023	0.003	-0.018
-0.966	-0.182	-0.728	-0.023	0.003	-0.018
-0.967	-0.187	-0.765	-0.023	0.003	-0.018
-0.962	-0.196	-0.793	-0.023	0.004	-0.018
-0.973	-0.195	-0.738	-0.023	0.003	-0.018
-0.969	-0.188	-0.707	-0.023	0.003	-0.018
-0.970	-0.196	-0.742	-0.024	0.003	-0.018
-0.989	-0.199	-0.755	-0.024	0.003	-0.018
-0.961	-0.195	-0.752	-0.024	0.003	-0.018
-0.982	-0.211	-0.713	-0.024	0.003	-0.018
-0.956	-0.182	-0.725	-0.023	0.003	-0.018
-0.959	-0.216	-0.711	-0.024	0.003	-0.019
-0.956	-0.184	-0.721	-0.024	0.003	-0.018
-0.957	-0.194	-0.728	-0.024	0.003	-0.018
-0.942	-0.181	-0.759	-0.024	0.002	-0.018
-0.937	-0.189	-0.722	-0.023	0.003	-0.018
-0.948	-0.185	-0.694	-0.024	0.002	-0.018
-0.931	-0.178	-0.714	-0.024	0.003	-0.018
-0.944	-0.179	-0.766	-0.024	0.003	-0.018
-0.932	-0.152	-0.760	-0.023	0.002	-0.018
-0.918	-0.184	-0.729	-0.023	0.003	-0.018
-0.929	-0.171	-0.729	-0.023	0.003	-0.018
-0.917	-0.170	-0.743	-0.023	0.003	-0.018
-0.936	-0.176	-0.729	-0.023	0.003	-0.018
-0.934	-0.146	-0.777	-0.023	0.003	-0.018
-0.926	-0.197	-0.774	-0.023	0.003	-0.018
-0.938	-0.180	-0.750	-0.023	0.002	-0.018
-0.944	-0.184	-0.719	-0.023	0.003	-0.018
-0.937	-0.184	-0.733	-0.023	0.002	-0.018
-0.942	-0.190	-0.783	-0.023	0.003	-0.018
-0.949	-0.193	-0.791	-0.023	0.002	-0.018
-0.941	-0.190	-0.742	-0.023	0.002	-0.018
-0.928	-0.195	-0.702	-0.023	0.003	-0.018
-0.947	-0.171	-0.736	-0.023	0.002	-0.018
-0.933	-0.181	-0.739	-0.023	0.002	-0.018
-0.952	-0.194	-0.731	-0.024	0.002	-0.018
-0.913	-0.182	-0.736	-0.024	0.002	-0.018
-0.919	-0.186	-0.712	-0.023	0.002	-0.018
-0.920	-0.174	-0.720	-0.023	0.002	-0.019
-0.913	-0.176	-0.760	-0.023	0.002	-0.018
-0.908	-0.169	-0.767	-0.024	0.002	-0.018
-0.902	-0.174	-0.736	-0.023	0.002	-0.018
-0.908	-0.166	-0.720	-0.023	0.002	-0.018
-0.904	-0.176	-0.723	-0.023	0.002	-0.018
-0.898	-0.174	-0.747	-0.023	0.002	-0.018
-0.901	-0.158	-0.781	-0.023	0.002	-0.018
-0.888	-0.167	-0.744	-0.023	0.002	-0.018
-0.895	-0.188	-0.767	-0.023	0.002	-0.018
-0.887	-0.170	-0.741	-0.023	0.002	-0.018
-0.907	-0.186	-0.737	-0.023	0.002	-0.018
-0.913	-0.168	-0.757	-0.023	0.002	-0.018
-0.896	-0.190	-0.761	-0.023	0.002	-0.018
-0.909	-0.186	-0.751	-0.023	0.002	-0.018
-0.900	-0.183	-0.734	-0.023	0.002	-0.018
-0.907	-0.190	-0.720	-0.023	0.002	-0.018
-0.905	-0.202	-0.761	-0.023	0.002	-0.019
-0.907	-0.192	-0.760	-0.023	0.001	-0.018
-0.900	-0.183	-0.726	-0.023	0.002	-0.018
-0.895	-0.194	-0.716	-0.023	0.002	-0.018
-0.902	-0.180	-0.723	-0.023	0.002	-0.019
-0.897	-0.171	-0.733	-0.023	0.002	-0.018
-0.898	-0.189	-0.736	-0.024	0.002	-0.018
-0.891	-0.177	-0.761	-0.023	0.002	-0.018
-0.878	-0.169	-0.755	-0.023	0.001	-0.018
-0.876	-0.165	-0.707	-0.023	0.001	-0.018
-0.880	-0.179	-0.727	-0.023	0.002	-0.018
-0.884	-0.162	-0.768	-0.023	0.001	-0.018
-0.867	-0.173	-0.758	-0.023	0.001	-0.018
-0.861	-0.137	-0.741	-0.023	0.002	-0.018
-0.852	-0.174	-0.742	-0.023	0.001	-0.019
-0.857	-0.176	-0.759	-0.023	0.001	-0.019
-0.870	-0.157	-0.762	-0.023	0.001	-0.018
-0.869	-0.166	-0.765	-0.023	0.001	-0.018
-0.868	-0.181	-0.796	-0.023	0.002	-0.018
-0.860	-0.174	-0.752	-0.022	0.001	-0.018
-0.860	-0.173	-0.738	-0.023	0.001	-0.018
-0.883	-0.169	-0.717	-0.022	0.002	-0.018
-0.872	-0.171	-0.779	-0.023	0.001	-0.018
-0.881	-0.168	-0.779	-0.022	0.001	-0.018
-0.882	-0.189	-0.731	-0.023	0.001	-0.018
-0.877	-0.176	-0.718	-0.022	0.001	-0.019
-0.869	-0.182	-0.748	-0.023	0.001	-0.019
-0.893	-0.170	-0.748	-0.023	0.001	-0.018
-0.864	-0.180	-0.755	-0.023	0.001	-0.018
-0.868	-0.186	-0.751	-0.023	0.001	-0.018
-0.854	-0.185	-0.738	-0.023	0.001	-0.019
-0.871	-0.161	-0.704	-0.023	0.000	-0.019
-0.853	-0.175	-0.744	-0.023	0.001	-0.018
-0.852	-0.173	-0.748	-0.023	0.001	-0.018
-0.842	-0.158	-0.807	-0.023	0.000	-0.018
-0.830	-0.156	-0.725	-0.023	0.000	-0.018
-0.834	-0.170	-0.701	-0.023	-0.000	-0.018
-0.830	-0.159	-0.749	-0.023	0.001	-0.018
-0.828	-0.172	-0.766	-0.023	0.001	-0.018
-0.836	-0.137	-0.759	-0.022	0.001	-0.018
-0.804	-0.177	-0.749	-0.023	0.000	-0.018
-0.833	-0.160	-0.760	-0.023	0.001	-0.019
-0.799	-0.150	-0.733	-0.022	0.001	-0.019
-0.831	-0.160	-0.742	-0.022	0.001	-0.018
-0.830	-0.163	-0.783	-0.023	0.001	-0.018
-0.830	-0.184	-0.797	-0.022	0.000	-0.019
-0.820	-0.169	-0.753	-0.023	0.001	-0.019
-0.834	-0.173	-0.743	-0.022	0.001	-0.018
-0.845	-0.170	-0.777	-0.022	0.000	-0.019
-0.841	-0.171	-0.811	-0.022	0.001	-0.018
-0.850	-0.186	-0.762	-0.022	0.000	-0.018
-0.841	-0.176	-0.749	-0.022	0.000	-0.018
-0.832	-0.181	-0.770	-0.023	0.000	-0.019
-0.838	-0.167	-0.766	-0.023	0.000	-0.019
-0.819	-0.175	-0.732	-0.023	0.000	-0.018
-0.847	-0.188	-0.764	-0.023	0.000	-0.018
-0.814	-0.170	-0.770	-0.023	0.000	-0.019
-0.817	-0.192	-0.729	-0.023	-0.000	-0.019
-0.810	-0.162	-0.732	-0.023	-0.000	-0.018
-0.816	-0.171	-0.739	-0.023	0.000	-0.018
-0.799	-0.156	-0.797	-0.023	-0.000	-0.018
-0.793	-0.159	-0.747	-0.022	-0.000	-0.018
-0.781	-0.170	-0.729	-0.023	-0.000	-0.018
-0.781	-0.166	-0.729	-0.023	0.000	-0.019
-0.795	-0.154	-0.754	-0.022	-0.000	-0.018
-0.798	-0.136	-0.764	-0.022	0.000	-0.018
-0.776	-0.160	-0.767	-0.022	-0.000	-0.018
-0.803	-0.167	-0.784	-0.022	0.000	-0.019
-0.780	-0.148	-0.741	-0.022	-0.000	-0.019
-0.807	-0.174	-0.746	-0.022	0.000	-0.018
-0.791	-0.147	-0.784	-0.022	0.000	-0.018
-0.805	-0.172	-0.815	-0.022	0.000	-0.019
-0.793	-0.168	-0.777	-0.022	-0.000	-0.018
-0.810	-0.180	-0.733	-0.022	-0.000	-0.019
-0.802	-0.169	-0.740	-0.022	-0.000	-0.019
-0.819	-0.161	-0.770	-0.022	0.000	-0.019
-0.800	-0.169	-0.795	-0.022	-0.001	-0.018
-0.801	-0.179	-0.756	-0.023	-0.000	-0.018
-0.791	-0.183	-0.753	-0.022	-0.001	-0.019
-0.795	-0.163	-0.750	-0.023	-0.000	-0.019
-0.785	-0.166	-0.723	-0.022	-0.001	-0.018
-0.797	-0.170	-0.777	-0.023	-0.001	-0.018
-0.762	-0.169	-0.771	-0.023	-0.001	-0.018
-0.774	-0.162	-0.737	-0.022	-0.001	-0.018
-0.771	-0.156	-0.723	-0.022	-0.001	-0.019
-0.767	-0.158	-0.757	-0.022	-0.001	-0.019
-0.762	-0.148	-0.788	-0.022	-0.001	-0.018
-0.750	-0.161	-0.774	-0.022	-0.001	-0.018
-0.755	-0.156	-0.747	-0.022	-0.001	-0.018
-0.752	-0.160	-0.738	-0.022	-0.000	-0.019
-0.748	-0.161	-0.768	-0.022	-0.001	-0.019
-0.762	-0.150	-0.799	-0.022	-0.001	-0.018
-0.745	-0.156	-0.802	-0.022	-0.001	-0.018
-0.764	-0.168	-0.806	-0.022	-0.000	-0.019
-0.744	-0.159	-0.783	-0.021	-0.001	-0.019
-0.759	-0.165	-0.761	-0.022	-0.001	-0.019
-0.769	-0.162	-0.788	-0.022	-0.001	-0.018
-0.766	-0.169	-0.806	-0.022	-0.001	-0.018
-0.762	-0.165	-0.792	-0.022	-0.001	-0.018
-0.763	-0.176	-0.764	-0.022	-0.001	-0.019
-0.756	-0.163	-0.748	-0.022	-0.001	-0.019
-0.757	-0.189	-0.795	-0.022	-0.001	-0.019
-0.761	-0.174	-0.785	-0.022	-0.001	-0.018
-0.753	-0.170	-0.774	-0.023	-0.001	-0.018
-0.742	-0.165	-0.778	-0.023	-0.001	-0.019
-0.734	-0.183	-0.741	-0.022	-0.001	-0.019
-0.745	-0.159	-0.730	-0.022	-0.002	-0.018
-0.740	-0.159	-0.747	-0.023	-0.001	-0.018
-0.737	-0.164	-0.785	-0.022	-0.001	-0.018
-0.719	-0.144	-0.789	-0.022	-0.002	-0.018
-0.706	-0.163	-0.755	-0.022	-0.002	-0.018
-0.723	-0.150	-0.751	-0.022	-0.001	-0.018
-0.717	-0.143	-0.790	-0.022	-0.001	-0.018
-0.711	-0.161	-0.793	-0.022	-0.002	-0.018
-0.720	-0.120	-0.789	-0.022	-0.001	-0.018
-0.710	-0.169	-0.803	-0.022	-0.001	-0.019
-0.703	-0.158	-0.786	-0.022	-0.002	-0.018
-0.727	-0.150	-0.786	-0.022	-0.001	-0.018
-0.712	-0.156	-0.813	-0.022	-0.002	-0.018
-0.712	-0.173	-0.834	-0.022	-0.001	-0.019
-0.720	-0.168	-0.814	-0.021	-0.002	-0.019
-0.723	-0.162	-0.755	-0.022	-0.002	-0.018
-0.720	-0.171	-0.748	-0.022	-0.001	-0.018
-0.737	-0.157	-0.800	-0.022	-0.002	-0.019
-0.725	-0.164	-0.820	-0.022	-0.002	-0.019
-0.731	-0.186	-0.795	-0.022	-0.002	-0.018
-0.720	-0.170	-0.776	-0.022	-0.002	-0.019
-0.715	-0.185	-0.776	-0.022	-0.002	-0.019
-0.738	-0.151	-0.779	-0.022	-0.002	-0.019
-0.718	-0.169	-0.779	-0.022	-0.002	-0.018
-0.711	-0.163	-0.806	-0.022	-0.002	-0.018
-0.686	-0.170	-0.790	-0.022	-0.002	-0.019
-0.693	-0.151	-0.763	-0.022	-0.003	-0.019
-0.687	-0.156	-0.766	-0.022	-0.002	-0.018
-0.682	-0.154	-0.786	-0.022	-0.002	-0.018
-0.692	-0.150	-0.824	-0.022	-0.002	-0.018
-0.674	-0.152	-0.766	-0.022	-0.002	-0.018
-0.670	-0.158	-0.739	-0.022	-0.003	-0.018
-0.673	-0.150	-0.811	-0.022	-0.002	-0.019
-0.672	-0.150	-0.804	-0.022	-0.002	-0.018
-0.673	-0.134	-0.811	-0.022	-0.002	-0.018
-0.652	-0.174	-0.803	-0.022	-0.002	-0.018
-0.684	-0.160	-0.828	-0.022	-0.002	-0.019
-0.656	-0.147	-0.792	-0.021	-0.002	-0.019
-0.688	-0.161	-0.797	-0.022	-0.002	-0.018
-0.683	-0.169	-0.828	-0.022	-0.002	-0.019
-0.690	-0.173	-0.842	-0.021	-0.003	-0.019
-0.675	-0.156	-0.787	-0.022	-0.002	-0.019
-0.674	-0.172	-0.763	-0.022	-0.002	-0.019
-0.692	-0.164	-0.804	-0.022	-0.003	-0.019
-0.685	-0.160	-0.828	-0.022	-0.002	-0.018
-0.693	-0.173	-0.789	-0.022	-0.003	-0.018
-0.684	-0.175	-0.800	-0.022	-0.003	-0.018
-0.667	-0.183	-0.787	-0.022	-0.003	-0.019
-0.684	-0.157	-0.794	-0.022	-0.003	-0.019
-0.663	-0.162	-0.797	-0.022	-0.003	-0.018
-0.696	-0.184	-0.809	-0.022	-0.003	-0.018
-0.644	-0.166	-0.811	-0.022	-0.003	-0.018
-0.658	-0.177	-0.760	-0.022	-0.003	-0.019
-0.646	-0.159	-0.770	-0.022	-0.003	-0.018
-0.649	-0.159	-0.783	-0.022	-0.003	-0.018
-0.647	-0.148	-0.835	-0.022	-0.003	-0.018
-0.627	-0.160	-0.791	-0.022	-0.003	-0.018
-0.631	-0.164	-0.804	-0.022	-0.003	-0.018
-0.628	-0.155	-0.771	-0.022	-0.003	-0.019
-0.637	-0.153	-0.802	-0.021	-0.003	-0.018
-0.643	-0.137	-0.808	-0.021	-0.003	-0.018
-0.623	-0.163	-0.842	-0.021	-0.003	-0.018
-0.639	-0.154	-0.836	-0.022	-0.003	-0.019
-0.623	-0.149	-0.782	-0.021	-0.003	-0.019
-0.648	-0.166	-0.801	-0.021	-0.003	-0.018
-0.645	-0.151	-0.835	-0.021	-0.003	-0.018
-0.642	-0.164	-0.870	-0.021	-0.003	-0.019
-0.646	-0.166	-0.822	-0.022	-0.003	-0.018
-0.653	-0.168	-0.801	-0.022	-0.003	-0.018
-0.647	-0.164	-0.805	-0.022	-0.003	-0.019
-0.647	-0.155	-0.808	-0.022	-0.003	-0.018
-0.648	-0.168	-0.845	-0.021	-0.004	-0.018
-0.638	-0.172	-0.787	-0.022	-0.003	-0.018
-0.621	-0.171	-0.798	-0.022	-0.004	-0.019
-0.632	-0.158	-0.788	-0.022	-0.004	-0.018
-0.622	-0.164	-0.781	-0.022	-0.004	-0.018
-0.625	-0.161	-0.835	-0.022	-0.003	-0.018
-0.606	-0.155	-0.832	-0.022	-0.004	-0.018
-0.597	-0.146	-0.806	-0.021	-0.004	-0.018
-0.593	-0.164	-0.781	-0.022	-0.004	-0.018
-0.606	-0.149	-0.826	-0.021	-0.004	-0.018
-0.586	-0.133	-0.834	-0.021	-0.004	-0.019
-0.589	-0.164	-0.819	-0.021	-0.004	-0.018
-0.596	-0.146	-0.846	-0.021	-0.004	-0.018
-0.593	-0.160	-0.823	-0.021	-0.004	-0.019
-0.591	-0.149	-0.830	-0.021	-0.004	-0.019
-0.604	-0.151	-0.829	-0.021	-0.003	-0.018
-0.600	-0.154	-0.847	-0.021	-0.004	-0.018
-0.608	-0.177	-0.901	-0.021	-0.003	-0.018
-0.605	-0.163	-0.833	-0.021	-0.004	-0.019
-0.602	-0.168	-0.809	-0.021	-0.004	-0.018
-0.604	-0.178	-0.843	-0.022	-0.004	-0.018
-0.611	-0.178	-0.839	-0.022	-0.004	-0.018
-0.599	-0.178	-0.839	-0.021	-0.004	-0.018
-0.621	-0.196	-0.835	-0.022	-0.004	-0.018
-0.592	-0.160	-0.802	-0.022	-0.004	-0.018
-0.602	-0.197	-0.839	-0.022	-0.004	-0.019
-0.599	-0.170	-0.832	-0.022	-0.005	-0.018
-0.596	-0.163	-0.818	-0.022	-0.004	-0.018
-0.575	-0.162	-0.860	-0.022	-0.005	-0.018
-0.571	-0.173	-0.826	-0.022	-0.004	-0.018
-0.574	-0.156	-0.799	-0.022	-0.005	-0.018
-0.574	-0.161	-0.805	-0.022	-0.004	-0.018
-0.572	-0.164	-0.857	-0.022	-0.004	-0.018
-0.557	-0.134	-0.850	-0.022	-0.005	-0.018
-0.535	-0.161	-0.823	-0.022	-0.005	-0.018
-0.575	-0.161	-0.819	-0.022	-0.004	-0.018
-0.544	-0.143	-0.824	-0.021	-0.004	-0.018
-0.568	-0.156	-0.840	-0.021	-0.004	-0.018
-0.562	-0.130	-0.857	-0.021	-0.004	-0.018
-0.558	-0.169	-0.881	-0.021	-0.004	-0.018
-0.555	-0.160	-0.830	-0.021	-0.005	-0.018
-0.565	-0.163	-0.816	-0.021	-0.004	-0.018
-0.570	-0.161	-0.843	-0.021	-0.005	-0.018
-0.567	-0.174	-0.898	-0.021	-0.004	-0.018
-0.578	-0.181	-0.891	-0.021	-0.005	-0.018
-0.577	-0.173	-0.826	-0.021	-0.004	-0.018
-0.564	-0.176	-0.803	-0.021	-0.004	-0.018
-0.574	-0.163	-0.833	-0.021	-0.005	-0.018
-0.562	-0.166	-0.840	-0.021	-0.005	-0.018
-0.578	-0.186	-0.842	-0.022	-0.005	-0.018
-0.544	-0.166	-0.847	-0.022	-0.005	-0.018
-0.540	-0.168	-0.820	-0.021	-0.005	-0.018
-0.564	-0.144	-0.817	-0.021	-0.005	-0.018
-0.539	-0.163	-0.861	-0.021	-0.005	-0.018
-0.544	-0.154	-0.881	-0.022	-0.005	-0.018
-0.511	-0.160	-0.848	-0.021	-0.005	-0.018
-0.536	-0.154	-0.837	-0.021	-0.005	-0.018
-0.512	-0.152	-0.820	-0.022	-0.005	-0.018
-0.516	-0.149	-0.862	-0.021	-0.005	-0.018
-0.534	-0.140	-0.905	-0.022	-0.005	-0.018
-0.506	-0.156	-0.879	-0.021	-0.005	-0.018
-0.520	-0.165	-0.872	-0.021	-0.005	-0.018
-0.508	-0.157	-0.869	-0.021	-0.005	-0.018
-0.523	-0.156	-0.868	-0.021	-0.005	-0.018
-0.526	-0.156	-0.868	-0.021	-0.005	-0.018
-0.524	-0.173	-0.912	-0.021	-0.005	-0.018
-0.532	-0.161	-0.879	-0.021	-0.005	-0.018
-0.527	-0.179	-0.841	-0.021	-0.005	-0.018
-0.530	-0.162	-0.858	-0.021	-0.005	-0.018
-0.526	-0.196	-0.868	-0.021	-0.005	-0.018
-0.538	-0.177	-0.871	-0.021	-0.005	-0.018
-0.519	-0.182	-0.854	-0.021	-0.005	-0.018
-0.521	-0.172	-0.868	-0.022	-0.006	-0.018
-0.514	-0.170	-0.844	-0.021	-0.005	-0.018
-0.510	-0.161	-0.807	-0.021	-0.006	-0.018
-0.522	-0.173	-0.833	-0.022	-0.005	-0.018
-0.507	-0.165	-0.871	-0.021	-0.006	-0.018
-0.490	-0.149	-0.872	-0.021	-0.006	-0.018
-0.481	-0.160	-0.827	-0.021	-0.006	-0.018
-0.496	-0.162	-0.858	-0.022	-0.005	-0.018
-0.486	-0.157	-0.917	-0.021	-0.006	-0.018
-0.486	-0.160	-0.879	-0.021	-0.006	-0.018
-0.498	-0.126	-0.886	-0.021	-0.006	-0.017
-0.476	-0.172	-0.896	-0.021	-0.005	-0.018
-0.486	-0.152	-0.876	-0.021	-0.006	-0.018
-0.492	-0.158	-0.859	-0.021	-0.005	-0.018
-0.492	-0.168	-0.879	-0.021	-0.006	-0.018
-0.484	-0.173	-0.923	-0.021	-0.005	-0.018
-0.499	-0.175	-0.900	-0.020	-0.006	-0.018
-0.491	-0.174	-0.855	-0.021	-0.006	-0.018
-0.497	-0.187	-0.821	-0.021	-0.005	-0.018
-0.506	-0.164	-0.893	-0.021	-0.006	-0.018
-0.497	-0.171	-0.899	-0.021	-0.006	-0.018
-0.518	-0.185	-0.850	-0.021	-0.006	-0.018
-0.480	-0.167	-0.852	-0.021	-0.006	-0.018
-0.483	-0.189	-0.861	-0.022	-0.006	-0.018
-0.506	-0.149	-0.855	-0.021	-0.006	-0.018
-0.483	-0.174	-0.868	-0.021	-0.006	-0.018
-0.483	-0.175	-0.902	-0.022	-0.006	-0.018
-0.469	-0.164	-0.879	-0.021	-0.006	-0.018
-0.478	-0.161	-0.848	-0.021	-0.006	-0.018
-0.461	-0.168	-0.858	-0.022	-0.006	-0.018
-0.459	-0.166	-0.872	-0.021	-0.006	-0.018
-0.463	-0.156	-0.910	-0.022	-0.006	-0.018
-0.446	-0.163	-0.869	-0.021	-0.006	-0.017
-0.448	-0.173	-0.842	-0.021	-0.007	-0.018
-0.436	-0.155	-0.887	-0.021	-0.006	-0.018
-0.458	-0.155	-0.883	-0.021	-0.006	-0.018
-0.460	-0.132	-0.910	-0.021	-0.006	-0.017
-0.427	-0.183	-0.900	-0.021	-0.006	-0.018
-0.455	-0.176	-0.900	-0.021	-0.006	-0.018
-0.413	-0.151	-0.891	-0.021	-0.006	-0.018
-0.452	-0.166	-0.897	-0.021	-0.006	-0.018
-0.461	-0.170	-0.944	-0.021	-0.006	-0.018
-0.464	-0.164	-0.931	-0.020	-0.007	-0.018
-0.465	-0.165	-0.893	-0.021	-0.006	-0.018
-0.450	-0.186	-0.852	-0.021	-0.006	-0.018
-0.463	-0.179	-0.889	-0.021	-0.007	-0.018
-0.455	-0.170	-0.920	-0.021	-0.006	-0.018
-0.466	-0.188	-0.885	-0.021	-0.006	-0.017
-0.456	-0.176	-0.872	-0.021	-0.007	-0.018
-0.440	-0.188	-0.893	-0.021	-0.007	-0.018
-0.445	-0.164	-0.872	-0.021	-0.007	-0.018
-0.433	-0.172	-0.879	-0.022	-0.006	-0.018
-0.465	-0.184	-0.929	-0.022	-0.007	-0.017
-0.416	-0.168	-0.903	-0.021	-0.007	-0.018
-0.419	-0.162	-0.863	-0.021	-0.007	-0.018
-0.418	-0.167	-0.870	-0.021	-0.007	-0.018
-0.423	-0.172	-0.890	-0.021	-0.007	-0.018
-0.420	-0.152	-0.917	-0.021	-0.007	-0.017
-0.416	-0.164	-0.907	-0.021	-0.007	-0.017
-0.416	-0.186	-0.924	-0.021	-0.007	-0.018
-0.419	-0.167	-0.884	-0.021	-0.007	-0.018
-0.413	-0.172	-0.907	-0.021	-0.007	-0.018
-0.424	-0.158	-0.894	-0.021	-0.006	-0.018
-0.415	-0.167	-0.910	-0.021	-0.007	-0.017
-0.426	-0.179	-0.935	-0.021	-0.007	-0.018
-0.426	-0.184	-0.897	-0.021	-0.007	-0.018
-0.425	-0.171	-0.876	-0.021	-0.007	-0.018
-0.429	-0.181	-0.917	-0.021	-0.007	-0.018
-0.460	-0.165	-0.938	-0.021	-0.007	-0.018
-0.425	-0.186	-0.903	-0.021	-0.007	-0.018
-0.428	-0.190	-0.896	-0.021	-0.007	-0.018
-0.411	-0.189	-0.900	-0.021	-0.007	-0.018
-0.415	-0.170	-0.876	-0.021	-0.007	-0.018
-0.426	-0.177	-0.924	-0.021	-0.007	-0.017
-0.411	-0.184	-0.913	-0.021	-0.007	-0.017
-0.399	-0.172	-0.972	-0.022	-0.008	-0.017
-0.388	-0.168	-0.894	-0.021	-0.007	-0.018
-0.394	-0.180	-0.863	-0.021	-0.008	-0.017
-0.394	-0.158	-0.925	-0.021	-0.008	-0.018
-0.385	-0.173	-0.925	-0.021	-0.008	-0.018
-0.392	-0.144	-0.931	-0.021	-0.007	-0.017
-0.355	-0.184	-0.901	-0.021	-0.008	-0.018
-0.387	-0.179	-0.922	-0.021	-0.007	-0.018
-0.356	-0.145	-0.909	-0.021	-0.007	-0.018
-0.388	-0.175	-0.921	-0.021	-0.007	-0.017
-0.387	-0.178	-0.966	-0.021	-0.007	-0.018
-0.388	-0.193	-0.955	-0.021	-0.007	-0.018
-0.384	-0.168	-0.888	-0.021	-0.007	-0.018
-0.398	-0.188	-0.907	-0.021	-0.007	-0.018
-0.402	-0.179	-0.928	-0.021	-0.007	-0.018
-0.400	-0.184	-0.976	-0.021	-0.006	-0.018
-0.405	-0.202	-0.938	-0.021	-0.008	-0.017
-0.397	-0.195	-0.914	-0.021	-0.007	-0.018
-0.394	-0.194	-0.938	-0.021	-0.008	-0.018
-0.403	-0.185	-0.907	-0.021	-0.007	-0.018
-0.381	-0.183	-0.914	-0.021	-0.008	-0.017
-0.417	-0.205	-0.930	-0.021	-0.008	-0.017
-0.374	-0.182	-0.942	-0.021	-0.008	-0.018
-0.376	-0.209	-0.900	-0.021	-0.008	-0.018
-0.377	-0.172	-0.897	-0.021	-0.008	-0.017
-0.376	-0.176	-0.918	-0.021	-0.008	-0.017
-0.374	-0.174	-0.945	-0.021	-0.008	-0.017
-0.342	-0.176	-0.905	-0.021	-0.008	-0.017
-0.361	-0.188	-0.908	-0.021	-0.008	-0.018
-0.355	-0.172	-0.904	-0.022	-0.008	-0.018
-0.353	-0.174	-0.946	-0.021	-0.008	-0.018
-0.359	-0.151	-0.949	-0.021	-0.008	-0.017
-0.340	-0.179	-0.966	-0.021	-0.008	-0.017
-0.357	-0.172	-0.939	-0.021	-0.008	-0.018
-0.339	-0.176	-0.933	-0.021	-0.008	-0.018
-0.369	-0.183	-0.918	-0.021	-0.008	-0.017
-0.364	-0.152	-0.977	-0.021	-0.007	-0.017
-0.358	-0.187	-0.984	-0.020	-0.008	-0.018
-0.367	-0.186	-0.952	-0.021	-0.008	-0.017
-0.365	-0.186	-0.911	-0.021	-0.008	-0.018
-0.363	-0.183	-0.949	-0.021	-0.008	-0.018
-0.363	-0.169	-0.984	-0.021	-0.008	-0.018
-0.375	-0.199	-0.986	-0.020	-0.008	-0.017
-0.370	-0.200	-0.938	-0.021	-0.008	-0.017
-0.353	-0.190	-0.918	-0.021	-0.008	-0.018
-0.370	-0.173	-0.932	-0.021	-0.008	-0.018
-0.353	-0.181	-0.904	-0.021	-0.008	-0.017
-0.366	-0.198	-0.958	-0.022	-0.008	-0.017
-0.330	-0.182	-0.950	-0.021	-0.008	-0.018
-0.337	-0.176	-0.912	-0.021	-0.009	-0.018
-0.339	-0.175	-0.898	-0.021	-0.009	-0.017
-0.323	-0.180	-0.956	-0.021	-0.008	-0.018
-0.322	-0.161	-0.971	-0.021	-0.009	-0.018
-0.325	-0.176	-0.970	-0.021	-0.008	-0.017
-0.323	-0.173	-0.949	-0.021	-0.008	-0.017
-0.326	-0.174	-0.953	-0.021	-0.008	-0.018
-0.314	-0.180	-0.953	-0.021	-0.008	-0.018
-0.331	-0.178	-0.963	-0.021	-0.008	-0.017
-0.326	-0.175	-0.970	-0.021	-0.009	-0.017
-0.333	-0.186	-1.001	-0.021	-0.008	-0.018
-0.325	-0.189	-0.946	-0.021	-0.008	-0.018
-0.343	-0.184	-0.949	-0.021	-0.008	-0.018
-0.345	-0.190	-0.966	-0.021	-0.008	-0.018
-0.328	-0.198	-0.987	-0.021	-0.009	-0.018
-0.336	-0.188	-0.967	-0.020	-0.009	-0.018
-0.347	-0.199	-0.952	-0.021	-0.008	-0.017
-0.331	-0.190	-0.943	-0.021	-0.008	-0.018
-0.336	-0.215	-0.960	-0.021	-0.008	-0.018
-0.326	-0.189	-0.973	-0.021	-0.009	-0.017
-0.330	-0.197	-0.945	-0.021	-0.009	-0.017
-0.320	-0.188	-0.970	-0.021	-0.009	-0.018
-0.329	-0.193	-0.933	-0.021	-0.009	-0.018
-0.317	-0.184	-0.919	-0.021	-0.009	-0.017
-0.319	-0.192	-0.948	-0.022	-0.008	-0.017
-0.314	-0.190	-0.963	-0.021	-0.009	-0.017
-0.307	-0.181	-0.967	-0.021	-0.009	-0.017
-0.291	-0.176	-0.961	-0.021	-0.009	-0.017
-0.304	-0.181	-0.950	-0.021	-0.009	-0.017
-0.293	-0.171	-0.985	-0.021	-0.009	-0.018
-0.300	-0.179	-0.971	-0.021	-0.009	-0.017
-0.302	-0.141	-0.991	-0.020	-0.009	-0.017
-0.292	-0.190	-0.978	-0.021	-0.009	-0.018
-0.293	-0.185	-0.961	-0.021	-0.009	-0.018
-0.311	-0.190	-0.953	-0.020	-0.009	-0.017
-0.314	-0.181	-0.984	-0.020	-0.009	-0.017
-0.306	-0.192	-1.022	-0.021	-0.008	-0.017
-0.311	-0.188	-1.009	-0.020	-0.009	-0.018
-0.316	-0.193	-0.970	-0.021	-0.009	-0.018
-0.314	-0.196	-0.943	-0.020	-0.009	-0.018
-0.324	-0.182	-1.008	-0.021	-0.009	-0.017
-0.308	-0.190	-1.022	-0.021	-0.009	-0.018
-0.318	-0.224	-0.969	-0.021	-0.009	-0.017
-0.300	-0.187	-0.957	-0.021	-0.009	-0.018
-0.311	-0.201	-0.939	-0.021	-0.009	-0.018
-0.317	-0.184	-0.953	-0.021	-0.009	-0.018
-0.307	-0.189	-0.994	-0.021	-0.009	-0.017
-0.291	-0.189	-1.011	-0.021	-0.010	-0.017
-0.284	-0.195	-0.967	-0.021	-0.009	-0.018
-0.295	-0.177	-0.957	-0.021	-0.010	-0.017
-0.276	-0.187	-0.943	-0.021	-0.009	-0.017
-0.279	-0.183	-0.992	-0.021	-0.009	-0.017
-0.282	-0.167	-1.029	-0.021	-0.010	-0.017
-0.274	-0.172	-0.964	-0.020	-0.009	-0.017
-0.269	-0.191	-0.988	-0.021	-0.009	-0.018
-0.265	-0.168	-0.989	-0.020	-0.009	-0.018
-0.275	-0.176	-0.989	-0.020	-0.009	-0.018
-0.278	-0.167	-1.002	-0.021	-0.009	-0.017
-0.270	-0.206	-1.005	-0.021	-0.009	-0.017
-0.281	-0.194	-0.998	-0.020	-0.009	-0.017
-0.265	-0.200	-0.975	-0.021	-0.009	-0.018
-0.289	-0.189	-0.964	-0.021	-0.009	-0.017
-0.287	-0.203	-1.025	-0.021	-0.009	-0.018
-0.296	-0.209	-1.021	-0.021	-0.010	-0.017
-0.296	-0.193	-0.984	-0.021	-0.009	-0.017
-0.272	-0.201	-0.974	-0.021	-0.010	-0.018
-0.283	-0.211	-0.960	-0.021	-0.009	-0.018
-0.284	-0.191	-0.964	-0.021	-0.010	-0.018
-0.291	-0.202	-0.976	-0.021	-0.009	-0.017
-0.283	-0.198	-0.994	-0.021	-0.009	-0.017
-0.266	-0.189	-0.981	-0.021	-0.010	-0.017
-0.254	-0.197	-0.954	-0.021	-0.010	-0.017
-0.262	-0.193	-0.981	-0.021	-0.009	-0.017
-0.271	-0.182	-0.998	-0.021	-0.009	-0.017
-0.250	-0.195	-0.995	-0.021	-0.010	-0.017
-0.255	-0.169	-0.992	-0.021	-0.010	-0.017
-0.243	-0.188	-0.961	-0.021	-0.010	-0.017
-0.245	-0.183	-0.995	-0.021	-0.010	-0.018
-0.264	-0.178	-1.005	-0.021	-0.009	-0.017
-0.245	-0.184	-0.999	-0.020	-0.010	-0.017
-0.251	-0.206	-1.032	-0.021	-0.009	-0.017
-0.251	-0.188	-1.006	-0.020	-0.010	-0.018
-0.258	-0.194	-0.999	-0.021	-0.009	-0.018
-0.264	-0.196	-0.968	-0.020	-0.009	-0.017
-0.270	-0.202	-1.026	-0.021	-0.010	-0.017
-0.276	-0.197	-1.016	-0.020	-0.010	-0.017
-0.277	-0.209	-0.981	-0.021	-0.010	-0.017
-0.268	-0.201	-0.981	-0.021	-0.010	-0.018
-0.264	-0.211	-0.974	-0.021	-0.010	-0.018
-0.291	-0.181	-1.002	-0.021	-0.010	-0.018
-0.266	-0.198	-1.008	-0.021	-0.010	-0.017
-0.252	-0.208	-1.005	-0.021	-0.010	-0.017
-0.246	-0.197	-0.995	-0.021	-0.010	-0.017
-0.249	-0.190	-0.961	-0.021	-0.010	-0.018
-0.252	-0.193	-0.971	-0.021	-0.010	-0.017
-0.248	-0.193	-1.005	-0.021	-0.010	-0.017
-0.236	-0.183	-1.046	-0.022	-0.010	-0.017
-0.222	-0.179	-0.985	-0.021	-0.010	-0.017
-0.232	-0.196	-0.965	-0.021	-0.011	-0.017
-0.218	-0.183	-1.017	-0.020	-0.010	-0.018
-0.234	-0.187	-0.999	-0.021	-0.010	-0.017
-0.233	-0.160	-1.002	-0.020	-0.010	-0.017
-0.218	-0.212	-1.002	-0.020	-0.010	-0.017
-0.233	-0.190	-0.996	-0.020	-0.010	-0.018
-0.206	-0.168	-0.980	-0.020	-0.010	-0.018
-0.240	-0.193	-1.009	-0.020	-0.010	-0.017
-0.243	-0.196	-1.040	-0.021	-0.010	-0.017
-0.241	-0.211	-1.061	-0.020	-0.010	-0.018
-0.246	-0.200	-0.995	-0.021	-0.010	-0.018
-0.246	-0.206	-0.982	-0.021	-0.010	-0.018
-0.251	-0.204	-1.020	-0.020	-0.010	-0.018
-0.256	-0.193	-1.057	-0.021	-0.010	-0.017
-0.261	-0.216	-1.021	-0.021	-0.010	-0.017
-0.247	-0.207	-0.995	-0.021	-0.010	-0.017
-0.234	-0.222	-0.999	-0.021	-0.011	-0.018
-0.250	-0.198	-0.957	-0.021	-0.010	-0.018
-0.241	-0.204	-1.005	-0.021	-0.010	-0.017
-0.264	-0.218	-1.018	-0.021	-0.010	-0.017
-0.219	-0.191	-1.019	-0.021	-0.011	-0.017
-0.216	-0.197	-0.972	-0.021	-0.011	-0.018
-0.214	-0.194	-0.968	-0.021	-0.010	-0.017
-0.219	-0.192	-1.009	-0.021	-0.010	-0.017
-0.216	-0.180	-1.043	-0.021	-0.010	-0.017
-0.210	-0.189	-0.999	-0.020	-0.011	-0.017
-0.201	-0.198	-0.996	-0.021	-0.010	-0.017
-0.195	-0.189	-0.979	-0.021	-0.010	-0.018
-0.220	-0.197	-1.010	-0.020	-0.010	-0.017
-0.219	-0.181	-1.020	-0.020	-0.010	-0.017
-0.212	-0.198	-1.030	-0.020	-0.010	-0.017
-0.227	-0.205	-1.040	-0.020	-0.010	-0.017
-0.211	-0.200	-0.993	-0.020	-0.010	-0.018
-0.224	-0.206	-0.992	-0.020	-0.010	-0.017
-0.220	-0.187	-1.040	-0.021	-0.010	-0.017
-0.241	-0.199	-1.050	-0.020	-0.010	-0.017
-0.228	-0.207	-1.023	-0.021	-0.010	-0.017
-0.231	-0.226	-0.988	-0.021	-0.010	-0.017
-0.225	-0.211	-1.006	-0.021	-0.010	-0.017
-0.242	-0.192	-1.016	-0.021	-0.010	-0.018
-0.232	-0.215	-1.043	-0.020	-0.011	-0.017
-0.230	-0.210	-0.995	-0.021	-0.010	-0.017
-0.210	-0.212	-1.013	-0.021	-0.011	-0.018
-0.221	-0.199	-0.985	-0.021	-0.011	-0.017
-0.197	-0.197	-0.972	-0.021	-0.011	-0.017
-0.214	-0.202	-1.026	-0.021	-0.011	-0.017
-0.197	-0.190	-1.016	-0.021	-0.011	-0.017
-0.201	-0.180	-0.993	-0.020	-0.011	-0.017
-0.177	-0.194	-0.965	-0.021	-0.011	-0.017
-0.201	-0.198	-1.013	-0.021	-0.010	-0.017
-0.180	-0.176	-1.024	-0.020	-0.011	-0.017
-0.194	-0.192	-1.027	-0.020	-0.011	-0.017
-0.191	-0.193	-1.054	-0.020	-0.010	-0.017
-0.196	-0.198	-1.044	-0.020	-0.010	-0.018
-0.193	-0.189	-1.021	-0.020	-0.011	-0.018
-0.207	-0.203	-1.016	-0.020	-0.010	-0.017
-0.207	-0.195	-1.027	-0.020	-0.010	-0.017
-0.203	-0.214	-1.074	-0.020	-0.010	-0.017
-0.216	-0.212	-1.019	-0.020	-0.011	-0.017
-0.225	-0.210	-1.006	-0.020	-0.010	-0.017
-0.199	-0.226	-1.016	-0.021	-0.011	-0.018
-0.226	-0.213	-1.033	-0.021	-0.011	-0.017
-0.205	-0.206	-1.044	-0.021	-0.011	-0.017
-0.239	-0.233	-1.038	-0.021	-0.010	-0.017
-0.201	-0.208	-1.020	-0.021	-0.011	-0.018
-0.199	-0.241	-0.989	-0.021	-0.011	-0.018
-0.196	-0.202	-0.988	-0.021	-0.011	-0.017
-0.204	-0.201	-1.019	-0.021	-0.011	-0.017
-0.186	-0.180	-1.061	-0.021	-0.011	-0.017
-0.178	-0.206	-0.996	-0.021	-0.011	-0.017
-0.188	-0.204	-0.982	-0.021	-0.011	-0.017
-0.178	-0.193	-0.979	-0.021	-0.010	-0.017
-0.185	-0.196	-1.013	-0.020	-0.011	-0.017
-0.181	-0.172	-1.041	-0.020	-0.011	-0.017
-0.170	-0.199	-1.030	-0.020	-0.011	-0.017
-0.189	-0.198	-1.041	-0.021	-0.011	-0.017
-0.169	-0.186	-1.011	-0.020	-0.011	-0.018
-0.192	-0.198	-1.013	-0.020	-0.011	-0.017
-0.189	-0.175	-1.054	-0.020	-0.011	-0.017
-0.199	-0.214	-1.071	-0.020	-0.011	-0.017
-0.198	-0.213	-1.027	-0.020	-0.011	-0.017
-0.196	-0.218	-0.996	-0.020	-0.011	-0.017
-0.202	-0.213	-1.009	-0.020	-0.011	-0.017
-0.199	-0.198	-1.061	-0.020	-0.010	-0.017
-0.212	-0.211	-1.074	-0.020	-0.011	-0.017
-0.200	-0.215	-1.012	-0.020	-0.011	-0.017
-0.186	-0.215	-1.027	-0.021	-0.011	-0.017
-0.190	-0.207	-1.010	-0.021	-0.011	-0.017
-0.177	-0.206	-0.979	-0.021	-0.012	-0.017
-0.206	-0.215	-1.032	-0.021	-0.011	-0.017
-0.166	-0.203	-1.027	-0.021	-0.011	-0.017
-0.177	-0.200	-1.006	-0.020	-0.011	-0.017
-0.166	-0.204	-0.965	-0.021	-0.011	-0.017
-0.174	-0.199	-1.034	-0.021	-0.011	-0.017
-0.160	-0.191	-1.031	-0.021	-0.011	-0.017
-0.158	-0.205	-1.033	-0.021	-0.011	-0.017
-0.166	-0.196	-1.017	-0.020	-0.011	-0.017
-0.160	-0.196	-1.038	-0.020	-0.011	-0.017
-0.165	-0.188	-1.031	-0.020	-0.011	-0.017
-0.175	-0.199	-1.016	-0.020	-0.011	-0.017
-0.176	-0.197	-1.051	-0.020	-0.011	-0.017
-0.179	-0.208	-1.082	-0.020	-0.010	-0.017
-0.168	-0.208	-1.034	-0.020	-0.011	-0.017
-0.175	-0.204	-1.006	-0.020	-0.011	-0.017
-0.173	-0.205	-1.037	-0.020	-0.011	-0.017
-0.192	-0.219	-1.054	-0.020	-0.011	-0.017
-0.187	-0.211	-1.044	-0.020	-0.011	-0.017
-0.204	-0.227	-1.046	-0.021	-0.011	-0.017
-0.173	-0.207	-1.003	-0.020	-0.011	-0.017
-0.178	-0.239	-1.020	-0.021	-0.011	-0.018
-0.178	-0.208	-1.026	-0.021	-0.011	-0.017
-0.183	-0.209	-0.995	-0.021	-0.011	-0.017
-0.158	-0.199	-1.034	-0.021	-0.012	-0.017
-0.153	-0.212	-1.020	-0.021	-0.011	-0.017
-0.161	-0.202	-0.979	-0.021	-0.012	-0.017
-0.159	-0.202	-0.995	-0.021	-0.011	-0.017
-0.162	-0.209	-1.047	-0.020	-0.011	-0.017
-0.153	-0.182	-1.034	-0.020	-0.011	-0.017
-0.135	-0.187	-1.021	-0.020	-0.011	-0.017
-0.151	-0.209	-1.013	-0.021	-0.011	-0.017
-0.137	-0.178	-1.018	-0.020	-0.011	-0.017
-0.156	-0.201	-1.037	-0.020	-0.011	-0.017
-0.151	-0.177	-1.054	-0.020	-0.011	-0.016
-0.151	-0.217	-1.075	-0.020	-0.011	-0.017
-0.153	-0.200	-1.035	-0.020	-0.011	-0.017
-0.168	-0.216	-0.996	-0.020	-0.011	-0.017
-0.166	-0.218	-1.051	-0.020	-0.011	-0.017
-0.173	-0.208	-1.071	-0.020	-0.011	-0.017
-0.172	-0.220	-1.071	-0.020	-0.012	-0.017
-0.169	-0.218	-1.020	-0.020	-0.011	-0.017
-0.162	-0.221	-1.003	-0.020	-0.011	-0.017
-0.165	-0.204	-1.013	-0.020	-0.011	-0.017
-0.167	-0.209	-1.027	-0.020	-0.011	-0.017
-0.178	-0.229	-1.056	-0.021	-0.011	-0.017
-0.149	-0.211	-1.013	-0.021	-0.011	-0.017
-0.162	-0.210	-1.003	-0.020	-0.012	-0.017
-0.172	-0.193	-0.979	-0.021	-0.012	-0.017
-0.150	-0.205	-1.030	-0.020	-0.011	-0.017
-0.144	-0.204	-1.061	-0.021	-0.012	-0.017
-0.135	-0.206	-1.030	-0.020	-0.012	-0.017
-0.139	-0.197	-1.017	-0.020	-0.012	-0.017
-0.135	-0.197	-1.007	-0.020	-0.011	-0.017
-0.126	-0.188	-1.032	-0.020	-0.011	-0.017
-0.144	-0.187	-1.044	-0.020	-0.011	-0.017
-0.131	-0.201	-1.055	-0.020	-0.011	-0.016
-0.134	-0.216	-1.044	-0.020	-0.011	-0.017
-0.125	-0.203	-1.035	-0.020	-0.012	-0.017
-0.146	-0.212	-1.014	-0.020	-0.011	-0.017
-0.147	-0.192	-1.037	-0.020	-0.011	-0.017
-0.142	-0.221	-1.065	-0.020	-0.011	-0.017
-0.148	-0.213	-1.038	-0.020	-0.012	-0.017
-0.148	-0.218	-1.010	-0.020	-0.012	-0.017
-0.149	-0.218	-0.996	-0.020	-0.011	-0.017
-0.146	-0.241	-1.030	-0.020	-0.011	-0.017
-0.166	-0.219	-1.054	-0.020	-0.012	-0.017
-0.154	-0.219	-1.016	-0.020	-0.011	-0.017
-0.143	-0.217	-1.020	-0.021	-0.012	-0.017
-0.147	-0.215	-1.020	-0.020	-0.011	-0.017
-0.152	-0.205	-1.003	-0.020	-0.012	-0.017
-0.151	-0.221	-1.015	-0.021	-0.011	-0.016
-0.143	-0.213	-1.040	-0.020	-0.012	-0.017
-0.133	-0.202	-1.017	-0.020	-0.012	-0.017
-0.131	-0.204	-1.013	-0.021	-0.012	-0.017
-0.129	-0.209	-1.003	-0.021	-0.011	-0.017
-0.137	-0.202	-1.044	-0.020	-0.012	-0.017
-0.121	-0.198	-1.041	-0.020	-0.012	-0.017
-0.124	-0.173	-1.028	-0.020	-0.012	-0.016
-0.116	-0.203	-1.024	-0.020	-0.011	-0.017
-0.131	-0.198	-1.017	-0.020	-0.012	-0.017
-0.132	-0.190	-1.024	-0.020	-0.011	-0.017
-0.133	-0.204	-1.061	-0.020	-0.012	-0.016
-0.123	-0.212	-1.079	-0.020	-0.011	-0.017
-0.130	-0.207	-1.059	-0.020	-0.012	-0.017
-0.140	-0.218	-1.014	-0.020	-0.011	-0.017
-0.140	-0.210	-1.000	-0.020	-0.011	-0.017
-0.143	-0.204	-1.031	-0.020	-0.012	-0.017
-0.143	-0.215	-1.051	-0.020	-0.011	-0.017
-0.152	-0.224	-1.037	-0.020	-0.012	-0.017
-0.128	-0.209	-0.986	-0.020	-0.012	-0.017
-0.137	-0.233	-0.999	-0.021	-0.012	-0.017
-0.153	-0.192	-1.010	-0.020	-0.012	-0.017
-0.135	-0.208	-1.034	-0.020	-0.012	-0.017
-0.135	-0.213	-1.047	-0.021	-0.012	-0.016
-0.111	-0.203	-1.010	-0.021	-0.012	-0.017
-0.132	-0.190	-0.997	-0.020	-0.012	-0.017
-0.108	-0.207	-1.014	-0.020	-0.012	-0.017
-0.111	-0.212	-1.020	-0.020	-0.012	-0.016
-0.111	-0.185	-1.068	-0.021	-0.012	-0.017
-0.099	-0.190	-1.028	-0.020	-0.012	-0.016
-0.110	-0.211	-0.986	-0.020	-0.012	-0.016
-0.103	-0.185	-1.029	-0.020	-0.012	-0.017
-0.119	-0.203	-1.035	-0.020	-0.012	-0.017
-0.115	-0.179	-1.038	-0.020	-0.011	-0.016
-0.090	-0.225	-1.048	-0.020	-0.012	-0.016
-0.113	-0.204	-1.031	-0.020	-0.012	-0.017
-0.086	-0.193	-1.008	-0.020	-0.011	-0.017
-0.120	-0.212	-1.020	-0.020	-0.012	-0.017
-0.123	-0.216	-1.055	-0.020	-0.011	-0.017
-0.126	-0.212	-1.065	-0.020	-0.012	-0.017
-0.114	-0.201	-1.004	-0.020	-0.012	-0.017
-0.116	-0.214	-1.000	-0.020	-0.012	-0.017
-0.121	-0.222	-1.031	-0.020	-0.012	-0.017
-0.123	-0.198	-1.062	-0.020	-0.012	-0.017
-0.147	-0.226	-1.023	-0.020	-0.012	-0.016
-0.124	-0.216	-1.013	-0.020	-0.012	-0.017
-0.115	-0.218	-1.010	-0.020	-0.012	-0.017
-0.124	-0.205	-1.000	-0.020	-0.012	-0.017
-0.111	-0.213	-1.010	-0.021	-0.012	-0.017
-0.135	-0.211	-1.053	-0.021	-0.012	-0.016
-0.101	-0.210	-1.027	-0.021	-0.012	-0.017
-0.101	-0.193	-1.001	-0.020	-0.012	-0.017
-0.086	-0.209	-0.987	-0.020	-0.012	-0.017
-0.096	-0.202	-1.017	-0.020	-0.012	-0.017
-0.098	-0.188	-1.031	-0.020	-0.012	-0.016
-0.082	-0.199	-1.035	-0.020	-0.012	-0.016
-0.096	-0.216	-1.011	-0.020	-0.012	-0.017
-0.091	-0.193	-0.998	-0.020	-0.012	-0.017
-0.092	-0.198	-1.025	-0.020	-0.012	-0.017
-0.113	-0.195	-1.011	-0.019	-0.011	-0.017
-0.100	-0.202	-1.048	-0.020	-0.012	-0.016
-0.114	-0.199	-1.059	-0.020	-0.012	-0.017
-0.109	-0.215	-0.997	-0.020	-0.012	-0.017
-0.112	-0.214	-0.990	-0.019	-0.011	-0.017
-0.116	-0.210	-1.049	-0.020	-0.012	-0.017
-0.143	-0.202	-1.045	-0.020	-0.012	-0.017
-0.113	-0.217	-1.034	-0.020	-0.012	-0.017
-0.122	-0.216	-1.010	-0.020	-0.012	-0.017
-0.099	-0.216	-1.014	-0.020	-0.012	-0.017
-0.110	-0.197	-0.990	-0.020	-0.012	-0.017
-0.106	-0.205	-1.017	-0.020	-0.012	-0.017
-0.096	-0.206	-1.027	-0.020	-0.012	-0.016
-0.085	-0.195	-1.062	-0.021	-0.013	-0.016
-0.076	-0.187	-0.994	-0.020	-0.012	-0.016
-0.084	-0.205	-0.966	-0.020	-0.013	-0.017
-0.074	-0.188	-1.046	-0.020	-0.012	-0.017
-0.085	-0.202	-1.031	-0.020	-0.012	-0.017
-0.091	-0.181	-1.035	-0.020	-0.012	-0.016
-0.065	-0.221	-1.031	-0.020	-0.012	-0.016
-0.089	-0.203	-1.015	-0.020	-0.012	-0.017
-0.066	-0.181	-1.013	-0.020	-0.012	-0.017
-0.100	-0.204	-1.001	-0.020	-0.012	-0.017
-0.095	-0.212	-1.066	-0.020	-0.012	-0.017
-0.102	-0.221	-1.062	-0.020	-0.012	-0.017
-0.096	-0.205	-0.997	-0.020	-0.012	-0.017
-0.090	-0.219	-0.987	-0.020	-0.012	-0.017
-0.105	-0.220	-1.025	-0.020	-0.012	-0.017
-0.101	-0.201	-1.059	-0.020	-0.012	-0.017
-0.117	-0.230	-1.020	-0.020	-0.012	-0.016
-0.111	-0.216	-1.024	-0.020	-0.012	-0.017
-0.088	-0.225	-1.004	-0.020	-0.012	-0.017
-0.091	-0.201	-1.001	-0.020	-0.012	-0.017
-0.090	-0.210	-0.990	-0.020	-0.012	-0.017
-0.113	-0.214	-1.037	-0.020	-0.012	-0.016
-0.075	-0.201	-1.028	-0.020	-0.012	-0.016
-0.078	-0.202	-1.008	-0.020	-0.012	-0.016
-0.063	-0.198	-0.984	-0.020	-0.012	-0.017
-0.073	-0.193	-1.008	-0.020	-0.012	-0.017
-0.078	-0.194	-1.038	-0.020	-0.012	-0.016
-0.071	-0.193	-1.028	-0.020	-0.012	-0.016
-0.068	-0.218	-1.021	-0.020	-0.012	-0.016
-0.078	-0.195	-1.026	-0.019	-0.012	-0.017
-0.081	-0.196	-1.012	-0.020	-0.012	-0.017
-0.092	-0.193	-0.984	-0.019	-0.012	-0.016
[truncated: 133,000 more rows]
