# Supplementary material for: Identification of Haptic Based Guiding Using Hard Reins
Source: PLoS One. 2015 Jul 22;10(7):e0132020. doi: 10.1371/journal.pone.0132020 (PMC4511788; doi:10.1371/journal.pone.0132020)
Supplement: S5 File — (ZIP) [file pone.0132020.s005.zip › Exp2_ForceData1/Subject5/path3/T1.csv]

0.609	0.492	4.221	-0.021	-0.060	0.011
0.623	0.528	4.176	-0.021	-0.060	0.011
0.617	0.511	4.189	-0.021	-0.061	0.011
0.631	0.526	4.202	-0.021	-0.060	0.010
0.610	0.519	4.203	-0.021	-0.060	0.010
0.607	0.504	4.145	-0.021	-0.060	0.010
0.595	0.515	4.170	-0.022	-0.060	0.011
0.607	0.497	4.196	-0.021	-0.060	0.010
0.605	0.497	4.173	-0.021	-0.060	0.010
0.572	0.492	4.198	-0.022	-0.060	0.011
0.606	0.503	4.186	-0.021	-0.060	0.010
0.603	0.505	4.217	-0.022	-0.060	0.010
0.600	0.493	4.200	-0.022	-0.060	0.010
0.602	0.518	4.162	-0.022	-0.060	0.010
0.599	0.494	4.200	-0.022	-0.060	0.010
0.614	0.511	4.199	-0.021	-0.060	0.010
0.587	0.520	4.189	-0.022	-0.060	0.010
0.600	0.502	4.135	-0.022	-0.060	0.010
0.591	0.493	4.153	-0.022	-0.060	0.010
0.588	0.488	4.207	-0.021	-0.060	0.010
0.574	0.511	4.166	-0.022	-0.060	0.010
0.560	0.486	4.153	-0.022	-0.060	0.010
0.588	0.491	4.194	-0.022	-0.060	0.010
0.568	0.478	4.193	-0.022	-0.060	0.009
0.597	0.497	4.214	-0.022	-0.060	0.009
0.577	0.506	4.152	-0.022	-0.060	0.010
0.580	0.470	4.166	-0.022	-0.060	0.010
0.590	0.496	4.221	-0.023	-0.060	0.009
0.577	0.489	4.180	-0.022	-0.060	0.009
0.564	0.542	4.166	-0.022	-0.059	0.010
0.545	0.494	4.122	-0.022	-0.060	0.010
0.587	0.491	4.200	-0.022	-0.060	0.010
0.569	0.520	4.169	-0.022	-0.060	0.009
0.551	0.490	4.129	-0.022	-0.060	0.010
0.563	0.491	4.153	-0.022	-0.060	0.010
0.567	0.470	4.180	-0.022	-0.060	0.009
0.577	0.486	4.173	-0.022	-0.059	0.009
0.541	0.493	4.170	-0.022	-0.059	0.009
0.560	0.488	4.156	-0.022	-0.059	0.009
0.566	0.500	4.200	-0.022	-0.060	0.009
0.553	0.483	4.183	-0.022	-0.059	0.009
0.544	0.531	4.149	-0.022	-0.059	0.010
0.529	0.487	4.146	-0.022	-0.060	0.009
0.567	0.491	4.176	-0.022	-0.059	0.009
0.547	0.500	4.190	-0.022	-0.060	0.009
0.554	0.482	4.149	-0.022	-0.059	0.009
0.524	0.477	4.160	-0.022	-0.059	0.009
0.542	0.468	4.177	-0.022	-0.060	0.009
0.555	0.490	4.190	-0.023	-0.059	0.009
0.526	0.482	4.177	-0.023	-0.059	0.009
0.533	0.490	4.150	-0.023	-0.059	0.009
0.538	0.479	4.204	-0.022	-0.060	0.009
0.546	0.490	4.179	-0.022	-0.059	0.009
0.528	0.516	4.156	-0.023	-0.059	0.009
0.522	0.476	4.129	-0.022	-0.060	0.009
0.541	0.485	4.169	-0.022	-0.059	0.008
0.523	0.473	4.204	-0.022	-0.059	0.009
0.511	0.493	4.159	-0.023	-0.059	0.008
0.519	0.482	4.170	-0.023	-0.059	0.009
0.521	0.461	4.201	-0.022	-0.059	0.009
0.495	0.501	4.193	-0.023	-0.059	0.008
0.509	0.475	4.173	-0.023	-0.059	0.008
0.519	0.489	4.126	-0.023	-0.059	0.009
0.514	0.467	4.150	-0.023	-0.059	0.009
0.533	0.471	4.183	-0.023	-0.059	0.008
0.508	0.492	4.132	-0.023	-0.059	0.008
0.529	0.462	4.146	-0.023	-0.059	0.009
0.516	0.479	4.180	-0.023	-0.059	0.008
0.495	0.461	4.191	-0.023	-0.059	0.008
0.511	0.489	4.163	-0.023	-0.059	0.008
0.485	0.475	4.156	-0.023	-0.059	0.008
0.500	0.464	4.173	-0.023	-0.059	0.008
0.487	0.487	4.187	-0.023	-0.059	0.008
0.490	0.467	4.153	-0.023	-0.059	0.008
0.494	0.490	4.126	-0.023	-0.059	0.008
0.503	0.460	4.167	-0.023	-0.059	0.008
0.506	0.471	4.197	-0.023	-0.059	0.008
0.482	0.485	4.146	-0.023	-0.059	0.008
0.506	0.479	4.149	-0.023	-0.059	0.008
0.479	0.470	4.153	-0.023	-0.059	0.008
0.481	0.458	4.204	-0.023	-0.059	0.008
0.471	0.504	4.169	-0.023	-0.058	0.008
0.469	0.466	4.133	-0.023	-0.059	0.008
0.478	0.462	4.177	-0.023	-0.058	0.008
0.466	0.473	4.170	-0.023	-0.059	0.007
0.476	0.468	4.153	-0.023	-0.058	0.008
0.460	0.472	4.123	-0.024	-0.059	0.008
0.478	0.441	4.160	-0.023	-0.059	0.008
0.483	0.474	4.187	-0.023	-0.059	0.007
0.457	0.472	4.188	-0.023	-0.059	0.008
0.474	0.472	4.163	-0.023	-0.058	0.008
0.463	0.481	4.221	-0.023	-0.059	0.007
0.499	0.474	4.196	-0.023	-0.059	0.007
0.457	0.496	4.176	-0.023	-0.058	0.007
0.452	0.473	4.153	-0.023	-0.059	0.007
0.491	0.501	4.141	-0.023	-0.059	0.007
0.451	0.486	4.183	-0.023	-0.058	0.007
0.461	0.467	4.091	-0.023	-0.058	0.007
0.416	0.476	4.154	-0.024	-0.058	0.008
0.458	0.461	4.177	-0.023	-0.059	0.007
0.458	0.476	4.173	-0.024	-0.058	0.007
0.409	0.470	4.154	-0.024	-0.058	0.007
0.465	0.483	4.152	-0.023	-0.059	0.007
0.447	0.478	4.207	-0.024	-0.059	0.007
0.468	0.484	4.186	-0.023	-0.058	0.007
0.435	0.502	4.169	-0.023	-0.058	0.007
0.447	0.471	4.132	-0.023	-0.058	0.007
0.451	0.483	4.152	-0.023	-0.058	0.007
0.437	0.472	4.170	-0.023	-0.058	0.007
0.433	0.470	4.142	-0.023	-0.058	0.007
0.397	0.471	4.151	-0.024	-0.058	0.007
0.438	0.465	4.143	-0.023	-0.058	0.007
0.432	0.481	4.190	-0.024	-0.058	0.007
0.419	0.466	4.181	-0.024	-0.058	0.007
0.433	0.490	4.139	-0.024	-0.058	0.007
0.428	0.465	4.187	-0.023	-0.059	0.007
0.446	0.474	4.179	-0.023	-0.058	0.006
0.416	0.476	4.180	-0.024	-0.058	0.007
0.431	0.474	4.142	-0.023	-0.058	0.007
0.414	0.461	4.126	-0.024	-0.058	0.007
0.416	0.465	4.194	-0.023	-0.058	0.007
0.409	0.485	4.142	-0.023	-0.058	0.006
0.381	0.461	4.133	-0.024	-0.058	0.007
0.421	0.455	4.170	-0.023	-0.058	0.007
0.406	0.456	4.191	-0.024	-0.058	0.006
0.410	0.454	4.187	-0.024	-0.058	0.006
0.401	0.470	4.150	-0.024	-0.058	0.006
0.411	0.426	4.163	-0.024	-0.058	0.006
0.428	0.458	4.239	-0.024	-0.058	0.006
0.409	0.457	4.180	-0.024	-0.058	0.006
0.405	0.471	4.150	-0.024	-0.057	0.007
0.381	0.458	4.133	-0.024	-0.058	0.007
0.405	0.454	4.173	-0.024	-0.058	0.006
0.385	0.498	4.153	-0.024	-0.058	0.006
0.361	0.445	4.106	-0.023	-0.058	0.007
0.392	0.461	4.153	-0.024	-0.058	0.006
0.380	0.448	4.194	-0.024	-0.058	0.006
0.402	0.456	4.173	-0.024	-0.058	0.006
0.369	0.459	4.161	-0.024	-0.058	0.006
0.393	0.439	4.150	-0.024	-0.058	0.006
0.395	0.456	4.208	-0.024	-0.058	0.006
0.371	0.450	4.181	-0.024	-0.057	0.006
0.373	0.478	4.160	-0.024	-0.057	0.006
0.359	0.452	4.150	-0.024	-0.058	0.006
0.387	0.444	4.163	-0.024	-0.058	0.006
0.367	0.475	4.163	-0.024	-0.057	0.006
0.360	0.447	4.123	-0.024	-0.058	0.006
0.369	0.453	4.170	-0.024	-0.058	0.006
0.372	0.435	4.177	-0.024	-0.058	0.006
0.371	0.442	4.174	-0.024	-0.057	0.006
0.347	0.444	4.154	-0.024	-0.057	0.006
0.365	0.450	4.153	-0.024	-0.058	0.006
0.367	0.465	4.197	-0.024	-0.058	0.006
0.360	0.448	4.181	-0.024	-0.057	0.005
0.359	0.480	4.126	-0.024	-0.057	0.006
0.351	0.452	4.157	-0.024	-0.058	0.006
0.376	0.461	4.180	-0.024	-0.057	0.005
0.341	0.472	4.184	-0.024	-0.057	0.006
0.347	0.446	4.136	-0.024	-0.057	0.005
0.352	0.462	4.174	-0.024	-0.057	0.005
0.347	0.437	4.222	-0.024	-0.057	0.005
0.331	0.477	4.173	-0.024	-0.057	0.005
0.321	0.454	4.181	-0.024	-0.057	0.006
0.336	0.460	4.143	-0.024	-0.057	0.005
0.320	0.456	4.184	-0.024	-0.057	0.005
0.342	0.457	4.198	-0.024	-0.057	0.005
0.339	0.479	4.115	-0.025	-0.057	0.005
0.350	0.432	4.137	-0.024	-0.058	0.006
0.345	0.456	4.167	-0.024	-0.057	0.005
0.322	0.452	4.174	-0.024	-0.057	0.005
0.339	0.460	4.146	-0.024	-0.057	0.005
0.315	0.460	4.164	-0.024	-0.057	0.005
0.317	0.442	4.201	-0.024	-0.057	0.005
0.314	0.483	4.173	-0.024	-0.057	0.005
0.312	0.448	4.147	-0.024	-0.057	0.005
0.315	0.468	4.150	-0.025	-0.057	0.005
0.314	0.450	4.153	-0.024	-0.057	0.005
0.323	0.449	4.184	-0.024	-0.057	0.005
0.312	0.458	4.160	-0.024	-0.057	0.005
0.326	0.445	4.164	-0.024	-0.057	0.005
0.308	0.452	4.157	-0.024	-0.057	0.005
0.302	0.445	4.215	-0.024	-0.057	0.005
0.293	0.472	4.184	-0.024	-0.057	0.005
0.291	0.457	4.164	-0.024	-0.057	0.005
0.296	0.442	4.205	-0.024	-0.057	0.005
0.294	0.455	4.201	-0.025	-0.057	0.004
0.288	0.446	4.174	-0.024	-0.057	0.005
0.281	0.460	4.154	-0.025	-0.057	0.005
0.294	0.420	4.191	-0.024	-0.057	0.004
0.305	0.451	4.201	-0.025	-0.057	0.004
0.277	0.441	4.168	-0.025	-0.057	0.005
0.292	0.435	4.171	-0.024	-0.057	0.005
0.281	0.457	4.239	-0.025	-0.057	0.004
0.306	0.444	4.200	-0.024	-0.057	0.004
0.274	0.466	4.194	-0.024	-0.056	0.004
0.267	0.440	4.178	-0.024	-0.057	0.004
0.310	0.455	4.172	-0.025	-0.057	0.004
0.275	0.450	4.201	-0.025	-0.057	0.004
0.271	0.442	4.130	-0.025	-0.056	0.004
0.238	0.439	4.172	-0.025	-0.057	0.004
0.273	0.413	4.181	-0.025	-0.057	0.004
0.274	0.441	4.201	-0.025	-0.056	0.004
0.232	0.426	4.179	-0.025	-0.056	0.004
0.277	0.443	4.170	-0.025	-0.056	0.004
0.263	0.447	4.236	-0.025	-0.057	0.004
0.279	0.441	4.187	-0.025	-0.057	0.004
0.258	0.464	4.184	-0.025	-0.056	0.004
0.259	0.436	4.160	-0.025	-0.056	0.004
0.267	0.446	4.194	-0.025	-0.057	0.004
0.254	0.444	4.201	-0.025	-0.057	0.004
0.254	0.448	4.140	-0.025	-0.056	0.004
0.229	0.436	4.172	-0.025	-0.056	0.004
0.265	0.427	4.195	-0.025	-0.057	0.004
0.244	0.455	4.191	-0.025	-0.056	0.003
0.233	0.432	4.185	-0.025	-0.056	0.004
0.249	0.452	4.163	-0.025	-0.056	0.004
0.245	0.445	4.191	-0.025	-0.057	0.004
0.271	0.442	4.187	-0.025	-0.056	0.003
0.241	0.460	4.174	-0.025	-0.056	0.003
0.251	0.444	4.150	-0.025	-0.056	0.004
0.239	0.455	4.153	-0.025	-0.056	0.003
0.237	0.427	4.215	-0.025	-0.056	0.003
0.231	0.453	4.157	-0.025	-0.056	0.003
0.212	0.437	4.150	-0.025	-0.057	0.004
0.239	0.431	4.208	-0.024	-0.056	0.003
0.220	0.445	4.197	-0.025	-0.056	0.003
0.220	0.425	4.178	-0.025	-0.056	0.003
0.232	0.455	4.150	-0.025	-0.056	0.003
0.222	0.398	4.188	-0.025	-0.057	0.003
0.248	0.438	4.239	-0.026	-0.056	0.003
0.226	0.449	4.194	-0.025	-0.056	0.003
0.229	0.448	4.150	-0.025	-0.056	0.003
0.217	0.436	4.188	-0.025	-0.056	0.003
0.237	0.434	4.187	-0.025	-0.056	0.003
0.206	0.492	4.167	-0.025	-0.056	0.003
0.192	0.435	4.122	-0.024	-0.056	0.003
0.221	0.434	4.170	-0.025	-0.056	0.003
0.213	0.437	4.201	-0.025	-0.056	0.003
0.213	0.436	4.163	-0.025	-0.056	0.003
0.193	0.438	4.171	-0.025	-0.056	0.003
0.205	0.412	4.171	-0.025	-0.056	0.003
0.219	0.437	4.204	-0.025	-0.056	0.003
0.198	0.441	4.164	-0.025	-0.056	0.003
0.214	0.461	4.136	-0.025	-0.056	0.003
0.198	0.433	4.164	-0.025	-0.056	0.003
0.209	0.446	4.197	-0.025	-0.056	0.003
0.193	0.458	4.194	-0.025	-0.056	0.003
0.179	0.423	4.130	-0.025	-0.056	0.003
0.202	0.441	4.184	-0.025	-0.056	0.003
0.200	0.431	4.187	-0.025	-0.056	0.002
0.200	0.434	4.170	-0.025	-0.055	0.002
0.171	0.436	4.171	-0.026	-0.056	0.003
0.197	0.421	4.160	-0.025	-0.056	0.002
0.213	0.436	4.204	-0.025	-0.056	0.002
0.189	0.429	4.188	-0.025	-0.056	0.002
0.193	0.470	4.140	-0.026	-0.055	0.003
0.179	0.431	4.174	-0.025	-0.056	0.003
0.206	0.441	4.187	-0.025	-0.056	0.002
0.176	0.458	4.167	-0.025	-0.056	0.002
0.176	0.429	4.146	-0.025	-0.056	0.002
0.193	0.453	4.180	-0.025	-0.056	0.002
0.175	0.425	4.231	-0.025	-0.055	0.002
0.172	0.453	4.159	-0.025	-0.055	0.002
0.167	0.443	4.181	-0.026	-0.055	0.002
0.177	0.430	4.188	-0.025	-0.055	0.002
0.154	0.445	4.204	-0.025	-0.055	0.002
0.173	0.437	4.177	-0.025	-0.055	0.002
0.179	0.464	4.126	-0.026	-0.056	0.002
0.187	0.419	4.150	-0.025	-0.056	0.002
0.192	0.439	4.187	-0.025	-0.055	0.002
0.165	0.442	4.164	-0.026	-0.056	0.002
0.189	0.432	4.160	-0.025	-0.056	0.002
0.169	0.439	4.163	-0.025	-0.055	0.002
0.169	0.429	4.201	-0.025	-0.055	0.002
0.169	0.454	4.193	-0.025	-0.055	0.002
0.160	0.436	4.153	-0.025	-0.055	0.002
0.163	0.433	4.164	-0.026	-0.055	0.002
0.150	0.441	4.187	-0.025	-0.055	0.002
0.165	0.437	4.167	-0.025	-0.055	0.002
0.166	0.459	4.119	-0.026	-0.055	0.002
0.184	0.413	4.177	-0.025	-0.056	0.002
0.165	0.444	4.166	-0.025	-0.055	0.002
0.163	0.448	4.180	-0.026	-0.055	0.002
0.173	0.446	4.167	-0.025	-0.055	0.002
0.147	0.445	4.149	-0.025	-0.055	0.002
0.162	0.437	4.204	-0.025	-0.055	0.001
0.141	0.472	4.190	-0.026	-0.055	0.002
0.135	0.440	4.136	-0.025	-0.055	0.001
0.141	0.446	4.160	-0.025	-0.055	0.002
0.143	0.446	4.180	-0.026	-0.055	0.001
0.147	0.446	4.173	-0.026	-0.055	0.001
0.132	0.457	4.136	-0.026	-0.055	0.002
0.162	0.427	4.153	-0.025	-0.055	0.002
0.148	0.456	4.218	-0.026	-0.055	0.001
0.142	0.447	4.173	-0.026	-0.055	0.001
0.143	0.455	4.152	-0.025	-0.055	0.001
0.143	0.457	4.217	-0.026	-0.056	0.001
0.182	0.475	4.178	-0.025	-0.055	0.001
0.136	0.462	4.190	-0.026	-0.055	0.001
0.138	0.461	4.125	-0.025	-0.055	0.001
0.156	0.467	4.159	-0.025	-0.055	0.001
0.139	0.446	4.180	-0.025	-0.055	0.001
0.137	0.449	4.149	-0.026	-0.054	0.001
0.094	0.444	4.154	-0.026	-0.055	0.002
0.144	0.432	4.163	-0.025	-0.055	0.001
0.134	0.460	4.200	-0.026	-0.055	0.001
0.120	0.449	4.187	-0.025	-0.055	0.001
0.135	0.468	4.145	-0.025	-0.055	0.001
0.132	0.444	4.197	-0.025	-0.056	0.001
0.155	0.453	4.182	-0.025	-0.055	0.001
0.122	0.466	4.169	-0.025	-0.055	0.001
0.128	0.443	4.125	-0.025	-0.054	0.001
0.116	0.452	4.143	-0.026	-0.055	0.001
0.126	0.439	4.190	-0.025	-0.055	0.001
0.124	0.453	4.173	-0.026	-0.054	0.001
0.088	0.441	4.185	-0.026	-0.055	0.001
0.129	0.445	4.149	-0.025	-0.055	0.001
0.119	0.455	4.217	-0.026	-0.055	0.001
0.131	0.442	4.200	-0.025	-0.055	0.001
0.111	0.461	4.160	-0.026	-0.055	0.001
0.121	0.451	4.159	-0.025	-0.055	0.001
0.135	0.458	4.169	-0.025	-0.055	0.001
0.111	0.452	4.204	-0.025	-0.055	0.001
0.112	0.467	4.131	-0.025	-0.054	0.001
0.093	0.448	4.146	-0.025	-0.055	0.001
0.122	0.442	4.210	-0.025	-0.055	0.001
0.102	0.468	4.179	-0.026	-0.054	0.000
0.087	0.435	4.163	-0.026	-0.055	0.001
0.111	0.450	4.173	-0.025	-0.055	0.001
0.095	0.427	4.200	-0.026	-0.055	0.000
0.108	0.437	4.207	-0.026	-0.054	0.000
0.101	0.456	4.173	-0.026	-0.055	0.001
0.105	0.413	4.156	-0.026	-0.055	0.000
0.130	0.445	4.241	-0.026	-0.054	0.000
0.094	0.450	4.200	-0.026	-0.054	0.000
0.099	0.469	4.162	-0.025	-0.054	0.001
0.093	0.438	4.187	-0.026	-0.055	0.001
0.097	0.438	4.186	-0.025	-0.054	0.000
0.093	0.486	4.186	-0.025	-0.054	0.000
0.071	0.437	4.104	-0.025	-0.055	0.001
0.104	0.451	4.179	-0.025	-0.054	0.000
0.083	0.448	4.200	-0.026	-0.055	0.000
0.105	0.447	4.159	-0.026	-0.054	0.000
0.077	0.443	4.173	-0.026	-0.055	0.000
0.086	0.429	4.160	-0.026	-0.054	0.000
0.108	0.453	4.213	-0.026	-0.055	0.000
0.076	0.440	4.170	-0.026	-0.054	0.000
0.084	0.480	4.152	-0.026	-0.054	0.000
0.066	0.443	4.170	-0.025	-0.055	0.000
0.094	0.449	4.189	-0.025	-0.054	0.000
0.085	0.477	4.190	-0.026	-0.054	0.000
0.070	0.433	4.132	-0.025	-0.054	0.000
0.091	0.451	4.172	-0.026	-0.054	0.000
0.077	0.438	4.210	-0.026	-0.054	-0.000
0.087	0.453	4.179	-0.025	-0.054	-0.000
0.054	0.453	4.166	-0.026	-0.054	0.000
0.082	0.438	4.152	-0.026	-0.055	-0.000
0.087	0.444	4.210	-0.026	-0.054	-0.000
0.070	0.445	4.180	-0.026	-0.054	-0.000
0.071	0.482	4.141	-0.026	-0.054	0.000
0.071	0.443	4.152	-0.025	-0.055	-0.000
0.087	0.452	4.182	-0.025	-0.054	-0.000
0.065	0.463	4.173	-0.026	-0.054	-0.000
0.068	0.443	4.162	-0.025	-0.054	-0.000
0.071	0.465	4.158	-0.026	-0.054	-0.000
0.063	0.434	4.227	-0.025	-0.054	-0.000
0.056	0.465	4.185	-0.026	-0.054	-0.001
0.050	0.440	4.180	-0.026	-0.054	-0.000
0.052	0.446	4.169	-0.025	-0.054	-0.000
0.049	0.466	4.192	-0.026	-0.054	-0.001
0.062	0.445	4.179	-0.026	-0.054	-0.000
0.062	0.477	4.121	-0.026	-0.054	-0.000
0.072	0.428	4.190	-0.026	-0.055	-0.000
0.073	0.454	4.182	-0.026	-0.054	-0.001
0.057	0.457	4.172	-0.026	-0.054	-0.000
0.071	0.448	4.138	-0.026	-0.054	-0.000
0.050	0.447	4.169	-0.026	-0.054	-0.000
0.061	0.436	4.200	-0.025	-0.054	-0.001
0.048	0.470	4.168	-0.026	-0.054	-0.001
0.042	0.454	4.149	-0.026	-0.054	-0.000
0.049	0.454	4.148	-0.026	-0.054	-0.000
0.055	0.453	4.182	-0.025	-0.054	-0.000
0.055	0.452	4.172	-0.026	-0.054	-0.001
0.045	0.474	4.124	-0.026	-0.054	-0.001
0.063	0.439	4.145	-0.026	-0.054	-0.000
0.065	0.464	4.185	-0.026	-0.054	-0.001
0.039	0.448	4.176	-0.026	-0.054	-0.001
0.049	0.465	4.159	-0.025	-0.054	-0.000
0.032	0.450	4.159	-0.026	-0.054	-0.001
0.049	0.440	4.199	-0.025	-0.054	-0.001
0.035	0.463	4.199	-0.026	-0.054	-0.001
0.032	0.447	4.128	-0.026	-0.054	-0.001
0.041	0.446	4.166	-0.026	-0.054	-0.001
0.042	0.429	4.196	-0.026	-0.054	-0.001
0.049	0.447	4.179	-0.026	-0.054	-0.001
0.023	0.448	4.149	-0.026	-0.054	-0.001
0.056	0.425	4.165	-0.025	-0.054	-0.001
0.041	0.457	4.210	-0.026	-0.054	-0.001
0.037	0.451	4.179	-0.026	-0.054	-0.001
0.033	0.465	4.161	-0.025	-0.054	-0.001
0.021	0.449	4.200	-0.025	-0.054	-0.001
0.079	0.443	4.181	-0.026	-0.054	-0.002
0.026	0.451	4.185	-0.026	-0.054	-0.001
0.024	0.441	4.128	-0.026	-0.053	-0.001
0.018	0.446	4.142	-0.026	-0.054	-0.001
0.036	0.418	4.162	-0.026	-0.054	-0.001
0.036	0.443	4.159	-0.026	-0.053	-0.001
-0.016	0.433	4.160	-0.026	-0.054	-0.001
0.026	0.433	4.152	-0.026	-0.054	-0.001
0.024	0.439	4.207	-0.026	-0.054	-0.001
0.038	0.450	4.199	-0.026	-0.054	-0.001
0.016	0.455	4.162	-0.026	-0.054	-0.001
0.023	0.434	4.155	-0.026	-0.054	-0.001
0.038	0.450	4.151	-0.026	-0.054	-0.001
0.020	0.442	4.182	-0.026	-0.054	-0.001
0.015	0.443	4.128	-0.026	-0.053	-0.001
-0.011	0.438	4.146	-0.026	-0.053	-0.001
0.027	0.425	4.172	-0.026	-0.054	-0.001
0.012	0.448	4.169	-0.026	-0.054	-0.002
0.014	0.439	4.179	-0.026	-0.054	-0.001
0.015	0.441	4.138	-0.026	-0.054	-0.001
0.013	0.433	4.166	-0.026	-0.054	-0.001
0.032	0.450	4.202	-0.026	-0.054	-0.002
0.005	0.451	4.158	-0.026	-0.053	-0.002
0.015	0.446	4.155	-0.026	-0.053	-0.001
0.009	0.443	4.155	-0.026	-0.054	-0.002
0.013	0.422	4.182	-0.026	-0.054	-0.002
0.006	0.453	4.134	-0.026	-0.053	-0.002
-0.013	0.433	4.128	-0.026	-0.054	-0.001
0.023	0.437	4.182	-0.026	-0.053	-0.002
0.007	0.424	4.182	-0.026	-0.054	-0.002
0.011	0.432	4.189	-0.026	-0.053	-0.002
0.011	0.450	4.155	-0.026	-0.054	-0.002
0.011	0.405	4.155	-0.026	-0.054	-0.002
0.023	0.453	4.216	-0.026	-0.053	-0.002
0.005	0.442	4.175	-0.026	-0.054	-0.002
0.006	0.472	4.131	-0.026	-0.053	-0.002
-0.010	0.448	4.155	-0.026	-0.054	-0.002
0.009	0.443	4.175	-0.026	-0.053	-0.002
-0.001	0.492	4.157	-0.026	-0.053	-0.002
-0.018	0.443	4.103	-0.025	-0.054	-0.002
-0.003	0.460	4.141	-0.026	-0.053	-0.002
-0.011	0.438	4.178	-0.026	-0.054	-0.002
0.014	0.459	4.164	-0.026	-0.053	-0.002
-0.025	0.460	4.168	-0.026	-0.053	-0.002
0.014	0.445	4.151	-0.026	-0.053	-0.002
0.001	0.464	4.181	-0.026	-0.053	-0.002
-0.008	0.452	4.175	-0.026	-0.053	-0.002
-0.008	0.495	4.147	-0.026	-0.053	-0.002
-0.020	0.443	4.141	-0.025	-0.053	-0.002
0.000	0.457	4.154	-0.026	-0.053	-0.002
-0.020	0.470	4.168	-0.026	-0.053	-0.002
-0.013	0.445	4.117	-0.026	-0.053	-0.002
-0.029	0.445	4.138	-0.026	-0.053	-0.002
-0.004	0.429	4.168	-0.026	-0.053	-0.002
0.004	0.452	4.192	-0.026	-0.053	-0.002
-0.035	0.439	4.142	-0.026	-0.053	-0.002
-0.015	0.457	4.124	-0.026	-0.053	-0.002
-0.017	0.441	4.172	-0.026	-0.054	-0.002
0.003	0.452	4.154	-0.025	-0.053	-0.002
-0.012	0.477	4.144	-0.026	-0.053	-0.002
-0.024	0.435	4.134	-0.026	-0.053	-0.002
0.003	0.450	4.151	-0.026	-0.053	-0.002
-0.023	0.435	4.192	-0.026	-0.053	-0.002
-0.032	0.448	4.151	-0.026	-0.053	-0.003
-0.042	0.443	4.131	-0.026	-0.053	-0.002
-0.031	0.438	4.195	-0.025	-0.053	-0.002
-0.043	0.468	4.188	-0.026	-0.053	-0.003
-0.032	0.443	4.162	-0.026	-0.053	-0.002
-0.029	0.464	4.103	-0.026	-0.053	-0.002
-0.017	0.424	4.148	-0.026	-0.054	-0.002
-0.015	0.443	4.181	-0.026	-0.053	-0.003
-0.020	0.454	4.134	-0.026	-0.053	-0.002
-0.014	0.425	4.135	-0.026	-0.053	-0.002
-0.023	0.449	4.161	-0.026	-0.053	-0.002
-0.038	0.422	4.196	-0.026	-0.053	-0.002
-0.035	0.459	4.168	-0.026	-0.053	-0.003
-0.054	0.438	4.145	-0.026	-0.053	-0.002
-0.027	0.447	4.172	-0.026	-0.053	-0.002
-0.047	0.451	4.171	-0.026	-0.053	-0.003
-0.038	0.439	4.165	-0.026	-0.053	-0.002
-0.045	0.457	4.111	-0.026	-0.053	-0.002
-0.038	0.418	4.145	-0.026	-0.053	-0.002
-0.026	0.442	4.161	-0.026	-0.053	-0.003
-0.046	0.454	4.141	-0.026	-0.053	-0.002
-0.033	0.443	4.144	-0.026	-0.053	-0.002
-0.049	0.442	4.144	-0.026	-0.053	-0.003
-0.036	0.425	4.196	-0.026	-0.053	-0.003
-0.056	0.458	4.178	-0.026	-0.053	-0.003
-0.048	0.434	4.124	-0.026	-0.053	-0.003
-0.053	0.439	4.138	-0.026	-0.053	-0.002
-0.055	0.422	4.162	-0.026	-0.053	-0.003
-0.048	0.441	4.148	-0.026	-0.053	-0.003
-0.063	0.452	4.131	-0.026	-0.053	-0.002
-0.035	0.422	4.141	-0.026	-0.053	-0.003
-0.040	0.446	4.192	-0.026	-0.053	-0.003
-0.049	0.444	4.140	-0.026	-0.053	-0.003
-0.049	0.455	4.130	-0.026	-0.053	-0.003
-0.065	0.440	4.199	-0.026	-0.054	-0.003
-0.010	0.455	4.177	-0.026	-0.053	-0.003
-0.063	0.459	4.168	-0.026	-0.053	-0.003
-0.061	0.440	4.096	-0.026	-0.053	-0.003
-0.049	0.449	4.134	-0.026	-0.053	-0.003
-0.048	0.426	4.148	-0.026	-0.053	-0.003
-0.053	0.445	4.117	-0.026	-0.052	-0.003
-0.089	0.434	4.139	-0.026	-0.053	-0.002
-0.047	0.437	4.144	-0.026	-0.053	-0.003
-0.051	0.449	4.189	-0.026	-0.053	-0.003
-0.058	0.442	4.168	-0.026	-0.053	-0.003
-0.064	0.460	4.161	-0.026	-0.053	-0.003
-0.065	0.441	4.148	-0.026	-0.053	-0.003
-0.033	0.451	4.150	-0.026	-0.053	-0.003
-0.060	0.451	4.171	-0.026	-0.053	-0.003
-0.062	0.441	4.103	-0.026	-0.052	-0.003
-0.080	0.436	4.146	-0.026	-0.053	-0.002
-0.056	0.420	4.165	-0.026	-0.053	-0.003
-0.072	0.449	4.171	-0.026	-0.053	-0.003
-0.081	0.429	4.163	-0.026	-0.053	-0.002
-0.064	0.449	4.117	-0.026	-0.053	-0.003
-0.066	0.439	4.179	-0.026	-0.053	-0.003
-0.044	0.439	4.164	-0.026	-0.053	-0.003
-0.067	0.448	4.137	-0.026	-0.053	-0.003
-0.062	0.436	4.134	-0.026	-0.053	-0.003
-0.061	0.455	4.154	-0.026	-0.053	-0.003
-0.072	0.432	4.175	-0.026	-0.053	-0.003
-0.085	0.451	4.121	-0.026	-0.052	-0.003
-0.095	0.430	4.108	-0.026	-0.053	-0.003
-0.073	0.428	4.141	-0.025	-0.053	-0.003
-0.084	0.435	4.165	-0.026	-0.053	-0.003
-0.074	0.433	4.176	-0.026	-0.053	-0.003
-0.070	0.452	4.134	-0.026	-0.052	-0.003
-0.084	0.403	4.175	-0.026	-0.053	-0.003
-0.053	0.440	4.206	-0.026	-0.052	-0.003
-0.076	0.447	4.144	-0.026	-0.053	-0.003
-0.079	0.445	4.117	-0.026	-0.052	-0.003
-0.080	0.439	4.145	-0.026	-0.053	-0.003
-0.067	0.423	4.165	-0.026	-0.053	-0.003
-0.084	0.480	4.137	-0.026	-0.052	-0.003
-0.099	0.423	4.086	-0.025	-0.053	-0.003
-0.074	0.427	4.148	-0.026	-0.053	-0.003
-0.086	0.423	4.158	-0.026	-0.053	-0.003
-0.073	0.427	4.144	-0.026	-0.053	-0.003
-0.101	0.423	4.139	-0.026	-0.053	-0.003
-0.076	0.421	4.141	-0.026	-0.053	-0.003
-0.084	0.437	4.172	-0.026	-0.053	-0.003
-0.095	0.430	4.165	-0.026	-0.052	-0.003
-0.086	0.465	4.120	-0.026	-0.052	-0.003
-0.101	0.427	4.117	-0.026	-0.053	-0.003
-0.075	0.431	4.165	-0.026	-0.053	-0.003
-0.091	0.451	4.148	-0.026	-0.053	-0.003
-0.097	0.432	4.100	-0.026	-0.052	-0.003
-0.099	0.442	4.138	-0.026	-0.052	-0.003
-0.103	0.417	4.158	-0.026	-0.053	-0.003
-0.077	0.434	4.151	-0.026	-0.052	-0.003
-0.117	0.421	4.149	-0.026	-0.052	-0.003
-0.090	0.442	4.117	-0.026	-0.053	-0.003
-0.087	0.440	4.168	-0.026	-0.053	-0.003
-0.083	0.436	4.144	-0.026	-0.053	-0.003
-0.099	0.465	4.124	-0.026	-0.052	-0.003
-0.104	0.432	4.110	-0.026	-0.053	-0.003
-0.072	0.434	4.131	-0.026	-0.052	-0.003
-0.095	0.432	4.172	-0.026	-0.052	-0.003
-0.092	0.429	4.120	-0.026	-0.052	-0.003
-0.104	0.439	4.124	-0.026	-0.052	-0.003
-0.104	0.421	4.196	-0.025	-0.052	-0.003
-0.116	0.456	4.164	-0.026	-0.052	-0.004
-0.115	0.426	4.125	-0.026	-0.052	-0.003
-0.102	0.453	4.110	-0.026	-0.052	-0.003
-0.105	0.431	4.148	-0.026	-0.053	-0.003
-0.089	0.440	4.165	-0.026	-0.052	-0.003
-0.098	0.467	4.097	-0.027	-0.053	-0.003
-0.084	0.422	4.107	-0.026	-0.053	-0.003
-0.093	0.437	4.134	-0.026	-0.052	-0.003
-0.097	0.430	4.155	-0.026	-0.053	-0.003
-0.096	0.448	4.120	-0.026	-0.052	-0.003
-0.119	0.436	4.114	-0.026	-0.052	-0.003
-0.104	0.420	4.138	-0.026	-0.052	-0.003
-0.108	0.446	4.148	-0.026	-0.052	-0.004
-0.116	0.429	4.111	-0.026	-0.052	-0.003
-0.106	0.444	4.087	-0.026	-0.052	-0.003
-0.094	0.419	4.128	-0.026	-0.053	-0.003
-0.103	0.432	4.131	-0.026	-0.052	-0.003
-0.114	0.440	4.125	-0.027	-0.052	-0.003
-0.093	0.443	4.124	-0.026	-0.053	-0.003
-0.114	0.431	4.124	-0.026	-0.052	-0.003
-0.113	0.418	4.172	-0.026	-0.052	-0.003
-0.127	0.459	4.144	-0.026	-0.052	-0.003
-0.126	0.435	4.100	-0.026	-0.052	-0.003
-0.113	0.426	4.118	-0.026	-0.052	-0.003
-0.122	0.429	4.141	-0.026	-0.052	-0.003
-0.114	0.430	4.110	-0.026	-0.052	-0.003
-0.125	0.435	4.077	-0.027	-0.052	-0.003
-0.109	0.406	4.138	-0.026	-0.053	-0.003
-0.103	0.429	4.169	-0.027	-0.052	-0.003
-0.125	0.423	4.135	-0.026	-0.052	-0.003
-0.106	0.433	4.121	-0.026	-0.052	-0.003
-0.125	0.430	4.186	-0.026	-0.053	-0.003
-0.094	0.442	4.154	-0.026	-0.053	-0.004
-0.126	0.450	4.128	-0.026	-0.052	-0.003
-0.129	0.429	4.118	-0.026	-0.053	-0.003
-0.089	0.445	4.130	-0.026	-0.053	-0.004
-0.131	0.426	4.148	-0.026	-0.053	-0.004
-0.125	0.425	4.077	-0.026	-0.051	-0.003
-0.155	0.424	4.092	-0.027	-0.052	-0.003
-0.114	0.405	4.125	-0.026	-0.053	-0.003
-0.119	0.417	4.135	-0.026	-0.052	-0.003
-0.151	0.408	4.126	-0.026	-0.052	-0.003
-0.114	0.425	4.094	-0.026	-0.052	-0.003
-0.127	0.425	4.149	-0.026	-0.053	-0.003
-0.113	0.420	4.138	-0.026	-0.052	-0.004
-0.129	0.441	4.128	-0.027	-0.052	-0.003
-0.125	0.416	4.098	-0.026	-0.052	-0.003
-0.113	0.436	4.097	-0.026	-0.052	-0.004
-0.122	0.419	4.152	-0.026	-0.052	-0.003
-0.139	0.431	4.084	-0.026	-0.052	-0.004
-0.162	0.412	4.088	-0.027	-0.052	-0.003
-0.121	0.409	4.118	-0.026	-0.053	-0.003
-0.134	0.428	4.142	-0.026	-0.052	-0.004
-0.146	0.417	4.139	-0.026	-0.052	-0.003
-0.124	0.440	4.087	-0.026	-0.052	-0.003
-0.132	0.413	4.115	-0.026	-0.053	-0.003
-0.102	0.434	4.134	-0.026	-0.053	-0.004
-0.132	0.429	4.111	-0.026	-0.052	-0.004
-0.127	0.433	4.084	-0.026	-0.052	-0.003
-0.139	0.431	4.090	-0.026	-0.052	-0.003
-0.132	0.407	4.159	-0.026	-0.052	-0.003
-0.146	0.439	4.080	-0.026	-0.052	-0.004
-0.153	0.417	4.081	-0.026	-0.052	-0.003
-0.128	0.412	4.111	-0.026	-0.052	-0.003
-0.142	0.408	4.138	-0.026	-0.053	-0.004
-0.127	0.423	4.128	-0.026	-0.052	-0.004
-0.137	0.433	4.097	-0.026	-0.052	-0.003
-0.135	0.379	4.108	-0.027	-0.053	-0.004
-0.112	0.418	4.152	-0.027	-0.052	-0.004
-0.141	0.414	4.094	-0.027	-0.052	-0.003
-0.140	0.450	4.073	-0.026	-0.052	-0.003
-0.154	0.425	4.070	-0.026	-0.052	-0.003
-0.126	0.420	4.121	-0.026	-0.052	-0.004
-0.146	0.462	4.107	-0.026	-0.052	-0.003
-0.164	0.417	4.039	-0.026	-0.052	-0.003
-0.132	0.411	4.084	-0.027	-0.052	-0.003
-0.143	0.402	4.125	-0.027	-0.053	-0.004
-0.134	0.412	4.101	-0.026	-0.052	-0.004
-0.154	0.422	4.091	-0.027	-0.052	-0.003
-0.143	0.427	4.094	-0.026	-0.052	-0.003
-0.145	0.429	4.111	-0.026	-0.052	-0.003
-0.146	0.414	4.111	-0.026	-0.052	-0.003
-0.148	0.453	4.080	-0.026	-0.052	-0.003
-0.173	0.418	4.071	-0.026	-0.053	-0.003
-0.132	0.422	4.104	-0.026	-0.052	-0.003
-0.151	0.430	4.125	-0.027	-0.052	-0.003
-0.158	0.414	4.074	-0.026	-0.052	-0.003
-0.163	0.426	4.084	-0.027	-0.052	-0.003
-0.156	0.393	4.112	-0.027	-0.052	-0.003
-0.139	0.420	4.132	-0.027	-0.052	-0.004
-0.175	0.414	4.099	-0.027	-0.052	-0.003
-0.148	0.424	4.081	-0.027	-0.052	-0.003
-0.152	0.421	4.136	-0.027	-0.053	-0.003
-0.144	0.420	4.111	-0.026	-0.052	-0.004
-0.163	0.447	4.074	-0.027	-0.052	-0.003
-0.166	0.410	4.064	-0.026	-0.053	-0.003
-0.140	0.422	4.108	-0.026	-0.052	-0.004
-0.164	0.411	4.122	-0.026	-0.052	-0.003
-0.168	0.416	4.081	-0.026	-0.052	-0.003
-0.164	0.415	4.088	-0.027	-0.052	-0.003
-0.164	0.399	4.153	-0.026	-0.052	-0.003
-0.180	0.434	4.118	-0.027	-0.052	-0.004
-0.175	0.404	4.095	-0.027	-0.052	-0.003
-0.161	0.424	4.078	-0.027	-0.052	-0.003
-0.166	0.408	4.102	-0.027	-0.052	-0.003
-0.153	0.407	4.122	-0.027	-0.052	-0.003
-0.162	0.430	4.047	-0.027	-0.052	-0.003
-0.149	0.397	4.075	-0.027	-0.052	-0.003
-0.164	0.413	4.095	-0.027	-0.052	-0.003
-0.163	0.405	4.139	-0.027	-0.052	-0.003
-0.168	0.419	4.091	-0.027	-0.052	-0.003
-0.186	0.404	4.088	-0.027	-0.052	-0.003
-0.171	0.404	4.136	-0.027	-0.052	-0.003
-0.175	0.421	4.119	-0.027	-0.052	-0.003
-0.178	0.400	4.102	-0.027	-0.052	-0.003
-0.173	0.429	4.064	-0.027	-0.052	-0.003
-0.153	0.386	4.095	-0.027	-0.053	-0.003
-0.166	0.413	4.116	-0.027	-0.052	-0.003
-0.175	0.404	4.106	-0.027	-0.052	-0.003
-0.168	0.413	4.078	-0.027	-0.052	-0.003
-0.187	0.408	4.075	-0.027	-0.052	-0.003
-0.173	0.391	4.133	-0.027	-0.052	-0.003
-0.182	0.421	4.126	-0.027	-0.052	-0.004
-0.182	0.390	4.065	-0.027	-0.052	-0.003
-0.190	0.407	4.086	-0.027	-0.052	-0.003
-0.177	0.384	4.116	-0.027	-0.052	-0.004
-0.170	0.398	4.116	-0.027	-0.052	-0.004
-0.196	0.403	4.073	-0.028	-0.052	-0.003
-0.159	0.381	4.099	-0.027	-0.053	-0.003
-0.181	0.402	4.154	-0.027	-0.053	-0.003
-0.177	0.398	4.109	-0.027	-0.052	-0.003
-0.184	0.413	4.109	-0.027	-0.052	-0.003
-0.194	0.391	4.134	-0.027	-0.053	-0.003
-0.135	0.416	4.108	-0.027	-0.053	-0.004
-0.195	0.397	4.130	-0.027	-0.052	-0.003
-0.199	0.400	4.062	-0.027	-0.052	-0.003
-0.204	0.402	4.086	-0.027	-0.052	-0.003
-0.179	0.375	4.113	-0.027	-0.053	-0.003
-0.188	0.395	4.079	-0.027	-0.052	-0.004
-0.229	0.378	4.108	-0.028	-0.052	-0.003
-0.177	0.385	4.072	-0.027	-0.052	-0.003
-0.195	0.396	4.117	-0.027	-0.053	-0.003
-0.180	0.394	4.106	-0.027	-0.052	-0.004
-0.192	0.411	4.096	-0.027	-0.052	-0.003
-0.185	0.380	4.097	-0.027	-0.052	-0.003
-0.166	0.405	4.113	-0.028	-0.052	-0.004
-0.197	0.394	4.130	-0.027	-0.052	-0.004
-0.192	0.377	4.059	-0.027	-0.052	-0.003
-0.223	0.387	4.077	-0.028	-0.052	-0.003
-0.192	0.376	4.110	-0.027	-0.052	-0.003
-0.196	0.397	4.103	-0.028	-0.052	-0.003
-0.212	0.377	4.108	-0.028	-0.052	-0.003
-0.186	0.396	4.100	-0.028	-0.052	-0.003
-0.194	0.385	4.131	-0.028	-0.053	-0.003
-0.166	0.391	4.116	-0.028	-0.052	-0.004
-0.199	0.401	4.093	-0.028	-0.052	-0.004
-0.194	0.384	4.066	-0.028	-0.052	-0.003
-0.193	0.393	4.093	-0.028	-0.052	-0.003
-0.201	0.377	4.127	-0.027	-0.052	-0.004
-0.206	0.401	4.072	-0.028	-0.052	-0.004
-0.230	0.385	4.084	-0.028	-0.052	-0.003
-0.199	0.370	4.114	-0.027	-0.052	-0.003
-0.212	0.382	4.127	-0.028	-0.052	-0.004
-0.210	0.363	4.132	-0.028	-0.052	-0.003
-0.194	0.382	4.090	-0.028	-0.052	-0.003
-0.206	0.338	4.118	-0.028	-0.053	-0.004
-0.176	0.384	4.162	-0.028	-0.052	-0.004
-0.204	0.383	4.100	-0.028	-0.052	-0.004
-0.202	0.382	4.077	-0.028	-0.052	-0.003
-0.201	0.375	4.142	-0.028	-0.052	-0.003
-0.194	0.370	4.124	-0.028	-0.052	-0.003
-0.209	0.415	4.093	-0.028	-0.052	-0.003
-0.240	0.370	4.067	-0.028	-0.053	-0.003
-0.197	0.358	4.115	-0.028	-0.052	-0.003
-0.208	0.385	4.094	-0.028	-0.052	-0.003
-0.207	0.361	4.066	-0.028	-0.052	-0.004
-0.221	0.371	4.094	-0.028	-0.052	-0.003
-0.207	0.344	4.125	-0.028	-0.052	-0.003
-0.189	0.376	4.152	-0.028	-0.052	-0.004
-0.220	0.364	4.098	-0.029	-0.052	-0.003
-0.203	0.381	4.084	-0.028	-0.052	-0.003
-0.212	0.365	4.111	-0.028	-0.053	-0.003
-0.192	0.350	4.111	-0.028	-0.052	-0.004
-0.213	0.404	4.080	-0.028	-0.052	-0.003
-0.223	0.358	4.063	-0.028	-0.052	-0.003
-0.198	0.372	4.100	-0.028	-0.052	-0.003
-0.204	0.369	4.125	-0.028	-0.053	-0.004
-0.197	0.366	4.087	-0.028	-0.052	-0.004
-0.227	0.364	4.081	-0.029	-0.052	-0.003
-0.201	0.353	4.088	-0.029	-0.053	-0.003
-0.189	0.380	4.155	-0.029	-0.052	-0.004
-0.214	0.372	4.115	-0.029	-0.052	-0.004
-0.210	0.397	4.084	-0.028	-0.052	-0.003
-0.210	0.371	4.129	-0.029	-0.053	-0.003
-0.198	0.375	4.117	-0.028	-0.052	-0.004
-0.217	0.410	4.100	-0.028	-0.052	-0.003
-0.219	0.371	4.077	-0.028	-0.052	-0.003
-0.201	0.387	4.090	-0.028	-0.052	-0.004
-0.210	0.359	4.162	-0.028	-0.052	-0.004
-0.225	0.395	4.114	-0.029	-0.052	-0.004
-0.229	0.376	4.109	-0.029	-0.052	-0.003
-0.212	0.369	4.122	-0.028	-0.052	-0.003
-0.230	0.391	4.131	-0.028	-0.052	-0.004
-0.208	0.379	4.115	-0.028	-0.053	-0.003
-0.211	0.395	4.044	-0.029	-0.052	-0.003
-0.196	0.357	4.088	-0.028	-0.053	-0.003
-0.194	0.376	4.094	-0.028	-0.052	-0.003
-0.212	0.375	4.074	-0.029	-0.053	-0.003
-0.196	0.369	4.071	-0.028	-0.052	-0.003
-0.212	0.365	4.085	-0.029	-0.052	-0.003
-0.204	0.347	4.129	-0.028	-0.053	-0.003
-0.220	0.381	4.115	-0.029	-0.052	-0.003
-0.218	0.351	4.071	-0.029	-0.053	-0.003
-0.210	0.362	4.067	-0.029	-0.052	-0.003
-0.210	0.360	4.088	-0.029	-0.053	-0.003
-0.194	0.347	4.081	-0.029	-0.053	-0.003
-0.215	0.369	4.033	-0.029	-0.053	-0.003
-0.188	0.327	4.075	-0.029	-0.053	-0.003
-0.199	0.353	4.081	-0.029	-0.053	-0.003
-0.197	0.352	4.098	-0.029	-0.053	-0.003
-0.203	0.369	4.075	-0.029	-0.052	-0.003
-0.215	0.344	4.058	-0.029	-0.052	-0.003
-0.212	0.334	4.119	-0.029	-0.052	-0.003
-0.215	0.360	4.095	-0.029	-0.052	-0.003
-0.212	0.326	4.051	-0.029	-0.053	-0.003
-0.220	0.349	4.038	-0.029	-0.053	-0.003
-0.202	0.321	4.082	-0.029	-0.053	-0.003
-0.198	0.331	4.096	-0.029	-0.052	-0.003
-0.219	0.347	4.038	-0.029	-0.052	-0.003
-0.190	0.321	4.058	-0.029	-0.053	-0.003
-0.192	0.337	4.123	-0.029	-0.053	-0.003
-0.194	0.326	4.099	-0.029	-0.053	-0.003
-0.205	0.353	4.068	-0.029	-0.053	-0.003
-0.210	0.318	4.076	-0.029	-0.053	-0.003
-0.165	0.344	4.074	-0.029	-0.053	-0.003
-0.212	0.352	4.075	-0.029	-0.052	-0.003
-0.209	0.318	4.028	-0.029	-0.052	-0.003
-0.198	0.336	4.055	-0.029	-0.053	-0.003
-0.213	0.316	4.076	-0.029	-0.053	-0.003
-0.203	0.335	4.045	-0.029	-0.052	-0.003
-0.248	0.313	4.047	-0.030	-0.053	-0.002
-0.190	0.315	4.055	-0.029	-0.053	-0.003
-0.203	0.337	4.086	-0.029	-0.053	-0.003
-0.216	0.326	4.096	-0.029	-0.053	-0.003
-0.209	0.348	4.055	-0.029	-0.053	-0.003
-0.207	0.336	4.093	-0.029	-0.053	-0.003
-0.183	0.334	4.092	-0.029	-0.053	-0.003
-0.214	0.350	4.075	-0.029	-0.053	-0.003
-0.218	0.325	4.008	-0.029	-0.052	-0.003
-0.229	0.338	4.056	-0.030	-0.053	-0.002
-0.205	0.321	4.073	-0.029	-0.053	-0.003
-0.210	0.334	4.041	-0.029	-0.052	-0.003
-0.239	0.323	4.070	-0.030	-0.053	-0.003
-0.202	0.322	4.059	-0.029	-0.053	-0.003
-0.205	0.332	4.093	-0.029	-0.053	-0.003
-0.206	0.321	4.093	-0.029	-0.053	-0.003
-0.214	0.347	4.062	-0.030	-0.053	-0.003
-0.203	0.337	4.045	-0.029	-0.053	-0.003
-0.189	0.337	4.068	-0.029	-0.053	-0.003
-0.215	0.325	4.083	-0.029	-0.053	-0.003
-0.219	0.334	4.008	-0.029	-0.052	-0.003
-0.239	0.317	4.040	-0.030	-0.053	-0.002
-0.206	0.313	4.097	-0.029	-0.053	-0.003
-0.227	0.334	4.076	-0.030	-0.052	-0.003
-0.238	0.313	4.060	-0.030	-0.053	-0.003
-0.210	0.320	4.059	-0.029	-0.053	-0.002
-0.223	0.287	4.077	-0.030	-0.053	-0.003
-0.209	0.319	4.142	-0.030	-0.053	-0.003
-0.228	0.335	4.073	-0.030	-0.053	-0.003
-0.216	0.292	4.040	-0.030	-0.053	-0.003
-0.202	0.318	4.098	-0.030	-0.052	-0.003
-0.212	0.324	4.073	-0.030	-0.053	-0.003
-0.218	0.360	4.056	-0.029	-0.052	-0.002
-0.234	0.306	4.019	-0.029	-0.053	-0.002
-0.206	0.313	4.094	-0.029	-0.053	-0.003
-0.227	0.328	4.049	-0.030	-0.053	-0.003
-0.224	0.297	4.012	-0.029	-0.053	-0.003
-0.224	0.321	4.060	-0.030	-0.053	-0.002
-0.208	0.293	4.084	-0.030	-0.053	-0.003
-0.204	0.311	4.111	-0.030	-0.052	-0.003
-0.238	0.311	4.057	-0.030	-0.053	-0.002
-0.215	0.307	4.043	-0.030	-0.053	-0.003
-0.215	0.312	4.067	-0.030	-0.053	-0.003
-0.217	0.301	4.070	-0.030	-0.053	-0.003
-0.218	0.340	4.036	-0.030	-0.053	-0.002
-0.239	0.296	4.013	-0.029	-0.053	-0.002
-0.204	0.306	4.060	-0.030	-0.053	-0.003
-0.229	0.312	4.050	-0.030	-0.053	-0.003
-0.219	0.300	4.046	-0.030	-0.052	-0.003
-0.231	0.306	4.057	-0.030	-0.052	-0.002
-0.219	0.283	4.074	-0.030	-0.053	-0.003
-0.207	0.305	4.077	-0.030	-0.053	-0.003
-0.233	0.299	4.054	-0.030	-0.053	-0.002
-0.216	0.314	4.023	-0.030	-0.052	-0.002
-0.211	0.303	4.071	-0.030	-0.053	-0.002
-0.201	0.301	4.077	-0.030	-0.053	-0.003
-0.223	0.328	4.050	-0.030	-0.053	-0.002
-0.229	0.299	4.037	-0.030	-0.053	-0.002
-0.199	0.308	4.036	-0.030	-0.053	-0.003
-0.223	0.296	4.101	-0.030	-0.053	-0.003
-0.219	0.301	4.053	-0.030	-0.053	-0.003
-0.232	0.303	4.054	-0.030	-0.052	-0.002
-0.221	0.277	4.081	-0.029	-0.053	-0.002
-0.236	0.309	4.077	-0.030	-0.053	-0.003
-0.228	0.304	4.075	-0.030	-0.053	-0.002
-0.221	0.317	3.989	-0.030	-0.053	-0.002
-0.216	0.283	4.034	-0.030	-0.053	-0.002
-0.197	0.304	4.050	-0.030	-0.053	-0.003
-0.213	0.314	4.020	-0.031	-0.053	-0.002
-0.195	0.290	4.023	-0.030	-0.053	-0.002
-0.215	0.303	4.040	-0.030	-0.053	-0.002
-0.220	0.282	4.078	-0.030	-0.053	-0.002
-0.213	0.308	4.037	-0.030	-0.053	-0.002
-0.228	0.296	4.013	-0.030	-0.053	-0.002
-0.211	0.289	4.044	-0.030	-0.053	-0.002
-0.213	0.305	4.057	-0.030	-0.053	-0.002
-0.221	0.285	4.037	-0.030	-0.053	-0.002
-0.215	0.322	3.982	-0.031	-0.053	-0.002
-0.200	0.285	4.037	-0.030	-0.054	-0.002
-0.203	0.292	4.047	-0.030	-0.053	-0.002
-0.213	0.300	4.024	-0.031	-0.053	-0.002
-0.207	0.293	4.020	-0.030	-0.053	-0.002
-0.212	0.298	4.013	-0.030	-0.053	-0.002
-0.212	0.276	4.075	-0.030	-0.053	-0.002
-0.225	0.323	4.040	-0.030	-0.053	-0.002
-0.221	0.289	4.003	-0.030	-0.053	-0.002
-0.214	0.285	4.037	-0.030	-0.053	-0.002
-0.215	0.286	4.041	-0.031	-0.053	-0.002
-0.215	0.284	4.010	-0.030	-0.053	-0.002
-0.241	0.291	3.997	-0.031	-0.053	-0.002
-0.207	0.268	4.031	-0.030	-0.053	-0.002
-0.206	0.290	4.072	-0.031	-0.053	-0.002
-0.218	0.284	4.014	-0.031	-0.053	-0.002
-0.203	0.287	4.017	-0.030	-0.053	-0.002
-0.208	0.287	4.075	-0.030	-0.054	-0.002
-0.186	0.299	4.064	-0.030	-0.053	-0.002
-0.215	0.304	4.024	-0.031	-0.053	-0.002
-0.228	0.277	4.014	-0.031	-0.053	-0.002
-0.193	0.295	4.020	-0.030	-0.053	-0.002
-0.211	0.286	4.028	-0.031	-0.053	-0.002
-0.211	0.282	3.997	-0.030	-0.052	-0.002
-0.240	0.274	3.995	-0.031	-0.053	-0.001
-0.206	0.263	4.014	-0.031	-0.053	-0.002
-0.204	0.284	4.038	-0.031	-0.053	-0.002
-0.249	0.267	4.012	-0.031	-0.053	-0.002
-0.198	0.291	4.007	-0.031	-0.053	-0.002
-0.211	0.285	4.052	-0.030	-0.054	-0.002
-0.186	0.292	4.040	-0.030	-0.053	-0.002
-0.221	0.303	4.024	-0.031	-0.053	-0.002
-0.210	0.284	3.984	-0.031	-0.053	-0.002
-0.198	0.288	4.000	-0.031	-0.053	-0.002
-0.215	0.275	4.028	-0.031	-0.053	-0.002
-0.222	0.282	3.973	-0.031	-0.052	-0.002
-0.244	0.272	4.006	-0.031	-0.053	-0.001
-0.205	0.265	4.001	-0.031	-0.053	-0.001
-0.212	0.284	4.035	-0.031	-0.053	-0.002
-0.230	0.270	4.025	-0.031	-0.053	-0.001
-0.199	0.291	3.998	-0.031	-0.053	-0.001
-0.210	0.273	4.032	-0.031	-0.054	-0.001
-0.188	0.283	4.021	-0.031	-0.053	-0.002
-0.217	0.290	4.035	-0.031	-0.053	-0.002
-0.211	0.287	3.991	-0.031	-0.053	-0.001
-0.215	0.288	3.960	-0.031	-0.053	-0.001
-0.207	0.265	4.045	-0.030	-0.053	-0.001
-0.218	0.293	4.004	-0.031	-0.053	-0.002
-0.227	0.267	3.975	-0.031	-0.053	-0.001
-0.202	0.274	4.005	-0.031	-0.053	-0.001
-0.216	0.271	4.039	-0.031	-0.053	-0.002
-0.205	0.275	4.042	-0.031	-0.053	-0.001
-0.210	0.289	3.994	-0.031	-0.053	-0.001
-0.213	0.246	4.002	-0.031	-0.053	-0.001
-0.185	0.274	4.046	-0.032	-0.053	-0.001
-0.201	0.273	4.005	-0.031	-0.053	-0.001
-0.205	0.304	3.953	-0.031	-0.053	-0.001
-0.219	0.265	3.971	-0.031	-0.053	-0.001
-0.194	0.276	3.994	-0.031	-0.053	-0.001
-0.211	0.310	3.994	-0.031	-0.053	-0.001
-0.217	0.255	3.920	-0.031	-0.053	-0.001
-0.204	0.274	3.985	-0.031	-0.053	-0.001
-0.209	0.256	4.002	-0.031	-0.053	-0.001
-0.191	0.264	3.994	-0.031	-0.053	-0.002
-0.236	0.263	3.982	-0.031	-0.053	-0.001
-0.206	0.265	3.971	-0.031	-0.053	-0.001
-0.201	0.273	4.019	-0.031	-0.053	-0.001
-0.206	0.262	4.016	-0.031	-0.053	-0.001
-0.211	0.305	3.971	-0.031	-0.053	-0.001
-0.225	0.252	3.941	-0.031	-0.053	-0.001
-0.194	0.269	3.988	-0.031	-0.053	-0.001
-0.217	0.270	4.002	-0.031	-0.053	-0.001
-0.203	0.258	3.937	-0.031	-0.053	-0.001
-0.218	0.262	3.992	-0.031	-0.053	-0.001
-0.205	0.238	3.999	-0.031	-0.054	-0.001
-0.187	0.262	3.995	-0.031	-0.053	-0.001
-0.226	0.260	3.972	-0.032	-0.053	-0.001
-0.217	0.269	3.961	-0.031	-0.053	-0.001
-0.207	0.258	4.013	-0.031	-0.054	-0.001
-0.197	0.257	3.988	-0.031	-0.053	-0.001
-0.209	0.288	3.958	-0.031	-0.053	-0.001
-0.214	0.248	3.955	-0.031	-0.054	-0.001
-0.184	0.274	3.974	-0.031	-0.053	-0.001
-0.220	0.252	4.023	-0.031	-0.053	-0.001
-0.220	0.255	3.951	-0.031	-0.053	-0.001
-0.219	0.259	3.979	-0.032	-0.053	-0.001
-0.209	0.247	4.023	-0.031	-0.053	-0.001
-0.232	0.274	4.006	-0.032	-0.053	-0.001
-0.220	0.253	3.976	-0.032	-0.053	-0.001
-0.205	0.284	3.924	-0.032	-0.053	-0.001
-0.210	0.250	3.985	-0.031	-0.054	-0.001
-0.198	0.270	3.988	-0.031	-0.053	-0.001
-0.201	0.275	3.921	-0.032	-0.054	-0.001
-0.192	0.239	3.969	-0.031	-0.054	-0.000
-0.200	0.258	3.954	-0.032	-0.053	-0.001
-0.213	0.247	3.999	-0.031	-0.053	-0.001
-0.203	0.272	3.958	-0.032	-0.053	-0.001
-0.218	0.254	3.945	-0.031	-0.053	-0.001
-0.212	0.246	3.959	-0.032	-0.053	-0.001
-0.215	0.252	3.993	-0.032	-0.053	-0.001
-0.203	0.249	3.979	-0.032	-0.053	-0.001
-0.209	0.283	3.910	-0.032	-0.053	-0.001
-0.207	0.243	3.955	-0.031	-0.054	-0.001
-0.203	0.252	3.975	-0.032	-0.053	-0.001
-0.210	0.260	3.955	-0.032	-0.054	-0.001
-0.204	0.263	3.945	-0.032	-0.054	-0.000
-0.226	0.253	3.969	-0.032	-0.053	-0.001
-0.210	0.236	4.010	-0.031	-0.053	-0.001
-0.220	0.273	3.972	-0.032	-0.053	-0.001
-0.227	0.253	3.942	-0.032	-0.053	-0.001
-0.217	0.248	3.945	-0.032	-0.053	-0.001
-0.218	0.238	3.990	-0.032	-0.053	-0.001
-0.208	0.252	3.959	-0.032	-0.053	-0.001
-0.222	0.271	3.922	-0.032	-0.053	-0.000
-0.198	0.219	3.935	-0.032	-0.054	-0.001
-0.203	0.251	4.013	-0.032	-0.054	-0.001
-0.209	0.245	3.976	-0.032	-0.054	-0.001
-0.216	0.251	3.959	-0.032	-0.053	-0.001
-0.221	0.256	4.010	-0.032	-0.054	-0.001
-0.176	0.254	3.974	-0.032	-0.053	-0.001
-0.226	0.259	3.966	-0.032	-0.053	-0.001
-0.224	0.248	3.925	-0.032	-0.053	-0.001
-0.205	0.259	3.955	-0.032	-0.054	-0.001
-0.212	0.234	3.959	-0.032	-0.054	-0.001
-0.219	0.243	3.932	-0.032	-0.053	-0.001
-0.255	0.230	3.930	-0.032	-0.053	-0.000
-0.208	0.231	3.942	-0.032	-0.054	-0.000
-0.217	0.248	3.977	-0.032	-0.053	-0.001
-0.235	0.239	3.980	-0.032	-0.054	-0.001
-0.219	0.253	3.956	-0.032	-0.053	-0.001
-0.214	0.250	3.976	-0.032	-0.054	-0.000
-0.210	0.261	3.965	-0.032	-0.054	-0.001
-0.223	0.264	3.955	-0.032	-0.053	-0.001
-0.228	0.236	3.922	-0.032	-0.053	-0.001
-0.221	0.249	3.943	-0.032	-0.053	-0.000
-0.230	0.226	3.990	-0.032	-0.053	-0.001
-0.221	0.248	3.932	-0.032	-0.053	-0.001
-0.258	0.234	3.951	-0.032	-0.053	-0.000
-0.210	0.237	3.949	-0.032	-0.053	-0.000
-0.227	0.249	3.973	-0.032	-0.054	-0.001
-0.224	0.231	3.977	-0.032	-0.053	-0.001
-0.227	0.254	3.932	-0.032	-0.054	-0.001
-0.228	0.240	3.960	-0.032	-0.054	-0.000
-0.205	0.242	3.976	-0.032	-0.053	-0.001
-0.232	0.247	3.973	-0.032	-0.053	-0.001
-0.227	0.246	3.929	-0.032	-0.053	-0.000
-0.228	0.242	3.932	-0.032	-0.054	-0.001
-0.231	0.228	3.987	-0.032	-0.053	-0.001
-0.238	0.251	3.926	-0.032	-0.053	-0.001
-0.258	0.232	3.933	-0.032	-0.053	-0.000
-0.223	0.219	3.957	-0.032	-0.053	-0.000
-0.236	0.220	3.980	-0.033	-0.054	-0.001
-0.229	0.223	3.981	-0.032	-0.054	-0.001
-0.226	0.236	3.950	-0.033	-0.054	-0.001
-0.243	0.195	3.967	-0.032	-0.054	-0.001
-0.209	0.238	4.035	-0.033	-0.053	-0.001
-0.233	0.226	3.960	-0.033	-0.054	-0.001
-0.229	0.249	3.929	-0.032	-0.053	-0.000
-0.247	0.226	3.961	-0.033	-0.054	-0.000
-0.218	0.225	3.973	-0.032	-0.054	-0.001
-0.238	0.274	3.953	-0.032	-0.053	-0.000
-0.259	0.220	3.892	-0.032	-0.054	-0.000
-0.235	0.227	3.960	-0.032	-0.054	-0.001
-0.242	0.219	3.974	-0.033	-0.054	-0.001
-0.223	0.233	3.960	-0.033	-0.053	-0.001
-0.252	0.227	3.940	-0.033	-0.054	-0.000
-0.231	0.216	3.930	-0.033	-0.054	-0.000
-0.223	0.230	3.960	-0.033	-0.054	-0.001
-0.244	0.226	3.960	-0.032	-0.054	-0.001
-0.241	0.255	3.929	-0.032	-0.053	-0.000
-0.256	0.222	3.937	-0.032	-0.054	-0.000
-0.221	0.220	3.953	-0.032	-0.054	-0.001
-0.249	0.241	3.957	-0.032	-0.053	-0.000
-0.245	0.219	3.909	-0.032	-0.053	-0.000
-0.240	0.222	3.936	-0.033	-0.054	-0.001
-0.246	0.200	3.978	-0.033	-0.054	-0.001
-0.237	0.214	3.957	-0.033	-0.053	-0.001
-0.255	0.223	3.934	-0.033	-0.054	-0.000
-0.243	0.219	3.937	-0.033	-0.054	-0.000
-0.237	0.223	3.981	-0.033	-0.054	-0.001
-0.243	0.221	3.940	-0.033	-0.054	-0.001
-0.244	0.253	3.906	-0.033	-0.053	-0.001
-0.246	0.212	3.951	-0.032	-0.054	-0.000
-0.223	0.218	3.953	-0.033	-0.053	-0.001
-0.246	0.233	3.957	-0.033	-0.054	-0.000
-0.245	0.212	3.916	-0.033	-0.054	-0.000
-0.247	0.225	3.923	-0.033	-0.054	-0.001
-0.252	0.201	4.002	-0.032	-0.053	-0.001
-0.258	0.236	3.981	-0.033	-0.053	-0.001
-0.262	0.215	3.937	-0.033	-0.054	-0.001
-0.238	0.215	3.937	-0.033	-0.053	-0.001
-0.257	0.233	3.950	-0.033	-0.054	-0.001
-0.244	0.214	3.954	-0.033	-0.053	-0.001
-0.246	0.244	3.876	-0.033	-0.054	-0.000
-0.238	0.195	3.930	-0.033	-0.054	-0.000
-0.231	0.222	3.954	-0.033	-0.054	-0.001
-0.250	0.208	3.930	-0.033	-0.054	-0.001
-0.237	0.213	3.906	-0.033	-0.053	-0.000
-0.251	0.208	3.934	-0.033	-0.054	-0.000
-0.256	0.206	3.968	-0.033	-0.053	-0.001
-0.258	0.236	3.947	-0.033	-0.053	-0.001
-0.265	0.209	3.913	-0.033	-0.054	-0.000
-0.251	0.223	3.899	-0.033	-0.054	-0.000
-0.249	0.210	3.958	-0.033	-0.054	-0.001
-0.243	0.208	3.930	-0.033	-0.054	-0.001
-0.252	0.231	3.889	-0.034	-0.054	-0.000
-0.229	0.197	3.917	-0.033	-0.054	-0.000
-0.251	0.213	3.951	-0.033	-0.054	-0.001
-0.257	0.201	3.937	-0.033	-0.054	-0.001
-0.242	0.227	3.947	-0.033	-0.054	-0.000
-0.259	0.208	3.930	-0.033	-0.054	-0.000
-0.254	0.200	3.992	-0.033	-0.054	-0.000
-0.257	0.223	3.957	-0.033	-0.053	-0.001
-0.263	0.211	3.920	-0.033	-0.053	-0.001
-0.265	0.222	3.910	-0.033	-0.054	-0.000
-0.248	0.186	3.944	-0.033	-0.054	-0.001
-0.249	0.205	3.938	-0.033	-0.054	-0.001
-0.268	0.214	3.931	-0.034	-0.054	-0.000
-0.248	0.188	3.917	-0.033	-0.054	-0.000
-0.248	0.198	3.989	-0.033	-0.054	-0.000
-0.237	0.202	3.957	-0.033	-0.054	-0.001
-0.247	0.219	3.948	-0.033	-0.054	-0.001
-0.264	0.205	3.941	-0.033	-0.054	-0.001
-0.209	0.224	3.932	-0.033	-0.054	-0.001
-0.264	0.207	3.951	-0.033	-0.054	-0.001
-0.257	0.205	3.869	-0.033	-0.053	-0.001
-0.275	0.200	3.901	-0.034	-0.054	-0.000
-0.251	0.182	3.941	-0.033	-0.054	-0.000
-0.248	0.205	3.927	-0.033	-0.053	-0.001
-0.288	0.184	3.943	-0.033	-0.054	-0.000
-0.249	0.199	3.921	-0.033	-0.054	-0.000
-0.251	0.204	3.965	-0.033	-0.054	-0.000
-0.241	0.204	3.957	-0.033	-0.054	-0.001
-0.251	0.236	3.923	-0.033	-0.054	-0.001
-0.252	0.201	3.921	-0.033	-0.054	-0.000
-0.243	0.211	3.920	-0.033	-0.054	-0.001
-0.255	0.203	3.958	-0.033	-0.054	-0.001
-0.257	0.202	3.879	-0.033	-0.053	-0.001
-0.288	0.192	3.898	-0.034	-0.054	-0.000
-0.252	0.185	3.928	-0.033	-0.054	-0.000
-0.265	0.207	3.941	-0.033	-0.054	-0.001
-0.277	0.193	3.928	-0.033	-0.054	-0.000
-0.257	0.209	3.910	-0.033	-0.054	-0.000
-0.255	0.197	3.948	-0.033	-0.054	-0.000
-0.231	0.208	3.940	-0.033	-0.054	-0.001
-0.256	0.207	3.924	-0.034	-0.054	-0.001
-0.248	0.201	3.911	-0.033	-0.054	-0.000
-0.250	0.198	3.910	-0.033	-0.054	-0.001
-0.258	0.191	3.934	-0.033	-0.054	-0.001
-0.264	0.226	3.910	-0.033	-0.053	-0.001
-0.277	0.202	3.880	-0.033	-0.054	-0.000
-0.250	0.187	3.934	-0.033	-0.054	-0.000
-0.272	0.188	3.931	-0.033	-0.054	-0.001
-0.262	0.203	3.965	-0.034	-0.054	-0.001
-0.249	0.210	3.924	-0.034	-0.054	-0.000
-0.258	0.148	3.945	-0.034	-0.054	-0.001
-0.242	0.213	3.992	-0.034	-0.053	-0.001
-0.261	0.204	3.927	-0.033	-0.054	-0.001
-0.253	0.215	3.890	-0.033	-0.053	-0.000
-0.267	0.196	3.921	-0.033	-0.054	-0.000
-0.247	0.188	3.934	-0.033	-0.054	-0.001
-0.273	0.240	3.914	-0.033	-0.053	-0.000
-0.278	0.200	3.859	-0.033	-0.054	-0.000
-0.244	0.193	3.924	-0.033	-0.054	-0.000
-0.260	0.189	3.935	-0.033	-0.054	-0.001
-0.243	0.192	3.910	-0.033	-0.054	-0.001
-0.272	0.202	3.922	-0.034	-0.054	-0.000
-0.262	0.185	3.904	-0.033	-0.054	-0.000
-0.243	0.196	3.945	-0.034	-0.054	-0.000
-0.263	0.183	3.932	-0.034	-0.054	-0.000
-0.250	0.225	3.886	-0.033	-0.053	-0.000
-0.271	0.196	3.901	-0.033	-0.054	-0.000
-0.258	0.189	3.921	-0.033	-0.054	-0.001
-0.264	0.213	3.924	-0.033	-0.054	-0.000
-0.270	0.193	3.859	-0.033	-0.054	-0.000
-0.266	0.198	3.914	-0.033	-0.054	-0.000
-0.257	0.173	3.921	-0.034	-0.054	-0.001
-0.241	0.196	3.931	-0.034	-0.054	-0.001
-0.275	0.195	3.918	-0.034	-0.054	-0.000
-0.259	0.192	3.887	-0.034	-0.054	-0.000
-0.250	0.193	3.935	-0.034	-0.054	-0.000
-0.248	0.189	3.931	-0.033	-0.054	-0.000
-0.263	0.216	3.887	-0.034	-0.054	-0.000
-0.264	0.175	3.894	-0.033	-0.054	0.000
-0.240	0.201	3.900	-0.033	-0.054	-0.001
-0.271	0.194	3.928	-0.033	-0.054	-0.000
-0.269	0.194	3.924	-0.033	-0.053	-0.001
-0.271	0.195	3.901	-0.034	-0.054	-0.000
-0.257	0.175	3.966	-0.033	-0.054	-0.000
-0.283	0.215	3.938	-0.034	-0.053	-0.001
-0.270	0.184	3.925	-0.034	-0.054	-0.000
-0.249	0.202	3.874	-0.034	-0.054	-0.000
-0.254	0.177	3.918	-0.034	-0.054	-0.000
-0.245	0.188	3.924	-0.033	-0.054	-0.000
-0.267	0.212	3.870	-0.034	-0.054	-0.000
-0.240	0.173	3.888	-0.034	-0.054	0.000
-0.255	0.197	3.904	-0.034	-0.054	-0.000
-0.260	0.178	3.931	-0.034	-0.054	-0.001
-0.257	0.209	3.907	-0.034	-0.054	-0.000
-0.275	0.177	3.877	-0.034	-0.054	-0.000
-0.251	0.184	3.908	-0.033	-0.054	-0.000
-0.253	0.194	3.921	-0.034	-0.054	-0.000
-0.250	0.187	3.897	-0.034	-0.054	-0.000
-0.252	0.207	3.850	-0.034	-0.054	-0.000
-0.241	0.175	3.891	-0.034	-0.054	0.000
-0.246	0.198	3.894	-0.034	-0.054	-0.001
-0.253	0.197	3.901	-0.034	-0.054	-0.000
-0.237	0.191	3.887	-0.034	-0.054	0.000
-0.258	0.181	3.891	-0.034	-0.054	-0.000
-0.256	0.173	3.928	-0.033	-0.054	-0.000
-0.261	0.225	3.911	-0.034	-0.054	-0.000
-0.270	0.186	3.874	-0.034	-0.054	-0.000
-0.253	0.178	3.901	-0.034	-0.054	0.000
-0.253	0.178	3.922	-0.034	-0.054	-0.000
-0.252	0.183	3.901	-0.034	-0.054	-0.000
-0.261	0.187	3.857	-0.034	-0.054	0.000
-0.241	0.162	3.881	-0.034	-0.054	-0.000
-0.240	0.198	3.915	-0.034	-0.054	-0.000
-0.247	0.180	3.898	-0.034	-0.054	-0.000
-0.232	0.195	3.904	-0.034	-0.054	0.000
-0.255	0.199	3.938	-0.034	-0.055	-0.000
-0.215	0.197	3.944	-0.033	-0.054	-0.001
-0.260	0.201	3.915	-0.034	-0.054	-0.000
-0.256	0.189	3.867	-0.034	-0.054	-0.000
-0.230	0.197	3.894	-0.034	-0.054	-0.000
-0.253	0.166	3.891	-0.034	-0.054	-0.000
-0.245	0.176	3.847	-0.034	-0.053	-0.000
-0.292	0.172	3.862	-0.034	-0.054	0.001
-0.236	0.166	3.884	-0.034	-0.054	0.000
-0.241	0.188	3.929	-0.034	-0.054	-0.000
-0.267	0.172	3.905	-0.034	-0.054	0.000
-0.235	0.191	3.871	-0.034	-0.054	0.000
-0.244	0.177	3.901	-0.034	-0.054	0.000
-0.225	0.185	3.900	-0.034	-0.054	-0.000
-0.242	0.200	3.890	-0.034	-0.054	-0.000
-0.250	0.179	3.843	-0.034	-0.054	-0.000
-0.258	0.190	3.871	-0.034	-0.054	0.000
-0.247	0.167	3.898	-0.034	-0.054	-0.000
-0.242	0.183	3.860	-0.034	-0.053	-0.000
-0.276	0.173	3.869	-0.034	-0.054	0.000
-0.238	0.181	3.888	-0.034	-0.054	0.000
-0.248	0.193	3.922	-0.034	-0.054	0.000
-0.236	0.175	3.929	-0.034	-0.054	-0.000
-0.240	0.197	3.853	-0.034	-0.054	0.000
-0.230	0.175	3.895	-0.034	-0.054	0.000
-0.219	0.192	3.880	-0.034	-0.054	-0.000
-0.255	0.191	3.888	-0.034	-0.054	-0.000
-0.238	0.198	3.853	-0.034	-0.053	0.000
-0.250	0.189	3.857	-0.034	-0.054	0.000
-0.238	0.166	3.908	-0.034	-0.054	0.000
-0.250	0.189	3.871	-0.034	-0.053	-0.000
-0.274	0.166	3.851	-0.034	-0.054	0.000
-0.230	0.166	3.885	-0.034	-0.054	0.000
-0.239	0.156	3.912	-0.034	-0.054	-0.000
-0.228	0.169	3.922	-0.034	-0.054	-0.000
-0.234	0.189	3.860	-0.034	-0.054	0.000
-0.227	0.151	3.881	-0.034	-0.054	-0.000
-0.219	0.183	3.922	-0.034	-0.054	-0.000
-0.230	0.175	3.874	-0.034	-0.054	0.000
-0.233	0.203	3.843	-0.034	-0.053	0.000
-0.254	0.179	3.843	-0.034	-0.054	0.000
-0.224	0.176	3.894	-0.034	-0.054	0.000
-0.237	0.211	3.884	-0.034	-0.054	0.000
-0.253	0.158	3.803	-0.034	-0.054	0.000
-0.236	0.175	3.844	-0.034	-0.054	0.000
-0.238	0.166	3.891	-0.034	-0.054	-0.000
-0.217	0.177	3.870	-0.034	-0.054	-0.000
-0.252	0.180	3.875	-0.034	-0.054	0.000
-0.222	0.161	3.857	-0.034	-0.054	0.000
-0.219	0.174	3.895	-0.034	-0.054	0.000
-0.232	0.172	3.871	-0.034	-0.054	0.000
-0.226	0.209	3.847	-0.034	-0.054	0.000
-0.249	0.173	3.851	-0.034	-0.054	0.000
-0.222	0.164	3.871	-0.034	-0.054	0.000
-0.237	0.192	3.867	-0.034	-0.054	0.000
-0.244	0.165	3.823	-0.034	-0.054	0.000
-0.231	0.179	3.850	-0.034	-0.054	0.000
-0.236	0.154	3.888	-0.034	-0.054	-0.000
-0.209	0.171	3.874	-0.034	-0.054	-0.000
-0.244	0.169	3.851	-0.034	-0.054	0.001
-0.214	0.166	3.830	-0.034	-0.054	0.000
-0.218	0.172	3.891	-0.034	-0.054	0.000
-0.217	0.175	3.861	-0.034	-0.054	0.000
-0.217	0.203	3.826	-0.034	-0.054	0.001
-0.226	0.167	3.848	-0.034	-0.054	0.001
-0.194	0.174	3.846	-0.034	-0.054	0.000
-0.213	0.176	3.867	-0.034	-0.054	0.000
-0.218	0.165	3.833	-0.034	-0.054	0.000
-0.210	0.172	3.857	-0.034	-0.054	0.000
-0.219	0.150	3.915	-0.034	-0.054	0.000
-0.217	0.189	3.850	-0.034	-0.053	-0.000
-0.224	0.173	3.847	-0.034	-0.054	0.000
-0.203	0.168	3.854	-0.034	-0.054	0.000
-0.211	0.176	3.871	-0.034	-0.054	-0.000
-0.199	0.173	3.843	-0.034	-0.054	0.000
-0.207	0.203	3.789	-0.035	-0.054	0.001
-0.185	0.153	3.834	-0.034	-0.054	0.001
-0.193	0.185	3.860	-0.034	-0.054	0.000
-0.212	0.188	3.823	-0.034	-0.054	0.000
-0.192	0.177	3.823	-0.034	-0.054	0.001
-0.195	0.182	3.837	-0.034	-0.054	0.000
-0.198	0.164	3.902	-0.034	-0.054	0.000
-0.205	0.210	3.846	-0.034	-0.054	0.000
-0.216	0.186	3.833	-0.034	-0.054	0.001
-0.201	0.192	3.820	-0.034	-0.054	0.001
-0.194	0.195	3.836	-0.035	-0.054	0.000
-0.197	0.183	3.853	-0.034	-0.054	0.000
-0.196	0.206	3.813	-0.035	-0.054	0.001
-0.178	0.163	3.827	-0.034	-0.054	0.001
-0.179	0.191	3.857	-0.034	-0.054	0.000
-0.191	0.184	3.853	-0.034	-0.054	0.000
-0.180	0.202	3.836	-0.034	-0.054	0.001
-0.192	0.199	3.809	-0.034	-0.054	0.001
-0.181	0.175	3.874	-0.034	-0.054	0.000
-0.187	0.204	3.863	-0.034	-0.054	0.001
-0.201	0.190	3.809	-0.034	-0.054	0.001
-0.186	0.186	3.816	-0.034	-0.054	0.001
-0.180	0.173	3.878	-0.034	-0.054	0.001
-0.174	0.177	3.826	-0.034	-0.054	0.001
-0.202	0.187	3.800	-0.034	-0.054	0.001
-0.174	0.160	3.830	-0.034	-0.054	0.001
-0.173	0.181	3.895	-0.034	-0.054	0.001
-0.179	0.175	3.874	-0.034	-0.054	0.001
-0.182	0.190	3.837	-0.034	-0.054	0.001
-0.191	0.185	3.867	-0.034	-0.055	0.001
-0.132	0.193	3.876	-0.034	-0.054	0.000
-0.187	0.188	3.857	-0.034	-0.054	0.001
-0.195	0.184	3.771	-0.034	-0.054	0.001
-0.174	0.195	3.823	-0.034	-0.054	0.001
-0.183	0.159	3.850	-0.034	-0.054	0.001
-0.177	0.179	3.809	-0.034	-0.053	0.001
-0.223	0.175	3.835	-0.034	-0.054	0.001
-0.176	0.168	3.809	-0.034	-0.054	0.001
-0.181	0.183	3.867	-0.034	-0.054	0.001
-0.183	0.171	3.854	-0.034	-0.054	0.001
-0.180	0.191	3.823	-0.034	-0.054	0.001
-0.171	0.178	3.837	-0.034	-0.054	0.001
-0.148	0.191	3.856	-0.034	-0.054	0.000
-0.177	0.186	3.830	-0.034	-0.054	0.001
-0.179	0.181	3.782	-0.034	-0.053	0.001
-0.191	0.171	3.803	-0.034	-0.054	0.001
-0.170	0.159	3.864	-0.034	-0.054	0.001
-0.178	0.179	3.823	-0.034	-0.054	0.001
-0.200	0.156	3.824	-0.034	-0.054	0.001
-0.167	0.166	3.799	-0.034	-0.054	0.001
-0.180	0.177	3.891	-0.034	-0.054	0.001
-0.165	0.166	3.843	-0.034	-0.054	0.001
-0.179	0.184	3.789	-0.034	-0.054	0.001
-0.165	0.166	3.837	-0.034	-0.054	0.001
-0.157	0.182	3.819	-0.034	-0.054	0.001
-0.184	0.173	3.847	-0.034	-0.054	0.001
-0.183	0.188	3.796	-0.034	-0.053	0.001
-0.192	0.167	3.800	-0.034	-0.054	0.001
-0.154	0.153	3.840	-0.034	-0.054	0.001
-0.177	0.178	3.853	-0.034	-0.054	0.000
-0.197	0.176	3.816	-0.034	-0.054	0.001
-0.169	0.179	3.816	-0.034	-0.054	0.001
-0.178	0.135	3.823	-0.034	-0.054	0.000
-0.147	0.172	3.878	-0.035	-0.054	0.000
-0.176	0.176	3.806	-0.034	-0.054	0.001
-0.168	0.174	3.782	-0.034	-0.054	0.001
-0.167	0.178	3.826	-0.034	-0.054	0.001
-0.166	0.161	3.833	-0.034	-0.054	0.001
-0.175	0.224	3.795	-0.034	-0.053	0.001
-0.185	0.172	3.744	-0.034	-0.054	0.001
-0.157	0.172	3.819	-0.034	-0.054	0.001
-0.174	0.188	3.857	-0.034	-0.054	0.001
-0.177	0.158	3.765	-0.034	-0.054	0.001
-0.185	0.167	3.803	-0.034	-0.054	0.001
-0.163	0.143	3.827	-0.034	-0.054	0.001
-0.151	0.179	3.853	-0.034	-0.054	0.001
-0.185	0.171	3.810	-0.034	-0.054	0.001
-0.167	0.187	3.782	-0.034	-0.054	0.001
-0.169	0.172	3.816	-0.034	-0.054	0.001
-0.166	0.170	3.826	-0.034	-0.054	0.001
-0.174	0.208	3.809	-0.034	-0.054	0.001
-0.183	0.156	3.769	-0.034	-0.054	0.001
-0.158	0.172	3.812	-0.034	-0.054	0.001
-0.173	0.157	3.820	-0.034	-0.054	0.001
-0.149	0.163	3.806	-0.034	-0.054	0.001
-0.195	0.168	3.807	-0.034	-0.054	0.001
-0.174	0.153	3.810	-0.034	-0.054	0.001
-0.160	0.172	3.844	-0.035	-0.054	0.001
-0.178	0.168	3.809	-0.034	-0.054	0.001
-0.167	0.197	3.778	-0.034	-0.054	0.001
-0.171	0.162	3.820	-0.034	-0.055	0.001
-0.157	0.163	3.812	-0.034	-0.054	0.000
-0.173	0.192	3.806	-0.034	-0.054	0.001
-0.179	0.166	3.792	-0.034	-0.054	0.001
-0.161	0.169	3.809	-0.034	-0.054	0.001
-0.173	0.148	3.867	-0.034	-0.054	0.001
-0.182	0.182	3.805	-0.034	-0.053	0.000
-0.191	0.167	3.793	-0.034	-0.054	0.001
-0.167	0.169	3.813	-0.034	-0.053	0.001
-0.182	0.179	3.837	-0.034	-0.054	0.000
-0.170	0.157	3.816	-0.034	-0.054	0.001
-0.169	0.189	3.748	-0.035	-0.054	0.001
-0.149	0.142	3.796	-0.034	-0.054	0.001
-0.148	0.179	3.809	-0.034	-0.054	0.000
-0.163	0.163	3.789	-0.035	-0.054	0.001
-0.147	0.156	3.785	-0.034	-0.054	0.001
-0.167	0.163	3.789	-0.034	-0.054	0.001
-0.160	0.150	3.823	-0.034	-0.054	0.001
-0.173	0.190	3.819	-0.035	-0.054	0.001
-0.185	0.163	3.772	-0.034	-0.054	0.001
-0.173	0.167	3.782	-0.034	-0.054	0.001
-0.167	0.162	3.803	-0.034	-0.054	0.001
-0.161	0.156	3.785	-0.034	-0.054	0.001
-0.166	0.182	3.755	-0.035	-0.054	0.001
-0.154	0.144	3.789	-0.034	-0.054	0.001
-0.160	0.161	3.789	-0.034	-0.054	0.001
-0.163	0.163	3.819	-0.034	-0.054	0.000
-0.150	0.181	3.792	-0.034	-0.054	0.001
-0.171	0.152	3.772	-0.034	-0.054	0.001
-0.154	0.154	3.819	-0.034	-0.054	0.000
-0.174	0.176	3.809	-0.034	-0.053	0.000
-0.172	0.156	3.755	-0.034	-0.054	0.001
-0.173	0.174	3.775	-0.034	-0.054	0.001
-0.169	0.138	3.803	-0.034	-0.054	0.000
-0.156	0.148	3.786	-0.035	-0.053	0.000
-0.175	0.163	3.766	-0.035	-0.054	0.001
-0.146	0.134	3.769	-0.034	-0.054	0.001
-0.160	0.164	3.816	-0.035	-0.054	0.001
-0.168	0.156	3.789	-0.034	-0.054	0.000
-0.158	0.160	3.789	-0.034	-0.054	0.001
-0.164	0.162	3.816	-0.034	-0.054	0.001
-0.116	0.164	3.828	-0.034	-0.054	-0.000
-0.171	0.181	3.805	-0.034	-0.054	0.000
-0.174	0.155	3.748	-0.034	-0.054	0.000
-0.146	0.179	3.784	-0.034	-0.054	0.000
-0.153	0.151	3.785	-0.035	-0.054	0.000
-0.168	0.161	3.727	-0.035	-0.053	0.000
-0.201	0.148	3.756	-0.035	-0.054	0.001
-0.157	0.142	3.779	-0.034	-0.054	0.001
-0.156	0.155	3.792	-0.035	-0.054	0.000
-0.184	0.139	3.786	-0.035	-0.054	0.001
-0.149	0.162	3.737	-0.035	-0.054	0.001
-0.160	0.160	3.806	-0.035	-0.054	0.000
-0.124	0.154	3.781	-0.034	-0.054	0.000
-0.157	0.172	3.768	-0.035	-0.054	0.000
-0.165	0.148	3.738	-0.034	-0.053	0.001
-0.154	0.159	3.758	-0.035	-0.053	0.000
-0.158	0.151	3.789	-0.034	-0.054	0.000
-0.161	0.148	3.745	-0.035	-0.053	0.000
-0.193	0.154	3.753	-0.035	-0.053	0.001
-0.148	0.148	3.768	-0.035	-0.054	0.000
-0.163	0.162	3.785	-0.035	-0.054	0.000
-0.161	0.141	3.786	-0.034	-0.053	0.000
-0.156	0.159	3.755	-0.035	-0.053	0.000
-0.147	0.152	3.772	-0.035	-0.054	0.001
-0.133	0.164	3.781	-0.035	-0.054	-0.000
-0.157	0.170	3.785	-0.035	-0.054	0.000
-0.159	0.161	3.727	-0.035	-0.053	0.001
-0.163	0.160	3.758	-0.035	-0.054	0.000
-0.155	0.136	3.799	-0.034	-0.053	0.000
-0.164	0.167	3.751	-0.035	-0.053	0.000
-0.185	0.143	3.755	-0.034	-0.053	0.001
-0.147	0.137	3.779	-0.034	-0.054	0.000
-0.171	0.139	3.768	-0.035	-0.054	-0.000
-0.142	0.146	3.792	-0.035	-0.054	-0.000
-0.149	0.163	3.744	-0.035	-0.054	0.000
-0.151	0.116	3.765	-0.035	-0.054	-0.000
-0.133	0.160	3.823	-0.035	-0.053	-0.000
-0.157	0.158	3.758	-0.035	-0.054	0.000
-0.146	0.169	3.720	-0.034	-0.053	0.001
-0.165	0.151	3.738	-0.035	-0.053	0.000
-0.144	0.146	3.771	-0.034	-0.053	0.000
-0.170	0.184	3.741	-0.034	-0.053	0.000
-0.175	0.142	3.693	-0.034	-0.053	0.000
-0.149	0.147	3.761	-0.035	-0.053	0.000
-0.159	0.130	3.761	-0.035	-0.053	-0.000
-0.146	0.144	3.764	-0.035	-0.053	-0.000
-0.169	0.151	3.752	-0.035	-0.053	0.000
-0.145	0.145	3.754	-0.034	-0.053	0.000
-0.137	0.154	3.781	-0.035	-0.054	-0.000
-0.160	0.143	3.751	-0.035	-0.053	0.000
-0.145	0.180	3.716	-0.034	-0.053	0.001
-0.169	0.147	3.721	-0.034	-0.054	0.000
-0.146	0.141	3.771	-0.034	-0.053	-0.000
-0.159	0.165	3.758	-0.035	-0.053	-0.000
-0.157	0.138	3.720	-0.034	-0.053	0.000
-0.156	0.146	3.761	-0.035	-0.053	0.000
-0.148	0.123	3.758	-0.035	-0.054	-0.000
-0.136	0.145	3.768	-0.035	-0.053	-0.000
-0.167	0.139	3.734	-0.035	-0.053	0.000
-0.146	0.148	3.731	-0.035	-0.053	0.000
-0.138	0.153	3.785	-0.035	-0.054	-0.000
-0.135	0.147	3.754	-0.035	-0.053	-0.000
-0.143	0.176	3.713	-0.035	-0.053	0.000
-0.154	0.145	3.730	-0.034	-0.054	0.000
-0.122	0.157	3.750	-0.035	-0.053	-0.000
-0.152	0.152	3.778	-0.035	-0.053	-0.000
-0.151	0.144	3.716	-0.034	-0.053	-0.000
-0.153	0.148	3.727	-0.035	-0.053	0.000
-0.153	0.132	3.795	-0.034	-0.053	-0.000
-0.157	0.168	3.767	-0.035	-0.053	-0.001
-0.162	0.147	3.751	-0.035	-0.053	-0.000
-0.148	0.157	3.713	-0.035	-0.053	-0.000
-0.153	0.145	3.758	-0.035	-0.053	-0.000
-0.143	0.142	3.768	-0.035	-0.053	-0.000
-0.143	0.178	3.689	-0.035	-0.054	0.000
-0.134	0.131	3.720	-0.034	-0.054	0.000
-0.136	0.153	3.743	-0.035	-0.053	-0.000
-0.155	0.136	3.757	-0.034	-0.053	-0.000
-0.137	0.164	3.726	-0.035	-0.053	0.000
-0.155	0.152	3.723	-0.034	-0.053	0.000
-0.145	0.144	3.771	-0.034	-0.053	-0.000
-0.147	0.173	3.760	-0.035	-0.053	-0.000
-0.151	0.146	3.750	-0.034	-0.053	-0.000
-0.146	0.172	3.678	-0.035	-0.053	-0.000
-0.135	0.145	3.733	-0.035	-0.054	0.000
-0.129	0.153	3.750	-0.034	-0.053	-0.000
-0.144	0.164	3.696	-0.035	-0.053	-0.000
-0.128	0.149	3.733	-0.034	-0.053	0.000
-0.138	0.159	3.733	-0.035	-0.053	-0.000
-0.138	0.139	3.767	-0.034	-0.053	-0.000
-0.149	0.174	3.736	-0.035	-0.053	-0.000
-0.156	0.145	3.740	-0.034	-0.053	-0.000
-0.143	0.143	3.757	-0.034	-0.053	-0.000
-0.153	0.152	3.761	-0.035	-0.053	-0.000
-0.135	0.149	3.736	-0.034	-0.053	-0.000
-0.153	0.151	3.713	-0.035	-0.053	0.000
-0.130	0.124	3.737	-0.034	-0.053	-0.000
-0.129	0.150	3.774	-0.035	-0.053	-0.000
-0.149	0.144	3.720	-0.035	-0.053	-0.000
-0.136	0.151	3.740	-0.034	-0.053	-0.000
-0.147	0.155	3.784	-0.034	-0.054	-0.000
-0.114	0.156	3.763	-0.034	-0.053	-0.001
-0.142	0.177	3.753	-0.034	-0.053	-0.000
-0.146	0.150	3.753	-0.034	-0.053	-0.000
-0.096	0.174	3.741	-0.034	-0.053	-0.001
-0.140	0.160	3.760	-0.034	-0.053	-0.001
-0.139	0.151	3.691	-0.034	-0.052	-0.001
-0.166	0.146	3.697	-0.035	-0.053	-0.000
-0.125	0.138	3.740	-0.034	-0.053	-0.000
-0.133	0.144	3.736	-0.035	-0.053	-0.001
-0.171	0.144	3.744	-0.035	-0.053	-0.000
-0.133	0.151	3.709	-0.035	-0.053	-0.000
-0.139	0.150	3.767	-0.034	-0.054	-0.000
-0.122	0.156	3.752	-0.034	-0.053	-0.001
-0.139	0.168	3.729	-0.035	-0.053	-0.001
-0.142	0.148	3.702	-0.034	-0.053	-0.000
-0.122	0.166	3.729	-0.034	-0.053	-0.001
-0.134	0.153	3.767	-0.034	-0.053	-0.001
-0.144	0.160	3.702	-0.034	-0.052	-0.001
-0.167	0.146	3.723	-0.035	-0.053	-0.000
-0.130	0.138	3.750	-0.034	-0.053	-0.001
-0.142	0.165	3.750	-0.035	-0.053	-0.001
-0.159	0.147	3.754	-0.034	-0.053	-0.001
-0.126	0.170	3.725	-0.034	-0.053	-0.001
-0.132	0.156	3.763	-0.034	-0.053	-0.000
-0.108	0.168	3.738	-0.034	-0.053	-0.001
-0.136	0.175	3.746	-0.035	-0.053	-0.001
-0.130	0.158	3.719	-0.034	-0.053	-0.000
-0.135	0.170	3.705	-0.034	-0.053	-0.001
-0.134	0.150	3.770	-0.034	-0.053	-0.001
-0.142	0.176	3.725	-0.034	-0.052	-0.001
-0.158	0.145	3.689	-0.034	-0.053	-0.000
-0.138	0.156	3.732	-0.034	-0.053	-0.001
-0.145	0.158	3.766	-0.034	-0.053	-0.001
-0.137	0.152	3.739	-0.034	-0.053	-0.001
-0.133	0.177	3.711	-0.034	-0.053	-0.001
-0.143	0.122	3.729	-0.034	-0.053	-0.001
-0.112	0.159	3.800	-0.035	-0.052	-0.001
-0.120	0.164	3.739	-0.035	-0.053	-0.001
-0.130	0.183	3.704	-0.034	-0.052	-0.000
-0.143	0.153	3.715	-0.034	-0.053	-0.001
-0.125	0.152	3.759	-0.034	-0.053	-0.001
-0.139	0.202	3.735	-0.034	-0.052	-0.001
-0.152	0.146	3.664	-0.034	-0.053	-0.001
-0.119	0.146	3.711	-0.034	-0.053	-0.001
-0.133	0.144	3.766	-0.034	-0.053	-0.001
-0.122	0.161	3.724	-0.034	-0.052	-0.001
-0.149	0.157	3.736	-0.035	-0.052	-0.001
-0.128	0.151	3.722	-0.034	-0.053	-0.001
-0.115	0.161	3.759	-0.035	-0.053	-0.001
-0.141	0.154	3.756	-0.034	-0.053	-0.001
-0.123	0.189	3.711	-0.034	-0.052	-0.001
-0.139	0.169	3.708	-0.034	-0.053	-0.001
-0.114	0.154	3.755	-0.034	-0.053	-0.001
-0.127	0.186	3.721	-0.034	-0.053	-0.001
-0.142	0.149	3.680	-0.034	-0.053	-0.001
-0.128	0.163	3.735	-0.034	-0.053	-0.001
-0.122	0.140	3.759	-0.034	-0.053	-0.001
-0.112	0.162	3.741	-0.034	-0.052	-0.001
-0.148	0.152	3.736	-0.034	-0.053	-0.001
-0.122	0.161	3.711	-0.034	-0.053	-0.001
-0.111	0.165	3.783	-0.034	-0.053	-0.001
-0.121	0.162	3.745	-0.034	-0.052	-0.001
-0.136	0.191	3.704	-0.034	-0.053	-0.001
-0.134	0.152	3.728	-0.034	-0.053	-0.001
-0.102	0.176	3.730	-0.034	-0.053	-0.001
-0.128	0.163	3.741	-0.034	-0.052	-0.001
-0.135	0.158	3.697	-0.034	-0.052	-0.001
-0.125	0.165	3.735	-0.034	-0.053	-0.001
-0.124	0.150	3.768	-0.034	-0.052	-0.002
-0.139	0.178	3.755	-0.034	-0.052	-0.002
-0.138	0.159	3.732	-0.035	-0.052	-0.001
-0.114	0.159	3.717	-0.034	-0.053	-0.001
-0.133	0.165	3.752	-0.034	-0.053	-0.002
-0.107	0.167	3.724	-0.034	-0.053	-0.001
-0.115	0.184	3.680	-0.035	-0.053	-0.001
-0.101	0.135	3.715	-0.034	-0.053	-0.001
-0.103	0.167	3.731	-0.034	-0.053	-0.002
-0.125	0.157	3.724	-0.034	-0.052	-0.001
-0.100	0.171	3.717	-0.034	-0.053	-0.001
-0.138	0.165	3.700	-0.034	-0.052	-0.001
-0.116	0.155	3.747	-0.034	-0.053	-0.002
-0.122	0.187	3.748	-0.034	-0.052	-0.002
-0.125	0.170	3.720	-0.034	-0.052	-0.002
-0.107	0.171	3.696	-0.034	-0.053	-0.001
-0.104	0.167	3.734	-0.034	-0.053	-0.002
-0.088	0.173	3.726	-0.034	-0.053	-0.002
-0.099	0.186	3.675	-0.034	-0.053	-0.002
-0.087	0.150	3.707	-0.034	-0.053	-0.001
-0.090	0.171	3.720	-0.034	-0.052	-0.002
-0.099	0.165	3.727	-0.034	-0.053	-0.002
-0.088	0.186	3.699	-0.034	-0.052	-0.001
-0.109	0.172	3.710	-0.034	-0.053	-0.002
-0.089	0.161	3.760	-0.033	-0.052	-0.002
-0.113	0.196	3.723	-0.034	-0.052	-0.002
-0.113	0.180	3.672	-0.034	-0.052	-0.002
-0.121	0.179	3.700	-0.034	-0.052	-0.002
-0.106	0.168	3.719	-0.034	-0.052	-0.002
-0.095	0.182	3.716	-0.034	-0.052	-0.002
-0.122	0.195	3.662	-0.034	-0.052	-0.002
-0.092	0.166	3.686	-0.034	-0.053	-0.002
-0.092	0.200	3.767	-0.034	-0.053	-0.002
-0.102	0.196	3.719	-0.034	-0.053	-0.002
-0.088	0.195	3.688	-0.034	-0.052	-0.002
-0.101	0.197	3.763	-0.034	-0.053	-0.002
-0.062	0.204	3.731	-0.034	-0.053	-0.002
-0.099	0.218	3.732	-0.034	-0.052	-0.002
-0.095	0.190	3.664	-0.034	-0.052	-0.002
-0.073	0.198	3.681	-0.034	-0.052	-0.002
-0.081	0.185	3.716	-0.034	-0.053	-0.002
-0.080	0.189	3.671	-0.034	-0.051	-0.002
-0.117	0.179	3.680	-0.034	-0.052	-0.001
-0.065	0.174	3.719	-0.033	-0.053	-0.002
-0.078	0.196	3.736	-0.034	-0.053	-0.002
-0.093	0.176	3.720	-0.034	-0.053	-0.002
-0.075	0.201	3.691	-0.034	-0.052	-0.002
-0.080	0.183	3.719	-0.034	-0.053	-0.002
-0.059	0.187	3.739	-0.034	-0.053	-0.002
-0.092	0.195	3.712	-0.034	-0.052	-0.002
-0.079	0.170	3.664	-0.033	-0.052	-0.002
-0.091	0.201	3.674	-0.034	-0.052	-0.002
-0.076	0.176	3.726	-0.034	-0.053	-0.002
-0.092	0.189	3.691	-0.034	-0.052	-0.002
-0.118	0.164	3.700	-0.034	-0.052	-0.001
-0.074	0.172	3.705	-0.034	-0.052	-0.002
-0.080	0.183	3.736	-0.034	-0.053	-0.002
-0.081	0.173	3.719	-0.034	-0.052	-0.002
-0.069	0.200	3.691	-0.034	-0.052	-0.002
-0.065	0.178	3.722	-0.034	-0.053	-0.002
-0.049	0.190	3.721	-0.033	-0.052	-0.002
-0.078	0.183	3.726	-0.034	-0.052	-0.002
-0.078	0.197	3.674	-0.034	-0.052	-0.002
-0.093	0.171	3.668	-0.034	-0.052	-0.002
-0.071	0.162	3.746	-0.033	-0.052	-0.002
-0.087	0.195	3.718	-0.034	-0.052	-0.002
-0.107	0.169	3.685	-0.034	-0.052	-0.002
-0.066	0.179	3.728	-0.033	-0.052	-0.002
-0.082	0.163	3.722	-0.034	-0.052	-0.003
-0.073	0.180	3.729	-0.034	-0.052	-0.002
-0.077	0.186	3.711	-0.034	-0.052	-0.002
-0.073	0.141	3.709	-0.034	-0.053	-0.002
-0.059	0.181	3.780	-0.034	-0.052	-0.003
-0.075	0.184	3.722	-0.034	-0.052	-0.002
-0.077	0.216	3.690	-0.033	-0.052	-0.002
-0.086	0.176	3.701	-0.034	-0.052	-0.002
-0.067	0.169	3.728	-0.033	-0.052	-0.002
-0.081	0.215	3.714	-0.034	-0.052	-0.002
-0.095	0.170	3.643	-0.033	-0.052	-0.002
-0.076	0.188	3.691	-0.034	-0.052	-0.002
-0.079	0.168	3.721	-0.034	-0.052	-0.003
-0.062	0.178	3.738	-0.033	-0.052	-0.003
-0.095	0.192	3.694	-0.034	-0.052	-0.002
-0.067	0.185	3.718	-0.034	-0.052	-0.003
-0.078	0.188	3.748	-0.033	-0.052	-0.003
-0.071	0.181	3.735	-0.034	-0.052	-0.003
-0.071	0.223	3.690	-0.034	-0.052	-0.002
-0.097	0.182	3.663	-0.033	-0.053	-0.002
-0.057	0.192	3.717	-0.033	-0.052	-0.003
-0.072	0.203	3.724	-0.033	-0.052	-0.003
-0.084	0.191	3.673	-0.033	-0.052	-0.003
-0.084	0.184	3.694	-0.033	-0.052	-0.003
-0.063	0.169	3.717	-0.034	-0.052	-0.003
-0.054	0.187	3.738	-0.034	-0.052	-0.003
-0.084	0.193	3.694	-0.034	-0.052	-0.003
-0.060	0.202	3.676	-0.033	-0.052	-0.003
-0.059	0.187	3.745	-0.034	-0.053	-0.003
-0.055	0.195	3.730	-0.033	-0.052	-0.003
-0.067	0.222	3.700	-0.033	-0.052	-0.003
-0.069	0.176	3.693	-0.033	-0.053	-0.003
-0.047	0.198	3.710	-0.033	-0.052	-0.003
-0.075	0.186	3.720	-0.033	-0.052	-0.003
-0.073	0.191	3.686	-0.033	-0.052	-0.003
-0.067	0.195	3.717	-0.034	-0.052	-0.003
-0.068	0.174	3.775	-0.033	-0.052	-0.003
-0.085	0.205	3.723	-0.034	-0.052	-0.003
-0.072	0.189	3.714	-0.034	-0.052	-0.003
-0.059	0.209	3.669	-0.034	-0.052	-0.003
-0.073	0.183	3.731	-0.033	-0.053	-0.003
-0.064	0.201	3.730	-0.033	-0.052	-0.003
-0.063	0.205	3.686	-0.034	-0.052	-0.003
-0.044	0.173	3.693	-0.033	-0.052	-0.003
-0.060	0.197	3.720	-0.033	-0.052	-0.003
-0.061	0.179	3.747	-0.033	-0.052	-0.003
-0.066	0.201	3.740	-0.033	-0.052	-0.003
-0.075	0.192	3.689	-0.033	-0.052	-0.003
-0.069	0.188	3.717	-0.033	-0.052	-0.003
-0.069	0.206	3.730	-0.033	-0.052	-0.003
-0.064	0.193	3.717	-0.033	-0.052	-0.003
-0.054	0.216	3.668	-0.034	-0.053	-0.003
-0.043	0.174	3.686	-0.033	-0.052	-0.003
-0.046	0.203	3.730	-0.033	-0.052	-0.003
-0.065	0.200	3.706	-0.033	-0.052	-0.003
-0.049	0.203	3.685	-0.033	-0.052	-0.003
-0.059	0.194	3.720	-0.033	-0.052	-0.003
-0.054	0.190	3.743	-0.033	-0.052	-0.003
-0.064	0.217	3.709	-0.033	-0.052	-0.003
-0.070	0.199	3.678	-0.033	-0.052	-0.003
-0.051	0.189	3.699	-0.033	-0.052	-0.003
-0.062	0.191	3.736	-0.033	-0.052	-0.003
-0.047	0.194	3.699	-0.033	-0.052	-0.003
-0.068	0.206	3.686	-0.034	-0.052	-0.003
-0.043	0.172	3.689	-0.033	-0.052	-0.003
-0.041	0.195	3.740	-0.033	-0.052	-0.003
-0.059	0.187	3.723	-0.033	-0.052	-0.003
-0.053	0.199	3.699	-0.033	-0.052	-0.003
-0.053	0.193	3.750	-0.033	-0.053	-0.003
-0.016	0.198	3.731	-0.033	-0.052	-0.004
-0.061	0.207	3.726	-0.033	-0.052	-0.004
-0.054	0.188	3.695	-0.033	-0.052	-0.004
-0.028	0.207	3.704	-0.033	-0.052	-0.004
-0.048	0.176	3.716	-0.033	-0.052	-0.004
-0.053	0.184	3.627	-0.033	-0.051	-0.004
-0.097	0.184	3.670	-0.034	-0.052	-0.003
-0.033	0.165	3.716	-0.033	-0.052	-0.003
-0.040	0.197	3.736	-0.033	-0.052	-0.004
-0.070	0.178	3.710	-0.033	-0.052	-0.003
-0.042	0.206	3.688	-0.033	-0.052	-0.004
-0.050	0.194	3.715	-0.033	-0.053	-0.004
-0.022	0.199	3.718	-0.033	-0.052	-0.004
-0.046	0.200	3.708	-0.033	-0.052	-0.004
-0.051	0.194	3.650	-0.033	-0.052	-0.004
-0.032	0.193	3.681	-0.033	-0.052	-0.004
-0.045	0.180	3.719	-0.033	-0.052	-0.004
-0.041	0.194	3.691	-0.033	-0.051	-0.004
-0.072	0.180	3.686	-0.034	-0.052	-0.003
-0.033	0.180	3.691	-0.033	-0.052	-0.004
-0.048	0.198	3.722	-0.033	-0.052	-0.004
-0.050	0.182	3.705	-0.033	-0.052	-0.004
-0.034	0.200	3.681	-0.033	-0.052	-0.004
-0.035	0.193	3.736	-0.033	-0.053	-0.004
-0.013	0.197	3.731	-0.033	-0.052	-0.004
-0.044	0.203	3.715	-0.033	-0.052	-0.004
-0.033	0.200	3.681	-0.033	-0.052	-0.004
-0.031	0.194	3.674	-0.033	-0.052	-0.004
-0.034	0.177	3.735	-0.033	-0.052	-0.004
-0.042	0.216	3.667	-0.033	-0.051	-0.004
-0.061	0.186	3.671	-0.033	-0.052	-0.004
-0.037	0.182	3.702	-0.033	-0.052	-0.004
-0.048	0.187	3.718	-0.033	-0.052	-0.004
-0.029	0.188	3.728	-0.033	-0.052	-0.004
-0.035	0.212	3.684	-0.033	-0.052	-0.004
-0.029	0.170	3.705	-0.033	-0.052	-0.004
-0.016	0.202	3.756	-0.034	-0.052	-0.004
-0.040	0.200	3.708	-0.033	-0.052	-0.004
-0.033	0.229	3.680	-0.033	-0.051	-0.004
-0.045	0.196	3.674	-0.033	-0.052	-0.004
-0.022	0.191	3.697	-0.033	-0.052	-0.004
-0.040	0.228	3.714	-0.033	-0.052	-0.004
-0.046	0.191	3.646	-0.032	-0.052	-0.004
-0.028	0.197	3.701	-0.033	-0.052	-0.004
-0.042	0.190	3.697	-0.033	-0.052	-0.004
-0.012	0.193	3.704	-0.033	-0.052	-0.004
-0.049	0.197	3.681	-0.033	-0.052	-0.004
-0.024	0.194	3.684	-0.033	-0.052	-0.004
-0.020	0.204	3.728	-0.033	-0.052	-0.004
-0.031	0.183	3.684	-0.033	-0.052	-0.004
-0.030	0.234	3.683	-0.032	-0.051	-0.004
-0.048	0.189	3.656	-0.032	-0.052	-0.004
-0.015	0.192	3.714	-0.033	-0.052	-0.004
-0.025	0.198	3.700	-0.033	-0.052	-0.004
-0.037	0.195	3.670	-0.032	-0.051	-0.004
-0.030	0.190	3.691	-0.033	-0.052	-0.004
-0.024	0.173	3.704	-0.033	-0.052	-0.004
-0.012	0.189	3.707	-0.033	-0.051	-0.004
-0.047	0.184	3.681	-0.033	-0.052	-0.004
-0.026	0.202	3.666	-0.033	-0.052	-0.004
-0.023	0.196	3.724	-0.033	-0.052	-0.004
-0.011	0.196	3.683	-0.033	-0.052	-0.004
-0.027	0.226	3.662	-0.033	-0.052	-0.004
-0.018	0.189	3.673	-0.032	-0.052	-0.004
-0.005	0.192	3.690	-0.033	-0.052	-0.004
-0.018	0.187	3.717	-0.033	-0.052	-0.005
-0.028	0.193	3.669	-0.032	-0.051	-0.005
-0.039	0.192	3.680	-0.033	-0.051	-0.004
-0.021	0.183	3.727	-0.032	-0.052	-0.005
-0.043	0.214	3.716	-0.033	-0.052	-0.005
-0.033	0.179	3.691	-0.033	-0.052	-0.004
-0.016	0.213	3.645	-0.033	-0.052	-0.004
-0.017	0.180	3.690	-0.033	-0.052	-0.004
-0.002	0.199	3.696	-0.033	-0.052	-0.005
-0.008	0.217	3.648	-0.033	-0.052	-0.005
0.001	0.178	3.649	-0.032	-0.052	-0.004
-0.011	0.200	3.696	-0.032	-0.052	-0.005
-0.021	0.192	3.720	-0.033	-0.052	-0.005
-0.010	0.217	3.689	-0.032	-0.051	-0.005
-0.033	0.191	3.673	-0.033	-0.052	-0.005
-0.006	0.192	3.700	-0.032	-0.052	-0.005
-0.023	0.209	3.713	-0.033	-0.052	-0.005
-0.024	0.201	3.669	-0.032	-0.052	-0.005
-0.011	0.220	3.648	-0.033	-0.052	-0.005
-0.014	0.181	3.690	-0.033	-0.052	-0.005
-0.002	0.197	3.692	-0.033	-0.052	-0.005
-0.015	0.204	3.648	-0.033	-0.052	-0.005
0.007	0.197	3.672	-0.032	-0.052	-0.004
-0.007	0.199	3.693	-0.033	-0.052	-0.005
-0.010	0.186	3.720	-0.032	-0.052	-0.005
-0.014	0.232	3.682	-0.032	-0.052	-0.005
-0.026	0.202	3.648	-0.032	-0.052	-0.005
-0.016	0.197	3.696	-0.032	-0.052	-0.005
-0.020	0.202	3.716	-0.033	-0.052	-0.005
-0.019	0.190	3.672	-0.032	-0.051	-0.005
-0.019	0.203	3.655	-0.033	-0.052	-0.005
-0.003	0.168	3.665	-0.032	-0.052	-0.005
0.012	0.199	3.703	-0.033	-0.052	-0.005
-0.021	0.204	3.669	-0.033	-0.052	-0.005
0.004	0.204	3.695	-0.032	-0.052	-0.005
-0.005	0.201	3.716	-0.033	-0.053	-0.005
0.027	0.211	3.708	-0.032	-0.052	-0.006
-0.015	0.220	3.681	-0.032	-0.052	-0.005
-0.019	0.197	3.658	-0.032	-0.052	-0.005
0.025	0.225	3.677	-0.032	-0.052	-0.005
-0.005	0.196	3.688	-0.032	-0.052	-0.005
-0.003	0.192	3.641	-0.032	-0.051	-0.005
-0.043	0.190	3.653	-0.033	-0.051	-0.004
0.002	0.190	3.675	-0.032	-0.052	-0.005
-0.001	0.200	3.699	-0.033	-0.052	-0.005
-0.022	0.195	3.692	-0.032	-0.052	-0.005
-0.007	0.216	3.671	-0.032	-0.051	-0.005
-0.007	0.201	3.675	-0.032	-0.052	-0.005
0.021	0.213	3.694	-0.032	-0.052	-0.006
-0.011	0.214	3.698	-0.032	-0.052	-0.005
-0.014	0.195	3.654	-0.032	-0.051	-0.005
-0.019	0.200	3.658	-0.032	-0.052	-0.005
0.007	0.186	3.695	-0.032	-0.052	-0.005
-0.001	0.208	3.668	-0.032	-0.051	-0.005
-0.031	0.185	3.666	-0.033	-0.051	-0.005
0.011	0.202	3.661	-0.032	-0.051	-0.005
-0.005	0.194	3.702	-0.032	-0.052	-0.005
0.015	0.198	3.715	-0.032	-0.052	-0.006
-0.008	0.221	3.671	-0.033	-0.052	-0.005
-0.004	0.202	3.664	-0.032	-0.052	-0.005
0.017	0.213	3.680	-0.032	-0.051	-0.006
0.003	0.207	3.698	-0.032	-0.051	-0.006
-0.014	0.224	3.664	-0.032	-0.051	-0.005
-0.026	0.198	3.648	-0.032	-0.052	-0.005
0.007	0.184	3.705	-0.032	-0.051	-0.005
-0.014	0.202	3.701	-0.032	-0.052	-0.006
0.003	0.196	3.685	-0.032	-0.052	-0.005
-0.002	0.208	3.674	-0.032	-0.052	-0.005
-0.003	0.165	3.695	-0.032	-0.052	-0.006
0.024	0.199	3.753	-0.033	-0.051	-0.006
-0.001	0.213	3.681	-0.032	-0.051	-0.006
0.001	0.201	3.657	-0.032	-0.051	-0.005
0.003	0.210	3.681	-0.032	-0.052	-0.005
0.008	0.193	3.687	-0.032	-0.052	-0.006
-0.000	0.252	3.653	-0.032	-0.051	-0.005
-0.022	0.196	3.619	-0.032	-0.052	-0.005
0.005	0.195	3.684	-0.032	-0.051	-0.006
-0.003	0.196	3.691	-0.033	-0.052	-0.006
0.011	0.198	3.701	-0.032	-0.051	-0.006
-0.008	0.201	3.657	-0.033	-0.051	-0.006
0.005	0.193	3.660	-0.032	-0.052	-0.006
0.020	0.206	3.694	-0.033	-0.051	-0.006
-0.004	0.202	3.705	-0.032	-0.051	-0.006
0.011	0.235	3.653	-0.032	-0.051	-0.005
-0.003	0.208	3.656	-0.032	-0.052	-0.006
0.022	0.197	3.694	-0.032	-0.051	-0.006
-0.003	0.230	3.683	-0.032	-0.051	-0.006
-0.005	0.206	3.649	-0.032	-0.051	-0.006
0.012	0.203	3.677	-0.032	-0.051	-0.006
0.007	0.187	3.694	-0.032	-0.052	-0.006
0.023	0.198	3.670	-0.032	-0.051	-0.006
-0.007	0.209	3.684	-0.032	-0.051	-0.006
0.016	0.194	3.666	-0.032	-0.051	-0.006
0.028	0.207	3.718	-0.032	-0.052	-0.006
0.016	0.208	3.697	-0.032	-0.051	-0.006
0.008	0.229	3.636	-0.032	-0.051	-0.006
0.010	0.195	3.684	-0.032	-0.052	-0.006
0.035	0.205	3.703	-0.032	-0.052	-0.006
0.008	0.211	3.680	-0.032	-0.051	-0.006
0.000	0.203	3.639	-0.032	-0.051	-0.006
0.024	0.207	3.676	-0.032	-0.051	-0.006
0.010	0.185	3.721	-0.031	-0.051	-0.006
0.003	0.223	3.693	-0.032	-0.051	-0.007
0.002	0.205	3.687	-0.032	-0.051	-0.006
0.004	0.202	3.687	-0.032	-0.051	-0.006
-0.006	0.212	3.704	-0.032	-0.051	-0.006
0.024	0.202	3.694	-0.032	-0.051	-0.006
0.018	0.234	3.622	-0.033	-0.052	-0.006
0.033	0.188	3.656	-0.032	-0.052	-0.006
0.035	0.201	3.679	-0.032	-0.051	-0.006
0.014	0.212	3.696	-0.032	-0.052	-0.006
0.024	0.208	3.673	-0.032	-0.051	-0.006
0.008	0.206	3.666	-0.032	-0.051	-0.006
0.017	0.191	3.707	-0.032	-0.051	-0.006
0.006	0.219	3.710	-0.032	-0.051	-0.007
0.005	0.204	3.676	-0.032	-0.051	-0.006
0.022	0.225	3.645	-0.032	-0.051	-0.006
0.019	0.191	3.683	-0.032	-0.052	-0.006
0.029	0.201	3.690	-0.032	-0.051	-0.006
0.019	0.219	3.659	-0.032	-0.051	-0.007
0.032	0.195	3.666	-0.032	-0.051	-0.006
0.029	0.207	3.676	-0.032	-0.051	-0.006
0.015	0.201	3.720	-0.032	-0.051	-0.007
0.025	0.237	3.703	-0.032	-0.051	-0.006
0.018	0.201	3.669	-0.032	-0.052	-0.007
0.019	0.203	3.696	-0.032	-0.051	-0.006
0.014	0.217	3.703	-0.032	-0.051	-0.007
0.024	0.200	3.672	-0.032	-0.051	-0.007
0.019	0.210	3.660	-0.032	-0.051	-0.006
0.035	0.181	3.683	-0.032	-0.052	-0.007
0.041	0.211	3.713	-0.032	-0.051	-0.007
0.016	0.201	3.686	-0.032	-0.051	-0.006
0.038	0.206	3.675	-0.032	-0.051	-0.007
0.035	0.204	3.730	-0.032	-0.052	-0.007
0.060	0.205	3.712	-0.032	-0.052	-0.007
0.034	0.226	3.706	-0.032	-0.051	-0.007
0.028	0.200	3.662	-0.032	-0.051	-0.007
0.065	0.218	3.685	-0.032	-0.051	-0.007
0.032	0.205	3.689	-0.032	-0.051	-0.007
0.044	0.201	3.631	-0.032	-0.050	-0.007
-0.002	0.190	3.670	-0.033	-0.051	-0.006
0.047	0.194	3.682	-0.032	-0.051	-0.007
0.039	0.207	3.730	-0.032	-0.051	-0.007
0.024	0.198	3.690	-0.032	-0.051	-0.007
0.042	0.219	3.668	-0.032	-0.051	-0.007
0.040	0.204	3.699	-0.032	-0.052	-0.007
0.075	0.221	3.694	-0.032	-0.051	-0.007
0.041	0.224	3.681	-0.032	-0.051	-0.007
0.041	0.197	3.641	-0.032	-0.051	-0.007
0.039	0.202	3.665	-0.032	-0.051	-0.007
0.046	0.190	3.699	-0.032	-0.051	-0.007
0.040	0.210	3.654	-0.032	-0.051	-0.007
0.020	0.189	3.659	-0.032	-0.051	-0.006
0.041	0.206	3.685	-0.032	-0.051	-0.007
0.037	0.211	3.716	-0.032	-0.052	-0.007
0.045	0.196	3.692	-0.032	-0.051	-0.007
0.049	0.220	3.678	-0.033	-0.051	-0.007
0.052	0.202	3.682	-0.032	-0.052	-0.007
0.072	0.217	3.687	-0.032	-0.051	-0.008
0.048	0.212	3.695	-0.032	-0.051	-0.007
0.046	0.224	3.654	-0.032	-0.051	-0.007
0.030	0.211	3.641	-0.032	-0.051	-0.007
0.057	0.199	3.719	-0.032	-0.051	-0.007
0.047	0.222	3.674	-0.032	-0.051	-0.007
0.029	0.197	3.672	-0.032	-0.051	-0.007
0.064	0.217	3.688	-0.032	-0.051	-0.007
0.046	0.186	3.706	-0.032	-0.052	-0.007
0.071	0.202	3.743	-0.032	-0.051	-0.007
0.056	0.220	3.661	-0.032	-0.051	-0.007
0.073	0.170	3.675	-0.032	-0.051	-0.007
0.080	0.204	3.733	-0.033	-0.051	-0.007
0.062	0.206	3.692	-0.032	-0.051	-0.007
0.055	0.249	3.657	-0.032	-0.051	-0.007
0.045	0.204	3.661	-0.032	-0.052	-0.007
0.075	0.197	3.691	-0.032	-0.051	-0.007
0.061	0.233	3.688	-0.032	-0.051	-0.007
0.044	0.196	3.620	-0.032	-0.051	-0.007
0.059	0.201	3.651	-0.032	-0.051	-0.007
0.064	0.186	3.709	-0.032	-0.052	-0.007
0.083	0.201	3.698	-0.032	-0.051	-0.008
0.046	0.202	3.665	-0.032	-0.051	-0.007
0.075	0.208	3.654	-0.032	-0.051	-0.007
0.080	0.209	3.695	-0.032	-0.051	-0.007
0.071	0.204	3.698	-0.032	-0.051	-0.007
0.067	0.237	3.670	-0.032	-0.051	-0.007
0.055	0.204	3.637	-0.032	-0.051	-0.007
0.090	0.204	3.684	-0.032	-0.051	-0.007
0.075	0.204	3.698	-0.032	-0.051	-0.007
0.076	0.195	3.640	-0.032	-0.051	-0.007
0.056	0.197	3.678	-0.032	-0.051	-0.007
0.080	0.179	3.678	-0.032	-0.051	-0.007
0.095	0.208	3.708	-0.033	-0.051	-0.008
0.057	0.194	3.675	-0.033	-0.051	-0.007
0.083	0.213	3.633	-0.033	-0.051	-0.007
0.079	0.204	3.698	-0.032	-0.052	-0.007
0.098	0.207	3.674	-0.032	-0.051	-0.008
0.083	0.226	3.667	-0.032	-0.051	-0.007
0.071	0.206	3.660	-0.032	-0.052	-0.007
0.102	0.208	3.670	-0.032	-0.051	-0.008
0.086	0.183	3.718	-0.032	-0.051	-0.008
0.070	0.212	3.677	-0.032	-0.051	-0.008
0.070	0.203	3.668	-0.033	-0.051	-0.007
0.083	0.190	3.712	-0.032	-0.051	-0.007
0.062	0.214	3.701	-0.032	-0.051	-0.008
0.084	0.198	3.698	-0.032	-0.051	-0.007
0.095	0.217	3.633	-0.033	-0.051	-0.007
0.094	0.180	3.668	-0.032	-0.052	-0.007
0.101	0.199	3.687	-0.032	-0.051	-0.008
0.093	0.214	3.657	-0.033	-0.052	-0.007
0.100	0.189	3.654	-0.032	-0.051	-0.007
0.101	0.199	3.657	-0.032	-0.051	-0.007
0.088	0.189	3.698	-0.032	-0.051	-0.008
0.088	0.221	3.694	-0.032	-0.051	-0.008
0.081	0.196	3.654	-0.032	-0.051	-0.007
0.101	0.194	3.677	-0.032	-0.051	-0.007
0.082	0.209	3.684	-0.032	-0.051	-0.008
0.089	0.204	3.663	-0.032	-0.051	-0.008
0.094	0.222	3.640	-0.033	-0.051	-0.007
0.115	0.171	3.678	-0.032	-0.052	-0.007
0.106	0.210	3.684	-0.032	-0.051	-0.008
0.099	0.204	3.684	-0.032	-0.052	-0.008
[truncated: 142,000 more rows]
