# Supplementary material for: Identification of Haptic Based Guiding Using Hard Reins
Source: PLoS One. 2015 Jul 22;10(7):e0132020. doi: 10.1371/journal.pone.0132020 (PMC4511788; doi:10.1371/journal.pone.0132020)
Supplement: S5 File — (ZIP) [file pone.0132020.s005.zip › Exp2_ForceData1/Subject5/path3/T10.csv]

0.026	0.868	-2.385	-0.022	0.025	-0.001
0.055	0.884	-2.370	-0.022	0.024	-0.001
0.031	0.859	-2.365	-0.022	0.024	-0.001
0.023	0.893	-2.399	-0.022	0.024	-0.000
0.046	0.870	-2.376	-0.022	0.025	-0.001
0.029	0.875	-2.369	-0.022	0.024	-0.000
0.032	0.889	-2.407	-0.022	0.024	-0.001
0.015	0.893	-2.366	-0.022	0.025	-0.001
0.039	0.880	-2.376	-0.022	0.024	-0.001
0.026	0.880	-2.396	-0.022	0.024	-0.001
0.016	0.916	-2.362	-0.022	0.024	-0.001
0.042	0.878	-2.386	-0.023	0.025	-0.001
0.037	0.879	-2.362	-0.022	0.024	-0.001
0.022	0.881	-2.399	-0.023	0.024	-0.001
0.022	0.870	-2.396	-0.023	0.025	-0.001
0.040	0.870	-2.372	-0.022	0.024	-0.001
0.014	0.880	-2.379	-0.023	0.024	-0.001
0.028	0.916	-2.417	-0.022	0.025	-0.000
0.034	0.878	-2.382	-0.023	0.024	-0.001
0.013	0.880	-2.392	-0.023	0.024	-0.001
0.028	0.899	-2.409	-0.023	0.024	-0.000
0.027	0.879	-2.399	-0.023	0.024	-0.001
0.024	0.880	-2.399	-0.022	0.024	-0.001
0.019	0.900	-2.413	-0.023	0.024	-0.000
0.032	0.908	-2.390	-0.023	0.024	-0.001
0.031	0.877	-2.389	-0.023	0.024	-0.001
0.016	0.868	-2.395	-0.023	0.024	-0.000
0.021	0.899	-2.393	-0.023	0.024	-0.001
0.035	0.871	-2.423	-0.023	0.024	-0.001
0.025	0.878	-2.423	-0.023	0.024	-0.000
0.024	0.886	-2.402	-0.023	0.024	-0.001
0.022	0.925	-2.400	-0.022	0.024	-0.000
0.032	0.873	-2.403	-0.023	0.024	-0.001
0.011	0.868	-2.384	-0.023	0.024	-0.000
0.019	0.908	-2.416	-0.023	0.024	-0.000
0.029	0.874	-2.392	-0.023	0.024	-0.001
0.018	0.876	-2.416	-0.023	0.024	-0.000
0.026	0.898	-2.430	-0.023	0.024	-0.000
0.033	0.903	-2.382	-0.023	0.024	-0.000
0.018	0.882	-2.375	-0.023	0.024	-0.000
-0.008	0.869	-2.418	-0.023	0.024	0.000
0.040	0.896	-2.389	-0.023	0.024	-0.000
0.031	0.874	-2.409	-0.023	0.024	-0.000
0.001	0.869	-2.415	-0.023	0.024	-0.000
0.029	0.895	-2.406	-0.023	0.024	-0.000
0.032	0.908	-2.413	-0.023	0.024	-0.000
0.016	0.884	-2.399	-0.023	0.023	-0.000
0.002	0.878	-2.377	-0.023	0.024	-0.000
0.030	0.899	-2.409	-0.023	0.024	-0.000
0.046	0.858	-2.422	-0.023	0.024	0.000
0.007	0.877	-2.422	-0.023	0.024	-0.000
0.032	0.898	-2.422	-0.023	0.024	-0.000
0.044	0.873	-2.398	-0.023	0.024	-0.000
0.023	0.880	-2.392	-0.023	0.023	-0.000
-0.021	0.871	-2.427	-0.024	0.024	0.000
0.030	0.883	-2.392	-0.023	0.024	0.000
0.042	0.867	-2.384	-0.023	0.023	0.000
0.003	0.871	-2.414	-0.023	0.024	0.000
0.044	0.878	-2.419	-0.023	0.024	-0.000
0.037	0.879	-2.415	-0.023	0.023	0.000
0.013	0.864	-2.404	-0.023	0.023	0.000
0.023	0.862	-2.393	-0.024	0.024	0.001
0.035	0.865	-2.380	-0.023	0.024	0.001
0.053	0.835	-2.424	-0.023	0.023	0.001
0.017	0.856	-2.427	-0.024	0.023	0.001
0.034	0.868	-2.414	-0.024	0.024	0.001
0.046	0.840	-2.390	-0.023	0.023	0.001
0.024	0.857	-2.352	-0.024	0.023	0.001
0.004	0.851	-2.416	-0.024	0.024	0.001
0.039	0.862	-2.387	-0.023	0.024	0.001
0.037	0.855	-2.397	-0.024	0.023	0.001
0.009	0.850	-2.392	-0.024	0.023	0.001
0.045	0.859	-2.404	-0.024	0.024	0.001
0.033	0.842	-2.383	-0.024	0.023	0.001
0.011	0.857	-2.434	-0.023	0.023	0.001
0.036	0.865	-2.393	-0.024	0.023	0.001
0.027	0.845	-2.376	-0.024	0.024	0.001
0.045	0.832	-2.399	-0.024	0.023	0.001
0.026	0.865	-2.421	-0.024	0.023	0.001
0.038	0.845	-2.400	-0.024	0.023	0.001
0.037	0.822	-2.406	-0.024	0.023	0.001
0.030	0.851	-2.359	-0.024	0.023	0.001
0.032	0.850	-2.400	-0.024	0.023	0.001
0.041	0.830	-2.389	-0.024	0.023	0.001
0.031	0.848	-2.386	-0.024	0.023	0.001
0.025	0.850	-2.385	-0.024	0.024	0.001
0.047	0.836	-2.382	-0.024	0.023	0.001
0.037	0.825	-2.395	-0.025	0.023	0.001
0.030	0.848	-2.406	-0.024	0.023	0.001
0.049	0.849	-2.400	-0.024	0.023	0.001
0.030	0.829	-2.355	-0.024	0.023	0.001
0.024	0.848	-2.392	-0.024	0.023	0.001
0.044	0.857	-2.406	-0.024	0.023	0.001
0.028	0.833	-2.365	-0.024	0.023	0.001
0.032	0.825	-2.416	-0.024	0.023	0.001
0.019	0.850	-2.382	-0.024	0.023	0.001
0.048	0.844	-2.403	-0.024	0.024	0.001
0.029	0.830	-2.399	-0.024	0.023	0.001
0.022	0.866	-2.392	-0.024	0.023	0.001
0.054	0.850	-2.364	-0.025	0.023	0.001
0.039	0.833	-2.385	-0.024	0.023	0.001
0.027	0.834	-2.392	-0.024	0.023	0.001
0.038	0.842	-2.412	-0.025	0.024	0.001
0.057	0.839	-2.423	-0.024	0.023	0.001
0.027	0.832	-2.347	-0.024	0.023	0.001
0.024	0.861	-2.409	-0.025	0.023	0.001
0.042	0.843	-2.406	-0.025	0.023	0.001
0.033	0.825	-2.381	-0.024	0.023	0.001
0.025	0.836	-2.395	-0.025	0.023	0.001
0.031	0.845	-2.422	-0.025	0.024	0.001
0.054	0.836	-2.402	-0.025	0.023	0.001
0.027	0.838	-2.415	-0.025	0.023	0.001
0.012	0.859	-2.415	-0.025	0.024	0.001
0.062	0.841	-2.347	-0.025	0.023	0.001
0.030	0.838	-2.422	-0.024	0.023	0.001
0.025	0.845	-2.422	-0.025	0.023	0.001
0.040	0.850	-2.409	-0.025	0.024	0.001
0.061	0.845	-2.406	-0.025	0.023	0.001
0.020	0.836	-2.418	-0.025	0.023	0.001
0.023	0.860	-2.409	-0.025	0.024	0.001
0.045	0.843	-2.419	-0.025	0.023	0.001
0.013	0.824	-2.411	-0.025	0.023	0.001
0.019	0.861	-2.391	-0.025	0.023	0.001
0.036	0.838	-2.456	-0.025	0.024	0.001
0.040	0.838	-2.411	-0.025	0.023	0.001
0.030	0.847	-2.435	-0.025	0.023	0.001
0.016	0.855	-2.442	-0.025	0.024	0.001
0.039	0.832	-2.380	-0.025	0.023	0.001
0.012	0.837	-2.438	-0.025	0.023	0.002
0.032	0.878	-2.418	-0.025	0.023	0.002
0.046	0.829	-2.404	-0.025	0.023	0.001
0.020	0.842	-2.425	-0.025	0.023	0.001
0.028	0.862	-2.469	-0.026	0.023	0.002
0.036	0.854	-2.411	-0.025	0.023	0.001
0.024	0.835	-2.425	-0.025	0.023	0.002
0.012	0.835	-2.458	-0.026	0.023	0.002
0.030	0.851	-2.408	-0.025	0.023	0.002
0.038	0.833	-2.448	-0.025	0.023	0.002
0.001	0.818	-2.440	-0.026	0.023	0.002
0.029	0.843	-2.435	-0.026	0.023	0.001
0.031	0.838	-2.414	-0.025	0.024	0.002
0.019	0.827	-2.465	-0.025	0.023	0.002
0.011	0.825	-2.423	-0.026	0.023	0.002
0.022	0.859	-2.438	-0.025	0.024	0.002
0.040	0.820	-2.434	-0.026	0.023	0.002
0.024	0.832	-2.431	-0.026	0.023	0.002
0.032	0.856	-2.472	-0.026	0.023	0.002
0.049	0.833	-2.444	-0.026	0.023	0.002
0.016	0.820	-2.441	-0.026	0.023	0.002
0.014	0.835	-2.450	-0.026	0.023	0.002
0.043	0.832	-2.434	-0.026	0.023	0.002
0.033	0.813	-2.440	-0.026	0.023	0.002
0.001	0.819	-2.450	-0.026	0.023	0.002
0.042	0.832	-2.434	-0.026	0.023	0.002
0.031	0.801	-2.430	-0.026	0.023	0.002
0.006	0.823	-2.481	-0.025	0.023	0.002
0.014	0.816	-2.433	-0.026	0.023	0.002
0.029	0.834	-2.437	-0.026	0.023	0.002
0.020	0.813	-2.430	-0.026	0.022	0.002
0.017	0.809	-2.416	-0.026	0.023	0.002
0.033	0.823	-2.440	-0.026	0.023	0.002
0.042	0.800	-2.457	-0.026	0.023	0.002
0.015	0.813	-2.457	-0.026	0.023	0.002
0.023	0.827	-2.460	-0.026	0.023	0.002
0.031	0.802	-2.429	-0.026	0.023	0.002
0.024	0.801	-2.433	-0.026	0.022	0.002
0.008	0.806	-2.446	-0.026	0.023	0.002
0.025	0.806	-2.416	-0.026	0.023	0.002
0.034	0.767	-2.405	-0.027	0.022	0.002
0.009	0.811	-2.474	-0.026	0.022	0.002
0.020	0.808	-2.426	-0.026	0.023	0.002
0.026	0.798	-2.419	-0.026	0.023	0.002
0.013	0.805	-2.426	-0.026	0.022	0.002
0.021	0.798	-2.412	-0.027	0.023	0.002
0.023	0.804	-2.416	-0.026	0.023	0.002
0.028	0.792	-2.449	-0.027	0.022	0.002
0.017	0.812	-2.436	-0.027	0.023	0.002
0.039	0.815	-2.419	-0.027	0.023	0.002
0.040	0.781	-2.432	-0.027	0.023	0.002
0.020	0.818	-2.416	-0.026	0.022	0.002
0.020	0.811	-2.432	-0.026	0.023	0.002
0.019	0.794	-2.408	-0.026	0.023	0.002
0.021	0.766	-2.405	-0.027	0.022	0.002
0.014	0.803	-2.456	-0.026	0.023	0.002
0.029	0.808	-2.426	-0.027	0.023	0.002
0.021	0.778	-2.422	-0.027	0.022	0.002
-0.001	0.808	-2.408	-0.027	0.022	0.002
0.033	0.806	-2.425	-0.027	0.023	0.002
0.020	0.789	-2.384	-0.026	0.023	0.002
0.013	0.808	-2.442	-0.027	0.023	0.002
0.022	0.800	-2.415	-0.027	0.023	0.002
0.063	0.817	-2.413	-0.027	0.023	0.002
0.014	0.793	-2.432	-0.027	0.023	0.002
0.019	0.811	-2.453	-0.027	0.023	0.002
0.042	0.815	-2.402	-0.027	0.023	0.002
0.016	0.791	-2.401	-0.027	0.023	0.002
0.017	0.801	-2.415	-0.027	0.023	0.002
0.032	0.801	-2.418	-0.027	0.023	0.002
0.037	0.790	-2.435	-0.027	0.023	0.002
0.014	0.790	-2.435	-0.027	0.022	0.002
0.003	0.819	-2.412	-0.027	0.023	0.002
0.041	0.804	-2.422	-0.027	0.023	0.002
0.003	0.793	-2.414	-0.027	0.023	0.002
0.006	0.823	-2.425	-0.027	0.023	0.002
0.032	0.796	-2.435	-0.027	0.023	0.002
0.045	0.806	-2.422	-0.027	0.023	0.002
0.021	0.804	-2.445	-0.027	0.023	0.002
0.013	0.803	-2.480	-0.027	0.023	0.002
0.032	0.800	-2.436	-0.027	0.023	0.002
0.012	0.799	-2.414	-0.027	0.023	0.002
0.008	0.829	-2.442	-0.027	0.023	0.003
0.036	0.798	-2.431	-0.027	0.023	0.002
0.016	0.787	-2.434	-0.027	0.023	0.003
0.008	0.813	-2.451	-0.028	0.023	0.003
-0.000	0.804	-2.421	-0.027	0.023	0.002
0.018	0.791	-2.428	-0.027	0.023	0.002
0.012	0.796	-2.472	-0.028	0.023	0.003
0.008	0.823	-2.428	-0.027	0.023	0.003
0.020	0.798	-2.434	-0.028	0.023	0.003
0.011	0.788	-2.444	-0.028	0.023	0.003
0.015	0.814	-2.431	-0.028	0.023	0.003
0.019	0.787	-2.454	-0.028	0.023	0.003
0.010	0.781	-2.437	-0.027	0.023	0.003
0.009	0.803	-2.451	-0.028	0.023	0.003
0.011	0.842	-2.452	-0.027	0.023	0.003
0.027	0.778	-2.448	-0.027	0.022	0.003
-0.012	0.784	-2.450	-0.028	0.023	0.003
0.011	0.822	-2.461	-0.028	0.023	0.003
0.027	0.775	-2.427	-0.028	0.023	0.003
0.010	0.793	-2.464	-0.028	0.022	0.003
0.018	0.800	-2.481	-0.028	0.022	0.003
0.016	0.801	-2.437	-0.028	0.023	0.003
0.002	0.795	-2.424	-0.027	0.022	0.003
-0.030	0.763	-2.448	-0.028	0.023	0.004
0.015	0.796	-2.440	-0.028	0.023	0.003
0.018	0.782	-2.450	-0.028	0.023	0.003
-0.011	0.773	-2.463	-0.028	0.023	0.003
0.011	0.793	-2.461	-0.028	0.023	0.003
0.007	0.806	-2.437	-0.028	0.023	0.003
0.007	0.784	-2.450	-0.028	0.022	0.003
-0.016	0.777	-2.453	-0.028	0.023	0.003
0.004	0.798	-2.426	-0.028	0.023	0.003
0.031	0.755	-2.436	-0.028	0.022	0.003
-0.009	0.783	-2.457	-0.028	0.022	0.003
0.003	0.806	-2.467	-0.028	0.023	0.003
0.017	0.782	-2.440	-0.028	0.023	0.003
0.000	0.783	-2.416	-0.028	0.022	0.003
-0.038	0.763	-2.441	-0.028	0.023	0.004
0.015	0.780	-2.419	-0.028	0.023	0.003
0.016	0.770	-2.432	-0.028	0.022	0.003
-0.017	0.770	-2.428	-0.028	0.023	0.004
0.013	0.782	-2.436	-0.028	0.023	0.003
0.005	0.769	-2.429	-0.028	0.022	0.003
-0.018	0.772	-2.439	-0.028	0.022	0.004
-0.001	0.782	-2.432	-0.028	0.023	0.003
0.003	0.761	-2.415	-0.028	0.023	0.003
0.017	0.750	-2.449	-0.028	0.022	0.004
0.001	0.765	-2.463	-0.028	0.023	0.003
0.010	0.783	-2.426	-0.028	0.022	0.003
0.014	0.751	-2.432	-0.028	0.022	0.003
0.001	0.776	-2.384	-0.028	0.021	0.003
-0.007	0.764	-2.435	-0.029	0.023	0.004
0.011	0.766	-2.429	-0.028	0.022	0.004
0.005	0.771	-2.422	-0.028	0.022	0.003
-0.012	0.766	-2.438	-0.029	0.023	0.004
0.012	0.771	-2.429	-0.028	0.023	0.003
0.007	0.748	-2.428	-0.028	0.022	0.003
-0.008	0.760	-2.442	-0.028	0.022	0.004
0.026	0.775	-2.446	-0.028	0.023	0.003
0.007	0.748	-2.370	-0.028	0.023	0.003
0.003	0.764	-2.400	-0.029	0.022	0.004
0.007	0.768	-2.428	-0.029	0.022	0.004
-0.006	0.767	-2.394	-0.028	0.022	0.003
0.002	0.744	-2.435	-0.028	0.022	0.003
-0.010	0.777	-2.414	-0.029	0.022	0.003
0.021	0.767	-2.419	-0.028	0.022	0.003
0.008	0.757	-2.435	-0.028	0.022	0.004
-0.014	0.782	-2.418	-0.029	0.022	0.003
0.020	0.766	-2.373	-0.029	0.023	0.003
0.006	0.757	-2.425	-0.028	0.022	0.003
-0.006	0.760	-2.424	-0.029	0.022	0.004
0.006	0.765	-2.438	-0.029	0.023	0.004
0.020	0.769	-2.435	-0.029	0.022	0.004
-0.007	0.744	-2.383	-0.028	0.023	0.003
-0.005	0.778	-2.421	-0.029	0.022	0.004
0.011	0.765	-2.428	-0.029	0.022	0.004
-0.014	0.752	-2.410	-0.029	0.022	0.004
-0.010	0.758	-2.414	-0.029	0.022	0.004
0.002	0.766	-2.441	-0.029	0.023	0.004
0.028	0.772	-2.418	-0.029	0.022	0.004
-0.001	0.766	-2.417	-0.029	0.022	0.004
-0.020	0.779	-2.441	-0.029	0.022	0.004
0.014	0.771	-2.372	-0.030	0.023	0.004
0.011	0.762	-2.424	-0.029	0.022	0.004
-0.014	0.783	-2.427	-0.029	0.022	0.004
0.008	0.761	-2.406	-0.029	0.023	0.004
0.007	0.774	-2.431	-0.029	0.022	0.004
-0.011	0.755	-2.430	-0.029	0.022	0.004
-0.012	0.787	-2.417	-0.029	0.023	0.004
0.011	0.764	-2.424	-0.029	0.022	0.004
-0.020	0.749	-2.419	-0.029	0.022	0.004
-0.015	0.775	-2.420	-0.029	0.023	0.004
-0.001	0.758	-2.475	-0.029	0.023	0.004
-0.003	0.757	-2.431	-0.029	0.022	0.004
-0.012	0.778	-2.447	-0.029	0.022	0.004
-0.022	0.775	-2.454	-0.029	0.023	0.004
-0.003	0.760	-2.416	-0.029	0.022	0.004
-0.024	0.760	-2.422	-0.029	0.022	0.004
-0.011	0.793	-2.451	-0.029	0.023	0.004
0.014	0.749	-2.426	-0.029	0.023	0.004
-0.009	0.772	-2.427	-0.029	0.022	0.004
-0.010	0.777	-2.478	-0.030	0.022	0.004
-0.011	0.781	-2.437	-0.029	0.023	0.004
-0.014	0.763	-2.440	-0.029	0.022	0.004
-0.033	0.754	-2.446	-0.030	0.022	0.004
-0.007	0.774	-2.427	-0.029	0.023	0.004
-0.001	0.748	-2.481	-0.029	0.023	0.004
-0.032	0.758	-2.449	-0.029	0.022	0.005
-0.012	0.767	-2.447	-0.029	0.022	0.004
-0.021	0.772	-2.460	-0.029	0.023	0.004
-0.013	0.752	-2.450	-0.029	0.022	0.005
-0.033	0.752	-2.425	-0.030	0.022	0.004
-0.015	0.788	-2.470	-0.029	0.023	0.005
-0.005	0.745	-2.443	-0.029	0.022	0.005
-0.021	0.759	-2.456	-0.030	0.022	0.004
-0.002	0.770	-2.511	-0.030	0.022	0.005
0.000	0.755	-2.439	-0.029	0.022	0.005
-0.030	0.753	-2.463	-0.029	0.022	0.005
-0.031	0.767	-2.473	-0.030	0.022	0.005
-0.004	0.761	-2.439	-0.030	0.022	0.005
-0.002	0.743	-2.453	-0.029	0.022	0.005
-0.045	0.746	-2.475	-0.030	0.022	0.005
-0.005	0.766	-2.453	-0.030	0.022	0.005
-0.011	0.734	-2.442	-0.030	0.022	0.004
-0.036	0.745	-2.490	-0.029	0.022	0.005
-0.022	0.754	-2.442	-0.030	0.022	0.005
-0.014	0.758	-2.446	-0.029	0.022	0.005
-0.017	0.739	-2.456	-0.029	0.022	0.005
-0.022	0.747	-2.435	-0.030	0.022	0.005
-0.012	0.755	-2.452	-0.030	0.022	0.005
0.000	0.743	-2.466	-0.030	0.022	0.005
-0.028	0.746	-2.480	-0.029	0.022	0.005
-0.021	0.764	-2.466	-0.030	0.022	0.005
-0.002	0.739	-2.428	-0.030	0.022	0.005
-0.019	0.749	-2.425	-0.030	0.022	0.005
-0.056	0.741	-2.465	-0.030	0.022	0.005
-0.005	0.753	-2.429	-0.029	0.022	0.005
-0.015	0.716	-2.428	-0.030	0.022	0.005
-0.044	0.744	-2.483	-0.029	0.022	0.005
-0.015	0.741	-2.435	-0.030	0.022	0.005
-0.018	0.736	-2.432	-0.030	0.022	0.005
-0.034	0.743	-2.455	-0.029	0.022	0.005
-0.024	0.750	-2.455	-0.030	0.022	0.005
-0.015	0.744	-2.448	-0.030	0.022	0.005
-0.012	0.737	-2.434	-0.030	0.022	0.005
-0.039	0.748	-2.441	-0.030	0.022	0.005
-0.004	0.755	-2.425	-0.030	0.022	0.005
-0.017	0.730	-2.441	-0.030	0.022	0.005
-0.032	0.754	-2.421	-0.030	0.022	0.005
-0.029	0.745	-2.448	-0.030	0.022	0.005
-0.017	0.732	-2.421	-0.029	0.022	0.005
-0.021	0.705	-2.427	-0.030	0.022	0.005
-0.025	0.741	-2.458	-0.030	0.022	0.005
-0.021	0.743	-2.421	-0.030	0.022	0.005
-0.031	0.726	-2.414	-0.030	0.022	0.005
-0.042	0.751	-2.421	-0.030	0.022	0.005
-0.013	0.747	-2.428	-0.030	0.022	0.005
-0.028	0.728	-2.407	-0.030	0.022	0.005
-0.022	0.734	-2.437	-0.030	0.022	0.006
-0.027	0.742	-2.427	-0.030	0.022	0.005
0.005	0.758	-2.405	-0.030	0.022	0.005
-0.026	0.724	-2.444	-0.030	0.022	0.005
-0.037	0.754	-2.424	-0.030	0.022	0.005
-0.016	0.745	-2.421	-0.030	0.022	0.005
-0.024	0.729	-2.428	-0.029	0.022	0.005
-0.022	0.704	-2.417	-0.030	0.022	0.005
-0.030	0.747	-2.451	-0.030	0.022	0.005
-0.020	0.741	-2.455	-0.030	0.022	0.005
-0.036	0.721	-2.406	-0.030	0.022	0.005
-0.051	0.750	-2.424	-0.030	0.022	0.005
-0.019	0.745	-2.421	-0.030	0.022	0.005
-0.035	0.729	-2.407	-0.030	0.022	0.005
-0.030	0.745	-2.423	-0.030	0.022	0.005
-0.022	0.742	-2.441	-0.030	0.022	0.005
0.018	0.759	-2.395	-0.030	0.022	0.005
-0.031	0.726	-2.416	-0.030	0.022	0.006
-0.040	0.749	-2.427	-0.030	0.022	0.005
-0.013	0.738	-2.421	-0.030	0.022	0.005
-0.026	0.726	-2.403	-0.030	0.022	0.006
-0.038	0.714	-2.423	-0.030	0.022	0.005
-0.018	0.740	-2.448	-0.030	0.022	0.005
-0.022	0.737	-2.420	-0.030	0.022	0.006
-0.030	0.731	-2.423	-0.030	0.022	0.005
-0.056	0.752	-2.437	-0.030	0.022	0.005
-0.021	0.734	-2.437	-0.030	0.022	0.006
-0.033	0.721	-2.392	-0.030	0.022	0.005
-0.053	0.752	-2.437	-0.030	0.022	0.006
-0.026	0.731	-2.412	-0.031	0.022	0.006
0.007	0.748	-2.397	-0.030	0.022	0.005
-0.034	0.724	-2.419	-0.031	0.022	0.006
-0.045	0.740	-2.440	-0.031	0.023	0.006
-0.005	0.742	-2.417	-0.030	0.022	0.005
-0.036	0.726	-2.392	-0.030	0.022	0.006
-0.047	0.748	-2.426	-0.030	0.022	0.006
-0.023	0.743	-2.427	-0.031	0.022	0.005
-0.023	0.733	-2.409	-0.030	0.022	0.006
-0.039	0.741	-2.433	-0.031	0.022	0.006
-0.059	0.755	-2.396	-0.030	0.022	0.005
-0.021	0.741	-2.416	-0.030	0.022	0.006
-0.032	0.728	-2.416	-0.030	0.022	0.006
-0.057	0.760	-2.426	-0.030	0.022	0.006
-0.025	0.728	-2.419	-0.031	0.022	0.006
-0.003	0.752	-2.393	-0.030	0.022	0.005
-0.047	0.747	-2.430	-0.030	0.022	0.006
-0.043	0.745	-2.453	-0.031	0.023	0.006
-0.010	0.746	-2.417	-0.030	0.022	0.006
-0.035	0.735	-2.409	-0.031	0.022	0.006
-0.045	0.768	-2.436	-0.030	0.022	0.006
-0.019	0.734	-2.395	-0.031	0.022	0.006
-0.036	0.728	-2.419	-0.030	0.022	0.006
-0.040	0.747	-2.436	-0.031	0.022	0.006
-0.055	0.750	-2.406	-0.031	0.022	0.006
-0.023	0.735	-2.423	-0.031	0.022	0.006
-0.049	0.738	-2.449	-0.031	0.022	0.006
-0.057	0.772	-2.423	-0.030	0.022	0.006
-0.032	0.737	-2.415	-0.031	0.022	0.006
-0.028	0.740	-2.406	-0.030	0.022	0.006
-0.048	0.749	-2.429	-0.031	0.022	0.006
-0.033	0.731	-2.453	-0.031	0.023	0.006
-0.040	0.734	-2.416	-0.030	0.022	0.006
-0.050	0.731	-2.425	-0.031	0.022	0.006
-0.058	0.788	-2.457	-0.030	0.022	0.006
-0.026	0.732	-2.412	-0.031	0.022	0.006
-0.056	0.728	-2.432	-0.031	0.022	0.006
-0.055	0.759	-2.456	-0.031	0.022	0.006
-0.045	0.740	-2.426	-0.031	0.022	0.006
-0.042	0.731	-2.418	-0.031	0.022	0.006
-0.054	0.741	-2.449	-0.031	0.022	0.006
-0.054	0.768	-2.422	-0.031	0.022	0.006
-0.044	0.730	-2.428	-0.031	0.022	0.006
-0.078	0.727	-2.437	-0.031	0.022	0.007
-0.045	0.757	-2.425	-0.031	0.022	0.006
-0.040	0.730	-2.449	-0.031	0.022	0.006
-0.056	0.725	-2.455	-0.031	0.022	0.006
-0.055	0.748	-2.408	-0.031	0.022	0.006
-0.046	0.774	-2.449	-0.031	0.022	0.007
-0.053	0.734	-2.429	-0.030	0.022	0.006
-0.067	0.732	-2.435	-0.031	0.022	0.007
-0.053	0.766	-2.435	-0.031	0.022	0.007
-0.034	0.717	-2.428	-0.031	0.022	0.006
-0.055	0.727	-2.452	-0.031	0.022	0.007
-0.053	0.753	-2.472	-0.031	0.022	0.007
-0.038	0.751	-2.418	-0.031	0.022	0.007
-0.050	0.729	-2.407	-0.031	0.022	0.007
-0.094	0.723	-2.433	-0.031	0.022	0.007
-0.046	0.743	-2.421	-0.031	0.022	0.007
-0.038	0.725	-2.438	-0.031	0.022	0.007
-0.071	0.720	-2.451	-0.031	0.022	0.007
-0.047	0.736	-2.431	-0.031	0.022	0.007
-0.041	0.749	-2.417	-0.031	0.022	0.007
-0.073	0.721	-2.441	-0.031	0.021	0.007
-0.069	0.725	-2.423	-0.031	0.022	0.007
-0.049	0.746	-2.431	-0.031	0.022	0.007
-0.036	0.712	-2.441	-0.031	0.021	0.007
-0.068	0.727	-2.437	-0.031	0.022	0.007
-0.054	0.749	-2.458	-0.031	0.022	0.007
-0.042	0.720	-2.403	-0.031	0.022	0.007
-0.070	0.733	-2.407	-0.031	0.021	0.007
-0.092	0.724	-2.443	-0.031	0.022	0.007
-0.041	0.736	-2.404	-0.031	0.022	0.007
-0.044	0.725	-2.414	-0.031	0.021	0.007
-0.085	0.722	-2.443	-0.031	0.022	0.007
-0.040	0.744	-2.428	-0.031	0.021	0.007
-0.052	0.713	-2.424	-0.031	0.021	0.007
-0.078	0.732	-2.448	-0.031	0.021	0.007
-0.065	0.732	-2.420	-0.031	0.022	0.007
-0.058	0.726	-2.373	-0.031	0.022	0.007
-0.044	0.706	-2.427	-0.031	0.021	0.007
-0.071	0.727	-2.423	-0.031	0.022	0.007
-0.051	0.727	-2.417	-0.031	0.022	0.007
-0.053	0.701	-2.423	-0.031	0.021	0.007
-0.061	0.736	-2.396	-0.031	0.020	0.007
-0.065	0.724	-2.420	-0.031	0.022	0.007
-0.049	0.720	-2.420	-0.031	0.021	0.007
-0.062	0.736	-2.379	-0.031	0.021	0.007
-0.067	0.725	-2.396	-0.031	0.022	0.007
-0.059	0.728	-2.413	-0.031	0.022	0.007
-0.059	0.707	-2.416	-0.031	0.021	0.007
-0.069	0.729	-2.427	-0.031	0.021	0.007
-0.052	0.731	-2.427	-0.031	0.022	0.007
-0.056	0.709	-2.362	-0.031	0.022	0.007
-0.057	0.719	-2.416	-0.031	0.021	0.008
-0.062	0.726	-2.420	-0.031	0.022	0.007
-0.054	0.716	-2.399	-0.031	0.022	0.007
-0.056	0.708	-2.413	-0.031	0.021	0.007
-0.071	0.737	-2.389	-0.031	0.021	0.007
-0.044	0.736	-2.403	-0.031	0.022	0.007
-0.058	0.714	-2.403	-0.031	0.022	0.007
-0.074	0.734	-2.406	-0.031	0.021	0.007
-0.064	0.727	-2.385	-0.031	0.022	0.007
-0.045	0.724	-2.406	-0.031	0.021	0.007
-0.067	0.701	-2.392	-0.031	0.021	0.007
-0.065	0.731	-2.430	-0.031	0.022	0.007
-0.050	0.733	-2.413	-0.031	0.021	0.007
-0.065	0.701	-2.358	-0.031	0.022	0.007
-0.067	0.736	-2.403	-0.031	0.021	0.007
-0.059	0.733	-2.389	-0.031	0.022	0.007
-0.066	0.722	-2.375	-0.031	0.022	0.007
-0.070	0.718	-2.419	-0.031	0.021	0.007
-0.070	0.728	-2.409	-0.031	0.022	0.007
-0.039	0.736	-2.400	-0.031	0.021	0.007
-0.060	0.719	-2.402	-0.031	0.022	0.007
-0.081	0.750	-2.389	-0.031	0.021	0.008
-0.045	0.725	-2.354	-0.032	0.022	0.007
-0.063	0.726	-2.403	-0.031	0.022	0.007
-0.075	0.724	-2.409	-0.031	0.021	0.007
-0.063	0.725	-2.385	-0.031	0.022	0.008
-0.042	0.734	-2.393	-0.031	0.021	0.007
-0.075	0.710	-2.368	-0.031	0.021	0.008
-0.074	0.752	-2.426	-0.031	0.022	0.007
-0.047	0.730	-2.406	-0.031	0.022	0.008
-0.069	0.718	-2.382	-0.031	0.021	0.008
-0.069	0.729	-2.398	-0.031	0.022	0.008
-0.065	0.726	-2.405	-0.031	0.022	0.008
-0.040	0.728	-2.379	-0.031	0.021	0.007
-0.074	0.720	-2.402	-0.031	0.021	0.008
-0.079	0.753	-2.413	-0.031	0.022	0.008
-0.044	0.726	-2.337	-0.032	0.022	0.008
-0.067	0.730	-2.406	-0.031	0.022	0.008
-0.077	0.744	-2.415	-0.031	0.021	0.008
-0.056	0.729	-2.429	-0.031	0.022	0.008
-0.050	0.734	-2.399	-0.031	0.021	0.008
-0.077	0.720	-2.405	-0.031	0.021	0.008
-0.080	0.751	-2.402	-0.031	0.022	0.008
-0.058	0.729	-2.398	-0.031	0.022	0.008
-0.083	0.721	-2.401	-0.031	0.022	0.008
-0.081	0.734	-2.412	-0.031	0.022	0.008
-0.062	0.731	-2.446	-0.031	0.022	0.008
-0.052	0.732	-2.399	-0.031	0.021	0.008
-0.061	0.735	-2.412	-0.031	0.021	0.008
-0.084	0.758	-2.412	-0.031	0.022	0.008
-0.052	0.727	-2.360	-0.032	0.022	0.008
-0.085	0.725	-2.384	-0.031	0.022	0.008
-0.078	0.755	-2.398	-0.031	0.021	0.008
-0.060	0.726	-2.391	-0.031	0.022	0.008
-0.064	0.726	-2.395	-0.031	0.022	0.008
-0.075	0.746	-2.405	-0.031	0.022	0.008
-0.078	0.757	-2.409	-0.032	0.022	0.008
-0.058	0.727	-2.402	-0.031	0.021	0.008
-0.092	0.725	-2.411	-0.031	0.022	0.008
-0.083	0.745	-2.398	-0.031	0.022	0.008
-0.076	0.726	-2.428	-0.031	0.022	0.008
-0.066	0.733	-2.388	-0.031	0.021	0.008
-0.073	0.736	-2.401	-0.031	0.021	0.008
-0.085	0.761	-2.436	-0.031	0.022	0.008
-0.058	0.733	-2.360	-0.032	0.021	0.008
-0.083	0.727	-2.411	-0.031	0.022	0.008
-0.081	0.764	-2.422	-0.031	0.022	0.009
-0.066	0.729	-2.394	-0.032	0.022	0.008
-0.080	0.725	-2.401	-0.031	0.021	0.008
-0.072	0.739	-2.431	-0.032	0.021	0.008
-0.072	0.742	-2.415	-0.032	0.022	0.008
-0.079	0.728	-2.401	-0.031	0.021	0.008
-0.093	0.732	-2.431	-0.032	0.021	0.009
-0.075	0.753	-2.398	-0.032	0.021	0.008
-0.074	0.720	-2.438	-0.031	0.022	0.008
-0.100	0.721	-2.410	-0.031	0.021	0.009
-0.081	0.745	-2.404	-0.032	0.021	0.008
-0.081	0.743	-2.428	-0.031	0.022	0.008
-0.077	0.720	-2.414	-0.031	0.021	0.008
-0.100	0.724	-2.406	-0.032	0.022	0.009
-0.089	0.772	-2.425	-0.031	0.022	0.009
-0.071	0.723	-2.414	-0.032	0.021	0.009
-0.092	0.732	-2.393	-0.032	0.021	0.009
-0.075	0.754	-2.465	-0.032	0.021	0.009
-0.079	0.738	-2.400	-0.032	0.022	0.009
-0.084	0.733	-2.418	-0.031	0.021	0.009
-0.104	0.734	-2.413	-0.032	0.021	0.009
-0.074	0.740	-2.404	-0.032	0.022	0.009
-0.082	0.719	-2.434	-0.032	0.022	0.009
-0.107	0.721	-2.419	-0.032	0.021	0.009
-0.083	0.746	-2.418	-0.032	0.021	0.009
-0.077	0.732	-2.428	-0.032	0.022	0.009
-0.105	0.720	-2.448	-0.031	0.021	0.009
-0.100	0.734	-2.396	-0.032	0.021	0.009
-0.085	0.754	-2.431	-0.032	0.022	0.009
-0.080	0.720	-2.420	-0.032	0.021	0.009
-0.104	0.717	-2.392	-0.032	0.021	0.009
-0.083	0.748	-2.441	-0.032	0.021	0.009
-0.068	0.722	-2.407	-0.031	0.021	0.009
-0.098	0.727	-2.417	-0.031	0.021	0.009
-0.093	0.746	-2.424	-0.032	0.021	0.009
-0.073	0.727	-2.396	-0.032	0.021	0.009
-0.092	0.724	-2.393	-0.031	0.021	0.009
-0.112	0.724	-2.422	-0.032	0.022	0.009
-0.077	0.724	-2.400	-0.032	0.021	0.009
-0.083	0.691	-2.403	-0.032	0.021	0.009
-0.111	0.721	-2.461	-0.031	0.021	0.009
-0.090	0.731	-2.409	-0.032	0.021	0.009
-0.093	0.721	-2.409	-0.032	0.021	0.009
-0.097	0.723	-2.403	-0.032	0.020	0.009
-0.092	0.733	-2.399	-0.032	0.021	0.009
-0.079	0.730	-2.406	-0.032	0.021	0.009
-0.070	0.714	-2.413	-0.032	0.021	0.010
-0.097	0.728	-2.413	-0.032	0.021	0.009
-0.068	0.738	-2.414	-0.032	0.021	0.009
-0.083	0.713	-2.406	-0.032	0.021	0.009
-0.084	0.728	-2.399	-0.032	0.021	0.009
-0.094	0.729	-2.396	-0.032	0.021	0.009
-0.074	0.717	-2.386	-0.031	0.021	0.009
-0.090	0.690	-2.378	-0.032	0.021	0.009
-0.097	0.718	-2.423	-0.032	0.021	0.009
-0.080	0.723	-2.399	-0.032	0.021	0.009
-0.088	0.698	-2.399	-0.032	0.021	0.009
-0.107	0.735	-2.406	-0.031	0.021	0.009
-0.079	0.729	-2.399	-0.032	0.021	0.009
-0.089	0.706	-2.365	-0.032	0.021	0.009
-0.102	0.730	-2.399	-0.032	0.021	0.010
-0.078	0.721	-2.399	-0.032	0.022	0.009
-0.054	0.745	-2.387	-0.032	0.021	0.009
-0.102	0.708	-2.405	-0.032	0.021	0.009
-0.104	0.725	-2.416	-0.032	0.022	0.009
-0.064	0.732	-2.379	-0.032	0.021	0.009
-0.097	0.707	-2.395	-0.032	0.021	0.009
-0.101	0.725	-2.409	-0.032	0.021	0.009
-0.071	0.718	-2.388	-0.032	0.021	0.009
-0.078	0.719	-2.389	-0.032	0.021	0.009
-0.095	0.717	-2.402	-0.032	0.021	0.009
-0.113	0.740	-2.392	-0.032	0.022	0.009
-0.079	0.725	-2.416	-0.032	0.021	0.009
-0.093	0.720	-2.399	-0.032	0.021	0.009
-0.104	0.748	-2.406	-0.032	0.021	0.010
-0.081	0.720	-2.398	-0.032	0.021	0.009
-0.069	0.733	-2.407	-0.032	0.021	0.009
-0.096	0.730	-2.416	-0.032	0.021	0.009
-0.095	0.723	-2.429	-0.032	0.022	0.009
-0.071	0.730	-2.399	-0.032	0.021	0.009
-0.093	0.730	-2.412	-0.032	0.021	0.010
-0.094	0.756	-2.443	-0.032	0.022	0.010
-0.083	0.718	-2.405	-0.032	0.022	0.010
-0.097	0.711	-2.398	-0.032	0.021	0.010
-0.099	0.737	-2.436	-0.032	0.021	0.010
-0.096	0.731	-2.399	-0.032	0.021	0.009
-0.086	0.721	-2.412	-0.032	0.021	0.010
-0.093	0.735	-2.453	-0.033	0.021	0.010
-0.096	0.750	-2.412	-0.032	0.022	0.010
-0.089	0.730	-2.422	-0.032	0.021	0.010
-0.109	0.712	-2.438	-0.033	0.021	0.010
-0.096	0.740	-2.418	-0.033	0.021	0.010
-0.088	0.725	-2.432	-0.032	0.022	0.010
-0.116	0.719	-2.439	-0.032	0.021	0.010
-0.102	0.733	-2.422	-0.033	0.021	0.010
-0.091	0.765	-2.433	-0.032	0.022	0.010
-0.089	0.715	-2.432	-0.032	0.021	0.010
-0.117	0.709	-2.414	-0.033	0.021	0.010
-0.094	0.744	-2.443	-0.032	0.021	0.010
-0.084	0.706	-2.429	-0.032	0.021	0.010
-0.105	0.720	-2.425	-0.032	0.021	0.010
-0.104	0.742	-2.462	-0.033	0.021	0.010
-0.087	0.730	-2.415	-0.032	0.021	0.010
-0.110	0.722	-2.414	-0.032	0.021	0.010
-0.137	0.707	-2.443	-0.033	0.021	0.011
-0.098	0.730	-2.435	-0.032	0.021	0.010
-0.091	0.714	-2.428	-0.032	0.021	0.010
-0.122	0.708	-2.448	-0.033	0.021	0.010
-0.100	0.726	-2.442	-0.033	0.021	0.010
-0.106	0.740	-2.428	-0.032	0.021	0.010
-0.121	0.711	-2.452	-0.032	0.021	0.010
-0.116	0.707	-2.437	-0.033	0.021	0.010
-0.096	0.741	-2.435	-0.032	0.021	0.010
-0.080	0.697	-2.445	-0.032	0.021	0.010
-0.115	0.714	-2.452	-0.032	0.021	0.010
-0.097	0.736	-2.448	-0.033	0.021	0.010
-0.080	0.707	-2.438	-0.032	0.021	0.010
-0.103	0.716	-2.394	-0.032	0.020	0.010
-0.138	0.702	-2.436	-0.033	0.021	0.011
-0.093	0.731	-2.428	-0.032	0.022	0.010
-0.093	0.705	-2.410	-0.032	0.021	0.010
-0.127	0.715	-2.454	-0.033	0.021	0.011
-0.085	0.720	-2.435	-0.033	0.021	0.010
-0.104	0.726	-2.435	-0.032	0.021	0.011
-0.124	0.716	-2.458	-0.032	0.021	0.010
-0.113	0.710	-2.427	-0.033	0.021	0.010
-0.098	0.717	-2.424	-0.032	0.021	0.010
-0.079	0.684	-2.430	-0.033	0.021	0.011
-0.114	0.714	-2.455	-0.033	0.021	0.010
-0.103	0.721	-2.435	-0.033	0.021	0.010
-0.078	0.699	-2.438	-0.033	0.021	0.010
-0.113	0.720	-2.401	-0.032	0.020	0.010
-0.138	0.703	-2.450	-0.033	0.021	0.011
-0.092	0.708	-2.414	-0.033	0.021	0.011
-0.097	0.699	-2.403	-0.032	0.020	0.011
-0.129	0.710	-2.461	-0.033	0.021	0.011
-0.096	0.719	-2.435	-0.033	0.021	0.010
-0.103	0.705	-2.427	-0.033	0.021	0.010
-0.134	0.713	-2.458	-0.032	0.021	0.011
-0.114	0.702	-2.427	-0.033	0.021	0.011
-0.100	0.709	-2.397	-0.032	0.021	0.010
-0.087	0.689	-2.440	-0.033	0.020	0.011
-0.119	0.713	-2.458	-0.033	0.021	0.011
-0.105	0.724	-2.424	-0.033	0.021	0.010
-0.097	0.686	-2.434	-0.033	0.021	0.011
-0.108	0.712	-2.369	-0.033	0.020	0.011
-0.117	0.706	-2.457	-0.033	0.021	0.011
-0.098	0.702	-2.420	-0.033	0.021	0.011
-0.099	0.710	-2.413	-0.033	0.020	0.011
-0.117	0.710	-2.454	-0.033	0.021	0.011
-0.096	0.707	-2.434	-0.033	0.021	0.011
-0.101	0.684	-2.413	-0.033	0.021	0.010
-0.128	0.705	-2.454	-0.032	0.021	0.011
-0.109	0.708	-2.444	-0.033	0.021	0.011
-0.108	0.702	-2.390	-0.032	0.021	0.010
-0.098	0.684	-2.457	-0.033	0.020	0.011
-0.118	0.708	-2.447	-0.033	0.021	0.011
-0.111	0.710	-2.427	-0.033	0.021	0.011
-0.100	0.687	-2.434	-0.033	0.021	0.011
-0.115	0.702	-2.399	-0.033	0.020	0.011
-0.126	0.711	-2.447	-0.033	0.021	0.011
-0.100	0.707	-2.417	-0.033	0.021	0.011
-0.116	0.712	-2.406	-0.033	0.020	0.011
-0.126	0.707	-2.426	-0.033	0.021	0.011
-0.094	0.707	-2.421	-0.033	0.021	0.011
-0.109	0.685	-2.440	-0.033	0.021	0.010
-0.126	0.710	-2.457	-0.033	0.021	0.011
-0.102	0.708	-2.434	-0.033	0.021	0.011
-0.118	0.697	-2.382	-0.032	0.021	0.011
-0.101	0.698	-2.454	-0.033	0.021	0.011
-0.112	0.700	-2.437	-0.033	0.021	0.011
-0.111	0.705	-2.441	-0.033	0.021	0.011
-0.114	0.682	-2.450	-0.033	0.021	0.011
-0.115	0.706	-2.382	-0.033	0.021	0.011
-0.114	0.712	-2.434	-0.033	0.021	0.011
-0.115	0.692	-2.416	-0.033	0.021	0.011
-0.111	0.713	-2.399	-0.033	0.020	0.011
-0.115	0.704	-2.436	-0.033	0.021	0.011
-0.096	0.705	-2.427	-0.033	0.021	0.011
-0.106	0.676	-2.420	-0.033	0.021	0.010
-0.119	0.708	-2.457	-0.033	0.021	0.011
-0.093	0.706	-2.424	-0.033	0.021	0.010
-0.116	0.681	-2.375	-0.032	0.021	0.011
-0.108	0.697	-2.440	-0.033	0.021	0.011
-0.113	0.708	-2.444	-0.033	0.021	0.011
-0.107	0.688	-2.402	-0.033	0.021	0.011
-0.112	0.685	-2.436	-0.033	0.021	0.011
-0.114	0.706	-2.413	-0.033	0.021	0.011
-0.097	0.718	-2.431	-0.033	0.021	0.011
-0.112	0.686	-2.429	-0.033	0.021	0.011
-0.126	0.716	-2.413	-0.033	0.021	0.011
-0.098	0.709	-2.382	-0.034	0.021	0.011
-0.109	0.698	-2.430	-0.033	0.021	0.011
-0.111	0.679	-2.419	-0.033	0.021	0.011
-0.116	0.704	-2.440	-0.033	0.021	0.011
-0.088	0.712	-2.441	-0.033	0.021	0.010
-0.118	0.676	-2.395	-0.033	0.021	0.011
-0.127	0.711	-2.447	-0.033	0.021	0.011
-0.115	0.700	-2.426	-0.033	0.021	0.011
-0.112	0.689	-2.402	-0.033	0.021	0.011
-0.122	0.685	-2.446	-0.033	0.021	0.011
-0.116	0.704	-2.447	-0.033	0.021	0.011
-0.091	0.710	-2.413	-0.033	0.021	0.011
-0.117	0.692	-2.433	-0.033	0.021	0.011
-0.129	0.719	-2.437	-0.033	0.021	0.011
-0.095	0.701	-2.385	-0.034	0.021	0.011
-0.111	0.693	-2.433	-0.033	0.021	0.011
-0.115	0.699	-2.436	-0.033	0.021	0.011
-0.101	0.696	-2.440	-0.033	0.022	0.011
-0.101	0.703	-2.461	-0.033	0.021	0.011
-0.120	0.693	-2.402	-0.033	0.021	0.011
-0.126	0.717	-2.440	-0.033	0.021	0.011
-0.103	0.700	-2.437	-0.033	0.021	0.011
-0.122	0.688	-2.429	-0.033	0.021	0.011
-0.127	0.712	-2.430	-0.033	0.021	0.011
-0.114	0.698	-2.467	-0.034	0.022	0.011
-0.098	0.706	-2.420	-0.033	0.021	0.011
-0.127	0.702	-2.453	-0.033	0.021	0.011
-0.126	0.730	-2.461	-0.033	0.022	0.011
-0.095	0.713	-2.385	-0.034	0.021	0.010
-0.121	0.704	-2.433	-0.033	0.021	0.011
-0.127	0.715	-2.450	-0.033	0.021	0.011
-0.103	0.687	-2.436	-0.034	0.022	0.011
-0.109	0.706	-2.454	-0.033	0.021	0.011
-0.126	0.710	-2.447	-0.033	0.021	0.011
-0.126	0.723	-2.423	-0.033	0.021	0.011
-0.107	0.702	-2.440	-0.033	0.021	0.011
-0.134	0.694	-2.429	-0.033	0.021	0.011
-0.128	0.712	-2.436	-0.033	0.021	0.011
-0.106	0.694	-2.477	-0.034	0.022	0.011
-0.103	0.703	-2.433	-0.033	0.021	0.011
-0.123	0.703	-2.440	-0.033	0.021	0.011
-0.132	0.727	-2.443	-0.033	0.022	0.011
-0.100	0.698	-2.395	-0.034	0.021	0.011
-0.120	0.690	-2.439	-0.033	0.021	0.011
-0.119	0.722	-2.450	-0.033	0.021	0.011
-0.099	0.688	-2.443	-0.034	0.022	0.011
-0.098	0.704	-2.447	-0.033	0.021	0.011
-0.118	0.700	-2.453	-0.034	0.021	0.011
-0.127	0.731	-2.460	-0.034	0.022	0.011
-0.106	0.700	-2.433	-0.033	0.021	0.011
-0.129	0.697	-2.425	-0.033	0.021	0.011
-0.130	0.712	-2.447	-0.033	0.021	0.011
-0.114	0.699	-2.473	-0.034	0.022	0.011
-0.106	0.695	-2.433	-0.034	0.021	0.011
-0.129	0.713	-2.447	-0.034	0.021	0.011
-0.136	0.727	-2.474	-0.033	0.021	0.011
-0.108	0.702	-2.402	-0.034	0.021	0.011
-0.127	0.701	-2.457	-0.034	0.021	0.011
-0.133	0.724	-2.470	-0.033	0.021	0.011
-0.105	0.697	-2.439	-0.034	0.022	0.011
-0.114	0.707	-2.457	-0.034	0.021	0.011
-0.117	0.703	-2.446	-0.034	0.021	0.011
-0.131	0.722	-2.446	-0.034	0.021	0.011
-0.112	0.694	-2.439	-0.033	0.021	0.011
-0.130	0.686	-2.473	-0.034	0.021	0.011
-0.132	0.711	-2.439	-0.034	0.021	0.011
-0.111	0.690	-2.487	-0.034	0.022	0.011
-0.114	0.698	-2.426	-0.033	0.021	0.011
-0.121	0.699	-2.477	-0.034	0.021	0.011
-0.127	0.728	-2.477	-0.034	0.022	0.011
-0.104	0.694	-2.419	-0.034	0.021	0.011
-0.134	0.697	-2.456	-0.034	0.021	0.011
-0.130	0.729	-2.470	-0.033	0.022	0.011
-0.101	0.699	-2.436	-0.034	0.022	0.011
-0.105	0.697	-2.446	-0.034	0.021	0.011
-0.126	0.707	-2.494	-0.034	0.021	0.011
-0.130	0.714	-2.443	-0.034	0.022	0.011
-0.115	0.702	-2.467	-0.034	0.021	0.011
-0.122	0.690	-2.456	-0.034	0.021	0.011
-0.126	0.717	-2.453	-0.034	0.021	0.011
-0.113	0.699	-2.501	-0.034	0.022	0.011
-0.130	0.688	-2.463	-0.034	0.021	0.011
-0.131	0.700	-2.459	-0.034	0.021	0.011
-0.131	0.717	-2.483	-0.034	0.022	0.011
-0.111	0.703	-2.422	-0.034	0.021	0.011
-0.132	0.690	-2.466	-0.034	0.021	0.011
-0.119	0.732	-2.484	-0.034	0.021	0.011
-0.102	0.687	-2.456	-0.034	0.021	0.011
-0.121	0.698	-2.456	-0.034	0.021	0.011
-0.116	0.716	-2.514	-0.034	0.021	0.011
-0.122	0.714	-2.456	-0.034	0.021	0.011
-0.119	0.695	-2.459	-0.034	0.021	0.011
-0.130	0.696	-2.476	-0.034	0.021	0.011
-0.126	0.717	-2.463	-0.034	0.021	0.011
-0.118	0.696	-2.497	-0.034	0.022	0.011
-0.129	0.693	-2.459	-0.034	0.021	0.011
-0.123	0.703	-2.494	-0.034	0.021	0.011
-0.131	0.704	-2.487	-0.034	0.021	0.011
-0.119	0.697	-2.453	-0.034	0.021	0.011
-0.129	0.693	-2.448	-0.034	0.021	0.011
-0.118	0.727	-2.490	-0.034	0.021	0.012
-0.115	0.685	-2.466	-0.034	0.021	0.011
-0.124	0.691	-2.462	-0.034	0.021	0.011
-0.127	0.717	-2.524	-0.034	0.021	0.011
-0.113	0.703	-2.466	-0.034	0.021	0.011
-0.133	0.697	-2.483	-0.034	0.021	0.011
-0.139	0.705	-2.493	-0.034	0.021	0.011
-0.108	0.715	-2.446	-0.034	0.021	0.011
-0.107	0.690	-2.504	-0.034	0.021	0.011
-0.145	0.685	-2.478	-0.034	0.021	0.012
-0.118	0.703	-2.456	-0.034	0.021	0.011
-0.114	0.705	-2.497	-0.034	0.022	0.011
-0.138	0.699	-2.504	-0.033	0.021	0.011
-0.134	0.696	-2.469	-0.034	0.021	0.011
-0.121	0.722	-2.487	-0.034	0.022	0.011
-0.118	0.686	-2.466	-0.034	0.021	0.011
-0.129	0.693	-2.452	-0.034	0.021	0.011
-0.112	0.715	-2.527	-0.034	0.021	0.011
-0.113	0.696	-2.473	-0.034	0.021	0.011
-0.116	0.693	-2.477	-0.034	0.021	0.011
-0.138	0.688	-2.503	-0.034	0.021	0.011
-0.112	0.707	-2.453	-0.034	0.021	0.011
-0.115	0.691	-2.493	-0.034	0.021	0.011
-0.144	0.692	-2.492	-0.034	0.021	0.012
-0.110	0.703	-2.452	-0.034	0.021	0.011
-0.113	0.694	-2.497	-0.034	0.021	0.011
-0.132	0.687	-2.496	-0.033	0.021	0.012
-0.138	0.689	-2.485	-0.034	0.021	0.012
-0.119	0.715	-2.493	-0.034	0.021	0.012
-0.121	0.689	-2.469	-0.034	0.021	0.012
-0.136	0.686	-2.462	-0.034	0.021	0.012
-0.117	0.707	-2.506	-0.035	0.021	0.012
-0.090	0.686	-2.480	-0.033	0.021	0.012
-0.130	0.695	-2.497	-0.034	0.021	0.011
-0.129	0.704	-2.503	-0.034	0.021	0.012
-0.109	0.692	-2.473	-0.034	0.021	0.011
-0.117	0.691	-2.476	-0.034	0.021	0.012
-0.151	0.685	-2.485	-0.034	0.021	0.012
-0.112	0.697	-2.483	-0.034	0.021	0.011
-0.119	0.681	-2.472	-0.034	0.021	0.011
-0.137	0.690	-2.524	-0.033	0.021	0.012
-0.128	0.693	-2.472	-0.034	0.021	0.012
-0.119	0.706	-2.479	-0.034	0.021	0.012
-0.126	0.679	-2.479	-0.033	0.020	0.012
-0.133	0.693	-2.462	-0.034	0.021	0.011
-0.121	0.713	-2.504	-0.034	0.021	0.011
-0.096	0.686	-2.466	-0.034	0.021	0.012
-0.136	0.695	-2.500	-0.034	0.021	0.011
-0.127	0.709	-2.493	-0.034	0.021	0.012
-0.116	0.699	-2.452	-0.034	0.021	0.012
-0.118	0.696	-2.455	-0.034	0.021	0.012
-0.145	0.689	-2.492	-0.034	0.021	0.012
-0.115	0.703	-2.449	-0.034	0.021	0.012
-0.120	0.663	-2.462	-0.034	0.021	0.011
-0.145	0.689	-2.530	-0.033	0.020	0.012
-0.121	0.697	-2.472	-0.034	0.021	0.012
-0.112	0.693	-2.483	-0.034	0.021	0.012
-0.118	0.685	-2.448	-0.034	0.020	0.012
-0.123	0.688	-2.462	-0.034	0.021	0.012
-0.124	0.698	-2.486	-0.034	0.021	0.012
-0.102	0.675	-2.472	-0.034	0.020	0.012
-0.127	0.696	-2.479	-0.034	0.021	0.012
-0.116	0.696	-2.503	-0.034	0.021	0.012
-0.108	0.686	-2.459	-0.034	0.021	0.012
-0.111	0.699	-2.463	-0.033	0.020	0.012
-0.145	0.687	-2.471	-0.034	0.021	0.012
-0.102	0.694	-2.459	-0.034	0.021	0.012
-0.104	0.672	-2.449	-0.034	0.020	0.011
-0.137	0.684	-2.517	-0.033	0.020	0.012
-0.116	0.685	-2.479	-0.034	0.021	0.012
-0.103	0.684	-2.469	-0.034	0.021	0.012
-0.119	0.688	-2.462	-0.033	0.020	0.012
-0.124	0.693	-2.465	-0.034	0.021	0.012
-0.107	0.701	-2.479	-0.034	0.021	0.012
-0.094	0.678	-2.476	-0.034	0.020	0.012
-0.124	0.694	-2.479	-0.034	0.021	0.012
-0.106	0.705	-2.466	-0.034	0.021	0.012
-0.094	0.677	-2.455	-0.034	0.021	0.012
-0.119	0.693	-2.438	-0.033	0.020	0.012
-0.129	0.697	-2.475	-0.034	0.021	0.012
-0.105	0.688	-2.432	-0.033	0.021	0.012
-0.104	0.658	-2.445	-0.034	0.020	0.011
-0.136	0.690	-2.503	-0.033	0.021	0.012
-0.103	0.690	-2.445	-0.034	0.021	0.012
-0.110	0.685	-2.469	-0.034	0.021	0.012
-0.131	0.701	-2.452	-0.034	0.020	0.012
-0.118	0.697	-2.452	-0.034	0.021	0.012
-0.110	0.694	-2.456	-0.033	0.021	0.012
-0.099	0.677	-2.479	-0.034	0.020	0.012
-0.117	0.703	-2.456	-0.033	0.021	0.012
-0.106	0.705	-2.460	-0.033	0.021	0.011
-0.100	0.681	-2.455	-0.033	0.021	0.012
-0.117	0.696	-2.449	-0.034	0.020	0.012
-0.116	0.697	-2.476	-0.034	0.021	0.012
-0.106	0.691	-2.442	-0.033	0.021	0.012
-0.103	0.646	-2.438	-0.034	0.020	0.011
-0.128	0.697	-2.479	-0.033	0.020	0.012
-0.107	0.704	-2.435	-0.034	0.021	0.012
-0.108	0.677	-2.438	-0.034	0.020	0.011
-0.124	0.703	-2.466	-0.033	0.020	0.012
-0.106	0.704	-2.439	-0.034	0.021	0.012
-0.108	0.694	-2.422	-0.033	0.021	0.012
-0.114	0.692	-2.452	-0.034	0.020	0.012
-0.111	0.702	-2.459	-0.034	0.021	0.012
-0.094	0.714	-2.457	-0.033	0.021	0.011
-0.099	0.677	-2.462	-0.034	0.020	0.012
-0.112	0.700	-2.438	-0.034	0.020	0.012
-0.106	0.695	-2.442	-0.034	0.021	0.012
-0.105	0.685	-2.439	-0.033	0.021	0.012
-0.117	0.656	-2.431	-0.034	0.020	0.011
-0.116	0.700	-2.459	-0.033	0.021	0.012
-0.094	0.699	-2.446	-0.034	0.021	0.012
-0.107	0.669	-2.442	-0.034	0.020	0.011
-0.124	0.700	-2.449	-0.033	0.020	0.012
-0.107	0.706	-2.425	-0.034	0.021	0.012
-0.111	0.691	-2.415	-0.033	0.021	0.011
-0.118	0.690	-2.449	-0.033	0.021	0.012
-0.100	0.709	-2.439	-0.034	0.021	0.012
-0.065	0.705	-2.396	-0.033	0.020	0.011
-0.109	0.680	-2.442	-0.033	0.020	0.012
-0.117	0.699	-2.438	-0.034	0.021	0.012
-0.091	0.713	-2.432	-0.033	0.021	0.011
-0.096	0.689	-2.415	-0.033	0.021	0.012
-0.116	0.682	-2.435	-0.033	0.020	0.011
-0.101	0.707	-2.425	-0.033	0.021	0.012
-0.094	0.705	-2.446	-0.033	0.020	0.012
-0.109	0.685	-2.428	-0.034	0.020	0.011
-0.124	0.719	-2.436	-0.033	0.021	0.011
-0.092	0.699	-2.422	-0.034	0.021	0.012
-0.116	0.690	-2.412	-0.033	0.021	0.011
-0.114	0.711	-2.425	-0.033	0.021	0.012
-0.101	0.699	-2.428	-0.034	0.021	0.012
-0.061	0.721	-2.424	-0.033	0.020	0.011
-0.109	0.688	-2.439	-0.033	0.020	0.012
-0.115	0.706	-2.442	-0.033	0.021	0.012
-0.091	0.712	-2.419	-0.033	0.021	0.011
-0.103	0.693	-2.418	-0.033	0.021	0.012
-0.114	0.683	-2.415	-0.033	0.020	0.011
-0.093	0.709	-2.429	-0.033	0.021	0.012
-0.093	0.697	-2.426	-0.033	0.021	0.012
-0.111	0.681	-2.432	-0.034	0.020	0.012
-0.132	0.724	-2.432	-0.033	0.021	0.011
-0.097	0.705	-2.408	-0.033	0.020	0.012
-0.102	0.685	-2.411	-0.033	0.020	0.012
-0.123	0.718	-2.429	-0.033	0.020	0.012
-0.101	0.709	-2.439	-0.033	0.021	0.012
-0.063	0.718	-2.424	-0.033	0.020	0.011
-0.104	0.699	-2.442	-0.033	0.020	0.012
-0.110	0.714	-2.442	-0.033	0.021	0.012
-0.090	0.706	-2.409	-0.033	0.021	0.011
-0.097	0.694	-2.401	-0.033	0.021	0.012
-0.106	0.692	-2.432	-0.033	0.020	0.011
-0.094	0.709	-2.415	-0.033	0.021	0.012
-0.095	0.705	-2.415	-0.033	0.020	0.012
-0.097	0.691	-2.436	-0.033	0.020	0.012
-0.135	0.718	-2.398	-0.033	0.021	0.011
-0.094	0.705	-2.415	-0.033	0.020	0.012
-0.103	0.699	-2.405	-0.033	0.020	0.012
-0.122	0.723	-2.426	-0.033	0.021	0.012
-0.096	0.712	-2.415	-0.033	0.021	0.012
-0.065	0.720	-2.410	-0.033	0.020	0.011
-0.108	0.703	-2.425	-0.033	0.020	0.012
-0.108	0.718	-2.429	-0.033	0.021	0.012
-0.077	0.713	-2.396	-0.033	0.020	0.011
-0.095	0.691	-2.405	-0.033	0.021	0.012
-0.107	0.716	-2.419	-0.033	0.021	0.012
-0.095	0.707	-2.429	-0.033	0.021	0.012
-0.086	0.703	-2.415	-0.033	0.020	0.012
-0.114	0.708	-2.422	-0.033	0.020	0.012
-0.129	0.732	-2.392	-0.033	0.021	0.011
-0.085	0.708	-2.388	-0.033	0.020	0.011
-0.099	0.703	-2.415	-0.033	0.021	0.012
-0.113	0.732	-2.429	-0.033	0.020	0.012
-0.089	0.709	-2.419	-0.033	0.021	0.012
-0.068	0.719	-2.406	-0.033	0.020	0.011
-0.090	0.707	-2.422	-0.033	0.020	0.012
-0.113	0.713	-2.443	-0.033	0.021	0.012
-0.077	0.716	-2.403	-0.033	0.020	0.011
-0.105	0.703	-2.408	-0.033	0.021	0.012
-0.109	0.717	-2.408	-0.033	0.021	0.012
-0.078	0.711	-2.402	-0.033	0.021	0.012
-0.085	0.709	-2.412	-0.033	0.020	0.012
-0.098	0.709	-2.415	-0.033	0.020	0.012
-0.117	0.727	-2.399	-0.033	0.021	0.011
-0.077	0.711	-2.402	-0.033	0.020	0.012
-0.108	0.717	-2.419	-0.033	0.020	0.012
-0.106	0.743	-2.416	-0.033	0.021	0.012
-0.084	0.708	-2.405	-0.033	0.021	0.012
-0.073	0.721	-2.410	-0.033	0.020	0.012
-0.093	0.724	-2.429	-0.033	0.020	0.012
-0.099	0.718	-2.446	-0.033	0.021	0.012
-0.084	0.716	-2.413	-0.033	0.020	0.011
-0.097	0.712	-2.419	-0.033	0.020	0.012
-0.103	0.752	-2.419	-0.033	0.021	0.012
-0.082	0.719	-2.402	-0.033	0.020	0.012
-0.095	0.711	-2.409	-0.033	0.020	0.012
-0.094	0.737	-2.422	-0.033	0.020	0.012
-0.105	0.729	-2.413	-0.033	0.021	0.011
-0.090	0.722	-2.423	-0.033	0.020	0.012
-0.102	0.724	-2.426	-0.033	0.020	0.012
-0.098	0.748	-2.402	-0.033	0.021	0.012
-0.081	0.717	-2.415	-0.033	0.020	0.012
-0.098	0.709	-2.429	-0.033	0.020	0.012
-0.094	0.734	-2.416	-0.033	0.020	0.012
-0.088	0.722	-2.439	-0.033	0.021	0.012
-0.092	0.715	-2.433	-0.032	0.020	0.012
-0.099	0.721	-2.409	-0.033	0.020	0.012
-0.095	0.765	-2.426	-0.033	0.021	0.012
-0.083	0.713	-2.409	-0.033	0.020	0.012
-0.107	0.715	-2.412	-0.033	0.020	0.012
-0.099	0.749	-2.433	-0.033	0.020	0.012
-0.090	0.719	-2.398	-0.033	0.021	0.012
-0.088	0.722	-2.416	-0.033	0.020	0.012
-0.082	0.739	-2.446	-0.033	0.020	0.012
-0.090	0.755	-2.403	-0.033	0.020	0.012
-0.089	0.711	-2.391	-0.033	0.020	0.012
-0.114	0.710	-2.398	-0.033	0.020	0.012
-0.090	0.736	-2.399	-0.033	0.020	0.012
-0.087	0.712	-2.446	-0.033	0.021	0.012
-0.094	0.716	-2.416	-0.033	0.020	0.012
-0.091	0.732	-2.406	-0.033	0.020	0.012
-0.096	0.770	-2.430	-0.033	0.021	0.012
-0.080	0.725	-2.403	-0.033	0.020	0.012
-0.099	0.714	-2.398	-0.033	0.020	0.012
-0.102	0.751	-2.436	-0.033	0.021	0.012
-0.084	0.722	-2.416	-0.033	0.021	0.012
-0.088	0.724	-2.416	-0.032	0.020	0.012
-0.086	0.740	-2.440	-0.033	0.020	0.012
-0.084	0.750	-2.382	-0.032	0.020	0.012
-0.077	0.716	-2.392	-0.033	0.020	0.012
-0.106	0.717	-2.415	-0.033	0.020	0.012
-0.080	0.746	-2.410	-0.033	0.020	0.012
-0.072	0.720	-2.430	-0.033	0.021	0.012
-0.086	0.721	-2.416	-0.033	0.020	0.012
-0.085	0.729	-2.426	-0.033	0.020	0.012
-0.091	0.769	-2.416	-0.032	0.021	0.012
-0.076	0.719	-2.409	-0.032	0.020	0.012
-0.094	0.714	-2.405	-0.033	0.020	0.012
-0.084	0.754	-2.420	-0.033	0.020	0.012
-0.071	0.722	-2.416	-0.033	0.020	0.012
-0.089	0.727	-2.420	-0.032	0.020	0.012
-0.089	0.735	-2.443	-0.033	0.020	0.012
-0.075	0.747	-2.379	-0.033	0.020	0.012
-0.076	0.723	-2.396	-0.032	0.020	0.012
-0.108	0.709	-2.418	-0.033	0.020	0.012
-0.080	0.747	-2.399	-0.033	0.020	0.012
-0.069	0.722	-2.416	-0.033	0.021	0.012
-0.089	0.717	-2.419	-0.032	0.020	0.012
-0.075	0.733	-2.403	-0.033	0.020	0.012
-0.072	0.770	-2.410	-0.032	0.020	0.012
-0.081	0.724	-2.420	-0.032	0.020	0.012
-0.100	0.717	-2.398	-0.033	0.020	0.012
-0.082	0.748	-2.409	-0.032	0.020	0.012
-0.063	0.708	-2.396	-0.032	0.020	0.012
-0.084	0.729	-2.423	-0.033	0.020	0.012
-0.071	0.756	-2.447	-0.033	0.020	0.012
-0.065	0.736	-2.386	-0.032	0.020	0.012
-0.076	0.725	-2.396	-0.032	0.020	0.012
-0.110	0.713	-2.418	-0.033	0.020	0.013
-0.065	0.745	-2.396	-0.033	0.020	0.012
-0.064	0.719	-2.413	-0.032	0.020	0.012
-0.094	0.724	-2.426	-0.032	0.020	0.012
-0.066	0.741	-2.413	-0.032	0.020	0.012
-0.075	0.752	-2.416	-0.032	0.020	0.012
-0.083	0.717	-2.409	-0.032	0.020	0.012
-0.096	0.727	-2.382	-0.032	0.020	0.012
-0.071	0.739	-2.396	-0.032	0.020	0.012
-0.061	0.709	-2.413	-0.032	0.020	0.012
-0.087	0.727	-2.413	-0.032	0.020	0.012
-0.058	0.747	-2.434	-0.033	0.020	0.012
-0.064	0.721	-2.382	-0.032	0.020	0.012
-0.074	0.725	-2.389	-0.032	0.019	0.012
-0.116	0.720	-2.425	-0.033	0.020	0.013
-0.062	0.733	-2.386	-0.032	0.020	0.012
-0.052	0.713	-2.399	-0.032	0.020	0.012
-0.099	0.718	-2.391	-0.032	0.020	0.012
-0.067	0.736	-2.386	-0.032	0.020	0.012
-0.058	0.736	-2.400	-0.032	0.020	0.012
-0.089	0.734	-2.437	-0.032	0.019	0.012
-0.086	0.725	-2.361	-0.032	0.020	0.012
-0.061	0.745	-2.396	-0.032	0.020	0.012
-0.039	0.703	-2.382	-0.032	0.019	0.013
-0.075	0.729	-2.410	-0.032	0.020	0.012
-0.064	0.735	-2.393	-0.032	0.020	0.012
-0.052	0.713	-2.396	-0.032	0.019	0.012
-0.069	0.741	-2.345	-0.032	0.019	0.012
-0.099	0.714	-2.398	-0.032	0.020	0.013
-0.051	0.732	-2.376	-0.032	0.020	0.012
-0.062	0.727	-2.369	-0.032	0.019	0.012
-0.090	0.725	-2.395	-0.032	0.020	0.012
-0.051	0.731	-2.386	-0.032	0.020	0.012
-0.053	0.728	-2.383	-0.032	0.020	0.012
-0.083	0.725	-2.420	-0.032	0.019	0.012
-0.067	0.730	-2.355	-0.032	0.020	0.012
-0.056	0.734	-2.373	-0.032	0.020	0.012
-0.048	0.703	-2.410	-0.032	0.019	0.012
-0.074	0.732	-2.396	-0.032	0.020	0.012
-0.059	0.742	-2.390	-0.032	0.019	0.012
-0.050	0.708	-2.382	-0.032	0.019	0.012
-0.065	0.741	-2.359	-0.032	0.019	0.012
-0.096	0.727	-2.378	-0.032	0.020	0.013
-0.049	0.728	-2.362	-0.032	0.020	0.012
-0.052	0.733	-2.369	-0.032	0.019	0.012
-0.083	0.726	-2.402	-0.032	0.020	0.012
-0.052	0.739	-2.397	-0.032	0.020	0.012
-0.051	0.719	-2.379	-0.032	0.019	0.012
-0.072	0.730	-2.400	-0.032	0.019	0.012
-0.052	0.728	-2.386	-0.032	0.020	0.012
-0.055	0.728	-2.342	-0.031	0.020	0.012
-0.035	0.713	-2.386	-0.032	0.019	0.013
-0.067	0.741	-2.400	-0.032	0.020	0.012
-0.052	0.748	-2.373	-0.032	0.020	0.012
-0.041	0.717	-2.359	-0.032	0.019	0.012
-0.067	0.745	-2.311	-0.031	0.019	0.012
-0.080	0.728	-2.389	-0.032	0.020	0.012
-0.044	0.732	-2.373	-0.032	0.020	0.012
-0.043	0.734	-2.362	-0.032	0.019	0.012
-0.077	0.735	-2.382	-0.032	0.020	0.012
-0.040	0.731	-2.342	-0.032	0.020	0.012
-0.050	0.724	-2.366	-0.032	0.019	0.012
-0.072	0.737	-2.397	-0.031	0.019	0.012
-0.046	0.738	-2.356	-0.032	0.020	0.012
-0.052	0.725	-2.325	-0.031	0.020	0.012
-0.030	0.719	-2.396	-0.031	0.019	0.013
-0.065	0.745	-2.386	-0.032	0.020	0.012
-0.048	0.741	-2.366	-0.032	0.020	0.012
-0.039	0.712	-2.379	-0.032	0.019	0.012
-0.060	0.742	-2.325	-0.032	0.018	0.012
-0.073	0.735	-2.362	-0.032	0.020	0.012
-0.043	0.736	-2.353	-0.031	0.019	0.012
-0.045	0.738	-2.325	-0.032	0.019	0.012
-0.072	0.736	-2.365	-0.032	0.020	0.012
-0.031	0.736	-2.336	-0.031	0.020	0.012
-0.039	0.732	-2.349	-0.031	0.019	0.012
-0.071	0.741	-2.383	-0.031	0.019	0.012
-0.047	0.742	-2.353	-0.031	0.020	0.012
-0.043	0.736	-2.305	-0.031	0.020	0.012
-0.039	0.716	-2.363	-0.031	0.019	0.012
-0.045	0.747	-2.363	-0.031	0.019	0.012
-0.044	0.745	-2.339	-0.031	0.020	0.012
-0.030	0.714	-2.356	-0.031	0.019	0.012
-0.057	0.746	-2.315	-0.031	0.019	0.012
-0.048	0.745	-2.349	-0.031	0.019	0.012
-0.041	0.739	-2.326	-0.031	0.019	0.012
-0.046	0.740	-2.315	-0.031	0.019	0.012
-0.049	0.746	-2.356	-0.032	0.019	0.012
-0.028	0.744	-2.329	-0.031	0.020	0.012
-0.039	0.717	-2.353	-0.031	0.019	0.012
-0.057	0.752	-2.356	-0.031	0.019	0.012
-0.030	0.741	-2.357	-0.031	0.019	0.012
-0.047	0.731	-2.292	-0.030	0.020	0.012
-0.041	0.737	-2.363	-0.031	0.019	0.013
-0.040	0.745	-2.350	-0.031	0.019	0.012
-0.041	0.740	-2.329	-0.031	0.020	0.012
-0.032	0.723	-2.339	-0.031	0.019	0.012
-0.041	0.755	-2.323	-0.031	0.019	0.012
-0.034	0.748	-2.305	-0.031	0.020	0.012
-0.036	0.738	-2.305	-0.031	0.019	0.012
-0.051	0.754	-2.339	-0.031	0.019	0.012
-0.031	0.751	-2.322	-0.031	0.020	0.012
-0.025	0.743	-2.333	-0.031	0.019	0.012
-0.042	0.729	-2.336	-0.031	0.019	0.012
-0.040	0.746	-2.350	-0.031	0.019	0.012
-0.017	0.758	-2.330	-0.031	0.019	0.012
-0.033	0.729	-2.272	-0.030	0.019	0.012
-0.030	0.746	-2.326	-0.031	0.019	0.012
-0.036	0.759	-2.329	-0.031	0.020	0.012
-0.036	0.754	-2.309	-0.031	0.019	0.012
-0.033	0.730	-2.336	-0.031	0.019	0.012
-0.033	0.756	-2.296	-0.031	0.019	0.012
-0.014	0.759	-2.313	-0.031	0.019	0.012
-0.031	0.743	-2.323	-0.031	0.019	0.012
-0.047	0.764	-2.319	-0.031	0.019	0.012
-0.030	0.755	-2.305	-0.031	0.019	0.012
-0.021	0.748	-2.326	-0.031	0.019	0.012
-0.035	0.739	-2.316	-0.031	0.019	0.012
-0.039	0.743	-2.312	-0.031	0.019	0.012
-0.020	0.763	-2.320	-0.031	0.019	0.012
-0.039	0.735	-2.275	-0.030	0.019	0.012
-0.039	0.754	-2.323	-0.031	0.019	0.012
-0.027	0.753	-2.309	-0.031	0.019	0.012
-0.031	0.746	-2.292	-0.030	0.019	0.012
-0.036	0.737	-2.323	-0.031	0.019	0.012
-0.037	0.758	-2.319	-0.031	0.019	0.012
-0.019	0.762	-2.296	-0.031	0.019	0.012
-0.027	0.739	-2.309	-0.031	0.019	0.012
-0.033	0.768	-2.327	-0.030	0.019	0.012
-0.022	0.752	-2.285	-0.031	0.020	0.012
-0.024	0.754	-2.303	-0.030	0.019	0.012
-0.036	0.738	-2.320	-0.031	0.019	0.012
-0.034	0.753	-2.306	-0.030	0.019	0.012
-0.021	0.771	-2.317	-0.031	0.019	0.012
-0.028	0.737	-2.248	-0.030	0.020	0.012
-0.045	0.764	-2.309	-0.031	0.019	0.012
-0.025	0.757	-2.317	-0.030	0.019	0.012
-0.025	0.745	-2.282	-0.030	0.019	0.012
-0.039	0.736	-2.326	-0.031	0.019	0.012
-0.026	0.765	-2.313	-0.031	0.019	0.012
-0.006	0.759	-2.280	-0.030	0.019	0.012
-0.031	0.754	-2.292	-0.030	0.019	0.012
-0.048	0.782	-2.300	-0.030	0.019	0.012
-0.012	0.763	-2.262	-0.031	0.019	0.012
-0.015	0.758	-2.293	-0.030	0.019	0.012
-0.035	0.749	-2.303	-0.030	0.019	0.012
-0.022	0.754	-2.320	-0.031	0.019	0.012
-0.006	0.773	-2.311	-0.030	0.019	0.012
-0.033	0.747	-2.272	-0.030	0.019	0.012
-0.044	0.769	-2.282	-0.030	0.019	0.012
-0.015	0.764	-2.307	-0.030	0.019	0.012
-0.024	0.748	-2.276	-0.030	0.019	0.012
-0.030	0.760	-2.286	-0.030	0.019	0.012
-0.025	0.762	-2.317	-0.030	0.020	0.012
-0.001	0.767	-2.273	-0.030	0.019	0.012
-0.026	0.759	-2.313	-0.030	0.019	0.012
-0.040	0.788	-2.300	-0.030	0.019	0.012
-0.001	0.769	-2.238	-0.031	0.019	0.012
-0.017	0.763	-2.293	-0.030	0.019	0.012
-0.026	0.772	-2.296	-0.030	0.019	0.012
-0.021	0.760	-2.303	-0.030	0.019	0.012
-0.007	0.768	-2.297	-0.030	0.019	0.012
-0.024	0.754	-2.283	-0.030	0.019	0.012
-0.028	0.785	-2.300	-0.030	0.019	0.012
-0.016	0.770	-2.300	-0.030	0.019	0.012
-0.023	0.753	-2.279	-0.030	0.019	0.012
-0.033	0.762	-2.303	-0.030	0.019	0.012
-0.033	0.777	-2.310	-0.030	0.019	0.012
0.001	0.775	-2.284	-0.030	0.019	0.012
-0.020	0.764	-2.276	-0.030	0.019	0.012
-0.036	0.787	-2.297	-0.030	0.019	0.012
0.002	0.776	-2.235	-0.031	0.019	0.012
-0.017	0.765	-2.286	-0.030	0.019	0.012
-0.025	0.768	-2.279	-0.030	0.019	0.012
-0.012	0.768	-2.297	-0.030	0.019	0.012
-0.008	0.765	-2.290	-0.030	0.019	0.012
-0.028	0.762	-2.263	-0.030	0.019	0.012
-0.040	0.794	-2.297	-0.030	0.019	0.012
-0.011	0.773	-2.280	-0.030	0.019	0.012
-0.030	0.761	-2.262	-0.030	0.019	0.012
-0.030	0.774	-2.286	-0.030	0.019	0.012
-0.022	0.766	-2.317	-0.030	0.019	0.012
0.004	0.779	-2.271	-0.029	0.019	0.012
-0.027	0.765	-2.283	-0.030	0.019	0.012
-0.041	0.806	-2.291	-0.030	0.019	0.012
0.001	0.770	-2.222	-0.030	0.019	0.012
-0.017	0.767	-2.287	-0.030	0.019	0.012
-0.027	0.781	-2.283	-0.030	0.019	0.012
-0.007	0.774	-2.287	-0.030	0.019	0.012
0.000	0.788	-2.271	-0.029	0.019	0.012
-0.028	0.764	-2.256	-0.029	0.019	0.012
-0.024	0.789	-2.257	-0.030	0.019	0.012
-0.007	0.777	-2.263	-0.030	0.019	0.012
-0.024	0.768	-2.266	-0.029	0.019	0.012
-0.032	0.789	-2.287	-0.030	0.019	0.012
-0.023	0.771	-2.300	-0.030	0.020	0.012
-0.006	0.778	-2.277	-0.029	0.019	0.012
-0.022	0.773	-2.273	-0.030	0.019	0.012
-0.034	0.801	-2.287	-0.030	0.019	0.012
0.001	0.783	-2.226	-0.030	0.019	0.012
-0.019	0.773	-2.260	-0.029	0.019	0.012
-0.036	0.796	-2.287	-0.030	0.019	0.012
-0.004	0.773	-2.273	-0.030	0.019	0.012
-0.002	0.792	-2.288	-0.029	0.019	0.012
-0.019	0.774	-2.270	-0.029	0.019	0.012
-0.032	0.799	-2.280	-0.030	0.019	0.012
-0.015	0.782	-2.263	-0.030	0.019	0.012
-0.029	0.765	-2.256	-0.029	0.019	0.012
-0.027	0.792	-2.267	-0.029	0.019	0.012
-0.015	0.782	-2.308	-0.030	0.020	0.012
-0.004	0.783	-2.251	-0.029	0.019	0.012
-0.022	0.780	-2.284	-0.030	0.019	0.012
-0.035	0.802	-2.284	-0.029	0.019	0.012
0.006	0.773	-2.215	-0.030	0.019	0.012
-0.013	0.774	-2.287	-0.029	0.019	0.012
-0.026	0.805	-2.270	-0.029	0.019	0.012
-0.004	0.786	-2.281	-0.029	0.020	0.012
-0.011	0.788	-2.257	-0.029	0.019	0.012
-0.027	0.793	-2.274	-0.029	0.019	0.012
-0.028	0.806	-2.257	-0.030	0.019	0.012
-0.013	0.792	-2.250	-0.029	0.019	0.012
-0.030	0.780	-2.260	-0.029	0.019	0.012
-0.028	0.803	-2.240	-0.029	0.019	0.012
-0.004	0.770	-2.325	-0.029	0.020	0.012
-0.024	0.787	-2.260	-0.029	0.019	0.012
-0.016	0.791	-2.274	-0.029	0.019	0.012
-0.024	0.812	-2.291	-0.029	0.019	0.012
-0.015	0.787	-2.222	-0.030	0.019	0.012
-0.032	0.782	-2.277	-0.029	0.019	0.012
-0.030	0.817	-2.284	-0.029	0.019	0.012
-0.002	0.778	-2.257	-0.029	0.019	0.012
-0.030	0.786	-2.260	-0.029	0.019	0.012
-0.021	0.804	-2.311	-0.030	0.019	0.012
-0.017	0.806	-2.261	-0.029	0.019	0.012
-0.011	0.795	-2.264	-0.029	0.019	0.012
-0.040	0.785	-2.266	-0.029	0.019	0.012
-0.035	0.810	-2.250	-0.029	0.019	0.012
-0.017	0.787	-2.294	-0.029	0.020	0.012
-0.034	0.786	-2.257	-0.029	0.019	0.012
-0.020	0.799	-2.270	-0.029	0.019	0.012
-0.030	0.812	-2.281	-0.029	0.019	0.012
-0.012	0.793	-2.250	-0.029	0.019	0.012
-0.041	0.786	-2.260	-0.029	0.019	0.012
-0.023	0.839	-2.268	-0.029	0.019	0.012
-0.004	0.791	-2.257	-0.029	0.019	0.012
-0.029	0.792	-2.264	-0.029	0.019	0.012
-0.024	0.812	-2.288	-0.029	0.019	0.012
-0.019	0.815	-2.247	-0.029	0.019	0.012
-0.019	0.796	-2.257	-0.029	0.019	0.012
-0.037	0.791	-2.260	-0.029	0.019	0.012
-0.033	0.816	-2.257	-0.029	0.019	0.012
-0.018	0.798	-2.309	-0.029	0.020	0.012
-0.034	0.794	-2.240	-0.029	0.019	0.012
-0.035	0.811	-2.264	-0.029	0.019	0.012
-0.025	0.812	-2.271	-0.029	0.019	0.012
-0.023	0.799	-2.241	-0.028	0.019	0.012
-0.045	0.793	-2.246	-0.029	0.019	0.012
-0.035	0.844	-2.255	-0.029	0.019	0.012
-0.011	0.787	-2.257	-0.029	0.019	0.012
-0.031	0.791	-2.250	-0.029	0.019	0.012
-0.021	0.820	-2.309	-0.029	0.019	0.012
-0.015	0.811	-2.244	-0.029	0.019	0.012
-0.044	0.800	-2.264	-0.029	0.019	0.012
-0.050	0.809	-2.291	-0.029	0.019	0.012
-0.022	0.822	-2.224	-0.029	0.019	0.012
-0.022	0.791	-2.292	-0.028	0.019	0.012
-0.057	0.785	-2.260	-0.029	0.019	0.012
-0.035	0.813	-2.254	-0.029	0.019	0.012
-0.031	0.798	-2.275	-0.029	0.019	0.012
-0.046	0.801	-2.275	-0.028	0.019	0.012
-0.041	0.797	-2.260	-0.029	0.019	0.012
-0.034	0.820	-2.254	-0.028	0.019	0.012
-0.032	0.797	-2.261	-0.028	0.018	0.012
-0.055	0.803	-2.233	-0.029	0.019	0.012
-0.022	0.817	-2.292	-0.029	0.019	0.012
-0.008	0.806	-2.261	-0.028	0.019	0.012
-0.040	0.808	-2.258	-0.028	0.019	0.012
-0.044	0.807	-2.271	-0.029	0.019	0.012
-0.030	0.808	-2.241	-0.028	0.019	0.012
-0.029	0.797	-2.248	-0.028	0.019	0.012
-0.063	0.798	-2.246	-0.029	0.019	0.012
-0.031	0.819	-2.241	-0.029	0.019	0.012
-0.021	0.793	-2.237	-0.028	0.019	0.012
-0.047	0.805	-2.285	-0.028	0.018	0.012
-0.053	0.812	-2.244	-0.029	0.019	0.012
-0.021	0.820	-2.255	-0.028	0.019	0.012
-0.031	0.803	-2.244	-0.028	0.018	0.012
-0.048	0.803	-2.227	-0.028	0.019	0.012
-0.032	0.830	-2.261	-0.029	0.019	0.012
-0.017	0.793	-2.251	-0.028	0.019	0.012
-0.039	0.807	-2.261	-0.028	0.019	0.012
-0.045	0.819	-2.268	-0.029	0.019	0.012
-0.019	0.805	-2.258	-0.028	0.019	0.012
-0.031	0.813	-2.224	-0.028	0.018	0.012
-0.069	0.798	-2.260	-0.029	0.019	0.012
-0.032	0.811	-2.228	-0.028	0.019	0.012
-0.039	0.794	-2.244	-0.028	0.019	0.011
-0.064	0.807	-2.265	-0.028	0.018	0.012
-0.036	0.815	-2.241	-0.028	0.019	0.012
-0.042	0.819	-2.231	-0.028	0.019	0.012
-0.049	0.810	-2.234	-0.028	0.018	0.012
-0.051	0.812	-2.217	-0.028	0.019	0.012
-0.030	0.820	-2.265	-0.028	0.019	0.012
-0.015	0.798	-2.244	-0.028	0.018	0.012
-0.056	0.808	-2.251	-0.028	0.019	0.012
-0.037	0.827	-2.238	-0.028	0.019	0.012
-0.028	0.804	-2.245	-0.028	0.019	0.012
-0.041	0.811	-2.204	-0.028	0.018	0.012
-0.058	0.804	-2.244	-0.028	0.019	0.012
-0.023	0.819	-2.215	-0.028	0.019	0.012
-0.036	0.791	-2.214	-0.028	0.018	0.011
-0.059	0.812	-2.282	-0.027	0.019	0.012
-0.042	0.816	-2.221	-0.028	0.019	0.012
-0.041	0.814	-2.228	-0.028	0.019	0.012
-0.060	0.809	-2.234	-0.028	0.018	0.012
-0.056	0.821	-2.231	-0.028	0.019	0.012
-0.033	0.820	-2.235	-0.028	0.019	0.012
-0.030	0.795	-2.231	-0.028	0.018	0.012
-0.054	0.805	-2.234	-0.028	0.019	0.012
-0.043	0.825	-2.228	-0.028	0.019	0.012
-0.032	0.813	-2.218	-0.028	0.019	0.012
-0.051	0.816	-2.214	-0.027	0.018	0.012
-0.068	0.813	-2.237	-0.028	0.019	0.012
-0.039	0.819	-2.197	-0.027	0.019	0.012
-0.049	0.780	-2.214	-0.028	0.019	0.011
-0.061	0.814	-2.276	-0.027	0.019	0.012
-0.049	0.818	-2.214	-0.027	0.019	0.012
-0.046	0.795	-2.221	-0.028	0.019	0.011
-0.064	0.818	-2.204	-0.027	0.018	0.012
-0.058	0.819	-2.221	-0.028	0.019	0.012
-0.043	0.813	-2.207	-0.028	0.019	0.012
-0.041	0.807	-2.218	-0.027	0.019	0.012
-0.061	0.821	-2.224	-0.028	0.019	0.012
-0.028	0.827	-2.205	-0.027	0.019	0.011
-0.046	0.798	-2.214	-0.028	0.019	0.012
-0.064	0.830	-2.197	-0.027	0.018	0.012
-0.063	0.815	-2.211	-0.028	0.019	0.012
-0.040	0.811	-2.180	-0.027	0.019	0.011
-0.043	0.786	-2.194	-0.028	0.018	0.011
-0.063	0.822	-2.252	-0.027	0.019	0.012
-0.048	0.818	-2.218	-0.027	0.019	0.011
-0.051	0.805	-2.194	-0.028	0.019	0.011
-0.059	0.828	-2.201	-0.027	0.018	0.012
-0.061	0.821	-2.201	-0.027	0.019	0.011
-0.050	0.822	-2.177	-0.027	0.019	0.011
-0.048	0.804	-2.214	-0.027	0.019	0.012
-0.049	0.813	-2.211	-0.028	0.019	0.012
-0.039	0.829	-2.195	-0.027	0.019	0.011
-0.050	0.802	-2.187	-0.027	0.019	0.011
-0.070	0.822	-2.184	-0.027	0.019	0.011
-0.063	0.823	-2.197	-0.027	0.019	0.011
-0.047	0.818	-2.198	-0.027	0.019	0.012
-0.062	0.785	-2.184	-0.027	0.019	0.011
-0.080	0.817	-2.242	-0.027	0.019	0.012
-0.054	0.819	-2.201	-0.027	0.019	0.011
-0.058	0.808	-2.191	-0.027	0.019	0.011
-0.087	0.823	-2.201	-0.027	0.019	0.011
-0.047	0.824	-2.191	-0.027	0.019	0.011
-0.061	0.813	-2.153	-0.027	0.019	0.011
-0.058	0.816	-2.211	-0.027	0.019	0.012
-0.069	0.825	-2.191	-0.027	0.019	0.011
-0.037	0.842	-2.189	-0.027	0.019	0.011
-0.061	0.812	-2.198	-0.027	0.019	0.011
-0.071	0.829	-2.181	-0.027	0.019	0.011
-0.059	0.825	-2.174	-0.027	0.019	0.011
-0.056	0.819	-2.157	-0.027	0.019	0.011
-0.063	0.795	-2.188	-0.027	0.019	0.011
-0.080	0.831	-2.222	-0.027	0.019	0.011
-0.051	0.831	-2.195	-0.027	0.019	0.011
-0.068	0.811	-2.178	-0.027	0.019	0.011
-0.087	0.834	-2.184	-0.027	0.019	0.011
-0.061	0.830	-2.154	-0.027	0.019	0.011
-0.066	0.814	-2.160	-0.027	0.019	0.011
-0.071	0.816	-2.191	-0.027	0.019	0.011
-0.075	0.829	-2.201	-0.027	0.019	0.011
-0.047	0.836	-2.172	-0.027	0.019	0.011
-0.062	0.810	-2.177	-0.027	0.019	0.011
-0.077	0.839	-2.178	-0.027	0.019	0.011
-0.070	0.834	-2.178	-0.027	0.019	0.011
-0.070	0.827	-2.150	-0.027	0.019	0.011
-0.070	0.797	-2.174	-0.027	0.018	0.011
-0.074	0.837	-2.219	-0.027	0.019	0.011
-0.072	0.830	-2.161	-0.027	0.019	0.011
-0.070	0.814	-2.185	-0.027	0.019	0.011
-0.095	0.842	-2.185	-0.027	0.019	0.011
-0.073	0.827	-2.171	-0.027	0.019	0.011
-0.071	0.830	-2.164	-0.026	0.019	0.011
-0.063	0.822	-2.178	-0.027	0.019	0.011
-0.075	0.841	-2.185	-0.027	0.020	0.011
-0.048	0.845	-2.172	-0.026	0.019	0.011
-0.072	0.816	-2.188	-0.027	0.019	0.011
-0.087	0.840	-2.151	-0.026	0.019	0.011
-0.068	0.841	-2.175	-0.026	0.019	0.011
-0.068	0.827	-2.144	-0.026	0.019	0.011
-0.078	0.797	-2.167	-0.027	0.019	0.011
-0.079	0.837	-2.192	-0.027	0.019	0.011
-0.075	0.841	-2.158	-0.026	0.019	0.011
-0.083	0.818	-2.158	-0.026	0.019	0.011
-0.100	0.854	-2.154	-0.026	0.019	0.011
-0.075	0.839	-2.158	-0.027	0.019	0.011
-0.087	0.824	-2.154	-0.026	0.019	0.011
-0.084	0.841	-2.189	-0.026	0.019	0.011
-0.089	0.833	-2.175	-0.027	0.020	0.011
-0.048	0.858	-2.146	-0.026	0.019	0.010
-0.078	0.824	-2.178	-0.026	0.019	0.011
-0.094	0.854	-2.154	-0.026	0.019	0.011
-0.071	0.854	-2.159	-0.026	0.019	0.011
-0.081	0.832	-2.144	-0.026	0.020	0.011
-0.089	0.808	-2.161	-0.026	0.019	0.011
-0.085	0.846	-2.178	-0.026	0.019	0.011
-0.073	0.839	-2.151	-0.026	0.019	0.011
-0.080	0.819	-2.161	-0.026	0.019	0.011
-0.108	0.858	-2.155	-0.026	0.019	0.011
-0.074	0.844	-2.138	-0.026	0.020	0.011
-0.086	0.835	-2.141	-0.026	0.019	0.011
-0.094	0.843	-2.165	-0.026	0.019	0.011
-0.089	0.845	-2.168	-0.026	0.020	0.011
-0.052	0.859	-2.129	-0.026	0.019	0.010
-0.089	0.823	-2.168	-0.026	0.019	0.011
-0.103	0.854	-2.158	-0.026	0.020	0.011
-0.070	0.854	-2.138	-0.026	0.019	0.011
-0.088	0.832	-2.145	-0.026	0.020	0.011
-0.103	0.819	-2.161	-0.026	0.019	0.010
-0.088	0.843	-2.169	-0.026	0.020	0.011
-0.078	0.839	-2.141	-0.026	0.019	0.011
-0.100	0.825	-2.154	-0.026	0.019	0.011
-0.121	0.854	-2.134	-0.026	0.019	0.011
-0.083	0.850	-2.151	-0.026	0.019	0.011
-0.096	0.840	-2.138	-0.026	0.019	0.011
-0.103	0.854	-2.159	-0.026	0.019	0.011
-0.094	0.856	-2.152	-0.026	0.020	0.011
-0.056	0.867	-2.123	-0.026	0.019	0.010
-0.098	0.835	-2.169	-0.026	0.019	0.011
-0.104	0.850	-2.172	-0.026	0.019	0.011
-0.078	0.863	-2.146	-0.025	0.019	0.010
-0.097	0.840	-2.138	-0.026	0.020	0.011
-0.106	0.828	-2.138	-0.026	0.019	0.010
-0.098	0.846	-2.162	-0.026	0.020	0.011
-0.090	0.843	-2.148	-0.026	0.020	0.011
-0.100	0.834	-2.152	-0.026	0.019	0.010
-0.127	0.860	-2.128	-0.026	0.020	0.010
-0.084	0.850	-2.128	-0.026	0.020	0.010
-0.104	0.843	-2.131	-0.025	0.020	0.011
-0.114	0.859	-2.142	-0.026	0.019	0.010
-0.099	0.847	-2.138	-0.026	0.020	0.011
-0.066	0.865	-2.157	-0.025	0.019	0.010
-0.105	0.850	-2.145	-0.026	0.020	0.010
-0.112	0.854	-2.155	-0.026	0.020	0.010
-0.086	0.855	-2.142	-0.025	0.020	0.010
-0.106	0.854	-2.128	-0.025	0.020	0.011
-0.105	0.864	-2.146	-0.026	0.020	0.010
-0.089	0.849	-2.132	-0.026	0.020	0.010
-0.102	0.852	-2.138	-0.025	0.020	0.011
-0.114	0.856	-2.155	-0.026	0.019	0.010
-0.129	0.879	-2.139	-0.026	0.020	0.010
-0.094	0.860	-2.132	-0.026	0.020	0.010
-0.116	0.849	-2.159	-0.025	0.020	0.010
-0.126	0.878	-2.139	-0.025	0.020	0.010
-0.107	0.859	-2.152	-0.026	0.020	0.010
-0.082	0.874	-2.110	-0.025	0.020	0.010
-0.125	0.852	-2.149	-0.025	0.020	0.010
-0.115	0.868	-2.146	-0.025	0.020	0.010
-0.090	0.874	-2.129	-0.025	0.020	0.010
-0.114	0.854	-2.122	-0.025	0.020	0.010
-0.118	0.886	-2.153	-0.025	0.020	0.010
-0.099	0.861	-2.115	-0.026	0.020	0.010
-0.119	0.856	-2.135	-0.025	0.020	0.010
-0.119	0.862	-2.169	-0.025	0.020	0.010
-0.137	0.884	-2.129	-0.025	0.020	0.010
-0.105	0.860	-2.129	-0.025	0.020	0.010
-0.121	0.860	-2.135	-0.025	0.020	0.010
-0.131	0.890	-2.143	-0.025	0.020	0.010
-0.105	0.853	-2.121	-0.026	0.020	0.010
-0.105	0.869	-2.123	-0.025	0.020	0.010
-0.128	0.871	-2.145	-0.026	0.020	0.010
-0.123	0.865	-2.163	-0.025	0.021	0.010
-0.112	0.873	-2.123	-0.025	0.020	0.010
-0.124	0.870	-2.122	-0.025	0.020	0.010
-0.130	0.899	-2.136	-0.025	0.020	0.010
-0.105	0.864	-2.132	-0.025	0.020	0.010
-0.124	0.863	-2.125	-0.025	0.020	0.010
-0.137	0.890	-2.180	-0.025	0.020	0.010
-0.132	0.879	-2.115	-0.025	0.021	0.010
-0.127	0.868	-2.122	-0.025	0.020	0.010
-0.135	0.867	-2.152	-0.025	0.020	0.010
-0.134	0.904	-2.136	-0.025	0.021	0.010
-0.122	0.860	-2.129	-0.025	0.021	0.010
-0.130	0.866	-2.142	-0.025	0.020	0.010
-0.133	0.890	-2.139	-0.025	0.020	0.010
-0.117	0.868	-2.170	-0.025	0.021	0.010
-0.130	0.859	-2.150	-0.025	0.020	0.010
-0.138	0.879	-2.119	-0.025	0.020	0.010
-0.146	0.924	-2.164	-0.024	0.021	0.010
-0.119	0.866	-2.122	-0.025	0.020	0.010
-0.141	0.858	-2.146	-0.025	0.020	0.010
-0.141	0.891	-2.160	-0.025	0.021	0.010
-0.142	0.873	-2.122	-0.025	0.021	0.010
-0.139	0.873	-2.136	-0.025	0.020	0.010
-0.135	0.885	-2.163	-0.025	0.020	0.010
-0.139	0.904	-2.130	-0.025	0.021	0.010
-0.136	0.871	-2.095	-0.025	0.020	0.010
-0.165	0.855	-2.141	-0.025	0.020	0.010
-0.147	0.889	-2.143	-0.025	0.021	0.010
-0.131	0.874	-2.156	-0.025	0.021	0.010
-0.147	0.877	-2.133	-0.025	0.020	0.010
-0.150	0.888	-2.126	-0.025	0.021	0.010
-0.143	0.922	-2.153	-0.024	0.021	0.011
-0.138	0.874	-2.140	-0.024	0.020	0.010
-0.161	0.872	-2.125	-0.025	0.021	0.010
-0.149	0.895	-2.146	-0.025	0.021	0.010
-0.134	0.865	-2.115	-0.024	0.021	0.010
-0.148	0.873	-2.143	-0.025	0.020	0.010
-0.144	0.898	-2.167	-0.025	0.020	0.010
-0.131	0.901	-2.103	-0.024	0.021	0.010
-0.152	0.882	-2.123	-0.024	0.020	0.010
-0.192	0.864	-2.137	-0.025	0.021	0.011
-0.145	0.891	-2.126	-0.024	0.021	0.010
-0.140	0.867	-2.157	-0.024	0.021	0.010
-0.171	0.870	-2.142	-0.024	0.021	0.010
-0.149	0.884	-2.116	-0.025	0.021	0.010
-0.151	0.900	-2.140	-0.024	0.021	0.010
-0.167	0.875	-2.147	-0.024	0.020	0.010
-0.171	0.882	-2.132	-0.025	0.021	0.010
-0.161	0.902	-2.112	-0.024	0.021	0.010
-0.143	0.867	-2.122	-0.024	0.020	0.010
-0.179	0.876	-2.139	-0.024	0.021	0.010
-0.155	0.905	-2.143	-0.025	0.021	0.010
-0.145	0.870	-2.119	-0.024	0.021	0.010
-0.168	0.887	-2.072	-0.024	0.020	0.010
-0.192	0.875	-2.145	-0.024	0.021	0.011
-0.147	0.876	-2.095	-0.024	0.021	0.010
-0.156	0.871	-2.116	-0.024	0.021	0.010
-0.192	0.875	-2.132	-0.024	0.021	0.010
-0.155	0.880	-2.126	-0.024	0.021	0.010
-0.163	0.882	-2.123	-0.024	0.021	0.010
-0.196	0.876	-2.146	-0.024	0.020	0.010
-0.174	0.883	-2.108	-0.024	0.021	0.010
-0.176	0.888	-2.102	-0.024	0.021	0.010
-0.160	0.856	-2.125	-0.024	0.020	0.010
-0.182	0.886	-2.126	-0.024	0.021	0.010
-0.174	0.896	-2.123	-0.024	0.021	0.010
-0.159	0.856	-2.102	-0.024	0.021	0.010
-0.196	0.898	-2.078	-0.024	0.020	0.010
-0.199	0.886	-2.118	-0.024	0.021	0.010
-0.165	0.883	-2.103	-0.024	0.021	0.010
-0.172	0.874	-2.085	-0.024	0.021	0.010
-0.199	0.873	-2.105	-0.024	0.021	0.010
-0.159	0.885	-2.096	-0.024	0.021	0.010
-0.171	0.872	-2.109	-0.024	0.021	0.010
-0.195	0.879	-2.123	-0.023	0.021	0.010
-0.175	0.886	-2.102	-0.024	0.021	0.010
-0.175	0.880	-2.058	-0.023	0.021	0.010
-0.172	0.867	-2.112	-0.024	0.021	0.010
-0.190	0.881	-2.105	-0.024	0.021	0.010
-0.181	0.895	-2.089	-0.024	0.021	0.010
-0.168	0.857	-2.112	-0.024	0.021	0.010
-0.198	0.888	-2.051	-0.023	0.020	0.010
-0.184	0.889	-2.123	-0.024	0.021	0.010
-0.180	0.872	-2.078	-0.024	0.021	0.010
-0.189	0.888	-2.068	-0.024	0.021	0.010
-0.193	0.889	-2.088	-0.024	0.021	0.010
-0.176	0.892	-2.089	-0.023	0.021	0.010
-0.183	0.866	-2.085	-0.024	0.021	0.009
-0.202	0.885	-2.109	-0.024	0.021	0.010
-0.188	0.891	-2.089	-0.024	0.021	0.010
-0.194	0.872	-2.031	-0.023	0.021	0.009
-0.178	0.891	-2.096	-0.023	0.021	0.010
-0.190	0.894	-2.106	-0.024	0.021	0.010
-0.188	0.884	-2.072	-0.023	0.021	0.010
-0.192	0.862	-2.095	-0.023	0.021	0.010
-0.197	0.904	-2.062	-0.023	0.021	0.010
-0.184	0.898	-2.083	-0.023	0.021	0.009
-0.200	0.882	-2.089	-0.023	0.021	0.010
-0.208	0.900	-2.072	-0.023	0.021	0.010
-0.188	0.897	-2.045	-0.024	0.022	0.009
-0.194	0.892	-2.065	-0.023	0.022	0.009
-0.195	0.877	-2.086	-0.024	0.021	0.009
-0.205	0.891	-2.085	-0.024	0.022	0.009
-0.177	0.899	-2.070	-0.023	0.021	0.009
-0.200	0.882	-2.031	-0.023	0.022	0.009
-0.212	0.908	-2.079	-0.023	0.021	0.010
-0.192	0.900	-2.066	-0.023	0.022	0.009
-0.203	0.879	-2.076	-0.023	0.022	0.009
-0.208	0.881	-2.089	-0.023	0.022	0.009
-0.206	0.903	-2.058	-0.023	0.022	0.009
-0.185	0.912	-2.056	-0.023	0.022	0.009
-0.211	0.889	-2.065	-0.023	0.021	0.009
-0.218	0.922	-2.097	-0.023	0.022	0.009
-0.179	0.897	-2.011	-0.024	0.022	0.009
-0.194	0.892	-2.056	-0.023	0.022	0.009
-0.215	0.907	-2.076	-0.023	0.022	0.009
-0.198	0.899	-2.062	-0.023	0.022	0.009
-0.193	0.902	-2.052	-0.023	0.022	0.009
-0.225	0.888	-2.055	-0.023	0.022	0.009
-0.225	0.925	-2.066	-0.023	0.022	0.009
-0.208	0.894	-2.086	-0.023	0.022	0.009
-0.226	0.891	-2.069	-0.023	0.022	0.009
-0.226	0.904	-2.069	-0.023	0.022	0.009
-0.221	0.896	-2.123	-0.023	0.023	0.009
-0.203	0.910	-2.074	-0.023	0.022	0.009
-0.228	0.904	-2.093	-0.023	0.022	0.009
-0.228	0.928	-2.093	-0.023	0.022	0.009
-0.200	0.908	-2.015	-0.023	0.022	0.009
-0.220	0.895	-2.059	-0.023	0.022	0.009
-0.232	0.926	-2.083	-0.023	0.022	0.009
-0.208	0.903	-2.076	-0.023	0.023	0.009
-0.210	0.898	-2.066	-0.023	0.022	0.009
-0.230	0.905	-2.090	-0.023	0.022	0.009
-0.244	0.930	-2.056	-0.023	0.023	0.009
-0.216	0.912	-2.070	-0.023	0.022	0.009
-0.232	0.897	-2.058	-0.023	0.022	0.009
-0.246	0.925	-2.063	-0.023	0.022	0.009
-0.227	0.901	-2.096	-0.023	0.023	0.009
-0.211	0.908	-2.063	-0.023	0.022	0.009
-0.239	0.906	-2.069	-0.023	0.022	0.009
-0.252	0.929	-2.090	-0.023	0.023	0.009
-0.214	0.906	-2.011	-0.023	0.023	0.009
-0.236	0.907	-2.069	-0.023	0.022	0.009
-0.238	0.931	-2.083	-0.023	0.023	0.009
-0.222	0.898	-2.045	-0.023	0.023	0.009
-0.216	0.915	-2.056	-0.023	0.022	0.009
-0.243	0.917	-2.103	-0.023	0.022	0.009
-0.241	0.935	-2.063	-0.023	0.022	0.009
-0.228	0.902	-2.059	-0.023	0.022	0.009
-0.243	0.904	-2.076	-0.023	0.022	0.009
-0.254	0.930	-2.059	-0.022	0.023	0.009
-0.239	0.910	-2.110	-0.023	0.024	0.009
-0.231	0.912	-2.066	-0.022	0.022	0.009
-0.252	0.910	-2.090	-0.023	0.022	0.009
-0.257	0.942	-2.090	-0.022	0.023	0.009
-0.227	0.912	-2.042	-0.023	0.022	0.009
-0.259	0.910	-2.066	-0.022	0.023	0.009
-0.243	0.946	-2.053	-0.022	0.023	0.009
-0.224	0.905	-2.076	-0.023	0.023	0.009
-0.238	0.919	-2.066	-0.022	0.023	0.009
-0.247	0.921	-2.103	-0.023	0.022	0.009
-0.250	0.931	-2.059	-0.022	0.023	0.009
-0.244	0.912	-2.059	-0.022	0.023	0.009
-0.271	0.914	-2.100	-0.022	0.022	0.009
-0.265	0.926	-2.045	-0.022	0.023	0.009
-0.243	0.911	-2.100	-0.023	0.024	0.009
-0.255	0.908	-2.062	-0.022	0.023	0.009
-0.264	0.922	-2.079	-0.023	0.023	0.009
-0.260	0.940	-2.090	-0.022	0.023	0.009
-0.253	0.908	-2.031	-0.023	0.023	0.009
-0.270	0.914	-2.072	-0.022	0.023	0.009
-0.266	0.953	-2.097	-0.022	0.023	0.009
-0.238	0.916	-2.056	-0.022	0.023	0.009
-0.260	0.917	-2.066	-0.022	0.023	0.009
-0.257	0.938	-2.110	-0.023	0.023	0.009
-0.250	0.936	-2.059	-0.022	0.023	0.009
-0.262	0.922	-2.066	-0.022	0.023	0.009
-0.282	0.917	-2.069	-0.022	0.023	0.009
-0.271	0.942	-2.053	-0.022	0.023	0.009
-0.254	0.916	-2.117	-0.022	0.024	0.009
-0.287	0.909	-2.069	-0.022	0.023	0.009
-0.265	0.930	-2.073	-0.022	0.023	0.009
-0.271	0.928	-2.080	-0.022	0.023	0.009
-0.263	0.920	-2.073	-0.022	0.023	0.009
-0.287	0.923	-2.059	-0.022	0.023	0.009
-0.280	0.957	-2.067	-0.022	0.024	0.009
-0.258	0.911	-2.069	-0.022	0.023	0.009
-0.276	0.916	-2.066	-0.022	0.023	0.009
-0.268	0.941	-2.117	-0.023	0.023	0.009
-0.262	0.930	-2.066	-0.022	0.023	0.009
-0.271	0.923	-2.059	-0.022	0.023	0.009
-0.289	0.928	-2.099	-0.022	0.023	0.010
-0.271	0.945	-2.060	-0.022	0.023	0.009
-0.261	0.921	-2.080	-0.022	0.023	0.009
-0.304	0.917	-2.075	-0.022	0.023	0.009
-0.273	0.937	-2.070	-0.022	0.023	0.009
-0.276	0.930	-2.077	-0.022	0.024	0.009
-0.293	0.917	-2.097	-0.022	0.023	0.009
-0.296	0.926	-2.065	-0.022	0.023	0.009
-0.283	0.963	-2.070	-0.021	0.024	0.009
-0.280	0.917	-2.073	-0.022	0.023	0.009
-0.298	0.923	-2.062	-0.022	0.024	0.009
-0.273	0.949	-2.128	-0.022	0.023	0.009
-0.264	0.928	-2.070	-0.022	0.023	0.009
-0.293	0.926	-2.094	-0.021	0.023	0.009
-0.304	0.942	-2.086	-0.022	0.024	0.009
-0.284	0.941	-2.060	-0.021	0.024	0.009
-0.277	0.928	-2.063	-0.021	0.024	0.009
-0.317	0.916	-2.068	-0.022	0.023	0.010
-0.271	0.944	-2.060	-0.022	0.023	0.009
-0.282	0.922	-2.069	-0.022	0.024	0.009
-0.304	0.921	-2.097	-0.021	0.023	0.009
-0.309	0.925	-2.069	-0.022	0.024	0.009
-0.286	0.952	-2.087	-0.021	0.024	0.009
-0.284	0.919	-2.073	-0.021	0.023	0.009
-0.306	0.927	-2.052	-0.022	0.024	0.009
-0.295	0.947	-2.104	-0.022	0.024	0.009
-0.285	0.919	-2.052	-0.021	0.023	0.009
-0.310	0.924	-2.077	-0.021	0.024	0.009
-0.299	0.945	-2.090	-0.022	0.024	0.009
-0.283	0.935	-2.046	-0.021	0.024	0.009
-0.292	0.926	-2.056	-0.021	0.023	0.009
-0.332	0.914	-2.071	-0.022	0.024	0.010
-0.286	0.937	-2.049	-0.021	0.024	0.009
-0.294	0.908	-2.039	-0.021	0.023	0.009
-0.323	0.924	-2.135	-0.021	0.023	0.009
-0.302	0.929	-2.039	-0.022	0.024	0.009
-0.302	0.930	-2.053	-0.021	0.024	0.009
-0.306	0.935	-2.063	-0.021	0.023	0.009
-0.318	0.934	-2.048	-0.021	0.024	0.009
-0.302	0.948	-2.073	-0.021	0.024	0.009
-0.292	0.921	-2.069	-0.021	0.023	0.009
-0.310	0.933	-2.066	-0.021	0.024	0.009
-0.302	0.944	-2.073	-0.021	0.024	0.009
-0.298	0.916	-2.056	-0.021	0.024	0.009
-0.312	0.932	-2.032	-0.021	0.023	0.009
-0.319	0.927	-2.062	-0.021	0.024	0.010
-0.307	0.935	-2.042	-0.021	0.024	0.009
-0.307	0.889	-2.035	-0.021	0.023	0.009
-0.327	0.937	-2.094	-0.021	0.024	0.009
-0.310	0.927	-2.052	-0.021	0.024	0.009
-0.308	0.922	-2.060	-0.021	0.024	0.009
-0.320	0.933	-2.052	-0.021	0.023	0.009
-0.320	0.934	-2.042	-0.021	0.024	0.009
-0.310	0.928	-2.043	-0.021	0.024	0.009
-0.310	0.920	-2.060	-0.021	0.024	0.009
-0.328	0.932	-2.073	-0.021	0.024	0.009
-0.293	0.950	-2.037	-0.021	0.024	0.009
-0.316	0.914	-2.046	-0.021	0.024	0.009
-0.329	0.949	-2.026	-0.021	0.024	0.009
-0.317	0.942	-2.056	-0.021	0.024	0.009
-0.316	0.923	-2.022	-0.021	0.024	0.009
-0.322	0.901	-2.018	-0.021	0.024	0.009
-0.322	0.939	-2.049	-0.021	0.024	0.009
-0.317	0.940	-2.043	-0.021	0.024	0.009
-0.330	0.922	-2.025	-0.021	0.024	0.009
-0.342	0.949	-2.039	-0.021	0.024	0.009
-0.316	0.939	-2.039	-0.021	0.024	0.009
-0.333	0.922	-2.001	-0.020	0.024	0.009
-0.332	0.940	-2.036	-0.021	0.024	0.009
-0.321	0.939	-2.053	-0.021	0.024	0.009
-0.286	0.949	-2.030	-0.020	0.024	0.009
-0.327	0.927	-2.049	-0.021	0.024	0.009
-0.329	0.943	-2.036	-0.021	0.024	0.009
-0.319	0.939	-2.040	-0.020	0.024	0.009
-0.320	0.931	-2.022	-0.020	0.024	0.009
-0.336	0.923	-2.046	-0.021	0.024	0.009
-0.328	0.948	-2.056	-0.021	0.024	0.009
-0.319	0.954	-2.037	-0.020	0.024	0.009
-0.327	0.920	-2.042	-0.021	0.024	0.009
-0.358	0.950	-2.026	-0.020	0.024	0.009
-0.325	0.943	-2.022	-0.021	0.025	0.009
-0.333	0.929	-1.995	-0.020	0.025	0.009
-0.343	0.943	-2.039	-0.020	0.024	0.009
-0.328	0.944	-2.039	-0.021	0.025	0.009
-0.305	0.955	-2.027	-0.020	0.024	0.009
-0.337	0.934	-2.039	-0.020	0.025	0.009
-0.346	0.945	-2.029	-0.021	0.025	0.009
-0.314	0.955	-2.033	-0.020	0.025	0.009
-0.338	0.928	-2.008	-0.020	0.025	0.009
-0.341	0.931	-2.049	-0.021	0.025	0.009
-0.335	0.952	-2.029	-0.020	0.025	0.009
-0.330	0.947	-2.029	-0.020	0.025	0.009
-0.345	0.930	-2.046	-0.020	0.024	0.009
-0.359	0.966	-2.023	-0.020	0.025	0.009
-0.331	0.943	-2.012	-0.020	0.025	0.009
-0.345	0.945	-1.992	-0.020	0.025	0.009
-0.350	0.956	-2.022	-0.020	0.025	0.009
-0.336	0.952	-2.036	-0.021	0.025	0.009
-0.300	0.970	-2.035	-0.020	0.024	0.009
-0.344	0.938	-2.039	-0.020	0.025	0.009
-0.354	0.954	-2.036	-0.020	0.025	0.009
-0.317	0.962	-2.030	-0.020	0.025	0.009
-0.350	0.941	-2.015	-0.020	0.025	0.009
-0.353	0.943	-2.019	-0.020	0.025	0.009
-0.344	0.954	-2.043	-0.020	0.025	0.009
-0.348	0.950	-2.023	-0.020	0.025	0.009
-0.353	0.945	-2.022	-0.020	0.025	0.009
-0.366	0.969	-2.030	-0.020	0.025	0.009
-0.332	0.954	-2.022	-0.020	0.025	0.009
-0.351	0.931	-1.998	-0.020	0.025	0.009
-0.369	0.965	-2.036	-0.020	0.025	0.009
-0.345	0.953	-2.043	-0.020	0.025	0.009
-0.316	0.968	-2.024	-0.019	0.025	0.009
-0.351	0.955	-2.046	-0.020	0.025	0.009
-0.365	0.948	-2.063	-0.020	0.026	0.009
-0.330	0.964	-2.034	-0.020	0.025	0.009
-0.357	0.960	-2.033	-0.020	0.025	0.009
-0.364	0.969	-2.039	-0.020	0.025	0.009
-0.347	0.957	-2.015	-0.020	0.026	0.009
-0.352	0.956	-2.016	-0.020	0.025	0.009
-0.359	0.955	-2.060	-0.020	0.025	0.009
-0.378	0.973	-2.012	-0.020	0.026	0.009
-0.340	0.955	-2.040	-0.020	0.025	0.009
-0.362	0.948	-2.019	-0.020	0.025	0.009
-0.371	0.995	-2.023	-0.020	0.025	0.009
-0.349	0.962	-2.036	-0.020	0.026	0.009
-0.332	0.979	-2.027	-0.020	0.025	0.009
-0.369	0.957	-2.036	-0.020	0.025	0.009
-0.367	0.960	-2.080	-0.020	0.026	0.009
-0.343	0.968	-2.027	-0.019	0.025	0.009
-0.369	0.967	-2.012	-0.020	0.025	0.009
-0.366	0.982	-2.047	-0.019	0.026	0.009
-0.349	0.957	-2.033	-0.020	0.026	0.009
-0.356	0.956	-2.026	-0.019	0.025	0.009
-0.360	0.981	-2.070	-0.020	0.025	0.009
-0.386	0.984	-2.044	-0.020	0.026	0.009
-0.363	0.958	-2.022	-0.020	0.025	0.009
-0.367	0.965	-2.036	-0.020	0.026	0.009
-0.376	0.993	-2.026	-0.020	0.026	0.009
-0.362	0.965	-2.036	-0.020	0.026	0.009
-0.350	0.969	-2.026	-0.019	0.025	0.009
-0.377	0.972	-2.043	-0.020	0.026	0.009
-0.365	0.970	-2.067	-0.019	0.026	0.009
-0.366	0.975	-2.033	-0.019	0.026	0.009
-0.376	0.968	-2.033	-0.020	0.026	0.009
-0.383	1.009	-2.036	-0.019	0.026	0.010
-0.356	0.971	-2.023	-0.020	0.026	0.009
-0.385	0.974	-2.029	-0.019	0.026	0.009
-0.371	0.996	-2.046	-0.020	0.026	0.010
-0.391	0.981	-2.016	-0.019	0.026	0.009
-0.366	0.971	-2.043	-0.019	0.026	0.009
-0.374	0.981	-2.064	-0.020	0.026	0.009
-0.373	1.000	-2.020	-0.019	0.026	0.009
-0.375	0.970	-2.029	-0.019	0.026	0.009
-0.381	0.974	-2.040	-0.019	0.026	0.009
-0.380	0.985	-2.057	-0.020	0.026	0.009
-0.373	0.967	-2.077	-0.019	0.027	0.009
-0.380	0.969	-2.054	-0.019	0.026	0.009
-0.377	0.980	-2.050	-0.019	0.026	0.009
-0.391	1.017	-2.060	-0.019	0.026	0.010
-0.370	0.972	-2.050	-0.019	0.026	0.009
-0.390	0.971	-2.029	-0.019	0.026	0.010
-0.393	0.998	-2.060	-0.019	0.026	0.010
-0.386	0.983	-2.033	-0.019	0.026	0.009
-0.385	0.976	-2.033	-0.019	0.026	0.009
-0.383	0.983	-2.067	-0.019	0.026	0.009
-0.391	1.000	-2.047	-0.019	0.026	0.009
-0.380	0.975	-2.026	-0.019	0.026	0.010
-0.403	0.973	-2.049	-0.019	0.026	0.010
-0.383	0.991	-2.023	-0.019	0.026	0.009
-0.372	0.966	-2.043	-0.019	0.027	0.009
-0.393	0.963	-2.053	-0.019	0.026	0.010
-0.384	0.993	-2.050	-0.019	0.026	0.009
-0.384	1.015	-2.047	-0.019	0.027	0.010
-0.381	0.972	-2.034	-0.019	0.026	0.009
-0.401	0.978	-2.032	-0.019	0.026	0.010
-0.384	1.006	-2.057	-0.019	0.026	0.010
-0.367	0.968	-2.037	-0.019	0.026	0.009
-0.396	0.985	-2.054	-0.019	0.026	0.009
-0.388	1.005	-2.071	-0.019	0.026	0.010
-0.383	0.997	-2.047	-0.019	0.027	0.010
-0.391	0.982	-2.043	-0.019	0.026	0.010
-0.427	0.968	-2.062	-0.019	0.026	0.010
-0.395	0.992	-2.040	-0.019	0.026	0.009
-0.385	0.962	-2.053	-0.019	0.027	0.010
-0.410	0.980	-2.056	-0.019	0.026	0.010
-0.392	0.991	-2.047	-0.019	0.026	0.009
-0.391	1.016	-2.044	-0.018	0.026	0.010
-0.404	0.982	-2.067	-0.018	0.026	0.009
-0.414	0.970	-2.032	-0.019	0.026	0.010
-0.390	1.000	-2.047	-0.019	0.026	0.010
-0.378	0.957	-2.053	-0.019	0.026	0.010
-0.405	0.985	-2.077	-0.019	0.026	0.010
-0.390	0.993	-2.084	-0.019	0.026	0.010
-0.381	0.984	-2.040	-0.019	0.026	0.010
-0.399	0.983	-2.026	-0.019	0.026	0.009
-0.441	0.972	-2.055	-0.019	0.027	0.010
-0.384	0.990	-2.023	-0.019	0.027	0.010
-0.385	0.981	-2.040	-0.019	0.026	0.010
-0.417	0.981	-2.056	-0.019	0.026	0.010
-0.397	1.000	-2.037	-0.019	0.027	0.010
-0.388	1.006	-2.054	-0.018	0.026	0.010
-0.412	0.981	-2.084	-0.018	0.026	0.010
-0.408	0.984	-2.036	-0.019	0.027	0.010
-0.397	1.001	-2.040	-0.018	0.027	0.010
-0.378	0.966	-2.053	-0.018	0.026	0.010
-0.409	0.982	-2.081	-0.018	0.026	0.010
-0.389	1.005	-2.085	-0.019	0.026	0.010
-0.383	0.978	-2.050	-0.018	0.026	0.010
-0.406	0.985	-2.013	-0.018	0.026	0.010
-0.429	0.980	-2.073	-0.019	0.027	0.010
-0.384	0.982	-2.037	-0.018	0.027	0.010
-0.394	0.967	-2.026	-0.018	0.026	0.010
-0.411	0.986	-2.050	-0.018	0.027	0.010
-0.382	0.997	-2.034	-0.018	0.027	0.010
-0.387	0.973	-2.033	-0.019	0.026	0.010
-0.410	0.986	-2.074	-0.018	0.026	0.010
-0.404	0.985	-2.043	-0.018	0.027	0.010
-0.389	0.981	-2.020	-0.018	0.027	0.010
-0.386	0.971	-2.054	-0.018	0.026	0.010
-0.421	0.976	-2.043	-0.018	0.027	0.010
-0.393	0.999	-2.058	-0.018	0.027	0.009
-0.384	0.966	-2.061	-0.018	0.026	0.009
-0.414	0.991	-2.006	-0.018	0.026	0.009
-0.413	0.995	-2.047	-0.018	0.027	0.010
-0.392	0.983	-2.037	-0.018	0.027	0.010
-0.401	0.992	-2.037	-0.018	0.026	0.009
-0.408	0.990	-2.050	-0.018	0.027	0.010
[truncated: 112,000 more rows]
