# Supplementary material for: Identification of Haptic Based Guiding Using Hard Reins
Source: PLoS One. 2015 Jul 22;10(7):e0132020. doi: 10.1371/journal.pone.0132020 (PMC4511788; doi:10.1371/journal.pone.0132020)
Supplement: S5 File — (ZIP) [file pone.0132020.s005.zip › Exp2_ForceData1/Subject5/path3/T2.csv]

0.450	-0.369	-0.402	-0.022	0.027	0.015
0.446	-0.370	-0.395	-0.022	0.027	0.015
0.454	-0.364	-0.415	-0.022	0.027	0.015
0.433	-0.354	-0.439	-0.022	0.027	0.015
0.450	-0.357	-0.412	-0.022	0.028	0.015
0.427	-0.352	-0.364	-0.022	0.026	0.015
0.480	-0.342	-0.397	-0.022	0.027	0.015
0.442	-0.367	-0.405	-0.022	0.027	0.015
0.448	-0.353	-0.464	-0.022	0.028	0.015
0.407	-0.372	-0.431	-0.022	0.027	0.016
0.445	-0.374	-0.415	-0.022	0.027	0.015
0.445	-0.362	-0.385	-0.022	0.027	0.015
0.456	-0.351	-0.413	-0.022	0.027	0.015
0.437	-0.357	-0.395	-0.022	0.027	0.015
0.440	-0.364	-0.450	-0.022	0.028	0.015
0.412	-0.374	-0.414	-0.022	0.027	0.016
0.445	-0.368	-0.422	-0.022	0.027	0.015
0.440	-0.368	-0.384	-0.022	0.027	0.015
0.468	-0.350	-0.393	-0.022	0.027	0.015
0.438	-0.358	-0.398	-0.022	0.027	0.015
0.423	-0.346	-0.436	-0.022	0.028	0.015
0.405	-0.364	-0.438	-0.022	0.027	0.016
0.445	-0.369	-0.395	-0.022	0.027	0.015
0.435	-0.402	-0.367	-0.022	0.027	0.015
0.458	-0.357	-0.340	-0.023	0.028	0.015
0.438	-0.357	-0.405	-0.022	0.027	0.015
0.423	-0.310	-0.436	-0.022	0.028	0.016
0.409	-0.363	-0.459	-0.022	0.027	0.016
0.429	-0.359	-0.384	-0.022	0.027	0.015
0.441	-0.389	-0.377	-0.022	0.027	0.015
0.446	-0.355	-0.371	-0.022	0.027	0.015
0.438	-0.368	-0.401	-0.022	0.027	0.015
0.421	-0.322	-0.422	-0.022	0.028	0.016
0.405	-0.357	-0.442	-0.022	0.027	0.016
0.436	-0.367	-0.402	-0.022	0.027	0.015
0.430	-0.375	-0.381	-0.022	0.027	0.015
0.448	-0.361	-0.354	-0.022	0.027	0.015
0.420	-0.362	-0.395	-0.022	0.027	0.015
0.430	-0.331	-0.429	-0.022	0.027	0.016
0.418	-0.361	-0.425	-0.022	0.027	0.016
0.435	-0.364	-0.395	-0.022	0.027	0.015
0.428	-0.377	-0.350	-0.022	0.027	0.015
0.411	-0.341	-0.385	-0.022	0.028	0.015
0.421	-0.370	-0.394	-0.022	0.027	0.015
0.429	-0.333	-0.446	-0.023	0.027	0.015
0.446	-0.379	-0.415	-0.022	0.027	0.016
0.442	-0.358	-0.388	-0.022	0.027	0.015
0.413	-0.368	-0.370	-0.022	0.027	0.015
0.429	-0.339	-0.399	-0.022	0.028	0.015
0.413	-0.365	-0.401	-0.022	0.027	0.016
0.433	-0.341	-0.429	-0.023	0.027	0.016
0.429	-0.373	-0.401	-0.022	0.027	0.016
0.436	-0.363	-0.388	-0.022	0.027	0.015
0.418	-0.367	-0.357	-0.022	0.027	0.015
0.414	-0.329	-0.371	-0.022	0.028	0.015
0.413	-0.361	-0.405	-0.022	0.027	0.015
0.411	-0.354	-0.417	-0.023	0.027	0.016
0.435	-0.380	-0.398	-0.022	0.027	0.015
0.428	-0.374	-0.360	-0.022	0.027	0.015
0.427	-0.360	-0.364	-0.022	0.027	0.015
0.415	-0.330	-0.388	-0.022	0.028	0.015
0.409	-0.364	-0.394	-0.022	0.027	0.015
0.430	-0.351	-0.398	-0.022	0.027	0.016
0.429	-0.381	-0.397	-0.022	0.027	0.015
0.433	-0.364	-0.384	-0.022	0.027	0.015
0.411	-0.373	-0.370	-0.022	0.027	0.016
0.418	-0.338	-0.401	-0.022	0.027	0.015
0.415	-0.364	-0.418	-0.022	0.027	0.016
0.425	-0.358	-0.391	-0.022	0.027	0.016
0.422	-0.375	-0.356	-0.022	0.027	0.016
0.413	-0.361	-0.391	-0.022	0.028	0.015
0.393	-0.371	-0.369	-0.022	0.027	0.016
0.413	-0.341	-0.381	-0.022	0.027	0.015
0.423	-0.358	-0.391	-0.022	0.027	0.016
0.427	-0.348	-0.391	-0.022	0.027	0.015
0.419	-0.367	-0.353	-0.022	0.027	0.015
0.402	-0.343	-0.378	-0.022	0.028	0.015
0.409	-0.369	-0.380	-0.022	0.027	0.016
0.412	-0.343	-0.391	-0.022	0.027	0.015
0.413	-0.393	-0.380	-0.022	0.027	0.015
0.426	-0.358	-0.342	-0.023	0.027	0.016
0.419	-0.358	-0.374	-0.022	0.027	0.015
0.414	-0.329	-0.377	-0.022	0.028	0.016
0.391	-0.368	-0.428	-0.022	0.027	0.016
0.407	-0.357	-0.387	-0.023	0.027	0.016
0.418	-0.379	-0.373	-0.022	0.027	0.015
0.415	-0.361	-0.343	-0.022	0.027	0.015
0.411	-0.358	-0.366	-0.022	0.027	0.016
0.401	-0.327	-0.381	-0.022	0.027	0.016
0.395	-0.364	-0.432	-0.022	0.027	0.016
0.405	-0.362	-0.383	-0.022	0.027	0.016
0.417	-0.383	-0.377	-0.022	0.027	0.015
0.414	-0.358	-0.329	-0.022	0.027	0.015
0.414	-0.363	-0.360	-0.022	0.027	0.016
0.411	-0.332	-0.418	-0.022	0.027	0.016
0.407	-0.373	-0.387	-0.022	0.027	0.016
0.416	-0.359	-0.360	-0.022	0.027	0.016
0.402	-0.379	-0.308	-0.022	0.028	0.015
0.395	-0.347	-0.353	-0.022	0.027	0.015
0.402	-0.358	-0.349	-0.022	0.027	0.016
0.413	-0.336	-0.432	-0.023	0.027	0.016
0.418	-0.381	-0.400	-0.022	0.027	0.016
0.398	-0.362	-0.366	-0.022	0.027	0.016
0.402	-0.386	-0.356	-0.022	0.027	0.016
0.401	-0.341	-0.360	-0.022	0.027	0.016
0.402	-0.370	-0.359	-0.022	0.027	0.016
0.400	-0.343	-0.404	-0.023	0.027	0.016
0.416	-0.367	-0.390	-0.022	0.027	0.016
0.396	-0.358	-0.383	-0.022	0.027	0.016
0.401	-0.375	-0.329	-0.022	0.027	0.015
0.393	-0.348	-0.339	-0.022	0.027	0.016
0.405	-0.363	-0.387	-0.022	0.027	0.016
0.382	-0.359	-0.406	-0.023	0.027	0.016
0.410	-0.383	-0.373	-0.022	0.027	0.016
0.398	-0.361	-0.322	-0.022	0.027	0.016
0.433	-0.362	-0.340	-0.022	0.027	0.015
0.397	-0.350	-0.353	-0.022	0.027	0.016
0.397	-0.367	-0.411	-0.022	0.028	0.016
0.353	-0.376	-0.378	-0.023	0.027	0.016
0.408	-0.379	-0.369	-0.022	0.027	0.016
0.397	-0.366	-0.339	-0.022	0.027	0.016
0.415	-0.355	-0.350	-0.022	0.027	0.016
0.380	-0.346	-0.352	-0.022	0.027	0.016
0.399	-0.374	-0.407	-0.022	0.028	0.016
0.359	-0.379	-0.375	-0.023	0.028	0.016
0.401	-0.380	-0.366	-0.022	0.027	0.016
0.391	-0.358	-0.318	-0.022	0.027	0.016
0.417	-0.364	-0.326	-0.022	0.027	0.015
0.391	-0.355	-0.363	-0.022	0.027	0.016
0.381	-0.354	-0.396	-0.022	0.028	0.016
0.375	-0.378	-0.396	-0.022	0.027	0.016
0.404	-0.388	-0.359	-0.022	0.028	0.016
0.385	-0.390	-0.349	-0.022	0.027	0.016
0.403	-0.365	-0.311	-0.023	0.027	0.016
0.395	-0.354	-0.346	-0.022	0.027	0.016
0.390	-0.357	-0.383	-0.022	0.028	0.016
0.372	-0.377	-0.410	-0.022	0.027	0.016
0.400	-0.382	-0.345	-0.022	0.027	0.016
0.386	-0.369	-0.338	-0.022	0.027	0.016
0.391	-0.375	-0.345	-0.022	0.027	0.016
0.373	-0.365	-0.365	-0.023	0.027	0.016
0.387	-0.357	-0.379	-0.022	0.027	0.016
0.372	-0.377	-0.400	-0.022	0.027	0.016
0.413	-0.375	-0.335	-0.022	0.027	0.016
0.390	-0.382	-0.335	-0.022	0.027	0.016
0.398	-0.374	-0.345	-0.023	0.028	0.016
0.363	-0.376	-0.334	-0.023	0.027	0.016
0.388	-0.364	-0.389	-0.022	0.027	0.016
0.383	-0.384	-0.358	-0.022	0.027	0.016
0.399	-0.370	-0.352	-0.022	0.027	0.016
0.391	-0.373	-0.318	-0.022	0.027	0.016
0.368	-0.360	-0.356	-0.022	0.028	0.016
0.370	-0.372	-0.345	-0.022	0.028	0.016
0.383	-0.363	-0.369	-0.022	0.027	0.016
0.392	-0.392	-0.358	-0.022	0.027	0.016
0.405	-0.371	-0.335	-0.022	0.027	0.016
0.378	-0.374	-0.331	-0.022	0.027	0.016
0.376	-0.352	-0.348	-0.022	0.028	0.016
0.362	-0.376	-0.365	-0.022	0.027	0.016
0.386	-0.364	-0.362	-0.023	0.027	0.016
0.396	-0.398	-0.337	-0.022	0.027	0.016
0.384	-0.374	-0.334	-0.022	0.028	0.016
0.377	-0.382	-0.334	-0.022	0.027	0.016
0.373	-0.344	-0.335	-0.022	0.028	0.016
0.365	-0.379	-0.375	-0.022	0.027	0.016
0.365	-0.377	-0.358	-0.022	0.027	0.016
0.389	-0.410	-0.330	-0.023	0.027	0.016
0.391	-0.372	-0.317	-0.023	0.027	0.016
0.375	-0.383	-0.314	-0.022	0.027	0.016
0.377	-0.355	-0.342	-0.022	0.027	0.016
0.367	-0.375	-0.358	-0.022	0.027	0.016
0.391	-0.383	-0.358	-0.022	0.027	0.016
0.377	-0.399	-0.354	-0.022	0.027	0.016
0.379	-0.371	-0.355	-0.022	0.028	0.016
0.366	-0.392	-0.310	-0.022	0.027	0.016
0.373	-0.366	-0.351	-0.023	0.027	0.016
0.369	-0.376	-0.358	-0.022	0.027	0.016
0.372	-0.377	-0.368	-0.023	0.028	0.016
0.378	-0.399	-0.320	-0.022	0.027	0.016
0.377	-0.372	-0.341	-0.023	0.028	0.016
0.357	-0.398	-0.320	-0.023	0.027	0.016
0.367	-0.372	-0.344	-0.023	0.028	0.016
0.380	-0.378	-0.330	-0.022	0.027	0.016
0.377	-0.373	-0.355	-0.022	0.027	0.016
0.380	-0.392	-0.303	-0.022	0.027	0.016
0.363	-0.369	-0.324	-0.022	0.028	0.016
0.357	-0.393	-0.330	-0.023	0.027	0.016
0.374	-0.373	-0.341	-0.023	0.027	0.016
0.377	-0.404	-0.344	-0.023	0.027	0.016
0.375	-0.378	-0.344	-0.023	0.027	0.016
0.379	-0.379	-0.272	-0.022	0.027	0.016
0.364	-0.349	-0.351	-0.022	0.028	0.016
0.364	-0.391	-0.351	-0.022	0.027	0.016
0.352	-0.388	-0.333	-0.023	0.028	0.017
0.369	-0.396	-0.347	-0.022	0.027	0.016
0.366	-0.379	-0.323	-0.023	0.027	0.016
0.370	-0.395	-0.320	-0.022	0.027	0.016
0.363	-0.355	-0.344	-0.022	0.028	0.016
0.356	-0.397	-0.357	-0.022	0.028	0.016
0.344	-0.389	-0.343	-0.023	0.028	0.017
0.364	-0.402	-0.333	-0.023	0.027	0.016
0.368	-0.380	-0.289	-0.022	0.027	0.016
0.385	-0.383	-0.310	-0.022	0.027	0.016
0.370	-0.370	-0.323	-0.022	0.027	0.017
0.346	-0.387	-0.357	-0.022	0.027	0.016
0.354	-0.381	-0.326	-0.023	0.027	0.016
0.359	-0.402	-0.279	-0.022	0.028	0.016
0.351	-0.387	-0.306	-0.023	0.027	0.016
0.369	-0.383	-0.300	-0.023	0.027	0.016
0.361	-0.361	-0.364	-0.023	0.027	0.016
0.366	-0.383	-0.337	-0.022	0.027	0.017
0.346	-0.386	-0.337	-0.022	0.027	0.016
0.360	-0.394	-0.299	-0.022	0.027	0.016
0.353	-0.383	-0.303	-0.022	0.027	0.016
0.374	-0.392	-0.330	-0.023	0.027	0.016
0.365	-0.370	-0.354	-0.023	0.027	0.016
0.351	-0.383	-0.347	-0.022	0.028	0.017
0.348	-0.386	-0.340	-0.023	0.027	0.016
0.363	-0.400	-0.292	-0.022	0.027	0.016
0.357	-0.386	-0.320	-0.023	0.027	0.016
0.354	-0.397	-0.340	-0.023	0.028	0.016
0.342	-0.383	-0.336	-0.023	0.027	0.016
0.363	-0.396	-0.316	-0.023	0.027	0.017
0.354	-0.385	-0.275	-0.022	0.026	0.016
0.395	-0.371	-0.298	-0.022	0.027	0.016
0.344	-0.387	-0.299	-0.023	0.028	0.016
0.352	-0.387	-0.350	-0.023	0.028	0.016
0.312	-0.408	-0.331	-0.023	0.028	0.017
0.361	-0.387	-0.340	-0.023	0.027	0.017
0.353	-0.386	-0.302	-0.022	0.027	0.016
0.381	-0.378	-0.324	-0.022	0.027	0.016
0.343	-0.382	-0.306	-0.022	0.028	0.016
0.347	-0.386	-0.360	-0.023	0.028	0.016
0.319	-0.396	-0.332	-0.023	0.028	0.017
0.354	-0.386	-0.323	-0.023	0.027	0.016
0.356	-0.390	-0.278	-0.022	0.027	0.016
0.375	-0.383	-0.317	-0.022	0.027	0.016
0.342	-0.391	-0.309	-0.022	0.027	0.016
0.335	-0.368	-0.364	-0.022	0.028	0.016
0.318	-0.396	-0.329	-0.023	0.027	0.017
0.352	-0.391	-0.309	-0.022	0.027	0.017
0.347	-0.426	-0.302	-0.023	0.027	0.016
0.368	-0.382	-0.247	-0.023	0.028	0.016
0.347	-0.394	-0.309	-0.022	0.027	0.016
0.345	-0.340	-0.327	-0.022	0.028	0.017
0.330	-0.394	-0.367	-0.022	0.027	0.017
0.334	-0.397	-0.305	-0.023	0.027	0.016
0.353	-0.404	-0.313	-0.022	0.027	0.016
0.358	-0.389	-0.265	-0.023	0.027	0.016
0.341	-0.396	-0.288	-0.023	0.028	0.016
0.337	-0.354	-0.316	-0.022	0.028	0.017
0.330	-0.400	-0.353	-0.022	0.027	0.016
0.330	-0.387	-0.312	-0.023	0.027	0.016
0.342	-0.404	-0.295	-0.023	0.027	0.016
0.351	-0.397	-0.261	-0.023	0.028	0.016
0.341	-0.395	-0.299	-0.023	0.027	0.016
0.342	-0.362	-0.323	-0.023	0.028	0.017
0.330	-0.392	-0.316	-0.022	0.027	0.017
0.338	-0.393	-0.316	-0.023	0.028	0.016
0.340	-0.407	-0.251	-0.022	0.027	0.016
0.327	-0.381	-0.278	-0.023	0.027	0.016
0.340	-0.395	-0.271	-0.023	0.028	0.016
0.338	-0.360	-0.329	-0.023	0.027	0.017
0.349	-0.405	-0.329	-0.022	0.027	0.017
0.331	-0.388	-0.329	-0.023	0.027	0.016
0.336	-0.402	-0.268	-0.022	0.027	0.016
0.329	-0.374	-0.279	-0.022	0.027	0.016
0.326	-0.392	-0.299	-0.022	0.027	0.016
0.335	-0.368	-0.333	-0.023	0.027	0.016
0.343	-0.401	-0.308	-0.023	0.027	0.017
0.326	-0.385	-0.292	-0.022	0.027	0.016
0.333	-0.409	-0.271	-0.022	0.027	0.016
0.326	-0.379	-0.289	-0.023	0.028	0.016
0.334	-0.397	-0.305	-0.023	0.028	0.016
0.307	-0.381	-0.335	-0.023	0.027	0.017
0.337	-0.408	-0.305	-0.022	0.027	0.016
0.330	-0.387	-0.251	-0.023	0.027	0.016
0.372	-0.376	-0.246	-0.022	0.027	0.016
0.333	-0.374	-0.285	-0.023	0.028	0.016
0.322	-0.393	-0.353	-0.023	0.028	0.016
0.292	-0.404	-0.314	-0.023	0.028	0.017
0.332	-0.406	-0.295	-0.023	0.027	0.016
0.324	-0.392	-0.250	-0.023	0.027	0.016
0.351	-0.385	-0.265	-0.022	0.027	0.016
0.319	-0.387	-0.268	-0.023	0.027	0.016
0.322	-0.397	-0.326	-0.023	0.028	0.016
0.288	-0.402	-0.293	-0.023	0.028	0.017
0.330	-0.404	-0.268	-0.022	0.027	0.016
0.333	-0.388	-0.247	-0.023	0.027	0.016
0.345	-0.389	-0.262	-0.022	0.027	0.016
0.324	-0.381	-0.295	-0.023	0.027	0.016
0.322	-0.380	-0.302	-0.022	0.028	0.016
0.295	-0.402	-0.332	-0.023	0.027	0.017
0.331	-0.402	-0.264	-0.022	0.028	0.016
0.313	-0.416	-0.240	-0.023	0.027	0.016
0.344	-0.394	-0.213	-0.023	0.028	0.016
0.321	-0.385	-0.271	-0.023	0.027	0.016
0.325	-0.375	-0.302	-0.023	0.028	0.017
0.291	-0.388	-0.329	-0.022	0.027	0.017
0.328	-0.400	-0.268	-0.022	0.028	0.016
0.318	-0.403	-0.268	-0.023	0.027	0.016
0.335	-0.391	-0.261	-0.023	0.027	0.016
0.315	-0.396	-0.263	-0.023	0.028	0.016
0.314	-0.381	-0.305	-0.023	0.028	0.017
0.302	-0.397	-0.291	-0.022	0.027	0.016
0.325	-0.392	-0.272	-0.022	0.027	0.016
0.307	-0.405	-0.264	-0.023	0.027	0.016
0.322	-0.394	-0.268	-0.023	0.028	0.016
0.292	-0.395	-0.270	-0.023	0.028	0.016
0.310	-0.377	-0.309	-0.023	0.028	0.016
0.317	-0.398	-0.271	-0.022	0.027	0.016
0.332	-0.397	-0.275	-0.023	0.027	0.016
0.313	-0.392	-0.254	-0.022	0.027	0.016
0.307	-0.390	-0.275	-0.023	0.028	0.016
0.288	-0.394	-0.288	-0.023	0.028	0.016
0.317	-0.391	-0.281	-0.023	0.028	0.016
0.313	-0.403	-0.254	-0.023	0.027	0.016
0.332	-0.390	-0.241	-0.023	0.027	0.016
0.311	-0.392	-0.285	-0.023	0.027	0.016
0.311	-0.375	-0.278	-0.022	0.028	0.016
0.295	-0.393	-0.288	-0.023	0.027	0.016
0.315	-0.393	-0.278	-0.023	0.028	0.016
0.322	-0.400	-0.264	-0.023	0.027	0.016
0.322	-0.391	-0.254	-0.023	0.028	0.016
0.306	-0.390	-0.284	-0.023	0.027	0.016
0.305	-0.377	-0.264	-0.022	0.028	0.016
0.289	-0.397	-0.295	-0.022	0.027	0.016
0.296	-0.398	-0.253	-0.023	0.028	0.016
0.308	-0.405	-0.240	-0.023	0.027	0.016
0.309	-0.397	-0.240	-0.023	0.028	0.016
0.292	-0.402	-0.260	-0.023	0.027	0.016
0.314	-0.393	-0.261	-0.023	0.028	0.016
0.291	-0.394	-0.237	-0.023	0.027	0.016
0.331	-0.381	-0.255	-0.023	0.027	0.016
0.307	-0.402	-0.240	-0.023	0.027	0.016
0.310	-0.402	-0.271	-0.023	0.028	0.016
0.267	-0.402	-0.249	-0.023	0.028	0.016
0.294	-0.394	-0.281	-0.023	0.028	0.016
0.308	-0.393	-0.247	-0.023	0.027	0.016
0.322	-0.391	-0.248	-0.022	0.027	0.016
0.301	-0.401	-0.230	-0.023	0.027	0.016
0.290	-0.390	-0.292	-0.023	0.028	0.016
0.271	-0.407	-0.263	-0.023	0.028	0.016
0.299	-0.391	-0.264	-0.023	0.027	0.016
0.301	-0.406	-0.247	-0.023	0.027	0.016
0.316	-0.388	-0.224	-0.023	0.027	0.016
0.295	-0.397	-0.233	-0.023	0.027	0.016
0.288	-0.383	-0.271	-0.023	0.028	0.016
0.266	-0.401	-0.270	-0.023	0.027	0.016
0.309	-0.399	-0.275	-0.023	0.027	0.016
0.293	-0.441	-0.236	-0.023	0.027	0.015
0.325	-0.390	-0.189	-0.023	0.028	0.016
0.293	-0.391	-0.247	-0.023	0.028	0.016
0.288	-0.347	-0.268	-0.023	0.028	0.016
0.278	-0.416	-0.315	-0.022	0.027	0.016
0.297	-0.398	-0.268	-0.023	0.027	0.016
0.291	-0.415	-0.230	-0.023	0.027	0.016
0.313	-0.398	-0.227	-0.023	0.028	0.016
0.275	-0.399	-0.257	-0.023	0.028	0.016
0.295	-0.370	-0.274	-0.023	0.028	0.016
0.275	-0.393	-0.302	-0.022	0.027	0.016
0.298	-0.405	-0.254	-0.023	0.027	0.016
0.297	-0.418	-0.226	-0.023	0.027	0.016
0.306	-0.394	-0.227	-0.023	0.028	0.016
0.289	-0.398	-0.240	-0.023	0.028	0.016
0.291	-0.367	-0.299	-0.023	0.028	0.016
0.284	-0.408	-0.250	-0.022	0.027	0.016
0.308	-0.401	-0.257	-0.023	0.027	0.016
0.280	-0.424	-0.172	-0.022	0.028	0.016
0.279	-0.383	-0.224	-0.023	0.028	0.015
0.288	-0.405	-0.223	-0.023	0.028	0.016
0.281	-0.378	-0.301	-0.023	0.027	0.016
0.309	-0.426	-0.270	-0.023	0.027	0.016
0.298	-0.397	-0.254	-0.023	0.028	0.016
0.283	-0.420	-0.192	-0.022	0.028	0.016
0.283	-0.382	-0.227	-0.023	0.028	0.015
0.284	-0.403	-0.257	-0.023	0.027	0.016
0.295	-0.386	-0.268	-0.023	0.027	0.016
0.298	-0.412	-0.260	-0.023	0.027	0.016
0.287	-0.391	-0.264	-0.023	0.028	0.016
0.285	-0.407	-0.213	-0.023	0.028	0.016
0.275	-0.388	-0.247	-0.023	0.028	0.016
0.291	-0.408	-0.264	-0.023	0.028	0.016
0.273	-0.399	-0.273	-0.023	0.028	0.016
0.300	-0.424	-0.253	-0.023	0.027	0.016
0.293	-0.399	-0.196	-0.023	0.027	0.016
0.322	-0.402	-0.204	-0.023	0.027	0.015
0.280	-0.379	-0.227	-0.023	0.028	0.016
0.281	-0.401	-0.288	-0.023	0.028	0.016
0.264	-0.409	-0.266	-0.023	0.028	0.016
0.300	-0.421	-0.247	-0.023	0.027	0.016
0.289	-0.401	-0.220	-0.023	0.027	0.016
0.293	-0.405	-0.210	-0.023	0.028	0.015
0.275	-0.384	-0.244	-0.023	0.028	0.016
0.283	-0.410	-0.284	-0.023	0.028	0.016
0.263	-0.409	-0.259	-0.023	0.028	0.016
0.290	-0.417	-0.236	-0.023	0.028	0.016
0.285	-0.398	-0.230	-0.023	0.028	0.016
0.300	-0.413	-0.230	-0.023	0.027	0.015
0.280	-0.388	-0.240	-0.023	0.028	0.016
0.276	-0.394	-0.284	-0.023	0.028	0.016
0.261	-0.408	-0.287	-0.023	0.028	0.016
0.289	-0.413	-0.220	-0.022	0.028	0.016
0.266	-0.406	-0.209	-0.023	0.028	0.015
0.305	-0.418	-0.209	-0.023	0.028	0.016
0.282	-0.392	-0.226	-0.023	0.028	0.016
0.286	-0.411	-0.260	-0.023	0.028	0.016
0.273	-0.413	-0.277	-0.023	0.027	0.016
0.293	-0.418	-0.244	-0.023	0.027	0.016
0.279	-0.397	-0.230	-0.023	0.028	0.016
0.292	-0.417	-0.230	-0.023	0.028	0.015
0.258	-0.403	-0.243	-0.023	0.028	0.016
0.289	-0.395	-0.254	-0.023	0.028	0.016
0.276	-0.411	-0.267	-0.023	0.027	0.016
0.297	-0.413	-0.230	-0.023	0.028	0.015
0.280	-0.405	-0.216	-0.023	0.027	0.015
0.293	-0.408	-0.244	-0.023	0.028	0.015
0.263	-0.406	-0.257	-0.023	0.028	0.016
0.280	-0.397	-0.281	-0.023	0.028	0.016
0.271	-0.411	-0.223	-0.023	0.027	0.016
0.306	-0.401	-0.234	-0.023	0.027	0.015
0.273	-0.413	-0.209	-0.023	0.028	0.015
0.275	-0.394	-0.244	-0.023	0.028	0.015
0.267	-0.404	-0.250	-0.023	0.028	0.016
0.279	-0.397	-0.260	-0.023	0.028	0.016
0.284	-0.425	-0.233	-0.023	0.027	0.016
0.292	-0.400	-0.220	-0.023	0.028	0.015
0.286	-0.402	-0.220	-0.023	0.028	0.016
0.276	-0.390	-0.243	-0.023	0.028	0.016
0.268	-0.408	-0.260	-0.023	0.028	0.016
0.294	-0.406	-0.254	-0.023	0.027	0.016
0.290	-0.422	-0.240	-0.023	0.027	0.016
0.290	-0.409	-0.226	-0.023	0.028	0.016
0.276	-0.410	-0.229	-0.023	0.027	0.016
0.271	-0.388	-0.233	-0.023	0.028	0.016
0.257	-0.415	-0.253	-0.023	0.028	0.016
0.276	-0.405	-0.243	-0.023	0.028	0.016
0.279	-0.442	-0.233	-0.023	0.027	0.016
0.293	-0.412	-0.178	-0.023	0.028	0.016
0.278	-0.414	-0.223	-0.023	0.028	0.016
0.280	-0.394	-0.233	-0.023	0.028	0.016
0.268	-0.408	-0.233	-0.023	0.027	0.016
0.295	-0.400	-0.240	-0.023	0.028	0.015
0.292	-0.421	-0.223	-0.023	0.027	0.016
0.281	-0.406	-0.250	-0.023	0.028	0.016
0.258	-0.429	-0.235	-0.023	0.028	0.016
0.284	-0.398	-0.250	-0.023	0.028	0.016
0.280	-0.413	-0.233	-0.023	0.027	0.016
0.284	-0.408	-0.229	-0.023	0.028	0.016
0.284	-0.426	-0.233	-0.023	0.028	0.016
0.279	-0.402	-0.226	-0.023	0.028	0.015
0.268	-0.433	-0.225	-0.023	0.028	0.016
0.278	-0.394	-0.246	-0.023	0.028	0.016
0.295	-0.408	-0.236	-0.023	0.027	0.016
0.285	-0.410	-0.250	-0.023	0.028	0.016
0.283	-0.426	-0.198	-0.023	0.028	0.016
0.266	-0.394	-0.226	-0.023	0.028	0.016
0.274	-0.414	-0.239	-0.023	0.028	0.016
0.280	-0.406	-0.246	-0.023	0.028	0.016
0.287	-0.444	-0.219	-0.023	0.028	0.016
0.292	-0.412	-0.205	-0.023	0.028	0.016
0.288	-0.419	-0.226	-0.023	0.028	0.016
0.274	-0.380	-0.236	-0.023	0.028	0.016
0.255	-0.423	-0.294	-0.023	0.028	0.016
0.266	-0.415	-0.246	-0.023	0.028	0.016
0.288	-0.436	-0.229	-0.023	0.027	0.016
0.288	-0.415	-0.216	-0.023	0.028	0.016
0.273	-0.420	-0.219	-0.023	0.028	0.016
0.280	-0.382	-0.233	-0.023	0.028	0.016
0.273	-0.415	-0.263	-0.023	0.028	0.016
0.276	-0.419	-0.253	-0.023	0.028	0.016
0.281	-0.438	-0.229	-0.023	0.028	0.016
0.298	-0.413	-0.212	-0.023	0.028	0.016
0.286	-0.423	-0.222	-0.023	0.028	0.016
0.279	-0.399	-0.256	-0.023	0.028	0.016
0.271	-0.428	-0.256	-0.023	0.028	0.016
0.269	-0.416	-0.239	-0.023	0.028	0.016
0.283	-0.447	-0.171	-0.023	0.028	0.016
0.265	-0.411	-0.212	-0.023	0.028	0.015
0.275	-0.423	-0.218	-0.023	0.028	0.016
0.279	-0.390	-0.287	-0.024	0.028	0.016
0.290	-0.444	-0.266	-0.023	0.027	0.016
0.287	-0.416	-0.239	-0.023	0.028	0.016
0.284	-0.434	-0.208	-0.023	0.028	0.016
0.273	-0.405	-0.215	-0.023	0.028	0.016
0.270	-0.417	-0.232	-0.023	0.028	0.016
0.281	-0.398	-0.283	-0.023	0.028	0.016
0.297	-0.439	-0.262	-0.023	0.027	0.016
0.275	-0.417	-0.253	-0.023	0.028	0.016
0.282	-0.444	-0.215	-0.023	0.028	0.016
0.273	-0.403	-0.222	-0.023	0.028	0.016
0.272	-0.427	-0.263	-0.023	0.028	0.016
0.267	-0.414	-0.266	-0.023	0.028	0.016
0.291	-0.448	-0.235	-0.023	0.028	0.016
0.281	-0.428	-0.180	-0.023	0.027	0.016
0.312	-0.421	-0.206	-0.023	0.028	0.016
0.276	-0.407	-0.232	-0.023	0.028	0.016
0.276	-0.432	-0.262	-0.023	0.028	0.016
0.242	-0.424	-0.258	-0.023	0.028	0.017
0.290	-0.443	-0.242	-0.023	0.028	0.016
0.281	-0.417	-0.201	-0.023	0.027	0.016
0.300	-0.432	-0.212	-0.023	0.028	0.016
0.276	-0.418	-0.218	-0.023	0.028	0.016
0.275	-0.434	-0.273	-0.023	0.028	0.016
0.248	-0.430	-0.254	-0.023	0.028	0.017
0.280	-0.440	-0.252	-0.023	0.028	0.017
0.274	-0.430	-0.221	-0.023	0.027	0.016
0.308	-0.424	-0.212	-0.023	0.028	0.016
0.279	-0.420	-0.238	-0.023	0.028	0.016
0.284	-0.417	-0.269	-0.023	0.028	0.017
0.263	-0.429	-0.272	-0.023	0.028	0.017
0.282	-0.448	-0.214	-0.023	0.028	0.017
0.266	-0.438	-0.211	-0.023	0.028	0.016
0.292	-0.431	-0.180	-0.023	0.028	0.016
0.281	-0.427	-0.217	-0.024	0.028	0.017
0.279	-0.427	-0.262	-0.023	0.028	0.017
0.273	-0.438	-0.269	-0.023	0.028	0.017
0.294	-0.445	-0.238	-0.023	0.028	0.017
0.275	-0.435	-0.221	-0.023	0.028	0.017
0.294	-0.446	-0.235	-0.023	0.028	0.016
0.269	-0.436	-0.230	-0.023	0.028	0.017
0.277	-0.436	-0.258	-0.023	0.028	0.017
0.273	-0.433	-0.228	-0.023	0.028	0.017
0.289	-0.450	-0.231	-0.023	0.028	0.017
0.281	-0.428	-0.242	-0.023	0.028	0.017
0.278	-0.444	-0.251	-0.023	0.028	0.017
0.256	-0.439	-0.237	-0.024	0.028	0.017
0.278	-0.440	-0.241	-0.023	0.028	0.017
0.281	-0.444	-0.203	-0.023	0.027	0.017
0.307	-0.441	-0.224	-0.023	0.028	0.017
0.265	-0.430	-0.221	-0.023	0.028	0.017
0.269	-0.450	-0.261	-0.023	0.028	0.017
0.256	-0.453	-0.223	-0.024	0.028	0.017
0.278	-0.457	-0.220	-0.023	0.028	0.017
0.275	-0.441	-0.213	-0.023	0.028	0.017
0.294	-0.443	-0.224	-0.023	0.028	0.017
0.274	-0.433	-0.240	-0.024	0.028	0.017
0.286	-0.444	-0.254	-0.023	0.028	0.017
0.265	-0.447	-0.264	-0.023	0.028	0.017
0.279	-0.448	-0.233	-0.023	0.028	0.017
0.281	-0.453	-0.230	-0.023	0.028	0.017
0.288	-0.450	-0.234	-0.023	0.028	0.017
0.281	-0.437	-0.244	-0.024	0.028	0.017
0.280	-0.426	-0.240	-0.023	0.028	0.017
0.267	-0.460	-0.274	-0.023	0.028	0.017
0.274	-0.465	-0.240	-0.023	0.028	0.017
0.272	-0.475	-0.226	-0.023	0.028	0.017
0.286	-0.463	-0.216	-0.024	0.028	0.017
0.274	-0.464	-0.232	-0.024	0.028	0.017
0.280	-0.443	-0.247	-0.023	0.028	0.017
0.269	-0.453	-0.216	-0.023	0.027	0.017
0.305	-0.436	-0.227	-0.023	0.028	0.017
0.266	-0.471	-0.233	-0.023	0.028	0.017
0.279	-0.465	-0.239	-0.024	0.029	0.017
0.240	-0.473	-0.224	-0.023	0.028	0.018
0.278	-0.447	-0.250	-0.023	0.028	0.018
0.275	-0.480	-0.229	-0.023	0.028	0.018
0.287	-0.452	-0.240	-0.023	0.028	0.017
0.278	-0.468	-0.208	-0.023	0.028	0.018
0.263	-0.461	-0.260	-0.023	0.029	0.017
0.255	-0.475	-0.235	-0.024	0.028	0.018
0.281	-0.460	-0.246	-0.023	0.028	0.018
0.281	-0.471	-0.198	-0.023	0.028	0.018
0.289	-0.460	-0.230	-0.023	0.028	0.017
0.273	-0.469	-0.202	-0.023	0.028	0.018
0.268	-0.448	-0.250	-0.023	0.029	0.018
0.238	-0.476	-0.238	-0.023	0.028	0.018
0.275	-0.466	-0.232	-0.024	0.028	0.018
0.279	-0.514	-0.211	-0.024	0.028	0.017
0.286	-0.458	-0.174	-0.024	0.028	0.018
0.279	-0.474	-0.205	-0.023	0.028	0.018
0.266	-0.422	-0.239	-0.023	0.029	0.018
0.251	-0.477	-0.280	-0.023	0.028	0.018
0.262	-0.469	-0.232	-0.024	0.028	0.018
0.274	-0.503	-0.238	-0.024	0.028	0.018
0.280	-0.474	-0.187	-0.024	0.028	0.018
0.274	-0.489	-0.214	-0.024	0.028	0.018
0.267	-0.442	-0.218	-0.023	0.028	0.018
0.260	-0.481	-0.276	-0.023	0.028	0.018
0.262	-0.472	-0.221	-0.024	0.028	0.018
0.271	-0.508	-0.227	-0.024	0.028	0.018
0.288	-0.481	-0.201	-0.024	0.028	0.018
0.270	-0.487	-0.225	-0.023	0.028	0.018
0.265	-0.450	-0.238	-0.024	0.029	0.018
0.257	-0.485	-0.262	-0.023	0.028	0.018
0.267	-0.487	-0.231	-0.024	0.028	0.018
0.268	-0.513	-0.190	-0.023	0.028	0.018
0.255	-0.473	-0.214	-0.024	0.028	0.018
0.269	-0.491	-0.210	-0.024	0.028	0.018
0.266	-0.460	-0.272	-0.024	0.028	0.018
0.276	-0.495	-0.237	-0.023	0.028	0.019
0.263	-0.483	-0.245	-0.024	0.028	0.018
0.266	-0.508	-0.200	-0.023	0.028	0.018
0.268	-0.481	-0.204	-0.023	0.028	0.018
0.275	-0.489	-0.221	-0.023	0.028	0.018
0.265	-0.471	-0.272	-0.024	0.028	0.018
0.270	-0.496	-0.224	-0.023	0.028	0.019
0.267	-0.486	-0.238	-0.023	0.028	0.018
0.268	-0.509	-0.214	-0.023	0.028	0.018
0.254	-0.485	-0.204	-0.024	0.028	0.018
0.267	-0.495	-0.237	-0.024	0.029	0.018
0.253	-0.489	-0.260	-0.024	0.028	0.019
0.275	-0.505	-0.220	-0.024	0.028	0.019
0.249	-0.488	-0.176	-0.024	0.027	0.018
0.311	-0.489	-0.198	-0.023	0.028	0.018
0.259	-0.484	-0.200	-0.023	0.029	0.018
0.266	-0.511	-0.261	-0.024	0.029	0.019
0.209	-0.513	-0.235	-0.024	0.029	0.019
0.276	-0.508	-0.233	-0.024	0.028	0.019
0.267	-0.503	-0.200	-0.024	0.028	0.018
0.282	-0.501	-0.200	-0.023	0.028	0.018
0.262	-0.481	-0.213	-0.024	0.028	0.018
0.248	-0.507	-0.254	-0.024	0.029	0.019
0.230	-0.509	-0.253	-0.024	0.029	0.019
0.270	-0.514	-0.219	-0.024	0.028	0.019
0.258	-0.509	-0.182	-0.024	0.028	0.019
0.279	-0.504	-0.193	-0.024	0.028	0.018
0.260	-0.485	-0.223	-0.024	0.028	0.019
0.260	-0.503	-0.246	-0.024	0.029	0.019
0.237	-0.506	-0.257	-0.024	0.028	0.019
0.264	-0.521	-0.206	-0.023	0.029	0.019
0.250	-0.519	-0.195	-0.024	0.028	0.019
0.277	-0.512	-0.178	-0.024	0.029	0.019
0.246	-0.494	-0.209	-0.024	0.029	0.019
0.258	-0.511	-0.243	-0.024	0.029	0.019
0.246	-0.521	-0.239	-0.024	0.028	0.019
0.271	-0.525	-0.206	-0.024	0.028	0.019
0.254	-0.497	-0.199	-0.024	0.028	0.019
0.268	-0.518	-0.223	-0.024	0.029	0.019
0.234	-0.510	-0.218	-0.024	0.029	0.019
0.263	-0.509	-0.239	-0.024	0.029	0.019
0.245	-0.511	-0.222	-0.024	0.028	0.019
0.274	-0.519	-0.206	-0.024	0.028	0.019
0.245	-0.511	-0.198	-0.024	0.029	0.019
0.267	-0.525	-0.219	-0.024	0.029	0.019
0.234	-0.523	-0.190	-0.024	0.029	0.019
0.260	-0.515	-0.232	-0.024	0.028	0.019
0.258	-0.515	-0.184	-0.024	0.028	0.019
0.277	-0.518	-0.212	-0.024	0.028	0.019
0.251	-0.510	-0.191	-0.024	0.029	0.019
0.249	-0.525	-0.225	-0.024	0.029	0.019
0.229	-0.520	-0.211	-0.024	0.029	0.019
0.250	-0.539	-0.191	-0.024	0.029	0.019
0.247	-0.526	-0.205	-0.024	0.028	0.019
0.268	-0.522	-0.195	-0.024	0.029	0.019
0.246	-0.511	-0.239	-0.024	0.028	0.019
0.251	-0.520	-0.235	-0.024	0.029	0.019
0.237	-0.527	-0.235	-0.024	0.028	0.019
0.251	-0.527	-0.205	-0.024	0.029	0.019
0.251	-0.529	-0.194	-0.024	0.028	0.019
0.258	-0.532	-0.201	-0.024	0.029	0.019
0.244	-0.519	-0.218	-0.024	0.029	0.019
0.249	-0.507	-0.208	-0.024	0.029	0.019
0.234	-0.526	-0.245	-0.024	0.029	0.019
0.249	-0.529	-0.194	-0.024	0.029	0.019
0.247	-0.547	-0.187	-0.024	0.029	0.019
0.258	-0.528	-0.184	-0.024	0.029	0.019
0.239	-0.523	-0.221	-0.024	0.029	0.019
0.259	-0.519	-0.211	-0.024	0.029	0.020
0.238	-0.522	-0.177	-0.024	0.028	0.020
0.284	-0.512	-0.189	-0.024	0.029	0.019
0.248	-0.530	-0.194	-0.024	0.029	0.019
0.244	-0.526	-0.249	-0.024	0.030	0.019
0.207	-0.544	-0.206	-0.024	0.029	0.020
0.249	-0.525	-0.221	-0.024	0.029	0.019
0.251	-0.536	-0.177	-0.024	0.028	0.019
0.269	-0.523	-0.191	-0.024	0.029	0.019
0.252	-0.533	-0.167	-0.024	0.029	0.019
0.247	-0.532	-0.239	-0.024	0.029	0.019
0.204	-0.546	-0.195	-0.024	0.029	0.020
0.246	-0.532	-0.207	-0.024	0.029	0.020
0.250	-0.540	-0.156	-0.024	0.028	0.020
0.266	-0.526	-0.191	-0.024	0.029	0.019
0.242	-0.531	-0.187	-0.024	0.029	0.019
0.235	-0.519	-0.228	-0.024	0.029	0.019
0.210	-0.547	-0.230	-0.024	0.029	0.020
0.247	-0.537	-0.190	-0.024	0.029	0.020
0.241	-0.567	-0.169	-0.024	0.028	0.019
0.261	-0.536	-0.132	-0.025	0.029	0.019
0.233	-0.530	-0.193	-0.024	0.029	0.019
0.242	-0.493	-0.242	-0.024	0.029	0.020
0.221	-0.546	-0.231	-0.024	0.028	0.020
0.249	-0.537	-0.200	-0.024	0.029	0.020
0.240	-0.550	-0.179	-0.024	0.029	0.019
0.251	-0.542	-0.149	-0.024	0.029	0.019
0.227	-0.529	-0.200	-0.024	0.029	0.020
0.243	-0.513	-0.211	-0.024	0.029	0.020
0.219	-0.554	-0.230	-0.024	0.028	0.020
0.249	-0.544	-0.190	-0.024	0.029	0.020
0.239	-0.549	-0.166	-0.024	0.028	0.019
0.247	-0.549	-0.180	-0.024	0.029	0.019
0.221	-0.547	-0.192	-0.024	0.029	0.020
0.234	-0.529	-0.241	-0.024	0.029	0.020
0.230	-0.557	-0.193	-0.024	0.028	0.020
0.269	-0.534	-0.180	-0.024	0.029	0.019
0.229	-0.537	-0.166	-0.024	0.029	0.020
0.229	-0.544	-0.197	-0.024	0.029	0.019
0.208	-0.541	-0.202	-0.024	0.029	0.020
0.240	-0.548	-0.196	-0.024	0.029	0.020
0.239	-0.561	-0.186	-0.024	0.028	0.020
0.250	-0.545	-0.176	-0.024	0.029	0.020
0.235	-0.542	-0.196	-0.024	0.029	0.020
0.237	-0.536	-0.189	-0.024	0.029	0.020
0.215	-0.546	-0.199	-0.024	0.029	0.020
0.234	-0.539	-0.210	-0.024	0.029	0.020
0.236	-0.555	-0.186	-0.024	0.028	0.020
0.233	-0.541	-0.193	-0.024	0.029	0.020
0.231	-0.550	-0.182	-0.024	0.029	0.020
0.227	-0.531	-0.162	-0.024	0.029	0.020
0.220	-0.553	-0.216	-0.024	0.029	0.020
0.227	-0.554	-0.196	-0.024	0.029	0.020
0.235	-0.572	-0.182	-0.024	0.029	0.020
0.241	-0.554	-0.172	-0.024	0.029	0.020
0.221	-0.550	-0.192	-0.024	0.029	0.020
0.231	-0.548	-0.189	-0.024	0.029	0.020
0.221	-0.545	-0.152	-0.024	0.028	0.020
0.271	-0.540	-0.180	-0.024	0.029	0.019
0.232	-0.564	-0.179	-0.024	0.029	0.020
0.238	-0.558	-0.223	-0.024	0.030	0.020
0.198	-0.568	-0.184	-0.024	0.029	0.020
0.228	-0.552	-0.192	-0.024	0.029	0.020
0.232	-0.559	-0.189	-0.024	0.028	0.020
0.251	-0.551	-0.169	-0.024	0.029	0.020
0.227	-0.562	-0.145	-0.024	0.029	0.020
0.226	-0.561	-0.206	-0.024	0.030	0.020
0.202	-0.575	-0.184	-0.024	0.029	0.020
0.233	-0.554	-0.199	-0.024	0.029	0.020
0.228	-0.566	-0.158	-0.024	0.029	0.020
0.249	-0.545	-0.183	-0.024	0.029	0.020
0.232	-0.565	-0.161	-0.024	0.029	0.020
0.220	-0.542	-0.206	-0.024	0.030	0.020
0.196	-0.567	-0.205	-0.024	0.029	0.020
0.230	-0.558	-0.179	-0.024	0.029	0.020
0.222	-0.603	-0.164	-0.024	0.029	0.020
0.246	-0.551	-0.127	-0.025	0.030	0.020
0.224	-0.562	-0.182	-0.024	0.029	0.020
0.228	-0.510	-0.200	-0.024	0.029	0.020
0.202	-0.569	-0.240	-0.024	0.029	0.020
0.226	-0.572	-0.168	-0.024	0.029	0.020
0.223	-0.581	-0.161	-0.024	0.029	0.020
0.239	-0.560	-0.155	-0.024	0.029	0.020
0.213	-0.571	-0.178	-0.024	0.029	0.020
0.221	-0.529	-0.199	-0.024	0.029	0.020
0.207	-0.573	-0.240	-0.024	0.029	0.020
0.230	-0.571	-0.182	-0.024	0.029	0.020
0.230	-0.575	-0.161	-0.024	0.029	0.020
0.237	-0.567	-0.165	-0.024	0.029	0.020
0.211	-0.563	-0.161	-0.024	0.029	0.020
0.223	-0.534	-0.216	-0.024	0.029	0.020
0.218	-0.581	-0.184	-0.024	0.029	0.020
0.242	-0.564	-0.168	-0.024	0.029	0.020
0.219	-0.579	-0.113	-0.024	0.029	0.020
0.207	-0.549	-0.158	-0.024	0.030	0.019
0.212	-0.576	-0.160	-0.024	0.029	0.020
0.231	-0.554	-0.219	-0.025	0.029	0.020
0.242	-0.593	-0.184	-0.024	0.029	0.020
0.230	-0.571	-0.161	-0.024	0.029	0.020
0.217	-0.574	-0.137	-0.024	0.029	0.020
0.215	-0.551	-0.164	-0.024	0.030	0.020
0.193	-0.566	-0.171	-0.024	0.029	0.020
0.220	-0.560	-0.216	-0.024	0.029	0.020
0.235	-0.588	-0.178	-0.024	0.029	0.020
0.240	-0.564	-0.171	-0.024	0.029	0.020
0.219	-0.576	-0.150	-0.024	0.029	0.020
0.214	-0.543	-0.158	-0.024	0.030	0.020
0.210	-0.574	-0.212	-0.024	0.029	0.020
0.213	-0.566	-0.191	-0.024	0.029	0.020
0.224	-0.606	-0.174	-0.024	0.029	0.020
0.235	-0.576	-0.123	-0.024	0.029	0.020
0.221	-0.567	-0.158	-0.024	0.029	0.020
0.210	-0.552	-0.178	-0.024	0.030	0.020
0.208	-0.577	-0.178	-0.024	0.029	0.020
0.219	-0.563	-0.188	-0.024	0.029	0.020
0.222	-0.593	-0.178	-0.024	0.029	0.020
0.223	-0.577	-0.188	-0.024	0.030	0.020
0.198	-0.587	-0.153	-0.024	0.029	0.020
0.221	-0.559	-0.198	-0.025	0.029	0.020
0.217	-0.583	-0.191	-0.024	0.029	0.020
0.214	-0.579	-0.181	-0.024	0.029	0.020
0.214	-0.594	-0.136	-0.024	0.029	0.020
0.216	-0.579	-0.167	-0.025	0.030	0.020
0.208	-0.587	-0.146	-0.024	0.029	0.020
0.214	-0.560	-0.205	-0.025	0.029	0.020
0.230	-0.581	-0.174	-0.024	0.029	0.020
0.218	-0.582	-0.178	-0.024	0.029	0.020
0.219	-0.592	-0.133	-0.024	0.029	0.020
0.205	-0.573	-0.161	-0.024	0.030	0.020
0.218	-0.584	-0.136	-0.024	0.029	0.020
0.214	-0.572	-0.184	-0.025	0.029	0.020
0.217	-0.604	-0.184	-0.025	0.029	0.020
0.212	-0.579	-0.171	-0.024	0.029	0.020
0.221	-0.590	-0.147	-0.024	0.029	0.020
0.212	-0.552	-0.178	-0.024	0.029	0.020
0.217	-0.584	-0.195	-0.024	0.029	0.020
0.191	-0.576	-0.190	-0.025	0.030	0.020
0.215	-0.581	-0.187	-0.024	0.029	0.020
0.209	-0.574	-0.160	-0.024	0.029	0.020
0.229	-0.580	-0.161	-0.024	0.029	0.020
0.202	-0.574	-0.160	-0.024	0.030	0.020
0.221	-0.589	-0.178	-0.024	0.030	0.020
0.200	-0.586	-0.173	-0.025	0.029	0.020
0.213	-0.588	-0.170	-0.025	0.030	0.020
0.224	-0.589	-0.143	-0.025	0.029	0.020
0.230	-0.580	-0.157	-0.024	0.029	0.020
0.208	-0.583	-0.143	-0.024	0.030	0.020
0.209	-0.577	-0.154	-0.024	0.030	0.020
0.195	-0.595	-0.173	-0.025	0.030	0.020
0.209	-0.587	-0.167	-0.024	0.030	0.020
0.212	-0.595	-0.170	-0.024	0.029	0.020
0.230	-0.583	-0.154	-0.024	0.029	0.020
0.219	-0.578	-0.180	-0.025	0.029	0.020
0.221	-0.575	-0.174	-0.024	0.030	0.020
0.178	-0.590	-0.187	-0.024	0.029	0.020
0.211	-0.587	-0.174	-0.024	0.030	0.020
0.204	-0.589	-0.163	-0.024	0.029	0.020
0.219	-0.587	-0.153	-0.024	0.030	0.020
0.210	-0.572	-0.164	-0.024	0.029	0.020
0.212	-0.567	-0.174	-0.024	0.030	0.020
0.210	-0.588	-0.191	-0.024	0.029	0.020
0.215	-0.594	-0.153	-0.024	0.029	0.020
0.200	-0.604	-0.146	-0.024	0.030	0.020
0.219	-0.593	-0.160	-0.025	0.030	0.020
0.200	-0.593	-0.176	-0.025	0.029	0.020
0.212	-0.593	-0.163	-0.024	0.030	0.020
0.205	-0.587	-0.115	-0.024	0.029	0.020
0.243	-0.576	-0.148	-0.024	0.030	0.020
0.212	-0.592	-0.133	-0.024	0.029	0.020
0.206	-0.597	-0.211	-0.025	0.031	0.020
0.164	-0.608	-0.158	-0.025	0.030	0.021
0.213	-0.586	-0.194	-0.024	0.030	0.020
0.214	-0.608	-0.142	-0.024	0.029	0.020
0.225	-0.589	-0.147	-0.024	0.029	0.020
0.213	-0.605	-0.153	-0.025	0.030	0.020
0.200	-0.597	-0.190	-0.024	0.030	0.020
0.176	-0.609	-0.162	-0.025	0.030	0.021
0.215	-0.598	-0.194	-0.025	0.030	0.020
0.208	-0.612	-0.152	-0.024	0.029	0.020
0.231	-0.596	-0.140	-0.024	0.030	0.020
0.205	-0.597	-0.146	-0.024	0.030	0.020
0.195	-0.593	-0.180	-0.025	0.030	0.020
0.183	-0.616	-0.176	-0.024	0.030	0.021
0.210	-0.591	-0.163	-0.025	0.030	0.020
0.213	-0.646	-0.166	-0.025	0.029	0.020
0.224	-0.597	-0.098	-0.025	0.030	0.020
0.217	-0.605	-0.153	-0.024	0.030	0.020
0.200	-0.553	-0.184	-0.024	0.030	0.021
0.183	-0.612	-0.221	-0.024	0.030	0.021
0.204	-0.604	-0.193	-0.025	0.030	0.021
0.213	-0.637	-0.138	-0.025	0.029	0.020
0.217	-0.605	-0.132	-0.025	0.030	0.020
0.196	-0.608	-0.159	-0.025	0.030	0.020
0.198	-0.567	-0.173	-0.024	0.030	0.021
0.186	-0.613	-0.221	-0.024	0.030	0.021
0.204	-0.609	-0.166	-0.025	0.030	0.021
0.206	-0.630	-0.142	-0.025	0.029	0.020
0.214	-0.602	-0.149	-0.025	0.030	0.020
0.195	-0.611	-0.162	-0.025	0.030	0.020
0.201	-0.585	-0.193	-0.025	0.030	0.021
0.197	-0.616	-0.200	-0.024	0.029	0.021
0.209	-0.604	-0.156	-0.025	0.030	0.020
0.196	-0.628	-0.104	-0.024	0.030	0.021
0.189	-0.593	-0.153	-0.025	0.030	0.020
0.194	-0.615	-0.162	-0.025	0.030	0.021
0.208	-0.591	-0.224	-0.025	0.029	0.021
0.221	-0.633	-0.179	-0.025	0.029	0.021
0.214	-0.613	-0.173	-0.025	0.030	0.021
0.205	-0.626	-0.132	-0.024	0.030	0.020
0.201	-0.597	-0.159	-0.024	0.030	0.020
0.201	-0.615	-0.176	-0.025	0.030	0.021
0.200	-0.603	-0.200	-0.025	0.030	0.021
0.207	-0.635	-0.172	-0.024	0.029	0.021
0.206	-0.624	-0.162	-0.025	0.030	0.021
0.204	-0.633	-0.145	-0.024	0.030	0.020
0.193	-0.591	-0.145	-0.024	0.030	0.021
0.192	-0.623	-0.189	-0.024	0.030	0.021
0.195	-0.610	-0.203	-0.025	0.030	0.021
0.216	-0.643	-0.172	-0.025	0.029	0.021
0.205	-0.610	-0.121	-0.025	0.030	0.021
0.223	-0.626	-0.152	-0.025	0.030	0.020
0.191	-0.597	-0.166	-0.025	0.030	0.021
0.183	-0.621	-0.193	-0.024	0.030	0.021
0.180	-0.623	-0.188	-0.025	0.030	0.021
0.223	-0.645	-0.161	-0.024	0.030	0.021
0.209	-0.623	-0.155	-0.025	0.030	0.021
0.203	-0.627	-0.131	-0.025	0.030	0.021
0.202	-0.605	-0.162	-0.025	0.030	0.021
0.193	-0.632	-0.192	-0.025	0.030	0.021
0.191	-0.625	-0.188	-0.025	0.030	0.021
0.211	-0.639	-0.148	-0.024	0.030	0.021
0.199	-0.624	-0.145	-0.025	0.030	0.021
0.209	-0.641	-0.148	-0.025	0.030	0.020
0.193	-0.612	-0.169	-0.025	0.030	0.021
0.199	-0.629	-0.185	-0.025	0.030	0.021
0.184	-0.632	-0.199	-0.025	0.030	0.021
0.194	-0.639	-0.137	-0.024	0.030	0.021
0.191	-0.644	-0.154	-0.025	0.030	0.020
0.205	-0.636	-0.134	-0.025	0.030	0.021
0.193	-0.618	-0.182	-0.025	0.030	0.021
0.199	-0.630	-0.192	-0.025	0.030	0.021
0.187	-0.634	-0.185	-0.025	0.030	0.021
0.206	-0.642	-0.151	-0.024	0.030	0.021
0.189	-0.618	-0.169	-0.025	0.030	0.021
0.210	-0.644	-0.179	-0.025	0.030	0.021
0.171	-0.639	-0.177	-0.025	0.030	0.021
0.196	-0.634	-0.202	-0.025	0.030	0.021
0.186	-0.635	-0.178	-0.025	0.030	0.021
0.211	-0.643	-0.141	-0.025	0.030	0.021
0.188	-0.629	-0.151	-0.025	0.030	0.021
0.199	-0.646	-0.189	-0.025	0.030	0.021
0.170	-0.640	-0.153	-0.025	0.030	0.021
0.207	-0.637	-0.182	-0.025	0.030	0.021
0.191	-0.647	-0.154	-0.025	0.029	0.021
0.218	-0.634	-0.158	-0.025	0.030	0.021
0.189	-0.633	-0.161	-0.025	0.030	0.021
0.180	-0.638	-0.175	-0.025	0.030	0.021
0.177	-0.643	-0.157	-0.025	0.030	0.021
0.191	-0.639	-0.185	-0.024	0.030	0.021
0.196	-0.655	-0.157	-0.025	0.029	0.021
0.209	-0.647	-0.137	-0.025	0.030	0.021
0.192	-0.646	-0.161	-0.025	0.030	0.021
0.194	-0.635	-0.168	-0.025	0.030	0.021
0.178	-0.649	-0.178	-0.025	0.030	0.021
0.196	-0.649	-0.175	-0.025	0.030	0.021
0.202	-0.657	-0.174	-0.025	0.030	0.021
0.204	-0.644	-0.161	-0.025	0.030	0.021
0.196	-0.641	-0.171	-0.025	0.030	0.021
0.191	-0.628	-0.182	-0.025	0.030	0.021
0.179	-0.645	-0.195	-0.025	0.030	0.021
0.193	-0.656	-0.171	-0.025	0.030	0.021
0.191	-0.667	-0.171	-0.025	0.030	0.021
0.198	-0.655	-0.143	-0.025	0.030	0.021
0.178	-0.647	-0.191	-0.025	0.030	0.021
0.185	-0.655	-0.167	-0.025	0.030	0.021
0.188	-0.654	-0.137	-0.025	0.029	0.021
0.220	-0.636	-0.179	-0.025	0.030	0.020
0.194	-0.663	-0.140	-0.025	0.030	0.021
0.191	-0.656	-0.219	-0.025	0.031	0.021
0.151	-0.675	-0.176	-0.025	0.030	0.022
0.191	-0.648	-0.195	-0.025	0.030	0.021
0.198	-0.664	-0.130	-0.025	0.030	0.021
0.210	-0.654	-0.161	-0.025	0.030	0.021
0.189	-0.663	-0.133	-0.025	0.030	0.021
0.185	-0.661	-0.184	-0.025	0.031	0.021
0.157	-0.674	-0.155	-0.025	0.030	0.021
0.195	-0.653	-0.191	-0.025	0.030	0.021
0.198	-0.657	-0.154	-0.025	0.030	0.021
0.213	-0.662	-0.168	-0.025	0.030	0.021
0.184	-0.671	-0.140	-0.025	0.030	0.021
0.181	-0.642	-0.174	-0.025	0.031	0.021
0.161	-0.678	-0.194	-0.025	0.030	0.021
0.188	-0.663	-0.157	-0.025	0.030	0.021
0.193	-0.707	-0.143	-0.025	0.030	0.021
0.210	-0.663	-0.109	-0.026	0.030	0.021
0.191	-0.664	-0.157	-0.025	0.030	0.021
0.176	-0.620	-0.178	-0.025	0.031	0.021
0.163	-0.669	-0.228	-0.024	0.030	0.021
0.185	-0.667	-0.164	-0.025	0.030	0.021
0.181	-0.684	-0.139	-0.025	0.030	0.021
0.202	-0.672	-0.140	-0.025	0.030	0.021
0.174	-0.666	-0.173	-0.025	0.030	0.021
0.184	-0.633	-0.195	-0.025	0.031	0.021
0.162	-0.677	-0.187	-0.025	0.030	0.021
0.198	-0.672	-0.160	-0.025	0.030	0.021
0.187	-0.696	-0.132	-0.025	0.030	0.021
0.206	-0.663	-0.133	-0.025	0.030	0.021
0.178	-0.671	-0.160	-0.025	0.030	0.021
0.181	-0.643	-0.198	-0.025	0.030	0.021
0.181	-0.680	-0.187	-0.025	0.030	0.021
0.197	-0.666	-0.137	-0.025	0.030	0.021
0.171	-0.682	-0.136	-0.025	0.030	0.021
0.169	-0.661	-0.154	-0.025	0.031	0.020
0.166	-0.677	-0.153	-0.025	0.030	0.021
0.178	-0.659	-0.218	-0.025	0.030	0.021
0.195	-0.697	-0.180	-0.025	0.030	0.021
0.186	-0.669	-0.160	-0.025	0.030	0.021
0.180	-0.687	-0.140	-0.025	0.030	0.021
0.183	-0.657	-0.160	-0.025	0.031	0.021
0.164	-0.686	-0.170	-0.025	0.030	0.021
0.181	-0.659	-0.208	-0.025	0.030	0.021
0.188	-0.687	-0.187	-0.025	0.030	0.021
0.196	-0.672	-0.164	-0.025	0.030	0.021
0.180	-0.693	-0.126	-0.025	0.030	0.021
0.177	-0.648	-0.171	-0.025	0.031	0.021
0.167	-0.677	-0.187	-0.025	0.030	0.021
0.165	-0.676	-0.176	-0.025	0.030	0.021
0.180	-0.702	-0.177	-0.025	0.030	0.021
0.190	-0.671	-0.126	-0.025	0.030	0.021
0.184	-0.678	-0.153	-0.025	0.030	0.021
0.171	-0.658	-0.143	-0.025	0.031	0.021
0.170	-0.677	-0.184	-0.025	0.030	0.021
0.187	-0.671	-0.187	-0.025	0.030	0.021
0.182	-0.703	-0.166	-0.025	0.030	0.021
0.174	-0.682	-0.173	-0.025	0.031	0.021
0.161	-0.696	-0.163	-0.025	0.030	0.021
0.173	-0.670	-0.174	-0.025	0.030	0.021
0.168	-0.686	-0.177	-0.025	0.030	0.021
0.166	-0.676	-0.177	-0.025	0.030	0.021
0.172	-0.694	-0.160	-0.025	0.030	0.021
0.175	-0.680	-0.167	-0.025	0.031	0.020
0.163	-0.692	-0.156	-0.025	0.030	0.021
0.177	-0.673	-0.181	-0.025	0.030	0.021
0.180	-0.683	-0.180	-0.025	0.030	0.021
0.175	-0.683	-0.180	-0.025	0.030	0.021
0.175	-0.702	-0.150	-0.025	0.031	0.021
0.164	-0.678	-0.167	-0.025	0.031	0.021
0.176	-0.705	-0.159	-0.025	0.030	0.021
0.177	-0.676	-0.201	-0.025	0.031	0.021
0.177	-0.721	-0.180	-0.025	0.030	0.020
0.180	-0.688	-0.146	-0.025	0.031	0.020
0.174	-0.687	-0.139	-0.025	0.031	0.021
0.160	-0.654	-0.177	-0.025	0.031	0.021
0.152	-0.697	-0.198	-0.025	0.030	0.020
0.157	-0.690	-0.176	-0.025	0.031	0.021
0.175	-0.701	-0.170	-0.025	0.030	0.020
0.178	-0.690	-0.143	-0.025	0.030	0.021
0.172	-0.690	-0.157	-0.025	0.030	0.020
0.168	-0.657	-0.170	-0.025	0.031	0.021
0.160	-0.699	-0.214	-0.025	0.031	0.020
0.150	-0.693	-0.180	-0.025	0.031	0.021
0.173	-0.714	-0.173	-0.025	0.030	0.020
0.179	-0.702	-0.132	-0.026	0.030	0.020
0.188	-0.698	-0.164	-0.025	0.030	0.020
0.163	-0.667	-0.180	-0.025	0.031	0.021
0.165	-0.703	-0.191	-0.025	0.030	0.020
0.172	-0.702	-0.159	-0.025	0.031	0.021
0.169	-0.714	-0.119	-0.025	0.031	0.020
0.155	-0.692	-0.153	-0.025	0.030	0.020
0.173	-0.706	-0.156	-0.025	0.031	0.020
0.166	-0.670	-0.218	-0.026	0.030	0.020
0.178	-0.709	-0.183	-0.025	0.030	0.021
0.163	-0.703	-0.197	-0.025	0.031	0.021
0.163	-0.702	-0.143	-0.025	0.031	0.020
0.172	-0.693	-0.153	-0.025	0.030	0.020
0.175	-0.693	-0.178	-0.025	0.031	0.020
0.162	-0.690	-0.211	-0.026	0.031	0.020
0.170	-0.694	-0.173	-0.025	0.031	0.021
0.157	-0.703	-0.187	-0.025	0.030	0.020
0.167	-0.719	-0.156	-0.025	0.031	0.020
0.157	-0.698	-0.143	-0.025	0.030	0.020
0.173	-0.707	-0.153	-0.025	0.031	0.020
0.151	-0.702	-0.203	-0.026	0.031	0.020
0.171	-0.705	-0.181	-0.025	0.031	0.020
0.158	-0.697	-0.136	-0.025	0.030	0.020
0.203	-0.689	-0.172	-0.025	0.031	0.019
0.158	-0.705	-0.143	-0.025	0.031	0.020
0.156	-0.715	-0.221	-0.025	0.031	0.020
0.120	-0.718	-0.182	-0.025	0.031	0.021
0.168	-0.703	-0.174	-0.025	0.031	0.020
0.160	-0.703	-0.163	-0.025	0.030	0.020
0.191	-0.699	-0.144	-0.025	0.031	0.020
0.159	-0.702	-0.153	-0.025	0.031	0.020
0.167	-0.706	-0.201	-0.025	0.031	0.020
0.133	-0.709	-0.196	-0.026	0.031	0.020
0.164	-0.714	-0.173	-0.025	0.031	0.020
0.168	-0.703	-0.153	-0.025	0.030	0.020
0.183	-0.704	-0.154	-0.025	0.031	0.020
0.164	-0.706	-0.139	-0.025	0.031	0.020
0.158	-0.690	-0.191	-0.025	0.031	0.020
0.131	-0.720	-0.207	-0.025	0.031	0.020
0.163	-0.716	-0.163	-0.025	0.031	0.020
0.163	-0.745	-0.132	-0.025	0.030	0.019
0.187	-0.712	-0.095	-0.026	0.031	0.020
0.163	-0.701	-0.150	-0.025	0.030	0.020
0.161	-0.669	-0.177	-0.025	0.031	0.020
0.138	-0.721	-0.224	-0.025	0.030	0.020
0.153	-0.716	-0.153	-0.025	0.031	0.020
0.155	-0.725	-0.153	-0.025	0.030	0.020
0.170	-0.715	-0.146	-0.026	0.031	0.020
0.140	-0.712	-0.152	-0.026	0.031	0.020
0.159	-0.679	-0.191	-0.025	0.031	0.020
0.141	-0.724	-0.218	-0.025	0.030	0.020
0.168	-0.717	-0.177	-0.026	0.031	0.020
0.160	-0.728	-0.170	-0.026	0.030	0.020
0.170	-0.708	-0.140	-0.026	0.031	0.020
0.150	-0.716	-0.183	-0.025	0.031	0.020
0.156	-0.685	-0.180	-0.026	0.031	0.020
0.153	-0.723	-0.177	-0.025	0.030	0.020
0.162	-0.710	-0.167	-0.025	0.031	0.020
0.154	-0.740	-0.105	-0.025	0.031	0.020
0.137	-0.696	-0.164	-0.026	0.031	0.019
0.148	-0.717	-0.146	-0.026	0.031	0.020
0.154	-0.689	-0.225	-0.026	0.031	0.020
0.171	-0.744	-0.183	-0.025	0.030	0.020
0.161	-0.709	-0.160	-0.025	0.031	0.020
0.143	-0.731	-0.132	-0.026	0.031	0.020
0.146	-0.701	-0.133	-0.026	0.031	0.019
0.138	-0.728	-0.173	-0.025	0.031	0.020
0.152	-0.705	-0.194	-0.026	0.031	0.020
0.164	-0.738	-0.190	-0.025	0.030	0.020
0.157	-0.719	-0.160	-0.025	0.031	0.019
0.159	-0.731	-0.143	-0.025	0.031	0.019
0.137	-0.693	-0.147	-0.025	0.031	0.019
0.141	-0.726	-0.194	-0.025	0.031	0.020
0.141	-0.707	-0.187	-0.026	0.031	0.020
0.164	-0.750	-0.163	-0.025	0.030	0.020
0.159	-0.727	-0.122	-0.026	0.030	0.020
0.180	-0.720	-0.140	-0.025	0.031	0.019
0.139	-0.699	-0.164	-0.026	0.031	0.019
0.137	-0.726	-0.204	-0.025	0.031	0.020
0.124	-0.730	-0.196	-0.026	0.031	0.020
0.159	-0.745	-0.167	-0.025	0.030	0.020
0.149	-0.731	-0.139	-0.026	0.031	0.019
0.159	-0.721	-0.133	-0.025	0.031	0.019
0.148	-0.711	-0.164	-0.026	0.031	0.019
0.148	-0.731	-0.201	-0.025	0.031	0.019
0.135	-0.737	-0.200	-0.026	0.031	0.020
0.151	-0.748	-0.159	-0.025	0.031	0.020
0.146	-0.722	-0.150	-0.026	0.031	0.019
0.159	-0.732	-0.140	-0.026	0.031	0.019
0.143	-0.720	-0.187	-0.026	0.031	0.019
0.158	-0.729	-0.204	-0.026	0.031	0.020
0.123	-0.728	-0.183	-0.025	0.031	0.020
0.151	-0.743	-0.136	-0.025	0.031	0.019
0.144	-0.731	-0.153	-0.026	0.031	0.019
0.155	-0.733	-0.146	-0.026	0.031	0.019
0.145	-0.724	-0.177	-0.026	0.031	0.019
0.147	-0.747	-0.177	-0.026	0.031	0.019
0.142	-0.733	-0.180	-0.026	0.031	0.019
0.162	-0.735	-0.147	-0.025	0.031	0.019
0.139	-0.711	-0.153	-0.026	0.031	0.019
0.146	-0.744	-0.170	-0.026	0.031	0.019
0.135	-0.734	-0.180	-0.026	0.031	0.019
0.151	-0.739	-0.194	-0.026	0.031	0.019
0.132	-0.726	-0.160	-0.026	0.031	0.019
0.159	-0.743	-0.154	-0.025	0.031	0.019
0.140	-0.724	-0.160	-0.026	0.031	0.019
0.150	-0.743	-0.180	-0.026	0.031	0.019
0.116	-0.740	-0.173	-0.026	0.031	0.019
0.147	-0.734	-0.177	-0.026	0.031	0.019
0.146	-0.745	-0.153	-0.026	0.030	0.019
0.156	-0.735	-0.174	-0.025	0.031	0.019
0.140	-0.727	-0.156	-0.026	0.031	0.019
0.138	-0.742	-0.181	-0.025	0.031	0.019
0.127	-0.753	-0.162	-0.026	0.031	0.019
0.144	-0.740	-0.164	-0.025	0.031	0.019
0.138	-0.748	-0.146	-0.026	0.031	0.019
0.156	-0.735	-0.143	-0.026	0.031	0.019
0.144	-0.727	-0.173	-0.026	0.031	0.019
0.147	-0.733	-0.164	-0.025	0.031	0.019
0.129	-0.746	-0.184	-0.026	0.031	0.019
0.134	-0.745	-0.163	-0.025	0.031	0.019
0.146	-0.734	-0.170	-0.026	0.031	0.019
0.150	-0.748	-0.170	-0.026	0.031	0.019
0.141	-0.735	-0.184	-0.026	0.031	0.019
0.141	-0.727	-0.187	-0.026	0.031	0.019
0.128	-0.739	-0.194	-0.026	0.031	0.019
0.145	-0.752	-0.153	-0.026	0.031	0.019
0.130	-0.742	-0.157	-0.026	0.031	0.019
0.138	-0.738	-0.163	-0.026	0.031	0.019
0.125	-0.740	-0.176	-0.026	0.031	0.019
0.143	-0.752	-0.194	-0.025	0.031	0.019
0.120	-0.739	-0.126	-0.026	0.030	0.019
0.178	-0.728	-0.162	-0.025	0.031	0.018
0.138	-0.752	-0.136	-0.026	0.031	0.019
0.136	-0.759	-0.218	-0.026	0.032	0.019
0.091	-0.768	-0.199	-0.026	0.031	0.019
0.147	-0.761	-0.194	-0.026	0.031	0.019
0.143	-0.760	-0.136	-0.026	0.031	0.019
0.158	-0.744	-0.144	-0.026	0.031	0.019
0.135	-0.757	-0.132	-0.026	0.031	0.019
0.130	-0.756	-0.204	-0.026	0.032	0.019
0.104	-0.762	-0.192	-0.026	0.031	0.019
0.140	-0.758	-0.170	-0.026	0.031	0.019
0.147	-0.759	-0.129	-0.026	0.030	0.019
0.155	-0.753	-0.161	-0.025	0.031	0.018
0.132	-0.759	-0.156	-0.026	0.031	0.019
0.126	-0.735	-0.197	-0.026	0.032	0.019
0.114	-0.754	-0.204	-0.026	0.031	0.019
0.139	-0.765	-0.170	-0.026	0.031	0.019
0.130	-0.796	-0.156	-0.026	0.031	0.018
0.156	-0.760	-0.115	-0.026	0.032	0.018
0.126	-0.750	-0.170	-0.026	0.031	0.018
0.133	-0.722	-0.181	-0.026	0.032	0.019
0.095	-0.774	-0.224	-0.025	0.031	0.019
0.143	-0.776	-0.173	-0.026	0.031	0.019
0.128	-0.786	-0.142	-0.026	0.031	0.018
0.154	-0.761	-0.140	-0.026	0.031	0.018
0.116	-0.764	-0.173	-0.026	0.031	0.019
0.122	-0.740	-0.193	-0.026	0.032	0.019
0.111	-0.772	-0.190	-0.026	0.031	0.019
0.133	-0.764	-0.163	-0.026	0.031	0.019
0.119	-0.790	-0.135	-0.026	0.031	0.018
0.148	-0.773	-0.149	-0.026	0.032	0.018
0.125	-0.780	-0.166	-0.026	0.031	0.019
0.133	-0.737	-0.197	-0.026	0.031	0.019
0.117	-0.770	-0.187	-0.026	0.031	0.019
0.150	-0.769	-0.170	-0.026	0.031	0.018
0.132	-0.785	-0.119	-0.026	0.031	0.018
0.108	-0.765	-0.156	-0.026	0.032	0.018
0.118	-0.785	-0.159	-0.026	0.031	0.019
0.134	-0.756	-0.228	-0.026	0.031	0.019
0.149	-0.795	-0.190	-0.026	0.030	0.019
0.146	-0.772	-0.194	-0.026	0.031	0.018
0.125	-0.780	-0.146	-0.026	0.031	0.019
0.124	-0.741	-0.171	-0.026	0.032	0.018
0.114	-0.778	-0.193	-0.026	0.031	0.019
0.123	-0.762	-0.207	-0.026	0.031	0.019
0.137	-0.788	-0.190	-0.026	0.031	0.019
0.136	-0.776	-0.163	-0.026	0.031	0.018
0.121	-0.798	-0.142	-0.026	0.032	0.019
0.122	-0.756	-0.174	-0.026	0.031	0.018
0.123	-0.777	-0.204	-0.026	0.031	0.019
0.120	-0.779	-0.189	-0.026	0.032	0.019
0.129	-0.807	-0.169	-0.026	0.031	0.019
0.140	-0.782	-0.132	-0.026	0.031	0.019
0.129	-0.776	-0.139	-0.026	0.031	0.018
0.123	-0.760	-0.156	-0.026	0.032	0.018
0.115	-0.783	-0.190	-0.026	0.031	0.018
0.124	-0.775	-0.186	-0.026	0.031	0.019
0.131	-0.804	-0.169	-0.026	0.031	0.019
0.129	-0.789	-0.173	-0.026	0.032	0.018
0.116	-0.803	-0.159	-0.026	0.031	0.019
0.122	-0.765	-0.166	-0.026	0.032	0.019
0.124	-0.792	-0.193	-0.026	0.031	0.019
0.118	-0.788	-0.183	-0.026	0.031	0.018
0.129	-0.805	-0.149	-0.026	0.031	0.019
0.118	-0.789	-0.155	-0.026	0.032	0.018
0.112	-0.791	-0.162	-0.026	0.032	0.019
0.125	-0.778	-0.180	-0.026	0.031	0.018
0.127	-0.792	-0.186	-0.026	0.031	0.019
0.131	-0.791	-0.183	-0.026	0.031	0.019
0.129	-0.807	-0.145	-0.026	0.031	0.019
0.111	-0.773	-0.183	-0.026	0.032	0.018
0.115	-0.810	-0.165	-0.026	0.031	0.019
0.118	-0.783	-0.183	-0.026	0.031	0.018
0.131	-0.829	-0.165	-0.026	0.031	0.018
0.126	-0.796	-0.148	-0.027	0.032	0.018
0.135	-0.806	-0.155	-0.026	0.032	0.018
0.108	-0.752	-0.176	-0.026	0.032	0.019
0.115	-0.803	-0.213	-0.026	0.031	0.019
0.112	-0.797	-0.185	-0.026	0.032	0.019
0.120	-0.823	-0.172	-0.027	0.031	0.018
0.123	-0.803	-0.162	-0.026	0.031	0.019
0.122	-0.810	-0.141	-0.026	0.031	0.018
0.112	-0.775	-0.166	-0.026	0.032	0.019
0.109	-0.803	-0.200	-0.026	0.032	0.019
0.110	-0.806	-0.182	-0.026	0.032	0.019
0.121	-0.828	-0.179	-0.026	0.032	0.018
0.137	-0.805	-0.141	-0.026	0.031	0.019
0.133	-0.806	-0.162	-0.026	0.032	0.018
0.118	-0.779	-0.190	-0.026	0.032	0.019
0.118	-0.809	-0.186	-0.026	0.031	0.019
0.116	-0.812	-0.196	-0.026	0.031	0.019
0.113	-0.830	-0.117	-0.026	0.032	0.018
0.106	-0.801	-0.124	-0.026	0.032	0.018
0.129	-0.812	-0.145	-0.026	0.032	0.019
0.123	-0.798	-0.226	-0.027	0.031	0.019
0.134	-0.824	-0.182	-0.026	0.031	0.019
0.114	-0.813	-0.192	-0.026	0.031	0.019
0.120	-0.830	-0.131	-0.026	0.031	0.019
0.110	-0.796	-0.155	-0.026	0.032	0.018
0.127	-0.820	-0.175	-0.026	0.032	0.019
0.119	-0.797	-0.220	-0.027	0.032	0.019
0.126	-0.821	-0.192	-0.026	0.032	0.019
0.115	-0.815	-0.192	-0.026	0.032	0.019
0.118	-0.832	-0.148	-0.026	0.032	0.019
0.109	-0.816	-0.168	-0.026	0.032	0.018
0.128	-0.835	-0.168	-0.027	0.032	0.019
0.105	-0.812	-0.209	-0.027	0.032	0.019
0.128	-0.838	-0.164	-0.026	0.032	0.019
0.115	-0.832	-0.123	-0.026	0.031	0.019
0.157	-0.814	-0.149	-0.026	0.032	0.018
0.114	-0.811	-0.179	-0.026	0.032	0.019
0.116	-0.840	-0.226	-0.026	0.032	0.019
0.073	-0.833	-0.200	-0.027	0.032	0.019
0.130	-0.828	-0.202	-0.026	0.032	0.019
0.123	-0.830	-0.106	-0.026	0.031	0.019
0.143	-0.829	-0.152	-0.026	0.032	0.018
0.116	-0.818	-0.144	-0.026	0.032	0.019
0.117	-0.844	-0.202	-0.026	0.032	0.019
0.094	-0.833	-0.194	-0.026	0.032	0.019
0.119	-0.838	-0.191	-0.026	0.032	0.019
0.124	-0.825	-0.130	-0.027	0.031	0.019
0.132	-0.831	-0.158	-0.026	0.032	0.019
0.121	-0.829	-0.164	-0.027	0.032	0.019
0.119	-0.825	-0.219	-0.026	0.032	0.019
0.088	-0.845	-0.211	-0.027	0.032	0.019
0.125	-0.843	-0.174	-0.026	0.032	0.019
0.105	-0.862	-0.153	-0.027	0.031	0.019
0.146	-0.837	-0.126	-0.027	0.032	0.019
0.124	-0.829	-0.168	-0.027	0.032	0.019
0.122	-0.820	-0.181	-0.026	0.032	0.019
0.097	-0.848	-0.225	-0.026	0.031	0.019
0.135	-0.850	-0.164	-0.026	0.032	0.019
0.125	-0.855	-0.153	-0.027	0.031	0.019
0.126	-0.841	-0.143	-0.027	0.032	0.019
0.109	-0.853	-0.173	-0.027	0.032	0.019
0.114	-0.829	-0.184	-0.026	0.032	0.019
0.097	-0.848	-0.204	-0.026	0.031	0.019
0.135	-0.847	-0.178	-0.026	0.032	0.019
0.127	-0.858	-0.160	-0.027	0.031	0.019
0.133	-0.858	-0.181	-0.027	0.032	0.019
0.096	-0.853	-0.186	-0.027	0.032	0.019
0.116	-0.837	-0.208	-0.026	0.032	0.019
0.116	-0.860	-0.163	-0.026	0.031	0.019
0.138	-0.848	-0.161	-0.026	0.032	0.019
0.114	-0.859	-0.136	-0.026	0.032	0.019
0.106	-0.836	-0.157	-0.027	0.032	0.019
0.108	-0.854	-0.170	-0.027	0.032	0.019
0.125	-0.843	-0.211	-0.027	0.032	0.019
0.133	-0.876	-0.186	-0.027	0.031	0.020
0.128	-0.864	-0.153	-0.027	0.032	0.019
0.112	-0.868	-0.166	-0.027	0.032	0.019
0.108	-0.828	-0.174	-0.027	0.032	0.019
0.104	-0.858	-0.197	-0.026	0.032	0.020
0.111	-0.851	-0.200	-0.027	0.032	0.019
0.124	-0.875	-0.179	-0.027	0.031	0.020
0.127	-0.866	-0.163	-0.027	0.032	0.019
0.123	-0.873	-0.156	-0.026	0.032	0.019
0.107	-0.830	-0.166	-0.026	0.032	0.020
0.119	-0.865	-0.204	-0.027	0.032	0.020
0.106	-0.859	-0.200	-0.027	0.032	0.020
0.125	-0.897	-0.172	-0.027	0.032	0.020
0.126	-0.868	-0.128	-0.027	0.032	0.020
0.120	-0.874	-0.173	-0.026	0.032	0.019
0.115	-0.852	-0.173	-0.027	0.032	0.020
0.108	-0.872	-0.180	-0.026	0.032	0.020
0.132	-0.866	-0.204	-0.027	0.032	0.020
0.120	-0.888	-0.165	-0.027	0.032	0.020
0.127	-0.879	-0.182	-0.027	0.033	0.020
0.100	-0.889	-0.148	-0.027	0.032	0.020
0.120	-0.851	-0.183	-0.027	0.032	0.020
0.116	-0.879	-0.182	-0.027	0.032	0.020
0.130	-0.874	-0.179	-0.027	0.032	0.020
0.124	-0.896	-0.155	-0.026	0.032	0.020
0.120	-0.877	-0.193	-0.027	0.032	0.019
0.108	-0.887	-0.161	-0.027	0.032	0.020
0.115	-0.862	-0.200	-0.027	0.032	0.020
0.129	-0.882	-0.175	-0.027	0.032	0.020
0.119	-0.882	-0.200	-0.027	0.032	0.020
0.120	-0.895	-0.151	-0.026	0.032	0.020
0.114	-0.864	-0.196	-0.027	0.032	0.020
0.111	-0.903	-0.158	-0.027	0.032	0.020
0.119	-0.872	-0.168	-0.027	0.032	0.020
0.110	-0.902	-0.192	-0.027	0.032	0.020
0.120	-0.887	-0.172	-0.027	0.032	0.020
0.123	-0.892	-0.151	-0.027	0.032	0.020
0.110	-0.855	-0.175	-0.027	0.032	0.020
0.114	-0.898	-0.216	-0.026	0.032	0.020
0.097	-0.894	-0.198	-0.027	0.032	0.020
0.114	-0.903	-0.171	-0.027	0.032	0.020
0.114	-0.899	-0.144	-0.027	0.032	0.020
0.126	-0.900	-0.168	-0.027	0.032	0.020
0.115	-0.867	-0.168	-0.027	0.032	0.020
0.100	-0.912	-0.212	-0.027	0.033	0.020
0.103	-0.902	-0.188	-0.027	0.032	0.020
0.112	-0.910	-0.191	-0.027	0.032	0.020
0.117	-0.908	-0.147	-0.027	0.032	0.020
0.121	-0.897	-0.165	-0.027	0.032	0.020
0.113	-0.871	-0.182	-0.027	0.032	0.020
0.098	-0.901	-0.205	-0.027	0.032	0.020
0.101	-0.907	-0.167	-0.027	0.032	0.020
0.115	-0.917	-0.144	-0.026	0.033	0.020
0.107	-0.907	-0.161	-0.027	0.032	0.020
0.121	-0.910	-0.161	-0.027	0.032	0.020
0.120	-0.890	-0.195	-0.027	0.032	0.020
0.134	-0.912	-0.208	-0.027	0.032	0.021
0.102	-0.906	-0.195	-0.027	0.032	0.020
0.114	-0.924	-0.167	-0.027	0.032	0.020
0.114	-0.908	-0.147	-0.027	0.032	0.020
0.122	-0.916	-0.157	-0.027	0.032	0.020
0.121	-0.908	-0.211	-0.027	0.032	0.020
0.119	-0.919	-0.181	-0.027	0.032	0.021
0.106	-0.908	-0.188	-0.027	0.032	0.021
0.110	-0.921	-0.157	-0.027	0.032	0.020
0.105	-0.917	-0.160	-0.027	0.032	0.020
0.119	-0.919	-0.167	-0.027	0.033	0.021
0.093	-0.918	-0.187	-0.027	0.032	0.020
0.124	-0.935	-0.184	-0.027	0.032	0.021
0.113	-0.914	-0.115	-0.027	0.032	0.021
0.155	-0.907	-0.141	-0.027	0.032	0.020
0.105	-0.913	-0.160	-0.027	0.033	0.020
0.110	-0.926	-0.228	-0.027	0.033	0.020
0.071	-0.938	-0.192	-0.027	0.032	0.021
0.119	-0.939	-0.170	-0.027	0.032	0.021
0.115	-0.927	-0.129	-0.027	0.032	0.021
0.131	-0.928	-0.143	-0.027	0.032	0.020
0.104	-0.924	-0.160	-0.027	0.033	0.020
0.099	-0.932	-0.204	-0.027	0.033	0.021
0.081	-0.940	-0.196	-0.027	0.033	0.021
0.120	-0.949	-0.173	-0.027	0.032	0.021
0.105	-0.928	-0.142	-0.027	0.032	0.021
0.130	-0.932	-0.136	-0.027	0.032	0.020
0.111	-0.928	-0.166	-0.027	0.033	0.021
0.103	-0.928	-0.193	-0.027	0.033	0.021
0.089	-0.946	-0.206	-0.027	0.032	0.021
0.109	-0.946	-0.152	-0.027	0.033	0.021
0.100	-0.953	-0.135	-0.027	0.032	0.020
0.127	-0.946	-0.111	-0.027	0.033	0.021
0.110	-0.929	-0.166	-0.027	0.033	0.021
0.116	-0.932	-0.183	-0.027	0.033	0.021
0.096	-0.952	-0.206	-0.027	0.032	0.021
0.117	-0.952	-0.159	-0.027	0.033	0.021
0.096	-0.941	-0.135	-0.027	0.033	0.021
0.118	-0.953	-0.162	-0.027	0.033	0.021
0.094	-0.947	-0.161	-0.027	0.033	0.021
0.100	-0.938	-0.186	-0.027	0.033	0.021
0.092	-0.949	-0.158	-0.027	0.032	0.021
0.124	-0.953	-0.149	-0.027	0.033	0.021
0.105	-0.945	-0.152	-0.027	0.033	0.021
0.109	-0.960	-0.176	-0.027	0.033	0.021
0.071	-0.950	-0.164	-0.027	0.033	0.021
0.104	-0.954	-0.182	-0.027	0.033	0.021
0.101	-0.957	-0.131	-0.027	0.032	0.021
0.122	-0.950	-0.152	-0.027	0.033	0.021
0.094	-0.948	-0.145	-0.027	0.033	0.021
0.093	-0.951	-0.176	-0.027	0.033	0.021
0.094	-0.959	-0.168	-0.027	0.033	0.021
0.106	-0.962	-0.141	-0.027	0.033	0.021
0.098	-0.966	-0.151	-0.027	0.032	0.021
0.111	-0.961	-0.134	-0.027	0.033	0.021
0.107	-0.955	-0.158	-0.028	0.033	0.021
0.108	-0.948	-0.169	-0.027	0.033	0.021
0.091	-0.967	-0.171	-0.027	0.033	0.021
0.100	-0.966	-0.158	-0.027	0.033	0.021
0.104	-0.976	-0.175	-0.027	0.032	0.021
0.105	-0.965	-0.158	-0.027	0.033	0.021
0.099	-0.966	-0.175	-0.027	0.033	0.021
0.101	-0.940	-0.168	-0.027	0.033	0.021
0.087	-0.973	-0.175	-0.027	0.033	0.021
0.101	-0.977	-0.147	-0.027	0.033	0.021
0.100	-0.986	-0.151	-0.027	0.033	0.021
0.102	-0.983	-0.161	-0.027	0.033	0.021
0.093	-0.977	-0.171	-0.027	0.033	0.021
0.099	-0.964	-0.154	-0.027	0.033	0.021
0.087	-0.970	-0.130	-0.027	0.032	0.021
0.136	-0.964	-0.159	-0.027	0.033	0.021
0.098	-0.998	-0.174	-0.027	0.033	0.021
0.096	-0.985	-0.181	-0.027	0.034	0.021
0.068	-0.999	-0.163	-0.028	0.033	0.022
0.091	-0.968	-0.175	-0.027	0.033	0.021
0.095	-0.989	-0.157	-0.027	0.033	0.022
0.104	-0.980	-0.147	-0.027	0.033	0.021
0.092	-0.997	-0.160	-0.027	0.033	0.021
0.087	-0.985	-0.174	-0.027	0.034	0.021
0.069	-0.991	-0.167	-0.027	0.033	0.021
0.100	-0.975	-0.157	-0.028	0.033	0.021
0.091	-0.991	-0.150	-0.027	0.033	0.021
0.106	-0.982	-0.151	-0.027	0.033	0.021
0.099	-0.992	-0.130	-0.027	0.033	0.021
0.080	-0.968	-0.178	-0.027	0.034	0.021
0.073	-0.998	-0.167	-0.027	0.033	0.022
0.095	-0.984	-0.171	-0.027	0.033	0.021
0.093	-1.027	-0.143	-0.028	0.033	0.021
0.116	-0.991	-0.102	-0.028	0.033	0.021
0.094	-0.991	-0.133	-0.027	0.033	0.021
0.091	-0.952	-0.195	-0.027	0.034	0.022
0.067	-1.003	-0.228	-0.027	0.033	0.022
0.093	-0.998	-0.163	-0.027	0.033	0.021
0.090	-1.018	-0.143	-0.028	0.033	0.021
0.106	-0.995	-0.105	-0.028	0.034	0.021
0.083	-1.010	-0.156	-0.027	0.033	0.021
0.087	-0.968	-0.170	-0.027	0.033	0.022
0.069	-1.010	-0.194	-0.027	0.033	0.022
0.096	-1.009	-0.167	-0.028	0.033	0.021
0.087	-1.025	-0.143	-0.027	0.033	0.021
0.094	-1.007	-0.139	-0.028	0.033	0.021
0.086	-1.005	-0.166	-0.028	0.033	0.021
0.082	-0.981	-0.197	-0.028	0.033	0.022
0.080	-1.018	-0.170	-0.027	0.033	0.022
0.104	-1.008	-0.146	-0.028	0.033	0.021
0.085	-1.022	-0.105	-0.027	0.033	0.021
0.077	-0.995	-0.130	-0.028	0.034	0.021
0.071	-1.016	-0.142	-0.028	0.033	0.021
0.090	-0.992	-0.204	-0.028	0.033	0.022
0.106	-1.034	-0.159	-0.028	0.033	0.022
0.086	-1.018	-0.156	-0.028	0.033	0.021
0.082	-1.025	-0.139	-0.027	0.033	0.021
0.076	-0.994	-0.122	-0.027	0.034	0.021
0.073	-1.014	-0.194	-0.027	0.033	0.021
0.079	-1.002	-0.204	-0.028	0.033	0.022
0.098	-1.042	-0.152	-0.028	0.033	0.022
0.091	-1.020	-0.149	-0.028	0.033	0.021
0.084	-1.023	-0.132	-0.028	0.033	0.021
0.074	-0.987	-0.150	-0.027	0.034	0.021
0.068	-1.026	-0.180	-0.027	0.034	0.022
0.076	-1.024	-0.169	-0.028	0.034	0.022
0.090	-1.051	-0.166	-0.028	0.033	0.021
0.096	-1.025	-0.108	-0.028	0.033	0.021
0.075	-1.029	-0.135	-0.028	0.033	0.021
0.081	-1.006	-0.132	-0.027	0.034	0.021
0.074	-1.026	-0.166	-0.028	0.033	0.022
0.096	-1.021	-0.156	-0.028	0.033	0.021
0.090	-1.045	-0.142	-0.028	0.033	0.021
0.088	-1.030	-0.159	-0.028	0.034	0.021
0.057	-1.048	-0.165	-0.028	0.033	0.022
0.070	-1.015	-0.166	-0.028	0.034	0.021
0.089	-1.034	-0.145	-0.027	0.033	0.022
0.087	-1.027	-0.159	-0.028	0.033	0.021
0.081	-1.042	-0.148	-0.028	0.033	0.021
0.066	-1.038	-0.166	-0.028	0.034	0.021
0.054	-1.043	-0.138	-0.028	0.034	0.022
0.079	-1.025	-0.162	-0.028	0.034	0.021
0.086	-1.047	-0.138	-0.028	0.033	0.022
0.094	-1.031	-0.146	-0.028	0.034	0.021
0.075	-1.048	-0.135	-0.027	0.034	0.021
0.064	-1.020	-0.169	-0.028	0.034	0.021
0.062	-1.061	-0.182	-0.028	0.034	0.022
0.080	-1.040	-0.155	-0.028	0.034	0.021
0.077	-1.092	-0.134	-0.028	0.033	0.021
0.092	-1.031	-0.108	-0.028	0.034	0.021
0.069	-1.042	-0.156	-0.028	0.034	0.021
0.064	-0.998	-0.162	-0.028	0.034	0.022
0.049	-1.051	-0.182	-0.027	0.033	0.022
0.067	-1.053	-0.158	-0.028	0.034	0.021
0.072	-1.077	-0.144	-0.028	0.033	0.021
0.081	-1.040	-0.121	-0.028	0.034	0.021
0.066	-1.056	-0.128	-0.028	0.034	0.021
0.073	-1.007	-0.159	-0.028	0.034	0.022
0.050	-1.063	-0.189	-0.027	0.033	0.022
0.063	-1.057	-0.148	-0.028	0.034	0.021
0.070	-1.086	-0.134	-0.028	0.033	0.021
0.080	-1.044	-0.114	-0.028	0.034	0.021
0.078	-1.063	-0.141	-0.028	0.034	0.021
0.059	-1.030	-0.172	-0.028	0.034	0.021
0.056	-1.057	-0.182	-0.028	0.033	0.021
0.069	-1.053	-0.128	-0.028	0.034	0.021
0.071	-1.071	-0.087	-0.027	0.034	0.021
0.049	-1.041	-0.132	-0.028	0.034	0.020
0.055	-1.059	-0.158	-0.028	0.034	0.021
0.060	-1.043	-0.189	-0.028	0.034	0.021
0.082	-1.089	-0.154	-0.028	0.033	0.022
0.077	-1.065	-0.162	-0.028	0.034	0.021
0.059	-1.076	-0.107	-0.028	0.034	0.021
0.056	-1.036	-0.124	-0.028	0.034	0.021
0.052	-1.061	-0.161	-0.028	0.034	0.021
0.056	-1.048	-0.192	-0.028	0.034	0.021
0.078	-1.082	-0.168	-0.028	0.034	0.022
0.069	-1.068	-0.144	-0.028	0.034	0.021
0.058	-1.075	-0.131	-0.028	0.034	0.021
0.051	-1.032	-0.152	-0.028	0.034	0.021
0.035	-1.069	-0.182	-0.028	0.034	0.021
0.042	-1.072	-0.161	-0.028	0.034	0.021
0.068	-1.102	-0.130	-0.028	0.034	0.021
0.072	-1.075	-0.089	-0.028	0.034	0.021
0.058	-1.080	-0.120	-0.028	0.034	0.021
0.055	-1.059	-0.141	-0.028	0.034	0.021
0.038	-1.069	-0.141	-0.028	0.034	0.021
0.061	-1.070	-0.162	-0.028	0.034	0.021
0.059	-1.099	-0.137	-0.028	0.034	0.021
0.052	-1.074	-0.137	-0.028	0.034	0.021
0.032	-1.090	-0.140	-0.028	0.034	0.021
0.052	-1.063	-0.162	-0.028	0.034	0.021
0.052	-1.082	-0.161	-0.028	0.034	0.021
0.059	-1.066	-0.168	-0.028	0.034	0.021
0.055	-1.097	-0.127	-0.028	0.034	0.021
0.048	-1.082	-0.148	-0.028	0.035	0.021
0.035	-1.092	-0.133	-0.028	0.034	0.021
0.053	-1.070	-0.161	-0.028	0.034	0.021
0.061	-1.095	-0.144	-0.028	0.034	0.021
0.066	-1.074	-0.141	-0.028	0.034	0.021
0.050	-1.085	-0.110	-0.028	0.034	0.021
0.041	-1.072	-0.161	-0.028	0.035	0.021
0.016	-1.103	-0.160	-0.028	0.034	0.021
0.052	-1.080	-0.148	-0.028	0.034	0.021
0.045	-1.132	-0.133	-0.028	0.034	0.021
0.061	-1.086	-0.062	-0.029	0.034	0.021
0.055	-1.093	-0.120	-0.028	0.034	0.021
0.031	-1.045	-0.154	-0.028	0.035	0.021
0.022	-1.095	-0.191	-0.027	0.034	0.021
0.043	-1.086	-0.140	-0.028	0.034	0.021
0.051	-1.123	-0.123	-0.028	0.034	0.021
0.054	-1.105	-0.092	-0.029	0.034	0.021
0.037	-1.103	-0.140	-0.028	0.034	0.021
0.042	-1.063	-0.161	-0.028	0.035	0.021
0.011	-1.094	-0.185	-0.028	0.034	0.021
0.042	-1.091	-0.151	-0.028	0.034	0.021
0.047	-1.118	-0.113	-0.028	0.034	0.021
0.044	-1.099	-0.116	-0.028	0.035	0.021
0.025	-1.104	-0.123	-0.028	0.034	0.021
0.034	-1.072	-0.168	-0.028	0.035	0.021
0.033	-1.114	-0.147	-0.028	0.034	0.021
0.049	-1.098	-0.130	-0.028	0.035	0.021
0.032	-1.123	-0.085	-0.028	0.034	0.021
0.017	-1.095	-0.130	-0.028	0.035	0.020
0.031	-1.108	-0.123	-0.028	0.035	0.021
0.036	-1.093	-0.198	-0.029	0.034	0.021
0.048	-1.127	-0.157	-0.028	0.034	0.021
0.044	-1.103	-0.116	-0.028	0.035	0.021
0.029	-1.126	-0.095	-0.028	0.034	0.021
0.020	-1.082	-0.113	-0.028	0.035	0.021
0.014	-1.108	-0.170	-0.028	0.034	0.021
0.036	-1.106	-0.181	-0.029	0.035	0.021
0.034	-1.128	-0.150	-0.028	0.034	0.021
0.043	-1.120	-0.136	-0.028	0.035	0.021
0.030	-1.132	-0.126	-0.028	0.035	0.021
0.018	-1.090	-0.113	-0.028	0.035	0.021
0.009	-1.122	-0.164	-0.028	0.035	0.021
0.017	-1.123	-0.160	-0.028	0.035	0.021
0.046	-1.145	-0.140	-0.028	0.034	0.021
0.041	-1.115	-0.109	-0.029	0.035	0.020
0.031	-1.130	-0.123	-0.028	0.034	0.021
0.019	-1.102	-0.116	-0.028	0.035	0.021
0.014	-1.120	-0.143	-0.028	0.034	0.021
0.026	-1.120	-0.167	-0.028	0.035	0.021
0.026	-1.150	-0.132	-0.028	0.034	0.021
0.022	-1.119	-0.126	-0.028	0.035	0.020
0.002	-1.146	-0.132	-0.029	0.035	0.021
0.019	-1.120	-0.157	-0.029	0.035	0.021
0.022	-1.139	-0.146	-0.028	0.035	0.021
0.012	-1.128	-0.163	-0.028	0.035	0.021
0.027	-1.154	-0.119	-0.028	0.035	0.021
0.009	-1.126	-0.123	-0.028	0.035	0.020
0.008	-1.152	-0.136	-0.028	0.035	0.020
0.018	-1.128	-0.170	-0.029	0.035	0.021
0.024	-1.135	-0.136	-0.028	0.035	0.021
0.018	-1.144	-0.163	-0.029	0.035	0.020
0.018	-1.156	-0.108	-0.028	0.035	0.021
-0.008	-1.128	-0.129	-0.028	0.035	0.020
-0.002	-1.149	-0.118	-0.029	0.035	0.020
0.017	-1.136	-0.139	-0.029	0.035	0.021
0.011	-1.179	-0.149	-0.029	0.035	0.020
0.014	-1.144	-0.111	-0.029	0.035	0.021
0.011	-1.153	-0.098	-0.028	0.035	0.020
-0.008	-1.103	-0.153	-0.028	0.035	0.021
-0.001	-1.154	-0.187	-0.028	0.035	0.021
-0.005	-1.154	-0.156	-0.029	0.035	0.021
0.010	-1.168	-0.125	-0.028	0.035	0.020
0.013	-1.153	-0.098	-0.029	0.035	0.020
0.003	-1.155	-0.125	-0.028	0.035	0.020
-0.003	-1.121	-0.136	-0.028	0.035	0.021
-0.017	-1.160	-0.187	-0.028	0.035	0.020
-0.016	-1.161	-0.142	-0.028	0.035	0.021
0.001	-1.175	-0.129	-0.029	0.035	0.020
0.022	-1.157	-0.095	-0.029	0.035	0.020
0.004	-1.153	-0.125	-0.029	0.035	0.020
-0.007	-1.140	-0.153	-0.029	0.036	0.020
0.001	-1.170	-0.149	-0.028	0.035	0.020
-0.003	-1.157	-0.149	-0.029	0.035	0.020
-0.006	-1.190	-0.084	-0.028	0.036	0.020
-0.018	-1.148	-0.126	-0.028	0.035	0.020
0.003	-1.168	-0.118	-0.029	0.035	0.020
-0.013	-1.144	-0.186	-0.029	0.035	0.020
0.006	-1.175	-0.162	-0.028	0.035	0.021
-0.015	-1.175	-0.145	-0.029	0.035	0.020
-0.008	-1.185	-0.115	-0.028	0.035	0.020
-0.016	-1.160	-0.112	-0.029	0.035	0.020
-0.014	-1.174	-0.125	-0.028	0.035	0.020
-0.014	-1.156	-0.163	-0.029	0.035	0.020
-0.003	-1.173	-0.163	-0.028	0.035	0.020
-0.018	-1.171	-0.139	-0.029	0.035	0.020
-0.021	-1.187	-0.091	-0.028	0.035	0.020
-0.026	-1.172	-0.115	-0.029	0.036	0.020
-0.013	-1.176	-0.132	-0.029	0.036	0.020
-0.038	-1.167	-0.172	-0.029	0.035	0.020
-0.002	-1.190	-0.149	-0.029	0.035	0.020
-0.014	-1.178	-0.070	-0.029	0.035	0.020
0.014	-1.175	-0.102	-0.028	0.035	0.020
-0.031	-1.176	-0.122	-0.029	0.035	0.020
-0.025	-1.179	-0.183	-0.029	0.036	0.020
-0.055	-1.186	-0.161	-0.029	0.035	0.020
-0.015	-1.193	-0.149	-0.028	0.036	0.020
-0.016	-1.180	-0.104	-0.029	0.035	0.020
0.001	-1.191	-0.122	-0.029	0.036	0.020
-0.030	-1.179	-0.125	-0.029	0.036	0.020
-0.023	-1.182	-0.166	-0.029	0.036	0.020
-0.060	-1.202	-0.147	-0.029	0.036	0.020
-0.022	-1.204	-0.152	-0.029	0.035	0.020
-0.029	-1.194	-0.094	-0.029	0.035	0.020
-0.012	-1.194	-0.118	-0.029	0.036	0.019
-0.032	-1.183	-0.135	-0.029	0.036	0.020
-0.036	-1.179	-0.159	-0.029	0.036	0.020
-0.058	-1.201	-0.182	-0.029	0.036	0.020
-0.020	-1.215	-0.128	-0.029	0.036	0.020
-0.046	-1.226	-0.103	-0.029	0.035	0.019
-0.020	-1.203	-0.073	-0.029	0.036	0.020
-0.037	-1.185	-0.135	-0.029	0.036	0.020
-0.032	-1.180	-0.145	-0.029	0.036	0.020
-0.059	-1.208	-0.175	-0.029	0.036	0.020
-0.030	-1.206	-0.121	-0.029	0.036	0.020
-0.034	-1.212	-0.114	-0.029	0.035	0.019
-0.020	-1.199	-0.118	-0.029	0.036	0.019
-0.051	-1.204	-0.144	-0.029	0.036	0.020
-0.039	-1.189	-0.159	-0.029	0.036	0.020
-0.049	-1.219	-0.145	-0.029	0.035	0.020
-0.030	-1.211	-0.124	-0.029	0.036	0.020
-0.051	-1.201	-0.118	-0.029	0.036	0.019
-0.037	-1.223	-0.138	-0.029	0.036	0.019
-0.068	-1.207	-0.117	-0.029	0.036	0.020
-0.050	-1.196	-0.165	-0.029	0.036	0.020
-0.050	-1.218	-0.127	-0.029	0.035	0.020
-0.030	-1.213	-0.128	-0.029	0.036	0.019
-0.056	-1.208	-0.110	-0.029	0.036	0.020
-0.059	-1.210	-0.142	-0.029	0.036	0.019
-0.061	-1.225	-0.127	-0.029	0.036	0.020
-0.051	-1.215	-0.134	-0.029	0.036	0.020
-0.051	-1.240	-0.137	-0.029	0.036	0.020
-0.040	-1.220	-0.124	-0.029	0.036	0.019
-0.053	-1.218	-0.134	-0.029	0.036	0.019
-0.056	-1.209	-0.124	-0.029	0.036	0.020
-0.078	-1.227	-0.144	-0.029	0.036	0.020
-0.055	-1.216	-0.141	-0.029	0.036	0.020
-0.050	-1.234	-0.127	-0.029	0.036	0.019
-0.058	-1.218	-0.117	-0.029	0.036	0.019
-0.061	-1.224	-0.134	-0.029	0.036	0.019
-0.063	-1.204	-0.145	-0.029	0.036	0.019
-0.078	-1.227	-0.154	-0.029	0.036	0.020
-0.062	-1.233	-0.131	-0.029	0.036	0.019
-0.058	-1.252	-0.117	-0.029	0.036	0.019
-0.050	-1.229	-0.110	-0.029	0.036	0.019
-0.074	-1.231	-0.110	-0.029	0.036	0.019
-0.066	-1.224	-0.124	-0.029	0.036	0.019
-0.079	-1.231	-0.097	-0.029	0.035	0.019
-0.039	-1.209	-0.108	-0.029	0.036	0.019
-0.069	-1.247	-0.134	-0.029	0.036	0.019
-0.061	-1.232	-0.134	-0.029	0.037	0.019
-0.103	-1.249	-0.126	-0.029	0.036	0.019
-0.065	-1.220	-0.148	-0.029	0.036	0.019
-0.074	-1.241	-0.127	-0.029	0.036	0.019
-0.043	-1.231	-0.128	-0.029	0.036	0.019
-0.072	-1.247	-0.096	-0.029	0.036	0.019
-0.079	-1.245	-0.151	-0.029	0.037	0.019
-0.098	-1.250	-0.140	-0.029	0.036	0.019
-0.075	-1.238	-0.141	-0.029	0.036	0.019
-0.073	-1.244	-0.110	-0.029	0.036	0.019
-0.058	-1.241	-0.104	-0.029	0.036	0.019
-0.077	-1.251	-0.107	-0.029	0.036	0.019
-0.089	-1.224	-0.155	-0.029	0.037	0.019
-0.104	-1.254	-0.136	-0.029	0.036	0.019
-0.085	-1.242	-0.137	-0.029	0.036	0.019
-0.084	-1.291	-0.103	-0.029	0.036	0.018
-0.064	-1.246	-0.062	-0.030	0.037	0.019
-0.082	-1.251	-0.120	-0.029	0.036	0.019
-0.085	-1.202	-0.134	-0.029	0.037	0.019
-0.104	-1.261	-0.188	-0.029	0.036	0.019
-0.088	-1.257	-0.147	-0.029	0.037	0.019
-0.082	-1.271	-0.106	-0.029	0.036	0.019
-0.070	-1.250	-0.103	-0.029	0.037	0.018
-0.089	-1.261	-0.117	-0.029	0.037	0.019
-0.100	-1.215	-0.124	-0.029	0.037	0.019
-0.098	-1.266	-0.164	-0.029	0.036	0.019
-0.093	-1.264	-0.127	-0.029	0.037	0.019
-0.095	-1.278	-0.113	-0.029	0.036	0.018
-0.082	-1.252	-0.100	-0.030	0.037	0.018
-0.100	-1.265	-0.113	-0.029	0.037	0.018
-0.101	-1.232	-0.147	-0.029	0.037	0.019
-0.104	-1.272	-0.140	-0.029	0.036	0.019
-0.091	-1.258	-0.134	-0.029	0.037	0.018
-0.100	-1.286	-0.062	-0.029	0.037	0.018
-0.116	-1.241	-0.114	-0.029	0.037	0.018
-0.103	-1.258	-0.110	-0.029	0.037	0.018
-0.096	-1.239	-0.164	-0.030	0.037	0.019
-0.090	-1.286	-0.151	-0.029	0.036	0.019
-0.103	-1.266	-0.124	-0.029	0.037	0.018
-0.110	-1.267	-0.096	-0.029	0.037	0.018
-0.114	-1.246	-0.117	-0.029	0.037	0.018
-0.115	-1.260	-0.123	-0.029	0.037	0.018
-0.111	-1.245	-0.178	-0.030	0.037	0.018
-0.092	-1.284	-0.133	-0.029	0.036	0.019
-0.103	-1.271	-0.103	-0.029	0.037	0.018
-0.111	-1.282	-0.079	-0.029	0.037	0.018
-0.122	-1.238	-0.104	-0.029	0.037	0.018
-0.124	-1.273	-0.144	-0.029	0.037	0.018
-0.132	-1.262	-0.143	-0.030	0.037	0.018
-0.100	-1.303	-0.126	-0.029	0.037	0.018
-0.114	-1.274	-0.075	-0.029	0.036	0.018
-0.095	-1.275	-0.090	-0.029	0.037	0.018
-0.119	-1.246	-0.107	-0.029	0.037	0.018
-0.120	-1.280	-0.158	-0.029	0.037	0.018
-0.128	-1.268	-0.147	-0.030	0.037	0.018
-0.111	-1.304	-0.126	-0.029	0.037	0.018
-0.121	-1.269	-0.099	-0.029	0.037	0.018
-0.115	-1.279	-0.100	-0.029	0.037	0.018
-0.119	-1.257	-0.113	-0.030	0.037	0.018
-0.128	-1.283	-0.147	-0.029	0.037	0.018
-0.139	-1.272	-0.140	-0.029	0.037	0.018
-0.114	-1.293	-0.116	-0.029	0.037	0.018
-0.126	-1.283	-0.120	-0.029	0.037	0.018
-0.112	-1.286	-0.096	-0.029	0.037	0.018
-0.133	-1.268	-0.120	-0.030	0.037	0.017
-0.120	-1.281	-0.147	-0.029	0.037	0.018
-0.149	-1.280	-0.150	-0.029	0.037	0.018
-0.121	-1.300	-0.086	-0.029	0.037	0.018
-0.137	-1.285	-0.113	-0.030	0.037	0.017
-0.122	-1.281	-0.065	-0.029	0.037	0.017
-0.133	-1.271	-0.113	-0.030	0.037	0.017
-0.131	-1.300	-0.133	-0.030	0.037	0.018
-0.135	-1.281	-0.117	-0.029	0.037	0.018
-0.130	-1.290	-0.117	-0.029	0.037	0.017
-0.142	-1.258	-0.110	-0.029	0.037	0.017
-0.135	-1.285	-0.121	-0.029	0.037	0.017
-0.156	-1.286	-0.133	-0.030	0.037	0.018
-0.136	-1.292	-0.127	-0.029	0.037	0.018
-0.146	-1.281	-0.110	-0.029	0.037	0.017
-0.124	-1.292	-0.107	-0.029	0.037	0.017
-0.145	-1.267	-0.114	-0.029	0.037	0.017
-0.140	-1.291	-0.127	-0.029	0.038	0.017
-0.163	-1.293	-0.126	-0.030	0.037	0.017
-0.144	-1.289	-0.127	-0.030	0.037	0.017
-0.145	-1.290	-0.103	-0.030	0.037	0.017
-0.121	-1.287	-0.100	-0.029	0.037	0.017
-0.153	-1.281	-0.093	-0.029	0.037	0.017
-0.153	-1.292	-0.141	-0.030	0.038	0.017
-0.166	-1.297	-0.116	-0.030	0.037	0.017
-0.145	-1.297	-0.103	-0.029	0.037	0.017
-0.142	-1.303	-0.096	-0.030	0.037	0.017
-0.132	-1.298	-0.090	-0.029	0.037	0.017
-0.146	-1.281	-0.134	-0.030	0.037	0.017
-0.143	-1.295	-0.127	-0.029	0.037	0.017
-0.172	-1.302	-0.151	-0.029	0.037	0.017
-0.152	-1.302	-0.107	-0.029	0.037	0.017
-0.161	-1.301	-0.100	-0.030	0.037	0.017
-0.145	-1.294	-0.107	-0.030	0.037	0.017
-0.153	-1.284	-0.134	-0.030	0.037	0.017
-0.157	-1.277	-0.111	-0.029	0.037	0.017
-0.170	-1.301	-0.141	-0.029	0.037	0.017
-0.162	-1.312	-0.106	-0.029	0.037	0.017
-0.158	-1.314	-0.100	-0.030	0.037	0.016
-0.150	-1.298	-0.073	-0.030	0.038	0.017
-0.171	-1.296	-0.110	-0.030	0.037	0.017
-0.158	-1.301	-0.107	-0.029	0.038	0.017
-0.173	-1.295	-0.093	-0.029	0.037	0.017
-0.123	-1.280	-0.105	-0.029	0.037	0.016
-0.167	-1.306	-0.100	-0.030	0.037	0.016
-0.159	-1.301	-0.141	-0.030	0.038	0.016
-0.213	-1.320	-0.108	-0.030	0.038	0.017
-0.165	-1.298	-0.124	-0.030	0.038	0.016
-0.167	-1.303	-0.093	-0.029	0.037	0.016
-0.144	-1.299	-0.098	-0.029	0.037	0.016
-0.165	-1.311	-0.090	-0.030	0.037	0.016
-0.169	-1.301	-0.141	-0.030	0.038	0.016
-0.200	-1.322	-0.119	-0.030	0.038	0.017
-0.165	-1.295	-0.121	-0.030	0.038	0.016
-0.164	-1.312	-0.090	-0.030	0.037	0.016
-0.154	-1.298	-0.087	-0.030	0.037	0.016
-0.177	-1.312	-0.086	-0.029	0.037	0.016
-0.184	-1.288	-0.128	-0.029	0.038	0.016
-0.198	-1.322	-0.134	-0.029	0.038	0.016
-0.169	-1.305	-0.121	-0.030	0.038	0.016
-0.174	-1.350	-0.103	-0.030	0.037	0.016
-0.160	-1.309	-0.052	-0.030	0.038	0.016
-0.176	-1.309	-0.087	-0.029	0.038	0.016
-0.183	-1.262	-0.128	-0.029	0.038	0.016
-0.190	-1.322	-0.158	-0.029	0.037	0.016
-0.185	-1.323	-0.123	-0.030	0.038	0.016
-0.175	-1.335	-0.100	-0.030	0.037	0.016
-0.170	-1.312	-0.090	-0.030	0.038	0.016
-0.187	-1.310	-0.090	-0.030	0.037	0.016
-0.193	-1.273	-0.108	-0.029	0.038	0.016
-0.202	-1.320	-0.148	-0.029	0.037	0.016
-0.186	-1.313	-0.117	-0.030	0.038	0.016
-0.187	-1.334	-0.093	-0.030	0.037	0.015
-0.167	-1.304	-0.083	-0.030	0.037	0.016
-0.194	-1.319	-0.100	-0.030	0.038	0.016
-0.194	-1.282	-0.125	-0.030	0.038	0.016
-0.196	-1.323	-0.131	-0.029	0.037	0.016
-0.190	-1.315	-0.104	-0.030	0.038	0.015
-0.190	-1.340	-0.046	-0.029	0.038	0.015
-0.212	-1.310	-0.073	-0.030	0.038	0.015
-0.186	-1.319	-0.090	-0.030	0.038	0.016
-0.193	-1.301	-0.175	-0.030	0.038	0.016
-0.185	-1.344	-0.137	-0.029	0.037	0.016
-0.194	-1.316	-0.108	-0.029	0.038	0.015
-0.197	-1.326	-0.080	-0.029	0.038	0.015
-0.193	-1.295	-0.084	-0.030	0.038	0.015
-0.216	-1.323	-0.117	-0.030	0.038	0.015
-0.197	-1.303	-0.141	-0.030	0.038	0.015
-0.183	-1.339	-0.134	-0.029	0.037	0.016
-0.188	-1.316	-0.101	-0.030	0.038	0.015
-0.203	-1.332	-0.070	-0.029	0.038	0.015
-0.211	-1.294	-0.074	-0.030	0.038	0.015
-0.206	-1.319	-0.128	-0.030	0.038	0.015
-0.204	-1.314	-0.155	-0.030	0.038	0.015
-0.190	-1.355	-0.107	-0.030	0.037	0.015
-0.195	-1.314	-0.074	-0.030	0.037	0.015
-0.184	-1.315	-0.074	-0.029	0.038	0.015
-0.209	-1.296	-0.105	-0.030	0.038	0.015
-0.205	-1.324	-0.128	-0.030	0.038	0.015
-0.223	-1.324	-0.134	-0.030	0.038	0.015
-0.191	-1.336	-0.111	-0.030	0.037	0.015
-0.213	-1.318	-0.084	-0.030	0.038	0.015
-0.196	-1.329	-0.064	-0.029	0.038	0.015
-0.210	-1.303	-0.081	-0.030	0.038	0.015
-0.212	-1.321	-0.159	-0.030	0.038	0.015
-0.237	-1.328	-0.113	-0.030	0.038	0.015
-0.206	-1.345	-0.083	-0.030	0.038	0.015
-0.208	-1.328	-0.070	-0.030	0.038	0.015
-0.190	-1.327	-0.074	-0.029	0.038	0.014
-0.217	-1.309	-0.098	-0.030	0.038	0.015
-0.205	-1.319	-0.125	-0.030	0.038	0.015
-0.235	-1.327	-0.138	-0.030	0.038	0.015
-0.209	-1.343	-0.074	-0.029	0.038	0.015
-0.219	-1.331	-0.081	-0.030	0.038	0.014
-0.199	-1.332	-0.067	-0.030	0.038	0.014
-0.214	-1.317	-0.108	-0.030	0.038	0.014
-0.216	-1.315	-0.125	-0.030	0.038	0.015
-0.234	-1.328	-0.118	-0.030	0.038	0.015
-0.209	-1.338	-0.098	-0.030	0.038	0.014
-0.228	-1.322	-0.070	-0.030	0.038	0.014
-0.204	-1.331	-0.071	-0.030	0.038	0.014
-0.241	-1.321	-0.118	-0.030	0.038	0.015
-0.217	-1.313	-0.115	-0.030	0.038	0.015
-0.235	-1.323	-0.111	-0.030	0.037	0.014
-0.207	-1.329	-0.084	-0.030	0.038	0.014
-0.222	-1.328	-0.087	-0.030	0.038	0.014
-0.212	-1.340	-0.105	-0.030	0.038	0.014
-0.247	-1.330	-0.104	-0.030	0.038	0.014
-0.217	-1.325	-0.121	-0.030	0.038	0.014
-0.230	-1.345	-0.094	-0.030	0.037	0.014
-0.205	-1.331	-0.081	-0.030	0.038	0.014
-0.229	-1.326	-0.057	-0.030	0.038	0.014
-0.233	-1.320	-0.085	-0.030	0.038	0.014
-0.236	-1.336	-0.087	-0.030	0.038	0.014
-0.218	-1.322	-0.122	-0.030	0.038	0.014
-0.222	-1.359	-0.118	-0.030	0.038	0.014
-0.211	-1.330	-0.081	-0.030	0.038	0.014
-0.219	-1.345	-0.091	-0.030	0.038	0.014
-0.233	-1.315	-0.091	-0.030	0.038	0.014
-0.251	-1.332	-0.108	-0.030	0.038	0.014
-0.224	-1.329	-0.139	-0.030	0.038	0.014
-0.218	-1.350	-0.108	-0.030	0.038	0.014
-0.215	-1.337	-0.071	-0.030	0.038	0.014
-0.239	-1.332	-0.071	-0.030	0.038	0.014
-0.250	-1.312	-0.078	-0.030	0.038	0.014
-0.246	-1.335	-0.136	-0.029	0.038	0.014
-0.241	-1.331	-0.122	-0.030	0.038	0.014
-0.230	-1.367	-0.094	-0.030	0.038	0.014
-0.228	-1.324	-0.057	-0.030	0.038	0.014
-0.223	-1.327	-0.082	-0.030	0.038	0.014
-0.244	-1.315	-0.082	-0.030	0.038	0.013
-0.249	-1.335	-0.085	-0.029	0.038	0.014
-0.237	-1.329	-0.109	-0.030	0.038	0.014
-0.236	-1.358	-0.094	-0.030	0.038	0.014
-0.235	-1.326	-0.102	-0.030	0.038	0.013
-0.256	-1.346	-0.074	-0.030	0.038	0.014
-0.245	-1.322	-0.105	-0.030	0.038	0.013
-0.245	-1.343	-0.112	-0.030	0.038	0.013
-0.245	-1.337	-0.105	-0.030	0.038	0.014
-0.244	-1.347	-0.081	-0.029	0.038	0.013
-0.242	-1.332	-0.085	-0.030	0.038	0.013
-0.237	-1.346	-0.074	-0.030	0.038	0.013
-0.254	-1.314	-0.109	-0.030	0.038	0.013
-0.244	-1.337	-0.112	-0.030	0.038	0.014
-0.244	-1.345	-0.095	-0.030	0.038	0.013
-0.230	-1.347	-0.065	-0.029	0.038	0.013
-0.258	-1.324	-0.085	-0.030	0.038	0.013
-0.242	-1.344	-0.064	-0.030	0.038	0.013
-0.250	-1.327	-0.092	-0.030	0.038	0.013
-0.246	-1.358	-0.095	-0.030	0.038	0.013
-0.255	-1.337	-0.088	-0.030	0.038	0.013
-0.241	-1.341	-0.082	-0.029	0.038	0.013
-0.258	-1.303	-0.078	-0.030	0.038	0.013
-0.252	-1.338	-0.103	-0.029	0.038	0.013
-0.278	-1.342	-0.091	-0.030	0.038	0.013
-0.252	-1.338	-0.088	-0.030	0.038	0.013
-0.258	-1.328	-0.089	-0.030	0.038	0.013
-0.238	-1.337	-0.086	-0.030	0.038	0.013
-0.254	-1.307	-0.096	-0.030	0.038	0.013
-0.263	-1.339	-0.113	-0.030	0.038	0.013
-0.269	-1.332	-0.091	-0.030	0.039	0.013
-0.250	-1.350	-0.102	-0.030	0.038	0.013
-0.249	-1.340	-0.065	-0.030	0.038	0.013
-0.237	-1.345	-0.096	-0.030	0.038	0.013
-0.252	-1.328	-0.072	-0.030	0.038	0.013
-0.261	-1.345	-0.095	-0.030	0.038	0.013
-0.271	-1.340	-0.112	-0.030	0.038	0.013
-0.256	-1.342	-0.068	-0.029	0.038	0.013
-0.260	-1.334	-0.075	-0.030	0.038	0.012
-0.246	-1.332	-0.069	-0.030	0.038	0.013
-0.257	-1.321	-0.133	-0.030	0.038	0.013
-0.243	-1.332	-0.103	-0.029	0.038	0.013
-0.265	-1.348	-0.109	-0.030	0.038	0.013
-0.257	-1.337	-0.072	-0.029	0.038	0.013
-0.260	-1.333	-0.079	-0.030	0.038	0.012
-0.245	-1.346	-0.075	-0.030	0.038	0.013
-0.265	-1.324	-0.099	-0.030	0.038	0.012
-0.254	-1.319	-0.113	-0.029	0.038	0.013
-0.276	-1.337	-0.120	-0.029	0.038	0.012
-0.262	-1.345	-0.062	-0.030	0.038	0.012
-0.264	-1.344	-0.072	-0.030	0.038	0.012
-0.260	-1.330	-0.093	-0.030	0.038	0.012
-0.279	-1.338	-0.112	-0.030	0.038	0.013
-0.266	-1.340	-0.109	-0.030	0.038	0.013
-0.287	-1.340	-0.051	-0.030	0.037	0.012
-0.232	-1.309	-0.088	-0.030	0.038	0.012
-0.266	-1.342	-0.103	-0.030	0.038	0.012
-0.268	-1.341	-0.116	-0.030	0.039	0.012
-0.298	-1.358	-0.101	-0.030	0.038	0.013
-0.260	-1.333	-0.117	-0.030	0.038	0.012
-0.272	-1.349	-0.061	-0.030	0.038	0.012
-0.250	-1.335	-0.090	-0.030	0.038	0.012
-0.261	-1.334	-0.066	-0.030	0.038	0.012
-0.281	-1.341	-0.141	-0.030	0.039	0.012
-0.311	-1.342	-0.088	-0.030	0.038	0.012
-0.268	-1.336	-0.103	-0.030	0.038	0.012
-0.270	-1.347	-0.086	-0.030	0.038	0.012
-0.258	-1.329	-0.090	-0.030	0.038	0.012
-0.273	-1.348	-0.058	-0.030	0.038	0.012
-0.286	-1.325	-0.120	-0.030	0.039	0.012
-0.299	-1.345	-0.112	-0.030	0.038	0.012
-0.275	-1.347	-0.099	-0.030	0.038	0.012
-0.275	-1.381	-0.079	-0.030	0.038	0.012
-0.259	-1.343	-0.031	-0.030	0.038	0.012
-0.273	-1.341	-0.097	-0.029	0.038	0.012
-0.279	-1.296	-0.110	-0.029	0.039	0.012
-0.297	-1.347	-0.144	-0.029	0.038	0.012
-0.286	-1.348	-0.096	-0.030	0.039	0.012
-0.277	-1.370	-0.079	-0.030	0.038	0.012
-0.274	-1.332	-0.049	-0.030	0.038	0.012
-0.284	-1.351	-0.058	-0.030	0.038	0.012
[truncated: 136,000 more rows]
