# Supplementary material for: Identification of Haptic Based Guiding Using Hard Reins
Source: PLoS One. 2015 Jul 22;10(7):e0132020. doi: 10.1371/journal.pone.0132020 (PMC4511788; doi:10.1371/journal.pone.0132020)
Supplement: S5 File — (ZIP) [file pone.0132020.s005.zip › Exp2_ForceData1/Subject5/path3/T3.csv]

-0.151	0.266	7.591	-0.107	0.036	0.015
-0.121	0.275	7.596	-0.107	0.036	0.015
-0.156	0.257	7.574	-0.107	0.036	0.015
-0.148	0.261	7.537	-0.107	0.037	0.015
-0.150	0.258	7.570	-0.107	0.036	0.015
-0.145	0.275	7.550	-0.107	0.036	0.015
-0.154	0.258	7.530	-0.107	0.037	0.015
-0.154	0.238	7.554	-0.107	0.036	0.015
-0.147	0.266	7.529	-0.107	0.036	0.015
-0.150	0.269	7.499	-0.107	0.036	0.015
-0.176	0.240	7.500	-0.107	0.036	0.015
-0.144	0.259	7.540	-0.107	0.036	0.015
-0.144	0.226	7.509	-0.107	0.036	0.015
-0.165	0.234	7.468	-0.106	0.036	0.015
-0.137	0.246	7.530	-0.107	0.036	0.015
-0.138	0.213	7.533	-0.107	0.036	0.015
-0.141	0.248	7.478	-0.106	0.035	0.015
-0.125	0.234	7.519	-0.106	0.036	0.015
-0.127	0.212	7.523	-0.107	0.036	0.015
-0.126	0.230	7.529	-0.106	0.036	0.015
-0.111	0.233	7.512	-0.106	0.036	0.015
-0.124	0.229	7.519	-0.106	0.036	0.015
-0.143	0.243	7.508	-0.106	0.037	0.015
-0.119	0.233	7.495	-0.106	0.036	0.015
-0.125	0.243	7.433	-0.107	0.036	0.015
-0.133	0.242	7.467	-0.106	0.037	0.015
-0.132	0.222	7.457	-0.106	0.036	0.015
-0.120	0.246	7.420	-0.106	0.036	0.015
-0.119	0.233	7.457	-0.106	0.036	0.015
-0.131	0.218	7.437	-0.106	0.036	0.015
-0.129	0.221	7.431	-0.106	0.036	0.015
-0.114	0.193	7.458	-0.106	0.036	0.016
-0.123	0.218	7.512	-0.106	0.035	0.015
-0.092	0.222	7.442	-0.105	0.036	0.015
-0.096	0.187	7.447	-0.105	0.036	0.015
-0.111	0.197	7.440	-0.106	0.036	0.015
-0.084	0.205	7.443	-0.106	0.036	0.015
-0.095	0.197	7.454	-0.105	0.036	0.015
-0.103	0.210	7.440	-0.105	0.036	0.015
-0.078	0.201	7.449	-0.105	0.036	0.015
-0.100	0.202	7.433	-0.105	0.036	0.015
-0.113	0.219	7.402	-0.105	0.037	0.015
-0.099	0.191	7.430	-0.105	0.036	0.015
-0.110	0.217	7.402	-0.105	0.036	0.015
-0.111	0.240	7.385	-0.105	0.037	0.016
-0.115	0.188	7.364	-0.104	0.036	0.016
-0.112	0.202	7.396	-0.105	0.036	0.016
-0.094	0.201	7.381	-0.105	0.036	0.016
-0.112	0.190	7.361	-0.104	0.036	0.016
-0.090	0.185	7.402	-0.105	0.036	0.015
-0.090	0.162	7.392	-0.105	0.036	0.015
-0.077	0.183	7.395	-0.105	0.035	0.016
-0.075	0.187	7.395	-0.105	0.036	0.015
-0.094	0.159	7.446	-0.104	0.036	0.015
-0.103	0.191	7.374	-0.105	0.037	0.015
-0.069	0.186	7.384	-0.105	0.036	0.015
-0.085	0.174	7.375	-0.105	0.036	0.016
-0.090	0.207	7.371	-0.105	0.037	0.015
-0.078	0.177	7.357	-0.104	0.036	0.015
-0.086	0.192	7.336	-0.104	0.036	0.015
-0.086	0.206	7.343	-0.104	0.037	0.015
-0.090	0.175	7.323	-0.104	0.037	0.015
-0.095	0.191	7.303	-0.105	0.036	0.016
-0.075	0.176	7.360	-0.104	0.036	0.016
-0.086	0.181	7.357	-0.104	0.036	0.015
-0.093	0.178	7.306	-0.104	0.036	0.016
-0.066	0.150	7.320	-0.104	0.036	0.016
-0.073	0.172	7.377	-0.104	0.036	0.016
-0.075	0.179	7.336	-0.104	0.037	0.015
-0.078	0.156	7.350	-0.104	0.036	0.016
-0.068	0.165	7.354	-0.104	0.036	0.016
-0.054	0.182	7.332	-0.104	0.036	0.015
-0.073	0.154	7.347	-0.103	0.036	0.016
-0.082	0.166	7.316	-0.104	0.037	0.015
-0.055	0.163	7.374	-0.104	0.037	0.015
-0.073	0.168	7.302	-0.104	0.037	0.015
-0.077	0.207	7.285	-0.103	0.037	0.016
-0.055	0.161	7.291	-0.103	0.037	0.016
-0.081	0.162	7.289	-0.104	0.037	0.015
-0.077	0.193	7.267	-0.103	0.037	0.016
-0.064	0.142	7.285	-0.103	0.037	0.016
-0.077	0.161	7.275	-0.103	0.037	0.016
-0.055	0.166	7.254	-0.103	0.037	0.016
-0.057	0.155	7.247	-0.103	0.036	0.016
-0.057	0.141	7.275	-0.103	0.037	0.016
-0.049	0.145	7.288	-0.103	0.037	0.016
-0.023	0.129	7.261	-0.103	0.036	0.016
-0.034	0.155	7.267	-0.103	0.036	0.016
-0.047	0.134	7.284	-0.102	0.037	0.016
-0.020	0.148	7.243	-0.103	0.036	0.016
-0.020	0.153	7.229	-0.103	0.037	0.016
-0.032	0.137	7.263	-0.102	0.037	0.016
-0.025	0.150	7.246	-0.102	0.037	0.016
-0.016	0.140	7.243	-0.103	0.037	0.016
-0.025	0.152	7.233	-0.102	0.037	0.016
-0.029	0.174	7.249	-0.102	0.037	0.016
-0.025	0.146	7.174	-0.102	0.038	0.016
-0.066	0.130	7.183	-0.102	0.037	0.016
-0.022	0.157	7.202	-0.102	0.037	0.016
-0.025	0.141	7.168	-0.102	0.037	0.016
-0.052	0.137	7.193	-0.102	0.037	0.016
-0.017	0.146	7.171	-0.102	0.037	0.016
-0.015	0.139	7.174	-0.102	0.036	0.016
-0.027	0.146	7.177	-0.102	0.037	0.016
-0.011	0.130	7.191	-0.101	0.037	0.016
-0.020	0.107	7.184	-0.102	0.037	0.016
-0.001	0.145	7.201	-0.102	0.037	0.016
-0.006	0.138	7.173	-0.101	0.037	0.016
-0.019	0.156	7.163	-0.101	0.037	0.016
0.001	0.145	7.170	-0.101	0.037	0.016
-0.015	0.133	7.167	-0.101	0.037	0.016
-0.023	0.179	7.122	-0.101	0.038	0.016
-0.005	0.135	7.143	-0.101	0.038	0.016
-0.038	0.134	7.123	-0.101	0.038	0.016
-0.012	0.171	7.084	-0.101	0.038	0.016
-0.030	0.136	7.115	-0.100	0.037	0.016
-0.030	0.140	7.105	-0.101	0.038	0.016
-0.015	0.146	7.094	-0.101	0.038	0.016
-0.001	0.112	7.092	-0.100	0.037	0.016
-0.015	0.141	7.101	-0.101	0.038	0.016
-0.021	0.135	7.108	-0.100	0.038	0.016
-0.005	0.131	7.105	-0.100	0.037	0.016
-0.018	0.149	7.100	-0.100	0.038	0.016
-0.034	0.124	7.121	-0.100	0.038	0.016
-0.026	0.146	7.090	-0.100	0.038	0.016
-0.025	0.140	7.094	-0.101	0.038	0.016
-0.017	0.150	7.087	-0.100	0.038	0.016
-0.040	0.165	7.073	-0.100	0.038	0.016
-0.038	0.145	7.019	-0.100	0.039	0.016
-0.081	0.136	7.047	-0.100	0.038	0.016
-0.054	0.169	7.049	-0.100	0.038	0.016
-0.050	0.154	7.039	-0.100	0.038	0.016
-0.088	0.136	7.047	-0.100	0.039	0.016
-0.054	0.157	7.035	-0.100	0.038	0.016
-0.058	0.150	7.066	-0.099	0.038	0.016
-0.091	0.160	7.015	-0.099	0.038	0.016
-0.067	0.156	7.076	-0.099	0.039	0.016
-0.075	0.118	7.063	-0.100	0.038	0.015
-0.062	0.160	7.076	-0.100	0.038	0.015
-0.080	0.163	7.056	-0.099	0.039	0.016
-0.091	0.173	7.072	-0.099	0.039	0.015
-0.073	0.172	7.082	-0.099	0.039	0.015
-0.101	0.164	7.059	-0.099	0.039	0.015
-0.115	0.196	7.042	-0.099	0.039	0.015
-0.100	0.172	7.035	-0.099	0.039	0.015
-0.122	0.179	7.059	-0.099	0.039	0.015
-0.125	0.205	7.041	-0.099	0.039	0.015
-0.141	0.175	7.038	-0.099	0.039	0.015
-0.151	0.182	7.046	-0.099	0.039	0.015
-0.136	0.202	6.997	-0.099	0.039	0.015
-0.139	0.173	7.028	-0.099	0.039	0.015
-0.165	0.197	7.034	-0.098	0.039	0.015
-0.154	0.197	7.048	-0.099	0.039	0.015
-0.150	0.173	7.045	-0.099	0.039	0.015
-0.165	0.204	7.058	-0.099	0.039	0.015
-0.169	0.174	7.093	-0.098	0.039	0.015
-0.167	0.172	7.076	-0.098	0.039	0.015
-0.160	0.191	7.069	-0.099	0.039	0.015
-0.151	0.189	7.092	-0.098	0.039	0.014
-0.184	0.193	7.065	-0.098	0.039	0.015
-0.178	0.185	7.014	-0.099	0.040	0.014
-0.196	0.170	7.059	-0.098	0.039	0.015
-0.172	0.188	7.058	-0.098	0.039	0.014
-0.182	0.175	7.014	-0.098	0.040	0.015
-0.208	0.153	7.040	-0.099	0.039	0.015
-0.174	0.179	7.045	-0.099	0.039	0.015
-0.178	0.171	7.031	-0.098	0.039	0.015
-0.199	0.158	6.998	-0.098	0.039	0.015
-0.163	0.151	7.038	-0.098	0.039	0.015
-0.168	0.107	7.039	-0.098	0.039	0.014
-0.169	0.154	7.021	-0.098	0.039	0.015
-0.148	0.140	7.024	-0.098	0.039	0.015
-0.167	0.135	7.045	-0.098	0.039	0.015
-0.153	0.153	7.041	-0.098	0.039	0.015
-0.141	0.142	7.017	-0.097	0.039	0.015
-0.161	0.153	7.017	-0.097	0.039	0.015
-0.127	0.142	7.020	-0.098	0.040	0.015
-0.156	0.144	6.996	-0.097	0.039	0.015
-0.140	0.168	6.982	-0.097	0.039	0.015
-0.158	0.157	6.979	-0.097	0.040	0.014
-0.152	0.136	6.966	-0.097	0.039	0.015
-0.147	0.171	6.924	-0.097	0.040	0.015
-0.138	0.141	6.948	-0.097	0.039	0.015
-0.165	0.150	6.927	-0.097	0.040	0.015
-0.142	0.168	6.945	-0.097	0.040	0.015
-0.131	0.132	6.938	-0.096	0.039	0.015
-0.149	0.150	6.931	-0.096	0.039	0.015
-0.146	0.132	6.958	-0.096	0.040	0.015
-0.122	0.125	6.958	-0.097	0.039	0.015
-0.123	0.150	6.950	-0.096	0.039	0.015
-0.089	0.156	6.942	-0.096	0.039	0.014
-0.135	0.137	6.940	-0.096	0.040	0.015
-0.123	0.152	6.882	-0.096	0.040	0.015
-0.125	0.151	6.947	-0.096	0.040	0.015
-0.120	0.166	6.926	-0.096	0.040	0.015
-0.124	0.137	6.872	-0.096	0.041	0.015
-0.130	0.140	6.896	-0.096	0.040	0.015
-0.116	0.162	6.875	-0.096	0.040	0.015
-0.103	0.158	6.864	-0.095	0.040	0.015
-0.133	0.135	6.831	-0.096	0.040	0.015
-0.100	0.139	6.868	-0.096	0.040	0.015
-0.082	0.097	6.837	-0.096	0.040	0.015
-0.099	0.125	6.820	-0.095	0.040	0.015
-0.071	0.118	6.847	-0.096	0.040	0.015
-0.069	0.092	6.831	-0.096	0.040	0.015
-0.065	0.118	6.830	-0.095	0.040	0.015
-0.040	0.102	6.819	-0.095	0.040	0.015
-0.054	0.095	6.803	-0.095	0.040	0.015
-0.037	0.114	6.826	-0.095	0.040	0.015
-0.022	0.107	6.782	-0.095	0.040	0.015
-0.041	0.116	6.772	-0.095	0.040	0.015
-0.063	0.120	6.757	-0.095	0.041	0.015
-0.038	0.103	6.727	-0.095	0.040	0.015
-0.029	0.134	6.672	-0.095	0.040	0.015
-0.020	0.111	6.740	-0.094	0.041	0.016
-0.036	0.104	6.689	-0.094	0.040	0.016
-0.025	0.120	6.672	-0.094	0.041	0.015
-0.025	0.097	6.686	-0.094	0.041	0.016
-0.027	0.104	6.672	-0.094	0.041	0.015
-0.019	0.104	6.654	-0.094	0.041	0.016
-0.008	0.077	6.658	-0.094	0.041	0.016
-0.017	0.105	6.702	-0.094	0.040	0.015
0.018	0.116	6.690	-0.093	0.041	0.015
-0.017	0.105	6.654	-0.093	0.041	0.016
-0.001	0.112	6.609	-0.093	0.042	0.015
-0.004	0.101	6.657	-0.093	0.041	0.015
-0.001	0.115	6.643	-0.093	0.041	0.016
-0.016	0.099	6.575	-0.093	0.042	0.015
-0.013	0.101	6.603	-0.093	0.041	0.016
-0.000	0.117	6.585	-0.093	0.042	0.015
0.006	0.120	6.558	-0.093	0.042	0.016
-0.020	0.081	6.545	-0.093	0.041	0.016
0.015	0.104	6.564	-0.092	0.042	0.016
0.013	0.058	6.548	-0.092	0.041	0.016
-0.000	0.095	6.520	-0.092	0.042	0.016
0.027	0.093	6.543	-0.092	0.042	0.016
0.014	0.074	6.540	-0.092	0.041	0.016
0.038	0.096	6.537	-0.092	0.042	0.016
0.038	0.082	6.533	-0.091	0.042	0.016
0.029	0.091	6.506	-0.092	0.042	0.016
0.044	0.079	6.513	-0.092	0.043	0.016
0.044	0.084	6.502	-0.091	0.042	0.016
0.044	0.100	6.461	-0.091	0.043	0.016
0.037	0.093	6.478	-0.091	0.043	0.016
0.038	0.088	6.475	-0.091	0.042	0.016
0.060	0.109	6.389	-0.091	0.042	0.016
0.059	0.084	6.430	-0.091	0.042	0.017
0.046	0.085	6.403	-0.090	0.042	0.017
0.057	0.093	6.382	-0.091	0.043	0.016
0.073	0.058	6.386	-0.090	0.042	0.017
0.062	0.079	6.392	-0.090	0.042	0.017
0.069	0.080	6.392	-0.090	0.043	0.017
0.089	0.042	6.389	-0.090	0.042	0.017
0.088	0.080	6.423	-0.090	0.043	0.017
0.122	0.088	6.393	-0.090	0.043	0.016
0.089	0.073	6.381	-0.090	0.043	0.017
0.097	0.070	6.330	-0.090	0.044	0.016
0.096	0.080	6.371	-0.090	0.043	0.017
0.093	0.097	6.347	-0.089	0.043	0.017
0.092	0.078	6.299	-0.089	0.044	0.017
0.078	0.068	6.331	-0.089	0.043	0.017
0.097	0.107	6.323	-0.089	0.043	0.017
0.096	0.087	6.302	-0.089	0.044	0.017
0.075	0.067	6.276	-0.089	0.043	0.017
0.108	0.083	6.312	-0.089	0.043	0.017
0.110	0.051	6.310	-0.089	0.043	0.017
0.108	0.075	6.261	-0.088	0.043	0.017
0.130	0.068	6.264	-0.089	0.043	0.017
0.126	0.050	6.306	-0.089	0.043	0.017
0.130	0.077	6.271	-0.089	0.043	0.017
0.141	0.064	6.281	-0.088	0.043	0.017
0.133	0.070	6.281	-0.088	0.043	0.017
0.151	0.072	6.264	-0.088	0.044	0.017
0.149	0.072	6.230	-0.088	0.043	0.017
0.132	0.100	6.219	-0.088	0.044	0.018
0.137	0.084	6.229	-0.088	0.044	0.017
0.124	0.078	6.213	-0.088	0.044	0.018
0.154	0.095	6.161	-0.088	0.044	0.018
0.172	0.061	6.175	-0.087	0.043	0.018
0.151	0.064	6.199	-0.087	0.044	0.018
0.169	0.072	6.182	-0.088	0.044	0.018
0.172	0.050	6.171	-0.087	0.043	0.018
0.165	0.066	6.161	-0.087	0.044	0.018
0.180	0.063	6.191	-0.087	0.044	0.018
0.186	0.051	6.168	-0.087	0.044	0.018
0.194	0.074	6.181	-0.087	0.044	0.018
0.202	0.080	6.160	-0.087	0.044	0.018
0.177	0.078	6.153	-0.087	0.044	0.018
0.193	0.068	6.099	-0.087	0.045	0.018
0.165	0.071	6.147	-0.087	0.044	0.018
0.180	0.098	6.136	-0.087	0.044	0.018
0.186	0.083	6.085	-0.086	0.044	0.018
0.165	0.076	6.113	-0.087	0.044	0.019
0.194	0.099	6.109	-0.086	0.044	0.018
0.199	0.094	6.122	-0.086	0.044	0.019
0.176	0.085	6.072	-0.086	0.044	0.019
0.204	0.077	6.112	-0.086	0.044	0.019
0.198	0.051	6.116	-0.086	0.044	0.018
0.205	0.099	6.105	-0.086	0.044	0.019
0.216	0.088	6.108	-0.085	0.044	0.019
0.207	0.085	6.115	-0.085	0.044	0.019
0.221	0.106	6.115	-0.086	0.044	0.019
0.216	0.093	6.081	-0.085	0.044	0.019
0.206	0.119	6.091	-0.085	0.044	0.019
0.228	0.095	6.080	-0.085	0.044	0.019
0.212	0.103	6.056	-0.085	0.044	0.019
0.218	0.133	6.046	-0.085	0.044	0.019
0.206	0.113	6.059	-0.085	0.044	0.019
0.201	0.103	6.036	-0.085	0.044	0.019
0.219	0.125	6.009	-0.085	0.044	0.019
0.233	0.095	6.033	-0.084	0.043	0.020
0.209	0.112	6.032	-0.084	0.044	0.019
0.215	0.115	6.035	-0.084	0.044	0.019
0.232	0.091	6.033	-0.084	0.043	0.020
0.221	0.106	6.035	-0.084	0.044	0.019
0.222	0.096	6.063	-0.084	0.044	0.019
0.226	0.101	6.049	-0.084	0.044	0.019
0.236	0.113	6.056	-0.084	0.044	0.019
0.254	0.118	6.065	-0.083	0.044	0.019
0.227	0.128	6.035	-0.084	0.044	0.019
0.220	0.114	6.025	-0.084	0.045	0.019
0.204	0.110	6.026	-0.084	0.044	0.020
0.225	0.132	6.024	-0.084	0.044	0.019
0.215	0.124	6.007	-0.083	0.044	0.019
0.196	0.106	6.006	-0.084	0.044	0.020
0.231	0.134	6.017	-0.083	0.044	0.020
0.227	0.121	6.035	-0.083	0.043	0.020
0.212	0.126	5.990	-0.083	0.043	0.020
0.216	0.123	6.055	-0.083	0.043	0.020
0.217	0.079	6.021	-0.083	0.043	0.019
0.231	0.132	6.048	-0.083	0.043	0.020
0.243	0.117	6.048	-0.083	0.043	0.020
0.230	0.134	6.020	-0.083	0.043	0.020
0.239	0.131	6.058	-0.083	0.043	0.019
0.229	0.131	6.055	-0.083	0.043	0.020
0.225	0.168	6.010	-0.083	0.043	0.020
0.234	0.131	6.020	-0.083	0.043	0.019
0.212	0.134	6.010	-0.083	0.043	0.020
0.230	0.171	6.013	-0.083	0.043	0.020
0.221	0.132	6.010	-0.082	0.043	0.020
0.229	0.131	6.017	-0.083	0.043	0.020
0.231	0.148	5.992	-0.083	0.043	0.020
0.259	0.120	6.017	-0.083	0.042	0.020
0.235	0.135	6.006	-0.082	0.043	0.020
0.239	0.134	6.040	-0.082	0.043	0.020
0.257	0.130	6.016	-0.082	0.042	0.020
0.245	0.140	6.026	-0.082	0.043	0.019
0.246	0.122	6.040	-0.082	0.043	0.020
0.244	0.139	6.012	-0.082	0.043	0.019
0.258	0.136	6.023	-0.083	0.043	0.019
0.243	0.137	6.019	-0.082	0.043	0.019
0.245	0.157	6.009	-0.082	0.043	0.019
0.247	0.122	5.948	-0.082	0.043	0.020
0.208	0.115	5.994	-0.082	0.043	0.020
0.247	0.146	5.971	-0.082	0.043	0.020
0.246	0.129	5.978	-0.082	0.043	0.020
0.221	0.123	5.959	-0.082	0.043	0.020
0.262	0.121	5.989	-0.082	0.042	0.020
0.265	0.120	6.006	-0.082	0.042	0.020
0.252	0.126	5.958	-0.082	0.042	0.020
0.255	0.111	6.009	-0.082	0.043	0.020
0.251	0.101	5.996	-0.082	0.042	0.019
0.272	0.127	6.012	-0.083	0.043	0.019
0.268	0.115	5.995	-0.082	0.042	0.020
0.247	0.141	5.971	-0.082	0.043	0.020
0.260	0.117	5.978	-0.082	0.043	0.019
0.251	0.110	5.982	-0.082	0.043	0.020
0.258	0.154	5.943	-0.082	0.043	0.020
0.264	0.100	5.941	-0.082	0.043	0.020
0.256	0.104	5.952	-0.082	0.043	0.020
0.291	0.126	5.913	-0.082	0.042	0.020
0.287	0.083	5.938	-0.082	0.042	0.020
0.298	0.087	5.955	-0.082	0.042	0.020
0.332	0.090	5.930	-0.082	0.042	0.020
0.341	0.053	5.921	-0.082	0.041	0.021
0.338	0.093	5.937	-0.082	0.042	0.020
0.337	0.062	5.947	-0.081	0.042	0.020
0.363	0.085	5.926	-0.082	0.042	0.020
0.361	0.087	5.919	-0.081	0.042	0.020
0.358	0.083	5.926	-0.081	0.042	0.020
0.359	0.098	5.912	-0.081	0.042	0.020
0.377	0.086	5.902	-0.081	0.042	0.020
0.379	0.087	5.871	-0.081	0.042	0.020
0.377	0.110	5.880	-0.081	0.042	0.020
0.381	0.090	5.833	-0.081	0.042	0.020
0.361	0.060	5.814	-0.081	0.042	0.021
0.398	0.090	5.826	-0.081	0.042	0.020
0.400	0.080	5.826	-0.081	0.042	0.020
0.387	0.075	5.813	-0.081	0.042	0.021
0.415	0.081	5.822	-0.080	0.042	0.020
0.416	0.081	5.846	-0.080	0.042	0.021
0.421	0.093	5.790	-0.080	0.042	0.020
0.422	0.072	5.825	-0.080	0.042	0.020
0.409	0.078	5.815	-0.080	0.042	0.020
0.450	0.090	5.832	-0.080	0.043	0.020
0.432	0.090	5.801	-0.080	0.042	0.020
0.428	0.135	5.763	-0.080	0.042	0.021
0.445	0.093	5.766	-0.080	0.042	0.020
0.421	0.102	5.763	-0.080	0.042	0.021
0.442	0.145	5.742	-0.079	0.042	0.021
0.437	0.094	5.725	-0.079	0.042	0.021
0.427	0.103	5.722	-0.080	0.042	0.021
0.451	0.125	5.700	-0.079	0.042	0.021
0.452	0.096	5.704	-0.079	0.042	0.021
0.455	0.103	5.725	-0.079	0.042	0.021
0.465	0.094	5.762	-0.079	0.042	0.021
0.481	0.095	5.701	-0.079	0.041	0.021
0.473	0.108	5.704	-0.079	0.042	0.021
0.470	0.093	5.738	-0.079	0.042	0.021
0.470	0.121	5.700	-0.079	0.042	0.021
0.493	0.102	5.700	-0.079	0.042	0.021
0.479	0.107	5.700	-0.079	0.042	0.021
0.477	0.139	5.679	-0.078	0.042	0.021
0.485	0.111	5.642	-0.079	0.042	0.021
0.472	0.114	5.632	-0.079	0.042	0.021
0.479	0.120	5.631	-0.078	0.042	0.021
0.482	0.102	5.628	-0.078	0.042	0.021
0.449	0.108	5.612	-0.079	0.042	0.021
0.492	0.110	5.621	-0.078	0.042	0.021
0.495	0.109	5.645	-0.078	0.042	0.021
0.501	0.117	5.607	-0.078	0.042	0.021
0.509	0.091	5.617	-0.078	0.042	0.021
0.495	0.111	5.628	-0.078	0.042	0.021
0.513	0.123	5.616	-0.078	0.042	0.021
0.499	0.110	5.627	-0.078	0.042	0.021
0.488	0.123	5.606	-0.078	0.043	0.021
0.507	0.117	5.641	-0.078	0.043	0.021
0.493	0.123	5.566	-0.078	0.042	0.021
0.494	0.159	5.558	-0.078	0.043	0.021
0.489	0.120	5.552	-0.077	0.043	0.021
0.487	0.120	5.580	-0.078	0.043	0.021
0.497	0.144	5.548	-0.077	0.043	0.021
0.481	0.118	5.552	-0.077	0.042	0.021
0.483	0.115	5.552	-0.078	0.042	0.021
0.503	0.108	5.552	-0.077	0.042	0.021
0.493	0.120	5.565	-0.077	0.042	0.021
0.521	0.131	5.551	-0.077	0.042	0.021
0.498	0.098	5.610	-0.077	0.043	0.021
0.503	0.123	5.555	-0.077	0.043	0.021
0.519	0.128	5.565	-0.077	0.043	0.021
0.511	0.122	5.558	-0.077	0.043	0.021
0.500	0.152	5.544	-0.077	0.043	0.021
0.515	0.120	5.531	-0.077	0.042	0.021
0.512	0.134	5.524	-0.078	0.043	0.021
0.503	0.151	5.537	-0.077	0.043	0.021
0.506	0.122	5.517	-0.077	0.043	0.021
0.503	0.126	5.490	-0.077	0.043	0.021
0.530	0.115	5.510	-0.077	0.043	0.021
0.518	0.120	5.541	-0.077	0.042	0.021
0.505	0.121	5.510	-0.077	0.043	0.021
0.528	0.100	5.517	-0.077	0.042	0.021
0.527	0.125	5.534	-0.077	0.042	0.021
0.548	0.129	5.509	-0.077	0.042	0.021
0.542	0.113	5.527	-0.077	0.043	0.021
0.535	0.113	5.496	-0.077	0.043	0.021
0.553	0.115	5.522	-0.077	0.043	0.021
0.536	0.117	5.516	-0.077	0.043	0.021
0.525	0.141	5.468	-0.077	0.043	0.021
0.534	0.118	5.499	-0.077	0.043	0.021
0.537	0.130	5.479	-0.077	0.043	0.021
0.539	0.154	5.454	-0.077	0.043	0.021
0.523	0.118	5.424	-0.076	0.042	0.021
0.522	0.119	5.448	-0.077	0.043	0.021
0.538	0.118	5.451	-0.076	0.042	0.021
0.528	0.111	5.448	-0.076	0.042	0.021
0.551	0.120	5.458	-0.076	0.043	0.021
0.550	0.095	5.461	-0.077	0.042	0.021
0.551	0.109	5.472	-0.077	0.042	0.021
0.577	0.119	5.450	-0.076	0.042	0.021
0.545	0.107	5.492	-0.076	0.043	0.021
0.538	0.139	5.453	-0.076	0.043	0.020
0.557	0.117	5.461	-0.076	0.043	0.021
0.554	0.135	5.403	-0.077	0.042	0.021
0.549	0.142	5.433	-0.076	0.043	0.021
0.553	0.122	5.406	-0.076	0.043	0.021
0.561	0.126	5.393	-0.077	0.043	0.021
0.561	0.132	5.413	-0.076	0.043	0.021
0.543	0.110	5.382	-0.076	0.043	0.021
0.547	0.126	5.386	-0.076	0.043	0.021
0.575	0.089	5.413	-0.076	0.042	0.021
0.552	0.122	5.460	-0.076	0.042	0.021
0.598	0.134	5.401	-0.076	0.042	0.021
0.585	0.092	5.413	-0.076	0.043	0.021
0.569	0.124	5.405	-0.076	0.043	0.021
0.596	0.116	5.408	-0.076	0.042	0.020
0.572	0.114	5.402	-0.076	0.043	0.021
0.572	0.116	5.378	-0.076	0.043	0.021
0.581	0.116	5.402	-0.075	0.043	0.021
0.574	0.128	5.384	-0.076	0.043	0.021
0.569	0.135	5.371	-0.076	0.043	0.021
0.560	0.095	5.389	-0.076	0.043	0.021
0.571	0.134	5.388	-0.076	0.043	0.021
0.574	0.125	5.381	-0.076	0.043	0.021
0.551	0.110	5.327	-0.075	0.042	0.021
0.566	0.118	5.371	-0.076	0.043	0.021
0.583	0.108	5.381	-0.075	0.042	0.021
0.571	0.107	5.350	-0.075	0.042	0.021
0.587	0.110	5.357	-0.076	0.043	0.021
0.579	0.090	5.385	-0.076	0.042	0.021
0.593	0.120	5.370	-0.076	0.043	0.021
0.599	0.121	5.373	-0.075	0.043	0.021
0.581	0.117	5.387	-0.075	0.043	0.021
0.561	0.132	5.370	-0.075	0.043	0.020
0.582	0.108	5.357	-0.076	0.043	0.021
0.593	0.139	5.312	-0.076	0.042	0.021
0.579	0.135	5.339	-0.075	0.043	0.021
0.576	0.114	5.347	-0.075	0.043	0.021
0.588	0.142	5.278	-0.076	0.042	0.021
0.589	0.114	5.312	-0.075	0.042	0.021
0.564	0.123	5.309	-0.075	0.043	0.021
0.578	0.118	5.333	-0.075	0.043	0.021
0.601	0.085	5.340	-0.075	0.042	0.021
0.592	0.115	5.384	-0.075	0.042	0.021
0.627	0.129	5.351	-0.075	0.042	0.020
0.582	0.111	5.339	-0.075	0.043	0.021
0.602	0.114	5.312	-0.075	0.043	0.021
0.601	0.119	5.353	-0.075	0.043	0.020
0.587	0.129	5.329	-0.075	0.043	0.021
0.580	0.121	5.291	-0.075	0.044	0.020
0.573	0.111	5.330	-0.075	0.043	0.021
0.588	0.138	5.294	-0.075	0.043	0.021
0.586	0.137	5.284	-0.075	0.043	0.021
0.561	0.116	5.275	-0.075	0.043	0.021
0.593	0.120	5.312	-0.075	0.043	0.021
0.595	0.089	5.326	-0.075	0.042	0.020
0.577	0.120	5.281	-0.075	0.042	0.021
0.599	0.126	5.321	-0.075	0.043	0.020
0.590	0.097	5.315	-0.075	0.042	0.020
0.607	0.122	5.328	-0.075	0.043	0.020
0.611	0.119	5.321	-0.075	0.042	0.020
0.589	0.120	5.325	-0.075	0.043	0.020
0.612	0.123	5.314	-0.075	0.043	0.020
0.603	0.121	5.321	-0.075	0.043	0.020
0.595	0.141	5.308	-0.075	0.043	0.020
0.583	0.131	5.304	-0.075	0.043	0.020
0.577	0.113	5.312	-0.075	0.043	0.020
0.598	0.150	5.246	-0.076	0.042	0.020
0.604	0.124	5.291	-0.075	0.042	0.021
0.575	0.116	5.294	-0.075	0.042	0.020
0.602	0.133	5.274	-0.075	0.043	0.020
0.618	0.105	5.298	-0.075	0.042	0.021
0.597	0.118	5.270	-0.075	0.043	0.020
0.598	0.116	5.308	-0.075	0.043	0.020
0.615	0.089	5.294	-0.075	0.042	0.020
0.597	0.117	5.311	-0.075	0.042	0.020
0.633	0.134	5.323	-0.075	0.042	0.020
0.600	0.120	5.297	-0.075	0.042	0.020
0.598	0.111	5.270	-0.075	0.043	0.020
0.602	0.111	5.328	-0.075	0.042	0.020
0.593	0.128	5.290	-0.075	0.042	0.020
0.597	0.117	5.267	-0.075	0.043	0.020
0.579	0.105	5.281	-0.075	0.042	0.020
0.603	0.139	5.263	-0.075	0.042	0.020
0.593	0.125	5.256	-0.075	0.043	0.020
0.565	0.104	5.251	-0.075	0.042	0.021
0.600	0.125	5.273	-0.075	0.042	0.020
0.605	0.075	5.294	-0.075	0.042	0.020
0.584	0.105	5.291	-0.075	0.042	0.020
0.608	0.109	5.294	-0.075	0.042	0.020
0.599	0.095	5.297	-0.075	0.042	0.020
0.606	0.115	5.307	-0.075	0.042	0.020
0.614	0.103	5.311	-0.075	0.042	0.020
0.605	0.119	5.270	-0.075	0.042	0.020
0.608	0.097	5.273	-0.075	0.043	0.020
0.601	0.104	5.287	-0.075	0.042	0.020
0.589	0.142	5.242	-0.075	0.043	0.020
0.583	0.107	5.280	-0.075	0.042	0.020
0.584	0.099	5.277	-0.075	0.042	0.020
0.597	0.111	5.233	-0.075	0.042	0.020
0.623	0.079	5.284	-0.075	0.042	0.021
0.588	0.106	5.256	-0.075	0.042	0.020
0.590	0.093	5.280	-0.075	0.043	0.020
0.610	0.078	5.271	-0.075	0.042	0.021
0.603	0.103	5.266	-0.075	0.042	0.020
0.587	0.096	5.294	-0.074	0.042	0.020
0.606	0.090	5.263	-0.075	0.042	0.020
0.607	0.106	5.291	-0.075	0.042	0.020
0.628	0.093	5.273	-0.075	0.042	0.020
0.584	0.117	5.266	-0.075	0.042	0.020
0.607	0.092	5.219	-0.075	0.043	0.020
0.559	0.087	5.278	-0.075	0.042	0.020
0.596	0.118	5.266	-0.075	0.043	0.020
0.595	0.109	5.222	-0.075	0.042	0.020
0.566	0.081	5.258	-0.075	0.042	0.020
0.599	0.096	5.242	-0.075	0.042	0.020
0.603	0.105	5.283	-0.075	0.042	0.020
0.588	0.094	5.246	-0.075	0.042	0.020
0.603	0.093	5.276	-0.075	0.042	0.020
0.606	0.057	5.277	-0.075	0.042	0.019
0.616	0.101	5.317	-0.075	0.042	0.019
0.619	0.089	5.286	-0.075	0.042	0.020
0.594	0.112	5.283	-0.075	0.042	0.020
0.617	0.100	5.290	-0.075	0.042	0.019
0.587	0.105	5.252	-0.075	0.042	0.019
0.595	0.138	5.266	-0.075	0.043	0.020
0.598	0.093	5.252	-0.075	0.042	0.020
0.581	0.096	5.257	-0.075	0.042	0.020
0.602	0.117	5.232	-0.075	0.042	0.020
0.587	0.091	5.246	-0.075	0.042	0.020
0.583	0.094	5.273	-0.075	0.042	0.020
0.597	0.097	5.269	-0.075	0.042	0.020
0.610	0.071	5.246	-0.075	0.041	0.020
0.604	0.095	5.255	-0.075	0.042	0.019
0.594	0.086	5.279	-0.075	0.042	0.019
0.591	0.096	5.266	-0.075	0.042	0.019
0.605	0.098	5.279	-0.075	0.042	0.019
0.595	0.090	5.283	-0.075	0.042	0.019
0.577	0.117	5.269	-0.075	0.042	0.019
0.596	0.085	5.266	-0.075	0.042	0.019
0.576	0.099	5.253	-0.075	0.042	0.019
0.587	0.105	5.266	-0.075	0.042	0.019
0.588	0.084	5.246	-0.075	0.042	0.019
0.549	0.079	5.233	-0.075	0.042	0.020
0.593	0.093	5.245	-0.075	0.042	0.019
0.587	0.083	5.252	-0.075	0.042	0.019
0.568	0.089	5.243	-0.075	0.042	0.019
0.600	0.076	5.256	-0.075	0.042	0.019
0.598	0.083	5.280	-0.075	0.041	0.019
0.606	0.094	5.251	-0.075	0.042	0.019
0.596	0.075	5.290	-0.075	0.042	0.019
0.582	0.079	5.252	-0.075	0.042	0.019
0.613	0.093	5.330	-0.076	0.042	0.019
0.584	0.080	5.256	-0.075	0.042	0.019
0.578	0.131	5.252	-0.075	0.042	0.019
0.581	0.079	5.262	-0.075	0.042	0.019
0.571	0.077	5.249	-0.075	0.042	0.019
0.579	0.118	5.235	-0.075	0.042	0.019
0.574	0.067	5.211	-0.075	0.042	0.019
0.568	0.076	5.239	-0.075	0.042	0.019
0.580	0.086	5.232	-0.075	0.042	0.019
0.582	0.071	5.238	-0.075	0.041	0.019
0.579	0.071	5.252	-0.075	0.042	0.019
0.575	0.058	5.310	-0.074	0.042	0.019
0.589	0.057	5.246	-0.075	0.042	0.019
0.595	0.082	5.269	-0.075	0.042	0.019
0.589	0.073	5.269	-0.075	0.042	0.019
0.580	0.089	5.241	-0.075	0.042	0.019
0.586	0.079	5.251	-0.075	0.042	0.019
0.581	0.080	5.265	-0.075	0.042	0.019
0.576	0.101	5.248	-0.075	0.042	0.019
0.576	0.077	5.241	-0.075	0.042	0.019
0.556	0.080	5.218	-0.075	0.042	0.019
0.579	0.085	5.241	-0.075	0.042	0.019
0.568	0.073	5.228	-0.075	0.042	0.019
0.546	0.071	5.215	-0.075	0.042	0.019
0.588	0.057	5.231	-0.075	0.042	0.019
0.573	0.071	5.252	-0.075	0.041	0.019
0.582	0.076	5.238	-0.075	0.042	0.019
0.579	0.052	5.269	-0.075	0.042	0.019
0.574	0.069	5.276	-0.075	0.041	0.019
0.592	0.086	5.254	-0.075	0.042	0.018
0.584	0.066	5.262	-0.075	0.042	0.019
0.559	0.088	5.227	-0.075	0.042	0.018
0.585	0.070	5.289	-0.075	0.042	0.018
0.571	0.082	5.244	-0.075	0.042	0.018
0.569	0.116	5.231	-0.075	0.042	0.019
0.562	0.071	5.183	-0.075	0.042	0.019
0.559	0.074	5.232	-0.075	0.042	0.019
0.579	0.078	5.214	-0.075	0.041	0.019
0.550	0.071	5.200	-0.075	0.041	0.019
0.567	0.070	5.245	-0.075	0.042	0.019
0.579	0.047	5.255	-0.075	0.041	0.018
0.577	0.062	5.276	-0.075	0.041	0.019
0.597	0.076	5.251	-0.075	0.041	0.018
0.558	0.043	5.279	-0.074	0.042	0.018
0.560	0.083	5.254	-0.075	0.042	0.018
0.580	0.065	5.248	-0.075	0.041	0.018
0.572	0.065	5.241	-0.075	0.041	0.018
0.559	0.083	5.231	-0.075	0.042	0.018
0.568	0.058	5.228	-0.075	0.042	0.018
0.568	0.078	5.200	-0.075	0.041	0.018
0.560	0.086	5.245	-0.075	0.042	0.019
0.558	0.063	5.217	-0.075	0.042	0.018
0.564	0.065	5.218	-0.075	0.041	0.019
0.567	0.059	5.224	-0.075	0.041	0.018
0.564	0.066	5.279	-0.075	0.040	0.018
0.574	0.064	5.228	-0.075	0.041	0.018
0.582	0.039	5.224	-0.075	0.041	0.018
0.577	0.057	5.265	-0.075	0.041	0.018
0.593	0.058	5.237	-0.075	0.041	0.018
0.579	0.044	5.255	-0.075	0.041	0.018
0.571	0.053	5.238	-0.075	0.041	0.018
0.595	0.051	5.241	-0.075	0.041	0.018
0.573	0.068	5.234	-0.075	0.041	0.018
0.555	0.078	5.231	-0.075	0.042	0.018
0.562	0.037	5.252	-0.075	0.041	0.018
0.569	0.065	5.217	-0.075	0.041	0.018
0.561	0.085	5.207	-0.075	0.041	0.018
0.542	0.043	5.183	-0.074	0.041	0.019
0.556	0.058	5.225	-0.075	0.041	0.019
0.569	0.042	5.228	-0.075	0.041	0.018
0.551	0.050	5.211	-0.074	0.041	0.019
0.576	0.044	5.238	-0.074	0.041	0.018
0.563	0.020	5.228	-0.075	0.041	0.018
0.573	0.045	5.245	-0.075	0.041	0.018
0.581	0.050	5.237	-0.074	0.041	0.018
0.573	0.032	5.259	-0.075	0.041	0.018
0.538	0.059	5.261	-0.075	0.041	0.018
0.573	0.052	5.221	-0.075	0.041	0.018
0.566	0.069	5.197	-0.075	0.041	0.018
0.557	0.064	5.248	-0.075	0.041	0.018
0.552	0.041	5.225	-0.075	0.041	0.018
0.561	0.063	5.194	-0.075	0.041	0.018
0.570	0.056	5.214	-0.074	0.041	0.019
0.548	0.047	5.200	-0.075	0.041	0.018
0.546	0.053	5.211	-0.075	0.041	0.019
0.574	0.019	5.235	-0.075	0.041	0.018
0.562	0.037	5.255	-0.075	0.040	0.019
0.594	0.055	5.223	-0.075	0.041	0.018
0.563	0.017	5.242	-0.074	0.041	0.019
0.564	0.049	5.234	-0.074	0.041	0.018
0.589	0.050	5.264	-0.074	0.041	0.018
0.565	0.036	5.255	-0.075	0.041	0.018
0.555	0.047	5.210	-0.075	0.041	0.018
0.571	0.041	5.248	-0.074	0.041	0.018
0.557	0.050	5.231	-0.074	0.041	0.018
0.547	0.061	5.200	-0.074	0.041	0.018
0.550	0.029	5.232	-0.074	0.041	0.019
0.555	0.050	5.221	-0.074	0.041	0.018
0.558	0.055	5.207	-0.074	0.041	0.019
0.529	0.035	5.139	-0.074	0.040	0.019
0.546	0.039	5.214	-0.074	0.041	0.019
0.560	0.022	5.231	-0.074	0.040	0.019
0.557	0.046	5.197	-0.074	0.040	0.019
0.567	0.037	5.214	-0.074	0.041	0.019
0.563	0.010	5.235	-0.075	0.040	0.019
0.573	0.041	5.258	-0.074	0.040	0.019
0.586	0.045	5.224	-0.074	0.040	0.018
0.550	0.041	5.255	-0.074	0.040	0.019
0.538	0.057	5.244	-0.074	0.041	0.018
0.558	0.033	5.235	-0.074	0.040	0.019
0.555	0.056	5.197	-0.075	0.040	0.019
0.562	0.056	5.224	-0.074	0.040	0.019
0.544	0.031	5.207	-0.074	0.040	0.019
0.556	0.060	5.180	-0.075	0.040	0.019
0.561	0.032	5.215	-0.074	0.040	0.019
0.545	0.030	5.197	-0.074	0.040	0.019
0.545	0.025	5.212	-0.074	0.040	0.019
0.571	0.004	5.225	-0.074	0.040	0.019
0.559	0.037	5.255	-0.074	0.039	0.019
0.589	0.044	5.226	-0.074	0.040	0.018
0.561	0.004	5.211	-0.074	0.040	0.019
0.567	0.030	5.201	-0.074	0.040	0.019
0.576	0.026	5.248	-0.074	0.040	0.018
0.561	0.033	5.238	-0.074	0.040	0.019
0.561	0.031	5.200	-0.074	0.041	0.019
0.549	0.032	5.225	-0.074	0.040	0.019
0.549	0.051	5.211	-0.074	0.040	0.019
0.553	0.034	5.201	-0.074	0.041	0.019
0.528	0.020	5.191	-0.074	0.040	0.019
0.548	0.037	5.207	-0.074	0.040	0.019
0.555	0.014	5.187	-0.074	0.040	0.019
0.535	0.017	5.157	-0.074	0.040	0.019
0.555	0.020	5.207	-0.074	0.040	0.019
0.557	-0.003	5.232	-0.074	0.040	0.019
0.554	0.023	5.224	-0.074	0.039	0.019
0.570	0.022	5.214	-0.074	0.040	0.019
0.548	0.006	5.232	-0.074	0.040	0.019
0.566	0.026	5.235	-0.074	0.040	0.019
0.568	0.024	5.214	-0.074	0.040	0.019
0.543	0.028	5.200	-0.074	0.040	0.019
0.530	0.037	5.221	-0.074	0.040	0.018
0.549	0.015	5.221	-0.074	0.040	0.019
0.542	0.040	5.156	-0.074	0.040	0.019
0.560	0.027	5.204	-0.074	0.040	0.019
0.539	0.012	5.180	-0.073	0.040	0.019
0.552	0.024	5.160	-0.074	0.040	0.019
0.568	0.009	5.198	-0.073	0.039	0.020
0.539	0.017	5.180	-0.073	0.040	0.019
0.542	0.011	5.180	-0.073	0.040	0.019
0.565	-0.010	5.208	-0.073	0.039	0.019
0.553	0.017	5.228	-0.074	0.040	0.019
0.594	0.028	5.233	-0.073	0.039	0.019
0.559	0.014	5.187	-0.073	0.040	0.019
0.563	0.012	5.187	-0.074	0.040	0.019
0.549	0.014	5.211	-0.073	0.040	0.019
0.545	0.032	5.224	-0.073	0.040	0.019
0.550	0.006	5.153	-0.074	0.041	0.019
0.526	-0.001	5.199	-0.074	0.040	0.019
0.556	0.030	5.170	-0.074	0.040	0.019
0.553	0.027	5.180	-0.073	0.040	0.019
0.526	0.003	5.154	-0.073	0.040	0.019
0.556	0.008	5.180	-0.073	0.039	0.019
0.555	-0.041	5.194	-0.073	0.039	0.019
0.548	0.001	5.160	-0.073	0.040	0.019
0.570	0.003	5.197	-0.073	0.039	0.019
0.556	-0.015	5.197	-0.073	0.039	0.019
0.568	0.006	5.211	-0.073	0.040	0.019
0.562	-0.003	5.194	-0.073	0.039	0.019
0.548	0.014	5.197	-0.073	0.039	0.019
0.578	0.002	5.208	-0.073	0.040	0.019
0.551	0.005	5.194	-0.073	0.040	0.019
0.544	0.025	5.163	-0.073	0.040	0.020
0.551	0.007	5.166	-0.073	0.040	0.019
0.549	-0.006	5.167	-0.073	0.040	0.020
0.559	0.013	5.126	-0.074	0.039	0.020
0.565	-0.007	5.146	-0.073	0.039	0.020
0.542	0.005	5.153	-0.073	0.039	0.020
0.564	0.004	5.170	-0.073	0.039	0.020
0.572	-0.023	5.177	-0.073	0.039	0.020
0.556	0.004	5.170	-0.073	0.039	0.019
0.563	-0.017	5.200	-0.072	0.039	0.019
0.562	-0.019	5.187	-0.073	0.039	0.019
0.574	0.006	5.184	-0.073	0.040	0.019
0.584	0.004	5.176	-0.073	0.039	0.019
0.549	0.015	5.187	-0.073	0.039	0.020
0.563	-0.009	5.119	-0.073	0.040	0.019
0.520	-0.008	5.151	-0.073	0.039	0.020
0.554	0.008	5.139	-0.073	0.039	0.020
0.561	-0.001	5.132	-0.073	0.040	0.020
0.528	-0.018	5.124	-0.073	0.040	0.020
0.568	-0.003	5.146	-0.073	0.039	0.020
0.569	-0.009	5.167	-0.073	0.039	0.020
0.541	-0.010	5.119	-0.073	0.039	0.020
0.565	-0.024	5.163	-0.072	0.039	0.020
0.572	-0.053	5.164	-0.073	0.039	0.020
0.570	-0.002	5.181	-0.073	0.039	0.020
0.571	-0.020	5.170	-0.072	0.039	0.020
0.562	-0.001	5.146	-0.073	0.039	0.020
0.582	-0.018	5.173	-0.073	0.039	0.020
0.563	-0.010	5.150	-0.072	0.039	0.020
0.556	0.020	5.149	-0.072	0.040	0.020
0.571	-0.015	5.139	-0.073	0.040	0.020
0.544	-0.017	5.157	-0.072	0.039	0.020
0.570	0.010	5.115	-0.072	0.039	0.020
0.561	-0.019	5.119	-0.072	0.039	0.020
0.552	-0.008	5.136	-0.072	0.039	0.020
0.575	-0.015	5.126	-0.072	0.039	0.020
0.588	-0.045	5.106	-0.072	0.038	0.021
0.564	-0.023	5.109	-0.072	0.039	0.020
0.570	-0.029	5.150	-0.072	0.039	0.020
0.582	-0.027	5.112	-0.072	0.039	0.020
0.584	-0.015	5.153	-0.072	0.039	0.020
0.579	-0.028	5.174	-0.072	0.039	0.020
0.573	-0.018	5.126	-0.072	0.039	0.020
0.583	-0.030	5.130	-0.073	0.039	0.020
0.566	-0.012	5.126	-0.072	0.039	0.020
0.566	-0.008	5.119	-0.072	0.039	0.020
0.569	-0.020	5.071	-0.072	0.040	0.020
0.537	-0.041	5.100	-0.072	0.039	0.021
0.575	-0.008	5.095	-0.072	0.039	0.020
0.568	-0.027	5.105	-0.072	0.039	0.020
0.551	-0.030	5.120	-0.072	0.039	0.021
0.582	-0.018	5.109	-0.072	0.039	0.020
0.585	-0.026	5.122	-0.072	0.038	0.020
0.566	-0.023	5.078	-0.072	0.039	0.020
0.577	-0.038	5.129	-0.071	0.039	0.020
0.583	-0.052	5.119	-0.072	0.039	0.020
0.601	-0.017	5.167	-0.072	0.039	0.020
0.588	-0.032	5.122	-0.072	0.039	0.020
0.577	-0.006	5.119	-0.072	0.039	0.020
0.603	-0.027	5.102	-0.072	0.039	0.020
0.571	-0.027	5.109	-0.072	0.039	0.020
0.578	0.000	5.088	-0.072	0.039	0.021
0.587	-0.031	5.071	-0.071	0.039	0.020
0.561	-0.036	5.085	-0.072	0.039	0.021
0.586	-0.009	5.054	-0.072	0.039	0.021
0.582	-0.036	5.074	-0.071	0.038	0.021
0.566	-0.035	5.068	-0.072	0.039	0.021
0.582	-0.036	5.085	-0.071	0.039	0.021
0.596	-0.056	5.089	-0.071	0.039	0.021
0.588	-0.037	5.092	-0.071	0.039	0.021
0.584	-0.052	5.119	-0.071	0.039	0.021
0.596	-0.041	5.092	-0.072	0.039	0.021
0.600	-0.036	5.081	-0.071	0.039	0.021
0.580	-0.043	5.091	-0.071	0.039	0.020
0.582	-0.016	5.085	-0.072	0.040	0.020
0.595	-0.043	5.057	-0.072	0.040	0.021
0.583	-0.040	5.030	-0.072	0.039	0.021
0.582	-0.018	5.077	-0.071	0.039	0.021
0.577	-0.042	5.044	-0.071	0.040	0.021
0.548	-0.057	5.046	-0.072	0.039	0.021
0.594	-0.042	5.047	-0.071	0.039	0.021
0.582	-0.046	5.065	-0.071	0.039	0.021
0.571	-0.052	5.041	-0.071	0.039	0.021
0.600	-0.062	5.054	-0.071	0.039	0.021
0.597	-0.050	5.082	-0.071	0.038	0.021
0.604	-0.053	5.054	-0.071	0.039	0.021
0.599	-0.062	5.078	-0.071	0.039	0.021
0.582	-0.054	5.064	-0.071	0.039	0.021
0.606	-0.050	5.106	-0.072	0.040	0.021
0.604	-0.047	5.064	-0.071	0.039	0.021
0.587	-0.012	5.023	-0.071	0.040	0.021
0.591	-0.063	5.023	-0.071	0.039	0.021
0.585	-0.051	5.027	-0.071	0.039	0.021
0.588	-0.015	5.016	-0.071	0.039	0.021
0.581	-0.071	4.996	-0.071	0.039	0.021
0.571	-0.064	5.021	-0.071	0.039	0.021
0.598	-0.057	5.010	-0.071	0.039	0.021
0.601	-0.071	5.024	-0.071	0.038	0.021
0.605	-0.056	5.013	-0.071	0.039	0.021
0.600	-0.086	5.074	-0.070	0.039	0.021
0.606	-0.080	5.030	-0.071	0.038	0.021
0.613	-0.064	5.023	-0.071	0.039	0.021
0.601	-0.082	5.044	-0.070	0.039	0.021
0.604	-0.056	5.006	-0.071	0.039	0.021
0.603	-0.071	5.023	-0.070	0.039	0.021
0.604	-0.072	5.003	-0.070	0.039	0.021
0.598	-0.036	5.033	-0.071	0.039	0.021
0.598	-0.069	4.993	-0.071	0.039	0.021
0.587	-0.079	4.987	-0.071	0.039	0.021
0.596	-0.063	5.003	-0.070	0.039	0.021
0.602	-0.077	5.006	-0.070	0.039	0.021
0.573	-0.089	4.974	-0.071	0.039	0.022
0.612	-0.090	4.983	-0.070	0.039	0.022
0.602	-0.080	5.010	-0.070	0.039	0.022
0.624	-0.079	5.000	-0.070	0.039	0.022
0.616	-0.105	5.014	-0.070	0.039	0.022
0.613	-0.088	5.017	-0.070	0.038	0.021
0.632	-0.083	4.982	-0.070	0.039	0.021
0.614	-0.096	5.007	-0.070	0.039	0.022
0.602	-0.077	4.989	-0.070	0.039	0.021
0.627	-0.090	5.024	-0.071	0.039	0.021
0.613	-0.087	4.972	-0.070	0.039	0.021
0.608	-0.038	4.962	-0.070	0.040	0.022
0.610	-0.104	4.942	-0.070	0.039	0.022
0.601	-0.095	4.973	-0.070	0.039	0.022
0.609	-0.068	4.938	-0.070	0.039	0.022
0.595	-0.098	4.942	-0.070	0.039	0.022
0.601	-0.099	4.956	-0.070	0.039	0.022
0.620	-0.105	4.942	-0.070	0.039	0.022
0.611	-0.107	4.966	-0.070	0.038	0.022
0.628	-0.095	4.952	-0.070	0.039	0.022
0.616	-0.123	5.031	-0.069	0.039	0.022
0.621	-0.105	4.973	-0.070	0.039	0.022
0.634	-0.099	4.969	-0.070	0.039	0.022
0.620	-0.118	4.973	-0.070	0.039	0.022
0.616	-0.103	4.972	-0.070	0.039	0.022
0.630	-0.110	4.945	-0.070	0.039	0.022
0.629	-0.102	4.921	-0.070	0.039	0.022
0.620	-0.085	4.955	-0.070	0.039	0.022
0.616	-0.112	4.928	-0.070	0.039	0.022
0.599	-0.105	4.912	-0.070	0.039	0.022
0.631	-0.110	4.932	-0.069	0.039	0.022
0.610	-0.114	4.952	-0.069	0.038	0.022
0.619	-0.113	4.912	-0.070	0.039	0.022
0.634	-0.140	4.919	-0.070	0.039	0.022
0.632	-0.120	4.946	-0.069	0.038	0.022
0.643	-0.116	4.935	-0.069	0.039	0.022
0.628	-0.142	4.956	-0.069	0.039	0.022
0.631	-0.112	4.955	-0.069	0.039	0.022
0.654	-0.113	4.931	-0.069	0.039	0.022
0.633	-0.132	4.952	-0.069	0.039	0.022
0.615	-0.100	4.907	-0.069	0.040	0.022
0.637	-0.120	4.952	-0.069	0.039	0.022
0.629	-0.123	4.911	-0.069	0.039	0.022
0.632	-0.087	4.918	-0.069	0.040	0.022
0.612	-0.141	4.860	-0.069	0.039	0.022
0.622	-0.135	4.898	-0.070	0.039	0.022
0.629	-0.122	4.894	-0.069	0.039	0.022
0.618	-0.143	4.874	-0.069	0.039	0.022
0.626	-0.129	4.898	-0.069	0.039	0.022
0.634	-0.154	4.898	-0.069	0.039	0.022
0.634	-0.140	4.915	-0.069	0.039	0.022
0.660	-0.134	4.911	-0.069	0.039	0.022
0.632	-0.160	4.942	-0.069	0.039	0.022
0.620	-0.119	4.901	-0.069	0.039	0.022
0.652	-0.140	4.898	-0.069	0.039	0.022
0.636	-0.146	4.881	-0.069	0.039	0.022
0.635	-0.113	4.901	-0.069	0.039	0.022
0.636	-0.140	4.877	-0.069	0.039	0.022
0.627	-0.125	4.854	-0.070	0.039	0.023
0.627	-0.119	4.867	-0.069	0.040	0.023
0.629	-0.147	4.853	-0.069	0.039	0.023
0.625	-0.139	4.851	-0.069	0.039	0.023
0.637	-0.161	4.867	-0.069	0.039	0.023
0.630	-0.140	4.922	-0.069	0.038	0.023
0.663	-0.128	4.893	-0.069	0.039	0.022
0.641	-0.176	4.888	-0.069	0.039	0.023
0.639	-0.151	4.857	-0.069	0.039	0.023
0.659	-0.154	4.887	-0.069	0.039	0.022
0.638	-0.163	4.878	-0.069	0.039	0.023
0.638	-0.157	4.857	-0.069	0.040	0.022
0.640	-0.163	4.878	-0.069	0.039	0.023
0.636	-0.151	4.854	-0.069	0.039	0.023
0.631	-0.137	4.830	-0.069	0.040	0.023
0.625	-0.168	4.848	-0.069	0.039	0.023
0.634	-0.155	4.854	-0.069	0.039	0.023
0.634	-0.159	4.851	-0.069	0.039	0.023
0.601	-0.171	4.817	-0.068	0.039	0.023
0.629	-0.161	4.841	-0.069	0.039	0.023
0.639	-0.184	4.861	-0.069	0.039	0.023
0.634	-0.161	4.854	-0.069	0.039	0.023
0.646	-0.176	4.854	-0.069	0.039	0.023
0.640	-0.192	4.858	-0.069	0.039	0.023
0.647	-0.164	4.867	-0.069	0.039	0.023
0.656	-0.166	4.871	-0.069	0.039	0.023
0.618	-0.156	4.861	-0.068	0.039	0.023
0.616	-0.153	4.840	-0.068	0.040	0.022
0.624	-0.173	4.844	-0.069	0.039	0.023
0.636	-0.146	4.782	-0.069	0.039	0.023
0.642	-0.168	4.816	-0.068	0.039	0.023
0.615	-0.175	4.824	-0.068	0.039	0.023
0.628	-0.159	4.813	-0.069	0.039	0.023
0.649	-0.180	4.824	-0.068	0.039	0.023
0.624	-0.172	4.806	-0.068	0.039	0.023
0.631	-0.183	4.840	-0.068	0.039	0.023
0.641	-0.205	4.834	-0.069	0.039	0.023
0.639	-0.174	4.867	-0.068	0.039	0.023
0.678	-0.174	4.863	-0.068	0.039	0.022
0.633	-0.180	4.837	-0.068	0.039	0.023
0.632	-0.183	4.803	-0.069	0.040	0.022
0.635	-0.179	4.844	-0.068	0.040	0.023
0.623	-0.156	4.853	-0.068	0.040	0.023
0.620	-0.177	4.796	-0.068	0.040	0.023
0.609	-0.186	4.824	-0.069	0.039	0.023
0.629	-0.160	4.809	-0.069	0.039	0.023
0.629	-0.175	4.799	-0.068	0.040	0.023
0.598	-0.190	4.790	-0.068	0.039	0.023
0.617	-0.181	4.830	-0.068	0.040	0.023
0.627	-0.222	4.830	-0.069	0.039	0.022
0.620	-0.184	4.833	-0.069	0.039	0.022
0.640	-0.190	4.823	-0.068	0.039	0.023
0.635	-0.193	4.820	-0.069	0.039	0.022
0.634	-0.187	4.847	-0.069	0.039	0.022
0.627	-0.188	4.820	-0.068	0.040	0.022
0.623	-0.175	4.816	-0.068	0.040	0.022
0.632	-0.192	4.813	-0.069	0.040	0.022
0.609	-0.183	4.816	-0.068	0.040	0.022
0.618	-0.151	4.796	-0.069	0.040	0.023
0.607	-0.188	4.816	-0.068	0.040	0.022
0.600	-0.189	4.813	-0.069	0.040	0.023
0.619	-0.169	4.748	-0.069	0.040	0.022
0.639	-0.210	4.793	-0.068	0.039	0.023
0.618	-0.191	4.778	-0.068	0.039	0.022
0.617	-0.205	4.806	-0.068	0.040	0.022
0.626	-0.214	4.789	-0.068	0.039	0.023
0.621	-0.186	4.806	-0.068	0.040	0.022
0.609	-0.211	4.820	-0.068	0.040	0.022
0.611	-0.192	4.813	-0.068	0.040	0.022
0.625	-0.196	4.806	-0.069	0.040	0.022
0.621	-0.187	4.822	-0.068	0.040	0.022
0.610	-0.170	4.812	-0.068	0.040	0.022
0.605	-0.196	4.765	-0.068	0.040	0.022
0.565	-0.211	4.780	-0.069	0.040	0.023
0.604	-0.184	4.789	-0.069	0.040	0.022
0.599	-0.198	4.779	-0.068	0.040	0.022
0.577	-0.209	4.763	-0.069	0.040	0.023
0.603	-0.201	4.772	-0.068	0.040	0.022
0.613	-0.211	4.810	-0.068	0.039	0.022
0.604	-0.192	4.771	-0.068	0.040	0.022
0.606	-0.210	4.796	-0.068	0.040	0.022
0.596	-0.223	4.799	-0.068	0.040	0.021
0.617	-0.203	4.820	-0.069	0.040	0.022
0.606	-0.203	4.806	-0.068	0.040	0.022
0.592	-0.175	4.782	-0.068	0.040	0.022
0.611	-0.202	4.799	-0.068	0.040	0.022
0.593	-0.209	4.799	-0.068	0.040	0.022
0.595	-0.164	4.761	-0.068	0.040	0.022
0.584	-0.209	4.755	-0.068	0.040	0.022
0.567	-0.211	4.790	-0.069	0.040	0.022
0.592	-0.176	4.751	-0.068	0.040	0.022
0.577	-0.217	4.765	-0.068	0.040	0.022
0.577	-0.201	4.782	-0.069	0.040	0.022
0.589	-0.215	4.782	-0.068	0.040	0.022
0.604	-0.227	4.765	-0.068	0.039	0.022
0.593	-0.205	4.782	-0.068	0.040	0.021
0.594	-0.221	4.816	-0.068	0.040	0.022
0.587	-0.213	4.782	-0.068	0.040	0.022
0.596	-0.212	4.782	-0.068	0.040	0.021
0.584	-0.210	4.802	-0.068	0.040	0.022
0.561	-0.179	4.768	-0.068	0.040	0.021
0.582	-0.215	4.765	-0.068	0.041	0.021
0.568	-0.203	4.762	-0.069	0.040	0.022
0.576	-0.198	4.761	-0.068	0.040	0.021
0.563	-0.206	4.768	-0.068	0.040	0.021
0.545	-0.217	4.739	-0.069	0.040	0.022
0.578	-0.224	4.752	-0.068	0.040	0.022
0.582	-0.217	4.775	-0.068	0.039	0.022
0.580	-0.210	4.765	-0.068	0.040	0.021
0.578	-0.231	4.758	-0.068	0.040	0.021
0.581	-0.214	4.799	-0.068	0.040	0.021
0.598	-0.204	4.753	-0.068	0.040	0.021
0.569	-0.223	4.765	-0.068	0.040	0.021
0.556	-0.200	4.758	-0.068	0.041	0.021
0.577	-0.216	4.792	-0.069	0.040	0.021
0.562	-0.204	4.771	-0.068	0.040	0.021
0.550	-0.162	4.751	-0.068	0.041	0.021
0.549	-0.217	4.717	-0.068	0.040	0.021
0.541	-0.222	4.752	-0.068	0.041	0.021
0.559	-0.205	4.751	-0.069	0.040	0.021
0.535	-0.221	4.727	-0.068	0.040	0.021
0.551	-0.219	4.775	-0.068	0.040	0.021
0.559	-0.243	4.772	-0.069	0.040	0.021
0.561	-0.226	4.796	-0.069	0.040	0.021
0.569	-0.210	4.768	-0.068	0.040	0.021
0.551	-0.234	4.816	-0.068	0.040	0.021
0.532	-0.199	4.795	-0.069	0.041	0.021
0.557	-0.223	4.806	-0.069	0.040	0.021
0.543	-0.211	4.744	-0.069	0.040	0.021
0.537	-0.200	4.789	-0.068	0.041	0.021
0.528	-0.227	4.769	-0.069	0.040	0.021
0.533	-0.195	4.738	-0.069	0.040	0.021
0.543	-0.204	4.789	-0.069	0.040	0.021
0.537	-0.223	4.762	-0.069	0.040	0.021
0.517	-0.209	4.766	-0.069	0.040	0.021
0.541	-0.247	4.776	-0.069	0.040	0.021
0.519	-0.221	4.823	-0.069	0.039	0.021
0.560	-0.205	4.798	-0.069	0.040	0.020
0.539	-0.246	4.793	-0.069	0.040	0.021
0.513	-0.222	4.806	-0.069	0.040	0.020
0.549	-0.217	4.836	-0.069	0.040	0.020
0.525	-0.222	4.820	-0.069	0.040	0.021
0.524	-0.216	4.786	-0.069	0.041	0.020
0.514	-0.227	4.820	-0.069	0.040	0.020
0.508	-0.215	4.807	-0.070	0.040	0.020
0.498	-0.207	4.786	-0.069	0.041	0.021
0.490	-0.237	4.804	-0.069	0.040	0.021
0.512	-0.211	4.803	-0.069	0.040	0.020
0.500	-0.230	4.803	-0.069	0.040	0.020
0.473	-0.230	4.783	-0.069	0.040	0.020
0.496	-0.223	4.803	-0.070	0.040	0.020
0.506	-0.254	4.810	-0.069	0.040	0.020
0.499	-0.225	4.837	-0.069	0.040	0.020
0.511	-0.217	4.827	-0.069	0.040	0.020
0.494	-0.248	4.845	-0.069	0.040	0.020
0.518	-0.222	4.864	-0.069	0.040	0.020
0.509	-0.229	4.847	-0.070	0.040	0.020
0.481	-0.217	4.824	-0.069	0.040	0.020
0.472	-0.212	4.826	-0.070	0.040	0.020
0.483	-0.238	4.824	-0.070	0.040	0.020
0.478	-0.211	4.780	-0.070	0.040	0.020
0.478	-0.223	4.820	-0.069	0.040	0.020
0.466	-0.232	4.817	-0.069	0.040	0.020
0.474	-0.217	4.783	-0.070	0.040	0.020
0.483	-0.243	4.818	-0.070	0.040	0.020
0.472	-0.225	4.831	-0.069	0.040	0.020
0.475	-0.240	4.845	-0.070	0.040	0.020
0.482	-0.264	4.831	-0.070	0.040	0.020
0.471	-0.233	4.876	-0.070	0.040	0.020
0.524	-0.217	4.860	-0.070	0.040	0.019
0.471	-0.239	4.834	-0.070	0.040	0.020
0.476	-0.239	4.814	-0.070	0.040	0.020
0.464	-0.243	4.851	-0.070	0.040	0.020
0.445	-0.214	4.848	-0.070	0.040	0.020
0.441	-0.238	4.793	-0.070	0.041	0.019
0.432	-0.247	4.839	-0.070	0.040	0.020
0.449	-0.220	4.831	-0.070	0.040	0.020
0.453	-0.222	4.817	-0.070	0.040	0.020
0.416	-0.246	4.808	-0.070	0.040	0.020
0.451	-0.241	4.855	-0.070	0.040	0.020
0.449	-0.282	4.859	-0.070	0.040	0.019
0.436	-0.242	4.848	-0.070	0.040	0.019
0.450	-0.247	4.865	-0.070	0.040	0.019
0.436	-0.256	4.858	-0.070	0.039	0.019
0.457	-0.242	4.885	-0.070	0.040	0.019
0.436	-0.255	4.876	-0.070	0.040	0.019
0.431	-0.226	4.851	-0.070	0.040	0.019
0.438	-0.249	4.855	-0.070	0.040	0.019
0.426	-0.246	4.848	-0.070	0.040	0.019
0.421	-0.210	4.834	-0.070	0.040	0.019
0.413	-0.243	4.824	-0.070	0.040	0.019
0.408	-0.241	4.862	-0.071	0.040	0.019
0.419	-0.220	4.804	-0.071	0.039	0.019
0.429	-0.272	4.846	-0.070	0.039	0.019
0.407	-0.241	4.838	-0.070	0.040	0.019
0.418	-0.237	4.872	-0.070	0.040	0.019
0.429	-0.264	4.842	-0.070	0.039	0.019
0.415	-0.245	4.872	-0.070	0.039	0.019
0.415	-0.260	4.879	-0.070	0.039	0.019
0.406	-0.262	4.869	-0.070	0.039	0.019
0.413	-0.242	4.897	-0.071	0.040	0.019
0.419	-0.240	4.885	-0.070	0.040	0.019
0.391	-0.227	4.865	-0.070	0.040	0.019
0.399	-0.250	4.835	-0.070	0.040	0.019
0.356	-0.256	4.853	-0.071	0.040	0.019
0.383	-0.231	4.882	-0.070	0.040	0.019
0.379	-0.253	4.849	-0.070	0.040	0.019
0.344	-0.261	4.857	-0.071	0.040	0.019
0.391	-0.247	4.872	-0.071	0.039	0.019
0.382	-0.247	4.883	-0.071	0.039	0.019
0.363	-0.241	4.845	-0.071	0.039	0.019
0.378	-0.254	4.893	-0.070	0.039	0.018
0.374	-0.285	4.890	-0.071	0.039	0.018
0.386	-0.251	4.924	-0.071	0.039	0.018
0.384	-0.253	4.906	-0.070	0.039	0.018
0.353	-0.236	4.883	-0.071	0.039	0.018
0.377	-0.249	4.903	-0.071	0.040	0.018
0.358	-0.252	4.893	-0.071	0.039	0.018
0.349	-0.214	4.896	-0.070	0.040	0.018
0.356	-0.262	4.872	-0.071	0.040	0.018
0.325	-0.245	4.883	-0.071	0.039	0.018
0.346	-0.218	4.859	-0.071	0.040	0.018
0.330	-0.246	4.872	-0.070	0.039	0.018
0.336	-0.247	4.886	-0.071	0.039	0.018
0.345	-0.236	4.876	-0.071	0.039	0.018
0.362	-0.271	4.883	-0.071	0.039	0.018
0.333	-0.248	4.879	-0.071	0.039	0.018
0.336	-0.253	4.906	-0.071	0.039	0.018
0.341	-0.256	4.903	-0.071	0.039	0.018
0.336	-0.251	4.900	-0.071	0.039	0.018
0.325	-0.256	4.931	-0.070	0.039	0.018
0.324	-0.250	4.907	-0.071	0.039	0.018
0.330	-0.257	4.890	-0.071	0.040	0.018
0.322	-0.251	4.889	-0.071	0.039	0.018
0.311	-0.236	4.889	-0.071	0.039	0.018
0.309	-0.250	4.859	-0.071	0.040	0.018
0.262	-0.253	4.888	-0.071	0.039	0.018
0.297	-0.242	4.896	-0.071	0.039	0.018
0.305	-0.256	4.876	-0.071	0.039	0.018
0.273	-0.261	4.877	-0.071	0.039	0.018
0.297	-0.253	4.873	-0.071	0.039	0.018
0.303	-0.254	4.924	-0.071	0.038	0.018
0.299	-0.252	4.889	-0.071	0.039	0.017
0.298	-0.262	4.924	-0.070	0.039	0.017
0.282	-0.273	4.931	-0.071	0.039	0.017
0.311	-0.246	4.968	-0.071	0.039	0.017
0.298	-0.262	4.924	-0.071	0.039	0.017
0.267	-0.214	4.906	-0.071	0.039	0.018
0.282	-0.250	4.910	-0.071	0.039	0.017
0.255	-0.256	4.914	-0.071	0.039	0.017
0.266	-0.212	4.896	-0.071	0.039	0.017
0.258	-0.261	4.883	-0.071	0.039	0.017
0.247	-0.260	4.915	-0.071	0.039	0.017
0.258	-0.242	4.876	-0.071	0.039	0.017
0.250	-0.252	4.914	-0.071	0.038	0.017
0.248	-0.250	4.914	-0.071	0.039	0.017
0.249	-0.261	4.955	-0.071	0.039	0.017
0.261	-0.272	4.907	-0.071	0.038	0.017
0.250	-0.259	4.924	-0.071	0.039	0.017
0.235	-0.265	4.951	-0.071	0.039	0.017
0.236	-0.245	4.924	-0.071	0.039	0.017
0.244	-0.251	4.927	-0.071	0.039	0.017
0.226	-0.254	4.972	-0.071	0.039	0.017
0.222	-0.226	4.954	-0.071	0.039	0.016
0.230	-0.257	4.928	-0.071	0.039	0.017
0.216	-0.244	4.941	-0.071	0.039	0.017
0.213	-0.227	4.951	-0.071	0.039	0.017
0.205	-0.250	4.917	-0.071	0.039	0.016
0.167	-0.256	4.895	-0.072	0.039	0.017
0.203	-0.247	4.934	-0.071	0.038	0.017
0.195	-0.246	4.944	-0.071	0.038	0.016
0.177	-0.254	4.949	-0.071	0.039	0.017
0.195	-0.257	4.948	-0.071	0.038	0.016
0.192	-0.250	4.979	-0.071	0.038	0.016
0.203	-0.252	4.947	-0.071	0.038	0.016
0.190	-0.264	4.985	-0.071	0.038	0.016
0.166	-0.248	4.972	-0.071	0.038	0.016
0.188	-0.251	5.023	-0.072	0.039	0.016
0.172	-0.248	4.979	-0.071	0.038	0.016
0.153	-0.205	4.944	-0.071	0.039	0.016
0.160	-0.252	4.934	-0.071	0.038	0.016
0.136	-0.242	4.959	-0.072	0.038	0.016
0.145	-0.219	4.948	-0.071	0.039	0.016
0.123	-0.261	4.938	-0.071	0.038	0.016
0.123	-0.248	4.973	-0.072	0.038	0.016
0.140	-0.258	4.962	-0.072	0.038	0.016
0.131	-0.255	4.989	-0.071	0.037	0.016
0.133	-0.241	4.985	-0.071	0.038	0.015
0.122	-0.268	5.040	-0.071	0.038	0.015
0.125	-0.253	4.999	-0.072	0.038	0.015
0.125	-0.246	5.016	-0.072	0.038	0.015
0.106	-0.255	5.013	-0.071	0.038	0.015
0.102	-0.229	4.992	-0.072	0.038	0.015
0.111	-0.252	5.003	-0.072	0.038	0.015
0.093	-0.237	4.996	-0.072	0.038	0.015
0.080	-0.214	5.009	-0.072	0.038	0.015
0.075	-0.255	4.993	-0.072	0.038	0.015
0.058	-0.243	4.973	-0.072	0.038	0.015
0.068	-0.245	5.013	-0.072	0.038	0.015
0.058	-0.243	5.050	-0.072	0.037	0.015
0.055	-0.235	4.999	-0.072	0.038	0.015
0.071	-0.265	5.020	-0.072	0.037	0.015
0.063	-0.248	5.037	-0.072	0.037	0.015
0.067	-0.240	5.005	-0.072	0.038	0.014
0.057	-0.253	5.040	-0.072	0.037	0.014
0.042	-0.241	5.037	-0.072	0.037	0.014
0.058	-0.248	5.057	-0.072	0.037	0.014
0.025	-0.249	5.078	-0.072	0.038	0.014
0.008	-0.230	5.040	-0.072	0.038	0.014
0.036	-0.240	5.071	-0.072	0.037	0.014
0.018	-0.233	5.046	-0.072	0.038	0.013
0.004	-0.201	5.040	-0.072	0.038	0.014
-0.008	-0.250	5.026	-0.072	0.037	0.014
-0.014	-0.237	5.061	-0.073	0.037	0.014
-0.009	-0.208	5.043	-0.072	0.037	0.014
-0.036	-0.249	5.030	-0.072	0.037	0.013
-0.026	-0.235	5.074	-0.072	0.037	0.013
-0.018	-0.253	5.084	-0.072	0.037	0.013
-0.037	-0.243	5.084	-0.072	0.036	0.013
-0.032	-0.240	5.084	-0.072	0.037	0.013
-0.042	-0.266	5.152	-0.072	0.037	0.012
-0.056	-0.241	5.112	-0.073	0.037	0.013
-0.044	-0.240	5.112	-0.073	0.037	0.013
-0.062	-0.228	5.104	-0.072	0.037	0.012
-0.074	-0.205	5.101	-0.073	0.037	0.012
-0.069	-0.231	5.101	-0.072	0.037	0.012
-0.079	-0.211	5.111	-0.073	0.037	0.012
-0.087	-0.208	5.118	-0.073	0.037	0.012
-0.097	-0.232	5.101	-0.073	0.037	0.012
-0.106	-0.230	5.095	-0.073	0.037	0.012
-0.099	-0.230	5.139	-0.073	0.036	0.012
-0.119	-0.220	5.162	-0.073	0.036	0.012
-0.127	-0.228	5.126	-0.073	0.036	0.012
-0.115	-0.250	5.139	-0.073	0.036	0.012
-0.126	-0.228	5.166	-0.073	0.036	0.012
-0.115	-0.227	5.149	-0.073	0.036	0.011
-0.133	-0.246	5.170	-0.073	0.036	0.011
-0.148	-0.226	5.166	-0.073	0.036	0.011
-0.131	-0.223	5.172	-0.073	0.036	0.011
-0.158	-0.228	5.173	-0.073	0.036	0.011
-0.184	-0.194	5.152	-0.073	0.037	0.011
-0.167	-0.222	5.211	-0.074	0.036	0.011
-0.176	-0.214	5.183	-0.074	0.036	0.011
-0.187	-0.183	5.180	-0.073	0.036	0.011
-0.216	-0.225	5.153	-0.073	0.036	0.011
-0.213	-0.219	5.184	-0.074	0.036	0.011
-0.209	-0.218	5.211	-0.074	0.036	0.011
-0.234	-0.228	5.187	-0.073	0.036	0.011
-0.229	-0.231	5.242	-0.074	0.036	0.010
-0.221	-0.242	5.256	-0.074	0.035	0.010
-0.229	-0.228	5.256	-0.074	0.035	0.010
-0.222	-0.211	5.255	-0.074	0.035	0.010
-0.254	-0.229	5.306	-0.074	0.036	0.010
-0.264	-0.202	5.289	-0.074	0.036	0.009
-0.251	-0.219	5.289	-0.074	0.035	0.009
-0.265	-0.212	5.279	-0.075	0.035	0.009
-0.288	-0.190	5.289	-0.074	0.036	0.009
-0.281	-0.212	5.293	-0.074	0.035	0.009
-0.297	-0.192	5.279	-0.075	0.035	0.009
-0.295	-0.174	5.309	-0.075	0.035	0.009
-0.314	-0.207	5.286	-0.075	0.035	0.009
-0.335	-0.201	5.284	-0.075	0.035	0.009
-0.311	-0.217	5.337	-0.075	0.035	0.009
-0.336	-0.199	5.378	-0.075	0.034	0.008
-0.334	-0.200	5.330	-0.075	0.035	0.008
-0.331	-0.224	5.355	-0.075	0.034	0.008
-0.347	-0.199	5.399	-0.075	0.034	0.008
-0.338	-0.191	5.388	-0.075	0.034	0.008
-0.359	-0.212	5.399	-0.075	0.034	0.008
-0.371	-0.204	5.416	-0.076	0.034	0.008
-0.363	-0.194	5.419	-0.075	0.034	0.007
-0.395	-0.190	5.406	-0.076	0.034	0.007
-0.408	-0.179	5.405	-0.076	0.035	0.007
-0.394	-0.199	5.450	-0.076	0.034	0.007
-0.415	-0.185	5.419	-0.076	0.034	0.007
-0.426	-0.154	5.419	-0.076	0.035	0.007
-0.448	-0.200	5.406	-0.076	0.034	0.007
-0.455	-0.191	5.454	-0.076	0.034	0.007
-0.442	-0.174	5.440	-0.076	0.034	0.007
-0.471	-0.194	5.433	-0.076	0.033	0.007
-0.465	-0.189	5.495	-0.076	0.034	0.006
-0.472	-0.197	5.481	-0.076	0.033	0.006
-0.471	-0.186	5.501	-0.076	0.033	0.006
-0.464	-0.183	5.508	-0.077	0.034	0.006
-0.493	-0.198	5.563	-0.076	0.033	0.006
-0.505	-0.180	5.521	-0.077	0.033	0.005
-0.504	-0.178	5.556	-0.077	0.033	0.005
-0.521	-0.189	5.535	-0.077	0.033	0.005
-0.531	-0.168	5.556	-0.077	0.033	0.005
-0.530	-0.182	5.546	-0.077	0.033	0.005
-0.543	-0.171	5.532	-0.077	0.033	0.005
-0.561	-0.147	5.572	-0.077	0.033	0.005
-0.566	-0.185	5.549	-0.077	0.033	0.004
-0.577	-0.183	5.560	-0.078	0.033	0.005
-0.571	-0.176	5.584	-0.078	0.033	0.004
-0.591	-0.191	5.607	-0.078	0.032	0.004
-0.612	-0.191	5.574	-0.078	0.033	0.004
-0.599	-0.196	5.587	-0.078	0.032	0.004
-0.599	-0.194	5.645	-0.078	0.032	0.004
-0.612	-0.184	5.628	-0.078	0.032	0.003
-0.620	-0.201	5.659	-0.078	0.032	0.003
-0.630	-0.186	5.693	-0.078	0.032	0.003
-0.622	-0.172	5.657	-0.078	0.032	0.003
-0.641	-0.200	5.700	-0.078	0.032	0.003
-0.659	-0.180	5.685	-0.078	0.032	0.002
-0.648	-0.187	5.741	-0.079	0.032	0.002
-0.678	-0.182	5.696	-0.078	0.032	0.002
-0.688	-0.138	5.689	-0.078	0.032	0.002
-0.697	-0.197	5.686	-0.078	0.032	0.002
-0.718	-0.188	5.707	-0.079	0.032	0.002
-0.715	-0.151	5.713	-0.079	0.032	0.002
-0.728	-0.196	5.707	-0.079	0.032	0.002
-0.744	-0.184	5.745	-0.079	0.032	0.002
-0.734	-0.179	5.723	-0.079	0.031	0.001
-0.753	-0.193	5.748	-0.079	0.030	0.001
-0.758	-0.184	5.778	-0.079	0.031	0.001
-0.754	-0.210	5.850	-0.079	0.031	0.001
-0.761	-0.206	5.799	-0.080	0.031	0.001
-0.752	-0.191	5.805	-0.080	0.031	0.000
-0.779	-0.203	5.819	-0.080	0.031	0.000
-0.788	-0.181	5.850	-0.080	0.031	0.000
-0.787	-0.200	5.823	-0.080	0.031	-0.000
-0.801	-0.189	5.829	-0.080	0.031	-0.000
-0.820	-0.169	5.853	-0.080	0.031	-0.000
-0.813	-0.196	5.843	-0.080	0.031	-0.000
-0.839	-0.189	5.868	-0.080	0.031	-0.000
-0.827	-0.179	5.891	-0.080	0.031	-0.001
-0.846	-0.188	5.881	-0.080	0.030	-0.001
-0.878	-0.201	5.852	-0.081	0.030	-0.000
-0.841	-0.198	5.874	-0.081	0.030	-0.001
-0.853	-0.192	5.911	-0.081	0.030	-0.001
-0.869	-0.196	5.891	-0.081	0.030	-0.001
-0.859	-0.208	5.904	-0.080	0.030	-0.001
-0.870	-0.194	5.935	-0.081	0.029	-0.001
-0.858	-0.193	5.931	-0.081	0.030	-0.002
-0.879	-0.210	5.959	-0.080	0.030	-0.002
-0.902	-0.204	5.969	-0.081	0.030	-0.002
-0.877	-0.196	6.034	-0.081	0.030	-0.002
-0.899	-0.207	5.976	-0.081	0.030	-0.003
-0.914	-0.158	5.955	-0.081	0.030	-0.002
-0.897	-0.198	5.965	-0.081	0.030	-0.003
-0.928	-0.200	5.987	-0.081	0.029	-0.002
-0.922	-0.158	5.969	-0.082	0.030	-0.002
-0.923	-0.206	5.966	-0.081	0.030	-0.003
-0.962	-0.203	6.014	-0.082	0.030	-0.003
-0.945	-0.175	5.980	-0.082	0.029	-0.003
-0.963	-0.202	6.007	-0.081	0.029	-0.003
-0.961	-0.197	6.021	-0.082	0.029	-0.003
-0.959	-0.197	6.027	-0.082	0.029	-0.003
-0.943	-0.228	6.048	-0.082	0.028	-0.003
-0.958	-0.197	6.051	-0.082	0.028	-0.004
-0.972	-0.220	6.096	-0.082	0.029	-0.004
-0.962	-0.211	6.048	-0.082	0.028	-0.004
-0.964	-0.208	6.088	-0.082	0.029	-0.004
-0.978	-0.218	6.116	-0.082	0.028	-0.004
-0.990	-0.197	6.102	-0.082	0.028	-0.005
-0.982	-0.206	6.113	-0.083	0.029	-0.004
-0.988	-0.201	6.116	-0.083	0.028	-0.005
-1.003	-0.175	6.133	-0.082	0.028	-0.005
-1.008	-0.205	6.081	-0.082	0.029	-0.005
-1.044	-0.212	6.121	-0.083	0.028	-0.004
-1.023	-0.180	6.143	-0.083	0.028	-0.005
-1.032	-0.207	6.112	-0.083	0.028	-0.005
-1.062	-0.201	6.134	-0.083	0.028	-0.005
-1.036	-0.192	6.146	-0.083	0.028	-0.005
-1.035	-0.189	6.160	-0.083	0.027	-0.005
-1.069	-0.185	6.150	-0.082	0.027	-0.006
-1.067	-0.192	6.204	-0.082	0.028	-0.006
-1.077	-0.214	6.190	-0.083	0.027	-0.006
-1.082	-0.168	6.217	-0.083	0.028	-0.006
-1.090	-0.177	6.179	-0.082	0.027	-0.007
-1.108	-0.163	6.182	-0.082	0.027	-0.007
-1.108	-0.155	6.185	-0.082	0.028	-0.007
-1.130	-0.153	6.182	-0.082	0.028	-0.007
-1.145	-0.131	6.178	-0.082	0.028	-0.007
-1.134	-0.142	6.157	-0.082	0.028	-0.008
-1.156	-0.154	6.147	-0.082	0.028	-0.008
-1.162	-0.118	6.133	-0.082	0.028	-0.008
-1.165	-0.149	6.139	-0.081	0.028	-0.008
-1.176	-0.159	6.134	-0.082	0.028	-0.008
-1.165	-0.133	6.081	-0.082	0.028	-0.008
-1.147	-0.172	6.126	-0.081	0.027	-0.008
-1.172	-0.153	6.098	-0.081	0.028	-0.008
-1.169	-0.154	6.122	-0.081	0.028	-0.008
-1.154	-0.173	6.119	-0.081	0.027	-0.008
-1.180	-0.159	6.105	-0.081	0.028	-0.008
-1.186	-0.169	6.125	-0.080	0.028	-0.008
-1.178	-0.176	6.119	-0.081	0.028	-0.008
-1.191	-0.157	6.139	-0.081	0.028	-0.008
-1.179	-0.151	6.121	-0.080	0.028	-0.008
-1.227	-0.156	6.105	-0.080	0.028	-0.008
-1.221	-0.155	6.047	-0.080	0.029	-0.008
-1.247	-0.156	6.095	-0.080	0.028	-0.008
-1.245	-0.128	6.094	-0.080	0.028	-0.008
-1.241	-0.148	6.029	-0.079	0.029	-0.008
-1.285	-0.168	6.055	-0.080	0.028	-0.008
-1.262	-0.148	6.036	-0.080	0.028	-0.008
-1.278	-0.140	6.039	-0.079	0.028	-0.008
-1.319	-0.150	6.037	-0.079	0.028	-0.008
-1.300	-0.140	6.053	-0.079	0.028	-0.009
-1.323	-0.185	6.064	-0.079	0.028	-0.009
-1.339	-0.138	6.032	-0.079	0.028	-0.009
-1.334	-0.139	6.063	-0.079	0.028	-0.009
-1.348	-0.152	6.063	-0.079	0.028	-0.009
-1.364	-0.121	6.079	-0.079	0.028	-0.009
-1.356	-0.123	6.065	-0.078	0.028	-0.009
-1.385	-0.119	6.062	-0.078	0.028	-0.009
-1.378	-0.122	6.048	-0.079	0.028	-0.010
-1.390	-0.113	6.048	-0.078	0.028	-0.010
-1.416	-0.089	6.030	-0.078	0.028	-0.010
-1.440	-0.095	6.023	-0.078	0.028	-0.010
-1.441	-0.097	6.024	-0.078	0.028	-0.010
-1.441	-0.081	5.962	-0.078	0.028	-0.010
-1.456	-0.085	6.027	-0.077	0.028	-0.010
-1.467	-0.098	6.000	-0.077	0.028	-0.010
-1.459	-0.071	5.951	-0.078	0.028	-0.010
-1.469	-0.090	6.003	-0.077	0.028	-0.010
-1.496	-0.084	5.962	-0.077	0.028	-0.010
-1.499	-0.091	5.972	-0.077	0.028	-0.010
-1.489	-0.111	5.975	-0.077	0.027	-0.010
-1.504	-0.082	6.019	-0.077	0.027	-0.010
-1.481	-0.073	5.980	-0.076	0.027	-0.011
-1.506	-0.110	5.947	-0.076	0.027	-0.011
-1.514	-0.086	5.975	-0.076	0.027	-0.011
-1.502	-0.079	5.970	-0.076	0.027	-0.011
-1.538	-0.089	5.957	-0.076	0.028	-0.011
-1.552	-0.081	5.933	-0.076	0.028	-0.011
-1.546	-0.082	5.953	-0.076	0.027	-0.011
-1.573	-0.072	5.947	-0.076	0.027	-0.011
-1.585	-0.044	5.912	-0.076	0.028	-0.011
-1.585	-0.077	5.940	-0.076	0.027	-0.011
-1.594	-0.054	5.919	-0.076	0.027	-0.012
-1.605	-0.040	5.912	-0.075	0.028	-0.011
-1.633	-0.074	5.854	-0.075	0.027	-0.011
-1.634	-0.067	5.895	-0.076	0.027	-0.012
-1.628	-0.061	5.877	-0.075	0.027	-0.012
-1.653	-0.058	5.839	-0.075	0.026	-0.012
-1.642	-0.068	5.891	-0.075	0.027	-0.012
-1.645	-0.064	5.901	-0.075	0.027	-0.012
-1.660	-0.043	5.880	-0.075	0.027	-0.012
-1.648	-0.037	5.872	-0.075	0.027	-0.012
-1.679	-0.060	5.945	-0.074	0.027	-0.012
-1.691	-0.028	5.862	-0.074	0.027	-0.013
-1.677	-0.036	5.865	-0.074	0.027	-0.013
-1.698	-0.048	5.856	-0.074	0.027	-0.013
-1.709	-0.006	5.847	-0.074	0.027	-0.013
-1.707	-0.037	5.845	-0.074	0.027	-0.013
-1.720	-0.025	5.817	-0.074	0.027	-0.013
-1.735	-0.007	5.817	-0.074	0.027	-0.013
-1.744	-0.031	5.811	-0.074	0.027	-0.013
-1.752	-0.027	5.787	-0.074	0.027	-0.013
-1.753	-0.028	5.807	-0.074	0.027	-0.013
-1.779	-0.026	5.813	-0.073	0.026	-0.013
-1.792	-0.027	5.770	-0.074	0.027	-0.013
-1.766	-0.043	5.772	-0.073	0.027	-0.013
-1.783	-0.028	5.783	-0.073	0.026	-0.013
-1.795	-0.032	5.779	-0.073	0.027	-0.014
-1.794	-0.037	5.789	-0.073	0.026	-0.014
-1.806	-0.036	5.789	-0.073	0.026	-0.014
-1.795	-0.022	5.757	-0.073	0.026	-0.014
-1.825	-0.035	5.775	-0.072	0.027	-0.014
-1.839	-0.023	5.758	-0.073	0.026	-0.014
-1.833	-0.020	5.806	-0.073	0.027	-0.014
-1.846	-0.011	5.740	-0.072	0.026	-0.014
-1.876	0.028	5.720	-0.072	0.027	-0.014
-1.855	-0.014	5.726	-0.072	0.027	-0.015
-1.883	-0.015	5.713	-0.072	0.026	-0.015
-1.880	0.031	5.685	-0.072	0.027	-0.014
-1.892	-0.010	5.682	-0.072	0.026	-0.015
-1.912	-0.017	5.693	-0.072	0.026	-0.015
-1.907	0.017	5.664	-0.072	0.026	-0.015
-1.921	-0.006	5.654	-0.071	0.026	-0.015
-1.943	-0.000	5.664	-0.072	0.026	-0.015
-1.921	-0.005	5.688	-0.071	0.026	-0.015
-1.921	-0.018	5.654	-0.071	0.026	-0.015
-1.947	0.007	5.647	-0.071	0.026	-0.015
-1.950	-0.008	5.701	-0.071	0.026	-0.015
-1.956	0.011	5.660	-0.071	0.026	-0.015
-1.953	0.015	5.629	-0.071	0.026	-0.016
-1.971	0.002	5.670	-0.071	0.026	-0.016
-1.975	0.023	5.632	-0.071	0.026	-0.016
-1.983	0.010	5.615	-0.071	0.027	-0.016
-1.992	0.020	5.601	-0.071	0.026	-0.016
-2.003	0.044	5.625	-0.071	0.026	-0.016
-2.004	0.013	5.560	-0.071	0.027	-0.016
-2.050	0.006	5.576	-0.071	0.026	-0.016
-2.019	0.034	5.560	-0.071	0.026	-0.016
-2.025	0.018	5.560	-0.070	0.026	-0.016
-2.064	0.017	5.531	-0.071	0.026	-0.016
-2.040	0.028	5.532	-0.070	0.026	-0.016
-2.042	0.019	5.573	-0.070	0.025	-0.016
-2.076	0.037	5.498	-0.070	0.026	-0.016
-2.072	0.027	5.559	-0.070	0.026	-0.017
-2.078	-0.008	5.536	-0.070	0.025	-0.017
-2.077	0.035	5.563	-0.070	0.026	-0.017
-2.080	0.042	5.528	-0.070	0.026	-0.017
-2.116	0.046	5.535	-0.070	0.026	-0.017
-2.108	0.049	5.531	-0.070	0.026	-0.017
-2.124	0.052	5.511	-0.070	0.026	-0.017
-2.141	0.075	5.497	-0.069	0.026	-0.017
-2.141	0.047	5.494	-0.070	0.026	-0.018
-2.153	0.052	5.487	-0.070	0.026	-0.018
-2.163	0.084	5.452	-0.070	0.026	-0.018
-2.176	0.074	5.452	-0.070	0.026	-0.018
-2.176	0.056	5.473	-0.069	0.026	-0.018
-2.175	0.088	5.397	-0.070	0.025	-0.018
-2.180	0.059	5.459	-0.069	0.025	-0.018
-2.215	0.071	5.421	-0.069	0.026	-0.018
-2.202	0.080	5.393	-0.069	0.025	-0.018
-2.195	0.054	5.425	-0.069	0.025	-0.018
-2.216	0.074	5.410	-0.068	0.025	-0.018
-2.224	0.061	5.414	-0.068	0.025	-0.018
-2.208	0.047	5.397	-0.069	0.025	-0.018
-2.223	0.077	5.444	-0.069	0.025	-0.018
-2.183	0.077	5.411	-0.068	0.025	-0.019
-2.231	0.069	5.393	-0.068	0.025	-0.019
-2.242	0.072	5.348	-0.068	0.025	-0.019
-2.239	0.079	5.391	-0.068	0.025	-0.019
-2.257	0.084	5.385	-0.068	0.025	-0.019
-2.259	0.077	5.327	-0.068	0.026	-0.019
-2.262	0.066	5.348	-0.068	0.025	-0.019
-2.260	0.091	5.317	-0.068	0.025	-0.019
-2.275	0.100	5.299	-0.067	0.025	-0.019
-2.290	0.068	5.324	-0.067	0.025	-0.019
-2.277	0.081	5.310	-0.068	0.025	-0.019
-2.280	0.070	5.283	-0.068	0.025	-0.019
-2.310	0.059	5.238	-0.067	0.024	-0.019
-2.294	0.071	5.262	-0.067	0.025	-0.019
-2.291	0.057	5.286	-0.067	0.025	-0.019
-2.302	0.068	5.272	-0.067	0.024	-0.019
-2.288	0.067	5.275	-0.067	0.025	-0.019
-2.307	0.048	5.275	-0.067	0.024	-0.019
-2.299	0.075	5.281	-0.067	0.024	-0.019
-2.284	0.080	5.222	-0.066	0.024	-0.020
-2.319	0.073	5.285	-0.066	0.025	-0.020
-2.336	0.092	5.240	-0.066	0.025	-0.020
-2.316	0.091	5.257	-0.067	0.025	-0.020
-2.319	0.092	5.196	-0.067	0.024	-0.020
-2.320	0.110	5.188	-0.066	0.025	-0.020
-2.328	0.089	5.198	-0.066	0.024	-0.020
-2.330	0.100	5.161	-0.066	0.024	-0.020
-2.332	0.112	5.184	-0.066	0.025	-0.020
-2.335	0.088	5.133	-0.065	0.024	-0.020
-2.351	0.098	5.124	-0.066	0.024	-0.020
-2.332	0.091	5.147	-0.065	0.024	-0.020
-2.338	0.098	5.153	-0.065	0.023	-0.020
-2.355	0.090	5.103	-0.066	0.024	-0.019
-2.317	0.076	5.105	-0.065	0.024	-0.020
-2.334	0.086	5.122	-0.065	0.023	-0.020
-2.325	0.089	5.102	-0.065	0.024	-0.020
-2.330	0.081	5.098	-0.065	0.024	-0.020
-2.330	0.098	5.094	-0.065	0.023	-0.020
-2.318	0.105	5.086	-0.065	0.024	-0.021
-2.337	0.088	5.063	-0.064	0.024	-0.020
-2.345	0.101	5.042	-0.065	0.024	-0.020
-2.329	0.108	5.097	-0.065	0.024	-0.021
-2.349	0.101	5.035	-0.065	0.023	-0.020
-2.367	0.158	4.987	-0.064	0.024	-0.020
-2.364	0.103	4.994	-0.064	0.024	-0.021
-2.382	0.102	4.981	-0.065	0.024	-0.021
-2.380	0.135	4.970	-0.064	0.024	-0.020
-2.373	0.099	4.953	-0.064	0.023	-0.021
-2.396	0.092	4.957	-0.064	0.024	-0.021
-2.365	0.116	4.918	-0.064	0.023	-0.021
-2.383	0.090	4.942	-0.064	0.023	-0.021
-2.375	0.111	4.948	-0.064	0.023	-0.021
-2.375	0.091	4.959	-0.063	0.023	-0.021
-2.372	0.087	4.918	-0.063	0.023	-0.021
-2.374	0.108	4.917	-0.063	0.023	-0.021
-2.382	0.089	4.931	-0.063	0.023	-0.021
-2.390	0.110	4.900	-0.063	0.023	-0.021
-2.382	0.110	4.886	-0.063	0.023	-0.022
-2.409	0.104	4.896	-0.063	0.023	-0.021
-2.416	0.129	4.872	-0.063	0.023	-0.022
-2.424	0.100	4.852	-0.063	0.023	-0.022
-2.425	0.101	4.832	-0.063	0.023	-0.022
-2.438	0.123	4.838	-0.063	0.023	-0.022
-2.443	0.103	4.787	-0.063	0.023	-0.022
-2.484	0.090	4.771	-0.063	0.022	-0.021
-2.447	0.116	4.776	-0.062	0.022	-0.022
-2.460	0.106	4.765	-0.062	0.022	-0.022
-2.486	0.108	4.739	-0.063	0.022	-0.022
-2.465	0.104	4.765	-0.062	0.022	-0.022
-2.472	0.102	4.752	-0.062	0.021	-0.022
-2.478	0.118	4.734	-0.062	0.022	-0.023
-2.487	0.100	4.772	-0.062	0.022	-0.023
-2.486	0.080	4.748	-0.062	0.021	-0.023
-2.480	0.111	4.768	-0.063	0.022	-0.023
-2.491	0.114	4.719	-0.062	0.022	-0.023
-2.509	0.124	4.702	-0.062	0.021	-0.023
-2.490	0.120	4.716	-0.062	0.022	-0.023
-2.506	0.125	4.705	-0.062	0.021	-0.023
-2.523	0.154	4.647	-0.062	0.021	-0.023
-2.515	0.119	4.657	-0.062	0.022	-0.024
-2.533	0.121	4.661	-0.062	0.021	-0.024
-2.528	0.151	4.595	-0.062	0.021	-0.024
-2.545	0.132	4.619	-0.061	0.021	-0.024
-2.554	0.134	4.633	-0.062	0.021	-0.024
-2.544	0.136	4.599	-0.062	0.021	-0.024
-2.537	0.117	4.599	-0.061	0.020	-0.024
-2.562	0.144	4.557	-0.061	0.020	-0.024
-2.555	0.127	4.584	-0.061	0.020	-0.024
-2.563	0.129	4.567	-0.061	0.020	-0.024
-2.563	0.136	4.560	-0.061	0.020	-0.025
-2.575	0.129	4.573	-0.061	0.020	-0.025
-2.585	0.135	4.532	-0.061	0.020	-0.025
-2.580	0.142	4.549	-0.061	0.020	-0.025
-2.568	0.145	4.554	-0.060	0.020	-0.026
-2.605	0.155	4.524	-0.061	0.020	-0.026
-2.603	0.152	4.463	-0.061	0.021	-0.026
-2.629	0.137	4.515	-0.061	0.020	-0.026
-2.625	0.185	4.489	-0.061	0.020	-0.026
-2.631	0.157	4.438	-0.061	0.020	-0.026
-2.655	0.148	4.453	-0.061	0.020	-0.026
-2.638	0.177	4.444	-0.060	0.019	-0.026
-2.647	0.176	4.431	-0.060	0.020	-0.026
-2.670	0.167	4.404	-0.060	0.019	-0.026
-2.644	0.175	4.441	-0.060	0.019	-0.026
-2.651	0.128	4.437	-0.060	0.019	-0.027
-2.667	0.172	4.386	-0.060	0.019	-0.027
-2.660	0.182	4.416	-0.060	0.019	-0.027
-2.674	0.161	4.416	-0.060	0.019	-0.027
-2.663	0.182	4.388	-0.060	0.019	-0.027
-2.665	0.182	4.391	-0.059	0.019	-0.027
-2.684	0.175	4.368	-0.060	0.018	-0.027
-2.676	0.188	4.346	-0.060	0.019	-0.028
-2.679	0.187	4.339	-0.059	0.018	-0.028
-2.699	0.203	4.329	-0.059	0.018	-0.027
-2.712	0.201	4.315	-0.059	0.019	-0.028
-2.708	0.187	4.312	-0.059	0.018	-0.028
-2.700	0.208	4.227	-0.060	0.018	-0.028
-2.712	0.201	4.267	-0.059	0.018	-0.028
-2.728	0.178	4.264	-0.059	0.018	-0.028
-2.710	0.209	4.209	-0.059	0.018	-0.028
-2.709	0.182	4.236	-0.059	0.018	-0.028
-2.728	0.193	4.229	-0.058	0.018	-0.028
-2.736	0.183	4.212	-0.058	0.018	-0.028
-2.697	0.149	4.209	-0.059	0.017	-0.028
-2.716	0.185	4.246	-0.058	0.017	-0.028
-2.688	0.185	4.227	-0.058	0.017	-0.029
-2.717	0.150	4.205	-0.058	0.017	-0.028
-2.721	0.167	4.180	-0.058	0.017	-0.029
-2.712	0.183	4.172	-0.058	0.017	-0.029
-2.736	0.166	4.156	-0.058	0.017	-0.029
-2.734	0.170	4.125	-0.058	0.018	-0.029
-2.735	0.171	4.169	-0.058	0.017	-0.029
-2.739	0.179	4.132	-0.058	0.017	-0.029
-2.751	0.193	4.097	-0.058	0.017	-0.029
-2.755	0.156	4.088	-0.058	0.017	-0.029
-2.751	0.173	4.097	-0.058	0.017	-0.029
-2.744	0.169	4.070	-0.058	0.017	-0.029
-2.776	0.160	4.029	-0.057	0.016	-0.029
-2.761	0.157	4.039	-0.057	0.016	-0.029
-2.758	0.133	4.063	-0.058	0.017	-0.030
-2.775	0.152	4.022	-0.057	0.016	-0.029
-2.751	0.155	4.042	-0.057	0.016	-0.030
-2.759	0.132	4.056	-0.057	0.016	-0.030
-2.750	0.146	4.038	-0.057	0.016	-0.030
-2.741	0.139	4.021	-0.057	0.016	-0.030
-2.751	0.147	4.024	-0.057	0.016	-0.030
-2.784	0.166	3.993	-0.057	0.016	-0.031
-2.757	0.139	4.000	-0.057	0.016	-0.030
-2.772	0.153	3.932	-0.057	0.016	-0.030
-2.775	0.159	3.969	-0.057	0.016	-0.030
-2.779	0.134	3.921	-0.057	0.016	-0.030
-2.773	0.159	3.887	-0.057	0.015	-0.030
-2.772	0.147	3.911	-0.056	0.015	-0.030
-2.778	0.133	3.894	-0.056	0.015	-0.030
-2.805	0.134	3.874	-0.057	0.015	-0.030
-2.778	0.114	3.873	-0.056	0.015	-0.030
-2.793	0.136	3.921	-0.056	0.014	-0.030
-2.779	0.147	3.882	-0.056	0.015	-0.031
-2.775	0.100	3.873	-0.056	0.015	-0.030
-2.792	0.131	3.880	-0.056	0.015	-0.030
-2.768	0.144	3.847	-0.056	0.015	-0.031
-2.800	0.113	3.852	-0.056	0.015	-0.031
-2.814	0.134	3.842	-0.056	0.015	-0.031
-2.785	0.132	3.824	-0.056	0.014	-0.031
-2.805	0.128	3.831	-0.056	0.015	-0.031
-2.810	0.151	3.769	-0.056	0.015	-0.031
-2.800	0.123	3.824	-0.056	0.015	-0.031
-2.807	0.145	3.790	-0.056	0.014	-0.031
-2.820	0.163	3.745	-0.055	0.015	-0.031
-2.831	0.125	3.725	-0.055	0.014	-0.031
-2.828	0.128	3.739	-0.056	0.014	-0.031
-2.812	0.132	3.731	-0.055	0.014	-0.031
-2.831	0.134	3.697	-0.055	0.014	-0.031
-2.815	0.123	3.721	-0.055	0.014	-0.031
-2.810	0.110	3.711	-0.055	0.014	-0.031
-2.814	0.124	3.728	-0.055	0.013	-0.031
-2.798	0.128	3.713	-0.055	0.014	-0.031
-2.816	0.099	3.748	-0.055	0.014	-0.031
-2.824	0.126	3.724	-0.055	0.013	-0.031
-2.798	0.131	3.710	-0.055	0.013	-0.032
-2.831	0.111	3.697	-0.055	0.013	-0.031
-2.818	0.141	3.669	-0.055	0.014	-0.031
-2.816	0.135	3.669	-0.055	0.013	-0.031
-2.830	0.128	3.665	-0.055	0.013	-0.031
-2.833	0.164	3.651	-0.055	0.013	-0.032
-2.833	0.121	3.607	-0.055	0.014	-0.031
-2.853	0.128	3.598	-0.055	0.013	-0.031
-2.823	0.128	3.610	-0.055	0.013	-0.031
-2.846	0.125	3.597	-0.054	0.012	-0.031
-2.866	0.107	3.568	-0.055	0.013	-0.031
-2.823	0.104	3.576	-0.055	0.012	-0.031
-2.831	0.118	3.600	-0.055	0.012	-0.031
-2.828	0.106	3.556	-0.054	0.013	-0.032
-2.831	0.089	3.569	-0.054	0.012	-0.031
-2.833	0.105	3.569	-0.055	0.012	-0.032
-2.806	0.108	3.565	-0.054	0.012	-0.032
-2.828	0.097	3.569	-0.054	0.012	-0.031
-2.841	0.110	3.524	-0.055	0.012	-0.032
-2.824	0.101	3.569	-0.055	0.013	-0.032
-2.836	0.113	3.497	-0.054	0.012	-0.032
-2.838	0.148	3.448	-0.054	0.012	-0.032
-2.843	0.092	3.469	-0.054	0.012	-0.032
-2.845	0.097	3.487	-0.054	0.012	-0.032
-2.835	0.119	3.428	-0.054	0.012	-0.032
-2.859	0.086	3.411	-0.054	0.012	-0.032
-2.853	0.091	3.425	-0.054	0.012	-0.032
-2.835	0.080	3.425	-0.054	0.012	-0.032
-2.848	0.071	3.411	-0.054	0.011	-0.032
-2.832	0.083	3.414	-0.054	0.012	-0.032
-2.838	0.052	3.462	-0.053	0.012	-0.032
-2.836	0.065	3.394	-0.054	0.011	-0.032
-2.826	0.078	3.407	-0.054	0.011	-0.032
-2.834	0.055	3.421	-0.054	0.011	-0.033
-2.837	0.088	3.369	-0.054	0.011	-0.032
-2.830	0.070	3.362	-0.054	0.011	-0.033
-2.848	0.076	3.355	-0.053	0.011	-0.033
-2.859	0.096	3.348	-0.054	0.011	-0.033
-2.850	0.061	3.328	-0.053	0.011	-0.033
-2.867	0.068	3.322	-0.054	0.011	-0.033
-2.853	0.080	3.313	-0.053	0.011	-0.033
-2.862	0.063	3.277	-0.053	0.011	-0.033
-2.893	0.047	3.289	-0.054	0.011	-0.032
-2.853	0.061	3.270	-0.053	0.011	-0.033
-2.854	0.051	3.297	-0.053	0.010	-0.033
-2.868	0.051	3.260	-0.053	0.010	-0.033
-2.843	0.039	3.263	-0.053	0.010	-0.033
-2.842	0.047	3.279	-0.053	0.010	-0.033
-2.837	0.054	3.241	-0.053	0.010	-0.033
-2.841	0.025	3.273	-0.053	0.010	-0.033
-2.855	0.025	3.245	-0.053	0.010	-0.034
-2.831	0.032	3.283	-0.054	0.010	-0.034
-2.838	0.045	3.224	-0.053	0.010	-0.034
-2.846	0.070	3.203	-0.053	0.010	-0.033
-2.834	0.033	3.213	-0.053	0.010	-0.034
-2.861	0.027	3.187	-0.053	0.010	-0.034
-2.852	0.063	3.162	-0.053	0.010	-0.033
-2.854	0.027	3.149	-0.053	0.010	-0.034
-2.879	0.017	3.156	-0.053	0.010	-0.034
-2.845	0.046	3.128	-0.053	0.009	-0.034
-2.854	0.011	3.132	-0.052	0.009	-0.034
-2.867	0.028	3.128	-0.053	0.009	-0.034
-2.862	0.024	3.117	-0.052	0.009	-0.034
-2.845	-0.001	3.104	-0.053	0.008	-0.034
-2.850	0.019	3.114	-0.053	0.009	-0.034
-2.854	0.007	3.148	-0.052	0.009	-0.034
-2.855	0.007	3.083	-0.052	0.008	-0.034
-2.849	0.023	3.117	-0.052	0.009	-0.034
-2.857	-0.000	3.117	-0.052	0.008	-0.034
-2.863	0.016	3.086	-0.052	0.008	-0.034
-2.851	0.010	3.083	-0.053	0.009	-0.034
-2.859	0.007	3.062	-0.052	0.008	-0.034
-2.868	0.025	3.055	-0.052	0.009	-0.035
-2.870	0.005	3.001	-0.052	0.009	-0.034
-2.897	-0.007	3.012	-0.052	0.008	-0.034
-2.866	0.013	3.014	-0.052	0.008	-0.034
-2.856	-0.002	3.004	-0.052	0.008	-0.034
-2.892	-0.012	2.985	-0.052	0.008	-0.034
-2.853	-0.014	2.983	-0.052	0.008	-0.034
-2.839	-0.015	3.021	-0.052	0.007	-0.034
-2.849	-0.005	2.945	-0.052	0.008	-0.034
-2.847	-0.030	2.976	-0.052	0.008	-0.034
-2.847	-0.049	2.966	-0.052	0.007	-0.035
-2.830	-0.020	3.007	-0.052	0.008	-0.035
-2.835	-0.025	2.959	-0.052	0.007	-0.034
-2.851	0.000	2.924	-0.052	0.007	-0.034
-2.825	-0.022	2.938	-0.052	0.007	-0.035
-2.846	-0.041	2.922	-0.052	0.007	-0.034
-2.848	0.005	2.893	-0.051	0.007	-0.034
-2.835	-0.039	2.887	-0.051	0.007	-0.035
-2.860	-0.034	2.884	-0.052	0.007	-0.034
-2.840	-0.011	2.856	-0.052	0.007	-0.034
-2.847	-0.043	2.853	-0.051	0.006	-0.034
-2.842	-0.044	2.846	-0.052	0.007	-0.034
-2.832	-0.037	2.842	-0.051	0.007	-0.034
-2.816	-0.064	2.822	-0.051	0.006	-0.034
-2.828	-0.055	2.839	-0.051	0.006	-0.034
-2.823	-0.071	2.883	-0.051	0.006	-0.035
-2.816	-0.060	2.815	-0.051	0.006	-0.034
-2.816	-0.050	2.825	-0.051	0.006	-0.034
-2.825	-0.067	2.828	-0.051	0.006	-0.035
-2.818	-0.051	2.804	-0.051	0.006	-0.034
-2.804	-0.074	2.788	-0.051	0.006	-0.034
-2.811	-0.065	2.784	-0.051	0.006	-0.034
-2.820	-0.057	2.770	-0.051	0.006	-0.035
-2.815	-0.084	2.705	-0.051	0.006	-0.035
-2.854	-0.100	2.745	-0.051	0.005	-0.034
-2.809	-0.066	2.736	-0.051	0.005	-0.034
-2.802	-0.088	2.729	-0.051	0.005	-0.034
-2.825	-0.101	2.720	-0.051	0.005	-0.034
-2.793	-0.092	2.695	-0.051	0.005	-0.034
-2.787	-0.098	2.726	-0.050	0.004	-0.034
-2.791	-0.096	2.677	-0.050	0.005	-0.034
-2.786	-0.115	2.715	-0.050	0.005	-0.034
-2.792	-0.144	2.705	-0.050	0.004	-0.035
-2.765	-0.112	2.739	-0.051	0.005	-0.034
-2.774	-0.115	2.681	-0.050	0.005	-0.034
-2.786	-0.098	2.660	-0.050	0.005	-0.034
-2.751	-0.123	2.687	-0.050	0.005	-0.035
-2.780	-0.120	2.654	-0.050	0.004	-0.034
-2.776	-0.097	2.629	-0.050	0.005	-0.034
-2.766	-0.130	2.585	-0.050	0.005	-0.034
-2.783	-0.131	2.613	-0.050	0.004	-0.034
-2.763	-0.113	2.564	-0.050	0.004	-0.034
-2.771	-0.138	2.581	-0.050	0.004	-0.034
-2.768	-0.144	2.599	-0.050	0.004	-0.034
-2.754	-0.137	2.578	-0.050	0.004	-0.034
-2.739	-0.170	2.555	-0.050	0.003	-0.034
-2.746	-0.142	2.557	-0.050	0.004	-0.034
-2.741	-0.163	2.585	-0.050	0.003	-0.034
-2.738	-0.163	2.561	-0.050	0.003	-0.034
-2.731	-0.146	2.564	-0.050	0.003	-0.034
-2.747	-0.174	2.568	-0.049	0.003	-0.034
-2.743	-0.141	2.530	-0.050	0.003	-0.034
-2.734	-0.157	2.523	-0.050	0.004	-0.034
-2.737	-0.164	2.506	-0.050	0.003	-0.034
-2.734	-0.157	2.492	-0.050	0.003	-0.034
-2.732	-0.177	2.455	-0.049	0.003	-0.034
-2.754	-0.191	2.456	-0.050	0.003	-0.033
-2.720	-0.183	2.448	-0.050	0.003	-0.034
-2.715	-0.175	2.461	-0.049	0.002	-0.034
-2.731	-0.196	2.425	-0.050	0.003	-0.034
-2.696	-0.194	2.444	-0.049	0.002	-0.034
-2.701	-0.193	2.445	-0.049	0.002	-0.034
-2.686	-0.191	2.416	-0.049	0.002	-0.034
-2.683	-0.210	2.454	-0.049	0.002	-0.034
-2.689	-0.210	2.413	-0.049	0.002	-0.034
-2.675	-0.198	2.444	-0.050	0.002	-0.034
-2.675	-0.212	2.406	-0.049	0.002	-0.034
-2.683	-0.166	2.372	-0.049	0.002	-0.033
-2.669	-0.221	2.358	-0.049	0.002	-0.034
-2.694	-0.212	2.373	-0.049	0.002	-0.034
-2.679	-0.181	2.327	-0.049	0.002	-0.033
-2.688	-0.227	2.307	-0.049	0.002	-0.034
-2.699	-0.227	2.312	-0.049	0.001	-0.033
-2.670	-0.213	2.300	-0.049	0.001	-0.034
-2.671	-0.241	2.290	-0.049	0.000	-0.033
-2.663	-0.223	2.300	-0.049	0.001	-0.034
-2.657	-0.241	2.310	-0.048	0.001	-0.034
-2.639	-0.265	2.270	-0.049	0.000	-0.033
-2.638	-0.239	2.279	-0.049	0.001	-0.034
-2.646	-0.261	2.317	-0.048	0.001	-0.033
-2.646	-0.246	2.256	-0.048	0.000	-0.033
-2.630	-0.253	2.259	-0.048	0.001	-0.033
-2.626	-0.262	2.276	-0.048	0.000	-0.034
-2.641	-0.236	2.228	-0.048	0.000	-0.034
-2.620	-0.266	2.218	-0.048	0.001	-0.033
-2.638	-0.256	2.221	-0.048	0.000	-0.033
-2.623	-0.242	2.224	-0.048	0.000	-0.033
-2.610	-0.264	2.166	-0.048	0.000	-0.033
-2.656	-0.285	2.155	-0.049	-0.000	-0.033
-2.601	-0.263	2.173	-0.048	-0.000	-0.033
-2.609	-0.275	2.160	-0.048	-0.001	-0.033
-2.615	-0.286	2.143	-0.048	-0.000	-0.033
-2.592	-0.286	2.153	-0.048	-0.001	-0.033
-2.585	-0.296	2.166	-0.048	-0.001	-0.033
-2.584	-0.273	2.117	-0.048	-0.001	-0.033
-2.586	-0.300	2.149	-0.047	-0.001	-0.033
-2.594	-0.304	2.128	-0.048	-0.001	-0.033
-2.565	-0.295	2.152	-0.048	-0.001	-0.033
-2.573	-0.303	2.111	-0.048	-0.001	-0.033
-2.583	-0.265	2.067	-0.047	-0.001	-0.033
-2.557	-0.311	2.077	-0.047	-0.001	-0.033
-2.586	-0.309	2.074	-0.047	-0.001	-0.033
-2.569	-0.269	2.049	-0.047	-0.001	-0.032
-2.574	-0.312	2.046	-0.047	-0.001	-0.033
-2.595	-0.314	2.061	-0.047	-0.002	-0.033
-2.568	-0.302	2.015	-0.047	-0.002	-0.033
-2.561	-0.324	2.015	-0.047	-0.002	-0.033
-2.552	-0.326	2.015	-0.047	-0.002	-0.033
-2.557	-0.342	2.053	-0.047	-0.002	-0.033
-2.545	-0.355	2.012	-0.047	-0.002	-0.032
-2.542	-0.333	2.008	-0.047	-0.002	-0.033
-2.538	-0.347	2.025	-0.047	-0.002	-0.033
-2.539	-0.333	2.005	-0.047	-0.002	-0.033
-2.519	-0.342	1.991	-0.047	-0.003	-0.033
-2.530	-0.348	1.984	-0.047	-0.003	-0.033
-2.534	-0.321	1.977	-0.047	-0.002	-0.033
-2.522	-0.357	1.933	-0.047	-0.002	-0.033
-2.529	-0.350	1.933	-0.047	-0.003	-0.032
-2.515	-0.341	1.950	-0.046	-0.003	-0.032
-2.529	-0.355	1.922	-0.046	-0.003	-0.033
-2.548	-0.364	1.869	-0.047	-0.003	-0.032
-2.507	-0.380	1.885	-0.046	-0.003	-0.032
-2.497	-0.372	1.906	-0.046	-0.004	-0.032
-2.495	-0.372	1.881	-0.046	-0.003	-0.032
-2.482	-0.388	1.881	-0.046	-0.004	-0.032
-2.482	-0.383	1.895	-0.046	-0.004	-0.032
-2.460	-0.378	1.880	-0.046	-0.004	-0.032
-2.477	-0.391	1.878	-0.046	-0.004	-0.032
-2.489	-0.379	1.840	-0.046	-0.003	-0.032
-2.454	-0.391	1.891	-0.046	-0.004	-0.032
-2.470	-0.374	1.816	-0.046	-0.004	-0.032
-2.479	-0.354	1.813	-0.045	-0.003	-0.032
-2.477	-0.398	1.778	-0.045	-0.004	-0.032
-2.485	-0.396	1.803	-0.046	-0.004	-0.032
-2.465	-0.388	1.775	-0.045	-0.004	-0.032
-2.487	-0.404	1.765	-0.045	-0.005	-0.032
-2.467	-0.406	1.789	-0.045	-0.004	-0.032
-2.453	-0.422	1.771	-0.045	-0.005	-0.032
-2.443	-0.419	1.775	-0.045	-0.005	-0.031
-2.437	-0.413	1.795	-0.045	-0.005	-0.032
-2.446	-0.444	1.809	-0.044	-0.005	-0.032
-2.451	-0.420	1.761	-0.045	-0.005	-0.032
-2.416	-0.421	1.740	-0.045	-0.005	-0.032
-2.436	-0.435	1.747	-0.045	-0.005	-0.032
-2.431	-0.400	1.723	-0.045	-0.005	-0.032
-2.422	-0.425	1.716	-0.045	-0.005	-0.032
-2.420	-0.430	1.679	-0.045	-0.005	-0.031
-2.424	-0.410	1.723	-0.045	-0.005	-0.031
-2.426	-0.441	1.669	-0.045	-0.005	-0.031
-2.426	-0.434	1.635	-0.045	-0.005	-0.031
-2.410	-0.440	1.668	-0.044	-0.006	-0.031
-2.418	-0.429	1.706	-0.044	-0.007	-0.031
-2.411	-0.432	1.655	-0.044	-0.006	-0.031
-2.390	-0.472	1.655	-0.044	-0.006	-0.031
-2.393	-0.453	1.665	-0.044	-0.007	-0.031
-2.378	-0.446	1.637	-0.044	-0.006	-0.031
-2.383	-0.465	1.638	-0.044	-0.006	-0.031
-2.390	-0.459	1.627	-0.044	-0.006	-0.031
-2.372	-0.463	1.647	-0.044	-0.006	-0.031
-2.389	-0.455	1.617	-0.044	-0.006	-0.031
-2.401	-0.446	1.586	-0.044	-0.006	-0.031
-2.389	-0.475	1.593	-0.044	-0.006	-0.031
-2.385	-0.458	1.562	-0.044	-0.006	-0.031
-2.382	-0.444	1.559	-0.044	-0.006	-0.031
[truncated: 118,000 more rows]
