# Supplementary material for: Identification of Haptic Based Guiding Using Hard Reins
Source: PLoS One. 2015 Jul 22;10(7):e0132020. doi: 10.1371/journal.pone.0132020 (PMC4511788; doi:10.1371/journal.pone.0132020)
Supplement: S5 File — (ZIP) [file pone.0132020.s005.zip › Exp2_ForceData1/Subject5/path3/T4.csv]

4.486	-0.490	2.619	0.042	-0.139	0.054
4.493	-0.529	2.640	0.043	-0.140	0.054
4.469	-0.506	2.633	0.043	-0.139	0.054
4.474	-0.512	2.650	0.043	-0.139	0.054
4.496	-0.530	2.650	0.043	-0.139	0.054
4.483	-0.502	2.670	0.043	-0.139	0.054
4.480	-0.523	2.691	0.043	-0.139	0.054
4.487	-0.519	2.643	0.042	-0.139	0.054
4.492	-0.516	2.671	0.042	-0.139	0.054
4.496	-0.498	2.666	0.043	-0.140	0.053
4.482	-0.493	2.663	0.043	-0.139	0.054
4.477	-0.513	2.612	0.043	-0.138	0.054
4.452	-0.517	2.651	0.042	-0.139	0.054
4.475	-0.486	2.622	0.043	-0.139	0.054
4.474	-0.510	2.609	0.043	-0.139	0.054
4.450	-0.524	2.645	0.042	-0.139	0.054
4.476	-0.501	2.626	0.042	-0.139	0.054
4.475	-0.508	2.650	0.043	-0.140	0.054
4.457	-0.517	2.609	0.043	-0.139	0.054
4.478	-0.514	2.660	0.043	-0.139	0.054
4.474	-0.551	2.647	0.042	-0.140	0.054
4.480	-0.510	2.653	0.043	-0.139	0.054
4.482	-0.513	2.663	0.043	-0.139	0.054
4.480	-0.525	2.671	0.042	-0.139	0.054
4.492	-0.512	2.687	0.043	-0.139	0.054
4.476	-0.509	2.656	0.043	-0.139	0.054
4.478	-0.498	2.653	0.042	-0.139	0.054
4.492	-0.509	2.677	0.042	-0.139	0.054
4.487	-0.510	2.647	0.042	-0.139	0.054
4.471	-0.479	2.626	0.043	-0.139	0.054
4.468	-0.506	2.649	0.043	-0.139	0.053
4.464	-0.510	2.650	0.043	-0.139	0.054
4.477	-0.488	2.599	0.042	-0.139	0.054
4.487	-0.519	2.640	0.043	-0.139	0.054
4.461	-0.512	2.626	0.043	-0.139	0.054
4.480	-0.496	2.636	0.043	-0.139	0.054
4.495	-0.526	2.640	0.043	-0.140	0.054
4.477	-0.502	2.650	0.043	-0.139	0.054
4.474	-0.511	2.667	0.043	-0.139	0.054
4.493	-0.544	2.640	0.042	-0.140	0.054
4.477	-0.505	2.677	0.042	-0.139	0.054
4.516	-0.495	2.682	0.043	-0.139	0.053
4.468	-0.508	2.654	0.043	-0.139	0.054
4.485	-0.511	2.616	0.043	-0.138	0.054
4.477	-0.518	2.657	0.042	-0.139	0.054
4.479	-0.485	2.646	0.043	-0.139	0.054
4.469	-0.512	2.609	0.043	-0.138	0.054
4.453	-0.516	2.654	0.042	-0.139	0.054
4.470	-0.493	2.612	0.042	-0.139	0.054
4.468	-0.498	2.636	0.043	-0.139	0.054
4.459	-0.513	2.603	0.042	-0.139	0.054
4.480	-0.504	2.653	0.043	-0.139	0.054
4.479	-0.542	2.664	0.042	-0.140	0.054
4.471	-0.513	2.633	0.042	-0.140	0.054
4.488	-0.512	2.660	0.043	-0.139	0.054
4.490	-0.534	2.661	0.042	-0.140	0.054
4.495	-0.505	2.670	0.042	-0.140	0.054
4.486	-0.513	2.649	0.043	-0.139	0.054
4.478	-0.510	2.667	0.042	-0.139	0.054
4.491	-0.510	2.674	0.042	-0.139	0.054
4.494	-0.511	2.646	0.043	-0.139	0.054
4.476	-0.485	2.650	0.043	-0.139	0.054
4.472	-0.499	2.663	0.043	-0.139	0.053
4.460	-0.515	2.637	0.042	-0.139	0.054
4.470	-0.484	2.578	0.042	-0.139	0.054
4.488	-0.514	2.636	0.043	-0.139	0.054
4.456	-0.507	2.623	0.043	-0.139	0.054
4.475	-0.507	2.633	0.042	-0.139	0.054
4.491	-0.532	2.637	0.043	-0.140	0.054
4.481	-0.514	2.626	0.043	-0.139	0.054
4.467	-0.515	2.671	0.043	-0.139	0.054
4.481	-0.522	2.637	0.042	-0.139	0.054
4.484	-0.504	2.677	0.042	-0.139	0.054
4.521	-0.501	2.679	0.043	-0.139	0.053
4.486	-0.498	2.656	0.043	-0.139	0.054
4.470	-0.510	2.613	0.042	-0.138	0.054
4.464	-0.520	2.650	0.042	-0.139	0.054
4.475	-0.491	2.643	0.042	-0.139	0.054
4.471	-0.510	2.602	0.043	-0.139	0.054
4.455	-0.518	2.634	0.042	-0.139	0.054
4.478	-0.497	2.650	0.042	-0.139	0.054
4.473	-0.495	2.653	0.043	-0.139	0.054
4.457	-0.521	2.634	0.042	-0.139	0.054
4.476	-0.497	2.633	0.043	-0.139	0.054
4.479	-0.545	2.654	0.042	-0.140	0.054
4.476	-0.503	2.636	0.043	-0.139	0.054
4.485	-0.513	2.660	0.043	-0.139	0.054
4.468	-0.533	2.664	0.042	-0.140	0.054
4.490	-0.506	2.650	0.043	-0.139	0.054
4.491	-0.509	2.660	0.043	-0.139	0.054
4.477	-0.520	2.661	0.042	-0.139	0.054
4.499	-0.515	2.677	0.042	-0.139	0.054
4.490	-0.508	2.663	0.043	-0.139	0.054
4.474	-0.482	2.670	0.043	-0.139	0.054
4.465	-0.490	2.656	0.043	-0.139	0.053
4.467	-0.512	2.668	0.042	-0.139	0.054
4.481	-0.486	2.599	0.042	-0.139	0.054
4.488	-0.499	2.646	0.043	-0.139	0.054
4.463	-0.507	2.636	0.043	-0.139	0.054
4.472	-0.494	2.612	0.042	-0.139	0.054
4.489	-0.519	2.623	0.043	-0.140	0.054
4.471	-0.511	2.640	0.043	-0.140	0.054
4.472	-0.513	2.654	0.043	-0.139	0.054
4.485	-0.538	2.657	0.043	-0.140	0.054
4.477	-0.507	2.691	0.042	-0.140	0.054
4.519	-0.501	2.676	0.043	-0.139	0.053
4.484	-0.518	2.681	0.043	-0.139	0.054
4.484	-0.507	2.636	0.042	-0.139	0.054
4.484	-0.514	2.681	0.043	-0.139	0.054
4.478	-0.500	2.660	0.042	-0.139	0.054
4.482	-0.505	2.609	0.042	-0.139	0.054
4.463	-0.526	2.665	0.042	-0.139	0.054
4.478	-0.489	2.636	0.042	-0.139	0.054
4.465	-0.500	2.640	0.043	-0.139	0.054
4.446	-0.522	2.620	0.043	-0.139	0.054
4.474	-0.505	2.643	0.042	-0.139	0.054
4.475	-0.543	2.647	0.042	-0.139	0.054
4.459	-0.510	2.616	0.043	-0.140	0.054
4.478	-0.510	2.650	0.043	-0.139	0.054
4.487	-0.535	2.653	0.042	-0.140	0.054
4.472	-0.503	2.660	0.043	-0.139	0.054
4.485	-0.519	2.667	0.043	-0.139	0.054
4.482	-0.521	2.650	0.043	-0.140	0.054
4.495	-0.505	2.674	0.042	-0.139	0.054
4.492	-0.503	2.680	0.043	-0.139	0.054
4.476	-0.499	2.667	0.043	-0.139	0.054
4.462	-0.506	2.667	0.042	-0.139	0.053
4.466	-0.509	2.657	0.042	-0.139	0.054
4.479	-0.482	2.599	0.042	-0.139	0.054
4.474	-0.495	2.650	0.043	-0.139	0.054
4.463	-0.507	2.626	0.043	-0.139	0.054
4.469	-0.494	2.613	0.042	-0.139	0.054
4.476	-0.520	2.650	0.043	-0.139	0.054
4.463	-0.502	2.636	0.043	-0.139	0.054
4.475	-0.518	2.647	0.042	-0.139	0.054
4.483	-0.545	2.650	0.043	-0.140	0.054
4.483	-0.502	2.681	0.042	-0.139	0.054
4.522	-0.501	2.669	0.043	-0.140	0.053
4.482	-0.512	2.667	0.043	-0.139	0.054
4.483	-0.515	2.643	0.042	-0.139	0.054
4.484	-0.516	2.667	0.043	-0.139	0.054
4.473	-0.481	2.663	0.043	-0.139	0.054
4.469	-0.505	2.630	0.043	-0.138	0.054
4.461	-0.522	2.637	0.042	-0.139	0.054
4.474	-0.494	2.636	0.042	-0.139	0.054
4.476	-0.497	2.626	0.043	-0.139	0.054
4.448	-0.509	2.634	0.043	-0.139	0.054
4.475	-0.503	2.654	0.042	-0.139	0.054
4.478	-0.538	2.633	0.043	-0.139	0.054
4.459	-0.514	2.623	0.043	-0.139	0.054
4.474	-0.514	2.657	0.043	-0.139	0.054
4.477	-0.531	2.681	0.042	-0.140	0.054
4.479	-0.497	2.650	0.042	-0.140	0.054
4.492	-0.505	2.674	0.043	-0.139	0.054
4.471	-0.518	2.661	0.042	-0.139	0.054
4.480	-0.510	2.688	0.042	-0.139	0.054
4.482	-0.508	2.660	0.042	-0.139	0.054
4.468	-0.489	2.664	0.042	-0.139	0.054
4.468	-0.501	2.660	0.043	-0.139	0.053
4.468	-0.516	2.678	0.042	-0.139	0.054
4.468	-0.491	2.599	0.042	-0.139	0.054
4.478	-0.510	2.643	0.043	-0.139	0.054
4.451	-0.505	2.626	0.043	-0.140	0.054
4.477	-0.492	2.650	0.042	-0.139	0.054
4.484	-0.525	2.633	0.043	-0.140	0.054
4.472	-0.515	2.630	0.043	-0.139	0.054
4.480	-0.510	2.660	0.043	-0.139	0.054
4.485	-0.539	2.633	0.042	-0.140	0.054
4.477	-0.502	2.688	0.042	-0.140	0.054
4.515	-0.489	2.679	0.043	-0.139	0.053
4.478	-0.512	2.667	0.043	-0.139	0.054
4.483	-0.513	2.623	0.042	-0.139	0.054
4.472	-0.518	2.674	0.043	-0.139	0.054
4.473	-0.501	2.657	0.042	-0.139	0.054
4.470	-0.498	2.636	0.042	-0.138	0.054
4.458	-0.510	2.665	0.042	-0.139	0.054
4.470	-0.496	2.637	0.042	-0.139	0.054
4.465	-0.503	2.640	0.043	-0.139	0.054
4.449	-0.521	2.631	0.043	-0.139	0.054
4.467	-0.498	2.660	0.043	-0.139	0.054
4.464	-0.541	2.654	0.042	-0.139	0.054
4.462	-0.503	2.626	0.043	-0.139	0.054
4.470	-0.516	2.664	0.043	-0.139	0.054
4.465	-0.531	2.675	0.042	-0.140	0.054
4.481	-0.509	2.681	0.042	-0.139	0.054
4.484	-0.519	2.664	0.043	-0.139	0.054
4.468	-0.520	2.667	0.042	-0.139	0.054
4.483	-0.507	2.681	0.042	-0.139	0.054
4.487	-0.513	2.664	0.042	-0.139	0.054
4.467	-0.489	2.670	0.043	-0.139	0.054
4.460	-0.496	2.656	0.042	-0.139	0.053
4.460	-0.511	2.675	0.043	-0.139	0.054
4.468	-0.484	2.589	0.042	-0.139	0.054
4.471	-0.517	2.640	0.043	-0.139	0.054
4.450	-0.513	2.644	0.043	-0.139	0.054
4.461	-0.491	2.616	0.042	-0.139	0.054
4.486	-0.524	2.633	0.043	-0.140	0.054
4.459	-0.512	2.647	0.043	-0.139	0.054
4.469	-0.505	2.674	0.042	-0.139	0.054
4.480	-0.531	2.678	0.042	-0.139	0.054
4.472	-0.500	2.694	0.042	-0.140	0.054
4.500	-0.495	2.686	0.043	-0.139	0.053
4.472	-0.513	2.674	0.043	-0.139	0.054
4.469	-0.516	2.651	0.042	-0.139	0.054
4.498	-0.509	2.680	0.043	-0.139	0.054
4.469	-0.501	2.681	0.043	-0.139	0.054
4.462	-0.506	2.619	0.043	-0.138	0.054
4.456	-0.509	2.657	0.043	-0.139	0.054
4.468	-0.490	2.660	0.042	-0.139	0.054
4.455	-0.488	2.623	0.042	-0.138	0.054
4.453	-0.513	2.637	0.043	-0.139	0.054
4.462	-0.500	2.643	0.042	-0.139	0.054
4.457	-0.519	2.654	0.043	-0.139	0.054
4.442	-0.512	2.613	0.043	-0.139	0.054
4.462	-0.507	2.664	0.043	-0.139	0.054
4.464	-0.534	2.664	0.042	-0.139	0.054
4.450	-0.515	2.654	0.042	-0.139	0.054
4.480	-0.510	2.681	0.043	-0.139	0.054
4.467	-0.534	2.685	0.042	-0.140	0.054
4.477	-0.509	2.698	0.042	-0.139	0.054
4.483	-0.507	2.670	0.043	-0.139	0.054
4.459	-0.508	2.685	0.043	-0.139	0.054
4.446	-0.495	2.667	0.042	-0.139	0.053
4.466	-0.505	2.664	0.042	-0.139	0.054
4.459	-0.498	2.620	0.042	-0.139	0.054
4.453	-0.484	2.671	0.043	-0.139	0.054
4.460	-0.510	2.644	0.042	-0.139	0.054
4.456	-0.482	2.623	0.042	-0.139	0.054
4.465	-0.499	2.664	0.043	-0.139	0.054
4.453	-0.513	2.630	0.043	-0.139	0.054
4.449	-0.498	2.641	0.042	-0.139	0.054
4.468	-0.530	2.647	0.043	-0.139	0.054
4.451	-0.504	2.701	0.043	-0.140	0.054
4.492	-0.504	2.663	0.043	-0.139	0.053
4.469	-0.532	2.668	0.042	-0.139	0.054
4.468	-0.504	2.674	0.043	-0.139	0.054
4.482	-0.497	2.690	0.043	-0.139	0.054
4.461	-0.509	2.684	0.043	-0.139	0.054
4.453	-0.496	2.640	0.043	-0.139	0.054
4.467	-0.501	2.681	0.043	-0.139	0.054
4.450	-0.509	2.661	0.042	-0.139	0.054
4.443	-0.486	2.637	0.042	-0.138	0.054
4.439	-0.517	2.661	0.043	-0.139	0.054
4.466	-0.491	2.650	0.042	-0.139	0.054
4.456	-0.490	2.640	0.043	-0.139	0.054
4.432	-0.512	2.606	0.043	-0.139	0.054
4.452	-0.502	2.661	0.042	-0.139	0.054
4.462	-0.523	2.661	0.042	-0.139	0.054
4.435	-0.509	2.658	0.043	-0.140	0.054
4.459	-0.506	2.671	0.043	-0.139	0.054
4.461	-0.531	2.661	0.042	-0.139	0.054
4.468	-0.501	2.691	0.042	-0.139	0.054
4.484	-0.502	2.660	0.043	-0.139	0.054
4.451	-0.507	2.715	0.043	-0.139	0.054
4.440	-0.493	2.684	0.042	-0.139	0.053
4.468	-0.512	2.667	0.042	-0.139	0.054
4.457	-0.499	2.630	0.042	-0.139	0.054
4.450	-0.478	2.670	0.043	-0.138	0.054
4.449	-0.502	2.671	0.043	-0.139	0.054
4.453	-0.489	2.630	0.042	-0.139	0.054
4.449	-0.485	2.647	0.043	-0.139	0.054
4.443	-0.510	2.651	0.043	-0.139	0.054
4.429	-0.507	2.641	0.042	-0.139	0.054
4.456	-0.517	2.651	0.043	-0.139	0.054
4.444	-0.507	2.702	0.043	-0.140	0.054
4.460	-0.508	2.674	0.042	-0.139	0.054
4.453	-0.522	2.668	0.043	-0.139	0.054
4.450	-0.502	2.685	0.043	-0.139	0.054
4.469	-0.503	2.667	0.043	-0.139	0.054
4.446	-0.535	2.679	0.042	-0.139	0.054
4.450	-0.508	2.667	0.043	-0.139	0.054
4.473	-0.502	2.683	0.043	-0.139	0.053
4.455	-0.506	2.691	0.042	-0.139	0.054
4.437	-0.483	2.640	0.043	-0.138	0.054
4.458	-0.513	2.698	0.042	-0.139	0.054
4.437	-0.499	2.678	0.042	-0.139	0.054
4.451	-0.456	2.657	0.043	-0.138	0.054
4.431	-0.510	2.637	0.043	-0.139	0.054
4.427	-0.508	2.665	0.042	-0.139	0.054
4.439	-0.499	2.654	0.043	-0.139	0.054
4.417	-0.511	2.637	0.043	-0.139	0.054
4.446	-0.507	2.675	0.042	-0.139	0.054
4.454	-0.528	2.675	0.042	-0.139	0.054
4.441	-0.514	2.668	0.043	-0.139	0.054
4.461	-0.503	2.681	0.043	-0.139	0.054
4.444	-0.527	2.732	0.043	-0.139	0.054
4.437	-0.502	2.695	0.042	-0.139	0.054
4.454	-0.512	2.695	0.042	-0.139	0.054
4.439	-0.507	2.681	0.042	-0.139	0.054
4.433	-0.484	2.681	0.043	-0.139	0.054
4.449	-0.509	2.688	0.043	-0.139	0.054
4.440	-0.495	2.644	0.042	-0.139	0.054
4.434	-0.471	2.667	0.043	-0.138	0.054
4.434	-0.501	2.664	0.043	-0.138	0.054
4.425	-0.497	2.651	0.042	-0.139	0.054
4.443	-0.517	2.661	0.043	-0.139	0.054
4.431	-0.506	2.705	0.043	-0.140	0.054
4.432	-0.500	2.648	0.042	-0.139	0.054
4.450	-0.526	2.675	0.043	-0.139	0.054
4.445	-0.513	2.681	0.043	-0.140	0.054
4.450	-0.501	2.681	0.043	-0.139	0.054
4.449	-0.519	2.692	0.043	-0.139	0.054
4.441	-0.493	2.712	0.042	-0.139	0.054
4.457	-0.506	2.691	0.043	-0.139	0.053
4.449	-0.507	2.674	0.042	-0.139	0.054
4.435	-0.491	2.674	0.043	-0.138	0.054
4.449	-0.510	2.726	0.042	-0.139	0.054
4.449	-0.492	2.667	0.042	-0.139	0.054
4.435	-0.458	2.637	0.043	-0.138	0.054
4.418	-0.514	2.644	0.043	-0.139	0.054
4.422	-0.498	2.668	0.042	-0.139	0.054
4.434	-0.484	2.664	0.043	-0.138	0.054
4.412	-0.514	2.644	0.043	-0.139	0.054
4.424	-0.508	2.675	0.042	-0.139	0.054
4.439	-0.509	2.661	0.042	-0.139	0.054
4.441	-0.511	2.682	0.043	-0.139	0.054
4.448	-0.498	2.681	0.043	-0.139	0.054
4.435	-0.528	2.746	0.043	-0.138	0.054
4.431	-0.500	2.695	0.042	-0.139	0.054
4.451	-0.500	2.695	0.043	-0.139	0.054
4.432	-0.516	2.688	0.043	-0.139	0.054
4.430	-0.482	2.688	0.042	-0.138	0.054
4.441	-0.508	2.678	0.043	-0.139	0.054
4.434	-0.499	2.658	0.042	-0.139	0.054
4.418	-0.470	2.688	0.043	-0.139	0.054
4.420	-0.506	2.641	0.043	-0.138	0.054
4.420	-0.501	2.645	0.042	-0.139	0.054
4.431	-0.500	2.664	0.043	-0.139	0.054
4.420	-0.499	2.685	0.043	-0.139	0.054
4.411	-0.503	2.648	0.042	-0.139	0.054
4.432	-0.517	2.678	0.043	-0.139	0.054
4.432	-0.499	2.702	0.043	-0.139	0.054
4.434	-0.503	2.674	0.043	-0.139	0.054
4.438	-0.522	2.685	0.043	-0.139	0.054
4.423	-0.491	2.699	0.042	-0.139	0.054
4.456	-0.503	2.688	0.043	-0.139	0.054
4.431	-0.518	2.699	0.043	-0.139	0.054
4.414	-0.485	2.674	0.043	-0.138	0.054
4.437	-0.506	2.736	0.042	-0.138	0.054
4.430	-0.500	2.685	0.043	-0.139	0.054
4.419	-0.460	2.661	0.042	-0.138	0.054
4.414	-0.518	2.661	0.043	-0.138	0.054
4.402	-0.510	2.683	0.042	-0.138	0.054
4.419	-0.476	2.644	0.043	-0.138	0.054
4.404	-0.512	2.648	0.043	-0.139	0.054
4.399	-0.504	2.665	0.042	-0.138	0.054
4.417	-0.511	2.675	0.042	-0.139	0.054
4.416	-0.507	2.671	0.043	-0.140	0.054
4.422	-0.505	2.678	0.043	-0.138	0.054
4.432	-0.522	2.736	0.043	-0.139	0.054
4.427	-0.516	2.685	0.042	-0.139	0.054
4.441	-0.512	2.709	0.042	-0.139	0.054
4.419	-0.521	2.719	0.043	-0.138	0.054
4.418	-0.489	2.692	0.042	-0.138	0.054
4.429	-0.504	2.692	0.043	-0.138	0.054
4.418	-0.506	2.675	0.042	-0.139	0.054
4.412	-0.479	2.681	0.043	-0.138	0.054
4.417	-0.507	2.671	0.042	-0.138	0.054
4.410	-0.495	2.651	0.042	-0.139	0.054
4.411	-0.487	2.685	0.043	-0.138	0.054
4.403	-0.505	2.671	0.042	-0.139	0.054
4.381	-0.515	2.656	0.042	-0.138	0.054
4.426	-0.514	2.661	0.043	-0.139	0.054
4.412	-0.513	2.713	0.043	-0.139	0.054
4.423	-0.503	2.682	0.042	-0.139	0.054
4.426	-0.522	2.695	0.043	-0.139	0.054
4.414	-0.511	2.706	0.043	-0.139	0.054
4.432	-0.496	2.691	0.043	-0.139	0.054
4.415	-0.510	2.712	0.043	-0.139	0.054
4.411	-0.502	2.688	0.042	-0.138	0.053
4.435	-0.505	2.743	0.042	-0.138	0.054
4.416	-0.505	2.689	0.042	-0.138	0.054
4.410	-0.462	2.667	0.043	-0.138	0.054
4.408	-0.508	2.668	0.043	-0.138	0.054
4.390	-0.497	2.693	0.042	-0.138	0.054
4.411	-0.473	2.651	0.043	-0.138	0.054
4.398	-0.508	2.644	0.043	-0.139	0.054
4.395	-0.509	2.693	0.042	-0.138	0.054
4.407	-0.503	2.678	0.043	-0.138	0.054
4.406	-0.512	2.686	0.043	-0.139	0.054
4.422	-0.501	2.688	0.042	-0.138	0.054
4.411	-0.532	2.736	0.043	-0.138	0.054
4.412	-0.507	2.699	0.042	-0.139	0.054
4.432	-0.507	2.695	0.042	-0.138	0.054
4.404	-0.512	2.723	0.043	-0.138	0.054
4.401	-0.486	2.695	0.042	-0.138	0.054
4.416	-0.500	2.685	0.043	-0.138	0.054
4.404	-0.501	2.692	0.042	-0.138	0.054
4.397	-0.468	2.698	0.043	-0.138	0.054
4.404	-0.509	2.675	0.043	-0.138	0.054
4.392	-0.502	2.669	0.042	-0.138	0.054
4.400	-0.488	2.682	0.043	-0.138	0.054
4.397	-0.507	2.692	0.043	-0.139	0.054
4.379	-0.510	2.659	0.042	-0.138	0.054
4.406	-0.517	2.682	0.042	-0.138	0.054
4.405	-0.502	2.685	0.043	-0.139	0.054
4.402	-0.511	2.695	0.043	-0.138	0.054
4.413	-0.522	2.706	0.043	-0.138	0.054
4.403	-0.500	2.719	0.042	-0.139	0.054
4.419	-0.494	2.712	0.043	-0.138	0.053
4.406	-0.519	2.702	0.043	-0.138	0.054
4.394	-0.490	2.688	0.042	-0.138	0.053
4.418	-0.512	2.740	0.042	-0.138	0.053
4.404	-0.498	2.692	0.042	-0.138	0.054
4.398	-0.464	2.675	0.043	-0.138	0.054
4.386	-0.506	2.668	0.043	-0.138	0.054
4.376	-0.500	2.679	0.042	-0.138	0.054
4.390	-0.476	2.682	0.043	-0.138	0.054
4.382	-0.513	2.662	0.043	-0.138	0.054
4.377	-0.506	2.683	0.042	-0.138	0.054
4.395	-0.508	2.682	0.043	-0.138	0.054
4.387	-0.526	2.679	0.043	-0.139	0.054
4.409	-0.493	2.681	0.042	-0.138	0.054
4.390	-0.519	2.740	0.043	-0.138	0.054
4.397	-0.511	2.689	0.042	-0.139	0.054
4.409	-0.510	2.709	0.042	-0.138	0.054
4.399	-0.518	2.716	0.042	-0.138	0.054
4.392	-0.484	2.692	0.042	-0.138	0.054
4.394	-0.508	2.682	0.043	-0.138	0.054
4.400	-0.504	2.689	0.042	-0.138	0.054
4.389	-0.467	2.698	0.043	-0.138	0.054
4.386	-0.509	2.662	0.043	-0.138	0.054
4.373	-0.498	2.669	0.042	-0.138	0.054
4.386	-0.499	2.699	0.043	-0.138	0.054
4.380	-0.509	2.706	0.043	-0.139	0.054
4.369	-0.512	2.666	0.042	-0.138	0.054
4.400	-0.515	2.672	0.042	-0.138	0.054
4.390	-0.507	2.710	0.043	-0.139	0.054
4.396	-0.505	2.692	0.042	-0.138	0.054
4.398	-0.518	2.696	0.043	-0.138	0.054
4.396	-0.500	2.723	0.042	-0.138	0.054
4.407	-0.499	2.688	0.043	-0.138	0.053
4.392	-0.516	2.720	0.043	-0.138	0.054
4.377	-0.491	2.709	0.042	-0.138	0.054
4.402	-0.509	2.754	0.042	-0.138	0.054
4.387	-0.508	2.710	0.042	-0.138	0.054
4.382	-0.455	2.682	0.043	-0.137	0.054
4.379	-0.514	2.668	0.043	-0.138	0.054
4.367	-0.498	2.713	0.042	-0.138	0.054
4.385	-0.474	2.678	0.043	-0.138	0.054
4.354	-0.508	2.662	0.043	-0.138	0.054
4.367	-0.515	2.683	0.042	-0.138	0.054
4.382	-0.518	2.689	0.042	-0.138	0.054
4.380	-0.508	2.682	0.043	-0.139	0.054
4.388	-0.495	2.706	0.042	-0.138	0.054
4.385	-0.520	2.764	0.043	-0.138	0.054
4.384	-0.511	2.703	0.042	-0.138	0.054
4.399	-0.495	2.716	0.042	-0.138	0.054
4.373	-0.520	2.720	0.043	-0.138	0.054
4.377	-0.492	2.709	0.042	-0.138	0.054
4.386	-0.506	2.699	0.042	-0.138	0.054
4.376	-0.497	2.682	0.042	-0.138	0.054
4.368	-0.475	2.692	0.043	-0.138	0.054
4.372	-0.498	2.689	0.042	-0.138	0.054
4.363	-0.504	2.683	0.042	-0.138	0.054
4.377	-0.501	2.703	0.043	-0.138	0.054
4.372	-0.500	2.720	0.043	-0.138	0.054
4.355	-0.508	2.670	0.042	-0.138	0.054
4.378	-0.515	2.682	0.043	-0.138	0.054
4.379	-0.509	2.706	0.042	-0.138	0.054
4.380	-0.500	2.696	0.042	-0.138	0.054
4.373	-0.526	2.710	0.043	-0.138	0.054
4.380	-0.506	2.720	0.042	-0.138	0.054
4.393	-0.497	2.709	0.042	-0.138	0.053
4.373	-0.526	2.720	0.043	-0.138	0.054
4.369	-0.502	2.710	0.042	-0.137	0.053
4.393	-0.505	2.761	0.042	-0.137	0.053
4.390	-0.502	2.706	0.042	-0.138	0.053
4.361	-0.463	2.692	0.043	-0.137	0.054
4.366	-0.512	2.665	0.043	-0.138	0.054
4.354	-0.505	2.686	0.042	-0.138	0.054
4.369	-0.476	2.699	0.043	-0.137	0.054
4.360	-0.514	2.658	0.043	-0.138	0.054
4.357	-0.506	2.697	0.042	-0.138	0.054
4.373	-0.503	2.686	0.042	-0.138	0.054
4.360	-0.510	2.693	0.043	-0.139	0.054
4.371	-0.507	2.703	0.042	-0.138	0.054
4.367	-0.518	2.744	0.043	-0.138	0.054
4.373	-0.512	2.703	0.043	-0.138	0.054
4.379	-0.502	2.716	0.043	-0.138	0.054
4.359	-0.517	2.730	0.043	-0.138	0.054
4.363	-0.495	2.713	0.042	-0.138	0.053
4.372	-0.508	2.720	0.043	-0.138	0.053
4.366	-0.508	2.710	0.043	-0.138	0.053
4.353	-0.476	2.699	0.043	-0.137	0.053
4.368	-0.513	2.693	0.042	-0.137	0.054
4.352	-0.493	2.693	0.042	-0.138	0.054
4.358	-0.486	2.716	0.043	-0.137	0.054
4.361	-0.504	2.723	0.043	-0.138	0.054
4.318	-0.508	2.670	0.042	-0.137	0.054
4.372	-0.502	2.682	0.042	-0.138	0.054
4.361	-0.511	2.727	0.043	-0.138	0.054
4.348	-0.501	2.679	0.042	-0.138	0.054
4.359	-0.520	2.717	0.043	-0.138	0.054
4.362	-0.511	2.724	0.042	-0.138	0.054
4.383	-0.502	2.713	0.042	-0.138	0.053
4.362	-0.526	2.741	0.043	-0.138	0.054
4.353	-0.503	2.713	0.042	-0.138	0.053
4.382	-0.501	2.768	0.042	-0.137	0.053
4.364	-0.507	2.713	0.042	-0.138	0.054
4.347	-0.463	2.706	0.043	-0.137	0.054
4.353	-0.509	2.713	0.043	-0.137	0.053
4.343	-0.502	2.721	0.042	-0.137	0.054
4.350	-0.471	2.696	0.043	-0.137	0.054
4.349	-0.514	2.652	0.043	-0.138	0.054
4.342	-0.515	2.721	0.042	-0.137	0.054
4.353	-0.501	2.696	0.042	-0.137	0.054
4.346	-0.508	2.703	0.043	-0.138	0.054
4.353	-0.499	2.717	0.042	-0.137	0.053
4.349	-0.531	2.734	0.043	-0.137	0.053
4.358	-0.516	2.727	0.042	-0.138	0.054
4.370	-0.505	2.730	0.043	-0.138	0.053
4.354	-0.521	2.741	0.043	-0.137	0.054
4.356	-0.496	2.716	0.042	-0.138	0.054
4.362	-0.503	2.685	0.042	-0.138	0.053
4.356	-0.508	2.723	0.042	-0.138	0.053
4.345	-0.477	2.726	0.043	-0.137	0.053
4.359	-0.511	2.703	0.042	-0.137	0.054
4.332	-0.501	2.690	0.042	-0.137	0.054
4.347	-0.482	2.723	0.043	-0.137	0.053
4.341	-0.508	2.696	0.043	-0.138	0.054
4.307	-0.510	2.681	0.042	-0.137	0.054
4.350	-0.508	2.683	0.042	-0.138	0.054
4.346	-0.509	2.710	0.043	-0.138	0.054
4.339	-0.505	2.697	0.042	-0.138	0.054
4.346	-0.523	2.710	0.043	-0.138	0.054
4.354	-0.512	2.737	0.043	-0.138	0.054
4.359	-0.499	2.702	0.043	-0.138	0.053
4.349	-0.515	2.731	0.043	-0.137	0.054
4.342	-0.512	2.724	0.042	-0.137	0.053
4.369	-0.503	2.782	0.042	-0.137	0.053
4.352	-0.511	2.703	0.042	-0.137	0.054
4.337	-0.467	2.696	0.043	-0.137	0.054
4.358	-0.510	2.703	0.043	-0.137	0.053
4.331	-0.504	2.700	0.042	-0.137	0.054
4.334	-0.474	2.690	0.042	-0.137	0.054
4.331	-0.505	2.693	0.043	-0.137	0.054
4.322	-0.506	2.721	0.042	-0.137	0.054
4.342	-0.492	2.686	0.042	-0.137	0.054
4.343	-0.525	2.690	0.043	-0.138	0.054
4.341	-0.503	2.717	0.042	-0.137	0.053
4.335	-0.520	2.720	0.043	-0.137	0.054
4.351	-0.526	2.714	0.043	-0.138	0.054
4.348	-0.507	2.734	0.043	-0.137	0.053
4.339	-0.522	2.748	0.043	-0.137	0.053
4.342	-0.506	2.707	0.042	-0.138	0.054
4.354	-0.510	2.710	0.042	-0.137	0.053
4.331	-0.502	2.744	0.043	-0.137	0.054
4.319	-0.482	2.727	0.042	-0.137	0.053
4.338	-0.508	2.738	0.042	-0.137	0.053
4.324	-0.499	2.703	0.042	-0.137	0.054
4.330	-0.477	2.720	0.042	-0.137	0.053
4.330	-0.511	2.696	0.043	-0.137	0.053
4.300	-0.526	2.698	0.042	-0.137	0.054
4.333	-0.500	2.703	0.042	-0.137	0.054
4.321	-0.519	2.700	0.043	-0.137	0.054
4.311	-0.500	2.680	0.042	-0.137	0.054
4.329	-0.513	2.714	0.042	-0.137	0.053
4.344	-0.516	2.741	0.042	-0.138	0.054
4.340	-0.510	2.700	0.042	-0.137	0.053
4.339	-0.512	2.758	0.043	-0.137	0.054
4.325	-0.534	2.744	0.042	-0.138	0.053
4.350	-0.508	2.768	0.042	-0.137	0.053
4.350	-0.514	2.744	0.043	-0.137	0.053
4.322	-0.472	2.706	0.043	-0.137	0.054
4.345	-0.503	2.748	0.042	-0.137	0.053
4.316	-0.499	2.717	0.042	-0.137	0.053
4.324	-0.462	2.713	0.043	-0.137	0.054
4.333	-0.517	2.679	0.043	-0.137	0.053
4.308	-0.507	2.731	0.042	-0.137	0.054
4.330	-0.477	2.696	0.042	-0.137	0.054
4.317	-0.512	2.693	0.043	-0.137	0.054
4.320	-0.502	2.721	0.042	-0.137	0.054
4.323	-0.503	2.707	0.042	-0.137	0.053
4.342	-0.535	2.708	0.043	-0.138	0.054
4.329	-0.499	2.734	0.042	-0.137	0.053
4.326	-0.519	2.751	0.043	-0.137	0.053
4.339	-0.511	2.707	0.042	-0.137	0.054
4.341	-0.508	2.741	0.043	-0.137	0.053
4.319	-0.519	2.761	0.043	-0.137	0.053
4.322	-0.489	2.720	0.042	-0.137	0.053
4.333	-0.502	2.717	0.042	-0.137	0.053
4.322	-0.504	2.734	0.043	-0.137	0.053
4.313	-0.495	2.741	0.042	-0.137	0.053
4.323	-0.512	2.666	0.042	-0.136	0.053
4.286	-0.525	2.726	0.042	-0.137	0.054
4.317	-0.487	2.710	0.042	-0.137	0.053
4.312	-0.511	2.714	0.043	-0.137	0.053
4.290	-0.514	2.681	0.042	-0.137	0.054
4.329	-0.514	2.717	0.042	-0.137	0.053
4.327	-0.514	2.735	0.042	-0.138	0.054
4.312	-0.510	2.700	0.043	-0.137	0.053
4.328	-0.517	2.744	0.043	-0.137	0.053
4.328	-0.533	2.741	0.042	-0.138	0.053
4.336	-0.506	2.779	0.042	-0.137	0.053
4.330	-0.510	2.751	0.043	-0.137	0.053
4.309	-0.486	2.717	0.043	-0.137	0.053
4.332	-0.506	2.723	0.042	-0.137	0.053
4.309	-0.509	2.735	0.042	-0.137	0.054
4.321	-0.464	2.724	0.043	-0.137	0.054
4.321	-0.517	2.707	0.042	-0.137	0.053
4.292	-0.505	2.721	0.042	-0.137	0.053
4.310	-0.480	2.690	0.042	-0.137	0.054
4.299	-0.509	2.700	0.043	-0.137	0.053
4.303	-0.510	2.724	0.042	-0.137	0.053
4.309	-0.497	2.714	0.042	-0.137	0.053
4.333	-0.530	2.710	0.043	-0.137	0.054
4.313	-0.506	2.707	0.042	-0.137	0.053
4.311	-0.512	2.751	0.043	-0.137	0.053
4.319	-0.517	2.738	0.042	-0.137	0.054
4.314	-0.508	2.741	0.042	-0.137	0.053
4.321	-0.527	2.761	0.043	-0.137	0.053
4.310	-0.510	2.724	0.042	-0.137	0.053
4.319	-0.502	2.741	0.042	-0.137	0.053
4.322	-0.506	2.741	0.042	-0.137	0.053
4.312	-0.493	2.758	0.042	-0.137	0.053
4.309	-0.506	2.673	0.042	-0.136	0.053
4.272	-0.510	2.712	0.042	-0.137	0.054
4.306	-0.489	2.707	0.042	-0.137	0.053
4.308	-0.502	2.690	0.042	-0.137	0.053
4.281	-0.507	2.705	0.042	-0.137	0.054
4.309	-0.513	2.697	0.042	-0.137	0.053
4.307	-0.506	2.724	0.043	-0.137	0.054
4.297	-0.504	2.687	0.043	-0.137	0.053
4.317	-0.526	2.755	0.043	-0.137	0.053
4.304	-0.543	2.759	0.042	-0.137	0.053
4.336	-0.502	2.769	0.042	-0.137	0.053
4.314	-0.515	2.748	0.043	-0.137	0.053
4.302	-0.497	2.741	0.042	-0.137	0.053
4.323	-0.505	2.748	0.042	-0.137	0.053
4.296	-0.513	2.735	0.042	-0.137	0.053
4.293	-0.465	2.734	0.043	-0.136	0.054
4.316	-0.513	2.714	0.043	-0.137	0.053
4.287	-0.510	2.728	0.042	-0.137	0.053
4.307	-0.473	2.714	0.042	-0.136	0.053
4.305	-0.507	2.734	0.043	-0.137	0.054
4.295	-0.505	2.711	0.042	-0.137	0.054
4.300	-0.494	2.707	0.043	-0.137	0.053
4.322	-0.525	2.728	0.043	-0.137	0.054
4.308	-0.506	2.717	0.042	-0.137	0.053
4.299	-0.513	2.751	0.043	-0.137	0.053
4.308	-0.515	2.738	0.043	-0.137	0.053
4.308	-0.500	2.734	0.043	-0.137	0.053
4.307	-0.523	2.779	0.043	-0.137	0.053
4.307	-0.500	2.748	0.042	-0.137	0.053
4.312	-0.507	2.748	0.042	-0.136	0.053
4.311	-0.511	2.738	0.042	-0.137	0.053
4.301	-0.490	2.755	0.042	-0.136	0.053
4.305	-0.511	2.690	0.042	-0.136	0.053
4.262	-0.517	2.729	0.042	-0.136	0.054
4.302	-0.489	2.738	0.042	-0.137	0.053
4.289	-0.510	2.704	0.043	-0.137	0.053
4.274	-0.508	2.722	0.042	-0.137	0.054
4.296	-0.508	2.735	0.042	-0.137	0.053
4.304	-0.507	2.735	0.043	-0.137	0.054
4.286	-0.495	2.710	0.043	-0.137	0.053
4.307	-0.516	2.748	0.043	-0.137	0.053
4.294	-0.542	2.735	0.042	-0.137	0.053
4.313	-0.500	2.779	0.042	-0.137	0.053
4.304	-0.513	2.748	0.043	-0.137	0.053
4.298	-0.501	2.731	0.042	-0.137	0.053
4.318	-0.503	2.747	0.042	-0.137	0.053
4.301	-0.517	2.738	0.043	-0.137	0.053
4.295	-0.474	2.734	0.043	-0.136	0.053
4.307	-0.508	2.738	0.042	-0.136	0.053
4.286	-0.512	2.731	0.042	-0.137	0.053
4.290	-0.473	2.710	0.043	-0.136	0.053
4.289	-0.505	2.707	0.042	-0.137	0.053
4.274	-0.514	2.739	0.042	-0.136	0.053
4.299	-0.488	2.690	0.042	-0.137	0.053
4.310	-0.525	2.721	0.042	-0.137	0.054
4.285	-0.510	2.721	0.043	-0.137	0.053
4.287	-0.506	2.721	0.043	-0.137	0.053
4.299	-0.521	2.732	0.042	-0.137	0.054
4.297	-0.500	2.727	0.043	-0.137	0.053
4.291	-0.521	2.759	0.043	-0.137	0.053
4.298	-0.519	2.724	0.042	-0.137	0.053
4.295	-0.507	2.758	0.042	-0.136	0.053
4.309	-0.497	2.744	0.043	-0.137	0.053
4.293	-0.490	2.731	0.042	-0.137	0.053
4.296	-0.507	2.690	0.042	-0.136	0.053
4.274	-0.514	2.748	0.043	-0.137	0.053
4.284	-0.489	2.738	0.042	-0.136	0.053
4.283	-0.503	2.707	0.043	-0.136	0.053
4.258	-0.516	2.715	0.042	-0.136	0.054
4.292	-0.491	2.707	0.042	-0.137	0.053
4.283	-0.496	2.738	0.043	-0.137	0.053
4.259	-0.508	2.701	0.043	-0.137	0.054
4.303	-0.509	2.741	0.043	-0.137	0.053
4.294	-0.547	2.735	0.042	-0.137	0.053
4.285	-0.498	2.758	0.042	-0.137	0.053
4.294	-0.502	2.748	0.043	-0.137	0.053
4.296	-0.522	2.738	0.042	-0.137	0.053
4.304	-0.503	2.775	0.042	-0.137	0.053
4.297	-0.505	2.748	0.043	-0.137	0.053
4.280	-0.480	2.734	0.043	-0.137	0.053
4.287	-0.504	2.735	0.042	-0.136	0.053
4.281	-0.507	2.738	0.042	-0.136	0.053
4.287	-0.471	2.734	0.042	-0.136	0.053
4.270	-0.497	2.731	0.043	-0.136	0.053
4.269	-0.509	2.732	0.042	-0.136	0.053
4.287	-0.471	2.707	0.042	-0.136	0.053
4.293	-0.527	2.718	0.043	-0.137	0.053
4.272	-0.506	2.728	0.043	-0.136	0.053
4.288	-0.496	2.744	0.043	-0.136	0.053
4.299	-0.521	2.708	0.043	-0.137	0.054
4.276	-0.501	2.731	0.043	-0.137	0.053
4.275	-0.512	2.769	0.043	-0.136	0.053
4.285	-0.519	2.742	0.043	-0.137	0.053
4.293	-0.489	2.775	0.042	-0.137	0.053
4.312	-0.498	2.774	0.043	-0.137	0.053
4.284	-0.494	2.748	0.043	-0.136	0.053
4.284	-0.504	2.707	0.042	-0.135	0.053
4.270	-0.512	2.725	0.043	-0.136	0.053
4.279	-0.480	2.724	0.042	-0.136	0.053
4.278	-0.506	2.707	0.042	-0.136	0.053
4.252	-0.505	2.739	0.042	-0.136	0.054
4.287	-0.490	2.721	0.042	-0.136	0.053
4.284	-0.494	2.727	0.043	-0.137	0.053
4.256	-0.510	2.715	0.043	-0.136	0.053
4.278	-0.501	2.738	0.043	-0.136	0.053
4.282	-0.542	2.756	0.042	-0.137	0.053
4.266	-0.491	2.741	0.042	-0.136	0.053
4.293	-0.502	2.748	0.043	-0.136	0.053
4.281	-0.509	2.762	0.042	-0.137	0.053
4.297	-0.501	2.772	0.042	-0.136	0.053
4.281	-0.501	2.755	0.043	-0.137	0.053
4.278	-0.481	2.741	0.042	-0.136	0.053
4.286	-0.506	2.762	0.042	-0.136	0.053
4.282	-0.499	2.734	0.043	-0.136	0.053
4.276	-0.469	2.727	0.042	-0.136	0.053
4.264	-0.492	2.731	0.043	-0.136	0.053
4.261	-0.498	2.732	0.042	-0.136	0.053
4.274	-0.464	2.680	0.042	-0.136	0.053
4.282	-0.512	2.724	0.043	-0.137	0.053
4.257	-0.493	2.718	0.043	-0.136	0.053
4.278	-0.485	2.721	0.042	-0.136	0.053
4.290	-0.520	2.738	0.043	-0.137	0.054
4.272	-0.502	2.748	0.043	-0.136	0.053
4.275	-0.515	2.762	0.043	-0.136	0.053
4.282	-0.529	2.769	0.042	-0.137	0.053
4.282	-0.495	2.768	0.043	-0.136	0.053
4.293	-0.487	2.767	0.043	-0.136	0.053
4.265	-0.487	2.748	0.043	-0.136	0.053
4.267	-0.497	2.701	0.042	-0.135	0.053
4.243	-0.506	2.746	0.043	-0.136	0.053
4.265	-0.473	2.745	0.042	-0.136	0.053
4.277	-0.501	2.728	0.043	-0.136	0.053
4.249	-0.501	2.749	0.042	-0.136	0.054
4.264	-0.496	2.714	0.042	-0.136	0.053
4.278	-0.494	2.738	0.043	-0.136	0.053
4.257	-0.501	2.722	0.042	-0.136	0.054
4.281	-0.499	2.734	0.043	-0.136	0.053
4.280	-0.545	2.755	0.042	-0.137	0.053
4.272	-0.499	2.735	0.042	-0.137	0.053
4.276	-0.506	2.748	0.043	-0.136	0.053
4.263	-0.517	2.762	0.043	-0.137	0.053
4.288	-0.489	2.782	0.042	-0.136	0.053
4.276	-0.504	2.761	0.043	-0.136	0.053
4.260	-0.484	2.741	0.043	-0.136	0.053
4.284	-0.498	2.762	0.042	-0.136	0.053
4.268	-0.500	2.738	0.043	-0.136	0.053
4.256	-0.457	2.720	0.043	-0.136	0.053
4.257	-0.489	2.751	0.043	-0.136	0.053
4.250	-0.498	2.759	0.042	-0.136	0.053
4.269	-0.466	2.704	0.042	-0.136	0.053
4.277	-0.511	2.728	0.043	-0.137	0.054
4.240	-0.491	2.738	0.043	-0.136	0.053
4.262	-0.496	2.752	0.043	-0.136	0.053
4.277	-0.508	2.749	0.043	-0.137	0.054
4.256	-0.501	2.748	0.043	-0.136	0.053
4.255	-0.503	2.765	0.043	-0.136	0.053
4.269	-0.513	2.738	0.043	-0.136	0.053
4.259	-0.503	2.786	0.042	-0.136	0.053
4.282	-0.481	2.781	0.043	-0.136	0.053
4.260	-0.487	2.769	0.043	-0.136	0.053
4.266	-0.495	2.714	0.042	-0.135	0.053
4.243	-0.489	2.745	0.043	-0.136	0.053
4.256	-0.477	2.748	0.043	-0.136	0.053
4.257	-0.497	2.704	0.043	-0.135	0.053
4.233	-0.510	2.746	0.042	-0.136	0.054
4.263	-0.483	2.734	0.042	-0.136	0.053
4.265	-0.491	2.745	0.043	-0.136	0.053
4.235	-0.502	2.715	0.043	-0.136	0.053
4.258	-0.497	2.758	0.043	-0.136	0.053
4.262	-0.546	2.776	0.042	-0.136	0.053
4.261	-0.492	2.772	0.042	-0.136	0.053
4.274	-0.503	2.768	0.043	-0.136	0.053
4.253	-0.492	2.755	0.043	-0.136	0.053
4.274	-0.490	2.782	0.043	-0.136	0.053
4.255	-0.496	2.758	0.043	-0.136	0.053
4.250	-0.471	2.762	0.043	-0.136	0.053
4.263	-0.492	2.738	0.043	-0.135	0.053
4.243	-0.499	2.756	0.043	-0.136	0.053
4.259	-0.453	2.731	0.043	-0.136	0.053
4.250	-0.490	2.744	0.043	-0.136	0.053
4.240	-0.502	2.749	0.042	-0.136	0.053
4.253	-0.476	2.718	0.042	-0.136	0.053
4.272	-0.503	2.752	0.043	-0.137	0.054
4.249	-0.491	2.728	0.043	-0.136	0.053
4.251	-0.493	2.755	0.043	-0.136	0.053
4.268	-0.504	2.742	0.043	-0.136	0.054
4.264	-0.495	2.758	0.043	-0.136	0.053
4.254	-0.501	2.792	0.043	-0.136	0.053
4.255	-0.500	2.786	0.043	-0.136	0.053
4.268	-0.495	2.772	0.042	-0.136	0.053
4.268	-0.493	2.771	0.043	-0.136	0.053
4.246	-0.470	2.782	0.043	-0.136	0.053
4.253	-0.496	2.714	0.043	-0.135	0.053
4.217	-0.506	2.746	0.043	-0.136	0.054
4.249	-0.464	2.772	0.043	-0.136	0.053
4.248	-0.497	2.718	0.043	-0.136	0.053
4.210	-0.503	2.757	0.042	-0.136	0.054
4.258	-0.482	2.735	0.042	-0.136	0.053
4.251	-0.496	2.769	0.043	-0.136	0.053
4.234	-0.481	2.728	0.043	-0.136	0.053
4.248	-0.496	2.776	0.043	-0.136	0.053
4.248	-0.542	2.783	0.043	-0.136	0.053
4.258	-0.489	2.776	0.042	-0.136	0.053
4.259	-0.499	2.782	0.043	-0.136	0.053
4.246	-0.501	2.769	0.043	-0.136	0.053
4.266	-0.489	2.786	0.043	-0.136	0.053
4.249	-0.495	2.779	0.043	-0.136	0.053
4.247	-0.469	2.751	0.043	-0.136	0.053
4.258	-0.488	2.769	0.042	-0.135	0.053
4.237	-0.495	2.762	0.043	-0.136	0.053
4.248	-0.461	2.748	0.043	-0.136	0.053
4.236	-0.485	2.765	0.043	-0.136	0.053
4.235	-0.494	2.759	0.043	-0.136	0.053
4.250	-0.465	2.721	0.042	-0.136	0.053
4.257	-0.500	2.749	0.043	-0.136	0.054
4.238	-0.470	2.734	0.043	-0.136	0.053
4.249	-0.487	2.755	0.043	-0.136	0.053
4.254	-0.502	2.755	0.043	-0.137	0.054
4.251	-0.494	2.769	0.043	-0.136	0.053
4.239	-0.492	2.810	0.043	-0.136	0.053
4.245	-0.498	2.789	0.043	-0.136	0.053
4.254	-0.484	2.796	0.043	-0.136	0.053
4.259	-0.478	2.805	0.043	-0.136	0.053
4.239	-0.460	2.775	0.043	-0.136	0.053
4.242	-0.485	2.728	0.043	-0.135	0.053
4.202	-0.493	2.770	0.043	-0.136	0.053
4.237	-0.461	2.762	0.043	-0.136	0.053
4.233	-0.482	2.748	0.043	-0.136	0.053
4.204	-0.493	2.757	0.043	-0.136	0.054
4.241	-0.479	2.765	0.043	-0.136	0.053
4.247	-0.477	2.762	0.043	-0.136	0.053
4.212	-0.488	2.745	0.043	-0.136	0.053
4.233	-0.480	2.789	0.043	-0.136	0.053
4.227	-0.533	2.797	0.043	-0.136	0.053
4.236	-0.486	2.820	0.043	-0.136	0.053
4.249	-0.492	2.796	0.043	-0.136	0.053
4.232	-0.481	2.779	0.043	-0.136	0.053
4.244	-0.480	2.809	0.043	-0.136	0.053
4.233	-0.483	2.789	0.043	-0.136	0.053
4.229	-0.452	2.775	0.043	-0.136	0.053
4.243	-0.476	2.772	0.043	-0.135	0.053
4.227	-0.488	2.793	0.043	-0.136	0.053
4.233	-0.453	2.748	0.043	-0.136	0.053
4.221	-0.483	2.758	0.043	-0.136	0.053
4.221	-0.484	2.776	0.043	-0.136	0.053
4.234	-0.461	2.738	0.043	-0.136	0.053
4.244	-0.496	2.752	0.043	-0.136	0.054
4.219	-0.473	2.769	0.043	-0.136	0.053
4.238	-0.483	2.776	0.043	-0.136	0.053
4.246	-0.507	2.769	0.043	-0.136	0.054
4.240	-0.471	2.778	0.043	-0.136	0.053
4.224	-0.485	2.813	0.043	-0.136	0.053
4.233	-0.493	2.776	0.043	-0.136	0.053
4.245	-0.480	2.796	0.043	-0.136	0.053
4.251	-0.478	2.802	0.043	-0.136	0.053
4.231	-0.471	2.775	0.043	-0.136	0.053
4.232	-0.482	2.742	0.043	-0.135	0.053
4.208	-0.493	2.780	0.043	-0.136	0.053
4.226	-0.461	2.772	0.043	-0.136	0.053
4.223	-0.484	2.759	0.043	-0.135	0.053
4.189	-0.486	2.746	0.043	-0.136	0.054
4.221	-0.469	2.762	0.043	-0.136	0.053
4.230	-0.475	2.769	0.043	-0.136	0.053
4.205	-0.483	2.739	0.043	-0.136	0.054
4.229	-0.476	2.786	0.043	-0.136	0.053
4.222	-0.520	2.790	0.043	-0.136	0.053
4.222	-0.482	2.772	0.043	-0.136	0.053
4.239	-0.494	2.799	0.043	-0.136	0.053
4.226	-0.506	2.800	0.043	-0.136	0.053
4.234	-0.476	2.803	0.043	-0.136	0.053
4.229	-0.483	2.793	0.043	-0.136	0.053
4.221	-0.476	2.796	0.043	-0.136	0.053
4.236	-0.484	2.823	0.043	-0.135	0.053
4.222	-0.471	2.782	0.043	-0.136	0.053
4.212	-0.447	2.775	0.043	-0.135	0.053
4.215	-0.478	2.783	0.043	-0.135	0.053
4.213	-0.486	2.793	0.043	-0.136	0.053
4.222	-0.442	2.752	0.042	-0.136	0.053
4.236	-0.477	2.793	0.043	-0.136	0.054
4.209	-0.476	2.755	0.043	-0.136	0.053
4.221	-0.461	2.738	0.043	-0.136	0.053
4.235	-0.501	2.773	0.043	-0.136	0.054
4.214	-0.473	2.772	0.043	-0.136	0.053
4.214	-0.483	2.806	0.043	-0.136	0.053
4.235	-0.497	2.807	0.043	-0.136	0.053
4.218	-0.475	2.817	0.043	-0.136	0.053
4.256	-0.475	2.822	0.043	-0.136	0.053
4.220	-0.481	2.793	0.043	-0.136	0.053
4.222	-0.476	2.779	0.043	-0.135	0.053
4.225	-0.475	2.803	0.043	-0.136	0.053
4.213	-0.461	2.810	0.043	-0.136	0.053
4.221	-0.472	2.755	0.043	-0.135	0.053
4.195	-0.480	2.790	0.043	-0.136	0.053
4.211	-0.455	2.775	0.043	-0.136	0.053
4.207	-0.462	2.772	0.043	-0.136	0.054
4.188	-0.486	2.760	0.043	-0.136	0.054
4.213	-0.465	2.786	0.043	-0.136	0.053
4.213	-0.504	2.790	0.043	-0.136	0.053
4.200	-0.470	2.759	0.043	-0.136	0.053
4.212	-0.475	2.800	0.043	-0.136	0.053
4.210	-0.497	2.807	0.043	-0.136	0.053
4.217	-0.470	2.803	0.043	-0.136	0.053
4.230	-0.474	2.796	0.043	-0.136	0.053
4.212	-0.482	2.806	0.043	-0.136	0.053
4.229	-0.470	2.803	0.043	-0.135	0.053
4.224	-0.473	2.806	0.043	-0.136	0.053
4.211	-0.457	2.813	0.043	-0.136	0.053
4.191	-0.457	2.799	0.043	-0.135	0.053
4.197	-0.459	2.807	0.043	-0.136	0.053
4.209	-0.445	2.731	0.042	-0.136	0.053
4.213	-0.462	2.786	0.043	-0.136	0.054
4.208	-0.467	2.786	0.043	-0.136	0.054
4.210	-0.458	2.769	0.043	-0.136	0.053
4.229	-0.480	2.790	0.043	-0.136	0.054
4.199	-0.466	2.765	0.043	-0.136	0.053
4.204	-0.473	2.803	0.043	-0.136	0.053
4.218	-0.498	2.814	0.043	-0.136	0.053
4.221	-0.465	2.834	0.043	-0.136	0.053
4.247	-0.454	2.811	0.044	-0.136	0.053
4.218	-0.473	2.816	0.043	-0.136	0.053
4.206	-0.471	2.786	0.043	-0.135	0.053
4.223	-0.461	2.823	0.043	-0.136	0.053
4.209	-0.456	2.813	0.043	-0.136	0.053
4.198	-0.460	2.772	0.043	-0.135	0.053
4.196	-0.466	2.814	0.043	-0.136	0.054
4.213	-0.456	2.796	0.043	-0.136	0.053
4.202	-0.442	2.769	0.043	-0.135	0.053
4.184	-0.474	2.780	0.043	-0.135	0.054
4.208	-0.446	2.792	0.043	-0.136	0.053
4.208	-0.472	2.789	0.043	-0.136	0.053
4.181	-0.464	2.741	0.044	-0.136	0.054
4.199	-0.466	2.793	0.043	-0.136	0.053
4.210	-0.485	2.813	0.043	-0.136	0.053
4.198	-0.468	2.796	0.043	-0.136	0.054
4.224	-0.461	2.813	0.043	-0.136	0.053
4.209	-0.487	2.810	0.043	-0.136	0.053
4.216	-0.463	2.844	0.043	-0.136	0.053
4.224	-0.457	2.802	0.044	-0.136	0.053
4.199	-0.466	2.830	0.044	-0.136	0.053
4.184	-0.443	2.823	0.043	-0.135	0.053
4.219	-0.466	2.806	0.043	-0.136	0.053
4.210	-0.452	2.762	0.043	-0.136	0.054
4.203	-0.444	2.806	0.043	-0.135	0.053
4.203	-0.465	2.782	0.043	-0.136	0.053
4.199	-0.441	2.745	0.043	-0.136	0.053
4.209	-0.460	2.800	0.043	-0.136	0.054
4.193	-0.453	2.762	0.043	-0.136	0.053
4.191	-0.463	2.780	0.043	-0.136	0.054
4.212	-0.479	2.789	0.044	-0.136	0.053
4.204	-0.457	2.820	0.043	-0.136	0.053
4.235	-0.452	2.815	0.043	-0.136	0.053
4.218	-0.480	2.803	0.044	-0.136	0.053
4.212	-0.455	2.813	0.043	-0.136	0.053
4.236	-0.458	2.815	0.044	-0.136	0.053
4.200	-0.460	2.810	0.043	-0.136	0.053
4.201	-0.451	2.782	0.043	-0.135	0.053
4.216	-0.463	2.813	0.043	-0.136	0.053
4.200	-0.453	2.820	0.043	-0.135	0.053
4.191	-0.429	2.775	0.043	-0.135	0.053
4.185	-0.472	2.807	0.043	-0.136	0.053
4.213	-0.456	2.793	0.043	-0.136	0.053
4.201	-0.443	2.786	0.043	-0.135	0.054
4.176	-0.463	2.748	0.044	-0.136	0.054
4.189	-0.456	2.800	0.043	-0.135	0.053
4.213	-0.484	2.797	0.043	-0.136	0.053
4.196	-0.466	2.786	0.044	-0.136	0.054
4.213	-0.457	2.813	0.044	-0.136	0.053
4.206	-0.482	2.813	0.043	-0.136	0.053
4.216	-0.469	2.830	0.043	-0.136	0.053
4.224	-0.450	2.823	0.044	-0.136	0.053
4.202	-0.468	2.830	0.044	-0.135	0.053
4.186	-0.433	2.829	0.044	-0.135	0.053
4.204	-0.462	2.827	0.043	-0.135	0.053
4.213	-0.440	2.772	0.043	-0.136	0.053
4.189	-0.445	2.796	0.044	-0.135	0.053
4.196	-0.460	2.796	0.044	-0.136	0.054
4.207	-0.439	2.755	0.043	-0.136	0.053
4.205	-0.449	2.789	0.044	-0.135	0.054
4.186	-0.457	2.793	0.044	-0.135	0.053
4.195	-0.449	2.779	0.043	-0.136	0.054
4.208	-0.484	2.796	0.044	-0.136	0.054
4.204	-0.457	2.844	0.043	-0.136	0.053
4.224	-0.445	2.809	0.044	-0.136	0.053
4.210	-0.483	2.827	0.043	-0.136	0.054
4.204	-0.457	2.824	0.043	-0.136	0.054
4.224	-0.453	2.812	0.044	-0.136	0.053
4.211	-0.475	2.799	0.044	-0.136	0.053
4.186	-0.452	2.782	0.043	-0.135	0.053
4.220	-0.452	2.823	0.044	-0.136	0.053
4.203	-0.453	2.820	0.043	-0.136	0.053
4.189	-0.430	2.785	0.044	-0.135	0.053
4.192	-0.460	2.800	0.043	-0.135	0.054
4.197	-0.452	2.810	0.043	-0.136	0.053
4.199	-0.429	2.796	0.043	-0.135	0.054
4.173	-0.463	2.745	0.044	-0.136	0.054
4.192	-0.457	2.800	0.043	-0.136	0.054
4.209	-0.459	2.803	0.043	-0.136	0.053
4.180	-0.460	2.783	0.044	-0.136	0.054
4.206	-0.453	2.813	0.044	-0.136	0.053
4.202	-0.477	2.831	0.043	-0.136	0.053
4.198	-0.463	2.820	0.043	-0.136	0.054
4.218	-0.457	2.819	0.044	-0.135	0.053
4.197	-0.472	2.858	0.044	-0.135	0.053
4.185	-0.443	2.819	0.043	-0.135	0.053
4.208	-0.452	2.833	0.044	-0.136	0.053
4.199	-0.453	2.803	0.043	-0.136	0.053
4.188	-0.427	2.799	0.044	-0.135	0.053
4.198	-0.455	2.813	0.044	-0.135	0.053
4.197	-0.436	2.765	0.043	-0.136	0.053
4.193	-0.434	2.803	0.044	-0.135	0.054
4.190	-0.455	2.772	0.044	-0.135	0.053
4.176	-0.446	2.780	0.043	-0.135	0.054
4.207	-0.462	2.796	0.044	-0.136	0.054
4.189	-0.459	2.837	0.043	-0.137	0.053
4.217	-0.449	2.792	0.044	-0.136	0.053
4.201	-0.480	2.810	0.044	-0.136	0.054
4.202	-0.453	2.820	0.043	-0.136	0.054
4.223	-0.451	2.822	0.044	-0.136	0.053
4.205	-0.464	2.837	0.044	-0.135	0.054
4.192	-0.442	2.827	0.043	-0.135	0.053
4.217	-0.453	2.840	0.044	-0.136	0.053
4.204	-0.457	2.813	0.044	-0.135	0.053
4.186	-0.436	2.785	0.044	-0.135	0.053
4.206	-0.459	2.830	0.043	-0.136	0.053
4.204	-0.442	2.792	0.043	-0.136	0.053
4.188	-0.414	2.779	0.044	-0.135	0.054
4.178	-0.456	2.758	0.044	-0.136	0.054
4.184	-0.454	2.807	0.043	-0.136	0.054
4.194	-0.453	2.782	0.044	-0.135	0.054
4.178	-0.452	2.776	0.044	-0.136	0.054
4.192	-0.453	2.803	0.044	-0.135	0.054
4.192	-0.476	2.810	0.043	-0.136	0.053
4.204	-0.465	2.831	0.044	-0.136	0.054
4.217	-0.446	2.812	0.044	-0.136	0.053
4.192	-0.481	2.854	0.044	-0.135	0.053
4.180	-0.445	2.809	0.044	-0.135	0.053
4.203	-0.445	2.843	0.044	-0.136	0.053
4.199	-0.452	2.830	0.043	-0.136	0.053
4.181	-0.436	2.826	0.044	-0.135	0.053
4.197	-0.450	2.802	0.044	-0.135	0.053
4.201	-0.442	2.792	0.043	-0.136	0.053
4.190	-0.430	2.803	0.044	-0.135	0.053
4.185	-0.454	2.779	0.043	-0.135	0.054
4.172	-0.444	2.776	0.043	-0.135	0.054
4.196	-0.446	2.799	0.044	-0.136	0.054
4.184	-0.455	2.830	0.044	-0.136	0.054
4.175	-0.449	2.776	0.043	-0.135	0.054
4.202	-0.472	2.800	0.043	-0.136	0.054
4.199	-0.453	2.830	0.044	-0.136	0.054
4.201	-0.450	2.809	0.044	-0.136	0.053
4.204	-0.469	2.837	0.044	-0.135	0.054
4.202	-0.451	2.813	0.044	-0.136	0.053
4.219	-0.448	2.826	0.044	-0.136	0.053
4.199	-0.467	2.816	0.044	-0.135	0.053
4.183	-0.438	2.789	0.043	-0.135	0.053
4.208	-0.451	2.844	0.043	-0.136	0.053
4.192	-0.433	2.799	0.043	-0.135	0.053
4.184	-0.411	2.802	0.044	-0.135	0.054
4.177	-0.456	2.775	0.044	-0.136	0.053
4.169	-0.450	2.821	0.043	-0.135	0.054
4.187	-0.437	2.803	0.044	-0.135	0.054
4.168	-0.449	2.772	0.044	-0.136	0.054
4.180	-0.453	2.817	0.044	-0.135	0.054
4.192	-0.468	2.783	0.044	-0.135	0.053
4.195	-0.464	2.813	0.044	-0.136	0.054
4.212	-0.448	2.813	0.044	-0.135	0.053
4.187	-0.475	2.861	0.044	-0.135	0.053
4.189	-0.444	2.833	0.044	-0.136	0.053
4.212	-0.451	2.826	0.043	-0.135	0.053
4.185	-0.462	2.827	0.044	-0.135	0.053
4.188	-0.431	2.816	0.044	-0.135	0.053
4.197	-0.450	2.819	0.044	-0.136	0.053
4.177	-0.440	2.799	0.044	-0.135	0.053
4.174	-0.422	2.809	0.044	-0.135	0.053
4.185	-0.453	2.786	0.044	-0.135	0.053
4.173	-0.445	2.783	0.043	-0.135	0.054
4.181	-0.447	2.813	0.044	-0.135	0.053
4.177	-0.442	2.816	0.044	-0.136	0.053
4.172	-0.456	2.783	0.043	-0.135	0.054
4.197	-0.459	2.834	0.044	-0.135	0.054
4.195	-0.452	2.837	0.044	-0.136	0.054
4.200	-0.452	2.806	0.044	-0.135	0.053
4.198	-0.477	2.834	0.044	-0.135	0.054
4.189	-0.452	2.837	0.044	-0.135	0.053
4.209	-0.449	2.833	0.044	-0.135	0.053
4.186	-0.452	2.851	0.044	-0.135	0.053
4.176	-0.441	2.806	0.044	-0.135	0.053
4.201	-0.453	2.851	0.043	-0.135	0.053
4.187	-0.446	2.823	0.044	-0.136	0.053
4.183	-0.393	2.785	0.044	-0.135	0.054
4.182	-0.457	2.775	0.044	-0.136	0.053
4.166	-0.442	2.800	0.043	-0.135	0.053
4.183	-0.418	2.806	0.044	-0.135	0.054
4.165	-0.458	2.772	0.044	-0.135	0.053
4.172	-0.450	2.803	0.044	-0.135	0.054
4.189	-0.455	2.792	0.044	-0.135	0.053
4.175	-0.463	2.810	0.044	-0.136	0.054
4.205	-0.451	2.806	0.044	-0.135	0.053
4.186	-0.470	2.867	0.044	-0.135	0.053
4.186	-0.459	2.827	0.044	-0.135	0.053
4.203	-0.443	2.816	0.044	-0.135	0.053
4.181	-0.461	2.827	0.044	-0.135	0.053
4.173	-0.442	2.830	0.044	-0.135	0.053
4.189	-0.460	2.806	0.044	-0.135	0.053
4.180	-0.441	2.813	0.043	-0.135	0.053
4.169	-0.423	2.816	0.044	-0.135	0.053
4.171	-0.459	2.800	0.044	-0.135	0.053
4.165	-0.445	2.783	0.043	-0.135	0.054
4.186	-0.444	2.799	0.044	-0.135	0.053
4.168	-0.447	2.796	0.044	-0.136	0.053
4.152	-0.455	2.790	0.043	-0.135	0.054
4.187	-0.453	2.799	0.044	-0.135	0.053
4.187	-0.455	2.820	0.044	-0.136	0.054
4.187	-0.451	2.803	0.044	-0.135	0.053
4.197	-0.469	2.816	0.044	-0.136	0.054
4.185	-0.452	2.840	0.044	-0.135	0.053
4.204	-0.447	2.819	0.044	-0.135	0.053
4.193	-0.459	2.819	0.044	-0.135	0.053
4.171	-0.434	2.809	0.044	-0.135	0.053
4.202	-0.453	2.871	0.043	-0.135	0.053
4.183	-0.443	2.820	0.044	-0.135	0.053
4.167	-0.395	2.788	0.044	-0.135	0.054
4.180	-0.451	2.792	0.044	-0.135	0.053
4.161	-0.447	2.813	0.043	-0.135	0.053
4.179	-0.423	2.782	0.044	-0.135	0.054
4.157	-0.449	2.762	0.044	-0.135	0.053
4.162	-0.452	2.800	0.043	-0.135	0.053
4.182	-0.439	2.799	0.044	-0.135	0.053
4.182	-0.456	2.809	0.044	-0.136	0.053
4.183	-0.452	2.806	0.044	-0.135	0.053
4.186	-0.475	2.857	0.044	-0.135	0.053
4.187	-0.458	2.813	0.044	-0.135	0.053
4.192	-0.449	2.816	0.044	-0.135	0.053
4.173	-0.462	2.857	0.044	-0.135	0.053
4.182	-0.434	2.826	0.044	-0.135	0.053
4.193	-0.453	2.823	0.044	-0.135	0.053
4.175	-0.448	2.830	0.044	-0.135	0.053
4.160	-0.420	2.819	0.044	-0.135	0.053
4.178	-0.465	2.796	0.044	-0.135	0.053
4.173	-0.445	2.783	0.043	-0.135	0.054
4.172	-0.430	2.809	0.044	-0.135	0.053
4.167	-0.449	2.789	0.044	-0.135	0.053
4.135	-0.458	2.794	0.043	-0.135	0.054
4.180	-0.453	2.796	0.044	-0.135	0.053
4.175	-0.445	2.820	0.044	-0.136	0.053
4.179	-0.444	2.789	0.044	-0.135	0.053
4.182	-0.461	2.806	0.044	-0.135	0.053
4.182	-0.450	2.830	0.044	-0.136	0.053
4.196	-0.438	2.815	0.044	-0.135	0.053
4.186	-0.466	2.854	0.044	-0.135	0.053
4.166	-0.451	2.810	0.043	-0.135	0.053
4.196	-0.449	2.857	0.043	-0.135	0.053
4.182	-0.449	2.823	0.044	-0.135	0.053
4.165	-0.406	2.799	0.044	-0.135	0.054
4.175	-0.454	2.782	0.044	-0.135	0.053
4.163	-0.454	2.789	0.043	-0.135	0.053
4.176	-0.422	2.785	0.044	-0.135	0.054
4.174	-0.447	2.772	0.044	-0.135	0.053
4.150	-0.450	2.807	0.044	-0.135	0.053
4.173	-0.448	2.796	0.043	-0.135	0.053
4.172	-0.458	2.793	0.044	-0.136	0.054
4.176	-0.448	2.809	0.044	-0.135	0.053
4.178	-0.466	2.857	0.044	-0.135	0.053
4.185	-0.465	2.793	0.044	-0.136	0.054
4.185	-0.443	2.823	0.044	-0.135	0.053
4.166	-0.467	2.847	0.044	-0.135	0.053
4.174	-0.441	2.816	0.044	-0.135	0.053
4.186	-0.444	2.836	0.044	-0.135	0.053
4.181	-0.452	2.836	0.044	-0.135	0.053
4.170	-0.427	2.826	0.044	-0.135	0.053
4.182	-0.456	2.813	0.044	-0.135	0.053
4.160	-0.440	2.786	0.044	-0.135	0.053
4.176	-0.430	2.837	0.044	-0.135	0.053
4.166	-0.443	2.765	0.044	-0.135	0.053
4.139	-0.460	2.787	0.043	-0.135	0.054
4.175	-0.455	2.792	0.044	-0.135	0.053
4.170	-0.457	2.803	0.044	-0.135	0.053
4.148	-0.456	2.807	0.044	-0.135	0.053
4.172	-0.460	2.817	0.044	-0.135	0.053
4.179	-0.462	2.823	0.044	-0.136	0.053
4.181	-0.439	2.792	0.044	-0.135	0.053
4.184	-0.460	2.844	0.044	-0.135	0.053
4.171	-0.467	2.823	0.044	-0.135	0.053
4.181	-0.455	2.868	0.043	-0.135	0.053
4.183	-0.451	2.830	0.044	-0.135	0.053
4.171	-0.417	2.806	0.044	-0.135	0.053
4.177	-0.449	2.837	0.044	-0.135	0.053
4.160	-0.450	2.820	0.044	-0.135	0.053
4.170	-0.412	2.795	0.044	-0.135	0.053
4.162	-0.458	2.796	0.044	-0.135	0.053
4.152	-0.447	2.817	0.044	-0.135	0.053
4.174	-0.426	2.768	0.044	-0.135	0.053
4.164	-0.455	2.806	0.044	-0.136	0.053
4.160	-0.445	2.796	0.044	-0.135	0.053
4.162	-0.446	2.830	0.044	-0.135	0.053
4.192	-0.472	2.803	0.044	-0.136	0.053
4.166	-0.445	2.802	0.044	-0.135	0.053
4.174	-0.460	2.837	0.044	-0.135	0.053
4.177	-0.464	2.796	0.044	-0.135	0.053
4.179	-0.448	2.813	0.044	-0.135	0.053
4.174	-0.463	2.840	0.044	-0.135	0.053
4.170	-0.442	2.823	0.044	-0.135	0.053
4.179	-0.454	2.827	0.043	-0.135	0.053
4.179	-0.446	2.836	0.044	-0.135	0.053
4.161	-0.427	2.816	0.044	-0.135	0.053
4.170	-0.451	2.772	0.044	-0.134	0.053
4.125	-0.463	2.801	0.043	-0.135	0.054
4.168	-0.435	2.792	0.044	-0.135	0.053
4.166	-0.461	2.806	0.044	-0.135	0.053
4.140	-0.458	2.783	0.044	-0.135	0.053
4.176	-0.461	2.810	0.044	-0.135	0.053
4.172	-0.447	2.823	0.044	-0.135	0.053
4.168	-0.446	2.775	0.044	-0.135	0.053
4.167	-0.464	2.830	0.044	-0.135	0.053
4.167	-0.480	2.816	0.044	-0.135	0.053
4.192	-0.442	2.874	0.043	-0.135	0.053
4.178	-0.449	2.829	0.044	-0.135	0.053
4.164	-0.420	2.833	0.044	-0.135	0.053
4.181	-0.445	2.826	0.044	-0.135	0.053
4.161	-0.449	2.820	0.044	-0.135	0.053
4.169	-0.419	2.796	0.044	-0.135	0.053
4.165	-0.447	2.795	0.044	-0.134	0.053
4.146	-0.447	2.820	0.043	-0.135	0.053
4.169	-0.416	2.782	0.044	-0.135	0.053
4.157	-0.454	2.792	0.044	-0.135	0.053
4.157	-0.448	2.806	0.044	-0.135	0.053
4.169	-0.450	2.796	0.044	-0.135	0.053
4.195	-0.475	2.803	0.044	-0.136	0.053
4.171	-0.444	2.813	0.044	-0.135	0.053
4.171	-0.455	2.826	0.044	-0.135	0.053
4.173	-0.458	2.820	0.044	-0.135	0.053
4.172	-0.440	2.823	0.044	-0.135	0.053
4.171	-0.462	2.857	0.044	-0.135	0.053
4.168	-0.448	2.816	0.044	-0.135	0.053
4.179	-0.435	2.823	0.044	-0.135	0.053
4.168	-0.449	2.826	0.044	-0.135	0.053
4.148	-0.431	2.812	0.044	-0.135	0.053
4.156	-0.447	2.786	0.044	-0.134	0.053
4.129	-0.460	2.801	0.043	-0.135	0.053
4.159	-0.433	2.799	0.044	-0.135	0.053
4.154	-0.450	2.782	0.044	-0.135	0.053
4.133	-0.463	2.794	0.043	-0.135	0.053
4.163	-0.446	2.782	0.044	-0.135	0.053
4.176	-0.455	2.816	0.044	-0.135	0.053
4.152	-0.450	2.776	0.044	-0.135	0.053
4.164	-0.462	2.830	0.044	-0.135	0.053
4.173	-0.487	2.820	0.044	-0.135	0.053
4.174	-0.446	2.840	0.043	-0.135	0.053
4.176	-0.455	2.829	0.044	-0.135	0.053
4.177	-0.459	2.823	0.044	-0.135	0.053
4.176	-0.441	2.850	0.044	-0.135	0.053
4.165	-0.463	2.806	0.044	-0.135	0.053
4.168	-0.428	2.826	0.044	-0.135	0.053
4.185	-0.453	2.809	0.044	-0.134	0.053
4.149	-0.448	2.830	0.044	-0.135	0.053
4.153	-0.418	2.785	0.044	-0.135	0.053
4.158	-0.449	2.812	0.044	-0.135	0.053
4.150	-0.446	2.820	0.043	-0.135	0.053
4.175	-0.418	2.761	0.043	-0.135	0.053
4.171	-0.466	2.779	0.044	-0.135	0.053
4.148	-0.450	2.789	0.044	-0.135	0.053
4.163	-0.431	2.799	0.044	-0.135	0.053
4.177	-0.467	2.799	0.044	-0.135	0.053
4.159	-0.436	2.795	0.044	-0.135	0.053
4.170	-0.453	2.836	0.044	-0.135	0.053
4.173	-0.477	2.816	0.044	-0.135	0.053
4.168	-0.451	2.857	0.044	-0.135	0.053
4.201	-0.431	2.845	0.044	-0.135	0.052
4.161	-0.455	2.830	0.044	-0.135	0.053
4.162	-0.442	2.775	0.044	-0.134	0.053
4.158	-0.458	2.837	0.044	-0.135	0.053
4.163	-0.429	2.823	0.044	-0.135	0.053
4.158	-0.442	2.778	0.044	-0.134	0.053
4.134	-0.462	2.817	0.043	-0.135	0.053
4.167	-0.434	2.799	0.043	-0.135	0.053
4.163	-0.449	2.796	0.044	-0.135	0.053
4.137	-0.455	2.786	0.044	-0.135	0.053
4.170	-0.448	2.812	0.044	-0.135	0.053
4.158	-0.482	2.823	0.044	-0.135	0.053
4.150	-0.447	2.778	0.044	-0.135	0.053
4.167	-0.442	2.829	0.044	-0.135	0.053
4.159	-0.475	2.820	0.044	-0.135	0.053
4.162	-0.450	2.813	0.044	-0.135	0.053
4.176	-0.451	2.836	0.044	-0.135	0.053
4.164	-0.460	2.823	0.044	-0.135	0.053
4.174	-0.442	2.830	0.044	-0.135	0.053
4.189	-0.450	2.816	0.044	-0.135	0.053
4.162	-0.446	2.830	0.044	-0.135	0.053
4.147	-0.429	2.853	0.044	-0.134	0.052
4.163	-0.448	2.823	0.044	-0.135	0.053
4.160	-0.433	2.762	0.043	-0.135	0.053
4.152	-0.426	2.805	0.044	-0.135	0.053
4.155	-0.451	2.806	0.044	-0.135	0.053
4.168	-0.430	2.761	0.043	-0.135	0.053
4.171	-0.445	2.806	0.044	-0.135	0.053
4.150	-0.450	2.786	0.044	-0.135	0.053
4.155	-0.447	2.799	0.044	-0.135	0.053
4.167	-0.476	2.796	0.044	-0.135	0.053
4.160	-0.442	2.854	0.044	-0.135	0.053
4.202	-0.428	2.818	0.044	-0.135	0.052
4.169	-0.465	2.823	0.044	-0.135	0.053
4.172	-0.447	2.809	0.044	-0.134	0.053
4.182	-0.445	2.829	0.044	-0.135	0.052
4.163	-0.444	2.836	0.044	-0.135	0.053
4.160	-0.440	2.778	0.044	-0.134	0.053
4.160	-0.456	2.837	0.044	-0.135	0.053
4.157	-0.432	2.802	0.044	-0.135	0.053
4.140	-0.430	2.782	0.044	-0.134	0.053
4.136	-0.455	2.803	0.044	-0.135	0.053
4.162	-0.432	2.809	0.044	-0.135	0.053
4.169	-0.448	2.813	0.044	-0.135	0.053
4.143	-0.452	2.772	0.044	-0.135	0.053
4.163	-0.443	2.816	0.044	-0.135	0.053
4.174	-0.467	2.833	0.044	-0.135	0.053
4.145	-0.455	2.796	0.044	-0.135	0.053
4.174	-0.451	2.823	0.044	-0.135	0.053
4.163	-0.476	2.840	0.044	-0.135	0.053
4.173	-0.447	2.830	0.044	-0.135	0.053
4.179	-0.436	2.836	0.044	-0.135	0.053
4.154	-0.450	2.850	0.044	-0.135	0.053
4.148	-0.434	2.836	0.044	-0.134	0.052
4.170	-0.454	2.847	0.044	-0.135	0.053
4.161	-0.434	2.786	0.043	-0.135	0.053
4.149	-0.419	2.826	0.044	-0.134	0.053
4.149	-0.449	2.806	0.044	-0.135	0.053
4.153	-0.427	2.761	0.044	-0.135	0.053
4.160	-0.430	2.816	0.044	-0.135	0.053
4.155	-0.451	2.782	0.044	-0.135	0.053
4.141	-0.448	2.783	0.044	-0.135	0.053
4.175	-0.460	2.799	0.044	-0.135	0.053
4.158	-0.445	2.874	0.044	-0.136	0.053
4.171	-0.450	2.812	0.044	-0.135	0.053
4.175	-0.477	2.827	0.044	-0.135	0.053
4.165	-0.442	2.820	0.044	-0.135	0.053
4.189	-0.445	2.846	0.044	-0.135	0.052
4.162	-0.458	2.833	0.044	-0.135	0.053
4.149	-0.448	2.802	0.044	-0.135	0.053
4.168	-0.444	2.829	0.044	-0.135	0.053
4.166	-0.444	2.833	0.044	-0.135	0.053
4.146	-0.429	2.799	0.044	-0.134	0.053
4.151	-0.452	2.820	0.044	-0.135	0.053
4.161	-0.445	2.803	0.043	-0.135	0.053
4.154	-0.407	2.782	0.044	-0.134	0.053
4.131	-0.447	2.761	0.044	-0.135	0.053
4.149	-0.444	2.806	0.044	-0.135	0.053
4.150	-0.446	2.823	0.044	-0.135	0.053
4.150	-0.454	2.768	0.044	-0.136	0.053
4.158	-0.444	2.823	0.044	-0.135	0.053
4.162	-0.477	2.854	0.044	-0.135	0.053
4.165	-0.450	2.837	0.044	-0.135	0.053
4.178	-0.446	2.836	0.044	-0.135	0.053
4.159	-0.455	2.874	0.044	-0.135	0.053
4.147	-0.438	2.816	0.044	-0.135	0.052
4.172	-0.457	2.850	0.044	-0.135	0.053
4.161	-0.449	2.820	0.043	-0.135	0.053
4.152	-0.418	2.829	0.044	-0.134	0.053
4.156	-0.451	2.816	0.044	-0.135	0.053
4.156	-0.434	2.796	0.043	-0.135	0.053
4.147	-0.418	2.819	0.044	-0.134	0.053
4.142	-0.446	2.785	0.044	-0.134	0.053
4.139	-0.439	2.790	0.043	-0.135	0.053
4.154	-0.465	2.817	0.044	-0.135	0.053
4.146	-0.441	2.850	0.044	-0.136	0.053
4.159	-0.446	2.796	0.044	-0.135	0.053
4.171	-0.474	2.799	0.044	-0.135	0.053
4.163	-0.454	2.840	0.044	-0.135	0.053
4.174	-0.441	2.822	0.044	-0.135	0.053
4.170	-0.460	2.837	0.044	-0.135	0.053
4.171	-0.445	2.809	0.043	-0.135	0.053
4.181	-0.447	2.822	0.044	-0.135	0.052
4.152	-0.448	2.840	0.044	-0.135	0.053
4.146	-0.436	2.833	0.044	-0.134	0.053
4.151	-0.456	2.858	0.043	-0.135	0.053
4.160	-0.441	2.809	0.044	-0.135	0.053
4.158	-0.413	2.799	0.044	-0.134	0.053
4.148	-0.456	2.775	0.044	-0.135	0.053
4.148	-0.448	2.813	0.043	-0.135	0.053
4.157	-0.443	2.803	0.044	-0.135	0.053
4.131	-0.455	2.786	0.044	-0.135	0.053
4.151	-0.455	2.817	0.044	-0.135	0.053
4.160	-0.460	2.796	0.043	-0.135	0.053
4.146	-0.454	2.834	0.044	-0.135	0.053
4.180	-0.448	2.816	0.044	-0.135	0.053
4.160	-0.478	2.868	0.044	-0.134	0.053
4.164	-0.452	2.823	0.044	-0.135	0.053
4.169	-0.453	2.816	0.044	-0.135	0.053
4.153	-0.463	2.840	0.044	-0.135	0.053
4.157	-0.438	2.826	0.044	-0.134	0.053
4.174	-0.455	2.826	0.044	-0.135	0.053
4.154	-0.435	2.789	0.044	-0.135	0.053
4.146	-0.423	2.843	0.044	-0.134	0.053
4.145	-0.451	2.820	0.044	-0.134	0.053
4.139	-0.440	2.800	0.043	-0.135	0.053
4.153	-0.443	2.823	0.044	-0.135	0.053
4.145	-0.450	2.833	0.044	-0.135	0.053
4.140	-0.451	2.793	0.043	-0.135	0.053
4.164	-0.470	2.827	0.044	-0.135	0.053
4.165	-0.455	2.840	0.044	-0.135	0.053
4.174	-0.445	2.829	0.044	-0.135	0.053
4.165	-0.478	2.834	0.044	-0.135	0.053
4.163	-0.457	2.833	0.044	-0.135	0.053
4.184	-0.447	2.835	0.044	-0.135	0.052
4.161	-0.457	2.826	0.044	-0.135	0.053
4.151	-0.434	2.812	0.044	-0.134	0.053
4.166	-0.456	2.868	0.043	-0.134	0.053
4.160	-0.446	2.823	0.044	-0.135	0.053
4.147	-0.402	2.795	0.044	-0.134	0.053
4.149	-0.463	2.792	0.044	-0.135	0.053
4.139	-0.449	2.820	0.044	-0.135	0.053
4.151	-0.430	2.813	0.044	-0.134	0.053
4.139	-0.456	2.772	0.044	-0.135	0.053
4.136	-0.448	2.800	0.044	-0.135	0.053
4.148	-0.457	2.796	0.044	-0.135	0.053
4.154	-0.450	2.823	0.044	-0.135	0.053
4.165	-0.452	2.813	0.044	-0.135	0.053
4.154	-0.469	2.857	0.044	-0.135	0.053
4.160	-0.458	2.834	0.044	-0.135	0.053
4.171	-0.452	2.833	0.044	-0.135	0.053
4.157	-0.461	2.850	0.044	-0.135	0.053
4.156	-0.445	2.847	0.044	-0.135	0.053
4.173	-0.446	2.826	0.044	-0.135	0.053
4.156	-0.444	2.809	0.044	-0.135	0.053
4.156	-0.415	2.826	0.044	-0.135	0.053
4.153	-0.458	2.810	0.044	-0.134	0.053
4.150	-0.453	2.817	0.043	-0.135	0.053
4.158	-0.432	2.806	0.044	-0.135	0.053
4.149	-0.446	2.813	0.044	-0.135	0.053
4.124	-0.460	2.794	0.043	-0.135	0.053
4.156	-0.449	2.806	0.044	-0.135	0.053
4.153	-0.457	2.813	0.044	-0.135	0.053
4.168	-0.453	2.813	0.044	-0.135	0.053
4.159	-0.467	2.833	0.044	-0.135	0.053
4.171	-0.457	2.840	0.044	-0.135	0.053
4.178	-0.443	2.822	0.044	-0.135	0.053
4.161	-0.465	2.850	0.044	-0.135	0.053
4.152	-0.452	2.816	0.044	-0.135	0.053
4.177	-0.454	2.878	0.043	-0.135	0.053
4.161	-0.451	2.802	0.044	-0.135	0.053
4.161	-0.401	2.809	0.044	-0.134	0.053
4.157	-0.458	2.820	0.044	-0.135	0.053
4.145	-0.451	2.810	0.044	-0.135	0.053
4.151	-0.417	2.799	0.044	-0.134	0.053
4.145	-0.456	2.775	0.044	-0.135	0.053
4.140	-0.444	2.820	0.044	-0.135	0.053
4.153	-0.441	2.786	0.044	-0.135	0.053
4.147	-0.459	2.803	0.044	-0.135	0.053
4.156	-0.445	2.820	0.044	-0.135	0.053
4.159	-0.469	2.864	0.044	-0.135	0.053
4.170	-0.467	2.806	0.044	-0.135	0.053
4.181	-0.449	2.830	0.044	-0.135	0.053
4.153	-0.470	2.854	0.044	-0.135	0.053
4.166	-0.453	2.830	0.043	-0.135	0.053
4.164	-0.445	2.823	0.044	-0.135	0.053
4.151	-0.456	2.837	0.044	-0.135	0.053
4.147	-0.428	2.830	0.044	-0.134	0.053
4.165	-0.449	2.820	0.044	-0.134	0.053
4.143	-0.455	2.800	0.043	-0.135	0.053
4.146	-0.426	2.802	0.044	-0.134	0.053
4.152	-0.448	2.792	0.044	-0.135	0.053
4.117	-0.464	2.777	0.043	-0.135	0.054
4.154	-0.446	2.810	0.044	-0.135	0.053
4.153	-0.448	2.802	0.044	-0.135	0.053
4.140	-0.452	2.793	0.043	-0.135	0.053
4.165	-0.454	2.816	0.044	-0.135	0.053
4.164	-0.458	2.830	0.044	-0.135	0.053
4.166	-0.447	2.819	0.044	-0.135	0.053
4.172	-0.467	2.823	0.044	-0.135	0.053
4.153	-0.462	2.823	0.043	-0.135	0.053
4.176	-0.451	2.881	0.043	-0.134	0.053
4.170	-0.446	2.826	0.044	-0.135	0.053
4.160	-0.410	2.819	0.044	-0.134	0.053
4.165	-0.454	2.823	0.044	-0.135	0.052
4.153	-0.444	2.806	0.044	-0.135	0.053
4.160	-0.407	2.792	0.044	-0.134	0.053
4.145	-0.450	2.772	0.044	-0.135	0.053
4.146	-0.459	2.828	0.044	-0.134	0.053
4.161	-0.438	2.789	0.043	-0.135	0.053
4.158	-0.454	2.803	0.044	-0.136	0.053
4.150	-0.448	2.810	0.044	-0.135	0.053
4.167	-0.460	2.840	0.044	-0.135	0.053
4.170	-0.472	2.803	0.044	-0.135	0.053
4.171	-0.442	2.816	0.044	-0.135	0.053
4.155	-0.473	2.844	0.044	-0.135	0.053
4.165	-0.452	2.806	0.044	-0.135	0.053
4.174	-0.451	2.826	0.044	-0.135	0.053
4.162	-0.455	2.830	0.044	-0.135	0.053
4.154	-0.426	2.819	0.044	-0.135	0.053
4.166	-0.449	2.823	0.043	-0.134	0.053
4.150	-0.453	2.800	0.043	-0.135	0.053
4.153	-0.434	2.819	0.044	-0.135	0.053
4.154	-0.443	2.782	0.044	-0.135	0.053
4.113	-0.455	2.774	0.043	-0.134	0.054
4.167	-0.439	2.779	0.043	-0.135	0.053
4.151	-0.452	2.824	0.044	-0.135	0.053
4.137	-0.459	2.773	0.043	-0.135	0.053
4.175	-0.463	2.813	0.044	-0.135	0.053
4.168	-0.456	2.820	0.044	-0.135	0.053
4.170	-0.441	2.799	0.044	-0.135	0.053
4.169	-0.465	2.840	0.044	-0.135	0.053
4.157	-0.481	2.834	0.043	-0.135	0.053
4.185	-0.452	2.878	0.043	-0.134	0.053
4.171	-0.460	2.816	0.044	-0.135	0.053
4.162	-0.432	2.816	0.044	-0.135	0.053
4.177	-0.454	2.826	0.044	-0.135	0.053
4.159	-0.461	2.824	0.043	-0.135	0.053
4.158	-0.413	2.799	0.044	-0.134	0.053
4.162	-0.462	2.792	0.044	-0.134	0.053
4.142	-0.448	2.827	0.044	-0.135	0.053
4.163	-0.427	2.779	0.044	-0.135	0.053
4.151	-0.455	2.785	0.044	-0.135	0.053
4.145	-0.447	2.810	0.044	-0.135	0.053
4.171	-0.449	2.803	0.044	-0.135	0.053
4.187	-0.477	2.803	0.044	-0.136	0.053
4.169	-0.447	2.789	0.044	-0.135	0.053
4.165	-0.458	2.823	0.044	-0.135	0.053
4.179	-0.460	2.796	0.044	-0.135	0.053
4.172	-0.452	2.816	0.044	-0.135	0.053
4.165	-0.462	2.840	0.044	-0.135	0.053
4.166	-0.449	2.830	0.044	-0.135	0.053
4.175	-0.451	2.820	0.044	-0.134	0.053
4.167	-0.456	2.813	0.044	-0.135	0.053
4.161	-0.428	2.819	0.044	-0.134	0.053
4.153	-0.448	2.775	0.044	-0.134	0.053
4.126	-0.463	2.798	0.043	-0.135	0.054
4.165	-0.433	2.806	0.043	-0.135	0.053
4.158	-0.456	2.786	0.044	-0.134	0.053
4.130	-0.450	2.797	0.044	-0.135	0.053
4.174	-0.455	2.796	0.043	-0.135	0.053
4.162	-0.449	2.816	0.044	-0.135	0.053
4.157	-0.451	2.776	0.044	-0.135	0.053
4.168	-0.464	2.830	0.044	-0.135	0.053
4.158	-0.483	2.827	0.043	-0.135	0.053
4.176	-0.447	2.844	0.044	-0.135	0.053
4.172	-0.455	2.833	0.044	-0.135	0.053
4.164	-0.443	2.826	0.044	-0.135	0.053
4.186	-0.452	2.857	0.043	-0.135	0.053
4.173	-0.458	2.830	0.044	-0.135	0.053
4.171	-0.428	2.789	0.044	-0.134	0.053
4.173	-0.448	2.820	0.044	-0.134	0.053
4.158	-0.443	2.827	0.044	-0.135	0.053
4.162	-0.414	2.792	0.044	-0.134	0.053
4.161	-0.436	2.816	0.044	-0.135	0.053
4.153	-0.464	2.804	0.043	-0.135	0.053
4.163	-0.421	2.748	0.044	-0.135	0.053
4.185	-0.470	2.800	0.044	-0.135	0.053
4.153	-0.445	2.796	0.044	-0.135	0.053
4.168	-0.445	2.816	0.044	-0.135	0.053
4.173	-0.472	2.800	0.044	-0.135	0.053
4.161	-0.449	2.803	0.044	-0.135	0.053
4.173	-0.456	2.843	0.044	-0.135	0.053
4.177	-0.469	2.820	0.044	-0.135	0.053
4.178	-0.459	2.840	0.044	-0.135	0.053
4.191	-0.443	2.825	0.044	-0.135	0.053
4.166	-0.444	2.823	0.044	-0.135	0.053
4.170	-0.450	2.782	0.044	-0.134	0.053
4.145	-0.460	2.814	0.044	-0.135	0.053
4.158	-0.427	2.806	0.044	-0.134	0.053
4.163	-0.447	2.775	0.044	-0.134	0.053
4.133	-0.459	2.808	0.043	-0.135	0.053
4.165	-0.438	2.802	0.043	-0.135	0.053
4.173	-0.445	2.799	0.044	-0.135	0.053
4.142	-0.446	2.779	0.044	-0.135	0.053
4.168	-0.448	2.799	0.044	-0.135	0.053
4.167	-0.495	2.810	0.044	-0.135	0.053
4.166	-0.437	2.820	0.043	-0.135	0.053
4.179	-0.455	2.809	0.044	-0.135	0.053
4.173	-0.453	2.813	0.044	-0.135	0.053
4.186	-0.434	2.840	0.044	-0.135	0.053
4.173	-0.453	2.816	0.044	-0.135	0.053
4.164	-0.434	2.819	0.044	-0.134	0.053
4.181	-0.448	2.830	0.044	-0.134	0.053
4.155	-0.445	2.806	0.044	-0.135	0.053
4.158	-0.420	2.792	0.044	-0.135	0.053
4.159	-0.442	2.806	0.044	-0.135	0.053
4.147	-0.445	2.803	0.044	-0.135	0.053
4.164	-0.427	2.748	0.043	-0.135	0.053
4.176	-0.457	2.820	0.044	-0.135	0.053
4.156	-0.454	2.796	0.044	-0.135	0.053
4.161	-0.447	2.806	0.044	-0.135	0.053
4.182	-0.466	2.799	0.044	-0.135	0.053
4.167	-0.444	2.796	0.044	-0.135	0.053
4.165	-0.463	2.847	0.044	-0.135	0.053
4.170	-0.466	2.810	0.044	-0.135	0.053
4.172	-0.445	2.844	0.043	-0.135	0.053
4.191	-0.439	2.829	0.044	-0.135	0.052
4.160	-0.450	2.827	0.044	-0.135	0.053
4.168	-0.445	2.765	0.043	-0.134	0.053
4.148	-0.453	2.827	0.044	-0.135	0.053
4.160	-0.423	2.819	0.044	-0.135	0.053
4.158	-0.455	2.786	0.044	-0.134	0.053
4.128	-0.456	2.807	0.044	-0.135	0.053
4.166	-0.438	2.789	0.043	-0.135	0.053
4.165	-0.440	2.786	0.044	-0.135	0.053
4.141	-0.447	2.779	0.044	-0.135	0.053
4.169	-0.445	2.816	0.044	-0.135	0.053
4.167	-0.498	2.834	0.044	-0.135	0.052
4.155	-0.443	2.823	0.044	-0.135	0.053
4.184	-0.453	2.826	0.044	-0.135	0.053
4.171	-0.463	2.827	0.044	-0.135	0.053
4.178	-0.449	2.844	0.044	-0.135	0.053
4.173	-0.462	2.827	0.044	-0.135	0.053
4.162	-0.441	2.813	0.044	-0.135	0.053
4.176	-0.452	2.823	0.043	-0.134	0.053
4.163	-0.448	2.823	0.044	-0.135	0.053
4.159	-0.420	2.802	0.044	-0.135	0.053
4.147	-0.438	2.802	0.044	-0.134	0.053
4.150	-0.448	2.823	0.044	-0.135	0.053
4.164	-0.417	2.748	0.043	-0.135	0.053
4.173	-0.452	2.813	0.044	-0.135	0.053
4.146	-0.449	2.810	0.044	-0.135	0.053
4.163	-0.444	2.789	0.044	-0.135	0.053
4.173	-0.458	2.813	0.044	-0.135	0.053
4.160	-0.448	2.796	0.044	-0.135	0.053
4.161	-0.458	2.840	0.044	-0.135	0.053
4.163	-0.468	2.813	0.044	-0.135	0.053
4.171	-0.442	2.837	0.044	-0.135	0.053
4.200	-0.438	2.835	0.044	-0.135	0.052
4.162	-0.433	2.812	0.044	-0.135	0.053
4.159	-0.448	2.768	0.044	-0.134	0.053
4.154	-0.450	2.834	0.044	-0.135	0.053
4.155	-0.429	2.826	0.043	-0.135	0.053
4.160	-0.456	2.789	0.044	-0.134	0.053
4.122	-0.455	2.790	0.043	-0.135	0.053
4.165	-0.427	2.795	0.044	-0.135	0.053
4.160	-0.433	2.802	0.044	-0.135	0.053
4.137	-0.447	2.759	0.044	-0.135	0.053
4.170	-0.446	2.816	0.044	-0.135	0.053
4.165	-0.492	2.827	0.044	-0.135	0.053
4.150	-0.437	2.803	0.044	-0.135	0.053
4.170	-0.459	2.823	0.044	-0.135	0.053
4.163	-0.467	2.830	0.044	-0.135	0.053
4.174	-0.443	2.843	0.044	-0.135	0.053
4.173	-0.452	2.836	0.044	-0.135	0.053
4.165	-0.438	2.830	0.044	-0.135	0.053
4.175	-0.454	2.823	0.044	-0.134	0.053
4.163	-0.449	2.823	0.044	-0.135	0.053
4.156	-0.421	2.803	0.044	-0.134	0.053
4.151	-0.438	2.826	0.044	-0.135	0.053
4.145	-0.442	2.817	0.044	-0.134	0.053
4.157	-0.414	2.755	0.043	-0.135	0.053
4.171	-0.460	2.799	0.044	-0.135	0.053
4.147	-0.445	2.796	0.044	-0.135	0.053
4.157	-0.435	2.816	0.044	-0.135	0.053
4.168	-0.464	2.810	0.044	-0.135	0.054
4.169	-0.437	2.789	0.044	-0.135	0.053
4.159	-0.456	2.847	0.044	-0.135	0.053
4.168	-0.465	2.803	0.044	-0.135	0.053
4.172	-0.437	2.847	0.043	-0.135	0.053
4.199	-0.431	2.842	0.044	-0.135	0.052
4.166	-0.448	2.802	0.044	-0.135	0.053
4.160	-0.440	2.789	0.044	-0.134	0.053
4.160	-0.460	2.834	0.044	-0.134	0.053
4.154	-0.434	2.809	0.044	-0.135	0.053
4.164	-0.436	2.772	0.044	-0.134	0.053
4.129	-0.448	2.821	0.044	-0.135	0.053
4.163	-0.427	2.782	0.044	-0.135	0.053
4.159	-0.437	2.793	0.044	-0.134	0.053
4.134	-0.460	2.780	0.044	-0.135	0.053
4.161	-0.439	2.813	0.044	-0.135	0.053
4.163	-0.476	2.817	0.044	-0.135	0.053
4.144	-0.445	2.786	0.044	-0.135	0.053
4.166	-0.452	2.820	0.044	-0.135	0.053
4.162	-0.464	2.837	0.044	-0.135	0.053
4.168	-0.442	2.813	0.044	-0.135	0.053
4.173	-0.451	2.844	0.044	-0.135	0.053
4.151	-0.452	2.823	0.044	-0.135	0.053
4.175	-0.441	2.837	0.044	-0.134	0.053
4.169	-0.440	2.830	0.044	-0.135	0.053
4.151	-0.423	2.823	0.044	-0.135	0.053
4.148	-0.438	2.823	0.044	-0.134	0.053
4.151	-0.453	2.824	0.044	-0.135	0.053
4.167	-0.418	2.762	0.043	-0.135	0.053
4.163	-0.442	2.816	0.044	-0.135	0.053
4.142	-0.449	2.776	0.044	-0.135	0.053
4.155	-0.438	2.772	0.044	-0.135	0.053
4.172	-0.462	2.803	0.044	-0.135	0.053
4.149	-0.444	2.799	0.044	-0.135	0.053
4.155	-0.446	2.840	0.044	-0.135	0.053
4.165	-0.474	2.810	0.044	-0.135	0.053
4.178	-0.443	2.847	0.044	-0.135	0.053
4.195	-0.434	2.855	0.044	-0.135	0.052
4.165	-0.452	2.823	0.044	-0.135	0.053
4.169	-0.443	2.779	0.044	-0.134	0.053
4.165	-0.445	2.826	0.044	-0.135	0.053
4.155	-0.431	2.830	0.044	-0.135	0.053
4.159	-0.440	2.778	0.044	-0.134	0.053
4.135	-0.449	2.807	0.044	-0.135	0.053
4.152	-0.438	2.782	0.043	-0.135	0.053
4.165	-0.438	2.823	0.044	-0.135	0.053
4.128	-0.448	2.780	0.044	-0.135	0.053
4.161	-0.445	2.803	0.044	-0.135	0.053
4.165	-0.476	2.800	0.044	-0.135	0.053
4.139	-0.435	2.796	0.044	-0.135	0.053
4.159	-0.442	2.806	0.044	-0.135	0.053
4.164	-0.478	2.820	0.044	-0.135	0.053
4.163	-0.441	2.847	0.044	-0.135	0.053
4.169	-0.452	2.819	0.044	-0.135	0.053
4.152	-0.451	2.834	0.044	-0.135	0.053
4.179	-0.446	2.830	0.044	-0.134	0.053
4.171	-0.449	2.843	0.044	-0.135	0.053
4.153	-0.425	2.830	0.044	-0.134	0.053
4.142	-0.428	2.805	0.044	-0.134	0.053
4.146	-0.450	2.821	0.044	-0.134	0.053
4.164	-0.414	2.768	0.043	-0.135	0.053
4.167	-0.442	2.813	0.044	-0.135	0.053
4.142	-0.443	2.803	0.044	-0.135	0.053
4.162	-0.425	2.779	0.044	-0.135	0.053
4.161	-0.457	2.803	0.044	-0.135	0.054
4.147	-0.439	2.799	0.044	-0.135	0.053
4.156	-0.449	2.796	0.044	-0.135	0.053
4.169	-0.471	2.810	0.044	-0.135	0.053
4.159	-0.448	2.858	0.044	-0.135	0.053
4.196	-0.423	2.842	0.044	-0.135	0.052
4.151	-0.442	2.820	0.044	-0.135	0.053
4.169	-0.445	2.782	0.044	-0.134	0.053
4.170	-0.436	2.843	0.044	-0.135	0.053
4.156	-0.437	2.833	0.044	-0.135	0.053
4.145	-0.444	2.796	0.044	-0.134	0.053
4.145	-0.453	2.834	0.044	-0.135	0.053
4.150	-0.424	2.806	0.044	-0.135	0.053
4.145	-0.429	2.799	0.044	-0.134	0.053
4.122	-0.446	2.800	0.044	-0.135	0.053
4.153	-0.440	2.793	0.044	-0.135	0.053
4.160	-0.469	2.823	0.044	-0.135	0.053
4.142	-0.453	2.766	0.044	-0.135	0.053
4.154	-0.444	2.820	0.044	-0.134	0.053
4.155	-0.470	2.830	0.044	-0.135	0.053
4.159	-0.437	2.820	0.044	-0.135	0.053
4.167	-0.442	2.833	0.044	-0.135	0.053
4.155	-0.454	2.844	0.044	-0.135	0.053
4.170	-0.446	2.837	0.043	-0.135	0.053
4.166	-0.439	2.837	0.044	-0.135	0.053
4.149	-0.434	2.834	0.044	-0.135	0.053
4.142	-0.431	2.833	0.044	-0.134	0.053
4.154	-0.441	2.823	0.044	-0.135	0.053
4.154	-0.417	2.772	0.043	-0.135	0.053
4.152	-0.428	2.802	0.044	-0.135	0.053
4.134	-0.447	2.793	0.044	-0.135	0.053
4.153	-0.428	2.783	0.043	-0.135	0.053
4.163	-0.448	2.810	0.044	-0.135	0.053
4.149	-0.436	2.789	0.044	-0.135	0.053
4.147	-0.448	2.813	0.044	-0.135	0.053
4.164	-0.462	2.817	0.044	-0.135	0.053
4.153	-0.441	2.847	0.044	-0.135	0.053
4.193	-0.438	2.842	0.044	-0.135	0.053
4.160	-0.453	2.816	0.044	-0.135	0.053
4.153	-0.442	2.820	0.044	-0.134	0.053
4.171	-0.445	2.829	0.044	-0.135	0.053
4.154	-0.436	2.830	0.044	-0.135	0.053
4.144	-0.441	2.792	0.044	-0.134	0.053
4.142	-0.452	2.837	0.044	-0.135	0.053
4.142	-0.419	2.820	0.044	-0.135	0.053
4.147	-0.417	2.806	0.044	-0.134	0.053
4.120	-0.457	2.790	0.044	-0.135	0.053
4.152	-0.426	2.806	0.044	-0.135	0.053
4.158	-0.451	2.799	0.044	-0.135	0.053
4.135	-0.451	2.762	0.044	-0.135	0.053
4.149	-0.446	2.810	0.044	-0.135	0.053
4.154	-0.472	2.817	0.044	-0.135	0.053
4.134	-0.443	2.800	0.044	-0.135	0.053
4.171	-0.443	2.847	0.044	-0.135	0.053
4.149	-0.467	2.813	0.044	-0.135	0.053
4.163	-0.444	2.847	0.044	-0.135	0.053
4.175	-0.434	2.832	0.044	-0.135	0.053
4.151	-0.447	2.857	0.044	-0.135	0.053
4.130	-0.419	2.833	0.044	-0.134	0.053
4.152	-0.440	2.837	0.044	-0.135	0.053
4.148	-0.430	2.789	0.043	-0.135	0.053
4.144	-0.420	2.823	0.044	-0.134	0.053
4.145	-0.440	2.834	0.044	-0.135	0.053
4.145	-0.430	2.793	0.044	-0.135	0.053
4.155	-0.427	2.816	0.044	-0.135	0.053
4.141	-0.449	2.782	0.044	-0.135	0.053
4.140	-0.439	2.786	0.044	-0.135	0.053
4.160	-0.469	2.807	0.044	-0.135	0.053
4.142	-0.444	2.858	0.044	-0.135	0.053
4.173	-0.429	2.815	0.044	-0.135	0.053
4.161	-0.464	2.824	0.044	-0.135	0.053
4.156	-0.446	2.844	0.044	-0.135	0.053
4.174	-0.443	2.839	0.044	-0.135	0.053
4.150	-0.445	2.844	0.044	-0.135	0.053
4.143	-0.436	2.789	0.044	-0.134	0.053
4.165	-0.439	2.840	0.044	-0.135	0.053
4.148	-0.435	2.816	0.044	-0.135	0.053
4.139	-0.427	2.803	0.044	-0.134	0.053
4.146	-0.445	2.834	0.044	-0.135	0.053
4.147	-0.419	2.803	0.044	-0.135	0.053
4.147	-0.421	2.806	0.044	-0.134	0.053
4.116	-0.448	2.766	0.044	-0.135	0.053
4.141	-0.439	2.824	0.044	-0.135	0.053
4.155	-0.447	2.820	0.044	-0.135	0.053
4.132	-0.444	2.793	0.044	-0.135	0.053
4.148	-0.445	2.823	0.044	-0.134	0.053
4.145	-0.462	2.831	0.044	-0.135	0.053
4.150	-0.444	2.861	0.044	-0.135	0.053
4.177	-0.432	2.836	0.044	-0.135	0.053
4.148	-0.455	2.878	0.044	-0.135	0.053
4.132	-0.429	2.840	0.044	-0.134	0.053
4.163	-0.439	2.833	0.044	-0.135	0.053
4.146	-0.436	2.803	0.043	-0.135	0.053
4.136	-0.420	2.830	0.044	-0.134	0.053
4.151	-0.443	2.806	0.044	-0.135	0.053
4.148	-0.421	2.786	0.043	-0.135	0.053
4.140	-0.416	2.826	0.044	-0.135	0.053
4.124	-0.437	2.803	0.044	-0.134	0.053
4.135	-0.438	2.794	0.043	-0.135	0.053
4.142	-0.449	2.820	0.044	-0.135	0.053
4.132	-0.442	2.851	0.044	-0.136	0.053
4.163	-0.436	2.813	0.044	-0.135	0.053
4.153	-0.455	2.820	0.044	-0.135	0.053
4.145	-0.433	2.861	0.044	-0.135	0.053
4.165	-0.439	2.836	0.044	-0.135	0.053
4.154	-0.446	2.847	0.044	-0.135	0.053
4.143	-0.428	2.827	0.044	-0.134	0.053
4.172	-0.437	2.850	0.044	-0.135	0.053
4.143	-0.444	2.830	0.044	-0.134	0.053
4.144	-0.420	2.809	0.044	-0.134	0.053
4.143	-0.441	2.865	0.044	-0.135	0.053
4.140	-0.429	2.823	0.044	-0.135	0.053
4.145	-0.398	2.809	0.044	-0.134	0.053
4.130	-0.449	2.765	0.044	-0.135	0.053
4.131	-0.435	2.838	0.044	-0.134	0.053
4.151	-0.433	2.813	0.044	-0.135	0.053
4.124	-0.444	2.793	0.044	-0.135	0.053
4.136	-0.439	2.844	0.044	-0.135	0.053
4.148	-0.463	2.824	0.044	-0.135	0.053
4.147	-0.441	2.837	0.044	-0.135	0.053
4.156	-0.428	2.823	0.044	-0.135	0.053
4.142	-0.463	2.885	0.044	-0.135	0.053
4.132	-0.433	2.837	0.044	-0.135	0.053
4.165	-0.440	2.837	0.044	-0.135	0.053
4.145	-0.438	2.841	0.044	-0.135	0.053
4.139	-0.419	2.826	0.044	-0.134	0.053
4.140	-0.441	2.831	0.044	-0.135	0.053
4.143	-0.424	2.796	0.044	-0.135	0.053
4.143	-0.406	2.819	0.044	-0.134	0.053
4.141	-0.442	2.810	0.044	-0.134	0.053
4.135	-0.426	2.793	0.043	-0.135	0.054
4.145	-0.442	2.823	0.044	-0.135	0.053
4.129	-0.429	2.851	0.044	-0.135	0.053
4.140	-0.435	2.814	0.043	-0.135	0.053
4.151	-0.464	2.831	0.044	-0.135	0.053
4.144	-0.441	2.841	0.044	-0.135	0.053
4.167	-0.436	2.836	0.044	-0.135	0.053
4.152	-0.456	2.844	0.044	-0.135	0.053
4.153	-0.438	2.830	0.044	-0.135	0.053
4.173	-0.437	2.843	0.044	-0.135	0.053
4.146	-0.435	2.854	0.044	-0.135	0.053
4.133	-0.419	2.813	0.044	-0.134	0.053
4.146	-0.437	2.868	0.044	-0.134	0.053
4.141	-0.428	2.830	0.044	-0.135	0.053
4.135	-0.384	2.813	0.044	-0.134	0.054
4.133	-0.443	2.792	0.044	-0.135	0.053
4.128	-0.429	2.817	0.044	-0.134	0.053
4.138	-0.424	2.800	0.044	-0.134	0.053
4.125	-0.438	2.810	0.044	-0.135	0.053
4.133	-0.446	2.824	0.044	-0.135	0.053
4.147	-0.449	2.837	0.044	-0.135	0.053
4.144	-0.441	2.824	0.044	-0.135	0.054
4.149	-0.440	2.833	0.044	-0.135	0.053
4.142	-0.453	2.878	0.044	-0.134	0.053
4.142	-0.435	2.823	0.044	-0.135	0.053
4.159	-0.439	2.857	0.044	-0.135	0.053
4.141	-0.445	2.865	0.044	-0.135	0.053
4.138	-0.420	2.847	0.044	-0.134	0.053
4.151	-0.444	2.834	0.044	-0.135	0.053
4.136	-0.426	2.844	0.044	-0.135	0.053
4.131	-0.402	2.840	0.044	-0.134	0.053
4.138	-0.436	2.813	0.044	-0.134	0.053
4.116	-0.427	2.804	0.043	-0.135	0.054
4.151	-0.422	2.834	0.044	-0.134	0.053
4.125	-0.432	2.847	0.044	-0.135	0.053
4.113	-0.449	2.815	0.043	-0.134	0.054
4.136	-0.440	2.817	0.044	-0.135	0.053
4.142	-0.437	2.847	0.044	-0.135	0.053
4.144	-0.425	2.837	0.044	-0.134	0.053
4.143	-0.448	2.844	0.044	-0.135	0.053
4.159	-0.441	2.861	0.044	-0.135	0.053
4.165	-0.429	2.836	0.044	-0.135	0.053
4.150	-0.451	2.857	0.044	-0.135	0.053
4.132	-0.432	2.834	0.044	-0.134	0.053
4.165	-0.442	2.902	0.044	-0.134	0.053
4.149	-0.426	2.830	0.044	-0.135	0.053
4.133	-0.387	2.820	0.044	-0.134	0.054
4.138	-0.436	2.816	0.044	-0.135	0.053
4.129	-0.435	2.838	0.044	-0.135	0.053
4.143	-0.403	2.809	0.044	-0.134	0.054
4.123	-0.446	2.793	0.044	-0.135	0.054
4.112	-0.435	2.807	0.044	-0.134	0.054
4.148	-0.438	2.810	0.044	-0.135	0.053
4.132	-0.447	2.841	0.044	-0.135	0.054
4.143	-0.433	2.844	0.044	-0.135	0.053
4.137	-0.451	2.871	0.045	-0.134	0.053
4.149	-0.442	2.844	0.044	-0.135	0.053
4.152	-0.425	2.868	0.044	-0.135	0.053
4.152	-0.451	2.878	0.044	-0.135	0.053
4.136	-0.424	2.847	0.044	-0.135	0.053
4.147	-0.436	2.844	0.044	-0.135	0.053
4.135	-0.429	2.837	0.044	-0.135	0.053
4.135	-0.404	2.861	0.044	-0.134	0.053
4.135	-0.442	2.834	0.044	-0.134	0.053
4.129	-0.442	2.814	0.044	-0.135	0.054
4.134	-0.415	2.850	0.044	-0.134	0.053
4.140	-0.440	2.824	0.044	-0.135	0.053
4.095	-0.444	2.818	0.044	-0.135	0.054
4.140	-0.436	2.824	0.044	-0.135	0.053
4.130	-0.430	2.848	0.044	-0.135	0.053
4.125	-0.435	2.821	0.044	-0.135	0.054
4.148	-0.450	2.854	0.044	-0.135	0.054
4.151	-0.438	2.878	0.044	-0.135	0.054
4.157	-0.426	2.840	0.044	-0.135	0.053
4.141	-0.449	2.868	0.044	-0.135	0.054
4.136	-0.450	2.851	0.044	-0.135	0.053
4.159	-0.426	2.902	0.044	-0.134	0.053
4.141	-0.435	2.844	0.044	-0.135	0.053
4.138	-0.393	2.850	0.044	-0.134	0.054
4.146	-0.438	2.847	0.044	-0.135	0.053
4.124	-0.435	2.851	0.044	-0.135	0.053
4.129	-0.389	2.830	0.044	-0.134	0.054
4.130	-0.428	2.803	0.044	-0.135	0.053
4.126	-0.432	2.841	0.044	-0.135	0.054
4.133	-0.417	2.810	0.044	-0.135	0.054
4.124	-0.431	2.844	0.044	-0.135	0.054
4.126	-0.431	2.813	0.044	-0.135	0.053
4.139	-0.443	2.848	0.044	-0.135	0.053
4.151	-0.460	2.862	0.044	-0.135	0.054
4.150	-0.433	2.840	0.044	-0.135	0.053
4.130	-0.456	2.872	0.044	-0.135	0.053
4.150	-0.430	2.851	0.044	-0.135	0.054
4.145	-0.428	2.864	0.044	-0.135	0.053
4.134	-0.445	2.875	0.044	-0.135	0.053
4.134	-0.416	2.840	0.044	-0.134	0.053
4.139	-0.425	2.844	0.044	-0.134	0.053
4.131	-0.428	2.844	0.044	-0.135	0.053
4.133	-0.404	2.861	0.044	-0.134	0.053
4.129	-0.429	2.814	0.044	-0.134	0.054
4.092	-0.439	2.812	0.044	-0.134	0.054
4.131	-0.417	2.823	0.044	-0.134	0.053
4.134	-0.437	2.827	0.044	-0.135	0.053
4.108	-0.434	2.842	0.044	-0.134	0.054
4.141	-0.426	2.834	0.044	-0.135	0.054
4.141	-0.427	2.872	0.044	-0.135	0.054
4.134	-0.429	2.820	0.044	-0.135	0.053
4.142	-0.438	2.854	0.044	-0.135	0.053
4.137	-0.466	2.862	0.044	-0.135	0.053
4.152	-0.435	2.885	0.044	-0.134	0.053
4.147	-0.433	2.861	0.044	-0.135	0.054
4.135	-0.419	2.861	0.044	-0.135	0.053
4.153	-0.437	2.868	0.044	-0.135	0.053
4.138	-0.439	2.858	0.044	-0.135	0.053
4.128	-0.408	2.830	0.044	-0.134	0.053
4.144	-0.443	2.834	0.044	-0.134	0.053
4.129	-0.437	2.858	0.044	-0.135	0.054
4.132	-0.393	2.823	0.044	-0.134	0.054
4.127	-0.427	2.827	0.044	-0.135	0.053
4.116	-0.425	2.834	0.044	-0.134	0.054
4.138	-0.407	2.841	0.043	-0.135	0.054
4.141	-0.442	2.831	0.044	-0.135	0.054
4.122	-0.422	2.817	0.044	-0.135	0.053
4.130	-0.439	2.844	0.044	-0.135	0.053
4.155	-0.451	2.831	0.044	-0.135	0.054
4.136	-0.430	2.854	0.044	-0.135	0.053
4.143	-0.432	2.875	0.044	-0.135	0.053
4.144	-0.450	2.851	0.044	-0.135	0.053
4.139	-0.430	2.892	0.044	-0.135	0.053
4.165	-0.429	2.891	0.044	-0.135	0.053
4.133	-0.425	2.864	0.044	-0.135	0.053
4.135	-0.425	2.827	0.044	-0.134	0.053
4.126	-0.431	2.855	0.044	-0.135	0.054
4.131	-0.415	2.868	0.044	-0.134	0.053
4.131	-0.432	2.810	0.044	-0.134	0.053
4.108	-0.436	2.852	0.044	-0.134	0.054
4.138	-0.410	2.844	0.044	-0.135	0.053
4.142	-0.418	2.820	0.044	-0.135	0.054
4.107	-0.436	2.811	0.044	-0.135	0.054
4.126	-0.430	2.848	0.044	-0.135	0.054
4.137	-0.472	2.872	0.044	-0.135	0.053
4.130	-0.431	2.837	0.044	-0.135	0.054
4.149	-0.430	2.844	0.044	-0.135	0.053
4.139	-0.447	2.868	0.044	-0.135	0.053
4.149	-0.422	2.864	0.044	-0.135	0.053
4.142	-0.430	2.865	0.044	-0.135	0.053
4.127	-0.428	2.858	0.044	-0.135	0.053
4.151	-0.433	2.854	0.044	-0.134	0.053
[truncated: 116,000 more rows]
