# Supplementary material for: Identification of Haptic Based Guiding Using Hard Reins
Source: PLoS One. 2015 Jul 22;10(7):e0132020. doi: 10.1371/journal.pone.0132020 (PMC4511788; doi:10.1371/journal.pone.0132020)
Supplement: S5 File — (ZIP) [file pone.0132020.s005.zip › Exp2_ForceData1/Subject5/path3/T5.csv]

0.906	-0.533	-0.594	-0.026	0.003	-0.003
0.909	-0.556	-0.560	-0.025	0.003	-0.003
0.895	-0.558	-0.601	-0.025	0.003	-0.003
0.889	-0.552	-0.580	-0.026	0.003	-0.003
0.915	-0.573	-0.573	-0.025	0.003	-0.003
0.892	-0.546	-0.526	-0.025	0.002	-0.003
0.914	-0.552	-0.553	-0.025	0.003	-0.004
0.910	-0.580	-0.556	-0.025	0.003	-0.003
0.898	-0.552	-0.526	-0.025	0.003	-0.003
0.919	-0.550	-0.547	-0.025	0.003	-0.004
0.910	-0.565	-0.529	-0.025	0.003	-0.003
0.898	-0.558	-0.539	-0.026	0.003	-0.003
0.929	-0.555	-0.554	-0.025	0.003	-0.004
0.901	-0.558	-0.516	-0.025	0.003	-0.003
0.893	-0.553	-0.550	-0.025	0.003	-0.004
0.912	-0.554	-0.495	-0.026	0.003	-0.004
0.907	-0.552	-0.539	-0.025	0.003	-0.003
0.885	-0.524	-0.563	-0.025	0.003	-0.003
0.910	-0.565	-0.533	-0.025	0.003	-0.004
0.883	-0.549	-0.543	-0.025	0.003	-0.003
0.876	-0.522	-0.563	-0.025	0.003	-0.003
0.891	-0.570	-0.553	-0.025	0.004	-0.004
0.879	-0.561	-0.535	-0.026	0.003	-0.003
0.876	-0.526	-0.590	-0.026	0.003	-0.003
0.863	-0.549	-0.563	-0.025	0.003	-0.004
0.865	-0.559	-0.552	-0.025	0.003	-0.003
0.884	-0.531	-0.604	-0.026	0.003	-0.003
0.886	-0.562	-0.566	-0.025	0.003	-0.003
0.865	-0.556	-0.576	-0.025	0.003	-0.003
0.872	-0.541	-0.573	-0.026	0.003	-0.004
0.881	-0.574	-0.562	-0.025	0.003	-0.003
0.868	-0.555	-0.560	-0.025	0.003	-0.004
0.868	-0.559	-0.549	-0.025	0.003	-0.004
0.877	-0.575	-0.542	-0.025	0.003	-0.004
0.854	-0.545	-0.491	-0.025	0.002	-0.004
0.899	-0.541	-0.530	-0.025	0.003	-0.004
0.879	-0.577	-0.522	-0.025	0.003	-0.004
0.866	-0.546	-0.529	-0.025	0.003	-0.004
0.893	-0.552	-0.520	-0.025	0.003	-0.004
0.878	-0.562	-0.529	-0.026	0.003	-0.004
0.864	-0.552	-0.526	-0.026	0.003	-0.004
0.894	-0.554	-0.513	-0.025	0.003	-0.004
0.866	-0.565	-0.515	-0.025	0.003	-0.004
0.859	-0.549	-0.532	-0.026	0.003	-0.004
0.883	-0.561	-0.481	-0.026	0.003	-0.004
0.870	-0.548	-0.526	-0.025	0.003	-0.004
0.854	-0.512	-0.546	-0.025	0.003	-0.003
0.865	-0.560	-0.533	-0.025	0.003	-0.004
0.842	-0.542	-0.532	-0.026	0.003	-0.004
0.857	-0.515	-0.539	-0.025	0.004	-0.004
0.852	-0.557	-0.553	-0.025	0.003	-0.004
0.836	-0.557	-0.538	-0.026	0.003	-0.004
0.852	-0.535	-0.566	-0.026	0.003	-0.004
0.844	-0.548	-0.553	-0.025	0.003	-0.004
0.844	-0.560	-0.532	-0.026	0.003	-0.004
0.852	-0.545	-0.546	-0.026	0.003	-0.004
0.870	-0.584	-0.538	-0.025	0.003	-0.003
0.841	-0.551	-0.532	-0.025	0.003	-0.004
0.847	-0.565	-0.498	-0.025	0.003	-0.004
0.868	-0.574	-0.538	-0.025	0.002	-0.003
0.851	-0.552	-0.539	-0.025	0.003	-0.004
0.846	-0.571	-0.508	-0.025	0.003	-0.004
0.855	-0.576	-0.535	-0.025	0.003	-0.004
0.841	-0.560	-0.494	-0.025	0.003	-0.004
0.879	-0.548	-0.513	-0.025	0.003	-0.004
0.853	-0.565	-0.515	-0.025	0.003	-0.004
0.850	-0.548	-0.546	-0.025	0.004	-0.004
0.859	-0.551	-0.513	-0.025	0.003	-0.004
0.845	-0.547	-0.526	-0.025	0.003	-0.004
0.836	-0.545	-0.550	-0.026	0.003	-0.004
0.841	-0.535	-0.506	-0.025	0.003	-0.004
0.836	-0.524	-0.529	-0.026	0.003	-0.004
0.830	-0.505	-0.574	-0.025	0.004	-0.004
0.834	-0.530	-0.529	-0.025	0.003	-0.004
0.837	-0.506	-0.533	-0.025	0.003	-0.004
0.836	-0.489	-0.537	-0.025	0.004	-0.004
0.816	-0.522	-0.588	-0.025	0.002	-0.004
0.821	-0.518	-0.546	-0.026	0.003	-0.004
0.832	-0.506	-0.544	-0.025	0.003	-0.004
0.814	-0.514	-0.567	-0.025	0.003	-0.004
0.826	-0.517	-0.536	-0.025	0.003	-0.004
0.840	-0.519	-0.533	-0.025	0.003	-0.004
0.830	-0.522	-0.515	-0.025	0.002	-0.003
0.837	-0.515	-0.519	-0.025	0.003	-0.004
0.828	-0.528	-0.478	-0.024	0.003	-0.004
0.847	-0.530	-0.526	-0.025	0.002	-0.004
0.841	-0.508	-0.530	-0.025	0.003	-0.004
0.834	-0.536	-0.488	-0.025	0.003	-0.004
0.839	-0.525	-0.533	-0.025	0.003	-0.004
0.848	-0.521	-0.536	-0.025	0.003	-0.004
0.845	-0.531	-0.485	-0.025	0.003	-0.004
0.843	-0.533	-0.529	-0.025	0.003	-0.004
0.868	-0.525	-0.512	-0.025	0.003	-0.004
0.854	-0.529	-0.523	-0.025	0.003	-0.004
0.841	-0.515	-0.509	-0.025	0.003	-0.004
0.842	-0.536	-0.577	-0.025	0.004	-0.004
0.832	-0.547	-0.518	-0.025	0.003	-0.004
0.840	-0.516	-0.540	-0.025	0.003	-0.004
0.837	-0.544	-0.556	-0.025	0.004	-0.004
0.817	-0.554	-0.535	-0.025	0.003	-0.003
0.826	-0.518	-0.549	-0.025	0.003	-0.004
0.830	-0.517	-0.563	-0.025	0.003	-0.004
0.812	-0.539	-0.566	-0.025	0.003	-0.004
0.831	-0.527	-0.546	-0.025	0.003	-0.004
0.820	-0.531	-0.539	-0.025	0.003	-0.004
0.812	-0.535	-0.584	-0.025	0.003	-0.003
0.818	-0.541	-0.542	-0.025	0.003	-0.004
0.826	-0.554	-0.518	-0.026	0.003	-0.004
0.804	-0.535	-0.539	-0.025	0.002	-0.004
0.826	-0.535	-0.539	-0.025	0.003	-0.004
0.831	-0.562	-0.529	-0.025	0.003	-0.004
0.833	-0.543	-0.508	-0.025	0.002	-0.003
0.852	-0.536	-0.529	-0.025	0.003	-0.004
0.824	-0.572	-0.477	-0.025	0.003	-0.004
0.827	-0.555	-0.522	-0.025	0.003	-0.004
0.847	-0.562	-0.505	-0.025	0.003	-0.004
0.818	-0.562	-0.501	-0.025	0.003	-0.004
0.833	-0.545	-0.512	-0.026	0.003	-0.004
0.843	-0.567	-0.529	-0.025	0.003	-0.004
0.831	-0.556	-0.525	-0.025	0.003	-0.004
0.826	-0.549	-0.518	-0.025	0.003	-0.004
0.846	-0.582	-0.542	-0.026	0.003	-0.004
0.824	-0.567	-0.538	-0.026	0.003	-0.004
0.829	-0.539	-0.525	-0.026	0.003	-0.004
0.827	-0.575	-0.555	-0.026	0.003	-0.004
0.792	-0.581	-0.561	-0.026	0.003	-0.003
0.825	-0.552	-0.563	-0.026	0.003	-0.004
0.825	-0.571	-0.566	-0.026	0.003	-0.004
0.804	-0.579	-0.561	-0.026	0.003	-0.004
0.835	-0.561	-0.556	-0.026	0.003	-0.004
0.834	-0.572	-0.542	-0.026	0.002	-0.004
0.816	-0.564	-0.583	-0.026	0.003	-0.004
0.837	-0.564	-0.542	-0.026	0.003	-0.004
0.829	-0.606	-0.528	-0.026	0.002	-0.004
0.834	-0.556	-0.549	-0.026	0.003	-0.004
0.845	-0.559	-0.546	-0.026	0.003	-0.004
0.845	-0.590	-0.542	-0.026	0.002	-0.004
0.834	-0.554	-0.535	-0.026	0.003	-0.004
0.853	-0.571	-0.549	-0.026	0.002	-0.004
0.839	-0.574	-0.539	-0.026	0.003	-0.004
0.853	-0.562	-0.532	-0.026	0.003	-0.004
0.858	-0.560	-0.560	-0.026	0.003	-0.004
0.833	-0.564	-0.518	-0.026	0.003	-0.004
0.828	-0.553	-0.536	-0.026	0.003	-0.005
0.852	-0.575	-0.549	-0.026	0.003	-0.004
0.847	-0.565	-0.590	-0.026	0.002	-0.004
0.834	-0.551	-0.518	-0.026	0.003	-0.004
0.845	-0.580	-0.552	-0.026	0.002	-0.004
0.839	-0.562	-0.559	-0.026	0.002	-0.004
0.834	-0.555	-0.552	-0.026	0.003	-0.004
0.841	-0.578	-0.576	-0.026	0.003	-0.004
0.826	-0.584	-0.585	-0.026	0.002	-0.004
0.851	-0.576	-0.559	-0.026	0.003	-0.004
0.835	-0.589	-0.552	-0.026	0.002	-0.004
0.800	-0.604	-0.577	-0.026	0.003	-0.004
0.846	-0.591	-0.558	-0.026	0.003	-0.004
0.841	-0.595	-0.548	-0.026	0.002	-0.004
0.815	-0.603	-0.568	-0.026	0.003	-0.004
0.848	-0.601	-0.552	-0.026	0.003	-0.004
0.837	-0.601	-0.524	-0.026	0.002	-0.004
0.835	-0.603	-0.575	-0.026	0.002	-0.004
0.844	-0.606	-0.528	-0.026	0.003	-0.004
0.836	-0.643	-0.541	-0.026	0.002	-0.004
0.844	-0.598	-0.517	-0.027	0.003	-0.005
0.846	-0.603	-0.538	-0.026	0.003	-0.004
0.841	-0.609	-0.535	-0.026	0.002	-0.004
0.847	-0.601	-0.517	-0.027	0.003	-0.004
0.854	-0.618	-0.544	-0.027	0.002	-0.004
0.829	-0.619	-0.547	-0.027	0.003	-0.004
0.857	-0.617	-0.545	-0.027	0.003	-0.005
0.846	-0.626	-0.565	-0.027	0.003	-0.004
0.834	-0.603	-0.544	-0.027	0.003	-0.004
0.815	-0.601	-0.555	-0.027	0.003	-0.005
0.835	-0.629	-0.557	-0.027	0.003	-0.004
0.838	-0.611	-0.595	-0.027	0.002	-0.004
0.828	-0.617	-0.561	-0.027	0.003	-0.004
0.822	-0.633	-0.557	-0.027	0.003	-0.004
0.835	-0.621	-0.598	-0.027	0.003	-0.004
0.834	-0.621	-0.565	-0.027	0.002	-0.004
0.834	-0.647	-0.581	-0.027	0.003	-0.004
0.831	-0.643	-0.594	-0.028	0.002	-0.004
0.832	-0.651	-0.550	-0.027	0.003	-0.004
0.828	-0.635	-0.520	-0.027	0.002	-0.004
0.820	-0.638	-0.595	-0.027	0.003	-0.004
0.854	-0.666	-0.574	-0.027	0.002	-0.005
0.841	-0.647	-0.554	-0.027	0.002	-0.004
0.843	-0.637	-0.578	-0.027	0.003	-0.005
0.848	-0.665	-0.540	-0.027	0.002	-0.004
0.842	-0.652	-0.544	-0.027	0.002	-0.005
0.868	-0.643	-0.562	-0.027	0.002	-0.005
0.837	-0.657	-0.554	-0.027	0.002	-0.005
0.823	-0.651	-0.557	-0.027	0.002	-0.005
0.850	-0.652	-0.509	-0.028	0.003	-0.005
0.837	-0.652	-0.547	-0.028	0.003	-0.005
0.838	-0.605	-0.572	-0.027	0.003	-0.005
0.844	-0.662	-0.568	-0.027	0.003	-0.005
0.821	-0.660	-0.570	-0.027	0.003	-0.005
0.829	-0.619	-0.585	-0.027	0.003	-0.005
0.836	-0.667	-0.581	-0.027	0.003	-0.005
0.825	-0.664	-0.560	-0.028	0.003	-0.005
0.844	-0.632	-0.609	-0.028	0.003	-0.005
0.833	-0.670	-0.605	-0.028	0.002	-0.005
0.816	-0.661	-0.584	-0.028	0.003	-0.005
0.838	-0.643	-0.615	-0.028	0.002	-0.005
0.853	-0.678	-0.598	-0.027	0.002	-0.005
0.827	-0.659	-0.601	-0.028	0.002	-0.005
0.851	-0.657	-0.615	-0.028	0.002	-0.005
0.857	-0.687	-0.605	-0.028	0.002	-0.005
0.834	-0.682	-0.608	-0.028	0.002	-0.005
0.845	-0.682	-0.584	-0.028	0.002	-0.005
0.853	-0.707	-0.587	-0.028	0.002	-0.005
0.847	-0.669	-0.536	-0.028	0.002	-0.005
0.885	-0.663	-0.575	-0.028	0.002	-0.005
0.863	-0.701	-0.577	-0.028	0.002	-0.005
0.860	-0.677	-0.574	-0.028	0.002	-0.005
0.875	-0.680	-0.551	-0.028	0.002	-0.005
0.841	-0.686	-0.584	-0.028	0.002	-0.005
0.844	-0.680	-0.594	-0.028	0.003	-0.005
0.867	-0.684	-0.568	-0.028	0.002	-0.005
0.848	-0.686	-0.580	-0.028	0.002	-0.005
0.832	-0.670	-0.618	-0.028	0.003	-0.005
0.854	-0.696	-0.580	-0.028	0.002	-0.005
0.853	-0.689	-0.583	-0.028	0.002	-0.005
0.846	-0.649	-0.601	-0.028	0.003	-0.004
0.841	-0.703	-0.638	-0.028	0.002	-0.005
0.838	-0.706	-0.603	-0.029	0.003	-0.004
0.852	-0.678	-0.611	-0.028	0.003	-0.005
0.842	-0.716	-0.624	-0.028	0.002	-0.005
0.838	-0.708	-0.592	-0.029	0.002	-0.004
0.854	-0.698	-0.621	-0.028	0.002	-0.005
0.849	-0.722	-0.600	-0.028	0.002	-0.005
0.862	-0.717	-0.590	-0.029	0.002	-0.005
0.859	-0.722	-0.590	-0.028	0.002	-0.005
0.873	-0.740	-0.610	-0.028	0.002	-0.004
0.864	-0.714	-0.621	-0.028	0.002	-0.005
0.854	-0.732	-0.566	-0.028	0.002	-0.005
0.874	-0.737	-0.610	-0.028	0.002	-0.005
0.866	-0.716	-0.611	-0.028	0.002	-0.005
0.861	-0.734	-0.570	-0.028	0.002	-0.005
0.864	-0.732	-0.579	-0.029	0.002	-0.005
0.864	-0.731	-0.579	-0.029	0.002	-0.005
0.886	-0.722	-0.587	-0.028	0.002	-0.005
0.850	-0.710	-0.607	-0.029	0.002	-0.005
0.862	-0.729	-0.638	-0.029	0.003	-0.005
0.854	-0.728	-0.603	-0.029	0.002	-0.005
0.867	-0.721	-0.600	-0.029	0.002	-0.005
0.859	-0.723	-0.648	-0.029	0.003	-0.005
0.834	-0.734	-0.606	-0.029	0.002	-0.005
0.861	-0.713	-0.617	-0.029	0.002	-0.005
0.868	-0.722	-0.614	-0.029	0.002	-0.005
0.843	-0.734	-0.630	-0.029	0.002	-0.005
0.870	-0.716	-0.610	-0.029	0.002	-0.005
0.866	-0.734	-0.631	-0.029	0.002	-0.005
0.840	-0.735	-0.661	-0.028	0.002	-0.005
0.860	-0.731	-0.634	-0.029	0.002	-0.005
0.878	-0.747	-0.596	-0.029	0.002	-0.005
0.863	-0.740	-0.637	-0.029	0.002	-0.005
0.881	-0.740	-0.597	-0.029	0.002	-0.005
0.871	-0.762	-0.623	-0.029	0.002	-0.005
0.878	-0.736	-0.603	-0.029	0.002	-0.005
0.899	-0.734	-0.618	-0.029	0.002	-0.005
0.877	-0.756	-0.566	-0.028	0.002	-0.005
0.877	-0.732	-0.597	-0.029	0.002	-0.005
0.895	-0.742	-0.596	-0.029	0.002	-0.005
0.873	-0.755	-0.613	-0.029	0.002	-0.005
0.882	-0.726	-0.624	-0.029	0.002	-0.005
0.897	-0.749	-0.614	-0.029	0.002	-0.005
0.880	-0.737	-0.613	-0.029	0.002	-0.005
0.875	-0.718	-0.614	-0.029	0.002	-0.005
0.891	-0.737	-0.637	-0.029	0.002	-0.005
0.881	-0.737	-0.637	-0.029	0.002	-0.005
0.875	-0.723	-0.634	-0.029	0.002	-0.005
0.882	-0.747	-0.675	-0.029	0.003	-0.005
0.841	-0.757	-0.649	-0.029	0.002	-0.004
0.881	-0.727	-0.644	-0.029	0.002	-0.005
0.886	-0.747	-0.691	-0.029	0.002	-0.005
0.848	-0.757	-0.680	-0.029	0.002	-0.004
0.890	-0.742	-0.630	-0.029	0.002	-0.005
0.897	-0.759	-0.633	-0.029	0.002	-0.004
0.872	-0.756	-0.691	-0.029	0.002	-0.004
0.896	-0.760	-0.627	-0.029	0.002	-0.005
0.893	-0.804	-0.633	-0.029	0.001	-0.005
0.886	-0.755	-0.640	-0.029	0.002	-0.005
0.906	-0.760	-0.637	-0.029	0.002	-0.005
0.888	-0.779	-0.640	-0.029	0.001	-0.005
0.906	-0.754	-0.631	-0.029	0.002	-0.005
0.906	-0.769	-0.634	-0.029	0.002	-0.005
0.895	-0.770	-0.657	-0.029	0.002	-0.005
0.902	-0.754	-0.620	-0.029	0.002	-0.005
0.915	-0.765	-0.644	-0.029	0.002	-0.005
0.889	-0.751	-0.634	-0.029	0.002	-0.005
0.878	-0.744	-0.637	-0.029	0.002	-0.005
0.903	-0.767	-0.640	-0.029	0.002	-0.005
0.894	-0.743	-0.685	-0.030	0.002	-0.005
0.894	-0.731	-0.658	-0.029	0.002	-0.005
0.901	-0.764	-0.671	-0.029	0.002	-0.005
0.903	-0.753	-0.688	-0.030	0.002	-0.005
0.908	-0.740	-0.648	-0.029	0.002	-0.005
0.896	-0.773	-0.681	-0.029	0.002	-0.005
0.885	-0.763	-0.673	-0.029	0.002	-0.004
0.913	-0.758	-0.661	-0.029	0.002	-0.005
0.894	-0.757	-0.644	-0.029	0.001	-0.005
0.890	-0.772	-0.687	-0.030	0.002	-0.004
0.918	-0.772	-0.685	-0.029	0.002	-0.005
0.916	-0.766	-0.671	-0.029	0.001	-0.004
0.908	-0.760	-0.685	-0.029	0.002	-0.005
0.918	-0.775	-0.661	-0.029	0.002	-0.005
0.923	-0.764	-0.644	-0.029	0.001	-0.005
0.932	-0.758	-0.682	-0.029	0.002	-0.005
0.918	-0.771	-0.640	-0.029	0.002	-0.005
0.910	-0.778	-0.675	-0.029	0.001	-0.005
0.932	-0.751	-0.630	-0.030	0.002	-0.005
0.925	-0.757	-0.654	-0.029	0.002	-0.005
0.915	-0.743	-0.665	-0.029	0.002	-0.005
0.934	-0.771	-0.651	-0.029	0.002	-0.005
0.930	-0.767	-0.654	-0.029	0.002	-0.005
0.913	-0.739	-0.688	-0.029	0.002	-0.004
0.933	-0.772	-0.678	-0.029	0.002	-0.005
0.913	-0.763	-0.667	-0.029	0.002	-0.004
0.915	-0.736	-0.709	-0.029	0.002	-0.004
0.905	-0.763	-0.695	-0.029	0.002	-0.005
0.910	-0.774	-0.681	-0.029	0.002	-0.004
0.919	-0.750	-0.743	-0.030	0.002	-0.004
0.924	-0.772	-0.688	-0.029	0.002	-0.004
0.911	-0.774	-0.708	-0.029	0.002	-0.004
0.930	-0.759	-0.732	-0.030	0.002	-0.004
0.922	-0.771	-0.708	-0.029	0.002	-0.004
0.900	-0.766	-0.729	-0.029	0.002	-0.004
0.907	-0.772	-0.721	-0.030	0.002	-0.004
0.929	-0.800	-0.704	-0.029	0.002	-0.004
0.923	-0.776	-0.657	-0.029	0.001	-0.004
0.946	-0.769	-0.692	-0.029	0.002	-0.005
0.937	-0.805	-0.694	-0.029	0.002	-0.004
0.935	-0.779	-0.688	-0.029	0.001	-0.004
0.942	-0.772	-0.672	-0.029	0.002	-0.005
0.933	-0.790	-0.694	-0.029	0.002	-0.004
0.931	-0.780	-0.691	-0.030	0.002	-0.004
0.946	-0.765	-0.685	-0.029	0.002	-0.005
0.936	-0.780	-0.691	-0.029	0.002	-0.004
0.915	-0.763	-0.695	-0.030	0.002	-0.005
0.949	-0.776	-0.657	-0.030	0.002	-0.005
0.929	-0.775	-0.698	-0.030	0.002	-0.005
0.920	-0.732	-0.725	-0.029	0.002	-0.004
0.934	-0.776	-0.715	-0.029	0.002	-0.004
0.909	-0.789	-0.727	-0.030	0.002	-0.004
0.929	-0.744	-0.719	-0.030	0.002	-0.004
0.917	-0.787	-0.746	-0.029	0.002	-0.004
0.913	-0.792	-0.707	-0.030	0.002	-0.004
0.930	-0.756	-0.729	-0.030	0.002	-0.004
0.925	-0.792	-0.715	-0.030	0.001	-0.004
0.921	-0.785	-0.721	-0.030	0.002	-0.004
0.934	-0.773	-0.742	-0.030	0.002	-0.004
0.948	-0.812	-0.735	-0.030	0.001	-0.004
0.927	-0.776	-0.742	-0.030	0.002	-0.005
0.941	-0.790	-0.715	-0.030	0.002	-0.005
0.958	-0.814	-0.735	-0.030	0.001	-0.004
0.931	-0.783	-0.732	-0.030	0.002	-0.005
0.939	-0.804	-0.677	-0.030	0.002	-0.005
0.937	-0.805	-0.721	-0.030	0.002	-0.005
0.937	-0.787	-0.694	-0.030	0.002	-0.005
0.963	-0.776	-0.709	-0.030	0.002	-0.005
0.938	-0.787	-0.715	-0.030	0.002	-0.005
0.929	-0.787	-0.755	-0.030	0.003	-0.005
0.935	-0.789	-0.698	-0.030	0.002	-0.005
0.933	-0.781	-0.722	-0.030	0.002	-0.005
0.932	-0.784	-0.746	-0.030	0.003	-0.005
0.943	-0.783	-0.715	-0.030	0.002	-0.005
0.930	-0.768	-0.722	-0.030	0.002	-0.005
0.930	-0.766	-0.756	-0.030	0.003	-0.005
0.908	-0.790	-0.731	-0.030	0.002	-0.005
0.928	-0.768	-0.736	-0.030	0.002	-0.005
0.936	-0.758	-0.766	-0.030	0.003	-0.004
0.921	-0.787	-0.783	-0.030	0.002	-0.005
0.922	-0.784	-0.741	-0.030	0.002	-0.004
0.943	-0.787	-0.752	-0.030	0.002	-0.004
0.918	-0.786	-0.752	-0.030	0.001	-0.004
0.922	-0.796	-0.741	-0.030	0.002	-0.005
0.938	-0.795	-0.752	-0.030	0.002	-0.005
0.937	-0.795	-0.731	-0.030	0.001	-0.004
0.947	-0.792	-0.749	-0.030	0.002	-0.005
0.931	-0.809	-0.687	-0.030	0.002	-0.005
0.944	-0.802	-0.738	-0.030	0.002	-0.004
0.949	-0.787	-0.722	-0.030	0.002	-0.005
0.928	-0.807	-0.701	-0.030	0.002	-0.005
0.948	-0.798	-0.745	-0.030	0.002	-0.004
0.940	-0.793	-0.735	-0.030	0.002	-0.005
0.924	-0.800	-0.711	-0.030	0.002	-0.005
0.934	-0.787	-0.742	-0.030	0.002	-0.005
0.946	-0.797	-0.714	-0.031	0.002	-0.005
0.942	-0.794	-0.738	-0.030	0.002	-0.005
0.929	-0.778	-0.725	-0.030	0.002	-0.005
0.932	-0.804	-0.796	-0.031	0.003	-0.005
0.910	-0.815	-0.757	-0.031	0.002	-0.004
0.932	-0.772	-0.749	-0.030	0.002	-0.005
0.933	-0.804	-0.772	-0.031	0.003	-0.005
0.901	-0.811	-0.781	-0.031	0.002	-0.004
0.930	-0.796	-0.772	-0.031	0.002	-0.005
0.935	-0.789	-0.769	-0.030	0.002	-0.004
0.904	-0.815	-0.778	-0.031	0.002	-0.004
0.933	-0.791	-0.762	-0.031	0.002	-0.005
0.936	-0.825	-0.758	-0.031	0.002	-0.005
0.911	-0.799	-0.803	-0.030	0.002	-0.004
0.935	-0.796	-0.769	-0.031	0.002	-0.005
0.931	-0.827	-0.762	-0.031	0.002	-0.005
0.921	-0.807	-0.772	-0.031	0.002	-0.005
0.937	-0.801	-0.745	-0.031	0.002	-0.005
0.936	-0.832	-0.741	-0.031	0.002	-0.005
0.939	-0.804	-0.755	-0.031	0.002	-0.005
0.955	-0.798	-0.759	-0.030	0.002	-0.005
0.939	-0.812	-0.707	-0.030	0.002	-0.005
0.922	-0.786	-0.758	-0.031	0.002	-0.005
0.954	-0.804	-0.731	-0.031	0.002	-0.005
0.937	-0.800	-0.755	-0.031	0.002	-0.005
0.939	-0.779	-0.738	-0.031	0.002	-0.005
0.946	-0.801	-0.741	-0.031	0.002	-0.005
0.934	-0.793	-0.769	-0.031	0.002	-0.005
0.913	-0.754	-0.762	-0.031	0.003	-0.005
0.925	-0.797	-0.775	-0.031	0.003	-0.005
0.913	-0.793	-0.799	-0.031	0.002	-0.004
0.916	-0.767	-0.745	-0.031	0.002	-0.005
0.925	-0.783	-0.793	-0.031	0.002	-0.005
0.883	-0.813	-0.770	-0.031	0.003	-0.004
0.921	-0.777	-0.793	-0.031	0.002	-0.005
0.930	-0.799	-0.779	-0.030	0.002	-0.005
0.904	-0.806	-0.798	-0.031	0.002	-0.004
0.933	-0.788	-0.786	-0.031	0.002	-0.005
0.949	-0.792	-0.762	-0.031	0.002	-0.004
0.907	-0.787	-0.799	-0.031	0.002	-0.005
0.938	-0.797	-0.755	-0.031	0.002	-0.005
0.927	-0.825	-0.755	-0.031	0.002	-0.005
0.921	-0.791	-0.765	-0.031	0.002	-0.005
0.947	-0.788	-0.755	-0.030	0.002	-0.005
0.936	-0.803	-0.741	-0.031	0.002	-0.005
0.931	-0.783	-0.745	-0.031	0.002	-0.005
0.938	-0.785	-0.749	-0.030	0.002	-0.005
0.926	-0.794	-0.769	-0.031	0.002	-0.005
0.944	-0.784	-0.738	-0.031	0.002	-0.005
0.951	-0.791	-0.756	-0.031	0.002	-0.005
0.923	-0.784	-0.731	-0.031	0.002	-0.005
0.908	-0.764	-0.753	-0.031	0.003	-0.005
0.929	-0.787	-0.752	-0.031	0.002	-0.005
0.920	-0.765	-0.800	-0.031	0.003	-0.005
0.909	-0.761	-0.759	-0.031	0.003	-0.005
0.912	-0.785	-0.776	-0.031	0.002	-0.005
0.923	-0.770	-0.803	-0.031	0.002	-0.005
0.913	-0.758	-0.773	-0.030	0.003	-0.005
0.919	-0.784	-0.783	-0.031	0.003	-0.005
0.910	-0.778	-0.789	-0.031	0.003	-0.004
0.918	-0.787	-0.758	-0.031	0.002	-0.005
0.912	-0.779	-0.748	-0.031	0.002	-0.005
0.884	-0.802	-0.791	-0.031	0.002	-0.004
0.926	-0.785	-0.766	-0.031	0.002	-0.005
0.922	-0.792	-0.759	-0.030	0.002	-0.005
0.895	-0.792	-0.792	-0.031	0.002	-0.005
0.913	-0.801	-0.769	-0.030	0.002	-0.005
0.927	-0.795	-0.728	-0.031	0.002	-0.005
0.920	-0.788	-0.783	-0.031	0.002	-0.005
0.913	-0.798	-0.745	-0.030	0.002	-0.005
0.915	-0.825	-0.727	-0.031	0.002	-0.005
0.935	-0.784	-0.718	-0.031	0.003	-0.005
0.921	-0.790	-0.759	-0.031	0.002	-0.005
0.917	-0.783	-0.742	-0.031	0.003	-0.005
0.936	-0.788	-0.735	-0.031	0.003	-0.005
0.912	-0.792	-0.735	-0.030	0.003	-0.005
0.919	-0.771	-0.735	-0.031	0.002	-0.005
0.923	-0.787	-0.742	-0.031	0.003	-0.005
0.920	-0.789	-0.755	-0.031	0.003	-0.005
0.902	-0.766	-0.749	-0.030	0.003	-0.005
0.905	-0.772	-0.749	-0.031	0.003	-0.005
0.907	-0.791	-0.741	-0.031	0.003	-0.005
0.909	-0.758	-0.820	-0.031	0.002	-0.005
0.911	-0.777	-0.766	-0.031	0.003	-0.005
0.902	-0.782	-0.762	-0.031	0.002	-0.005
0.905	-0.756	-0.796	-0.031	0.002	-0.005
0.914	-0.777	-0.779	-0.031	0.002	-0.005
0.896	-0.778	-0.803	-0.031	0.002	-0.005
0.897	-0.773	-0.779	-0.031	0.003	-0.005
0.915	-0.795	-0.755	-0.031	0.002	-0.005
0.900	-0.773	-0.725	-0.030	0.002	-0.005
0.911	-0.773	-0.780	-0.031	0.002	-0.005
0.920	-0.795	-0.755	-0.031	0.002	-0.005
0.904	-0.773	-0.735	-0.031	0.002	-0.005
0.921	-0.771	-0.756	-0.030	0.002	-0.005
0.912	-0.786	-0.749	-0.031	0.002	-0.005
0.910	-0.767	-0.746	-0.031	0.002	-0.005
0.925	-0.757	-0.747	-0.030	0.002	-0.005
0.911	-0.776	-0.728	-0.030	0.003	-0.005
0.897	-0.767	-0.746	-0.031	0.003	-0.005
0.926	-0.771	-0.698	-0.031	0.003	-0.005
0.906	-0.766	-0.749	-0.031	0.002	-0.005
0.891	-0.728	-0.749	-0.031	0.003	-0.005
0.912	-0.759	-0.753	-0.031	0.003	-0.005
0.906	-0.760	-0.749	-0.031	0.003	-0.005
0.902	-0.724	-0.756	-0.031	0.003	-0.005
0.909	-0.756	-0.763	-0.030	0.003	-0.005
0.875	-0.764	-0.755	-0.031	0.003	-0.005
0.899	-0.723	-0.787	-0.031	0.003	-0.005
0.894	-0.760	-0.766	-0.030	0.003	-0.005
0.890	-0.756	-0.766	-0.031	0.003	-0.005
0.908	-0.735	-0.800	-0.031	0.002	-0.005
0.916	-0.758	-0.773	-0.030	0.002	-0.005
0.884	-0.755	-0.773	-0.030	0.003	-0.005
0.905	-0.748	-0.773	-0.031	0.003	-0.005
0.917	-0.764	-0.756	-0.030	0.002	-0.005
0.884	-0.753	-0.790	-0.030	0.003	-0.005
0.890	-0.754	-0.749	-0.031	0.003	-0.005
0.908	-0.784	-0.759	-0.031	0.002	-0.005
0.896	-0.755	-0.704	-0.031	0.002	-0.005
0.937	-0.729	-0.737	-0.030	0.003	-0.006
0.909	-0.769	-0.749	-0.030	0.002	-0.005
0.902	-0.753	-0.742	-0.031	0.002	-0.005
0.926	-0.744	-0.730	-0.030	0.002	-0.005
0.903	-0.752	-0.712	-0.030	0.003	-0.005
0.892	-0.746	-0.742	-0.031	0.003	-0.005
0.909	-0.741	-0.730	-0.030	0.003	-0.006
0.896	-0.754	-0.742	-0.030	0.003	-0.005
0.883	-0.734	-0.759	-0.031	0.003	-0.005
0.919	-0.742	-0.688	-0.031	0.003	-0.005
0.886	-0.745	-0.736	-0.031	0.003	-0.005
0.884	-0.697	-0.770	-0.031	0.003	-0.005
0.893	-0.748	-0.766	-0.030	0.003	-0.005
0.863	-0.749	-0.759	-0.031	0.003	-0.005
0.891	-0.723	-0.773	-0.030	0.003	-0.005
0.871	-0.760	-0.783	-0.030	0.003	-0.005
0.869	-0.759	-0.765	-0.031	0.003	-0.005
0.894	-0.739	-0.770	-0.031	0.003	-0.005
0.892	-0.758	-0.752	-0.031	0.002	-0.005
0.871	-0.761	-0.752	-0.031	0.003	-0.005
0.890	-0.751	-0.776	-0.031	0.003	-0.005
0.909	-0.789	-0.761	-0.031	0.002	-0.005
0.884	-0.755	-0.770	-0.031	0.003	-0.005
0.883	-0.754	-0.742	-0.031	0.003	-0.005
0.900	-0.772	-0.755	-0.031	0.002	-0.005
0.894	-0.758	-0.769	-0.031	0.003	-0.005
0.883	-0.769	-0.745	-0.031	0.003	-0.005
0.908	-0.779	-0.738	-0.031	0.003	-0.005
0.893	-0.750	-0.742	-0.031	0.003	-0.005
0.932	-0.745	-0.733	-0.030	0.003	-0.006
0.892	-0.767	-0.735	-0.031	0.003	-0.005
0.903	-0.764	-0.776	-0.031	0.003	-0.005
0.909	-0.753	-0.726	-0.031	0.003	-0.005
0.891	-0.748	-0.729	-0.031	0.003	-0.005
0.883	-0.750	-0.773	-0.031	0.003	-0.005
0.890	-0.747	-0.749	-0.031	0.003	-0.005
0.886	-0.750	-0.752	-0.031	0.002	-0.005
0.868	-0.720	-0.780	-0.031	0.004	-0.005
0.887	-0.755	-0.724	-0.031	0.003	-0.005
0.893	-0.744	-0.769	-0.031	0.003	-0.005
0.881	-0.717	-0.787	-0.031	0.003	-0.005
0.868	-0.757	-0.810	-0.030	0.003	-0.005
0.871	-0.746	-0.762	-0.031	0.003	-0.005
0.889	-0.721	-0.776	-0.031	0.003	-0.005
0.860	-0.749	-0.796	-0.030	0.003	-0.005
0.873	-0.750	-0.741	-0.031	0.003	-0.005
0.893	-0.744	-0.766	-0.031	0.003	-0.005
0.882	-0.749	-0.766	-0.031	0.002	-0.005
0.894	-0.742	-0.742	-0.031	0.003	-0.005
0.878	-0.758	-0.725	-0.030	0.003	-0.005
0.900	-0.767	-0.758	-0.031	0.002	-0.005
0.888	-0.741	-0.759	-0.031	0.003	-0.005
0.882	-0.752	-0.725	-0.031	0.003	-0.005
0.897	-0.752	-0.769	-0.031	0.002	-0.005
0.904	-0.745	-0.739	-0.031	0.003	-0.005
0.880	-0.756	-0.715	-0.030	0.003	-0.005
0.880	-0.741	-0.745	-0.031	0.003	-0.005
0.895	-0.732	-0.732	-0.031	0.003	-0.005
0.906	-0.737	-0.740	-0.031	0.003	-0.006
0.873	-0.722	-0.756	-0.031	0.003	-0.005
0.887	-0.747	-0.790	-0.031	0.004	-0.005
0.874	-0.746	-0.731	-0.031	0.003	-0.005
0.873	-0.726	-0.752	-0.031	0.003	-0.005
0.882	-0.742	-0.783	-0.031	0.004	-0.005
0.863	-0.761	-0.727	-0.031	0.003	-0.005
0.874	-0.727	-0.773	-0.031	0.003	-0.005
0.878	-0.719	-0.773	-0.031	0.003	-0.005
0.859	-0.758	-0.765	-0.031	0.003	-0.005
0.867	-0.727	-0.749	-0.031	0.003	-0.005
0.873	-0.742	-0.766	-0.031	0.003	-0.005
0.840	-0.746	-0.796	-0.030	0.002	-0.005
0.853	-0.732	-0.758	-0.031	0.003	-0.005
0.872	-0.752	-0.755	-0.031	0.003	-0.005
0.854	-0.747	-0.772	-0.031	0.003	-0.005
0.862	-0.746	-0.741	-0.031	0.003	-0.005
0.877	-0.764	-0.741	-0.031	0.003	-0.005
0.873	-0.751	-0.738	-0.031	0.002	-0.005
0.888	-0.742	-0.735	-0.031	0.003	-0.005
0.870	-0.766	-0.691	-0.030	0.003	-0.006
0.878	-0.755	-0.731	-0.031	0.003	-0.005
0.876	-0.739	-0.735	-0.031	0.003	-0.005
0.870	-0.759	-0.697	-0.031	0.003	-0.005
0.870	-0.751	-0.741	-0.031	0.003	-0.005
0.886	-0.743	-0.725	-0.031	0.003	-0.005
0.872	-0.755	-0.715	-0.031	0.003	-0.005
0.858	-0.736	-0.725	-0.031	0.003	-0.005
0.883	-0.741	-0.725	-0.031	0.004	-0.005
0.881	-0.743	-0.718	-0.031	0.003	-0.005
0.875	-0.718	-0.729	-0.031	0.003	-0.005
0.865	-0.745	-0.789	-0.031	0.004	-0.005
0.842	-0.755	-0.744	-0.031	0.003	-0.005
0.861	-0.723	-0.745	-0.031	0.003	-0.005
0.866	-0.733	-0.773	-0.031	0.003	-0.005
0.845	-0.746	-0.765	-0.031	0.003	-0.005
0.872	-0.729	-0.762	-0.031	0.003	-0.005
0.867	-0.726	-0.752	-0.031	0.003	-0.005
0.842	-0.752	-0.771	-0.031	0.003	-0.005
0.867	-0.727	-0.759	-0.031	0.003	-0.005
0.878	-0.759	-0.742	-0.031	0.003	-0.005
0.841	-0.741	-0.800	-0.030	0.003	-0.005
0.864	-0.733	-0.738	-0.031	0.003	-0.005
0.871	-0.749	-0.745	-0.031	0.003	-0.005
0.855	-0.735	-0.766	-0.031	0.003	-0.005
0.870	-0.729	-0.739	-0.031	0.003	-0.005
0.872	-0.756	-0.728	-0.031	0.003	-0.005
0.876	-0.735	-0.718	-0.031	0.003	-0.005
0.899	-0.728	-0.750	-0.031	0.003	-0.005
0.875	-0.739	-0.698	-0.030	0.003	-0.005
0.869	-0.732	-0.725	-0.031	0.003	-0.005
0.885	-0.726	-0.701	-0.031	0.003	-0.005
0.871	-0.736	-0.735	-0.031	0.003	-0.005
0.862	-0.707	-0.722	-0.031	0.003	-0.005
0.881	-0.730	-0.745	-0.031	0.003	-0.005
0.865	-0.717	-0.732	-0.031	0.003	-0.005
0.865	-0.707	-0.732	-0.031	0.003	-0.005
0.870	-0.730	-0.765	-0.031	0.003	-0.005
0.856	-0.724	-0.768	-0.031	0.003	-0.005
0.871	-0.705	-0.742	-0.031	0.003	-0.005
0.870	-0.737	-0.776	-0.031	0.003	-0.005
0.822	-0.740	-0.774	-0.031	0.003	-0.004
0.872	-0.722	-0.762	-0.031	0.003	-0.005
0.862	-0.722	-0.742	-0.031	0.003	-0.005
0.837	-0.739	-0.764	-0.031	0.003	-0.004
0.877	-0.729	-0.769	-0.031	0.003	-0.005
0.874	-0.726	-0.738	-0.031	0.002	-0.004
0.855	-0.722	-0.762	-0.031	0.003	-0.005
0.877	-0.735	-0.752	-0.031	0.003	-0.005
0.868	-0.768	-0.734	-0.031	0.003	-0.005
0.870	-0.720	-0.752	-0.031	0.003	-0.005
0.875	-0.734	-0.728	-0.031	0.003	-0.005
0.866	-0.736	-0.721	-0.031	0.003	-0.005
0.875	-0.726	-0.711	-0.031	0.003	-0.005
0.887	-0.730	-0.742	-0.031	0.003	-0.005
0.866	-0.724	-0.735	-0.031	0.003	-0.005
0.881	-0.719	-0.711	-0.031	0.003	-0.005
0.890	-0.726	-0.739	-0.031	0.003	-0.005
0.866	-0.720	-0.738	-0.031	0.003	-0.005
0.847	-0.709	-0.721	-0.031	0.004	-0.005
0.869	-0.731	-0.735	-0.031	0.003	-0.005
0.858	-0.706	-0.765	-0.031	0.003	-0.005
0.863	-0.708	-0.738	-0.031	0.004	-0.005
0.856	-0.727	-0.769	-0.031	0.003	-0.005
0.867	-0.712	-0.785	-0.032	0.003	-0.005
0.866	-0.703	-0.745	-0.031	0.004	-0.005
0.856	-0.730	-0.755	-0.031	0.003	-0.005
0.852	-0.720	-0.768	-0.031	0.003	-0.004
0.864	-0.726	-0.741	-0.031	0.003	-0.005
0.854	-0.727	-0.707	-0.031	0.003	-0.005
0.828	-0.730	-0.771	-0.031	0.003	-0.004
0.869	-0.730	-0.758	-0.031	0.003	-0.005
0.853	-0.727	-0.724	-0.031	0.003	-0.004
0.855	-0.729	-0.761	-0.031	0.003	-0.005
0.873	-0.745	-0.744	-0.031	0.003	-0.005
0.880	-0.733	-0.721	-0.031	0.002	-0.004
0.860	-0.714	-0.755	-0.031	0.003	-0.005
0.867	-0.751	-0.727	-0.031	0.003	-0.005
0.867	-0.760	-0.717	-0.031	0.003	-0.005
0.888	-0.725	-0.704	-0.031	0.003	-0.005
0.882	-0.738	-0.721	-0.031	0.003	-0.005
0.870	-0.738	-0.727	-0.031	0.003	-0.005
0.878	-0.730	-0.711	-0.031	0.003	-0.005
0.868	-0.733	-0.728	-0.031	0.003	-0.005
0.866	-0.727	-0.724	-0.031	0.003	-0.005
0.869	-0.738	-0.710	-0.031	0.004	-0.005
0.862	-0.733	-0.734	-0.031	0.003	-0.005
0.851	-0.716	-0.745	-0.031	0.003	-0.005
0.843	-0.713	-0.717	-0.031	0.004	-0.005
0.853	-0.743	-0.734	-0.031	0.003	-0.004
0.858	-0.718	-0.788	-0.032	0.003	-0.004
0.854	-0.711	-0.728	-0.031	0.004	-0.005
0.854	-0.734	-0.758	-0.031	0.003	-0.004
0.859	-0.707	-0.772	-0.031	0.003	-0.004
0.858	-0.714	-0.748	-0.031	0.003	-0.004
0.842	-0.736	-0.768	-0.031	0.003	-0.004
0.834	-0.728	-0.781	-0.032	0.003	-0.004
0.865	-0.726	-0.755	-0.031	0.003	-0.004
0.848	-0.731	-0.713	-0.031	0.003	-0.004
0.833	-0.751	-0.773	-0.032	0.003	-0.004
0.855	-0.749	-0.757	-0.031	0.003	-0.004
0.859	-0.752	-0.723	-0.031	0.003	-0.004
0.855	-0.740	-0.743	-0.031	0.003	-0.004
0.864	-0.752	-0.743	-0.031	0.003	-0.004
0.856	-0.752	-0.712	-0.031	0.003	-0.004
0.862	-0.740	-0.751	-0.031	0.003	-0.004
0.856	-0.768	-0.719	-0.031	0.003	-0.004
0.848	-0.764	-0.723	-0.031	0.003	-0.005
0.875	-0.741	-0.675	-0.032	0.003	-0.004
0.861	-0.751	-0.702	-0.031	0.003	-0.004
0.843	-0.737	-0.726	-0.031	0.003	-0.004
0.866	-0.751	-0.726	-0.031	0.004	-0.004
0.848	-0.759	-0.736	-0.031	0.003	-0.004
0.842	-0.736	-0.743	-0.031	0.003	-0.004
0.861	-0.752	-0.729	-0.031	0.004	-0.004
0.856	-0.752	-0.736	-0.031	0.003	-0.004
0.841	-0.738	-0.742	-0.031	0.004	-0.004
0.825	-0.746	-0.736	-0.031	0.004	-0.004
0.828	-0.766	-0.732	-0.031	0.004	-0.004
0.844	-0.730	-0.797	-0.032	0.003	-0.004
0.845	-0.745	-0.770	-0.031	0.004	-0.004
0.831	-0.768	-0.790	-0.031	0.003	-0.004
0.845	-0.745	-0.797	-0.032	0.003	-0.004
0.840	-0.761	-0.752	-0.031	0.003	-0.003
0.827	-0.765	-0.769	-0.031	0.003	-0.004
0.832	-0.763	-0.772	-0.032	0.003	-0.003
0.854	-0.775	-0.738	-0.031	0.003	-0.003
0.827	-0.763	-0.704	-0.031	0.003	-0.004
0.841	-0.758	-0.759	-0.031	0.003	-0.004
0.853	-0.795	-0.745	-0.031	0.003	-0.003
0.846	-0.775	-0.721	-0.031	0.003	-0.003
0.852	-0.766	-0.732	-0.031	0.003	-0.004
0.852	-0.792	-0.734	-0.031	0.003	-0.003
0.847	-0.779	-0.724	-0.031	0.003	-0.003
0.857	-0.773	-0.749	-0.031	0.003	-0.004
0.847	-0.786	-0.724	-0.031	0.004	-0.003
0.832	-0.778	-0.731	-0.032	0.004	-0.003
0.854	-0.776	-0.676	-0.032	0.004	-0.004
0.841	-0.780	-0.727	-0.031	0.004	-0.003
0.822	-0.747	-0.752	-0.031	0.004	-0.003
0.847	-0.779	-0.741	-0.032	0.004	-0.003
0.823	-0.779	-0.751	-0.031	0.004	-0.003
0.824	-0.749	-0.754	-0.032	0.004	-0.003
0.839	-0.788	-0.747	-0.032	0.004	-0.003
0.814	-0.779	-0.723	-0.032	0.004	-0.003
0.829	-0.747	-0.758	-0.032	0.004	-0.003
0.811	-0.776	-0.744	-0.031	0.004	-0.003
0.812	-0.781	-0.726	-0.032	0.004	-0.003
0.828	-0.759	-0.781	-0.032	0.004	-0.003
0.834	-0.793	-0.736	-0.032	0.003	-0.003
0.809	-0.784	-0.767	-0.032	0.004	-0.003
0.823	-0.769	-0.750	-0.032	0.004	-0.003
0.828	-0.791	-0.740	-0.032	0.003	-0.003
0.814	-0.775	-0.768	-0.031	0.004	-0.003
0.819	-0.783	-0.737	-0.032	0.004	-0.003
0.826	-0.804	-0.740	-0.031	0.003	-0.003
0.814	-0.777	-0.685	-0.032	0.003	-0.003
0.854	-0.767	-0.718	-0.031	0.004	-0.003
0.814	-0.796	-0.716	-0.031	0.003	-0.003
0.816	-0.781	-0.716	-0.032	0.004	-0.003
0.831	-0.780	-0.710	-0.031	0.004	-0.003
0.813	-0.788	-0.699	-0.031	0.004	-0.003
0.799	-0.781	-0.709	-0.032	0.004	-0.003
0.829	-0.784	-0.689	-0.031	0.004	-0.003
0.815	-0.783	-0.709	-0.032	0.004	-0.003
0.794	-0.755	-0.736	-0.032	0.004	-0.003
0.818	-0.783	-0.678	-0.032	0.004	-0.003
0.800	-0.776	-0.699	-0.032	0.004	-0.003
0.798	-0.738	-0.733	-0.031	0.004	-0.002
0.790	-0.801	-0.722	-0.031	0.004	-0.002
0.787	-0.784	-0.715	-0.032	0.004	-0.002
0.791	-0.764	-0.729	-0.032	0.004	-0.002
0.781	-0.797	-0.736	-0.031	0.004	-0.002
0.773	-0.792	-0.694	-0.032	0.004	-0.002
0.794	-0.770	-0.729	-0.031	0.004	-0.002
0.769	-0.797	-0.705	-0.031	0.003	-0.002
0.789	-0.780	-0.715	-0.032	0.004	-0.002
0.779	-0.784	-0.674	-0.031	0.004	-0.002
0.800	-0.807	-0.722	-0.031	0.003	-0.002
0.780	-0.781	-0.692	-0.031	0.004	-0.003
0.785	-0.786	-0.681	-0.031	0.004	-0.002
0.796	-0.807	-0.694	-0.031	0.004	-0.002
0.772	-0.777	-0.695	-0.031	0.004	-0.003
0.776	-0.782	-0.650	-0.031	0.004	-0.002
0.782	-0.800	-0.677	-0.031	0.004	-0.002
0.782	-0.777	-0.674	-0.032	0.004	-0.002
0.810	-0.767	-0.665	-0.031	0.004	-0.003
0.778	-0.784	-0.671	-0.031	0.004	-0.002
0.768	-0.788	-0.705	-0.031	0.005	-0.003
0.776	-0.787	-0.664	-0.031	0.004	-0.002
0.762	-0.772	-0.688	-0.031	0.004	-0.002
0.765	-0.787	-0.698	-0.031	0.005	-0.003
0.757	-0.792	-0.660	-0.031	0.004	-0.002
0.760	-0.772	-0.705	-0.031	0.004	-0.002
0.752	-0.762	-0.705	-0.031	0.005	-0.002
0.753	-0.795	-0.670	-0.031	0.004	-0.002
0.764	-0.772	-0.677	-0.032	0.004	-0.002
0.752	-0.764	-0.681	-0.031	0.004	-0.002
0.738	-0.794	-0.725	-0.031	0.004	-0.002
0.739	-0.800	-0.680	-0.031	0.004	-0.002
0.766	-0.790	-0.670	-0.031	0.004	-0.002
0.737	-0.794	-0.684	-0.031	0.004	-0.002
0.739	-0.802	-0.652	-0.031	0.004	-0.002
0.760	-0.802	-0.663	-0.031	0.004	-0.002
0.751	-0.804	-0.646	-0.031	0.003	-0.002
0.761	-0.790	-0.663	-0.031	0.004	-0.002
0.738	-0.810	-0.588	-0.031	0.004	-0.002
0.750	-0.811	-0.639	-0.031	0.004	-0.002
0.756	-0.792	-0.663	-0.031	0.004	-0.002
0.739	-0.812	-0.622	-0.031	0.004	-0.002
0.748	-0.789	-0.653	-0.031	0.004	-0.002
0.748	-0.794	-0.639	-0.031	0.004	-0.002
0.741	-0.803	-0.612	-0.031	0.004	-0.002
0.734	-0.788	-0.635	-0.031	0.004	-0.002
0.743	-0.802	-0.649	-0.031	0.005	-0.002
0.747	-0.796	-0.626	-0.031	0.004	-0.002
0.726	-0.776	-0.646	-0.031	0.004	-0.002
0.736	-0.798	-0.690	-0.031	0.005	-0.002
0.706	-0.798	-0.631	-0.031	0.005	-0.002
0.724	-0.776	-0.646	-0.031	0.004	-0.002
0.718	-0.802	-0.683	-0.031	0.005	-0.002
0.705	-0.801	-0.638	-0.031	0.004	-0.002
0.723	-0.779	-0.646	-0.031	0.004	-0.002
0.713	-0.789	-0.656	-0.031	0.005	-0.002
0.691	-0.802	-0.668	-0.031	0.004	-0.002
0.723	-0.790	-0.649	-0.031	0.004	-0.002
0.724	-0.817	-0.645	-0.031	0.004	-0.002
0.703	-0.798	-0.693	-0.030	0.004	-0.002
0.720	-0.807	-0.652	-0.031	0.004	-0.002
0.717	-0.830	-0.641	-0.031	0.004	-0.002
0.719	-0.798	-0.652	-0.031	0.004	-0.002
0.719	-0.803	-0.642	-0.031	0.005	-0.002
0.722	-0.819	-0.635	-0.031	0.004	-0.002
0.725	-0.802	-0.615	-0.031	0.004	-0.002
0.749	-0.793	-0.615	-0.031	0.004	-0.002
0.708	-0.819	-0.574	-0.030	0.005	-0.002
0.699	-0.786	-0.618	-0.031	0.005	-0.002
0.725	-0.797	-0.605	-0.031	0.004	-0.002
0.726	-0.804	-0.621	-0.031	0.004	-0.002
0.707	-0.763	-0.646	-0.031	0.005	-0.002
0.712	-0.789	-0.628	-0.031	0.005	-0.002
0.700	-0.783	-0.625	-0.031	0.004	-0.002
0.696	-0.747	-0.622	-0.031	0.005	-0.002
0.704	-0.803	-0.648	-0.031	0.005	-0.002
0.695	-0.785	-0.662	-0.031	0.005	-0.002
0.703	-0.775	-0.632	-0.031	0.005	-0.002
0.699	-0.788	-0.652	-0.031	0.005	-0.002
0.663	-0.798	-0.654	-0.031	0.005	-0.001
0.700	-0.780	-0.642	-0.031	0.005	-0.002
0.699	-0.799	-0.656	-0.031	0.004	-0.002
0.675	-0.791	-0.648	-0.031	0.005	-0.002
0.702	-0.789	-0.642	-0.031	0.005	-0.002
0.703	-0.797	-0.638	-0.031	0.004	-0.002
0.683	-0.789	-0.659	-0.031	0.004	-0.002
0.705	-0.792	-0.604	-0.030	0.005	-0.002
0.698	-0.830	-0.631	-0.031	0.004	-0.002
0.696	-0.783	-0.614	-0.031	0.005	-0.002
0.706	-0.796	-0.611	-0.030	0.004	-0.002
0.698	-0.817	-0.618	-0.031	0.004	-0.002
0.708	-0.791	-0.608	-0.031	0.004	-0.002
0.709	-0.797	-0.635	-0.030	0.005	-0.002
0.699	-0.795	-0.628	-0.031	0.005	-0.002
0.702	-0.795	-0.621	-0.031	0.005	-0.002
0.707	-0.795	-0.604	-0.030	0.005	-0.002
0.687	-0.795	-0.607	-0.030	0.005	-0.002
0.672	-0.787	-0.628	-0.031	0.005	-0.002
0.691	-0.801	-0.593	-0.031	0.005	-0.002
0.698	-0.774	-0.662	-0.031	0.004	-0.002
0.673	-0.767	-0.625	-0.030	0.005	-0.002
0.679	-0.801	-0.624	-0.030	0.005	-0.002
0.687	-0.780	-0.655	-0.031	0.005	-0.002
0.684	-0.773	-0.608	-0.030	0.005	-0.002
0.672	-0.798	-0.652	-0.030	0.005	-0.002
0.666	-0.796	-0.647	-0.031	0.005	-0.001
0.688	-0.805	-0.628	-0.030	0.005	-0.002
0.668	-0.791	-0.621	-0.030	0.004	-0.002
0.654	-0.799	-0.657	-0.031	0.005	-0.001
0.688	-0.805	-0.627	-0.031	0.005	-0.002
0.682	-0.795	-0.611	-0.030	0.004	-0.002
0.666	-0.803	-0.620	-0.031	0.005	-0.001
0.684	-0.808	-0.614	-0.030	0.005	-0.002
0.688	-0.808	-0.583	-0.031	0.004	-0.002
0.675	-0.793	-0.638	-0.030	0.005	-0.002
0.679	-0.808	-0.580	-0.030	0.005	-0.002
0.671	-0.823	-0.603	-0.031	0.005	-0.002
0.705	-0.798	-0.563	-0.031	0.005	-0.002
0.690	-0.801	-0.607	-0.030	0.005	-0.002
0.673	-0.786	-0.614	-0.030	0.005	-0.002
0.690	-0.793	-0.594	-0.031	0.005	-0.002
0.673	-0.792	-0.621	-0.030	0.005	-0.002
0.660	-0.769	-0.621	-0.030	0.005	-0.002
0.680	-0.812	-0.634	-0.031	0.006	-0.002
0.673	-0.802	-0.617	-0.031	0.005	-0.002
0.669	-0.766	-0.632	-0.030	0.005	-0.002
0.660	-0.799	-0.628	-0.030	0.006	-0.002
0.654	-0.795	-0.617	-0.031	0.005	-0.002
0.661	-0.769	-0.682	-0.031	0.005	-0.002
0.667	-0.800	-0.621	-0.030	0.005	-0.002
0.654	-0.794	-0.627	-0.030	0.005	-0.002
0.660	-0.781	-0.655	-0.031	0.005	-0.002
0.674	-0.808	-0.617	-0.030	0.005	-0.001
0.645	-0.799	-0.652	-0.030	0.005	-0.002
0.650	-0.794	-0.648	-0.031	0.005	-0.002
0.672	-0.828	-0.634	-0.030	0.005	-0.002
0.650	-0.793	-0.587	-0.030	0.005	-0.002
0.686	-0.787	-0.625	-0.030	0.005	-0.002
0.675	-0.829	-0.600	-0.030	0.005	-0.002
0.664	-0.799	-0.576	-0.031	0.005	-0.002
0.687	-0.787	-0.605	-0.030	0.005	-0.002
0.662	-0.811	-0.621	-0.030	0.005	-0.002
0.645	-0.798	-0.593	-0.030	0.005	-0.002
0.673	-0.793	-0.598	-0.030	0.006	-0.002
0.651	-0.810	-0.597	-0.030	0.006	-0.002
0.641	-0.790	-0.607	-0.030	0.006	-0.002
0.663	-0.801	-0.559	-0.031	0.006	-0.002
0.653	-0.794	-0.614	-0.030	0.005	-0.002
0.651	-0.751	-0.628	-0.030	0.006	-0.002
0.652	-0.813	-0.614	-0.030	0.006	-0.002
0.637	-0.800	-0.600	-0.030	0.006	-0.002
0.639	-0.765	-0.624	-0.030	0.006	-0.002
0.637	-0.801	-0.648	-0.030	0.006	-0.002
0.622	-0.807	-0.596	-0.030	0.006	-0.002
0.646	-0.783	-0.641	-0.030	0.006	-0.002
0.626	-0.802	-0.634	-0.030	0.005	-0.002
0.628	-0.802	-0.603	-0.030	0.006	-0.002
0.634	-0.792	-0.624	-0.030	0.006	-0.002
0.654	-0.821	-0.617	-0.030	0.005	-0.002
0.628	-0.802	-0.634	-0.030	0.006	-0.002
0.640	-0.798	-0.607	-0.030	0.006	-0.002
0.649	-0.830	-0.610	-0.030	0.005	-0.002
0.637	-0.803	-0.641	-0.030	0.006	-0.002
0.632	-0.815	-0.583	-0.030	0.006	-0.002
0.632	-0.824	-0.603	-0.030	0.006	-0.002
0.639	-0.804	-0.566	-0.030	0.006	-0.002
0.672	-0.785	-0.585	-0.030	0.006	-0.003
0.632	-0.816	-0.586	-0.030	0.006	-0.002
0.630	-0.802	-0.614	-0.030	0.006	-0.002
0.646	-0.802	-0.573	-0.030	0.006	-0.002
0.609	-0.804	-0.593	-0.030	0.006	-0.002
0.619	-0.803	-0.621	-0.030	0.006	-0.002
0.628	-0.807	-0.583	-0.030	0.006	-0.002
0.615	-0.798	-0.590	-0.030	0.006	-0.002
0.609	-0.789	-0.614	-0.030	0.006	-0.002
0.605	-0.808	-0.586	-0.030	0.006	-0.002
0.614	-0.790	-0.607	-0.030	0.006	-0.003
0.608	-0.779	-0.624	-0.030	0.006	-0.002
0.602	-0.809	-0.651	-0.030	0.006	-0.002
0.602	-0.806	-0.606	-0.030	0.006	-0.002
0.611	-0.787	-0.603	-0.030	0.006	-0.002
0.594	-0.811	-0.655	-0.030	0.006	-0.002
0.594	-0.806	-0.599	-0.030	0.006	-0.002
0.613	-0.801	-0.603	-0.030	0.006	-0.002
0.601	-0.809	-0.614	-0.030	0.005	-0.002
0.610	-0.803	-0.603	-0.030	0.006	-0.002
0.606	-0.814	-0.580	-0.030	0.006	-0.002
0.621	-0.833	-0.599	-0.030	0.005	-0.002
0.611	-0.800	-0.590	-0.030	0.006	-0.002
0.610	-0.819	-0.597	-0.030	0.006	-0.003
0.621	-0.823	-0.593	-0.030	0.006	-0.002
0.622	-0.819	-0.590	-0.030	0.006	-0.003
0.610	-0.824	-0.549	-0.030	0.006	-0.003
0.612	-0.820	-0.593	-0.030	0.006	-0.003
0.607	-0.811	-0.580	-0.030	0.006	-0.003
0.634	-0.804	-0.588	-0.030	0.006	-0.003
0.606	-0.814	-0.593	-0.030	0.006	-0.003
0.597	-0.817	-0.631	-0.030	0.007	-0.003
0.587	-0.818	-0.586	-0.030	0.006	-0.003
0.580	-0.793	-0.600	-0.030	0.006	-0.003
0.583	-0.819	-0.641	-0.030	0.007	-0.003
0.566	-0.821	-0.616	-0.030	0.006	-0.002
0.573	-0.792	-0.607	-0.030	0.006	-0.003
0.565	-0.794	-0.610	-0.030	0.007	-0.002
0.547	-0.820	-0.605	-0.030	0.006	-0.002
0.574	-0.808	-0.613	-0.030	0.007	-0.003
0.583	-0.821	-0.593	-0.030	0.006	-0.002
0.550	-0.821	-0.644	-0.030	0.006	-0.002
0.573	-0.808	-0.596	-0.030	0.007	-0.002
0.586	-0.809	-0.600	-0.030	0.006	-0.003
0.574	-0.798	-0.624	-0.030	0.006	-0.003
0.603	-0.806	-0.593	-0.030	0.007	-0.003
0.598	-0.836	-0.586	-0.030	0.006	-0.003
0.591	-0.811	-0.576	-0.030	0.006	-0.002
0.606	-0.811	-0.559	-0.030	0.007	-0.003
0.574	-0.821	-0.532	-0.029	0.007	-0.003
0.574	-0.796	-0.583	-0.030	0.006	-0.003
0.593	-0.795	-0.580	-0.030	0.007	-0.003
0.576	-0.816	-0.576	-0.030	0.007	-0.003
0.571	-0.795	-0.590	-0.030	0.007	-0.002
0.584	-0.818	-0.579	-0.030	0.007	-0.003
0.566	-0.822	-0.566	-0.030	0.007	-0.003
0.563	-0.787	-0.569	-0.030	0.007	-0.003
0.563	-0.815	-0.569	-0.030	0.007	-0.003
0.550	-0.800	-0.572	-0.030	0.007	-0.003
0.560	-0.785	-0.583	-0.030	0.007	-0.003
0.558	-0.795	-0.648	-0.030	0.008	-0.003
0.537	-0.805	-0.613	-0.030	0.007	-0.002
0.564	-0.783	-0.618	-0.030	0.007	-0.003
0.569	-0.808	-0.607	-0.030	0.007	-0.003
0.531	-0.820	-0.622	-0.030	0.007	-0.002
0.568	-0.797	-0.610	-0.030	0.007	-0.003
0.575	-0.822	-0.579	-0.030	0.007	-0.003
0.549	-0.816	-0.613	-0.030	0.007	-0.003
0.561	-0.808	-0.576	-0.030	0.007	-0.003
0.562	-0.852	-0.582	-0.030	0.007	-0.003
0.553	-0.804	-0.590	-0.030	0.007	-0.003
0.567	-0.805	-0.597	-0.030	0.007	-0.003
0.556	-0.815	-0.583	-0.030	0.007	-0.003
0.555	-0.806	-0.593	-0.030	0.007	-0.003
0.554	-0.814	-0.559	-0.030	0.007	-0.003
0.548	-0.812	-0.586	-0.030	0.007	-0.003
0.555	-0.800	-0.576	-0.030	0.007	-0.003
0.563	-0.801	-0.577	-0.030	0.007	-0.003
0.547	-0.806	-0.570	-0.030	0.007	-0.003
0.520	-0.790	-0.573	-0.030	0.008	-0.004
0.554	-0.803	-0.556	-0.030	0.007	-0.003
0.548	-0.804	-0.607	-0.030	0.007	-0.003
0.543	-0.787	-0.559	-0.030	0.007	-0.003
0.547	-0.810	-0.583	-0.030	0.007	-0.003
0.555	-0.782	-0.611	-0.030	0.007	-0.003
0.537	-0.778	-0.583	-0.030	0.008	-0.003
0.532	-0.808	-0.593	-0.030	0.008	-0.003
0.532	-0.801	-0.613	-0.030	0.007	-0.003
0.541	-0.804	-0.573	-0.030	0.007	-0.003
0.525	-0.805	-0.569	-0.030	0.007	-0.003
0.503	-0.814	-0.609	-0.030	0.007	-0.003
0.537	-0.816	-0.590	-0.030	0.007	-0.003
0.534	-0.811	-0.569	-0.030	0.007	-0.003
0.523	-0.812	-0.586	-0.030	0.007	-0.003
0.543	-0.824	-0.583	-0.030	0.007	-0.003
0.542	-0.816	-0.556	-0.030	0.007	-0.003
0.538	-0.805	-0.587	-0.030	0.007	-0.003
0.548	-0.829	-0.563	-0.029	0.007	-0.003
0.529	-0.838	-0.559	-0.030	0.007	-0.003
0.566	-0.799	-0.529	-0.030	0.008	-0.003
0.546	-0.811	-0.559	-0.030	0.007	-0.003
0.520	-0.796	-0.583	-0.030	0.007	-0.003
0.539	-0.803	-0.556	-0.030	0.008	-0.003
0.522	-0.808	-0.583	-0.030	0.008	-0.003
0.513	-0.771	-0.590	-0.030	0.007	-0.003
0.542	-0.804	-0.597	-0.030	0.008	-0.003
0.516	-0.804	-0.579	-0.030	0.008	-0.003
0.525	-0.770	-0.597	-0.030	0.008	-0.003
0.508	-0.791	-0.566	-0.030	0.008	-0.003
0.509	-0.808	-0.569	-0.030	0.008	-0.003
0.523	-0.772	-0.652	-0.030	0.008	-0.003
0.536	-0.805	-0.586	-0.029	0.008	-0.003
0.514	-0.809	-0.610	-0.030	0.007	-0.003
0.524	-0.782	-0.603	-0.030	0.008	-0.003
0.520	-0.800	-0.593	-0.029	0.007	-0.003
0.504	-0.811	-0.603	-0.029	0.008	-0.003
0.507	-0.803	-0.616	-0.030	0.008	-0.003
0.522	-0.826	-0.596	-0.030	0.007	-0.003
0.518	-0.807	-0.545	-0.030	0.007	-0.003
0.538	-0.793	-0.598	-0.029	0.008	-0.004
0.524	-0.818	-0.586	-0.029	0.007	-0.003
0.524	-0.802	-0.576	-0.030	0.007	-0.003
0.528	-0.797	-0.587	-0.030	0.008	-0.004
0.522	-0.830	-0.569	-0.029	0.008	-0.003
0.515	-0.810	-0.566	-0.029	0.008	-0.003
0.525	-0.805	-0.567	-0.029	0.008	-0.004
0.514	-0.823	-0.552	-0.029	0.008	-0.003
0.501	-0.801	-0.573	-0.030	0.008	-0.004
0.538	-0.808	-0.525	-0.030	0.008	-0.004
0.516	-0.806	-0.576	-0.029	0.008	-0.003
0.507	-0.758	-0.608	-0.029	0.008	-0.003
0.520	-0.803	-0.583	-0.030	0.008	-0.004
0.500	-0.798	-0.576	-0.029	0.008	-0.003
0.506	-0.760	-0.597	-0.030	0.008	-0.003
0.507	-0.811	-0.597	-0.029	0.008	-0.003
0.485	-0.809	-0.589	-0.030	0.008	-0.003
0.500	-0.769	-0.607	-0.030	0.008	-0.003
0.493	-0.803	-0.573	-0.029	0.008	-0.003
0.486	-0.804	-0.586	-0.030	0.008	-0.003
0.499	-0.780	-0.600	-0.030	0.008	-0.003
0.509	-0.821	-0.589	-0.029	0.008	-0.003
0.480	-0.793	-0.593	-0.029	0.008	-0.003
0.496	-0.796	-0.586	-0.030	0.008	-0.003
0.513	-0.819	-0.572	-0.030	0.008	-0.003
0.499	-0.803	-0.586	-0.029	0.008	-0.003
0.492	-0.814	-0.583	-0.029	0.008	-0.004
0.504	-0.834	-0.572	-0.030	0.008	-0.004
0.501	-0.814	-0.535	-0.030	0.008	-0.004
0.544	-0.791	-0.554	-0.029	0.008	-0.004
0.496	-0.818	-0.573	-0.029	0.008	-0.004
0.491	-0.812	-0.572	-0.030	0.009	-0.004
0.510	-0.809	-0.536	-0.029	0.008	-0.004
0.485	-0.802	-0.552	-0.029	0.008	-0.004
0.476	-0.800	-0.597	-0.029	0.009	-0.004
0.494	-0.808	-0.552	-0.029	0.008	-0.004
0.478	-0.798	-0.559	-0.030	0.008	-0.004
0.470	-0.788	-0.611	-0.029	0.009	-0.004
0.480	-0.802	-0.542	-0.029	0.008	-0.004
0.480	-0.792	-0.580	-0.030	0.008	-0.004
0.476	-0.768	-0.590	-0.029	0.009	-0.003
0.465	-0.810	-0.604	-0.029	0.008	-0.004
0.457	-0.793	-0.596	-0.030	0.009	-0.004
0.480	-0.779	-0.580	-0.029	0.009	-0.003
0.458	-0.808	-0.597	-0.029	0.008	-0.004
0.457	-0.810	-0.562	-0.029	0.009	-0.004
0.464	-0.793	-0.590	-0.029	0.008	-0.004
0.469	-0.819	-0.576	-0.029	0.008	-0.003
0.480	-0.802	-0.583	-0.030	0.008	-0.004
0.469	-0.812	-0.545	-0.029	0.009	-0.004
0.487	-0.821	-0.572	-0.029	0.008	-0.003
0.474	-0.790	-0.574	-0.029	0.008	-0.004
0.469	-0.821	-0.542	-0.029	0.008	-0.004
0.479	-0.806	-0.552	-0.029	0.008	-0.003
0.478	-0.798	-0.539	-0.029	0.009	-0.004
0.461	-0.811	-0.525	-0.029	0.009	-0.004
0.460	-0.813	-0.576	-0.029	0.009	-0.004
0.468	-0.809	-0.559	-0.029	0.009	-0.004
0.476	-0.790	-0.543	-0.029	0.008	-0.004
0.461	-0.790	-0.566	-0.029	0.009	-0.004
0.462	-0.804	-0.607	-0.029	0.010	-0.004
0.450	-0.819	-0.538	-0.029	0.008	-0.004
0.459	-0.784	-0.556	-0.029	0.009	-0.004
0.451	-0.804	-0.597	-0.029	0.009	-0.004
0.433	-0.809	-0.569	-0.029	0.009	-0.004
0.460	-0.788	-0.580	-0.030	0.009	-0.004
0.454	-0.786	-0.576	-0.029	0.009	-0.004
0.432	-0.813	-0.585	-0.029	0.009	-0.004
0.455	-0.789	-0.570	-0.030	0.009	-0.004
0.452	-0.825	-0.569	-0.029	0.009	-0.004
0.429	-0.811	-0.637	-0.029	0.008	-0.004
0.447	-0.798	-0.559	-0.029	0.009	-0.004
0.440	-0.817	-0.569	-0.029	0.009	-0.004
0.434	-0.793	-0.587	-0.029	0.008	-0.004
0.444	-0.809	-0.549	-0.029	0.009	-0.004
0.440	-0.828	-0.562	-0.029	0.008	-0.004
0.454	-0.805	-0.549	-0.029	0.008	-0.004
0.459	-0.802	-0.556	-0.029	0.009	-0.004
0.449	-0.829	-0.491	-0.029	0.009	-0.004
0.450	-0.807	-0.563	-0.029	0.009	-0.004
0.466	-0.806	-0.543	-0.029	0.009	-0.004
0.432	-0.814	-0.525	-0.029	0.009	-0.004
0.442	-0.794	-0.539	-0.029	0.009	-0.004
0.450	-0.795	-0.553	-0.029	0.009	-0.004
0.445	-0.814	-0.525	-0.029	0.009	-0.004
0.435	-0.779	-0.543	-0.029	0.009	-0.004
0.437	-0.806	-0.559	-0.029	0.009	-0.004
0.430	-0.798	-0.559	-0.029	0.009	-0.004
0.419	-0.778	-0.553	-0.029	0.009	-0.004
0.423	-0.793	-0.573	-0.029	0.010	-0.004
0.386	-0.816	-0.561	-0.030	0.009	-0.004
0.423	-0.787	-0.576	-0.030	0.009	-0.004
0.430	-0.809	-0.576	-0.029	0.009	-0.004
0.389	-0.815	-0.578	-0.030	0.009	-0.004
0.424	-0.790	-0.577	-0.029	0.009	-0.005
0.424	-0.799	-0.563	-0.029	0.009	-0.004
0.392	-0.806	-0.596	-0.029	0.009	-0.004
0.418	-0.805	-0.573	-0.029	0.009	-0.004
0.415	-0.839	-0.549	-0.029	0.009	-0.005
0.387	-0.802	-0.597	-0.029	0.009	-0.004
0.417	-0.806	-0.552	-0.029	0.009	-0.004
0.412	-0.832	-0.535	-0.029	0.009	-0.005
0.399	-0.812	-0.535	-0.029	0.009	-0.004
0.418	-0.805	-0.539	-0.029	0.009	-0.005
0.411	-0.828	-0.538	-0.029	0.009	-0.005
0.407	-0.806	-0.522	-0.029	0.009	-0.005
0.427	-0.805	-0.529	-0.029	0.009	-0.005
0.392	-0.818	-0.501	-0.029	0.010	-0.005
0.381	-0.802	-0.539	-0.029	0.010	-0.005
0.407	-0.821	-0.525	-0.029	0.009	-0.005
0.398	-0.812	-0.555	-0.029	0.009	-0.005
0.383	-0.799	-0.532	-0.029	0.010	-0.005
0.398	-0.816	-0.552	-0.029	0.009	-0.005
0.395	-0.803	-0.556	-0.029	0.009	-0.005
0.384	-0.787	-0.518	-0.029	0.010	-0.005
0.385	-0.818	-0.548	-0.029	0.010	-0.005
0.376	-0.810	-0.572	-0.030	0.009	-0.004
0.385	-0.802	-0.535	-0.029	0.010	-0.005
0.378	-0.805	-0.555	-0.029	0.009	-0.005
0.341	-0.830	-0.563	-0.030	0.010	-0.004
0.386	-0.813	-0.538	-0.029	0.010	-0.005
0.373	-0.821	-0.542	-0.029	0.009	-0.005
0.350	-0.819	-0.551	-0.029	0.010	-0.005
0.382	-0.815	-0.525	-0.029	0.009	-0.005
0.385	-0.821	-0.514	-0.029	0.009	-0.005
0.357	-0.818	-0.559	-0.029	0.010	-0.005
0.367	-0.830	-0.514	-0.029	0.010	-0.005
0.377	-0.856	-0.508	-0.029	0.009	-0.006
0.371	-0.824	-0.500	-0.030	0.010	-0.005
0.377	-0.819	-0.515	-0.029	0.010	-0.005
0.365	-0.836	-0.518	-0.029	0.009	-0.005
0.378	-0.816	-0.515	-0.029	0.010	-0.005
0.374	-0.827	-0.511	-0.029	0.010	-0.005
0.372	-0.826	-0.528	-0.030	0.010	-0.005
0.378	-0.829	-0.494	-0.029	0.010	-0.006
0.372	-0.832	-0.515	-0.029	0.010	-0.005
0.360	-0.815	-0.528	-0.029	0.010	-0.005
0.359	-0.816	-0.525	-0.029	0.010	-0.006
0.362	-0.839	-0.518	-0.029	0.010	-0.005
0.372	-0.805	-0.559	-0.030	0.010	-0.005
0.356	-0.812	-0.501	-0.029	0.010	-0.005
0.347	-0.830	-0.549	-0.029	0.010	-0.005
0.357	-0.814	-0.562	-0.030	0.010	-0.005
0.354	-0.824	-0.525	-0.029	0.010	-0.005
0.339	-0.839	-0.555	-0.029	0.010	-0.005
0.339	-0.829	-0.565	-0.030	0.010	-0.005
0.353	-0.841	-0.535	-0.029	0.010	-0.005
0.342	-0.843	-0.494	-0.029	0.009	-0.006
0.334	-0.838	-0.534	-0.030	0.010	-0.005
0.353	-0.852	-0.524	-0.029	0.010	-0.006
0.345	-0.846	-0.500	-0.029	0.010	-0.006
0.351	-0.830	-0.539	-0.029	0.010	-0.006
0.355	-0.854	-0.511	-0.029	0.010	-0.006
0.345	-0.840	-0.477	-0.029	0.010	-0.006
0.366	-0.831	-0.505	-0.029	0.010	-0.006
0.344	-0.845	-0.501	-0.029	0.010	-0.006
0.341	-0.849	-0.511	-0.029	0.010	-0.006
0.362	-0.839	-0.453	-0.030	0.010	-0.006
0.355	-0.844	-0.508	-0.029	0.010	-0.006
0.337	-0.819	-0.518	-0.029	0.010	-0.006
0.359	-0.848	-0.494	-0.030	0.011	-0.006
0.338	-0.848	-0.507	-0.029	0.010	-0.006
0.329	-0.826	-0.528	-0.030	0.010	-0.006
0.348	-0.856	-0.518	-0.030	0.011	-0.006
0.330	-0.855	-0.521	-0.029	0.010	-0.006
0.329	-0.829	-0.525	-0.030	0.011	-0.006
0.325	-0.845	-0.501	-0.029	0.011	-0.006
0.313	-0.861	-0.514	-0.030	0.010	-0.006
0.343	-0.831	-0.576	-0.030	0.010	-0.006
0.340	-0.853	-0.521	-0.029	0.010	-0.006
0.313	-0.861	-0.545	-0.030	0.010	-0.006
0.323	-0.830	-0.555	-0.030	0.010	-0.006
0.337	-0.852	-0.518	-0.029	0.010	-0.006
0.304	-0.849	-0.545	-0.029	0.010	-0.006
0.318	-0.850	-0.517	-0.030	0.010	-0.006
0.327	-0.874	-0.524	-0.029	0.010	-0.006
0.311	-0.854	-0.473	-0.029	0.010	-0.006
0.332	-0.848	-0.525	-0.030	0.010	-0.007
0.326	-0.872	-0.521	-0.029	0.010	-0.006
0.318	-0.859	-0.501	-0.029	0.010	-0.006
0.315	-0.842	-0.501	-0.029	0.011	-0.007
0.321	-0.866	-0.494	-0.029	0.011	-0.007
0.314	-0.855	-0.484	-0.030	0.010	-0.007
0.331	-0.846	-0.498	-0.030	0.011	-0.007
0.313	-0.867	-0.480	-0.029	0.011	-0.007
0.300	-0.863	-0.490	-0.030	0.011	-0.007
0.320	-0.850	-0.439	-0.030	0.011	-0.007
0.312	-0.859	-0.504	-0.030	0.011	-0.007
0.290	-0.829	-0.511	-0.030	0.011	-0.006
0.311	-0.856	-0.481	-0.030	0.011	-0.007
0.289	-0.857	-0.501	-0.029	0.011	-0.007
0.296	-0.815	-0.525	-0.030	0.011	-0.006
0.301	-0.858	-0.504	-0.029	0.011	-0.007
0.281	-0.856	-0.510	-0.030	0.011	-0.007
0.287	-0.826	-0.525	-0.030	0.011	-0.007
0.286	-0.846	-0.508	-0.030	0.011	-0.007
0.276	-0.857	-0.521	-0.030	0.011	-0.007
0.295	-0.838	-0.549	-0.030	0.011	-0.007
0.300	-0.861	-0.511	-0.030	0.011	-0.007
0.278	-0.851	-0.521	-0.030	0.011	-0.007
0.287	-0.837	-0.518	-0.030	0.011	-0.007
0.297	-0.861	-0.504	-0.029	0.011	-0.007
0.279	-0.854	-0.535	-0.029	0.011	-0.007
0.274	-0.846	-0.497	-0.030	0.011	-0.007
0.304	-0.882	-0.494	-0.030	0.011	-0.007
0.281	-0.852	-0.463	-0.030	0.010	-0.007
0.309	-0.848	-0.471	-0.030	0.011	-0.008
0.287	-0.877	-0.501	-0.030	0.011	-0.007
0.274	-0.865	-0.480	-0.030	0.011	-0.007
0.299	-0.856	-0.471	-0.030	0.011	-0.008
0.265	-0.867	-0.460	-0.030	0.011	-0.007
0.280	-0.856	-0.477	-0.030	0.011	-0.007
0.288	-0.862	-0.491	-0.030	0.011	-0.008
0.273	-0.876	-0.473	-0.030	0.011	-0.007
0.260	-0.853	-0.514	-0.030	0.012	-0.007
0.278	-0.869	-0.456	-0.030	0.011	-0.008
0.281	-0.869	-0.480	-0.030	0.011	-0.007
0.263	-0.840	-0.528	-0.030	0.012	-0.007
0.279	-0.885	-0.511	-0.029	0.011	-0.007
0.259	-0.883	-0.507	-0.030	0.011	-0.007
0.272	-0.849	-0.528	-0.030	0.012	-0.007
0.265	-0.890	-0.517	-0.029	0.012	-0.007
0.261	-0.890	-0.475	-0.030	0.012	-0.007
0.280	-0.860	-0.528	-0.030	0.011	-0.007
0.266	-0.896	-0.510	-0.030	0.011	-0.007
0.259	-0.878	-0.510	-0.030	0.012	-0.008
0.270	-0.881	-0.518	-0.030	0.011	-0.008
0.286	-0.908	-0.503	-0.030	0.011	-0.007
0.263	-0.879	-0.514	-0.030	0.011	-0.008
0.264	-0.886	-0.507	-0.030	0.011	-0.008
0.276	-0.894	-0.504	-0.030	0.011	-0.007
0.259	-0.878	-0.518	-0.030	0.011	-0.008
0.261	-0.882	-0.491	-0.030	0.012	-0.008
0.268	-0.895	-0.514	-0.030	0.011	-0.008
0.264	-0.875	-0.466	-0.030	0.011	-0.008
0.297	-0.869	-0.475	-0.030	0.011	-0.008
0.251	-0.896	-0.480	-0.030	0.011	-0.008
0.253	-0.877	-0.507	-0.030	0.012	-0.008
0.277	-0.871	-0.464	-0.030	0.012	-0.008
0.250	-0.867	-0.480	-0.030	0.012	-0.008
0.242	-0.872	-0.518	-0.030	0.012	-0.008
0.267	-0.877	-0.477	-0.030	0.012	-0.008
0.242	-0.870	-0.473	-0.030	0.012	-0.008
0.232	-0.855	-0.525	-0.030	0.012	-0.008
0.251	-0.890	-0.453	-0.030	0.012	-0.008
0.241	-0.872	-0.500	-0.030	0.012	-0.008
0.238	-0.831	-0.525	-0.030	0.012	-0.008
0.248	-0.888	-0.531	-0.030	0.012	-0.008
0.219	-0.883	-0.503	-0.030	0.012	-0.008
0.241	-0.854	-0.515	-0.030	0.012	-0.008
0.227	-0.889	-0.511	-0.030	0.012	-0.008
0.213	-0.880	-0.489	-0.030	0.012	-0.008
0.231	-0.870	-0.527	-0.030	0.012	-0.008
0.223	-0.884	-0.497	-0.030	0.011	-0.008
0.219	-0.880	-0.507	-0.030	0.012	-0.008
0.226	-0.882	-0.480	-0.030	0.012	-0.008
0.247	-0.908	-0.499	-0.030	0.012	-0.008
0.230	-0.875	-0.501	-0.030	0.012	-0.008
0.229	-0.892	-0.480	-0.030	0.012	-0.008
0.235	-0.897	-0.503	-0.030	0.012	-0.008
0.224	-0.877	-0.484	-0.030	0.012	-0.008
0.226	-0.889	-0.470	-0.030	0.012	-0.008
0.229	-0.891	-0.494	-0.030	0.012	-0.008
0.219	-0.879	-0.456	-0.030	0.012	-0.008
0.249	-0.870	-0.451	-0.030	0.012	-0.009
0.221	-0.883	-0.466	-0.030	0.012	-0.008
0.220	-0.884	-0.504	-0.030	0.013	-0.009
0.212	-0.885	-0.460	-0.030	0.012	-0.009
0.206	-0.878	-0.459	-0.030	0.012	-0.008
0.204	-0.876	-0.490	-0.030	0.013	-0.009
0.198	-0.889	-0.486	-0.030	0.012	-0.008
0.210	-0.867	-0.484	-0.030	0.013	-0.009
0.204	-0.872	-0.504	-0.030	0.013	-0.008
0.184	-0.895	-0.486	-0.030	0.012	-0.008
0.203	-0.870	-0.487	-0.030	0.012	-0.009
0.204	-0.868	-0.500	-0.030	0.013	-0.008
0.174	-0.891	-0.514	-0.030	0.012	-0.008
0.184	-0.895	-0.476	-0.030	0.013	-0.008
0.208	-0.892	-0.480	-0.030	0.013	-0.008
0.188	-0.891	-0.497	-0.030	0.012	-0.009
0.206	-0.880	-0.463	-0.030	0.013	-0.009
0.203	-0.899	-0.463	-0.030	0.012	-0.009
0.207	-0.899	-0.439	-0.030	0.012	-0.008
0.216	-0.884	-0.467	-0.030	0.012	-0.009
0.200	-0.909	-0.412	-0.029	0.013	-0.009
0.208	-0.895	-0.460	-0.030	0.012	-0.009
0.207	-0.883	-0.433	-0.030	0.012	-0.009
0.198	-0.896	-0.443	-0.030	0.013	-0.009
0.202	-0.877	-0.439	-0.030	0.012	-0.009
0.204	-0.888	-0.442	-0.030	0.013	-0.009
0.186	-0.893	-0.432	-0.030	0.013	-0.009
0.183	-0.863	-0.436	-0.030	0.013	-0.009
0.204	-0.879	-0.443	-0.030	0.013	-0.009
0.195	-0.878	-0.443	-0.030	0.012	-0.009
0.191	-0.860	-0.440	-0.030	0.013	-0.009
0.189	-0.885	-0.483	-0.030	0.013	-0.009
0.158	-0.890	-0.458	-0.030	0.013	-0.009
0.187	-0.855	-0.447	-0.030	0.013	-0.009
0.188	-0.877	-0.456	-0.030	0.013	-0.009
0.159	-0.888	-0.469	-0.030	0.013	-0.009
0.180	-0.862	-0.467	-0.030	0.013	-0.009
0.178	-0.875	-0.453	-0.030	0.013	-0.009
0.159	-0.875	-0.476	-0.030	0.013	-0.009
0.185	-0.878	-0.433	-0.030	0.013	-0.009
0.186	-0.906	-0.429	-0.030	0.012	-0.009
0.162	-0.876	-0.470	-0.029	0.012	-0.009
0.183	-0.875	-0.433	-0.030	0.013	-0.009
0.187	-0.899	-0.432	-0.030	0.012	-0.009
0.175	-0.875	-0.433	-0.030	0.012	-0.009
0.190	-0.872	-0.433	-0.030	0.013	-0.009
0.186	-0.894	-0.415	-0.030	0.012	-0.009
0.188	-0.874	-0.416	-0.030	0.012	-0.009
0.207	-0.869	-0.427	-0.030	0.013	-0.010
0.182	-0.879	-0.385	-0.029	0.013	-0.009
0.163	-0.852	-0.409	-0.030	0.013	-0.010
0.192	-0.867	-0.402	-0.030	0.013	-0.009
0.177	-0.856	-0.433	-0.030	0.013	-0.009
0.163	-0.836	-0.392	-0.030	0.013	-0.009
0.178	-0.866	-0.433	-0.029	0.013	-0.009
0.168	-0.856	-0.430	-0.030	0.013	-0.009
0.166	-0.825	-0.410	-0.030	0.013	-0.009
0.179	-0.862	-0.436	-0.030	0.013	-0.009
0.158	-0.856	-0.436	-0.030	0.013	-0.009
0.171	-0.842	-0.409	-0.030	0.013	-0.009
0.168	-0.859	-0.447	-0.030	0.013	-0.009
0.117	-0.860	-0.459	-0.030	0.013	-0.009
0.163	-0.837	-0.426	-0.030	0.013	-0.009
0.166	-0.863	-0.416	-0.029	0.013	-0.009
0.133	-0.859	-0.442	-0.030	0.013	-0.009
0.161	-0.848	-0.416	-0.030	0.013	-0.009
0.172	-0.848	-0.419	-0.030	0.012	-0.009
0.151	-0.852	-0.436	-0.030	0.013	-0.009
0.174	-0.848	-0.399	-0.029	0.013	-0.009
0.171	-0.904	-0.399	-0.030	0.013	-0.010
0.166	-0.858	-0.402	-0.030	0.013	-0.009
0.174	-0.864	-0.403	-0.029	0.013	-0.009
0.177	-0.883	-0.395	-0.029	0.013	-0.009
0.182	-0.858	-0.379	-0.030	0.013	-0.009
0.185	-0.852	-0.386	-0.030	0.013	-0.009
0.170	-0.864	-0.403	-0.030	0.013	-0.010
0.171	-0.858	-0.382	-0.030	0.013	-0.009
0.180	-0.850	-0.386	-0.029	0.013	-0.009
0.153	-0.853	-0.372	-0.029	0.013	-0.009
0.131	-0.830	-0.382	-0.030	0.013	-0.010
0.153	-0.855	-0.392	-0.030	0.013	-0.009
0.143	-0.839	-0.426	-0.030	0.013	-0.009
0.149	-0.824	-0.386	-0.029	0.013	-0.009
0.135	-0.853	-0.416	-0.029	0.013	-0.009
0.147	-0.836	-0.419	-0.030	0.013	-0.009
0.147	-0.819	-0.399	-0.029	0.013	-0.009
0.149	-0.856	-0.433	-0.029	0.013	-0.009
0.138	-0.847	-0.435	-0.030	0.013	-0.009
0.153	-0.840	-0.399	-0.029	0.013	-0.009
0.140	-0.852	-0.409	-0.029	0.013	-0.009
0.130	-0.855	-0.411	-0.030	0.013	-0.009
0.169	-0.851	-0.409	-0.030	0.013	-0.009
0.155	-0.846	-0.392	-0.029	0.013	-0.009
0.127	-0.856	-0.415	-0.030	0.013	-0.009
0.165	-0.860	-0.402	-0.030	0.013	-0.009
0.164	-0.859	-0.392	-0.030	0.012	-0.009
0.162	-0.846	-0.413	-0.029	0.013	-0.009
0.152	-0.854	-0.375	-0.029	0.013	-0.009
0.156	-0.878	-0.371	-0.030	0.013	-0.010
0.164	-0.839	-0.365	-0.030	0.013	-0.009
0.163	-0.849	-0.386	-0.029	0.013	-0.009
0.146	-0.843	-0.412	-0.030	0.013	-0.009
0.164	-0.841	-0.362	-0.030	0.013	-0.009
0.161	-0.850	-0.396	-0.029	0.013	-0.009
0.147	-0.831	-0.416	-0.030	0.013	-0.009
0.173	-0.853	-0.399	-0.030	0.013	-0.009
0.165	-0.858	-0.385	-0.030	0.013	-0.009
0.154	-0.839	-0.419	-0.030	0.013	-0.009
0.146	-0.837	-0.399	-0.030	0.014	-0.010
0.150	-0.850	-0.402	-0.030	0.013	-0.009
0.160	-0.818	-0.460	-0.030	0.013	-0.009
0.155	-0.835	-0.433	-0.030	0.014	-0.009
0.136	-0.856	-0.412	-0.030	0.013	-0.009
0.156	-0.816	-0.471	-0.030	0.013	-0.009
0.163	-0.840	-0.409	-0.029	0.013	-0.009
0.139	-0.844	-0.453	-0.029	0.013	-0.009
0.141	-0.842	-0.446	-0.030	0.013	-0.009
0.168	-0.852	-0.412	-0.030	0.013	-0.009
0.146	-0.830	-0.378	-0.030	0.012	-0.009
0.147	-0.833	-0.433	-0.030	0.013	-0.009
0.158	-0.864	-0.433	-0.029	0.013	-0.009
0.158	-0.844	-0.388	-0.030	0.013	-0.009
0.170	-0.841	-0.423	-0.029	0.013	-0.009
0.159	-0.855	-0.389	-0.029	0.013	-0.009
0.165	-0.837	-0.402	-0.029	0.013	-0.009
0.179	-0.830	-0.424	-0.029	0.013	-0.009
0.164	-0.842	-0.382	-0.029	0.013	-0.009
0.158	-0.840	-0.416	-0.030	0.013	-0.009
0.182	-0.821	-0.355	-0.030	0.014	-0.009
0.169	-0.839	-0.392	-0.029	0.013	-0.009
0.154	-0.800	-0.409	-0.029	0.014	-0.009
0.173	-0.826	-0.389	-0.029	0.014	-0.009
0.156	-0.832	-0.406	-0.029	0.014	-0.009
0.153	-0.790	-0.416	-0.029	0.014	-0.009
0.166	-0.836	-0.416	-0.029	0.014	-0.009
0.141	-0.835	-0.409	-0.029	0.014	-0.009
0.158	-0.798	-0.437	-0.029	0.014	-0.009
0.142	-0.821	-0.416	-0.029	0.014	-0.009
0.139	-0.833	-0.402	-0.030	0.014	-0.009
0.162	-0.802	-0.440	-0.030	0.014	-0.009
0.165	-0.832	-0.413	-0.029	0.014	-0.009
0.144	-0.826	-0.433	-0.029	0.014	-0.009
0.149	-0.804	-0.420	-0.029	0.014	-0.009
0.165	-0.828	-0.392	-0.029	0.013	-0.009
0.152	-0.814	-0.410	-0.029	0.014	-0.009
0.139	-0.820	-0.395	-0.029	0.014	-0.009
0.165	-0.843	-0.396	-0.029	0.013	-0.009
0.149	-0.813	-0.345	-0.029	0.013	-0.009
0.188	-0.806	-0.377	-0.029	0.013	-0.009
0.153	-0.832	-0.386	-0.029	0.014	-0.009
0.151	-0.818	-0.351	-0.029	0.014	-0.009
0.170	-0.801	-0.373	-0.029	0.014	-0.009
0.150	-0.827	-0.361	-0.029	0.014	-0.009
0.149	-0.811	-0.365	-0.029	0.014	-0.009
0.170	-0.806	-0.360	-0.029	0.014	-0.009
0.148	-0.819	-0.335	-0.029	0.014	-0.009
0.130	-0.789	-0.369	-0.029	0.014	-0.009
0.163	-0.798	-0.321	-0.029	0.014	-0.009
0.148	-0.800	-0.366	-0.029	0.014	-0.009
0.143	-0.760	-0.379	-0.029	0.014	-0.009
0.154	-0.809	-0.352	-0.029	0.014	-0.009
0.126	-0.819	-0.344	-0.029	0.014	-0.009
0.145	-0.768	-0.400	-0.029	0.014	-0.009
0.143	-0.814	-0.393	-0.029	0.014	-0.009
0.124	-0.818	-0.385	-0.029	0.014	-0.009
0.142	-0.777	-0.403	-0.029	0.014	-0.009
0.137	-0.806	-0.376	-0.029	0.014	-0.009
0.132	-0.816	-0.358	-0.029	0.014	-0.009
0.148	-0.796	-0.400	-0.029	0.014	-0.009
0.156	-0.823	-0.369	-0.029	0.013	-0.009
0.132	-0.809	-0.393	-0.029	0.014	-0.009
0.145	-0.798	-0.369	-0.029	0.014	-0.009
0.152	-0.820	-0.358	-0.029	0.013	-0.009
0.140	-0.801	-0.369	-0.029	0.014	-0.009
0.141	-0.797	-0.328	-0.029	0.014	-0.009
0.150	-0.831	-0.358	-0.029	0.013	-0.009
0.135	-0.793	-0.331	-0.029	0.013	-0.009
0.180	-0.777	-0.351	-0.029	0.013	-0.010
0.141	-0.812	-0.348	-0.029	0.013	-0.009
0.141	-0.800	-0.359	-0.029	0.014	-0.009
0.164	-0.788	-0.336	-0.029	0.014	-0.010
0.136	-0.803	-0.345	-0.029	0.014	-0.009
0.142	-0.795	-0.359	-0.029	0.014	-0.009
0.151	-0.786	-0.343	-0.029	0.014	-0.009
0.148	-0.798	-0.342	-0.029	0.013	-0.009
0.133	-0.783	-0.379	-0.029	0.014	-0.009
0.149	-0.799	-0.321	-0.029	0.014	-0.009
0.144	-0.784	-0.352	-0.029	0.014	-0.009
0.134	-0.744	-0.383	-0.028	0.014	-0.009
0.149	-0.788	-0.373	-0.029	0.014	-0.009
0.131	-0.789	-0.358	-0.029	0.014	-0.009
0.132	-0.747	-0.373	-0.029	0.014	-0.009
0.133	-0.789	-0.383	-0.029	0.014	-0.009
0.126	-0.789	-0.365	-0.029	0.014	-0.009
0.143	-0.761	-0.373	-0.029	0.014	-0.009
0.122	-0.788	-0.376	-0.028	0.014	-0.009
0.128	-0.783	-0.365	-0.029	0.014	-0.009
0.139	-0.777	-0.379	-0.029	0.014	-0.009
0.157	-0.804	-0.372	-0.029	0.013	-0.008
0.131	-0.784	-0.376	-0.029	0.014	-0.009
0.133	-0.780	-0.369	-0.029	0.014	-0.009
0.164	-0.787	-0.369	-0.028	0.013	-0.008
0.142	-0.776	-0.366	-0.028	0.014	-0.009
0.138	-0.780	-0.345	-0.028	0.014	-0.009
0.152	-0.797	-0.332	-0.029	0.013	-0.009
0.148	-0.772	-0.294	-0.029	0.013	-0.009
0.191	-0.753	-0.327	-0.028	0.013	-0.009
0.152	-0.777	-0.339	-0.028	0.014	-0.009
0.151	-0.760	-0.356	-0.029	0.014	-0.009
0.166	-0.753	-0.333	-0.028	0.014	-0.009
0.150	-0.762	-0.329	-0.028	0.014	-0.009
0.141	-0.756	-0.367	-0.028	0.014	-0.009
0.165	-0.770	-0.329	-0.028	0.014	-0.009
0.157	-0.762	-0.325	-0.028	0.014	-0.009
0.134	-0.748	-0.360	-0.028	0.014	-0.009
0.163	-0.758	-0.315	-0.028	0.014	-0.009
0.147	-0.746	-0.357	-0.028	0.014	-0.009
0.136	-0.712	-0.350	-0.028	0.014	-0.008
0.153	-0.755	-0.360	-0.028	0.014	-0.009
0.125	-0.747	-0.346	-0.028	0.014	-0.009
0.138	-0.716	-0.374	-0.028	0.014	-0.009
0.129	-0.750	-0.391	-0.028	0.014	-0.009
0.122	-0.749	-0.339	-0.028	0.014	-0.009
0.149	-0.728	-0.370	-0.028	0.014	-0.009
0.136	-0.757	-0.346	-0.028	0.013	-0.009
0.126	-0.745	-0.359	-0.028	0.014	-0.009
0.142	-0.738	-0.326	-0.028	0.014	-0.009
0.171	-0.762	-0.343	-0.028	0.013	-0.008
0.142	-0.746	-0.346	-0.028	0.014	-0.009
0.153	-0.747	-0.336	-0.028	0.014	-0.009
0.160	-0.763	-0.342	-0.028	0.013	-0.008
0.154	-0.737	-0.333	-0.028	0.014	-0.009
0.151	-0.748	-0.278	-0.028	0.014	-0.009
0.160	-0.770	-0.325	-0.028	0.013	-0.009
0.159	-0.733	-0.295	-0.028	0.014	-0.009
0.197	-0.730	-0.307	-0.028	0.014	-0.009
0.152	-0.755	-0.305	-0.028	0.014	-0.009
0.161	-0.735	-0.343	-0.028	0.014	-0.009
0.169	-0.748	-0.323	-0.028	0.014	-0.009
0.149	-0.737	-0.319	-0.028	0.014	-0.009
0.160	-0.741	-0.337	-0.028	0.014	-0.009
0.162	-0.749	-0.313	-0.027	0.014	-0.009
0.156	-0.744	-0.323	-0.028	0.014	-0.009
0.139	-0.728	-0.333	-0.027	0.014	-0.009
0.157	-0.753	-0.288	-0.028	0.014	-0.009
0.150	-0.733	-0.309	-0.028	0.014	-0.009
0.147	-0.699	-0.340	-0.028	0.015	-0.008
0.134	-0.751	-0.367	-0.027	0.014	-0.008
0.138	-0.741	-0.328	-0.028	0.014	-0.008
0.149	-0.717	-0.354	-0.028	0.014	-0.008
0.136	-0.747	-0.367	-0.027	0.014	-0.008
0.128	-0.743	-0.349	-0.028	0.014	-0.008
0.148	-0.731	-0.336	-0.028	0.014	-0.008
0.152	-0.751	-0.326	-0.027	0.013	-0.008
0.145	-0.743	-0.322	-0.028	0.014	-0.009
0.152	-0.748	-0.306	-0.027	0.014	-0.009
0.171	-0.771	-0.336	-0.027	0.013	-0.008
0.161	-0.736	-0.340	-0.028	0.014	-0.009
0.170	-0.755	-0.292	-0.027	0.014	-0.009
0.174	-0.762	-0.309	-0.027	0.014	-0.008
0.169	-0.744	-0.327	-0.027	0.014	-0.009
0.167	-0.753	-0.296	-0.027	0.014	-0.009
0.171	-0.752	-0.337	-0.027	0.014	-0.009
0.169	-0.738	-0.306	-0.028	0.014	-0.009
0.184	-0.734	-0.300	-0.027	0.014	-0.009
0.157	-0.748	-0.302	-0.027	0.014	-0.009
0.154	-0.742	-0.347	-0.028	0.015	-0.009
0.162	-0.747	-0.330	-0.027	0.014	-0.009
0.148	-0.728	-0.323	-0.027	0.014	-0.008
0.144	-0.736	-0.353	-0.027	0.015	-0.009
0.145	-0.749	-0.309	-0.027	0.014	-0.009
0.148	-0.722	-0.323	-0.027	0.014	-0.008
0.143	-0.728	-0.371	-0.027	0.015	-0.009
0.144	-0.749	-0.332	-0.028	0.014	-0.008
0.156	-0.732	-0.330	-0.027	0.014	-0.009
0.160	-0.714	-0.350	-0.027	0.015	-0.008
0.134	-0.744	-0.367	-0.027	0.014	-0.008
0.141	-0.748	-0.343	-0.028	0.015	-0.008
0.158	-0.736	-0.361	-0.027	0.014	-0.008
0.145	-0.742	-0.377	-0.027	0.014	-0.008
0.152	-0.746	-0.350	-0.027	0.014	-0.008
0.159	-0.756	-0.319	-0.027	0.014	-0.009
0.156	-0.755	-0.326	-0.027	0.014	-0.008
0.164	-0.739	-0.340	-0.027	0.014	-0.009
0.154	-0.753	-0.282	-0.027	0.014	-0.008
0.165	-0.760	-0.333	-0.027	0.014	-0.008
0.171	-0.740	-0.330	-0.027	0.014	-0.009
0.154	-0.758	-0.289	-0.027	0.014	-0.008
0.155	-0.737	-0.319	-0.027	0.014	-0.008
0.161	-0.750	-0.316	-0.027	0.015	-0.009
0.158	-0.750	-0.296	-0.027	0.015	-0.009
0.149	-0.740	-0.333	-0.027	0.015	-0.009
0.161	-0.748	-0.316	-0.027	0.015	-0.008
0.167	-0.740	-0.341	-0.027	0.015	-0.009
0.155	-0.734	-0.330	-0.027	0.015	-0.009
0.160	-0.768	-0.387	-0.028	0.016	-0.009
0.136	-0.759	-0.339	-0.027	0.015	-0.008
0.163	-0.741	-0.358	-0.027	0.015	-0.009
0.157	-0.755	-0.395	-0.027	0.015	-0.009
0.142	-0.776	-0.338	-0.027	0.015	-0.008
0.150	-0.747	-0.367	-0.028	0.015	-0.008
0.158	-0.749	-0.370	-0.027	0.015	-0.008
0.131	-0.778	-0.373	-0.027	0.015	-0.008
0.159	-0.751	-0.374	-0.027	0.015	-0.008
0.163	-0.769	-0.363	-0.027	0.015	-0.008
0.137	-0.770	-0.411	-0.027	0.014	-0.008
0.154	-0.765	-0.359	-0.027	0.015	-0.008
0.162	-0.779	-0.383	-0.027	0.015	-0.008
0.151	-0.762	-0.408	-0.027	0.014	-0.008
0.168	-0.772	-0.377	-0.027	0.015	-0.008
0.168	-0.789	-0.339	-0.027	0.015	-0.008
0.167	-0.764	-0.370	-0.027	0.014	-0.008
0.174	-0.768	-0.350	-0.027	0.015	-0.008
0.162	-0.783	-0.312	-0.027	0.015	-0.008
0.163	-0.769	-0.360	-0.027	0.015	-0.008
0.187	-0.763	-0.350	-0.027	0.015	-0.008
0.163	-0.778	-0.353	-0.027	0.015	-0.008
0.160	-0.754	-0.360	-0.027	0.015	-0.008
0.176	-0.777	-0.350	-0.027	0.015	-0.008
0.167	-0.774	-0.340	-0.027	0.015	-0.008
0.170	-0.742	-0.360	-0.027	0.015	-0.008
0.172	-0.783	-0.356	-0.027	0.016	-0.008
0.160	-0.771	-0.363	-0.027	0.015	-0.008
0.164	-0.742	-0.354	-0.027	0.016	-0.008
0.157	-0.780	-0.404	-0.027	0.016	-0.008
0.137	-0.786	-0.376	-0.027	0.015	-0.008
0.166	-0.754	-0.381	-0.027	0.015	-0.008
0.153	-0.782	-0.418	-0.027	0.016	-0.008
0.137	-0.778	-0.379	-0.027	0.016	-0.008
0.158	-0.766	-0.373	-0.027	0.015	-0.008
0.163	-0.762	-0.364	-0.027	0.015	-0.008
0.126	-0.785	-0.389	-0.027	0.015	-0.008
0.160	-0.766	-0.367	-0.027	0.016	-0.008
0.158	-0.790	-0.357	-0.027	0.015	-0.008
0.131	-0.774	-0.404	-0.026	0.015	-0.008
0.144	-0.775	-0.370	-0.027	0.016	-0.008
0.147	-0.784	-0.357	-0.026	0.015	-0.008
0.138	-0.779	-0.387	-0.026	0.015	-0.008
0.153	-0.767	-0.340	-0.027	0.016	-0.008
0.142	-0.791	-0.357	-0.027	0.015	-0.009
0.155	-0.788	-0.343	-0.026	0.015	-0.008
0.168	-0.770	-0.357	-0.027	0.016	-0.009
0.162	-0.795	-0.303	-0.026	0.016	-0.009
0.149	-0.774	-0.347	-0.027	0.016	-0.009
0.166	-0.763	-0.327	-0.027	0.016	-0.009
0.153	-0.788	-0.313	-0.026	0.016	-0.009
0.150	-0.764	-0.337	-0.027	0.016	-0.009
0.169	-0.769	-0.344	-0.027	0.016	-0.009
0.150	-0.789	-0.320	-0.026	0.016	-0.009
0.148	-0.767	-0.323	-0.026	0.016	-0.009
0.167	-0.782	-0.340	-0.026	0.016	-0.009
0.163	-0.778	-0.341	-0.026	0.016	-0.009
0.151	-0.771	-0.340	-0.027	0.016	-0.009
0.158	-0.792	-0.384	-0.027	0.017	-0.009
0.125	-0.801	-0.370	-0.027	0.016	-0.009
0.142	-0.768	-0.344	-0.026	0.016	-0.009
0.141	-0.797	-0.388	-0.026	0.017	-0.009
0.119	-0.803	-0.349	-0.026	0.016	-0.009
0.143	-0.770	-0.347	-0.027	0.016	-0.009
0.142	-0.783	-0.381	-0.026	0.016	-0.009
0.115	-0.813	-0.373	-0.026	0.016	-0.009
0.132	-0.787	-0.357	-0.027	0.016	-0.009
0.134	-0.801	-0.353	-0.026	0.016	-0.009
0.099	-0.804	-0.387	-0.026	0.016	-0.009
0.115	-0.792	-0.339	-0.026	0.016	-0.009
0.132	-0.802	-0.333	-0.027	0.016	-0.009
0.117	-0.800	-0.364	-0.026	0.016	-0.009
0.126	-0.799	-0.357	-0.026	0.016	-0.009
0.130	-0.815	-0.340	-0.026	0.016	-0.009
0.125	-0.805	-0.326	-0.026	0.016	-0.009
0.146	-0.795	-0.344	-0.026	0.016	-0.009
0.131	-0.821	-0.282	-0.026	0.016	-0.009
0.124	-0.808	-0.340	-0.026	0.016	-0.009
0.150	-0.796	-0.340	-0.027	0.016	-0.009
0.122	-0.814	-0.319	-0.026	0.016	-0.009
0.123	-0.796	-0.333	-0.026	0.016	-0.009
0.143	-0.807	-0.340	-0.027	0.016	-0.009
0.136	-0.810	-0.340	-0.026	0.016	-0.009
0.128	-0.791	-0.333	-0.027	0.016	-0.009
0.133	-0.808	-0.336	-0.027	0.017	-0.009
0.125	-0.810	-0.356	-0.027	0.016	-0.009
0.117	-0.790	-0.336	-0.026	0.016	-0.009
0.124	-0.810	-0.397	-0.027	0.017	-0.009
0.088	-0.821	-0.365	-0.027	0.016	-0.009
0.118	-0.795	-0.356	-0.027	0.016	-0.009
0.112	-0.819	-0.387	-0.026	0.017	-0.009
0.098	-0.825	-0.379	-0.027	0.016	-0.009
0.126	-0.807	-0.374	-0.027	0.016	-0.009
0.127	-0.810	-0.380	-0.026	0.016	-0.009
0.102	-0.831	-0.386	-0.026	0.016	-0.009
0.122	-0.813	-0.367	-0.026	0.017	-0.009
0.133	-0.840	-0.353	-0.026	0.016	-0.009
0.103	-0.818	-0.404	-0.026	0.016	-0.009
0.129	-0.824	-0.360	-0.026	0.016	-0.009
0.128	-0.845	-0.349	-0.026	0.016	-0.009
0.123	-0.808	-0.370	-0.026	0.016	-0.009
0.134	-0.821	-0.354	-0.026	0.016	-0.009
0.119	-0.830	-0.336	-0.026	0.017	-0.009
0.138	-0.809	-0.347	-0.026	0.016	-0.009
0.146	-0.809	-0.347	-0.026	0.016	-0.009
0.119	-0.820	-0.316	-0.026	0.017	-0.009
0.114	-0.800	-0.344	-0.026	0.017	-0.009
0.133	-0.800	-0.333	-0.026	0.017	-0.009
0.126	-0.806	-0.364	-0.026	0.017	-0.009
0.122	-0.773	-0.361	-0.026	0.017	-0.009
0.139	-0.799	-0.347	-0.026	0.017	-0.009
0.118	-0.785	-0.361	-0.026	0.017	-0.009
0.116	-0.776	-0.357	-0.026	0.017	-0.009
0.131	-0.800	-0.381	-0.026	0.017	-0.009
0.121	-0.792	-0.391	-0.026	0.017	-0.009
0.122	-0.767	-0.364	-0.026	0.017	-0.009
0.114	-0.791	-0.391	-0.026	0.017	-0.009
0.083	-0.799	-0.379	-0.026	0.017	-0.008
0.127	-0.781	-0.368	-0.026	0.017	-0.009
0.122	-0.795	-0.371	-0.026	0.017	-0.009
0.086	-0.810	-0.372	-0.026	0.017	-0.008
0.125	-0.787	-0.378	-0.026	0.017	-0.009
0.129	-0.792	-0.367	-0.026	0.017	-0.009
0.087	-0.795	-0.401	-0.026	0.017	-0.009
0.122	-0.794	-0.354	-0.026	0.017	-0.009
0.122	-0.829	-0.347	-0.026	0.017	-0.009
0.107	-0.778	-0.375	-0.025	0.017	-0.009
0.134	-0.782	-0.362	-0.025	0.017	-0.009
0.127	-0.801	-0.327	-0.026	0.017	-0.009
0.116	-0.774	-0.344	-0.025	0.017	-0.009
0.120	-0.778	-0.345	-0.025	0.017	-0.009
0.113	-0.790	-0.330	-0.025	0.017	-0.009
0.121	-0.764	-0.324	-0.025	0.017	-0.009
0.138	-0.764	-0.338	-0.025	0.017	-0.009
0.115	-0.781	-0.307	-0.025	0.017	-0.009
0.113	-0.754	-0.328	-0.025	0.017	-0.010
0.135	-0.772	-0.341	-0.025	0.017	-0.009
0.106	-0.762	-0.355	-0.025	0.017	-0.009
0.115	-0.742	-0.321	-0.025	0.018	-0.009
0.117	-0.773	-0.321	-0.025	0.017	-0.009
0.121	-0.754	-0.338	-0.025	0.017	-0.009
0.109	-0.742	-0.331	-0.025	0.017	-0.009
0.117	-0.774	-0.355	-0.025	0.018	-0.009
0.101	-0.765	-0.354	-0.025	0.017	-0.009
0.115	-0.750	-0.348	-0.025	0.018	-0.009
0.118	-0.777	-0.372	-0.025	0.017	-0.009
0.084	-0.794	-0.359	-0.026	0.018	-0.008
0.114	-0.773	-0.341	-0.025	0.017	-0.009
0.124	-0.783	-0.358	-0.025	0.017	-0.009
0.102	-0.795	-0.353	-0.025	0.018	-0.008
0.130	-0.787	-0.344	-0.025	0.017	-0.009
0.135	-0.794	-0.327	-0.025	0.017	-0.009
0.103	-0.802	-0.371	-0.025	0.017	-0.009
0.138	-0.804	-0.324	-0.025	0.018	-0.009
0.127	-0.844	-0.310	-0.025	0.017	-0.009
0.114	-0.799	-0.337	-0.025	0.017	-0.009
0.134	-0.810	-0.320	-0.025	0.017	-0.009
0.129	-0.818	-0.338	-0.025	0.017	-0.009
0.113	-0.797	-0.317	-0.025	0.018	-0.009
0.132	-0.801	-0.310	-0.025	0.017	-0.009
0.117	-0.802	-0.300	-0.025	0.017	-0.009
0.125	-0.785	-0.307	-0.025	0.018	-0.009
0.134	-0.792	-0.294	-0.025	0.017	-0.009
0.116	-0.795	-0.293	-0.025	0.018	-0.009
0.101	-0.775	-0.335	-0.025	0.018	-0.010
0.120	-0.789	-0.331	-0.025	0.018	-0.009
0.118	-0.774	-0.345	-0.025	0.017	-0.009
0.106	-0.760	-0.332	-0.025	0.018	-0.010
0.118	-0.795	-0.328	-0.024	0.018	-0.009
0.115	-0.775	-0.355	-0.024	0.017	-0.009
0.117	-0.762	-0.328	-0.025	0.018	-0.009
0.118	-0.803	-0.334	-0.025	0.018	-0.009
0.100	-0.790	-0.341	-0.025	0.018	-0.009
0.110	-0.777	-0.331	-0.024	0.018	-0.009
0.108	-0.790	-0.331	-0.024	0.017	-0.009
0.071	-0.804	-0.360	-0.025	0.018	-0.009
0.112	-0.789	-0.338	-0.024	0.018	-0.009
0.109	-0.800	-0.344	-0.024	0.017	-0.009
0.070	-0.804	-0.340	-0.025	0.018	-0.009
0.098	-0.802	-0.317	-0.024	0.018	-0.009
0.103	-0.795	-0.307	-0.024	0.017	-0.009
0.093	-0.793	-0.345	-0.024	0.018	-0.009
0.108	-0.806	-0.297	-0.024	0.018	-0.009
0.111	-0.835	-0.300	-0.025	0.017	-0.010
0.103	-0.790	-0.317	-0.025	0.018	-0.009
0.105	-0.797	-0.311	-0.024	0.018	-0.009
0.098	-0.803	-0.307	-0.024	0.017	-0.010
0.104	-0.796	-0.311	-0.024	0.018	-0.010
0.114	-0.795	-0.325	-0.024	0.018	-0.010
0.112	-0.796	-0.314	-0.024	0.017	-0.010
0.116	-0.791	-0.280	-0.024	0.018	-0.010
0.114	-0.783	-0.328	-0.024	0.018	-0.010
0.090	-0.784	-0.314	-0.024	0.018	-0.009
0.080	-0.778	-0.301	-0.024	0.018	-0.010
0.096	-0.786	-0.328	-0.025	0.018	-0.009
0.099	-0.778	-0.362	-0.025	0.018	-0.009
0.082	-0.761	-0.338	-0.024	0.018	-0.010
0.095	-0.789	-0.338	-0.024	0.018	-0.009
0.088	-0.782	-0.347	-0.025	0.018	-0.009
0.085	-0.774	-0.334	-0.024	0.018	-0.009
0.083	-0.801	-0.354	-0.024	0.018	-0.009
0.077	-0.801	-0.350	-0.025	0.018	-0.009
0.092	-0.797	-0.358	-0.025	0.018	-0.009
0.077	-0.807	-0.351	-0.024	0.018	-0.009
0.059	-0.828	-0.376	-0.025	0.018	-0.009
0.089	-0.820	-0.368	-0.025	0.018	-0.009
0.089	-0.821	-0.347	-0.024	0.018	-0.009
0.075	-0.822	-0.353	-0.025	0.018	-0.009
0.097	-0.828	-0.350	-0.025	0.018	-0.009
0.101	-0.832	-0.340	-0.025	0.018	-0.009
0.081	-0.833	-0.374	-0.025	0.018	-0.009
0.101	-0.844	-0.330	-0.024	0.018	-0.009
0.098	-0.877	-0.333	-0.025	0.018	-0.010
0.098	-0.829	-0.337	-0.025	0.018	-0.009
0.099	-0.837	-0.344	-0.025	0.018	-0.009
0.091	-0.842	-0.340	-0.025	0.018	-0.009
0.106	-0.833	-0.354	-0.025	0.018	-0.009
0.108	-0.838	-0.348	-0.024	0.018	-0.010
0.100	-0.832	-0.347	-0.025	0.018	-0.009
0.110	-0.833	-0.330	-0.025	0.018	-0.010
0.113	-0.834	-0.341	-0.025	0.018	-0.009
0.084	-0.828	-0.327	-0.025	0.018	-0.010
0.065	-0.814	-0.361	-0.025	0.019	-0.010
0.103	-0.835	-0.367	-0.025	0.018	-0.009
0.090	-0.812	-0.388	-0.025	0.018	-0.010
0.090	-0.802	-0.368	-0.025	0.019	-0.010
0.089	-0.834	-0.364	-0.025	0.019	-0.009
0.095	-0.808	-0.412	-0.025	0.018	-0.009
0.094	-0.806	-0.364	-0.025	0.019	-0.009
0.085	-0.842	-0.388	-0.025	0.019	-0.009
0.082	-0.830	-0.408	-0.025	0.019	-0.009
0.101	-0.826	-0.405	-0.025	0.019	-0.009
0.087	-0.831	-0.350	-0.025	0.018	-0.009
0.067	-0.850	-0.389	-0.025	0.019	-0.009
0.098	-0.852	-0.374	-0.025	0.019	-0.009
0.103	-0.850	-0.357	-0.025	0.018	-0.009
0.080	-0.850	-0.370	-0.025	0.019	-0.009
0.104	-0.852	-0.381	-0.025	0.019	-0.009
0.106	-0.851	-0.343	-0.025	0.018	-0.009
0.103	-0.848	-0.371	-0.025	0.019	-0.010
0.100	-0.862	-0.350	-0.024	0.019	-0.009
0.098	-0.879	-0.330	-0.025	0.018	-0.010
0.111	-0.844	-0.330	-0.025	0.019	-0.010
0.111	-0.852	-0.340	-0.025	0.019	-0.010
0.095	-0.863	-0.340	-0.025	0.019	-0.010
0.105	-0.850	-0.323	-0.025	0.019	-0.010
0.093	-0.855	-0.333	-0.024	0.019	-0.010
0.092	-0.841	-0.337	-0.025	0.019	-0.010
0.115	-0.851	-0.323	-0.025	0.019	-0.010
0.105	-0.846	-0.334	-0.024	0.019	-0.010
0.104	-0.830	-0.358	-0.025	0.019	-0.010
0.079	-0.825	-0.338	-0.025	0.020	-0.010
0.096	-0.850	-0.340	-0.025	0.019	-0.010
0.100	-0.822	-0.412	-0.025	0.019	-0.010
0.092	-0.827	-0.358	-0.024	0.019	-0.010
0.081	-0.844	-0.351	-0.024	0.019	-0.010
0.094	-0.828	-0.385	-0.025	0.019	-0.010
0.091	-0.834	-0.344	-0.024	0.019	-0.010
0.083	-0.854	-0.378	-0.024	0.019	-0.010
0.075	-0.842	-0.388	-0.025	0.019	-0.010
0.097	-0.863	-0.344	-0.024	0.019	-0.010
0.079	-0.849	-0.317	-0.024	0.018	-0.010
0.078	-0.855	-0.367	-0.025	0.019	-0.010
0.091	-0.873	-0.361	-0.024	0.019	-0.010
0.093	-0.865	-0.334	-0.024	0.019	-0.010
0.096	-0.849	-0.355	-0.024	0.019	-0.010
0.102	-0.876	-0.330	-0.024	0.019	-0.010
0.092	-0.873	-0.327	-0.024	0.019	-0.010
0.104	-0.852	-0.342	-0.024	0.019	-0.011
0.102	-0.879	-0.320	-0.024	0.019	-0.010
0.087	-0.875	-0.341	-0.024	0.019	-0.011
0.122	-0.857	-0.293	-0.025	0.020	-0.011
0.099	-0.869	-0.337	-0.024	0.020	-0.010
0.084	-0.840	-0.331	-0.024	0.020	-0.010
0.102	-0.865	-0.341	-0.025	0.020	-0.010
0.085	-0.867	-0.354	-0.024	0.020	-0.010
0.092	-0.836	-0.338	-0.024	0.020	-0.010
0.098	-0.869	-0.331	-0.024	0.020	-0.011
0.077	-0.869	-0.337	-0.024	0.020	-0.010
0.082	-0.836	-0.375	-0.024	0.020	-0.010
0.067	-0.860	-0.341	-0.024	0.020	-0.011
0.079	-0.876	-0.323	-0.025	0.020	-0.010
0.082	-0.850	-0.412	-0.025	0.020	-0.010
0.087	-0.865	-0.358	-0.024	0.020	-0.010
0.080	-0.876	-0.368	-0.024	0.020	-0.010
0.086	-0.853	-0.395	-0.025	0.020	-0.010
0.095	-0.866	-0.372	-0.024	0.020	-0.010
0.078	-0.877	-0.361	-0.024	0.020	-0.010
0.075	-0.876	-0.367	-0.024	0.020	-0.010
0.104	-0.893	-0.368	-0.024	0.019	-0.010
0.090	-0.871	-0.307	-0.024	0.019	-0.010
0.107	-0.880	-0.344	-0.024	0.020	-0.011
0.103	-0.902	-0.344	-0.024	0.019	-0.010
0.090	-0.880	-0.323	-0.024	0.019	-0.010
0.100	-0.878	-0.338	-0.024	0.020	-0.011
0.090	-0.897	-0.354	-0.024	0.020	-0.010
0.092	-0.884	-0.317	-0.024	0.019	-0.010
0.104	-0.868	-0.352	-0.024	0.020	-0.011
0.078	-0.897	-0.313	-0.024	0.020	-0.010
0.071	-0.879	-0.354	-0.024	0.020	-0.011
0.092	-0.870	-0.303	-0.024	0.020	-0.011
0.085	-0.874	-0.327	-0.024	0.020	-0.011
0.079	-0.829	-0.345	-0.024	0.020	-0.010
0.095	-0.873	-0.338	-0.024	0.020	-0.011
0.087	-0.873	-0.344	-0.024	0.020	-0.010
0.078	-0.826	-0.369	-0.024	0.020	-0.010
0.086	-0.877	-0.372	-0.024	0.020	-0.011
0.061	-0.871	-0.357	-0.024	0.020	-0.010
0.081	-0.834	-0.396	-0.024	0.020	-0.010
0.077	-0.863	-0.362	-0.024	0.020	-0.011
0.067	-0.865	-0.358	-0.024	0.020	-0.010
0.088	-0.845	-0.413	-0.025	0.020	-0.010
0.085	-0.876	-0.368	-0.024	0.020	-0.010
0.067	-0.876	-0.412	-0.024	0.020	-0.010
0.080	-0.856	-0.402	-0.024	0.020	-0.010
0.092	-0.872	-0.381	-0.024	0.019	-0.010
0.067	-0.859	-0.385	-0.024	0.020	-0.010
0.069	-0.871	-0.371	-0.024	0.020	-0.010
0.099	-0.897	-0.368	-0.024	0.020	-0.010
0.076	-0.871	-0.310	-0.024	0.019	-0.010
0.122	-0.861	-0.332	-0.024	0.020	-0.011
0.086	-0.897	-0.364	-0.024	0.020	-0.010
0.086	-0.877	-0.354	-0.024	0.020	-0.010
0.108	-0.866	-0.352	-0.024	0.020	-0.010
0.090	-0.892	-0.337	-0.024	0.020	-0.010
0.093	-0.879	-0.357	-0.024	0.020	-0.010
0.107	-0.883	-0.345	-0.024	0.020	-0.010
0.095	-0.888	-0.344	-0.024	0.020	-0.010
0.089	-0.870	-0.382	-0.024	0.021	-0.010
0.098	-0.888	-0.296	-0.025	0.020	-0.010
0.088	-0.884	-0.361	-0.024	0.020	-0.010
0.090	-0.838	-0.371	-0.024	0.021	-0.010
0.091	-0.889	-0.406	-0.024	0.020	-0.010
0.075	-0.884	-0.377	-0.024	0.020	-0.010
0.085	-0.847	-0.385	-0.024	0.021	-0.010
0.075	-0.884	-0.399	-0.024	0.020	-0.010
0.062	-0.882	-0.364	-0.024	0.021	-0.010
0.075	-0.857	-0.402	-0.024	0.020	-0.010
0.075	-0.886	-0.398	-0.024	0.020	-0.010
0.062	-0.889	-0.360	-0.024	0.020	-0.010
0.085	-0.878	-0.381	-0.024	0.020	-0.010
0.101	-0.902	-0.374	-0.024	0.020	-0.010
0.079	-0.886	-0.385	-0.024	0.020	-0.010
0.088	-0.883	-0.361	-0.024	0.020	-0.010
0.102	-0.906	-0.350	-0.024	0.020	-0.010
0.092	-0.878	-0.382	-0.024	0.020	-0.010
0.088	-0.893	-0.313	-0.024	0.021	-0.010
0.103	-0.904	-0.371	-0.024	0.020	-0.010
0.096	-0.883	-0.344	-0.024	0.021	-0.010
0.139	-0.876	-0.332	-0.024	0.020	-0.011
0.094	-0.889	-0.351	-0.024	0.020	-0.010
0.095	-0.882	-0.392	-0.024	0.021	-0.010
0.094	-0.890	-0.348	-0.023	0.021	-0.010
0.082	-0.872	-0.362	-0.024	0.021	-0.010
0.091	-0.882	-0.375	-0.024	0.021	-0.010
0.086	-0.887	-0.354	-0.024	0.021	-0.010
0.083	-0.862	-0.355	-0.024	0.021	-0.010
0.074	-0.859	-0.379	-0.023	0.021	-0.010
0.079	-0.883	-0.347	-0.023	0.021	-0.010
0.084	-0.863	-0.362	-0.024	0.021	-0.010
0.089	-0.839	-0.379	-0.023	0.021	-0.010
0.070	-0.877	-0.409	-0.023	0.020	-0.010
0.069	-0.871	-0.347	-0.023	0.021	-0.010
0.091	-0.848	-0.369	-0.023	0.021	-0.010
0.072	-0.871	-0.406	-0.023	0.020	-0.010
0.069	-0.865	-0.358	-0.023	0.021	-0.010
0.089	-0.867	-0.376	-0.023	0.021	-0.010
0.086	-0.881	-0.362	-0.023	0.020	-0.010
0.100	-0.865	-0.383	-0.023	0.021	-0.010
0.090	-0.870	-0.318	-0.022	0.021	-0.010
0.117	-0.868	-0.372	-0.023	0.020	-0.010
0.112	-0.848	-0.335	-0.023	0.021	-0.010
0.107	-0.875	-0.307	-0.023	0.021	-0.010
0.102	-0.855	-0.349	-0.023	0.021	-0.010
0.112	-0.850	-0.342	-0.023	0.021	-0.010
0.094	-0.860	-0.318	-0.022	0.021	-0.010
0.095	-0.840	-0.329	-0.023	0.021	-0.010
0.097	-0.851	-0.321	-0.023	0.021	-0.010
0.099	-0.844	-0.315	-0.023	0.021	-0.010
0.092	-0.832	-0.325	-0.022	0.021	-0.010
0.096	-0.853	-0.376	-0.022	0.022	-0.010
0.064	-0.861	-0.361	-0.023	0.021	-0.010
0.091	-0.826	-0.339	-0.023	0.021	-0.010
0.088	-0.852	-0.390	-0.022	0.022	-0.010
0.064	-0.854	-0.337	-0.023	0.021	-0.010
0.095	-0.834	-0.359	-0.023	0.021	-0.010
0.096	-0.841	-0.363	-0.022	0.021	-0.010
0.075	-0.855	-0.362	-0.022	0.021	-0.009
0.098	-0.835	-0.329	-0.022	0.021	-0.010
0.110	-0.868	-0.335	-0.022	0.021	-0.010
0.076	-0.853	-0.373	-0.022	0.021	-0.010
0.094	-0.841	-0.349	-0.022	0.021	-0.010
0.096	-0.861	-0.325	-0.022	0.021	-0.010
0.091	-0.838	-0.342	-0.022	0.020	-0.010
0.103	-0.844	-0.332	-0.022	0.021	-0.010
0.100	-0.871	-0.332	-0.022	0.021	-0.010
0.103	-0.840	-0.311	-0.022	0.021	-0.010
0.123	-0.837	-0.326	-0.022	0.021	-0.010
0.099	-0.870	-0.284	-0.022	0.021	-0.010
0.093	-0.838	-0.319	-0.022	0.021	-0.010
0.119	-0.838	-0.309	-0.022	0.021	-0.010
0.110	-0.864	-0.311	-0.022	0.021	-0.010
[truncated: 132,000 more rows]
