# Supplementary material for: Identification of Haptic Based Guiding Using Hard Reins
Source: PLoS One. 2015 Jul 22;10(7):e0132020. doi: 10.1371/journal.pone.0132020 (PMC4511788; doi:10.1371/journal.pone.0132020)
Supplement: S5 File — (ZIP) [file pone.0132020.s005.zip › Exp2_ForceData1/Subject5/path3/T6.csv]

1.184	1.262	-0.548	-0.044	-0.042	0.012
1.172	1.248	-0.598	-0.044	-0.042	0.012
1.172	1.269	-0.568	-0.044	-0.042	0.012
1.187	1.259	-0.578	-0.044	-0.042	0.012
1.192	1.266	-0.585	-0.044	-0.042	0.012
1.185	1.270	-0.571	-0.044	-0.042	0.013
1.170	1.266	-0.625	-0.045	-0.042	0.013
1.187	1.273	-0.589	-0.044	-0.042	0.012
1.188	1.255	-0.592	-0.044	-0.042	0.012
1.157	1.269	-0.626	-0.044	-0.042	0.013
1.172	1.263	-0.612	-0.045	-0.042	0.013
1.182	1.267	-0.588	-0.044	-0.042	0.013
1.202	1.250	-0.602	-0.044	-0.043	0.013
1.165	1.266	-0.615	-0.044	-0.042	0.013
1.184	1.289	-0.626	-0.045	-0.042	0.013
1.192	1.258	-0.598	-0.044	-0.042	0.013
1.179	1.279	-0.561	-0.044	-0.042	0.013
1.133	1.256	-0.610	-0.045	-0.042	0.013
1.182	1.284	-0.592	-0.044	-0.042	0.012
1.185	1.267	-0.605	-0.044	-0.041	0.013
1.170	1.269	-0.619	-0.044	-0.042	0.013
1.175	1.275	-0.602	-0.044	-0.042	0.013
1.172	1.318	-0.585	-0.044	-0.041	0.013
1.187	1.268	-0.578	-0.044	-0.042	0.012
1.161	1.268	-0.591	-0.044	-0.042	0.013
1.181	1.292	-0.598	-0.045	-0.042	0.013
1.167	1.280	-0.578	-0.044	-0.042	0.012
1.182	1.275	-0.582	-0.044	-0.042	0.012
1.178	1.268	-0.591	-0.044	-0.042	0.013
1.160	1.293	-0.571	-0.044	-0.042	0.013
1.188	1.268	-0.588	-0.045	-0.042	0.012
1.201	1.279	-0.555	-0.044	-0.042	0.012
1.170	1.269	-0.616	-0.044	-0.042	0.012
1.170	1.264	-0.598	-0.044	-0.041	0.013
1.198	1.272	-0.558	-0.044	-0.042	0.012
1.166	1.255	-0.550	-0.044	-0.042	0.013
1.172	1.256	-0.581	-0.044	-0.042	0.013
1.182	1.266	-0.561	-0.044	-0.042	0.012
1.184	1.252	-0.578	-0.044	-0.042	0.013
1.168	1.241	-0.587	-0.044	-0.042	0.013
1.148	1.272	-0.581	-0.044	-0.042	0.013
1.180	1.256	-0.554	-0.044	-0.042	0.013
1.173	1.246	-0.564	-0.044	-0.042	0.013
1.170	1.262	-0.591	-0.044	-0.042	0.013
1.166	1.256	-0.587	-0.044	-0.042	0.013
1.201	1.266	-0.554	-0.044	-0.042	0.013
1.183	1.244	-0.581	-0.044	-0.042	0.013
1.160	1.260	-0.557	-0.044	-0.043	0.013
1.155	1.255	-0.590	-0.044	-0.042	0.013
1.182	1.258	-0.571	-0.044	-0.042	0.013
1.178	1.226	-0.584	-0.044	-0.043	0.013
1.154	1.261	-0.649	-0.044	-0.043	0.013
1.167	1.264	-0.587	-0.044	-0.042	0.013
1.183	1.270	-0.577	-0.044	-0.042	0.013
1.171	1.260	-0.588	-0.044	-0.043	0.013
1.153	1.263	-0.580	-0.045	-0.042	0.013
1.178	1.286	-0.629	-0.045	-0.042	0.013
1.179	1.261	-0.580	-0.044	-0.042	0.013
1.162	1.258	-0.587	-0.044	-0.042	0.013
1.153	1.258	-0.614	-0.045	-0.042	0.013
1.180	1.283	-0.588	-0.044	-0.042	0.013
1.170	1.261	-0.588	-0.044	-0.042	0.013
1.159	1.255	-0.590	-0.044	-0.042	0.013
1.169	1.280	-0.595	-0.045	-0.042	0.013
1.154	1.283	-0.567	-0.044	-0.042	0.013
1.179	1.256	-0.557	-0.044	-0.042	0.013
1.158	1.262	-0.573	-0.044	-0.042	0.013
1.157	1.302	-0.581	-0.044	-0.042	0.013
1.179	1.256	-0.577	-0.044	-0.042	0.013
1.180	1.262	-0.578	-0.044	-0.042	0.013
1.166	1.273	-0.604	-0.045	-0.042	0.013
1.161	1.287	-0.585	-0.044	-0.042	0.013
1.180	1.257	-0.564	-0.044	-0.042	0.013
1.166	1.250	-0.556	-0.044	-0.042	0.013
1.159	1.276	-0.584	-0.044	-0.042	0.013
1.172	1.265	-0.584	-0.044	-0.042	0.013
1.190	1.262	-0.547	-0.044	-0.042	0.013
1.169	1.256	-0.550	-0.044	-0.043	0.013
1.158	1.280	-0.588	-0.044	-0.042	0.013
1.181	1.257	-0.518	-0.045	-0.042	0.013
1.176	1.261	-0.574	-0.044	-0.042	0.013
1.171	1.246	-0.567	-0.044	-0.043	0.013
1.162	1.262	-0.584	-0.044	-0.042	0.013
1.191	1.259	-0.564	-0.044	-0.043	0.013
1.174	1.239	-0.536	-0.044	-0.042	0.013
1.175	1.247	-0.580	-0.044	-0.043	0.013
1.168	1.259	-0.598	-0.044	-0.042	0.013
1.169	1.249	-0.543	-0.044	-0.042	0.013
1.173	1.234	-0.573	-0.044	-0.043	0.013
1.158	1.267	-0.553	-0.044	-0.043	0.013
1.148	1.247	-0.573	-0.044	-0.042	0.014
1.177	1.247	-0.567	-0.044	-0.043	0.013
1.169	1.256	-0.573	-0.044	-0.043	0.013
1.144	1.253	-0.610	-0.044	-0.043	0.014
1.175	1.265	-0.577	-0.044	-0.043	0.013
1.162	1.278	-0.587	-0.044	-0.042	0.013
1.155	1.251	-0.618	-0.044	-0.043	0.013
1.149	1.260	-0.594	-0.044	-0.042	0.013
1.165	1.283	-0.611	-0.044	-0.042	0.013
1.190	1.249	-0.594	-0.044	-0.043	0.013
1.160	1.267	-0.595	-0.044	-0.043	0.013
1.166	1.284	-0.611	-0.045	-0.043	0.013
1.171	1.287	-0.568	-0.044	-0.042	0.013
1.170	1.263	-0.550	-0.044	-0.043	0.013
1.147	1.253	-0.600	-0.044	-0.043	0.013
1.172	1.276	-0.574	-0.044	-0.043	0.013
1.167	1.259	-0.608	-0.044	-0.042	0.013
1.169	1.259	-0.581	-0.044	-0.043	0.013
1.156	1.271	-0.571	-0.044	-0.043	0.013
1.159	1.302	-0.598	-0.044	-0.042	0.013
1.189	1.262	-0.547	-0.044	-0.043	0.013
1.163	1.265	-0.584	-0.044	-0.043	0.013
1.171	1.278	-0.588	-0.044	-0.043	0.013
1.141	1.281	-0.568	-0.044	-0.042	0.013
1.181	1.265	-0.571	-0.044	-0.043	0.013
1.168	1.263	-0.570	-0.044	-0.043	0.013
1.162	1.292	-0.568	-0.044	-0.043	0.013
1.180	1.267	-0.588	-0.044	-0.042	0.013
1.211	1.278	-0.566	-0.044	-0.043	0.012
1.172	1.258	-0.581	-0.044	-0.043	0.013
1.158	1.270	-0.605	-0.044	-0.043	0.013
1.182	1.261	-0.578	-0.044	-0.043	0.013
1.177	1.252	-0.560	-0.044	-0.043	0.013
1.167	1.239	-0.567	-0.044	-0.043	0.013
1.169	1.271	-0.560	-0.044	-0.043	0.013
1.186	1.261	-0.578	-0.044	-0.043	0.013
1.179	1.252	-0.581	-0.044	-0.043	0.013
1.157	1.265	-0.595	-0.044	-0.043	0.013
1.170	1.265	-0.584	-0.044	-0.043	0.013
1.186	1.257	-0.581	-0.044	-0.043	0.013
1.189	1.259	-0.594	-0.044	-0.043	0.013
1.163	1.271	-0.619	-0.044	-0.043	0.013
1.185	1.273	-0.598	-0.044	-0.043	0.013
1.193	1.255	-0.584	-0.044	-0.043	0.013
1.169	1.271	-0.564	-0.044	-0.043	0.013
1.152	1.263	-0.604	-0.044	-0.043	0.014
1.185	1.267	-0.602	-0.044	-0.043	0.013
1.184	1.254	-0.588	-0.044	-0.043	0.013
1.154	1.275	-0.639	-0.044	-0.043	0.013
1.158	1.278	-0.594	-0.044	-0.043	0.013
1.178	1.303	-0.602	-0.044	-0.043	0.013
1.190	1.272	-0.595	-0.044	-0.043	0.013
1.165	1.277	-0.608	-0.044	-0.043	0.013
1.178	1.299	-0.660	-0.045	-0.043	0.013
1.196	1.290	-0.575	-0.044	-0.043	0.013
1.179	1.274	-0.599	-0.044	-0.043	0.013
1.159	1.275	-0.608	-0.044	-0.043	0.013
1.181	1.297	-0.571	-0.044	-0.043	0.013
1.195	1.274	-0.633	-0.044	-0.042	0.013
1.177	1.277	-0.602	-0.044	-0.043	0.013
1.179	1.283	-0.612	-0.044	-0.043	0.013
1.172	1.309	-0.637	-0.044	-0.043	0.013
1.202	1.279	-0.561	-0.044	-0.043	0.013
1.176	1.269	-0.585	-0.044	-0.043	0.013
1.181	1.301	-0.602	-0.043	-0.043	0.013
1.204	1.279	-0.592	-0.044	-0.043	0.013
1.204	1.283	-0.582	-0.044	-0.044	0.013
1.178	1.281	-0.578	-0.044	-0.043	0.013
1.170	1.294	-0.592	-0.044	-0.043	0.013
1.198	1.278	-0.582	-0.044	-0.043	0.013
1.184	1.270	-0.564	-0.043	-0.043	0.013
1.177	1.276	-0.585	-0.044	-0.043	0.013
1.190	1.285	-0.619	-0.044	-0.043	0.013
1.217	1.293	-0.569	-0.043	-0.043	0.013
1.185	1.273	-0.592	-0.043	-0.043	0.013
1.171	1.294	-0.561	-0.044	-0.043	0.013
1.199	1.284	-0.561	-0.044	-0.043	0.013
1.205	1.280	-0.603	-0.043	-0.043	0.013
1.180	1.262	-0.609	-0.044	-0.044	0.013
1.180	1.280	-0.616	-0.043	-0.043	0.013
1.202	1.287	-0.603	-0.043	-0.043	0.013
1.194	1.281	-0.545	-0.043	-0.043	0.013
1.198	1.264	-0.605	-0.043	-0.044	0.014
1.186	1.288	-0.616	-0.043	-0.043	0.013
1.194	1.304	-0.599	-0.043	-0.043	0.013
1.197	1.268	-0.626	-0.043	-0.044	0.013
1.184	1.293	-0.565	-0.043	-0.044	0.013
1.167	1.285	-0.625	-0.044	-0.043	0.014
1.208	1.279	-0.595	-0.043	-0.043	0.014
1.202	1.283	-0.578	-0.043	-0.044	0.014
1.178	1.286	-0.612	-0.044	-0.044	0.014
1.200	1.298	-0.616	-0.043	-0.043	0.013
1.191	1.313	-0.613	-0.043	-0.043	0.014
1.185	1.293	-0.623	-0.043	-0.044	0.013
1.173	1.289	-0.595	-0.043	-0.043	0.014
1.197	1.324	-0.644	-0.043	-0.043	0.014
1.207	1.287	-0.616	-0.043	-0.043	0.013
1.187	1.295	-0.623	-0.043	-0.044	0.013
1.184	1.303	-0.643	-0.044	-0.044	0.014
1.195	1.329	-0.586	-0.043	-0.043	0.013
1.194	1.297	-0.602	-0.043	-0.043	0.014
1.182	1.296	-0.585	-0.043	-0.044	0.014
1.191	1.311	-0.617	-0.043	-0.043	0.013
1.191	1.301	-0.644	-0.043	-0.043	0.013
1.209	1.297	-0.603	-0.043	-0.044	0.013
1.196	1.296	-0.582	-0.043	-0.043	0.013
1.187	1.327	-0.610	-0.043	-0.043	0.014
1.213	1.297	-0.579	-0.043	-0.043	0.013
1.206	1.295	-0.596	-0.043	-0.043	0.013
1.200	1.299	-0.613	-0.043	-0.044	0.013
1.183	1.311	-0.576	-0.043	-0.043	0.013
1.218	1.299	-0.579	-0.043	-0.043	0.013
1.196	1.280	-0.582	-0.043	-0.044	0.013
1.189	1.313	-0.610	-0.043	-0.044	0.014
1.206	1.300	-0.613	-0.044	-0.043	0.014
1.234	1.316	-0.591	-0.043	-0.044	0.013
1.207	1.289	-0.616	-0.043	-0.044	0.014
1.197	1.300	-0.609	-0.043	-0.044	0.014
1.205	1.297	-0.596	-0.043	-0.043	0.013
1.201	1.288	-0.596	-0.043	-0.043	0.014
1.205	1.262	-0.592	-0.043	-0.044	0.013
1.193	1.300	-0.640	-0.043	-0.044	0.014
1.209	1.299	-0.603	-0.043	-0.044	0.014
1.207	1.291	-0.616	-0.043	-0.044	0.014
1.196	1.312	-0.617	-0.043	-0.044	0.014
1.180	1.303	-0.619	-0.043	-0.043	0.014
1.211	1.315	-0.627	-0.043	-0.044	0.014
1.226	1.285	-0.623	-0.043	-0.044	0.014
1.197	1.308	-0.640	-0.043	-0.044	0.014
1.191	1.315	-0.619	-0.043	-0.043	0.014
1.204	1.311	-0.620	-0.043	-0.044	0.014
1.209	1.300	-0.633	-0.043	-0.044	0.014
1.176	1.298	-0.636	-0.043	-0.044	0.014
1.205	1.322	-0.623	-0.043	-0.043	0.014
1.200	1.313	-0.637	-0.043	-0.043	0.014
1.203	1.306	-0.634	-0.043	-0.044	0.014
1.195	1.300	-0.609	-0.043	-0.044	0.014
1.201	1.348	-0.631	-0.043	-0.043	0.014
1.218	1.298	-0.606	-0.043	-0.044	0.014
1.206	1.308	-0.623	-0.043	-0.044	0.014
1.208	1.317	-0.657	-0.043	-0.044	0.014
1.208	1.326	-0.617	-0.043	-0.044	0.014
1.218	1.313	-0.614	-0.043	-0.044	0.014
1.199	1.308	-0.609	-0.043	-0.044	0.014
1.194	1.327	-0.617	-0.043	-0.044	0.014
1.210	1.305	-0.658	-0.043	-0.043	0.014
1.225	1.306	-0.600	-0.043	-0.044	0.014
1.208	1.306	-0.613	-0.043	-0.044	0.014
1.189	1.325	-0.640	-0.043	-0.043	0.014
1.227	1.310	-0.558	-0.044	-0.044	0.014
1.210	1.306	-0.613	-0.043	-0.044	0.014
1.205	1.304	-0.630	-0.043	-0.044	0.014
1.199	1.310	-0.599	-0.043	-0.043	0.014
1.232	1.306	-0.617	-0.043	-0.044	0.014
1.201	1.292	-0.559	-0.042	-0.043	0.014
1.204	1.310	-0.634	-0.043	-0.044	0.014
1.213	1.305	-0.627	-0.043	-0.044	0.014
1.201	1.306	-0.586	-0.043	-0.044	0.014
1.213	1.274	-0.616	-0.043	-0.044	0.014
1.203	1.310	-0.585	-0.043	-0.045	0.014
1.205	1.303	-0.640	-0.043	-0.044	0.014
1.215	1.292	-0.620	-0.043	-0.044	0.014
1.213	1.308	-0.613	-0.043	-0.045	0.014
1.188	1.303	-0.639	-0.043	-0.044	0.015
1.215	1.313	-0.620	-0.043	-0.044	0.014
1.220	1.303	-0.623	-0.043	-0.044	0.014
1.190	1.306	-0.650	-0.042	-0.045	0.015
1.193	1.309	-0.623	-0.043	-0.044	0.014
1.207	1.329	-0.627	-0.042	-0.044	0.014
1.238	1.292	-0.630	-0.043	-0.045	0.015
1.194	1.313	-0.640	-0.043	-0.044	0.014
1.208	1.336	-0.654	-0.043	-0.044	0.014
1.221	1.317	-0.613	-0.043	-0.044	0.014
1.204	1.322	-0.627	-0.043	-0.044	0.014
1.160	1.305	-0.649	-0.043	-0.044	0.015
1.211	1.333	-0.630	-0.043	-0.044	0.014
1.214	1.307	-0.650	-0.043	-0.044	0.014
1.196	1.311	-0.650	-0.043	-0.044	0.014
1.213	1.323	-0.620	-0.043	-0.044	0.014
1.208	1.367	-0.658	-0.043	-0.043	0.015
1.219	1.307	-0.640	-0.043	-0.044	0.014
1.203	1.312	-0.619	-0.043	-0.044	0.014
1.207	1.345	-0.634	-0.043	-0.044	0.015
1.205	1.323	-0.606	-0.043	-0.044	0.014
1.216	1.317	-0.627	-0.042	-0.044	0.014
1.208	1.325	-0.633	-0.043	-0.044	0.015
1.208	1.348	-0.627	-0.043	-0.044	0.014
1.221	1.312	-0.640	-0.043	-0.044	0.014
1.237	1.335	-0.618	-0.042	-0.044	0.014
1.207	1.318	-0.627	-0.043	-0.044	0.014
1.202	1.315	-0.657	-0.043	-0.044	0.014
1.236	1.330	-0.614	-0.042	-0.045	0.014
1.215	1.313	-0.610	-0.042	-0.044	0.014
1.204	1.304	-0.636	-0.043	-0.044	0.014
1.223	1.318	-0.620	-0.043	-0.044	0.014
1.226	1.314	-0.627	-0.042	-0.044	0.014
1.216	1.296	-0.633	-0.043	-0.045	0.015
1.189	1.325	-0.613	-0.042	-0.044	0.015
1.223	1.324	-0.620	-0.042	-0.044	0.015
1.214	1.301	-0.606	-0.042	-0.044	0.015
1.226	1.306	-0.640	-0.042	-0.045	0.015
1.201	1.322	-0.640	-0.043	-0.044	0.015
1.223	1.324	-0.641	-0.042	-0.044	0.015
1.218	1.304	-0.619	-0.042	-0.044	0.015
1.212	1.319	-0.626	-0.042	-0.045	0.015
1.186	1.320	-0.649	-0.043	-0.044	0.015
1.217	1.321	-0.640	-0.042	-0.044	0.015
1.217	1.294	-0.623	-0.042	-0.044	0.015
1.190	1.318	-0.695	-0.042	-0.045	0.015
1.194	1.329	-0.636	-0.043	-0.044	0.015
1.219	1.350	-0.654	-0.042	-0.044	0.015
1.215	1.316	-0.637	-0.042	-0.045	0.015
1.202	1.326	-0.623	-0.043	-0.044	0.015
1.213	1.349	-0.702	-0.043	-0.044	0.015
1.218	1.337	-0.623	-0.042	-0.044	0.015
1.219	1.330	-0.634	-0.042	-0.044	0.015
1.204	1.318	-0.650	-0.042	-0.044	0.015
1.196	1.344	-0.627	-0.042	-0.044	0.015
1.221	1.327	-0.681	-0.042	-0.043	0.015
1.232	1.319	-0.617	-0.042	-0.045	0.015
1.210	1.329	-0.657	-0.042	-0.045	0.015
1.203	1.350	-0.671	-0.042	-0.044	0.015
1.235	1.323	-0.582	-0.043	-0.044	0.015
1.219	1.306	-0.623	-0.042	-0.044	0.015
1.213	1.316	-0.644	-0.042	-0.045	0.015
1.226	1.327	-0.637	-0.042	-0.044	0.015
1.233	1.328	-0.613	-0.042	-0.045	0.015
1.210	1.310	-0.579	-0.042	-0.044	0.015
1.209	1.324	-0.644	-0.042	-0.045	0.015
1.225	1.329	-0.661	-0.042	-0.045	0.015
1.226	1.317	-0.617	-0.042	-0.044	0.015
1.222	1.303	-0.640	-0.042	-0.045	0.015
1.206	1.326	-0.606	-0.042	-0.045	0.015
1.207	1.329	-0.650	-0.042	-0.044	0.015
1.227	1.318	-0.630	-0.042	-0.045	0.015
1.228	1.320	-0.620	-0.042	-0.045	0.015
1.194	1.328	-0.667	-0.042	-0.044	0.016
1.227	1.333	-0.640	-0.042	-0.045	0.015
1.224	1.328	-0.630	-0.042	-0.045	0.015
1.195	1.323	-0.674	-0.042	-0.045	0.015
1.199	1.330	-0.639	-0.042	-0.044	0.015
1.214	1.354	-0.640	-0.042	-0.044	0.015
1.235	1.321	-0.637	-0.042	-0.045	0.015
1.208	1.329	-0.668	-0.042	-0.045	0.015
1.215	1.347	-0.681	-0.042	-0.045	0.015
1.225	1.353	-0.637	-0.042	-0.045	0.015
1.214	1.334	-0.627	-0.042	-0.045	0.015
1.195	1.333	-0.657	-0.042	-0.045	0.015
1.209	1.351	-0.637	-0.042	-0.044	0.015
1.219	1.328	-0.671	-0.042	-0.044	0.015
1.228	1.327	-0.637	-0.042	-0.045	0.015
1.215	1.338	-0.634	-0.042	-0.044	0.015
1.215	1.372	-0.665	-0.042	-0.044	0.015
1.237	1.332	-0.627	-0.042	-0.044	0.015
1.222	1.336	-0.617	-0.042	-0.045	0.015
1.212	1.331	-0.654	-0.042	-0.045	0.015
1.192	1.353	-0.613	-0.042	-0.044	0.015
1.228	1.339	-0.634	-0.042	-0.044	0.015
1.211	1.319	-0.637	-0.042	-0.045	0.015
1.203	1.345	-0.644	-0.042	-0.044	0.015
1.218	1.335	-0.647	-0.042	-0.044	0.015
1.255	1.338	-0.631	-0.042	-0.045	0.015
1.221	1.312	-0.633	-0.042	-0.045	0.015
1.203	1.341	-0.640	-0.042	-0.045	0.015
1.228	1.337	-0.644	-0.042	-0.045	0.015
1.216	1.318	-0.623	-0.042	-0.045	0.015
1.215	1.298	-0.650	-0.042	-0.045	0.015
1.202	1.331	-0.664	-0.042	-0.045	0.016
1.215	1.329	-0.633	-0.042	-0.045	0.016
1.224	1.316	-0.640	-0.042	-0.045	0.016
1.206	1.335	-0.647	-0.042	-0.045	0.016
1.208	1.341	-0.647	-0.042	-0.045	0.016
1.219	1.348	-0.654	-0.042	-0.045	0.016
1.230	1.316	-0.653	-0.042	-0.045	0.016
1.200	1.335	-0.674	-0.042	-0.045	0.016
1.206	1.340	-0.670	-0.042	-0.044	0.016
1.222	1.336	-0.657	-0.042	-0.044	0.016
1.218	1.335	-0.657	-0.042	-0.045	0.016
1.179	1.336	-0.663	-0.042	-0.044	0.016
1.215	1.351	-0.664	-0.042	-0.045	0.016
1.216	1.336	-0.654	-0.042	-0.044	0.016
1.208	1.337	-0.671	-0.042	-0.045	0.016
1.203	1.335	-0.670	-0.042	-0.045	0.016
1.214	1.379	-0.664	-0.042	-0.044	0.016
1.232	1.340	-0.644	-0.042	-0.044	0.015
1.214	1.345	-0.640	-0.041	-0.045	0.016
1.205	1.356	-0.688	-0.042	-0.045	0.016
1.207	1.363	-0.627	-0.042	-0.044	0.015
1.216	1.339	-0.637	-0.041	-0.045	0.016
1.193	1.342	-0.643	-0.042	-0.044	0.016
1.209	1.354	-0.644	-0.042	-0.044	0.016
1.217	1.343	-0.692	-0.041	-0.044	0.016
1.220	1.346	-0.644	-0.041	-0.045	0.015
1.216	1.344	-0.654	-0.042	-0.045	0.016
1.183	1.367	-0.651	-0.041	-0.044	0.016
1.238	1.336	-0.589	-0.042	-0.045	0.015
1.213	1.342	-0.623	-0.041	-0.045	0.016
1.209	1.332	-0.653	-0.042	-0.045	0.016
1.218	1.344	-0.657	-0.042	-0.045	0.016
1.229	1.344	-0.641	-0.041	-0.045	0.016
1.204	1.331	-0.589	-0.041	-0.045	0.016
1.215	1.331	-0.647	-0.042	-0.045	0.016
1.217	1.342	-0.657	-0.041	-0.045	0.016
1.209	1.332	-0.616	-0.041	-0.045	0.016
1.217	1.311	-0.633	-0.041	-0.045	0.016
1.199	1.350	-0.623	-0.041	-0.045	0.016
1.216	1.333	-0.657	-0.041	-0.045	0.016
1.219	1.332	-0.647	-0.041	-0.045	0.016
1.220	1.349	-0.623	-0.041	-0.046	0.016
1.183	1.336	-0.663	-0.041	-0.045	0.016
1.216	1.349	-0.661	-0.041	-0.045	0.016
1.215	1.340	-0.640	-0.041	-0.045	0.016
1.194	1.340	-0.671	-0.041	-0.045	0.016
1.188	1.343	-0.660	-0.041	-0.045	0.016
1.210	1.358	-0.654	-0.041	-0.044	0.016
1.230	1.326	-0.654	-0.041	-0.045	0.016
1.199	1.340	-0.695	-0.041	-0.045	0.016
1.217	1.371	-0.705	-0.041	-0.045	0.016
1.216	1.361	-0.661	-0.041	-0.045	0.016
1.217	1.349	-0.657	-0.041	-0.045	0.016
1.181	1.344	-0.683	-0.041	-0.045	0.016
1.211	1.366	-0.661	-0.041	-0.045	0.016
1.218	1.347	-0.674	-0.041	-0.044	0.016
1.217	1.354	-0.668	-0.041	-0.045	0.016
1.200	1.354	-0.647	-0.041	-0.045	0.016
1.212	1.397	-0.685	-0.041	-0.044	0.016
1.223	1.357	-0.627	-0.041	-0.045	0.016
1.212	1.348	-0.640	-0.041	-0.045	0.016
1.207	1.362	-0.671	-0.041	-0.045	0.016
1.194	1.368	-0.637	-0.041	-0.044	0.016
1.225	1.352	-0.630	-0.041	-0.045	0.016
1.208	1.335	-0.633	-0.041	-0.045	0.016
1.205	1.376	-0.644	-0.041	-0.045	0.016
1.219	1.351	-0.664	-0.041	-0.044	0.016
1.254	1.367	-0.625	-0.041	-0.045	0.016
1.216	1.344	-0.661	-0.041	-0.045	0.016
1.207	1.350	-0.650	-0.041	-0.045	0.016
1.238	1.348	-0.651	-0.041	-0.045	0.016
1.221	1.331	-0.619	-0.041	-0.045	0.017
1.204	1.307	-0.657	-0.041	-0.045	0.016
1.204	1.349	-0.678	-0.041	-0.045	0.017
1.215	1.352	-0.650	-0.041	-0.045	0.017
1.220	1.327	-0.660	-0.041	-0.045	0.016
1.198	1.353	-0.667	-0.040	-0.045	0.017
1.204	1.347	-0.660	-0.041	-0.045	0.017
1.211	1.349	-0.664	-0.041	-0.045	0.017
1.239	1.334	-0.677	-0.041	-0.045	0.017
1.204	1.349	-0.671	-0.041	-0.045	0.017
1.212	1.356	-0.698	-0.041	-0.045	0.017
1.230	1.342	-0.657	-0.041	-0.045	0.017
1.220	1.344	-0.660	-0.041	-0.045	0.017
1.181	1.334	-0.686	-0.041	-0.044	0.017
1.222	1.363	-0.654	-0.041	-0.045	0.017
1.215	1.345	-0.678	-0.040	-0.045	0.017
1.204	1.344	-0.705	-0.040	-0.045	0.017
1.198	1.356	-0.680	-0.041	-0.045	0.017
1.216	1.377	-0.678	-0.040	-0.045	0.017
1.231	1.351	-0.674	-0.040	-0.045	0.017
1.208	1.355	-0.650	-0.041	-0.045	0.017
1.213	1.381	-0.726	-0.041	-0.045	0.017
1.219	1.371	-0.664	-0.041	-0.045	0.017
1.216	1.357	-0.674	-0.040	-0.045	0.017
1.202	1.356	-0.671	-0.040	-0.045	0.017
1.208	1.372	-0.657	-0.041	-0.045	0.017
1.226	1.352	-0.688	-0.041	-0.044	0.017
1.223	1.350	-0.661	-0.040	-0.045	0.017
1.211	1.355	-0.670	-0.041	-0.045	0.017
1.212	1.374	-0.685	-0.040	-0.044	0.017
1.237	1.354	-0.592	-0.041	-0.045	0.017
1.222	1.350	-0.640	-0.040	-0.045	0.017
1.213	1.356	-0.667	-0.040	-0.045	0.017
1.221	1.352	-0.664	-0.040	-0.044	0.017
1.238	1.359	-0.664	-0.040	-0.045	0.017
1.219	1.349	-0.589	-0.040	-0.045	0.017
1.207	1.347	-0.677	-0.040	-0.045	0.017
1.217	1.349	-0.681	-0.040	-0.045	0.017
1.210	1.348	-0.640	-0.040	-0.045	0.017
1.230	1.320	-0.680	-0.041	-0.045	0.017
1.202	1.366	-0.643	-0.040	-0.046	0.017
1.209	1.360	-0.667	-0.040	-0.045	0.017
1.224	1.343	-0.653	-0.040	-0.045	0.018
1.210	1.350	-0.643	-0.040	-0.046	0.017
1.206	1.350	-0.694	-0.040	-0.045	0.018
1.232	1.354	-0.674	-0.040	-0.045	0.017
1.229	1.352	-0.680	-0.040	-0.045	0.018
1.204	1.345	-0.701	-0.040	-0.045	0.018
1.202	1.355	-0.683	-0.040	-0.045	0.018
1.226	1.372	-0.698	-0.040	-0.045	0.018
1.233	1.343	-0.677	-0.040	-0.045	0.018
1.210	1.357	-0.688	-0.040	-0.045	0.018
1.218	1.373	-0.715	-0.040	-0.045	0.018
1.221	1.375	-0.674	-0.040	-0.045	0.018
1.223	1.353	-0.670	-0.040	-0.045	0.018
1.195	1.337	-0.693	-0.040	-0.045	0.018
1.219	1.375	-0.667	-0.040	-0.045	0.018
1.226	1.351	-0.714	-0.040	-0.044	0.018
1.231	1.356	-0.681	-0.040	-0.045	0.018
1.212	1.362	-0.684	-0.040	-0.045	0.018
1.212	1.386	-0.677	-0.040	-0.044	0.018
1.238	1.354	-0.664	-0.040	-0.045	0.018
1.221	1.350	-0.667	-0.040	-0.045	0.018
1.224	1.359	-0.708	-0.040	-0.045	0.018
1.208	1.369	-0.670	-0.040	-0.045	0.018
1.241	1.357	-0.660	-0.040	-0.045	0.018
1.217	1.347	-0.660	-0.039	-0.045	0.018
1.220	1.365	-0.697	-0.040	-0.045	0.018
1.227	1.358	-0.653	-0.040	-0.045	0.018
1.264	1.364	-0.668	-0.040	-0.045	0.018
1.227	1.337	-0.687	-0.040	-0.045	0.018
1.208	1.364	-0.673	-0.040	-0.045	0.018
1.221	1.351	-0.666	-0.040	-0.045	0.018
1.232	1.353	-0.653	-0.039	-0.045	0.018
1.226	1.317	-0.680	-0.040	-0.046	0.018
1.196	1.345	-0.731	-0.039	-0.046	0.018
1.222	1.347	-0.680	-0.040	-0.045	0.018
1.224	1.351	-0.680	-0.040	-0.045	0.018
1.217	1.353	-0.700	-0.040	-0.046	0.019
1.205	1.355	-0.696	-0.040	-0.045	0.019
1.224	1.372	-0.724	-0.040	-0.045	0.019
1.235	1.353	-0.697	-0.039	-0.045	0.019
1.206	1.363	-0.725	-0.039	-0.045	0.019
1.203	1.370	-0.730	-0.040	-0.045	0.019
1.227	1.366	-0.680	-0.040	-0.045	0.019
1.220	1.352	-0.724	-0.039	-0.045	0.019
1.201	1.350	-0.699	-0.040	-0.045	0.019
1.213	1.376	-0.697	-0.040	-0.045	0.019
1.209	1.371	-0.704	-0.040	-0.045	0.019
1.221	1.360	-0.683	-0.040	-0.045	0.019
1.208	1.356	-0.693	-0.040	-0.045	0.019
1.212	1.395	-0.704	-0.039	-0.045	0.019
1.229	1.352	-0.680	-0.040	-0.045	0.019
1.233	1.360	-0.697	-0.039	-0.045	0.019
1.218	1.360	-0.717	-0.040	-0.045	0.019
1.210	1.381	-0.690	-0.040	-0.045	0.019
1.230	1.365	-0.666	-0.039	-0.045	0.019
1.213	1.353	-0.676	-0.039	-0.045	0.019
1.211	1.355	-0.676	-0.040	-0.045	0.019
1.225	1.359	-0.703	-0.040	-0.044	0.019
1.250	1.372	-0.684	-0.039	-0.045	0.019
1.215	1.350	-0.696	-0.039	-0.045	0.019
1.209	1.369	-0.690	-0.039	-0.045	0.019
1.234	1.357	-0.638	-0.040	-0.045	0.019
1.233	1.352	-0.669	-0.039	-0.045	0.019
1.216	1.334	-0.686	-0.039	-0.046	0.019
1.204	1.357	-0.707	-0.039	-0.045	0.019
1.229	1.360	-0.704	-0.039	-0.045	0.019
1.206	1.338	-0.638	-0.039	-0.045	0.019
1.227	1.343	-0.696	-0.039	-0.046	0.020
1.209	1.356	-0.710	-0.039	-0.045	0.019
1.223	1.365	-0.697	-0.039	-0.045	0.019
1.224	1.334	-0.720	-0.039	-0.045	0.020
1.209	1.360	-0.669	-0.039	-0.046	0.020
1.185	1.350	-0.705	-0.039	-0.045	0.020
1.223	1.364	-0.696	-0.039	-0.045	0.020
1.220	1.353	-0.679	-0.039	-0.046	0.020
1.185	1.361	-0.723	-0.039	-0.045	0.020
1.224	1.368	-0.700	-0.039	-0.045	0.020
1.219	1.381	-0.699	-0.039	-0.045	0.020
1.202	1.370	-0.717	-0.039	-0.046	0.020
1.197	1.355	-0.716	-0.039	-0.045	0.020
1.214	1.387	-0.723	-0.039	-0.045	0.020
1.225	1.357	-0.696	-0.039	-0.045	0.020
1.207	1.359	-0.717	-0.039	-0.045	0.020
1.216	1.373	-0.733	-0.040	-0.045	0.020
1.208	1.399	-0.707	-0.039	-0.045	0.020
1.216	1.362	-0.699	-0.039	-0.045	0.020
1.210	1.359	-0.716	-0.039	-0.045	0.020
1.208	1.375	-0.706	-0.039	-0.045	0.020
1.207	1.365	-0.754	-0.039	-0.044	0.020
1.223	1.365	-0.676	-0.039	-0.045	0.020
1.204	1.358	-0.682	-0.039	-0.045	0.020
1.215	1.370	-0.703	-0.039	-0.045	0.020
1.233	1.360	-0.686	-0.039	-0.045	0.020
1.207	1.363	-0.692	-0.039	-0.045	0.020
1.206	1.353	-0.682	-0.039	-0.045	0.020
1.197	1.369	-0.692	-0.039	-0.045	0.020
1.226	1.365	-0.706	-0.039	-0.045	0.020
1.209	1.342	-0.672	-0.038	-0.045	0.020
1.208	1.360	-0.709	-0.039	-0.046	0.020
1.210	1.369	-0.702	-0.039	-0.045	0.020
1.237	1.375	-0.697	-0.039	-0.045	0.020
1.213	1.350	-0.689	-0.038	-0.045	0.020
1.200	1.361	-0.692	-0.039	-0.046	0.020
1.201	1.355	-0.726	-0.039	-0.045	0.020
1.211	1.356	-0.671	-0.038	-0.045	0.020
1.211	1.329	-0.695	-0.039	-0.046	0.020
1.186	1.358	-0.753	-0.038	-0.046	0.021
1.205	1.359	-0.695	-0.039	-0.045	0.021
1.219	1.367	-0.706	-0.039	-0.045	0.020
1.202	1.362	-0.709	-0.038	-0.046	0.021
1.181	1.368	-0.708	-0.039	-0.045	0.021
1.206	1.396	-0.750	-0.039	-0.045	0.021
1.227	1.374	-0.716	-0.038	-0.045	0.021
1.191	1.365	-0.723	-0.038	-0.045	0.021
1.189	1.375	-0.732	-0.039	-0.045	0.021
1.211	1.389	-0.696	-0.039	-0.045	0.021
1.218	1.367	-0.736	-0.039	-0.045	0.021
1.202	1.367	-0.705	-0.039	-0.045	0.021
1.199	1.380	-0.726	-0.039	-0.045	0.021
1.192	1.388	-0.757	-0.038	-0.045	0.021
1.223	1.368	-0.689	-0.039	-0.045	0.021
1.203	1.364	-0.722	-0.039	-0.045	0.021
1.198	1.399	-0.726	-0.038	-0.045	0.021
1.226	1.363	-0.699	-0.039	-0.045	0.021
1.223	1.368	-0.703	-0.038	-0.045	0.021
1.195	1.372	-0.688	-0.038	-0.045	0.021
1.186	1.401	-0.692	-0.038	-0.045	0.021
1.216	1.374	-0.723	-0.038	-0.045	0.021
1.200	1.358	-0.665	-0.038	-0.045	0.021
1.201	1.359	-0.719	-0.039	-0.046	0.021
1.201	1.373	-0.699	-0.038	-0.045	0.021
1.220	1.368	-0.699	-0.038	-0.045	0.021
1.206	1.359	-0.688	-0.038	-0.045	0.021
1.192	1.373	-0.715	-0.038	-0.046	0.021
1.199	1.371	-0.705	-0.038	-0.045	0.021
1.218	1.375	-0.702	-0.038	-0.045	0.021
1.208	1.354	-0.702	-0.038	-0.046	0.021
1.178	1.374	-0.739	-0.038	-0.046	0.021
1.194	1.376	-0.708	-0.038	-0.045	0.021
1.206	1.380	-0.688	-0.038	-0.045	0.021
1.229	1.345	-0.722	-0.038	-0.046	0.022
1.184	1.384	-0.726	-0.038	-0.045	0.021
1.206	1.403	-0.756	-0.039	-0.045	0.021
1.202	1.397	-0.702	-0.038	-0.045	0.021
1.208	1.375	-0.719	-0.038	-0.046	0.021
1.171	1.366	-0.741	-0.038	-0.045	0.022
1.200	1.396	-0.736	-0.038	-0.045	0.021
1.197	1.384	-0.733	-0.038	-0.045	0.021
1.209	1.386	-0.709	-0.038	-0.046	0.021
1.198	1.388	-0.726	-0.038	-0.045	0.021
1.197	1.416	-0.733	-0.038	-0.045	0.022
1.214	1.386	-0.706	-0.038	-0.045	0.021
1.217	1.378	-0.716	-0.038	-0.045	0.021
1.201	1.387	-0.740	-0.038	-0.046	0.021
1.186	1.397	-0.713	-0.038	-0.045	0.021
1.225	1.387	-0.723	-0.038	-0.045	0.021
1.200	1.372	-0.698	-0.038	-0.045	0.021
1.190	1.394	-0.712	-0.038	-0.046	0.022
1.214	1.379	-0.732	-0.038	-0.045	0.022
1.237	1.400	-0.710	-0.038	-0.046	0.021
1.202	1.363	-0.736	-0.038	-0.046	0.022
1.195	1.385	-0.726	-0.038	-0.046	0.022
1.209	1.381	-0.726	-0.038	-0.045	0.022
1.213	1.373	-0.692	-0.037	-0.045	0.022
1.206	1.339	-0.705	-0.038	-0.046	0.021
1.190	1.385	-0.767	-0.037	-0.046	0.022
1.202	1.392	-0.716	-0.037	-0.045	0.022
1.202	1.380	-0.736	-0.038	-0.046	0.022
1.194	1.382	-0.743	-0.037	-0.046	0.022
1.187	1.395	-0.719	-0.038	-0.045	0.022
1.206	1.413	-0.753	-0.038	-0.045	0.022
1.228	1.375	-0.743	-0.037	-0.046	0.022
1.184	1.390	-0.760	-0.037	-0.045	0.022
1.188	1.406	-0.742	-0.038	-0.045	0.022
1.209	1.405	-0.733	-0.038	-0.045	0.022
1.208	1.386	-0.757	-0.037	-0.045	0.022
1.183	1.398	-0.752	-0.038	-0.045	0.022
1.203	1.409	-0.733	-0.038	-0.045	0.022
1.202	1.406	-0.754	-0.037	-0.045	0.022
1.200	1.395	-0.726	-0.037	-0.046	0.022
1.191	1.403	-0.732	-0.038	-0.045	0.022
1.207	1.432	-0.736	-0.037	-0.045	0.022
1.227	1.400	-0.720	-0.037	-0.045	0.022
1.215	1.406	-0.723	-0.037	-0.046	0.022
1.199	1.415	-0.760	-0.038	-0.046	0.022
1.191	1.430	-0.740	-0.037	-0.045	0.022
1.215	1.390	-0.733	-0.037	-0.045	0.022
1.190	1.386	-0.719	-0.037	-0.045	0.022
1.185	1.401	-0.733	-0.037	-0.045	0.022
1.202	1.399	-0.774	-0.037	-0.045	0.022
1.221	1.403	-0.700	-0.037	-0.046	0.022
1.202	1.400	-0.736	-0.037	-0.045	0.022
1.191	1.423	-0.737	-0.037	-0.046	0.022
1.209	1.400	-0.702	-0.038	-0.045	0.022
1.214	1.408	-0.737	-0.037	-0.045	0.022
1.191	1.379	-0.736	-0.037	-0.046	0.022
1.191	1.407	-0.733	-0.037	-0.045	0.022
1.215	1.415	-0.727	-0.037	-0.045	0.022
1.192	1.390	-0.713	-0.036	-0.045	0.022
1.211	1.391	-0.750	-0.037	-0.046	0.023
1.184	1.417	-0.767	-0.037	-0.046	0.022
1.200	1.412	-0.750	-0.037	-0.045	0.022
1.216	1.387	-0.753	-0.037	-0.046	0.022
1.182	1.414	-0.726	-0.037	-0.046	0.022
1.161	1.396	-0.772	-0.037	-0.045	0.023
1.210	1.410	-0.743	-0.037	-0.045	0.022
1.205	1.413	-0.750	-0.037	-0.046	0.022
1.177	1.410	-0.797	-0.037	-0.045	0.023
1.210	1.429	-0.768	-0.037	-0.046	0.022
1.198	1.449	-0.788	-0.037	-0.045	0.022
1.194	1.405	-0.764	-0.037	-0.045	0.022
1.186	1.413	-0.746	-0.037	-0.045	0.022
1.194	1.462	-0.785	-0.037	-0.045	0.022
1.193	1.420	-0.754	-0.037	-0.045	0.022
1.213	1.420	-0.757	-0.037	-0.046	0.022
1.204	1.422	-0.767	-0.037	-0.046	0.022
1.191	1.451	-0.751	-0.037	-0.045	0.022
1.211	1.422	-0.744	-0.037	-0.045	0.022
1.230	1.426	-0.749	-0.036	-0.046	0.022
1.194	1.415	-0.764	-0.037	-0.046	0.022
1.190	1.423	-0.764	-0.037	-0.045	0.022
1.226	1.431	-0.738	-0.036	-0.046	0.022
1.200	1.409	-0.744	-0.036	-0.045	0.022
1.195	1.395	-0.750	-0.037	-0.046	0.022
1.208	1.422	-0.754	-0.037	-0.045	0.022
1.202	1.419	-0.733	-0.037	-0.046	0.022
1.197	1.403	-0.764	-0.037	-0.046	0.022
1.183	1.424	-0.767	-0.036	-0.046	0.023
1.196	1.420	-0.761	-0.037	-0.045	0.022
1.198	1.421	-0.757	-0.037	-0.045	0.022
1.215	1.416	-0.788	-0.036	-0.046	0.023
1.193	1.420	-0.798	-0.036	-0.045	0.022
1.201	1.437	-0.788	-0.036	-0.046	0.022
1.211	1.425	-0.761	-0.036	-0.045	0.023
1.199	1.427	-0.778	-0.036	-0.046	0.023
1.163	1.425	-0.814	-0.037	-0.045	0.023
1.198	1.439	-0.771	-0.037	-0.045	0.023
1.203	1.427	-0.792	-0.036	-0.045	0.022
1.187	1.429	-0.830	-0.036	-0.046	0.023
1.184	1.438	-0.777	-0.037	-0.045	0.023
1.197	1.462	-0.788	-0.036	-0.045	0.023
1.214	1.425	-0.768	-0.036	-0.045	0.023
1.197	1.426	-0.771	-0.036	-0.045	0.022
1.202	1.456	-0.843	-0.037	-0.046	0.022
1.195	1.464	-0.768	-0.036	-0.045	0.022
1.200	1.434	-0.771	-0.036	-0.045	0.022
1.189	1.435	-0.792	-0.036	-0.046	0.023
1.185	1.458	-0.778	-0.036	-0.045	0.022
1.208	1.440	-0.813	-0.036	-0.045	0.022
1.217	1.437	-0.759	-0.036	-0.046	0.022
1.191	1.442	-0.782	-0.036	-0.046	0.023
1.186	1.460	-0.809	-0.036	-0.045	0.022
1.218	1.434	-0.710	-0.037	-0.045	0.022
1.200	1.432	-0.771	-0.036	-0.045	0.023
1.200	1.435	-0.771	-0.036	-0.046	0.023
1.195	1.438	-0.782	-0.036	-0.045	0.022
1.215	1.448	-0.769	-0.036	-0.046	0.022
1.196	1.427	-0.727	-0.035	-0.045	0.022
1.199	1.440	-0.782	-0.036	-0.046	0.023
1.189	1.443	-0.809	-0.036	-0.045	0.023
1.205	1.440	-0.782	-0.036	-0.045	0.023
1.208	1.416	-0.799	-0.036	-0.046	0.023
1.191	1.458	-0.745	-0.036	-0.046	0.023
1.182	1.437	-0.822	-0.036	-0.045	0.023
1.208	1.440	-0.772	-0.036	-0.045	0.023
1.201	1.438	-0.796	-0.036	-0.046	0.023
1.168	1.437	-0.832	-0.036	-0.045	0.023
1.201	1.457	-0.806	-0.036	-0.045	0.022
1.205	1.466	-0.813	-0.036	-0.045	0.023
1.189	1.447	-0.813	-0.036	-0.046	0.023
1.179	1.446	-0.799	-0.036	-0.046	0.023
1.199	1.485	-0.806	-0.036	-0.045	0.023
1.208	1.443	-0.806	-0.036	-0.046	0.023
1.192	1.445	-0.820	-0.036	-0.046	0.023
1.198	1.472	-0.847	-0.036	-0.045	0.023
1.195	1.479	-0.793	-0.036	-0.045	0.022
1.199	1.452	-0.789	-0.036	-0.045	0.022
1.197	1.458	-0.786	-0.036	-0.046	0.023
1.185	1.475	-0.786	-0.036	-0.046	0.022
1.194	1.456	-0.827	-0.036	-0.044	0.022
1.203	1.465	-0.807	-0.035	-0.046	0.022
1.203	1.451	-0.800	-0.035	-0.046	0.023
1.186	1.479	-0.827	-0.035	-0.045	0.023
1.210	1.449	-0.772	-0.036	-0.045	0.022
1.213	1.454	-0.793	-0.035	-0.046	0.023
1.196	1.448	-0.824	-0.036	-0.046	0.022
1.177	1.465	-0.807	-0.035	-0.046	0.022
1.210	1.462	-0.790	-0.035	-0.046	0.023
1.193	1.437	-0.772	-0.035	-0.045	0.022
1.198	1.442	-0.827	-0.035	-0.046	0.023
1.186	1.461	-0.806	-0.035	-0.045	0.023
1.210	1.467	-0.793	-0.035	-0.046	0.022
1.206	1.446	-0.830	-0.035	-0.046	0.023
1.191	1.454	-0.813	-0.035	-0.046	0.023
1.166	1.454	-0.816	-0.036	-0.045	0.023
1.190	1.464	-0.813	-0.035	-0.046	0.023
1.205	1.438	-0.807	-0.035	-0.046	0.022
1.160	1.452	-0.872	-0.035	-0.046	0.023
1.185	1.470	-0.834	-0.035	-0.046	0.023
1.193	1.494	-0.828	-0.035	-0.045	0.023
1.205	1.454	-0.834	-0.035	-0.046	0.023
1.176	1.468	-0.813	-0.035	-0.045	0.023
1.196	1.492	-0.882	-0.036	-0.046	0.023
1.201	1.483	-0.818	-0.035	-0.045	0.023
1.186	1.468	-0.814	-0.035	-0.046	0.023
1.178	1.469	-0.841	-0.035	-0.046	0.023
1.188	1.482	-0.818	-0.035	-0.045	0.022
1.195	1.458	-0.858	-0.035	-0.045	0.023
1.204	1.472	-0.811	-0.035	-0.046	0.022
1.181	1.472	-0.841	-0.035	-0.046	0.022
1.176	1.496	-0.845	-0.035	-0.045	0.023
1.221	1.468	-0.749	-0.036	-0.045	0.022
1.195	1.466	-0.800	-0.035	-0.046	0.023
1.178	1.469	-0.831	-0.035	-0.046	0.023
1.185	1.464	-0.841	-0.035	-0.045	0.023
1.216	1.476	-0.818	-0.035	-0.046	0.022
1.185	1.461	-0.770	-0.034	-0.045	0.022
1.187	1.462	-0.827	-0.035	-0.046	0.023
1.177	1.469	-0.831	-0.035	-0.046	0.023
1.191	1.466	-0.804	-0.035	-0.045	0.023
1.200	1.441	-0.851	-0.035	-0.046	0.023
1.175	1.478	-0.807	-0.035	-0.046	0.023
1.163	1.467	-0.857	-0.035	-0.046	0.023
1.197	1.474	-0.845	-0.035	-0.046	0.023
1.183	1.469	-0.831	-0.035	-0.046	0.023
1.158	1.463	-0.861	-0.035	-0.046	0.023
1.193	1.481	-0.859	-0.035	-0.045	0.023
1.186	1.485	-0.882	-0.035	-0.045	0.023
1.180	1.464	-0.852	-0.034	-0.046	0.023
1.164	1.473	-0.855	-0.035	-0.046	0.023
1.173	1.503	-0.862	-0.034	-0.045	0.023
1.188	1.475	-0.838	-0.035	-0.046	0.022
1.171	1.481	-0.852	-0.035	-0.045	0.022
1.184	1.486	-0.876	-0.035	-0.046	0.023
1.181	1.500	-0.818	-0.035	-0.045	0.023
1.193	1.477	-0.842	-0.035	-0.046	0.023
1.184	1.469	-0.849	-0.035	-0.046	0.022
1.178	1.485	-0.855	-0.035	-0.046	0.023
1.180	1.477	-0.869	-0.035	-0.045	0.022
1.198	1.488	-0.843	-0.034	-0.046	0.022
1.171	1.471	-0.831	-0.035	-0.046	0.023
1.171	1.491	-0.866	-0.034	-0.046	0.023
1.192	1.473	-0.828	-0.035	-0.045	0.022
1.184	1.477	-0.825	-0.034	-0.046	0.023
1.181	1.472	-0.842	-0.035	-0.046	0.022
1.164	1.488	-0.821	-0.035	-0.046	0.022
1.189	1.479	-0.842	-0.034	-0.046	0.022
1.183	1.454	-0.824	-0.034	-0.046	0.023
1.180	1.466	-0.845	-0.034	-0.046	0.023
1.176	1.476	-0.848	-0.035	-0.045	0.023
1.199	1.483	-0.853	-0.034	-0.046	0.022
1.193	1.448	-0.862	-0.034	-0.046	0.023
1.171	1.470	-0.825	-0.034	-0.046	0.023
1.147	1.475	-0.865	-0.034	-0.046	0.023
1.187	1.474	-0.839	-0.034	-0.046	0.023
1.181	1.445	-0.852	-0.034	-0.046	0.022
1.153	1.469	-0.910	-0.034	-0.046	0.023
1.165	1.481	-0.869	-0.034	-0.046	0.023
1.177	1.491	-0.879	-0.034	-0.045	0.023
1.188	1.472	-0.876	-0.034	-0.046	0.023
1.162	1.474	-0.872	-0.035	-0.046	0.023
1.177	1.507	-0.924	-0.035	-0.046	0.023
1.180	1.481	-0.856	-0.034	-0.045	0.023
1.173	1.488	-0.883	-0.034	-0.046	0.023
1.156	1.482	-0.886	-0.034	-0.046	0.023
1.167	1.493	-0.849	-0.034	-0.046	0.023
1.186	1.471	-0.910	-0.034	-0.045	0.022
1.181	1.477	-0.859	-0.034	-0.046	0.022
1.171	1.481	-0.870	-0.034	-0.046	0.022
1.160	1.504	-0.880	-0.034	-0.046	0.023
1.198	1.476	-0.811	-0.035	-0.046	0.022
1.176	1.470	-0.873	-0.034	-0.046	0.023
1.172	1.491	-0.873	-0.034	-0.046	0.023
1.184	1.477	-0.873	-0.034	-0.046	0.023
1.191	1.481	-0.853	-0.034	-0.046	0.022
1.167	1.462	-0.829	-0.033	-0.046	0.023
1.167	1.489	-0.894	-0.034	-0.046	0.023
1.175	1.481	-0.866	-0.034	-0.046	0.023
1.174	1.467	-0.839	-0.034	-0.046	0.023
1.166	1.459	-0.880	-0.034	-0.046	0.023
1.160	1.481	-0.839	-0.034	-0.047	0.023
1.172	1.478	-0.890	-0.034	-0.046	0.023
1.181	1.466	-0.883	-0.034	-0.046	0.023
1.169	1.481	-0.856	-0.034	-0.047	0.023
1.152	1.469	-0.886	-0.034	-0.046	0.023
1.173	1.485	-0.887	-0.034	-0.046	0.023
1.179	1.471	-0.897	-0.034	-0.046	0.023
1.152	1.479	-0.904	-0.033	-0.047	0.023
1.156	1.482	-0.900	-0.034	-0.046	0.023
1.169	1.492	-0.890	-0.033	-0.046	0.023
1.185	1.457	-0.883	-0.034	-0.047	0.023
1.150	1.486	-0.911	-0.033	-0.046	0.023
1.170	1.499	-0.921	-0.034	-0.046	0.023
1.180	1.489	-0.890	-0.033	-0.046	0.023
1.166	1.491	-0.884	-0.033	-0.047	0.023
1.133	1.464	-0.933	-0.034	-0.046	0.023
1.163	1.501	-0.915	-0.034	-0.046	0.023
1.167	1.472	-0.931	-0.034	-0.045	0.023
1.170	1.473	-0.925	-0.033	-0.046	0.023
1.162	1.482	-0.894	-0.033	-0.046	0.023
1.159	1.524	-0.918	-0.033	-0.046	0.023
1.185	1.486	-0.884	-0.034	-0.046	0.022
1.167	1.484	-0.894	-0.033	-0.046	0.023
1.159	1.490	-0.907	-0.034	-0.046	0.023
1.134	1.500	-0.895	-0.033	-0.046	0.022
1.182	1.478	-0.888	-0.033	-0.046	0.022
1.150	1.464	-0.883	-0.033	-0.046	0.023
1.151	1.499	-0.887	-0.033	-0.046	0.023
1.177	1.484	-0.894	-0.034	-0.046	0.023
1.204	1.486	-0.875	-0.033	-0.047	0.022
1.166	1.467	-0.907	-0.033	-0.046	0.023
1.156	1.485	-0.897	-0.033	-0.046	0.023
1.168	1.487	-0.895	-0.033	-0.046	0.023
1.168	1.471	-0.894	-0.033	-0.046	0.023
1.160	1.436	-0.887	-0.033	-0.047	0.022
1.138	1.474	-0.934	-0.033	-0.046	0.023
1.157	1.475	-0.921	-0.033	-0.046	0.023
1.172	1.463	-0.908	-0.033	-0.047	0.023
1.160	1.478	-0.928	-0.033	-0.047	0.023
1.142	1.477	-0.917	-0.033	-0.046	0.023
1.159	1.496	-0.925	-0.033	-0.046	0.023
1.171	1.471	-0.921	-0.033	-0.046	0.023
1.146	1.479	-0.932	-0.033	-0.046	0.023
1.144	1.489	-0.938	-0.034	-0.046	0.023
1.158	1.496	-0.925	-0.033	-0.046	0.023
1.167	1.474	-0.928	-0.033	-0.046	0.023
1.138	1.476	-0.927	-0.033	-0.046	0.023
1.158	1.494	-0.939	-0.033	-0.047	0.023
1.148	1.493	-0.973	-0.033	-0.046	0.023
1.170	1.475	-0.897	-0.033	-0.046	0.023
1.140	1.475	-0.904	-0.033	-0.046	0.023
1.150	1.514	-0.949	-0.033	-0.046	0.023
1.173	1.466	-0.911	-0.033	-0.046	0.023
1.169	1.487	-0.898	-0.033	-0.046	0.023
1.147	1.476	-0.911	-0.033	-0.047	0.023
1.153	1.500	-0.915	-0.033	-0.046	0.023
1.170	1.471	-0.918	-0.033	-0.047	0.023
1.157	1.450	-0.884	-0.032	-0.047	0.023
1.146	1.463	-0.907	-0.033	-0.047	0.023
1.152	1.480	-0.928	-0.033	-0.046	0.023
1.168	1.470	-0.919	-0.033	-0.046	0.022
1.151	1.454	-0.901	-0.032	-0.047	0.023
1.146	1.474	-0.901	-0.033	-0.047	0.023
1.142	1.474	-0.928	-0.033	-0.046	0.023
1.165	1.467	-0.911	-0.033	-0.046	0.023
1.152	1.448	-0.907	-0.033	-0.047	0.023
1.128	1.464	-0.955	-0.032	-0.047	0.023
1.138	1.472	-0.945	-0.033	-0.046	0.023
1.152	1.481	-0.911	-0.032	-0.046	0.023
1.161	1.441	-0.948	-0.032	-0.047	0.023
1.147	1.470	-0.962	-0.032	-0.047	0.023
1.153	1.493	-0.983	-0.033	-0.047	0.023
1.157	1.483	-0.928	-0.032	-0.046	0.023
1.145	1.474	-0.918	-0.033	-0.047	0.023
1.120	1.464	-0.951	-0.033	-0.046	0.023
1.145	1.490	-0.942	-0.033	-0.047	0.023
1.153	1.471	-0.949	-0.033	-0.046	0.023
1.142	1.466	-0.932	-0.032	-0.047	0.023
1.138	1.477	-0.949	-0.032	-0.047	0.023
1.145	1.508	-0.942	-0.032	-0.046	0.023
1.173	1.470	-0.912	-0.032	-0.046	0.023
1.154	1.462	-0.935	-0.032	-0.047	0.023
1.145	1.471	-0.945	-0.033	-0.047	0.023
1.128	1.481	-0.918	-0.032	-0.046	0.022
1.165	1.465	-0.935	-0.033	-0.047	0.023
1.142	1.457	-0.898	-0.032	-0.047	0.023
1.131	1.473	-0.915	-0.032	-0.047	0.023
1.146	1.460	-0.941	-0.033	-0.046	0.023
1.189	1.477	-0.927	-0.032	-0.047	0.022
1.154	1.449	-0.945	-0.032	-0.047	0.023
1.145	1.463	-0.935	-0.032	-0.047	0.023
1.143	1.463	-0.945	-0.032	-0.047	0.023
1.148	1.454	-0.932	-0.032	-0.046	0.023
1.139	1.412	-0.941	-0.033	-0.047	0.023
1.136	1.457	-0.993	-0.032	-0.047	0.023
1.151	1.457	-0.928	-0.032	-0.047	0.023
1.145	1.446	-0.938	-0.032	-0.047	0.023
1.132	1.457	-0.931	-0.032	-0.048	0.023
1.134	1.453	-0.951	-0.032	-0.047	0.023
1.137	1.468	-0.955	-0.032	-0.047	0.023
1.161	1.446	-0.969	-0.032	-0.047	0.023
1.130	1.460	-0.980	-0.032	-0.047	0.023
1.131	1.465	-0.972	-0.032	-0.047	0.023
1.148	1.471	-0.956	-0.032	-0.047	0.023
1.150	1.459	-0.973	-0.032	-0.047	0.023
1.109	1.451	-0.961	-0.032	-0.047	0.023
1.142	1.473	-0.969	-0.032	-0.047	0.023
1.143	1.466	-0.993	-0.032	-0.046	0.023
1.140	1.462	-0.983	-0.032	-0.047	0.023
1.122	1.461	-0.945	-0.032	-0.047	0.023
1.137	1.503	-0.980	-0.032	-0.046	0.023
1.155	1.452	-0.949	-0.032	-0.047	0.023
1.153	1.463	-0.936	-0.032	-0.047	0.023
1.149	1.475	-0.990	-0.032	-0.047	0.023
1.137	1.487	-0.956	-0.032	-0.047	0.023
1.144	1.462	-0.939	-0.032	-0.047	0.023
1.130	1.447	-0.935	-0.032	-0.047	0.023
1.127	1.462	-0.939	-0.032	-0.047	0.023
1.145	1.457	-0.973	-0.032	-0.047	0.023
1.169	1.461	-0.930	-0.032	-0.047	0.023
1.138	1.449	-0.945	-0.032	-0.047	0.023
1.127	1.476	-0.963	-0.032	-0.047	0.023
1.147	1.460	-0.925	-0.032	-0.047	0.023
1.143	1.448	-0.949	-0.031	-0.047	0.023
1.136	1.430	-0.952	-0.032	-0.048	0.023
1.138	1.443	-0.980	-0.032	-0.047	0.023
1.150	1.459	-0.949	-0.032	-0.047	0.023
1.134	1.437	-0.932	-0.031	-0.047	0.023
1.145	1.434	-0.979	-0.031	-0.048	0.023
1.132	1.444	-0.969	-0.032	-0.047	0.023
1.131	1.459	-0.990	-0.032	-0.047	0.023
1.153	1.432	-0.969	-0.032	-0.048	0.023
1.127	1.458	-0.932	-0.032	-0.048	0.023
1.103	1.450	-0.985	-0.032	-0.047	0.023
1.141	1.452	-0.959	-0.031	-0.047	0.023
1.146	1.451	-0.970	-0.032	-0.048	0.023
1.117	1.441	-1.013	-0.032	-0.047	0.023
1.138	1.460	-0.976	-0.032	-0.047	0.023
1.145	1.480	-0.994	-0.031	-0.047	0.023
1.134	1.439	-0.990	-0.031	-0.048	0.023
1.114	1.454	-0.986	-0.032	-0.047	0.023
1.140	1.476	-0.994	-0.032	-0.047	0.023
1.132	1.456	-0.973	-0.032	-0.047	0.023
1.144	1.444	-0.983	-0.032	-0.047	0.023
1.132	1.448	-0.986	-0.032	-0.048	0.023
1.121	1.482	-0.974	-0.031	-0.047	0.023
1.150	1.449	-0.963	-0.032	-0.047	0.023
1.163	1.452	-0.957	-0.031	-0.048	0.023
1.130	1.452	-0.984	-0.032	-0.047	0.023
1.134	1.453	-1.001	-0.032	-0.047	0.023
1.161	1.446	-0.974	-0.031	-0.048	0.023
1.138	1.431	-0.966	-0.031	-0.048	0.023
1.135	1.426	-0.983	-0.032	-0.048	0.023
1.142	1.444	-0.987	-0.031	-0.047	0.023
1.150	1.437	-0.970	-0.031	-0.048	0.023
1.143	1.417	-0.966	-0.031	-0.048	0.023
1.123	1.447	-0.963	-0.031	-0.048	0.023
1.136	1.446	-0.977	-0.031	-0.047	0.023
1.137	1.439	-0.960	-0.031	-0.048	0.023
1.139	1.425	-0.993	-0.031	-0.048	0.023
1.133	1.452	-1.015	-0.031	-0.048	0.023
1.145	1.446	-0.997	-0.031	-0.048	0.023
1.148	1.432	-0.977	-0.031	-0.048	0.023
1.133	1.439	-1.004	-0.031	-0.048	0.023
1.106	1.433	-1.016	-0.032	-0.048	0.023
1.139	1.458	-0.994	-0.031	-0.048	0.023
1.148	1.435	-0.983	-0.032	-0.048	0.023
1.118	1.432	-1.024	-0.031	-0.048	0.023
1.119	1.442	-0.983	-0.032	-0.048	0.023
1.142	1.483	-0.984	-0.031	-0.047	0.023
1.152	1.434	-0.981	-0.031	-0.048	0.023
1.135	1.445	-0.980	-0.031	-0.048	0.023
1.143	1.469	-1.039	-0.032	-0.048	0.023
1.145	1.462	-0.988	-0.031	-0.048	0.023
1.150	1.450	-0.988	-0.031	-0.048	0.023
1.140	1.432	-0.987	-0.031	-0.048	0.023
1.135	1.447	-0.984	-0.031	-0.048	0.023
1.148	1.442	-1.018	-0.031	-0.047	0.023
1.157	1.449	-0.968	-0.031	-0.048	0.022
1.134	1.434	-0.977	-0.031	-0.048	0.023
1.119	1.469	-0.994	-0.031	-0.048	0.023
1.165	1.442	-0.933	-0.032	-0.048	0.023
1.156	1.427	-0.984	-0.031	-0.048	0.023
1.140	1.429	-1.005	-0.031	-0.048	0.023
1.137	1.436	-1.018	-0.031	-0.048	0.023
1.159	1.442	-0.991	-0.031	-0.048	0.023
1.135	1.423	-0.950	-0.031	-0.048	0.023
1.154	1.421	-1.004	-0.031	-0.048	0.023
1.141	1.425	-1.021	-0.031	-0.048	0.023
1.152	1.452	-1.012	-0.031	-0.048	0.023
1.160	1.415	-1.028	-0.031	-0.048	0.023
1.132	1.441	-0.977	-0.031	-0.049	0.023
1.106	1.432	-0.993	-0.031	-0.048	0.023
1.153	1.436	-0.998	-0.031	-0.048	0.023
1.150	1.426	-1.008	-0.031	-0.048	0.023
1.125	1.428	-1.028	-0.031	-0.048	0.023
1.141	1.454	-1.025	-0.031	-0.048	0.023
1.148	1.477	-1.039	-0.031	-0.048	0.023
1.143	1.434	-1.029	-0.031	-0.048	0.023
1.131	1.432	-1.001	-0.031	-0.048	0.023
1.136	1.466	-1.036	-0.031	-0.048	0.023
1.148	1.443	-1.005	-0.031	-0.048	0.022
1.159	1.438	-1.023	-0.031	-0.048	0.023
1.138	1.441	-1.032	-0.031	-0.048	0.023
1.138	1.471	-0.999	-0.031	-0.048	0.023
1.159	1.441	-1.008	-0.031	-0.048	0.023
1.173	1.446	-0.992	-0.031	-0.049	0.022
1.150	1.437	-1.015	-0.031	-0.048	0.023
1.145	1.438	-1.036	-0.031	-0.048	0.023
1.176	1.435	-0.999	-0.030	-0.048	0.022
1.158	1.431	-1.005	-0.031	-0.048	0.023
1.143	1.438	-1.022	-0.031	-0.048	0.023
1.161	1.424	-1.015	-0.031	-0.048	0.023
1.175	1.428	-1.012	-0.031	-0.048	0.023
1.151	1.414	-1.005	-0.031	-0.049	0.023
1.133	1.439	-1.032	-0.031	-0.049	0.023
1.165	1.437	-1.012	-0.031	-0.048	0.023
1.165	1.419	-0.978	-0.030	-0.048	0.023
1.167	1.417	-1.025	-0.031	-0.049	0.023
1.152	1.436	-1.036	-0.031	-0.048	0.023
1.176	1.432	-1.043	-0.031	-0.048	0.023
1.158	1.418	-1.039	-0.031	-0.049	0.023
1.151	1.438	-1.005	-0.031	-0.049	0.023
1.135	1.426	-1.045	-0.031	-0.049	0.023
1.163	1.435	-1.036	-0.031	-0.048	0.023
1.165	1.402	-1.032	-0.031	-0.049	0.023
1.135	1.434	-1.091	-0.030	-0.049	0.023
1.157	1.433	-1.025	-0.031	-0.048	0.023
1.149	1.464	-1.039	-0.030	-0.048	0.023
1.169	1.423	-1.049	-0.031	-0.049	0.023
1.150	1.433	-1.036	-0.031	-0.049	0.023
1.157	1.468	-1.091	-0.031	-0.049	0.023
1.178	1.440	-1.040	-0.031	-0.048	0.023
1.155	1.425	-1.060	-0.030	-0.049	0.023
1.135	1.437	-1.073	-0.031	-0.049	0.023
1.159	1.454	-1.030	-0.031	-0.048	0.023
1.172	1.421	-1.087	-0.031	-0.048	0.023
1.163	1.423	-1.032	-0.031	-0.049	0.023
1.160	1.445	-1.057	-0.031	-0.049	0.023
1.158	1.444	-1.064	-0.030	-0.048	0.023
1.193	1.430	-1.012	-0.031	-0.048	0.023
1.168	1.419	-1.022	-0.031	-0.049	0.023
1.160	1.452	-1.043	-0.030	-0.048	0.023
1.187	1.420	-1.039	-0.031	-0.048	0.023
1.193	1.437	-1.034	-0.030	-0.049	0.022
1.166	1.409	-1.012	-0.030	-0.049	0.023
1.159	1.446	-1.036	-0.030	-0.049	0.023
1.177	1.425	-1.050	-0.030	-0.049	0.023
1.175	1.416	-1.005	-0.030	-0.049	0.023
1.170	1.403	-1.060	-0.030	-0.049	0.023
1.165	1.431	-1.016	-0.030	-0.049	0.023
1.171	1.426	-1.040	-0.030	-0.049	0.023
1.179	1.415	-1.036	-0.030	-0.049	0.023
1.176	1.417	-1.057	-0.030	-0.050	0.023
1.159	1.424	-1.073	-0.031	-0.049	0.023
1.184	1.425	-1.047	-0.030	-0.049	0.023
1.175	1.413	-1.043	-0.030	-0.049	0.023
1.161	1.417	-1.094	-0.030	-0.049	0.023
1.159	1.422	-1.046	-0.031	-0.049	0.023
1.177	1.441	-1.054	-0.030	-0.049	0.023
1.191	1.405	-1.070	-0.030	-0.049	0.023
1.162	1.426	-1.081	-0.030	-0.049	0.023
1.175	1.443	-1.108	-0.031	-0.049	0.023
1.185	1.442	-1.064	-0.030	-0.049	0.023
1.171	1.422	-1.030	-0.030	-0.049	0.023
1.153	1.411	-1.093	-0.031	-0.049	0.023
1.171	1.446	-1.050	-0.031	-0.049	0.023
1.180	1.418	-1.098	-0.030	-0.048	0.023
1.198	1.424	-1.075	-0.030	-0.049	0.023
1.177	1.422	-1.064	-0.030	-0.049	0.023
1.178	1.457	-1.085	-0.030	-0.049	0.023
1.211	1.422	-1.044	-0.031	-0.049	0.023
1.189	1.418	-1.071	-0.030	-0.049	0.023
1.189	1.420	-1.081	-0.031	-0.049	0.023
1.170	1.440	-1.048	-0.030	-0.049	0.022
1.200	1.416	-1.040	-0.030	-0.049	0.023
1.179	1.400	-1.029	-0.030	-0.049	0.023
1.189	1.424	-1.074	-0.030	-0.049	0.023
1.187	1.415	-1.074	-0.031	-0.049	0.023
1.214	1.428	-1.065	-0.030	-0.049	0.022
1.192	1.391	-1.080	-0.030	-0.049	0.023
1.183	1.427	-1.047	-0.030	-0.050	0.023
1.190	1.414	-1.091	-0.030	-0.049	0.023
1.191	1.417	-1.078	-0.030	-0.049	0.023
1.196	1.382	-1.078	-0.030	-0.050	0.022
1.174	1.418	-1.125	-0.030	-0.050	0.023
1.189	1.421	-1.088	-0.030	-0.049	0.023
1.196	1.422	-1.108	-0.030	-0.049	0.023
1.188	1.410	-1.077	-0.030	-0.050	0.023
1.182	1.416	-1.087	-0.030	-0.049	0.023
1.201	1.445	-1.139	-0.031	-0.049	0.023
1.210	1.426	-1.095	-0.030	-0.049	0.023
1.192	1.422	-1.095	-0.030	-0.049	0.023
1.180	1.422	-1.108	-0.030	-0.049	0.023
1.192	1.440	-1.074	-0.030	-0.049	0.023
1.200	1.407	-1.125	-0.030	-0.049	0.023
1.199	1.425	-1.075	-0.030	-0.049	0.023
1.196	1.430	-1.105	-0.030	-0.049	0.023
1.190	1.438	-1.122	-0.030	-0.049	0.023
1.231	1.414	-1.047	-0.031	-0.049	0.023
1.202	1.413	-1.061	-0.030	-0.049	0.023
1.207	1.426	-1.102	-0.030	-0.049	0.023
1.220	1.419	-1.085	-0.030	-0.049	0.023
1.230	1.418	-1.089	-0.030	-0.050	0.023
1.196	1.407	-1.051	-0.030	-0.049	0.023
1.196	1.427	-1.095	-0.030	-0.050	0.023
1.214	1.420	-1.078	-0.030	-0.049	0.023
1.215	1.404	-1.058	-0.030	-0.049	0.023
1.217	1.398	-1.102	-0.030	-0.050	0.023
1.200	1.424	-1.078	-0.030	-0.050	0.023
1.221	1.422	-1.092	-0.030	-0.049	0.023
1.216	1.405	-1.095	-0.030	-0.049	0.023
1.210	1.419	-1.088	-0.030	-0.050	0.023
1.201	1.398	-1.111	-0.030	-0.049	0.023
1.221	1.411	-1.109	-0.030	-0.050	0.023
1.223	1.416	-1.078	-0.030	-0.050	0.023
1.206	1.414	-1.119	-0.029	-0.050	0.023
1.215	1.411	-1.115	-0.030	-0.049	0.023
1.215	1.424	-1.106	-0.030	-0.049	0.023
1.238	1.391	-1.115	-0.030	-0.050	0.023
1.200	1.408	-1.150	-0.030	-0.050	0.023
1.222	1.439	-1.143	-0.030	-0.050	0.023
1.219	1.419	-1.112	-0.030	-0.049	0.023
1.212	1.409	-1.098	-0.030	-0.050	0.023
1.181	1.406	-1.141	-0.030	-0.049	0.024
1.225	1.428	-1.129	-0.030	-0.049	0.023
1.230	1.411	-1.129	-0.030	-0.049	0.023
1.209	1.408	-1.136	-0.030	-0.050	0.023
1.222	1.425	-1.116	-0.030	-0.050	0.023
1.215	1.450	-1.150	-0.030	-0.049	0.023
1.244	1.415	-1.099	-0.030	-0.049	0.023
1.230	1.411	-1.126	-0.030	-0.050	0.023
1.223	1.421	-1.126	-0.030	-0.050	0.023
1.210	1.431	-1.116	-0.030	-0.049	0.022
1.242	1.412	-1.130	-0.030	-0.050	0.023
1.232	1.393	-1.088	-0.030	-0.050	0.023
1.225	1.415	-1.116	-0.030	-0.050	0.023
1.246	1.405	-1.122	-0.030	-0.049	0.023
1.268	1.426	-1.097	-0.029	-0.050	0.023
1.233	1.398	-1.136	-0.030	-0.050	0.023
1.218	1.408	-1.119	-0.030	-0.050	0.023
1.235	1.406	-1.116	-0.030	-0.050	0.023
1.246	1.400	-1.099	-0.029	-0.050	0.023
1.243	1.363	-1.101	-0.030	-0.050	0.023
1.219	1.400	-1.180	-0.030	-0.050	0.024
1.236	1.404	-1.122	-0.030	-0.050	0.023
1.245	1.395	-1.133	-0.030	-0.050	0.023
1.231	1.400	-1.133	-0.029	-0.050	0.024
1.228	1.405	-1.125	-0.030	-0.050	0.024
1.239	1.425	-1.184	-0.030	-0.050	0.023
1.263	1.397	-1.153	-0.030	-0.050	0.024
1.240	1.403	-1.143	-0.029	-0.050	0.023
1.228	1.413	-1.169	-0.030	-0.050	0.024
1.249	1.414	-1.129	-0.030	-0.050	0.024
1.258	1.403	-1.170	-0.030	-0.049	0.024
1.228	1.397	-1.142	-0.030	-0.050	0.024
1.241	1.411	-1.156	-0.030	-0.050	0.023
1.239	1.433	-1.160	-0.030	-0.049	0.024
1.266	1.403	-1.116	-0.030	-0.050	0.023
1.246	1.395	-1.126	-0.030	-0.050	0.023
1.233	1.429	-1.160	-0.029	-0.050	0.024
1.269	1.400	-1.143	-0.030	-0.050	0.023
1.269	1.406	-1.123	-0.030	-0.050	0.023
1.246	1.393	-1.133	-0.029	-0.050	0.024
1.241	1.415	-1.167	-0.030	-0.050	0.024
1.259	1.398	-1.133	-0.029	-0.050	0.024
1.261	1.393	-1.106	-0.029	-0.050	0.024
1.243	1.382	-1.156	-0.030	-0.050	0.024
1.245	1.403	-1.119	-0.030	-0.050	0.024
1.263	1.393	-1.147	-0.029	-0.050	0.024
1.256	1.377	-1.153	-0.029	-0.050	0.024
1.249	1.392	-1.132	-0.030	-0.051	0.024
1.232	1.389	-1.152	-0.030	-0.050	0.024
1.271	1.401	-1.157	-0.030	-0.050	0.024
1.262	1.378	-1.170	-0.030	-0.050	0.024
1.234	1.395	-1.174	-0.029	-0.050	0.024
1.240	1.388	-1.159	-0.030	-0.050	0.024
1.258	1.409	-1.153	-0.029	-0.050	0.024
1.279	1.367	-1.166	-0.030	-0.050	0.024
1.247	1.391	-1.184	-0.029	-0.050	0.024
1.256	1.417	-1.211	-0.030	-0.050	0.024
1.264	1.400	-1.139	-0.029	-0.050	0.024
1.260	1.399	-1.143	-0.029	-0.050	0.024
1.230	1.384	-1.168	-0.030	-0.050	0.024
1.269	1.417	-1.164	-0.030	-0.050	0.024
1.265	1.389	-1.194	-0.030	-0.049	0.024
1.268	1.383	-1.174	-0.029	-0.050	0.024
1.257	1.399	-1.166	-0.030	-0.050	0.024
1.258	1.428	-1.184	-0.029	-0.050	0.024
1.282	1.389	-1.122	-0.030	-0.050	0.024
1.263	1.381	-1.160	-0.029	-0.050	0.024
1.256	1.391	-1.180	-0.030	-0.050	0.024
1.243	1.403	-1.153	-0.029	-0.050	0.023
1.280	1.384	-1.146	-0.029	-0.050	0.024
1.261	1.370	-1.136	-0.029	-0.050	0.024
1.253	1.392	-1.153	-0.029	-0.050	0.024
1.273	1.378	-1.145	-0.030	-0.050	0.024
1.299	1.399	-1.141	-0.029	-0.050	0.023
1.268	1.359	-1.162	-0.029	-0.050	0.024
1.258	1.388	-1.166	-0.030	-0.050	0.024
1.282	1.380	-1.156	-0.029	-0.050	0.024
1.268	1.363	-1.146	-0.029	-0.050	0.024
1.264	1.337	-1.173	-0.030	-0.051	0.024
1.252	1.376	-1.211	-0.029	-0.050	0.024
1.269	1.384	-1.163	-0.029	-0.050	0.024
1.268	1.373	-1.153	-0.029	-0.050	0.024
1.267	1.380	-1.191	-0.029	-0.051	0.024
1.252	1.378	-1.176	-0.030	-0.050	0.024
1.273	1.380	-1.183	-0.030	-0.050	0.024
1.295	1.361	-1.183	-0.029	-0.050	0.025
1.255	1.372	-1.183	-0.029	-0.050	0.024
1.254	1.384	-1.199	-0.030	-0.050	0.025
1.279	1.384	-1.160	-0.029	-0.050	0.024
1.277	1.371	-1.183	-0.029	-0.050	0.024
1.244	1.366	-1.185	-0.030	-0.050	0.025
1.270	1.392	-1.170	-0.030	-0.050	0.024
1.267	1.384	-1.187	-0.029	-0.050	0.024
1.267	1.372	-1.176	-0.029	-0.050	0.024
1.257	1.371	-1.179	-0.029	-0.050	0.024
1.271	1.415	-1.194	-0.029	-0.050	0.025
1.290	1.368	-1.180	-0.030	-0.050	0.024
1.282	1.374	-1.177	-0.029	-0.050	0.024
1.273	1.378	-1.193	-0.030	-0.050	0.024
1.259	1.385	-1.166	-0.029	-0.050	0.024
1.283	1.373	-1.160	-0.029	-0.050	0.024
1.268	1.354	-1.169	-0.029	-0.050	0.024
1.263	1.371	-1.159	-0.029	-0.050	0.024
1.280	1.369	-1.207	-0.029	-0.050	0.024
1.293	1.369	-1.163	-0.029	-0.050	0.024
1.274	1.358	-1.183	-0.029	-0.050	0.024
1.275	1.376	-1.159	-0.029	-0.050	0.024
1.287	1.371	-1.145	-0.030	-0.050	0.025
1.289	1.360	-1.156	-0.029	-0.050	0.024
1.279	1.344	-1.169	-0.029	-0.051	0.024
1.264	1.359	-1.196	-0.029	-0.050	0.025
1.288	1.364	-1.169	-0.029	-0.050	0.025
1.285	1.362	-1.135	-0.029	-0.050	0.025
1.295	1.345	-1.189	-0.029	-0.050	0.025
1.265	1.364	-1.197	-0.029	-0.050	0.025
1.285	1.380	-1.204	-0.029	-0.050	0.024
1.294	1.357	-1.176	-0.029	-0.050	0.025
1.268	1.369	-1.159	-0.029	-0.051	0.025
1.243	1.355	-1.198	-0.030	-0.050	0.025
1.271	1.380	-1.183	-0.029	-0.050	0.024
1.285	1.359	-1.196	-0.029	-0.050	0.025
1.267	1.370	-1.197	-0.029	-0.050	0.025
1.278	1.374	-1.183	-0.029	-0.050	0.024
1.275	1.420	-1.194	-0.029	-0.049	0.025
1.294	1.361	-1.170	-0.029	-0.050	0.024
1.271	1.358	-1.176	-0.029	-0.050	0.024
1.279	1.381	-1.204	-0.029	-0.050	0.025
1.259	1.380	-1.156	-0.029	-0.049	0.024
1.296	1.362	-1.166	-0.029	-0.050	0.024
1.278	1.355	-1.179	-0.029	-0.050	0.024
1.270	1.381	-1.166	-0.029	-0.050	0.024
1.294	1.356	-1.176	-0.029	-0.050	0.024
1.323	1.371	-1.151	-0.029	-0.050	0.024
1.278	1.349	-1.190	-0.029	-0.050	0.025
1.262	1.363	-1.193	-0.029	-0.050	0.024
1.291	1.368	-1.180	-0.029	-0.050	0.024
1.291	1.348	-1.170	-0.029	-0.050	0.025
1.281	1.314	-1.158	-0.029	-0.050	0.024
1.267	1.354	-1.224	-0.029	-0.050	0.025
1.277	1.358	-1.169	-0.029	-0.050	0.025
1.286	1.352	-1.180	-0.029	-0.050	0.025
1.270	1.358	-1.200	-0.029	-0.051	0.025
1.272	1.360	-1.179	-0.029	-0.050	0.025
1.283	1.381	-1.228	-0.029	-0.050	0.025
1.307	1.348	-1.200	-0.029	-0.050	0.025
1.275	1.360	-1.204	-0.029	-0.050	0.025
1.257	1.366	-1.216	-0.029	-0.050	0.025
1.290	1.377	-1.156	-0.029	-0.050	0.025
1.284	1.366	-1.221	-0.029	-0.049	0.025
1.258	1.351	-1.189	-0.029	-0.050	0.025
1.272	1.371	-1.197	-0.029	-0.050	0.025
1.267	1.376	-1.190	-0.029	-0.049	0.025
1.299	1.353	-1.163	-0.029	-0.050	0.024
1.259	1.362	-1.176	-0.029	-0.050	0.025
1.272	1.398	-1.180	-0.029	-0.049	0.025
1.307	1.353	-1.180	-0.029	-0.049	0.024
1.291	1.370	-1.167	-0.029	-0.050	0.024
1.277	1.360	-1.200	-0.029	-0.050	0.025
1.268	1.368	-1.173	-0.029	-0.050	0.024
1.296	1.359	-1.163	-0.029	-0.050	0.024
1.283	1.336	-1.155	-0.029	-0.050	0.025
1.269	1.343	-1.176	-0.029	-0.050	0.024
1.280	1.365	-1.183	-0.029	-0.050	0.025
1.309	1.365	-1.181	-0.029	-0.050	0.024
1.287	1.333	-1.149	-0.029	-0.050	0.024
1.268	1.366	-1.166	-0.029	-0.050	0.025
1.289	1.355	-1.166	-0.029	-0.050	0.025
1.287	1.346	-1.163	-0.029	-0.050	0.024
1.284	1.330	-1.176	-0.029	-0.050	0.024
1.260	1.348	-1.186	-0.029	-0.050	0.025
1.278	1.357	-1.193	-0.029	-0.050	0.025
1.275	1.363	-1.135	-0.028	-0.050	0.025
1.306	1.329	-1.196	-0.029	-0.050	0.025
1.265	1.348	-1.203	-0.029	-0.050	0.025
1.272	1.379	-1.207	-0.029	-0.050	0.025
1.285	1.353	-1.169	-0.029	-0.050	0.025
1.265	1.348	-1.162	-0.029	-0.050	0.025
1.235	1.342	-1.201	-0.029	-0.049	0.025
1.280	1.369	-1.183	-0.029	-0.050	0.025
1.278	1.346	-1.220	-0.029	-0.050	0.025
1.259	1.348	-1.206	-0.029	-0.050	0.025
1.277	1.363	-1.173	-0.029	-0.050	0.025
1.277	1.406	-1.194	-0.029	-0.049	0.025
1.285	1.347	-1.176	-0.029	-0.050	0.025
1.257	1.346	-1.162	-0.029	-0.050	0.025
1.271	1.379	-1.193	-0.029	-0.049	0.025
1.267	1.365	-1.159	-0.029	-0.049	0.024
1.284	1.358	-1.156	-0.028	-0.050	0.025
1.274	1.343	-1.203	-0.029	-0.050	0.025
1.258	1.381	-1.180	-0.028	-0.050	0.025
1.287	1.346	-1.162	-0.029	-0.049	0.025
1.315	1.361	-1.137	-0.028	-0.050	0.024
1.270	1.340	-1.183	-0.028	-0.050	0.025
1.270	1.360	-1.186	-0.029	-0.050	0.025
1.295	1.348	-1.160	-0.028	-0.050	0.024
1.278	1.329	-1.152	-0.028	-0.050	0.025
1.268	1.315	-1.155	-0.029	-0.050	0.024
1.267	1.339	-1.196	-0.029	-0.050	0.025
1.276	1.347	-1.173	-0.028	-0.050	0.025
1.281	1.330	-1.159	-0.029	-0.050	0.024
1.265	1.342	-1.182	-0.029	-0.050	0.025
1.269	1.349	-1.172	-0.029	-0.049	0.025
1.279	1.352	-1.186	-0.029	-0.049	0.025
1.289	1.342	-1.182	-0.029	-0.050	0.025
1.264	1.345	-1.186	-0.028	-0.050	0.025
1.266	1.359	-1.203	-0.029	-0.049	0.025
1.278	1.346	-1.166	-0.028	-0.050	0.025
1.278	1.349	-1.186	-0.028	-0.050	0.025
1.246	1.348	-1.178	-0.029	-0.049	0.025
1.270	1.362	-1.190	-0.029	-0.049	0.025
1.274	1.353	-1.169	-0.029	-0.049	0.025
1.272	1.343	-1.183	-0.028	-0.050	0.025
1.243	1.337	-1.199	-0.029	-0.049	0.025
1.267	1.389	-1.193	-0.028	-0.049	0.025
1.276	1.347	-1.169	-0.029	-0.049	0.025
1.270	1.341	-1.159	-0.029	-0.049	0.024
1.264	1.365	-1.207	-0.029	-0.050	0.025
1.260	1.379	-1.166	-0.029	-0.049	0.024
1.282	1.345	-1.176	-0.028	-0.049	0.025
1.261	1.329	-1.162	-0.028	-0.049	0.025
1.255	1.347	-1.159	-0.028	-0.049	0.025
1.266	1.343	-1.210	-0.029	-0.049	0.025
1.296	1.349	-1.143	-0.028	-0.050	0.024
1.270	1.328	-1.169	-0.028	-0.050	0.025
1.266	1.355	-1.166	-0.028	-0.049	0.025
1.273	1.343	-1.134	-0.029	-0.049	0.025
1.277	1.338	-1.169	-0.028	-0.049	0.025
1.271	1.320	-1.155	-0.029	-0.050	0.025
1.255	1.341	-1.169	-0.028	-0.050	0.025
1.274	1.338	-1.172	-0.028	-0.049	0.025
1.266	1.327	-1.138	-0.028	-0.049	0.025
1.281	1.322	-1.179	-0.028	-0.050	0.025
1.251	1.343	-1.186	-0.028	-0.049	0.025
1.269	1.352	-1.193	-0.029	-0.049	0.025
1.276	1.330	-1.158	-0.029	-0.049	0.025
1.262	1.339	-1.138	-0.028	-0.050	0.025
1.220	1.331	-1.194	-0.029	-0.049	0.025
1.271	1.351	-1.162	-0.029	-0.049	0.025
1.272	1.334	-1.182	-0.029	-0.049	0.025
1.252	1.330	-1.206	-0.028	-0.050	0.025
1.263	1.345	-1.169	-0.029	-0.049	0.025
1.265	1.382	-1.190	-0.028	-0.049	0.025
1.270	1.335	-1.148	-0.029	-0.049	0.025
1.256	1.326	-1.175	-0.028	-0.049	0.025
1.259	1.356	-1.186	-0.029	-0.049	0.025
1.237	1.349	-1.152	-0.028	-0.049	0.024
1.284	1.345	-1.170	-0.028	-0.050	0.025
1.261	1.337	-1.166	-0.028	-0.050	0.025
1.245	1.351	-1.172	-0.028	-0.049	0.025
1.278	1.335	-1.169	-0.029	-0.049	0.025
1.306	1.354	-1.157	-0.028	-0.049	0.024
1.264	1.321	-1.165	-0.028	-0.050	0.025
1.246	1.341	-1.169	-0.028	-0.049	0.025
1.275	1.342	-1.152	-0.028	-0.049	0.025
1.269	1.319	-1.169	-0.028	-0.049	0.025
1.259	1.294	-1.141	-0.029	-0.050	0.024
1.247	1.328	-1.206	-0.028	-0.050	0.025
1.265	1.327	-1.165	-0.028	-0.049	0.025
1.265	1.330	-1.151	-0.029	-0.049	0.025
1.255	1.326	-1.175	-0.028	-0.050	0.025
1.243	1.327	-1.161	-0.029	-0.049	0.025
1.264	1.346	-1.213	-0.029	-0.050	0.025
1.276	1.330	-1.189	-0.028	-0.049	0.025
1.248	1.338	-1.182	-0.028	-0.049	0.025
1.240	1.340	-1.209	-0.029	-0.049	0.025
1.257	1.355	-1.162	-0.028	-0.049	0.025
1.264	1.328	-1.179	-0.028	-0.049	0.025
1.242	1.319	-1.174	-0.029	-0.049	0.025
1.248	1.348	-1.172	-0.029	-0.049	0.025
1.245	1.347	-1.192	-0.029	-0.049	0.025
1.274	1.327	-1.128	-0.029	-0.049	0.025
1.245	1.329	-1.155	-0.028	-0.049	0.025
1.249	1.355	-1.165	-0.028	-0.049	0.025
1.268	1.325	-1.155	-0.029	-0.049	0.025
1.272	1.333	-1.149	-0.028	-0.049	0.025
1.252	1.322	-1.138	-0.028	-0.049	0.025
1.251	1.335	-1.148	-0.028	-0.049	0.025
1.268	1.322	-1.141	-0.028	-0.049	0.025
1.254	1.306	-1.120	-0.028	-0.049	0.025
1.258	1.310	-1.141	-0.028	-0.049	0.025
1.251	1.333	-1.130	-0.028	-0.049	0.025
1.263	1.318	-1.155	-0.028	-0.049	0.025
1.255	1.316	-1.131	-0.028	-0.049	0.025
1.256	1.316	-1.141	-0.028	-0.050	0.025
1.239	1.317	-1.174	-0.029	-0.049	0.025
1.274	1.318	-1.158	-0.029	-0.049	0.025
1.259	1.308	-1.148	-0.028	-0.050	0.025
1.230	1.324	-1.168	-0.028	-0.050	0.025
1.237	1.324	-1.157	-0.029	-0.049	0.025
1.253	1.333	-1.145	-0.028	-0.049	0.025
1.266	1.297	-1.174	-0.028	-0.050	0.025
1.233	1.320	-1.181	-0.028	-0.049	0.025
1.254	1.337	-1.192	-0.029	-0.049	0.025
1.265	1.322	-1.161	-0.028	-0.049	0.025
1.246	1.323	-1.151	-0.028	-0.049	0.025
1.222	1.315	-1.177	-0.029	-0.049	0.025
1.242	1.334	-1.185	-0.029	-0.049	0.025
1.256	1.320	-1.182	-0.028	-0.049	0.025
1.245	1.320	-1.182	-0.028	-0.049	0.025
1.247	1.318	-1.155	-0.028	-0.049	0.025
1.252	1.366	-1.162	-0.028	-0.049	0.025
1.263	1.305	-1.147	-0.029	-0.049	0.025
1.258	1.317	-1.137	-0.028	-0.049	0.025
1.248	1.310	-1.157	-0.029	-0.049	0.025
1.224	1.327	-1.141	-0.029	-0.049	0.024
1.259	1.313	-1.145	-0.028	-0.049	0.025
1.247	1.309	-1.127	-0.028	-0.049	0.025
1.246	1.325	-1.158	-0.028	-0.049	0.025
1.248	1.317	-1.158	-0.029	-0.049	0.025
1.288	1.322	-1.122	-0.028	-0.049	0.024
1.250	1.296	-1.158	-0.028	-0.049	0.025
1.242	1.321	-1.144	-0.028	-0.049	0.025
1.252	1.316	-1.151	-0.028	-0.049	0.025
1.256	1.304	-1.134	-0.028	-0.049	0.025
1.244	1.269	-1.116	-0.029	-0.050	0.025
1.226	1.307	-1.212	-0.028	-0.049	0.025
1.240	1.304	-1.147	-0.028	-0.049	0.025
1.244	1.295	-1.133	-0.028	-0.049	0.025
1.239	1.300	-1.178	-0.028	-0.050	0.025
1.235	1.303	-1.126	-0.029	-0.049	0.025
1.251	1.320	-1.188	-0.029	-0.049	0.025
1.257	1.299	-1.147	-0.028	-0.049	0.025
1.242	1.313	-1.168	-0.028	-0.049	0.025
1.233	1.313	-1.160	-0.029	-0.049	0.025
1.256	1.332	-1.141	-0.029	-0.049	0.025
1.249	1.301	-1.175	-0.028	-0.049	0.025
1.221	1.298	-1.167	-0.029	-0.049	0.025
1.245	1.320	-1.171	-0.029	-0.049	0.025
1.231	1.324	-1.171	-0.028	-0.048	0.025
1.258	1.311	-1.120	-0.029	-0.049	0.025
1.240	1.307	-1.137	-0.029	-0.049	0.025
1.240	1.337	-1.148	-0.028	-0.049	0.025
1.261	1.304	-1.141	-0.028	-0.048	0.025
1.260	1.312	-1.113	-0.028	-0.049	0.025
1.245	1.298	-1.134	-0.028	-0.049	0.025
1.241	1.319	-1.127	-0.028	-0.049	0.025
1.260	1.310	-1.124	-0.028	-0.049	0.025
1.241	1.288	-1.106	-0.028	-0.049	0.025
1.238	1.280	-1.164	-0.028	-0.049	0.025
1.233	1.307	-1.144	-0.028	-0.049	0.025
1.259	1.306	-1.134	-0.028	-0.049	0.025
1.242	1.288	-1.137	-0.028	-0.049	0.025
1.241	1.310	-1.130	-0.028	-0.050	0.025
1.231	1.295	-1.143	-0.029	-0.049	0.025
1.253	1.299	-1.134	-0.028	-0.049	0.025
1.249	1.281	-1.140	-0.029	-0.049	0.025
1.222	1.303	-1.171	-0.028	-0.050	0.025
1.241	1.308	-1.147	-0.028	-0.049	0.025
1.247	1.313	-1.117	-0.028	-0.049	0.025
1.263	1.279	-1.143	-0.028	-0.049	0.025
1.217	1.306	-1.168	-0.028	-0.049	0.025
1.250	1.325	-1.185	-0.029	-0.049	0.025
1.250	1.304	-1.130	-0.028	-0.049	0.025
1.238	1.293	-1.137	-0.028	-0.049	0.025
1.211	1.293	-1.166	-0.029	-0.049	0.025
1.246	1.317	-1.158	-0.028	-0.049	0.025
1.245	1.290	-1.164	-0.029	-0.049	0.025
1.238	1.297	-1.154	-0.028	-0.049	0.025
1.244	1.308	-1.134	-0.028	-0.049	0.025
1.228	1.343	-1.171	-0.028	-0.049	0.025
1.259	1.310	-1.117	-0.028	-0.049	0.025
1.241	1.294	-1.120	-0.028	-0.049	0.025
1.232	1.316	-1.154	-0.029	-0.049	0.025
1.221	1.317	-1.117	-0.029	-0.049	0.024
1.257	1.299	-1.113	-0.028	-0.049	0.025
1.234	1.285	-1.116	-0.028	-0.049	0.025
1.231	1.316	-1.123	-0.028	-0.049	0.025
1.246	1.298	-1.140	-0.029	-0.049	0.025
1.283	1.305	-1.105	-0.028	-0.049	0.024
1.237	1.289	-1.147	-0.028	-0.049	0.025
1.236	1.308	-1.134	-0.028	-0.049	0.025
1.252	1.302	-1.117	-0.028	-0.049	0.025
1.247	1.291	-1.096	-0.028	-0.049	0.025
1.239	1.253	-1.116	-0.028	-0.050	0.024
1.225	1.295	-1.161	-0.028	-0.049	0.025
1.241	1.293	-1.130	-0.028	-0.049	0.025
1.248	1.283	-1.137	-0.028	-0.049	0.025
1.233	1.280	-1.154	-0.028	-0.050	0.025
1.234	1.295	-1.133	-0.029	-0.049	0.025
1.242	1.308	-1.154	-0.028	-0.049	0.025
1.255	1.287	-1.154	-0.028	-0.049	0.025
1.230	1.293	-1.154	-0.028	-0.049	0.025
1.230	1.301	-1.171	-0.029	-0.049	0.025
1.250	1.301	-1.124	-0.028	-0.049	0.025
1.241	1.294	-1.164	-0.028	-0.049	0.025
1.221	1.285	-1.143	-0.029	-0.049	0.025
1.239	1.320	-1.144	-0.029	-0.049	0.024
1.240	1.317	-1.155	-0.028	-0.048	0.025
1.245	1.298	-1.144	-0.028	-0.049	0.024
1.227	1.285	-1.147	-0.028	-0.049	0.025
1.229	1.332	-1.155	-0.028	-0.049	0.025
1.260	1.294	-1.120	-0.029	-0.049	0.025
1.255	1.297	-1.131	-0.028	-0.049	0.024
1.235	1.296	-1.144	-0.029	-0.049	0.025
1.236	1.313	-1.138	-0.028	-0.049	0.024
1.254	1.308	-1.134	-0.028	-0.049	0.024
1.244	1.285	-1.110	-0.028	-0.049	0.025
1.240	1.291	-1.124	-0.028	-0.049	0.024
1.247	1.298	-1.144	-0.029	-0.049	0.024
1.267	1.302	-1.101	-0.028	-0.049	0.024
1.243	1.282	-1.124	-0.028	-0.049	0.025
1.230	1.299	-1.127	-0.028	-0.049	0.025
1.249	1.291	-1.113	-0.029	-0.049	0.025
1.249	1.287	-1.131	-0.028	-0.049	0.024
1.246	1.270	-1.134	-0.028	-0.049	0.024
1.221	1.297	-1.151	-0.028	-0.049	0.025
1.246	1.302	-1.151	-0.029	-0.049	0.025
1.242	1.285	-1.110	-0.028	-0.049	0.024
1.261	1.266	-1.150	-0.028	-0.050	0.025
1.224	1.299	-1.151	-0.028	-0.049	0.025
1.243	1.313	-1.158	-0.029	-0.049	0.024
1.252	1.295	-1.138	-0.028	-0.049	0.025
1.235	1.296	-1.110	-0.028	-0.050	0.024
1.210	1.283	-1.145	-0.029	-0.049	0.025
1.254	1.310	-1.138	-0.028	-0.049	0.024
1.254	1.298	-1.145	-0.028	-0.049	0.024
1.227	1.292	-1.168	-0.028	-0.049	0.024
1.242	1.308	-1.144	-0.029	-0.049	0.024
1.232	1.346	-1.169	-0.028	-0.048	0.025
1.253	1.297	-1.131	-0.028	-0.049	0.024
1.229	1.294	-1.134	-0.028	-0.049	0.024
1.238	1.322	-1.165	-0.028	-0.049	0.025
1.229	1.314	-1.135	-0.028	-0.049	0.024
1.254	1.310	-1.111	-0.028	-0.049	0.024
1.244	1.293	-1.124	-0.028	-0.049	0.024
1.226	1.323	-1.121	-0.028	-0.049	0.024
1.260	1.299	-1.131	-0.028	-0.049	0.024
1.293	1.312	-1.116	-0.028	-0.049	0.024
1.250	1.285	-1.134	-0.028	-0.049	0.024
1.241	1.304	-1.128	-0.028	-0.049	0.024
1.267	1.308	-1.142	-0.028	-0.049	0.024
1.252	1.282	-1.100	-0.028	-0.049	0.024
1.249	1.255	-1.124	-0.028	-0.050	0.024
1.227	1.301	-1.152	-0.028	-0.049	0.024
1.255	1.297	-1.124	-0.028	-0.049	0.024
1.249	1.288	-1.124	-0.028	-0.050	0.024
1.243	1.287	-1.148	-0.028	-0.050	0.025
1.249	1.297	-1.148	-0.028	-0.049	0.024
1.259	1.315	-1.145	-0.028	-0.049	0.024
1.277	1.288	-1.165	-0.028	-0.050	0.025
1.230	1.304	-1.159	-0.028	-0.049	0.024
1.239	1.316	-1.175	-0.028	-0.049	0.024
1.257	1.308	-1.135	-0.028	-0.049	0.024
1.260	1.296	-1.152	-0.028	-0.049	0.024
1.228	1.293	-1.161	-0.028	-0.049	0.025
1.253	1.315	-1.149	-0.028	-0.049	0.024
1.247	1.317	-1.156	-0.028	-0.049	0.024
1.258	1.299	-1.125	-0.028	-0.049	0.024
1.231	1.304	-1.155	-0.028	-0.049	0.024
1.252	1.342	-1.145	-0.028	-0.049	0.025
1.276	1.301	-1.132	-0.028	-0.049	0.024
1.265	1.314	-1.153	-0.028	-0.049	0.024
1.251	1.318	-1.166	-0.028	-0.049	0.024
1.254	1.330	-1.139	-0.028	-0.049	0.024
1.271	1.296	-1.139	-0.028	-0.049	0.024
1.263	1.303	-1.115	-0.028	-0.049	0.024
1.246	1.310	-1.149	-0.028	-0.049	0.024
1.262	1.306	-1.169	-0.028	-0.049	0.024
1.285	1.311	-1.140	-0.028	-0.050	0.024
1.264	1.302	-1.142	-0.028	-0.050	0.024
1.256	1.318	-1.142	-0.028	-0.050	0.024
1.265	1.318	-1.118	-0.028	-0.049	0.024
1.272	1.301	-1.152	-0.028	-0.050	0.024
1.266	1.277	-1.142	-0.028	-0.050	0.024
1.247	1.301	-1.176	-0.028	-0.050	0.024
1.270	1.314	-1.139	-0.028	-0.050	0.024
1.263	1.310	-1.129	-0.027	-0.049	0.024
1.286	1.285	-1.175	-0.028	-0.050	0.025
1.247	1.315	-1.169	-0.028	-0.049	0.024
1.268	1.325	-1.170	-0.028	-0.049	0.024
1.274	1.300	-1.163	-0.028	-0.050	0.024
1.256	1.316	-1.129	-0.028	-0.050	0.024
1.224	1.300	-1.185	-0.028	-0.049	0.025
1.267	1.321	-1.149	-0.028	-0.050	0.024
1.284	1.307	-1.160	-0.028	-0.050	0.024
1.243	1.311	-1.183	-0.028	-0.050	0.024
1.266	1.328	-1.157	-0.028	-0.050	0.024
1.267	1.360	-1.170	-0.028	-0.049	0.024
1.277	1.321	-1.184	-0.028	-0.050	0.024
1.269	1.307	-1.166	-0.028	-0.050	0.024
1.267	1.347	-1.181	-0.028	-0.050	0.024
1.258	1.336	-1.136	-0.028	-0.049	0.023
1.279	1.320	-1.170	-0.028	-0.050	0.024
1.266	1.327	-1.140	-0.028	-0.050	0.024
1.255	1.341	-1.160	-0.028	-0.049	0.024
1.284	1.323	-1.157	-0.028	-0.049	0.024
1.314	1.334	-1.145	-0.027	-0.050	0.023
1.269	1.306	-1.163	-0.028	-0.050	0.024
1.271	1.328	-1.167	-0.028	-0.050	0.024
1.297	1.323	-1.157	-0.028	-0.050	0.024
1.275	1.309	-1.139	-0.027	-0.049	0.024
1.269	1.277	-1.149	-0.028	-0.050	0.023
1.267	1.314	-1.188	-0.027	-0.050	0.024
1.269	1.317	-1.156	-0.028	-0.050	0.024
1.280	1.302	-1.143	-0.028	-0.050	0.024
1.258	1.314	-1.167	-0.028	-0.050	0.024
1.259	1.309	-1.173	-0.028	-0.049	0.024
1.271	1.328	-1.177	-0.028	-0.050	0.024
1.299	1.313	-1.180	-0.028	-0.050	0.024
1.262	1.321	-1.198	-0.027	-0.050	0.024
1.275	1.331	-1.183	-0.028	-0.050	0.024
1.286	1.320	-1.157	-0.028	-0.050	0.024
1.283	1.322	-1.178	-0.027	-0.050	0.024
1.244	1.315	-1.183	-0.028	-0.050	0.024
1.292	1.346	-1.195	-0.028	-0.050	0.024
1.275	1.328	-1.205	-0.027	-0.049	0.024
1.270	1.326	-1.174	-0.028	-0.050	0.024
1.272	1.316	-1.180	-0.028	-0.050	0.024
1.274	1.364	-1.185	-0.027	-0.049	0.024
1.300	1.316	-1.171	-0.028	-0.050	0.024
1.289	1.330	-1.164	-0.028	-0.050	0.024
1.283	1.333	-1.215	-0.028	-0.050	0.024
1.275	1.352	-1.164	-0.028	-0.049	0.024
1.300	1.323	-1.161	-0.027	-0.050	0.024
1.277	1.320	-1.171	-0.027	-0.050	0.024
1.277	1.326	-1.181	-0.028	-0.050	0.024
1.282	1.330	-1.202	-0.028	-0.049	0.024
1.314	1.335	-1.152	-0.027	-0.050	0.023
1.289	1.315	-1.154	-0.028	-0.050	0.024
1.275	1.343	-1.181	-0.028	-0.050	0.024
1.293	1.327	-1.143	-0.028	-0.050	0.024
1.294	1.324	-1.172	-0.027	-0.050	0.024
1.294	1.300	-1.184	-0.028	-0.050	0.024
1.279	1.318	-1.202	-0.027	-0.050	0.024
1.292	1.334	-1.188	-0.027	-0.050	0.024
1.290	1.322	-1.147	-0.027	-0.050	0.024
1.304	1.305	-1.201	-0.027	-0.050	0.024
1.272	1.330	-1.209	-0.027	-0.050	0.024
1.295	1.336	-1.192	-0.028	-0.050	0.024
1.304	1.317	-1.198	-0.027	-0.050	0.024
1.280	1.335	-1.175	-0.027	-0.051	0.024
1.252	1.321	-1.221	-0.028	-0.050	0.024
1.293	1.344	-1.182	-0.027	-0.050	0.024
1.292	1.329	-1.185	-0.028	-0.050	0.024
1.274	1.324	-1.229	-0.027	-0.050	0.024
1.285	1.343	-1.213	-0.028	-0.050	0.024
1.295	1.369	-1.202	-0.027	-0.050	0.024
1.296	1.331	-1.182	-0.027	-0.050	0.024
1.273	1.327	-1.181	-0.027	-0.050	0.024
1.288	1.368	-1.223	-0.028	-0.050	0.024
1.288	1.336	-1.172	-0.027	-0.049	0.023
1.303	1.327	-1.192	-0.027	-0.050	0.024
1.279	1.341	-1.209	-0.028	-0.050	0.024
1.273	1.368	-1.186	-0.027	-0.050	0.024
1.309	1.322	-1.188	-0.028	-0.050	0.024
1.331	1.345	-1.183	-0.027	-0.051	0.023
1.299	1.332	-1.203	-0.027	-0.050	0.024
1.284	1.338	-1.226	-0.027	-0.050	0.024
1.322	1.338	-1.186	-0.027	-0.050	0.023
1.293	1.333	-1.158	-0.027	-0.050	0.024
1.289	1.308	-1.192	-0.028	-0.050	0.023
1.303	1.329	-1.206	-0.027	-0.050	0.024
1.309	1.330	-1.192	-0.027	-0.050	0.024
1.301	1.310	-1.185	-0.028	-0.051	0.024
1.270	1.332	-1.188	-0.027	-0.051	0.024
1.289	1.344	-1.209	-0.027	-0.050	0.024
1.284	1.329	-1.171	-0.027	-0.050	0.024
1.316	1.316	-1.216	-0.027	-0.051	0.024
1.282	1.332	-1.216	-0.027	-0.050	0.024
1.292	1.343	-1.216	-0.027	-0.050	0.024
1.308	1.328	-1.199	-0.027	-0.050	0.024
1.294	1.335	-1.175	-0.027	-0.051	0.024
1.267	1.324	-1.228	-0.028	-0.050	0.024
1.296	1.353	-1.220	-0.027	-0.050	0.024
1.300	1.325	-1.216	-0.027	-0.050	0.024
1.285	1.333	-1.254	-0.027	-0.051	0.024
1.275	1.336	-1.212	-0.027	-0.050	0.024
1.294	1.375	-1.220	-0.027	-0.050	0.024
1.305	1.328	-1.209	-0.027	-0.050	0.024
1.293	1.341	-1.202	-0.027	-0.050	0.024
1.301	1.365	-1.247	-0.028	-0.051	0.024
1.292	1.360	-1.216	-0.027	-0.050	0.024
1.306	1.337	-1.203	-0.027	-0.050	0.024
1.289	1.330	-1.219	-0.028	-0.051	0.024
1.286	1.358	-1.186	-0.027	-0.050	0.024
1.313	1.332	-1.216	-0.027	-0.050	0.023
1.323	1.335	-1.200	-0.027	-0.051	0.023
1.291	1.325	-1.223	-0.027	-0.051	0.024
1.281	1.367	-1.217	-0.027	-0.050	0.024
1.322	1.334	-1.148	-0.028	-0.050	0.023
1.308	1.330	-1.182	-0.027	-0.051	0.024
1.298	1.337	-1.199	-0.027	-0.051	0.024
1.303	1.337	-1.213	-0.027	-0.050	0.024
1.304	1.343	-1.186	-0.027	-0.051	0.024
1.307	1.321	-1.159	-0.026	-0.051	0.024
1.304	1.322	-1.240	-0.027	-0.051	0.024
1.295	1.335	-1.234	-0.027	-0.051	0.024
1.297	1.329	-1.192	-0.027	-0.051	0.024
1.299	1.321	-1.202	-0.027	-0.051	0.024
1.290	1.343	-1.169	-0.027	-0.052	0.024
1.270	1.343	-1.212	-0.027	-0.050	0.024
1.311	1.339	-1.227	-0.027	-0.051	0.024
1.315	1.335	-1.203	-0.027	-0.051	0.024
1.272	1.345	-1.247	-0.027	-0.051	0.024
1.308	1.356	-1.234	-0.027	-0.051	0.024
1.300	1.357	-1.220	-0.027	-0.051	0.024
1.285	1.343	-1.244	-0.027	-0.051	0.024
1.287	1.333	-1.226	-0.027	-0.051	0.024
1.299	1.380	-1.234	-0.027	-0.050	0.024
1.315	1.346	-1.214	-0.027	-0.051	0.023
1.298	1.341	-1.234	-0.027	-0.051	0.024
1.302	1.350	-1.247	-0.028	-0.051	0.024
1.297	1.379	-1.200	-0.027	-0.050	0.024
1.307	1.345	-1.200	-0.027	-0.051	0.023
1.310	1.347	-1.221	-0.027	-0.051	0.023
1.302	1.356	-1.227	-0.027	-0.051	0.024
1.295	1.342	-1.240	-0.027	-0.050	0.024
1.320	1.352	-1.215	-0.027	-0.051	0.023
1.303	1.333	-1.193	-0.027	-0.051	0.024
1.294	1.353	-1.221	-0.027	-0.051	0.023
1.316	1.338	-1.207	-0.027	-0.051	0.023
1.314	1.345	-1.207	-0.027	-0.051	0.024
1.306	1.328	-1.227	-0.027	-0.051	0.023
1.284	1.351	-1.220	-0.027	-0.051	0.024
1.317	1.352	-1.207	-0.027	-0.051	0.024
1.303	1.340	-1.173	-0.026	-0.051	0.024
1.308	1.331	-1.227	-0.027	-0.051	0.024
1.299	1.345	-1.237	-0.027	-0.051	0.024
1.318	1.350	-1.221	-0.027	-0.051	0.024
1.322	1.324	-1.224	-0.027	-0.051	0.024
1.304	1.345	-1.200	-0.027	-0.052	0.024
1.275	1.333	-1.240	-0.027	-0.051	0.024
1.310	1.362	-1.218	-0.027	-0.051	0.024
1.311	1.332	-1.221	-0.027	-0.051	0.023
1.278	1.341	-1.272	-0.026	-0.051	0.024
1.283	1.342	-1.223	-0.027	-0.051	0.024
1.307	1.379	-1.231	-0.027	-0.051	0.024
1.311	1.345	-1.242	-0.026	-0.051	0.024
1.291	1.344	-1.203	-0.027	-0.051	0.024
1.300	1.380	-1.269	-0.027	-0.051	0.024
1.311	1.364	-1.204	-0.027	-0.051	0.024
1.307	1.357	-1.231	-0.027	-0.051	0.023
1.289	1.350	-1.244	-0.027	-0.051	0.024
1.290	1.372	-1.221	-0.027	-0.051	0.023
1.305	1.352	-1.265	-0.027	-0.050	0.023
1.326	1.359	-1.205	-0.026	-0.051	0.023
1.291	1.358	-1.231	-0.027	-0.051	0.023
1.294	1.370	-1.235	-0.027	-0.051	0.023
1.335	1.351	-1.149	-0.027	-0.051	0.023
1.317	1.343	-1.208	-0.026	-0.051	0.023
1.303	1.349	-1.207	-0.027	-0.051	0.024
1.310	1.350	-1.238	-0.027	-0.051	0.023
1.326	1.368	-1.212	-0.026	-0.051	0.023
1.310	1.336	-1.157	-0.026	-0.051	0.023
1.310	1.341	-1.235	-0.026	-0.052	0.024
1.306	1.356	-1.224	-0.027	-0.051	0.024
1.318	1.354	-1.204	-0.026	-0.051	0.023
1.318	1.342	-1.214	-0.027	-0.052	0.024
1.293	1.364	-1.177	-0.026	-0.052	0.024
1.278	1.353	-1.247	-0.027	-0.051	0.024
1.311	1.352	-1.201	-0.026	-0.051	0.024
1.312	1.344	-1.207	-0.027	-0.052	0.024
1.285	1.363	-1.258	-0.026	-0.051	0.024
1.314	1.375	-1.242	-0.027	-0.051	0.023
1.309	1.383	-1.228	-0.026	-0.051	0.024
1.299	1.355	-1.266	-0.026	-0.052	0.024
1.290	1.362	-1.231	-0.027	-0.051	0.024
1.303	1.390	-1.249	-0.027	-0.051	0.024
1.321	1.363	-1.229	-0.026	-0.051	0.023
1.297	1.362	-1.232	-0.026	-0.051	0.023
1.306	1.376	-1.266	-0.027	-0.052	0.023
1.303	1.401	-1.188	-0.026	-0.051	0.023
1.322	1.366	-1.215	-0.026	-0.051	0.023
1.321	1.361	-1.218	-0.027	-0.052	0.023
1.309	1.378	-1.229	-0.027	-0.051	0.023
1.308	1.371	-1.249	-0.027	-0.051	0.023
1.338	1.365	-1.213	-0.026	-0.052	0.023
1.307	1.357	-1.201	-0.026	-0.051	0.023
1.304	1.374	-1.232	-0.026	-0.051	0.023
1.336	1.364	-1.201	-0.027	-0.051	0.023
1.321	1.359	-1.201	-0.026	-0.051	0.023
1.310	1.340	-1.221	-0.026	-0.052	0.023
1.294	1.368	-1.212	-0.026	-0.052	0.023
1.315	1.372	-1.201	-0.027	-0.051	0.023
1.315	1.352	-1.198	-0.026	-0.051	0.023
1.311	1.352	-1.235	-0.026	-0.052	0.024
1.307	1.363	-1.232	-0.026	-0.052	0.024
1.326	1.376	-1.212	-0.026	-0.052	0.023
1.319	1.349	-1.211	-0.026	-0.052	0.024
1.306	1.366	-1.232	-0.026	-0.052	0.023
1.283	1.362	-1.241	-0.026	-0.051	0.024
1.313	1.369	-1.225	-0.026	-0.051	0.024
1.312	1.348	-1.235	-0.026	-0.052	0.023
1.294	1.366	-1.290	-0.026	-0.052	0.024
1.296	1.372	-1.235	-0.026	-0.051	0.023
1.310	1.396	-1.239	-0.026	-0.051	0.024
1.322	1.366	-1.239	-0.026	-0.052	0.023
1.297	1.368	-1.232	-0.026	-0.051	0.023
1.309	1.391	-1.293	-0.027	-0.052	0.024
1.319	1.394	-1.233	-0.026	-0.051	0.023
1.314	1.376	-1.226	-0.026	-0.052	0.023
1.303	1.364	-1.242	-0.027	-0.052	0.024
1.314	1.392	-1.216	-0.026	-0.051	0.023
1.320	1.365	-1.253	-0.027	-0.051	0.023
1.325	1.370	-1.202	-0.026	-0.052	0.023
1.312	1.382	-1.243	-0.027	-0.052	0.023
1.295	1.396	-1.239	-0.026	-0.051	0.023
1.335	1.370	-1.161	-0.027	-0.051	0.023
1.316	1.373	-1.216	-0.026	-0.052	0.023
1.319	1.379	-1.195	-0.026	-0.052	0.023
1.324	1.372	-1.212	-0.026	-0.051	0.023
1.337	1.368	-1.230	-0.026	-0.052	0.023
1.313	1.353	-1.157	-0.026	-0.052	0.023
1.318	1.371	-1.226	-0.026	-0.052	0.023
1.307	1.375	-1.225	-0.026	-0.052	0.023
1.318	1.369	-1.188	-0.026	-0.052	0.023
1.322	1.339	-1.225	-0.026	-0.052	0.023
1.301	1.378	-1.205	-0.026	-0.053	0.023
1.302	1.371	-1.235	-0.026	-0.052	0.024
1.324	1.359	-1.225	-0.026	-0.052	0.024
1.324	1.366	-1.205	-0.026	-0.052	0.024
1.288	1.356	-1.242	-0.026	-0.052	0.024
1.311	1.386	-1.222	-0.026	-0.051	0.023
1.321	1.382	-1.212	-0.026	-0.052	0.023
1.301	1.362	-1.232	-0.026	-0.052	0.024
1.295	1.383	-1.212	-0.026	-0.052	0.023
1.314	1.407	-1.254	-0.026	-0.051	0.023
1.327	1.364	-1.239	-0.026	-0.052	0.023
1.310	1.385	-1.236	-0.026	-0.052	0.023
1.316	1.394	-1.267	-0.026	-0.052	0.023
1.312	1.403	-1.226	-0.026	-0.051	0.023
1.317	1.373	-1.198	-0.026	-0.052	0.023
1.318	1.376	-1.216	-0.026	-0.052	0.023
1.313	1.385	-1.229	-0.026	-0.052	0.023
1.318	1.375	-1.257	-0.026	-0.051	0.023
1.336	1.382	-1.193	-0.026	-0.052	0.023
1.312	1.372	-1.216	-0.026	-0.052	0.023
1.306	1.398	-1.220	-0.026	-0.052	0.023
1.338	1.381	-1.199	-0.026	-0.052	0.023
1.322	1.370	-1.202	-0.026	-0.052	0.023
1.313	1.362	-1.222	-0.026	-0.052	0.023
1.297	1.381	-1.206	-0.026	-0.052	0.023
1.324	1.388	-1.209	-0.026	-0.052	0.023
1.307	1.366	-1.174	-0.026	-0.052	0.023
1.315	1.365	-1.215	-0.026	-0.052	0.023
1.316	1.386	-1.243	-0.026	-0.052	0.023
1.334	1.391	-1.196	-0.026	-0.052	0.023
1.327	1.357	-1.216	-0.026	-0.052	0.023
1.312	1.377	-1.185	-0.026	-0.053	0.023
1.296	1.369	-1.215	-0.026	-0.052	0.024
1.315	1.380	-1.223	-0.026	-0.052	0.023
1.313	1.356	-1.209	-0.026	-0.052	0.023
1.296	1.382	-1.274	-0.026	-0.053	0.023
1.296	1.377	-1.232	-0.026	-0.052	0.023
1.314	1.404	-1.216	-0.026	-0.052	0.023
1.320	1.373	-1.230	-0.026	-0.052	0.023
1.302	1.384	-1.226	-0.026	-0.052	0.023
1.313	1.410	-1.277	-0.027	-0.052	0.023
1.315	1.390	-1.219	-0.026	-0.052	0.023
1.313	1.374	-1.236	-0.026	-0.052	0.023
1.297	1.380	-1.225	-0.026	-0.052	0.023
1.310	1.408	-1.203	-0.026	-0.052	0.023
1.328	1.375	-1.257	-0.026	-0.051	0.023
1.312	1.373	-1.216	-0.026	-0.052	0.023
1.315	1.389	-1.206	-0.026	-0.052	0.023
1.300	1.405	-1.233	-0.026	-0.051	0.023
1.341	1.382	-1.168	-0.026	-0.052	0.023
1.309	1.376	-1.206	-0.026	-0.052	0.023
1.305	1.396	-1.210	-0.026	-0.052	0.023
1.326	1.375	-1.202	-0.026	-0.052	0.023
1.337	1.390	-1.224	-0.026	-0.052	0.023
1.320	1.368	-1.175	-0.026	-0.052	0.023
1.302	1.393	-1.189	-0.026	-0.052	0.023
1.325	1.391	-1.213	-0.026	-0.052	0.023
1.314	1.372	-1.175	-0.026	-0.052	0.023
1.314	1.366	-1.223	-0.026	-0.053	0.023
1.304	1.385	-1.178	-0.026	-0.053	0.023
1.315	1.380	-1.199	-0.026	-0.052	0.023
1.322	1.370	-1.203	-0.026	-0.052	0.023
1.318	1.390	-1.192	-0.026	-0.053	0.023
1.298	1.387	-1.219	-0.026	-0.052	0.023
1.327	1.394	-1.203	-0.026	-0.052	0.023
1.318	1.372	-1.185	-0.026	-0.052	0.023
1.298	1.381	-1.230	-0.026	-0.053	0.023
1.306	1.381	-1.212	-0.026	-0.052	0.023
1.318	1.391	-1.196	-0.026	-0.052	0.023
1.334	1.361	-1.205	-0.026	-0.053	0.024
1.300	1.377	-1.230	-0.026	-0.052	0.023
1.306	1.402	-1.240	-0.026	-0.052	0.023
1.322	1.400	-1.210	-0.026	-0.052	0.023
1.310	1.389	-1.203	-0.026	-0.053	0.023
1.278	1.379	-1.221	-0.026	-0.052	0.024
1.303	1.402	-1.226	-0.026	-0.052	0.023
1.311	1.382	-1.247	-0.026	-0.051	0.023
1.310	1.384	-1.227	-0.026	-0.052	0.023
1.303	1.397	-1.216	-0.026	-0.052	0.023
1.295	1.428	-1.227	-0.026	-0.051	0.023
1.314	1.382	-1.185	-0.026	-0.052	0.023
1.304	1.385	-1.206	-0.026	-0.052	0.023
1.295	1.388	-1.216	-0.026	-0.052	0.023
1.278	1.406	-1.216	-0.026	-0.052	0.023
1.313	1.388	-1.185	-0.026	-0.052	0.023
1.292	1.380	-1.182	-0.026	-0.052	0.023
1.286	1.409	-1.209	-0.026	-0.052	0.023
1.304	1.382	-1.181	-0.026	-0.052	0.023
1.331	1.399	-1.197	-0.026	-0.052	0.023
1.297	1.383	-1.216	-0.026	-0.052	0.023
1.295	1.386	-1.216	-0.026	-0.052	0.023
1.297	1.404	-1.189	-0.026	-0.052	0.023
1.299	1.380	-1.199	-0.025	-0.052	0.024
1.293	1.354	-1.195	-0.026	-0.052	0.023
1.281	1.391	-1.226	-0.025	-0.052	0.024
1.297	1.394	-1.216	-0.026	-0.052	0.023
1.301	1.375	-1.216	-0.026	-0.052	0.023
1.292	1.393	-1.212	-0.026	-0.053	0.024
1.285	1.392	-1.205	-0.026	-0.052	0.024
1.301	1.411	-1.237	-0.026	-0.052	0.023
1.318	1.384	-1.219	-0.026	-0.052	0.024
1.288	1.407	-1.233	-0.025	-0.052	0.023
1.288	1.410	-1.253	-0.026	-0.052	0.024
1.304	1.401	-1.202	-0.026	-0.052	0.023
1.301	1.405	-1.223	-0.026	-0.052	0.023
1.267	1.392	-1.235	-0.026	-0.052	0.024
1.301	1.413	-1.216	-0.026	-0.052	0.023
1.299	1.414	-1.230	-0.026	-0.052	0.023
1.289	1.396	-1.213	-0.026	-0.052	0.023
1.289	1.388	-1.219	-0.026	-0.052	0.023
1.297	1.437	-1.230	-0.026	-0.052	0.023
1.315	1.396	-1.217	-0.026	-0.052	0.023
1.314	1.408	-1.180	-0.026	-0.052	0.023
1.303	1.421	-1.268	-0.026	-0.052	0.023
1.295	1.422	-1.190	-0.026	-0.052	0.023
1.319	1.407	-1.207	-0.026	-0.052	0.023
1.292	1.398	-1.189	-0.026	-0.052	0.023
1.294	1.401	-1.196	-0.026	-0.052	0.023
1.293	1.404	-1.220	-0.026	-0.051	0.023
[truncated: 122,000 more rows]
