# Supplementary material for: Identification of Haptic Based Guiding Using Hard Reins
Source: PLoS One. 2015 Jul 22;10(7):e0132020. doi: 10.1371/journal.pone.0132020 (PMC4511788; doi:10.1371/journal.pone.0132020)
Supplement: S5 File — (ZIP) [file pone.0132020.s005.zip › Exp2_ForceData1/Subject5/path3/T7.csv]

-0.215	-0.008	0.085	-0.002	0.004	-0.008
-0.214	-0.004	0.068	-0.002	0.005	-0.008
-0.185	-0.005	0.118	-0.001	0.004	-0.008
-0.209	-0.022	0.105	-0.001	0.004	-0.007
-0.221	-0.010	0.092	-0.002	0.004	-0.008
-0.200	-0.003	0.129	-0.002	0.004	-0.008
-0.203	-0.012	0.105	-0.001	0.004	-0.008
-0.214	-0.032	0.106	-0.002	0.004	-0.008
-0.230	0.002	0.098	-0.001	0.004	-0.008
-0.200	-0.009	0.112	-0.002	0.004	-0.008
-0.217	-0.016	0.126	-0.001	0.004	-0.008
-0.202	-0.019	0.075	-0.002	0.004	-0.007
-0.218	-0.006	0.092	-0.002	0.004	-0.008
-0.195	0.005	0.108	-0.001	0.004	-0.008
-0.199	-0.025	0.092	-0.001	0.004	-0.007
-0.214	-0.015	0.105	-0.001	0.003	-0.007
-0.238	-0.011	0.069	-0.002	0.004	-0.007
-0.208	-0.001	0.105	-0.002	0.004	-0.007
-0.212	-0.017	0.078	-0.002	0.004	-0.008
-0.245	-0.015	0.030	-0.001	0.004	-0.007
-0.230	-0.001	0.089	-0.002	0.004	-0.007
-0.204	0.012	0.078	-0.001	0.005	-0.007
-0.206	-0.016	0.071	-0.001	0.004	-0.007
-0.230	-0.003	0.082	-0.002	0.004	-0.007
-0.214	0.019	0.010	-0.002	0.004	-0.008
-0.206	-0.001	0.085	-0.002	0.005	-0.007
-0.216	-0.001	0.077	-0.001	0.004	-0.008
-0.232	-0.002	0.078	-0.002	0.004	-0.007
-0.221	0.028	0.091	-0.002	0.004	-0.008
-0.207	-0.013	0.051	-0.002	0.005	-0.008
-0.209	-0.013	0.095	-0.002	0.004	-0.008
-0.214	-0.004	0.098	-0.002	0.004	-0.008
-0.224	0.018	0.064	-0.001	0.005	-0.008
-0.191	-0.008	0.139	-0.002	0.004	-0.008
-0.212	-0.009	0.105	-0.001	0.004	-0.008
-0.215	0.005	0.091	-0.001	0.004	-0.007
-0.210	-0.010	0.095	-0.002	0.005	-0.008
-0.200	-0.007	0.101	-0.001	0.004	-0.008
-0.221	-0.024	0.136	-0.001	0.004	-0.008
-0.224	0.001	0.088	-0.001	0.004	-0.008
-0.205	-0.004	0.105	-0.001	0.004	-0.008
-0.211	-0.023	0.136	-0.001	0.004	-0.008
-0.210	-0.034	0.099	-0.001	0.004	-0.008
-0.224	-0.007	0.112	-0.001	0.004	-0.008
-0.213	-0.001	0.098	-0.002	0.004	-0.008
-0.211	-0.016	0.119	-0.001	0.004	-0.007
-0.225	0.000	0.112	-0.001	0.004	-0.007
-0.230	-0.016	0.092	-0.002	0.005	-0.008
-0.206	-0.000	0.098	-0.001	0.004	-0.008
-0.221	-0.024	0.109	-0.001	0.004	-0.008
-0.245	-0.010	0.061	-0.001	0.004	-0.007
-0.228	-0.007	0.089	-0.002	0.004	-0.007
-0.223	0.006	0.105	-0.001	0.005	-0.008
-0.198	-0.027	0.078	-0.001	0.004	-0.007
-0.230	-0.012	0.057	-0.001	0.004	-0.008
-0.211	0.009	0.033	-0.002	0.004	-0.008
-0.203	0.009	0.095	-0.001	0.004	-0.007
-0.216	-0.011	0.091	-0.001	0.004	-0.008
-0.257	-0.016	0.052	-0.002	0.004	-0.007
-0.219	0.015	0.088	-0.002	0.004	-0.008
-0.211	-0.007	0.071	-0.002	0.005	-0.008
-0.232	-0.004	0.081	-0.001	0.004	-0.008
-0.215	0.007	0.112	-0.002	0.005	-0.008
-0.225	0.043	0.057	-0.001	0.005	-0.007
-0.208	-0.003	0.077	-0.001	0.004	-0.008
-0.219	-0.016	0.095	-0.001	0.004	-0.008
-0.219	0.017	0.064	-0.002	0.004	-0.008
-0.236	0.003	0.098	-0.001	0.005	-0.008
-0.193	-0.012	0.105	-0.002	0.004	-0.008
-0.224	-0.004	0.108	-0.001	0.004	-0.008
-0.238	0.021	0.098	-0.001	0.004	-0.008
-0.217	-0.010	0.095	-0.002	0.005	-0.008
-0.173	0.013	0.113	-0.001	0.004	-0.008
-0.216	-0.008	0.088	-0.001	0.004	-0.008
-0.223	-0.001	0.088	-0.001	0.005	-0.008
-0.195	0.005	0.097	-0.001	0.004	-0.008
-0.224	-0.017	0.118	-0.001	0.004	-0.008
-0.228	-0.024	0.102	-0.002	0.004	-0.008
-0.221	-0.002	0.074	-0.001	0.004	-0.008
-0.207	-0.014	0.102	-0.002	0.004	-0.008
-0.214	-0.023	0.115	-0.001	0.004	-0.008
-0.240	-0.006	0.091	-0.001	0.004	-0.008
-0.217	-0.013	0.102	-0.002	0.004	-0.008
-0.216	-0.014	0.108	-0.001	0.004	-0.008
-0.211	-0.021	0.081	-0.001	0.004	-0.007
-0.227	-0.005	0.078	-0.001	0.004	-0.008
-0.219	0.006	0.087	-0.001	0.004	-0.008
-0.209	-0.008	0.091	-0.001	0.004	-0.008
-0.227	-0.003	0.115	-0.001	0.004	-0.008
-0.250	-0.009	0.051	-0.002	0.004	-0.007
-0.219	0.006	0.087	-0.001	0.004	-0.008
-0.216	-0.021	0.078	-0.001	0.004	-0.008
-0.248	-0.000	0.050	-0.001	0.004	-0.008
-0.246	-0.001	0.078	-0.001	0.004	-0.008
-0.216	0.021	0.077	-0.001	0.005	-0.007
-0.211	-0.009	0.081	-0.001	0.004	-0.008
-0.231	-0.008	0.085	-0.001	0.005	-0.008
-0.217	0.019	0.036	-0.002	0.004	-0.008
-0.220	0.017	0.091	-0.001	0.005	-0.008
-0.228	-0.002	0.080	-0.001	0.004	-0.008
-0.236	-0.006	0.075	-0.002	0.004	-0.008
-0.228	0.013	0.098	-0.001	0.005	-0.008
-0.213	-0.004	0.070	-0.001	0.005	-0.008
-0.220	-0.003	0.091	-0.001	0.004	-0.008
-0.225	0.002	0.094	-0.001	0.004	-0.008
-0.237	0.015	0.074	-0.001	0.005	-0.008
-0.201	-0.004	0.146	-0.002	0.005	-0.008
-0.216	-0.003	0.104	-0.001	0.004	-0.008
-0.233	0.011	0.081	-0.001	0.004	-0.008
-0.216	-0.004	0.084	-0.002	0.005	-0.008
-0.202	0.014	0.104	-0.001	0.004	-0.008
-0.226	-0.014	0.135	-0.001	0.004	-0.008
-0.227	0.003	0.088	-0.001	0.004	-0.008
-0.215	-0.005	0.091	-0.001	0.004	-0.008
-0.226	-0.014	0.118	-0.001	0.005	-0.008
-0.223	-0.028	0.088	-0.001	0.004	-0.008
-0.236	0.000	0.132	-0.001	0.004	-0.008
-0.215	0.006	0.101	-0.001	0.004	-0.008
-0.211	-0.017	0.112	-0.001	0.004	-0.008
-0.223	-0.000	0.105	-0.001	0.004	-0.008
-0.240	-0.006	0.082	-0.002	0.005	-0.008
-0.215	0.004	0.101	-0.001	0.004	-0.008
-0.215	-0.011	0.101	-0.001	0.004	-0.008
-0.242	-0.008	0.081	-0.001	0.004	-0.008
-0.235	-0.008	0.085	-0.001	0.005	-0.008
-0.229	0.012	0.077	-0.001	0.004	-0.008
-0.201	-0.022	0.078	-0.001	0.004	-0.008
-0.240	0.002	0.074	-0.001	0.004	-0.008
-0.222	0.026	0.067	-0.002	0.004	-0.008
-0.213	0.016	0.080	-0.001	0.005	-0.008
-0.229	-0.001	0.098	-0.001	0.004	-0.008
-0.266	-0.005	0.065	-0.002	0.004	-0.008
-0.222	0.020	0.097	-0.001	0.005	-0.008
-0.220	-0.006	0.063	-0.001	0.005	-0.008
-0.223	-0.004	0.073	-0.001	0.004	-0.008
-0.218	0.004	0.097	-0.001	0.005	-0.008
-0.228	0.042	0.063	-0.001	0.005	-0.008
-0.216	-0.003	0.108	-0.001	0.005	-0.008
-0.219	0.003	0.104	-0.001	0.004	-0.008
-0.231	0.003	0.087	-0.001	0.004	-0.008
-0.248	0.012	0.087	-0.001	0.005	-0.008
-0.205	0.001	0.097	-0.001	0.004	-0.008
-0.220	-0.011	0.135	-0.001	0.004	-0.008
-0.240	0.015	0.090	-0.001	0.004	-0.008
-0.220	-0.001	0.101	-0.002	0.005	-0.008
-0.187	0.015	0.120	-0.001	0.005	-0.009
-0.223	-0.015	0.094	-0.001	0.004	-0.008
-0.233	0.013	0.101	-0.001	0.004	-0.008
-0.227	0.000	0.091	-0.001	0.005	-0.008
-0.217	-0.003	0.114	-0.001	0.004	-0.008
-0.225	-0.041	0.112	-0.001	0.004	-0.008
-0.247	-0.012	0.064	-0.001	0.004	-0.008
-0.225	-0.004	0.115	-0.001	0.004	-0.008
-0.218	-0.009	0.094	-0.001	0.004	-0.008
-0.236	-0.005	0.087	-0.001	0.004	-0.008
-0.239	-0.004	0.085	-0.001	0.004	-0.008
-0.227	0.016	0.067	-0.002	0.004	-0.008
-0.216	-0.010	0.077	-0.001	0.004	-0.008
-0.241	0.008	0.077	-0.001	0.004	-0.008
-0.248	0.009	0.064	-0.002	0.004	-0.008
-0.224	0.009	0.115	-0.001	0.004	-0.008
-0.229	0.002	0.080	-0.001	0.004	-0.008
-0.257	-0.012	0.092	-0.001	0.004	-0.008
-0.228	0.016	0.077	-0.001	0.005	-0.008
-0.236	0.009	0.077	-0.001	0.005	-0.008
-0.226	-0.000	0.083	-0.001	0.004	-0.008
-0.249	-0.000	0.084	-0.001	0.005	-0.008
-0.239	0.044	0.077	-0.001	0.005	-0.008
-0.214	-0.011	0.097	-0.001	0.005	-0.008
-0.227	-0.002	0.097	-0.001	0.004	-0.008
-0.230	0.018	0.070	-0.001	0.004	-0.008
-0.232	0.031	0.097	-0.001	0.005	-0.008
-0.216	0.001	0.118	-0.001	0.004	-0.008
-0.239	-0.003	0.115	-0.001	0.004	-0.008
-0.240	0.011	0.090	-0.001	0.005	-0.008
-0.233	0.007	0.074	-0.001	0.005	-0.008
-0.200	0.002	0.110	-0.001	0.004	-0.008
-0.241	-0.008	0.101	-0.001	0.004	-0.008
-0.242	0.017	0.080	-0.001	0.005	-0.008
-0.209	0.006	0.129	-0.002	0.005	-0.008
-0.209	-0.007	0.097	-0.001	0.005	-0.008
-0.236	-0.016	0.095	-0.001	0.004	-0.008
-0.230	-0.005	0.088	-0.001	0.005	-0.008
-0.211	0.005	0.104	-0.001	0.004	-0.008
-0.239	-0.016	0.142	-0.000	0.005	-0.008
-0.228	-0.020	0.091	-0.001	0.004	-0.008
-0.237	0.003	0.077	-0.001	0.004	-0.008
-0.229	-0.003	0.091	-0.001	0.005	-0.008
-0.218	-0.018	0.070	-0.001	0.004	-0.008
-0.246	0.004	0.114	-0.001	0.004	-0.008
-0.257	-0.004	0.051	-0.001	0.004	-0.008
-0.233	0.007	0.087	-0.001	0.005	-0.008
-0.225	0.005	0.090	-0.001	0.004	-0.008
-0.263	-0.002	0.051	-0.001	0.005	-0.008
-0.224	0.018	0.090	-0.001	0.005	-0.008
-0.227	0.027	0.080	-0.001	0.005	-0.008
-0.247	0.007	0.067	-0.001	0.004	-0.008
-0.255	0.002	0.088	-0.001	0.005	-0.008
-0.227	0.041	0.056	-0.001	0.005	-0.008
-0.226	-0.008	0.101	-0.001	0.005	-0.008
-0.244	0.008	0.073	-0.001	0.004	-0.008
-0.231	0.022	0.049	-0.001	0.005	-0.008
-0.241	0.019	0.104	-0.001	0.005	-0.008
-0.222	0.002	0.104	-0.001	0.005	-0.008
-0.241	-0.007	0.081	-0.001	0.004	-0.008
-0.240	0.020	0.097	-0.001	0.005	-0.008
-0.236	0.002	0.067	-0.001	0.005	-0.008
-0.222	0.008	0.100	-0.001	0.004	-0.008
-0.240	-0.007	0.101	-0.001	0.005	-0.008
-0.241	0.042	0.052	-0.001	0.005	-0.008
-0.211	-0.001	0.107	-0.001	0.005	-0.009
-0.229	0.005	0.083	-0.001	0.005	-0.008
-0.245	0.012	0.094	-0.001	0.005	-0.008
-0.250	0.022	0.110	-0.001	0.005	-0.009
-0.222	0.009	0.114	-0.001	0.004	-0.008
-0.235	-0.012	0.111	-0.001	0.004	-0.008
-0.237	0.020	0.104	-0.001	0.005	-0.008
-0.230	-0.001	0.101	-0.001	0.005	-0.008
-0.194	0.017	0.116	-0.001	0.004	-0.009
-0.234	-0.010	0.097	-0.001	0.004	-0.008
-0.241	0.006	0.080	-0.001	0.005	-0.008
-0.218	0.009	0.117	-0.001	0.005	-0.009
-0.225	-0.012	0.111	-0.001	0.005	-0.008
-0.234	-0.033	0.108	-0.001	0.004	-0.009
-0.245	0.002	0.080	-0.001	0.005	-0.008
-0.222	-0.001	0.097	-0.001	0.004	-0.008
-0.227	-0.025	0.098	-0.001	0.004	-0.008
-0.256	0.011	0.094	-0.001	0.004	-0.008
-0.235	0.005	0.101	-0.001	0.005	-0.008
-0.237	-0.002	0.107	-0.001	0.005	-0.008
-0.217	-0.009	0.097	-0.001	0.004	-0.008
-0.251	0.001	0.077	-0.001	0.004	-0.008
-0.242	0.009	0.060	-0.001	0.005	-0.008
-0.229	0.001	0.097	-0.001	0.004	-0.008
-0.238	-0.003	0.108	-0.001	0.004	-0.008
-0.264	-0.006	0.082	-0.001	0.005	-0.008
-0.223	0.016	0.090	-0.001	0.005	-0.008
-0.238	-0.015	0.077	-0.001	0.005	-0.009
-0.256	0.001	0.042	-0.001	0.004	-0.008
-0.251	0.002	0.070	-0.001	0.005	-0.008
-0.231	0.032	0.073	-0.001	0.005	-0.008
-0.231	-0.008	0.104	-0.001	0.004	-0.008
-0.237	0.007	0.087	-0.001	0.005	-0.008
-0.239	0.020	0.043	-0.002	0.004	-0.008
-0.225	0.016	0.080	-0.001	0.005	-0.008
-0.242	0.013	0.083	-0.001	0.005	-0.008
-0.261	0.011	0.050	-0.001	0.005	-0.008
-0.240	0.028	0.107	-0.001	0.005	-0.008
-0.234	0.001	0.063	-0.001	0.006	-0.008
-0.238	-0.005	0.094	-0.001	0.004	-0.009
-0.248	0.007	0.084	-0.001	0.004	-0.008
-0.243	0.025	0.069	-0.001	0.005	-0.008
-0.213	0.006	0.134	-0.001	0.005	-0.009
-0.236	-0.007	0.097	-0.001	0.005	-0.009
-0.241	0.022	0.087	-0.001	0.005	-0.008
-0.214	0.003	0.097	-0.001	0.005	-0.009
-0.219	-0.004	0.097	-0.001	0.005	-0.009
-0.244	-0.010	0.118	-0.001	0.005	-0.008
-0.245	0.005	0.111	-0.001	0.005	-0.008
-0.230	0.007	0.100	-0.001	0.004	-0.008
-0.238	-0.006	0.131	-0.001	0.005	-0.008
-0.226	-0.013	0.101	-0.001	0.004	-0.009
-0.240	0.003	0.125	-0.001	0.004	-0.008
-0.233	0.001	0.087	-0.001	0.005	-0.008
-0.237	-0.015	0.080	-0.001	0.004	-0.008
-0.242	0.007	0.097	-0.001	0.004	-0.008
-0.262	-0.007	0.098	-0.001	0.005	-0.008
-0.222	0.004	0.087	-0.001	0.004	-0.008
-0.233	-0.014	0.094	-0.001	0.004	-0.008
-0.246	-0.004	0.063	-0.001	0.004	-0.008
-0.254	0.010	0.091	-0.001	0.005	-0.008
-0.240	0.007	0.097	-0.001	0.005	-0.008
-0.213	-0.018	0.084	-0.001	0.004	-0.008
-0.260	0.004	0.042	-0.001	0.005	-0.008
-0.240	0.019	0.046	-0.002	0.005	-0.008
-0.236	0.013	0.090	-0.001	0.005	-0.008
-0.240	0.005	0.118	-0.001	0.004	-0.008
-0.284	-0.010	0.055	-0.002	0.005	-0.008
-0.234	0.025	0.080	-0.001	0.005	-0.009
-0.229	0.001	0.063	-0.001	0.005	-0.009
-0.247	0.000	0.060	-0.001	0.005	-0.008
-0.236	0.012	0.093	-0.001	0.005	-0.009
-0.238	0.054	0.048	-0.001	0.005	-0.008
-0.233	-0.002	0.111	-0.001	0.005	-0.009
-0.244	-0.007	0.080	-0.001	0.005	-0.009
-0.242	0.017	0.077	-0.001	0.005	-0.008
-0.256	0.019	0.113	-0.001	0.005	-0.009
-0.223	0.011	0.076	-0.001	0.004	-0.009
-0.236	-0.009	0.114	-0.001	0.004	-0.009
-0.255	0.023	0.103	-0.001	0.005	-0.009
-0.225	-0.000	0.080	-0.001	0.005	-0.008
-0.198	0.014	0.109	-0.001	0.004	-0.009
-0.244	-0.009	0.076	-0.001	0.004	-0.009
-0.243	-0.003	0.107	-0.001	0.005	-0.009
-0.218	-0.000	0.100	-0.001	0.004	-0.009
-0.240	-0.015	0.114	-0.001	0.005	-0.008
-0.235	-0.044	0.094	-0.001	0.004	-0.009
-0.243	0.001	0.073	-0.001	0.004	-0.008
-0.230	-0.006	0.087	-0.001	0.005	-0.008
-0.234	-0.019	0.097	-0.001	0.004	-0.009
-0.255	0.004	0.083	-0.001	0.004	-0.008
-0.242	-0.004	0.091	-0.001	0.005	-0.008
-0.227	-0.008	0.107	-0.001	0.005	-0.009
-0.226	-0.026	0.091	-0.001	0.004	-0.008
-0.255	-0.001	0.053	-0.001	0.005	-0.008
-0.253	0.002	0.070	-0.001	0.005	-0.008
-0.229	-0.005	0.080	-0.001	0.005	-0.008
-0.250	-0.005	0.080	-0.001	0.004	-0.008
-0.264	-0.011	0.068	-0.001	0.005	-0.008
-0.231	0.011	0.090	-0.001	0.005	-0.009
-0.232	-0.008	0.084	-0.001	0.005	-0.009
-0.248	-0.002	0.042	-0.001	0.004	-0.008
-0.259	0.003	0.070	-0.001	0.005	-0.008
-0.241	0.031	0.076	-0.001	0.005	-0.008
-0.226	-0.006	0.087	-0.001	0.005	-0.009
-0.252	0.007	0.077	-0.001	0.005	-0.009
-0.239	0.027	0.032	-0.002	0.004	-0.009
-0.233	0.008	0.090	-0.001	0.005	-0.009
-0.238	0.005	0.083	-0.001	0.005	-0.009
-0.255	-0.002	0.074	-0.001	0.004	-0.008
-0.248	0.018	0.086	-0.001	0.005	-0.009
-0.233	-0.011	0.049	-0.001	0.006	-0.009
-0.230	0.000	0.103	-0.001	0.005	-0.009
-0.252	0.009	0.083	-0.001	0.005	-0.009
-0.251	0.021	0.076	-0.001	0.005	-0.009
-0.211	-0.003	0.145	-0.001	0.005	-0.009
-0.237	-0.011	0.104	-0.001	0.005	-0.009
-0.243	-0.003	0.070	-0.001	0.005	-0.009
-0.228	-0.004	0.080	-0.001	0.005	-0.009
-0.210	0.004	0.106	-0.001	0.004	-0.009
-0.247	-0.028	0.138	-0.001	0.005	-0.009
-0.247	-0.000	0.073	-0.001	0.004	-0.008
-0.232	-0.004	0.100	-0.001	0.005	-0.009
-0.233	-0.015	0.131	-0.001	0.005	-0.009
-0.229	-0.030	0.080	-0.001	0.004	-0.009
-0.244	0.008	0.114	-0.001	0.004	-0.009
-0.241	-0.002	0.073	-0.001	0.005	-0.009
-0.224	-0.018	0.083	-0.001	0.005	-0.009
-0.227	-0.004	0.086	-0.001	0.004	-0.009
-0.259	-0.010	0.074	-0.001	0.005	-0.008
-0.235	-0.001	0.087	-0.001	0.005	-0.009
-0.228	-0.002	0.087	-0.001	0.004	-0.009
-0.256	-0.000	0.052	-0.000	0.004	-0.008
-0.258	-0.007	0.081	-0.001	0.005	-0.008
-0.237	0.021	0.063	-0.001	0.005	-0.008
-0.210	-0.024	0.083	-0.001	0.004	-0.009
-0.259	-0.005	0.066	-0.001	0.005	-0.009
-0.233	0.021	0.036	-0.001	0.004	-0.008
-0.240	0.013	0.087	-0.001	0.005	-0.009
-0.233	0.000	0.073	-0.001	0.005	-0.009
-0.261	-0.006	0.050	-0.001	0.005	-0.008
-0.237	0.014	0.086	-0.001	0.005	-0.009
-0.235	-0.003	0.053	-0.001	0.005	-0.009
-0.239	-0.006	0.079	-0.001	0.004	-0.009
-0.243	-0.003	0.070	-0.001	0.005	-0.009
-0.248	0.031	0.066	-0.001	0.005	-0.008
-0.217	-0.006	0.110	-0.001	0.005	-0.009
-0.234	-0.006	0.104	-0.001	0.005	-0.009
-0.241	0.015	0.069	-0.001	0.005	-0.009
-0.261	0.019	0.082	-0.001	0.005	-0.009
-0.230	-0.007	0.079	-0.001	0.005	-0.009
-0.241	-0.016	0.083	-0.001	0.004	-0.009
-0.251	0.013	0.093	-0.001	0.005	-0.009
-0.223	-0.007	0.094	-0.001	0.005	-0.009
-0.194	0.008	0.112	-0.000	0.004	-0.009
-0.231	-0.014	0.076	-0.001	0.004	-0.009
-0.252	-0.002	0.066	-0.001	0.005	-0.009
-0.218	-0.003	0.100	-0.001	0.004	-0.009
-0.225	-0.018	0.107	-0.001	0.005	-0.009
-0.247	-0.038	0.094	-0.001	0.004	-0.009
-0.240	-0.005	0.063	-0.001	0.005	-0.009
-0.233	-0.007	0.097	-0.001	0.005	-0.009
-0.230	-0.034	0.087	-0.001	0.004	-0.009
-0.251	-0.014	0.077	-0.001	0.004	-0.009
-0.238	-0.003	0.080	-0.001	0.005	-0.009
-0.235	-0.013	0.087	-0.001	0.005	-0.009
-0.228	-0.032	0.063	-0.001	0.004	-0.008
-0.250	-0.008	0.077	-0.001	0.005	-0.008
-0.227	0.000	0.080	-0.001	0.005	-0.009
-0.219	-0.016	0.063	-0.001	0.004	-0.009
-0.239	-0.017	0.097	-0.001	0.004	-0.009
-0.249	-0.022	0.054	-0.001	0.005	-0.008
-0.227	0.001	0.083	-0.001	0.005	-0.009
-0.225	-0.030	0.070	-0.001	0.005	-0.009
-0.260	-0.013	0.025	-0.001	0.004	-0.009
-0.240	-0.007	0.067	-0.001	0.005	-0.009
-0.220	0.011	0.069	-0.001	0.005	-0.008
-0.224	-0.020	0.066	-0.001	0.004	-0.009
-0.246	-0.012	0.087	-0.001	0.005	-0.008
-0.234	0.023	0.028	-0.001	0.005	-0.009
-0.219	0.005	0.086	-0.001	0.005	-0.009
-0.235	-0.008	0.052	-0.001	0.005	-0.009
-0.254	-0.007	0.057	-0.001	0.005	-0.008
-0.230	0.018	0.072	-0.001	0.005	-0.009
-0.223	-0.013	0.049	-0.001	0.005	-0.009
-0.243	-0.008	0.056	-0.001	0.005	-0.009
-0.236	0.005	0.042	-0.001	0.005	-0.009
-0.231	0.010	0.056	-0.001	0.005	-0.009
-0.225	-0.009	0.100	-0.001	0.005	-0.009
-0.245	-0.006	0.077	-0.001	0.005	-0.009
-0.237	0.014	0.080	-0.001	0.005	-0.009
-0.215	-0.002	0.090	-0.001	0.005	-0.009
-0.212	-0.006	0.082	-0.001	0.004	-0.009
-0.239	-0.012	0.080	-0.001	0.005	-0.009
-0.234	0.009	0.083	-0.001	0.005	-0.009
-0.225	-0.017	0.090	-0.001	0.005	-0.009
-0.228	-0.022	0.100	-0.001	0.004	-0.009
-0.234	-0.019	0.087	-0.001	0.005	-0.009
-0.231	-0.013	0.066	-0.001	0.005	-0.009
-0.200	-0.003	0.068	-0.000	0.004	-0.009
-0.231	-0.017	0.090	-0.001	0.004	-0.009
-0.235	0.008	0.090	-0.001	0.004	-0.009
-0.219	-0.014	0.118	-0.002	0.005	-0.009
-0.215	-0.011	0.086	-0.001	0.004	-0.009
-0.225	-0.033	0.076	-0.001	0.004	-0.009
-0.244	-0.015	0.070	-0.001	0.004	-0.009
-0.223	-0.012	0.076	-0.001	0.005	-0.009
-0.232	-0.029	0.121	-0.000	0.005	-0.009
-0.221	-0.037	0.077	-0.001	0.004	-0.008
-0.241	-0.011	0.029	-0.001	0.004	-0.009
-0.221	-0.015	0.073	-0.001	0.005	-0.009
-0.211	-0.036	0.063	-0.001	0.004	-0.009
-0.237	0.002	0.090	-0.001	0.004	-0.009
-0.261	-0.035	0.054	-0.001	0.005	-0.008
-0.223	0.002	0.073	-0.001	0.004	-0.009
-0.223	-0.019	0.063	-0.001	0.004	-0.009
-0.254	-0.024	0.029	-0.001	0.005	-0.008
-0.231	-0.012	0.060	-0.001	0.005	-0.009
-0.215	0.023	0.045	-0.001	0.005	-0.008
-0.231	-0.022	0.052	-0.001	0.004	-0.009
-0.244	-0.017	0.070	-0.001	0.005	-0.009
-0.219	0.016	0.049	-0.001	0.005	-0.008
-0.223	-0.017	0.052	-0.001	0.005	-0.009
-0.224	-0.009	0.059	-0.001	0.005	-0.009
-0.229	-0.002	0.049	-0.002	0.005	-0.009
-0.233	0.018	0.055	-0.001	0.005	-0.009
-0.219	-0.013	0.080	-0.001	0.005	-0.009
-0.204	-0.006	0.062	-0.001	0.004	-0.009
-0.237	-0.009	0.052	-0.001	0.005	-0.009
-0.232	-0.009	0.039	-0.001	0.005	-0.009
-0.197	-0.005	0.078	-0.001	0.004	-0.009
-0.226	-0.026	0.083	-0.001	0.004	-0.009
-0.237	-0.012	0.066	-0.001	0.005	-0.009
-0.210	-0.018	0.090	-0.001	0.005	-0.009
-0.217	-0.025	0.076	-0.001	0.005	-0.009
-0.231	-0.041	0.073	-0.001	0.004	-0.009
-0.232	-0.007	0.072	-0.001	0.004	-0.009
-0.213	-0.025	0.076	-0.001	0.005	-0.009
-0.222	-0.021	0.117	-0.001	0.004	-0.009
-0.220	-0.028	0.077	-0.001	0.004	-0.009
-0.231	-0.021	0.063	-0.001	0.005	-0.009
-0.200	-0.008	0.099	-0.001	0.004	-0.009
-0.218	-0.035	0.073	-0.001	0.004	-0.009
-0.225	-0.014	0.097	-0.001	0.004	-0.009
-0.246	-0.018	0.043	-0.001	0.005	-0.009
-0.213	-0.015	0.086	-0.001	0.005	-0.009
-0.217	-0.049	0.070	-0.001	0.004	-0.009
-0.243	-0.022	0.005	-0.001	0.004	-0.009
-0.232	-0.010	0.059	-0.001	0.005	-0.009
-0.217	-0.009	0.090	-0.001	0.005	-0.009
-0.224	-0.027	0.049	-0.001	0.004	-0.008
-0.225	-0.016	0.056	-0.001	0.005	-0.009
-0.211	0.002	0.004	-0.001	0.004	-0.009
-0.207	-0.023	0.056	-0.001	0.004	-0.008
-0.232	-0.020	0.059	-0.001	0.004	-0.009
-0.236	-0.013	0.040	-0.002	0.005	-0.008
-0.225	-0.001	0.076	-0.001	0.005	-0.009
-0.214	-0.018	0.046	-0.001	0.005	-0.009
-0.237	-0.026	0.060	-0.001	0.005	-0.009
-0.224	-0.003	0.076	-0.001	0.005	-0.009
-0.221	0.002	0.038	-0.001	0.005	-0.009
-0.210	-0.017	0.100	-0.001	0.004	-0.009
-0.234	-0.027	0.060	-0.001	0.005	-0.009
-0.226	0.015	0.039	-0.001	0.005	-0.008
-0.202	-0.015	0.073	-0.001	0.005	-0.009
-0.208	-0.016	0.072	-0.001	0.004	-0.009
-0.220	-0.022	0.059	-0.001	0.005	-0.009
-0.228	0.003	0.062	-0.001	0.005	-0.009
-0.204	-0.018	0.079	-0.001	0.004	-0.009
-0.227	-0.032	0.093	-0.001	0.005	-0.009
-0.224	-0.022	0.059	-0.001	0.005	-0.009
-0.219	-0.030	0.049	-0.001	0.005	-0.009
-0.195	-0.016	0.089	-0.001	0.004	-0.009
-0.215	-0.035	0.066	-0.001	0.004	-0.009
-0.219	-0.001	0.066	-0.001	0.004	-0.009
-0.206	-0.023	0.125	-0.002	0.005	-0.009
-0.198	-0.026	0.076	-0.001	0.004	-0.009
-0.217	-0.036	0.056	-0.001	0.004	-0.009
-0.221	-0.026	0.050	-0.001	0.005	-0.009
-0.201	-0.014	0.062	-0.001	0.005	-0.009
-0.211	-0.029	0.117	-0.000	0.004	-0.009
-0.202	-0.040	0.053	-0.001	0.004	-0.008
-0.220	-0.021	0.039	-0.001	0.004	-0.009
-0.211	-0.021	0.069	-0.001	0.004	-0.009
-0.195	-0.056	0.066	-0.001	0.004	-0.009
-0.223	-0.026	0.090	-0.001	0.004	-0.009
-0.244	-0.025	0.050	-0.001	0.005	-0.009
-0.204	-0.027	0.070	-0.001	0.004	-0.009
-0.209	-0.036	0.073	-0.001	0.004	-0.009
-0.236	-0.028	0.046	-0.001	0.004	-0.008
-0.202	-0.019	0.066	-0.001	0.004	-0.009
-0.216	-0.015	0.042	-0.001	0.004	-0.009
-0.221	-0.032	0.028	-0.001	0.004	-0.009
-0.227	-0.019	0.056	-0.001	0.004	-0.009
-0.215	-0.006	0.045	-0.001	0.005	-0.009
-0.193	-0.036	0.049	-0.001	0.004	-0.009
-0.219	-0.019	0.056	-0.001	0.005	-0.009
-0.213	-0.010	0.001	-0.002	0.004	-0.009
-0.212	0.005	0.055	-0.001	0.005	-0.009
-0.208	-0.018	0.066	-0.001	0.005	-0.009
-0.228	-0.033	0.067	-0.001	0.005	-0.009
-0.221	-0.011	0.062	-0.001	0.005	-0.009
-0.205	-0.021	0.028	-0.001	0.005	-0.009
-0.192	-0.033	0.069	-0.001	0.004	-0.009
-0.208	-0.025	0.062	-0.001	0.004	-0.009
-0.220	0.016	0.024	-0.001	0.005	-0.009
-0.195	-0.026	0.069	-0.002	0.005	-0.009
-0.204	-0.027	0.089	-0.001	0.005	-0.009
-0.217	-0.017	0.042	-0.001	0.004	-0.009
-0.233	-0.011	0.072	-0.001	0.005	-0.009
-0.185	-0.019	0.065	-0.001	0.004	-0.009
-0.208	-0.035	0.076	-0.001	0.005	-0.009
-0.214	-0.013	0.066	-0.001	0.004	-0.009
-0.207	-0.022	0.056	-0.001	0.005	-0.009
-0.160	-0.022	0.088	-0.001	0.004	-0.009
-0.196	-0.044	0.052	-0.001	0.004	-0.009
-0.215	-0.017	0.076	-0.001	0.004	-0.009
-0.196	-0.026	0.048	-0.001	0.004	-0.009
-0.208	-0.031	0.072	-0.001	0.004	-0.009
-0.204	-0.072	0.087	-0.001	0.004	-0.009
-0.226	-0.027	0.018	-0.001	0.004	-0.009
-0.211	-0.027	0.042	-0.001	0.004	-0.009
-0.198	-0.043	0.056	-0.001	0.004	-0.009
-0.223	-0.025	0.066	-0.001	0.004	-0.009
-0.216	-0.034	0.060	-0.001	0.004	-0.009
-0.199	-0.014	0.042	-0.001	0.005	-0.009
-0.189	-0.043	0.028	-0.001	0.004	-0.008
-0.216	-0.027	0.028	-0.001	0.004	-0.009
-0.212	-0.018	0.025	-0.001	0.004	-0.009
-0.200	-0.018	0.049	-0.001	0.004	-0.009
-0.211	-0.031	0.049	-0.001	0.004	-0.009
-0.238	-0.037	0.023	-0.001	0.004	-0.008
-0.203	-0.009	0.052	-0.001	0.005	-0.009
-0.197	-0.029	0.035	-0.001	0.005	-0.009
-0.213	-0.021	0.025	-0.001	0.004	-0.009
-0.222	-0.020	0.049	-0.001	0.004	-0.009
-0.207	0.010	0.038	-0.001	0.005	-0.008
-0.187	-0.039	0.076	-0.001	0.004	-0.009
-0.190	-0.022	0.059	-0.001	0.004	-0.009
-0.206	-0.007	0.015	-0.002	0.004	-0.009
-0.202	0.002	0.058	-0.001	0.005	-0.009
-0.188	-0.027	0.042	-0.001	0.005	-0.009
-0.213	-0.033	0.066	-0.001	0.004	-0.009
-0.210	-0.009	0.076	-0.001	0.004	-0.009
-0.206	-0.032	0.035	-0.001	0.005	-0.009
-0.192	-0.024	0.055	-0.001	0.004	-0.009
-0.207	-0.023	0.052	-0.001	0.004	-0.009
-0.211	0.005	0.058	-0.001	0.004	-0.009
-0.176	-0.017	0.124	-0.002	0.004	-0.009
-0.180	-0.040	0.076	-0.001	0.004	-0.009
-0.203	-0.028	0.076	-0.001	0.004	-0.009
-0.198	-0.023	0.069	-0.001	0.005	-0.009
-0.186	-0.029	0.065	-0.001	0.004	-0.009
-0.197	-0.043	0.106	-0.000	0.004	-0.009
-0.198	-0.035	0.059	-0.001	0.004	-0.009
-0.200	-0.027	0.039	-0.001	0.004	-0.009
-0.191	-0.037	0.086	-0.001	0.004	-0.009
-0.189	-0.059	0.049	-0.001	0.004	-0.009
-0.199	-0.034	0.097	-0.001	0.004	-0.009
-0.190	-0.029	0.055	-0.001	0.004	-0.009
-0.183	-0.045	0.059	-0.001	0.004	-0.009
-0.196	-0.029	0.070	-0.001	0.004	-0.008
-0.212	-0.032	0.039	-0.001	0.004	-0.008
-0.187	-0.030	0.052	-0.001	0.004	-0.009
-0.189	-0.028	0.049	-0.001	0.004	-0.009
-0.205	-0.020	0.018	-0.001	0.004	-0.009
-0.204	-0.033	0.056	-0.001	0.004	-0.009
-0.189	-0.007	0.069	-0.001	0.004	-0.009
-0.178	-0.043	0.032	-0.001	0.004	-0.008
-0.201	-0.032	0.035	-0.001	0.004	-0.009
-0.192	-0.012	0.025	-0.001	0.004	-0.009
-0.187	-0.015	0.055	-0.001	0.005	-0.009
-0.194	-0.028	0.059	-0.001	0.004	-0.009
-0.223	-0.035	0.033	-0.001	0.004	-0.008
-0.184	-0.009	0.055	-0.001	0.004	-0.009
-0.182	-0.034	0.031	-0.001	0.005	-0.009
-0.203	-0.030	0.052	-0.001	0.004	-0.009
-0.194	-0.014	0.045	-0.001	0.004	-0.009
-0.199	0.021	0.031	-0.000	0.005	-0.009
-0.177	-0.025	0.048	-0.001	0.004	-0.009
-0.193	-0.029	0.066	-0.001	0.004	-0.009
-0.191	-0.006	0.021	-0.001	0.004	-0.009
-0.195	-0.014	0.069	-0.001	0.005	-0.009
-0.172	-0.015	0.058	-0.001	0.004	-0.009
-0.183	-0.027	0.048	-0.001	0.004	-0.009
-0.214	-0.000	0.055	-0.001	0.004	-0.009
-0.178	-0.022	0.052	-0.001	0.005	-0.009
-0.149	-0.014	0.071	-0.001	0.004	-0.009
-0.185	-0.039	0.065	-0.001	0.004	-0.009
-0.194	-0.022	0.024	-0.001	0.004	-0.009
-0.165	-0.024	0.058	-0.001	0.004	-0.009
-0.185	-0.040	0.086	-0.001	0.004	-0.009
-0.187	-0.062	0.073	-0.001	0.004	-0.009
-0.188	-0.022	0.048	-0.001	0.004	-0.009
-0.171	-0.033	0.059	-0.001	0.004	-0.009
-0.177	-0.042	0.072	-0.001	0.004	-0.009
-0.198	-0.023	0.059	-0.001	0.003	-0.009
-0.185	-0.026	0.035	-0.001	0.004	-0.009
-0.178	-0.039	0.069	-0.001	0.004	-0.009
-0.161	-0.051	0.039	-0.001	0.004	-0.008
-0.191	-0.029	0.018	-0.001	0.004	-0.009
-0.172	-0.023	0.045	-0.001	0.004	-0.009
-0.172	-0.041	0.045	-0.001	0.004	-0.009
-0.193	-0.026	0.073	-0.001	0.004	-0.009
-0.206	-0.037	0.033	-0.001	0.004	-0.008
-0.173	-0.030	0.076	-0.001	0.004	-0.009
-0.175	-0.047	0.045	-0.001	0.004	-0.009
-0.201	-0.029	0.008	-0.001	0.004	-0.009
-0.192	-0.022	0.042	-0.001	0.004	-0.009
-0.185	-0.003	0.038	-0.001	0.004	-0.009
-0.177	-0.033	0.041	-0.001	0.004	-0.009
-0.194	-0.026	0.055	-0.001	0.004	-0.009
-0.181	-0.004	0.001	-0.001	0.004	-0.009
-0.173	-0.016	0.062	-0.001	0.004	-0.009
-0.181	-0.030	0.058	-0.001	0.004	-0.009
-0.192	-0.030	0.039	-0.002	0.004	-0.009
-0.181	0.003	0.054	-0.001	0.004	-0.009
-0.179	-0.041	0.004	-0.001	0.005	-0.009
-0.175	-0.030	0.055	-0.001	0.004	-0.009
-0.183	-0.015	0.052	-0.001	0.004	-0.009
-0.194	-0.006	0.028	-0.001	0.005	-0.009
-0.157	-0.023	0.120	-0.001	0.004	-0.009
-0.187	-0.032	0.045	-0.001	0.004	-0.009
-0.180	-0.008	0.034	-0.001	0.004	-0.009
-0.168	-0.030	0.062	-0.001	0.005	-0.009
-0.146	-0.014	0.061	-0.001	0.004	-0.009
-0.183	-0.031	0.075	-0.001	0.004	-0.009
-0.185	-0.007	0.072	-0.001	0.004	-0.009
-0.163	-0.019	0.062	-0.001	0.004	-0.009
-0.168	-0.043	0.079	-0.001	0.004	-0.009
-0.180	-0.046	0.055	-0.001	0.004	-0.009
-0.178	-0.019	0.058	-0.001	0.004	-0.009
-0.151	-0.022	0.068	-0.001	0.004	-0.009
-0.162	-0.043	0.069	-0.001	0.004	-0.009
-0.175	-0.016	0.062	-0.001	0.004	-0.009
-0.169	-0.029	0.073	-0.001	0.004	-0.009
-0.156	-0.033	0.055	-0.001	0.004	-0.009
-0.168	-0.044	0.062	-0.001	0.003	-0.009
-0.185	-0.031	0.042	-0.001	0.003	-0.008
-0.164	-0.023	0.045	-0.001	0.004	-0.009
-0.170	-0.027	0.086	-0.001	0.004	-0.009
-0.156	-0.053	0.052	-0.001	0.003	-0.008
-0.186	-0.033	0.038	-0.001	0.004	-0.009
-0.165	-0.012	0.021	-0.001	0.004	-0.009
-0.161	-0.042	0.042	-0.001	0.004	-0.009
-0.184	-0.020	0.079	-0.001	0.003	-0.009
-0.213	-0.028	0.036	-0.001	0.004	-0.008
-0.162	-0.021	0.052	-0.001	0.004	-0.009
-0.163	-0.030	0.038	-0.001	0.004	-0.009
-0.195	-0.026	0.039	-0.001	0.004	-0.008
-0.171	-0.011	0.038	-0.001	0.004	-0.009
-0.170	0.011	0.048	-0.001	0.004	-0.008
-0.173	-0.026	0.034	-0.001	0.004	-0.009
-0.180	-0.026	0.042	-0.001	0.004	-0.009
-0.175	0.002	0.034	-0.001	0.004	-0.009
-0.161	-0.024	0.061	-0.001	0.004	-0.009
-0.166	-0.019	0.051	-0.001	0.004	-0.009
-0.172	-0.005	0.014	-0.001	0.004	-0.009
-0.175	0.002	0.065	-0.001	0.004	-0.009
-0.151	-0.031	0.038	-0.001	0.004	-0.009
-0.160	-0.020	0.061	-0.001	0.004	-0.009
-0.177	-0.020	0.059	-0.001	0.004	-0.009
-0.171	-0.023	0.011	-0.001	0.005	-0.009
-0.144	-0.024	0.071	-0.001	0.004	-0.009
-0.176	-0.028	0.058	-0.001	0.004	-0.009
-0.169	-0.010	0.058	-0.001	0.004	-0.009
-0.146	-0.026	0.069	-0.001	0.004	-0.009
-0.143	-0.027	0.054	-0.001	0.004	-0.009
-0.167	-0.034	0.052	-0.001	0.004	-0.009
-0.187	-0.011	0.041	-0.001	0.004	-0.009
-0.146	-0.027	0.058	-0.001	0.004	-0.009
-0.156	-0.043	0.099	-0.001	0.004	-0.009
-0.164	-0.028	0.058	-0.001	0.004	-0.009
-0.161	-0.032	0.052	-0.001	0.004	-0.009
-0.130	-0.010	0.064	-0.001	0.004	-0.009
-0.152	-0.043	0.062	-0.001	0.003	-0.009
-0.171	-0.019	0.061	-0.001	0.003	-0.009
-0.171	-0.027	0.052	-0.001	0.004	-0.009
-0.157	-0.035	0.048	-0.001	0.004	-0.008
-0.157	-0.068	0.082	-0.001	0.003	-0.009
-0.186	-0.028	0.004	-0.000	0.003	-0.008
-0.169	-0.019	0.052	-0.001	0.004	-0.008
-0.154	-0.026	0.058	-0.001	0.004	-0.009
-0.160	-0.036	0.065	-0.001	0.003	-0.008
-0.170	-0.033	0.038	-0.001	0.004	-0.009
-0.150	0.001	0.027	-0.001	0.004	-0.009
-0.146	-0.035	0.038	-0.001	0.003	-0.008
-0.169	-0.019	0.027	-0.000	0.004	-0.009
-0.175	-0.009	0.007	-0.001	0.004	-0.008
-0.158	-0.016	0.055	-0.001	0.004	-0.009
-0.156	-0.022	0.021	-0.001	0.004	-0.009
-0.180	-0.028	0.028	-0.001	0.004	-0.008
-0.154	-0.012	0.027	-0.001	0.004	-0.009
-0.144	-0.016	0.034	-0.001	0.004	-0.009
-0.150	-0.038	0.051	-0.001	0.004	-0.009
-0.164	-0.031	0.052	-0.001	0.004	-0.009
-0.165	0.016	0.048	-0.001	0.004	-0.008
-0.138	-0.025	0.068	-0.001	0.004	-0.009
-0.152	-0.031	0.061	-0.001	0.004	-0.009
-0.153	-0.018	0.034	-0.001	0.004	-0.009
-0.164	-0.003	0.065	-0.001	0.004	-0.009
-0.141	-0.026	0.068	-0.001	0.004	-0.009
-0.150	-0.037	0.062	-0.001	0.003	-0.009
-0.159	-0.026	0.048	-0.001	0.004	-0.009
-0.154	-0.031	0.031	-0.001	0.004	-0.009
-0.131	-0.021	0.063	-0.001	0.003	-0.009
-0.158	-0.039	0.062	-0.001	0.004	-0.009
-0.167	-0.006	0.054	-0.001	0.003	-0.009
-0.132	-0.026	0.110	-0.002	0.004	-0.009
-0.142	-0.023	0.068	-0.001	0.004	-0.009
-0.158	-0.045	0.058	-0.001	0.003	-0.009
-0.158	-0.028	0.038	-0.001	0.004	-0.009
-0.123	-0.024	0.050	-0.001	0.003	-0.009
-0.150	-0.048	0.092	-0.000	0.004	-0.009
-0.143	-0.040	0.038	-0.001	0.003	-0.009
-0.154	-0.023	0.055	-0.001	0.004	-0.009
-0.145	-0.025	0.058	-0.001	0.004	-0.009
-0.138	-0.057	0.048	-0.001	0.003	-0.009
-0.165	-0.020	0.078	-0.001	0.003	-0.009
-0.170	-0.022	0.028	-0.001	0.004	-0.008
-0.138	-0.029	0.068	-0.001	0.003	-0.009
-0.148	-0.025	0.068	-0.001	0.003	-0.009
-0.171	-0.030	0.015	-0.001	0.004	-0.008
-0.131	-0.019	0.048	-0.001	0.004	-0.009
-0.147	-0.019	0.051	-0.001	0.003	-0.009
-0.164	-0.032	0.038	-0.001	0.003	-0.009
-0.170	-0.034	0.055	-0.001	0.004	-0.009
-0.151	0.002	0.034	-0.001	0.004	-0.009
-0.131	-0.043	0.028	-0.001	0.004	-0.009
-0.156	-0.030	0.034	-0.001	0.004	-0.009
-0.146	0.004	0.017	-0.001	0.004	-0.009
-0.147	-0.010	0.034	-0.001	0.004	-0.009
-0.146	-0.017	0.064	-0.001	0.004	-0.009
-0.177	-0.035	0.022	-0.001	0.004	-0.008
-0.155	-0.002	0.054	-0.001	0.004	-0.009
-0.137	-0.025	0.003	-0.001	0.004	-0.009
-0.142	-0.029	0.034	-0.001	0.003	-0.009
-0.149	-0.015	0.030	-0.001	0.004	-0.009
-0.156	0.023	0.040	-0.001	0.004	-0.008
-0.131	-0.020	0.054	-0.001	0.004	-0.009
-0.149	-0.027	0.047	-0.001	0.004	-0.009
-0.145	0.004	0.020	-0.001	0.004	-0.009
-0.160	-0.002	0.050	-0.001	0.004	-0.010
-0.121	-0.025	0.061	-0.001	0.004	-0.009
-0.150	-0.022	0.047	-0.001	0.004	-0.009
-0.157	0.005	0.043	-0.001	0.004	-0.009
-0.132	-0.030	0.068	-0.001	0.004	-0.009
-0.096	-0.021	0.080	-0.001	0.003	-0.009
-0.145	-0.029	0.054	-0.001	0.003	-0.009
-0.155	-0.025	0.051	-0.001	0.004	-0.009
-0.115	-0.025	0.078	-0.001	0.003	-0.009
-0.140	-0.036	0.064	-0.001	0.004	-0.009
-0.146	-0.055	0.065	-0.001	0.003	-0.009
-0.137	-0.022	0.027	-0.001	0.004	-0.009
-0.123	-0.024	0.064	-0.001	0.003	-0.009
-0.139	-0.052	0.068	-0.001	0.003	-0.009
-0.167	-0.021	0.044	-0.000	0.003	-0.009
-0.140	-0.026	0.041	-0.001	0.004	-0.009
-0.141	-0.043	0.044	-0.001	0.004	-0.009
-0.136	-0.040	0.020	-0.001	0.003	-0.009
-0.153	-0.031	0.041	-0.001	0.003	-0.009
-0.136	-0.012	0.030	-0.001	0.004	-0.009
-0.135	-0.026	0.064	-0.001	0.003	-0.009
-0.146	-0.028	0.061	-0.001	0.003	-0.009
-0.169	-0.044	0.022	-0.001	0.004	-0.008
-0.130	-0.020	0.047	-0.001	0.004	-0.009
-0.134	-0.041	0.037	-0.001	0.004	-0.009
-0.170	-0.027	-0.021	-0.000	0.003	-0.009
-0.160	-0.016	0.034	-0.001	0.004	-0.009
-0.141	-0.011	0.030	-0.001	0.004	-0.009
-0.126	-0.036	0.030	-0.001	0.003	-0.009
-0.157	-0.029	0.041	-0.001	0.004	-0.009
-0.143	0.002	-0.001	-0.001	0.003	-0.009
-0.129	-0.024	0.047	-0.001	0.004	-0.009
-0.147	-0.022	0.033	-0.001	0.003	-0.009
-0.158	-0.027	0.024	-0.001	0.004	-0.009
-0.132	-0.006	0.057	-0.001	0.004	-0.009
-0.128	-0.026	0.006	-0.001	0.004	-0.009
-0.155	-0.025	0.034	-0.001	0.004	-0.009
-0.141	-0.009	0.033	-0.001	0.004	-0.009
-0.145	-0.004	0.026	-0.001	0.004	-0.009
-0.119	-0.027	0.074	-0.001	0.003	-0.009
-0.143	-0.031	0.058	-0.001	0.004	-0.009
-0.145	0.012	0.036	-0.001	0.004	-0.009
-0.123	-0.025	0.040	-0.001	0.004	-0.009
-0.117	-0.020	0.056	-0.000	0.003	-0.009
-0.139	-0.022	0.050	-0.001	0.003	-0.009
-0.151	-0.003	0.050	-0.001	0.004	-0.009
-0.126	-0.026	0.050	-0.001	0.003	-0.009
-0.142	-0.035	0.078	-0.000	0.003	-0.009
-0.138	-0.032	0.064	-0.001	0.003	-0.009
-0.139	-0.017	0.043	-0.001	0.004	-0.009
-0.119	-0.024	0.057	-0.001	0.004	-0.009
-0.131	-0.037	0.074	-0.001	0.003	-0.009
-0.148	-0.019	0.054	-0.001	0.003	-0.009
-0.125	-0.031	0.082	-0.001	0.004	-0.009
-0.115	-0.026	0.053	-0.000	0.003	-0.009
-0.138	-0.038	0.047	-0.001	0.003	-0.009
-0.150	-0.023	0.020	-0.001	0.003	-0.009
-0.129	-0.015	0.040	-0.001	0.004	-0.009
-0.142	-0.043	0.098	-0.000	0.004	-0.009
-0.121	-0.041	0.027	-0.001	0.003	-0.009
-0.141	-0.026	0.020	-0.001	0.004	-0.009
-0.141	-0.022	0.037	-0.001	0.004	-0.009
-0.125	-0.054	0.037	-0.001	0.003	-0.009
-0.141	-0.024	0.064	-0.001	0.003	-0.009
-0.160	-0.031	0.031	-0.001	0.004	-0.009
-0.126	-0.017	0.047	-0.001	0.004	-0.009
-0.128	-0.024	0.037	-0.001	0.003	-0.009
-0.165	-0.027	0.006	-0.001	0.004	-0.009
-0.133	-0.014	0.033	-0.001	0.004	-0.009
-0.126	-0.002	0.012	-0.001	0.004	-0.009
-0.150	-0.028	0.023	-0.000	0.003	-0.009
-0.153	-0.032	0.031	-0.001	0.004	-0.009
-0.132	0.006	0.019	-0.001	0.004	-0.009
-0.127	-0.038	0.044	-0.001	0.004	-0.009
-0.139	-0.032	0.040	-0.001	0.003	-0.009
-0.135	-0.000	0.006	-0.001	0.004	-0.009
-0.127	-0.005	0.029	-0.001	0.004	-0.009
-0.127	-0.019	0.053	-0.000	0.004	-0.009
-0.146	-0.030	0.030	-0.001	0.004	-0.009
-0.133	-0.010	0.043	-0.001	0.004	-0.009
-0.135	-0.023	-0.001	-0.001	0.004	-0.009
-0.122	-0.025	0.053	-0.001	0.003	-0.009
-0.139	-0.024	0.053	-0.001	0.003	-0.009
-0.132	0.017	0.032	-0.000	0.004	-0.009
-0.112	-0.020	0.067	-0.001	0.004	-0.009
-0.126	-0.035	0.064	-0.001	0.003	-0.009
-0.139	-0.024	0.037	-0.001	0.003	-0.009
-0.151	-0.008	0.060	-0.001	0.004	-0.010
-0.115	-0.027	0.056	-0.000	0.003	-0.009
-0.140	-0.032	0.070	-0.000	0.003	-0.009
-0.141	-0.010	0.050	-0.000	0.003	-0.009
-0.127	-0.031	0.044	-0.001	0.004	-0.009
-0.091	-0.014	0.069	-0.000	0.003	-0.010
-0.131	-0.039	0.060	-0.000	0.003	-0.009
-0.144	-0.019	0.057	-0.000	0.003	-0.009
-0.129	-0.019	0.053	-0.001	0.003	-0.009
-0.124	-0.034	0.067	-0.000	0.004	-0.009
-0.123	-0.063	0.074	-0.001	0.003	-0.010
-0.144	-0.025	0.023	-0.000	0.003	-0.009
-0.118	-0.019	0.053	-0.001	0.004	-0.009
-0.127	-0.035	0.050	-0.001	0.003	-0.009
-0.144	-0.026	0.026	-0.000	0.003	-0.009
-0.132	-0.025	0.047	-0.001	0.004	-0.009
-0.133	-0.022	0.040	-0.001	0.004	-0.009
-0.113	-0.040	0.023	-0.001	0.003	-0.009
-0.146	-0.023	0.023	-0.000	0.003	-0.009
-0.131	-0.012	0.016	-0.001	0.003	-0.009
-0.121	-0.020	0.029	-0.000	0.004	-0.009
-0.120	-0.026	0.043	-0.001	0.003	-0.009
-0.162	-0.035	0.031	-0.001	0.004	-0.009
-0.118	-0.009	0.043	-0.001	0.003	-0.009
-0.122	-0.029	0.036	-0.001	0.004	-0.009
-0.145	-0.023	0.005	-0.000	0.003	-0.009
-0.140	-0.021	0.037	-0.001	0.004	-0.009
-0.138	0.011	0.009	-0.001	0.004	-0.009
-0.110	-0.027	0.029	-0.001	0.004	-0.009
-0.131	-0.021	0.033	-0.001	0.004	-0.009
-0.132	-0.005	-0.004	-0.001	0.004	-0.009
-0.126	-0.002	0.053	-0.001	0.004	-0.009
-0.115	-0.017	0.049	-0.001	0.004	-0.010
-0.138	-0.033	0.033	-0.001	0.004	-0.009
-0.133	-0.005	0.039	-0.001	0.004	-0.010
-0.116	-0.015	-0.005	-0.001	0.004	-0.010
-0.102	-0.026	0.042	-0.000	0.003	-0.010
-0.132	-0.021	0.039	-0.001	0.004	-0.009
-0.147	-0.000	0.042	-0.001	0.004	-0.010
-0.103	-0.023	0.111	-0.001	0.004	-0.010
-0.121	-0.034	0.067	-0.000	0.004	-0.010
-0.136	-0.022	0.036	-0.001	0.003	-0.010
-0.117	-0.029	0.036	-0.001	0.004	-0.010
-0.106	-0.013	0.056	-0.000	0.003	-0.010
-0.130	-0.043	0.080	-0.000	0.004	-0.010
-0.130	-0.028	0.043	-0.000	0.003	-0.009
-0.126	-0.020	0.029	-0.000	0.004	-0.009
-0.118	-0.025	0.060	-0.000	0.003	-0.009
-0.122	-0.038	0.019	-0.000	0.003	-0.009
-0.138	-0.018	0.087	-0.000	0.003	-0.009
-0.145	-0.033	0.033	-0.001	0.004	-0.009
-0.108	-0.025	0.049	-0.000	0.004	-0.009
-0.112	-0.021	0.063	-0.001	0.003	-0.009
-0.145	-0.030	-0.007	-0.001	0.004	-0.009
-0.126	-0.011	0.036	-0.001	0.004	-0.009
-0.125	-0.005	0.008	-0.000	0.003	-0.009
-0.135	-0.029	0.019	-0.000	0.003	-0.009
-0.145	-0.012	0.030	-0.001	0.004	-0.009
-0.115	-0.003	0.019	-0.000	0.004	-0.009
-0.108	-0.032	0.036	-0.001	0.003	-0.009
-0.136	-0.017	0.015	-0.000	0.003	-0.010
-0.128	-0.000	-0.008	-0.001	0.003	-0.009
-0.127	-0.001	0.035	-0.000	0.004	-0.009
-0.121	-0.018	0.056	-0.001	0.003	-0.009
-0.134	-0.025	0.009	-0.001	0.003	-0.009
-0.128	-0.005	0.042	-0.001	0.004	-0.010
-0.126	-0.026	0.005	-0.001	0.004	-0.010
-0.120	-0.013	0.025	-0.000	0.003	-0.010
-0.125	-0.014	0.032	-0.000	0.004	-0.010
-0.135	0.011	0.039	-0.000	0.004	-0.009
-0.104	-0.028	0.049	-0.001	0.004	-0.010
-0.121	-0.023	0.039	-0.000	0.003	-0.010
-0.127	-0.013	0.043	-0.001	0.003	-0.010
-0.138	-0.011	0.052	-0.001	0.004	-0.010
-0.105	-0.021	0.063	-0.000	0.004	-0.010
-0.122	-0.036	0.059	-0.000	0.004	-0.010
-0.128	-0.020	0.046	-0.001	0.003	-0.009
-0.109	-0.032	0.060	-0.001	0.004	-0.010
-0.082	-0.009	0.072	-0.000	0.003	-0.010
-0.114	-0.043	0.039	-0.000	0.003	-0.010
-0.132	-0.017	0.053	-0.001	0.003	-0.009
-0.110	-0.016	0.045	-0.000	0.003	-0.010
-0.125	-0.025	0.080	0.000	0.004	-0.009
-0.119	-0.071	0.046	-0.001	0.003	-0.010
-0.129	-0.024	0.002	-0.000	0.003	-0.009
-0.115	-0.022	0.063	-0.001	0.004	-0.009
-0.116	-0.033	0.046	-0.000	0.003	-0.010
-0.139	-0.029	0.039	-0.000	0.003	-0.009
-0.130	-0.021	0.036	-0.000	0.003	-0.009
-0.117	-0.023	0.015	-0.001	0.003	-0.009
-0.101	-0.032	0.036	-0.000	0.003	-0.009
-0.128	-0.023	0.011	-0.000	0.003	-0.010
-0.136	-0.017	0.009	-0.001	0.004	-0.009
-0.106	-0.006	0.046	-0.000	0.003	-0.009
-0.116	-0.019	0.018	-0.000	0.003	-0.009
-0.144	-0.021	0.037	-0.001	0.004	-0.009
-0.109	-0.007	0.049	-0.001	0.003	-0.010
-0.127	-0.012	0.028	-0.000	0.004	-0.010
-0.129	-0.028	0.025	-0.000	0.004	-0.010
-0.142	-0.010	0.043	-0.001	0.004	-0.009
-0.134	0.023	0.018	-0.000	0.004	-0.009
-0.103	-0.022	0.063	-0.001	0.004	-0.010
-0.121	-0.014	0.039	-0.000	0.004	-0.010
-0.124	-0.007	0.008	-0.001	0.004	-0.010
-0.120	0.003	0.042	-0.000	0.004	-0.010
-0.107	-0.016	0.052	-0.000	0.003	-0.010
-0.128	-0.031	0.046	-0.001	0.003	-0.010
-0.130	-0.001	0.052	-0.000	0.003	-0.010
-0.116	-0.013	0.005	-0.001	0.004	-0.010
-0.090	-0.014	0.051	-0.000	0.003	-0.010
-0.123	-0.023	0.046	-0.000	0.003	-0.010
-0.130	0.003	0.049	-0.000	0.004	-0.010
-0.101	-0.022	0.090	-0.001	0.004	-0.010
-0.106	-0.030	0.039	-0.000	0.003	-0.010
-0.119	-0.032	0.056	-0.000	0.003	-0.010
-0.117	-0.017	0.028	-0.000	0.004	-0.010
-0.099	-0.020	0.062	-0.000	0.003	-0.010
-0.116	-0.038	0.097	-0.000	0.004	-0.010
-0.122	-0.032	0.036	-0.000	0.003	-0.010
-0.127	-0.020	0.029	-0.000	0.003	-0.010
-0.112	-0.011	0.052	-0.000	0.003	-0.010
-0.106	-0.057	0.036	-0.000	0.003	-0.009
-0.137	-0.014	0.077	-0.000	0.002	-0.010
-0.139	-0.022	0.009	-0.001	0.003	-0.009
-0.105	-0.025	0.032	-0.000	0.003	-0.009
-0.114	-0.028	0.060	-0.000	0.003	-0.009
-0.143	-0.027	0.026	-0.001	0.003	-0.009
-0.105	-0.003	0.031	-0.000	0.004	-0.010
-0.117	-0.016	0.056	-0.000	0.003	-0.010
-0.135	-0.008	0.004	0.000	0.003	-0.009
-0.136	-0.018	0.009	-0.001	0.004	-0.009
-0.123	-0.002	0.042	-0.000	0.004	-0.010
-0.102	-0.035	0.032	-0.000	0.003	-0.009
-0.127	-0.024	0.025	-0.000	0.003	-0.010
-0.109	0.006	-0.016	-0.001	0.003	-0.009
-0.111	0.005	0.042	-0.000	0.004	-0.010
-0.115	-0.017	0.049	-0.000	0.003	-0.010
-0.150	-0.037	0.034	-0.001	0.004	-0.009
-0.119	0.001	0.039	-0.001	0.004	-0.010
-0.106	-0.021	-0.006	-0.001	0.004	-0.010
-0.118	-0.021	0.028	-0.000	0.003	-0.010
-0.118	-0.007	0.049	-0.001	0.004	-0.010
-0.113	0.024	0.004	-0.000	0.004	-0.009
-0.097	-0.012	0.055	-0.000	0.004	-0.010
-0.121	-0.019	0.066	-0.000	0.003	-0.010
-0.116	-0.001	0.028	-0.001	0.004	-0.010
-0.138	-0.002	0.052	-0.000	0.004	-0.010
-0.103	-0.016	0.048	-0.000	0.003	-0.010
-0.117	-0.017	0.038	-0.000	0.003	-0.010
-0.119	0.001	0.052	-0.000	0.003	-0.010
-0.104	-0.024	0.045	-0.001	0.004	-0.010
-0.076	-0.008	0.065	-0.000	0.003	-0.010
-0.114	-0.031	0.046	-0.001	0.003	-0.010
-0.121	-0.011	0.032	-0.000	0.004	-0.010
-0.095	-0.005	0.058	-0.000	0.003	-0.010
-0.111	-0.025	0.049	-0.000	0.003	-0.010
-0.126	-0.034	0.053	-0.001	0.003	-0.010
-0.106	-0.029	0.028	-0.000	0.004	-0.010
-0.110	-0.017	0.045	-0.000	0.003	-0.010
-0.104	-0.050	0.056	-0.000	0.003	-0.010
-0.132	-0.005	0.049	-0.000	0.003	-0.010
-0.106	-0.020	0.042	-0.000	0.004	-0.010
-0.101	-0.018	0.059	-0.000	0.003	-0.010
-0.099	-0.035	0.036	-0.000	0.003	-0.009
-0.123	-0.018	0.025	-0.000	0.003	-0.010
-0.115	-0.008	0.021	-0.000	0.003	-0.010
-0.103	-0.035	0.042	-0.000	0.003	-0.010
-0.127	-0.017	0.052	-0.000	0.003	-0.010
-0.150	-0.009	-0.001	-0.001	0.004	-0.009
-0.106	-0.014	0.035	-0.001	0.004	-0.010
-0.114	-0.034	0.046	-0.000	0.003	-0.010
-0.133	-0.019	-0.023	0.000	0.003	-0.009
-0.124	-0.009	0.029	-0.001	0.004	-0.010
-0.114	0.009	0.018	-0.000	0.004	-0.010
-0.107	-0.025	0.028	-0.000	0.003	-0.010
-0.123	-0.016	0.039	-0.000	0.004	-0.010
-0.111	0.017	-0.016	-0.001	0.003	-0.010
-0.103	-0.005	0.035	-0.000	0.004	-0.010
-0.115	-0.018	0.018	-0.000	0.003	-0.010
-0.128	-0.011	0.015	-0.001	0.003	-0.009
-0.112	0.012	0.038	-0.000	0.004	-0.010
-0.105	-0.015	0.008	-0.000	0.004	-0.010
-0.115	-0.016	0.052	-0.000	0.003	-0.010
-0.113	0.002	0.038	-0.001	0.004	-0.010
-0.124	0.016	0.011	-0.000	0.004	-0.010
-0.101	-0.012	0.086	-0.001	0.003	-0.010
-0.123	-0.006	0.052	-0.000	0.003	-0.010
-0.115	0.008	0.025	-0.000	0.004	-0.010
-0.103	-0.009	0.042	-0.001	0.004	-0.010
-0.097	-0.011	0.062	-0.000	0.003	-0.010
-0.111	-0.018	0.042	-0.000	0.003	-0.010
-0.127	0.002	0.052	-0.000	0.004	-0.010
-0.094	-0.012	0.045	-0.001	0.003	-0.010
-0.118	-0.026	0.056	-0.000	0.003	-0.010
-0.118	-0.019	0.042	-0.000	0.003	-0.010
-0.107	-0.008	0.021	-0.000	0.004	-0.010
-0.084	-0.008	0.058	-0.000	0.003	-0.010
-0.108	-0.026	0.052	-0.000	0.003	-0.010
-0.112	0.004	0.062	-0.000	0.003	-0.010
-0.108	-0.009	0.090	-0.001	0.004	-0.010
-0.093	-0.023	0.062	-0.000	0.003	-0.010
-0.113	-0.028	0.069	-0.000	0.003	-0.010
-0.117	-0.016	0.035	-0.000	0.003	-0.010
-0.098	-0.006	0.045	-0.000	0.004	-0.010
-0.116	-0.027	0.096	0.000	0.004	-0.010
-0.106	-0.022	0.042	-0.000	0.003	-0.010
-0.119	-0.014	0.038	-0.000	0.003	-0.010
-0.107	-0.005	0.052	-0.000	0.004	-0.010
-0.100	-0.045	0.032	-0.000	0.003	-0.010
-0.122	-0.013	0.103	-0.000	0.003	-0.010
-0.123	-0.018	0.015	-0.000	0.003	-0.009
-0.106	-0.024	0.045	-0.000	0.003	-0.010
-0.102	-0.017	0.069	-0.000	0.003	-0.010
-0.141	-0.016	0.026	-0.000	0.004	-0.009
-0.111	-0.004	0.031	-0.000	0.003	-0.010
-0.104	-0.012	0.049	-0.000	0.003	-0.010
-0.131	-0.016	0.018	-0.000	0.003	-0.010
-0.139	-0.007	0.022	-0.001	0.004	-0.009
-0.114	0.014	0.038	-0.000	0.004	-0.010
-0.092	-0.028	0.049	-0.000	0.003	-0.010
-0.116	-0.012	0.018	-0.000	0.003	-0.010
-0.112	0.014	-0.006	-0.001	0.003	-0.010
-0.106	0.008	0.034	-0.000	0.004	-0.010
-0.115	-0.011	0.055	-0.000	0.003	-0.010
-0.132	-0.022	0.033	-0.001	0.003	-0.009
-0.112	0.008	0.028	-0.000	0.004	-0.010
-0.104	-0.005	0.028	-0.000	0.004	-0.010
-0.121	-0.007	0.041	-0.000	0.003	-0.010
-0.118	-0.003	0.048	-0.000	0.004	-0.010
-0.121	0.029	0.024	-0.000	0.004	-0.010
-0.093	-0.007	0.051	-0.000	0.003	-0.010
-0.119	-0.021	0.049	-0.000	0.004	-0.010
-0.115	0.013	0.007	-0.001	0.003	-0.010
-0.131	0.009	0.061	-0.000	0.004	-0.010
-0.092	-0.007	0.051	-0.000	0.003	-0.010
-0.110	-0.014	0.055	-0.000	0.003	-0.010
-0.115	0.012	0.041	-0.000	0.004	-0.010
-0.100	-0.010	0.049	-0.001	0.004	-0.010
-0.072	0.005	0.081	0.000	0.003	-0.010
-0.110	-0.012	0.038	-0.000	0.003	-0.010
-0.112	-0.006	0.048	-0.000	0.003	-0.010
-0.090	-0.007	0.051	-0.000	0.003	-0.010
-0.096	-0.027	0.059	0.000	0.003	-0.010
-0.110	-0.041	0.055	-0.000	0.003	-0.010
-0.124	-0.011	0.025	-0.000	0.004	-0.010
-0.098	-0.014	0.055	-0.000	0.004	-0.010
-0.106	-0.021	0.059	-0.000	0.003	-0.010
-0.127	-0.012	0.041	-0.000	0.003	-0.010
-0.114	-0.009	0.069	-0.001	0.003	-0.010
-0.099	-0.014	0.083	-0.000	0.003	-0.010
-0.099	-0.015	0.042	0.000	0.003	-0.010
-0.123	-0.004	0.028	-0.000	0.003	-0.010
-0.104	0.009	0.014	-0.000	0.003	-0.010
-0.099	-0.021	0.045	-0.000	0.003	-0.010
-0.118	-0.005	0.052	-0.000	0.003	-0.010
-0.136	-0.010	0.029	-0.001	0.003	-0.009
-0.114	-0.002	0.065	0.000	0.004	-0.010
-0.105	-0.022	0.055	-0.000	0.003	-0.010
-0.129	-0.010	0.004	0.000	0.003	-0.010
-0.124	-0.005	0.035	-0.001	0.004	-0.010
-0.102	0.016	0.024	-0.000	0.004	-0.010
-0.101	-0.011	0.059	-0.000	0.003	-0.010
-0.125	-0.009	0.049	-0.000	0.003	-0.010
-0.119	0.020	-0.013	-0.001	0.003	-0.010
-0.098	0.008	0.058	-0.000	0.004	-0.010
-0.109	-0.012	0.048	-0.000	0.003	-0.010
-0.128	-0.007	0.036	-0.001	0.004	-0.010
-0.117	0.024	0.065	-0.000	0.004	-0.010
-0.097	-0.010	0.021	-0.001	0.004	-0.010
-0.106	-0.011	0.062	-0.000	0.003	-0.010
-0.112	0.015	0.048	-0.001	0.003	-0.010
-0.118	0.022	0.041	-0.001	0.004	-0.010
-0.085	-0.001	0.096	-0.000	0.004	-0.010
-0.112	-0.009	0.065	-0.000	0.003	-0.010
-0.113	0.020	0.031	-0.000	0.003	-0.010
-0.095	-0.007	0.041	-0.001	0.004	-0.010
-0.087	-0.003	0.064	-0.000	0.003	-0.010
-0.114	-0.008	0.075	0.000	0.003	-0.010
-0.122	0.020	0.054	-0.000	0.003	-0.010
-0.097	-0.005	0.068	-0.000	0.003	-0.010
-0.105	-0.014	0.082	0.000	0.004	-0.010
-0.113	-0.017	0.055	-0.000	0.003	-0.010
-0.116	0.006	0.062	-0.000	0.003	-0.010
-0.085	0.003	0.071	-0.000	0.003	-0.010
-0.098	-0.009	0.051	-0.000	0.003	-0.010
-0.113	0.009	0.062	-0.000	0.003	-0.010
-0.102	-0.001	0.086	-0.001	0.004	-0.010
-0.092	-0.005	0.079	-0.000	0.003	-0.010
-0.106	-0.021	0.076	-0.000	0.003	-0.010
-0.121	0.004	0.041	-0.000	0.003	-0.010
-0.103	0.000	0.041	-0.001	0.003	-0.010
-0.101	-0.008	0.096	0.000	0.004	-0.010
-0.093	-0.021	0.035	-0.000	0.003	-0.010
-0.119	-0.003	0.038	-0.000	0.003	-0.010
-0.107	0.012	0.045	-0.000	0.003	-0.010
-0.098	-0.016	0.038	-0.000	0.003	-0.010
-0.124	0.004	0.079	0.000	0.003	-0.010
-0.154	-0.014	0.023	-0.001	0.004	-0.009
-0.099	0.011	0.055	-0.000	0.004	-0.010
-0.100	-0.000	0.048	-0.000	0.004	-0.010
-0.120	-0.008	0.042	-0.000	0.003	-0.010
-0.108	0.020	0.055	-0.001	0.003	-0.010
-0.108	0.043	0.044	-0.000	0.004	-0.009
-0.111	0.003	0.068	-0.000	0.003	-0.010
-0.121	-0.003	0.073	-0.001	0.004	-0.010
-0.108	0.028	0.031	-0.001	0.004	-0.010
-0.118	0.028	0.082	-0.000	0.004	-0.010
-0.098	0.005	0.054	-0.000	0.003	-0.010
-0.116	0.004	0.048	-0.001	0.003	-0.010
-0.125	0.045	0.071	-0.000	0.004	-0.010
-0.100	-0.005	0.062	-0.000	0.004	-0.010
-0.074	0.008	0.077	-0.000	0.003	-0.011
-0.111	-0.001	0.072	-0.001	0.003	-0.010
-0.113	0.011	0.055	-0.000	0.004	-0.010
-0.086	0.009	0.057	-0.000	0.003	-0.010
-0.115	-0.007	0.082	0.000	0.003	-0.010
-0.113	-0.020	0.072	-0.000	0.003	-0.010
-0.110	-0.003	0.058	-0.000	0.003	-0.010
-0.098	-0.004	0.075	-0.000	0.003	-0.010
-0.108	-0.025	0.065	-0.000	0.003	-0.010
-0.125	0.007	0.051	-0.000	0.003	-0.010
-0.105	0.009	0.052	-0.001	0.003	-0.010
-0.112	-0.003	0.076	-0.000	0.003	-0.010
-0.099	-0.019	0.021	-0.000	0.003	-0.010
-0.123	0.003	0.048	-0.000	0.003	-0.010
-0.109	0.006	0.055	-0.001	0.004	-0.010
-0.088	-0.007	0.048	-0.000	0.003	-0.010
-0.103	-0.006	0.048	-0.000	0.003	-0.010
-0.144	-0.006	0.039	-0.000	0.004	-0.009
-0.104	0.017	0.055	-0.000	0.003	-0.010
-0.111	0.001	0.058	-0.000	0.004	-0.010
-0.130	0.002	0.034	0.000	0.003	-0.010
-0.121	-0.002	0.055	-0.000	0.003	-0.010
-0.113	0.051	0.054	-0.000	0.004	-0.010
-0.104	-0.002	0.065	-0.000	0.003	-0.010
-0.113	0.015	0.061	-0.000	0.003	-0.010
-0.105	0.028	0.017	-0.001	0.003	-0.010
-0.102	0.019	0.065	-0.000	0.004	-0.010
-0.107	0.007	0.065	-0.000	0.003	-0.010
-0.130	0.003	0.055	-0.000	0.003	-0.010
-0.111	0.021	0.082	-0.000	0.004	-0.010
-0.106	0.014	0.031	-0.000	0.004	-0.010
-0.099	0.012	0.078	-0.000	0.003	-0.010
-0.119	0.017	0.068	-0.000	0.003	-0.010
-0.127	0.031	0.061	-0.000	0.004	-0.010
-0.088	0.011	0.144	-0.001	0.004	-0.010
-0.108	-0.003	0.058	0.000	0.004	-0.010
-0.120	0.012	0.082	-0.000	0.003	-0.010
-0.094	0.019	0.075	-0.000	0.004	-0.010
-0.084	0.013	0.067	0.000	0.003	-0.010
-0.107	-0.016	0.102	0.000	0.003	-0.010
-0.112	-0.000	0.069	-0.000	0.003	-0.010
-0.104	0.010	0.058	-0.000	0.003	-0.010
-0.111	0.000	0.082	0.000	0.004	-0.010
-0.098	-0.015	0.058	-0.000	0.003	-0.010
-0.120	0.004	0.093	-0.000	0.003	-0.010
-0.114	-0.005	0.065	-0.000	0.003	-0.010
-0.098	-0.001	0.062	-0.000	0.003	-0.010
-0.106	0.007	0.075	-0.000	0.003	-0.010
-0.125	0.000	0.042	-0.000	0.003	-0.010
-0.104	0.012	0.051	-0.000	0.004	-0.010
-0.116	0.002	0.076	-0.000	0.003	-0.010
-0.124	0.003	0.058	0.000	0.003	-0.010
-0.125	0.005	0.079	-0.001	0.003	-0.010
-0.117	0.020	0.065	-0.000	0.004	-0.010
-0.086	-0.004	0.062	-0.000	0.003	-0.010
-0.125	0.009	0.045	-0.000	0.003	-0.010
-0.109	0.038	0.027	-0.001	0.003	-0.010
-0.100	0.017	0.072	-0.000	0.003	-0.010
-0.112	0.014	0.068	-0.001	0.003	-0.010
-0.134	0.005	0.046	-0.001	0.003	-0.009
-0.111	0.031	0.068	-0.000	0.003	-0.010
-0.097	0.012	0.037	-0.000	0.004	-0.010
-0.107	0.006	0.058	-0.000	0.003	-0.010
-0.112	0.022	0.064	-0.000	0.003	-0.010
-0.114	0.061	0.044	-0.000	0.004	-0.010
-0.090	0.021	0.092	-0.000	0.004	-0.010
-0.119	0.014	0.072	-0.000	0.004	-0.010
-0.118	0.039	0.041	-0.000	0.004	-0.010
-0.108	0.026	0.078	-0.000	0.004	-0.011
-0.097	0.014	0.071	-0.000	0.003	-0.010
-0.109	0.009	0.076	-0.001	0.003	-0.010
-0.116	0.045	0.078	-0.000	0.004	-0.010
-0.102	0.010	0.065	-0.000	0.004	-0.010
-0.071	0.021	0.094	0.000	0.003	-0.011
-0.113	0.013	0.058	-0.000	0.004	-0.010
-0.115	0.013	0.041	-0.000	0.004	-0.010
-0.083	0.023	0.081	-0.000	0.003	-0.010
-0.107	-0.008	0.086	-0.000	0.003	-0.010
-0.117	-0.008	0.093	-0.000	0.003	-0.010
-0.105	0.019	0.096	-0.000	0.004	-0.010
-0.087	0.011	0.085	0.000	0.003	-0.010
-0.112	-0.005	0.096	-0.000	0.003	-0.010
-0.122	0.017	0.082	-0.000	0.003	-0.010
-0.105	0.014	0.068	-0.000	0.004	-0.010
-0.105	-0.002	0.085	-0.000	0.003	-0.010
-0.102	0.003	0.065	-0.000	0.003	-0.010
-0.118	0.019	0.062	-0.000	0.004	-0.010
-0.101	0.014	0.061	-0.000	0.003	-0.010
-0.100	0.003	0.072	-0.000	0.003	-0.010
-0.110	0.004	0.079	-0.000	0.003	-0.010
-0.137	0.011	0.049	-0.001	0.004	-0.010
-0.107	0.028	0.082	-0.000	0.003	-0.010
-0.108	-0.004	0.086	-0.000	0.003	-0.010
-0.128	0.015	0.014	0.000	0.003	-0.010
-0.120	0.024	0.065	-0.000	0.004	-0.010
-0.106	0.044	0.065	-0.000	0.004	-0.010
-0.098	0.010	0.061	0.000	0.003	-0.010
-0.118	0.016	0.076	-0.000	0.004	-0.010
-0.108	0.046	0.003	-0.001	0.003	-0.010
-0.099	0.042	0.075	-0.000	0.004	-0.010
-0.106	0.018	0.054	-0.000	0.003	-0.010
-0.116	0.022	0.042	-0.001	0.003	-0.010
-0.113	0.036	0.072	-0.000	0.004	-0.010
-0.096	0.013	0.051	-0.000	0.004	-0.010
-0.103	0.014	0.082	-0.000	0.003	-0.010
-0.117	0.031	0.072	-0.000	0.003	-0.010
-0.123	0.042	0.072	-0.000	0.004	-0.010
-0.095	0.020	0.126	-0.001	0.004	-0.010
-0.109	0.018	0.096	-0.000	0.003	-0.010
-0.115	0.030	0.079	-0.000	0.004	-0.010
-0.098	0.018	0.082	-0.000	0.004	-0.010
-0.089	0.019	0.081	-0.000	0.003	-0.010
-0.115	0.009	0.130	0.000	0.003	-0.010
-0.113	0.028	0.082	-0.000	0.003	-0.010
-0.103	0.023	0.075	-0.000	0.003	-0.010
-0.114	0.011	0.123	0.000	0.003	-0.010
-0.091	-0.004	0.082	-0.000	0.003	-0.010
-0.106	0.023	0.116	-0.000	0.003	-0.010
-0.110	0.017	0.082	-0.000	0.003	-0.010
-0.096	0.015	0.096	-0.000	0.003	-0.010
-0.109	0.014	0.096	-0.000	0.003	-0.010
-0.129	0.017	0.052	-0.001	0.004	-0.010
-0.099	0.030	0.095	-0.000	0.003	-0.010
-0.108	0.011	0.079	-0.000	0.003	-0.010
-0.120	0.021	0.048	0.000	0.003	-0.010
-0.117	0.021	0.072	-0.001	0.004	-0.010
-0.106	0.039	0.085	0.000	0.004	-0.010
-0.092	0.006	0.055	0.000	0.003	-0.010
-0.132	0.023	0.048	-0.000	0.003	-0.010
-0.108	0.041	0.037	-0.000	0.003	-0.010
-0.100	0.024	0.085	-0.000	0.004	-0.010
-0.117	0.034	0.089	-0.000	0.003	-0.010
-0.151	0.016	0.063	-0.001	0.004	-0.009
-0.102	0.038	0.058	-0.000	0.003	-0.010
-0.095	0.024	0.075	-0.000	0.004	-0.010
-0.125	0.017	0.058	-0.000	0.003	-0.010
-0.118	0.031	0.086	-0.001	0.004	-0.010
-0.109	0.074	0.088	-0.000	0.004	-0.010
-0.100	0.021	0.102	-0.000	0.004	-0.010
-0.116	0.030	0.079	-0.000	0.003	-0.010
-0.113	0.054	0.068	-0.000	0.003	-0.010
-0.121	0.042	0.095	-0.000	0.004	-0.010
-0.099	0.035	0.092	-0.000	0.003	-0.010
-0.105	0.037	0.068	-0.000	0.003	-0.010
-0.118	0.056	0.098	-0.000	0.003	-0.010
-0.095	0.029	0.096	-0.001	0.004	-0.010
-0.078	0.040	0.084	-0.000	0.003	-0.010
-0.111	0.032	0.068	-0.000	0.003	-0.010
-0.127	0.034	0.068	-0.000	0.004	-0.010
-0.089	0.039	0.101	0.000	0.003	-0.010
-0.118	0.016	0.106	0.000	0.003	-0.010
-0.103	0.019	0.102	-0.000	0.003	-0.010
-0.101	0.029	0.095	-0.000	0.003	-0.010
-0.093	0.027	0.095	-0.000	0.003	-0.010
-0.113	0.012	0.085	-0.000	0.003	-0.010
-0.132	0.036	0.092	-0.000	0.003	-0.010
-0.106	0.025	0.109	-0.000	0.004	-0.010
-0.104	0.029	0.112	0.000	0.003	-0.010
-0.095	0.009	0.079	-0.000	0.003	-0.010
-0.116	0.031	0.072	-0.000	0.003	-0.010
-0.101	0.045	0.092	-0.000	0.004	-0.010
-0.093	0.024	0.103	-0.000	0.003	-0.010
-0.116	0.028	0.106	-0.000	0.003	-0.010
-0.148	0.028	0.066	-0.001	0.004	-0.009
-0.110	0.033	0.079	-0.000	0.004	-0.010
-0.104	0.017	0.079	-0.000	0.003	-0.010
-0.130	0.033	0.055	0.000	0.003	-0.009
-0.124	0.040	0.082	-0.001	0.004	-0.010
-0.106	0.064	0.088	-0.000	0.004	-0.010
-0.099	0.027	0.092	-0.000	0.003	-0.010
-0.123	0.036	0.075	-0.000	0.003	-0.010
-0.104	0.058	0.037	-0.001	0.003	-0.010
-0.102	0.044	0.099	-0.000	0.004	-0.010
-0.110	0.035	0.092	0.000	0.003	-0.010
-0.125	0.030	0.069	-0.001	0.003	-0.010
-0.114	0.053	0.092	-0.000	0.004	-0.010
-0.099	0.037	0.058	-0.000	0.004	-0.010
-0.111	0.027	0.089	-0.000	0.003	-0.010
-0.112	0.049	0.089	-0.000	0.003	-0.010
-0.117	0.063	0.081	-0.000	0.004	-0.010
-0.085	0.038	0.143	-0.001	0.004	-0.010
-0.118	0.034	0.099	-0.000	0.003	-0.010
-0.111	0.054	0.085	-0.000	0.004	-0.010
-0.100	0.031	0.085	-0.001	0.004	-0.010
-0.092	0.037	0.115	0.000	0.003	-0.010
-0.107	0.034	0.126	-0.000	0.003	-0.010
-0.123	0.049	0.109	-0.000	0.003	-0.010
-0.104	0.048	0.102	-0.000	0.004	-0.010
-0.112	0.022	0.126	0.000	0.003	-0.010
-0.115	0.032	0.102	-0.000	0.003	-0.010
-0.109	0.042	0.082	-0.000	0.003	-0.010
-0.089	0.042	0.129	0.000	0.003	-0.010
-0.111	0.026	0.113	-0.000	0.003	-0.010
-0.119	0.052	0.130	-0.000	0.003	-0.010
-0.106	0.036	0.127	-0.001	0.003	-0.010
-0.096	0.034	0.102	-0.000	0.003	-0.010
-0.110	0.015	0.109	-0.000	0.003	-0.010
-0.120	0.033	0.069	-0.000	0.003	-0.009
-0.101	0.030	0.103	-0.000	0.003	-0.010
-0.115	0.034	0.126	0.000	0.004	-0.010
-0.099	0.017	0.086	-0.000	0.003	-0.009
-0.119	0.039	0.092	-0.000	0.003	-0.010
-0.116	0.047	0.079	-0.000	0.003	-0.010
-0.096	0.029	0.082	-0.000	0.003	-0.010
-0.124	0.047	0.130	0.000	0.003	-0.010
-0.151	0.022	0.084	-0.000	0.004	-0.009
-0.108	0.048	0.099	-0.000	0.004	-0.010
-0.114	0.035	0.096	-0.000	0.003	-0.010
-0.143	0.040	0.059	-0.000	0.003	-0.009
-0.112	0.047	0.096	-0.000	0.003	-0.010
-0.117	0.077	0.068	-0.000	0.004	-0.009
-0.122	0.041	0.099	-0.000	0.003	-0.010
-0.133	0.038	0.103	-0.001	0.004	-0.010
-0.114	0.074	0.068	-0.000	0.003	-0.010
-0.120	0.047	0.088	-0.000	0.004	-0.010
-0.124	0.042	0.078	-0.000	0.003	-0.010
-0.119	0.055	0.079	-0.001	0.003	-0.010
-0.116	0.076	0.098	-0.000	0.004	-0.010
-0.106	0.046	0.116	-0.000	0.004	-0.010
-0.101	0.044	0.102	-0.000	0.003	-0.010
-0.131	0.056	0.078	-0.000	0.004	-0.010
-0.118	0.052	0.071	-0.000	0.004	-0.010
-0.096	0.043	0.095	0.000	0.003	-0.010
-0.117	0.039	0.096	-0.000	0.004	-0.010
-0.122	0.061	0.095	-0.000	0.004	-0.010
-0.090	0.048	0.098	-0.000	0.004	-0.010
-0.106	0.043	0.129	-0.000	0.003	-0.010
-0.114	0.031	0.096	-0.000	0.003	-0.010
-0.141	0.052	0.102	-0.000	0.003	-0.010
-0.100	0.039	0.133	-0.000	0.003	-0.010
-0.117	0.027	0.126	0.000	0.003	-0.010
-0.116	0.038	0.113	-0.000	0.003	-0.010
-0.118	0.047	0.096	-0.000	0.004	-0.010
-0.090	0.051	0.115	-0.000	0.003	-0.010
-0.104	0.023	0.113	-0.000	0.003	-0.010
-0.122	0.045	0.119	0.000	0.003	-0.010
-0.126	0.044	0.099	-0.000	0.003	-0.010
-0.106	0.039	0.126	0.000	0.003	-0.010
-0.106	0.013	0.123	-0.000	0.003	-0.010
-0.137	0.049	0.031	0.000	0.003	-0.009
-0.135	0.047	0.082	-0.000	0.003	-0.010
-0.110	0.043	0.096	-0.000	0.003	-0.010
-0.117	0.040	0.099	0.000	0.003	-0.010
-0.138	0.044	0.093	-0.000	0.004	-0.010
-0.118	0.058	0.054	-0.001	0.003	-0.010
-0.093	0.042	0.106	-0.000	0.003	-0.010
-0.126	0.041	0.054	0.000	0.003	-0.010
-0.137	0.052	0.069	-0.001	0.004	-0.009
-0.114	0.068	0.112	-0.000	0.004	-0.010
-0.116	0.043	0.068	-0.000	0.004	-0.010
-0.139	0.050	0.079	-0.000	0.003	-0.010
-0.114	0.065	0.075	-0.001	0.003	-0.010
-0.121	0.064	0.092	-0.000	0.004	-0.010
-0.110	0.043	0.140	-0.000	0.003	-0.010
-0.120	0.032	0.103	-0.000	0.004	-0.010
-0.124	0.081	0.099	-0.000	0.004	-0.010
-0.108	0.046	0.106	-0.001	0.004	-0.010
-0.105	0.056	0.105	-0.000	0.003	-0.010
-0.118	0.039	0.102	-0.000	0.003	-0.010
-0.134	0.064	0.130	-0.000	0.004	-0.010
-0.098	0.040	0.112	-0.000	0.003	-0.010
-0.121	0.034	0.147	0.000	0.003	-0.010
-0.129	0.053	0.096	-0.000	0.003	-0.010
-0.120	0.046	0.096	-0.001	0.004	-0.010
-0.091	0.053	0.142	0.000	0.003	-0.010
-0.113	0.033	0.116	-0.000	0.003	-0.010
-0.132	0.058	0.113	-0.000	0.003	-0.010
-0.114	0.050	0.137	-0.000	0.003	-0.010
-0.114	0.031	0.113	-0.000	0.003	-0.010
-0.116	0.029	0.113	-0.000	0.003	-0.010
-0.129	0.043	0.113	-0.000	0.003	-0.010
-0.120	0.048	0.109	-0.000	0.003	-0.010
-0.120	0.034	0.167	0.001	0.004	-0.010
-0.117	0.026	0.086	-0.000	0.003	-0.009
-0.137	0.051	0.096	-0.000	0.003	-0.010
-0.116	0.050	0.102	0.000	0.004	-0.010
-0.103	0.026	0.113	-0.000	0.003	-0.010
-0.129	0.050	0.147	-0.000	0.003	-0.010
-0.147	0.046	0.073	-0.001	0.004	-0.009
-0.109	0.044	0.113	-0.000	0.003	-0.010
-0.123	0.045	0.123	-0.000	0.003	-0.010
-0.144	0.045	0.073	-0.000	0.004	-0.009
-0.115	0.058	0.092	-0.000	0.003	-0.010
-0.124	0.071	0.089	-0.000	0.004	-0.009
-0.133	0.051	0.075	0.000	0.003	-0.010
-0.142	0.056	0.106	-0.001	0.004	-0.010
-0.117	0.085	0.074	-0.000	0.004	-0.010
-0.114	0.050	0.095	-0.000	0.004	-0.010
-0.129	0.057	0.088	0.000	0.003	-0.010
-0.126	0.064	0.079	-0.001	0.003	-0.009
-0.121	0.070	0.109	-0.000	0.004	-0.010
-0.130	0.052	0.113	-0.000	0.004	-0.010
-0.144	0.045	0.093	-0.000	0.004	-0.009
-0.124	0.065	0.106	-0.001	0.004	-0.010
-0.115	0.047	0.061	-0.000	0.004	-0.010
-0.109	0.044	0.119	-0.000	0.003	-0.010
-0.132	0.056	0.119	-0.000	0.004	-0.010
-0.119	0.095	0.092	-0.000	0.004	-0.009
-0.107	0.052	0.137	-0.001	0.004	-0.010
-0.117	0.051	0.123	-0.000	0.004	-0.010
-0.131	0.056	0.089	-0.000	0.004	-0.010
-0.149	0.064	0.116	-0.001	0.004	-0.010
-0.103	0.049	0.126	-0.000	0.004	-0.010
-0.123	0.036	0.140	-0.000	0.003	-0.010
-0.135	0.062	0.109	-0.000	0.003	-0.010
-0.120	0.052	0.103	-0.000	0.004	-0.010
-0.084	0.061	0.149	-0.000	0.003	-0.010
-0.127	0.045	0.109	-0.000	0.003	-0.010
-0.135	0.047	0.099	-0.000	0.003	-0.010
-0.116	0.055	0.119	-0.000	0.003	-0.010
-0.117	0.034	0.140	-0.000	0.004	-0.010
-0.127	0.016	0.123	-0.000	0.003	-0.010
-0.137	0.044	0.075	-0.000	0.003	-0.010
-0.118	0.049	0.099	-0.000	0.004	-0.010
-0.125	0.035	0.106	-0.000	0.003	-0.010
-0.141	0.055	0.089	0.000	0.003	-0.009
-0.134	0.049	0.100	-0.000	0.004	-0.010
-0.124	0.061	0.099	-0.000	0.004	-0.010
-0.111	0.041	0.120	-0.000	0.003	-0.009
-0.149	0.050	0.085	0.000	0.004	-0.010
-0.149	0.065	0.089	-0.001	0.004	-0.010
-0.122	0.055	0.113	-0.001	0.004	-0.010
-0.124	0.045	0.096	-0.000	0.004	-0.010
-0.166	0.055	0.083	-0.000	0.004	-0.009
-0.122	0.065	0.099	-0.001	0.004	-0.010
-0.136	0.061	0.096	-0.000	0.004	-0.010
-0.145	0.050	0.072	0.000	0.004	-0.010
-0.148	0.047	0.103	-0.001	0.004	-0.010
-0.137	0.102	0.102	-0.000	0.004	-0.009
-0.108	0.054	0.113	-0.000	0.004	-0.010
-0.135	0.062	0.119	-0.000	0.004	-0.010
-0.135	0.067	0.082	-0.001	0.003	-0.010
-0.145	0.072	0.106	-0.000	0.004	-0.010
-0.121	0.051	0.123	-0.000	0.004	-0.010
-0.149	0.038	0.124	-0.000	0.004	-0.010
-0.142	0.059	0.109	-0.000	0.004	-0.010
-0.127	0.057	0.085	-0.000	0.004	-0.010
-0.117	0.059	0.140	-0.000	0.003	-0.010
-0.139	0.052	0.096	-0.000	0.004	-0.010
-0.146	0.073	0.123	-0.000	0.004	-0.010
-0.116	0.047	0.188	-0.001	0.004	-0.010
-0.128	0.051	0.126	-0.000	0.004	-0.010
-0.133	0.040	0.137	-0.000	0.003	-0.010
-0.133	0.053	0.114	-0.001	0.004	-0.009
-0.110	0.051	0.116	-0.000	0.004	-0.010
-0.139	0.030	0.171	0.000	0.004	-0.010
-0.140	0.051	0.120	-0.000	0.003	-0.010
-0.128	0.055	0.127	-0.000	0.004	-0.009
-0.131	0.041	0.130	-0.000	0.004	-0.010
-0.134	0.025	0.121	-0.000	0.003	-0.009
-0.146	0.057	0.161	-0.000	0.003	-0.009
-0.139	0.054	0.103	-0.000	0.004	-0.009
-0.133	0.040	0.127	-0.000	0.004	-0.009
-0.133	0.048	0.127	-0.000	0.003	-0.009
-0.155	0.048	0.111	-0.001	0.004	-0.009
-0.127	0.054	0.123	-0.000	0.004	-0.010
-0.134	0.052	0.110	-0.000	0.003	-0.009
-0.162	0.046	0.079	-0.000	0.003	-0.009
-0.156	0.050	0.107	-0.000	0.004	-0.009
-0.137	0.063	0.123	-0.000	0.004	-0.009
-0.119	0.034	0.103	-0.000	0.003	-0.009
-0.160	0.060	0.086	-0.000	0.004	-0.009
-0.138	0.076	0.083	-0.001	0.004	-0.009
-0.130	0.059	0.123	-0.000	0.004	-0.009
-0.142	0.055	0.127	-0.000	0.004	-0.010
-0.168	0.037	0.091	-0.001	0.004	-0.009
-0.133	0.069	0.113	-0.001	0.004	-0.010
-0.140	0.050	0.093	-0.001	0.004	-0.010
-0.144	0.047	0.099	-0.000	0.004	-0.010
-0.139	0.064	0.113	-0.001	0.004	-0.010
-0.139	0.107	0.102	-0.000	0.004	-0.009
-0.123	0.057	0.140	-0.000	0.004	-0.010
-0.142	0.050	0.130	-0.000	0.004	-0.010
-0.140	0.064	0.113	-0.001	0.004	-0.009
-0.152	0.076	0.116	-0.001	0.004	-0.010
-0.118	0.061	0.137	-0.000	0.004	-0.010
-0.145	0.055	0.110	-0.000	0.004	-0.010
-0.152	0.078	0.140	-0.000	0.004	-0.010
-0.130	0.052	0.117	-0.000	0.004	-0.010
-0.101	0.068	0.149	0.000	0.004	-0.010
-0.140	0.045	0.127	-0.001	0.004	-0.010
-0.149	0.060	0.103	-0.000	0.004	-0.010
-0.116	0.049	0.150	-0.000	0.004	-0.010
-0.138	0.042	0.137	-0.000	0.004	-0.010
-0.142	0.031	0.127	-0.001	0.003	-0.010
-0.133	0.049	0.099	-0.000	0.004	-0.010
-0.134	0.055	0.133	-0.000	0.004	-0.010
-0.137	0.034	0.127	-0.000	0.003	-0.010
-0.160	0.063	0.130	-0.000	0.003	-0.010
-0.138	0.059	0.130	-0.001	0.004	-0.010
-0.136	0.048	0.147	-0.000	0.004	-0.010
-0.136	0.031	0.100	-0.000	0.004	-0.009
-0.151	0.056	0.106	-0.000	0.004	-0.010
-0.119	0.066	0.140	-0.000	0.004	-0.010
-0.122	0.029	0.127	-0.000	0.003	-0.009
-0.139	0.053	0.147	-0.000	0.003	-0.009
-0.152	0.048	0.097	-0.001	0.004	-0.009
-0.139	0.048	0.093	-0.000	0.004	-0.010
-0.134	0.032	0.134	-0.000	0.004	-0.010
-0.150	0.049	0.051	0.000	0.003	-0.009
-0.145	0.051	0.121	-0.001	0.004	-0.010
-0.145	0.077	0.106	-0.000	0.004	-0.009
-0.138	0.043	0.100	-0.000	0.003	-0.009
-0.152	0.054	0.096	-0.001	0.004	-0.010
-0.132	0.086	0.065	-0.001	0.004	-0.010
-0.122	0.059	0.110	-0.000	0.004	-0.009
-0.143	0.047	0.093	-0.000	0.004	-0.010
-0.152	0.061	0.083	-0.001	0.004	-0.009
-0.140	0.073	0.126	-0.000	0.004	-0.010
-0.139	0.051	0.076	-0.000	0.004	-0.010
-0.157	0.052	0.097	-0.001	0.004	-0.009
-0.132	0.069	0.092	-0.001	0.004	-0.010
-0.142	0.079	0.089	-0.000	0.004	-0.010
-0.128	0.051	0.154	-0.000	0.004	-0.010
-0.154	0.058	0.120	-0.000	0.004	-0.010
-0.141	0.095	0.099	-0.000	0.004	-0.009
-0.120	0.061	0.110	-0.001	0.004	-0.010
-0.123	0.062	0.126	-0.000	0.004	-0.010
-0.149	0.054	0.100	-0.001	0.004	-0.010
-0.146	0.096	0.126	-0.000	0.004	-0.010
-0.125	0.053	0.123	-0.000	0.004	-0.010
-0.140	0.051	0.144	-0.000	0.004	-0.010
-0.147	0.058	0.134	-0.001	0.004	-0.010
-0.128	0.053	0.089	-0.001	0.004	-0.010
-0.117	0.057	0.133	-0.000	0.004	-0.010
-0.142	0.044	0.117	-0.000	0.004	-0.010
-0.152	0.070	0.130	-0.000	0.004	-0.010
-0.123	0.060	0.188	-0.001	0.004	-0.010
-0.131	0.047	0.116	-0.000	0.004	-0.010
-0.135	0.041	0.116	-0.000	0.004	-0.010
-0.143	0.045	0.124	-0.000	0.004	-0.010
-0.123	0.064	0.123	-0.000	0.004	-0.010
-0.134	0.032	0.175	0.000	0.004	-0.010
-0.140	0.044	0.103	-0.000	0.003	-0.009
-0.136	0.052	0.110	-0.000	0.004	-0.010
-0.138	0.053	0.120	-0.000	0.004	-0.010
-0.122	0.023	0.103	-0.001	0.003	-0.010
-0.145	0.057	0.161	-0.000	0.003	-0.010
-0.147	0.047	0.121	-0.001	0.004	-0.010
-0.128	0.049	0.120	-0.000	0.004	-0.009
-0.127	0.044	0.144	-0.000	0.003	-0.009
-0.157	0.059	0.073	-0.001	0.004	-0.009
-0.127	0.056	0.127	-0.001	0.004	-0.010
-0.136	0.063	0.120	-0.000	0.004	-0.009
-0.165	0.062	0.075	0.000	0.003	-0.009
-0.144	0.043	0.121	-0.001	0.004	-0.009
-0.135	0.092	0.119	-0.000	0.004	-0.009
-0.113	0.042	0.110	-0.000	0.004	-0.009
-0.152	0.054	0.096	-0.000	0.004	-0.010
-0.135	0.072	0.079	-0.001	0.004	-0.010
-0.130	0.078	0.120	-0.000	0.004	-0.010
-0.134	0.052	0.127	-0.001	0.004	-0.010
-0.152	0.044	0.107	-0.001	0.004	-0.009
-0.135	0.074	0.113	-0.001	0.004	-0.010
-0.131	0.054	0.086	-0.001	0.005	-0.010
-0.123	0.054	0.109	0.000	0.004	-0.010
-0.132	0.063	0.123	-0.000	0.004	-0.010
-0.143	0.098	0.113	-0.000	0.004	-0.010
-0.120	0.063	0.140	-0.001	0.004	-0.010
-0.136	0.057	0.126	-0.000	0.004	-0.010
-0.144	0.058	0.103	-0.001	0.004	-0.010
-0.161	0.084	0.143	-0.000	0.004	-0.010
-0.116	0.063	0.140	-0.000	0.004	-0.010
-0.135	0.043	0.141	-0.000	0.004	-0.010
-0.144	0.069	0.106	-0.000	0.004	-0.010
-0.136	0.053	0.110	-0.001	0.004	-0.010
-0.103	0.062	0.135	-0.000	0.004	-0.010
-0.142	0.035	0.110	-0.000	0.004	-0.009
-0.145	0.065	0.113	-0.000	0.004	-0.010
-0.131	0.055	0.113	-0.000	0.004	-0.010
-0.134	0.044	0.140	0.000	0.004	-0.010
-0.138	0.014	0.124	-0.001	0.003	-0.010
-0.155	0.049	0.065	0.000	0.004	-0.009
-0.135	0.054	0.110	-0.001	0.004	-0.010
-0.133	0.042	0.120	-0.000	0.004	-0.010
-0.146	0.051	0.096	-0.000	0.003	-0.009
-0.149	0.052	0.107	-0.001	0.004	-0.009
-0.138	0.063	0.089	-0.001	0.004	-0.010
-0.114	0.040	0.110	-0.000	0.003	-0.009
-0.147	0.059	0.086	-0.000	0.004	-0.009
-0.151	0.060	0.073	-0.001	0.004	-0.009
-0.129	0.058	0.127	-0.000	0.004	-0.010
-0.123	0.054	0.082	-0.000	0.004	-0.010
-0.164	0.040	0.091	-0.001	0.004	-0.009
-0.137	0.063	0.106	-0.001	0.004	-0.010
-0.138	0.053	0.100	-0.001	0.005	-0.010
-0.132	0.057	0.099	-0.000	0.004	-0.009
-0.152	0.052	0.110	-0.001	0.004	-0.009
-0.133	0.093	0.099	-0.000	0.004	-0.009
-0.126	0.053	0.117	-0.001	0.004	-0.010
-0.133	0.054	0.137	-0.000	0.004	-0.010
-0.143	0.071	0.093	-0.001	0.004	-0.009
-0.143	0.073	0.123	-0.000	0.004	-0.010
-0.120	0.050	0.116	-0.001	0.004	-0.010
-0.146	0.039	0.114	-0.001	0.004	-0.010
-0.146	0.063	0.127	-0.000	0.004	-0.010
-0.134	0.051	0.083	-0.001	0.005	-0.010
-0.103	0.056	0.133	-0.000	0.004	-0.010
-0.133	0.052	0.120	-0.000	0.004	-0.010
-0.143	0.064	0.120	-0.001	0.004	-0.010
-0.121	0.052	0.175	-0.001	0.004	-0.010
-0.126	0.040	0.134	-0.000	0.004	-0.010
-0.137	0.037	0.124	-0.001	0.003	-0.010
-0.136	0.054	0.103	-0.001	0.004	-0.010
-0.116	0.058	0.126	-0.001	0.004	-0.010
-0.130	0.029	0.168	0.000	0.004	-0.010
-0.128	0.041	0.113	-0.000	0.003	-0.009
-0.141	0.047	0.096	-0.000	0.004	-0.010
-0.136	0.049	0.120	-0.000	0.004	-0.009
-0.115	0.032	0.089	-0.000	0.003	-0.009
-0.142	0.062	0.140	-0.000	0.003	-0.009
-0.166	0.041	0.091	-0.001	0.004	-0.009
-0.125	0.045	0.113	-0.000	0.004	-0.009
-0.121	0.050	0.117	-0.000	0.004	-0.009
-0.145	0.039	0.097	-0.000	0.004	-0.009
-0.126	0.073	0.103	-0.001	0.004	-0.010
-0.135	0.074	0.120	-0.000	0.004	-0.009
-0.139	0.050	0.089	-0.000	0.003	-0.010
-0.146	0.049	0.090	-0.001	0.004	-0.009
-0.122	0.082	0.082	-0.000	0.004	-0.009
-0.121	0.045	0.100	-0.001	0.004	-0.010
-0.135	0.053	0.103	-0.000	0.004	-0.010
-0.122	0.066	0.072	-0.001	0.004	-0.009
-0.129	0.084	0.120	-0.000	0.004	-0.009
-0.124	0.052	0.107	-0.001	0.004	-0.010
-0.125	0.052	0.103	-0.001	0.004	-0.009
-0.133	0.064	0.103	-0.001	0.004	-0.010
-0.129	0.056	0.058	-0.000	0.004	-0.010
-0.106	0.056	0.133	-0.000	0.004	-0.010
-0.135	0.041	0.117	-0.001	0.004	-0.010
-0.138	0.066	0.103	-0.000	0.004	-0.010
-0.108	0.055	0.120	-0.001	0.004	-0.010
-0.128	0.046	0.127	-0.000	0.004	-0.010
-0.128	0.040	0.103	-0.001	0.004	-0.010
-0.141	0.062	0.130	-0.001	0.004	-0.010
-0.121	0.053	0.117	-0.001	0.004	-0.010
-0.122	0.037	0.151	-0.000	0.004	-0.010
-0.121	0.044	0.103	-0.001	0.003	-0.010
-0.136	0.046	0.117	-0.000	0.004	-0.010
-0.097	0.053	0.119	-0.000	0.004	-0.010
-0.121	0.026	0.117	-0.000	0.004	-0.009
-0.140	0.050	0.117	-0.000	0.003	-0.010
-0.138	0.048	0.104	-0.001	0.004	-0.009
-0.119	0.048	0.130	-0.000	0.004	-0.009
-0.131	0.007	0.114	-0.001	0.003	-0.010
-0.153	0.040	0.076	0.000	0.004	-0.009
-0.131	0.054	0.114	-0.001	0.004	-0.009
-0.121	0.057	0.089	-0.001	0.004	-0.010
-0.127	0.044	0.093	-0.000	0.003	-0.009
-0.142	0.049	0.080	-0.001	0.004	-0.009
-0.130	0.070	0.066	-0.001	0.004	-0.009
-0.116	0.044	0.093	-0.001	0.004	-0.009
-0.131	0.047	0.096	-0.000	0.004	-0.009
-0.139	0.058	0.076	-0.001	0.004	-0.009
-0.123	0.079	0.096	-0.001	0.004	-0.009
-0.116	0.048	0.073	-0.001	0.004	-0.009
-0.145	0.038	0.104	-0.001	0.004	-0.009
-0.124	0.066	0.100	-0.001	0.004	-0.010
-0.122	0.066	0.082	-0.001	0.004	-0.010
-0.118	0.050	0.117	-0.001	0.004	-0.010
-0.134	0.042	0.097	-0.001	0.004	-0.009
-0.128	0.091	0.099	-0.000	0.004	-0.009
-0.108	0.045	0.113	-0.001	0.004	-0.010
-0.117	0.044	0.106	-0.001	0.004	-0.010
-0.119	0.057	0.079	-0.001	0.004	-0.009
-0.134	0.068	0.117	-0.001	0.004	-0.010
-0.113	0.049	0.110	-0.001	0.004	-0.010
-0.131	0.038	0.120	-0.000	0.004	-0.009
-0.129	0.062	0.120	-0.001	0.004	-0.010
-0.112	0.054	0.083	-0.001	0.004	-0.009
-0.094	0.046	0.133	-0.000	0.003	-0.010
-0.118	0.043	0.113	-0.001	0.004	-0.010
-0.125	0.059	0.093	-0.001	0.004	-0.009
-0.100	0.048	0.161	-0.001	0.004	-0.009
-0.106	0.044	0.127	-0.000	0.004	-0.009
-0.120	0.031	0.117	-0.001	0.004	-0.010
-0.125	0.046	0.107	-0.000	0.004	-0.010
-0.103	0.048	0.102	-0.001	0.004	-0.010
-0.120	0.032	0.151	-0.000	0.004	-0.009
-0.126	0.038	0.100	-0.001	0.004	-0.009
-0.116	0.038	0.093	-0.000	0.004	-0.009
-0.117	0.051	0.117	-0.000	0.004	-0.009
-0.103	0.025	0.103	-0.001	0.004	-0.009
-0.127	0.035	0.151	-0.000	0.003	-0.009
-0.131	0.045	0.083	-0.001	0.004	-0.009
-0.105	0.034	0.089	-0.000	0.004	-0.009
-0.102	0.033	0.127	-0.001	0.003	-0.009
-0.144	0.053	0.077	-0.001	0.004	-0.009
-0.114	0.057	0.089	-0.001	0.004	-0.009
-0.117	0.049	0.083	-0.001	0.004	-0.009
-0.128	0.041	0.076	-0.000	0.003	-0.009
-0.132	0.045	0.097	-0.001	0.004	-0.009
-0.108	0.065	0.086	-0.000	0.004	-0.009
-0.098	0.025	0.086	-0.001	0.004	-0.009
-0.130	0.045	0.076	-0.001	0.004	-0.009
-0.119	0.066	0.059	-0.001	0.004	-0.010
-0.110	0.064	0.106	-0.001	0.004	-0.009
-0.110	0.048	0.110	-0.001	0.004	-0.009
-0.148	0.023	0.067	-0.001	0.004	-0.009
-0.113	0.060	0.106	-0.001	0.004	-0.009
-0.110	0.043	0.076	-0.001	0.004	-0.009
-0.116	0.040	0.097	-0.001	0.004	-0.009
-0.116	0.061	0.096	-0.001	0.004	-0.010
-0.121	0.086	0.069	-0.000	0.004	-0.009
-0.100	0.040	0.120	-0.001	0.004	-0.010
-0.110	0.043	0.110	-0.001	0.004	-0.009
-0.119	0.069	0.069	-0.001	0.004	-0.009
-0.121	0.056	0.096	-0.001	0.004	-0.010
-0.096	0.046	0.099	-0.001	0.004	-0.010
-0.108	0.036	0.100	-0.001	0.004	-0.009
-0.126	0.063	0.089	-0.001	0.004	-0.009
-0.106	0.047	0.100	-0.001	0.004	-0.009
-0.067	0.057	0.125	-0.000	0.004	-0.010
-0.112	0.030	0.090	-0.001	0.004	-0.009
-0.115	0.049	0.093	-0.001	0.004	-0.009
-0.091	0.040	0.092	-0.000	0.004	-0.010
-0.098	0.016	0.117	-0.000	0.004	-0.009
-0.107	0.013	0.086	-0.001	0.003	-0.010
-0.112	0.033	0.076	-0.001	0.004	-0.009
-0.107	0.035	0.086	-0.001	0.004	-0.009
-0.097	0.018	0.107	-0.001	0.003	-0.010
-0.122	0.036	0.083	-0.000	0.003	-0.009
-0.110	0.036	0.107	-0.001	0.004	-0.009
-0.105	0.026	0.110	-0.000	0.004	-0.009
-0.097	0.018	0.086	-0.000	0.003	-0.009
-0.111	0.038	0.083	-0.001	0.004	-0.009
-0.101	0.046	0.076	-0.001	0.003	-0.009
-0.095	0.032	0.072	-0.000	0.004	-0.009
-0.105	0.043	0.090	-0.001	0.003	-0.009
-0.130	0.030	0.074	-0.001	0.004	-0.009
-0.099	0.044	0.103	-0.001	0.004	-0.009
-0.105	0.016	0.083	-0.001	0.004	-0.010
-0.135	0.039	0.045	-0.000	0.003	-0.009
-0.109	0.039	0.077	-0.001	0.004	-0.009
-0.101	0.048	0.059	-0.001	0.004	-0.009
-0.101	0.030	0.066	-0.000	0.003	-0.009
-0.124	0.036	0.063	-0.001	0.004	-0.009
-0.094	0.055	0.014	-0.001	0.003	-0.009
-0.084	0.028	0.093	-0.001	0.004	-0.009
-0.104	0.040	0.065	-0.001	0.004	-0.010
-0.112	0.032	0.063	-0.001	0.004	-0.009
-0.103	0.057	0.093	-0.001	0.004	-0.009
-0.089	0.031	0.056	-0.001	0.004	-0.009
-0.113	0.027	0.097	-0.001	0.004	-0.009
-0.093	0.051	0.083	-0.001	0.003	-0.009
-0.113	0.062	0.055	-0.001	0.004	-0.009
-0.081	0.038	0.137	-0.001	0.004	-0.010
-0.111	0.029	0.097	-0.001	0.004	-0.009
-0.095	0.062	0.055	-0.001	0.004	-0.009
-0.083	0.025	0.073	-0.001	0.004	-0.010
-0.083	0.041	0.086	-0.001	0.004	-0.009
-0.097	0.033	0.100	-0.001	0.004	-0.009
-0.111	0.050	0.096	-0.001	0.004	-0.009
-0.088	0.035	0.103	-0.001	0.004	-0.009
-0.097	0.019	0.117	-0.001	0.004	-0.009
-0.106	0.024	0.079	-0.001	0.004	-0.010
-0.104	0.036	0.076	-0.001	0.004	-0.009
-0.076	0.035	0.102	-0.000	0.004	-0.010
-0.106	0.019	0.076	-0.001	0.003	-0.009
-0.097	0.042	0.117	-0.001	0.003	-0.009
-0.094	0.031	0.094	-0.001	0.004	-0.009
-0.086	0.024	0.076	-0.001	0.004	-0.009
-0.097	0.006	0.093	-0.001	0.003	-0.010
-0.112	0.030	0.059	-0.000	0.003	-0.009
-0.094	0.036	0.073	-0.001	0.004	-0.009
-0.089	0.028	0.127	-0.000	0.004	-0.009
-0.076	0.006	0.059	-0.001	0.003	-0.009
-0.111	0.027	0.042	-0.001	0.004	-0.009
-0.092	0.047	0.069	-0.001	0.004	-0.009
-0.078	0.013	0.080	-0.001	0.003	-0.009
-0.095	0.034	0.117	-0.001	0.003	-0.009
-0.129	0.018	0.044	-0.001	0.004	-0.009
-0.081	0.043	0.086	-0.001	0.003	-0.009
-0.086	0.023	0.059	-0.001	0.003	-0.009
-0.107	0.025	0.042	-0.001	0.003	-0.009
-0.100	0.043	0.069	-0.001	0.004	-0.009
-0.099	0.064	0.056	-0.001	0.004	-0.009
-0.090	0.029	0.093	-0.001	0.003	-0.009
-0.115	0.020	0.070	-0.001	0.004	-0.009
-0.089	0.065	0.055	-0.001	0.004	-0.009
-0.090	0.037	0.083	-0.001	0.004	-0.010
-0.087	0.036	0.079	-0.001	0.004	-0.009
-0.090	0.032	0.073	-0.001	0.004	-0.009
-0.099	0.062	0.079	-0.001	0.004	-0.009
-0.079	0.033	0.076	-0.001	0.004	-0.009
-0.070	0.028	0.075	-0.001	0.003	-0.009
-0.089	0.044	0.079	-0.001	0.003	-0.009
-0.096	0.031	0.059	-0.001	0.004	-0.009
-0.055	0.024	0.082	-0.001	0.003	-0.010
-0.091	0.018	0.090	-0.001	0.004	-0.009
-0.100	0.024	0.076	-0.001	0.003	-0.009
-0.075	0.024	0.086	-0.001	0.004	-0.009
-0.078	0.023	0.089	-0.001	0.004	-0.009
-0.084	0.008	0.063	-0.001	0.003	-0.009
-0.113	0.042	0.096	-0.001	0.003	-0.009
-0.060	0.025	0.103	-0.001	0.004	-0.009
-0.087	0.010	0.096	-0.000	0.003	-0.009
-0.080	0.011	0.059	-0.001	0.003	-0.009
-0.086	0.031	0.066	-0.001	0.004	-0.009
-0.064	0.039	0.068	-0.001	0.003	-0.010
-0.083	0.002	0.083	-0.001	0.003	-0.009
-0.086	0.032	0.100	-0.001	0.003	-0.009
-0.091	0.012	0.056	-0.001	0.004	-0.009
-0.067	0.017	0.096	-0.001	0.003	-0.009
-0.084	-0.010	0.097	-0.001	0.003	-0.009
-0.107	0.018	0.008	-0.000	0.003	-0.009
-0.091	0.027	0.070	-0.001	0.003	-0.009
-0.078	0.032	0.052	-0.001	0.003	-0.009
-0.080	0.014	0.059	-0.001	0.003	-0.009
-0.101	0.011	0.087	-0.001	0.004	-0.009
-0.080	0.047	0.018	-0.001	0.003	-0.009
-0.056	0.012	0.066	-0.001	0.003	-0.009
-0.087	0.014	0.039	-0.001	0.003	-0.009
-0.098	0.032	0.036	-0.001	0.004	-0.009
-0.076	0.042	0.062	-0.001	0.004	-0.009
-0.071	0.012	0.046	-0.001	0.004	-0.009
-0.096	0.022	0.067	-0.001	0.004	-0.009
-0.078	0.036	0.049	-0.001	0.003	-0.009
-0.094	0.044	0.042	-0.001	0.004	-0.009
-0.066	0.021	0.090	-0.001	0.003	-0.009
-0.083	0.014	0.066	-0.001	0.004	-0.009
-0.084	0.049	0.062	-0.001	0.004	-0.009
-0.059	0.018	0.066	-0.001	0.004	-0.009
-0.068	0.018	0.079	-0.001	0.003	-0.009
-0.080	0.014	0.070	-0.001	0.003	-0.009
-0.089	0.054	0.069	-0.001	0.004	-0.009
-0.059	0.018	0.069	-0.001	0.003	-0.009
-0.072	0.009	0.100	-0.001	0.003	-0.009
-0.080	0.025	0.073	-0.001	0.003	-0.009
-0.067	0.017	0.052	-0.001	0.004	-0.009
-0.048	0.017	0.075	-0.001	0.003	-0.010
-0.076	0.012	0.063	-0.001	0.003	-0.009
-0.086	0.035	0.062	-0.001	0.003	-0.009
-0.054	0.024	0.110	-0.001	0.003	-0.009
-0.059	0.007	0.066	-0.001	0.003	-0.009
-0.072	0.001	0.087	-0.001	0.003	-0.009
-0.085	0.013	0.046	-0.001	0.003	-0.009
-0.048	0.017	0.062	-0.001	0.004	-0.009
-0.076	0.005	0.093	-0.000	0.004	-0.009
-0.057	-0.007	0.053	-0.001	0.003	-0.009
-0.072	0.010	0.046	-0.001	0.003	-0.009
-0.064	0.017	0.080	-0.001	0.003	-0.009
-0.057	-0.004	0.052	-0.001	0.003	-0.009
-0.083	0.023	0.100	-0.001	0.003	-0.009
-0.106	0.007	0.023	-0.001	0.004	-0.008
-0.063	0.023	0.052	-0.001	0.003	-0.009
-0.060	0.009	0.056	-0.001	0.003	-0.009
-0.097	0.010	0.029	-0.001	0.003	-0.009
-0.056	0.026	0.042	-0.001	0.003	-0.009
-0.056	0.040	0.049	-0.001	0.004	-0.009
-0.076	0.012	0.032	-0.001	0.003	-0.009
-0.090	0.008	0.050	-0.001	0.003	-0.009
-0.067	0.047	0.035	-0.001	0.004	-0.009
-0.062	0.006	0.063	-0.001	0.003	-0.009
-0.079	0.013	0.036	-0.001	0.003	-0.009
-0.069	0.038	0.015	-0.001	0.003	-0.009
-0.065	0.043	0.076	-0.001	0.004	-0.009
-0.056	0.016	0.059	-0.001	0.003	-0.009
-0.078	0.015	0.063	-0.001	0.003	-0.009
-0.075	0.024	0.045	-0.001	0.003	-0.009
-0.066	0.009	0.008	-0.001	0.004	-0.009
-0.056	0.018	0.059	-0.001	0.003	-0.009
-0.062	0.009	0.042	-0.001	0.003	-0.009
-0.058	0.048	0.042	-0.001	0.004	-0.009
-0.043	0.007	0.069	-0.001	0.004	-0.009
-0.051	0.009	0.066	-0.001	0.003	-0.009
-0.076	0.012	0.046	-0.001	0.003	-0.009
-0.080	0.028	0.073	-0.001	0.004	-0.009
-0.043	0.018	0.080	-0.001	0.003	-0.009
-0.061	-0.004	0.094	-0.001	0.003	-0.009
-0.065	0.023	0.059	-0.001	0.003	-0.009
-0.055	0.005	0.066	-0.001	0.004	-0.009
-0.014	0.022	0.071	-0.001	0.003	-0.009
-0.054	-0.007	0.046	-0.001	0.003	-0.009
-0.064	0.009	0.080	-0.001	0.003	-0.009
-0.048	0.007	0.046	-0.001	0.003	-0.009
-0.058	-0.003	0.063	-0.001	0.003	-0.009
-0.056	-0.037	0.050	-0.001	0.003	-0.009
-0.071	0.009	0.018	-0.001	0.003	-0.009
-0.052	0.014	0.066	-0.001	0.003	-0.009
-0.052	-0.009	0.073	-0.001	0.003	-0.009
-0.065	0.013	0.042	-0.001	0.003	-0.009
-0.069	0.014	0.043	-0.001	0.003	-0.009
-0.052	0.016	0.032	-0.001	0.003	-0.009
-0.035	-0.013	0.053	-0.001	0.003	-0.009
-0.071	0.003	0.015	-0.001	0.003	-0.009
-0.066	0.018	0.015	-0.001	0.003	-0.009
-0.040	0.016	0.045	-0.001	0.003	-0.009
-0.050	0.008	0.032	-0.001	0.003	-0.009
-0.084	0.000	0.040	-0.001	0.003	-0.009
-0.049	0.025	0.052	-0.001	0.003	-0.009
-0.052	0.013	0.015	-0.001	0.004	-0.009
-0.055	-0.001	0.025	-0.001	0.003	-0.009
-0.068	0.009	0.060	-0.001	0.003	-0.009
-0.052	0.047	0.038	-0.001	0.004	-0.009
-0.038	0.007	0.035	-0.001	0.004	-0.009
-0.045	0.001	0.039	-0.001	0.003	-0.009
-0.054	0.025	0.008	-0.001	0.003	-0.009
-0.054	0.029	0.062	-0.001	0.004	-0.009
-0.037	0.008	0.052	-0.001	0.003	-0.009
-0.058	-0.002	0.060	-0.001	0.003	-0.009
-0.058	0.016	0.049	-0.001	0.003	-0.009
-0.033	0.002	0.008	-0.001	0.004	-0.009
-0.024	0.012	0.058	-0.001	0.003	-0.009
-0.053	-0.008	0.036	-0.001	0.003	-0.009
-0.057	0.020	0.029	-0.001	0.003	-0.009
-0.033	0.010	0.097	-0.002	0.003	-0.009
-0.042	-0.002	0.066	-0.001	0.003	-0.009
-0.051	-0.014	0.063	-0.001	0.003	-0.009
-0.052	0.005	0.049	-0.001	0.003	-0.009
-0.028	-0.000	0.039	-0.001	0.003	-0.009
-0.045	-0.022	0.097	-0.001	0.003	-0.009
-0.039	-0.003	0.039	-0.001	0.003	-0.009
-0.042	0.000	0.049	-0.001	0.003	-0.009
-0.043	-0.005	0.063	-0.001	0.003	-0.009
-0.029	-0.021	0.036	-0.001	0.003	-0.009
-0.050	0.004	0.097	-0.001	0.002	-0.009
-0.062	-0.011	0.047	-0.001	0.003	-0.009
-0.038	-0.007	0.060	-0.001	0.003	-0.009
-0.032	-0.006	0.039	-0.001	0.002	-0.009
-0.065	-0.016	0.020	-0.001	0.003	-0.008
-0.032	0.012	0.046	-0.001	0.003	-0.009
-0.037	-0.000	0.036	-0.001	0.003	-0.009
-0.059	-0.011	0.002	-0.001	0.002	-0.009
-0.059	0.004	0.036	-0.001	0.003	-0.009
-0.045	0.010	0.032	-0.001	0.003	-0.009
-0.011	-0.023	0.033	-0.001	0.003	-0.009
-0.047	-0.007	0.033	-0.001	0.003	-0.009
-0.033	0.017	-0.016	-0.002	0.003	-0.009
-0.030	0.016	0.035	-0.001	0.003	-0.009
-0.040	0.004	0.056	-0.001	0.003	-0.009
-0.082	-0.009	0.017	-0.001	0.003	-0.008
-0.042	0.016	0.015	-0.001	0.003	-0.009
-0.038	-0.002	0.002	-0.001	0.004	-0.009
-0.052	-0.009	0.026	-0.001	0.003	-0.009
-0.045	0.008	0.019	-0.001	0.003	-0.009
-0.043	0.044	0.011	-0.001	0.004	-0.008
-0.023	-0.009	0.039	-0.001	0.003	-0.009
-0.041	-0.005	0.043	-0.001	0.003	-0.009
-0.043	0.014	0.022	-0.001	0.003	-0.009
-0.050	0.011	0.056	-0.001	0.004	-0.009
-0.026	-0.001	0.042	-0.001	0.003	-0.009
-0.043	-0.001	0.050	-0.001	0.003	-0.009
-0.038	0.031	0.032	-0.001	0.003	-0.009
-0.039	-0.008	0.050	-0.001	0.004	-0.009
0.004	0.009	0.031	-0.001	0.003	-0.009
-0.032	-0.006	0.025	-0.001	0.003	-0.009
-0.039	-0.003	0.029	-0.001	0.003	-0.009
-0.014	0.001	0.049	-0.001	0.003	-0.009
-0.043	-0.017	0.049	-0.001	0.003	-0.009
[truncated: 115,000 more rows]
