# Supplementary material for: Identification of Haptic Based Guiding Using Hard Reins
Source: PLoS One. 2015 Jul 22;10(7):e0132020. doi: 10.1371/journal.pone.0132020 (PMC4511788; doi:10.1371/journal.pone.0132020)
Supplement: S5 File — (ZIP) [file pone.0132020.s005.zip › Exp2_ForceData1/Subject5/path3/T8.csv]

0.249	-0.181	-1.080	-0.016	0.019	-0.004
0.260	-0.203	-1.114	-0.016	0.020	-0.004
0.235	-0.205	-1.099	-0.016	0.020	-0.004
0.252	-0.176	-1.076	-0.016	0.020	-0.004
0.260	-0.201	-1.086	-0.016	0.019	-0.004
0.242	-0.199	-1.100	-0.016	0.019	-0.004
0.279	-0.188	-1.083	-0.016	0.019	-0.004
0.247	-0.205	-1.045	-0.016	0.020	-0.004
0.247	-0.167	-1.070	-0.016	0.020	-0.004
0.248	-0.193	-1.073	-0.016	0.020	-0.004
0.231	-0.194	-1.113	-0.017	0.020	-0.004
0.265	-0.173	-1.090	-0.016	0.020	-0.004
0.255	-0.200	-1.110	-0.016	0.019	-0.004
0.226	-0.191	-1.102	-0.016	0.020	-0.004
0.263	-0.205	-1.045	-0.016	0.020	-0.004
0.258	-0.217	-1.059	-0.016	0.019	-0.004
0.272	-0.189	-1.059	-0.016	0.020	-0.004
0.257	-0.191	-1.080	-0.016	0.019	-0.004
0.246	-0.167	-1.087	-0.016	0.019	-0.004
0.258	-0.196	-1.090	-0.016	0.020	-0.004
0.249	-0.192	-1.110	-0.016	0.019	-0.004
0.256	-0.180	-1.120	-0.016	0.020	-0.004
0.262	-0.207	-1.079	-0.016	0.019	-0.004
0.242	-0.183	-1.022	-0.016	0.019	-0.004
0.280	-0.185	-1.081	-0.016	0.019	-0.004
0.241	-0.194	-1.076	-0.016	0.019	-0.004
0.241	-0.171	-1.087	-0.016	0.020	-0.004
0.269	-0.192	-1.063	-0.016	0.020	-0.004
0.235	-0.194	-1.069	-0.016	0.020	-0.004
0.259	-0.156	-1.100	-0.016	0.020	-0.003
0.245	-0.198	-1.114	-0.016	0.019	-0.004
0.237	-0.189	-1.082	-0.016	0.020	-0.004
0.245	-0.196	-1.059	-0.016	0.020	-0.004
0.250	-0.191	-1.059	-0.016	0.019	-0.004
0.266	-0.188	-1.062	-0.016	0.020	-0.004
0.282	-0.190	-1.057	-0.016	0.019	-0.004
0.253	-0.179	-1.090	-0.016	0.020	-0.004
0.261	-0.189	-1.107	-0.016	0.020	-0.004
0.236	-0.206	-1.103	-0.016	0.019	-0.004
0.254	-0.185	-1.110	-0.016	0.020	-0.004
0.249	-0.194	-1.072	-0.016	0.019	-0.004
0.242	-0.190	-1.090	-0.016	0.019	-0.004
0.269	-0.178	-1.087	-0.016	0.019	-0.004
0.248	-0.205	-1.046	-0.016	0.019	-0.004
0.244	-0.161	-1.084	-0.016	0.020	-0.004
0.251	-0.187	-1.066	-0.016	0.019	-0.004
0.238	-0.199	-1.085	-0.016	0.020	-0.004
0.257	-0.169	-1.094	-0.016	0.020	-0.004
0.258	-0.193	-1.104	-0.016	0.019	-0.004
0.222	-0.187	-1.102	-0.016	0.020	-0.003
0.260	-0.191	-1.069	-0.016	0.019	-0.004
0.246	-0.236	-1.086	-0.016	0.019	-0.004
0.259	-0.183	-1.076	-0.016	0.020	-0.004
0.265	-0.187	-1.084	-0.016	0.019	-0.004
0.238	-0.179	-1.079	-0.016	0.020	-0.004
0.251	-0.179	-1.087	-0.016	0.020	-0.004
0.244	-0.197	-1.113	-0.016	0.019	-0.004
0.250	-0.174	-1.114	-0.016	0.020	-0.004
0.261	-0.200	-1.093	-0.016	0.019	-0.004
0.240	-0.181	-1.039	-0.016	0.019	-0.004
0.265	-0.186	-1.087	-0.016	0.019	-0.004
0.245	-0.203	-1.062	-0.016	0.020	-0.004
0.229	-0.169	-1.087	-0.016	0.020	-0.004
0.274	-0.191	-1.025	-0.016	0.020	-0.004
0.243	-0.191	-1.089	-0.016	0.020	-0.004
0.255	-0.151	-1.084	-0.016	0.020	-0.004
0.258	-0.201	-1.086	-0.016	0.019	-0.004
0.236	-0.180	-1.079	-0.016	0.020	-0.004
0.252	-0.191	-1.090	-0.016	0.020	-0.004
0.249	-0.196	-1.093	-0.016	0.019	-0.004
0.255	-0.193	-1.083	-0.016	0.020	-0.004
0.297	-0.174	-1.041	-0.015	0.019	-0.004
0.239	-0.180	-1.090	-0.016	0.020	-0.004
0.256	-0.186	-1.114	-0.016	0.020	-0.004
0.235	-0.188	-1.090	-0.016	0.019	-0.004
0.261	-0.179	-1.093	-0.016	0.019	-0.004
0.256	-0.177	-1.076	-0.016	0.020	-0.003
0.237	-0.194	-1.107	-0.016	0.019	-0.004
0.269	-0.185	-1.077	-0.016	0.020	-0.004
0.254	-0.200	-1.029	-0.015	0.020	-0.004
0.241	-0.169	-1.063	-0.016	0.019	-0.004
0.268	-0.186	-1.073	-0.016	0.019	-0.004
0.235	-0.193	-1.082	-0.016	0.020	-0.004
0.262	-0.168	-1.070	-0.016	0.020	-0.004
0.256	-0.199	-1.117	-0.016	0.020	-0.004
0.229	-0.198	-1.105	-0.016	0.020	-0.003
0.256	-0.195	-1.083	-0.016	0.020	-0.004
0.255	-0.228	-1.066	-0.016	0.019	-0.004
0.259	-0.178	-1.045	-0.016	0.020	-0.004
0.265	-0.194	-1.080	-0.016	0.019	-0.004
0.248	-0.171	-1.100	-0.016	0.020	-0.004
0.250	-0.174	-1.077	-0.016	0.020	-0.004
0.240	-0.180	-1.087	-0.016	0.019	-0.004
0.249	-0.166	-1.128	-0.016	0.019	-0.004
0.264	-0.197	-1.114	-0.016	0.019	-0.004
0.241	-0.185	-1.046	-0.016	0.019	-0.004
0.269	-0.187	-1.076	-0.016	0.019	-0.004
0.259	-0.205	-1.066	-0.016	0.019	-0.004
0.237	-0.160	-1.090	-0.016	0.020	-0.004
0.266	-0.188	-1.039	-0.016	0.020	-0.004
0.235	-0.190	-1.075	-0.016	0.020	-0.004
0.249	-0.150	-1.100	-0.016	0.020	-0.003
0.252	-0.189	-1.114	-0.016	0.019	-0.003
0.240	-0.180	-1.100	-0.016	0.020	-0.003
0.250	-0.176	-1.063	-0.016	0.019	-0.004
0.250	-0.199	-1.073	-0.016	0.019	-0.004
0.251	-0.185	-1.066	-0.016	0.020	-0.004
0.294	-0.176	-1.061	-0.016	0.019	-0.004
0.242	-0.180	-1.086	-0.016	0.020	-0.004
0.258	-0.175	-1.107	-0.016	0.020	-0.004
0.233	-0.197	-1.096	-0.016	0.019	-0.004
0.257	-0.178	-1.104	-0.016	0.020	-0.004
0.262	-0.184	-1.073	-0.016	0.019	-0.004
0.239	-0.187	-1.083	-0.016	0.019	-0.004
0.267	-0.177	-1.094	-0.016	0.020	-0.004
0.248	-0.204	-1.018	-0.015	0.020	-0.004
0.246	-0.156	-1.056	-0.016	0.019	-0.004
0.257	-0.184	-1.066	-0.016	0.019	-0.004
0.228	-0.181	-1.096	-0.016	0.019	-0.004
0.257	-0.166	-1.066	-0.016	0.020	-0.003
0.256	-0.190	-1.097	-0.016	0.019	-0.004
0.230	-0.199	-1.092	-0.016	0.020	-0.003
0.261	-0.194	-1.063	-0.015	0.020	-0.004
0.252	-0.225	-1.069	-0.016	0.019	-0.004
0.264	-0.181	-1.063	-0.016	0.019	-0.004
0.258	-0.179	-1.060	-0.016	0.020	-0.004
0.245	-0.162	-1.090	-0.016	0.019	-0.004
0.259	-0.184	-1.080	-0.016	0.020	-0.004
0.241	-0.188	-1.100	-0.016	0.020	-0.004
0.256	-0.177	-1.127	-0.016	0.020	-0.003
0.268	-0.211	-1.079	-0.016	0.019	-0.003
0.248	-0.184	-1.028	-0.016	0.019	-0.003
0.269	-0.175	-1.063	-0.016	0.019	-0.004
0.249	-0.198	-1.083	-0.016	0.019	-0.004
0.240	-0.164	-1.073	-0.016	0.020	-0.004
0.261	-0.185	-1.049	-0.016	0.019	-0.004
0.231	-0.188	-1.089	-0.016	0.020	-0.004
0.250	-0.159	-1.110	-0.016	0.020	-0.003
0.255	-0.187	-1.104	-0.015	0.019	-0.003
0.247	-0.184	-1.090	-0.016	0.020	-0.004
0.259	-0.195	-1.070	-0.016	0.019	-0.004
0.244	-0.191	-1.062	-0.016	0.019	-0.004
0.263	-0.182	-1.076	-0.016	0.020	-0.004
0.279	-0.173	-1.061	-0.015	0.019	-0.004
0.246	-0.175	-1.083	-0.016	0.020	-0.004
0.268	-0.184	-1.117	-0.016	0.020	-0.004
0.240	-0.194	-1.117	-0.016	0.019	-0.003
0.260	-0.178	-1.094	-0.016	0.019	-0.004
0.253	-0.187	-1.086	-0.016	0.019	-0.003
0.244	-0.193	-1.079	-0.016	0.019	-0.003
0.257	-0.180	-1.083	-0.016	0.020	-0.004
0.251	-0.205	-1.042	-0.015	0.019	-0.004
0.240	-0.162	-1.053	-0.016	0.019	-0.004
0.265	-0.180	-1.070	-0.016	0.019	-0.004
0.231	-0.188	-1.099	-0.016	0.020	-0.003
0.255	-0.169	-1.083	-0.016	0.020	-0.003
0.258	-0.191	-1.097	-0.016	0.019	-0.004
0.234	-0.180	-1.103	-0.016	0.020	-0.003
0.271	-0.190	-1.070	-0.015	0.019	-0.003
0.249	-0.219	-1.049	-0.016	0.019	-0.004
0.275	-0.180	-1.056	-0.016	0.020	-0.004
0.261	-0.185	-1.090	-0.016	0.020	-0.004
0.250	-0.165	-1.087	-0.016	0.020	-0.003
0.280	-0.185	-1.063	-0.016	0.020	-0.004
0.238	-0.187	-1.107	-0.016	0.020	-0.004
0.257	-0.171	-1.128	-0.016	0.019	-0.003
0.260	-0.199	-1.097	-0.016	0.019	-0.003
0.249	-0.177	-1.053	-0.016	0.018	-0.004
0.269	-0.181	-1.060	-0.016	0.020	-0.004
0.256	-0.191	-1.053	-0.015	0.019	-0.004
0.245	-0.160	-1.094	-0.016	0.020	-0.004
0.266	-0.178	-1.049	-0.016	0.020	-0.004
0.234	-0.186	-1.076	-0.016	0.020	-0.003
0.263	-0.156	-1.097	-0.016	0.020	-0.003
0.246	-0.187	-1.097	-0.015	0.019	-0.003
0.239	-0.187	-1.079	-0.016	0.020	-0.003
0.261	-0.189	-1.080	-0.016	0.019	-0.004
0.240	-0.184	-1.083	-0.016	0.019	-0.003
0.270	-0.183	-1.076	-0.016	0.020	-0.004
0.272	-0.173	-1.081	-0.016	0.019	-0.004
0.256	-0.173	-1.083	-0.016	0.019	-0.004
0.263	-0.186	-1.110	-0.016	0.020	-0.004
0.227	-0.191	-1.099	-0.016	0.020	-0.003
0.258	-0.174	-1.093	-0.016	0.019	-0.004
0.256	-0.194	-1.076	-0.016	0.019	-0.004
0.244	-0.179	-1.090	-0.016	0.019	-0.003
0.277	-0.178	-1.074	-0.016	0.019	-0.004
0.246	-0.189	-1.042	-0.015	0.019	-0.004
0.260	-0.157	-1.057	-0.016	0.020	-0.004
0.263	-0.183	-1.066	-0.016	0.019	-0.004
0.238	-0.174	-1.110	-0.016	0.019	-0.003
0.263	-0.174	-1.087	-0.015	0.020	-0.003
0.244	-0.182	-1.066	-0.015	0.019	-0.004
0.255	-0.180	-1.087	-0.016	0.019	-0.004
0.256	-0.196	-1.063	-0.015	0.019	-0.003
0.247	-0.187	-1.087	-0.016	0.019	-0.004
0.276	-0.174	-1.084	-0.016	0.020	-0.004
0.247	-0.186	-1.059	-0.016	0.020	-0.003
0.251	-0.154	-1.107	-0.016	0.020	-0.003
0.279	-0.204	-1.103	-0.016	0.019	-0.003
0.237	-0.185	-1.100	-0.016	0.019	-0.003
0.257	-0.180	-1.076	-0.016	0.020	-0.003
0.262	-0.205	-1.100	-0.016	0.019	-0.003
0.256	-0.186	-1.052	-0.016	0.019	-0.004
0.279	-0.181	-1.067	-0.015	0.019	-0.004
0.247	-0.187	-1.073	-0.016	0.019	-0.004
0.249	-0.146	-1.115	-0.016	0.020	-0.004
0.255	-0.185	-1.080	-0.016	0.019	-0.004
0.240	-0.171	-1.103	-0.016	0.019	-0.003
0.263	-0.159	-1.097	-0.015	0.020	-0.003
0.242	-0.187	-1.107	-0.015	0.019	-0.003
0.256	-0.184	-1.076	-0.016	0.020	-0.003
0.247	-0.186	-1.063	-0.015	0.020	-0.003
0.252	-0.171	-1.087	-0.015	0.019	-0.004
0.260	-0.187	-1.059	-0.016	0.020	-0.004
0.265	-0.176	-1.063	-0.015	0.019	-0.004
0.257	-0.170	-1.084	-0.016	0.019	-0.004
0.268	-0.188	-1.100	-0.016	0.020	-0.004
0.229	-0.189	-1.110	-0.016	0.019	-0.003
0.269	-0.173	-1.083	-0.016	0.019	-0.003
0.264	-0.194	-1.073	-0.016	0.019	-0.003
0.248	-0.191	-1.086	-0.016	0.019	-0.003
0.275	-0.172	-1.060	-0.015	0.019	-0.004
0.249	-0.197	-1.059	-0.015	0.020	-0.004
0.248	-0.158	-1.070	-0.016	0.020	-0.004
0.268	-0.178	-1.094	-0.015	0.019	-0.004
0.232	-0.179	-1.103	-0.016	0.019	-0.003
0.266	-0.157	-1.077	-0.015	0.019	-0.004
0.257	-0.188	-1.100	-0.015	0.019	-0.003
0.239	-0.189	-1.096	-0.016	0.020	-0.003
0.267	-0.188	-1.070	-0.015	0.020	-0.003
0.250	-0.216	-1.079	-0.016	0.019	-0.004
0.271	-0.185	-1.063	-0.016	0.020	-0.004
0.262	-0.176	-1.070	-0.015	0.019	-0.004
0.254	-0.165	-1.093	-0.016	0.020	-0.003
0.260	-0.184	-1.070	-0.015	0.020	-0.004
0.242	-0.178	-1.087	-0.015	0.019	-0.004
0.261	-0.161	-1.117	-0.016	0.019	-0.003
0.264	-0.199	-1.083	-0.016	0.019	-0.003
0.245	-0.177	-1.052	-0.015	0.019	-0.003
0.272	-0.171	-1.070	-0.015	0.019	-0.004
0.253	-0.193	-1.069	-0.015	0.019	-0.003
0.240	-0.151	-1.074	-0.015	0.020	-0.004
0.270	-0.175	-1.046	-0.016	0.020	-0.004
0.240	-0.183	-1.086	-0.015	0.020	-0.003
0.256	-0.149	-1.101	-0.015	0.020	-0.003
0.255	-0.193	-1.107	-0.015	0.019	-0.003
0.253	-0.179	-1.079	-0.016	0.020	-0.003
0.258	-0.176	-1.070	-0.015	0.019	-0.003
0.244	-0.182	-1.080	-0.015	0.019	-0.003
0.264	-0.183	-1.069	-0.016	0.020	-0.003
0.291	-0.172	-1.044	-0.015	0.019	-0.004
0.241	-0.170	-1.073	-0.016	0.020	-0.004
0.267	-0.179	-1.111	-0.016	0.020	-0.003
0.233	-0.182	-1.117	-0.016	0.020	-0.003
0.270	-0.176	-1.090	-0.016	0.020	-0.003
0.259	-0.184	-1.066	-0.015	0.019	-0.003
0.250	-0.182	-1.097	-0.016	0.019	-0.003
0.280	-0.176	-1.094	-0.015	0.020	-0.004
0.247	-0.186	-1.042	-0.015	0.019	-0.004
0.255	-0.153	-1.067	-0.016	0.020	-0.004
0.271	-0.182	-1.091	-0.015	0.019	-0.003
0.243	-0.181	-1.099	-0.016	0.020	-0.003
0.267	-0.166	-1.094	-0.015	0.019	-0.003
0.257	-0.182	-1.083	-0.015	0.019	-0.003
0.252	-0.180	-1.093	-0.016	0.020	-0.003
0.261	-0.190	-1.056	-0.015	0.020	-0.003
0.251	-0.205	-1.073	-0.016	0.019	-0.004
0.282	-0.173	-1.077	-0.016	0.020	-0.003
0.258	-0.183	-1.053	-0.015	0.020	-0.003
0.256	-0.159	-1.104	-0.016	0.020	-0.003
0.266	-0.181	-1.107	-0.015	0.020	-0.004
0.246	-0.169	-1.101	-0.015	0.019	-0.004
0.262	-0.160	-1.117	-0.016	0.020	-0.003
0.262	-0.189	-1.097	-0.015	0.019	-0.003
0.251	-0.167	-1.042	-0.015	0.019	-0.003
0.271	-0.172	-1.087	-0.015	0.019	-0.004
0.253	-0.186	-1.059	-0.015	0.019	-0.003
0.247	-0.151	-1.094	-0.015	0.020	-0.003
0.270	-0.179	-1.053	-0.015	0.020	-0.004
0.241	-0.191	-1.072	-0.016	0.020	-0.003
0.259	-0.139	-1.111	-0.015	0.020	-0.003
0.252	-0.194	-1.114	-0.015	0.019	-0.003
0.239	-0.187	-1.086	-0.016	0.020	-0.003
0.259	-0.171	-1.070	-0.015	0.020	-0.003
0.256	-0.183	-1.080	-0.016	0.019	-0.003
0.264	-0.178	-1.076	-0.016	0.020	-0.003
0.292	-0.160	-1.058	-0.015	0.019	-0.004
0.254	-0.171	-1.080	-0.015	0.020	-0.004
0.273	-0.178	-1.104	-0.015	0.020	-0.003
0.236	-0.184	-1.097	-0.015	0.019	-0.003
0.258	-0.171	-1.093	-0.016	0.020	-0.003
0.254	-0.176	-1.097	-0.015	0.020	-0.003
0.240	-0.175	-1.114	-0.015	0.019	-0.003
0.276	-0.171	-1.081	-0.015	0.019	-0.004
0.255	-0.199	-1.046	-0.015	0.020	-0.003
0.249	-0.159	-1.073	-0.015	0.020	-0.004
0.258	-0.169	-1.070	-0.015	0.020	-0.003
0.236	-0.179	-1.079	-0.016	0.020	-0.003
0.261	-0.145	-1.084	-0.015	0.020	-0.003
0.260	-0.181	-1.094	-0.015	0.019	-0.003
0.226	-0.170	-1.110	-0.016	0.020	-0.003
0.269	-0.171	-1.067	-0.015	0.020	-0.003
0.256	-0.221	-1.063	-0.015	0.019	-0.004
0.266	-0.174	-1.073	-0.015	0.019	-0.003
0.267	-0.176	-1.087	-0.015	0.020	-0.003
0.247	-0.163	-1.108	-0.015	0.019	-0.003
0.251	-0.161	-1.084	-0.015	0.020	-0.004
0.251	-0.173	-1.114	-0.015	0.019	-0.003
0.254	-0.150	-1.145	-0.016	0.020	-0.003
0.267	-0.176	-1.087	-0.015	0.019	-0.003
0.248	-0.174	-1.049	-0.016	0.019	-0.003
0.259	-0.170	-1.087	-0.015	0.020	-0.003
0.260	-0.171	-1.070	-0.015	0.019	-0.003
0.247	-0.156	-1.091	-0.015	0.019	-0.003
0.279	-0.174	-1.039	-0.016	0.020	-0.004
0.237	-0.171	-1.069	-0.015	0.020	-0.003
0.251	-0.139	-1.084	-0.015	0.020	-0.003
0.263	-0.183	-1.114	-0.015	0.019	-0.003
0.241	-0.174	-1.089	-0.016	0.020	-0.003
0.265	-0.167	-1.084	-0.015	0.020	-0.003
0.263	-0.186	-1.097	-0.015	0.019	-0.003
0.261	-0.171	-1.076	-0.015	0.020	-0.003
0.294	-0.173	-1.058	-0.015	0.019	-0.004
0.248	-0.168	-1.084	-0.016	0.019	-0.004
0.267	-0.177	-1.107	-0.015	0.020	-0.003
0.243	-0.187	-1.104	-0.015	0.019	-0.003
0.262	-0.166	-1.073	-0.015	0.019	-0.003
0.255	-0.165	-1.087	-0.015	0.019	-0.003
0.241	-0.172	-1.111	-0.015	0.019	-0.003
0.268	-0.179	-1.094	-0.015	0.019	-0.003
0.255	-0.192	-1.015	-0.015	0.020	-0.003
0.249	-0.154	-1.067	-0.015	0.020	-0.003
0.269	-0.168	-1.067	-0.015	0.019	-0.003
0.246	-0.172	-1.093	-0.016	0.020	-0.003
0.256	-0.151	-1.080	-0.015	0.020	-0.003
0.270	-0.174	-1.097	-0.015	0.020	-0.003
0.225	-0.173	-1.106	-0.015	0.020	-0.003
0.268	-0.181	-1.090	-0.015	0.020	-0.003
0.263	-0.213	-1.076	-0.015	0.019	-0.003
0.266	-0.164	-1.070	-0.015	0.020	-0.003
0.265	-0.174	-1.070	-0.015	0.020	-0.003
0.257	-0.169	-1.090	-0.015	0.020	-0.003
0.252	-0.160	-1.067	-0.015	0.020	-0.004
0.252	-0.169	-1.094	-0.015	0.019	-0.003
0.263	-0.162	-1.134	-0.016	0.019	-0.003
0.275	-0.181	-1.094	-0.015	0.019	-0.003
0.247	-0.165	-1.032	-0.015	0.019	-0.003
0.257	-0.174	-1.093	-0.015	0.020	-0.003
0.259	-0.176	-1.083	-0.015	0.019	-0.003
0.248	-0.153	-1.084	-0.015	0.020	-0.003
0.279	-0.174	-1.026	-0.016	0.020	-0.004
0.248	-0.171	-1.076	-0.015	0.019	-0.003
0.257	-0.131	-1.091	-0.015	0.020	-0.003
0.261	-0.172	-1.083	-0.015	0.019	-0.003
0.251	-0.168	-1.083	-0.015	0.020	-0.003
0.261	-0.167	-1.080	-0.015	0.020	-0.003
0.260	-0.172	-1.090	-0.015	0.019	-0.003
0.257	-0.172	-1.087	-0.015	0.020	-0.003
0.303	-0.143	-1.058	-0.015	0.019	-0.004
0.253	-0.168	-1.077	-0.015	0.019	-0.003
0.259	-0.170	-1.104	-0.015	0.020	-0.003
0.252	-0.173	-1.094	-0.015	0.019	-0.003
0.265	-0.152	-1.094	-0.015	0.019	-0.003
0.260	-0.155	-1.101	-0.015	0.019	-0.003
0.246	-0.163	-1.087	-0.015	0.019	-0.003
0.276	-0.163	-1.084	-0.015	0.020	-0.003
0.255	-0.190	-1.015	-0.015	0.020	-0.003
0.249	-0.149	-1.067	-0.015	0.020	-0.003
0.276	-0.166	-1.091	-0.015	0.020	-0.003
0.247	-0.169	-1.083	-0.015	0.019	-0.003
0.273	-0.150	-1.077	-0.015	0.020	-0.003
0.267	-0.179	-1.114	-0.015	0.020	-0.003
0.232	-0.171	-1.106	-0.015	0.020	-0.003
0.267	-0.165	-1.063	-0.015	0.020	-0.003
0.260	-0.211	-1.063	-0.015	0.019	-0.004
0.268	-0.163	-1.077	-0.015	0.020	-0.003
0.277	-0.169	-1.057	-0.015	0.019	-0.003
0.257	-0.158	-1.087	-0.015	0.020	-0.003
0.254	-0.158	-1.077	-0.015	0.020	-0.004
0.259	-0.167	-1.094	-0.015	0.019	-0.003
0.264	-0.142	-1.111	-0.016	0.019	-0.003
0.282	-0.176	-1.094	-0.015	0.019	-0.003
0.251	-0.156	-1.039	-0.015	0.019	-0.003
0.277	-0.170	-1.070	-0.015	0.019	-0.003
0.261	-0.180	-1.087	-0.015	0.019	-0.003
0.234	-0.134	-1.060	-0.015	0.019	-0.003
0.287	-0.164	-1.026	-0.015	0.020	-0.003
0.248	-0.169	-1.076	-0.015	0.020	-0.003
0.259	-0.124	-1.091	-0.015	0.020	-0.003
0.264	-0.177	-1.097	-0.015	0.019	-0.003
0.243	-0.167	-1.073	-0.015	0.019	-0.003
0.273	-0.158	-1.080	-0.015	0.019	-0.003
0.269	-0.183	-1.080	-0.015	0.019	-0.003
0.255	-0.155	-1.070	-0.015	0.020	-0.003
0.301	-0.148	-1.031	-0.015	0.019	-0.004
0.251	-0.164	-1.073	-0.015	0.020	-0.003
0.263	-0.161	-1.104	-0.015	0.020	-0.003
0.259	-0.173	-1.077	-0.015	0.019	-0.003
0.268	-0.152	-1.091	-0.015	0.020	-0.003
0.265	-0.135	-1.111	-0.015	0.020	-0.003
0.247	-0.164	-1.107	-0.015	0.019	-0.003
0.265	-0.166	-1.077	-0.015	0.019	-0.003
0.259	-0.173	-1.022	-0.014	0.020	-0.003
0.259	-0.154	-1.060	-0.015	0.019	-0.003
0.265	-0.169	-1.049	-0.015	0.020	-0.003
0.260	-0.166	-1.059	-0.015	0.019	-0.003
0.259	-0.153	-1.070	-0.015	0.020	-0.003
0.278	-0.174	-1.101	-0.015	0.020	-0.003
0.232	-0.176	-1.102	-0.015	0.020	-0.002
0.271	-0.156	-1.063	-0.015	0.020	-0.003
0.260	-0.201	-1.073	-0.015	0.019	-0.003
0.253	-0.166	-1.104	-0.015	0.019	-0.003
0.280	-0.172	-1.067	-0.015	0.019	-0.003
0.260	-0.182	-1.063	-0.015	0.019	-0.003
0.244	-0.141	-1.030	-0.015	0.020	-0.003
0.274	-0.159	-1.070	-0.015	0.019	-0.003
0.262	-0.149	-1.097	-0.015	0.019	-0.003
0.267	-0.151	-1.063	-0.015	0.020	-0.003
0.254	-0.157	-1.077	-0.015	0.019	-0.003
0.229	-0.180	-1.096	-0.015	0.020	-0.003
0.277	-0.169	-1.067	-0.015	0.019	-0.003
0.255	-0.149	-1.060	-0.015	0.019	-0.003
0.276	-0.161	-0.998	-0.015	0.020	-0.003
0.277	-0.163	-1.064	-0.015	0.019	-0.003
0.261	-0.147	-1.084	-0.015	0.020	-0.003
0.279	-0.173	-1.060	-0.015	0.020	-0.003
0.262	-0.157	-1.056	-0.015	0.020	-0.003
0.261	-0.135	-1.118	-0.015	0.019	-0.003
0.292	-0.173	-1.094	-0.015	0.019	-0.003
0.261	-0.160	-1.104	-0.015	0.019	-0.003
0.284	-0.141	-1.064	-0.015	0.019	-0.003
0.257	-0.179	-1.076	-0.015	0.019	-0.003
0.260	-0.155	-1.070	-0.015	0.020	-0.003
0.286	-0.160	-1.064	-0.015	0.019	-0.003
0.249	-0.158	-1.043	-0.015	0.020	-0.003
0.259	-0.113	-1.091	-0.015	0.020	-0.002
0.260	-0.164	-1.087	-0.015	0.019	-0.003
0.260	-0.164	-1.063	-0.015	0.019	-0.003
0.266	-0.155	-1.050	-0.014	0.020	-0.003
0.267	-0.172	-1.063	-0.015	0.019	-0.003
0.265	-0.163	-1.053	-0.015	0.019	-0.003
0.268	-0.176	-1.046	-0.014	0.020	-0.003
0.256	-0.146	-1.060	-0.015	0.019	-0.003
0.274	-0.159	-1.107	-0.015	0.020	-0.003
0.246	-0.169	-1.076	-0.015	0.019	-0.003
0.274	-0.149	-1.080	-0.015	0.019	-0.003
0.271	-0.185	-1.076	-0.015	0.019	-0.003
0.248	-0.158	-1.135	-0.014	0.019	-0.002
0.276	-0.157	-1.070	-0.015	0.019	-0.003
0.259	-0.174	-1.063	-0.015	0.019	-0.003
0.238	-0.137	-1.036	-0.014	0.019	-0.003
0.283	-0.156	-1.077	-0.015	0.019	-0.003
0.258	-0.148	-1.080	-0.015	0.019	-0.003
0.266	-0.132	-1.064	-0.015	0.020	-0.003
0.267	-0.156	-1.067	-0.015	0.019	-0.003
0.224	-0.170	-1.123	-0.015	0.020	-0.002
0.276	-0.155	-1.043	-0.015	0.019	-0.003
0.265	-0.156	-1.036	-0.015	0.019	-0.003
0.269	-0.148	-1.046	-0.015	0.019	-0.003
0.275	-0.165	-1.056	-0.015	0.019	-0.003
0.252	-0.137	-1.039	-0.015	0.019	-0.003
0.286	-0.158	-1.077	-0.015	0.020	-0.003
0.254	-0.155	-1.070	-0.015	0.019	-0.003
0.269	-0.128	-1.121	-0.015	0.019	-0.003
0.289	-0.157	-1.091	-0.015	0.019	-0.002
0.266	-0.153	-1.077	-0.015	0.019	-0.003
0.280	-0.144	-1.074	-0.014	0.019	-0.003
0.269	-0.172	-1.053	-0.014	0.019	-0.003
0.254	-0.148	-1.066	-0.015	0.019	-0.003
0.295	-0.145	-1.044	-0.014	0.019	-0.003
0.265	-0.159	-1.070	-0.015	0.019	-0.003
0.267	-0.108	-1.088	-0.014	0.020	-0.002
0.260	-0.163	-1.091	-0.014	0.019	-0.003
0.250	-0.158	-1.083	-0.015	0.020	-0.003
0.269	-0.152	-1.060	-0.014	0.019	-0.003
0.274	-0.159	-1.087	-0.015	0.019	-0.003
0.284	-0.160	-1.063	-0.015	0.019	-0.003
0.261	-0.165	-1.036	-0.015	0.019	-0.003
0.254	-0.142	-1.057	-0.015	0.019	-0.003
0.275	-0.156	-1.104	-0.015	0.020	-0.003
0.257	-0.165	-1.066	-0.015	0.019	-0.003
0.268	-0.140	-1.080	-0.015	0.019	-0.003
0.275	-0.174	-1.080	-0.015	0.019	-0.003
0.236	-0.165	-1.097	-0.014	0.019	-0.002
0.277	-0.155	-1.060	-0.015	0.019	-0.003
0.274	-0.175	-1.066	-0.015	0.019	-0.003
0.246	-0.138	-1.046	-0.015	0.019	-0.003
0.280	-0.148	-1.040	-0.015	0.019	-0.003
0.262	-0.147	-1.080	-0.015	0.019	-0.003
0.278	-0.127	-1.060	-0.014	0.020	-0.003
0.268	-0.157	-1.060	-0.015	0.019	-0.003
0.230	-0.174	-1.078	-0.015	0.019	-0.002
0.273	-0.151	-1.056	-0.014	0.019	-0.003
0.274	-0.151	-1.063	-0.015	0.019	-0.003
0.276	-0.155	-1.035	-0.015	0.019	-0.003
0.281	-0.163	-1.070	-0.014	0.019	-0.003
0.265	-0.145	-1.060	-0.015	0.019	-0.003
0.286	-0.154	-1.060	-0.015	0.020	-0.003
0.262	-0.151	-1.060	-0.015	0.019	-0.003
0.272	-0.134	-1.121	-0.015	0.019	-0.003
0.296	-0.155	-1.091	-0.014	0.019	-0.002
0.252	-0.151	-1.070	-0.014	0.019	-0.003
0.285	-0.147	-1.067	-0.015	0.019	-0.003
0.268	-0.182	-1.070	-0.015	0.019	-0.003
0.268	-0.143	-1.060	-0.015	0.019	-0.003
0.292	-0.144	-1.064	-0.014	0.019	-0.003
0.265	-0.151	-1.053	-0.015	0.019	-0.003
0.261	-0.101	-1.067	-0.015	0.020	-0.002
0.277	-0.164	-1.077	-0.014	0.019	-0.003
0.259	-0.167	-1.066	-0.015	0.019	-0.002
0.268	-0.139	-1.060	-0.014	0.020	-0.003
0.283	-0.176	-1.087	-0.014	0.019	-0.002
0.273	-0.151	-1.077	-0.015	0.019	-0.003
0.269	-0.169	-1.025	-0.014	0.019	-0.003
0.254	-0.156	-1.053	-0.015	0.019	-0.003
0.284	-0.149	-1.098	-0.015	0.020	-0.003
0.269	-0.152	-1.056	-0.014	0.019	-0.002
0.268	-0.137	-1.073	-0.015	0.019	-0.003
0.282	-0.160	-1.097	-0.015	0.020	-0.003
0.248	-0.164	-1.121	-0.014	0.019	-0.002
0.281	-0.154	-1.077	-0.015	0.019	-0.002
0.270	-0.182	-1.070	-0.015	0.019	-0.003
0.252	-0.146	-1.057	-0.014	0.019	-0.003
0.281	-0.147	-1.047	-0.015	0.019	-0.003
0.271	-0.163	-1.060	-0.015	0.019	-0.003
0.272	-0.121	-1.040	-0.014	0.020	-0.003
0.276	-0.150	-1.060	-0.015	0.019	-0.003
0.229	-0.170	-1.102	-0.015	0.019	-0.002
0.286	-0.144	-1.087	-0.015	0.019	-0.002
0.280	-0.157	-1.056	-0.014	0.019	-0.002
0.276	-0.152	-1.049	-0.015	0.019	-0.002
0.285	-0.156	-1.057	-0.014	0.019	-0.003
0.264	-0.152	-1.057	-0.014	0.019	-0.003
0.292	-0.159	-1.056	-0.015	0.020	-0.003
0.275	-0.144	-1.040	-0.015	0.019	-0.003
0.284	-0.133	-1.131	-0.015	0.019	-0.002
0.293	-0.153	-1.084	-0.014	0.019	-0.002
0.257	-0.156	-1.080	-0.014	0.019	-0.002
0.282	-0.137	-1.067	-0.015	0.019	-0.002
0.280	-0.170	-1.077	-0.014	0.019	-0.002
0.272	-0.143	-1.060	-0.015	0.019	-0.003
0.295	-0.147	-1.041	-0.014	0.019	-0.003
0.265	-0.155	-1.043	-0.015	0.019	-0.003
0.265	-0.101	-1.098	-0.014	0.020	-0.002
0.277	-0.161	-1.063	-0.014	0.019	-0.003
0.248	-0.156	-1.096	-0.015	0.019	-0.002
0.277	-0.149	-1.050	-0.014	0.019	-0.002
0.284	-0.171	-1.087	-0.015	0.019	-0.002
0.278	-0.155	-1.091	-0.015	0.019	-0.003
0.275	-0.168	-1.043	-0.014	0.019	-0.003
0.267	-0.147	-1.046	-0.015	0.019	-0.003
0.280	-0.168	-1.094	-0.015	0.020	-0.003
0.267	-0.160	-1.063	-0.015	0.019	-0.002
0.282	-0.143	-1.080	-0.015	0.019	-0.002
0.282	-0.163	-1.067	-0.014	0.019	-0.003
0.254	-0.162	-1.128	-0.014	0.019	-0.002
0.281	-0.159	-1.084	-0.015	0.019	-0.003
0.281	-0.180	-1.073	-0.015	0.019	-0.003
0.247	-0.128	-1.053	-0.015	0.019	-0.003
0.287	-0.155	-1.050	-0.014	0.019	-0.003
0.276	-0.145	-1.080	-0.015	0.019	-0.003
0.284	-0.132	-1.074	-0.015	0.019	-0.002
0.274	-0.151	-1.053	-0.015	0.019	-0.003
0.228	-0.163	-1.109	-0.015	0.020	-0.002
0.284	-0.159	-1.049	-0.014	0.019	-0.002
0.268	-0.150	-1.046	-0.015	0.019	-0.003
0.287	-0.150	-1.032	-0.015	0.020	-0.003
0.279	-0.155	-1.060	-0.014	0.019	-0.003
0.270	-0.137	-1.056	-0.015	0.019	-0.003
0.291	-0.165	-1.070	-0.014	0.020	-0.003
0.268	-0.154	-1.066	-0.015	0.019	-0.002
0.278	-0.133	-1.118	-0.015	0.019	-0.002
0.286	-0.173	-1.100	-0.014	0.019	-0.002
0.264	-0.161	-1.080	-0.014	0.019	-0.002
0.304	-0.139	-1.054	-0.014	0.019	-0.003
0.271	-0.172	-1.053	-0.014	0.019	-0.003
0.268	-0.146	-1.077	-0.015	0.020	-0.003
0.284	-0.153	-1.064	-0.014	0.019	-0.003
0.274	-0.149	-1.067	-0.015	0.019	-0.003
0.274	-0.109	-1.094	-0.014	0.020	-0.002
0.261	-0.159	-1.107	-0.014	0.019	-0.002
0.262	-0.155	-1.076	-0.014	0.019	-0.002
0.278	-0.155	-1.033	-0.014	0.019	-0.003
0.271	-0.161	-1.076	-0.015	0.019	-0.002
0.282	-0.144	-1.074	-0.015	0.019	-0.003
0.272	-0.168	-1.056	-0.014	0.019	-0.003
0.265	-0.136	-1.060	-0.015	0.019	-0.003
0.288	-0.161	-1.114	-0.015	0.020	-0.003
0.249	-0.160	-1.093	-0.015	0.019	-0.002
0.287	-0.149	-1.070	-0.015	0.019	-0.002
0.273	-0.185	-1.076	-0.015	0.019	-0.003
0.266	-0.157	-1.094	-0.015	0.019	-0.002
0.296	-0.151	-1.064	-0.014	0.019	-0.002
0.272	-0.164	-1.077	-0.015	0.019	-0.003
0.256	-0.136	-1.064	-0.015	0.019	-0.003
0.281	-0.150	-1.087	-0.014	0.019	-0.002
0.275	-0.135	-1.128	-0.015	0.019	-0.002
0.284	-0.141	-1.080	-0.014	0.019	-0.002
0.263	-0.144	-1.067	-0.014	0.019	-0.002
0.258	-0.157	-1.082	-0.015	0.020	-0.002
0.278	-0.170	-1.073	-0.014	0.019	-0.002
0.265	-0.147	-1.039	-0.014	0.019	-0.003
0.290	-0.151	-1.005	-0.015	0.020	-0.003
0.267	-0.154	-1.084	-0.014	0.019	-0.002
0.271	-0.117	-1.087	-0.014	0.020	-0.002
0.291	-0.162	-1.091	-0.015	0.019	-0.003
0.248	-0.151	-1.080	-0.015	0.019	-0.002
0.277	-0.135	-1.131	-0.015	0.019	-0.002
0.283	-0.174	-1.090	-0.014	0.019	-0.002
0.260	-0.151	-1.080	-0.015	0.019	-0.002
0.312	-0.138	-1.041	-0.014	0.019	-0.003
0.262	-0.156	-1.074	-0.014	0.019	-0.003
0.268	-0.145	-1.108	-0.014	0.020	-0.003
0.283	-0.152	-1.074	-0.014	0.019	-0.003
0.268	-0.142	-1.084	-0.015	0.019	-0.003
0.273	-0.113	-1.087	-0.014	0.020	-0.002
0.248	-0.156	-1.107	-0.014	0.019	-0.002
0.275	-0.151	-1.087	-0.015	0.019	-0.002
0.271	-0.168	-1.012	-0.014	0.019	-0.002
0.256	-0.150	-1.060	-0.014	0.019	-0.003
0.290	-0.149	-1.057	-0.014	0.019	-0.002
0.262	-0.165	-1.039	-0.015	0.019	-0.002
0.262	-0.128	-1.067	-0.014	0.019	-0.003
0.270	-0.157	-1.114	-0.015	0.020	-0.002
0.237	-0.163	-1.085	-0.015	0.019	-0.002
0.281	-0.146	-1.077	-0.015	0.019	-0.002
0.268	-0.197	-1.073	-0.015	0.019	-0.003
0.266	-0.151	-1.059	-0.015	0.020	-0.002
0.286	-0.149	-1.050	-0.014	0.019	-0.002
0.270	-0.152	-1.090	-0.015	0.019	-0.003
0.269	-0.138	-1.081	-0.015	0.020	-0.003
0.261	-0.148	-1.066	-0.014	0.019	-0.002
0.269	-0.125	-1.125	-0.015	0.019	-0.002
0.277	-0.146	-1.077	-0.014	0.019	-0.002
0.263	-0.141	-1.043	-0.014	0.018	-0.002
0.260	-0.147	-1.080	-0.014	0.020	-0.002
0.275	-0.169	-1.073	-0.014	0.019	-0.003
0.259	-0.125	-1.056	-0.015	0.019	-0.002
0.293	-0.156	-1.005	-0.015	0.020	-0.003
0.264	-0.152	-1.042	-0.015	0.019	-0.002
0.260	-0.108	-1.087	-0.014	0.020	-0.002
0.271	-0.164	-1.090	-0.014	0.019	-0.002
0.254	-0.155	-1.052	-0.014	0.019	-0.002
0.271	-0.135	-1.111	-0.015	0.020	-0.002
0.278	-0.175	-1.079	-0.015	0.019	-0.002
0.269	-0.155	-1.070	-0.015	0.019	-0.002
0.301	-0.135	-1.051	-0.014	0.019	-0.003
0.268	-0.164	-1.053	-0.015	0.019	-0.003
0.265	-0.146	-1.111	-0.015	0.020	-0.003
0.270	-0.143	-1.067	-0.014	0.019	-0.003
0.266	-0.141	-1.087	-0.015	0.019	-0.003
0.270	-0.126	-1.101	-0.014	0.020	-0.002
0.252	-0.150	-1.107	-0.014	0.019	-0.002
0.264	-0.145	-1.080	-0.015	0.019	-0.002
0.263	-0.166	-1.015	-0.014	0.020	-0.002
0.254	-0.148	-1.060	-0.014	0.019	-0.002
0.280	-0.152	-1.053	-0.014	0.019	-0.002
0.252	-0.163	-1.069	-0.015	0.020	-0.002
0.264	-0.128	-1.063	-0.014	0.020	-0.002
0.278	-0.161	-1.121	-0.014	0.020	-0.002
0.231	-0.156	-1.082	-0.015	0.020	-0.002
0.285	-0.143	-1.070	-0.015	0.019	-0.002
0.261	-0.190	-1.076	-0.014	0.019	-0.003
0.260	-0.158	-1.087	-0.014	0.019	-0.002
0.274	-0.155	-1.050	-0.014	0.019	-0.003
0.248	-0.150	-1.059	-0.015	0.019	-0.003
0.252	-0.136	-1.046	-0.015	0.020	-0.003
0.265	-0.150	-1.091	-0.014	0.019	-0.002
0.257	-0.129	-1.121	-0.015	0.019	-0.002
0.282	-0.144	-1.077	-0.014	0.019	-0.002
0.248	-0.144	-1.036	-0.014	0.019	-0.002
0.258	-0.157	-1.069	-0.015	0.019	-0.002
0.259	-0.166	-1.049	-0.014	0.019	-0.002
0.252	-0.133	-1.066	-0.015	0.019	-0.002
0.282	-0.144	-1.029	-0.015	0.020	-0.003
0.243	-0.155	-1.073	-0.015	0.019	-0.002
0.266	-0.101	-1.080	-0.014	0.020	-0.002
0.266	-0.159	-1.097	-0.014	0.019	-0.002
0.242	-0.148	-1.066	-0.015	0.020	-0.002
0.269	-0.138	-1.083	-0.015	0.019	-0.002
0.262	-0.158	-1.069	-0.014	0.019	-0.002
0.261	-0.153	-1.069	-0.015	0.020	-0.002
0.297	-0.139	-1.041	-0.014	0.019	-0.003
0.251	-0.151	-1.059	-0.015	0.019	-0.003
0.267	-0.147	-1.111	-0.015	0.020	-0.002
0.243	-0.152	-1.086	-0.014	0.019	-0.002
0.258	-0.139	-1.090	-0.015	0.020	-0.003
0.266	-0.142	-1.073	-0.014	0.020	-0.002
0.241	-0.149	-1.083	-0.014	0.019	-0.002
0.272	-0.148	-1.056	-0.015	0.020	-0.002
0.255	-0.164	-1.008	-0.014	0.019	-0.003
0.252	-0.129	-1.050	-0.014	0.020	-0.003
0.268	-0.155	-1.063	-0.015	0.019	-0.003
0.243	-0.155	-1.089	-0.015	0.020	-0.002
0.256	-0.129	-1.070	-0.014	0.020	-0.002
0.258	-0.157	-1.114	-0.014	0.020	-0.002
0.237	-0.156	-1.089	-0.015	0.019	-0.002
0.273	-0.159	-1.066	-0.014	0.020	-0.002
0.254	-0.190	-1.055	-0.015	0.019	-0.003
0.271	-0.148	-1.059	-0.015	0.020	-0.002
0.266	-0.148	-1.050	-0.014	0.020	-0.003
0.250	-0.131	-1.090	-0.015	0.020	-0.002
0.275	-0.165	-1.056	-0.015	0.020	-0.002
0.246	-0.148	-1.100	-0.014	0.019	-0.002
0.250	-0.127	-1.097	-0.015	0.019	-0.002
0.271	-0.173	-1.090	-0.014	0.019	-0.002
0.249	-0.149	-1.015	-0.014	0.019	-0.002
0.277	-0.145	-1.071	-0.014	0.019	-0.003
0.255	-0.151	-1.059	-0.014	0.019	-0.002
0.249	-0.130	-1.073	-0.015	0.020	-0.002
0.270	-0.154	-1.039	-0.015	0.020	-0.003
0.240	-0.148	-1.072	-0.015	0.020	-0.002
0.258	-0.123	-1.097	-0.015	0.020	-0.002
0.255	-0.164	-1.090	-0.014	0.019	-0.002
0.237	-0.152	-1.065	-0.015	0.020	-0.002
0.259	-0.152	-1.063	-0.014	0.020	-0.002
0.239	-0.152	-1.062	-0.014	0.019	-0.002
0.260	-0.155	-1.052	-0.015	0.020	-0.002
0.284	-0.138	-1.050	-0.014	0.019	-0.003
0.246	-0.142	-1.070	-0.015	0.019	-0.003
0.266	-0.159	-1.093	-0.015	0.020	-0.002
0.229	-0.156	-1.096	-0.015	0.020	-0.002
0.258	-0.139	-1.087	-0.015	0.020	-0.002
0.260	-0.150	-1.080	-0.014	0.020	-0.002
0.246	-0.160	-1.083	-0.014	0.019	-0.002
0.273	-0.147	-1.063	-0.014	0.020	-0.003
0.243	-0.167	-1.022	-0.014	0.020	-0.002
0.240	-0.133	-1.056	-0.015	0.020	-0.003
0.255	-0.152	-1.063	-0.015	0.020	-0.003
0.231	-0.154	-1.072	-0.015	0.020	-0.002
0.251	-0.136	-1.076	-0.015	0.020	-0.002
0.254	-0.158	-1.087	-0.014	0.019	-0.002
0.223	-0.156	-1.089	-0.015	0.020	-0.002
0.266	-0.161	-1.035	-0.014	0.020	-0.002
0.252	-0.191	-1.052	-0.015	0.019	-0.003
0.258	-0.149	-1.063	-0.015	0.020	-0.002
0.257	-0.154	-1.039	-0.014	0.020	-0.002
0.246	-0.129	-1.093	-0.015	0.020	-0.002
0.263	-0.162	-1.069	-0.015	0.020	-0.002
0.232	-0.149	-1.100	-0.014	0.020	-0.002
0.255	-0.134	-1.107	-0.015	0.020	-0.002
0.256	-0.178	-1.083	-0.014	0.019	-0.002
0.244	-0.148	-1.042	-0.015	0.019	-0.002
0.267	-0.151	-1.070	-0.015	0.020	-0.003
0.251	-0.161	-1.059	-0.014	0.020	-0.002
0.245	-0.129	-1.077	-0.015	0.020	-0.002
0.267	-0.153	-1.053	-0.015	0.019	-0.003
0.232	-0.160	-1.069	-0.015	0.020	-0.002
0.250	-0.118	-1.069	-0.015	0.020	-0.002
0.248	-0.166	-1.090	-0.014	0.019	-0.002
0.250	-0.149	-1.065	-0.015	0.020	-0.002
0.254	-0.156	-1.042	-0.015	0.020	-0.002
0.245	-0.158	-1.062	-0.014	0.019	-0.002
0.265	-0.153	-1.055	-0.015	0.020	-0.002
0.260	-0.149	-1.050	-0.014	0.020	-0.003
0.242	-0.136	-1.080	-0.015	0.020	-0.002
0.253	-0.161	-1.096	-0.015	0.020	-0.002
0.227	-0.157	-1.099	-0.014	0.020	-0.002
0.252	-0.153	-1.055	-0.015	0.020	-0.002
0.251	-0.167	-1.069	-0.015	0.019	-0.002
0.240	-0.145	-1.062	-0.015	0.019	-0.002
0.279	-0.153	-1.074	-0.014	0.019	-0.003
0.247	-0.166	-1.045	-0.015	0.020	-0.003
0.234	-0.131	-1.053	-0.015	0.020	-0.003
0.250	-0.143	-1.084	-0.014	0.019	-0.002
0.230	-0.160	-1.096	-0.015	0.020	-0.002
0.257	-0.142	-1.073	-0.015	0.020	-0.002
0.244	-0.157	-1.069	-0.015	0.019	-0.002
0.237	-0.152	-1.079	-0.015	0.020	-0.002
0.256	-0.160	-1.059	-0.014	0.020	-0.002
0.245	-0.176	-1.055	-0.015	0.019	-0.003
0.259	-0.162	-1.049	-0.015	0.020	-0.002
0.241	-0.155	-1.062	-0.015	0.020	-0.002
0.240	-0.125	-1.093	-0.015	0.020	-0.002
0.269	-0.163	-1.073	-0.015	0.020	-0.002
0.222	-0.154	-1.089	-0.015	0.020	-0.002
0.250	-0.150	-1.096	-0.015	0.020	-0.002
0.259	-0.176	-1.076	-0.015	0.019	-0.002
0.241	-0.149	-1.031	-0.015	0.019	-0.002
0.270	-0.148	-1.053	-0.014	0.019	-0.003
0.245	-0.162	-1.069	-0.015	0.020	-0.002
0.216	-0.133	-1.097	-0.015	0.020	-0.003
0.261	-0.160	-1.049	-0.015	0.020	-0.002
0.229	-0.156	-1.068	-0.015	0.020	-0.002
0.253	-0.134	-1.100	-0.015	0.020	-0.002
0.239	-0.163	-1.090	-0.014	0.019	-0.002
0.239	-0.158	-1.079	-0.015	0.020	-0.002
0.247	-0.160	-1.055	-0.014	0.020	-0.002
0.242	-0.152	-1.076	-0.015	0.019	-0.002
0.261	-0.163	-1.079	-0.015	0.020	-0.002
0.281	-0.152	-1.060	-0.014	0.019	-0.003
0.237	-0.144	-1.096	-0.015	0.020	-0.002
0.254	-0.156	-1.117	-0.015	0.021	-0.002
0.228	-0.164	-1.096	-0.015	0.020	-0.002
0.257	-0.154	-1.086	-0.015	0.020	-0.002
0.249	-0.163	-1.093	-0.015	0.020	-0.002
0.246	-0.163	-1.093	-0.014	0.019	-0.002
0.254	-0.155	-1.069	-0.015	0.020	-0.002
0.250	-0.179	-1.021	-0.014	0.020	-0.002
0.231	-0.140	-1.045	-0.015	0.020	-0.002
0.247	-0.163	-1.062	-0.015	0.020	-0.002
0.231	-0.157	-1.092	-0.015	0.020	-0.002
0.257	-0.145	-1.059	-0.015	0.020	-0.002
0.248	-0.163	-1.096	-0.014	0.019	-0.002
0.220	-0.161	-1.088	-0.015	0.020	-0.002
0.246	-0.173	-1.062	-0.015	0.020	-0.002
0.247	-0.207	-1.065	-0.015	0.019	-0.003
0.255	-0.162	-1.048	-0.015	0.020	-0.002
0.258	-0.163	-1.042	-0.015	0.020	-0.002
0.237	-0.148	-1.096	-0.015	0.020	-0.002
0.256	-0.159	-1.086	-0.015	0.020	-0.003
0.236	-0.168	-1.106	-0.015	0.020	-0.002
0.252	-0.132	-1.117	-0.015	0.020	-0.002
0.265	-0.182	-1.089	-0.015	0.020	-0.002
0.230	-0.151	-1.038	-0.015	0.019	-0.002
0.249	-0.161	-1.066	-0.015	0.020	-0.003
0.238	-0.170	-1.058	-0.015	0.020	-0.002
0.236	-0.137	-1.083	-0.015	0.020	-0.002
0.265	-0.162	-1.028	-0.015	0.020	-0.003
0.235	-0.158	-1.072	-0.015	0.020	-0.002
0.233	-0.115	-1.097	-0.014	0.020	-0.002
0.248	-0.163	-1.100	-0.015	0.020	-0.002
0.236	-0.167	-1.095	-0.015	0.020	-0.002
0.249	-0.155	-1.096	-0.015	0.020	-0.002
0.241	-0.174	-1.092	-0.015	0.019	-0.002
0.253	-0.163	-1.093	-0.015	0.020	-0.002
0.282	-0.154	-1.047	-0.014	0.020	-0.003
0.238	-0.163	-1.069	-0.015	0.020	-0.002
0.255	-0.171	-1.099	-0.015	0.021	-0.002
0.238	-0.163	-1.099	-0.015	0.020	-0.002
0.248	-0.154	-1.076	-0.015	0.020	-0.002
0.247	-0.153	-1.096	-0.015	0.020	-0.002
0.228	-0.163	-1.092	-0.015	0.019	-0.002
0.249	-0.160	-1.082	-0.015	0.020	-0.002
0.243	-0.180	-1.014	-0.014	0.020	-0.002
0.227	-0.142	-1.062	-0.015	0.020	-0.002
0.257	-0.170	-1.065	-0.015	0.020	-0.002
0.235	-0.173	-1.068	-0.015	0.020	-0.002
0.256	-0.153	-1.059	-0.015	0.020	-0.002
0.255	-0.168	-1.120	-0.015	0.020	-0.002
0.218	-0.178	-1.098	-0.015	0.020	-0.002
0.247	-0.169	-1.086	-0.015	0.020	-0.002
0.242	-0.198	-1.065	-0.015	0.020	-0.003
0.243	-0.161	-1.058	-0.015	0.020	-0.002
0.254	-0.175	-1.055	-0.015	0.020	-0.002
0.240	-0.153	-1.086	-0.015	0.020	-0.002
0.247	-0.155	-1.083	-0.015	0.020	-0.002
0.233	-0.164	-1.099	-0.015	0.020	-0.002
0.253	-0.152	-1.123	-0.015	0.020	-0.002
0.259	-0.178	-1.092	-0.015	0.020	-0.002
0.242	-0.168	-1.031	-0.015	0.019	-0.002
0.254	-0.167	-1.048	-0.015	0.020	-0.002
0.254	-0.179	-1.058	-0.015	0.020	-0.002
0.232	-0.143	-1.086	-0.015	0.020	-0.002
0.260	-0.165	-1.059	-0.015	0.020	-0.003
0.228	-0.174	-1.092	-0.015	0.020	-0.002
0.246	-0.140	-1.099	-0.015	0.020	-0.002
0.243	-0.171	-1.093	-0.015	0.019	-0.002
0.237	-0.166	-1.085	-0.015	0.020	-0.002
0.249	-0.181	-1.062	-0.015	0.020	-0.002
0.227	-0.161	-1.072	-0.015	0.020	-0.002
0.248	-0.161	-1.065	-0.015	0.020	-0.002
0.265	-0.162	-1.059	-0.015	0.020	-0.003
0.243	-0.149	-1.076	-0.015	0.020	-0.002
0.261	-0.181	-1.106	-0.015	0.021	-0.002
0.225	-0.174	-1.126	-0.015	0.020	-0.002
0.256	-0.159	-1.086	-0.015	0.020	-0.002
0.249	-0.184	-1.085	-0.015	0.020	-0.002
0.240	-0.171	-1.096	-0.015	0.019	-0.002
0.271	-0.165	-1.049	-0.015	0.020	-0.002
0.239	-0.182	-1.055	-0.015	0.020	-0.002
0.240	-0.139	-1.055	-0.015	0.020	-0.002
0.251	-0.160	-1.096	-0.015	0.020	-0.002
0.225	-0.171	-1.126	-0.015	0.020	-0.002
0.264	-0.161	-1.076	-0.015	0.020	-0.002
0.242	-0.176	-1.068	-0.015	0.019	-0.002
0.237	-0.175	-1.081	-0.015	0.020	-0.002
0.253	-0.177	-1.068	-0.015	0.020	-0.002
0.248	-0.192	-1.075	-0.015	0.020	-0.003
0.258	-0.172	-1.058	-0.015	0.020	-0.002
0.236	-0.165	-1.072	-0.015	0.020	-0.002
0.247	-0.140	-1.124	-0.015	0.020	-0.002
0.265	-0.188	-1.102	-0.015	0.020	-0.002
0.234	-0.173	-1.113	-0.015	0.020	-0.002
0.253	-0.159	-1.113	-0.015	0.020	-0.002
0.245	-0.196	-1.082	-0.015	0.020	-0.002
0.237	-0.174	-1.048	-0.015	0.019	-0.002
0.268	-0.173	-1.066	-0.015	0.020	-0.003
0.231	-0.179	-1.092	-0.015	0.020	-0.002
0.245	-0.147	-1.103	-0.015	0.020	-0.002
0.251	-0.173	-1.089	-0.015	0.020	-0.002
0.227	-0.164	-1.116	-0.015	0.020	-0.002
0.251	-0.152	-1.099	-0.015	0.020	-0.002
0.235	-0.179	-1.103	-0.015	0.019	-0.002
0.252	-0.168	-1.095	-0.015	0.020	-0.002
0.251	-0.186	-1.051	-0.015	0.020	-0.002
0.233	-0.154	-1.075	-0.015	0.020	-0.002
0.256	-0.180	-1.085	-0.016	0.020	-0.002
0.249	-0.173	-1.082	-0.015	0.020	-0.002
0.242	-0.158	-1.085	-0.015	0.020	-0.002
0.259	-0.184	-1.096	-0.015	0.020	-0.002
0.230	-0.184	-1.081	-0.015	0.020	-0.002
0.255	-0.172	-1.102	-0.015	0.020	-0.002
0.256	-0.205	-1.075	-0.015	0.019	-0.002
0.250	-0.172	-1.085	-0.015	0.020	-0.002
0.265	-0.171	-1.066	-0.015	0.020	-0.002
0.250	-0.174	-1.086	-0.015	0.020	-0.002
0.245	-0.152	-1.072	-0.015	0.020	-0.002
0.252	-0.175	-1.103	-0.015	0.020	-0.002
0.234	-0.169	-1.119	-0.016	0.020	-0.002
0.257	-0.171	-1.078	-0.015	0.020	-0.002
0.246	-0.184	-1.085	-0.015	0.019	-0.002
0.239	-0.174	-1.105	-0.015	0.020	-0.002
0.251	-0.188	-1.068	-0.015	0.020	-0.002
0.230	-0.187	-1.089	-0.015	0.020	-0.002
0.263	-0.179	-1.065	-0.015	0.020	-0.002
0.247	-0.180	-1.085	-0.015	0.020	-0.002
0.240	-0.147	-1.116	-0.015	0.020	-0.002
0.268	-0.204	-1.092	-0.015	0.020	-0.002
0.228	-0.186	-1.105	-0.015	0.020	-0.002
0.251	-0.175	-1.089	-0.015	0.020	-0.002
0.253	-0.207	-1.078	-0.015	0.020	-0.002
0.249	-0.173	-1.055	-0.015	0.020	-0.002
0.282	-0.171	-1.066	-0.015	0.020	-0.003
0.243	-0.172	-1.099	-0.015	0.020	-0.002
0.253	-0.159	-1.109	-0.015	0.020	-0.002
0.248	-0.177	-1.130	-0.015	0.020	-0.002
0.237	-0.176	-1.098	-0.015	0.020	-0.002
0.259	-0.173	-1.092	-0.015	0.020	-0.002
0.235	-0.179	-1.095	-0.015	0.020	-0.002
0.256	-0.176	-1.078	-0.015	0.020	-0.002
0.259	-0.192	-1.051	-0.015	0.020	-0.002
0.230	-0.153	-1.072	-0.015	0.020	-0.002
0.261	-0.185	-1.079	-0.015	0.020	-0.002
0.229	-0.191	-1.098	-0.015	0.020	-0.002
0.244	-0.163	-1.099	-0.015	0.020	-0.002
0.256	-0.189	-1.095	-0.015	0.020	-0.002
0.228	-0.190	-1.108	-0.016	0.020	-0.002
0.260	-0.190	-1.075	-0.015	0.020	-0.002
0.247	-0.198	-1.068	-0.015	0.020	-0.002
0.259	-0.175	-1.075	-0.016	0.020	-0.002
0.268	-0.177	-1.086	-0.015	0.020	-0.002
0.247	-0.178	-1.112	-0.016	0.020	-0.002
0.263	-0.165	-1.089	-0.015	0.020	-0.002
0.248	-0.195	-1.112	-0.015	0.020	-0.002
0.242	-0.173	-1.101	-0.016	0.020	-0.002
0.263	-0.193	-1.092	-0.015	0.020	-0.002
0.242	-0.184	-1.078	-0.015	0.020	-0.002
0.266	-0.172	-1.072	-0.015	0.020	-0.002
0.251	-0.189	-1.054	-0.015	0.020	-0.002
0.239	-0.155	-1.095	-0.015	0.020	-0.002
0.262	-0.192	-1.085	-0.015	0.020	-0.002
0.233	-0.188	-1.088	-0.016	0.020	-0.002
0.254	-0.157	-1.106	-0.015	0.020	-0.002
0.276	-0.207	-1.095	-0.015	0.020	-0.002
0.246	-0.192	-1.105	-0.015	0.020	-0.002
0.245	-0.189	-1.068	-0.015	0.020	-0.002
0.241	-0.199	-1.102	-0.016	0.020	-0.002
0.249	-0.183	-1.102	-0.015	0.021	-0.002
0.256	-0.186	-1.072	-0.015	0.020	-0.003
0.244	-0.165	-1.113	-0.016	0.020	-0.002
0.244	-0.174	-1.116	-0.016	0.020	-0.002
0.223	-0.187	-1.160	-0.015	0.020	-0.002
0.255	-0.185	-1.088	-0.016	0.020	-0.002
0.253	-0.202	-1.085	-0.016	0.020	-0.002
0.229	-0.179	-1.096	-0.015	0.019	-0.002
0.267	-0.182	-1.068	-0.016	0.020	-0.002
0.254	-0.193	-1.075	-0.015	0.020	-0.002
0.245	-0.162	-1.068	-0.015	0.020	-0.002
0.254	-0.184	-1.109	-0.015	0.020	-0.002
0.212	-0.193	-1.090	-0.016	0.020	-0.002
0.260	-0.183	-1.105	-0.015	0.020	-0.002
0.254	-0.189	-1.082	-0.015	0.020	-0.002
0.245	-0.187	-1.101	-0.016	0.020	-0.002
0.264	-0.192	-1.082	-0.015	0.020	-0.002
0.249	-0.196	-1.071	-0.016	0.020	-0.002
0.259	-0.185	-1.078	-0.016	0.021	-0.002
0.254	-0.189	-1.099	-0.016	0.020	-0.002
0.252	-0.165	-1.129	-0.016	0.020	-0.002
0.271	-0.196	-1.105	-0.016	0.020	-0.002
0.235	-0.185	-1.122	-0.015	0.020	-0.002
0.263	-0.173	-1.092	-0.015	0.020	-0.002
0.258	-0.197	-1.099	-0.015	0.020	-0.002
0.244	-0.192	-1.071	-0.015	0.020	-0.002
0.277	-0.182	-1.086	-0.015	0.020	-0.003
0.253	-0.189	-1.068	-0.015	0.020	-0.002
0.249	-0.139	-1.116	-0.015	0.021	-0.002
0.250	-0.188	-1.099	-0.015	0.020	-0.002
0.241	-0.194	-1.095	-0.016	0.020	-0.002
0.261	-0.172	-1.085	-0.015	0.020	-0.002
0.260	-0.215	-1.095	-0.015	0.019	-0.002
0.265	-0.190	-1.106	-0.015	0.020	-0.002
0.256	-0.212	-1.054	-0.015	0.020	-0.002
0.246	-0.190	-1.078	-0.015	0.020	-0.002
0.266	-0.194	-1.109	-0.016	0.021	-0.002
0.250	-0.206	-1.084	-0.016	0.020	-0.002
0.256	-0.179	-1.112	-0.016	0.020	-0.002
0.264	-0.193	-1.105	-0.016	0.020	-0.002
0.234	-0.194	-1.146	-0.015	0.020	-0.002
0.254	-0.195	-1.081	-0.015	0.020	-0.002
0.255	-0.212	-1.071	-0.016	0.020	-0.002
0.235	-0.181	-1.068	-0.016	0.020	-0.002
0.269	-0.186	-1.092	-0.015	0.020	-0.002
0.257	-0.192	-1.085	-0.016	0.020	-0.002
0.251	-0.168	-1.088	-0.016	0.020	-0.002
0.253	-0.187	-1.099	-0.016	0.020	-0.002
0.216	-0.195	-1.110	-0.016	0.020	-0.001
0.271	-0.188	-1.078	-0.015	0.020	-0.002
0.256	-0.191	-1.078	-0.015	0.019	-0.002
0.255	-0.188	-1.088	-0.016	0.020	-0.002
0.267	-0.204	-1.085	-0.015	0.020	-0.002
0.240	-0.186	-1.098	-0.016	0.020	-0.002
0.272	-0.192	-1.116	-0.016	0.020	-0.002
0.255	-0.189	-1.092	-0.016	0.020	-0.002
0.261	-0.178	-1.146	-0.016	0.020	-0.002
0.272	-0.199	-1.105	-0.015	0.020	-0.002
0.244	-0.193	-1.119	-0.015	0.020	-0.002
0.277	-0.174	-1.082	-0.015	0.020	-0.002
0.259	-0.207	-1.092	-0.015	0.020	-0.002
0.255	-0.191	-1.098	-0.016	0.020	-0.002
0.278	-0.192	-1.110	-0.015	0.020	-0.003
0.255	-0.194	-1.068	-0.016	0.020	-0.002
0.260	-0.157	-1.116	-0.015	0.021	-0.002
0.248	-0.200	-1.122	-0.015	0.020	-0.002
0.243	-0.193	-1.108	-0.016	0.020	-0.002
0.253	-0.194	-1.075	-0.015	0.020	-0.002
0.254	-0.207	-1.098	-0.015	0.020	-0.002
0.265	-0.190	-1.085	-0.016	0.020	-0.002
0.265	-0.207	-1.061	-0.015	0.020	-0.002
0.247	-0.183	-1.102	-0.016	0.020	-0.002
0.266	-0.195	-1.139	-0.016	0.021	-0.002
0.235	-0.203	-1.097	-0.016	0.020	-0.002
0.265	-0.185	-1.122	-0.016	0.020	-0.002
0.266	-0.214	-1.112	-0.015	0.020	-0.002
0.242	-0.199	-1.146	-0.015	0.020	-0.002
0.268	-0.194	-1.102	-0.016	0.020	-0.002
0.257	-0.214	-1.094	-0.016	0.020	-0.002
0.237	-0.174	-1.068	-0.016	0.020	-0.003
0.269	-0.198	-1.116	-0.016	0.020	-0.002
0.254	-0.185	-1.112	-0.016	0.020	-0.002
0.266	-0.172	-1.099	-0.016	0.020	-0.002
0.256	-0.200	-1.074	-0.016	0.020	-0.002
0.228	-0.215	-1.103	-0.016	0.020	-0.001
0.274	-0.203	-1.109	-0.015	0.020	-0.002
0.249	-0.187	-1.064	-0.015	0.019	-0.002
0.279	-0.190	-1.054	-0.016	0.020	-0.002
0.267	-0.194	-1.054	-0.015	0.020	-0.002
0.260	-0.171	-1.095	-0.016	0.020	-0.002
0.282	-0.190	-1.109	-0.016	0.020	-0.002
0.249	-0.201	-1.111	-0.016	0.020	-0.002
0.262	-0.178	-1.139	-0.016	0.020	-0.002
0.277	-0.208	-1.098	-0.016	0.020	-0.002
0.261	-0.200	-1.101	-0.016	0.020	-0.002
0.292	-0.182	-1.079	-0.015	0.020	-0.003
0.248	-0.200	-1.081	-0.016	0.020	-0.002
0.260	-0.196	-1.119	-0.016	0.021	-0.002
0.264	-0.202	-1.085	-0.015	0.020	-0.002
0.267	-0.186	-1.088	-0.016	0.020	-0.002
0.266	-0.178	-1.126	-0.015	0.020	-0.002
0.234	-0.206	-1.132	-0.015	0.019	-0.002
0.264	-0.199	-1.102	-0.016	0.020	-0.002
0.256	-0.212	-1.047	-0.015	0.020	-0.002
0.253	-0.195	-1.088	-0.016	0.020	-0.002
0.268	-0.189	-1.088	-0.016	0.020	-0.002
0.238	-0.205	-1.091	-0.016	0.020	-0.002
0.271	-0.178	-1.078	-0.016	0.020	-0.002
0.269	-0.205	-1.118	-0.016	0.020	-0.002
0.233	-0.204	-1.104	-0.016	0.020	-0.002
0.266	-0.208	-1.081	-0.016	0.020	-0.002
0.260	-0.241	-1.071	-0.016	0.020	-0.003
0.264	-0.198	-1.095	-0.016	0.020	-0.002
0.267	-0.204	-1.075	-0.015	0.020	-0.002
0.260	-0.187	-1.112	-0.016	0.020	-0.002
0.266	-0.195	-1.078	-0.016	0.020	-0.002
0.261	-0.203	-1.098	-0.016	0.020	-0.002
0.269	-0.183	-1.129	-0.016	0.020	-0.002
0.277	-0.218	-1.101	-0.016	0.020	-0.002
0.256	-0.188	-1.064	-0.016	0.019	-0.002
0.286	-0.192	-1.065	-0.016	0.020	-0.002
0.254	-0.209	-1.095	-0.016	0.020	-0.002
0.251	-0.175	-1.078	-0.016	0.020	-0.002
0.273	-0.200	-1.068	-0.016	0.020	-0.002
0.243	-0.200	-1.111	-0.016	0.020	-0.002
0.269	-0.167	-1.105	-0.016	0.020	-0.002
0.268	-0.209	-1.108	-0.015	0.020	-0.002
0.258	-0.199	-1.084	-0.016	0.020	-0.002
0.269	-0.209	-1.081	-0.016	0.020	-0.002
0.256	-0.206	-1.081	-0.016	0.020	-0.002
0.275	-0.202	-1.105	-0.016	0.020	-0.002
0.289	-0.199	-1.075	-0.016	0.020	-0.003
0.257	-0.187	-1.095	-0.016	0.020	-0.002
0.281	-0.207	-1.139	-0.016	0.020	-0.002
0.239	-0.202	-1.131	-0.016	0.020	-0.002
0.275	-0.192	-1.095	-0.016	0.020	-0.002
0.260	-0.219	-1.091	-0.016	0.020	-0.002
0.250	-0.201	-1.101	-0.016	0.020	-0.002
0.284	-0.195	-1.082	-0.016	0.020	-0.002
0.260	-0.216	-1.057	-0.016	0.020	-0.002
0.263	-0.180	-1.078	-0.016	0.020	-0.002
0.257	-0.197	-1.109	-0.015	0.020	-0.002
0.252	-0.198	-1.138	-0.016	0.020	-0.002
0.281	-0.190	-1.098	-0.016	0.020	-0.002
0.262	-0.197	-1.105	-0.016	0.019	-0.002
0.260	-0.195	-1.094	-0.016	0.020	-0.002
0.266	-0.205	-1.061	-0.015	0.020	-0.002
0.257	-0.215	-1.064	-0.016	0.020	-0.002
0.284	-0.203	-1.074	-0.016	0.020	-0.002
0.270	-0.201	-1.077	-0.016	0.020	-0.002
0.255	-0.158	-1.119	-0.016	0.020	-0.002
0.289	-0.223	-1.101	-0.016	0.020	-0.002
0.253	-0.201	-1.122	-0.016	0.020	-0.002
0.278	-0.192	-1.119	-0.016	0.020	-0.002
0.266	-0.231	-1.101	-0.016	0.020	-0.002
0.257	-0.190	-1.064	-0.016	0.020	-0.002
0.291	-0.195	-1.082	-0.015	0.020	-0.003
0.262	-0.196	-1.105	-0.016	0.020	-0.002
0.256	-0.177	-1.115	-0.016	0.021	-0.002
0.265	-0.204	-1.102	-0.015	0.020	-0.002
0.249	-0.204	-1.094	-0.016	0.020	-0.002
0.265	-0.190	-1.095	-0.016	0.020	-0.002
0.249	-0.201	-1.105	-0.015	0.019	-0.002
0.261	-0.204	-1.084	-0.016	0.020	-0.002
0.256	-0.211	-1.054	-0.015	0.020	-0.002
0.243	-0.177	-1.088	-0.016	0.020	-0.002
0.276	-0.201	-1.081	-0.016	0.020	-0.002
0.249	-0.207	-1.091	-0.016	0.020	-0.002
0.264	-0.186	-1.105	-0.016	0.020	-0.002
0.273	-0.208	-1.111	-0.016	0.020	-0.002
0.238	-0.204	-1.121	-0.016	0.020	-0.002
0.286	-0.200	-1.091	-0.016	0.020	-0.002
0.266	-0.229	-1.081	-0.016	0.020	-0.002
0.270	-0.205	-1.071	-0.016	0.020	-0.002
0.284	-0.195	-1.078	-0.016	0.020	-0.002
0.258	-0.190	-1.098	-0.016	0.020	-0.002
0.267	-0.186	-1.116	-0.016	0.020	-0.002
0.262	-0.199	-1.115	-0.016	0.020	-0.002
0.257	-0.195	-1.118	-0.016	0.020	-0.002
0.281	-0.210	-1.105	-0.016	0.020	-0.002
0.261	-0.194	-1.064	-0.016	0.019	-0.002
0.275	-0.196	-1.098	-0.016	0.020	-0.002
0.268	-0.211	-1.061	-0.016	0.020	-0.002
0.250	-0.187	-1.085	-0.016	0.020	-0.002
0.279	-0.202	-1.102	-0.016	0.020	-0.002
0.253	-0.210	-1.094	-0.016	0.020	-0.002
0.259	-0.169	-1.105	-0.016	0.020	-0.002
0.283	-0.218	-1.108	-0.016	0.020	-0.002
0.257	-0.205	-1.105	-0.016	0.020	-0.002
0.275	-0.201	-1.071	-0.016	0.020	-0.002
0.257	-0.224	-1.091	-0.016	0.020	-0.002
0.273	-0.200	-1.088	-0.016	0.020	-0.002
0.282	-0.203	-1.071	-0.016	0.020	-0.002
0.262	-0.189	-1.105	-0.016	0.020	-0.002
0.271	-0.195	-1.119	-0.016	0.020	-0.002
0.247	-0.205	-1.118	-0.015	0.020	-0.002
0.265	-0.202	-1.098	-0.016	0.020	-0.002
0.267	-0.216	-1.088	-0.016	0.020	-0.002
0.240	-0.184	-1.081	-0.016	0.020	-0.002
0.279	-0.200	-1.085	-0.016	0.020	-0.002
0.260	-0.205	-1.061	-0.016	0.020	-0.002
0.261	-0.175	-1.085	-0.016	0.020	-0.002
0.271	-0.204	-1.095	-0.016	0.020	-0.002
0.225	-0.219	-1.113	-0.016	0.020	-0.002
0.284	-0.187	-1.095	-0.016	0.020	-0.002
0.282	-0.208	-1.078	-0.016	0.020	-0.002
0.257	-0.207	-1.087	-0.016	0.020	-0.002
0.279	-0.203	-1.085	-0.016	0.020	-0.002
0.267	-0.207	-1.085	-0.016	0.020	-0.002
0.284	-0.207	-1.064	-0.016	0.021	-0.002
0.273	-0.205	-1.074	-0.016	0.020	-0.002
0.274	-0.179	-1.136	-0.017	0.020	-0.002
0.276	-0.208	-1.084	-0.016	0.020	-0.002
0.254	-0.196	-1.119	-0.016	0.020	-0.002
0.270	-0.190	-1.115	-0.016	0.020	-0.002
0.276	-0.219	-1.091	-0.016	0.020	-0.002
0.254	-0.197	-1.067	-0.016	0.020	-0.002
0.295	-0.199	-1.058	-0.016	0.020	-0.002
0.256	-0.208	-1.064	-0.016	0.020	-0.002
0.258	-0.160	-1.088	-0.016	0.020	-0.002
0.265	-0.198	-1.102	-0.015	0.020	-0.002
0.244	-0.211	-1.090	-0.016	0.020	-0.002
0.275	-0.182	-1.095	-0.016	0.020	-0.002
0.280	-0.225	-1.111	-0.016	0.019	-0.002
0.269	-0.210	-1.102	-0.016	0.020	-0.002
0.265	-0.206	-1.068	-0.016	0.020	-0.002
0.256	-0.213	-1.081	-0.016	0.020	-0.003
0.273	-0.199	-1.095	-0.016	0.020	-0.002
0.276	-0.202	-1.082	-0.016	0.020	-0.002
0.274	-0.181	-1.099	-0.016	0.020	-0.002
0.271	-0.207	-1.119	-0.016	0.020	-0.002
0.248	-0.199	-1.143	-0.015	0.019	-0.002
0.264	-0.208	-1.067	-0.016	0.020	-0.002
0.274	-0.213	-1.084	-0.016	0.020	-0.002
0.244	-0.185	-1.084	-0.016	0.020	-0.002
0.281	-0.188	-1.078	-0.016	0.020	-0.002
0.259	-0.211	-1.078	-0.016	0.020	-0.002
0.260	-0.159	-1.092	-0.016	0.020	-0.002
0.271	-0.196	-1.068	-0.016	0.020	-0.002
0.226	-0.217	-1.103	-0.016	0.020	-0.002
0.269	-0.203	-1.091	-0.016	0.020	-0.002
0.267	-0.222	-1.074	-0.016	0.020	-0.002
0.262	-0.203	-1.070	-0.016	0.020	-0.002
0.279	-0.203	-1.071	-0.016	0.020	-0.002
0.265	-0.212	-1.064	-0.016	0.020	-0.002
0.287	-0.201	-1.067	-0.016	0.021	-0.002
0.276	-0.192	-1.082	-0.016	0.020	-0.002
0.272	-0.185	-1.142	-0.017	0.020	-0.002
0.288	-0.205	-1.088	-0.016	0.020	-0.002
0.267	-0.195	-1.105	-0.016	0.020	-0.002
0.276	-0.191	-1.105	-0.016	0.020	-0.002
0.267	-0.216	-1.091	-0.016	0.020	-0.002
0.261	-0.186	-1.068	-0.016	0.020	-0.002
0.290	-0.189	-1.082	-0.016	0.020	-0.003
0.271	-0.198	-1.064	-0.016	0.020	-0.002
0.270	-0.154	-1.106	-0.016	0.020	-0.002
0.271	-0.210	-1.109	-0.015	0.020	-0.002
0.247	-0.207	-1.074	-0.016	0.020	-0.002
0.264	-0.187	-1.085	-0.016	0.020	-0.002
0.282	-0.226	-1.088	-0.016	0.019	-0.002
0.268	-0.213	-1.084	-0.016	0.020	-0.002
0.275	-0.214	-1.051	-0.015	0.020	-0.002
0.256	-0.203	-1.081	-0.016	0.020	-0.002
0.271	-0.204	-1.112	-0.016	0.021	-0.002
0.255	-0.212	-1.084	-0.016	0.020	-0.002
0.271	-0.192	-1.095	-0.016	0.020	-0.002
0.275	-0.207	-1.088	-0.016	0.020	-0.002
0.243	-0.199	-1.132	-0.015	0.019	-0.002
0.280	-0.200	-1.095	-0.016	0.020	-0.002
0.274	-0.225	-1.074	-0.016	0.020	-0.002
0.245	-0.185	-1.078	-0.016	0.020	-0.003
0.291	-0.206	-1.068	-0.016	0.020	-0.002
0.270	-0.204	-1.101	-0.016	0.020	-0.002
0.270	-0.173	-1.078	-0.016	0.020	-0.002
0.263	-0.204	-1.078	-0.016	0.020	-0.002
0.234	-0.214	-1.120	-0.016	0.020	-0.002
0.275	-0.206	-1.081	-0.016	0.020	-0.002
0.265	-0.197	-1.061	-0.016	0.019	-0.002
0.284	-0.199	-1.047	-0.016	0.020	-0.002
0.272	-0.209	-1.068	-0.016	0.020	-0.002
0.263	-0.182	-1.061	-0.016	0.020	-0.002
0.282	-0.200	-1.091	-0.016	0.020	-0.002
0.263	-0.203	-1.074	-0.016	0.020	-0.002
0.270	-0.173	-1.132	-0.017	0.020	-0.002
0.288	-0.211	-1.098	-0.016	0.020	-0.002
0.265	-0.206	-1.101	-0.016	0.020	-0.002
0.293	-0.182	-1.072	-0.016	0.020	-0.002
0.264	-0.208	-1.085	-0.016	0.020	-0.002
0.258	-0.196	-1.074	-0.016	0.020	-0.003
0.292	-0.198	-1.065	-0.016	0.020	-0.003
0.270	-0.194	-1.081	-0.016	0.020	-0.002
0.269	-0.153	-1.102	-0.016	0.021	-0.002
0.259	-0.204	-1.102	-0.015	0.020	-0.002
0.255	-0.193	-1.081	-0.016	0.020	-0.002
0.267	-0.207	-1.064	-0.015	0.020	-0.002
0.261	-0.204	-1.078	-0.016	0.019	-0.002
0.282	-0.197	-1.088	-0.016	0.020	-0.002
0.266	-0.210	-1.064	-0.016	0.020	-0.002
0.269	-0.186	-1.064	-0.016	0.020	-0.002
0.281	-0.214	-1.122	-0.016	0.021	-0.002
0.239	-0.212	-1.107	-0.016	0.020	-0.002
0.276	-0.199	-1.095	-0.016	0.020	-0.002
0.271	-0.227	-1.088	-0.016	0.020	-0.002
0.263	-0.209	-1.118	-0.016	0.020	-0.002
0.280	-0.200	-1.078	-0.016	0.020	-0.002
0.269	-0.212	-1.085	-0.016	0.019	-0.003
0.255	-0.178	-1.068	-0.016	0.020	-0.003
0.282	-0.206	-1.092	-0.016	0.020	-0.002
0.262	-0.194	-1.129	-0.016	0.020	-0.002
0.283	-0.190	-1.102	-0.016	0.020	-0.002
0.257	-0.198	-1.078	-0.016	0.019	-0.002
0.241	-0.204	-1.114	-0.016	0.020	-0.002
0.283	-0.210	-1.078	-0.016	0.020	-0.002
0.259	-0.193	-1.033	-0.016	0.019	-0.002
0.291	-0.198	-1.037	-0.016	0.020	-0.002
0.271	-0.213	-1.047	-0.016	0.020	-0.002
0.266	-0.172	-1.095	-0.016	0.020	-0.002
0.285	-0.206	-1.092	-0.016	0.020	-0.002
0.260	-0.198	-1.108	-0.016	0.020	-0.002
0.282	-0.182	-1.122	-0.016	0.020	-0.002
0.290	-0.223	-1.108	-0.016	0.020	-0.002
0.268	-0.208	-1.084	-0.016	0.020	-0.002
0.302	-0.184	-1.073	-0.015	0.020	-0.003
0.262	-0.205	-1.088	-0.016	0.020	-0.002
0.267	-0.188	-1.102	-0.016	0.020	-0.002
0.273	-0.203	-1.109	-0.016	0.020	-0.002
0.267	-0.184	-1.081	-0.016	0.020	-0.002
0.275	-0.168	-1.109	-0.016	0.020	-0.002
0.246	-0.203	-1.126	-0.015	0.020	-0.002
0.272	-0.201	-1.084	-0.016	0.020	-0.002
0.265	-0.210	-1.037	-0.015	0.020	-0.002
0.262	-0.197	-1.068	-0.016	0.020	-0.002
0.284	-0.191	-1.072	-0.016	0.020	-0.002
0.267	-0.205	-1.071	-0.016	0.020	-0.002
0.271	-0.180	-1.085	-0.016	0.020	-0.002
0.284	-0.208	-1.112	-0.016	0.020	-0.002
0.239	-0.212	-1.121	-0.016	0.020	-0.002
0.279	-0.196	-1.085	-0.016	0.020	-0.002
0.267	-0.233	-1.071	-0.016	0.020	-0.003
0.268	-0.196	-1.112	-0.016	0.020	-0.002
0.280	-0.202	-1.071	-0.016	0.020	-0.002
0.266	-0.205	-1.071	-0.016	0.020	-0.003
0.255	-0.183	-1.055	-0.016	0.020	-0.003
0.272	-0.198	-1.072	-0.015	0.020	-0.003
0.265	-0.183	-1.139	-0.016	0.020	-0.002
0.279	-0.180	-1.085	-0.016	0.020	-0.002
0.268	-0.194	-1.068	-0.016	0.019	-0.002
0.250	-0.192	-1.104	-0.016	0.020	-0.002
0.281	-0.210	-1.074	-0.016	0.020	-0.002
0.261	-0.186	-1.058	-0.016	0.019	-0.002
0.296	-0.195	-1.006	-0.016	0.020	-0.002
0.273	-0.196	-1.065	-0.015	0.020	-0.002
0.264	-0.166	-1.112	-0.016	0.020	-0.002
0.286	-0.208	-1.085	-0.016	0.020	-0.002
0.251	-0.192	-1.088	-0.016	0.020	-0.002
0.278	-0.173	-1.126	-0.016	0.020	-0.002
0.286	-0.209	-1.098	-0.016	0.020	-0.002
0.261	-0.196	-1.091	-0.016	0.020	-0.002
0.296	-0.186	-1.079	-0.015	0.020	-0.003
0.261	-0.209	-1.067	-0.016	0.020	-0.002
0.265	-0.192	-1.106	-0.016	0.020	-0.002
0.281	-0.194	-1.082	-0.016	0.020	-0.003
0.264	-0.189	-1.092	-0.016	0.020	-0.002
0.275	-0.154	-1.112	-0.016	0.020	-0.002
0.259	-0.204	-1.105	-0.015	0.020	-0.002
0.258	-0.199	-1.084	-0.016	0.020	-0.002
0.264	-0.202	-1.054	-0.015	0.020	-0.002
0.266	-0.203	-1.074	-0.016	0.019	-0.002
0.274	-0.189	-1.075	-0.016	0.020	-0.002
0.267	-0.201	-1.065	-0.016	0.020	-0.002
0.259	-0.188	-1.061	-0.016	0.020	-0.002
0.289	-0.203	-1.129	-0.016	0.021	-0.002
0.242	-0.207	-1.101	-0.016	0.020	-0.002
0.275	-0.184	-1.102	-0.016	0.020	-0.002
0.271	-0.228	-1.078	-0.016	0.020	-0.002
0.258	-0.194	-1.098	-0.016	0.020	-0.002
0.277	-0.202	-1.068	-0.016	0.020	-0.002
0.263	-0.214	-1.084	-0.016	0.020	-0.002
0.252	-0.180	-1.065	-0.016	0.020	-0.003
0.285	-0.195	-1.085	-0.016	0.020	-0.002
0.272	-0.178	-1.105	-0.016	0.020	-0.002
0.281	-0.177	-1.102	-0.016	0.020	-0.002
0.256	-0.191	-1.068	-0.016	0.019	-0.002
0.248	-0.205	-1.094	-0.016	0.020	-0.002
0.276	-0.213	-1.071	-0.015	0.020	-0.002
0.261	-0.188	-1.061	-0.016	0.019	-0.002
0.291	-0.191	-1.037	-0.016	0.020	-0.002
0.266	-0.198	-1.068	-0.016	0.020	-0.002
0.268	-0.159	-1.095	-0.016	0.020	-0.002
0.285	-0.201	-1.088	-0.016	0.020	-0.002
0.247	-0.193	-1.101	-0.016	0.020	-0.002
0.271	-0.174	-1.119	-0.016	0.020	-0.002
0.273	-0.210	-1.084	-0.015	0.020	-0.002
0.267	-0.203	-1.088	-0.016	0.020	-0.002
0.308	-0.176	-1.049	-0.015	0.020	-0.003
0.264	-0.198	-1.071	-0.016	0.020	-0.002
0.270	-0.189	-1.116	-0.016	0.021	-0.002
0.271	-0.199	-1.088	-0.016	0.020	-0.002
0.265	-0.183	-1.085	-0.016	0.020	-0.002
0.268	-0.166	-1.099	-0.016	0.020	-0.002
0.246	-0.195	-1.136	-0.015	0.019	-0.002
0.275	-0.196	-1.088	-0.016	0.020	-0.002
0.265	-0.202	-1.048	-0.015	0.020	-0.002
0.257	-0.197	-1.067	-0.016	0.020	-0.002
0.281	-0.197	-1.071	-0.016	0.020	-0.002
0.255	-0.200	-1.071	-0.016	0.020	-0.002
0.261	-0.175	-1.054	-0.016	0.020	-0.002
0.277	-0.200	-1.132	-0.016	0.021	-0.002
0.229	-0.201	-1.101	-0.016	0.020	-0.002
0.274	-0.188	-1.082	-0.016	0.020	-0.002
0.260	-0.229	-1.071	-0.016	0.020	-0.002
0.264	-0.203	-1.098	-0.016	0.020	-0.002
0.281	-0.192	-1.082	-0.015	0.020	-0.002
0.265	-0.198	-1.064	-0.016	0.020	-0.002
0.252	-0.168	-1.058	-0.016	0.020	-0.003
0.271	-0.187	-1.092	-0.015	0.020	-0.002
0.262	-0.170	-1.109	-0.016	0.020	-0.002
0.278	-0.192	-1.088	-0.016	0.020	-0.002
0.255	-0.186	-1.078	-0.015	0.019	-0.002
0.245	-0.195	-1.101	-0.016	0.020	-0.002
0.268	-0.206	-1.071	-0.015	0.020	-0.002
0.252	-0.171	-1.055	-0.015	0.019	-0.002
0.280	-0.186	-1.030	-0.016	0.020	-0.002
0.266	-0.196	-1.068	-0.016	0.020	-0.002
0.259	-0.160	-1.092	-0.016	0.020	-0.002
0.277	-0.198	-1.105	-0.016	0.020	-0.002
0.259	-0.191	-1.105	-0.016	0.020	-0.002
0.266	-0.170	-1.109	-0.016	0.020	-0.002
0.269	-0.205	-1.101	-0.016	0.020	-0.002
0.263	-0.188	-1.081	-0.016	0.020	-0.002
0.293	-0.177	-1.066	-0.015	0.020	-0.003
0.253	-0.208	-1.078	-0.016	0.020	-0.002
0.265	-0.181	-1.106	-0.016	0.021	-0.002
0.268	-0.185	-1.099	-0.015	0.020	-0.002
0.265	-0.182	-1.092	-0.016	0.020	-0.002
0.273	-0.150	-1.085	-0.016	0.020	-0.002
0.257	-0.199	-1.102	-0.015	0.019	-0.002
0.257	-0.184	-1.077	-0.016	0.020	-0.002
0.258	-0.203	-1.051	-0.015	0.020	-0.002
0.254	-0.183	-1.068	-0.016	0.019	-0.002
0.265	-0.189	-1.095	-0.015	0.020	-0.002
0.247	-0.198	-1.067	-0.016	0.020	-0.002
0.256	-0.169	-1.078	-0.015	0.020	-0.002
0.277	-0.189	-1.140	-0.016	0.021	-0.002
0.227	-0.200	-1.090	-0.016	0.020	-0.002
0.271	-0.184	-1.098	-0.016	0.020	-0.002
0.266	-0.219	-1.091	-0.016	0.020	-0.002
0.249	-0.191	-1.119	-0.015	0.020	-0.002
0.277	-0.192	-1.092	-0.015	0.020	-0.002
0.264	-0.202	-1.064	-0.016	0.019	-0.002
0.234	-0.177	-1.037	-0.016	0.021	-0.003
0.268	-0.197	-1.085	-0.016	0.020	-0.002
0.257	-0.177	-1.105	-0.016	0.020	-0.002
0.273	-0.178	-1.099	-0.016	0.020	-0.002
0.255	-0.185	-1.081	-0.016	0.020	-0.002
0.239	-0.194	-1.101	-0.016	0.020	-0.002
0.269	-0.200	-1.078	-0.015	0.020	-0.002
0.245	-0.179	-1.061	-0.016	0.020	-0.002
0.278	-0.186	-1.016	-0.016	0.021	-0.002
0.254	-0.194	-1.061	-0.016	0.020	-0.002
0.255	-0.154	-1.099	-0.016	0.020	-0.002
0.276	-0.195	-1.095	-0.015	0.020	-0.002
0.238	-0.191	-1.067	-0.015	0.020	-0.002
0.260	-0.176	-1.122	-0.016	0.020	-0.002
0.277	-0.208	-1.084	-0.016	0.020	-0.002
0.261	-0.182	-1.084	-0.016	0.020	-0.002
0.294	-0.172	-1.056	-0.015	0.020	-0.003
0.239	-0.191	-1.088	-0.016	0.020	-0.002
0.258	-0.196	-1.112	-0.016	0.021	-0.002
0.256	-0.197	-1.106	-0.015	0.020	-0.002
0.258	-0.179	-1.088	-0.016	0.020	-0.002
0.262	-0.167	-1.109	-0.016	0.020	-0.002
0.235	-0.192	-1.133	-0.015	0.020	-0.002
0.259	-0.183	-1.095	-0.016	0.020	-0.002
0.254	-0.201	-1.041	-0.015	0.020	-0.002
0.246	-0.183	-1.078	-0.016	0.020	-0.002
0.259	-0.190	-1.085	-0.016	0.020	-0.002
0.249	-0.190	-1.061	-0.015	0.020	-0.002
0.247	-0.170	-1.054	-0.015	0.021	-0.002
0.262	-0.198	-1.129	-0.016	0.021	-0.002
0.223	-0.208	-1.104	-0.016	0.020	-0.002
0.268	-0.183	-1.085	-0.016	0.020	-0.002
0.260	-0.222	-1.074	-0.016	0.020	-0.002
0.249	-0.193	-1.108	-0.015	0.020	-0.002
0.275	-0.181	-1.054	-0.015	0.020	-0.002
0.245	-0.192	-1.081	-0.016	0.020	-0.003
0.250	-0.172	-1.065	-0.016	0.021	-0.003
0.258	-0.180	-1.082	-0.015	0.020	-0.002
0.261	-0.179	-1.132	-0.016	0.020	-0.002
0.270	-0.189	-1.081	-0.016	0.020	-0.002
0.251	-0.181	-1.061	-0.016	0.019	-0.002
0.246	-0.193	-1.081	-0.016	0.020	-0.002
0.262	-0.199	-1.075	-0.015	0.020	-0.002
0.240	-0.170	-1.068	-0.016	0.020	-0.002
0.275	-0.187	-1.020	-0.016	0.021	-0.003
0.245	-0.185	-1.064	-0.016	0.020	-0.002
0.254	-0.153	-1.102	-0.015	0.021	-0.002
0.266	-0.196	-1.098	-0.016	0.020	-0.002
0.237	-0.189	-1.084	-0.016	0.020	-0.002
0.265	-0.184	-1.102	-0.015	0.020	-0.002
0.257	-0.191	-1.116	-0.015	0.020	-0.002
0.264	-0.184	-1.098	-0.016	0.020	-0.002
0.290	-0.179	-1.062	-0.015	0.020	-0.003
0.243	-0.191	-1.092	-0.016	0.020	-0.003
0.263	-0.191	-1.105	-0.016	0.021	-0.002
0.248	-0.197	-1.085	-0.015	0.020	-0.002
0.262	-0.177	-1.095	-0.016	0.020	-0.002
0.258	-0.168	-1.102	-0.015	0.020	-0.002
0.235	-0.180	-1.102	-0.015	0.020	-0.002
0.267	-0.185	-1.088	-0.016	0.020	-0.002
0.251	-0.196	-1.027	-0.015	0.020	-0.002
0.235	-0.175	-1.065	-0.016	0.020	-0.003
0.267	-0.180	-1.092	-0.016	0.020	-0.002
0.239	-0.196	-1.095	-0.016	0.020	-0.002
0.259	-0.171	-1.068	-0.016	0.020	-0.002
0.269	-0.187	-1.099	-0.015	0.020	-0.002
0.226	-0.188	-1.104	-0.016	0.020	-0.002
0.266	-0.179	-1.075	-0.015	0.020	-0.002
0.260	-0.227	-1.074	-0.016	0.020	-0.003
0.258	-0.182	-1.081	-0.016	0.020	-0.002
0.259	-0.184	-1.065	-0.015	0.020	-0.002
0.254	-0.183	-1.088	-0.016	0.020	-0.002
0.254	-0.181	-1.082	-0.016	0.021	-0.002
0.241	-0.191	-1.092	-0.015	0.020	-0.002
0.264	-0.166	-1.112	-0.016	0.020	-0.002
0.274	-0.205	-1.098	-0.016	0.020	-0.002
0.246	-0.178	-1.041	-0.016	0.019	-0.002
0.270	-0.181	-1.086	-0.015	0.020	-0.003
0.249	-0.194	-1.068	-0.015	0.020	-0.002
0.236	-0.161	-1.099	-0.016	0.020	-0.003
0.262	-0.192	-1.047	-0.016	0.020	-0.002
0.234	-0.184	-1.098	-0.016	0.020	-0.002
0.251	-0.159	-1.109	-0.015	0.021	-0.002
0.257	-0.201	-1.088	-0.015	0.020	-0.002
0.237	-0.183	-1.074	-0.016	0.020	-0.002
0.262	-0.191	-1.071	-0.015	0.020	-0.002
0.240	-0.186	-1.102	-0.015	0.020	-0.002
0.265	-0.182	-1.075	-0.016	0.021	-0.002
0.279	-0.173	-1.059	-0.015	0.020	-0.003
0.248	-0.176	-1.095	-0.016	0.020	-0.002
0.244	-0.190	-1.109	-0.016	0.021	-0.002
0.229	-0.202	-1.121	-0.016	0.020	-0.002
0.261	-0.168	-1.102	-0.016	0.021	-0.002
0.255	-0.196	-1.074	-0.015	0.020	-0.002
0.235	-0.189	-1.088	-0.015	0.020	-0.002
0.268	-0.183	-1.082	-0.015	0.020	-0.002
0.251	-0.203	-1.034	-0.015	0.020	-0.002
0.243	-0.158	-1.068	-0.016	0.021	-0.002
0.263	-0.184	-1.082	-0.015	0.020	-0.003
0.229	-0.183	-1.108	-0.016	0.020	-0.002
0.257	-0.171	-1.068	-0.015	0.020	-0.002
0.250	-0.179	-1.099	-0.015	0.020	-0.002
0.229	-0.175	-1.084	-0.016	0.020	-0.002
0.252	-0.199	-1.068	-0.015	0.020	-0.002
0.255	-0.223	-1.054	-0.016	0.020	-0.003
0.273	-0.179	-1.092	-0.016	0.021	-0.002
0.257	-0.189	-1.081	-0.016	0.020	-0.002
0.240	-0.165	-1.116	-0.016	0.021	-0.002
0.265	-0.191	-1.085	-0.016	0.021	-0.002
0.241	-0.182	-1.085	-0.015	0.020	-0.002
0.250	-0.170	-1.133	-0.016	0.020	-0.002
0.265	-0.203	-1.085	-0.015	0.020	-0.002
0.244	-0.185	-1.020	-0.016	0.019	-0.002
0.266	-0.181	-1.075	-0.016	0.020	-0.003
0.242	-0.194	-1.074	-0.016	0.020	-0.002
0.234	-0.162	-1.092	-0.015	0.021	-0.002
0.261	-0.188	-1.054	-0.016	0.020	-0.003
0.226	-0.189	-1.091	-0.016	0.020	-0.002
0.256	-0.161	-1.102	-0.015	0.021	-0.002
0.246	-0.190	-1.109	-0.015	0.020	-0.002
0.241	-0.186	-1.071	-0.016	0.021	-0.002
0.252	-0.199	-1.071	-0.015	0.020	-0.002
0.239	-0.179	-1.082	-0.015	0.020	-0.002
0.250	-0.185	-1.071	-0.016	0.021	-0.003
0.264	-0.187	-1.085	-0.016	0.020	-0.003
0.247	-0.178	-1.078	-0.016	0.020	-0.002
0.271	-0.195	-1.112	-0.016	0.021	-0.002
0.226	-0.193	-1.115	-0.016	0.020	-0.002
0.255	-0.181	-1.085	-0.016	0.020	-0.002
0.257	-0.201	-1.071	-0.016	0.020	-0.002
0.246	-0.187	-1.095	-0.015	0.020	-0.002
0.265	-0.179	-1.082	-0.015	0.020	-0.003
0.245	-0.192	-1.064	-0.015	0.020	-0.002
0.251	-0.165	-1.082	-0.016	0.021	-0.002
0.247	-0.188	-1.099	-0.015	0.020	-0.002
0.226	-0.178	-1.111	-0.016	0.020	-0.002
0.258	-0.184	-1.075	-0.015	0.021	-0.002
0.242	-0.184	-1.071	-0.015	0.020	-0.002
0.247	-0.186	-1.081	-0.016	0.021	-0.002
0.249	-0.197	-1.064	-0.015	0.021	-0.002
0.238	-0.195	-1.064	-0.016	0.021	-0.003
0.265	-0.182	-1.068	-0.016	0.021	-0.002
0.243	-0.194	-1.081	-0.016	0.020	-0.002
0.240	-0.150	-1.116	-0.016	0.021	-0.002
0.270	-0.214	-1.105	-0.015	0.020	-0.002
0.229	-0.184	-1.105	-0.015	0.021	-0.002
0.250	-0.183	-1.078	-0.015	0.020	-0.002
0.240	-0.200	-1.085	-0.016	0.020	-0.003
0.242	-0.181	-1.072	-0.015	0.020	-0.003
0.275	-0.180	-1.048	-0.015	0.020	-0.002
0.240	-0.175	-1.105	-0.016	0.021	-0.002
0.246	-0.166	-1.106	-0.015	0.021	-0.003
0.226	-0.198	-1.129	-0.015	0.020	-0.002
0.233	-0.180	-1.091	-0.016	0.021	-0.002
0.246	-0.200	-1.095	-0.016	0.020	-0.002
0.229	-0.176	-1.092	-0.015	0.020	-0.002
0.259	-0.180	-1.061	-0.015	0.020	-0.002
0.245	-0.201	-1.071	-0.015	0.020	-0.002
0.233	-0.159	-1.082	-0.015	0.021	-0.002
0.249	-0.184	-1.082	-0.016	0.021	-0.002
0.218	-0.194	-1.104	-0.016	0.021	-0.002
0.255	-0.177	-1.078	-0.016	0.021	-0.002
0.259	-0.194	-1.085	-0.015	0.020	-0.002
0.236	-0.194	-1.108	-0.016	0.021	-0.002
0.253	-0.186	-1.075	-0.015	0.020	-0.002
0.244	-0.195	-1.057	-0.016	0.020	-0.003
0.254	-0.188	-1.064	-0.016	0.021	-0.003
0.259	-0.182	-1.075	-0.015	0.020	-0.003
0.247	-0.172	-1.136	-0.016	0.020	-0.002
0.267	-0.180	-1.099	-0.016	0.021	-0.002
0.244	-0.193	-1.109	-0.015	0.020	-0.002
0.235	-0.173	-1.109	-0.016	0.021	-0.002
0.256	-0.204	-1.109	-0.015	0.020	-0.002
0.231	-0.184	-1.057	-0.016	0.020	-0.002
0.268	-0.182	-1.062	-0.015	0.021	-0.003
0.240	-0.190	-1.064	-0.015	0.021	-0.002
0.241	-0.150	-1.099	-0.015	0.021	-0.002
0.247	-0.185	-1.096	-0.015	0.020	-0.003
0.222	-0.190	-1.088	-0.016	0.021	-0.002
0.253	-0.163	-1.082	-0.015	0.021	-0.002
0.253	-0.209	-1.108	-0.015	0.020	-0.002
0.241	-0.185	-1.116	-0.015	0.020	-0.002
0.255	-0.199	-1.065	-0.015	0.021	-0.003
0.241	-0.185	-1.085	-0.015	0.021	-0.003
0.249	-0.187	-1.116	-0.015	0.021	-0.003
0.243	-0.196	-1.081	-0.015	0.021	-0.002
0.255	-0.170	-1.082	-0.016	0.021	-0.002
0.246	-0.189	-1.098	-0.016	0.021	-0.002
0.227	-0.189	-1.157	-0.015	0.020	-0.002
0.251	-0.186	-1.102	-0.016	0.021	-0.002
0.254	-0.211	-1.078	-0.016	0.020	-0.003
0.219	-0.178	-1.051	-0.015	0.020	-0.003
0.259	-0.183	-1.092	-0.016	0.021	-0.003
0.252	-0.182	-1.088	-0.016	0.020	-0.003
0.234	-0.161	-1.078	-0.015	0.021	-0.002
0.247	-0.179	-1.096	-0.015	0.021	-0.003
0.211	-0.204	-1.110	-0.016	0.021	-0.002
0.257	-0.196	-1.081	-0.015	0.021	-0.002
0.235	-0.185	-1.058	-0.015	0.020	-0.002
0.248	-0.189	-1.067	-0.016	0.021	-0.002
0.251	-0.192	-1.082	-0.015	0.021	-0.002
0.243	-0.179	-1.075	-0.016	0.020	-0.003
0.265	-0.188	-1.092	-0.016	0.021	-0.003
0.234	-0.184	-1.075	-0.016	0.021	-0.003
0.253	-0.167	-1.139	-0.016	0.020	-0.002
0.260	-0.185	-1.092	-0.015	0.021	-0.002
0.234	-0.187	-1.109	-0.015	0.020	-0.002
0.258	-0.175	-1.095	-0.016	0.021	-0.002
0.254	-0.202	-1.061	-0.015	0.020	-0.002
0.233	-0.175	-1.085	-0.016	0.021	-0.003
0.261	-0.175	-1.076	-0.016	0.021	-0.003
0.241	-0.198	-1.075	-0.016	0.021	-0.003
0.239	-0.147	-1.092	-0.016	0.021	-0.002
0.238	-0.190	-1.099	-0.015	0.020	-0.002
0.225	-0.186	-1.094	-0.016	0.021	-0.002
0.244	-0.172	-1.075	-0.015	0.021	-0.002
0.240	-0.201	-1.105	-0.015	0.020	-0.002
0.239	-0.184	-1.095	-0.015	0.021	-0.002
0.244	-0.194	-1.054	-0.015	0.021	-0.002
0.235	-0.184	-1.081	-0.016	0.021	-0.003
0.247	-0.184	-1.123	-0.016	0.022	-0.003
0.225	-0.192	-1.091	-0.016	0.021	-0.002
0.237	-0.162	-1.092	-0.016	0.021	-0.003
0.246	-0.199	-1.081	-0.016	0.021	-0.003
0.222	-0.188	-1.133	-0.015	0.020	-0.002
0.247	-0.175	-1.085	-0.016	0.021	-0.002
0.249	-0.223	-1.077	-0.016	0.020	-0.003
0.223	-0.172	-1.061	-0.015	0.021	-0.003
0.252	-0.183	-1.061	-0.016	0.021	-0.003
0.235	-0.181	-1.085	-0.016	0.020	-0.003
0.238	-0.158	-1.089	-0.015	0.021	-0.002
0.239	-0.188	-1.082	-0.015	0.020	-0.002
0.206	-0.196	-1.111	-0.016	0.021	-0.002
0.244	-0.192	-1.091	-0.016	0.021	-0.002
0.238	-0.186	-1.071	-0.016	0.020	-0.002
0.251	-0.185	-1.061	-0.016	0.021	-0.003
0.254	-0.191	-1.068	-0.015	0.021	-0.003
0.237	-0.168	-1.068	-0.016	0.021	-0.002
0.262	-0.184	-1.092	-0.016	0.021	-0.003
0.229	-0.190	-1.081	-0.016	0.021	-0.002
0.236	-0.160	-1.132	-0.016	0.020	-0.002
0.257	-0.197	-1.074	-0.015	0.021	-0.002
0.228	-0.185	-1.088	-0.015	0.021	-0.002
0.270	-0.172	-1.052	-0.015	0.021	-0.003
0.236	-0.207	-1.078	-0.015	0.021	-0.003
0.241	-0.184	-1.095	-0.016	0.021	-0.003
0.256	-0.184	-1.086	-0.015	0.021	-0.003
0.236	-0.178	-1.071	-0.016	0.021	-0.003
0.236	-0.146	-1.113	-0.015	0.021	-0.002
0.223	-0.189	-1.109	-0.015	0.020	-0.002
0.234	-0.189	-1.094	-0.016	0.021	-0.002
0.241	-0.200	-1.047	-0.015	0.021	-0.002
0.234	-0.188	-1.088	-0.015	0.020	-0.002
0.239	-0.183	-1.071	-0.016	0.021	-0.003
0.237	-0.198	-1.068	-0.016	0.021	-0.003
0.226	-0.174	-1.078	-0.016	0.021	-0.003
0.249	-0.190	-1.123	-0.016	0.022	-0.003
0.215	-0.196	-1.087	-0.016	0.021	-0.002
0.248	-0.166	-1.102	-0.016	0.021	-0.002
0.244	-0.208	-1.085	-0.016	0.020	-0.003
0.220	-0.190	-1.115	-0.015	0.021	-0.002
0.236	-0.185	-1.092	-0.015	0.021	-0.003
0.235	-0.210	-1.078	-0.016	0.020	-0.003
0.215	-0.161	-1.068	-0.016	0.021	-0.003
0.246	-0.180	-1.082	-0.015	0.021	-0.003
0.230	-0.176	-1.095	-0.016	0.021	-0.003
0.238	-0.168	-1.078	-0.015	0.021	-0.002
0.235	-0.183	-1.078	-0.016	0.020	-0.002
0.201	-0.192	-1.104	-0.016	0.021	-0.002
0.245	-0.195	-1.078	-0.015	0.021	-0.002
0.231	-0.182	-1.054	-0.016	0.020	-0.002
0.256	-0.185	-1.027	-0.016	0.021	-0.003
0.242	-0.195	-1.044	-0.015	0.021	-0.002
0.235	-0.158	-1.068	-0.016	0.021	-0.002
0.252	-0.194	-1.092	-0.016	0.021	-0.002
0.222	-0.182	-1.095	-0.016	0.021	-0.002
0.246	-0.165	-1.119	-0.016	0.021	-0.002
0.247	-0.203	-1.101	-0.016	0.021	-0.002
0.229	-0.176	-1.105	-0.016	0.021	-0.002
0.273	-0.175	-1.049	-0.015	0.021	-0.003
0.234	-0.194	-1.085	-0.015	0.021	-0.003
0.230	-0.181	-1.099	-0.016	0.021	-0.003
0.250	-0.183	-1.075	-0.015	0.021	-0.003
0.233	-0.179	-1.085	-0.016	0.021	-0.003
0.235	-0.152	-1.112	-0.015	0.021	-0.002
0.211	-0.194	-1.109	-0.015	0.020	-0.002
0.232	-0.189	-1.095	-0.016	0.021	-0.002
0.238	-0.197	-1.023	-0.015	0.021	-0.002
0.229	-0.179	-1.078	-0.015	0.021	-0.002
0.242	-0.182	-1.075	-0.015	0.021	-0.003
0.223	-0.196	-1.061	-0.016	0.021	-0.003
0.234	-0.164	-1.061	-0.016	0.021	-0.003
0.243	-0.187	-1.133	-0.016	0.021	-0.003
0.200	-0.187	-1.090	-0.016	0.021	-0.002
0.246	-0.184	-1.074	-0.016	0.021	-0.002
0.238	-0.228	-1.057	-0.016	0.020	-0.003
0.227	-0.189	-1.105	-0.015	0.021	-0.002
0.242	-0.185	-1.072	-0.015	0.021	-0.003
0.233	-0.190	-1.075	-0.016	0.021	-0.003
0.224	-0.170	-1.058	-0.016	0.021	-0.003
0.232	-0.185	-1.081	-0.015	0.021	-0.002
0.228	-0.162	-1.129	-0.016	0.021	-0.002
0.247	-0.190	-1.082	-0.015	0.021	-0.002
0.229	-0.177	-1.051	-0.015	0.020	-0.002
0.223	-0.182	-1.085	-0.016	0.021	-0.002
0.228	-0.194	-1.067	-0.015	0.021	-0.002
0.225	-0.160	-1.068	-0.016	0.021	-0.003
0.263	-0.180	-1.006	-0.016	0.021	-0.003
0.235	-0.187	-1.074	-0.016	0.021	-0.002
0.236	-0.141	-1.082	-0.015	0.021	-0.002
0.247	-0.192	-1.092	-0.015	0.021	-0.002
0.209	-0.190	-1.077	-0.016	0.021	-0.002
0.235	-0.175	-1.092	-0.015	0.021	-0.002
0.242	-0.199	-1.085	-0.016	0.020	-0.002
0.235	-0.178	-1.081	-0.016	0.021	-0.003
0.274	-0.166	-1.042	-0.015	0.021	-0.003
0.228	-0.175	-1.078	-0.015	0.021	-0.003
0.234	-0.180	-1.099	-0.016	0.021	-0.003
0.228	-0.184	-1.095	-0.015	0.021	-0.002
0.239	-0.164	-1.085	-0.016	0.021	-0.003
0.237	-0.162	-1.099	-0.015	0.021	-0.002
0.222	-0.189	-1.105	-0.015	0.020	-0.002
0.243	-0.181	-1.068	-0.016	0.021	-0.002
0.234	-0.207	-1.013	-0.015	0.021	-0.003
0.224	-0.171	-1.054	-0.016	0.021	-0.003
0.246	-0.181	-1.065	-0.015	0.021	-0.003
0.221	-0.194	-1.071	-0.016	0.021	-0.002
0.237	-0.163	-1.065	-0.016	0.021	-0.002
0.241	-0.187	-1.122	-0.015	0.021	-0.002
0.193	-0.184	-1.087	-0.016	0.021	-0.002
0.247	-0.180	-1.065	-0.015	0.021	-0.002
0.230	-0.220	-1.043	-0.016	0.020	-0.003
0.241	-0.178	-1.064	-0.016	0.021	-0.003
0.240	-0.180	-1.055	-0.015	0.021	-0.003
0.225	-0.168	-1.081	-0.016	0.021	-0.003
0.233	-0.179	-1.068	-0.015	0.021	-0.003
0.227	-0.183	-1.075	-0.015	0.021	-0.003
0.231	-0.161	-1.098	-0.016	0.021	-0.002
0.244	-0.207	-1.084	-0.015	0.021	-0.002
0.228	-0.179	-1.037	-0.016	0.020	-0.002
0.242	-0.176	-1.055	-0.015	0.021	-0.003
0.227	-0.185	-1.054	-0.015	0.021	-0.003
0.216	-0.155	-1.058	-0.015	0.021	-0.003
0.250	-0.186	-1.037	-0.016	0.021	-0.003
0.210	-0.184	-1.067	-0.016	0.021	-0.003
0.222	-0.135	-1.102	-0.015	0.021	-0.002
0.235	-0.186	-1.098	-0.015	0.021	-0.002
0.221	-0.187	-1.074	-0.016	0.021	-0.002
0.226	-0.177	-1.071	-0.016	0.021	-0.002
0.223	-0.188	-1.081	-0.016	0.021	-0.002
0.237	-0.171	-1.082	-0.016	0.021	-0.003
0.270	-0.164	-1.053	-0.015	0.021	-0.003
0.230	-0.179	-1.061	-0.016	0.021	-0.003
0.238	-0.185	-1.123	-0.016	0.022	-0.003
0.214	-0.178	-1.091	-0.016	0.021	-0.002
0.238	-0.165	-1.088	-0.016	0.021	-0.002
0.237	-0.176	-1.092	-0.015	0.021	-0.002
0.203	-0.182	-1.095	-0.015	0.021	-0.002
0.241	-0.180	-1.071	-0.016	0.021	-0.003
0.229	-0.197	-1.024	-0.015	0.021	-0.003
0.216	-0.170	-1.047	-0.016	0.021	-0.003
0.238	-0.175	-1.068	-0.015	0.021	-0.003
0.216	-0.189	-1.084	-0.016	0.021	-0.002
0.229	-0.159	-1.078	-0.015	0.021	-0.003
0.236	-0.180	-1.102	-0.015	0.021	-0.003
0.186	-0.193	-1.083	-0.016	0.021	-0.002
0.233	-0.181	-1.071	-0.015	0.021	-0.002
0.232	-0.219	-1.071	-0.016	0.020	-0.003
0.224	-0.180	-1.071	-0.015	0.021	-0.002
0.244	-0.182	-1.068	-0.015	0.021	-0.003
0.233	-0.189	-1.075	-0.016	0.020	-0.003
0.223	-0.159	-1.072	-0.015	0.021	-0.003
0.229	-0.175	-1.068	-0.015	0.021	-0.003
0.234	-0.159	-1.112	-0.016	0.021	-0.002
0.243	-0.169	-1.071	-0.015	0.021	-0.002
0.217	-0.176	-1.047	-0.015	0.020	-0.002
0.205	-0.178	-1.087	-0.016	0.021	-0.002
0.235	-0.190	-1.068	-0.015	0.021	-0.002
0.223	-0.166	-1.061	-0.015	0.020	-0.003
0.244	-0.182	-1.003	-0.016	0.021	-0.003
0.234	-0.194	-1.064	-0.015	0.021	-0.003
0.219	-0.147	-1.065	-0.015	0.021	-0.002
0.245	-0.175	-1.082	-0.016	0.021	-0.003
0.201	-0.176	-1.078	-0.015	0.021	-0.002
0.226	-0.164	-1.115	-0.016	0.021	-0.002
0.248	-0.189	-1.081	-0.015	0.020	-0.002
0.215	-0.185	-1.071	-0.015	0.021	-0.003
0.253	-0.162	-1.069	-0.015	0.021	-0.003
0.229	-0.197	-1.054	-0.016	0.021	-0.003
0.226	-0.175	-1.082	-0.016	0.021	-0.003
0.251	-0.170	-1.069	-0.015	0.021	-0.003
0.229	-0.170	-1.055	-0.015	0.021	-0.003
0.232	-0.132	-1.099	-0.015	0.021	-0.002
0.217	-0.185	-1.088	-0.015	0.021	-0.002
0.202	-0.174	-1.091	-0.016	0.021	-0.002
0.234	-0.176	-1.054	-0.015	0.021	-0.002
0.227	-0.199	-1.085	-0.015	0.020	-0.002
0.230	-0.173	-1.058	-0.015	0.021	-0.002
0.216	-0.191	-1.023	-0.015	0.021	-0.003
0.220	-0.168	-1.048	-0.015	0.021	-0.003
0.230	-0.183	-1.122	-0.016	0.022	-0.003
0.200	-0.184	-1.077	-0.016	0.021	-0.002
0.232	-0.160	-1.082	-0.016	0.021	-0.003
0.227	-0.199	-1.064	-0.016	0.021	-0.003
0.203	-0.180	-1.098	-0.015	0.021	-0.002
0.231	-0.172	-1.085	-0.015	0.021	-0.002
0.223	-0.201	-1.061	-0.016	0.021	-0.003
0.204	-0.167	-1.051	-0.016	0.021	-0.003
0.238	-0.176	-1.065	-0.016	0.021	-0.003
0.220	-0.171	-1.081	-0.016	0.021	-0.002
0.242	-0.162	-1.055	-0.015	0.021	-0.002
0.221	-0.168	-1.072	-0.015	0.021	-0.003
0.186	-0.190	-1.090	-0.016	0.021	-0.002
0.235	-0.189	-1.054	-0.015	0.021	-0.002
0.217	-0.170	-1.054	-0.015	0.021	-0.002
0.240	-0.171	-1.023	-0.016	0.021	-0.003
0.234	-0.187	-1.058	-0.015	0.021	-0.003
0.214	-0.166	-1.047	-0.015	0.021	-0.002
0.251	-0.181	-1.068	-0.016	0.022	-0.003
0.219	-0.180	-1.064	-0.016	0.021	-0.003
0.231	-0.150	-1.122	-0.016	0.021	-0.002
0.243	-0.184	-1.078	-0.015	0.021	-0.002
0.217	-0.183	-1.078	-0.016	0.021	-0.002
0.250	-0.162	-1.062	-0.015	0.021	-0.003
0.218	-0.198	-1.071	-0.015	0.021	-0.003
0.219	-0.166	-1.065	-0.015	0.021	-0.003
0.248	-0.169	-1.059	-0.015	0.021	-0.003
0.214	-0.171	-1.068	-0.015	0.021	-0.003
0.225	-0.129	-1.092	-0.015	0.022	-0.002
0.211	-0.178	-1.109	-0.015	0.021	-0.002
0.213	-0.181	-1.074	-0.016	0.021	-0.002
0.224	-0.180	-1.054	-0.015	0.021	-0.002
0.226	-0.190	-1.071	-0.015	0.021	-0.002
0.224	-0.174	-1.068	-0.016	0.021	-0.002
0.218	-0.191	-1.037	-0.015	0.021	-0.003
0.219	-0.171	-1.065	-0.015	0.021	-0.003
0.231	-0.174	-1.095	-0.016	0.022	-0.003
0.194	-0.183	-1.088	-0.016	0.021	-0.002
0.230	-0.151	-1.072	-0.016	0.021	-0.002
0.230	-0.190	-1.061	-0.015	0.021	-0.003
0.200	-0.179	-1.115	-0.015	0.021	-0.002
0.227	-0.174	-1.054	-0.015	0.021	-0.003
0.220	-0.183	-1.048	-0.015	0.021	-0.003
0.194	-0.165	-1.047	-0.016	0.021	-0.003
0.236	-0.179	-1.068	-0.015	0.021	-0.003
0.222	-0.167	-1.092	-0.016	0.021	-0.003
0.226	-0.157	-1.071	-0.015	0.021	-0.002
0.214	-0.172	-1.065	-0.015	0.021	-0.003
0.184	-0.181	-1.100	-0.016	0.021	-0.002
0.226	-0.183	-1.061	-0.015	0.021	-0.002
0.209	-0.167	-1.061	-0.015	0.021	-0.002
0.240	-0.168	-1.037	-0.016	0.021	-0.003
0.223	-0.181	-1.061	-0.015	0.021	-0.003
0.219	-0.159	-1.054	-0.015	0.021	-0.003
0.239	-0.174	-1.065	-0.015	0.021	-0.003
0.206	-0.168	-1.061	-0.015	0.021	-0.003
0.229	-0.154	-1.122	-0.016	0.021	-0.002
0.237	-0.185	-1.078	-0.015	0.021	-0.002
0.207	-0.173	-1.057	-0.015	0.021	-0.002
0.252	-0.157	-1.062	-0.015	0.021	-0.003
0.226	-0.191	-1.051	-0.015	0.021	-0.003
0.220	-0.174	-1.085	-0.016	0.021	-0.003
0.232	-0.163	-1.058	-0.015	0.021	-0.003
0.216	-0.166	-1.075	-0.016	0.021	-0.003
0.219	-0.129	-1.092	-0.015	0.022	-0.002
0.200	-0.181	-1.085	-0.015	0.021	-0.002
0.212	-0.169	-1.091	-0.016	0.021	-0.002
0.228	-0.179	-1.037	-0.015	0.021	-0.002
0.224	-0.179	-1.047	-0.015	0.021	-0.002
0.224	-0.172	-1.064	-0.016	0.021	-0.003
0.214	-0.190	-1.034	-0.015	0.021	-0.003
0.214	-0.160	-1.065	-0.015	0.021	-0.003
0.231	-0.175	-1.116	-0.015	0.022	-0.003
0.194	-0.183	-1.080	-0.016	0.021	-0.002
0.227	-0.161	-1.068	-0.016	0.021	-0.003
0.215	-0.187	-1.074	-0.015	0.021	-0.003
0.206	-0.174	-1.102	-0.015	0.021	-0.002
0.230	-0.180	-1.068	-0.015	0.021	-0.002
0.215	-0.195	-1.057	-0.016	0.021	-0.003
0.202	-0.153	-1.048	-0.015	0.021	-0.003
0.233	-0.166	-1.075	-0.015	0.021	-0.003
0.218	-0.169	-1.085	-0.016	0.021	-0.003
0.233	-0.158	-1.072	-0.015	0.021	-0.002
0.211	-0.166	-1.082	-0.015	0.021	-0.003
0.185	-0.178	-1.094	-0.016	0.022	-0.002
0.241	-0.186	-1.068	-0.015	0.021	-0.002
0.200	-0.165	-1.044	-0.015	0.021	-0.003
0.240	-0.174	-0.999	-0.016	0.022	-0.003
0.222	-0.179	-1.065	-0.015	0.021	-0.003
0.204	-0.149	-1.061	-0.015	0.022	-0.002
0.222	-0.176	-1.065	-0.015	0.022	-0.003
0.206	-0.179	-1.078	-0.016	0.021	-0.002
0.214	-0.156	-1.112	-0.016	0.021	-0.002
0.224	-0.187	-1.095	-0.015	0.021	-0.002
0.211	-0.170	-1.081	-0.016	0.022	-0.003
0.247	-0.157	-1.049	-0.015	0.021	-0.003
0.220	-0.188	-1.064	-0.016	0.021	-0.003
0.214	-0.171	-1.089	-0.015	0.022	-0.003
0.225	-0.164	-1.041	-0.015	0.021	-0.003
0.215	-0.158	-1.075	-0.016	0.021	-0.003
0.222	-0.142	-1.095	-0.015	0.021	-0.002
0.197	-0.170	-1.105	-0.015	0.021	-0.002
0.218	-0.162	-1.065	-0.015	0.021	-0.003
0.205	-0.182	-1.013	-0.015	0.021	-0.003
0.207	-0.175	-1.054	-0.015	0.021	-0.002
0.223	-0.159	-1.038	-0.015	0.021	-0.003
0.200	-0.178	-1.051	-0.015	0.021	-0.003
0.213	-0.157	-1.051	-0.015	0.021	-0.003
0.225	-0.171	-1.112	-0.016	0.022	-0.003
0.186	-0.185	-1.084	-0.016	0.021	-0.002
0.215	-0.164	-1.085	-0.015	0.021	-0.002
0.216	-0.200	-1.068	-0.015	0.021	-0.003
0.199	-0.165	-1.099	-0.015	0.021	-0.002
0.231	-0.181	-1.061	-0.015	0.021	-0.003
0.214	-0.182	-1.051	-0.015	0.021	-0.003
0.196	-0.157	-1.041	-0.015	0.022	-0.003
0.225	-0.164	-1.052	-0.015	0.021	-0.003
0.213	-0.151	-1.092	-0.016	0.021	-0.003
0.231	-0.151	-1.075	-0.015	0.021	-0.002
0.204	-0.163	-1.048	-0.015	0.021	-0.003
0.183	-0.178	-1.087	-0.016	0.021	-0.002
0.221	-0.178	-1.054	-0.015	0.021	-0.002
0.200	-0.162	-1.024	-0.015	0.021	-0.003
0.239	-0.168	-1.023	-0.016	0.021	-0.003
0.216	-0.175	-1.051	-0.015	0.021	-0.003
0.197	-0.142	-1.048	-0.015	0.021	-0.003
0.233	-0.172	-1.078	-0.015	0.021	-0.003
0.194	-0.164	-1.061	-0.015	0.021	-0.003
0.220	-0.141	-1.102	-0.016	0.021	-0.002
0.229	-0.180	-1.071	-0.015	0.021	-0.002
0.212	-0.173	-1.085	-0.015	0.021	-0.002
0.237	-0.156	-1.055	-0.015	0.021	-0.003
0.210	-0.183	-1.071	-0.015	0.021	-0.003
0.204	-0.160	-1.072	-0.015	0.021	-0.003
0.227	-0.156	-1.055	-0.015	0.021	-0.003
0.216	-0.168	-1.048	-0.015	0.021	-0.003
0.215	-0.124	-1.110	-0.015	0.022	-0.002
0.196	-0.164	-1.082	-0.015	0.021	-0.003
0.193	-0.157	-1.071	-0.015	0.021	-0.002
0.212	-0.171	-1.024	-0.015	0.021	-0.002
0.209	-0.186	-1.071	-0.015	0.021	-0.003
0.226	-0.168	-1.058	-0.015	0.021	-0.003
0.215	-0.182	-1.030	-0.015	0.021	-0.003
0.197	-0.157	-1.051	-0.015	0.021	-0.003
0.220	-0.172	-1.109	-0.015	0.022	-0.003
0.188	-0.174	-1.060	-0.015	0.021	-0.003
0.210	-0.146	-1.079	-0.015	0.021	-0.003
0.220	-0.181	-1.075	-0.015	0.021	-0.003
0.192	-0.167	-1.106	-0.015	0.021	-0.002
0.216	-0.172	-1.058	-0.015	0.021	-0.003
0.206	-0.187	-1.054	-0.015	0.021	-0.003
0.191	-0.146	-1.028	-0.015	0.021	-0.003
0.223	-0.166	-1.048	-0.015	0.021	-0.003
0.208	-0.160	-1.068	-0.015	0.021	-0.003
0.205	-0.140	-1.068	-0.015	0.021	-0.003
0.199	-0.167	-1.068	-0.015	0.021	-0.003
0.168	-0.179	-1.080	-0.016	0.022	-0.002
0.214	-0.169	-1.054	-0.015	0.021	-0.002
0.193	-0.170	-1.054	-0.015	0.021	-0.003
0.212	-0.163	-1.033	-0.016	0.022	-0.003
0.216	-0.171	-1.028	-0.015	0.021	-0.003
0.198	-0.162	-1.061	-0.015	0.021	-0.003
0.220	-0.159	-1.055	-0.015	0.022	-0.003
0.204	-0.169	-1.051	-0.015	0.021	-0.003
0.200	-0.144	-1.116	-0.016	0.021	-0.003
0.220	-0.171	-1.071	-0.015	0.021	-0.002
0.195	-0.168	-1.088	-0.015	0.021	-0.003
0.217	-0.148	-1.055	-0.015	0.021	-0.003
0.217	-0.178	-1.061	-0.015	0.021	-0.003
0.195	-0.159	-1.055	-0.015	0.021	-0.003
0.229	-0.153	-1.052	-0.015	0.022	-0.003
0.190	-0.169	-1.048	-0.015	0.021	-0.003
0.198	-0.123	-1.075	-0.015	0.022	-0.002
0.196	-0.167	-1.065	-0.015	0.021	-0.003
0.194	-0.171	-1.061	-0.015	0.021	-0.002
0.215	-0.164	-1.061	-0.015	0.022	-0.003
0.203	-0.177	-1.064	-0.015	0.021	-0.002
0.199	-0.167	-1.048	-0.015	0.021	-0.003
0.208	-0.184	-1.027	-0.015	0.021	-0.003
0.189	-0.170	-1.027	-0.015	0.021	-0.003
0.215	-0.164	-1.089	-0.015	0.022	-0.003
0.203	-0.165	-1.041	-0.015	0.021	-0.003
0.213	-0.151	-1.075	-0.016	0.021	-0.003
0.210	-0.166	-1.075	-0.015	0.022	-0.003
0.182	-0.163	-1.109	-0.015	0.021	-0.003
0.207	-0.153	-1.041	-0.015	0.021	-0.003
0.205	-0.194	-1.051	-0.015	0.021	-0.003
0.179	-0.155	-1.041	-0.015	0.021	-0.003
0.210	-0.161	-1.034	-0.015	0.021	-0.003
0.199	-0.164	-1.045	-0.015	0.021	-0.003
0.194	-0.137	-1.051	-0.015	0.022	-0.003
[truncated: 108,000 more rows]
