# Supplementary material for: Identification of Haptic Based Guiding Using Hard Reins
Source: PLoS One. 2015 Jul 22;10(7):e0132020. doi: 10.1371/journal.pone.0132020 (PMC4511788; doi:10.1371/journal.pone.0132020)
Supplement: S5 File — (ZIP) [file pone.0132020.s005.zip › Exp2_ForceData1/Subject5/path3/T9.csv]

-0.206	-1.549	-5.495	-0.107	0.094	-0.044
-0.185	-1.536	-5.502	-0.108	0.094	-0.044
-0.206	-1.567	-5.481	-0.108	0.093	-0.044
-0.191	-1.543	-5.468	-0.108	0.094	-0.044
-0.200	-1.533	-5.465	-0.108	0.094	-0.044
-0.204	-1.528	-5.553	-0.108	0.094	-0.044
-0.195	-1.560	-5.491	-0.108	0.094	-0.044
-0.193	-1.541	-5.458	-0.108	0.094	-0.044
-0.178	-1.538	-5.459	-0.108	0.094	-0.045
-0.199	-1.526	-5.486	-0.108	0.094	-0.044
-0.201	-1.555	-5.505	-0.108	0.094	-0.044
-0.229	-1.541	-5.477	-0.108	0.094	-0.044
-0.193	-1.544	-5.472	-0.108	0.094	-0.044
-0.204	-1.530	-5.468	-0.108	0.094	-0.044
-0.186	-1.564	-5.499	-0.108	0.094	-0.044
-0.220	-1.553	-5.481	-0.108	0.094	-0.044
-0.205	-1.549	-5.454	-0.108	0.094	-0.044
-0.221	-1.538	-5.488	-0.108	0.094	-0.044
-0.197	-1.545	-5.468	-0.108	0.094	-0.044
-0.244	-1.558	-5.497	-0.108	0.094	-0.044
-0.202	-1.555	-5.447	-0.108	0.094	-0.044
-0.227	-1.546	-5.447	-0.108	0.093	-0.044
-0.184	-1.549	-5.396	-0.108	0.095	-0.044
-0.217	-1.554	-5.457	-0.108	0.094	-0.044
-0.210	-1.519	-5.509	-0.108	0.094	-0.044
-0.228	-1.544	-5.475	-0.108	0.093	-0.044
-0.186	-1.542	-5.482	-0.108	0.094	-0.044
-0.213	-1.557	-5.468	-0.108	0.094	-0.044
-0.205	-1.527	-5.457	-0.108	0.094	-0.044
-0.221	-1.546	-5.458	-0.108	0.094	-0.044
-0.215	-1.549	-5.481	-0.108	0.094	-0.044
-0.216	-1.554	-5.458	-0.108	0.094	-0.045
-0.214	-1.529	-5.492	-0.108	0.095	-0.044
-0.227	-1.557	-5.512	-0.108	0.094	-0.044
-0.212	-1.554	-5.478	-0.108	0.094	-0.044
-0.218	-1.583	-5.460	-0.108	0.094	-0.045
-0.226	-1.530	-5.444	-0.108	0.094	-0.045
-0.209	-1.554	-5.485	-0.108	0.094	-0.044
-0.210	-1.536	-5.519	-0.108	0.094	-0.044
-0.210	-1.577	-5.488	-0.108	0.094	-0.044
-0.216	-1.550	-5.440	-0.108	0.094	-0.044
-0.213	-1.563	-5.458	-0.108	0.094	-0.045
-0.208	-1.547	-5.505	-0.108	0.094	-0.044
-0.212	-1.573	-5.501	-0.108	0.094	-0.044
-0.221	-1.559	-5.484	-0.108	0.094	-0.044
-0.211	-1.565	-5.475	-0.108	0.094	-0.045
-0.215	-1.540	-5.488	-0.108	0.094	-0.044
-0.189	-1.589	-5.494	-0.108	0.094	-0.044
-0.228	-1.559	-5.488	-0.108	0.094	-0.044
-0.219	-1.575	-5.440	-0.108	0.094	-0.044
-0.232	-1.557	-5.471	-0.108	0.094	-0.045
-0.213	-1.572	-5.525	-0.108	0.095	-0.045
-0.258	-1.576	-5.493	-0.109	0.095	-0.044
-0.221	-1.574	-5.461	-0.108	0.095	-0.045
-0.234	-1.585	-5.460	-0.109	0.094	-0.045
-0.205	-1.567	-5.447	-0.108	0.095	-0.045
-0.242	-1.581	-5.477	-0.108	0.094	-0.044
-0.223	-1.557	-5.478	-0.108	0.095	-0.044
-0.229	-1.574	-5.481	-0.108	0.094	-0.045
-0.214	-1.562	-5.454	-0.108	0.094	-0.045
-0.248	-1.576	-5.480	-0.109	0.094	-0.045
-0.216	-1.551	-5.471	-0.108	0.095	-0.044
-0.230	-1.575	-5.474	-0.108	0.094	-0.045
-0.215	-1.562	-5.475	-0.108	0.095	-0.045
-0.232	-1.565	-5.468	-0.108	0.094	-0.045
-0.225	-1.527	-5.516	-0.108	0.095	-0.044
-0.242	-1.571	-5.498	-0.108	0.094	-0.045
-0.224	-1.567	-5.460	-0.108	0.095	-0.045
-0.232	-1.586	-5.430	-0.108	0.095	-0.045
-0.229	-1.543	-5.454	-0.108	0.095	-0.045
-0.229	-1.572	-5.502	-0.108	0.095	-0.045
-0.235	-1.559	-5.504	-0.109	0.095	-0.045
-0.223	-1.577	-5.484	-0.108	0.094	-0.045
-0.233	-1.559	-5.464	-0.108	0.095	-0.045
-0.220	-1.579	-5.468	-0.108	0.094	-0.045
-0.233	-1.553	-5.498	-0.109	0.095	-0.045
-0.214	-1.561	-5.502	-0.108	0.094	-0.045
-0.242	-1.576	-5.450	-0.108	0.095	-0.045
-0.218	-1.566	-5.451	-0.108	0.095	-0.045
-0.241	-1.565	-5.498	-0.109	0.094	-0.045
-0.207	-1.582	-5.519	-0.108	0.094	-0.045
-0.232	-1.579	-5.488	-0.109	0.095	-0.045
-0.197	-1.562	-5.455	-0.108	0.094	-0.045
-0.251	-1.577	-5.457	-0.109	0.095	-0.045
-0.220	-1.584	-5.488	-0.109	0.095	-0.045
-0.252	-1.582	-5.501	-0.109	0.095	-0.045
-0.219	-1.585	-5.474	-0.108	0.094	-0.045
-0.247	-1.586	-5.447	-0.109	0.095	-0.045
-0.223	-1.581	-5.464	-0.109	0.095	-0.045
-0.254	-1.589	-5.463	-0.109	0.095	-0.045
-0.230	-1.571	-5.474	-0.109	0.095	-0.045
-0.254	-1.579	-5.467	-0.109	0.094	-0.045
-0.232	-1.579	-5.457	-0.109	0.095	-0.045
-0.260	-1.600	-5.486	-0.109	0.095	-0.045
-0.224	-1.573	-5.464	-0.109	0.095	-0.045
-0.240	-1.584	-5.460	-0.109	0.094	-0.045
-0.217	-1.574	-5.413	-0.109	0.095	-0.045
-0.251	-1.592	-5.456	-0.109	0.095	-0.045
-0.232	-1.549	-5.498	-0.109	0.095	-0.045
-0.254	-1.585	-5.470	-0.108	0.094	-0.045
-0.236	-1.592	-5.470	-0.109	0.095	-0.045
-0.249	-1.599	-5.426	-0.108	0.095	-0.045
-0.237	-1.568	-5.460	-0.109	0.095	-0.045
-0.252	-1.589	-5.453	-0.108	0.095	-0.045
-0.257	-1.587	-5.466	-0.109	0.095	-0.045
-0.237	-1.597	-5.464	-0.109	0.095	-0.045
-0.241	-1.566	-5.464	-0.109	0.095	-0.045
-0.247	-1.592	-5.481	-0.108	0.095	-0.045
-0.251	-1.586	-5.456	-0.109	0.095	-0.045
-0.251	-1.603	-5.473	-0.109	0.095	-0.045
-0.273	-1.562	-5.437	-0.109	0.095	-0.046
-0.236	-1.588	-5.461	-0.109	0.095	-0.046
-0.236	-1.576	-5.504	-0.109	0.095	-0.045
-0.232	-1.596	-5.467	-0.109	0.095	-0.045
-0.250	-1.589	-5.409	-0.109	0.094	-0.045
-0.223	-1.587	-5.434	-0.108	0.095	-0.046
-0.242	-1.576	-5.464	-0.109	0.095	-0.045
-0.245	-1.589	-5.518	-0.109	0.095	-0.045
-0.267	-1.597	-5.504	-0.108	0.094	-0.045
-0.240	-1.590	-5.450	-0.109	0.095	-0.045
-0.259	-1.589	-5.463	-0.109	0.095	-0.046
-0.228	-1.598	-5.457	-0.109	0.095	-0.045
-0.257	-1.592	-5.470	-0.109	0.095	-0.045
-0.245	-1.592	-5.439	-0.109	0.095	-0.045
-0.255	-1.606	-5.457	-0.109	0.095	-0.046
-0.245	-1.593	-5.474	-0.109	0.096	-0.046
-0.272	-1.602	-5.459	-0.109	0.095	-0.045
-0.233	-1.590	-5.460	-0.109	0.095	-0.045
-0.250	-1.634	-5.436	-0.109	0.094	-0.046
-0.234	-1.601	-5.416	-0.109	0.095	-0.046
-0.257	-1.601	-5.450	-0.109	0.095	-0.045
-0.243	-1.565	-5.464	-0.109	0.095	-0.045
-0.241	-1.609	-5.457	-0.109	0.094	-0.045
-0.249	-1.606	-5.456	-0.109	0.095	-0.046
-0.260	-1.616	-5.412	-0.109	0.095	-0.046
-0.244	-1.584	-5.436	-0.109	0.095	-0.045
-0.255	-1.607	-5.470	-0.109	0.095	-0.046
-0.252	-1.604	-5.456	-0.109	0.095	-0.046
-0.254	-1.602	-5.436	-0.108	0.095	-0.046
-0.258	-1.571	-5.436	-0.109	0.095	-0.046
-0.258	-1.602	-5.463	-0.109	0.095	-0.046
-0.262	-1.608	-5.432	-0.109	0.095	-0.046
-0.262	-1.620	-5.395	-0.108	0.095	-0.046
-0.265	-1.585	-5.419	-0.109	0.095	-0.046
-0.256	-1.610	-5.433	-0.109	0.095	-0.046
-0.265	-1.588	-5.456	-0.109	0.095	-0.045
-0.237	-1.616	-5.433	-0.109	0.095	-0.046
-0.268	-1.589	-5.399	-0.109	0.095	-0.046
-0.240	-1.598	-5.417	-0.109	0.095	-0.046
-0.248	-1.594	-5.440	-0.109	0.095	-0.046
-0.260	-1.587	-5.446	-0.109	0.095	-0.046
-0.268	-1.608	-5.429	-0.109	0.095	-0.046
-0.237	-1.594	-5.413	-0.109	0.095	-0.046
-0.258	-1.590	-5.457	-0.109	0.095	-0.046
-0.232	-1.601	-5.450	-0.109	0.095	-0.045
-0.265	-1.609	-5.449	-0.109	0.095	-0.046
-0.226	-1.591	-5.403	-0.109	0.095	-0.046
-0.268	-1.609	-5.433	-0.109	0.095	-0.046
-0.247	-1.611	-5.470	-0.109	0.096	-0.046
-0.289	-1.606	-5.452	-0.109	0.095	-0.045
-0.251	-1.598	-5.433	-0.109	0.095	-0.046
-0.262	-1.626	-5.412	-0.109	0.095	-0.046
-0.248	-1.604	-5.409	-0.109	0.096	-0.046
-0.268	-1.615	-5.412	-0.109	0.095	-0.046
-0.262	-1.590	-5.470	-0.109	0.095	-0.046
-0.264	-1.608	-5.415	-0.109	0.095	-0.046
-0.254	-1.610	-5.395	-0.109	0.096	-0.046
-0.258	-1.613	-5.402	-0.109	0.095	-0.046
-0.255	-1.598	-5.412	-0.109	0.095	-0.046
-0.262	-1.612	-5.402	-0.109	0.095	-0.046
-0.251	-1.603	-5.377	-0.110	0.095	-0.046
-0.262	-1.606	-5.402	-0.109	0.095	-0.046
-0.262	-1.572	-5.433	-0.109	0.095	-0.046
-0.265	-1.608	-5.412	-0.109	0.095	-0.046
-0.265	-1.609	-5.408	-0.109	0.095	-0.046
-0.262	-1.620	-5.378	-0.109	0.095	-0.046
-0.279	-1.569	-5.379	-0.109	0.095	-0.046
-0.259	-1.616	-5.409	-0.109	0.095	-0.046
-0.303	-1.624	-5.428	-0.109	0.095	-0.046
-0.260	-1.622	-5.378	-0.109	0.095	-0.046
-0.272	-1.591	-5.389	-0.109	0.095	-0.046
-0.259	-1.614	-5.368	-0.109	0.095	-0.046
-0.278	-1.617	-5.384	-0.110	0.095	-0.046
-0.260	-1.615	-5.405	-0.109	0.095	-0.046
-0.303	-1.597	-5.378	-0.109	0.095	-0.046
-0.256	-1.616	-5.399	-0.109	0.095	-0.046
-0.272	-1.598	-5.419	-0.110	0.095	-0.046
-0.240	-1.621	-5.395	-0.109	0.095	-0.046
-0.275	-1.609	-5.364	-0.109	0.094	-0.046
-0.238	-1.597	-5.359	-0.109	0.095	-0.047
-0.273	-1.609	-5.405	-0.109	0.095	-0.046
-0.271	-1.605	-5.422	-0.109	0.096	-0.046
-0.302	-1.616	-5.419	-0.109	0.095	-0.046
-0.256	-1.615	-5.375	-0.109	0.095	-0.046
-0.270	-1.627	-5.371	-0.109	0.095	-0.046
-0.260	-1.611	-5.375	-0.109	0.095	-0.047
-0.278	-1.618	-5.388	-0.109	0.095	-0.046
-0.269	-1.610	-5.371	-0.109	0.095	-0.046
-0.278	-1.635	-5.384	-0.109	0.095	-0.046
-0.256	-1.627	-5.399	-0.109	0.096	-0.047
-0.281	-1.629	-5.364	-0.109	0.095	-0.046
-0.258	-1.611	-5.395	-0.110	0.095	-0.046
-0.272	-1.653	-5.357	-0.109	0.095	-0.047
-0.258	-1.610	-5.351	-0.109	0.095	-0.046
-0.280	-1.619	-5.371	-0.109	0.095	-0.046
-0.272	-1.593	-5.392	-0.109	0.095	-0.046
-0.255	-1.651	-5.384	-0.109	0.094	-0.046
-0.258	-1.621	-5.358	-0.109	0.095	-0.046
-0.287	-1.630	-5.344	-0.109	0.095	-0.047
-0.273	-1.601	-5.354	-0.109	0.095	-0.046
-0.267	-1.621	-5.388	-0.109	0.095	-0.046
-0.281	-1.625	-5.377	-0.109	0.095	-0.046
-0.264	-1.628	-5.344	-0.109	0.095	-0.046
-0.279	-1.598	-5.351	-0.109	0.095	-0.046
-0.272	-1.624	-5.365	-0.109	0.095	-0.047
-0.276	-1.619	-5.361	-0.109	0.095	-0.046
-0.273	-1.636	-5.313	-0.109	0.095	-0.047
-0.285	-1.615	-5.330	-0.109	0.095	-0.047
-0.271	-1.625	-5.344	-0.109	0.095	-0.047
-0.290	-1.624	-5.377	-0.110	0.095	-0.046
-0.260	-1.634	-5.361	-0.109	0.095	-0.046
-0.286	-1.617	-5.323	-0.109	0.095	-0.047
-0.251	-1.613	-5.342	-0.109	0.095	-0.047
-0.281	-1.616	-5.337	-0.109	0.095	-0.047
-0.267	-1.590	-5.365	-0.109	0.095	-0.046
-0.287	-1.627	-5.368	-0.109	0.095	-0.046
-0.249	-1.621	-5.338	-0.109	0.095	-0.047
-0.278	-1.618	-5.324	-0.109	0.095	-0.047
-0.253	-1.616	-5.341	-0.109	0.095	-0.047
-0.283	-1.622	-5.358	-0.109	0.095	-0.047
-0.250	-1.606	-5.331	-0.109	0.095	-0.047
-0.276	-1.636	-5.351	-0.109	0.095	-0.047
-0.268	-1.631	-5.358	-0.110	0.096	-0.047
-0.293	-1.635	-5.364	-0.109	0.095	-0.047
-0.267	-1.623	-5.337	-0.109	0.095	-0.047
-0.271	-1.643	-5.313	-0.109	0.095	-0.047
-0.253	-1.626	-5.313	-0.110	0.095	-0.047
-0.269	-1.636	-5.317	-0.110	0.095	-0.047
-0.275	-1.597	-5.392	-0.110	0.095	-0.047
-0.262	-1.641	-5.327	-0.109	0.095	-0.046
-0.268	-1.633	-5.313	-0.110	0.095	-0.047
-0.257	-1.619	-5.321	-0.109	0.095	-0.047
-0.266	-1.613	-5.324	-0.110	0.095	-0.047
-0.261	-1.634	-5.323	-0.110	0.095	-0.047
-0.277	-1.634	-5.309	-0.110	0.095	-0.047
-0.271	-1.638	-5.296	-0.109	0.095	-0.047
-0.271	-1.611	-5.317	-0.109	0.095	-0.047
-0.263	-1.645	-5.330	-0.109	0.095	-0.047
-0.278	-1.633	-5.306	-0.110	0.095	-0.047
-0.262	-1.641	-5.279	-0.109	0.095	-0.047
-0.286	-1.623	-5.286	-0.109	0.095	-0.047
-0.263	-1.635	-5.317	-0.110	0.095	-0.047
-0.314	-1.646	-5.335	-0.110	0.095	-0.046
-0.253	-1.642	-5.296	-0.109	0.095	-0.047
-0.282	-1.612	-5.279	-0.109	0.094	-0.047
-0.249	-1.632	-5.266	-0.110	0.095	-0.047
-0.286	-1.646	-5.323	-0.110	0.095	-0.047
-0.249	-1.615	-5.310	-0.110	0.095	-0.047
-0.294	-1.630	-5.275	-0.109	0.094	-0.047
-0.261	-1.636	-5.293	-0.110	0.095	-0.047
-0.268	-1.628	-5.310	-0.110	0.095	-0.047
-0.258	-1.631	-5.303	-0.109	0.095	-0.047
-0.271	-1.632	-5.259	-0.109	0.094	-0.047
-0.245	-1.630	-5.280	-0.110	0.095	-0.047
-0.274	-1.631	-5.276	-0.110	0.095	-0.047
-0.263	-1.635	-5.310	-0.110	0.095	-0.047
-0.295	-1.636	-5.341	-0.109	0.094	-0.047
-0.255	-1.642	-5.283	-0.109	0.095	-0.047
-0.277	-1.652	-5.293	-0.110	0.095	-0.047
-0.261	-1.628	-5.283	-0.110	0.095	-0.047
-0.272	-1.644	-5.296	-0.109	0.095	-0.047
-0.269	-1.636	-5.300	-0.110	0.095	-0.047
-0.269	-1.659	-5.258	-0.110	0.095	-0.047
-0.263	-1.641	-5.279	-0.110	0.095	-0.047
-0.282	-1.646	-5.272	-0.110	0.095	-0.047
-0.256	-1.624	-5.290	-0.110	0.095	-0.047
-0.265	-1.666	-5.262	-0.110	0.094	-0.047
-0.256	-1.630	-5.252	-0.110	0.095	-0.047
-0.257	-1.644	-5.262	-0.110	0.095	-0.047
-0.264	-1.610	-5.293	-0.110	0.095	-0.047
-0.250	-1.661	-5.289	-0.109	0.094	-0.047
-0.267	-1.635	-5.259	-0.110	0.095	-0.047
-0.261	-1.634	-5.228	-0.109	0.095	-0.047
-0.273	-1.626	-5.255	-0.110	0.095	-0.047
-0.253	-1.640	-5.290	-0.110	0.095	-0.047
-0.291	-1.646	-5.278	-0.110	0.095	-0.047
-0.260	-1.656	-5.235	-0.109	0.095	-0.047
-0.268	-1.630	-5.245	-0.110	0.095	-0.047
-0.252	-1.642	-5.266	-0.109	0.095	-0.047
-0.284	-1.644	-5.248	-0.110	0.095	-0.047
-0.263	-1.634	-5.225	-0.109	0.095	-0.047
-0.277	-1.632	-5.245	-0.109	0.094	-0.047
-0.252	-1.640	-5.235	-0.109	0.095	-0.048
-0.272	-1.639	-5.268	-0.110	0.095	-0.047
-0.241	-1.632	-5.239	-0.109	0.095	-0.047
-0.264	-1.640	-5.231	-0.110	0.094	-0.047
-0.236	-1.629	-5.226	-0.109	0.095	-0.048
-0.266	-1.630	-5.215	-0.109	0.094	-0.047
-0.251	-1.595	-5.249	-0.109	0.095	-0.047
-0.280	-1.646	-5.276	-0.109	0.094	-0.047
-0.245	-1.629	-5.239	-0.109	0.094	-0.047
-0.262	-1.651	-5.177	-0.109	0.095	-0.047
-0.254	-1.618	-5.215	-0.109	0.095	-0.047
-0.263	-1.641	-5.245	-0.109	0.094	-0.047
-0.260	-1.619	-5.235	-0.110	0.095	-0.047
-0.247	-1.660	-5.211	-0.109	0.094	-0.047
-0.265	-1.633	-5.228	-0.110	0.095	-0.047
-0.254	-1.645	-5.215	-0.109	0.094	-0.047
-0.250	-1.625	-5.222	-0.110	0.094	-0.047
-0.259	-1.648	-5.228	-0.110	0.094	-0.047
-0.253	-1.631	-5.184	-0.109	0.094	-0.047
-0.248	-1.627	-5.205	-0.109	0.094	-0.047
-0.255	-1.613	-5.259	-0.110	0.094	-0.047
-0.242	-1.650	-5.228	-0.109	0.094	-0.047
-0.253	-1.630	-5.208	-0.109	0.094	-0.047
-0.214	-1.626	-5.176	-0.109	0.094	-0.048
-0.266	-1.625	-5.215	-0.110	0.094	-0.048
-0.244	-1.642	-5.225	-0.110	0.095	-0.047
-0.269	-1.652	-5.203	-0.110	0.094	-0.047
-0.242	-1.641	-5.181	-0.109	0.094	-0.047
-0.262	-1.630	-5.174	-0.109	0.094	-0.047
-0.239	-1.646	-5.211	-0.110	0.095	-0.047
-0.269	-1.633	-5.183	-0.110	0.094	-0.047
-0.237	-1.641	-5.164	-0.109	0.094	-0.047
-0.270	-1.619	-5.171	-0.109	0.094	-0.048
-0.259	-1.627	-5.171	-0.109	0.095	-0.048
-0.299	-1.648	-5.202	-0.110	0.095	-0.047
-0.247	-1.636	-5.177	-0.109	0.094	-0.047
-0.266	-1.616	-5.160	-0.109	0.094	-0.047
-0.234	-1.630	-5.119	-0.110	0.094	-0.048
-0.267	-1.636	-5.170	-0.110	0.094	-0.047
-0.250	-1.626	-5.201	-0.109	0.094	-0.047
-0.286	-1.633	-5.157	-0.109	0.094	-0.048
-0.236	-1.625	-5.147	-0.109	0.094	-0.048
-0.263	-1.635	-5.181	-0.110	0.094	-0.048
-0.238	-1.612	-5.174	-0.109	0.094	-0.047
-0.260	-1.635	-5.123	-0.109	0.093	-0.047
-0.232	-1.612	-5.131	-0.109	0.094	-0.048
-0.265	-1.621	-5.140	-0.109	0.094	-0.048
-0.251	-1.614	-5.181	-0.109	0.095	-0.048
-0.277	-1.635	-5.205	-0.109	0.094	-0.047
-0.243	-1.634	-5.136	-0.109	0.094	-0.047
-0.260	-1.651	-5.136	-0.109	0.094	-0.048
-0.258	-1.620	-5.106	-0.109	0.094	-0.048
-0.258	-1.632	-5.171	-0.109	0.094	-0.048
-0.247	-1.620	-5.164	-0.110	0.094	-0.047
-0.244	-1.660	-5.133	-0.109	0.094	-0.048
-0.251	-1.622	-5.106	-0.110	0.094	-0.048
-0.245	-1.626	-5.110	-0.109	0.094	-0.048
-0.239	-1.617	-5.140	-0.110	0.094	-0.047
-0.240	-1.654	-5.129	-0.110	0.094	-0.048
-0.256	-1.638	-5.119	-0.109	0.094	-0.047
-0.237	-1.630	-5.103	-0.109	0.094	-0.048
-0.248	-1.605	-5.137	-0.109	0.094	-0.047
-0.229	-1.651	-5.126	-0.109	0.094	-0.047
-0.257	-1.630	-5.126	-0.109	0.094	-0.047
-0.249	-1.637	-5.089	-0.109	0.094	-0.048
-0.262	-1.618	-5.096	-0.109	0.094	-0.048
-0.231	-1.634	-5.151	-0.109	0.095	-0.048
-0.278	-1.638	-5.094	-0.110	0.094	-0.047
-0.238	-1.626	-5.079	-0.109	0.094	-0.047
-0.256	-1.642	-5.076	-0.109	0.093	-0.048
-0.228	-1.620	-5.090	-0.109	0.094	-0.048
-0.269	-1.627	-5.099	-0.109	0.094	-0.047
-0.244	-1.615	-5.082	-0.109	0.094	-0.047
-0.255	-1.630	-5.082	-0.109	0.093	-0.048
-0.233	-1.624	-5.069	-0.109	0.094	-0.048
-0.264	-1.629	-5.095	-0.110	0.094	-0.047
-0.232	-1.609	-5.100	-0.109	0.094	-0.047
-0.269	-1.620	-5.065	-0.109	0.093	-0.048
-0.226	-1.619	-5.070	-0.109	0.094	-0.048
-0.247	-1.626	-5.058	-0.109	0.094	-0.048
-0.245	-1.575	-5.090	-0.109	0.094	-0.047
-0.257	-1.627	-5.099	-0.109	0.093	-0.047
-0.225	-1.614	-5.059	-0.109	0.093	-0.048
-0.250	-1.636	-5.018	-0.109	0.094	-0.048
-0.240	-1.605	-5.052	-0.109	0.094	-0.048
-0.247	-1.623	-5.058	-0.109	0.093	-0.048
-0.232	-1.613	-5.069	-0.109	0.093	-0.048
-0.254	-1.634	-5.062	-0.109	0.093	-0.048
-0.250	-1.619	-5.065	-0.109	0.094	-0.048
-0.256	-1.634	-5.058	-0.109	0.093	-0.048
-0.224	-1.621	-5.048	-0.109	0.093	-0.048
-0.241	-1.643	-5.052	-0.109	0.093	-0.048
-0.219	-1.625	-5.031	-0.109	0.094	-0.048
-0.228	-1.619	-5.018	-0.109	0.093	-0.048
-0.228	-1.595	-5.083	-0.110	0.093	-0.047
-0.234	-1.637	-5.051	-0.109	0.093	-0.047
-0.231	-1.611	-5.025	-0.109	0.094	-0.048
-0.216	-1.624	-5.032	-0.109	0.093	-0.048
-0.236	-1.612	-5.042	-0.109	0.093	-0.048
-0.228	-1.623	-5.038	-0.109	0.093	-0.048
-0.241	-1.617	-5.031	-0.109	0.094	-0.047
-0.225	-1.629	-5.008	-0.109	0.093	-0.048
-0.241	-1.596	-5.011	-0.109	0.093	-0.047
-0.225	-1.632	-5.035	-0.109	0.093	-0.048
-0.244	-1.617	-5.014	-0.109	0.093	-0.047
-0.232	-1.638	-4.990	-0.109	0.093	-0.048
-0.243	-1.604	-5.008	-0.109	0.093	-0.048
-0.224	-1.621	-5.018	-0.109	0.093	-0.048
-0.268	-1.633	-5.030	-0.110	0.093	-0.047
-0.218	-1.619	-5.001	-0.109	0.093	-0.047
-0.249	-1.602	-4.984	-0.109	0.093	-0.048
-0.211	-1.624	-4.949	-0.109	0.093	-0.048
-0.250	-1.617	-5.017	-0.109	0.093	-0.048
-0.227	-1.601	-5.018	-0.109	0.093	-0.047
-0.253	-1.609	-4.976	-0.109	0.093	-0.047
-0.213	-1.610	-4.970	-0.109	0.093	-0.048
-0.232	-1.610	-4.994	-0.109	0.093	-0.048
-0.212	-1.591	-4.998	-0.109	0.093	-0.047
-0.235	-1.607	-4.963	-0.109	0.092	-0.048
-0.221	-1.604	-4.977	-0.109	0.093	-0.048
-0.222	-1.622	-4.963	-0.109	0.093	-0.047
-0.224	-1.592	-4.984	-0.109	0.093	-0.047
-0.240	-1.622	-5.028	-0.109	0.092	-0.047
-0.222	-1.614	-5.000	-0.109	0.093	-0.047
-0.227	-1.634	-4.952	-0.109	0.092	-0.048
-0.232	-1.592	-4.943	-0.109	0.093	-0.048
-0.233	-1.608	-4.974	-0.109	0.093	-0.047
-0.213	-1.597	-5.008	-0.109	0.093	-0.047
-0.217	-1.636	-4.963	-0.109	0.092	-0.047
-0.224	-1.603	-4.929	-0.109	0.093	-0.047
-0.218	-1.617	-4.939	-0.109	0.092	-0.047
-0.215	-1.598	-4.960	-0.109	0.092	-0.047
-0.214	-1.633	-4.952	-0.109	0.092	-0.047
-0.222	-1.600	-4.946	-0.109	0.092	-0.047
-0.216	-1.611	-4.939	-0.109	0.092	-0.047
-0.207	-1.578	-4.967	-0.109	0.093	-0.047
-0.190	-1.629	-4.966	-0.109	0.092	-0.047
-0.220	-1.609	-4.956	-0.109	0.092	-0.047
-0.216	-1.613	-4.908	-0.109	0.092	-0.047
-0.218	-1.598	-4.919	-0.109	0.092	-0.048
-0.204	-1.611	-4.960	-0.109	0.093	-0.047
-0.234	-1.613	-4.938	-0.109	0.092	-0.047
-0.200	-1.613	-4.909	-0.109	0.092	-0.047
-0.216	-1.619	-4.881	-0.109	0.092	-0.048
-0.202	-1.606	-4.916	-0.109	0.092	-0.047
-0.227	-1.609	-4.914	-0.109	0.092	-0.047
-0.206	-1.608	-4.898	-0.109	0.092	-0.047
-0.225	-1.602	-4.902	-0.109	0.092	-0.047
-0.190	-1.600	-4.916	-0.109	0.092	-0.047
-0.221	-1.599	-4.935	-0.109	0.092	-0.047
-0.195	-1.602	-4.908	-0.109	0.092	-0.047
-0.213	-1.606	-4.898	-0.109	0.091	-0.047
-0.177	-1.591	-4.882	-0.109	0.092	-0.048
-0.207	-1.605	-4.885	-0.109	0.092	-0.047
-0.198	-1.564	-4.902	-0.109	0.092	-0.047
-0.218	-1.612	-4.922	-0.109	0.091	-0.047
-0.182	-1.596	-4.892	-0.109	0.092	-0.047
-0.201	-1.607	-4.855	-0.109	0.092	-0.048
-0.192	-1.585	-4.885	-0.109	0.092	-0.047
-0.220	-1.595	-4.916	-0.109	0.092	-0.047
-0.184	-1.588	-4.889	-0.109	0.092	-0.047
-0.203	-1.611	-4.864	-0.109	0.092	-0.047
-0.207	-1.597	-4.915	-0.109	0.092	-0.047
-0.208	-1.606	-4.895	-0.109	0.092	-0.047
-0.183	-1.595	-4.882	-0.109	0.092	-0.047
-0.196	-1.621	-4.868	-0.109	0.091	-0.047
-0.184	-1.591	-4.861	-0.109	0.092	-0.047
-0.195	-1.602	-4.865	-0.109	0.092	-0.047
-0.180	-1.575	-4.912	-0.110	0.091	-0.047
-0.185	-1.618	-4.864	-0.109	0.091	-0.047
-0.185	-1.604	-4.857	-0.109	0.092	-0.047
-0.163	-1.590	-4.829	-0.108	0.091	-0.048
-0.186	-1.594	-4.854	-0.109	0.091	-0.047
-0.181	-1.609	-4.861	-0.109	0.091	-0.047
-0.196	-1.600	-4.850	-0.109	0.092	-0.047
-0.184	-1.597	-4.834	-0.109	0.091	-0.047
-0.183	-1.580	-4.838	-0.109	0.091	-0.047
-0.161	-1.598	-4.844	-0.109	0.091	-0.047
-0.203	-1.598	-4.826	-0.109	0.092	-0.047
-0.185	-1.615	-4.830	-0.109	0.091	-0.047
-0.199	-1.586	-4.820	-0.109	0.091	-0.047
-0.179	-1.599	-4.851	-0.109	0.091	-0.047
-0.220	-1.613	-4.845	-0.110	0.091	-0.046
-0.170	-1.600	-4.820	-0.109	0.091	-0.047
-0.190	-1.585	-4.790	-0.109	0.091	-0.047
-0.163	-1.599	-4.769	-0.109	0.091	-0.047
-0.201	-1.605	-4.813	-0.109	0.091	-0.047
-0.179	-1.582	-4.830	-0.109	0.091	-0.047
-0.207	-1.602	-4.789	-0.109	0.090	-0.047
-0.157	-1.597	-4.793	-0.109	0.091	-0.047
-0.176	-1.595	-4.806	-0.109	0.091	-0.047
-0.158	-1.587	-4.803	-0.109	0.091	-0.047
-0.183	-1.599	-4.776	-0.109	0.090	-0.047
-0.158	-1.592	-4.783	-0.109	0.091	-0.047
-0.179	-1.605	-4.793	-0.109	0.091	-0.047
-0.170	-1.580	-4.821	-0.109	0.092	-0.047
-0.198	-1.601	-4.848	-0.108	0.091	-0.047
-0.168	-1.595	-4.796	-0.109	0.091	-0.047
-0.165	-1.620	-4.762	-0.109	0.090	-0.047
-0.175	-1.578	-4.749	-0.109	0.091	-0.047
-0.182	-1.599	-4.793	-0.109	0.091	-0.047
-0.164	-1.583	-4.790	-0.109	0.090	-0.047
-0.167	-1.624	-4.769	-0.109	0.090	-0.047
-0.152	-1.592	-4.759	-0.109	0.091	-0.047
-0.170	-1.603	-4.755	-0.109	0.090	-0.047
-0.155	-1.592	-4.762	-0.109	0.091	-0.047
-0.161	-1.639	-4.751	-0.109	0.090	-0.047
-0.152	-1.592	-4.732	-0.109	0.091	-0.047
-0.151	-1.599	-4.725	-0.109	0.090	-0.047
-0.154	-1.568	-4.759	-0.109	0.090	-0.047
-0.141	-1.625	-4.752	-0.109	0.090	-0.047
-0.154	-1.599	-4.728	-0.109	0.090	-0.047
-0.159	-1.619	-4.697	-0.109	0.090	-0.047
-0.163	-1.589	-4.728	-0.109	0.090	-0.047
-0.144	-1.607	-4.773	-0.109	0.091	-0.047
-0.175	-1.601	-4.741	-0.109	0.090	-0.047
-0.153	-1.607	-4.701	-0.109	0.090	-0.047
-0.161	-1.593	-4.704	-0.109	0.090	-0.047
-0.145	-1.605	-4.722	-0.109	0.090	-0.047
-0.167	-1.605	-4.741	-0.109	0.090	-0.047
-0.152	-1.606	-4.670	-0.108	0.090	-0.047
-0.173	-1.592	-4.697	-0.109	0.090	-0.047
-0.141	-1.587	-4.702	-0.109	0.090	-0.047
-0.173	-1.594	-4.721	-0.109	0.090	-0.047
-0.127	-1.608	-4.701	-0.109	0.090	-0.047
-0.145	-1.598	-4.670	-0.109	0.089	-0.047
-0.122	-1.588	-4.682	-0.108	0.090	-0.047
-0.150	-1.602	-4.681	-0.109	0.090	-0.047
-0.133	-1.564	-4.701	-0.109	0.090	-0.046
-0.160	-1.599	-4.711	-0.108	0.089	-0.047
-0.121	-1.590	-4.678	-0.109	0.089	-0.047
-0.149	-1.591	-4.660	-0.109	0.090	-0.047
-0.128	-1.578	-4.664	-0.109	0.090	-0.047
-0.159	-1.599	-4.680	-0.109	0.090	-0.047
-0.120	-1.585	-4.675	-0.109	0.089	-0.047
-0.139	-1.604	-4.670	-0.109	0.089	-0.047
-0.129	-1.597	-4.670	-0.109	0.090	-0.047
-0.159	-1.603	-4.687	-0.109	0.089	-0.047
-0.127	-1.591	-4.660	-0.109	0.089	-0.047
-0.139	-1.621	-4.643	-0.109	0.089	-0.047
-0.115	-1.596	-4.636	-0.109	0.090	-0.047
-0.133	-1.594	-4.647	-0.109	0.089	-0.047
-0.120	-1.572	-4.715	-0.109	0.089	-0.047
-0.123	-1.617	-4.653	-0.109	0.089	-0.047
-0.117	-1.598	-4.629	-0.109	0.090	-0.047
-0.114	-1.596	-4.630	-0.109	0.089	-0.047
-0.126	-1.583	-4.626	-0.109	0.089	-0.047
-0.118	-1.604	-4.622	-0.109	0.089	-0.047
-0.122	-1.602	-4.612	-0.109	0.089	-0.047
-0.121	-1.610	-4.602	-0.109	0.089	-0.047
-0.120	-1.564	-4.620	-0.109	0.089	-0.047
-0.112	-1.615	-4.646	-0.109	0.089	-0.047
-0.124	-1.602	-4.615	-0.109	0.089	-0.047
-0.111	-1.619	-4.585	-0.108	0.089	-0.047
-0.131	-1.577	-4.575	-0.109	0.089	-0.047
-0.112	-1.601	-4.613	-0.109	0.089	-0.047
-0.144	-1.613	-4.631	-0.109	0.089	-0.046
-0.106	-1.607	-4.592	-0.108	0.089	-0.047
-0.124	-1.579	-4.578	-0.109	0.088	-0.047
-0.096	-1.595	-4.558	-0.109	0.089	-0.047
-0.134	-1.606	-4.618	-0.109	0.089	-0.047
-0.102	-1.608	-4.595	-0.109	0.089	-0.047
-0.136	-1.588	-4.578	-0.109	0.088	-0.047
-0.095	-1.599	-4.579	-0.109	0.088	-0.047
-0.107	-1.591	-4.605	-0.109	0.088	-0.047
-0.090	-1.598	-4.578	-0.109	0.088	-0.047
-0.106	-1.591	-4.530	-0.109	0.087	-0.047
-0.072	-1.599	-4.573	-0.108	0.088	-0.047
-0.105	-1.596	-4.582	-0.109	0.088	-0.047
-0.087	-1.592	-4.606	-0.109	0.089	-0.047
-0.118	-1.609	-4.616	-0.108	0.088	-0.046
-0.095	-1.607	-4.571	-0.109	0.088	-0.047
-0.097	-1.613	-4.568	-0.109	0.088	-0.047
-0.079	-1.599	-4.572	-0.109	0.088	-0.047
-0.099	-1.604	-4.585	-0.109	0.088	-0.046
-0.090	-1.593	-4.561	-0.109	0.088	-0.046
-0.099	-1.613	-4.551	-0.109	0.088	-0.047
-0.074	-1.611	-4.581	-0.109	0.088	-0.047
-0.117	-1.613	-4.553	-0.109	0.088	-0.046
-0.070	-1.591	-4.551	-0.109	0.088	-0.046
-0.080	-1.642	-4.540	-0.109	0.087	-0.047
-0.066	-1.605	-4.537	-0.109	0.088	-0.047
-0.088	-1.603	-4.554	-0.109	0.087	-0.046
-0.073	-1.581	-4.561	-0.109	0.088	-0.046
-0.076	-1.618	-4.571	-0.109	0.087	-0.046
-0.067	-1.603	-4.530	-0.109	0.088	-0.046
-0.080	-1.616	-4.520	-0.109	0.088	-0.046
-0.068	-1.588	-4.537	-0.109	0.088	-0.046
-0.071	-1.603	-4.537	-0.109	0.087	-0.046
-0.061	-1.606	-4.551	-0.109	0.087	-0.046
-0.064	-1.611	-4.503	-0.109	0.087	-0.046
-0.067	-1.562	-4.548	-0.109	0.088	-0.046
-0.066	-1.607	-4.572	-0.109	0.087	-0.046
-0.066	-1.603	-4.544	-0.109	0.087	-0.046
-0.065	-1.616	-4.476	-0.108	0.087	-0.046
-0.063	-1.575	-4.531	-0.109	0.087	-0.046
-0.047	-1.607	-4.530	-0.109	0.087	-0.046
-0.053	-1.593	-4.574	-0.109	0.087	-0.046
-0.041	-1.618	-4.533	-0.109	0.087	-0.046
-0.054	-1.595	-4.513	-0.109	0.087	-0.046
-0.033	-1.595	-4.511	-0.109	0.087	-0.046
-0.038	-1.603	-4.534	-0.109	0.087	-0.046
-0.043	-1.600	-4.534	-0.109	0.087	-0.046
-0.042	-1.601	-4.499	-0.109	0.087	-0.046
-0.022	-1.602	-4.521	-0.109	0.087	-0.046
-0.037	-1.584	-4.551	-0.110	0.087	-0.046
-0.008	-1.621	-4.540	-0.109	0.087	-0.046
-0.041	-1.601	-4.530	-0.109	0.087	-0.046
0.016	-1.586	-4.498	-0.109	0.086	-0.047
-0.034	-1.595	-4.510	-0.109	0.087	-0.046
-0.014	-1.603	-4.548	-0.109	0.087	-0.046
-0.047	-1.614	-4.536	-0.109	0.086	-0.046
-0.011	-1.601	-4.493	-0.109	0.086	-0.046
-0.028	-1.598	-4.507	-0.109	0.086	-0.046
0.002	-1.604	-4.520	-0.109	0.087	-0.046
-0.030	-1.591	-4.520	-0.109	0.087	-0.046
-0.006	-1.593	-4.507	-0.109	0.086	-0.046
-0.023	-1.599	-4.496	-0.109	0.086	-0.046
0.000	-1.616	-4.486	-0.110	0.087	-0.046
-0.042	-1.616	-4.509	-0.109	0.086	-0.045
-0.001	-1.604	-4.500	-0.109	0.086	-0.046
-0.016	-1.607	-4.483	-0.109	0.086	-0.046
0.014	-1.610	-4.428	-0.109	0.086	-0.046
-0.019	-1.619	-4.489	-0.109	0.086	-0.046
0.001	-1.582	-4.510	-0.109	0.086	-0.046
-0.010	-1.617	-4.510	-0.109	0.085	-0.046
0.025	-1.617	-4.506	-0.109	0.086	-0.046
0.011	-1.610	-4.503	-0.109	0.086	-0.046
0.014	-1.581	-4.493	-0.109	0.086	-0.045
0.008	-1.599	-4.490	-0.109	0.085	-0.046
0.018	-1.588	-4.483	-0.109	0.086	-0.045
0.021	-1.602	-4.497	-0.109	0.085	-0.046
0.011	-1.561	-4.517	-0.109	0.086	-0.045
0.010	-1.585	-4.555	-0.109	0.085	-0.045
0.026	-1.579	-4.524	-0.109	0.086	-0.045
0.021	-1.593	-4.483	-0.109	0.085	-0.046
0.004	-1.551	-4.467	-0.109	0.086	-0.046
0.020	-1.571	-4.514	-0.109	0.085	-0.045
0.034	-1.546	-4.552	-0.110	0.086	-0.045
0.026	-1.587	-4.510	-0.109	0.085	-0.045
0.023	-1.554	-4.470	-0.109	0.085	-0.045
0.042	-1.567	-4.477	-0.109	0.085	-0.046
0.030	-1.555	-4.500	-0.109	0.086	-0.045
0.038	-1.583	-4.524	-0.109	0.085	-0.045
0.039	-1.556	-4.487	-0.109	0.085	-0.045
0.043	-1.567	-4.473	-0.109	0.085	-0.045
0.041	-1.554	-4.524	-0.109	0.085	-0.045
0.071	-1.598	-4.530	-0.109	0.085	-0.045
0.041	-1.580	-4.496	-0.109	0.085	-0.045
0.048	-1.595	-4.473	-0.109	0.085	-0.045
0.044	-1.583	-4.466	-0.109	0.085	-0.045
0.063	-1.595	-4.558	-0.109	0.086	-0.045
0.030	-1.604	-4.505	-0.110	0.085	-0.045
0.061	-1.602	-4.500	-0.109	0.085	-0.045
0.056	-1.607	-4.486	-0.110	0.085	-0.045
0.068	-1.607	-4.517	-0.109	0.085	-0.045
0.055	-1.601	-4.516	-0.110	0.085	-0.045
0.071	-1.598	-4.493	-0.109	0.085	-0.045
0.055	-1.612	-4.486	-0.110	0.084	-0.045
0.083	-1.604	-4.490	-0.110	0.085	-0.045
0.052	-1.600	-4.510	-0.110	0.085	-0.045
0.085	-1.598	-4.514	-0.110	0.085	-0.045
0.073	-1.596	-4.490	-0.110	0.084	-0.045
0.098	-1.594	-4.470	-0.110	0.084	-0.045
0.074	-1.613	-4.496	-0.110	0.085	-0.045
0.076	-1.558	-4.514	-0.109	0.085	-0.045
0.070	-1.595	-4.538	-0.109	0.084	-0.045
0.093	-1.597	-4.504	-0.110	0.084	-0.045
0.077	-1.619	-4.446	-0.109	0.085	-0.045
0.084	-1.576	-4.487	-0.110	0.085	-0.045
0.088	-1.608	-4.514	-0.110	0.084	-0.045
0.096	-1.582	-4.527	-0.110	0.084	-0.045
0.099	-1.615	-4.493	-0.109	0.084	-0.045
0.088	-1.600	-4.490	-0.109	0.084	-0.045
0.095	-1.596	-4.494	-0.109	0.084	-0.045
0.108	-1.599	-4.493	-0.110	0.084	-0.045
0.096	-1.615	-4.486	-0.109	0.084	-0.045
0.107	-1.606	-4.479	-0.110	0.084	-0.045
0.118	-1.606	-4.467	-0.109	0.084	-0.045
0.117	-1.592	-4.548	-0.110	0.084	-0.045
0.135	-1.625	-4.503	-0.109	0.084	-0.045
0.107	-1.612	-4.480	-0.109	0.084	-0.045
0.170	-1.595	-4.465	-0.109	0.084	-0.045
0.104	-1.620	-4.486	-0.110	0.084	-0.045
0.134	-1.624	-4.517	-0.109	0.084	-0.045
0.089	-1.623	-4.499	-0.110	0.084	-0.045
0.138	-1.613	-4.467	-0.109	0.084	-0.045
0.110	-1.611	-4.453	-0.109	0.083	-0.045
0.141	-1.619	-4.477	-0.109	0.084	-0.045
0.115	-1.608	-4.473	-0.110	0.084	-0.045
0.134	-1.605	-4.453	-0.109	0.084	-0.045
0.115	-1.608	-4.446	-0.109	0.083	-0.045
0.127	-1.610	-4.446	-0.109	0.084	-0.045
0.097	-1.623	-4.472	-0.110	0.084	-0.045
0.149	-1.605	-4.477	-0.109	0.084	-0.045
0.130	-1.603	-4.429	-0.109	0.083	-0.045
0.155	-1.600	-4.399	-0.110	0.084	-0.045
0.117	-1.606	-4.422	-0.109	0.084	-0.045
0.134	-1.577	-4.474	-0.109	0.084	-0.045
0.122	-1.611	-4.463	-0.109	0.083	-0.045
0.152	-1.613	-4.436	-0.109	0.083	-0.045
0.137	-1.602	-4.423	-0.109	0.083	-0.045
0.153	-1.595	-4.416	-0.109	0.083	-0.045
0.128	-1.607	-4.436	-0.109	0.083	-0.045
0.141	-1.611	-4.436	-0.109	0.083	-0.045
0.143	-1.623	-4.405	-0.109	0.083	-0.045
0.138	-1.601	-4.429	-0.109	0.084	-0.045
0.130	-1.614	-4.457	-0.108	0.083	-0.045
0.152	-1.619	-4.419	-0.109	0.083	-0.045
0.156	-1.647	-4.395	-0.109	0.083	-0.045
0.143	-1.591	-4.375	-0.109	0.083	-0.045
0.149	-1.622	-4.413	-0.108	0.083	-0.045
0.164	-1.600	-4.453	-0.109	0.083	-0.045
0.168	-1.644	-4.395	-0.109	0.082	-0.045
0.167	-1.609	-4.368	-0.109	0.083	-0.045
0.158	-1.623	-4.372	-0.109	0.083	-0.045
0.164	-1.601	-4.392	-0.109	0.083	-0.045
0.170	-1.648	-4.395	-0.109	0.082	-0.045
0.165	-1.622	-4.375	-0.109	0.082	-0.045
0.164	-1.617	-4.358	-0.108	0.083	-0.045
0.170	-1.591	-4.402	-0.109	0.083	-0.044
0.192	-1.643	-4.395	-0.108	0.082	-0.044
0.163	-1.618	-4.374	-0.109	0.082	-0.044
0.168	-1.629	-4.324	-0.108	0.083	-0.044
0.165	-1.608	-4.352	-0.108	0.082	-0.045
0.186	-1.624	-4.406	-0.109	0.083	-0.044
0.153	-1.628	-4.381	-0.109	0.082	-0.044
0.178	-1.619	-4.341	-0.108	0.082	-0.044
0.172	-1.613	-4.345	-0.108	0.082	-0.045
0.187	-1.618	-4.351	-0.108	0.082	-0.044
0.173	-1.627	-4.357	-0.109	0.082	-0.044
0.177	-1.617	-4.303	-0.108	0.082	-0.044
0.171	-1.613	-4.324	-0.108	0.082	-0.044
0.194	-1.620	-4.334	-0.108	0.082	-0.044
0.174	-1.612	-4.354	-0.109	0.082	-0.044
0.210	-1.626	-4.351	-0.108	0.082	-0.044
0.187	-1.619	-4.321	-0.108	0.081	-0.044
0.222	-1.606	-4.308	-0.108	0.081	-0.044
0.193	-1.624	-4.320	-0.108	0.082	-0.044
0.201	-1.586	-4.365	-0.108	0.082	-0.044
0.180	-1.620	-4.361	-0.108	0.081	-0.044
0.217	-1.605	-4.328	-0.108	0.081	-0.044
0.200	-1.623	-4.314	-0.108	0.081	-0.044
0.224	-1.612	-4.310	-0.108	0.082	-0.044
0.198	-1.618	-4.344	-0.108	0.081	-0.044
0.229	-1.614	-4.317	-0.108	0.081	-0.044
0.214	-1.630	-4.320	-0.108	0.081	-0.044
0.228	-1.625	-4.331	-0.108	0.082	-0.044
0.196	-1.627	-4.323	-0.108	0.081	-0.044
0.238	-1.610	-4.331	-0.108	0.081	-0.044
0.222	-1.631	-4.283	-0.108	0.081	-0.044
0.238	-1.624	-4.310	-0.108	0.081	-0.044
0.223	-1.621	-4.293	-0.108	0.081	-0.044
0.243	-1.591	-4.358	-0.108	0.081	-0.044
0.242	-1.625	-4.320	-0.108	0.080	-0.043
0.241	-1.614	-4.314	-0.108	0.081	-0.044
0.257	-1.618	-4.287	-0.108	0.081	-0.044
0.243	-1.608	-4.303	-0.108	0.081	-0.044
0.249	-1.624	-4.328	-0.108	0.081	-0.043
0.247	-1.621	-4.303	-0.109	0.081	-0.043
0.251	-1.625	-4.290	-0.108	0.081	-0.043
0.252	-1.587	-4.300	-0.108	0.081	-0.043
0.252	-1.632	-4.344	-0.108	0.081	-0.043
0.248	-1.628	-4.303	-0.108	0.080	-0.043
0.269	-1.633	-4.304	-0.108	0.080	-0.043
0.248	-1.594	-4.287	-0.108	0.081	-0.044
0.263	-1.620	-4.317	-0.108	0.080	-0.043
0.240	-1.625	-4.343	-0.109	0.080	-0.043
0.274	-1.635	-4.317	-0.108	0.080	-0.043
0.251	-1.600	-4.304	-0.108	0.080	-0.043
0.287	-1.624	-4.297	-0.108	0.080	-0.044
0.265	-1.628	-4.330	-0.109	0.080	-0.043
0.282	-1.622	-4.320	-0.108	0.080	-0.043
0.261	-1.610	-4.290	-0.108	0.080	-0.043
0.304	-1.625	-4.311	-0.108	0.080	-0.043
0.288	-1.610	-4.355	-0.109	0.080	-0.043
0.310	-1.624	-4.327	-0.108	0.080	-0.043
0.287	-1.617	-4.280	-0.108	0.079	-0.043
0.327	-1.613	-4.308	-0.108	0.080	-0.044
0.292	-1.609	-4.324	-0.109	0.080	-0.043
0.314	-1.616	-4.334	-0.108	0.080	-0.043
0.287	-1.636	-4.361	-0.108	0.079	-0.043
0.319	-1.613	-4.325	-0.108	0.080	-0.043
0.307	-1.635	-4.324	-0.109	0.079	-0.043
0.327	-1.627	-4.331	-0.109	0.080	-0.043
0.297	-1.625	-4.344	-0.108	0.080	-0.043
0.324	-1.606	-4.342	-0.108	0.079	-0.043
0.317	-1.640	-4.321	-0.109	0.079	-0.043
0.344	-1.622	-4.365	-0.109	0.080	-0.043
0.301	-1.638	-4.337	-0.109	0.079	-0.042
0.342	-1.616	-4.335	-0.108	0.079	-0.043
0.323	-1.665	-4.317	-0.109	0.079	-0.043
0.350	-1.629	-4.314	-0.109	0.079	-0.043
0.333	-1.626	-4.317	-0.109	0.079	-0.043
0.353	-1.598	-4.362	-0.109	0.079	-0.042
0.352	-1.652	-4.354	-0.108	0.078	-0.042
0.352	-1.628	-4.338	-0.109	0.079	-0.043
0.348	-1.642	-4.290	-0.109	0.079	-0.043
0.359	-1.605	-4.345	-0.109	0.079	-0.043
0.352	-1.633	-4.379	-0.109	0.079	-0.042
0.349	-1.624	-4.365	-0.109	0.079	-0.042
0.368	-1.647	-4.310	-0.108	0.079	-0.042
0.363	-1.615	-4.338	-0.109	0.079	-0.042
0.376	-1.629	-4.369	-0.108	0.078	-0.042
0.364	-1.629	-4.365	-0.109	0.079	-0.042
0.365	-1.643	-4.304	-0.108	0.079	-0.042
0.360	-1.605	-4.321	-0.109	0.079	-0.042
0.383	-1.631	-4.338	-0.108	0.078	-0.042
0.366	-1.616	-4.382	-0.109	0.079	-0.042
0.388	-1.643	-4.351	-0.108	0.079	-0.042
0.375	-1.619	-4.324	-0.108	0.078	-0.042
0.418	-1.625	-4.342	-0.108	0.078	-0.042
0.387	-1.620	-4.344	-0.109	0.078	-0.042
0.404	-1.604	-4.379	-0.109	0.078	-0.042
0.383	-1.641	-4.344	-0.109	0.078	-0.042
0.416	-1.623	-4.356	-0.108	0.078	-0.042
0.402	-1.617	-4.399	-0.109	0.078	-0.042
0.420	-1.627	-4.365	-0.108	0.078	-0.042
0.396	-1.625	-4.375	-0.109	0.078	-0.042
0.444	-1.611	-4.346	-0.108	0.078	-0.042
0.391	-1.627	-4.365	-0.109	0.078	-0.042
0.421	-1.631	-4.403	-0.109	0.079	-0.042
0.383	-1.629	-4.398	-0.109	0.078	-0.041
0.433	-1.626	-4.369	-0.108	0.078	-0.042
0.422	-1.631	-4.351	-0.109	0.077	-0.042
0.442	-1.628	-4.362	-0.109	0.078	-0.042
0.406	-1.620	-4.371	-0.109	0.078	-0.041
0.435	-1.611	-4.399	-0.109	0.078	-0.041
0.417	-1.631	-4.355	-0.108	0.078	-0.041
0.444	-1.629	-4.358	-0.109	0.078	-0.041
0.415	-1.640	-4.388	-0.109	0.078	-0.041
0.449	-1.616	-4.365	-0.108	0.078	-0.041
0.432	-1.624	-4.348	-0.108	0.077	-0.041
0.459	-1.612	-4.300	-0.109	0.078	-0.041
0.429	-1.630	-4.365	-0.108	0.078	-0.041
0.445	-1.584	-4.403	-0.108	0.078	-0.041
0.434	-1.622	-4.420	-0.108	0.077	-0.041
0.459	-1.623	-4.368	-0.109	0.078	-0.041
0.450	-1.643	-4.341	-0.108	0.078	-0.041
0.447	-1.596	-4.369	-0.108	0.077	-0.041
0.450	-1.627	-4.396	-0.108	0.077	-0.041
0.439	-1.626	-4.409	-0.108	0.078	-0.041
0.467	-1.640	-4.365	-0.108	0.077	-0.041
0.448	-1.603	-4.372	-0.109	0.077	-0.041
0.468	-1.625	-4.379	-0.108	0.077	-0.041
0.457	-1.622	-4.392	-0.108	0.077	-0.041
0.475	-1.631	-4.382	-0.108	0.077	-0.041
0.448	-1.605	-4.369	-0.108	0.077	-0.041
0.490	-1.615	-4.373	-0.108	0.077	-0.041
0.469	-1.598	-4.430	-0.108	0.077	-0.041
0.483	-1.619	-4.406	-0.108	0.077	-0.040
0.464	-1.609	-4.338	-0.108	0.076	-0.040
0.494	-1.611	-4.366	-0.108	0.077	-0.041
0.468	-1.603	-4.376	-0.108	0.077	-0.040
0.473	-1.601	-4.410	-0.108	0.078	-0.040
0.443	-1.619	-4.440	-0.107	0.077	-0.040
0.477	-1.613	-4.389	-0.107	0.077	-0.040
0.470	-1.620	-4.393	-0.108	0.077	-0.040
0.470	-1.599	-4.372	-0.108	0.077	-0.040
0.450	-1.600	-4.389	-0.107	0.077	-0.040
0.479	-1.593	-4.393	-0.107	0.077	-0.040
0.467	-1.623	-4.386	-0.107	0.077	-0.040
0.493	-1.605	-4.406	-0.108	0.077	-0.040
0.458	-1.611	-4.378	-0.107	0.077	-0.040
0.498	-1.595	-4.400	-0.107	0.077	-0.040
0.481	-1.640	-4.362	-0.107	0.076	-0.040
0.502	-1.594	-4.356	-0.107	0.077	-0.040
0.480	-1.605	-4.376	-0.107	0.077	-0.040
0.492	-1.571	-4.407	-0.107	0.077	-0.039
0.511	-1.615	-4.393	-0.107	0.076	-0.039
0.504	-1.601	-4.362	-0.107	0.077	-0.039
0.483	-1.610	-4.342	-0.107	0.077	-0.040
0.495	-1.574	-4.359	-0.107	0.077	-0.040
0.508	-1.601	-4.427	-0.107	0.077	-0.039
0.498	-1.600	-4.399	-0.107	0.077	-0.039
0.511	-1.599	-4.356	-0.107	0.077	-0.039
0.509	-1.573	-4.390	-0.107	0.077	-0.039
0.511	-1.592	-4.407	-0.107	0.076	-0.039
0.506	-1.592	-4.369	-0.107	0.077	-0.039
0.521	-1.606	-4.329	-0.106	0.077	-0.039
0.515	-1.574	-4.353	-0.107	0.077	-0.039
0.533	-1.593	-4.370	-0.106	0.077	-0.039
0.513	-1.591	-4.406	-0.107	0.076	-0.039
0.542	-1.599	-4.397	-0.107	0.076	-0.039
0.530	-1.591	-4.373	-0.106	0.076	-0.039
0.560	-1.586	-4.367	-0.107	0.076	-0.039
0.536	-1.585	-4.390	-0.107	0.076	-0.039
0.544	-1.565	-4.383	-0.107	0.077	-0.039
0.524	-1.588	-4.414	-0.106	0.076	-0.039
0.562	-1.581	-4.356	-0.107	0.076	-0.039
0.544	-1.587	-4.383	-0.107	0.076	-0.039
0.569	-1.584	-4.407	-0.107	0.076	-0.039
0.539	-1.586	-4.417	-0.106	0.076	-0.039
0.570	-1.579	-4.391	-0.106	0.076	-0.039
0.552	-1.592	-4.387	-0.107	0.076	-0.039
0.561	-1.587	-4.431	-0.107	0.077	-0.039
0.541	-1.593	-4.417	-0.107	0.076	-0.039
0.577	-1.586	-4.408	-0.107	0.076	-0.039
0.568	-1.607	-4.376	-0.107	0.076	-0.039
0.584	-1.580	-4.401	-0.107	0.076	-0.039
0.567	-1.586	-4.401	-0.107	0.076	-0.039
0.579	-1.566	-4.431	-0.107	0.076	-0.039
0.573	-1.601	-4.400	-0.106	0.075	-0.038
0.595	-1.582	-4.404	-0.107	0.076	-0.039
0.583	-1.586	-4.408	-0.107	0.075	-0.039
0.601	-1.574	-4.401	-0.107	0.076	-0.039
0.592	-1.604	-4.407	-0.107	0.075	-0.038
0.598	-1.590	-4.366	-0.107	0.076	-0.039
0.592	-1.593	-4.401	-0.106	0.075	-0.039
0.595	-1.555	-4.411	-0.107	0.076	-0.038
0.597	-1.605	-4.421	-0.106	0.075	-0.038
0.605	-1.593	-4.418	-0.107	0.075	-0.038
0.607	-1.614	-4.363	-0.106	0.075	-0.039
0.602	-1.566	-4.391	-0.107	0.075	-0.039
0.617	-1.586	-4.412	-0.107	0.075	-0.039
0.584	-1.606	-4.444	-0.107	0.075	-0.038
0.623	-1.602	-4.408	-0.106	0.075	-0.038
0.608	-1.572	-4.391	-0.106	0.075	-0.039
0.630	-1.594	-4.398	-0.107	0.075	-0.039
0.609	-1.582	-4.411	-0.107	0.075	-0.038
0.632	-1.595	-4.405	-0.106	0.075	-0.038
0.594	-1.580	-4.398	-0.107	0.075	-0.039
0.650	-1.575	-4.378	-0.106	0.075	-0.038
0.641	-1.571	-4.439	-0.107	0.074	-0.038
0.647	-1.593	-4.435	-0.106	0.075	-0.038
0.631	-1.577	-4.381	-0.106	0.074	-0.038
0.675	-1.575	-4.396	-0.106	0.074	-0.039
0.634	-1.576	-4.408	-0.106	0.075	-0.038
0.652	-1.568	-4.457	-0.106	0.075	-0.038
0.630	-1.584	-4.456	-0.106	0.074	-0.038
0.666	-1.574	-4.399	-0.106	0.074	-0.038
0.648	-1.583	-4.419	-0.106	0.074	-0.038
0.664	-1.573	-4.385	-0.106	0.075	-0.038
0.641	-1.568	-4.419	-0.106	0.074	-0.038
0.677	-1.569	-4.412	-0.106	0.074	-0.038
0.664	-1.577	-4.389	-0.106	0.074	-0.038
0.674	-1.574	-4.426	-0.106	0.075	-0.038
0.657	-1.576	-4.415	-0.106	0.074	-0.038
0.682	-1.558	-4.409	-0.106	0.074	-0.038
0.672	-1.602	-4.399	-0.106	0.074	-0.038
0.694	-1.558	-4.385	-0.106	0.074	-0.038
0.678	-1.568	-4.386	-0.105	0.074	-0.038
0.688	-1.535	-4.437	-0.106	0.074	-0.038
0.692	-1.573	-4.420	-0.105	0.073	-0.037
0.692	-1.560	-4.410	-0.105	0.074	-0.038
0.684	-1.571	-4.362	-0.105	0.074	-0.038
0.698	-1.546	-4.403	-0.105	0.074	-0.038
0.707	-1.560	-4.434	-0.105	0.074	-0.038
0.696	-1.551	-4.406	-0.105	0.074	-0.037
0.696	-1.556	-4.359	-0.105	0.074	-0.038
0.695	-1.521	-4.410	-0.105	0.074	-0.037
0.704	-1.562	-4.427	-0.105	0.073	-0.037
0.707	-1.554	-4.396	-0.105	0.073	-0.037
0.719	-1.575	-4.335	-0.104	0.074	-0.037
0.713	-1.540	-4.383	-0.105	0.073	-0.038
0.722	-1.558	-4.390	-0.105	0.073	-0.037
0.716	-1.551	-4.420	-0.105	0.073	-0.037
0.735	-1.573	-4.400	-0.105	0.073	-0.037
0.724	-1.551	-4.383	-0.105	0.073	-0.037
0.740	-1.557	-4.401	-0.105	0.073	-0.037
0.739	-1.545	-4.404	-0.105	0.073	-0.037
0.749	-1.559	-4.373	-0.105	0.073	-0.037
0.735	-1.558	-4.400	-0.105	0.073	-0.037
0.761	-1.560	-4.377	-0.104	0.073	-0.037
0.752	-1.538	-4.431	-0.105	0.073	-0.037
0.783	-1.580	-4.396	-0.105	0.073	-0.037
0.756	-1.566	-4.403	-0.105	0.073	-0.037
0.801	-1.545	-4.354	-0.104	0.073	-0.037
0.762	-1.553	-4.376	-0.105	0.073	-0.037
0.777	-1.574	-4.424	-0.105	0.073	-0.037
0.748	-1.572	-4.406	-0.105	0.073	-0.036
0.782	-1.576	-4.380	-0.104	0.073	-0.037
0.767	-1.566	-4.356	-0.104	0.072	-0.037
0.797	-1.574	-4.383	-0.104	0.073	-0.037
0.765	-1.568	-4.389	-0.104	0.073	-0.036
0.785	-1.567	-4.379	-0.104	0.073	-0.036
0.777	-1.557	-4.370	-0.104	0.072	-0.037
0.800	-1.565	-4.373	-0.104	0.073	-0.037
0.756	-1.582	-4.415	-0.105	0.072	-0.036
0.810	-1.571	-4.373	-0.104	0.073	-0.036
0.779	-1.551	-4.356	-0.104	0.072	-0.036
0.825	-1.567	-4.332	-0.105	0.073	-0.037
0.778	-1.562	-4.373	-0.104	0.072	-0.036
0.813	-1.532	-4.397	-0.104	0.072	-0.036
0.783	-1.559	-4.380	-0.104	0.071	-0.036
0.834	-1.557	-4.360	-0.104	0.072	-0.036
0.804	-1.562	-4.373	-0.104	0.072	-0.036
0.828	-1.550	-4.384	-0.104	0.072	-0.036
0.805	-1.553	-4.346	-0.104	0.071	-0.036
0.828	-1.540	-4.378	-0.104	0.072	-0.036
0.816	-1.558	-4.353	-0.104	0.072	-0.036
0.816	-1.528	-4.384	-0.103	0.072	-0.036
0.811	-1.555	-4.429	-0.103	0.071	-0.036
0.847	-1.546	-4.381	-0.103	0.072	-0.036
0.824	-1.560	-4.364	-0.103	0.071	-0.036
0.823	-1.531	-4.344	-0.103	0.072	-0.036
0.824	-1.544	-4.385	-0.103	0.071	-0.036
0.849	-1.518	-4.409	-0.103	0.072	-0.035
0.856	-1.570	-4.395	-0.103	0.071	-0.036
0.856	-1.535	-4.337	-0.103	0.071	-0.036
0.855	-1.544	-4.347	-0.103	0.071	-0.036
0.861	-1.530	-4.409	-0.103	0.071	-0.036
0.859	-1.570	-4.381	-0.103	0.071	-0.035
0.862	-1.537	-4.391	-0.103	0.071	-0.035
0.865	-1.539	-4.354	-0.103	0.071	-0.036
0.861	-1.517	-4.368	-0.103	0.071	-0.035
0.893	-1.571	-4.394	-0.103	0.071	-0.035
0.870	-1.541	-4.374	-0.103	0.071	-0.035
0.872	-1.549	-4.340	-0.102	0.071	-0.035
0.870	-1.521	-4.354	-0.103	0.071	-0.035
0.886	-1.537	-4.409	-0.103	0.071	-0.035
0.856	-1.545	-4.418	-0.103	0.071	-0.035
0.896	-1.548	-4.351	-0.102	0.071	-0.035
0.884	-1.536	-4.361	-0.103	0.071	-0.035
0.904	-1.540	-4.382	-0.103	0.071	-0.035
0.878	-1.538	-4.367	-0.103	0.071	-0.035
0.901	-1.536	-4.358	-0.102	0.071	-0.035
0.886	-1.530	-4.371	-0.103	0.070	-0.035
0.911	-1.535	-4.375	-0.103	0.071	-0.035
0.894	-1.523	-4.402	-0.103	0.070	-0.035
0.923	-1.536	-4.382	-0.102	0.071	-0.035
0.907	-1.522	-4.344	-0.102	0.070	-0.035
0.946	-1.527	-4.359	-0.102	0.070	-0.035
0.919	-1.518	-4.382	-0.103	0.070	-0.035
0.934	-1.496	-4.419	-0.103	0.071	-0.034
0.912	-1.537	-4.405	-0.102	0.070	-0.034
0.947	-1.526	-4.365	-0.102	0.070	-0.035
0.928	-1.537	-4.378	-0.102	0.070	-0.035
0.956	-1.526	-4.375	-0.103	0.070	-0.034
0.924	-1.538	-4.429	-0.102	0.070	-0.034
0.964	-1.522	-4.369	-0.102	0.070	-0.035
0.939	-1.543	-4.365	-0.103	0.070	-0.034
0.953	-1.539	-4.416	-0.103	0.071	-0.034
0.932	-1.547	-4.408	-0.102	0.070	-0.034
0.968	-1.530	-4.403	-0.102	0.070	-0.034
0.948	-1.554	-4.368	-0.102	0.070	-0.034
0.982	-1.543	-4.378	-0.103	0.070	-0.034
0.956	-1.539	-4.388	-0.103	0.070	-0.034
0.967	-1.515	-4.423	-0.103	0.070	-0.034
0.961	-1.542	-4.378	-0.102	0.069	-0.034
0.984	-1.542	-4.399	-0.102	0.070	-0.034
0.966	-1.546	-4.388	-0.103	0.070	-0.034
0.980	-1.521	-4.399	-0.102	0.070	-0.034
0.978	-1.549	-4.388	-0.102	0.069	-0.034
0.980	-1.533	-4.364	-0.103	0.070	-0.034
0.982	-1.552	-4.402	-0.102	0.069	-0.034
0.992	-1.502	-4.403	-0.102	0.070	-0.034
0.987	-1.553	-4.415	-0.102	0.069	-0.033
0.996	-1.534	-4.412	-0.102	0.069	-0.034
0.998	-1.560	-4.385	-0.102	0.069	-0.034
0.994	-1.514	-4.392	-0.102	0.069	-0.033
0.997	-1.539	-4.419	-0.102	0.069	-0.034
0.971	-1.549	-4.414	-0.103	0.069	-0.033
1.005	-1.554	-4.392	-0.102	0.069	-0.033
0.992	-1.511	-4.396	-0.102	0.069	-0.033
1.008	-1.539	-4.427	-0.102	0.069	-0.033
1.004	-1.537	-4.419	-0.103	0.069	-0.033
1.013	-1.556	-4.416	-0.102	0.069	-0.033
0.998	-1.523	-4.417	-0.102	0.069	-0.034
1.024	-1.544	-4.409	-0.102	0.068	-0.033
1.023	-1.510	-4.457	-0.103	0.069	-0.033
1.042	-1.553	-4.443	-0.102	0.068	-0.033
1.027	-1.536	-4.368	-0.102	0.068	-0.033
1.057	-1.535	-4.403	-0.102	0.068	-0.033
1.033	-1.525	-4.454	-0.103	0.069	-0.033
1.041	-1.541	-4.436	-0.102	0.069	-0.033
1.020	-1.542	-4.453	-0.102	0.068	-0.033
1.046	-1.542	-4.419	-0.102	0.069	-0.033
1.034	-1.527	-4.426	-0.102	0.068	-0.033
1.070	-1.539	-4.450	-0.102	0.069	-0.033
1.017	-1.535	-4.446	-0.102	0.068	-0.033
1.049	-1.535	-4.416	-0.102	0.068	-0.033
1.032	-1.540	-4.433	-0.102	0.068	-0.033
1.056	-1.542	-4.495	-0.102	0.069	-0.033
1.025	-1.546	-4.449	-0.102	0.068	-0.032
1.068	-1.527	-4.454	-0.102	0.068	-0.032
1.059	-1.571	-4.423	-0.102	0.068	-0.033
1.077	-1.533	-4.413	-0.102	0.069	-0.033
1.049	-1.540	-4.416	-0.102	0.068	-0.033
1.074	-1.512	-4.454	-0.102	0.068	-0.032
1.068	-1.554	-4.460	-0.102	0.067	-0.032
1.076	-1.532	-4.427	-0.102	0.068	-0.033
1.056	-1.550	-4.423	-0.102	0.068	-0.032
1.086	-1.529	-4.450	-0.102	0.068	-0.032
1.075	-1.534	-4.478	-0.102	0.068	-0.032
1.074	-1.537	-4.423	-0.102	0.068	-0.032
1.070	-1.551	-4.436	-0.102	0.068	-0.032
1.076	-1.498	-4.451	-0.102	0.068	-0.032
1.079	-1.540	-4.485	-0.102	0.067	-0.032
1.083	-1.543	-4.460	-0.102	0.068	-0.032
1.081	-1.559	-4.392	-0.102	0.068	-0.032
1.073	-1.517	-4.440	-0.102	0.068	-0.032
1.088	-1.541	-4.440	-0.102	0.068	-0.032
1.088	-1.531	-4.484	-0.102	0.068	-0.032
1.095	-1.559	-4.457	-0.102	0.067	-0.032
1.075	-1.534	-4.443	-0.102	0.067	-0.032
1.114	-1.533	-4.451	-0.101	0.067	-0.032
1.092	-1.534	-4.461	-0.102	0.068	-0.032
1.103	-1.528	-4.474	-0.102	0.068	-0.032
1.092	-1.539	-4.463	-0.102	0.067	-0.032
1.116	-1.536	-4.454	-0.102	0.067	-0.032
1.095	-1.529	-4.498	-0.102	0.067	-0.032
1.120	-1.548	-4.477	-0.102	0.067	-0.031
1.087	-1.551	-4.480	-0.102	0.068	-0.032
1.134	-1.529	-4.445	-0.101	0.067	-0.032
1.095	-1.535	-4.450	-0.102	0.067	-0.032
1.112	-1.556	-4.491	-0.102	0.068	-0.032
1.072	-1.557	-4.469	-0.102	0.068	-0.031
1.121	-1.540	-4.464	-0.102	0.068	-0.032
1.100	-1.542	-4.444	-0.102	0.067	-0.032
1.132	-1.551	-4.481	-0.102	0.068	-0.031
1.092	-1.541	-4.463	-0.102	0.067	-0.031
1.114	-1.530	-4.481	-0.102	0.067	-0.031
1.104	-1.542	-4.461	-0.101	0.067	-0.032
1.127	-1.549	-4.453	-0.102	0.068	-0.032
1.085	-1.555	-4.466	-0.102	0.067	-0.031
1.128	-1.538	-4.478	-0.101	0.067	-0.031
1.108	-1.544	-4.443	-0.102	0.067	-0.031
1.137	-1.539	-4.412	-0.102	0.067	-0.032
1.108	-1.546	-4.450	-0.102	0.067	-0.031
1.129	-1.513	-4.477	-0.102	0.067	-0.031
1.108	-1.552	-4.467	-0.101	0.067	-0.031
1.129	-1.548	-4.450	-0.102	0.067	-0.031
1.115	-1.553	-4.453	-0.101	0.067	-0.031
1.123	-1.512	-4.451	-0.101	0.067	-0.031
1.121	-1.548	-4.470	-0.101	0.067	-0.031
1.117	-1.546	-4.473	-0.102	0.067	-0.031
1.115	-1.559	-4.453	-0.101	0.067	-0.031
1.111	-1.521	-4.464	-0.101	0.067	-0.031
1.131	-1.557	-4.491	-0.101	0.067	-0.031
1.123	-1.551	-4.473	-0.102	0.067	-0.031
1.137	-1.562	-4.474	-0.102	0.067	-0.031
1.109	-1.525	-4.444	-0.102	0.067	-0.032
1.140	-1.549	-4.471	-0.101	0.067	-0.031
1.138	-1.536	-4.494	-0.102	0.067	-0.031
1.156	-1.566	-4.488	-0.101	0.067	-0.031
1.129	-1.560	-4.419	-0.102	0.066	-0.031
1.168	-1.544	-4.462	-0.101	0.067	-0.031
1.158	-1.544	-4.477	-0.102	0.067	-0.031
1.157	-1.563	-4.512	-0.102	0.067	-0.031
1.130	-1.566	-4.497	-0.101	0.066	-0.031
1.152	-1.556	-4.454	-0.102	0.067	-0.031
1.143	-1.549	-4.481	-0.102	0.067	-0.031
1.185	-1.567	-4.470	-0.102	0.067	-0.031
1.137	-1.566	-4.487	-0.102	0.067	-0.031
1.159	-1.563	-4.450	-0.101	0.066	-0.031
1.152	-1.565	-4.464	-0.102	0.066	-0.031
1.182	-1.563	-4.512	-0.102	0.067	-0.031
1.134	-1.574	-4.503	-0.102	0.066	-0.031
1.178	-1.562	-4.488	-0.101	0.067	-0.031
1.159	-1.586	-4.443	-0.102	0.066	-0.031
1.190	-1.554	-4.457	-0.102	0.067	-0.031
1.146	-1.568	-4.487	-0.102	0.066	-0.031
1.179	-1.539	-4.485	-0.101	0.067	-0.031
1.163	-1.566	-4.481	-0.101	0.066	-0.031
1.187	-1.551	-4.468	-0.101	0.066	-0.031
1.157	-1.563	-4.467	-0.102	0.066	-0.031
1.179	-1.540	-4.478	-0.101	0.066	-0.031
1.169	-1.555	-4.491	-0.102	0.066	-0.031
1.179	-1.543	-4.468	-0.102	0.066	-0.031
1.171	-1.561	-4.430	-0.101	0.066	-0.031
1.179	-1.504	-4.502	-0.101	0.066	-0.031
1.174	-1.559	-4.509	-0.101	0.066	-0.031
1.172	-1.553	-4.495	-0.102	0.066	-0.031
1.172	-1.561	-4.417	-0.101	0.066	-0.031
1.185	-1.531	-4.441	-0.101	0.066	-0.031
1.186	-1.548	-4.468	-0.101	0.066	-0.031
1.171	-1.543	-4.518	-0.102	0.066	-0.031
1.196	-1.560	-4.488	-0.101	0.066	-0.031
1.174	-1.547	-4.461	-0.101	0.066	-0.031
1.204	-1.547	-4.482	-0.101	0.065	-0.031
1.186	-1.536	-4.485	-0.101	0.065	-0.031
1.198	-1.534	-4.492	-0.101	0.066	-0.030
1.182	-1.555	-4.481	-0.101	0.065	-0.031
1.209	-1.543	-4.486	-0.101	0.065	-0.031
1.183	-1.544	-4.498	-0.102	0.066	-0.031
1.217	-1.550	-4.475	-0.101	0.066	-0.031
1.190	-1.556	-4.498	-0.101	0.065	-0.031
1.238	-1.532	-4.466	-0.101	0.065	-0.031
1.194	-1.552	-4.485	-0.102	0.065	-0.031
1.199	-1.555	-4.515	-0.102	0.066	-0.031
1.170	-1.561	-4.494	-0.101	0.065	-0.030
1.214	-1.549	-4.471	-0.101	0.065	-0.030
1.195	-1.576	-4.481	-0.102	0.065	-0.031
1.215	-1.555	-4.475	-0.102	0.066	-0.031
1.187	-1.553	-4.492	-0.102	0.065	-0.031
1.202	-1.533	-4.523	-0.102	0.065	-0.031
1.197	-1.570	-4.481	-0.101	0.065	-0.031
1.202	-1.545	-4.468	-0.102	0.066	-0.031
1.208	-1.560	-4.478	-0.101	0.065	-0.031
1.209	-1.542	-4.482	-0.101	0.065	-0.031
1.208	-1.560	-4.468	-0.101	0.065	-0.030
1.216	-1.542	-4.444	-0.102	0.066	-0.031
1.210	-1.563	-4.437	-0.101	0.065	-0.031
1.209	-1.507	-4.496	-0.101	0.065	-0.030
1.216	-1.567	-4.495	-0.101	0.065	-0.030
1.210	-1.552	-4.464	-0.101	0.065	-0.030
1.211	-1.566	-4.434	-0.101	0.065	-0.030
1.194	-1.529	-4.444	-0.101	0.065	-0.031
1.208	-1.550	-4.472	-0.101	0.065	-0.031
1.179	-1.561	-4.490	-0.102	0.065	-0.030
1.216	-1.567	-4.468	-0.101	0.065	-0.030
1.192	-1.540	-4.448	-0.101	0.065	-0.031
1.230	-1.554	-4.437	-0.101	0.065	-0.031
1.202	-1.557	-4.471	-0.101	0.065	-0.030
1.221	-1.554	-4.474	-0.101	0.065	-0.030
1.194	-1.553	-4.454	-0.101	0.065	-0.031
1.227	-1.554	-4.492	-0.101	0.065	-0.031
1.219	-1.551	-4.488	-0.102	0.065	-0.031
1.239	-1.561	-4.488	-0.101	0.065	-0.030
1.210	-1.562	-4.430	-0.101	0.064	-0.031
1.238	-1.562	-4.455	-0.101	0.065	-0.031
1.216	-1.569	-4.461	-0.101	0.065	-0.031
1.224	-1.553	-4.499	-0.101	0.065	-0.030
1.190	-1.573	-4.522	-0.101	0.064	-0.030
1.232	-1.571	-4.451	-0.101	0.065	-0.030
1.216	-1.594	-4.454	-0.102	0.064	-0.031
1.222	-1.574	-4.468	-0.101	0.065	-0.031
1.221	-1.577	-4.491	-0.101	0.065	-0.030
1.227	-1.569	-4.478	-0.101	0.065	-0.030
1.221	-1.597	-4.467	-0.101	0.064	-0.031
1.221	-1.582	-4.501	-0.102	0.066	-0.031
1.210	-1.590	-4.463	-0.102	0.065	-0.030
1.229	-1.570	-4.468	-0.101	0.065	-0.030
1.229	-1.614	-4.444	-0.102	0.064	-0.031
1.238	-1.577	-4.457	-0.102	0.065	-0.031
1.221	-1.578	-4.461	-0.101	0.064	-0.030
1.232	-1.558	-4.485	-0.101	0.065	-0.030
1.239	-1.605	-4.488	-0.101	0.064	-0.030
1.224	-1.584	-4.458	-0.101	0.065	-0.031
1.224	-1.591	-4.440	-0.101	0.065	-0.031
1.228	-1.566	-4.451	-0.101	0.065	-0.031
1.226	-1.585	-4.481	-0.101	0.065	-0.031
1.221	-1.574	-4.474	-0.101	0.065	-0.030
1.231	-1.591	-4.454	-0.101	0.064	-0.031
1.224	-1.548	-4.465	-0.101	0.065	-0.030
1.218	-1.584	-4.472	-0.101	0.064	-0.031
1.225	-1.581	-4.457	-0.101	0.065	-0.030
1.226	-1.603	-4.386	-0.101	0.065	-0.031
1.212	-1.574	-4.454	-0.101	0.065	-0.031
1.229	-1.580	-4.455	-0.101	0.065	-0.031
1.215	-1.576	-4.491	-0.102	0.065	-0.030
1.234	-1.590	-4.471	-0.101	0.064	-0.030
1.224	-1.581	-4.434	-0.101	0.064	-0.031
1.237	-1.579	-4.441	-0.101	0.064	-0.031
1.236	-1.572	-4.461	-0.101	0.064	-0.031
1.239	-1.571	-4.481	-0.101	0.064	-0.030
1.222	-1.570	-4.471	-0.101	0.064	-0.030
1.245	-1.576	-4.434	-0.101	0.064	-0.031
1.219	-1.567	-4.488	-0.102	0.064	-0.031
1.254	-1.576	-4.471	-0.101	0.064	-0.030
1.221	-1.587	-4.461	-0.101	0.065	-0.030
1.262	-1.571	-4.445	-0.101	0.064	-0.031
1.221	-1.571	-4.465	-0.101	0.064	-0.031
1.242	-1.586	-4.499	-0.101	0.065	-0.031
1.200	-1.581	-4.491	-0.101	0.064	-0.030
1.241	-1.582	-4.451	-0.101	0.064	-0.030
1.225	-1.581	-4.434	-0.101	0.064	-0.031
1.248	-1.584	-4.451	-0.101	0.065	-0.031
1.209	-1.580	-4.447	-0.101	0.065	-0.030
1.229	-1.579	-4.485	-0.101	0.064	-0.030
1.215	-1.590	-4.451	-0.101	0.064	-0.031
1.239	-1.582	-4.458	-0.101	0.065	-0.031
1.215	-1.608	-4.463	-0.102	0.064	-0.030
1.231	-1.582	-4.458	-0.101	0.065	-0.030
1.219	-1.582	-4.437	-0.101	0.064	-0.030
1.248	-1.578	-4.393	-0.102	0.065	-0.031
1.213	-1.593	-4.447	-0.101	0.064	-0.031
1.234	-1.554	-4.472	-0.101	0.065	-0.030
1.215	-1.595	-4.492	-0.101	0.064	-0.030
1.239	-1.597	-4.450	-0.101	0.064	-0.030
1.222	-1.597	-4.434	-0.101	0.064	-0.031
1.239	-1.571	-4.451	-0.101	0.064	-0.030
1.222	-1.599	-4.464	-0.101	0.064	-0.031
1.215	-1.592	-4.463	-0.102	0.064	-0.030
1.234	-1.608	-4.461	-0.101	0.064	-0.031
1.222	-1.563	-4.454	-0.101	0.064	-0.031
1.213	-1.589	-4.481	-0.101	0.064	-0.031
1.234	-1.598	-4.464	-0.101	0.064	-0.030
1.226	-1.620	-4.471	-0.101	0.064	-0.031
1.208	-1.569	-4.417	-0.101	0.064	-0.031
1.234	-1.596	-4.472	-0.101	0.064	-0.031
1.235	-1.581	-4.505	-0.102	0.064	-0.031
1.239	-1.603	-4.451	-0.101	0.064	-0.030
1.226	-1.592	-4.409	-0.101	0.064	-0.031
1.255	-1.587	-4.442	-0.101	0.064	-0.031
1.230	-1.586	-4.474	-0.101	0.064	-0.031
1.237	-1.610	-4.461	-0.101	0.064	-0.031
1.209	-1.601	-4.488	-0.101	0.064	-0.030
1.240	-1.590	-4.451	-0.101	0.064	-0.031
1.233	-1.580	-4.478	-0.101	0.064	-0.031
1.250	-1.618	-4.464	-0.101	0.064	-0.030
1.221	-1.599	-4.471	-0.101	0.064	-0.030
1.236	-1.608	-4.420	-0.101	0.064	-0.031
1.213	-1.603	-4.433	-0.101	0.064	-0.031
1.229	-1.597	-4.505	-0.101	0.065	-0.031
1.194	-1.613	-4.473	-0.102	0.064	-0.030
1.233	-1.610	-4.447	-0.101	0.064	-0.030
1.212	-1.624	-4.440	-0.101	0.064	-0.031
1.250	-1.604	-4.447	-0.101	0.064	-0.031
1.205	-1.606	-4.446	-0.101	0.064	-0.031
1.224	-1.583	-4.468	-0.101	0.065	-0.030
1.216	-1.612	-4.461	-0.101	0.064	-0.031
1.236	-1.595	-4.451	-0.101	0.064	-0.031
1.204	-1.604	-4.456	-0.102	0.064	-0.031
1.243	-1.596	-4.471	-0.101	0.064	-0.030
1.212	-1.604	-4.437	-0.101	0.064	-0.031
1.253	-1.593	-4.452	-0.101	0.064	-0.031
1.218	-1.596	-4.437	-0.101	0.064	-0.031
1.230	-1.564	-4.492	-0.101	0.065	-0.030
1.202	-1.604	-4.477	-0.101	0.064	-0.030
1.240	-1.596	-4.468	-0.101	0.064	-0.031
1.214	-1.617	-4.457	-0.101	0.064	-0.031
1.244	-1.596	-4.450	-0.101	0.065	-0.031
1.201	-1.592	-4.488	-0.101	0.064	-0.031
1.245	-1.596	-4.468	-0.101	0.064	-0.031
1.221	-1.611	-4.443	-0.102	0.064	-0.031
1.229	-1.605	-4.495	-0.102	0.065	-0.031
1.195	-1.618	-4.491	-0.102	0.064	-0.031
1.231	-1.604	-4.471	-0.101	0.064	-0.031
1.227	-1.622	-4.437	-0.102	0.064	-0.031
1.238	-1.608	-4.450	-0.102	0.065	-0.031
1.211	-1.604	-4.460	-0.102	0.064	-0.031
1.223	-1.578	-4.498	-0.102	0.064	-0.031
1.224	-1.623	-4.470	-0.102	0.064	-0.031
1.229	-1.606	-4.457	-0.102	0.065	-0.031
1.218	-1.605	-4.457	-0.102	0.064	-0.031
1.228	-1.605	-4.481	-0.102	0.064	-0.031
1.212	-1.615	-4.477	-0.102	0.064	-0.031
1.217	-1.610	-4.446	-0.102	0.065	-0.031
1.209	-1.614	-4.451	-0.101	0.064	-0.031
1.211	-1.570	-4.471	-0.102	0.065	-0.031
1.212	-1.615	-4.501	-0.101	0.064	-0.031
1.207	-1.610	-4.481	-0.102	0.064	-0.031
1.203	-1.626	-4.433	-0.101	0.065	-0.031
1.204	-1.587	-4.471	-0.101	0.064	-0.031
1.202	-1.610	-4.467	-0.102	0.065	-0.031
1.182	-1.617	-4.490	-0.102	0.064	-0.031
1.203	-1.619	-4.467	-0.101	0.065	-0.031
1.191	-1.594	-4.461	-0.102	0.065	-0.031
1.211	-1.617	-4.464	-0.102	0.065	-0.031
1.195	-1.619	-4.477	-0.102	0.064	-0.031
1.205	-1.622	-4.477	-0.102	0.065	-0.031
1.174	-1.589	-4.454	-0.102	0.064	-0.031
1.215	-1.620	-4.447	-0.101	0.065	-0.031
1.206	-1.602	-4.498	-0.102	0.064	-0.031
1.220	-1.616	-4.481	-0.102	0.065	-0.031
1.198	-1.623	-4.422	-0.102	0.064	-0.031
1.230	-1.624	-4.451	-0.102	0.064	-0.031
1.184	-1.613	-4.474	-0.102	0.064	-0.031
1.192	-1.616	-4.505	-0.102	0.065	-0.031
1.179	-1.632	-4.521	-0.101	0.064	-0.031
1.211	-1.628	-4.467	-0.102	0.065	-0.031
1.196	-1.635	-4.470	-0.102	0.064	-0.031
1.197	-1.631	-4.477	-0.102	0.065	-0.031
1.175	-1.624	-4.494	-0.102	0.065	-0.031
1.198	-1.618	-4.467	-0.102	0.065	-0.031
1.181	-1.641	-4.484	-0.102	0.065	-0.032
1.195	-1.621	-4.495	-0.102	0.065	-0.032
1.175	-1.639	-4.490	-0.102	0.065	-0.031
1.198	-1.624	-4.487	-0.102	0.065	-0.031
1.183	-1.666	-4.456	-0.102	0.064	-0.032
1.201	-1.629	-4.450	-0.102	0.065	-0.032
1.175	-1.627	-4.473	-0.102	0.065	-0.031
1.189	-1.592	-4.502	-0.102	0.065	-0.031
1.187	-1.649	-4.504	-0.102	0.064	-0.031
1.192	-1.627	-4.467	-0.102	0.065	-0.032
1.171	-1.630	-4.460	-0.102	0.065	-0.032
1.185	-1.604	-4.485	-0.102	0.065	-0.032
1.173	-1.624	-4.487	-0.102	0.065	-0.031
1.178	-1.620	-4.487	-0.102	0.065	-0.031
1.174	-1.633	-4.453	-0.102	0.065	-0.032
1.172	-1.597	-4.491	-0.102	0.065	-0.031
1.164	-1.622	-4.502	-0.101	0.065	-0.032
1.164	-1.619	-4.497	-0.102	0.065	-0.031
1.162	-1.649	-4.433	-0.101	0.065	-0.032
1.153	-1.602	-4.464	-0.102	0.065	-0.032
1.166	-1.635	-4.498	-0.102	0.065	-0.032
1.162	-1.626	-4.500	-0.102	0.065	-0.031
1.177	-1.639	-4.487	-0.102	0.065	-0.031
1.159	-1.624	-4.463	-0.102	0.065	-0.032
1.172	-1.617	-4.482	-0.102	0.065	-0.032
1.162	-1.612	-4.477	-0.102	0.065	-0.032
1.176	-1.614	-4.512	-0.102	0.065	-0.031
1.135	-1.627	-4.480	-0.102	0.065	-0.032
1.178	-1.626	-4.467	-0.102	0.065	-0.032
1.157	-1.619	-4.504	-0.102	0.065	-0.032
1.177	-1.623	-4.481	-0.102	0.065	-0.031
1.146	-1.638	-4.487	-0.102	0.065	-0.032
1.188	-1.610	-4.475	-0.102	0.065	-0.032
1.141	-1.632	-4.474	-0.102	0.065	-0.032
1.159	-1.627	-4.525	-0.102	0.066	-0.032
1.126	-1.640	-4.507	-0.102	0.065	-0.032
1.159	-1.634	-4.477	-0.102	0.065	-0.032
1.144	-1.649	-4.459	-0.102	0.065	-0.032
1.159	-1.638	-4.470	-0.102	0.066	-0.032
1.130	-1.644	-4.483	-0.102	0.065	-0.032
1.145	-1.610	-4.511	-0.102	0.065	-0.032
1.145	-1.646	-4.487	-0.102	0.065	-0.032
1.147	-1.635	-4.473	-0.102	0.066	-0.032
1.138	-1.640	-4.476	-0.102	0.065	-0.032
1.148	-1.625	-4.491	-0.102	0.065	-0.032
1.144	-1.640	-4.477	-0.102	0.065	-0.032
1.138	-1.636	-4.452	-0.103	0.066	-0.032
1.137	-1.648	-4.463	-0.102	0.066	-0.032
1.121	-1.600	-4.490	-0.102	0.066	-0.032
1.128	-1.646	-4.494	-0.102	0.065	-0.032
1.120	-1.632	-4.483	-0.102	0.066	-0.032
1.122	-1.663	-4.439	-0.102	0.066	-0.032
1.120	-1.618	-4.467	-0.102	0.066	-0.032
1.124	-1.649	-4.480	-0.102	0.066	-0.032
1.086	-1.648	-4.485	-0.102	0.066	-0.032
1.131	-1.647	-4.459	-0.102	0.066	-0.032
1.108	-1.622	-4.456	-0.102	0.066	-0.032
1.120	-1.646	-4.460	-0.102	0.066	-0.032
1.101	-1.644	-4.496	-0.103	0.066	-0.032
1.114	-1.648	-4.466	-0.102	0.066	-0.032
1.078	-1.630	-4.459	-0.102	0.066	-0.033
1.122	-1.639	-4.460	-0.102	0.066	-0.033
1.106	-1.634	-4.517	-0.103	0.066	-0.032
1.126	-1.645	-4.476	-0.102	0.066	-0.032
1.092	-1.638	-4.453	-0.102	0.065	-0.032
1.125	-1.640	-4.477	-0.102	0.066	-0.033
1.091	-1.634	-4.473	-0.103	0.066	-0.033
1.100	-1.638	-4.497	-0.103	0.067	-0.032
1.075	-1.649	-4.541	-0.102	0.065	-0.032
1.109	-1.642	-4.470	-0.102	0.066	-0.033
1.078	-1.650	-4.490	-0.103	0.066	-0.033
1.094	-1.645	-4.487	-0.103	0.067	-0.033
1.080	-1.640	-4.504	-0.102	0.066	-0.033
1.088	-1.628	-4.463	-0.102	0.066	-0.033
1.078	-1.661	-4.493	-0.102	0.066	-0.033
1.082	-1.637	-4.487	-0.103	0.067	-0.033
1.063	-1.648	-4.479	-0.103	0.066	-0.033
1.096	-1.642	-4.483	-0.103	0.066	-0.032
1.068	-1.682	-4.473	-0.103	0.066	-0.033
1.090	-1.642	-4.453	-0.103	0.066	-0.033
1.060	-1.644	-4.473	-0.102	0.067	-0.033
1.063	-1.610	-4.504	-0.102	0.067	-0.033
1.076	-1.666	-4.483	-0.102	0.066	-0.033
1.073	-1.638	-4.459	-0.103	0.066	-0.033
1.055	-1.660	-4.452	-0.102	0.067	-0.033
1.067	-1.618	-4.483	-0.103	0.067	-0.033
1.053	-1.649	-4.507	-0.102	0.067	-0.033
1.059	-1.638	-4.466	-0.103	0.067	-0.033
1.053	-1.648	-4.435	-0.102	0.067	-0.033
1.041	-1.610	-4.476	-0.102	0.067	-0.033
1.037	-1.653	-4.497	-0.102	0.066	-0.033
1.052	-1.650	-4.459	-0.103	0.067	-0.033
1.047	-1.665	-4.432	-0.102	0.067	-0.033
1.030	-1.628	-4.449	-0.102	0.067	-0.033
1.038	-1.651	-4.487	-0.102	0.067	-0.033
1.034	-1.646	-4.506	-0.103	0.067	-0.033
1.046	-1.659	-4.469	-0.102	0.067	-0.033
1.026	-1.644	-4.449	-0.103	0.067	-0.033
1.050	-1.646	-4.463	-0.102	0.067	-0.034
1.030	-1.640	-4.479	-0.103	0.067	-0.033
1.032	-1.638	-4.483	-0.103	0.067	-0.033
1.019	-1.652	-4.459	-0.103	0.067	-0.033
1.046	-1.640	-4.456	-0.102	0.067	-0.034
1.024	-1.639	-4.486	-0.103	0.067	-0.033
1.032	-1.652	-4.476	-0.103	0.067	-0.033
1.019	-1.649	-4.462	-0.103	0.067	-0.033
1.044	-1.631	-4.457	-0.102	0.067	-0.034
1.011	-1.656	-4.445	-0.103	0.067	-0.034
1.016	-1.653	-4.486	-0.103	0.068	-0.034
0.979	-1.656	-4.478	-0.103	0.067	-0.033
1.021	-1.656	-4.455	-0.103	0.067	-0.034
0.995	-1.671	-4.438	-0.103	0.067	-0.034
1.020	-1.661	-4.442	-0.103	0.068	-0.034
0.982	-1.662	-4.448	-0.103	0.067	-0.034
0.992	-1.635	-4.476	-0.103	0.067	-0.034
0.991	-1.651	-4.448	-0.103	0.067	-0.034
1.000	-1.657	-4.441	-0.103	0.068	-0.034
0.974	-1.659	-4.458	-0.103	0.067	-0.034
1.000	-1.646	-4.452	-0.103	0.068	-0.034
0.983	-1.648	-4.431	-0.103	0.067	-0.034
0.995	-1.644	-4.397	-0.103	0.068	-0.034
0.980	-1.653	-4.438	-0.103	0.068	-0.034
0.980	-1.613	-4.483	-0.103	0.068	-0.034
0.963	-1.652	-4.465	-0.103	0.067	-0.034
0.977	-1.649	-4.438	-0.103	0.068	-0.034
0.973	-1.663	-4.435	-0.103	0.068	-0.034
0.972	-1.634	-4.407	-0.103	0.068	-0.034
0.959	-1.655	-4.445	-0.103	0.068	-0.034
0.959	-1.656	-4.451	-0.103	0.068	-0.034
0.954	-1.655	-4.414	-0.103	0.068	-0.034
0.944	-1.625	-4.421	-0.103	0.068	-0.034
0.953	-1.661	-4.462	-0.103	0.068	-0.034
0.946	-1.657	-4.437	-0.103	0.068	-0.034
0.951	-1.672	-4.441	-0.103	0.068	-0.034
0.926	-1.643	-4.397	-0.103	0.068	-0.035
0.954	-1.651	-4.421	-0.103	0.068	-0.035
0.948	-1.641	-4.499	-0.103	0.068	-0.034
0.953	-1.673	-4.434	-0.103	0.068	-0.034
0.935	-1.657	-4.400	-0.103	0.067	-0.034
0.965	-1.657	-4.411	-0.103	0.068	-0.035
0.939	-1.663	-4.434	-0.103	0.068	-0.035
0.933	-1.669	-4.464	-0.103	0.068	-0.034
0.920	-1.662	-4.461	-0.103	0.068	-0.034
0.944	-1.667	-4.414	-0.103	0.068	-0.035
0.917	-1.658	-4.420	-0.104	0.068	-0.035
0.943	-1.679	-4.444	-0.103	0.069	-0.034
0.910	-1.680	-4.437	-0.103	0.068	-0.034
0.920	-1.660	-4.410	-0.103	0.069	-0.035
0.905	-1.673	-4.406	-0.103	0.068	-0.035
0.923	-1.677	-4.471	-0.103	0.069	-0.035
0.881	-1.683	-4.429	-0.104	0.069	-0.034
0.922	-1.676	-4.403	-0.103	0.069	-0.035
0.899	-1.700	-4.399	-0.103	0.068	-0.035
0.930	-1.665	-4.417	-0.104	0.069	-0.035
0.886	-1.676	-4.412	-0.104	0.069	-0.035
0.897	-1.646	-4.444	-0.103	0.069	-0.035
0.908	-1.679	-4.427	-0.103	0.068	-0.035
0.898	-1.661	-4.400	-0.103	0.069	-0.035
0.881	-1.682	-4.413	-0.103	0.069	-0.035
0.898	-1.647	-4.417	-0.103	0.069	-0.035
0.898	-1.673	-4.423	-0.103	0.069	-0.035
0.896	-1.668	-4.434	-0.103	0.069	-0.035
0.883	-1.679	-4.382	-0.103	0.069	-0.035
0.879	-1.635	-4.441	-0.103	0.069	-0.035
0.876	-1.666	-4.434	-0.103	0.069	-0.035
0.870	-1.665	-4.423	-0.104	0.069	-0.035
0.889	-1.693	-4.341	-0.103	0.069	-0.035
0.858	-1.646	-4.396	-0.104	0.069	-0.035
0.873	-1.671	-4.424	-0.103	0.069	-0.035
0.865	-1.667	-4.447	-0.104	0.069	-0.035
0.871	-1.686	-4.416	-0.103	0.069	-0.035
0.859	-1.671	-4.382	-0.104	0.069	-0.035
0.881	-1.669	-4.397	-0.103	0.069	-0.036
0.866	-1.660	-4.420	-0.104	0.069	-0.036
0.875	-1.656	-4.420	-0.103	0.069	-0.035
0.850	-1.675	-4.385	-0.103	0.069	-0.035
0.879	-1.670	-4.393	-0.103	0.069	-0.036
0.858	-1.651	-4.437	-0.104	0.069	-0.035
0.865	-1.676	-4.413	-0.103	0.069	-0.035
0.840	-1.672	-4.412	-0.104	0.069	-0.035
0.888	-1.650	-4.374	-0.103	0.069	-0.036
0.838	-1.665	-4.389	-0.104	0.069	-0.036
0.855	-1.673	-4.440	-0.103	0.070	-0.035
0.812	-1.676	-4.436	-0.104	0.070	-0.035
0.846	-1.663	-4.396	-0.103	0.069	-0.036
0.816	-1.670	-4.392	-0.104	0.069	-0.036
0.845	-1.670	-4.403	-0.104	0.070	-0.036
0.825	-1.673	-4.409	-0.104	0.070	-0.036
0.831	-1.669	-4.406	-0.103	0.070	-0.036
0.819	-1.660	-4.403	-0.104	0.069	-0.036
0.834	-1.673	-4.392	-0.104	0.070	-0.036
0.786	-1.691	-4.391	-0.104	0.070	-0.035
0.836	-1.663	-4.386	-0.104	0.070	-0.036
0.805	-1.672	-4.372	-0.104	0.069	-0.036
0.832	-1.672	-4.344	-0.104	0.070	-0.036
0.799	-1.673	-4.375	-0.104	0.070	-0.036
0.809	-1.640	-4.416	-0.104	0.070	-0.036
0.785	-1.678	-4.381	-0.104	0.069	-0.036
0.817	-1.671	-4.395	-0.104	0.070	-0.036
0.801	-1.682	-4.385	-0.104	0.070	-0.036
0.801	-1.654	-4.389	-0.104	0.070	-0.036
0.785	-1.676	-4.361	-0.104	0.070	-0.036
0.800	-1.680	-4.395	-0.104	0.070	-0.036
0.796	-1.687	-4.375	-0.104	0.070	-0.036
0.780	-1.658	-4.396	-0.104	0.071	-0.036
0.775	-1.689	-4.419	-0.103	0.070	-0.036
0.800	-1.679	-4.385	-0.104	0.070	-0.036
0.782	-1.699	-4.381	-0.104	0.070	-0.037
0.762	-1.665	-4.368	-0.104	0.071	-0.037
0.773	-1.678	-4.409	-0.104	0.070	-0.036
0.790	-1.656	-4.430	-0.104	0.070	-0.036
0.787	-1.705	-4.412	-0.104	0.070	-0.036
0.771	-1.678	-4.364	-0.104	0.070	-0.037
0.790	-1.674	-4.369	-0.104	0.071	-0.037
0.770	-1.673	-4.409	-0.105	0.071	-0.037
0.774	-1.697	-4.402	-0.104	0.071	-0.036
0.751	-1.676	-4.395	-0.104	0.071	-0.036
0.772	-1.670	-4.372	-0.104	0.071	-0.037
0.757	-1.664	-4.412	-0.104	0.071	-0.037
0.781	-1.695	-4.381	-0.104	0.071	-0.036
0.754	-1.686	-4.408	-0.104	0.071	-0.037
0.755	-1.687	-4.344	-0.104	0.071	-0.037
0.748	-1.674	-4.368	-0.104	0.071	-0.037
0.767	-1.691	-4.433	-0.104	0.072	-0.037
0.718	-1.694	-4.390	-0.104	0.071	-0.036
0.754	-1.690	-4.357	-0.104	0.071	-0.037
0.742	-1.705	-4.337	-0.104	0.071	-0.037
0.758	-1.685	-4.364	-0.104	0.071	-0.037
0.726	-1.686	-4.397	-0.105	0.071	-0.037
0.751	-1.680	-4.385	-0.104	0.071	-0.037
0.731	-1.685	-4.377	-0.104	0.071	-0.037
0.752	-1.676	-4.385	-0.104	0.071	-0.037
0.716	-1.691	-4.380	-0.105	0.071	-0.037
0.751	-1.677	-4.381	-0.104	0.071	-0.037
0.720	-1.681	-4.364	-0.104	0.071	-0.037
0.750	-1.669	-4.368	-0.104	0.071	-0.037
0.722	-1.700	-4.367	-0.105	0.071	-0.037
0.722	-1.649	-4.384	-0.104	0.072	-0.037
0.703	-1.688	-4.402	-0.104	0.071	-0.037
0.741	-1.685	-4.367	-0.104	0.071	-0.037
0.709	-1.691	-4.357	-0.104	0.072	-0.037
0.723	-1.676	-4.378	-0.104	0.072	-0.037
0.705	-1.689	-4.398	-0.105	0.071	-0.037
0.731	-1.674	-4.392	-0.105	0.072	-0.037
0.711	-1.698	-4.367	-0.105	0.071	-0.037
0.707	-1.684	-4.391	-0.105	0.072	-0.037
0.695	-1.692	-4.404	-0.105	0.071	-0.037
0.715	-1.679	-4.381	-0.105	0.072	-0.037
0.708	-1.707	-4.367	-0.105	0.071	-0.037
0.719	-1.680	-4.357	-0.105	0.072	-0.037
0.701	-1.688	-4.371	-0.105	0.072	-0.038
0.700	-1.675	-4.414	-0.105	0.072	-0.037
0.711	-1.707	-4.380	-0.105	0.072	-0.037
0.707	-1.694	-4.377	-0.105	0.072	-0.037
0.713	-1.685	-4.354	-0.105	0.072	-0.038
0.696	-1.684	-4.363	-0.105	0.072	-0.037
0.702	-1.705	-4.384	-0.105	0.072	-0.037
0.681	-1.701	-4.352	-0.105	0.072	-0.038
0.687	-1.695	-4.354	-0.104	0.072	-0.038
0.683	-1.664	-4.388	-0.105	0.072	-0.037
0.683	-1.705	-4.384	-0.105	0.072	-0.037
0.680	-1.701	-4.370	-0.105	0.072	-0.037
0.671	-1.715	-4.342	-0.105	0.072	-0.038
0.659	-1.680	-4.356	-0.105	0.072	-0.038
0.676	-1.691	-4.391	-0.105	0.072	-0.038
0.626	-1.707	-4.382	-0.105	0.073	-0.037
0.670	-1.711	-4.359	-0.105	0.072	-0.038
0.661	-1.680	-4.364	-0.105	0.072	-0.038
0.685	-1.702	-4.332	-0.105	0.072	-0.038
0.650	-1.712	-4.379	-0.106	0.073	-0.038
0.669	-1.703	-4.404	-0.105	0.073	-0.038
0.638	-1.688	-4.353	-0.105	0.072	-0.038
0.668	-1.711	-4.370	-0.106	0.072	-0.038
0.656	-1.700	-4.404	-0.106	0.072	-0.038
0.670	-1.718	-4.386	-0.105	0.073	-0.038
0.638	-1.704	-4.332	-0.105	0.072	-0.038
0.677	-1.705	-4.329	-0.105	0.072	-0.038
0.649	-1.704	-4.360	-0.105	0.073	-0.038
0.649	-1.700	-4.400	-0.106	0.073	-0.038
0.618	-1.711	-4.434	-0.105	0.072	-0.038
0.660	-1.707	-4.336	-0.105	0.072	-0.038
0.623	-1.710	-4.359	-0.106	0.072	-0.038
0.650	-1.708	-4.359	-0.106	0.073	-0.038
0.621	-1.707	-4.383	-0.106	0.073	-0.038
0.621	-1.696	-4.363	-0.105	0.073	-0.038
0.627	-1.716	-4.359	-0.106	0.073	-0.038
0.638	-1.705	-4.390	-0.106	0.074	-0.038
0.594	-1.726	-4.382	-0.106	0.073	-0.038
0.638	-1.695	-4.352	-0.106	0.073	-0.038
0.629	-1.750	-4.345	-0.106	0.072	-0.039
0.640	-1.710	-4.342	-0.106	0.073	-0.038
0.613	-1.711	-4.355	-0.106	0.073	-0.038
0.623	-1.687	-4.390	-0.105	0.073	-0.038
0.628	-1.727	-4.383	-0.105	0.072	-0.038
0.620	-1.710	-4.369	-0.106	0.073	-0.038
0.597	-1.721	-4.328	-0.105	0.073	-0.039
0.617	-1.691	-4.332	-0.105	0.073	-0.039
0.611	-1.708	-4.379	-0.106	0.073	-0.038
0.594	-1.702	-4.355	-0.106	0.073	-0.038
0.602	-1.719	-4.324	-0.106	0.073	-0.038
0.597	-1.687	-4.359	-0.106	0.074	-0.039
0.598	-1.707	-4.383	-0.106	0.073	-0.039
0.588	-1.714	-4.351	-0.106	0.073	-0.038
0.599	-1.720	-4.314	-0.105	0.073	-0.039
0.583	-1.695	-4.331	-0.106	0.073	-0.039
0.602	-1.711	-4.339	-0.106	0.073	-0.039
0.581	-1.702	-4.382	-0.106	0.073	-0.038
0.608	-1.721	-4.372	-0.106	0.073	-0.039
0.582	-1.702	-4.328	-0.106	0.073	-0.039
0.608	-1.696	-4.343	-0.106	0.073	-0.039
0.581	-1.707	-4.359	-0.106	0.074	-0.039
0.593	-1.685	-4.372	-0.106	0.074	-0.038
0.565	-1.717	-4.351	-0.106	0.073	-0.039
0.589	-1.709	-4.339	-0.106	0.074	-0.039
0.578	-1.706	-4.362	-0.106	0.073	-0.039
0.599	-1.704	-4.348	-0.106	0.074	-0.039
0.561	-1.716	-4.358	-0.106	0.074	-0.039
0.606	-1.705	-4.329	-0.106	0.073	-0.039
0.564	-1.704	-4.342	-0.106	0.074	-0.039
0.574	-1.716	-4.379	-0.106	0.074	-0.039
0.535	-1.730	-4.367	-0.106	0.074	-0.039
0.580	-1.714	-4.334	-0.106	0.074	-0.039
0.562	-1.734	-4.334	-0.106	0.073	-0.039
0.585	-1.720	-4.328	-0.106	0.074	-0.039
0.557	-1.728	-4.331	-0.106	0.074	-0.039
0.563	-1.706	-4.369	-0.106	0.074	-0.039
0.541	-1.725	-4.355	-0.106	0.074	-0.039
0.574	-1.717	-4.310	-0.106	0.074	-0.039
0.542	-1.731	-4.344	-0.106	0.074	-0.039
0.565	-1.706	-4.324	-0.106	0.074	-0.039
0.551	-1.720	-4.331	-0.106	0.073	-0.039
0.560	-1.706	-4.262	-0.107	0.074	-0.039
0.534	-1.718	-4.324	-0.106	0.074	-0.039
0.546	-1.681	-4.345	-0.106	0.074	-0.039
0.531	-1.716	-4.354	-0.106	0.074	-0.039
0.549	-1.707	-4.338	-0.106	0.074	-0.039
0.538	-1.721	-4.300	-0.106	0.074	-0.039
0.538	-1.688	-4.327	-0.106	0.075	-0.039
0.527	-1.717	-4.320	-0.106	0.074	-0.039
0.521	-1.710	-4.354	-0.107	0.074	-0.039
0.530	-1.723	-4.310	-0.106	0.074	-0.039
0.518	-1.692	-4.324	-0.106	0.074	-0.039
0.528	-1.721	-4.341	-0.106	0.074	-0.039
0.529	-1.719	-4.323	-0.107	0.074	-0.039
0.521	-1.738	-4.310	-0.106	0.074	-0.039
0.494	-1.693	-4.273	-0.106	0.075	-0.040
0.527	-1.724	-4.324	-0.106	0.074	-0.040
0.525	-1.697	-4.368	-0.107	0.074	-0.039
0.523	-1.733	-4.327	-0.106	0.074	-0.039
0.515	-1.710	-4.276	-0.106	0.074	-0.040
0.526	-1.715	-4.287	-0.106	0.074	-0.040
0.522	-1.709	-4.337	-0.107	0.075	-0.040
0.516	-1.729	-4.337	-0.107	0.075	-0.040
0.497	-1.710	-4.354	-0.107	0.074	-0.040
0.517	-1.718	-4.289	-0.107	0.075	-0.040
0.518	-1.701	-4.337	-0.107	0.074	-0.040
0.526	-1.740	-4.330	-0.107	0.075	-0.039
0.497	-1.719	-4.330	-0.107	0.075	-0.040
0.502	-1.731	-4.296	-0.107	0.075	-0.040
0.494	-1.721	-4.310	-0.107	0.075	-0.040
0.515	-1.718	-4.375	-0.107	0.076	-0.040
0.466	-1.733	-4.349	-0.107	0.075	-0.039
0.509	-1.718	-4.307	-0.106	0.075	-0.040
0.495	-1.742	-4.303	-0.107	0.074	-0.040
0.508	-1.729	-4.307	-0.107	0.075	-0.040
0.478	-1.734	-4.339	-0.107	0.075	-0.040
0.488	-1.706	-4.303	-0.107	0.075	-0.040
0.491	-1.729	-4.326	-0.107	0.074	-0.040
0.505	-1.726	-4.313	-0.107	0.075	-0.040
0.477	-1.735	-4.312	-0.107	0.075	-0.040
0.500	-1.723	-4.323	-0.107	0.075	-0.040
0.484	-1.722	-4.310	-0.107	0.074	-0.040
0.513	-1.727	-4.303	-0.107	0.075	-0.040
0.490	-1.745	-4.316	-0.107	0.075	-0.040
0.482	-1.694	-4.330	-0.107	0.075	-0.040
0.468	-1.744	-4.353	-0.107	0.075	-0.040
0.500	-1.735	-4.313	-0.107	0.075	-0.040
0.480	-1.756	-4.275	-0.107	0.075	-0.040
0.488	-1.724	-4.295	-0.107	0.075	-0.040
0.471	-1.750	-4.333	-0.107	0.075	-0.040
0.493	-1.726	-4.309	-0.108	0.075	-0.040
0.469	-1.760	-4.322	-0.107	0.075	-0.040
0.478	-1.747	-4.329	-0.108	0.076	-0.040
0.465	-1.752	-4.346	-0.107	0.075	-0.040
0.490	-1.744	-4.329	-0.108	0.075	-0.040
0.468	-1.769	-4.308	-0.107	0.075	-0.040
0.483	-1.752	-4.281	-0.108	0.076	-0.040
0.469	-1.740	-4.302	-0.107	0.075	-0.040
0.473	-1.723	-4.387	-0.108	0.075	-0.040
0.480	-1.755	-4.329	-0.107	0.075	-0.040
0.474	-1.740	-4.288	-0.108	0.075	-0.040
0.495	-1.741	-4.290	-0.107	0.075	-0.041
0.459	-1.722	-4.312	-0.108	0.075	-0.040
0.461	-1.750	-4.336	-0.107	0.075	-0.040
0.451	-1.750	-4.304	-0.108	0.076	-0.040
0.464	-1.748	-4.295	-0.107	0.076	-0.040
0.450	-1.717	-4.302	-0.107	0.076	-0.040
0.460	-1.738	-4.329	-0.107	0.076	-0.040
0.438	-1.748	-4.304	-0.108	0.076	-0.040
0.448	-1.744	-4.291	-0.107	0.075	-0.040
0.425	-1.723	-4.291	-0.108	0.076	-0.040
0.453	-1.744	-4.302	-0.108	0.076	-0.041
0.409	-1.757	-4.327	-0.108	0.076	-0.040
0.457	-1.747	-4.312	-0.107	0.076	-0.040
0.430	-1.736	-4.267	-0.108	0.075	-0.040
0.456	-1.748	-4.236	-0.108	0.076	-0.041
0.425	-1.746	-4.301	-0.108	0.076	-0.040
0.442	-1.726	-4.329	-0.107	0.076	-0.040
0.414	-1.743	-4.304	-0.108	0.075	-0.040
0.449	-1.741	-4.271	-0.108	0.076	-0.041
0.437	-1.755	-4.274	-0.108	0.076	-0.041
0.438	-1.728	-4.295	-0.108	0.076	-0.040
0.422	-1.751	-4.288	-0.108	0.075	-0.041
0.429	-1.741	-4.291	-0.107	0.076	-0.041
0.421	-1.749	-4.284	-0.108	0.076	-0.041
0.425	-1.726	-4.302	-0.108	0.077	-0.041
0.405	-1.753	-4.356	-0.107	0.076	-0.040
0.419	-1.746	-4.294	-0.108	0.076	-0.040
0.406	-1.771	-4.280	-0.108	0.076	-0.041
0.410	-1.740	-4.264	-0.108	0.076	-0.041
0.408	-1.752	-4.294	-0.108	0.076	-0.041
0.420	-1.736	-4.314	-0.108	0.076	-0.040
0.414	-1.778	-4.294	-0.108	0.076	-0.041
0.416	-1.739	-4.277	-0.108	0.076	-0.041
0.414	-1.763	-4.277	-0.108	0.076	-0.041
0.409	-1.745	-4.311	-0.108	0.076	-0.041
0.412	-1.777	-4.291	-0.108	0.076	-0.041
0.405	-1.755	-4.277	-0.108	0.076	-0.041
0.402	-1.763	-4.266	-0.108	0.076	-0.041
0.406	-1.737	-4.298	-0.108	0.076	-0.041
0.423	-1.794	-4.307	-0.108	0.076	-0.040
0.398	-1.763	-4.290	-0.108	0.076	-0.041
0.397	-1.766	-4.250	-0.108	0.076	-0.041
0.390	-1.752	-4.260	-0.108	0.077	-0.041
0.409	-1.767	-4.325	-0.108	0.077	-0.041
0.376	-1.762	-4.293	-0.108	0.076	-0.041
0.395	-1.777	-4.246	-0.107	0.076	-0.041
0.382	-1.741	-4.256	-0.108	0.076	-0.041
0.397	-1.754	-4.288	-0.108	0.076	-0.041
0.363	-1.767	-4.279	-0.108	0.076	-0.041
0.380	-1.764	-4.236	-0.107	0.077	-0.041
0.365	-1.738	-4.233	-0.108	0.076	-0.041
0.385	-1.758	-4.263	-0.108	0.076	-0.041
0.363	-1.743	-4.290	-0.108	0.076	-0.041
0.389	-1.761	-4.277	-0.108	0.076	-0.041
0.371	-1.740	-4.240	-0.108	0.076	-0.041
0.393	-1.734	-4.261	-0.108	0.076	-0.041
0.378	-1.742	-4.267	-0.108	0.077	-0.041
0.375	-1.736	-4.274	-0.108	0.077	-0.041
0.356	-1.742	-4.273	-0.108	0.076	-0.041
0.389	-1.731	-4.254	-0.108	0.076	-0.041
0.364	-1.737	-4.277	-0.108	0.076	-0.041
0.390	-1.755	-4.267	-0.108	0.077	-0.041
0.353	-1.739	-4.274	-0.108	0.077	-0.041
0.405	-1.723	-4.238	-0.108	0.077	-0.042
0.362	-1.738	-4.250	-0.108	0.077	-0.041
0.380	-1.754	-4.307	-0.108	0.078	-0.041
0.343	-1.755	-4.286	-0.108	0.077	-0.041
0.378	-1.744	-4.243	-0.108	0.077	-0.041
0.355	-1.747	-4.243	-0.108	0.077	-0.041
0.377	-1.744	-4.270	-0.108	0.077	-0.041
0.351	-1.755	-4.252	-0.108	0.077	-0.041
0.365	-1.738	-4.270	-0.108	0.077	-0.041
0.335	-1.754	-4.263	-0.108	0.077	-0.041
0.370	-1.756	-4.242	-0.108	0.077	-0.041
0.328	-1.768	-4.258	-0.108	0.077	-0.041
0.368	-1.751	-4.252	-0.108	0.077	-0.041
0.351	-1.753	-4.235	-0.108	0.076	-0.041
0.380	-1.763	-4.215	-0.109	0.077	-0.042
0.336	-1.770	-4.266	-0.108	0.077	-0.041
0.355	-1.723	-4.280	-0.108	0.078	-0.041
0.342	-1.765	-4.276	-0.108	0.077	-0.041
0.374	-1.761	-4.225	-0.108	0.077	-0.041
0.348	-1.767	-4.269	-0.109	0.077	-0.041
0.368	-1.738	-4.280	-0.108	0.077	-0.041
0.348	-1.755	-4.252	-0.108	0.076	-0.041
0.364	-1.756	-4.259	-0.108	0.077	-0.041
0.350	-1.768	-4.259	-0.108	0.077	-0.042
0.345	-1.742	-4.266	-0.108	0.078	-0.041
0.334	-1.766	-4.314	-0.108	0.077	-0.041
0.355	-1.763	-4.259	-0.108	0.077	-0.041
0.358	-1.789	-4.252	-0.109	0.077	-0.042
0.345	-1.748	-4.239	-0.109	0.077	-0.042
0.346	-1.761	-4.290	-0.108	0.077	-0.041
0.350	-1.747	-4.303	-0.109	0.077	-0.041
0.354	-1.788	-4.269	-0.109	0.077	-0.042
0.361	-1.765	-4.242	-0.109	0.077	-0.042
0.344	-1.770	-4.272	-0.108	0.077	-0.041
0.361	-1.754	-4.297	-0.109	0.077	-0.041
0.348	-1.806	-4.248	-0.109	0.077	-0.042
0.364	-1.753	-4.259	-0.109	0.077	-0.042
0.337	-1.764	-4.256	-0.109	0.077	-0.042
0.346	-1.736	-4.297	-0.109	0.077	-0.041
0.353	-1.782	-4.286	-0.108	0.077	-0.041
0.353	-1.759	-4.286	-0.109	0.077	-0.041
0.334	-1.774	-4.235	-0.108	0.078	-0.042
0.341	-1.752	-4.259	-0.109	0.078	-0.042
0.348	-1.763	-4.290	-0.109	0.078	-0.042
0.328	-1.764	-4.292	-0.109	0.078	-0.041
0.344	-1.775	-4.235	-0.108	0.078	-0.042
0.336	-1.732	-4.252	-0.109	0.078	-0.042
0.342	-1.761	-4.270	-0.108	0.077	-0.042
0.327	-1.769	-4.265	-0.109	0.078	-0.041
0.338	-1.774	-4.211	-0.108	0.078	-0.042
0.329	-1.744	-4.239	-0.109	0.078	-0.042
0.343	-1.756	-4.290	-0.109	0.077	-0.042
0.334	-1.744	-4.296	-0.109	0.077	-0.041
0.345	-1.769	-4.269	-0.108	0.078	-0.042
0.326	-1.750	-4.239	-0.109	0.077	-0.042
0.350	-1.747	-4.243	-0.108	0.078	-0.042
0.338	-1.734	-4.283	-0.109	0.078	-0.042
0.340	-1.748	-4.297	-0.109	0.078	-0.041
0.315	-1.760	-4.258	-0.109	0.078	-0.042
0.356	-1.750	-4.270	-0.108	0.078	-0.042
0.322	-1.743	-4.297	-0.109	0.078	-0.042
0.353	-1.764	-4.289	-0.109	0.078	-0.041
0.321	-1.770	-4.293	-0.109	0.078	-0.042
0.363	-1.736	-4.243	-0.108	0.078	-0.042
0.319	-1.759	-4.266	-0.109	0.078	-0.042
0.338	-1.774	-4.310	-0.109	0.079	-0.042
0.295	-1.770	-4.306	-0.109	0.078	-0.041
0.346	-1.762	-4.259	-0.109	0.078	-0.042
0.321	-1.776	-4.262	-0.109	0.078	-0.042
0.340	-1.771	-4.259	-0.109	0.079	-0.042
0.304	-1.767	-4.258	-0.109	0.078	-0.042
0.331	-1.749	-4.317	-0.109	0.078	-0.042
0.323	-1.771	-4.282	-0.109	0.078	-0.042
0.333	-1.760	-4.276	-0.109	0.078	-0.042
0.316	-1.769	-4.286	-0.109	0.078	-0.042
0.332	-1.754	-4.293	-0.109	0.078	-0.042
0.318	-1.764	-4.276	-0.109	0.078	-0.042
0.329	-1.765	-4.238	-0.109	0.079	-0.042
0.316	-1.765	-4.265	-0.109	0.078	-0.042
0.317	-1.722	-4.303	-0.109	0.079	-0.042
0.316	-1.767	-4.310	-0.109	0.078	-0.042
0.321	-1.765	-4.268	-0.109	0.078	-0.042
0.313	-1.770	-4.235	-0.109	0.078	-0.042
0.318	-1.734	-4.266	-0.109	0.078	-0.042
0.311	-1.765	-4.282	-0.109	0.078	-0.042
0.302	-1.764	-4.292	-0.109	0.078	-0.042
0.304	-1.775	-4.258	-0.109	0.078	-0.042
0.300	-1.743	-4.282	-0.109	0.079	-0.042
0.302	-1.767	-4.310	-0.109	0.078	-0.042
0.313	-1.770	-4.292	-0.109	0.078	-0.042
0.319	-1.792	-4.285	-0.109	0.078	-0.042
0.283	-1.744	-4.272	-0.109	0.079	-0.042
0.308	-1.776	-4.296	-0.109	0.078	-0.042
0.313	-1.752	-4.323	-0.110	0.078	-0.042
0.317	-1.787	-4.302	-0.109	0.078	-0.042
0.315	-1.763	-4.238	-0.109	0.078	-0.042
0.325	-1.770	-4.276	-0.109	0.078	-0.042
0.314	-1.757	-4.313	-0.110	0.078	-0.042
0.313	-1.800	-4.299	-0.109	0.079	-0.042
0.307	-1.775	-4.299	-0.109	0.079	-0.042
0.320	-1.765	-4.269	-0.109	0.078	-0.042
0.312	-1.746	-4.316	-0.110	0.079	-0.042
0.328	-1.794	-4.305	-0.109	0.078	-0.042
0.296	-1.770	-4.306	-0.109	0.079	-0.042
0.307	-1.776	-4.258	-0.109	0.079	-0.042
0.299	-1.755	-4.265	-0.109	0.079	-0.042
0.320	-1.789	-4.333	-0.109	0.079	-0.042
0.282	-1.772	-4.312	-0.110	0.079	-0.042
0.304	-1.772	-4.258	-0.109	0.079	-0.042
0.291	-1.765	-4.292	-0.109	0.079	-0.042
0.309	-1.772	-4.306	-0.109	0.079	-0.042
0.276	-1.775	-4.312	-0.109	0.079	-0.042
0.303	-1.774	-4.282	-0.109	0.079	-0.042
0.282	-1.751	-4.269	-0.109	0.079	-0.042
0.320	-1.768	-4.317	-0.109	0.079	-0.042
0.274	-1.761	-4.319	-0.110	0.079	-0.042
0.318	-1.764	-4.306	-0.109	0.079	-0.042
0.286	-1.763	-4.285	-0.109	0.078	-0.042
0.321	-1.758	-4.293	-0.109	0.079	-0.042
0.292	-1.763	-4.289	-0.109	0.079	-0.042
0.287	-1.731	-4.326	-0.109	0.079	-0.042
0.277	-1.768	-4.319	-0.109	0.078	-0.042
0.314	-1.756	-4.307	-0.109	0.079	-0.042
0.290	-1.766	-4.282	-0.109	0.079	-0.042
0.306	-1.750	-4.306	-0.109	0.079	-0.042
0.285	-1.761	-4.333	-0.109	0.079	-0.042
0.310	-1.736	-4.297	-0.109	0.079	-0.042
0.288	-1.764	-4.292	-0.109	0.079	-0.042
0.294	-1.755	-4.316	-0.109	0.080	-0.042
0.266	-1.769	-4.322	-0.109	0.079	-0.042
0.302	-1.751	-4.306	-0.109	0.079	-0.042
0.279	-1.781	-4.323	-0.110	0.079	-0.042
0.302	-1.761	-4.285	-0.110	0.079	-0.042
0.282	-1.754	-4.292	-0.109	0.079	-0.042
0.294	-1.742	-4.360	-0.110	0.079	-0.042
0.291	-1.773	-4.326	-0.109	0.079	-0.042
0.288	-1.756	-4.302	-0.110	0.079	-0.042
0.307	-1.762	-4.303	-0.109	0.079	-0.042
0.279	-1.743	-4.313	-0.110	0.079	-0.042
0.288	-1.763	-4.316	-0.109	0.079	-0.042
0.276	-1.761	-4.295	-0.110	0.080	-0.042
0.287	-1.761	-4.310	-0.109	0.079	-0.042
0.285	-1.730	-4.306	-0.109	0.079	-0.042
0.282	-1.764	-4.336	-0.109	0.079	-0.042
0.273	-1.761	-4.326	-0.109	0.079	-0.042
0.276	-1.770	-4.278	-0.109	0.079	-0.042
0.268	-1.737	-4.306	-0.109	0.079	-0.042
0.273	-1.761	-4.326	-0.109	0.079	-0.042
0.246	-1.777	-4.334	-0.110	0.080	-0.041
0.288	-1.770	-4.313	-0.109	0.080	-0.042
0.270	-1.751	-4.313	-0.109	0.079	-0.042
0.287	-1.760	-4.292	-0.109	0.079	-0.042
0.258	-1.764	-4.312	-0.109	0.080	-0.042
0.280	-1.761	-4.326	-0.110	0.080	-0.042
0.251	-1.758	-4.302	-0.109	0.079	-0.042
0.293	-1.765	-4.302	-0.110	0.080	-0.042
0.273	-1.757	-4.339	-0.110	0.079	-0.042
0.287	-1.760	-4.316	-0.109	0.079	-0.042
0.274	-1.765	-4.278	-0.110	0.078	-0.042
0.288	-1.758	-4.289	-0.109	0.079	-0.042
0.271	-1.760	-4.316	-0.110	0.079	-0.042
0.281	-1.762	-4.340	-0.110	0.080	-0.042
0.249	-1.773	-4.360	-0.109	0.079	-0.042
0.280	-1.768	-4.316	-0.109	0.080	-0.042
0.256	-1.775	-4.319	-0.110	0.079	-0.042
0.274	-1.773	-4.319	-0.110	0.080	-0.042
0.257	-1.770	-4.343	-0.109	0.080	-0.042
0.281	-1.760	-4.336	-0.109	0.080	-0.042
0.264	-1.777	-4.319	-0.109	0.079	-0.042
0.274	-1.758	-4.367	-0.110	0.080	-0.042
0.244	-1.783	-4.325	-0.110	0.080	-0.042
0.267	-1.758	-4.326	-0.109	0.080	-0.042
0.264	-1.804	-4.285	-0.110	0.079	-0.043
0.286	-1.758	-4.313	-0.110	0.080	-0.042
0.254	-1.769	-4.315	-0.110	0.080	-0.042
0.267	-1.742	-4.350	-0.110	0.080	-0.042
0.265	-1.784	-4.339	-0.109	0.079	-0.042
0.263	-1.755	-4.312	-0.109	0.080	-0.042
0.253	-1.768	-4.326	-0.109	0.080	-0.042
0.271	-1.739	-4.337	-0.109	0.080	-0.042
0.261	-1.763	-4.347	-0.109	0.080	-0.042
0.260	-1.757	-4.333	-0.110	0.080	-0.042
0.247	-1.763	-4.316	-0.109	0.080	-0.042
0.246	-1.727	-4.329	-0.109	0.080	-0.042
0.240	-1.763	-4.377	-0.109	0.080	-0.042
0.258	-1.759	-4.333	-0.110	0.080	-0.042
0.258	-1.776	-4.289	-0.109	0.080	-0.042
0.250	-1.732	-4.316	-0.110	0.080	-0.042
0.246	-1.750	-4.347	-0.109	0.080	-0.042
0.251	-1.761	-4.356	-0.110	0.080	-0.042
0.260	-1.772	-4.347	-0.109	0.080	-0.042
0.243	-1.749	-4.323	-0.109	0.080	-0.043
0.258	-1.758	-4.351	-0.109	0.080	-0.042
0.259	-1.747	-4.336	-0.109	0.080	-0.042
0.246	-1.764	-4.350	-0.109	0.080	-0.042
0.249	-1.766	-4.315	-0.110	0.080	-0.042
0.268	-1.762	-4.330	-0.109	0.080	-0.042
[truncated: 115,000 more rows]
