# Supplementary material for: Identification of Haptic Based Guiding Using Hard Reins
Source: PLoS One. 2015 Jul 22;10(7):e0132020. doi: 10.1371/journal.pone.0132020 (PMC4511788; doi:10.1371/journal.pone.0132020)
Supplement: S6 File — (ZIP) [file pone.0132020.s006.zip]

Archive with 171 entries (150 files):
- Exp2_ForceData2/
- Exp2_ForceData2/Subject10/
- Exp2_ForceData2/Subject10/path1/
- Exp2_ForceData2/Subject10/path1/T1.csv
- Exp2_ForceData2/Subject10/path1/T10.csv
- Exp2_ForceData2/Subject10/path1/T2.csv
- Exp2_ForceData2/Subject10/path1/T3.csv
- Exp2_ForceData2/Subject10/path1/T4.csv
- Exp2_ForceData2/Subject10/path1/T5.csv
- Exp2_ForceData2/Subject10/path1/T6.csv
- Exp2_ForceData2/Subject10/path1/T7.csv
- Exp2_ForceData2/Subject10/path1/T8.csv
- Exp2_ForceData2/Subject10/path1/T9.csv
- Exp2_ForceData2/Subject10/path2/
- Exp2_ForceData2/Subject10/path2/T1.csv
- Exp2_ForceData2/Subject10/path2/T10.csv
- Exp2_ForceData2/Subject10/path2/T2.csv
- Exp2_ForceData2/Subject10/path2/T3.csv
- Exp2_ForceData2/Subject10/path2/T4.csv
- Exp2_ForceData2/Subject10/path2/T5.csv
- Exp2_ForceData2/Subject10/path2/T6.csv
- Exp2_ForceData2/Subject10/path2/T7.csv
- Exp2_ForceData2/Subject10/path2/T8.csv
- Exp2_ForceData2/Subject10/path2/T9.csv
- Exp2_ForceData2/Subject10/path3/
- Exp2_ForceData2/Subject10/path3/T1.csv
- Exp2_ForceData2/Subject10/path3/T10.csv
- Exp2_ForceData2/Subject10/path3/T2.csv
- Exp2_ForceData2/Subject10/path3/T3.csv
- Exp2_ForceData2/Subject10/path3/T4.csv
- Exp2_ForceData2/Subject10/path3/T5.csv
- Exp2_ForceData2/Subject10/path3/T6.csv
- Exp2_ForceData2/Subject10/path3/T7.csv
- Exp2_ForceData2/Subject10/path3/T8.csv
- Exp2_ForceData2/Subject10/path3/T9.csv
- Exp2_ForceData2/Subject6/
- Exp2_ForceData2/Subject6/path1/
- Exp2_ForceData2/Subject6/path1/T1.csv
- Exp2_ForceData2/Subject6/path1/T10.csv
- Exp2_ForceData2/Subject6/path1/T2.csv
- Exp2_ForceData2/Subject6/path1/T3.csv
- Exp2_ForceData2/Subject6/path1/T4.csv
- Exp2_ForceData2/Subject6/path1/T5.csv
- Exp2_ForceData2/Subject6/path1/T6.csv
- Exp2_ForceData2/Subject6/path1/T7.csv
- Exp2_ForceData2/Subject6/path1/T8.csv
- Exp2_ForceData2/Subject6/path1/T9.csv
- Exp2_ForceData2/Subject6/path2/
- Exp2_ForceData2/Subject6/path2/T1.csv
- Exp2_ForceData2/Subject6/path2/T10.csv
- Exp2_ForceData2/Subject6/path2/T2.csv
- Exp2_ForceData2/Subject6/path2/T3.csv
- Exp2_ForceData2/Subject6/path2/T4.csv
- Exp2_ForceData2/Subject6/path2/T5.csv
- Exp2_ForceData2/Subject6/path2/T6.csv
- Exp2_ForceData2/Subject6/path2/T7.csv
- Exp2_ForceData2/Subject6/path2/T8.csv
- Exp2_ForceData2/Subject6/path2/T9.csv
- Exp2_ForceData2/Subject6/path3/
- Exp2_ForceData2/Subject6/path3/T1.csv
- Exp2_ForceData2/Subject6/path3/T10.csv
- Exp2_ForceData2/Subject6/path3/T2.csv
- Exp2_ForceData2/Subject6/path3/T3.csv
- Exp2_ForceData2/Subject6/path3/T4.csv
- Exp2_ForceData2/Subject6/path3/T5.csv
- Exp2_ForceData2/Subject6/path3/T6.csv
- Exp2_ForceData2/Subject6/path3/T7.csv
- Exp2_ForceData2/Subject6/path3/T8.csv
- Exp2_ForceData2/Subject6/path3/T9.csv
- Exp2_ForceData2/Subject7/
- Exp2_ForceData2/Subject7/path1/
- Exp2_ForceData2/Subject7/path1/T1.csv
- Exp2_ForceData2/Subject7/path1/T10.csv
- Exp2_ForceData2/Subject7/path1/T2.csv
- Exp2_ForceData2/Subject7/path1/T3.csv
- Exp2_ForceData2/Subject7/path1/T4.csv
- Exp2_ForceData2/Subject7/path1/T5.csv
- Exp2_ForceData2/Subject7/path1/T6.csv
- Exp2_ForceData2/Subject7/path1/T7.csv
- Exp2_ForceData2/Subject7/path1/T8.csv
- Exp2_ForceData2/Subject7/path1/T9.csv
- Exp2_ForceData2/Subject7/path2/
- Exp2_ForceData2/Subject7/path2/T1.csv
- Exp2_ForceData2/Subject7/path2/T10.csv
- Exp2_ForceData2/Subject7/path2/T2.csv
- Exp2_ForceData2/Subject7/path2/T3.csv
- Exp2_ForceData2/Subject7/path2/T4.csv
- Exp2_ForceData2/Subject7/path2/T5.csv
- Exp2_ForceData2/Subject7/path2/T6.csv
- Exp2_ForceData2/Subject7/path2/T7.csv
- Exp2_ForceData2/Subject7/path2/T8.csv
- Exp2_ForceData2/Subject7/path2/T9.csv
- Exp2_ForceData2/Subject7/path3/
- Exp2_ForceData2/Subject7/path3/T1.csv
- Exp2_ForceData2/Subject7/path3/T10.csv
- Exp2_ForceData2/Subject7/path3/T2.csv
- Exp2_ForceData2/Subject7/path3/T3.csv
- Exp2_ForceData2/Subject7/path3/T4.csv
- Exp2_ForceData2/Subject7/path3/T5.csv
- Exp2_ForceData2/Subject7/path3/T6.csv
- Exp2_ForceData2/Subject7/path3/T7.csv
- Exp2_ForceData2/Subject7/path3/T8.csv
- Exp2_ForceData2/Subject7/path3/T9.csv
- Exp2_ForceData2/Subject8/
- Exp2_ForceData2/Subject8/path1/
- Exp2_ForceData2/Subject8/path1/T1.csv
- Exp2_ForceData2/Subject8/path1/T10.csv
- Exp2_ForceData2/Subject8/path1/T2.csv
- Exp2_ForceData2/Subject8/path1/T3.csv
- Exp2_ForceData2/Subject8/path1/T4.csv
- Exp2_ForceData2/Subject8/path1/T5.csv
- Exp2_ForceData2/Subject8/path1/T6.csv
- Exp2_ForceData2/Subject8/path1/T7.csv
- Exp2_ForceData2/Subject8/path1/T8.csv
- Exp2_ForceData2/Subject8/path1/T9.csv
- Exp2_ForceData2/Subject8/path2/
- Exp2_ForceData2/Subject8/path2/T1.csv
- Exp2_ForceData2/Subject8/path2/T10.csv
- Exp2_ForceData2/Subject8/path2/T2.csv
- Exp2_ForceData2/Subject8/path2/T3.csv
- Exp2_ForceData2/Subject8/path2/T4.csv
- Exp2_ForceData2/Subject8/path2/T5.csv
- Exp2_ForceData2/Subject8/path2/T6.csv
- Exp2_ForceData2/Subject8/path2/T7.csv
- Exp2_ForceData2/Subject8/path2/T8.csv
- Exp2_ForceData2/Subject8/path2/T9.csv
- Exp2_ForceData2/Subject8/path3/
- Exp2_ForceData2/Subject8/path3/T1.csv
- Exp2_ForceData2/Subject8/path3/T10.csv
- Exp2_ForceData2/Subject8/path3/T2.csv
- Exp2_ForceData2/Subject8/path3/T3.csv
- Exp2_ForceData2/Subject8/path3/T4.csv
- Exp2_ForceData2/Subject8/path3/T5.csv
- Exp2_ForceData2/Subject8/path3/T6.csv
- Exp2_ForceData2/Subject8/path3/T7.csv
- Exp2_ForceData2/Subject8/path3/T8.csv
- Exp2_ForceData2/Subject8/path3/T9.csv
- Exp2_ForceData2/Subject9/
- Exp2_ForceData2/Subject9/path1/
- Exp2_ForceData2/Subject9/path1/T1.csv
- Exp2_ForceData2/Subject9/path1/T10.csv
- Exp2_ForceData2/Subject9/path1/T2.csv
- Exp2_ForceData2/Subject9/path1/T3.csv
- Exp2_ForceData2/Subject9/path1/T4.csv
- Exp2_ForceData2/Subject9/path1/T5.csv
- Exp2_ForceData2/Subject9/path1/T6.csv
- Exp2_ForceData2/Subject9/path1/T7.csv
- Exp2_ForceData2/Subject9/path1/T8.csv
- Exp2_ForceData2/Subject9/path1/T9.csv
- Exp2_ForceData2/Subject9/path2/
- Exp2_ForceData2/Subject9/path2/T1.csv
- Exp2_ForceData2/Subject9/path2/T10.csv
- Exp2_ForceData2/Subject9/path2/T2.csv
- Exp2_ForceData2/Subject9/path2/T3.csv
- Exp2_ForceData2/Subject9/path2/T4.csv
- Exp2_ForceData2/Subject9/path2/T5.csv
- Exp2_ForceData2/Subject9/path2/T6.csv
- Exp2_ForceData2/Subject9/path2/T7.csv
- Exp2_ForceData2/Subject9/path2/T8.csv
- Exp2_ForceData2/Subject9/path2/T9.csv
- Exp2_ForceData2/Subject9/path3/
- Exp2_ForceData2/Subject9/path3/T1.csv
- Exp2_ForceData2/Subject9/path3/T10.csv
- Exp2_ForceData2/Subject9/path3/T2.csv
- Exp2_ForceData2/Subject9/path3/T3.csv
- Exp2_ForceData2/Subject9/path3/T4.csv
- Exp2_ForceData2/Subject9/path3/T5.csv
- Exp2_ForceData2/Subject9/path3/T6.csv
- Exp2_ForceData2/Subject9/path3/T7.csv
- Exp2_ForceData2/Subject9/path3/T8.csv
- Exp2_ForceData2/Subject9/path3/T9.csv
