# Supplementary material for: Identification of Haptic Based Guiding Using Hard Reins
Source: PLoS One. 2015 Jul 22;10(7):e0132020. doi: 10.1371/journal.pone.0132020 (PMC4511788; doi:10.1371/journal.pone.0132020)
Supplement: S6 File — (ZIP) [file pone.0132020.s006.zip › Exp2_ForceData2/Subject10/path1/T1.csv]

Force X (N)	Force Y (N)	Force Z (N)	Torque X (N-m)	Torque Y (N-m)	Torque Z (N-m)	Frequency = 10000	Averaging Level = 16	F/T Serial Number = FT11772	Time Started = 19/02/2013 17:24:00
-6.68048572540283	-8.00577163696289	-5.68284273147583	-0.0999658405780792	0.248096436262131	0.0126307755708694
-6.68050289154053	-8.00278949737549	-5.67831659317017	-0.100003309547901	0.248211666941643	0.0124868648126721
-6.68146657943726	-8.00554943084717	-5.68635320663452	-0.100024074316025	0.248331993818283	0.0121379280462861
-6.67951011657715	-8.00944423675537	-5.69235563278198	-0.100008465349674	0.248405426740646	0.0119247678667307
-6.68428707122803	-8.00920009613037	-5.70042753219604	-0.099992424249649	0.248484283685684	0.0115806348621845
-6.68674182891846	-8.01488876342773	-5.70361852645874	-0.0999633148312569	0.248531311750412	0.0113303950056434
-6.68558502197266	-8.01686954498291	-5.699782371521	-0.100004866719246	0.248669192194939	0.0110842725262046
-6.69427633285522	-8.02342224121094	-5.71710777282715	-0.0999789461493492	0.248834162950516	0.01072231028229
-6.69591236114502	-8.02787971496582	-5.71877431869507	-0.0999020338058472	0.248950123786926	0.0103728054091334
-6.70123291015625	-8.03620147705078	-5.72515773773193	-0.0999323800206184	0.249008178710938	0.0100244795903563
-6.70708465576172	-8.03835678100586	-5.7399640083313	-0.0998401492834091	0.249136313796043	0.00976897589862347
-6.70650482177734	-8.04451465606689	-5.74548530578613	-0.0998495295643806	0.249183565378189	0.00936708319932222
-6.71108341217041	-8.04814052581787	-5.74093341827393	-0.0998487025499344	0.249332144856453	0.00912061426788569
-6.71080446243286	-8.04867935180664	-5.75428676605225	-0.0997015312314034	0.24937392771244	0.00879902206361294
-6.71110820770264	-8.05221843719482	-5.74942493438721	-0.0996741130948067	0.249422296881676	0.0085405083373189
-6.71525716781616	-8.05399894714355	-5.76329612731934	-0.0996276661753654	0.249611034989357	0.00816056411713362
-6.71296691894531	-8.05939483642578	-5.75828647613525	-0.0996716395020485	0.2496058344841	0.00798139162361622
-6.71707487106323	-8.0632152557373	-5.76786088943481	-0.0996081829071045	0.249698132276535	0.00761307310312986
-6.7159595489502	-8.06250667572021	-5.77334356307983	-0.0995206609368324	0.24969682097435	0.00741749303415418
-6.71989727020264	-8.06346797943115	-5.75950717926025	-0.0996113717556	0.249752819538116	0.00723472470417619
-6.7219033241272	-8.06848907470703	-5.778648853302	-0.0995034202933311	0.249911740422249	0.00694194063544273
-6.72432994842529	-8.07224941253662	-5.77526807785034	-0.0995108336210251	0.249836623668671	0.00683485483750701
-6.72337532043457	-8.06792068481445	-5.77865982055664	-0.0994693413376808	0.249895140528679	0.00643865624442697
-6.72693634033203	-8.07278919219971	-5.78601217269897	-0.0995218977332115	0.249907538294792	0.0064024431630969
-6.72541570663452	-8.06594467163086	-5.79093265533447	-0.0995268374681473	0.24996343255043	0.00616213073953986
-6.72369623184204	-8.065749168396	-5.78988695144653	-0.0995125025510788	0.249976575374603	0.00600333977490664
-6.72832870483398	-8.06256294250488	-5.78614091873169	-0.0995401293039322	0.250048846006393	0.00588201219215989
-6.72236299514771	-8.05996990203857	-5.7948522567749	-0.0995633974671364	0.25003844499588	0.00567805580794811
-6.72192049026489	-8.05754089355469	-5.7939248085022	-0.0995966419577599	0.250023126602173	0.0055823209695518
-6.71821880340576	-8.04868030548096	-5.79885530471802	-0.0996806398034096	0.250146746635437	0.005323541816324
-6.71197128295898	-8.0435733795166	-5.8034348487854	-0.0996736213564873	0.250043898820877	0.00524527067318559
-6.71018075942993	-8.04223346710205	-5.79856443405151	-0.0998336672782898	0.250164270401001	0.00511573627591133
-6.70614624023438	-8.0283088684082	-5.80571269989014	-0.0997697040438652	0.250199466943741	0.00498328916728497
-6.7008810043335	-8.02176189422607	-5.79411697387695	-0.0998269468545914	0.250041991472244	0.00498041417449713
-6.69755172729492	-8.01746368408203	-5.80624961853027	-0.0999928489327431	0.250173330307007	0.00482385791838169
-6.69189167022705	-8.00796890258789	-5.79963350296021	-0.0999133288860321	0.250095933675766	0.00473056361079216
-6.68372297286987	-8.00005722045898	-5.80738878250122	-0.100096955895424	0.250054389238358	0.00459990790113807
-6.68309450149536	-7.99531126022339	-5.80209493637085	-0.100130476057529	0.250189036130905	0.00458727823570371
-6.67115163803101	-7.98898124694824	-5.80737495422363	-0.100153103470802	0.250111967325211	0.00451686093583703
-6.66723680496216	-7.97599077224731	-5.80948972702026	-0.100290685892105	0.250021040439606	0.00451076263561845
-6.66181325912476	-7.96881246566772	-5.79492425918579	-0.100302591919899	0.249958992004395	0.00451540714129806
-6.65496206283569	-7.95957040786743	-5.80705976486206	-0.100279927253723	0.249953895807266	0.00444355746731162
-6.64912128448486	-7.9507474899292	-5.79649305343628	-0.100465878844261	0.249855473637581	0.00441573280841112
-6.63831663131714	-7.94511795043945	-5.79819631576538	-0.100489415228367	0.249792233109474	0.00427168840542436
-6.63293790817261	-7.9342827796936	-5.79979705810547	-0.10048708319664	0.249830469489098	0.00439675385132432
-6.62397146224976	-7.93068742752075	-5.79218244552612	-0.100610345602036	0.249854102730751	0.00421951152384281
-6.61971664428711	-7.92060136795044	-5.79494333267212	-0.100611425936222	0.249799981713295	0.0042603756301105
-6.61033725738525	-7.91072463989258	-5.7879581451416	-0.10068403929472	0.249775841832161	0.00422559771686792
-6.60235166549683	-7.91101551055908	-5.79001665115356	-0.100756898522377	0.249783039093018	0.00415340298786759
-6.60296630859375	-7.90075969696045	-5.79016733169556	-0.10066682100296	0.249812349677086	0.00422819145023823
-6.58718538284302	-7.89647197723389	-5.78650856018066	-0.100824669003487	0.249662324786186	0.00405157590284944
-6.58189868927002	-7.89030170440674	-5.78307580947876	-0.100883454084396	0.249569952487946	0.00417704833671451
-6.57868480682373	-7.88948917388916	-5.77847528457642	-0.100961104035378	0.249642163515091	0.00407553976401687
-6.57047128677368	-7.87923431396484	-5.78249025344849	-0.100907109677792	0.249413758516312	0.00408044224604964
-6.56780004501343	-7.87249565124512	-5.77670288085938	-0.101030111312866	0.249434053897858	0.00412511639297009
-6.55318260192871	-7.86993598937988	-5.76974058151245	-0.101085133850574	0.249492660164833	0.0040277480147779
-6.55127334594727	-7.86747550964355	-5.76996326446533	-0.100976891815662	0.249316871166229	0.00400523189455271
-6.54417705535889	-7.8607931137085	-5.76582479476929	-0.101088859140873	0.249375328421593	0.00380927161313593
-6.53936576843262	-7.86332416534424	-5.75882196426392	-0.101115681231022	0.249291136860847	0.00394536182284355
-6.52974462509155	-7.85580778121948	-5.76502704620361	-0.101058460772038	0.249312028288841	0.00385134061798453
-6.52602481842041	-7.85262680053711	-5.76269721984863	-0.100988231599331	0.249298542737961	0.00379867386072874
-6.5198917388916	-7.85129499435425	-5.74746084213257	-0.101108744740486	0.249285906553268	0.00384004786610603
-6.51446580886841	-7.8568434715271	-5.75706100463867	-0.101029261946678	0.249283865094185	0.00372933875769377
-6.50958490371704	-7.85881280899048	-5.74816036224365	-0.100874006748199	0.249247282743454	0.00379813625477254
-6.50677347183228	-7.85624122619629	-5.75243091583252	-0.100934036076069	0.249458208680153	0.00363075290806592
-6.50311136245728	-7.86303520202637	-5.74685668945313	-0.100807011127472	0.249343633651733	0.00368842179886997
-6.50174045562744	-7.86281538009644	-5.75284147262573	-0.100694559514523	0.249410033226013	0.00360843678936362
-6.49729776382446	-7.86862945556641	-5.75054740905762	-0.100606329739094	0.249384924769402	0.00359308160841465
-6.49458694458008	-7.8694167137146	-5.74279260635376	-0.100563943386078	0.249536082148552	0.00366010959260166
-6.48891448974609	-7.87356233596802	-5.7471342086792	-0.100440412759781	0.249517157673836	0.00353284156881273
-6.490403175354	-7.88114023208618	-5.74342489242554	-0.100307747721672	0.249582633376122	0.00354706938378513
-6.48921537399292	-7.87973499298096	-5.74998760223389	-0.100178621709347	0.249821692705154	0.00334781431593001
-6.48822546005249	-7.89570760726929	-5.75218343734741	-0.100175470113754	0.249841153621674	0.00325882202014327
-6.49479722976685	-7.895432472229	-5.76309490203857	-0.100029326975346	0.249958053231239	0.00310337310656905
-6.49548673629761	-7.90422058105469	-5.77022457122803	-0.0999354347586632	0.250087261199951	0.00296195573173463
-6.49998140335083	-7.9149341583252	-5.7667384147644	-0.0998232588171959	0.250281423330307	0.002861951244995
-6.50507354736328	-7.91928148269653	-5.78020000457764	-0.0997092127799988	0.250368624925613	0.00265280180610716
-6.50884866714478	-7.92199277877808	-5.7807559967041	-0.0996095761656761	0.250652730464935	0.00249622343108058
-6.51864337921143	-7.92537069320679	-5.79366111755371	-0.0995706170797348	0.250777781009674	0.0022951690480113
-6.52254867553711	-7.94058656692505	-5.80169343948364	-0.0995586588978767	0.250818639993668	0.00211865454912186
-6.53381872177124	-7.93792247772217	-5.81520509719849	-0.0994764491915703	0.250990033149719	0.00203727115876973
-6.53298044204712	-7.94217729568481	-5.82198619842529	-0.0994411110877991	0.251131057739258	0.00187141343485564
-6.5396466255188	-7.9433069229126	-5.82913398742676	-0.0995554253458977	0.251268416643143	0.00178490020334721
-6.5468955039978	-7.94486570358276	-5.83011341094971	-0.099402979016304	0.251307636499405	0.00168312049936503
-6.54958724975586	-7.94704914093018	-5.84602642059326	-0.0994842648506165	0.251393169164658	0.00166116515174508
-6.55145311355591	-7.9527645111084	-5.85102462768555	-0.0995301231741905	0.251420050859451	0.00163432187400758
-6.55532073974609	-7.94487571716309	-5.85914659500122	-0.0995474755764008	0.251497209072113	0.00151498871855438
-6.5609245300293	-7.95120859146118	-5.86238241195679	-0.0995960012078285	0.251631945371628	0.00145953590981662
-6.56416702270508	-7.94266939163208	-5.8762378692627	-0.0995504856109619	0.251596450805664	0.00145013176370412
-6.5627760887146	-7.94860744476318	-5.87475347518921	-0.0996571034193039	0.251653611660004	0.00146143010351807
-6.56403112411499	-7.94154071807861	-5.87919569015503	-0.0997587293386459	0.25176927447319	0.00150106067303568
-6.56505584716797	-7.93839550018311	-5.88200092315674	-0.0997777953743935	0.251789808273315	0.00149802444502711
-6.56552362442017	-7.93771076202393	-5.89271020889282	-0.0997802168130875	0.251841574907303	0.00148516206536442
-6.56772375106812	-7.93543577194214	-5.89058923721313	-0.0999100059270859	0.251884937286377	0.00155321240890771
-6.56088876724243	-7.93360710144043	-5.89194011688232	-0.0998984351754189	0.251954883337021	0.00142755242995918
-6.56662940979004	-7.93130159378052	-5.89764261245728	-0.0999710932374001	0.252021968364716	0.00156616070307791
-6.5601978302002	-7.92779064178467	-5.90472793579102	-0.100025504827499	0.252007991075516	0.00146121019497514
-6.56400203704834	-7.92764043807983	-5.91542148590088	-0.100107878446579	0.252044051885605	0.00153408129699528
-6.56115961074829	-7.92277336120605	-5.89389657974243	-0.100055783987045	0.252119064331055	0.0015917036216706
-6.55546712875366	-7.92207145690918	-5.90543699264526	-0.100148305296898	0.252063810825348	0.00161961221601814
-6.55429935455322	-7.9211163520813	-5.90047883987427	-0.100263267755508	0.252120345830917	0.00158780324272811
-6.55532646179199	-7.91491508483887	-5.90796375274658	-0.100202359259129	0.252195686101913	0.00152613327372819
-6.55372381210327	-7.91768217086792	-5.91327285766602	-0.100333370268345	0.252198457717896	0.00161784957163036
-6.55174398422241	-7.91532373428345	-5.91394710540771	-0.100297816097736	0.252201765775681	0.00149944936856627
-6.54995679855347	-7.91535615921021	-5.91792917251587	-0.100390136241913	0.252208441495895	0.00152113207150251
-6.54594039916992	-7.91253519058228	-5.89682722091675	-0.100395701825619	0.252268522977829	0.00152874295599759
-6.5441632270813	-7.9147629737854	-5.91586017608643	-0.100445337593555	0.252287417650223	0.00148691155482084
-6.54303979873657	-7.91324424743652	-5.90848779678345	-0.100462540984154	0.25228351354599	0.00141738227102906
-6.5374813079834	-7.91346883773804	-5.91435956954956	-0.100532285869122	0.252334862947464	0.00117418472655118
-6.53655624389648	-7.91611433029175	-5.9118447303772	-0.100601896643639	0.252356320619583	0.00122561072930694
-6.53510808944702	-7.91097784042358	-5.917555809021	-0.100566700100899	0.252384692430496	0.00104529736563563
-6.53022193908691	-7.916907787323	-5.91953706741333	-0.100673623383045	0.252300530672073	0.00107945711351931
-6.53189516067505	-7.91110706329346	-5.90712547302246	-0.100658863782883	0.252483308315277	0.000957950134761631
-6.52961587905884	-7.9134635925293	-5.91942310333252	-0.10066944360733	0.252401560544968	0.000873109675012529
-6.52558088302612	-7.90927410125732	-5.91142988204956	-0.100717209279537	0.252549171447754	0.000812697457149625
-6.52441787719727	-7.91238832473755	-5.91638088226318	-0.100679062306881	0.252443790435791	0.000799362896941602
-6.52140760421753	-7.91409587860107	-5.9178147315979	-0.100798010826111	0.252473264932632	0.000603390100877732
-6.52235841751099	-7.91356086730957	-5.92166805267334	-0.100638687610626	0.25251293182373	0.000702414137776941
-6.51390981674194	-7.91303586959839	-5.91906309127808	-0.100735455751419	0.252560764551163	0.000588472350500524
-6.5125675201416	-7.91394329071045	-5.92223167419434	-0.100668355822563	0.252556800842285	0.000499146233778447
-6.51652526855469	-7.91425228118896	-5.91092681884766	-0.100735709071159	0.252619743347168	0.000539132743142545
-6.51005172729492	-7.91596603393555	-5.91825819015503	-0.100673295557499	0.252709299325943	0.000400556542444974
-6.50722455978394	-7.91923999786377	-5.91852712631226	-0.100569412112236	0.252589732408524	0.000429157778853551
-6.50568389892578	-7.91363000869751	-5.92047357559204	-0.100658215582371	0.252806782722473	0.000244765367824584
-6.50095081329346	-7.92107629776001	-5.91749143600464	-0.100575320422649	0.252712547779083	0.000252806348726153
-6.50251007080078	-7.91919422149658	-5.92169237136841	-0.100541070103645	0.252795994281769	0.00016586494166404
-6.49888229370117	-7.92012405395508	-5.92229461669922	-0.100468806922436	0.252779215574265	0.000106388273707125
-6.49878978729248	-7.92014837265015	-5.9118070602417	-0.100463531911373	0.252837240695953	0.000105424849607516
-6.49520540237427	-7.92435503005981	-5.91943597793579	-0.100482478737831	0.252790480852127	-3.31459268636536E-05
-6.49577856063843	-7.9213752746582	-5.91656970977783	-0.100411288440228	0.252795159816742	-5.22101727256086E-05
-6.49915885925293	-7.91686487197876	-5.92190599441528	-0.10036887973547	0.252968341112137	-0.00018227711552754
-6.49558401107788	-7.9250054359436	-5.91892766952515	-0.100356355309486	0.252818763256073	-0.000241113491938449
-6.50213289260864	-7.91959190368652	-5.92667436599731	-0.100349225103855	0.252939581871033	-0.000285610090941191
-6.50270891189575	-7.92529201507568	-5.92562818527222	-0.10030709207058	0.252901822328568	-0.000356449483660981
-6.50191783905029	-7.92003059387207	-5.92225360870361	-0.100358344614506	0.252937227487564	-0.000353553419699892
-6.5013222694397	-7.92175960540771	-5.91999626159668	-0.100327283143997	0.252742379903793	-0.000397919764509425
-6.50891017913818	-7.92060422897339	-5.92828750610352	-0.100377656519413	0.252979099750519	-0.000492183142341673
-6.51162815093994	-7.9195032119751	-5.9385085105896	-0.10029698908329	0.252904742956162	-0.000572792952880263
-6.5100302696228	-7.92157554626465	-5.93017292022705	-0.10041931271553	0.252865314483643	-0.000669051078148186
-6.51300573348999	-7.9194540977478	-5.93960905075073	-0.100444912910461	0.253087729215622	-0.00073935667751357
-6.51516056060791	-7.92082262039185	-5.9470682144165	-0.100421138107777	0.252995997667313	-0.000900291546713561
-6.5148983001709	-7.91581964492798	-5.95687675476074	-0.100549295544624	0.253007501363754	-0.000890204508323222
-6.51759338378906	-7.91664171218872	-5.94576644897461	-0.100584112107754	0.2530497610569	-0.000973211775999516
-6.52249002456665	-7.91378402709961	-5.95434665679932	-0.100588411092758	0.253138601779938	-0.00102088553830981
-6.52313756942749	-7.91247367858887	-5.9588794708252	-0.100614309310913	0.253095716238022	-0.00105285306926817
-6.52267599105835	-7.90994596481323	-5.96254682540894	-0.100675314664841	0.25311604142189	-0.00125117646530271
-6.52868843078613	-7.91091537475586	-5.97172498703003	-0.100705541670322	0.253237992525101	-0.0011821883963421
-6.52607583999634	-7.90459775924683	-5.98296546936035	-0.100717939436436	0.253133207559586	-0.00132058071903884
-6.53270816802979	-7.90746641159058	-5.98773956298828	-0.100882574915886	0.253145217895508	-0.00126096408348531
-6.53264808654785	-7.90613698959351	-5.96810865402222	-0.100799851119518	0.253213733434677	-0.00123729323968291
-6.53432035446167	-7.90293169021606	-5.99018383026123	-0.100903667509556	0.253218948841095	-0.00131218146998435
-6.5322437286377	-7.90325546264648	-5.98204565048218	-0.10097062587738	0.253206372261047	-0.0013319265563041
-6.54338884353638	-7.90097093582153	-5.99247789382935	-0.101007670164108	0.253280162811279	-0.00124824279919267
-6.53884506225586	-7.90515422821045	-5.99166202545166	-0.101009607315063	0.253274589776993	-0.00146063405554742
-6.54191827774048	-7.90069627761841	-6.00239133834839	-0.101083315908909	0.253260523080826	-0.00133474112953991
-6.54361772537231	-7.90548753738403	-6.00334882736206	-0.101211279630661	0.253429770469666	-0.00144290237221867
-6.54889822006226	-7.89982032775879	-6.0204439163208	-0.101196311414242	0.253520548343658	-0.00140627869404852
-6.55138111114502	-7.89513301849365	-6.00981998443604	-0.101218171417713	0.253444343805313	-0.00143235421273857
-6.55242013931274	-7.90009498596191	-6.02640676498413	-0.101272776722908	0.253519058227539	-0.00148040673229843
-6.5555944442749	-7.8997631072998	-6.02433013916016	-0.101339414715767	0.253524035215378	-0.00143730454146862
-6.55289077758789	-7.8921480178833	-6.03453922271729	-0.101309426128864	0.253577649593353	-0.00158002274110913
-6.55811929702759	-7.89649438858032	-6.04115772247314	-0.101378425955772	0.25361242890358	-0.00139966828282923
-6.55630588531494	-7.89086723327637	-6.04584836959839	-0.101416550576687	0.25366473197937	-0.00149050401523709
-6.557044506073	-7.88949823379517	-6.05337142944336	-0.101474285125732	0.253589510917664	-0.00136557652149349
-6.56131935119629	-7.88843297958374	-6.03826665878296	-0.101500377058983	0.25363752245903	-0.00132067466620356
-6.55856370925903	-7.88860893249512	-6.05689239501953	-0.101524129509926	0.253701269626617	-0.00132792023941875
-6.56293964385986	-7.88496065139771	-6.05313062667847	-0.101522944867611	0.253705590963364	-0.00122471433132887
-6.55997943878174	-7.8831901550293	-6.06229782104492	-0.101564340293407	0.253740340471268	-0.00134582887403667
-6.56405448913574	-7.88724517822266	-6.06469583511353	-0.101620450615883	0.253792017698288	-0.00118723488412797
-6.56392049789429	-7.88178873062134	-6.0682954788208	-0.101570278406143	0.253881961107254	-0.00122982915490866
-6.56186771392822	-7.88304281234741	-6.07539129257202	-0.101597897708416	0.253819525241852	-0.00109255162533373
-6.56823348999023	-7.88427543640137	-6.06638097763062	-0.10163401812315	0.254079908132553	-0.00105174235068262
-6.56398248672485	-7.88218116760254	-6.07808876037598	-0.101574935019016	0.254002541303635	-0.00104672345332801
-6.56511926651001	-7.88269186019897	-6.07879447937012	-0.101536400616169	0.253966718912125	-0.000915855052880943
-6.56445455551147	-7.8780665397644	-6.08403921127319	-0.101601362228394	0.254104763269424	-0.000995238544419408
-6.56507110595703	-7.88236951828003	-6.08548259735107	-0.101593032479286	0.254106938838959	-0.000843075860757381
-6.56677484512329	-7.8753981590271	-6.09025096893311	-0.101554028689861	0.254141598939896	-0.000792020815424621
-6.56629133224487	-7.88129329681396	-6.0942964553833	-0.101627632975578	0.254023462533951	-0.000716248818207532
-6.56781530380249	-7.87491130828857	-6.08823823928833	-0.101590111851692	0.254254430532455	-0.000597964506596327
-6.56434488296509	-7.8771915435791	-6.09965467453003	-0.101545117795467	0.254130899906158	-0.00060363468946889
-6.56540250778198	-7.8767466545105	-6.09088850021362	-0.101667582988739	0.254215776920319	-0.000539115979336202
-6.56666278839111	-7.87506198883057	-6.10012769699097	-0.101559616625309	0.25420418381691	-0.000485214113723487
-6.56440305709839	-7.87710046768188	-6.10569763183594	-0.101599641144276	0.254235118627548	-0.000527188647538424
-6.56481838226318	-7.87388706207275	-6.10285997390747	-0.101519577205181	0.254182428121567	-0.00037759734550491
-6.56295824050903	-7.87475204467773	-6.10933923721313	-0.101659670472145	0.254262983798981	-0.000355745869455859
-6.56305646896362	-7.87128973007202	-6.11255073547363	-0.101604044437408	0.254326373338699	-0.000281899992842227
-6.56143188476563	-7.87102031707764	-6.10333585739136	-0.10162315517664	0.254142284393311	-0.000234333099797368
-6.56521272659302	-7.86897563934326	-6.1159930229187	-0.101690508425236	0.254355251789093	-0.000179099719389342
-6.56408405303955	-7.86735057830811	-6.1139817237854	-0.101574450731277	0.254243582487106	-0.000151442814967595
-6.5608868598938	-7.86380004882813	-6.11891937255859	-0.101647727191448	0.254234999418259	-0.000128657891764306
-6.56316137313843	-7.86332416534424	-6.11271095275879	-0.101686388254166	0.254278719425201	-6.73579688736936E-06
-6.56049633026123	-7.86063814163208	-6.12539720535278	-0.101751603186131	0.254209935665131	-2.43448066612473E-05
-6.55986356735229	-7.85405778884888	-6.12882375717163	-0.101764038205147	0.254201829433441	6.58155477140099E-05
-6.56021976470947	-7.85506439208984	-6.11409473419189	-0.101793132722378	0.254177987575531	0.000174895758391358
-6.56166791915894	-7.85162925720215	-6.12526416778564	-0.101908951997757	0.254264950752258	7.99841727712192E-05
-6.55592203140259	-7.8473072052002	-6.11923694610596	-0.101871564984322	0.254115104675293	0.000110615357698407
-6.55795860290527	-7.8411283493042	-6.12468194961548	-0.102017000317574	0.254196435213089	0.000156902548042126
-6.55903673171997	-7.83958196640015	-6.13266658782959	-0.102049775421619	0.254181325435638	0.000261968118138611
-6.55596303939819	-7.83239269256592	-6.13647937774658	-0.102037951350212	0.254020154476166	0.000288427458144724
-6.55620718002319	-7.82746458053589	-6.13294363021851	-0.102083526551723	0.254042476415634	0.000410632230341434
-6.55191946029663	-7.82366514205933	-6.12413311004639	-0.102121628820896	0.25397726893425	0.000525305862538517
-6.55131053924561	-7.82010221481323	-6.13328742980957	-0.10217210650444	0.253985404968262	0.000583119224756956
-6.54793310165405	-7.81707000732422	-6.12887287139893	-0.102134741842747	0.253887802362442	0.000640628626570106
-6.54632711410522	-7.80960416793823	-6.13387870788574	-0.102192111313343	0.253888159990311	0.0006568314274773
-6.5427303314209	-7.81133460998535	-6.13295078277588	-0.102308697998524	0.253868013620377	0.000822695437818766
-6.54034280776978	-7.80397987365723	-6.13679313659668	-0.102299600839615	0.253788411617279	0.000806021853350103
-6.54208755493164	-7.80428171157837	-6.13864612579346	-0.102366484701633	0.253795951604843	0.000964114267844707
-6.53553581237793	-7.79811477661133	-6.12873935699463	-0.102381527423859	0.253788948059082	0.000995115260593593
-6.53530025482178	-7.79575252532959	-6.13682651519775	-0.102412961423397	0.253666520118713	0.00106106139719486
-6.53473520278931	-7.79097032546997	-6.12935352325439	-0.102433994412422	0.253819197416306	0.00108643935527653
-6.5376091003418	-7.78567934036255	-6.141930103302	-0.102417103946209	0.253693550825119	0.00119584472849965
-6.52601718902588	-7.7877459526062	-6.13883876800537	-0.10250985622406	0.253623276948929	0.00114728068001568
-6.52780151367188	-7.78454351425171	-6.14062976837158	-0.102514885365963	0.253604859113693	0.00127880100626498
-6.52562761306763	-7.78388452529907	-6.14521884918213	-0.102612607181072	0.253625750541687	0.00133654766250402
-6.52156352996826	-7.77594089508057	-6.15306711196899	-0.102554522454739	0.253545999526978	0.00142815697472543
-6.52593660354614	-7.77732706069946	-6.14078426361084	-0.10263579338789	0.253551930189133	0.00154330104123801
-6.52310276031494	-7.77418613433838	-6.14483547210693	-0.102526016533375	0.253621608018875	0.00152457808144391
-6.52197742462158	-7.77749824523926	-6.15058565139771	-0.10251422226429	0.253418058156967	0.00171980867162347
-6.52063274383545	-7.77638721466064	-6.14254856109619	-0.102586679160595	0.253523290157318	0.00161239446606487
-6.52278900146484	-7.78072118759155	-6.14802217483521	-0.102518267929554	0.253386199474335	0.0018354665953666
-6.52060604095459	-7.77711009979248	-6.15214443206787	-0.102508641779423	0.253414422273636	0.00186744809616357
-6.5200457572937	-7.77955770492554	-6.15356397628784	-0.102468967437744	0.253294825553894	0.00194637151435018
-6.52780961990356	-7.78277254104614	-6.13909530639648	-0.102467395365238	0.253345996141434	0.0020852719899267
-6.52352571487427	-7.78690099716187	-6.15623950958252	-0.102485470473766	0.253307729959488	0.00204536458477378
-6.52899026870728	-7.78903150558472	-6.14662456512451	-0.102374188601971	0.253232091665268	0.00220340979285538
-6.53234529495239	-7.78833818435669	-6.15158319473267	-0.102397568523884	0.253335982561111	0.00211547920480371
-6.53493118286133	-7.79819393157959	-6.162109375	-0.102362558245659	0.253227353096008	0.00229536788538098
-6.53909921646118	-7.79377269744873	-6.16046953201294	-0.102281674742699	0.253242611885071	0.00230750953778625
-6.54560852050781	-7.8034029006958	-6.16672277450562	-0.102305471897125	0.253159791231155	0.00239695655182004
-6.54982757568359	-7.80184555053711	-6.16573619842529	-0.102231577038765	0.253331810235977	0.00250311242416501
-6.55125427246094	-7.80355024337769	-6.16995334625244	-0.102194510400295	0.253013342618942	0.0025845100171864
-6.55647611618042	-7.80493640899658	-6.16863203048706	-0.102190561592579	0.253116220235825	0.00269576557911932
-6.56164741516113	-7.80940246582031	-6.17258358001709	-0.102046355605125	0.253000736236572	0.00278237671591342
-6.56439638137817	-7.81166219711304	-6.17624187469482	-0.102118276059628	0.253029435873032	0.0028208433650434
-6.57043600082397	-7.81007623672485	-6.17580604553223	-0.102006532251835	0.252873748540878	0.00305265560746193
-6.57128047943115	-7.81723165512085	-6.17063140869141	-0.102041281759739	0.252815663814545	0.00313013209961355
-6.57328176498413	-7.81002044677734	-6.17718172073364	-0.101968958973885	0.252801567316055	0.00332638970576227
-6.57427644729614	-7.81673765182495	-6.1719446182251	-0.102017685770988	0.252558052539825	0.00347386742942035
-6.5777268409729	-7.81595420837402	-6.17086362838745	-0.102030113339424	0.252670794725418	0.00360159762203693
-6.58333826065063	-7.81381797790527	-6.18350791931152	-0.101983219385147	0.252569586038589	0.00377074209973216
-6.58302593231201	-7.82060098648071	-6.17962455749512	-0.102070562541485	0.252401798963547	0.0038400087505579
-6.59280347824097	-7.81917524337769	-6.18657636642456	-0.102021209895611	0.252526223659515	0.00402599480003119
-6.58638143539429	-7.81942129135132	-6.18208503723145	-0.102055534720421	0.252490907907486	0.00407253718003631
-6.59513759613037	-7.82025003433228	-6.19373941421509	-0.102079324424267	0.252499163150787	0.00420715659856796
-6.59884262084961	-7.8190131187439	-6.19346618652344	-0.101960338652134	0.252494782209396	0.00431342655792832
-6.59726762771606	-7.82055568695068	-6.19221162796021	-0.102042444050312	0.25253438949585	0.00439532566815615
-6.61102437973022	-7.82144498825073	-6.21191835403442	-0.102085575461388	0.25255286693573	0.00452097831293941
-6.60115623474121	-7.82017755508423	-6.21327352523804	-0.102019235491753	0.252516508102417	0.00447146920487285
-6.61110687255859	-7.81708812713623	-6.22068738937378	-0.102041833102703	0.25258857011795	0.00477860728278756
-6.6115574836731	-7.81894683837891	-6.22146272659302	-0.102109536528587	0.25255960226059	0.00476950639858842
-6.61101675033569	-7.81449890136719	-6.23410367965698	-0.10210807621479	0.25255075097084	0.00499691814184189
-6.61836385726929	-7.80907440185547	-6.23285675048828	-0.10206776112318	0.252535820007324	0.00516311451792717
-6.61982202529907	-7.81127214431763	-6.24069023132324	-0.102163635194302	0.252555847167969	0.00528373336419463
-6.62518978118896	-7.81092739105225	-6.2480092048645	-0.102215431630611	0.252534568309784	0.00550300441682339
-6.61967325210571	-7.80843210220337	-6.24503803253174	-0.102234989404678	0.252591490745544	0.00555751053616405
-6.62777519226074	-7.80071210861206	-6.2502007484436	-0.102214656770229	0.252524882555008	0.00574936624616385
-6.62936210632324	-7.79828214645386	-6.26107883453369	-0.102224126458168	0.252604246139526	0.00594415701925755
-6.62864589691162	-7.79404211044312	-6.25361156463623	-0.102297961711884	0.252611935138702	0.00611369078978896
-6.62981557846069	-7.79058313369751	-6.26114845275879	-0.102273426949978	0.252533197402954	0.00631054257974029
-6.62687635421753	-7.78039741516113	-6.26183938980103	-0.102276861667633	0.252608060836792	0.0064339330419898
-6.62730932235718	-7.77582836151123	-6.27493953704834	-0.102356038987637	0.252461344003677	0.00659175403416157
-6.6285400390625	-7.77245092391968	-6.2751088142395	-0.102446757256985	0.252595514059067	0.00674993963912129
-6.62980318069458	-7.76184558868408	-6.28203010559082	-0.102414503693581	0.252543866634369	0.00685494160279632
-6.62853670120239	-7.76026058197021	-6.2871241569519	-0.1025180965662	0.252551198005676	0.00702269235625863
-6.63117837905884	-7.74918794631958	-6.28560447692871	-0.102496631443501	0.252737551927567	0.00715386215597391
-6.63034915924072	-7.74806594848633	-6.29507112503052	-0.102602057158947	0.252628087997437	0.00725136557593942
-6.63421154022217	-7.74307155609131	-6.29513263702393	-0.102666474878788	0.252721101045609	0.00751268351450562
-6.63384485244751	-7.73325204849243	-6.30199670791626	-0.102670215070248	0.252744793891907	0.00763446418568492
-6.63520812988281	-7.73595666885376	-6.30526924133301	-0.102725714445114	0.252753883600235	0.0078328363597393
-6.6402440071106	-7.72666311264038	-6.31338167190552	-0.102716691792011	0.252782762050629	0.00809497851878405
-6.63840866088867	-7.72350311279297	-6.31747817993164	-0.102732568979263	0.252799034118652	0.00829175021499395
-6.64213895797729	-7.71872329711914	-6.31713962554932	-0.102751962840557	0.252836436033249	0.00856931693851948
-6.64536714553833	-7.71633625030518	-6.32497930526733	-0.102778553962708	0.252835363149643	0.00878025963902473
-6.64420700073242	-7.7106466293335	-6.3190975189209	-0.102706559002399	0.252783983945847	0.00901368074119091
-6.64951610565186	-7.70254278182983	-6.3339376449585	-0.102768145501614	0.252870708703995	0.00929322559386492
-6.64877891540527	-7.70486688613892	-6.32571649551392	-0.102773196995258	0.252803862094879	0.00951959751546383
-6.65222311019897	-7.69685935974121	-6.33754634857178	-0.102649949491024	0.252848714590073	0.00979318469762802
-6.65206956863403	-7.69860076904297	-6.33896780014038	-0.102705880999565	0.252834141254425	0.0101350015029311
-6.65482759475708	-7.69107103347778	-6.32805347442627	-0.102603703737259	0.252840578556061	0.0104520581662655
-6.65483331680298	-7.68758535385132	-6.34273290634155	-0.102591156959534	0.25279238820076	0.0107539305463433
-6.65766382217407	-7.687096118927	-6.32908582687378	-0.10258261859417	0.252810925245285	0.0110380379483104
-6.66220426559448	-7.68291854858398	-6.33282089233398	-0.102494440972805	0.252812922000885	0.0113703832030296
-6.66306257247925	-7.68092679977417	-6.33477973937988	-0.102422297000885	0.252772301435471	0.0117579726502299
-6.66270208358765	-7.67882871627808	-6.34035301208496	-0.102319672703743	0.252652704715729	0.0120424116030335
-6.66688394546509	-7.67492580413818	-6.34060192108154	-0.102329529821873	0.252626419067383	0.0125322109088302
-6.67028141021729	-7.66781139373779	-6.3278341293335	-0.102295897901058	0.252611309289932	0.0129054235294461
-6.67459583282471	-7.67312431335449	-6.33993148803711	-0.102179378271103	0.252552628517151	0.01329012401402
-6.67709875106812	-7.66798067092896	-6.32990837097168	-0.102060824632645	0.252415120601654	0.0137524539604783
-6.67754697799683	-7.66092538833618	-6.32692050933838	-0.102087326347828	0.252377718687058	0.0139977568760514
-6.6833610534668	-7.66236162185669	-6.32501220703125	-0.101957581937313	0.252327382564545	0.0145086953416467
-6.68282032012939	-7.65515804290771	-6.3302321434021	-0.101942576467991	0.252249717712402	0.0149113163352013
-6.68656826019287	-7.6515474319458	-6.32317399978638	-0.101832635700703	0.252199083566666	0.0153415240347385
-6.69089508056641	-7.64875411987305	-6.3145899772644	-0.101796217262745	0.252019137144089	0.0157474484294653
-6.69399070739746	-7.64445352554321	-6.32023334503174	-0.101692900061607	0.252070516347885	0.0161144603043795
-6.69916582107544	-7.64503955841064	-6.30976057052612	-0.10153816640377	0.251980423927307	0.016500310972333
-6.70138502120972	-7.6361665725708	-6.31128740310669	-0.10144666582346	0.251946359872818	0.0168158486485481
-6.70557498931885	-7.63164091110229	-6.30934810638428	-0.101337134838104	0.251867651939392	0.0172715205699205
-6.70667314529419	-7.63233470916748	-6.30591440200806	-0.101297825574875	0.251793682575226	0.0176375918090343
-6.71053314208984	-7.62124919891357	-6.30735349655151	-0.101171314716339	0.251744031906128	0.018061300739646
-6.71409463882446	-7.61591815948486	-6.29845857620239	-0.101048052310944	0.251550853252411	0.0184796024113894
-6.71974897384644	-7.61340951919556	-6.29879999160767	-0.101002097129822	0.251618683338165	0.0188822951167822
-6.71786880493164	-7.60648822784424	-6.29663848876953	-0.100793063640594	0.251449108123779	0.0193572305142879
-6.71735811233521	-7.60341835021973	-6.2949743270874	-0.100761011242867	0.251347720623016	0.0197471212595701
-6.7258152961731	-7.59350109100342	-6.29788827896118	-0.100610859692097	0.251359015703201	0.0202998016029596
-6.71804857254028	-7.58765983581543	-6.29467010498047	-0.10048583894968	0.251072555780411	0.0207734741270542
-6.71836566925049	-7.58011627197266	-6.29285955429077	-0.100373536348343	0.251082062721252	0.0213712528347969
-6.71518039703369	-7.56974267959595	-6.28964138031006	-0.100218519568443	0.250948011875153	0.0220272038131952
-6.70450735092163	-7.56332159042358	-6.28526020050049	-0.100086405873299	0.250848025083542	0.0225915592163801
-6.70721864700317	-7.55066251754761	-6.29634618759155	-0.0997964069247246	0.250844657421112	0.0234821941703558
-6.68860387802124	-7.54188966751099	-6.30098819732666	-0.0995195657014847	0.250751376152039	0.0242371335625649
-6.67479515075684	-7.52997303009033	-6.32122373580933	-0.0990230590105057	0.250708878040314	0.025316346436739
-6.65011405944824	-7.5140585899353	-6.34219121932983	-0.0985514149069786	0.251107692718506	0.0265898164361715
-6.62414073944092	-7.49121427536011	-6.34239864349365	-0.0981856137514114	0.251331090927124	0.0277630072087049
-6.60766744613647	-7.47299909591675	-6.37463521957397	-0.0977325811982155	0.251641720533371	0.0286932270973921
-6.59130811691284	-7.44944620132446	-6.38769006729126	-0.0974668189883232	0.251815021038055	0.0295291524380445
-6.57284212112427	-7.43076372146606	-6.38642644882202	-0.0973735079169273	0.252227365970612	0.0299837160855532
-6.55213785171509	-7.40442609786987	-6.3796501159668	-0.0971558913588524	0.252397298812866	0.030820369720459
-6.52915668487549	-7.40479373931885	-6.36719608306885	-0.0971208736300468	0.252517342567444	0.031282402575016
-6.51151180267334	-7.39342927932739	-6.33517408370972	-0.0969830378890038	0.25291895866394	0.0316181033849716
-6.50126552581787	-7.39452886581421	-6.33274078369141	-0.0969080850481987	0.253042370080948	0.0318127349019051
-6.49304914474487	-7.39427709579468	-6.30359745025635	-0.0968484878540039	0.253123432397842	0.0321431867778301
-6.4799952507019	-7.38713455200195	-6.29219484329224	-0.0968692004680634	0.253172248601913	0.0324171334505081
-6.47157716751099	-7.39003229141235	-6.28895139694214	-0.0968112424015999	0.253132939338684	0.0330526679754257
-6.45917749404907	-7.38448667526245	-6.28195858001709	-0.0965686440467834	0.252963602542877	0.0335758216679096
-6.45791816711426	-7.38184881210327	-6.28284788131714	-0.0965594053268433	0.252991080284119	0.0342855155467987
-6.45251989364624	-7.37411737442017	-6.28292179107666	-0.0963802188634872	0.252816587686539	0.0348846465349197
-6.4538950920105	-7.37314224243164	-6.27153158187866	-0.0962602645158768	0.252793461084366	0.0355208143591881
-6.45834589004517	-7.36819362640381	-6.28339385986328	-0.0961161777377129	0.252641439437866	0.0360984578728676
-6.45816564559937	-7.36545848846436	-6.28456354141235	-0.0961140245199203	0.252495318651199	0.0367654338479042
-6.46105670928955	-7.35920381546021	-6.28188276290894	-0.0959655866026878	0.25257733464241	0.0373419970273972
-6.46077156066895	-7.3523211479187	-6.27402067184448	-0.0958072245121002	0.25236514210701	0.0378806665539742
-6.460608959198	-7.34963607788086	-6.27232551574707	-0.09573083370924	0.252370625734329	0.0384691245853901
-6.45594072341919	-7.3449764251709	-6.26593017578125	-0.0957101061940193	0.252295672893524	0.0389347225427628
-6.45458555221558	-7.33326768875122	-6.26905679702759	-0.0956876054406166	0.252282351255417	0.0391974784433842
-6.44596529006958	-7.3259162902832	-6.26234006881714	-0.0956505388021469	0.252162098884583	0.0396767146885395
-6.44175004959106	-7.32555961608887	-6.25241899490356	-0.0957132056355476	0.252169400453568	0.0399183370172977
-6.43794584274292	-7.31321477890015	-6.25246095657349	-0.0956698581576347	0.252219945192337	0.0402933657169342
-6.43248414993286	-7.3079948425293	-6.24696779251099	-0.0955985337495804	0.252126067876816	0.04060447961092
-6.42535400390625	-7.3017897605896	-6.23718595504761	-0.0955173596739769	0.252162009477615	0.0409442037343979
-6.42432355880737	-7.29665279388428	-6.23547792434692	-0.0954696908593178	0.252166926860809	0.0412263981997967
-6.41779661178589	-7.29299354553223	-6.23178672790527	-0.0953835546970367	0.252224504947662	0.0416157729923725
-6.41235780715942	-7.29190158843994	-6.23130416870117	-0.0953346565365791	0.252152532339096	0.0419490821659565
-6.40577602386475	-7.28412628173828	-6.22563314437866	-0.0951366797089577	0.252094388008118	0.0423615649342537
-6.4024829864502	-7.27914094924927	-6.2247428894043	-0.0951111242175102	0.252002537250519	0.0426966547966003
-6.40143203735352	-7.27841329574585	-6.21610879898071	-0.0950639769434929	0.252093613147736	0.0429690144956112
-6.39910316467285	-7.2739052772522	-6.21452665328979	-0.0949529632925987	0.252026051282883	0.0432123765349388
-6.40041637420654	-7.26839971542358	-6.21613311767578	-0.094888761639595	0.251955181360245	0.0435837209224701
-6.39707469940186	-7.26587152481079	-6.21110200881958	-0.0949052944779396	0.251859188079834	0.043745793402195
-6.40245819091797	-7.25854110717773	-6.20173835754395	-0.0948290005326271	0.251987427473068	0.043953575193882
-6.40178966522217	-7.25718879699707	-6.19792079925537	-0.0948076322674751	0.251743733882904	0.044004037976265
-6.40258073806763	-7.25683975219727	-6.18331003189087	-0.0948352813720703	0.251800388097763	0.0441944152116776
-6.39960622787476	-7.24533987045288	-6.18084239959717	-0.0948240160942078	0.251686930656433	0.0443315505981445
-6.39747524261475	-7.25087070465088	-6.17977714538574	-0.0948681235313416	0.251612097024918	0.0445957742631435
-6.39394330978394	-7.24810409545898	-6.17060565948486	-0.0948194712400436	0.251468747854233	0.0447056964039803
-6.40124988555908	-7.24718999862671	-6.15663576126099	-0.0948470383882523	0.251467913389206	0.0448410212993622
-6.3999605178833	-7.24430131912231	-6.15859985351563	-0.0948722809553146	0.251342982053757	0.045035794377327
-6.39702272415161	-7.2415132522583	-6.15013551712036	-0.0949440002441406	0.251216560602188	0.0453438125550747
-6.38722467422485	-7.23966979980469	-6.14093208312988	-0.0948995724320412	0.251054376363754	0.0455341525375843
-6.38532447814941	-7.23216772079468	-6.1416482925415	-0.0947772264480591	0.250956118106842	0.0458704642951488
-6.38064670562744	-7.23157215118408	-6.13453245162964	-0.0948407649993896	0.250834047794342	0.0461196899414063
-6.3795018196106	-7.22625827789307	-6.12236022949219	-0.0948712602257729	0.250741690397263	0.0463524274528027
-6.37335586547852	-7.21963596343994	-6.1253228187561	-0.0948788225650787	0.250675708055496	0.0465420708060265
-6.36901330947876	-7.21625423431396	-6.11755084991455	-0.0948203951120377	0.25053283572197	0.0467560775578022
-6.36556196212769	-7.21375465393066	-6.10941410064697	-0.0948960706591606	0.250451147556305	0.0467932783067226
-6.37080335617065	-7.2087721824646	-6.10677719116211	-0.0949342921376228	0.250435084104538	0.0466678477823734
-6.36116886138916	-7.19832468032837	-6.09591865539551	-0.0950046256184578	0.250286012887955	0.0468513406813145
-6.35176658630371	-7.19446659088135	-6.08332204818726	-0.0950287654995918	0.2501340508461	0.0469940006732941
-6.34395170211792	-7.19085168838501	-6.06408452987671	-0.0951120033860207	0.249993279576302	0.0470812357962132
-6.33697319030762	-7.18659448623657	-6.06655883789063	-0.0951249822974205	0.249956414103508	0.0471175648272038
-6.33249759674072	-7.18657398223877	-6.05918502807617	-0.0951310619711876	0.249804362654686	0.0472641140222549
-6.33391857147217	-7.18699026107788	-6.05446720123291	-0.0951845720410347	0.24976247549057	0.0472210682928562
-6.32788753509521	-7.18558168411255	-6.04280090332031	-0.0952241495251656	0.249705165624619	0.0473777055740356
-6.32316970825195	-7.185959815979	-6.04401969909668	-0.0951841920614243	0.249627277255058	0.0475160591304302
-6.32124948501587	-7.18707656860352	-6.03261804580688	-0.0951503217220306	0.249520719051361	0.0476097539067268
-6.32570457458496	-7.18504333496094	-6.03310441970825	-0.0951346084475517	0.249536320567131	0.0475508905947208
-6.32513332366943	-7.18710279464722	-6.03386974334717	-0.0952157974243164	0.249481156468391	0.047553401440382
-6.32686424255371	-7.18854188919067	-6.0349292755127	-0.095167800784111	0.249465480446815	0.0475575402379036
-6.33103656768799	-7.19079351425171	-6.02153396606445	-0.0950956642627716	0.249475806951523	0.0476311296224594
-6.32933521270752	-7.19151544570923	-6.02716684341431	-0.0950840413570404	0.249462991952896	0.0477645806968212
-6.3327169418335	-7.19762659072876	-6.02441310882568	-0.0951080098748207	0.249395176768303	0.0479540750384331
-6.3265905380249	-7.20212507247925	-6.02035284042358	-0.0951165333390236	0.249314650893211	0.0479594394564629
-6.33054685592651	-7.20615863800049	-6.0204029083252	-0.0950442850589752	0.249267026782036	0.0480477102100849
-6.33591747283936	-7.21271800994873	-6.02645206451416	-0.0950223430991173	0.24936206638813	0.0481912270188332
-6.33569383621216	-7.2179012298584	-6.0139536857605	-0.095012478530407	0.249279350042343	0.0483825206756592
-6.33520841598511	-7.22208499908447	-6.01207685470581	-0.0949803739786148	0.249322175979614	0.0484763793647289
-6.33914375305176	-7.22821140289307	-6.02332830429077	-0.0949254259467125	0.249324902892113	0.0486233979463577
-6.34206962585449	-7.23611354827881	-6.02240657806396	-0.0949111580848694	0.249258860945702	0.0487236045300961
-6.34221363067627	-7.24422645568848	-6.02370548248291	-0.0949034318327904	0.249289244413376	0.0487683340907097
-6.34818696975708	-7.24721240997314	-6.02686500549316	-0.0948585420846939	0.249343454837799	0.0488922521471977
-6.35128450393677	-7.25637769699097	-6.02485418319702	-0.0948536917567253	0.249214082956314	0.0489905923604965
-6.35421323776245	-7.26085376739502	-6.01858997344971	-0.0947031602263451	0.249267131090164	0.0490381419658661
-6.3629150390625	-7.26855278015137	-6.02613067626953	-0.0947804301977158	0.249275922775269	0.0490782633423805
-6.36753177642822	-7.27662658691406	-6.02593660354614	-0.0946657508611679	0.249200955033302	0.0491581596434116
-6.37251615524292	-7.28608751296997	-6.02707099914551	-0.0947087407112122	0.2492346316576	0.049226101487875
-6.37503147125244	-7.2902250289917	-6.01581764221191	-0.0946043580770493	0.249186232686043	0.0493205226957798
-6.38182306289673	-7.29977893829346	-6.03236103057861	-0.0946000963449478	0.249120384454727	0.0494099333882332
-6.38398361206055	-7.30379724502563	-6.02914810180664	-0.0945611149072647	0.248975351452827	0.0495505519211292
-6.39124298095703	-7.31229734420776	-6.02954149246216	-0.0946262702345848	0.249032780528069	0.0494964271783829
-6.39327955245972	-7.31989717483521	-6.03942680358887	-0.0945954322814941	0.248931124806404	0.049539390951395
-6.40188932418823	-7.32231426239014	-6.04086494445801	-0.0945556089282036	0.248998478055	0.0496458858251572
-6.402916431427	-7.32999801635742	-6.03873920440674	-0.0946537330746651	0.248823553323746	0.0496435724198818
-6.40840530395508	-7.33160972595215	-6.03300762176514	-0.0944808200001717	0.248896911740303	0.0496327131986618
-6.41093778610229	-7.33816623687744	-6.04175567626953	-0.0946042537689209	0.24895067512989	0.0496089719235897
-6.41332387924194	-7.33675003051758	-6.05224323272705	-0.0944909378886223	0.248935282230377	0.049680270254612
-6.41787624359131	-7.34290838241577	-6.04712629318237	-0.0947243943810463	0.248894914984703	0.04954469576478
-6.41527986526489	-7.3419041633606	-6.04166698455811	-0.0945923998951912	0.248964101076126	0.0495859198272228
-6.42030811309814	-7.34400367736816	-6.05096054077148	-0.0947058796882629	0.249012231826782	0.0495109260082245
-6.42072629928589	-7.3431224822998	-6.05697441101074	-0.094687893986702	0.248934656381607	0.0495244115591049
-6.42216968536377	-7.34613943099976	-6.05846166610718	-0.094753623008728	0.248998433351517	0.0494208484888077
-6.42110967636108	-7.34049129486084	-6.0643572807312	-0.094781719148159	0.249050617218018	0.0493892878293991
-6.41907930374146	-7.34025955200195	-6.06668472290039	-0.0948335751891136	0.249104887247086	0.0493917241692543
-6.4174542427063	-7.34374141693115	-6.06388187408447	-0.094861626625061	0.248972177505493	0.0493779554963112
-6.41794586181641	-7.33931636810303	-6.06886434555054	-0.0949026867747307	0.249134227633476	0.0493355579674244
-6.4190616607666	-7.33810997009277	-6.07161283493042	-0.0950087904930115	0.249151542782784	0.049290556460619
-6.41446352005005	-7.33495283126831	-6.08305835723877	-0.0949869528412819	0.249122321605682	0.0493200533092022
-6.41513442993164	-7.3319091796875	-6.0881986618042	-0.0950563624501228	0.249232277274132	0.0492873191833496
-6.40882205963135	-7.32773160934448	-6.08281660079956	-0.095042809844017	0.249240934848785	0.0492799356579781
-6.40738964080811	-7.32386255264282	-6.08738136291504	-0.0950744971632957	0.249280795454979	0.049265768378973
-6.40554046630859	-7.31697940826416	-6.08989810943604	-0.0950291976332664	0.249365404248238	0.0492710880935192
-6.4014196395874	-7.31944036483765	-6.09170341491699	-0.0951046273112297	0.24953094124794	0.0491313450038433
-6.39818811416626	-7.31320476531982	-6.09528064727783	-0.095182828605175	0.249611437320709	0.0490666590631008
-6.39854335784912	-7.31272077560425	-6.10237121582031	-0.095148079097271	0.249815970659256	0.0490388870239258
-6.39140748977661	-7.31201601028442	-6.09826946258545	-0.095172330737114	0.249798849225044	0.0489729419350624
-6.38503789901733	-7.30818462371826	-6.10285711288452	-0.0951352342963219	0.249991104006767	0.0488472804427147
-6.38381671905518	-7.30838394165039	-6.11224985122681	-0.0952421128749847	0.250160098075867	0.0487788356840611
-6.37796831130981	-7.3006272315979	-6.11451959609985	-0.0951056852936745	0.250248581171036	0.0487569011747837
-6.37513208389282	-7.30149841308594	-6.11878967285156	-0.0952292159199715	0.250397861003876	0.0486764051020145
-6.36690139770508	-7.29592132568359	-6.11184167861938	-0.0951241701841354	0.250469416379929	0.0486484244465828
-6.36569738388062	-7.29718065261841	-6.12184715270996	-0.0951967537403107	0.250612020492554	0.0486132949590683
-6.36059427261353	-7.29099798202515	-6.11580896377563	-0.0951264351606369	0.250726252794266	0.0486551523208618
-6.35541725158691	-7.29003572463989	-6.11986303329468	-0.0951653197407722	0.250888586044312	0.0485133491456509
-6.35368347167969	-7.28945732116699	-6.12492895126343	-0.0951147601008415	0.250925272703171	0.0484539121389389
-6.34936285018921	-7.2929515838623	-6.12426710128784	-0.0951275527477264	0.251030892133713	0.048445463180542
-6.34722471237183	-7.29379606246948	-6.11279726028442	-0.0951029285788536	0.25100639462471	0.048410814255476
-6.34378433227539	-7.29384279251099	-6.12264776229858	-0.0951371267437935	0.251251965761185	0.0483813993632793
-6.34235382080078	-7.2933087348938	-6.12507677078247	-0.0951254665851593	0.251203209161758	0.048358928412199
-6.3399829864502	-7.29814910888672	-6.11855459213257	-0.095092810690403	0.251335084438324	0.0484039783477783
-6.33959197998047	-7.29822111129761	-6.11624050140381	-0.0950645357370377	0.251381039619446	0.0482181720435619
-6.34305667877197	-7.29892015457153	-6.10960817337036	-0.0950781181454659	0.251447319984436	0.0479796752333641
-6.34846162796021	-7.2997465133667	-6.11269092559814	-0.095078133046627	0.251467168331146	0.0478344038128853
-6.3419976234436	-7.30004596710205	-6.10835027694702	-0.095021054148674	0.251497149467468	0.0479878596961498
-6.33568096160889	-7.30642700195313	-6.10526990890503	-0.0951057001948357	0.251616954803467	0.0479599200189114
-6.33076572418213	-7.30749177932739	-6.10791492462158	-0.0949262380599976	0.251518189907074	0.0480740070343018
-6.32881498336792	-7.30893898010254	-6.10601902008057	-0.0949499607086182	0.251580864191055	0.0481968596577644
-6.32491397857666	-7.31021738052368	-6.09449195861816	-0.0949733257293701	0.251601248979568	0.0483532510697842
-6.32263565063477	-7.31668567657471	-6.10066318511963	-0.0950342416763306	0.251705646514893	0.0484277307987213
-6.31625556945801	-7.3154501914978	-6.09392786026001	-0.0949573069810867	0.251733809709549	0.0484755486249924
-6.31273651123047	-7.32324504852295	-6.08653116226196	-0.0949990376830101	0.251788467168808	0.0484655387699604
-6.30505704879761	-7.32025909423828	-6.08941602706909	-0.0949578583240509	0.2517329454422	0.0485452525317669
-6.30254220962524	-7.3265905380249	-6.08278512954712	-0.0949567928910255	0.251782119274139	0.0486488044261932
-6.29712533950806	-7.32509183883667	-6.07192659378052	-0.0949841812252998	0.251715481281281	0.0486781410872936
-6.2928295135498	-7.32898759841919	-6.06716060638428	-0.0949470102787018	0.25182244181633	0.0487272925674915
-6.28356122970581	-7.33255434036255	-6.06128120422363	-0.0949955433607101	0.251796811819077	0.048660971224308
-6.28407526016235	-7.33523178100586	-6.06610298156738	-0.0949820429086685	0.251791477203369	0.0487061850726604
-6.27902173995972	-7.34334087371826	-6.06707763671875	-0.0950529426336288	0.251759916543961	0.0486806146800518
-6.27774572372437	-7.34301519393921	-6.05760288238525	-0.095071442425251	0.251944571733475	0.0487082712352276
-6.28576135635376	-7.34517955780029	-6.05650043487549	-0.0951440781354904	0.251980423927307	0.048220083117485
-6.28720474243164	-7.34764528274536	-6.05032920837402	-0.0951340645551682	0.251963049173355	0.0479806624352932
-6.28073072433472	-7.34913730621338	-6.05230474472046	-0.0951998084783554	0.251906305551529	0.0479546338319778
-6.27789497375488	-7.34547090530396	-6.04974842071533	-0.0951876789331436	0.251884967088699	0.047868624329567
-6.27415132522583	-7.34815549850464	-6.04658365249634	-0.0952262580394745	0.251930952072144	0.0478036254644394
-6.2719292640686	-7.34603977203369	-6.03789472579956	-0.0951910689473152	0.251889586448669	0.0478226281702518
-6.26667594909668	-7.34778833389282	-6.038161277771	-0.0952953845262527	0.251926749944687	0.0477363765239716
-6.26334571838379	-7.34658241271973	-6.03883075714111	-0.0952867418527603	0.251892656087875	0.0477789081633091
-6.25861215591431	-7.34987735748291	-6.04086494445801	-0.0954223275184631	0.251841157674789	0.0477846525609493
-6.25268363952637	-7.3408055305481	-6.03518342971802	-0.0954651013016701	0.251892477273941	0.0476934723556042
-6.25241804122925	-7.34087228775024	-6.03383922576904	-0.0955364108085632	0.251970887184143	0.0476829037070274
-6.24486637115479	-7.33612489700317	-6.03145027160645	-0.0956195369362831	0.251788765192032	0.0476613976061344
-6.24227714538574	-7.33501577377319	-6.02304697036743	-0.0957278534770012	0.251823663711548	0.0476735644042492
-6.23383712768555	-7.3245701789856	-6.02539300918579	-0.0957914665341377	0.251817256212235	0.0475345849990845
-6.23443794250488	-7.3235182762146	-6.0289158821106	-0.0958190709352493	0.251897633075714	0.0476036071777344
-6.22647142410278	-7.3215503692627	-6.02712392807007	-0.095843032002449	0.251815110445023	0.0474390164017677
-6.22366809844971	-7.31793642044067	-6.01491355895996	-0.0958918482065201	0.251853227615356	0.0474930331110954
-6.21683025360107	-7.31523180007935	-6.01571607589722	-0.0959563255310059	0.251789003610611	0.0474437326192856
-6.21666479110718	-7.32020902633667	-6.01122856140137	-0.0959749221801758	0.251770943403244	0.0473606437444687
-6.20729064941406	-7.31367254257202	-6.01333475112915	-0.0960087180137634	0.251791059970856	0.0472155623137951
-6.20706033706665	-7.31327867507935	-6.00583362579346	-0.0960488840937614	0.251710504293442	0.0472178906202316
-6.20614004135132	-7.31442022323608	-6.0110936164856	-0.0959921032190323	0.251739174127579	0.0471463166177273
-6.20695447921753	-7.31422710418701	-6.0009822845459	-0.0960931479930878	0.251910477876663	0.0470908991992474
-6.20070028305054	-7.3152871131897	-6.00940799713135	-0.0961112901568413	0.251811385154724	0.0469113513827324
-6.20342874526978	-7.31327819824219	-6.00305271148682	-0.0960998609662056	0.251857072114944	0.0468606501817703
-6.2040491104126	-7.31930494308472	-5.99998903274536	-0.0961401164531708	0.251846700906754	0.0466260835528374
-6.21339464187622	-7.31472635269165	-6.01249074935913	-0.0960898622870445	0.251951515674591	0.0461912043392658
-6.21602153778076	-7.31619358062744	-6.00822305679321	-0.0961324200034142	0.25199943780899	0.0459260419011116
-6.21313285827637	-7.31633615493774	-5.99981355667114	-0.0960589200258255	0.252023458480835	0.0458848960697651
-6.20546054840088	-7.32056331634521	-5.998375415802	-0.0960735455155373	0.252017170190811	0.0458526834845543
-6.20956087112427	-7.32316446304321	-6.00948762893677	-0.0960408300161362	0.252089530229568	0.0457939468324184
-6.20507383346558	-7.32910537719727	-6.01154899597168	-0.0959455519914627	0.252189874649048	0.0457023717463017
-6.20955610275269	-7.33172464370728	-6.00929832458496	-0.0959381759166718	0.252262622117996	0.045528918504715
-6.2102108001709	-7.33746719360352	-6.01296520233154	-0.0959261357784271	0.252277284860611	0.0455927476286888
-6.21296167373657	-7.34181547164917	-6.0187349319458	-0.0960023775696754	0.252412348985672	0.0454359501600266
-6.21114206314087	-7.34515571594238	-6.01387786865234	-0.0959241464734077	0.252412915229797	0.0454114601016045
-6.21269130706787	-7.33918571472168	-6.0238356590271	-0.0958872586488724	0.252595782279968	0.0452131405472755
-6.21414661407471	-7.34553050994873	-6.01901006698608	-0.0959033668041229	0.252620816230774	0.045188132673502
-6.21091032028198	-7.34703063964844	-6.02111339569092	-0.0958225429058075	0.252682328224182	0.0451078452169895
-6.21292781829834	-7.34479951858521	-6.02135753631592	-0.0958322286605835	0.252837955951691	0.0450640246272087
-6.21507453918457	-7.34687900543213	-6.03102922439575	-0.0958895906805992	0.252907067537308	0.0449257828295231
-6.21554899215698	-7.34904670715332	-6.02619123458862	-0.0958225876092911	0.252931028604507	0.0448666997253895
-6.21660232543945	-7.35079336166382	-6.03856611251831	-0.0958066582679749	0.253116369247437	0.044671181589365
-6.21872901916504	-7.35055875778198	-6.04553079605103	-0.0958285853266716	0.253140479326248	0.0447078980505466
-6.22497797012329	-7.35470294952393	-6.05278205871582	-0.0959446430206299	0.253357708454132	0.0446598939597607
-6.22438335418701	-7.3536810874939	-6.04220676422119	-0.0958821326494217	0.253391653299332	0.044620081782341
-6.22505378723145	-7.35300016403198	-6.0548415184021	-0.0959276333451271	0.253476440906525	0.0445695482194424
-6.22436141967773	-7.35203313827515	-6.05397415161133	-0.0959227606654167	0.253511160612106	0.0445985235273838
-6.22340536117554	-7.35431051254272	-6.05744600296021	-0.0961208939552307	0.253635972738266	0.0443847216665745
-6.22387647628784	-7.34815406799316	-6.0633225440979	-0.0960870012640953	0.253659695386887	0.0444053784012794
-6.22294759750366	-7.35112333297729	-6.06247520446777	-0.0961172208189964	0.25377544760704	0.0443304963409901
-6.21961545944214	-7.34592247009277	-6.05725049972534	-0.0961615815758705	0.25387367606163	0.0442971214652061
-6.2202467918396	-7.34892225265503	-6.06527996063232	-0.0963556095957756	0.253939747810364	0.0441848039627075
-6.21474552154541	-7.34174156188965	-6.07009696960449	-0.0963071882724762	0.253948330879211	0.0441195741295815
-6.21601057052612	-7.34573030471802	-6.06724405288696	-0.0964769348502159	0.254099726676941	0.0439682677388191
-6.20988941192627	-7.33806371688843	-6.07261562347412	-0.0965173617005348	0.254097133874893	0.0439281016588211
-6.20856237411499	-7.33499336242676	-6.07356023788452	-0.0965966507792473	0.254151493310928	0.0438521280884743
-6.20161724090576	-7.33364582061768	-6.06456422805786	-0.096648782491684	0.254211843013763	0.0437406599521637
-6.19976377487183	-7.33110857009888	-6.06723403930664	-0.0967321991920471	0.254374116659164	0.0436341799795628
-6.19332075119019	-7.3271541595459	-6.07052850723267	-0.0967873707413673	0.254333168268204	0.0434909909963608
-6.19550323486328	-7.33004188537598	-6.07401704788208	-0.0968736857175827	0.254505693912506	0.0434614084661007
-6.1879506111145	-7.32228899002075	-6.07458209991455	-0.0969399958848953	0.254570215940475	0.0433179289102554
-6.18475914001465	-7.31923246383667	-6.07233285903931	-0.0970294624567032	0.254629671573639	0.0432432480156422
-6.17726802825928	-7.31888580322266	-6.06722593307495	-0.0970310866832733	0.254539787769318	0.0431491136550903
-6.17830848693848	-7.31957149505615	-6.06650590896606	-0.0970971062779427	0.254745185375214	0.0431161448359489
-6.17176485061646	-7.31471681594849	-6.06784963607788	-0.0971238911151886	0.254707872867584	0.0428545475006104
-6.17283201217651	-7.31709003448486	-6.06713914871216	-0.097229115664959	0.254809141159058	0.0427770279347897
-6.1664662361145	-7.31608867645264	-6.0678129196167	-0.0972426161170006	0.254804134368896	0.0426559075713158
-6.16441679000854	-7.31535673141479	-6.0536937713623	-0.0973905622959137	0.25490391254425	0.0425722301006317
-6.16107749938965	-7.31308603286743	-6.06758689880371	-0.0973382592201233	0.254901200532913	0.0423467047512531
-6.16133880615234	-7.3132381439209	-6.05063152313232	-0.0973900258541107	0.254997700452805	0.0421641767024994
-6.15621185302734	-7.31074047088623	-6.0580906867981	-0.0974350646138191	0.254976093769073	0.0419098474085331
-6.15587425231934	-7.3137640953064	-6.05980205535889	-0.0974064096808434	0.255016326904297	0.0418854430317879
-6.15464448928833	-7.31106328964233	-6.05477666854858	-0.0974589064717293	0.255122870206833	0.0416281297802925
-6.15236568450928	-7.31184768676758	-6.0485463142395	-0.0974717438220978	0.255159497261047	0.0414780825376511
-6.1515908241272	-7.31194257736206	-6.05819702148438	-0.0974676385521889	0.255169600248337	0.0412962213158607
-6.15135669708252	-7.31467962265015	-6.04872369766235	-0.0974725037813187	0.255258828401566	0.0411218553781509
-6.14898633956909	-7.31229639053345	-6.04909229278564	-0.0975267067551613	0.255289137363434	0.0408459156751633
-6.14521074295044	-7.31703233718872	-6.05282020568848	-0.0974596738815308	0.255245625972748	0.0408010855317116
-6.14597511291504	-7.31953048706055	-6.04899072647095	-0.0974627360701561	0.255283951759338	0.0405608862638474
-6.14390182495117	-7.3144907951355	-6.04817962646484	-0.0974712073802948	0.255362659692764	0.0404322557151318
-6.14233636856079	-7.31699371337891	-6.0455904006958	-0.0975138992071152	0.25530081987381	0.040241003036499
-6.13977861404419	-7.3172869682312	-6.03877401351929	-0.0974452793598175	0.255396515130997	0.0401034727692604
-6.13842105865479	-7.31726169586182	-6.03772878646851	-0.097446970641613	0.255396217107773	0.0399278849363327
-6.13408851623535	-7.31826639175415	-6.04537916183472	-0.0974364504218102	0.255376845598221	0.0398412458598614
-6.13031053543091	-7.32104730606079	-6.03821229934692	-0.0974709242582321	0.255411684513092	0.0395584963262081
-6.12760782241821	-7.31556844711304	-6.03603315353394	-0.0973766967654228	0.255475074052811	0.0394122079014778
-6.1252236366272	-7.31810569763184	-6.03874826431274	-0.0974130034446716	0.255360782146454	0.0392760783433914
-6.12384080886841	-7.32062101364136	-6.03491258621216	-0.0973934084177017	0.255511939525604	0.0390646234154701
-6.1204252243042	-7.31800031661987	-6.0340723991394	-0.0973791256546974	0.255472034215927	0.0388012379407883
-6.11939287185669	-7.32086324691772	-6.03430461883545	-0.097405694425106	0.255578428506851	0.0387236699461937
-6.11514711380005	-7.31948900222778	-6.03530597686768	-0.0973861739039421	0.255565881729126	0.038519062101841
-6.11691427230835	-7.32133674621582	-6.03753757476807	-0.0973848849534988	0.255671083927155	0.038384698331356
-6.11085081100464	-7.31781673431396	-6.03089141845703	-0.0973560586571693	0.255476146936417	0.0382196716964245
-6.10951995849609	-7.32068061828613	-6.03313159942627	-0.0974020436406136	0.255642622709274	0.0380584970116615
-6.11172008514404	-7.31512260437012	-6.03710603713989	-0.0973606929183006	0.255762577056885	0.0378532260656357
-6.1083083152771	-7.32033920288086	-6.03529262542725	-0.0974433422088623	0.255705267190933	0.0376809053122997
-6.10485887527466	-7.32007265090942	-6.04244089126587	-0.0973990187048912	0.255735605955124	0.0375063754618168
-6.10529613494873	-7.31938600540161	-6.04487037658691	-0.0975128412246704	0.255860477685928	0.0373555161058903
-6.10660696029663	-7.31861972808838	-6.04560565948486	-0.0974426344037056	0.255900979042053	0.0371491424739361
-6.10090017318726	-7.32175636291504	-6.0485954284668	-0.0975289717316628	0.256042331457138	0.0369216725230217
-6.10491704940796	-7.32191705703735	-6.06015300750732	-0.097441203892231	0.256135374307632	0.0367482528090477
-6.10557699203491	-7.32722997665405	-6.06729793548584	-0.0975809916853905	0.256249010562897	0.0366567857563496
-6.10657119750977	-7.32715654373169	-6.06630039215088	-0.097561702132225	0.256411731243134	0.0364082977175713
-6.10531902313232	-7.3263258934021	-6.07697439193726	-0.0976163148880005	0.256381183862686	0.0362489894032478
-6.10790920257568	-7.32988357543945	-6.08044385910034	-0.0977064818143845	0.25659766793251	0.0362103022634983
-6.10554695129395	-7.32710266113281	-6.08464574813843	-0.0976849421858788	0.256648302078247	0.0360034257173538
-6.10731029510498	-7.32918119430542	-6.0904598236084	-0.0977855250239372	0.256736725568771	0.0358438529074192
-6.10520648956299	-7.33025455474854	-6.098219871521	-0.0977874249219894	0.256859689950943	0.0357865504920483
-6.10384511947632	-7.32934761047363	-6.10412693023682	-0.09786706417799	0.256961405277252	0.0356399528682232
-6.10599994659424	-7.32904243469238	-6.10850143432617	-0.0978568494319916	0.257088452577591	0.0355325751006603
-6.10479211807251	-7.33203268051147	-6.10825252532959	-0.0979813635349274	0.257126450538635	0.0354402475059032
-6.10330247879028	-7.3304615020752	-6.11697292327881	-0.0980374068021774	0.257391929626465	0.0352733246982098
-6.10656499862671	-7.33004331588745	-6.12215518951416	-0.0981081798672676	0.257473140954971	0.0351435355842113
-6.1043553352356	-7.33618450164795	-6.12971210479736	-0.0981658175587654	0.257575541734695	0.0349740236997604
-6.10125875473022	-7.33169984817505	-6.13980960845947	-0.0982298403978348	0.257675737142563	0.0348082296550274
-6.1048526763916	-7.33628463745117	-6.14651441574097	-0.098288781940937	0.25790724158287	0.0347423329949379
-6.10254812240601	-7.33318376541138	-6.14315938949585	-0.0983109027147293	0.257926523685455	0.0345685482025146
-6.10343742370605	-7.33812999725342	-6.1471529006958	-0.0984653457999229	0.258171021938324	0.0344053395092487
-6.10323619842529	-7.33560514450073	-6.15201759338379	-0.0983888357877731	0.258159577846527	0.0342004038393497
-6.10324192047119	-7.34167623519897	-6.1604061126709	-0.0985514894127846	0.25830152630806	0.0341176763176918
-6.10133838653564	-7.33841609954834	-6.16924476623535	-0.0985452607274055	0.258380502462387	0.0339532792568207
-6.1055760383606	-7.3381495475769	-6.17171430587769	-0.0984921306371689	0.258559733629227	0.0338297039270401
-6.10386657714844	-7.33989381790161	-6.17146301269531	-0.0985371619462967	0.258556663990021	0.0336516313254833
-6.10909748077393	-7.34480667114258	-6.1730523109436	-0.0986210182309151	0.258671998977661	0.0335475653409958
-6.11052322387695	-7.33771896362305	-6.18583869934082	-0.0985897034406662	0.258774280548096	0.033337265253067
-6.11077404022217	-7.34544038772583	-6.18278932571411	-0.0986575186252594	0.258840769529343	0.0332132205367088
-6.10881090164185	-7.34546995162964	-6.18967962265015	-0.0986108556389809	0.258860766887665	0.0330587029457092
-6.11109209060669	-7.34322595596313	-6.19155168533325	-0.0986996367573738	0.259027153253555	0.0330220237374306
-6.11480522155762	-7.34281635284424	-6.19073629379272	-0.098578117787838	0.259061634540558	0.0328611396253109
-6.11064386367798	-7.34533548355103	-6.18443155288696	-0.0986189097166061	0.259047031402588	0.0327556021511555
-6.1173849105835	-7.34513187408447	-6.19971179962158	-0.0986010357737541	0.259168565273285	0.0326065942645073
-6.11353445053101	-7.34664344787598	-6.19918870925903	-0.0986019298434258	0.259108781814575	0.0325422137975693
-6.11558771133423	-7.34264326095581	-6.20026111602783	-0.0985264331102371	0.259297877550125	0.0324265398085117
-6.11343240737915	-7.34275007247925	-6.19228172302246	-0.0985131040215492	0.259250402450562	0.0323455519974232
-6.11400556564331	-7.34375762939453	-6.19300270080566	-0.0985038429498672	0.25927808880806	0.0322635471820831
-6.1123194694519	-7.34425592422485	-6.1890025138855	-0.0985047370195389	0.259290188550949	0.0322222076356411
-6.11245250701904	-7.33726787567139	-6.19223594665527	-0.0985564067959785	0.259365409612656	0.0320822857320309
-6.10725069046021	-7.34171152114868	-6.18537902832031	-0.0985583066940308	0.259307384490967	0.0320929028093815
-6.10840892791748	-7.33600378036499	-6.18386363983154	-0.0985825881361961	0.259347885847092	0.0319807231426239
-6.1028208732605	-7.3334789276123	-6.18139171600342	-0.0985961183905602	0.259389489889145	0.0319861993193626
-6.0978217124939	-7.33137273788452	-6.17150926589966	-0.0986439734697342	0.259192109107971	0.0319284498691559
-6.09893226623535	-7.33137559890747	-6.1732063293457	-0.0987086445093155	0.259294927120209	0.0318690128624439
-6.09583425521851	-7.32624816894531	-6.17641401290894	-0.0986419171094894	0.259225398302078	0.0318626575171947
-6.09018564224243	-7.33031463623047	-6.16874980926514	-0.0987313538789749	0.259208917617798	0.0317775793373585
-6.09001207351685	-7.32191944122314	-6.17275190353394	-0.0987337306141853	0.259135872125626	0.0317854285240173
-6.0902533531189	-7.32200717926025	-6.16148233413696	-0.0988718941807747	0.259194523096085	0.0317951291799545
-6.08304834365845	-7.31604051589966	-6.14680004119873	-0.0988029465079308	0.259131878614426	0.0317803658545017
-6.07850027084351	-7.31106901168823	-6.15358304977417	-0.0988717973232269	0.259032875299454	0.031746618449688
-6.08127307891846	-7.30818939208984	-6.1469407081604	-0.0988945290446281	0.259030222892761	0.031749602407217
-6.07108545303345	-7.3033013343811	-6.14426326751709	-0.0990406572818756	0.25892972946167	0.0315898731350899
-6.06946659088135	-7.29765319824219	-6.14163589477539	-0.0989706665277481	0.258910685777664	0.0316163040697575
-6.06494379043579	-7.29638624191284	-6.13844156265259	-0.0990779846906662	0.258809238672256	0.0316139720380306
-6.06477451324463	-7.28993701934814	-6.12912273406982	-0.0991144552826881	0.258953243494034	0.031584870070219
-6.05957221984863	-7.28809547424316	-6.12863492965698	-0.0992227792739868	0.258872479200363	0.031482320278883
-6.05788516998291	-7.28685855865479	-6.12132024765015	-0.0992647483944893	0.258788019418716	0.0315347351133823
-6.05342769622803	-7.27685642242432	-6.12049150466919	-0.099305547773838	0.258844196796417	0.0313245840370655
-6.05060052871704	-7.27622413635254	-6.11940765380859	-0.0993323624134064	0.258687019348145	0.0313810743391514
-6.04806327819824	-7.27598142623901	-6.11958026885986	-0.0994796380400658	0.258783370256424	0.0313303433358669
-6.0445728302002	-7.26889324188232	-6.11459541320801	-0.0995381101965904	0.258874267339706	0.031295258551836
-6.04109811782837	-7.26826858520508	-6.10943460464478	-0.0995019003748894	0.25869745016098	0.0312427543103695
-6.04088449478149	-7.26893377304077	-6.11343622207642	-0.0995893180370331	0.258852809667587	0.031202906742692
-6.04094266891479	-7.26338529586792	-6.11344766616821	-0.0995620861649513	0.258790731430054	0.0311293099075556
-6.03625774383545	-7.26748323440552	-6.11190319061279	-0.099633663892746	0.258791744709015	0.0309409517794847
-6.03581380844116	-7.25730609893799	-6.11122417449951	-0.0996367707848549	0.258854359388351	0.0309367682784796
-6.03005933761597	-7.25959253311157	-6.10696077346802	-0.0996251702308655	0.258813142776489	0.030798802152276
-6.03381156921387	-7.25743532180786	-6.10348272323608	-0.0996795371174812	0.258894979953766	0.0307823810726404
-6.02970027923584	-7.25592565536499	-6.11050224304199	-0.0997035652399063	0.258825898170471	0.0307047739624977
-6.02968978881836	-7.2561092376709	-6.09788942337036	-0.099784828722477	0.258861005306244	0.0306331347674131
-6.02396678924561	-7.25087928771973	-6.10643434524536	-0.099744901061058	0.258889406919479	0.0304623320698738
-6.02564716339111	-7.25097227096558	-6.11154556274414	-0.0997776389122009	0.258821576833725	0.0304498355835676
-6.02533912658691	-7.24974918365479	-6.10523176193237	-0.0998308286070824	0.258939117193222	0.0303327701985836
-6.02048397064209	-7.24580955505371	-6.10468435287476	-0.0997717455029488	0.258837252855301	0.0302502438426018
-6.02106046676636	-7.24830150604248	-6.09817600250244	-0.0998131409287453	0.258898556232452	0.0302446372807026
-6.01861667633057	-7.24458980560303	-6.0986123085022	-0.099809855222702	0.25889179110527	0.0301485154777765
-6.01765823364258	-7.24837303161621	-6.09927845001221	-0.0998563468456268	0.258937746286392	0.030048131942749
-6.01513051986694	-7.25013017654419	-6.10415267944336	-0.0997664257884026	0.258886933326721	0.0299869105219841
-6.01398277282715	-7.24470567703247	-6.10079574584961	-0.0998501777648926	0.258863300085068	0.0299679581075907
-6.01313591003418	-7.24524879455566	-6.10448122024536	-0.0998056903481483	0.258978843688965	0.0299471113830805
-6.00863552093506	-7.24630546569824	-6.08764553070068	-0.0997641384601593	0.258875042200089	0.0299711674451828
-6.00968265533447	-7.24711561203003	-6.0914831161499	-0.0998544543981552	0.258944749832153	0.0298878438770771
-6.00767183303833	-7.241042137146	-6.09160423278809	-0.0998856946825981	0.258866637945175	0.0298881009221077
-6.00283908843994	-7.24610042572021	-6.08751678466797	-0.0998060181736946	0.258796274662018	0.0297826733440161
-6.00272750854492	-7.24307346343994	-6.09561252593994	-0.0998110249638557	0.258882492780685	0.0298381000757217
-5.99813604354858	-7.24431991577148	-6.09084939956665	-0.0998075380921364	0.258774489164352	0.0297634433954954
-5.99516201019287	-7.24348306655884	-6.0757942199707	-0.0999326705932617	0.258788347244263	0.0297833383083344
-5.99168062210083	-7.23885345458984	-6.0818247795105	-0.0998880490660667	0.258792787790298	0.0297144185751677
-5.98568534851074	-7.24007558822632	-6.06976938247681	-0.0998706445097923	0.2587930560112	0.0296631753444672
-5.98709058761597	-7.23761177062988	-6.07632923126221	-0.0998993068933487	0.258727490901947	0.0295601859688759
-5.97886800765991	-7.23945951461792	-6.07525682449341	-0.0999738276004791	0.258696407079697	0.029580295085907
-5.97464656829834	-7.23691368103027	-6.07154178619385	-0.100053787231445	0.258673071861267	0.0295035857707262
-5.96898317337036	-7.23585510253906	-6.07791948318481	-0.0999649092555046	0.258645594120026	0.0295062717050314
-5.96672201156616	-7.23599243164063	-6.05109834671021	-0.100097648799419	0.258560329675674	0.0295129269361496
-5.96327543258667	-7.23831844329834	-6.06248188018799	-0.100115172564983	0.258573651313782	0.0294688623398542
-5.96007537841797	-7.23400020599365	-6.05686712265015	-0.100073888897896	0.258450150489807	0.0294821951538324
-5.95582103729248	-7.23679828643799	-6.05352306365967	-0.1002606600523	0.25851234793663	0.0292899459600449
-5.95175933837891	-7.23087787628174	-6.05102396011353	-0.100144058465958	0.258399307727814	0.0292894709855318
-5.94936895370483	-7.23698663711548	-6.05492067337036	-0.100275605916977	0.258339941501617	0.0292815640568733
-5.94778728485107	-7.23343229293823	-6.0464129447937	-0.100349254906178	0.258401811122894	0.0292502250522375
-5.94255638122559	-7.23501443862915	-6.05234909057617	-0.100424811244011	0.25835594534874	0.029113344848156
-5.94139051437378	-7.23991107940674	-6.04085350036621	-0.100391231477261	0.258283704519272	0.02904430963099
-5.93725347518921	-7.23273324966431	-6.04910802841187	-0.100431643426418	0.258351445198059	0.0288831740617752
-5.93604516983032	-7.24067449569702	-6.04715871810913	-0.100591570138931	0.25835120677948	0.0288649182766676
-5.93028402328491	-7.23714637756348	-6.0528564453125	-0.10056383907795	0.258371114730835	0.0287160743027925
-5.92926073074341	-7.23741817474365	-6.05828094482422	-0.100605182349682	0.258290529251099	0.0286468081176281
-5.92816734313965	-7.24201345443726	-6.04116296768188	-0.100662238895893	0.258297085762024	0.028556153178215
-5.92407083511353	-7.24431180953979	-6.05340766906738	-0.100705005228519	0.258383512496948	0.0284875314682722
-5.92330598831177	-7.24753093719482	-6.04578304290771	-0.100784420967102	0.258305191993713	0.0283461641520262
-5.91560077667236	-7.25058794021606	-6.04736185073853	-0.100781224668026	0.258268088102341	0.0281602330505848
-5.91774654388428	-7.25241136550903	-6.05348348617554	-0.100826755166054	0.258267492055893	0.0281449295580387
-5.91490793228149	-7.2568187713623	-6.05251789093018	-0.100933440029621	0.258358120918274	0.0279457494616508
-5.91276931762695	-7.25758647918701	-6.04590559005737	-0.100811176002026	0.258344352245331	0.027856944128871
-5.91113328933716	-7.2613091468811	-6.04694747924805	-0.100878030061722	0.258305996656418	0.0278046410530806
-5.9101243019104	-7.26157712936401	-6.04717016220093	-0.100894711911678	0.258464217185974	0.0276002772152424
-5.90609550476074	-7.26367664337158	-6.05621290206909	-0.100838609039783	0.258438885211945	0.0274419039487839
-5.90743017196655	-7.27392053604126	-6.05384254455566	-0.100901372730732	0.258447587490082	0.0272522494196892
-5.90483903884888	-7.26950788497925	-6.05749225616455	-0.10080948472023	0.25843271613121	0.0270566791296005
-5.9003758430481	-7.27604150772095	-6.05640649795532	-0.100787237286568	0.258402943611145	0.0268763285130262
-5.90410661697388	-7.27588605880737	-6.04173278808594	-0.100750677287579	0.25860869884491	0.0267612542957067
-5.89837312698364	-7.27646493911743	-6.04628610610962	-0.100614175200462	0.258545875549316	0.0265296548604965
-5.89827871322632	-7.27586889266968	-6.03587436676025	-0.100522480905056	0.258392363786697	0.0263956412672997
-5.89666748046875	-7.27135753631592	-6.04038524627686	-0.100506998598576	0.258465617895126	0.0261233579367399
-5.89520406723022	-7.27237701416016	-6.03657341003418	-0.100372835993767	0.25835445523262	0.0260303989052773
-5.89348459243774	-7.27381658554077	-6.02887439727783	-0.100352264940739	0.258358299732208	0.025868134573102
-5.89551591873169	-7.26733589172363	-6.02620697021484	-0.100259147584438	0.258384793996811	0.0257365256547928
-5.89372253417969	-7.27002000808716	-6.0239725112915	-0.100277207791805	0.258225053548813	0.025634216144681
-5.89493846893311	-7.27045297622681	-6.02543592453003	-0.100240960717201	0.258306831121445	0.0254850015044212
-5.90145111083984	-7.2700023651123	-6.026611328125	-0.100230492651463	0.258327573537827	0.0253385677933693
-5.90070295333862	-7.28242683410645	-6.02374696731567	-0.100275367498398	0.258349001407623	0.0252055022865534
-5.89994812011719	-7.27488374710083	-6.03336811065674	-0.100183069705963	0.258286684751511	0.0250547677278519
-5.90419054031372	-7.28021907806396	-6.02633905410767	-0.100265070796013	0.258242428302765	0.025029618293047
-5.90388584136963	-7.27645683288574	-6.01272821426392	-0.100117370486259	0.258238732814789	0.0249528232961893
-5.90532779693604	-7.27625560760498	-6.02173185348511	-0.100094005465508	0.25822052359581	0.0249432902783155
-5.90602493286133	-7.28039503097534	-6.01228380203247	-0.100138016045094	0.258190780878067	0.0248778648674488
-5.90266180038452	-7.27704095840454	-6.00836515426636	-0.100085087120533	0.258098006248474	0.0247246846556664
-5.90492391586304	-7.28083658218384	-6.00664710998535	-0.100094713270664	0.258062094449997	0.0248216800391674
-5.90714406967163	-7.27771377563477	-6.00365257263184	-0.100021868944168	0.257987916469574	0.0247300211340189
-5.90603685379028	-7.2753529548645	-6.00496768951416	-0.09996597468853	0.257939726114273	0.0247966386377811
-5.90786838531494	-7.27697372436523	-5.9868483543396	-0.100037887692451	0.25790473818779	0.0248257946223021
-5.9027795791626	-7.27743244171143	-5.98720693588257	-0.0999913886189461	0.257934600114822	0.024788374081254
-5.90234565734863	-7.28063869476318	-5.98796224594116	-0.0999643206596375	0.257737815380096	0.0248758401721716
-5.89990997314453	-7.28046607971191	-5.98533916473389	-0.0999629124999046	0.257828027009964	0.0247666779905558
-5.90199708938599	-7.27610301971436	-5.98270273208618	-0.0998241007328033	0.257692784070969	0.0248040743172169
-5.89882135391235	-7.28095817565918	-5.977614402771	-0.0999308973550797	0.257649540901184	0.0248376335948706
-5.89796686172485	-7.27329111099243	-5.96817922592163	-0.0998292565345764	0.257746875286102	0.0248562637716532
-5.89287948608398	-7.2768440246582	-5.96996212005615	-0.0997577160596848	0.257535189390183	0.0248850211501122
-5.89726305007935	-7.27661466598511	-5.96019840240479	-0.0997423082590103	0.257581532001495	0.0249521154910326
-5.89353513717651	-7.27160596847534	-5.96674966812134	-0.0996809154748917	0.257595419883728	0.0248292665928602
-5.89334774017334	-7.27883672714233	-5.95689010620117	-0.099677100777626	0.257563531398773	0.0249213371425867
-5.89156007766724	-7.27527618408203	-5.96085739135742	-0.09957355260849	0.257524609565735	0.0248033981770277
-5.89220285415649	-7.27459049224854	-5.95911741256714	-0.0995937511324883	0.257511645555496	0.0248166844248772
-5.89156770706177	-7.27726125717163	-5.94416952133179	-0.0995410606265068	0.257408380508423	0.0248148310929537
-5.88944149017334	-7.27841949462891	-5.94638824462891	-0.0994502604007721	0.257355749607086	0.0248292647302151
-5.89393711090088	-7.2784628868103	-5.9447808265686	-0.0995154306292534	0.257337838411331	0.0248234756290913
-5.88807153701782	-7.28271961212158	-5.94171905517578	-0.0994713231921196	0.257275283336639	0.0247507318854332
-5.88827896118164	-7.28182029724121	-5.93704986572266	-0.0993517637252808	0.257109373807907	0.0248361378908157
-5.89367818832397	-7.28715848922729	-5.93229961395264	-0.0993935912847519	0.257125854492188	0.0248767584562302
-5.89004993438721	-7.28819990158081	-5.91635751724243	-0.0993245020508766	0.257055521011353	0.0248760990798473
-5.89314699172974	-7.29145479202271	-5.92084646224976	-0.0992056056857109	0.256945192813873	0.0248981639742851
-5.89361619949341	-7.29343795776367	-5.91325664520264	-0.0991946458816528	0.256946295499802	0.0249525848776102
-5.89125728607178	-7.29684257507324	-5.9098219871521	-0.099061444401741	0.256816327571869	0.0248795840889215
-5.89847898483276	-7.30249834060669	-5.91001224517822	-0.0990367233753204	0.256806999444962	0.0249281581491232
-5.89525890350342	-7.29963064193726	-5.90477752685547	-0.0988787785172462	0.256677269935608	0.0248693618923426
-5.89658546447754	-7.3057165145874	-5.90450048446655	-0.0988340154290199	0.256528407335281	0.024871401488781
-5.90302658081055	-7.31199073791504	-5.88313674926758	-0.0987226068973541	0.256608933210373	0.0249245222657919
-5.89978408813477	-7.31602811813354	-5.89228677749634	-0.098608486354351	0.256518542766571	0.0248633604496717
-5.9047646522522	-7.32360410690308	-5.88247728347778	-0.0985000357031822	0.256408780813217	0.0249365512281656
-5.90491151809692	-7.32647180557251	-5.88435983657837	-0.0984067842364311	0.256432861089706	0.0248180199414492
-5.91153001785278	-7.33407306671143	-5.87388229370117	-0.0982453897595406	0.256295293569565	0.0249348022043705
-5.91290903091431	-7.343665599823	-5.8689603805542	-0.0981206372380257	0.256280571222305	0.0248736198991537
-5.91686153411865	-7.34311532974243	-5.86809587478638	-0.0979626923799515	0.256265670061111	0.0249548852443695
-5.92173480987549	-7.35357046127319	-5.85422468185425	-0.0978720709681511	0.255989581346512	0.0249991100281477
-5.92746305465698	-7.36389780044556	-5.85227012634277	-0.097739189863205	0.255975872278214	0.0250760708004236
-5.93525981903076	-7.3656063079834	-5.85168361663818	-0.0975769832730293	0.25591641664505	0.0250424165278673
-5.9389762878418	-7.38489866256714	-5.84586715698242	-0.097444973886013	0.255795061588287	0.0250400509685278
-5.94513750076294	-7.38653326034546	-5.84370183944702	-0.0971905812621117	0.255722790956497	0.0251554008573294
-5.94962453842163	-7.39779758453369	-5.83703756332397	-0.0971358567476273	0.255574464797974	0.0252020005136728
-5.95861673355103	-7.4035210609436	-5.83066844940186	-0.0969644039869308	0.255578488111496	0.0252710729837418
-5.96154069900513	-7.40993881225586	-5.82761240005493	-0.0967678800225258	0.255442947149277	0.0253516249358654
-5.96288728713989	-7.42062377929688	-5.81823492050171	-0.0966932624578476	0.255303949117661	0.025400722399354
-5.97137260437012	-7.42515802383423	-5.81616020202637	-0.096561074256897	0.255276530981064	0.0254555586725473
-5.97407484054565	-7.43390989303589	-5.81025981903076	-0.0963559299707413	0.255141377449036	0.0255619361996651
-5.97879791259766	-7.44006156921387	-5.80554246902466	-0.0961943119764328	0.255008667707443	0.0255609750747681
-5.9817533493042	-7.44562578201294	-5.80534362792969	-0.096047542989254	0.254893660545349	0.0257254671305418
-5.98514604568481	-7.45024490356445	-5.78186893463135	-0.0959965065121651	0.254710018634796	0.0258082263171673
-5.98641395568848	-7.46046352386475	-5.78987598419189	-0.0958248823881149	0.254636943340302	0.025877432897687
-5.99286508560181	-7.46338748931885	-5.78282880783081	-0.095683366060257	0.254498541355133	0.0260422937572002
-5.99226903915405	-7.46839237213135	-5.77566432952881	-0.0956805571913719	0.254373818635941	0.0259106867015362
-5.99573373794556	-7.4746880531311	-5.76705598831177	-0.0955220237374306	0.254246145486832	0.0261231102049351
-5.99608945846558	-7.47729778289795	-5.7635293006897	-0.0954945757985115	0.254062443971634	0.0262100361287594
-6.00100326538086	-7.47776174545288	-5.75056266784668	-0.0953473448753357	0.254015654325485	0.026361433789134
-5.99701642990112	-7.48168611526489	-5.7460789680481	-0.0953066200017929	0.25365823507309	0.026421619579196
-6.00227785110474	-7.48617029190063	-5.73465633392334	-0.0952508971095085	0.25357586145401	0.02658811211586
-6.00500535964966	-7.48362922668457	-5.7236499786377	-0.0952255502343178	0.253503680229187	0.0266968589276075
-6.00498867034912	-7.49370765686035	-5.7153205871582	-0.0951834693551064	0.253219276666641	0.026784673333168
-6.00487089157104	-7.49405670166016	-5.71307849884033	-0.0951320007443428	0.25311666727066	0.0269135162234306
-6.00534343719482	-7.49391603469849	-5.71238422393799	-0.09508016705513	0.25293180346489	0.0270144417881966
-6.0041561126709	-7.49663591384888	-5.6828236579895	-0.0950753763318062	0.252784192562103	0.0272141583263874
-6.00651884078979	-7.49947929382324	-5.69742441177368	-0.0950645431876183	0.252767741680145	0.027284599840641
-6.00282049179077	-7.50169134140015	-5.68101596832275	-0.0949788242578506	0.252518206834793	0.0273383054882288
-6.00336790084839	-7.5037522315979	-5.67445421218872	-0.0950224474072456	0.252434343099594	0.0273997336626053
-6.00492572784424	-7.5061616897583	-5.67743539810181	-0.094966322183609	0.25240296125412	0.027574747800827
-5.99996519088745	-7.50811290740967	-5.66536664962769	-0.0948783904314041	0.252334952354431	0.0275703705847263
-6.00467824935913	-7.50928068161011	-5.66917276382446	-0.094908781349659	0.252290099859238	0.0276941601186991
-6.00580072402954	-7.50994729995728	-5.6649112701416	-0.0948257371783257	0.252204298973084	0.0277283191680908
-6.00336885452271	-7.51187133789063	-5.65826654434204	-0.0948311984539032	0.252186715602875	0.0277363788336515
-6.00890254974365	-7.51856327056885	-5.66335010528564	-0.0947667509317398	0.252179890871048	0.0278383195400238
-6.00524473190308	-7.51965522766113	-5.65939998626709	-0.0947928801178932	0.252123236656189	0.0277605522423983
-6.00961256027222	-7.52039384841919	-5.65935039520264	-0.0946351960301399	0.252062261104584	0.0278598070144653
-6.00946760177612	-7.52593898773193	-5.65677785873413	-0.0945826843380928	0.252101719379425	0.0279878973960876
-6.01178026199341	-7.52595090866089	-5.64338111877441	-0.0946397185325623	0.252114832401276	0.0280257146805525
-6.00914716720581	-7.52762413024902	-5.6513671875	-0.0944989547133446	0.251970410346985	0.0280942041426897
-6.01212644577026	-7.53038358688354	-5.64564228057861	-0.0944531038403511	0.251839756965637	0.0282004587352276
-6.01340484619141	-7.53014993667603	-5.64121055603027	-0.0943575501441956	0.251933008432388	0.028193349018693
-6.01441478729248	-7.53255367279053	-5.64658975601196	-0.0943242982029915	0.251665860414505	0.028357308357954
-6.01554489135742	-7.53791236877441	-5.63829708099365	-0.0942949578166008	0.25168052315712	0.0284167565405369
-6.01685857772827	-7.53717231750488	-5.6384391784668	-0.0942195951938629	0.251696586608887	0.0285199396312237
-6.0167031288147	-7.53814649581909	-5.62771081924438	-0.0941617637872696	0.251448065042496	0.0286061763763428
-6.01933431625366	-7.54101705551147	-5.62328052520752	-0.0940725356340408	0.251528263092041	0.0287084933370352
-6.0202751159668	-7.53849363327026	-5.62426424026489	-0.094133548438549	0.251454800367355	0.0287725292146206
-6.02284669876099	-7.55061435699463	-5.62063503265381	-0.0940115749835968	0.251374065876007	0.028831971809268
-6.02012729644775	-7.54472017288208	-5.62291526794434	-0.0938541069626808	0.251282155513763	0.0289538223296404
-6.0229344367981	-7.5485315322876	-5.61428546905518	-0.0939272120594978	0.251186490058899	0.0290608480572701
-6.02122402191162	-7.5477614402771	-5.60025548934937	-0.0937773734331131	0.251194149255753	0.0291205625981092
-6.02127122879028	-7.55150079727173	-5.60823202133179	-0.0936950892210007	0.251071244478226	0.0292649511247873
-6.02424144744873	-7.55340147018433	-5.59861183166504	-0.0936819389462471	0.251045882701874	0.0293828491121531
-6.01990795135498	-7.55502414703369	-5.59921884536743	-0.0936069786548615	0.250941514968872	0.0293303988873959
-6.02666759490967	-7.55955791473389	-5.59309101104736	-0.0934862941503525	0.250865697860718	0.0295663792639971
-6.02807903289795	-7.55810260772705	-5.59033918380737	-0.0934591367840767	0.250827878713608	0.0295707024633884
-6.03124761581421	-7.56138563156128	-5.57988452911377	-0.0933702513575554	0.250709772109985	0.0297152176499367
-6.0350136756897	-7.56415939331055	-5.58201503753662	-0.0933488830924034	0.25066140294075	0.029836056753993
-6.03174209594727	-7.5665922164917	-5.57158851623535	-0.0933157131075859	0.250492751598358	0.0300087369978428
-6.03661394119263	-7.56525897979736	-5.56559467315674	-0.0932539105415344	0.250437438488007	0.0300281401723623
-6.0401554107666	-7.57195568084717	-5.56446743011475	-0.0931832790374756	0.250318676233292	0.0301761850714684
-6.04182243347168	-7.56812572479248	-5.55973386764526	-0.0931843519210815	0.250159174203873	0.0302546881139278
-6.04641723632813	-7.57254981994629	-5.55652570724487	-0.0931260287761688	0.250105291604996	0.0303611271083355
-6.04370832443237	-7.57078838348389	-5.54110479354858	-0.0930637121200562	0.249907299876213	0.0305001214146614
-6.04899072647095	-7.5743408203125	-5.54591941833496	-0.0931652709841728	0.249889314174652	0.0305789951235056
-6.04808378219604	-7.57151317596436	-5.53535604476929	-0.0930110514163971	0.249670699238777	0.030659819021821
-6.04467964172363	-7.57335615158081	-5.53364229202271	-0.0930521339178085	0.249530375003815	0.0306651648133993
-6.04722690582275	-7.57386779785156	-5.53081512451172	-0.0930705443024635	0.249475061893463	0.0308331325650215
-6.04906606674194	-7.57265281677246	-5.52848863601685	-0.0930529609322548	0.249347791075706	0.0308392737060785
-6.05446195602417	-7.57448387145996	-5.51477909088135	-0.0929890424013138	0.249279767274857	0.0309919379651546
-6.04984712600708	-7.5703296661377	-5.52186393737793	-0.0930004194378853	0.249167144298553	0.0310891885310411
-6.0477819442749	-7.57471561431885	-5.51089954376221	-0.0929883867502213	0.249112784862518	0.0311089754104614
-6.05522203445435	-7.56872653961182	-5.51144599914551	-0.0928939655423164	0.249050438404083	0.0310898795723915
-6.04819011688232	-7.56947088241577	-5.50329923629761	-0.0930852070450783	0.248883277177811	0.0312355402857065
-6.04944610595703	-7.57191276550293	-5.49996566772461	-0.0930001586675644	0.248800098896027	0.0311858225613832
-6.04434061050415	-7.56380462646484	-5.50065135955811	-0.0928132757544518	0.248676210641861	0.0312956050038338
-6.04333066940308	-7.56243515014648	-5.48471450805664	-0.0929818227887154	0.248621672391891	0.0314733721315861
-6.04095983505249	-7.56472110748291	-5.49235200881958	-0.0929315313696861	0.248586311936378	0.0313879512250423
-6.03669691085815	-7.56762647628784	-5.48428201675415	-0.0929163694381714	0.248382821679115	0.0315556265413761
-6.03522872924805	-7.56545734405518	-5.48203659057617	-0.0929276198148727	0.248466014862061	0.0314973592758179
-6.03249883651733	-7.56028747558594	-5.4808292388916	-0.0927854180335999	0.248288005590439	0.0316626317799091
-6.02684879302979	-7.56672859191895	-5.47468566894531	-0.0928928852081299	0.248239025473595	0.0316906161606312
-6.02822256088257	-7.56442499160767	-5.46806621551514	-0.092807449400425	0.248387977480888	0.0317346416413784
-6.02385997772217	-7.56744623184204	-5.46795654296875	-0.0927451550960541	0.248180091381073	0.0317301563918591
-6.0261025428772	-7.57034540176392	-5.45335960388184	-0.092774786055088	0.248196661472321	0.0318497605621815
-6.02321100234985	-7.56590223312378	-5.45767211914063	-0.0927253514528275	0.248259767889977	0.0317714586853981
-6.01980638504028	-7.57686901092529	-5.44888114929199	-0.0927243381738663	0.24812225997448	0.0318610519170761
-6.01856756210327	-7.57429218292236	-5.45000886917114	-0.0926617980003357	0.248131945729256	0.0319070219993591
-6.02105188369751	-7.57237482070923	-5.45428466796875	-0.0926371589303017	0.248059347271919	0.0319361016154289
-6.01977348327637	-7.57666921615601	-5.43195295333862	-0.0925624594092369	0.247928559780121	0.0320255011320114
-6.01952886581421	-7.58107566833496	-5.44429874420166	-0.0925198867917061	0.248013317584991	0.032033383846283
-6.01455163955688	-7.58190870285034	-5.42581605911255	-0.0924496874213219	0.247862249612808	0.032041072845459
-6.0199236869812	-7.58219432830811	-5.42972993850708	-0.0925221964716911	0.247908994555473	0.0320426672697067
-6.01914405822754	-7.58603239059448	-5.43013525009155	-0.0925064086914063	0.247837647795677	0.0320366248488426
-6.01296949386597	-7.5850248336792	-5.42482757568359	-0.0924545750021935	0.24770912528038	0.0319698452949524
-6.01971101760864	-7.58815431594849	-5.42973136901855	-0.0924040824174881	0.247753232717514	0.0320643335580826
-6.01916980743408	-7.5863356590271	-5.41750860214233	-0.0923302248120308	0.247654765844345	0.0320121459662914
-6.01901197433472	-7.59193420410156	-5.4178638458252	-0.0923493504524231	0.247712418437004	0.0319722406566143
-6.02009439468384	-7.59628057479858	-5.41495418548584	-0.0923996493220329	0.247658595442772	0.0319741182029247
-6.01598167419434	-7.59919166564941	-5.41570425033569	-0.0923332497477531	0.247636646032333	0.0317708812654018
-6.02189064025879	-7.6012716293335	-5.42281436920166	-0.092276930809021	0.247606083750725	0.0318494029343128
-6.02372169494629	-7.60294628143311	-5.41923093795776	-0.0922894850373268	0.247665375471115	0.0317465290427208
-6.01987409591675	-7.60195875167847	-5.40937423706055	-0.0922278612852097	0.247586607933044	0.0316978134214878
-6.02637624740601	-7.60634326934814	-5.41269683837891	-0.0922583043575287	0.24757969379425	0.0316240191459656
-6.02381753921509	-7.60579967498779	-5.41129589080811	-0.0922756716609001	0.247634023427963	0.031562115997076
-6.02615880966187	-7.60749769210815	-5.41275501251221	-0.092174306511879	0.247569769620895	0.0314516127109528
-6.02851819992065	-7.61361503601074	-5.41513872146606	-0.0922747924923897	0.2476786673069	0.0314019173383713
-6.02858209609985	-7.60845232009888	-5.41910696029663	-0.0921521559357643	0.247613802552223	0.0313035063445568
-6.02772760391235	-7.61411762237549	-5.41750335693359	-0.0922168716788292	0.247569650411606	0.0312793180346489
-6.02877378463745	-7.60978603363037	-5.40994548797607	-0.0921950489282608	0.247782498598099	0.0311975535005331
-6.02764558792114	-7.61071681976318	-5.41049575805664	-0.0922331884503365	0.247568354010582	0.0311042945832014
-6.0282096862793	-7.60914373397827	-5.40941524505615	-0.0922894924879074	0.247685730457306	0.0310734305530787
-6.02878904342651	-7.60672330856323	-5.41157245635986	-0.0922529026865959	0.247738167643547	0.0309333894401789
-6.02647590637207	-7.60897254943848	-5.41595649719238	-0.0922878980636597	0.247694462537766	0.0308270324021578
-6.02970361709595	-7.60474300384521	-5.41495132446289	-0.0923375710844994	0.247768953442574	0.0307535212486982
-6.02549505233765	-7.6028003692627	-5.42032098770142	-0.0923233702778816	0.247763961553574	0.030651293694973
-6.02763175964355	-7.60355472564697	-5.41466999053955	-0.0924136340618134	0.247937485575676	0.0305994302034378
-6.02895641326904	-7.60453987121582	-5.42443466186523	-0.0924044698476791	0.248010575771332	0.0304570123553276
-6.02695083618164	-7.60407686233521	-5.41991090774536	-0.0923948884010315	0.248050659894943	0.0303414035588503
-6.03351879119873	-7.60175037384033	-5.43765735626221	-0.0925332307815552	0.248180836439133	0.0301957074552774
-6.03230857849121	-7.60532236099243	-5.43578147888184	-0.0925276651978493	0.248333603143692	0.0301008503884077
-6.03041934967041	-7.60353803634644	-5.44085502624512	-0.0925711542367935	0.248324245214462	0.0299978591501713
-6.03548383712769	-7.60411500930786	-5.44841527938843	-0.0926427841186523	0.248422995209694	0.029982702806592
-6.03442287445068	-7.60325813293457	-5.44157409667969	-0.0926093757152557	0.248455345630646	0.0298501346260309
-6.03320980072021	-7.60910177230835	-5.45217609405518	-0.0927533507347107	0.24861378967762	0.0297365207225084
-6.04117870330811	-7.60452032089233	-5.46359205245972	-0.0927500873804092	0.248696833848953	0.0296417940407991
-6.03029489517212	-7.60682821273804	-5.45400285720825	-0.0929224416613579	0.248756125569344	0.0294013191014528
-6.03799486160278	-7.60897874832153	-5.46724462509155	-0.0928054600954056	0.248757228255272	0.029383085668087
-6.03967618942261	-7.60829973220825	-5.47585678100586	-0.0928755700588226	0.248864576220512	0.0292685497552156
-6.03547191619873	-7.6047945022583	-5.47077560424805	-0.0930216982960701	0.249015435576439	0.0291982386261225
-6.03969669342041	-7.60747003555298	-5.48325061798096	-0.0929462239146233	0.249013930559158	0.0291142091155052
-6.0367636680603	-7.60182428359985	-5.47986602783203	-0.0930109694600105	0.24921903014183	0.0289503671228886
-6.0382776260376	-7.60245561599731	-5.48387002944946	-0.0930665582418442	0.249200060963631	0.0287667475640774
-6.03739738464355	-7.60867691040039	-5.49512434005737	-0.0931263342499733	0.249306797981262	0.0287004411220551
-6.03607892990112	-7.59858751296997	-5.49877500534058	-0.0930952578783035	0.249416172504425	0.0285106152296066
-6.03606510162354	-7.60482788085938	-5.50538063049316	-0.093124233186245	0.249481126666069	0.0284147094935179
-6.03861999511719	-7.59968280792236	-5.50378513336182	-0.0931832492351532	0.249749481678009	0.0282869189977646
-6.0337347984314	-7.60262727737427	-5.51544332504272	-0.0931806564331055	0.24963615834713	0.028064951300621
-6.03422737121582	-7.60274648666382	-5.50953006744385	-0.0931686088442802	0.249899387359619	0.0279642846435308
-6.03469610214233	-7.59573411941528	-5.52255439758301	-0.0931906700134277	0.250047147274017	0.0277011785656214
-6.03543281555176	-7.6054949760437	-5.52465009689331	-0.0932841151952744	0.250017195940018	0.0275312680751085
-6.03649520874023	-7.60209798812866	-5.53545475006104	-0.0931880921125412	0.25018897652626	0.027352275326848
-6.03361368179321	-7.59906101226807	-5.54068803787231	-0.0931775718927383	0.250265270471573	0.0271740946918726
-6.03179693222046	-7.60161876678467	-5.52676963806152	-0.0931452140212059	0.250302702188492	0.027013985440135
-6.03000068664551	-7.59951210021973	-5.54002332687378	-0.0932190343737602	0.250457167625427	0.0268279854208231
-6.02606630325317	-7.60094356536865	-5.53496122360229	-0.093135192990303	0.250452220439911	0.0266803801059723
-6.02367830276489	-7.5938892364502	-5.54087352752686	-0.0932712852954865	0.250591456890106	0.0264136474579573
-6.02549266815186	-7.595862865448	-5.53716564178467	-0.0931819602847099	0.250665187835693	0.026302320882678
-6.02266454696655	-7.59296369552612	-5.54671239852905	-0.0931780487298965	0.250696390867233	0.0260946657508612
-6.01879739761353	-7.59379577636719	-5.54420614242554	-0.0932396128773689	0.250685185194016	0.0260378252714872
-6.01409482955933	-7.59485197067261	-5.52861928939819	-0.0931887999176979	0.250813812017441	0.025894308462739
-6.0133638381958	-7.59038352966309	-5.54230070114136	-0.0931678786873817	0.250793039798737	0.0258207116276026
-6.00963449478149	-7.59147644042969	-5.52657508850098	-0.0932992249727249	0.25083789229393	0.0256658606231213
-6.00417566299438	-7.58959197998047	-5.53108072280884	-0.0932104513049126	0.25084114074707	0.0254617892205715
-6.00494241714478	-7.59099388122559	-5.52991771697998	-0.0932700484991074	0.250897347927094	0.0254585426300764
-6.00073099136353	-7.5874547958374	-5.52153730392456	-0.0932481437921524	0.250903934240341	0.0252571646124125
-5.99825525283813	-7.58746433258057	-5.52508354187012	-0.0931820943951607	0.250870406627655	0.0252351276576519
-5.99531364440918	-7.58612966537476	-5.50930976867676	-0.0932776108384132	0.250884026288986	0.0251730550080538
-5.98898458480835	-7.59136009216309	-5.51399660110474	-0.0932854637503624	0.250855535268784	0.0250150132924318
-5.99048233032227	-7.59071445465088	-5.5095477104187	-0.0932412669062614	0.250794857740402	0.0250096507370472
-5.9852614402771	-7.58925580978394	-5.50345134735107	-0.0933419764041901	0.250888258218765	0.0247482880949974
-5.98446369171143	-7.59300851821899	-5.50633144378662	-0.0933060944080353	0.250734627246857	0.0248436704277992
-5.98073530197144	-7.58997058868408	-5.50292491912842	-0.0934052243828774	0.250732213258743	0.0246764495968819
-5.97727632522583	-7.58865356445313	-5.50223588943481	-0.0933844894170761	0.250691831111908	0.0246196091175079
-5.97555637359619	-7.58770370483398	-5.49095630645752	-0.093379445374012	0.250580638647079	0.0246250070631504
-5.97248029708862	-7.59028673171997	-5.489914894104	-0.093521386384964	0.250646024942398	0.0244925674051046
-5.96724605560303	-7.59222793579102	-5.48400735855103	-0.0935369208455086	0.250533759593964	0.0244625918567181
-5.96422719955444	-7.58834981918335	-5.48177099227905	-0.0935737267136574	0.250566333532333	0.0242564454674721
-5.96339893341064	-7.5888524055481	-5.47944927215576	-0.0935916230082512	0.250476241111755	0.0242332145571709
-5.95573377609253	-7.59399461746216	-5.47083759307861	-0.0936388745903969	0.250387042760849	0.0240983348339796
-5.95500612258911	-7.58519315719604	-5.47087049484253	-0.0936773791909218	0.250410795211792	0.0240032859146595
-5.95245838165283	-7.58515453338623	-5.45746898651123	-0.0936896130442619	0.250239104032516	0.0239873211830854
-5.94928073883057	-7.59044885635376	-5.45825433731079	-0.0938429534435272	0.250289052724838	0.0238924156874418
-5.94556427001953	-7.59073495864868	-5.45083093643188	-0.0938221216201782	0.250170320272446	0.0237382613122463
-5.93991279602051	-7.58677196502686	-5.44852256774902	-0.093914121389389	0.250190138816834	0.0235833786427975
-5.93956279754639	-7.59191846847534	-5.44692802429199	-0.0939909964799881	0.250133395195007	0.0235477406531572
-5.93785381317139	-7.59223222732544	-5.44504690170288	-0.0939634367823601	0.250043541193008	0.0233886204659939
-5.93629789352417	-7.59242105484009	-5.44414186477661	-0.0941483154892921	0.250003486871719	0.0233218334615231
-5.93542814254761	-7.59208631515503	-5.42318153381348	-0.0940622389316559	0.249962449073792	0.0232259053736925
-5.93694639205933	-7.59596824645996	-5.43142461776733	-0.0941279754042625	0.249894171953201	0.0231976769864559
-5.93740797042847	-7.60257816314697	-5.42736625671387	-0.0941766500473022	0.249849990010262	0.023067994043231
-5.93299245834351	-7.607741355896	-5.42664432525635	-0.0942295044660568	0.249866247177124	0.0228984653949738
-5.9356050491333	-7.61028242111206	-5.41929817199707	-0.0941931158304214	0.249834939837456	0.0229212045669556
-5.9354567527771	-7.61811828613281	-5.41756629943848	-0.0942703858017921	0.249820843338966	0.0227776523679495
-5.93910694122314	-7.62350511550903	-5.41946744918823	-0.0942373499274254	0.249797627329826	0.0227081719785929
-5.93989706039429	-7.62694931030273	-5.41031742095947	-0.0942134484648705	0.249754369258881	0.0226335544139147
-5.94005680084229	-7.63611268997192	-5.41040945053101	-0.0943039208650589	0.249784857034683	0.0225332379341125
-5.94308280944824	-7.64486169815063	-5.4168963432312	-0.0941799730062485	0.249754726886749	0.022411685436964
-5.93656349182129	-7.6537446975708	-5.41443300247192	-0.0942661762237549	0.249731242656708	0.0222198683768511
-5.94829940795898	-7.66105365753174	-5.41796731948853	-0.094097375869751	0.249836325645447	0.0221701469272375
-5.95259714126587	-7.67403602600098	-5.41808938980103	-0.0941045135259628	0.249980583786964	0.0219869501888752
-5.95451974868774	-7.68022727966309	-5.42207717895508	-0.0940201058983803	0.250054061412811	0.0218178927898407
-5.95993423461914	-7.69164180755615	-5.42604684829712	-0.0940362140536308	0.250184506177902	0.021644527092576
-5.96491622924805	-7.69824886322021	-5.42945241928101	-0.0939506515860558	0.250310361385345	0.0213795304298401
-5.97347736358643	-7.71105575561523	-5.43410110473633	-0.093917615711689	0.250352412462235	0.0211670119315386
-5.97982215881348	-7.72459650039673	-5.44355487823486	-0.0938979536294937	0.250613629817963	0.0208505056798458
-5.98511171340942	-7.73152923583984	-5.45975589752197	-0.0937002301216125	0.250735312700272	0.020689345896244
-5.99542188644409	-7.74596405029297	-5.46369647979736	-0.0937161669135094	0.250907868146896	0.0204350613057613
-6.00547981262207	-7.7519679069519	-5.46631479263306	-0.0936443582177162	0.251209914684296	0.0202046129852533
-6.00985479354858	-7.76084899902344	-5.4722785949707	-0.0935883745551109	0.251144915819168	0.0199304111301899
-6.02202796936035	-7.77126169204712	-5.48526525497437	-0.0935606956481934	0.251416474580765	0.0196803864091635
-6.03298568725586	-7.78266477584839	-5.49667072296143	-0.093483567237854	0.251567393541336	0.0193779803812504
-6.04223537445068	-7.79319190979004	-5.50637674331665	-0.0934513956308365	0.251723438501358	0.0190646052360535
-6.05265045166016	-7.79687881469727	-5.51887607574463	-0.0934392437338829	0.251928240060806	0.0188045371323824
-6.06071472167969	-7.80845832824707	-5.53222990036011	-0.0933799147605896	0.252109944820404	0.0184948891401291
-6.06953048706055	-7.8108081817627	-5.54134654998779	-0.0934200659394264	0.252391457557678	0.0181917808949947
-6.07284116744995	-7.81877088546753	-5.54324436187744	-0.0934242829680443	0.252385795116425	0.0178922563791275
-6.08261251449585	-7.82176637649536	-5.55932426452637	-0.0935471579432487	0.25272724032402	0.0175822637975216
-6.08865308761597	-7.82257413864136	-5.56403970718384	-0.0934296697378159	0.252801537513733	0.0172253791242838
-6.08845710754395	-7.82478046417236	-5.57629203796387	-0.0935698300600052	0.252914935350418	0.0168683025985956
-6.09502601623535	-7.8253493309021	-5.58005380630493	-0.0935661494731903	0.253060519695282	0.0166684854775667
-6.09250068664551	-7.82482719421387	-5.59228801727295	-0.0935922041535378	0.253200978040695	0.0162934102118015
-6.09764432907104	-7.82368278503418	-5.60332870483398	-0.093622624874115	0.253385126590729	0.0161019116640091
-6.09763145446777	-7.82401323318481	-5.58664321899414	-0.0936786457896233	0.253456771373749	0.0158760268241167
-6.09622287750244	-7.82390832901001	-5.61082935333252	-0.093708336353302	0.253622710704803	0.0156692694872618
-6.09012079238892	-7.8244047164917	-5.59551286697388	-0.0937554612755775	0.253648966550827	0.0154521279036999
-6.09418296813965	-7.81701374053955	-5.61157608032227	-0.0938836112618446	0.253831088542938	0.0152130071073771
-6.09266042709351	-7.8239049911499	-5.60818433761597	-0.0939513370394707	0.253937304019928	0.0150485895574093
-6.0899715423584	-7.81477022171021	-5.62081480026245	-0.0939129814505577	0.253966182470322	0.0148803368210793
-6.08556127548218	-7.81814622879028	-5.61612176895142	-0.094038337469101	0.254022002220154	0.0147757912054658
-6.08220958709717	-7.81787443161011	-5.61128425598145	-0.0941257327795029	0.254173666238785	0.0146699333563447
-6.08370876312256	-7.81158447265625	-5.62271404266357	-0.0941679403185844	0.254158318042755	0.0144718391820788
-6.07562446594238	-7.80830335617065	-5.61804389953613	-0.0942252576351166	0.254224687814713	0.0143581572920084
-6.07725954055786	-7.80640172958374	-5.62000226974487	-0.0942907929420471	0.254229664802551	0.0142935961484909
-6.06748485565186	-7.80588960647583	-5.62079286575317	-0.0943912789225578	0.254179328680038	0.0140585284680128
-6.06280422210693	-7.79915428161621	-5.62282609939575	-0.094384104013443	0.254232227802277	0.014117325656116
-6.05497312545776	-7.79175090789795	-5.61611938476563	-0.094531424343586	0.254198729991913	0.0139288995414972
-6.04950428009033	-7.7884955406189	-5.61559152603149	-0.0945892110466957	0.254158407449722	0.0139101333916187
-6.04299068450928	-7.78140592575073	-5.59658813476563	-0.0946003124117851	0.254209101200104	0.0138670168817043
-6.03703117370605	-7.77676486968994	-5.60399770736694	-0.0947356969118118	0.254098206758499	0.0138123529031873
-6.03134775161743	-7.7695951461792	-5.59713840484619	-0.0948120057582855	0.254041105508804	0.0137708522379398
-6.01902151107788	-7.76290416717529	-5.59396409988403	-0.094846211373806	0.254019498825073	0.0136116985231638
-6.01500129699707	-7.7584056854248	-5.59369897842407	-0.0949480459094048	0.254023402929306	0.0136904465034604
-6.0060567855835	-7.75077772140503	-5.58853530883789	-0.0949811488389969	0.253959089517593	0.0135649237781763
-6.0014796257019	-7.7447829246521	-5.59099721908569	-0.0949919894337654	0.253847628831863	0.0136214662343264
-5.99283361434937	-7.73898887634277	-5.56291580200195	-0.0950959846377373	0.253825932741165	0.0136036556214094
-5.98685598373413	-7.7357439994812	-5.56736087799072	-0.0951135754585266	0.253689676523209	0.0135892881080508
-5.97926759719849	-7.72734260559082	-5.56131267547607	-0.0952116101980209	0.253694534301758	0.0135984560474753
-5.97278928756714	-7.7192530632019	-5.55619049072266	-0.0951919481158257	0.253580212593079	0.013462689705193
-5.9659218788147	-7.72187280654907	-5.54881048202515	-0.0953458473086357	0.253484010696411	0.0134947970509529
-5.96029663085938	-7.71073055267334	-5.54405736923218	-0.0953178629279137	0.253388196229935	0.0134428665041924
-5.9520697593689	-7.70784044265747	-5.54261875152588	-0.0953385457396507	0.253334373235703	0.0135213909670711
-5.94853591918945	-7.70518970489502	-5.52371454238892	-0.0954056680202484	0.253307044506073	0.0134445847943425
-5.94410848617554	-7.70390319824219	-5.52721738815308	-0.0954301431775093	0.253181755542755	0.0134507231414318
-5.93784523010254	-7.69887638092041	-5.51414775848389	-0.0954737737774849	0.253243416547775	0.0133965015411377
-5.9365086555481	-7.69645881652832	-5.51661062240601	-0.0954933911561966	0.253049939870834	0.0133726177737117
-5.93460130691528	-7.69863700866699	-5.50642681121826	-0.0955286920070648	0.253084510564804	0.0132649010047317
-5.92881059646606	-7.69831371307373	-5.50704431533813	-0.0954187512397766	0.252951264381409	0.0132770696654916
-5.92487287521362	-7.70104360580444	-5.51344919204712	-0.0955118462443352	0.252946078777313	0.013230231590569
-5.92375898361206	-7.70242118835449	-5.50151681900024	-0.0954473540186882	0.252992928028107	0.0132207768037915
-5.9258599281311	-7.69951343536377	-5.49034023284912	-0.0953840911388397	0.252833515405655	0.0131750460714102
-5.92533159255981	-7.70504379272461	-5.50021076202393	-0.0953388959169388	0.252878576517105	0.0131057593971491
-5.92248582839966	-7.71233415603638	-5.48887062072754	-0.0952600091695786	0.252711415290833	0.0131128700450063
-5.92375087738037	-7.71116399765015	-5.48626136779785	-0.0952978432178497	0.252827972173691	0.0129351122304797
-5.92196655273438	-7.71641635894775	-5.4833517074585	-0.095121368765831	0.252623409032822	0.0129626542329788
-5.92384481430054	-7.7197151184082	-5.48006582260132	-0.0950574576854706	0.252662807703018	0.0128251370042562
-5.92481279373169	-7.72487831115723	-5.48290205001831	-0.0949781909584999	0.252579748630524	0.0127646010369062
-5.93045377731323	-7.73103523254395	-5.46864080429077	-0.0948841720819473	0.252572506666183	0.0127935353666544
-5.92976093292236	-7.73695993423462	-5.47738075256348	-0.0948684513568878	0.252474248409271	0.0125980116426945
-5.93448877334595	-7.74224519729614	-5.46000909805298	-0.0948009416460991	0.252440303564072	0.0125549267977476
-5.93981885910034	-7.74602317810059	-5.46211385726929	-0.0946403443813324	0.252469182014465	0.0124071948230267
-5.94572877883911	-7.76279258728027	-5.45687246322632	-0.0945581868290901	0.252309143543243	0.0122704198583961
-5.95041847229004	-7.76512241363525	-5.4588041305542	-0.0944978073239326	0.252182453870773	0.0122405812144279
-5.95124197006226	-7.77765846252441	-5.4501519203186	-0.0943478345870972	0.252203226089478	0.0120592452585697
-5.95710611343384	-7.77987670898438	-5.45665836334229	-0.0942974165081978	0.252254128456116	0.0119215417653322
-5.96161699295044	-7.78760576248169	-5.44368362426758	-0.0941778570413589	0.251988708972931	0.0118220970034599
-5.97340440750122	-7.79897356033325	-5.45784282684326	-0.0941998884081841	0.252129912376404	0.0116364434361458
-5.97499370574951	-7.80658054351807	-5.4484395980835	-0.093984067440033	0.25193190574646	0.0115093365311623
-5.98083591461182	-7.80756950378418	-5.4491548538208	-0.0939497947692871	0.252023756504059	0.011211808770895
-5.98705625534058	-7.82250261306763	-5.45448541641235	-0.0939554050564766	0.251980543136597	0.0111205317080021
-5.99655485153198	-7.82505893707275	-5.45687484741211	-0.0938288867473602	0.251921236515045	0.0108753917738795
-6.00228929519653	-7.83088636398315	-5.46362209320068	-0.0937643498182297	0.25188472867012	0.0106895985081792
-6.00889778137207	-7.84057998657227	-5.44823551177979	-0.0936929807066917	0.251801759004593	0.0105265658348799
-6.01671457290649	-7.8480396270752	-5.46472024917603	-0.0937008634209633	0.251829385757446	0.0103175770491362
-6.01724100112915	-7.85467529296875	-5.45576620101929	-0.0936039537191391	0.25178000330925	0.0100971963256598
-6.03039407730103	-7.85699462890625	-5.46598052978516	-0.0936024636030197	0.251827090978622	0.00995693076401949
-6.03412532806396	-7.86951494216919	-5.46645450592041	-0.0935690775513649	0.251719444990158	0.0097394110634923
-6.04358673095703	-7.87062406539917	-5.47119998931885	-0.0934919416904449	0.251710951328278	0.00964383222162724
-6.04615068435669	-7.87908744812012	-5.47400665283203	-0.0934917330741882	0.251647621393204	0.00948577094823122
-6.05541181564331	-7.88381862640381	-5.47014331817627	-0.0935902968049049	0.251689523458481	0.00942257791757584
-6.06217956542969	-7.88849353790283	-5.47967481613159	-0.0935185328125954	0.251610428094864	0.00924914143979549
-6.06342172622681	-7.89510536193848	-5.47114753723145	-0.0935581848025322	0.251595944166183	0.00909404456615448
-6.07775068283081	-7.89932775497437	-5.48094415664673	-0.0935810729861259	0.251643359661102	0.00906039774417877
-6.07433462142944	-7.90386772155762	-5.47825574874878	-0.0935871377587318	0.251544296741486	0.00880065374076366
-6.07959461212158	-7.90696287155151	-5.49056243896484	-0.0935554057359695	0.251519978046417	0.00880510173738003
-6.08242893218994	-7.90766572952271	-5.48732757568359	-0.0935625657439232	0.251545011997223	0.00860531628131866
-6.08774852752686	-7.90513801574707	-5.50333833694458	-0.093640998005867	0.251561850309372	0.00855331867933273
-6.08719778060913	-7.90485048294067	-5.48227787017822	-0.0936026871204376	0.251420497894287	0.008515321649611
-6.0881233215332	-7.9075083732605	-5.49981689453125	-0.0936993733048439	0.251404374837875	0.0084065031260252
-6.09406232833862	-7.90896940231323	-5.49597692489624	-0.0937300994992256	0.251436918973923	0.00828639883548021
-6.09447813034058	-7.90401363372803	-5.49906587600708	-0.0937343761324883	0.251419425010681	0.0081056971102953
-6.09629774093628	-7.90418529510498	-5.50446748733521	-0.0938592851161957	0.251424998044968	0.00812558457255363
-6.09526920318604	-7.8967432975769	-5.51168060302734	-0.0938070490956306	0.251339823007584	0.00799666158854961
-6.09780120849609	-7.89756298065186	-5.50749969482422	-0.0938904583454132	0.251425623893738	0.00797999184578657
-6.09314584732056	-7.89026546478271	-5.51070976257324	-0.0939533710479736	0.25138121843338	0.00792695954442024
-6.094895362854	-7.88220071792603	-5.50694274902344	-0.0940301492810249	0.251309901475906	0.0079104220494628
-6.09246492385864	-7.88214063644409	-5.51009511947632	-0.0941896215081215	0.25129970908165	0.0078756483271718
-6.09446668624878	-7.88009262084961	-5.51854848861694	-0.0942133218050003	0.251285791397095	0.00795240420848131
-6.08737707138062	-7.87454175949097	-5.5133957862854	-0.0943410024046898	0.251331210136414	0.00768687762320042
-6.08972501754761	-7.87231874465942	-5.51925325393677	-0.0944783836603165	0.251275449991226	0.0078834556043148
-6.08630800247192	-7.86538410186768	-5.51800918579102	-0.0944759696722031	0.251256942749023	0.00782074313610792
-6.08478736877441	-7.86164522171021	-5.52539777755737	-0.0946018323302269	0.251228898763657	0.00788774900138378
-6.08103895187378	-7.85585641860962	-5.50468111038208	-0.0946841761469841	0.251138716936111	0.00793836172670126
-6.08126544952393	-7.8547101020813	-5.52878284454346	-0.0947383716702461	0.251170873641968	0.00796954613178968
-6.07861375808716	-7.84566831588745	-5.51542615890503	-0.0948346927762032	0.251267611980438	0.00794820766896009
-6.07854604721069	-7.84154272079468	-5.52551174163818	-0.0948628038167953	0.251156121492386	0.00798020139336586
-6.07413673400879	-7.84215116500854	-5.52179718017578	-0.0950357764959335	0.251122802495956	0.00796764064580202
-6.07136249542236	-7.83365869522095	-5.52711248397827	-0.0950213074684143	0.251159727573395	0.00797840021550655
-6.07027006149292	-7.83089399337769	-5.52339124679565	-0.0950704887509346	0.251185804605484	0.00805883947759867
-6.06655836105347	-7.82175445556641	-5.52677917480469	-0.0950561463832855	0.251254141330719	0.00808529835194349
-6.06867122650146	-7.81841897964478	-5.52537870407104	-0.0951426923274994	0.251181155443192	0.00815373566001654
-6.06515026092529	-7.81931304931641	-5.53163290023804	-0.0951499938964844	0.251272171735764	0.0081224013119936
-6.06456756591797	-7.81449127197266	-5.53012943267822	-0.0951777175068855	0.251184105873108	0.00819415878504515
-6.06146430969238	-7.80962753295898	-5.52777767181396	-0.0952396020293236	0.251280903816223	0.00806800276041031
-6.06265926361084	-7.81116390228271	-5.53308439254761	-0.0952856168150902	0.251230627298355	0.00821404531598091
-6.05659914016724	-7.80250597000122	-5.53835535049438	-0.0952537581324577	0.251233071088791	0.00814552698284388
-6.05466604232788	-7.8022837638855	-5.54043960571289	-0.0952733084559441	0.251107275485992	0.00821831356734037
-6.05456924438477	-7.79972362518311	-5.52369403839111	-0.0953091755509377	0.251233100891113	0.00825784727931023
-6.05253124237061	-7.80075883865356	-5.53727531433105	-0.095305971801281	0.251132160425186	0.00820221472531557
-6.0486216545105	-7.7943811416626	-5.52950096130371	-0.0953560248017311	0.25118562579155	0.00817859079688787
-6.0488133430481	-7.78926420211792	-5.53518152236938	-0.0952961072325706	0.251047223806381	0.0082160672172904
-6.05130004882813	-7.79058313369751	-5.53112316131592	-0.0954287871718407	0.251116037368774	0.0080640995875001
-6.05395126342773	-7.7882981300354	-5.53802347183228	-0.0953172221779823	0.251125872135162	0.008099015802145
-6.05221033096313	-7.78281211853027	-5.53895378112793	-0.095462754368782	0.251179903745651	0.00802902411669493
-6.05172824859619	-7.78080558776855	-5.54172229766846	-0.0954332873225212	0.251049816608429	0.00793991331011057
-6.05518627166748	-7.77587270736694	-5.53199529647827	-0.095554418861866	0.251078397035599	0.00796306878328323
-6.0488805770874	-7.77590179443359	-5.5417947769165	-0.095602847635746	0.250974625349045	0.00787767395377159
-6.05026340484619	-7.77221059799194	-5.53316211700439	-0.0955543965101242	0.250895440578461	0.00784754753112793
-6.0462474822998	-7.75988817214966	-5.5375771522522	-0.095700740814209	0.250935465097427	0.00768070248886943
-6.04602527618408	-7.76218414306641	-5.53859186172485	-0.0957736596465111	0.250827729701996	0.00766050815582275
-6.04284191131592	-7.74972057342529	-5.54412841796875	-0.0957557633519173	0.250746101140976	0.00757379643619061
-6.04242467880249	-7.7482271194458	-5.54195499420166	-0.095875009894371	0.250617921352386	0.00756393605843186
-6.04170417785645	-7.74360990524292	-5.53653955459595	-0.0959340780973434	0.250726848840714	0.00746306171640754
-6.04060173034668	-7.73876476287842	-5.53977251052856	-0.0959255620837212	0.250548958778381	0.00738486787304282
-6.03967618942261	-7.73524332046509	-5.54473543167114	-0.0961546450853348	0.25056004524231	0.0072519825771451
-6.04341220855713	-7.735764503479	-5.5449275970459	-0.096106082201004	0.250458687543869	0.00727010983973742
-6.04155445098877	-7.72886514663696	-5.5453987121582	-0.0962266251444817	0.250540852546692	0.00708790682256222
-6.03814506530762	-7.72765970230103	-5.54500484466553	-0.0963274165987968	0.25039666891098	0.00706710899248719
-6.03773164749146	-7.72201824188232	-5.55074739456177	-0.0964402407407761	0.250314027070999	0.00694167427718639
-6.03536176681519	-7.71659898757935	-5.55253410339355	-0.0964520424604416	0.250286817550659	0.00681010354310274
-6.03742408752441	-7.71034240722656	-5.54073762893677	-0.0965265184640884	0.250266492366791	0.00685083447024226
-6.03235864639282	-7.70741987228394	-5.55418109893799	-0.0967206880450249	0.250205636024475	0.00668032187968493
-6.03739786148071	-7.70134401321411	-5.55070114135742	-0.0967722162604332	0.250289380550385	0.00653715338557959
-6.03995895385742	-7.69823455810547	-5.56197166442871	-0.096858836710453	0.250318199396133	0.00637386785820127
-6.03993034362793	-7.6971116065979	-5.56903028488159	-0.0969268009066582	0.2502820789814	0.00617853412404656
-6.04490900039673	-7.68764495849609	-5.56924915313721	-0.0969925373792648	0.250263720750809	0.00604058802127838
-6.04402017593384	-7.68935012817383	-5.57624673843384	-0.0971414223313332	0.250322878360748	0.00579445017501712
-6.04578971862793	-7.67943620681763	-5.58969926834106	-0.0972708761692047	0.250425904989243	0.00566039094701409
-6.04720306396484	-7.67820072174072	-5.58150911331177	-0.09731275588274	0.250349044799805	0.00552319036796689
-6.05108070373535	-7.67640447616577	-5.60153770446777	-0.0974902361631393	0.25056529045105	0.00524791236966848
-6.05413341522217	-7.67458915710449	-5.59919023513794	-0.0974555909633636	0.250558346509933	0.0050886026583612
-6.05391597747803	-7.66055107116699	-5.61166524887085	-0.0975950807332993	0.25065803527832	0.00478367088362575
-6.06192350387573	-7.67347955703735	-5.62811374664307	-0.0977058038115501	0.250714182853699	0.0046204961836338
-6.07081317901611	-7.66343879699707	-5.63961982727051	-0.0977062806487083	0.250839322805405	0.00451139453798532
-6.07463884353638	-7.66768360137939	-5.64226245880127	-0.09781564027071	0.250963985919952	0.00425704196095467
-6.08137035369873	-7.66596221923828	-5.65817260742188	-0.0978843346238136	0.251103013753891	0.00407882779836655
-6.08631372451782	-7.66833305358887	-5.65530443191528	-0.0978679284453392	0.251000791788101	0.00391453923657537
-6.0952296257019	-7.67287874221802	-5.67638254165649	-0.0979096069931984	0.251280635595322	0.00376419583335519
-6.09914493560791	-7.67865705490112	-5.67835283279419	-0.0979190915822983	0.251284450292587	0.00359735451638699
-6.10487699508667	-7.67158365249634	-5.69522047042847	-0.0978569239377975	0.251548886299133	0.00332465255632997
-6.10802221298218	-7.68756341934204	-5.69947814941406	-0.097849041223526	0.251611351966858	0.00324947061017156
-6.11960744857788	-7.6858057975769	-5.71704149246216	-0.0978842601180077	0.251701205968857	0.00309280026704073
-6.12153100967407	-7.69549226760864	-5.72550106048584	-0.0978077799081802	0.251878291368485	0.00287003046832979
-6.12561225891113	-7.69200325012207	-5.73697519302368	-0.0977551564574242	0.252068191766739	0.00277525605633855
-6.12821578979492	-7.69404983520508	-5.73055982589722	-0.0977018922567368	0.251996397972107	0.00259194523096085
-6.13561296463013	-7.70062112808228	-5.7464017868042	-0.0976793244481087	0.252245396375656	0.00238815625198185
-6.13602018356323	-7.70135593414307	-5.74632835388184	-0.0976195260882378	0.252225548028946	0.00230495515279472
-6.13940954208374	-7.69735765457153	-5.76014089584351	-0.0975350365042686	0.252453863620758	0.00208358443342149
-6.13928079605103	-7.70658159255981	-5.76534748077393	-0.0975495800375938	0.25239759683609	0.00189579627476633
-6.14327096939087	-7.70296478271484	-5.77422618865967	-0.0975324138998985	0.252525329589844	0.00180987070780247
-6.14241790771484	-7.71088457107544	-5.77664279937744	-0.0975143313407898	0.252695888280869	0.00164579809643328
-6.14544105529785	-7.70319604873657	-5.78444147109985	-0.0974636226892471	0.252816259860992	0.00149053172208369
-6.14885473251343	-7.70665979385376	-5.77693843841553	-0.0974475741386414	0.252769500017166	0.00143306818790734
-6.14480209350586	-7.70867156982422	-5.79519462585449	-0.097510501742363	0.252896457910538	0.00133256590925157
-6.14632987976074	-7.7055516242981	-5.78404521942139	-0.0974448099732399	0.252905368804932	0.00125137658324093
-6.14638566970825	-7.69739818572998	-5.79443836212158	-0.0974627733230591	0.252973735332489	0.00107311655301601
-6.14552402496338	-7.70576810836792	-5.79824304580688	-0.0976215377449989	0.252960234880447	0.00106726109515876
-6.1460862159729	-7.69688129425049	-5.79883623123169	-0.09766835719347	0.253049612045288	0.00100866390857846
-6.13977956771851	-7.69795036315918	-5.79585695266724	-0.09762953966856	0.253104358911514	0.000898338214028627
-6.13931894302368	-7.69036293029785	-5.79222345352173	-0.097783587872982	0.253109693527222	0.000900790153536946
-6.13467407226563	-7.68850994110107	-5.78591585159302	-0.0978540554642677	0.252948492765427	0.00086495722644031
-6.13159036636353	-7.68365669250488	-5.79215431213379	-0.0979791507124901	0.253040462732315	0.000840726192109287
-6.11848258972168	-7.68701314926147	-5.78773403167725	-0.0980456471443176	0.252956300973892	0.000846929615363479
-6.11403846740723	-7.66762208938599	-5.79036855697632	-0.0981419757008553	0.253076702356339	0.000691169057972729
-6.10959196090698	-7.67698240280151	-5.79161500930786	-0.0982858464121819	0.253006130456924	0.000719658855814487
-6.10514307022095	-7.66350221633911	-5.79197931289673	-0.0984250158071518	0.253056913614273	0.000735106877982616
-6.10452318191528	-7.66218996047974	-5.78969717025757	-0.0984567254781723	0.252884984016418	0.00070740730734542
-6.09407758712769	-7.65379333496094	-5.77635812759399	-0.0987666472792625	0.2529476583004	0.00077817402780056
-6.09616422653198	-7.64184141159058	-5.770339012146	-0.098892942070961	0.252908170223236	0.000693772512022406
-6.09288883209229	-7.63824462890625	-5.7719292640686	-0.0991404801607132	0.25274321436882	0.000902696221601218
-6.07192897796631	-7.64622259140015	-5.7626314163208	-0.0991662070155144	0.252583920955658	0.000764261174481362
-6.05770969390869	-7.64213562011719	-5.76951169967651	-0.0990395322442055	0.252764374017715	0.000672507099807262
-6.06980037689209	-7.63199138641357	-5.78163480758667	-0.0990766510367393	0.253019750118256	0.00084637088002637
-6.05593872070313	-7.62162351608276	-5.78693914413452	-0.0995778292417526	0.252821415662766	0.000695028516929597
-6.04558897018433	-7.61450338363647	-5.77423000335693	-0.0996940135955811	0.25255760550499	0.000765958742704242
-6.04535388946533	-7.60433006286621	-5.77601194381714	-0.0997906774282455	0.252535760402679	0.000792447244748473
-6.01205158233643	-7.59983587265015	-5.76393175125122	-0.100111216306686	0.252636820077896	0.000896417477633804
-6.02003049850464	-7.60545349121094	-5.76383543014526	-0.099922277033329	0.252962917089462	0.000718051684089005
-6.03247356414795	-7.60742139816284	-5.78468132019043	-0.099671795964241	0.25281298160553	0.000843283953145146
-6.01326847076416	-7.59430074691772	-5.76459789276123	-0.0999544262886047	0.252865433692932	0.000845783681143075
-6.01905012130737	-7.59615612030029	-5.77138614654541	-0.100126653909683	0.252903252840042	0.000849209318403155
-6.00338077545166	-7.59674263000488	-5.77578926086426	-0.10028487443924	0.252683609724045	0.000838537001982331
-6.00154495239258	-7.59196424484253	-5.77869653701782	-0.100410960614681	0.252612173557281	0.000920289079658687
-5.99718999862671	-7.59380483627319	-5.76600694656372	-0.100440226495266	0.252498090267181	0.000992284505628049
-5.99468231201172	-7.59312343597412	-5.77838277816772	-0.100591078400612	0.252605617046356	0.000936432741582394
-5.99215126037598	-7.59095621109009	-5.77058744430542	-0.100516319274902	0.252591013908386	0.000951806199736893
-5.99888896942139	-7.59009170532227	-5.78388833999634	-0.100548036396503	0.252657920122147	0.000999901327304542
-5.990309715271	-7.59650611877441	-5.7812671661377	-0.100669659674168	0.252657771110535	0.000963793660048395
-5.99697208404541	-7.59630727767944	-5.78924703598022	-0.100678242743015	0.252776980400085	0.000990145956166089
-5.99428987503052	-7.59998035430908	-5.79392051696777	-0.100556999444962	0.252814263105392	0.000903016654774547
-5.9931173324585	-7.59985971450806	-5.80668878555298	-0.100526824593544	0.252965003252029	0.000970290275290608
-5.98874235153198	-7.60828542709351	-5.80118656158447	-0.100504785776138	0.253014355897903	0.0010297637199983
-5.99753379821777	-7.61484003067017	-5.81976985931396	-0.100401394069195	0.253232389688492	0.000904691056348383
-5.99966192245483	-7.62007284164429	-5.81930685043335	-0.100336089730263	0.253406912088394	0.000855413265526295
-6.00740957260132	-7.62616586685181	-5.83011198043823	-0.100143730640411	0.25353541970253	0.000881580461282283
-6.00421762466431	-7.63854694366455	-5.83989953994751	-0.10013110935688	0.253565162420273	0.000790812482591718
-6.01192283630371	-7.64482021331787	-5.84739780426025	-0.0999151766300201	0.25373587012291	0.000903084175661206
-6.01644945144653	-7.65539407730103	-5.86682224273682	-0.0997888073325157	0.253833472728729	0.000810954603366554
-6.02366161346436	-7.66026163101196	-5.88485240936279	-0.0997030213475227	0.253991454839706	0.000824347836896777
-6.03443336486816	-7.66838788986206	-5.88055467605591	-0.0995235592126846	0.254128664731979	0.000879863393492997
-6.04301500320435	-7.67670106887817	-5.90601921081543	-0.0995264798402786	0.254286766052246	0.000810817058663815
-6.04858922958374	-7.68194484710693	-5.89942073822021	-0.0993523150682449	0.254361271858215	0.000756994762923568
-6.06307125091553	-7.685471534729	-5.92435884475708	-0.0993219465017319	0.254438012838364	0.000802222813945264
-6.07690238952637	-7.69898366928101	-5.93115520477295	-0.0991860553622246	0.254548519849777	0.000746474659536034
-6.08837652206421	-7.69828367233276	-5.94422388076782	-0.0991247519850731	0.254605799913406	0.000820238550659269
-6.09290027618408	-7.70696878433228	-5.94967317581177	-0.0990633442997932	0.254589051008224	0.000784172909334302
-6.1012864112854	-7.71195411682129	-5.95879936218262	-0.0990410819649696	0.254691570997238	0.000850008626002818
-6.11247301101685	-7.71230506896973	-5.96129465103149	-0.0989556387066841	0.254706293344498	0.000835728540550917
-6.1245174407959	-7.71805477142334	-5.98025560379028	-0.0989474430680275	0.254718482494354	0.000860918778926134
-6.12884426116943	-7.72351741790771	-5.9855809211731	-0.0988655686378479	0.254701793193817	0.000813078950159252
-6.14325714111328	-7.72202396392822	-6.00352716445923	-0.0989616215229034	0.254863709211349	0.000777475826907903
-6.15414714813232	-7.73197317123413	-6.01282024383545	-0.098901204764843	0.25493523478508	0.000814373546745628
-6.15969753265381	-7.72572040557861	-6.02444362640381	-0.098857469856739	0.254852265119553	0.000828761258162558
-6.172607421875	-7.72736024856567	-6.03115320205688	-0.0989490002393723	0.254924207925797	0.000868070579599589
-6.17990446090698	-7.72872018814087	-6.02795076370239	-0.0989562720060349	0.254985988140106	0.000918878824450076
-6.18766689300537	-7.72256135940552	-6.05369138717651	-0.0989937707781792	0.254938960075378	0.00101927318610251
-6.19018316268921	-7.72086000442505	-6.05038738250732	-0.0990409776568413	0.254929155111313	0.00105888862162828
-6.20837211608887	-7.71609830856323	-6.06794357299805	-0.0990758687257767	0.255012094974518	0.00122242677025497
-6.21096134185791	-7.71601486206055	-6.07482385635376	-0.0991019755601883	0.255007535219193	0.00115050165913999
-6.22246170043945	-7.71085977554321	-6.08985900878906	-0.0991211235523224	0.254953652620316	0.00138538505416363
-6.22839403152466	-7.70662450790405	-6.09047698974609	-0.0992787554860115	0.255080074071884	0.00144247082062066
-6.23763465881348	-7.69525957107544	-6.10231781005859	-0.0993209779262543	0.25507178902626	0.00158494291827083
-6.24791049957275	-7.68634748458862	-6.10672044754028	-0.0993629768490791	0.255004405975342	0.00181994750164449
-6.25207757949829	-7.68426370620728	-6.11144924163818	-0.0995060354471207	0.254921287298203	0.00204034755006433
-6.26251459121704	-7.67908000946045	-6.1138072013855	-0.0994738712906837	0.254932165145874	0.00235658208839595
-6.26158237457275	-7.66994619369507	-6.11743116378784	-0.099556565284729	0.254771769046783	0.00247248797677457
-6.27136278152466	-7.66463088989258	-6.12105417251587	-0.099665991961956	0.25470969080925	0.00289689982309937
-6.27597808837891	-7.65723419189453	-6.12187433242798	-0.0997167304158211	0.254732996225357	0.00311143463477492
-6.27792501449585	-7.64450216293335	-6.13512420654297	-0.0996875837445259	0.254516631364822	0.00350189208984375
-6.2838454246521	-7.63698053359985	-6.10888481140137	-0.0998881682753563	0.254431039094925	0.00386830279603601
-6.28758716583252	-7.63198041915894	-6.12310314178467	-0.0999170765280724	0.254319936037064	0.00415687775239348
-6.29162549972534	-7.62279319763184	-6.11861610412598	-0.0999616682529449	0.254144787788391	0.00457275845110416
-6.29245758056641	-7.6098518371582	-6.12008285522461	-0.099959135055542	0.254110485315323	0.00477687874808908
-6.29490518569946	-7.60947751998901	-6.11609029769897	-0.100070968270302	0.254058092832565	0.00531084137037396
-6.29523611068726	-7.59478807449341	-6.10866975784302	-0.100075945258141	0.2539222240448	0.00564653240144253
-6.29215717315674	-7.59357070922852	-6.10412549972534	-0.100086316466331	0.253570109605789	0.00612346921116114
-6.29453754425049	-7.5856351852417	-6.08756589889526	-0.100137077271938	0.253613591194153	0.00657707219943404
-6.28690052032471	-7.58034992218018	-6.09146738052368	-0.100058622658253	0.253379911184311	0.00695479894056916
-6.28143501281738	-7.57283353805542	-6.07442617416382	-0.100074075162411	0.253215759992599	0.00741558335721493
-6.27993154525757	-7.56237554550171	-6.06817436218262	-0.100084163248539	0.253059715032578	0.00780367478728294
-6.27953290939331	-7.56659555435181	-6.0659008026123	-0.100103802978992	0.252932041883469	0.00820159912109375
-6.27900886535645	-7.55493640899658	-6.06248378753662	-0.0999990403652191	0.252684026956558	0.00864508282393217
-6.27806425094604	-7.56075859069824	-6.05094480514526	-0.0999871790409088	0.252481758594513	0.009111980907619
-6.27503776550293	-7.55544805526733	-6.03811359405518	-0.0999298840761185	0.252566486597061	0.0095831323415041
-6.27170896530151	-7.55328941345215	-6.02726030349731	-0.099907711148262	0.252153843641281	0.0100205270573497
-6.27127885818481	-7.55257511138916	-6.01631593704224	-0.0998240187764168	0.252032995223999	0.0104774096980691
-6.26802968978882	-7.55145215988159	-6.0112624168396	-0.0996922701597214	0.251743733882904	0.0109380446374416
-6.2654709815979	-7.55558633804321	-6.00150012969971	-0.0997174754738808	0.251492887735367	0.0113760568201542
-6.26425838470459	-7.54812908172607	-5.98383474349976	-0.0995259582996368	0.251270890235901	0.0119261872023344
-6.25789642333984	-7.54880809783936	-5.97510957717896	-0.0995160639286041	0.251031905412674	0.0123322419822216
-6.26096343994141	-7.54785919189453	-5.96269512176514	-0.0994711741805077	0.250860601663589	0.0128830280154943
-6.25913095474243	-7.54708385467529	-5.95367670059204	-0.0993989780545235	0.250496834516525	0.0132133224979043
-6.25409984588623	-7.54469966888428	-5.94037532806396	-0.0992440432310104	0.250310719013214	0.0136358309537172
-6.25201177597046	-7.54254627227783	-5.93462419509888	-0.0991495549678802	0.250123172998428	0.0141021888703108
-6.24683952331543	-7.54788303375244	-5.92483329772949	-0.0991134345531464	0.249918311834335	0.014439333230257
-6.24739122390747	-7.5365948677063	-5.92489862442017	-0.0988579541444778	0.249597489833832	0.014761402271688
-6.24467372894287	-7.53548860549927	-5.90857362747192	-0.0988358929753304	0.249321222305298	0.0152562307193875
-6.24511384963989	-7.53671073913574	-5.89337301254272	-0.0986135005950928	0.249152347445488	0.0155896944925189
-6.24120378494263	-7.53066968917847	-5.89714097976685	-0.0984717011451721	0.248928785324097	0.0159134361892939
-6.2352123260498	-7.5273962020874	-5.87101554870605	-0.0984350889921188	0.248749047517776	0.0162670873105526
-6.23814392089844	-7.52907419204712	-5.86871242523193	-0.0982651561498642	0.248432859778404	0.0165039636194706
-6.22940969467163	-7.53226232528687	-5.85500049591064	-0.0981777682900429	0.248162165284157	0.0170101076364517
-6.23219585418701	-7.52428150177002	-5.84170579910278	-0.098103478550911	0.248020902276039	0.0171874817460775
-6.23257875442505	-7.52595853805542	-5.84399175643921	-0.0980396494269371	0.247677803039551	0.0176491532474756
-6.23139572143555	-7.52506303787231	-5.81230688095093	-0.0980256944894791	0.24750255048275	0.0180667005479336
-6.23570346832275	-7.52507781982422	-5.81075239181519	-0.0979388952255249	0.247377663850784	0.0183122176676989
-6.2349705696106	-7.52456283569336	-5.79802131652832	-0.0978276059031487	0.247018486261368	0.0187129825353622
-6.23225069046021	-7.5231409072876	-5.78541946411133	-0.0979039892554283	0.246816188097	0.0188939720392227
-6.23844957351685	-7.52314424514771	-5.77920341491699	-0.0977555438876152	0.246479079127312	0.0193265490233898
-6.23428297042847	-7.52140235900879	-5.77253675460815	-0.097760021686554	0.246298402547836	0.0196195263415575
-6.23657274246216	-7.52018404006958	-5.7574028968811	-0.0976554155349731	0.246136099100113	0.0198322236537933
-6.23791265487671	-7.51818799972534	-5.74374198913574	-0.0975542441010475	0.245780095458031	0.0201112087816
-6.24286079406738	-7.51638221740723	-5.74410486221313	-0.0975767746567726	0.245697557926178	0.0203007236123085
-6.24307441711426	-7.52095556259155	-5.7322850227356	-0.0974545925855637	0.245412304997444	0.0205720737576485
-6.24322175979614	-7.51701927185059	-5.73218202590942	-0.0973677933216095	0.245288357138634	0.0206147059798241
-6.25289487838745	-7.51707744598389	-5.73159122467041	-0.0973306223750114	0.245165854692459	0.0208514761179686
-6.25435638427734	-7.52271461486816	-5.72490549087524	-0.097380518913269	0.245035663247108	0.0209542028605938
-6.25793838500977	-7.51716041564941	-5.7259840965271	-0.0972493812441826	0.244947642087936	0.0210879761725664
-6.26594114303589	-7.51921844482422	-5.71118688583374	-0.0972266420722008	0.244658693671227	0.0212273765355349
-6.27155065536499	-7.51840209960938	-5.71113300323486	-0.0972063466906548	0.244675904512405	0.02140131033957
-6.27605056762695	-7.52018260955811	-5.71287775039673	-0.0971589386463165	0.244384452700615	0.0215464551001787
-6.27952146530151	-7.52349233627319	-5.70504426956177	-0.0970911085605621	0.244189620018005	0.0216407794505358
-6.29080104827881	-7.52012014389038	-5.70812034606934	-0.0969894900918007	0.244202569127083	0.0219086948782206
-6.29188108444214	-7.5234956741333	-5.70568418502808	-0.0969721451401711	0.244008600711823	0.0219540782272816
-6.29920816421509	-7.52737045288086	-5.69277715682983	-0.097039707005024	0.243911057710648	0.0221838429570198
-6.30810642242432	-7.52417039871216	-5.69610500335693	-0.0969244763255119	0.243745803833008	0.0223104152828455
-6.3086085319519	-7.52897071838379	-5.68675518035889	-0.0968662425875664	0.243572592735291	0.0224219411611557
-6.32760572433472	-7.52897548675537	-5.69827508926392	-0.0968650504946709	0.243540212512016	0.022584605962038
-6.32903480529785	-7.53466796875	-5.69451427459717	-0.0968054234981537	0.243378669023514	0.0226524751633406
-6.33607149124146	-7.53697395324707	-5.69959592819214	-0.0967851579189301	0.243231192231178	0.0227913558483124
-6.34762716293335	-7.5426173210144	-5.697340965271	-0.0968272760510445	0.243190079927444	0.022993141785264
-6.35123443603516	-7.54130077362061	-5.68073654174805	-0.0967252776026726	0.243078157305717	0.0231630112975836
-6.36043739318848	-7.54342126846313	-5.6914496421814	-0.0967561826109886	0.242789447307587	0.0233811475336552
-6.36482906341553	-7.54645681381226	-5.67828702926636	-0.0968345925211906	0.24283342063427	0.0234900042414665
-6.37103176116943	-7.54251480102539	-5.68793725967407	-0.0967675745487213	0.242650523781776	0.023701960220933
-6.37663650512695	-7.54888153076172	-5.68336248397827	-0.0968827083706856	0.242496982216835	0.0239001903682947
-6.37723159790039	-7.54509019851685	-5.67973327636719	-0.0967860147356987	0.242274180054665	0.0240397285670042
-6.38376903533936	-7.54833078384399	-5.67925643920898	-0.096849761903286	0.242124021053314	0.0242807064205408
-6.38394832611084	-7.54770803451538	-5.66986036300659	-0.096860446035862	0.242098122835159	0.02443952485919
-6.38951587677002	-7.54578065872192	-5.66955900192261	-0.096935972571373	0.241884753108025	0.0246256869286299
-6.38675880432129	-7.53960275650024	-5.66508483886719	-0.0968933403491974	0.241854771971703	0.0247609540820122
-6.38887214660645	-7.53910446166992	-5.66346645355225	-0.0969339534640312	0.241724744439125	0.0248323976993561
-6.3887152671814	-7.54246854782104	-5.66299915313721	-0.0969966948032379	0.24164554476738	0.0249574426561594
-6.38830709457397	-7.53452348709106	-5.66306591033936	-0.0969305112957954	0.24153459072113	0.0250820387154818
-6.38507747650146	-7.53745317459106	-5.66275024414063	-0.0970098823308945	0.241432711482048	0.025289261713624
-6.38818550109863	-7.53024101257324	-5.64848566055298	-0.0969963520765305	0.241531431674957	0.025465602055192
-6.38152694702148	-7.52924299240112	-5.65289258956909	-0.0970521420240402	0.24129918217659	0.0256160963326693
-6.38732576370239	-7.52677726745605	-5.64449691772461	-0.097025491297245	0.241281092166901	0.0258203502744436
-6.3822922706604	-7.51694488525391	-5.64843988418579	-0.0969792231917381	0.24128583073616	0.0259714275598526
-6.37432193756104	-7.52338409423828	-5.63846015930176	-0.0970946028828621	0.241100013256073	0.0261981543153524
-6.3797345161438	-7.5163049697876	-5.63964700698853	-0.0970401242375374	0.241091072559357	0.0263539161533117
-6.37489461898804	-7.51609945297241	-5.63521146774292	-0.0970330163836479	0.240975961089134	0.026556272059679
-6.37122535705566	-7.51259326934814	-5.62469673156738	-0.0970963165163994	0.240955382585526	0.0268015302717686
-6.36875057220459	-7.51185989379883	-5.62624835968018	-0.0971254706382751	0.240894228219986	0.0269551668316126
-6.36082744598389	-7.50902128219604	-5.61663770675659	-0.0970080494880676	0.240796893835068	0.0271627381443977
-6.35890245437622	-7.50427722930908	-5.61941242218018	-0.0971494689583778	0.240784257650375	0.0273333322256804
-6.35736846923828	-7.51202249526978	-5.60298442840576	-0.0971390828490257	0.240741237998009	0.027558334171772
-6.34758520126343	-7.50632953643799	-5.60513925552368	-0.0970218405127525	0.240543633699417	0.0276726000010967
-6.34789180755615	-7.50351047515869	-5.60511016845703	-0.0970387756824493	0.240589663386345	0.027885215356946
-6.34212255477905	-7.50289630889893	-5.585036277771	-0.0969086810946465	0.240488782525063	0.0280308928340673
-6.33597469329834	-7.50311851501465	-5.59654521942139	-0.0968443602323532	0.240475714206696	0.0281787887215614
-6.33441591262817	-7.50174951553345	-5.5948657989502	-0.0968180149793625	0.240476444363594	0.028376430273056
-6.32378101348877	-7.50174760818481	-5.58479738235474	-0.0967744439840317	0.240476369857788	0.0283630285412073
-6.32535409927368	-7.49786901473999	-5.5898871421814	-0.096616692841053	0.240432739257813	0.0285515822470188
-6.32213163375854	-7.50368165969849	-5.59571552276611	-0.0966231673955917	0.240590900182724	0.0286066103726625
-6.31900978088379	-7.50110054016113	-5.58298873901367	-0.0964611321687698	0.240637794137001	0.0286944024264812
-6.32024908065796	-7.50529766082764	-5.59046268463135	-0.0964279770851135	0.240687876939774	0.0288196001201868
-6.31583309173584	-7.50604724884033	-5.58866691589355	-0.0963624715805054	0.240847915410995	0.0287756305187941
-6.31326293945313	-7.50747776031494	-5.59034299850464	-0.0962934643030167	0.240709558129311	0.0288799833506346
-6.31205940246582	-7.51084756851196	-5.58903551101685	-0.0962087661027908	0.24074250459671	0.0289167650043964
-6.31395244598389	-7.50754642486572	-5.59363985061646	-0.0960926115512848	0.240803077816963	0.028924610465765
-6.31110191345215	-7.51003932952881	-5.59651756286621	-0.0960548371076584	0.240799859166145	0.0290419086813927
-6.30935955047607	-7.50897407531738	-5.57914066314697	-0.0960062444210052	0.240737721323967	0.029155757278204
-6.30937623977661	-7.51213455200195	-5.59258985519409	-0.0959716811776161	0.240773692727089	0.0291530601680279
-6.31156492233276	-7.5129566192627	-5.58684206008911	-0.0958399027585983	0.240658029913902	0.0292015410959721
-6.31221628189087	-7.51043272018433	-5.58730983734131	-0.0958168134093285	0.240684121847153	0.0292100496590137
-6.31265497207642	-7.5161190032959	-5.58424377441406	-0.0958411991596222	0.240737497806549	0.0293288175016642
-6.30468893051147	-7.50838279724121	-5.58204507827759	-0.0957501530647278	0.240621745586395	0.0293091908097267
-6.29701375961304	-7.50025463104248	-5.57694149017334	-0.095814473927021	0.240524888038635	0.0294533465057611
-6.29248094558716	-7.4979567527771	-5.55564737319946	-0.0958009138703346	0.240479022264481	0.0294714607298374
-6.30284690856934	-7.49200344085693	-5.5748987197876	-0.0958023890852928	0.240398526191711	0.0294556953012943
-6.31806135177612	-7.49183988571167	-5.5837664604187	-0.095941849052906	0.24018582701683	0.0294896494597197
-6.32163619995117	-7.49648237228394	-5.57995653152466	-0.0961046740412712	0.240342333912849	0.0293887350708246
-6.32769155502319	-7.49891328811646	-5.58597564697266	-0.0961215943098068	0.240426644682884	0.0294113680720329
-6.33535099029541	-7.50868082046509	-5.59040212631226	-0.0962314903736115	0.240636363625526	0.0293059311807156
-6.33592367172241	-7.50938558578491	-5.58190679550171	-0.0961222723126411	0.240627840161324	0.0293164607137442
-6.33717966079712	-7.51863765716553	-5.58787775039673	-0.096231997013092	0.240477204322815	0.0293050315231085
-6.33838605880737	-7.51602458953857	-5.58863162994385	-0.0962219312787056	0.240634068846703	0.0292240306735039
-6.33242034912109	-7.51317548751831	-5.59671449661255	-0.0962059572339058	0.240487590432167	0.0290589984506369
-6.3312349319458	-7.5136456489563	-5.5969877243042	-0.0963219776749611	0.240538492798805	0.0291015170514584
-6.32997560501099	-7.5067343711853	-5.59771203994751	-0.0964075028896332	0.240475416183472	0.0289260949939489
-6.32916927337646	-7.50884628295898	-5.59344339370728	-0.0964774414896965	0.240417182445526	0.028857734054327
-6.33313322067261	-7.50534772872925	-5.58237457275391	-0.0964755117893219	0.240445911884308	0.0288151577115059
-6.33763217926025	-7.50423288345337	-5.5981707572937	-0.0965994521975517	0.240527883172035	0.0287142395973206
-6.34669876098633	-7.50425958633423	-5.6011176109314	-0.0966387614607811	0.240544602274895	0.0286225005984306
-6.34647083282471	-7.50727987289429	-5.60670042037964	-0.0967664867639542	0.240603253245354	0.028470242395997
-6.3512167930603	-7.49854040145874	-5.61349964141846	-0.0967478007078171	0.240664660930634	0.0284104850143194
-6.34569883346558	-7.50133228302002	-5.6102089881897	-0.0968639403581619	0.240619167685509	0.0282547157257795
-6.34524869918823	-7.49446249008179	-5.6070294380188	-0.09695815294981	0.240666553378105	0.0282608531415462
-6.34018898010254	-7.493567943573	-5.61932325363159	-0.0971262231469154	0.240577980875969	0.0281484313309193
-6.33457612991333	-7.49017572402954	-5.61239576339722	-0.0971924811601639	0.2405104637146	0.028117137029767
-6.33569669723511	-7.48798227310181	-5.61628389358521	-0.0972930341959	0.240482017397881	0.0280402787029743
-6.33304929733276	-7.49113845825195	-5.60933589935303	-0.0973884239792824	0.240550443530083	0.0280312690883875
-6.32544994354248	-7.4873833656311	-5.61269569396973	-0.0974267199635506	0.240460246801376	0.0278636869043112
-6.32785844802856	-7.48773622512817	-5.61745834350586	-0.097586028277874	0.240453824400902	0.0278508570045233
-6.31950855255127	-7.48361158370972	-5.59941625595093	-0.0975500643253326	0.240437567234039	0.027741527184844
-6.31423234939575	-7.4850811958313	-5.60965824127197	-0.0977191403508186	0.240421578288078	0.0276872627437115
-6.3163013458252	-7.48588895797729	-5.61333799362183	-0.0977629199624062	0.240434736013412	0.0275881439447403
-6.30230951309204	-7.48678159713745	-5.6004810333252	-0.0978034660220146	0.240443617105484	0.0273756440728903
-6.30305147171021	-7.48803472518921	-5.61511993408203	-0.0978828072547913	0.240450724959373	0.0273922942578793
-6.29624795913696	-7.48989582061768	-5.6132664680481	-0.0980230942368507	0.240595802664757	0.0272673908621073
-6.28960275650024	-7.49080657958984	-5.61628818511963	-0.098007544875145	0.240600526332855	0.027146277949214
-6.29049110412598	-7.49804210662842	-5.61265897750854	-0.0980683863162994	0.240650102496147	0.0271496064960957
-6.28626441955566	-7.49604797363281	-5.61948299407959	-0.0980702042579651	0.24078993499279	0.027049308642745
-6.28481388092041	-7.49741554260254	-5.62766313552856	-0.0981322973966599	0.240632802248001	0.0269879456609488
-6.28229475021362	-7.50170135498047	-5.62690734863281	-0.0983483865857124	0.240851312875748	0.0268664713948965
-6.27612829208374	-7.49866533279419	-5.63340997695923	-0.0982304811477661	0.240767508745193	0.0268316473811865
-6.27091217041016	-7.50045824050903	-5.63132286071777	-0.0983655527234077	0.240787923336029	0.0267273541539907
-6.27381563186646	-7.48978996276855	-5.61975336074829	-0.098475344479084	0.241001293063164	0.0267517287284136
-6.26690578460693	-7.50217866897583	-5.63109111785889	-0.0985850021243095	0.240796402096748	0.0266089402139187
-6.25891399383545	-7.50384044647217	-5.62896347045898	-0.0984749346971512	0.241015985608101	0.026537474244833
-6.26713514328003	-7.50172472000122	-5.64697360992432	-0.0983612835407257	0.241184443235397	0.0263279024511576
-6.26143646240234	-7.50174283981323	-5.64656543731689	-0.0985688790678978	0.24117474257946	0.0262349750846624
-6.26042795181274	-7.49554014205933	-5.66147375106812	-0.0987226665019989	0.241250157356262	0.0261019188910723
-6.24968814849854	-7.4966869354248	-5.65853977203369	-0.0987777933478355	0.241260230541229	0.0259436070919037
-6.24924325942993	-7.49323892593384	-5.6524019241333	-0.0988060086965561	0.241360530257225	0.0259112492203712
-6.25016117095947	-7.49109411239624	-5.67154550552368	-0.0989019647240639	0.241462513804436	0.0257686637341976
-6.24803495407104	-7.48692989349365	-5.67080688476563	-0.0989845916628838	0.241489857435226	0.025696724653244
-6.2510552406311	-7.48112344741821	-5.67453289031982	-0.0991121977567673	0.241661876440048	0.0255609005689621
-6.24991416931152	-7.48099327087402	-5.67613983154297	-0.0992556437849998	0.24170258641243	0.0255553536117077
-6.24408435821533	-7.47491598129272	-5.68569278717041	-0.0992777794599533	0.241697698831558	0.0254085585474968
-6.24541759490967	-7.46912527084351	-5.69837331771851	-0.0994465351104736	0.241753607988358	0.0254759173840284
-6.24247550964355	-7.46221208572388	-5.67875385284424	-0.0994792953133583	0.241860419511795	0.0253471080213785
-6.2390341758728	-7.45907926559448	-5.69800090789795	-0.0996309742331505	0.241829857230186	0.0253356043249369
-6.24580430984497	-7.45680046081543	-5.70721864700317	-0.0997378826141357	0.24194198846817	0.0253588575869799
-6.23959350585938	-7.44953966140747	-5.70502471923828	-0.0997821688652039	0.242020010948181	0.0251912623643875
-6.24735403060913	-7.4464807510376	-5.71479606628418	-0.100001975893974	0.242110654711723	0.0253814868628979
-6.24862051010132	-7.44097948074341	-5.71914863586426	-0.100105851888657	0.242106169462204	0.0253154989331961
-6.24876070022583	-7.43763113021851	-5.73213768005371	-0.100062265992165	0.242133036255836	0.0254361070692539
-6.25537252426147	-7.43115711212158	-5.72392892837524	-0.100316762924194	0.242196321487427	0.0255049057304859
-6.25325155258179	-7.42429828643799	-5.72967958450317	-0.100420124828815	0.242209628224373	0.0255712885409594
-6.25541734695435	-7.41915369033813	-5.73338651657104	-0.100529715418816	0.242101967334747	0.0256763976067305
-6.25411033630371	-7.41511726379395	-5.73742437362671	-0.100701421499252	0.24221183359623	0.025634054094553
-6.25209760665894	-7.40201473236084	-5.74085998535156	-0.100809536874294	0.242173403501511	0.0257637538015842
-6.25323247909546	-7.39989614486694	-5.74536275863647	-0.100958175957203	0.242142081260681	0.025846179574728
-6.25453805923462	-7.38675403594971	-5.74128293991089	-0.101056970655918	0.242265939712524	0.0259426031261683
-6.25018358230591	-7.38195323944092	-5.74555110931396	-0.101226456463337	0.242107301950455	0.0259728413075209
-6.25108528137207	-7.37573432922363	-5.73670816421509	-0.101246431469917	0.242118626832962	0.0260918810963631
-6.24991083145142	-7.36085510253906	-5.74474048614502	-0.101395167410374	0.242240935564041	0.0261014569550753
-6.25012063980103	-7.35998916625977	-5.74426651000977	-0.101554319262505	0.242244720458984	0.026209183037281
-6.24362277984619	-7.35412311553955	-5.75267505645752	-0.101582646369934	0.242257386445999	0.0262908041477203
-6.24191331863403	-7.34159660339355	-5.75095367431641	-0.101730965077877	0.24226276576519	0.0263907220214605
-6.24102354049683	-7.33408308029175	-5.74096059799194	-0.101717099547386	0.242215320467949	0.0264729019254446
-6.23524141311646	-7.32874917984009	-5.75101709365845	-0.101778477430344	0.242240130901337	0.0265648178756237
-6.23410367965698	-7.32353401184082	-5.75189065933228	-0.101945847272873	0.242362096905708	0.0266763716936111
-6.22499799728394	-7.31768989562988	-5.75669193267822	-0.101942971348763	0.242372050881386	0.0266130771487951
-6.22479820251465	-7.30882167816162	-5.76230192184448	-0.102002911269665	0.242377087473869	0.0268305763602257
-6.22810792922974	-7.30699157714844	-5.76398897171021	-0.102086901664734	0.242593139410019	0.0269210208207369
-6.22141313552856	-7.30022478103638	-5.75174808502197	-0.102006919682026	0.242587268352509	0.0270121414214373
-6.22373533248901	-7.29792213439941	-5.76267290115356	-0.102082803845406	0.242473185062408	0.0271428152918816
-6.21346426010132	-7.28715848922729	-5.75117635726929	-0.102148242294788	0.242643356323242	0.0272930152714252
-6.21038579940796	-7.28351354598999	-5.75931215286255	-0.102073714137077	0.242491871118546	0.0272759757936001
-6.21187925338745	-7.28324413299561	-5.7568941116333	-0.102234855294228	0.242540374398232	0.0275389514863491
-6.20743894577026	-7.26729965209961	-5.76335334777832	-0.102144181728363	0.242568969726563	0.0274959448724985
-6.20112085342407	-7.2646951675415	-5.76383256912231	-0.102048233151436	0.242399156093597	0.0276525653898716
-6.20665168762207	-7.25927591323853	-5.74996137619019	-0.102059818804264	0.242606982588768	0.0277708861976862
-6.2019248008728	-7.2514009475708	-5.7578501701355	-0.102076798677444	0.24260738492012	0.0277738496661186
-6.20084095001221	-7.24796915054321	-5.75054359436035	-0.102017484605312	0.242520183324814	0.0279124472290277
-6.20164585113525	-7.23971939086914	-5.75799560546875	-0.102030642330647	0.242575645446777	0.0278616808354855
-6.201904296875	-7.23501491546631	-5.75750589370728	-0.101932980120182	0.242513731122017	0.0280509162694216
-6.20089292526245	-7.23497009277344	-5.75779962539673	-0.102024175226688	0.242497429251671	0.0281088873744011
-6.20206069946289	-7.22508811950684	-5.75778579711914	-0.101953156292439	0.242490470409393	0.0282942242920399
-6.20225858688354	-7.22142696380615	-5.7524242401123	-0.10190673917532	0.242321953177452	0.0284109115600586
-6.20281505584717	-7.21770143508911	-5.7525486946106	-0.101876452565193	0.24236686527729	0.0285424627363682
-6.20366477966309	-7.21044683456421	-5.75530958175659	-0.101852625608444	0.242221176624298	0.0286897290498018
-6.20134925842285	-7.21229791641235	-5.74410200119019	-0.10182024538517	0.242162838578224	0.0287858694791794
-6.19682168960571	-7.20302772521973	-5.74644756317139	-0.101705923676491	0.242030501365662	0.0288988035172224
-6.1979398727417	-7.19766235351563	-5.74919986724854	-0.101805150508881	0.241940811276436	0.0291014444082975
-6.19633913040161	-7.19195795059204	-5.72513389587402	-0.101694591343403	0.241849809885025	0.0291999001055956
-6.19143152236938	-7.19003057479858	-5.73351430892944	-0.101703248918056	0.241739943623543	0.0292619373649359
-6.19542169570923	-7.18936252593994	-5.72784757614136	-0.101666122674942	0.241651773452759	0.0293480698019266
-6.18685293197632	-7.18602180480957	-5.72405481338501	-0.101718969643116	0.241557285189629	0.0292505901306868
-6.18790197372437	-7.18197584152222	-5.72028589248657	-0.101645357906818	0.241443395614624	0.0294680986553431
-6.18551445007324	-7.18167114257813	-5.71985006332397	-0.101665802299976	0.241418540477753	0.029494246467948
-6.17959785461426	-7.17713689804077	-5.70453214645386	-0.101642325520515	0.241270557045937	0.0295925121754408
-6.18010807037354	-7.16921710968018	-5.70287084579468	-0.101624950766563	0.241169005632401	0.0296851731836796
-6.17745923995972	-7.169997215271	-5.70031070709229	-0.101671859622002	0.240998402237892	0.0296902377158403
-6.16827392578125	-7.17182970046997	-5.69012975692749	-0.101608991622925	0.240908071398735	0.0297515615820885
-6.16888999938965	-7.17850065231323	-5.69508504867554	-0.101412937045097	0.240871518850327	0.0297621097415686
-6.17364501953125	-7.16525793075562	-5.70348405838013	-0.101389177143574	0.240843966603279	0.0298732779920101
-6.17314434051514	-7.16766166687012	-5.69633674621582	-0.101511217653751	0.240666061639786	0.0298560615628958
-6.16706514358521	-7.16257524490356	-5.68492126464844	-0.101542890071869	0.240491613745689	0.0298896133899689
-6.16544389724731	-7.16311645507813	-5.68632125854492	-0.10167171061039	0.240504816174507	0.0298862643539906
-6.16569566726685	-7.16164875030518	-5.68032360076904	-0.101527906954288	0.240275919437408	0.0298716202378273
-6.16699934005737	-7.15656995773315	-5.67748212814331	-0.10153653472662	0.240254878997803	0.0298029407858849
-6.16998815536499	-7.15686368942261	-5.67302560806274	-0.101624317467213	0.240179345011711	0.0298581887036562
-6.169020652771	-7.15686559677124	-5.67285442352295	-0.101564064621925	0.240089803934097	0.0297184735536575
-6.17351531982422	-7.15861034393311	-5.671142578125	-0.101647488772869	0.240088641643524	0.0297576170414686
-6.1686429977417	-7.15537548065186	-5.66719388961792	-0.101601175963879	0.239925518631935	0.0296503715217113
-6.16706085205078	-7.15535831451416	-5.66765117645264	-0.101668976247311	0.239893049001694	0.0296008661389351
-6.17245388031006	-7.15532636642456	-5.67318725585938	-0.101727314293385	0.239847972989082	0.0295300781726837
-6.17022132873535	-7.16426706314087	-5.67539024353027	-0.10169805586338	0.239772662520409	0.0294101722538471
-6.16971731185913	-7.1591739654541	-5.67897129058838	-0.101648807525635	0.239594042301178	0.0292502380907536
-6.1745228767395	-7.16492366790771	-5.68171310424805	-0.101748578250408	0.23965673148632	0.0292402599006891
-6.17271518707275	-7.16689157485962	-5.66673612594604	-0.101660907268524	0.239691689610481	0.0291172303259373
-6.17529153823853	-7.1777868270874	-5.67930841445923	-0.101658321917057	0.239627331495285	0.0289880912750959
-6.18271255493164	-7.1776123046875	-5.67980766296387	-0.101536050438881	0.239709034562111	0.0289230551570654
-6.1825065612793	-7.18118810653687	-5.67794275283813	-0.101545512676239	0.239730939269066	0.0286477375775576
-6.18362379074097	-7.19346952438354	-5.68100023269653	-0.101502195000648	0.239703550934792	0.0286169275641441
-6.18455457687378	-7.19662046432495	-5.68678379058838	-0.101373754441738	0.239741295576096	0.0284691546112299
-6.1880202293396	-7.2066478729248	-5.69862604141235	-0.101237758994102	0.239643692970276	0.0283362530171871
-6.19345188140869	-7.21020841598511	-5.68849420547485	-0.101238511502743	0.239832922816277	0.0282595176249743
-6.19897651672363	-7.22192001342773	-5.7095799446106	-0.101117566227913	0.239770501852036	0.0280318427830935
-6.20487117767334	-7.23361158370972	-5.7053337097168	-0.101026818156242	0.23981773853302	0.0280012246221304
-6.21188068389893	-7.23870182037354	-5.71960496902466	-0.100969307124615	0.24006088078022	0.027736546471715
-6.21769046783447	-7.2501335144043	-5.72657060623169	-0.100834153592587	0.240068182349205	0.0276780538260937
-6.22368097305298	-7.26490020751953	-5.73284101486206	-0.100800655782223	0.240155711770058	0.0275337100028992
-6.22702741622925	-7.26777315139771	-5.73828649520874	-0.100663490593433	0.240257024765015	0.0274579469114542
-6.22821235656738	-7.27757883071899	-5.74172687530518	-0.100585758686066	0.240226298570633	0.0273515991866589
-6.23721981048584	-7.2838921546936	-5.75057029724121	-0.100545100867748	0.24047364294529	0.0272690672427416
-6.23844575881958	-7.28678178787231	-5.75756311416626	-0.100451909005642	0.240566715598106	0.0271473545581102
-6.24062013626099	-7.29950332641602	-5.76114988327026	-0.100408941507339	0.240639194846153	0.0270043555647135
-6.24911975860596	-7.29696655273438	-5.77746915817261	-0.100312694907188	0.240740954875946	0.0269499178975821
-6.25192165374756	-7.30070304870605	-5.78644990921021	-0.100326411426067	0.240776732563972	0.0268560871481895
-6.25521659851074	-7.30483055114746	-5.77701282501221	-0.100221127271652	0.240962162613869	0.0268262829631567
-6.2538423538208	-7.30303144454956	-5.80147647857666	-0.100282624363899	0.241034105420113	0.0267550982534885
-6.25926399230957	-7.31034898757935	-5.7917742729187	-0.100273489952087	0.241197645664215	0.0266341399401426
-6.25730657577515	-7.3077220916748	-5.80313968658447	-0.100288480520248	0.241224989295006	0.0264867339283228
-6.25912809371948	-7.31004858016968	-5.81027936935425	-0.100309237837791	0.241245433688164	0.0265250615775585
-6.25762224197388	-7.30829095840454	-5.81128406524658	-0.10030822455883	0.241395324468613	0.0264250822365284
-6.25518560409546	-7.3052716255188	-5.81546211242676	-0.100295886397362	0.241389960050583	0.0264137424528599
-6.25751924514771	-7.30050992965698	-5.80931425094604	-0.100420884788036	0.241394147276878	0.0264940913766623
-6.25394916534424	-7.29596662521362	-5.81719207763672	-0.100468948483467	0.241483852267265	0.0264116153120995
-6.24881601333618	-7.29118156433105	-5.81305646896362	-0.100543528795242	0.241304352879524	0.026567006483674
-6.24884510040283	-7.28999805450439	-5.8114070892334	-0.100694663822651	0.241439864039421	0.0264112092554569
-6.2446665763855	-7.28100347518921	-5.80744981765747	-0.100621610879898	0.241361320018768	0.026558380573988
-6.23857927322388	-7.27594804763794	-5.80552387237549	-0.100813746452332	0.241410076618195	0.0265584029257298
-6.23511695861816	-7.27305793762207	-5.79778671264648	-0.100820183753967	0.241386905312538	0.0266644265502691
-6.22614669799805	-7.26579999923706	-5.79215908050537	-0.100914068520069	0.241177290678024	0.0267120804637671
-6.22523021697998	-7.25910186767578	-5.79206418991089	-0.101030692458153	0.241291850805283	0.026795731857419
-6.22096252441406	-7.2551908493042	-5.78598928451538	-0.101019710302353	0.241192683577538	0.0268161427229643
-6.21427202224731	-7.2465238571167	-5.78853130340576	-0.101158432662487	0.24115452170372	0.0267713647335768
-6.2094988822937	-7.24006652832031	-5.78083658218384	-0.101210035383701	0.241130515933037	0.0268773287534714
-6.20563125610352	-7.23859882354736	-5.77877140045166	-0.101243183016777	0.241079464554787	0.0268668401986361
-6.20421409606934	-7.2298378944397	-5.76825571060181	-0.101324401795864	0.241176202893257	0.026960339397192
-6.19876050949097	-7.22649765014648	-5.76538944244385	-0.101396061480045	0.241009190678596	0.0269405134022236
-6.19252490997314	-7.22426223754883	-5.76135969161987	-0.101416699588299	0.240982040762901	0.0270030833780766
-6.19378328323364	-7.21911525726318	-5.75953054428101	-0.101421326398849	0.240932017564774	0.0269890502095222
-6.18674945831299	-7.22420120239258	-5.75126552581787	-0.101406663656235	0.240884721279144	0.0269490666687489
-6.18165683746338	-7.2143440246582	-5.75626993179321	-0.10131473839283	0.240811094641685	0.0269799884408712
-6.17928504943848	-7.21626806259155	-5.74449443817139	-0.101369686424732	0.24083599448204	0.026944175362587
-6.17666959762573	-7.21776437759399	-5.73316383361816	-0.101329579949379	0.240750476717949	0.026984816417098
-6.17474365234375	-7.21493434906006	-5.73801136016846	-0.101222611963749	0.240668028593063	0.0270185824483633
-6.1728515625	-7.2191333770752	-5.72480821609497	-0.101180046796799	0.240678548812866	0.0269599687308073
-6.1753363609314	-7.21788120269775	-5.72769737243652	-0.101135462522507	0.24063166975975	0.0269005857408047
-6.1707124710083	-7.22527408599854	-5.72657775878906	-0.101073898375034	0.240606993436813	0.0269326604902744
-6.16986465454102	-7.22527122497559	-5.72130107879639	-0.100893400609493	0.240406438708305	0.0268684700131416
-6.17218828201294	-7.23341989517212	-5.7170844078064	-0.100851237773895	0.24038328230381	0.0268809851258993
-6.16948127746582	-7.23525953292847	-5.70030927658081	-0.100606329739094	0.24025821685791	0.0267990045249462
-6.17304277420044	-7.24125289916992	-5.70580625534058	-0.100518248975277	0.240235924720764	0.0267913248389959
-6.17258405685425	-7.24638843536377	-5.6992449760437	-0.10035152733326	0.240235075354576	0.026781203225255
-6.17171001434326	-7.25014162063599	-5.6961727142334	-0.100143373012543	0.240045890212059	0.026630312204361
-6.17493581771851	-7.26133728027344	-5.69234943389893	-0.100059412419796	0.240017965435982	0.0266465619206429
-6.17285823822021	-7.2614631652832	-5.68993854522705	-0.0998141542077065	0.239936992526054	0.0265520289540291
-6.16983461380005	-7.2714638710022	-5.68309116363525	-0.0996737033128738	0.239762112498283	0.0265677627176046
-6.17468023300171	-7.27917814254761	-5.66571521759033	-0.0994977355003357	0.239799454808235	0.0265576355159283
-6.16953611373901	-7.28470802307129	-5.67286157608032	-0.0993006080389023	0.239597782492638	0.0264615472406149
-6.16887807846069	-7.29139137268066	-5.66005277633667	-0.0991685092449188	0.239417374134064	0.0264694094657898
-6.17219638824463	-7.29072856903076	-5.65860414505005	-0.0990300476551056	0.239402517676353	0.0263288915157318
-6.17137050628662	-7.3028736114502	-5.65508317947388	-0.0989615246653557	0.239245057106018	0.0263155791908503
-6.17037582397461	-7.29853487014771	-5.65108394622803	-0.0986823812127113	0.239157140254974	0.0261984653770924
-6.16986894607544	-7.31063985824585	-5.64561367034912	-0.0986257717013359	0.239012271165848	0.0261901877820492
-6.17357730865479	-7.30910778045654	-5.62546491622925	-0.0984364971518517	0.239025577902794	0.0261577796190977
-6.16745138168335	-7.3167839050293	-5.62607383728027	-0.0984039902687073	0.238779872655869	0.0260313022881746
-6.16746187210083	-7.32101440429688	-5.61438894271851	-0.0982928574085236	0.238709434866905	0.0259920284152031
-6.16851711273193	-7.31794309616089	-5.62397480010986	-0.0981878265738487	0.238645657896996	0.0257973950356245
-6.17268133163452	-7.33126258850098	-5.61441421508789	-0.0981488302350044	0.238554462790489	0.0257212687283754
-6.1741189956665	-7.33273410797119	-5.61721897125244	-0.098001167178154	0.238520264625549	0.025602076202631
-6.17481803894043	-7.3352165222168	-5.61561489105225	-0.0979315713047981	0.23839408159256	0.0255384147167206
-6.17873859405518	-7.3383526802063	-5.59620380401611	-0.0978407934308052	0.238371983170509	0.0254715066403151
-6.18384599685669	-7.34274911880493	-5.6081919670105	-0.0978256687521935	0.238291427493095	0.0253695473074913
-6.18308162689209	-7.34550523757935	-5.59810543060303	-0.0977438911795616	0.238219767808914	0.0252597108483315
-6.18901777267456	-7.3475513458252	-5.60283660888672	-0.09774399548769	0.238239645957947	0.025142814964056
-6.19662046432495	-7.35606050491333	-5.60615873336792	-0.0977207645773888	0.238273203372955	0.0250300541520119
-6.19738817214966	-7.35171937942505	-5.61917066574097	-0.0976230278611183	0.238092169165611	0.0248659029603004
-6.20546007156372	-7.35637426376343	-5.61183214187622	-0.0977644026279449	0.238146081566811	0.0248286370187998
-6.20862627029419	-7.35812997817993	-5.6015043258667	-0.0976670905947685	0.238181605935097	0.0247050710022449
-6.21215534210205	-7.35942602157593	-5.61796140670776	-0.0976935252547264	0.238130897283554	0.0246518831700087
-6.21523427963257	-7.36383152008057	-5.60760927200317	-0.0977563038468361	0.238111704587936	0.0245828125625849
-6.2198338508606	-7.35912466049194	-5.62035417556763	-0.0977933257818222	0.238150149583817	0.0244685616344213
-6.22377109527588	-7.36565160751343	-5.61978673934937	-0.0978904962539673	0.238136127591133	0.0245514940470457
-6.22525072097778	-7.35953092575073	-5.62390327453613	-0.0978562012314796	0.23802775144577	0.0244489945471287
-6.23143339157104	-7.36261653900146	-5.63015031814575	-0.0979702174663544	0.238066360354424	0.0245603527873755
-6.23226976394653	-7.35925960540771	-5.61566781997681	-0.0979918241500854	0.238089948892593	0.0245277006179094
-6.23352813720703	-7.36079931259155	-5.63160037994385	-0.0980940088629723	0.238094910979271	0.0245119463652372
-6.23138523101807	-7.35800838470459	-5.62241744995117	-0.09813492000103	0.238122120499611	0.0245300382375717
-6.23117971420288	-7.35227394104004	-5.62747526168823	-0.0982318371534348	0.238067001104355	0.0244448482990265
-6.22970294952393	-7.35461616516113	-5.62526035308838	-0.0983883291482925	0.238111093640327	0.0245451647788286
-6.22638273239136	-7.34453630447388	-5.62808132171631	-0.0984078049659729	0.238061606884003	0.0245148092508316
-6.22297954559326	-7.34019947052002	-5.62970113754272	-0.0985343307256699	0.238038599491119	0.0246034432202578
-6.21939706802368	-7.33465671539307	-5.61208152770996	-0.09865552932024	0.238118097186089	0.0246868543326855
-6.20987606048584	-7.33349275588989	-5.62614965438843	-0.0987051874399185	0.238087460398674	0.0246489327400923
-6.20885562896729	-7.32512044906616	-5.61673927307129	-0.0987750515341759	0.238036453723907	0.0247359648346901
-6.20753765106201	-7.31662750244141	-5.61930799484253	-0.0988011434674263	0.238197758793831	0.0246568862348795
-6.20435905456543	-7.31908130645752	-5.62512636184692	-0.0989591479301453	0.238213777542114	0.0246834829449654
-6.19927263259888	-7.30951833724976	-5.6300892829895	-0.0989092141389847	0.238229796290398	0.0247025582939386
-6.19676399230957	-7.31079721450806	-5.62846565246582	-0.0990235581994057	0.238189339637756	0.0247400104999542
-6.19462490081787	-7.30596160888672	-5.61919736862183	-0.0990601778030396	0.238384887576103	0.0248320288956165
-6.19413566589355	-7.30606985092163	-5.62954330444336	-0.0990056544542313	0.238339096307755	0.0248196627944708
-6.19211149215698	-7.30707931518555	-5.62337684631348	-0.0990751683712006	0.238290816545486	0.0249271634966135
-6.18856000900269	-7.30122089385986	-5.62859869003296	-0.0991739183664322	0.238408848643303	0.0248940233141184
-6.18929815292358	-7.30858325958252	-5.62703609466553	-0.0991885736584663	0.238393723964691	0.0249976944178343
-6.18991041183472	-7.30241012573242	-5.63179588317871	-0.0991387069225311	0.238385662436485	0.0250710602849722
-6.19110250473022	-7.30478858947754	-5.63068246841431	-0.099052906036377	0.238342210650444	0.0251241698861122
-6.18982028961182	-7.30518579483032	-5.619788646698	-0.0990761741995811	0.238335803151131	0.0252733584493399
-6.19097709655762	-7.30947399139404	-5.63223552703857	-0.0991968810558319	0.238383695483208	0.0252517759799957
-6.18639612197876	-7.30857086181641	-5.61683320999146	-0.099023163318634	0.23833866417408	0.0252687111496925
-6.19319200515747	-7.30973720550537	-5.62715721130371	-0.0990504771471024	0.238340675830841	0.0252860859036446
-6.18811988830566	-7.31542634963989	-5.62362241744995	-0.0990077331662178	0.238417476415634	0.0253686793148518
-6.18326139450073	-7.31408405303955	-5.62760448455811	-0.0988922715187073	0.238256424665451	0.0252688825130463
-6.18816804885864	-7.31404685974121	-5.63010215759277	-0.098910890519619	0.238358899950981	0.0254132281988859
-6.18445253372192	-7.31593990325928	-5.61327457427979	-0.0988037064671516	0.238305047154427	0.025449562817812
-6.18051624298096	-7.31952428817749	-5.6276683807373	-0.0987512245774269	0.238242954015732	0.0254404917359352
-6.18204784393311	-7.32204484939575	-5.6152400970459	-0.0986271277070045	0.238260746002197	0.0254858024418354
-6.17867231369019	-7.32211446762085	-5.62193965911865	-0.0985688492655754	0.238248080015182	0.0253399293869734
-6.18325710296631	-7.32732105255127	-5.62595367431641	-0.0984509363770485	0.238285973668098	0.0255021918565035
-6.18407011032104	-7.32954120635986	-5.63079833984375	-0.0983970910310745	0.238384529948235	0.0253756456077099
-6.17990016937256	-7.33207035064697	-5.62515258789063	-0.0982877761125565	0.238351881504059	0.025361517444253
-6.18780755996704	-7.33997344970703	-5.61726427078247	-0.0982109755277634	0.238290056586266	0.0253725741058588
-6.18348693847656	-7.34228229522705	-5.61662817001343	-0.0981384739279747	0.238356858491898	0.025252653285861
-6.18837785720825	-7.34952306747437	-5.62588167190552	-0.0980213358998299	0.238191545009613	0.0253286343067884
-6.18875122070313	-7.35820865631104	-5.61716842651367	-0.0979812294244766	0.238187447190285	0.0251855347305536
-6.19372987747192	-7.36001253128052	-5.62031316757202	-0.0977296456694603	0.238179296255112	0.0251579228788614
-6.19628190994263	-7.36644172668457	-5.61632871627808	-0.0977543890476227	0.238146543502808	0.0251339431852102
-6.19791650772095	-7.36955833435059	-5.61627292633057	-0.0975852608680725	0.238162159919739	0.0250587165355682
-6.1989278793335	-7.37415790557861	-5.60863351821899	-0.0975323468446732	0.237919688224792	0.0250057000666857
-6.20414638519287	-7.37738370895386	-5.61246204376221	-0.0974845811724663	0.238014981150627	0.0249396730214357
-6.2075023651123	-7.38651704788208	-5.61637496948242	-0.0973464399576187	0.237876951694489	0.0248386953026056
-6.20899057388306	-7.38873291015625	-5.61220216751099	-0.0973377153277397	0.237912252545357	0.0247077159583569
-6.21068668365479	-7.3934383392334	-5.61031341552734	-0.097236692905426	0.23776713013649	0.0246841665357351
-6.20984601974487	-7.39762783050537	-5.60907649993896	-0.0973192229866982	0.23780857026577	0.0245347619056702
-6.21222543716431	-7.39790344238281	-5.60876798629761	-0.0972248762845993	0.237733587622643	0.024485144764185
-6.21148443222046	-7.3986349105835	-5.59173393249512	-0.0971434041857719	0.237636014819145	0.0244874283671379
-6.21108961105347	-7.4049129486084	-5.59641695022583	-0.0971447825431824	0.237651497125626	0.0244201831519604
-6.20865917205811	-7.40745258331299	-5.59296417236328	-0.0970285385847092	0.237568721175194	0.0243549905717373
-6.20639848709106	-7.40495634078979	-5.59506750106812	-0.0970838665962219	0.237576335668564	0.0242354404181242
-6.209388256073	-7.41286182403564	-5.59751176834106	-0.0970498695969582	0.237617641687393	0.0242042914032936
-6.20856380462646	-7.41192483901978	-5.60746002197266	-0.0969334617257118	0.237654626369476	0.0240463428199291
-6.21094083786011	-7.41414308547974	-5.60352516174316	-0.0967499241232872	0.237690269947052	0.0240063965320587
-6.21258211135864	-7.42043447494507	-5.59753656387329	-0.0968677178025246	0.237883940339088	0.0239601656794548
-6.21476650238037	-7.42352676391602	-5.61242580413818	-0.09684818983078	0.237935274839401	0.0237956792116165
-6.21388721466064	-7.42355537414551	-5.60809135437012	-0.0967522338032722	0.238010033965111	0.0237349327653646
-6.21763706207275	-7.42225074768066	-5.62070608139038	-0.0967840328812599	0.238127693533897	0.0236796345561743
-6.21870994567871	-7.43348026275635	-5.62600469589233	-0.096775695681572	0.238160386681557	0.0235504452139139
-6.22468852996826	-7.42784404754639	-5.63278007507324	-0.0967395827174187	0.238170444965363	0.0234722886234522
-6.22353601455688	-7.43073797225952	-5.63023710250854	-0.0968028232455254	0.238231360912323	0.0233733374625444
-6.22477102279663	-7.43047332763672	-5.62697839736938	-0.0968561321496964	0.238270819187164	0.0233606714755297
-6.22547149658203	-7.42776107788086	-5.63738107681274	-0.0968233346939087	0.238325774669647	0.0232996735721827
-6.22352457046509	-7.42847156524658	-5.62647914886475	-0.096972182393074	0.238311141729355	0.0232027750462294
-6.23045682907104	-7.42358541488647	-5.63850450515747	-0.0969831049442291	0.238436117768288	0.0231342557817698
-6.22396087646484	-7.42565488815308	-5.6400351524353	-0.0970709249377251	0.238445565104485	0.0230893697589636
-6.22072696685791	-7.42149114608765	-5.63658285140991	-0.0970703214406967	0.238310053944588	0.0230556335300207
-6.22319793701172	-7.41877937316895	-5.6441855430603	-0.0971427634358406	0.238353326916695	0.0230899658054113
-6.21820497512817	-7.41121339797974	-5.62276077270508	-0.0971782058477402	0.2384432554245	0.0230674110352993
-6.21469640731812	-7.41342639923096	-5.63428211212158	-0.0973195135593414	0.238363638520241	0.0230148267000914
-6.2089695930481	-7.40641450881958	-5.6262993812561	-0.0973248034715652	0.238528057932854	0.0230324734002352
-6.19841623306274	-7.39836549758911	-5.62647771835327	-0.0973562896251678	0.238489985466003	0.0229331757873297
-6.19456338882446	-7.40216970443726	-5.62571477890015	-0.0975060388445854	0.238508895039558	0.023084806278348
-6.18789148330688	-7.38988161087036	-5.63229179382324	-0.0973639637231827	0.238563299179077	0.0229524150490761
-6.17959403991699	-7.38983917236328	-5.62705755233765	-0.0974648222327232	0.238592922687531	0.0230507217347622
-6.17729759216309	-7.38674879074097	-5.62018299102783	-0.0975123420357704	0.238897874951363	0.0230643209069967
-6.17015552520752	-7.38537073135376	-5.63684988021851	-0.097526878118515	0.238936930894852	0.0229935366660357
-6.16577053070068	-7.38066959381104	-5.63330268859863	-0.0975752174854279	0.239151284098625	0.0229717195034027
-6.16760349273682	-7.38398838043213	-5.64313220977783	-0.0975737795233727	0.239440336823463	0.0228736214339733
-6.16693353652954	-7.39046430587769	-5.65853452682495	-0.0976105853915215	0.239660874009132	0.022905308753252
-6.17022657394409	-7.38330221176147	-5.66863775253296	-0.0975710600614548	0.239854052662849	0.0229299440979958
-6.17233991622925	-7.39147424697876	-5.67708873748779	-0.0976029261946678	0.240000218153	0.0230050049722195
-6.1729097366333	-7.388831615448	-5.66935014724731	-0.0976536273956299	0.240297853946686	0.0231580715626478
-6.1672420501709	-7.38826131820679	-5.67922258377075	-0.0976672545075417	0.240213051438332	0.023205328732729
-6.16801738739014	-7.38311433792114	-5.67759799957275	-0.0976784527301788	0.240337073802948	0.0233461819589138
-6.16812419891357	-7.37597846984863	-5.68276786804199	-0.0977094173431396	0.240366131067276	0.0233912132680416
-6.16250371932983	-7.37690019607544	-5.67687892913818	-0.0977926552295685	0.240342453122139	0.0234757177531719
-6.16130113601685	-7.36897468566895	-5.68139600753784	-0.0978799611330032	0.240392625331879	0.0236847493797541
-6.15652847290039	-7.36337614059448	-5.67547655105591	-0.0978872552514076	0.240321785211563	0.0237653590738773
-6.15284013748169	-7.35553741455078	-5.66859865188599	-0.0979130119085312	0.240401580929756	0.0239120349287987
-6.14887189865112	-7.34750175476074	-5.67138051986694	-0.098034456372261	0.240325033664703	0.0239966660737991
-6.14465188980103	-7.33879327774048	-5.66535329818726	-0.0981316491961479	0.240349471569061	0.0241245646029711
-6.13890027999878	-7.3296480178833	-5.66504001617432	-0.0981136485934258	0.240290924906731	0.0242451820522547
-6.1274356842041	-7.32570648193359	-5.65799045562744	-0.0982556566596031	0.240292921662331	0.0243217386305332
-6.12203741073608	-7.31238269805908	-5.65527391433716	-0.0982268303632736	0.24030402302742	0.0245352294296026
-6.1076807975769	-7.30508804321289	-5.64663696289063	-0.0983135849237442	0.240114957094193	0.0246564634144306
-6.0993447303772	-7.29616737365723	-5.63453388214111	-0.0983748659491539	0.240228191018105	0.0249121263623238
-6.08858251571655	-7.28433275222778	-5.62772941589355	-0.0983563214540482	0.240095481276512	0.0250256285071373
-6.07601547241211	-7.2784595489502	-5.62495803833008	-0.0983714088797569	0.240086808800697	0.0252296701073647
-6.0747127532959	-7.27218818664551	-5.62177085876465	-0.0984194576740265	0.24017670750618	0.025438629090786
-6.05976724624634	-7.26753425598145	-5.61089563369751	-0.0984804183244705	0.240162059664726	0.0254308767616749
-6.05266761779785	-7.25756645202637	-5.61729192733765	-0.0983332991600037	0.240133598446846	0.0256018918007612
-6.04907894134521	-7.25595474243164	-5.61733865737915	-0.0984363332390785	0.240277707576752	0.0257060490548611
-6.03922176361084	-7.2527003288269	-5.59876823425293	-0.0983555614948273	0.240315437316895	0.0258763004094362
-6.03534412384033	-7.25078201293945	-5.61244010925293	-0.0983613058924675	0.240314617753029	0.0259588286280632
-6.02930688858032	-7.24294948577881	-5.59665155410767	-0.0982252061367035	0.240496277809143	0.0259969234466553
-6.02593088150024	-7.24049282073975	-5.60714292526245	-0.0981449633836746	0.240460187196732	0.0261230003088713
-6.01969051361084	-7.24288129806519	-5.60310983657837	-0.0982702001929283	0.240470692515373	0.0262155886739492
-6.01932001113892	-7.23503589630127	-5.6131763458252	-0.0981180220842361	0.240553066134453	0.0262436829507351
-6.01277494430542	-7.23684740066528	-5.60208129882813	-0.0981017500162125	0.24048162996769	0.0264575406908989
-6.01200532913208	-7.23870706558228	-5.58452606201172	-0.0981426984071732	0.24054217338562	0.0265818107873201
-6.00874042510986	-7.23594045639038	-5.59144592285156	-0.0979634746909142	0.240418151021004	0.0265701096504927
-6.00493001937866	-7.23521184921265	-5.58635377883911	-0.0979655459523201	0.240340426564217	0.0267687160521746
-6.00348138809204	-7.22781658172607	-5.58376884460449	-0.0979781597852707	0.240354746580124	0.026721503585577
-6.00159883499146	-7.23318290710449	-5.57410478591919	-0.0978956520557404	0.240150049328804	0.0269525181502104
-5.99884128570557	-7.2273964881897	-5.57474708557129	-0.0978653430938721	0.240119397640228	0.0269178152084351
-5.99958515167236	-7.22993850708008	-5.56963396072388	-0.0978961288928986	0.24005614221096	0.0270156972110271
-5.99682569503784	-7.22498798370361	-5.55743598937988	-0.0978720933198929	0.239963531494141	0.0271478779613972
-5.9949746131897	-7.22367668151855	-5.55410051345825	-0.0978405103087425	0.23984432220459	0.027155539020896
-5.99298143386841	-7.22341775894165	-5.54922246932983	-0.0976822003722191	0.239641129970551	0.02728639729321
-5.98955011367798	-7.21628189086914	-5.54926872253418	-0.0977303683757782	0.23957647383213	0.0271932333707809
-5.98910140991211	-7.21780776977539	-5.5387978553772	-0.0977347120642662	0.239528983831406	0.0273406263440847
-5.98140287399292	-7.21413373947144	-5.53827810287476	-0.0976693332195282	0.239447370171547	0.0272668246179819
-5.97907829284668	-7.20993709564209	-5.53515148162842	-0.0977313816547394	0.239379346370697	0.0274228565394878
-5.97386789321899	-7.20891332626343	-5.51328754425049	-0.0976175889372826	0.239238351583481	0.0274540036916733
-5.97263193130493	-7.21006727218628	-5.51413249969482	-0.0975660607218742	0.239218458533287	0.0274994131177664
-5.96940040588379	-7.20830154418945	-5.5023717880249	-0.0974596291780472	0.239074662327766	0.0274782422930002
-5.96480369567871	-7.20637845993042	-5.49585103988647	-0.0975032150745392	0.239040017127991	0.0274420771747828
-5.9602575302124	-7.21037006378174	-5.49470186233521	-0.0974095314741135	0.238933488726616	0.027579914778471
-5.95549917221069	-7.20727920532227	-5.48594999313354	-0.0974228605628014	0.238899603486061	0.0274849981069565
-5.95326519012451	-7.20843982696533	-5.48411798477173	-0.0973415598273277	0.238858312368393	0.0274797845631838
-5.95218849182129	-7.20769023895264	-5.47870779037476	-0.0972209423780441	0.238695815205574	0.0274863615632057
-5.95244741439819	-7.21248006820679	-5.47019910812378	-0.0972152650356293	0.238810956478119	0.0273645650595427
-5.95905590057373	-7.21563196182251	-5.48131799697876	-0.0970737040042877	0.238801583647728	0.0273510385304689
-5.95961475372314	-7.2248330116272	-5.47956562042236	-0.0970254167914391	0.238887205719948	0.0270982105284929
-5.96938180923462	-7.22878837585449	-5.49157810211182	-0.0968660488724709	0.238902986049652	0.02701585739851
-5.97785329818726	-7.23961353302002	-5.49382448196411	-0.096786268055439	0.239094316959381	0.0268829148262739
-5.98366928100586	-7.24136686325073	-5.49400091171265	-0.0966880619525909	0.23915858566761	0.0267115700989962
-5.99411773681641	-7.25055408477783	-5.50874137878418	-0.0965816527605057	0.239160716533661	0.0265567693859339
-6.00182437896729	-7.25571155548096	-5.5157995223999	-0.0965197011828423	0.239310503005981	0.0264225602149963
-6.01237773895264	-7.2617826461792	-5.51913833618164	-0.0964002683758736	0.239347964525223	0.0261938720941544
-6.0224404335022	-7.27470922470093	-5.52633333206177	-0.0963972881436348	0.239467933773994	0.0261183567345142
-6.02806043624878	-7.27255487442017	-5.53445625305176	-0.096279688179493	0.23944690823555	0.0260065644979477
-6.03597021102905	-7.28568458557129	-5.5415563583374	-0.0962931141257286	0.23938874900341	0.0258723683655262
-6.0442156791687	-7.28603744506836	-5.53108644485474	-0.0961707308888435	0.239522069692612	0.0258307941257954
-6.04605293273926	-7.28983545303345	-5.54057455062866	-0.0962126925587654	0.239501491189003	0.0256704222410917
-6.0523853302002	-7.29751539230347	-5.53368425369263	-0.0960845276713371	0.239509984850883	0.0256149005144835
-6.05722808837891	-7.29271984100342	-5.54709959030151	-0.0961514711380005	0.239518687129021	0.0254616718739271
-6.057297706604	-7.30220985412598	-5.5387282371521	-0.0961097106337547	0.239551946520805	0.0253728218376637
-6.05998468399048	-7.30100774765015	-5.54767847061157	-0.0960843488574028	0.239550843834877	0.0252345893532038
-6.05854225158691	-7.30069541931152	-5.54816150665283	-0.0960774198174477	0.239559486508369	0.0252143442630768
-6.05863857269287	-7.30162191390991	-5.53239059448242	-0.0960161536931992	0.239602506160736	0.0251871142536402
-6.05493021011353	-7.29877233505249	-5.54838943481445	-0.0960182398557663	0.239676803350449	0.0251244530081749
-6.04930591583252	-7.29803895950317	-5.53407335281372	-0.0959779173135757	0.239660710096359	0.025040777400136
-6.04529333114624	-7.2926287651062	-5.53694629669189	-0.0960518196225166	0.239773809909821	0.0250209532678127
-6.04114151000977	-7.29774808883667	-5.53376483917236	-0.0960645899176598	0.239863485097885	0.0249512139707804
-6.03184938430786	-7.28968286514282	-5.53703832626343	-0.0959484726190567	0.239773452281952	0.024867532774806
-6.03036832809448	-7.29260492324829	-5.5370922088623	-0.0960113555192947	0.239880248904228	0.0249109659343958
-6.02509355545044	-7.28882741928101	-5.5212869644165	-0.095939427614212	0.239951446652412	0.0248690973967314
-6.0143346786499	-7.28933715820313	-5.52977848052979	-0.0959562659263611	0.23994767665863	0.024851955473423
-6.00829887390137	-7.28919267654419	-5.522141456604	-0.0959926620125771	0.240023046731949	0.0248336177319288
-6.0023398399353	-7.28272104263306	-5.52166700363159	-0.0959398373961449	0.240060806274414	0.0247161816805601
-5.99693822860718	-7.29189157485962	-5.52384757995605	-0.0959435403347015	0.240110382437706	0.0247753169387579
-5.99388599395752	-7.28779125213623	-5.52523469924927	-0.0959125980734825	0.240263640880585	0.0246124323457479
-5.98621463775635	-7.29106092453003	-5.52427864074707	-0.095805712044239	0.240251794457436	0.0246359836310148
-5.98792219161987	-7.29250574111938	-5.51278686523438	-0.0957965776324272	0.240405172109604	0.0245321691036224
-5.98715209960938	-7.29274225234985	-5.52153158187866	-0.0957643017172813	0.240641131997108	0.0243749488145113
-5.98614454269409	-7.29901838302612	-5.53549385070801	-0.0957325845956802	0.240671157836914	0.0242717862129211
-5.98752737045288	-7.3052282333374	-5.54382467269897	-0.0958299115300179	0.24092872440815	0.0240756198763847
-5.98955392837524	-7.30114793777466	-5.54752254486084	-0.0957036241889	0.2409288585186	0.023977555334568
-5.99002647399902	-7.30939483642578	-5.5517110824585	-0.0957711413502693	0.24102671444416	0.0238687768578529
-5.99388360977173	-7.30849027633667	-5.55105876922607	-0.0957764536142349	0.241345301270485	0.0237963572144508
-5.99185228347778	-7.30692434310913	-5.5556435585022	-0.0957352817058563	0.241217195987701	0.0236444640904665
-5.99676561355591	-7.31102609634399	-5.55610990524292	-0.0958518832921982	0.241408571600914	0.0235640499740839
-5.99597930908203	-7.30745887756348	-5.56263113021851	-0.0957944393157959	0.241454303264618	0.0234039053320885
-5.99603080749512	-7.31364059448242	-5.56150674819946	-0.0958470329642296	0.241457551717758	0.0233229901641607
-6.00194931030273	-7.30889415740967	-5.56180572509766	-0.095920592546463	0.241552442312241	0.0231915935873985
-5.99727058410645	-7.31145620346069	-5.55895328521729	-0.095973826944828	0.241496726870537	0.0230651963502169
-5.99886560440063	-7.30818128585815	-5.55528831481934	-0.0961119681596756	0.241600826382637	0.0230065118521452
-5.9959135055542	-7.30824184417725	-5.55585336685181	-0.0960630625486374	0.241577297449112	0.0227952469140291
-5.99263286590576	-7.30637645721436	-5.55254697799683	-0.0961529240012169	0.241607934236526	0.0226977691054344
-5.99468183517456	-7.30064868927002	-5.56258487701416	-0.0961270853877068	0.241601094603539	0.0226191692054272
-5.98838758468628	-7.30642414093018	-5.55257034301758	-0.0963064730167389	0.241637259721756	0.0224451776593924
-5.98792028427124	-7.29752111434937	-5.56203889846802	-0.0963102951645851	0.24163256585598	0.0223594289273024
-5.98330497741699	-7.29922151565552	-5.55080890655518	-0.0964110791683197	0.24161471426487	0.0222316067665815
-5.98389720916748	-7.29963493347168	-5.54652166366577	-0.0964358821511269	0.241762220859528	0.0221892576664686
-5.98017406463623	-7.29705953598022	-5.54887723922729	-0.0964731350541115	0.241764441132545	0.0220675263553858
-5.97819519042969	-7.29980993270874	-5.53803205490112	-0.0965175852179527	0.241788402199745	0.0219638589769602
-5.98333740234375	-7.30019855499268	-5.55089330673218	-0.0965671539306641	0.241848856210709	0.021839426830411
-5.97579193115234	-7.30449628829956	-5.54945802688599	-0.0966139510273933	0.241847842931747	0.0216110330075026
-5.97657632827759	-7.30100870132446	-5.55069780349731	-0.0965427830815315	0.241820454597473	0.0215681288391352
-5.97840881347656	-7.30756759643555	-5.54997062683105	-0.0966070517897606	0.241971164941788	0.0214574746787548
-5.97514629364014	-7.30573415756226	-5.54992246627808	-0.0965119898319244	0.242049589753151	0.0212700609117746
-5.97774648666382	-7.30853748321533	-5.55336284637451	-0.0965198427438736	0.241972848773003	0.0211946982890368
-5.97656679153442	-7.31015729904175	-5.55032682418823	-0.0965778604149818	0.242156833410263	0.0209789201617241
-5.98256206512451	-7.31072473526001	-5.56076240539551	-0.0964440256357193	0.242092326283455	0.0208747405558825
-5.97853994369507	-7.3189902305603	-5.55097484588623	-0.0965660884976387	0.242137551307678	0.0206691902130842
-5.97961616516113	-7.3156623840332	-5.55191040039063	-0.096426323056221	0.24215941131115	0.0205621682107449
-5.98144102096558	-7.32361602783203	-5.55638933181763	-0.0964300930500031	0.242172658443451	0.0204384494572878
-5.98194074630737	-7.32215356826782	-5.53682231903076	-0.0964787304401398	0.242271393537521	0.0203121155500412
-5.97945499420166	-7.32883214950562	-5.55414867401123	-0.0964189097285271	0.242176204919815	0.0201327465474606
-5.98024702072144	-7.33095073699951	-5.54681587219238	-0.0964018777012825	0.242305681109428	0.0199612956494093
-5.98393154144287	-7.33582782745361	-5.55178022384644	-0.0963442400097847	0.242210492491722	0.019872359931469
-5.98509740829468	-7.34295082092285	-5.55036497116089	-0.0964216366410255	0.242315351963043	0.0196258351206779
-5.98123073577881	-7.34486389160156	-5.55155658721924	-0.0962326750159264	0.242227092385292	0.0195152908563614
-5.98341131210327	-7.3494029045105	-5.54941129684448	-0.0963069424033165	0.242318600416183	0.0193673744797707
-5.98037767410278	-7.35453605651855	-5.54960870742798	-0.096214659512043	0.24224416911602	0.0192454047501087
-5.98786067962646	-7.35673475265503	-5.53009223937988	-0.0962028503417969	0.242265447974205	0.0191749278455973
-5.98573923110962	-7.36319303512573	-5.54358386993408	-0.0962131395936012	0.242271855473518	0.0189183987677097
-5.99129295349121	-7.37312030792236	-5.54013586044312	-0.0961034446954727	0.242216497659683	0.0188202150166035
-5.99678754806519	-7.37369775772095	-5.54621362686157	-0.0961235538125038	0.242477476596832	0.0184606146067381
-6.00317859649658	-7.38567590713501	-5.55774593353271	-0.0959673151373863	0.242517918348312	0.0183384735137224
-6.01043367385864	-7.39187479019165	-5.56999921798706	-0.0960032641887665	0.242644846439362	0.0180827025324106
-6.01929044723511	-7.40664529800415	-5.57542514801025	-0.0959042981266975	0.242717579007149	0.0179431401193142
-6.03225946426392	-7.41336965560913	-5.57578182220459	-0.0957766249775887	0.243027567863464	0.0178050808608532
-6.03570556640625	-7.42338943481445	-5.59565830230713	-0.095812514424324	0.24305547773838	0.0176137629896402
-6.04820966720581	-7.43330144882202	-5.59635972976685	-0.0957134068012238	0.243224561214447	0.0175028126686811
-6.05403757095337	-7.43083810806274	-5.61197423934937	-0.0956507921218872	0.243410676717758	0.0173214208334684
-6.05809736251831	-7.44457912445068	-5.62008619308472	-0.0956506580114365	0.243380188941956	0.0172735825181007
-6.0642991065979	-7.44456624984741	-5.62521171569824	-0.0956733524799347	0.243477612733841	0.017182182520628
-6.06716775894165	-7.45179986953735	-5.62387323379517	-0.0956327766180038	0.243491306900978	0.0171183403581381
-6.071617603302	-7.45012664794922	-5.62596893310547	-0.0956103950738907	0.243634805083275	0.0171222444623709
-6.06999111175537	-7.45144891738892	-5.62502384185791	-0.0956449583172798	0.243435010313988	0.0170273501425982
-6.07530641555786	-7.45195865631104	-5.63111925125122	-0.095689669251442	0.243640139698982	0.0169873554259539
-6.07440042495728	-7.45222520828247	-5.62880182266235	-0.095584012567997	0.243579119443893	0.0170458126813173
-6.06738996505737	-7.44971799850464	-5.62876987457275	-0.0956783294677734	0.243630364537239	0.0169427152723074
-6.06331157684326	-7.4497766494751	-5.62542057037354	-0.0957354232668877	0.243714451789856	0.0170461107045412
-6.05760765075684	-7.44067239761353	-5.63255023956299	-0.0957212671637535	0.243631690740585	0.0170322805643082
-6.05043888092041	-7.4340353012085	-5.62655735015869	-0.0957763940095901	0.24367980659008	0.0171635337173939
-6.04289674758911	-7.43079614639282	-5.60889673233032	-0.0956763848662376	0.243680760264397	0.0172833576798439
-6.03668022155762	-7.42684078216553	-5.61543989181519	-0.0957508385181427	0.243648454546928	0.0174319855868816
-6.02514505386353	-7.41921281814575	-5.60302257537842	-0.0957600623369217	0.243644699454308	0.0174979437142611
-6.01976537704468	-7.41175222396851	-5.60828924179077	-0.0958642140030861	0.243670403957367	0.0176512841135263
-6.00961494445801	-7.41176080703735	-5.59727954864502	-0.0959020033478737	0.243714660406113	0.0178091581910849
-5.99956846237183	-7.40188884735107	-5.59584188461304	-0.0958210080862045	0.243629530072212	0.017908601090312
-5.99301195144653	-7.39563274383545	-5.58881568908691	-0.0959468185901642	0.243592277169228	0.0181324612349272
-5.98251867294312	-7.39317464828491	-5.57704401016235	-0.0959004983305931	0.243572115898132	0.0183200929313898
-5.9756293296814	-7.38617706298828	-5.58390235900879	-0.0958852618932724	0.243537858128548	0.0185004081577063
-5.96744298934937	-7.38248538970947	-5.56531620025635	-0.0959050208330154	0.243524134159088	0.0186087284237146
-5.96789455413818	-7.37634134292603	-5.57529258728027	-0.0958583354949951	0.243598803877831	0.01877561211586
-5.95925855636597	-7.37756252288818	-5.56672096252441	-0.0958435833454132	0.243536412715912	0.0188836809247732
-5.95484256744385	-7.37180662155151	-5.57102012634277	-0.0957305133342743	0.243534609675407	0.0190747193992138
-5.95418310165405	-7.37488126754761	-5.56902074813843	-0.0957804471254349	0.243574470281601	0.0192280691117048
-5.946617603302	-7.37046241760254	-5.55278873443604	-0.095740370452404	0.243518516421318	0.0193874426186085
-5.94545221328735	-7.36753177642822	-5.56342267990112	-0.0956593081355095	0.24348358809948	0.0195523630827665
-5.9393105506897	-7.3670768737793	-5.55373334884644	-0.0957182571291924	0.24360203742981	0.0196172446012497
-5.94234085083008	-7.36714315414429	-5.56101655960083	-0.0956325009465218	0.243486985564232	0.0198224075138569
-5.93269634246826	-7.36664056777954	-5.5521068572998	-0.0956044942140579	0.243477717041969	0.0197259075939655
-5.93482971191406	-7.36851263046265	-5.55283832550049	-0.0955848470330238	0.243495017290115	0.0199566166847944
-5.93154001235962	-7.36508655548096	-5.55377149581909	-0.0955616161227226	0.243532031774521	0.0199891161173582
-5.92881393432617	-7.36396265029907	-5.55250024795532	-0.0954665020108223	0.243395984172821	0.0201110318303108
-5.93189668655396	-7.36428260803223	-5.53645086288452	-0.0954875499010086	0.243382528424263	0.0202328339219093
-5.92843055725098	-7.36758899688721	-5.54581499099731	-0.0954765155911446	0.24341182410717	0.020267978310585
-5.92599821090698	-7.36717939376831	-5.53791809082031	-0.0953522175550461	0.243330150842667	0.0203814916312695
-5.92730283737183	-7.3670973777771	-5.53117752075195	-0.0953796356916428	0.24334479868412	0.0202637147158384
-5.92969226837158	-7.37328720092773	-5.53320646286011	-0.0953101441264153	0.243319571018219	0.0204598251730204
-5.92756319046021	-7.36661720275879	-5.53520345687866	-0.095210924744606	0.243316829204559	0.0204184409230947
-5.92812538146973	-7.37262296676636	-5.53656721115112	-0.0951102077960968	0.243139699101448	0.0205294881016016
-5.93295907974243	-7.3745002746582	-5.51538610458374	-0.0951247215270996	0.243202775716782	0.020600438117981
-5.92895078659058	-7.3792724609375	-5.52208232879639	-0.0950512588024139	0.243113249540329	0.0205905996263027
-5.93203973770142	-7.38284254074097	-5.51081228256226	-0.0949586927890778	0.243063420057297	0.0206934027373791
-5.93494415283203	-7.38524055480957	-5.51430034637451	-0.0949315875768662	0.243086278438568	0.0205900296568871
-5.93749713897705	-7.39813995361328	-5.51502704620361	-0.0948501750826836	0.243039041757584	0.0207159146666527
-5.94461965560913	-7.39337110519409	-5.51661539077759	-0.0947594493627548	0.242976769804955	0.020703287795186
-5.94728660583496	-7.4087233543396	-5.51927709579468	-0.0947065055370331	0.242872536182404	0.0207760520279408
-5.95869493484497	-7.41605186462402	-5.5074315071106	-0.0945869013667107	0.243054836988449	0.0208360031247139
-5.95737361907959	-7.42672872543335	-5.51813220977783	-0.0944984555244446	0.242904409766197	0.0207806043326855
-5.96904468536377	-7.432541847229	-5.51392316818237	-0.0944949388504028	0.243034198880196	0.0208383277058601
-5.97688961029053	-7.43657159805298	-5.52527332305908	-0.0943650677800179	0.243149384856224	0.0207595732063055
-5.98390483856201	-7.45139455795288	-5.52887344360352	-0.0943055599927902	0.243128895759583	0.0207161065191031
-5.99263286590576	-7.45287132263184	-5.53274631500244	-0.094175398349762	0.24310177564621	0.0206759721040726
-6.00056123733521	-7.46620082855225	-5.5360894203186	-0.0941350534558296	0.24314147233963	0.0206576194614172
-6.00508069992065	-7.4693021774292	-5.54134845733643	-0.0940929725766182	0.243279114365578	0.0206436794251204
-6.00953912734985	-7.4740571975708	-5.53873872756958	-0.0940492078661919	0.243166744709015	0.0206088349223137
-6.0165753364563	-7.4789776802063	-5.53752517700195	-0.0939887911081314	0.243333533406258	0.0205942448228598
-6.02319717407227	-7.47923469543457	-5.54752779006958	-0.0939623191952705	0.243294477462769	0.020583214238286
-6.0247688293457	-7.4896674156189	-5.54506301879883	-0.0939512401819229	0.243210852146149	0.0205275248736143
-6.0330696105957	-7.48459815979004	-5.55213594436646	-0.0938094109296799	0.243214711546898	0.0205923598259687
-6.02673006057739	-7.49006128311157	-5.54857969284058	-0.0938423052430153	0.243149444460869	0.0205093659460545
-6.0336799621582	-7.48695182800293	-5.55313348770142	-0.0938215330243111	0.24317342042923	0.0206080339848995
-6.03704929351807	-7.48671674728394	-5.54113435745239	-0.0937915965914726	0.243189737200737	0.0206078328192234
-6.03685522079468	-7.48943948745728	-5.55623388290405	-0.0937571302056313	0.243196099996567	0.0206666216254234
-6.04371452331543	-7.49120712280273	-5.55254316329956	-0.0938216000795364	0.243250012397766	0.020727027207613
-6.04175710678101	-7.49284839630127	-5.55227470397949	-0.0937834531068802	0.243260249495506	0.0206233616918325
-6.04367446899414	-7.49333238601685	-5.55453634262085	-0.0938175097107887	0.243270188570023	0.0208133738487959
-6.04277944564819	-7.49241971969604	-5.55761432647705	-0.0938316285610199	0.243282094597816	0.0207597333937883
-6.04499101638794	-7.49081611633301	-5.56321668624878	-0.0937815606594086	0.243353962898254	0.0209206733852625
-6.04345226287842	-7.48631143569946	-5.55096626281738	-0.0937625169754028	0.243284374475479	0.0210678726434708
-6.04217672348022	-7.48599529266357	-5.55557107925415	-0.0938403382897377	0.243294030427933	0.0211137291043997
-6.0442795753479	-7.4865779876709	-5.55585336685181	-0.0938596129417419	0.243341833353043	0.0213488172739744
-6.03385972976685	-7.4805645942688	-5.54874420166016	-0.0938380435109138	0.243294283747673	0.0212681088596582
-6.0399603843689	-7.47971296310425	-5.55208826065063	-0.0939414203166962	0.243289947509766	0.021547632291913
-6.03568696975708	-7.47451591491699	-5.55150127410889	-0.0939391702413559	0.243319198489189	0.0216204039752483
-6.03245544433594	-7.47069406509399	-5.55309247970581	-0.0939121544361115	0.243300378322601	0.0218279846012592
-6.03377342224121	-7.46432542800903	-5.54218769073486	-0.0939729437232018	0.243264257907867	0.0220304932445288
-6.03108263015747	-7.46618366241455	-5.54693078994751	-0.0939932018518448	0.24334716796875	0.0221503358334303
-6.03248929977417	-7.46256732940674	-5.5475287437439	-0.0939701497554779	0.243237748742104	0.0224228072911501
-6.0295729637146	-7.45886611938477	-5.54913234710693	-0.0939819887280464	0.24325630068779	0.0224108994007111
-6.03114748001099	-7.46176719665527	-5.54781436920166	-0.0939649045467377	0.24330823123455	0.0227251350879669
-6.03157758712769	-7.45643615722656	-5.54961967468262	-0.0939805433154106	0.243340253829956	0.0228768792003393
-6.03226757049561	-7.4575023651123	-5.55251026153564	-0.0939412787556648	0.243305921554565	0.0231393408030272
-6.03927135467529	-7.45740175247192	-5.5390830039978	-0.093951903283596	0.243351116776466	0.0233504343777895
-6.03547239303589	-7.45786237716675	-5.552405834198	-0.093932680785656	0.243264675140381	0.0235363896936178
-6.03835296630859	-7.45750427246094	-5.54796266555786	-0.093945600092411	0.243219897150993	0.0238099191337824
-6.03967666625977	-7.45549154281616	-5.54969930648804	-0.0940192192792892	0.24329400062561	0.0239119790494442
-6.04082155227661	-7.46062088012695	-5.54587984085083	-0.0939464569091797	0.24319526553154	0.0242074988782406
-6.04210186004639	-7.45807409286499	-5.55162715911865	-0.0939852446317673	0.243169054389	0.0244005974382162
-6.04281997680664	-7.45952272415161	-5.54798650741577	-0.0939426869153976	0.243139997124672	0.0245788395404816
-6.04128789901733	-7.45672369003296	-5.53595590591431	-0.0938946232199669	0.242995947599411	0.0248993840068579
-6.04741621017456	-7.45737648010254	-5.54670095443726	-0.0939646735787392	0.243065714836121	0.0250669755041599
-6.04433679580688	-7.46059226989746	-5.53599643707275	-0.0939175710082054	0.242957606911659	0.0252815801650286
-6.04455804824829	-7.45212841033936	-5.53428983688354	-0.0938886851072311	0.242953956127167	0.0254134256392717
-6.04294681549072	-7.46138906478882	-5.53651571273804	-0.09384935349226	0.242847368121147	0.0256161298602819
-6.04595518112183	-7.45579624176025	-5.53619337081909	-0.0938794612884521	0.242834106087685	0.0258994456380606
-6.0453577041626	-7.45341873168945	-5.52740383148193	-0.0937648341059685	0.242765530943871	0.0260426104068756
-6.04440498352051	-7.45423221588135	-5.51776885986328	-0.0938620567321777	0.242706149816513	0.0263297762721777
-6.04458951950073	-7.45714426040649	-5.52528810501099	-0.0938122048974037	0.242640614509583	0.0264767818152905
-6.03763484954834	-7.45619583129883	-5.51561689376831	-0.0937631726264954	0.242586359381676	0.0266437288373709
-6.04534864425659	-7.45248031616211	-5.51703548431396	-0.0937865152955055	0.242547735571861	0.0268335118889809
-6.04342794418335	-7.45789813995361	-5.51078414916992	-0.093769833445549	0.242498517036438	0.027005385607481
-6.0423583984375	-7.45414447784424	-5.51422548294067	-0.0936568006873131	0.242422625422478	0.0271439105272293
-6.04344987869263	-7.45634365081787	-5.51391649246216	-0.0936390906572342	0.242385014891624	0.0273653157055378
-6.04433727264404	-7.45883464813232	-5.49614572525024	-0.0936093404889107	0.242439642548561	0.0275131780654192
-6.04562330245972	-7.45910406112671	-5.51225519180298	-0.0935440585017204	0.242342546582222	0.0276749171316624
-6.04644966125488	-7.46353769302368	-5.49539613723755	-0.093543142080307	0.242316082119942	0.0277435947209597
-6.05404901504517	-7.46301078796387	-5.50023365020752	-0.0935695841908455	0.242357686161995	0.0278805419802666
-6.05417966842651	-7.46752166748047	-5.50403928756714	-0.0935439988970757	0.242332503199577	0.0280435476452112
-6.05594205856323	-7.46611404418945	-5.50015163421631	-0.0934822261333466	0.24221196770668	0.0281340610235929
-6.06014108657837	-7.46960496902466	-5.50135660171509	-0.0934399291872978	0.242173239588737	0.0283056329935789
-6.05598449707031	-7.47315168380737	-5.48169851303101	-0.0934635028243065	0.242142572999001	0.0284398347139359
-6.05708503723145	-7.47390556335449	-5.49014520645142	-0.0933948531746864	0.242001742124557	0.0285738185048103
-6.06080865859985	-7.47502994537354	-5.48412084579468	-0.093454509973526	0.242109268903732	0.028658352792263
-6.06310844421387	-7.47369003295898	-5.48545551300049	-0.0933100879192352	0.241932213306427	0.0287362169474363
-6.0623197555542	-7.48294973373413	-5.48074388504028	-0.0934586748480797	0.242029950022697	0.0288429893553257
-6.06735277175903	-7.47693634033203	-5.48049020767212	-0.0932519882917404	0.241964057087898	0.0288851279765368
-6.06506204605103	-7.4799370765686	-5.48204946517944	-0.0932464525103569	0.241860494017601	0.029007188975811
-6.06598520278931	-7.4825382232666	-5.47180843353271	-0.0932604148983955	0.241933047771454	0.0290891416370869
-6.06653118133545	-7.48330926895142	-5.47879266738892	-0.0932144299149513	0.241873979568481	0.0291736014187336
-6.06594657897949	-7.47873687744141	-5.47131395339966	-0.0932051762938499	0.2419323772192	0.0292341113090515
-6.06941890716553	-7.48338890075684	-5.47571277618408	-0.0930958688259125	0.241746887564659	0.0293070282787085
-6.07059288024902	-7.48781728744507	-5.47109460830688	-0.0931631028652191	0.241827353835106	0.0292737931013107
-6.06931066513062	-7.48158597946167	-5.47121000289917	-0.0930886417627335	0.241710260510445	0.0293523203581572
-6.06973218917847	-7.48835754394531	-5.46955156326294	-0.0930760353803635	0.2416672706604	0.0293951891362667
-6.07237339019775	-7.48805332183838	-5.46193838119507	-0.0930713340640068	0.241858571767807	0.0294457674026489
-6.0710334777832	-7.48996782302856	-5.45900392532349	-0.0930134430527687	0.24161271750927	0.029459910467267
-6.07906675338745	-7.49186325073242	-5.46029806137085	-0.0929986760020256	0.241657420992851	0.029511209577322
-6.08009815216064	-7.49309825897217	-5.46176624298096	-0.0929656326770782	0.241713047027588	0.0295200534164906
-6.0815281867981	-7.50030279159546	-5.46375226974487	-0.092939667403698	0.241666659712791	0.0295495837926865
-6.08628225326538	-7.49815464019775	-5.46097326278687	-0.0928859487175941	0.241652771830559	0.0295649915933609
-6.08520126342773	-7.5019211769104	-5.46178960800171	-0.0928855538368225	0.241634026169777	0.0295576248317957
-6.08993864059448	-7.50251626968384	-5.46269941329956	-0.0928961187601089	0.241726607084274	0.0296044889837503
-6.09369421005249	-7.50561332702637	-5.46420907974243	-0.0928671285510063	0.241499423980713	0.0295622870326042
-6.09444141387939	-7.50890684127808	-5.46023988723755	-0.0929042175412178	0.241639852523804	0.0295567642897367
-6.09844875335693	-7.50825214385986	-5.46666431427002	-0.0928371176123619	0.241578131914139	0.0295715481042862
-6.09933519363403	-7.51580810546875	-5.46541929244995	-0.0929064974188805	0.241686373949051	0.0295319594442844
-6.1072211265564	-7.51028108596802	-5.47335529327393	-0.0928454101085663	0.241739571094513	0.0295410566031933
-6.10931730270386	-7.51396703720093	-5.4708948135376	-0.0928763002157211	0.241671949625015	0.0295396335422993
-6.11317586898804	-7.51679944992065	-5.46629285812378	-0.0929065272212029	0.241803452372551	0.0295042153447866
-6.11726951599121	-7.5163426399231	-5.47925806045532	-0.0928404554724693	0.241809621453285	0.0295785833150148
-6.11966419219971	-7.52030563354492	-5.4750075340271	-0.0928797125816345	0.241883516311646	0.0296066775918007
-6.12660455703735	-7.52080059051514	-5.48627948760986	-0.0929040014743805	0.241920009255409	0.029555169865489
-6.12935304641724	-7.52370834350586	-5.49272775650024	-0.0929271727800369	0.241914793848991	0.0296161212027073
-6.1301703453064	-7.52116775512695	-5.49276781082153	-0.0928854048252106	0.241924166679382	0.0296373032033443
-6.13700151443481	-7.52437877655029	-5.49985265731812	-0.0928540304303169	0.24198243021965	0.0296813007444143
-6.13776540756226	-7.52295827865601	-5.48576545715332	-0.0929343551397324	0.242030039429665	0.0297740455716848
-6.1367712020874	-7.52650785446167	-5.50020742416382	-0.092993400990963	0.242017641663551	0.0297815762460232
-6.14156723022461	-7.52259206771851	-5.49886512756348	-0.0929354503750801	0.241987988352776	0.0298748947679996
-6.14297199249268	-7.52301692962646	-5.49567651748657	-0.0930551737546921	0.242142751812935	0.0297315698117018
-6.14732789993286	-7.5261082649231	-5.50333738327026	-0.0929654613137245	0.242192611098289	0.0298984050750732
-6.14805936813354	-7.52277994155884	-5.50474119186401	-0.0931393876671791	0.242231085896492	0.0298876594752073
-6.14638233184814	-7.52716970443726	-5.51918029785156	-0.0931054875254631	0.242234170436859	0.0299538113176823
-6.15221548080444	-7.52628803253174	-5.50446176528931	-0.0930803194642067	0.242354795336723	0.0300370398908854
-6.15046262741089	-7.52780437469482	-5.51534223556519	-0.0931445956230164	0.242398500442505	0.0300097651779652
-6.15103721618652	-7.53261232376099	-5.51125621795654	-0.0930779576301575	0.242381349205971	0.0301703177392483
-6.15188026428223	-7.52622890472412	-5.51713895797729	-0.0931143537163734	0.242548778653145	0.0301180742681026
-6.15200901031494	-7.52916479110718	-5.51653623580933	-0.0930040776729584	0.242537140846252	0.0302909109741449
-6.15314912796021	-7.53181600570679	-5.51834058761597	-0.0930454805493355	0.242560565471649	0.030307600274682
-6.15600156784058	-7.52775716781616	-5.52215480804443	-0.0929794311523438	0.242660626769066	0.0303927175700665
-6.1516261100769	-7.52701997756958	-5.51091289520264	-0.093024343252182	0.242509990930557	0.0305353216826916
-6.15689516067505	-7.52835416793823	-5.52600002288818	-0.0930595472455025	0.242648243904114	0.0306666120886803
-6.15299272537231	-7.53033781051636	-5.51821136474609	-0.0928608551621437	0.242560371756554	0.0307293795049191
-6.1486177444458	-7.52926397323608	-5.51537466049194	-0.092978835105896	0.242556229233742	0.0307562444359064
-6.15462112426758	-7.52689075469971	-5.51423692703247	-0.0929596349596977	0.242668300867081	0.0309462025761604
-6.14885854721069	-7.52799272537231	-5.5160698890686	-0.0929097458720207	0.242583438754082	0.0309430137276649
-6.14626121520996	-7.52444410324097	-5.51657629013062	-0.0929640978574753	0.242624908685684	0.0310864076018333
-6.14794063568115	-7.52225208282471	-5.50173759460449	-0.0929016172885895	0.242571949958801	0.0312107019126415
-6.14250612258911	-7.5256142616272	-5.50317907333374	-0.0928787067532539	0.242503121495247	0.0312935709953308
-6.14441204071045	-7.52576971054077	-5.50301265716553	-0.0928899422287941	0.242474347352982	0.0313991382718086
-6.13891315460205	-7.52587795257568	-5.49505043029785	-0.0929028242826462	0.242460638284683	0.0313185155391693
-6.13692951202393	-7.52187967300415	-5.50608110427856	-0.0928926169872284	0.242435127496719	0.0314822234213352
-6.13890361785889	-7.52338933944702	-5.50066566467285	-0.0928855165839195	0.242531195282936	0.0314837172627449
-6.13423156738281	-7.51897048950195	-5.48351955413818	-0.0928548946976662	0.242539554834366	0.0314704589545727
-6.13470458984375	-7.52375221252441	-5.49871730804443	-0.092910036444664	0.242471992969513	0.031534343957901
-6.13338184356689	-7.51929950714111	-5.49493598937988	-0.0929022654891014	0.242563784122467	0.0315478034317493
-6.12947845458984	-7.51680850982666	-5.49241924285889	-0.0929306522011757	0.242499813437462	0.031404722481966
-6.13174772262573	-7.5212550163269	-5.49234867095947	-0.0929438695311546	0.242502868175507	0.0315347239375114
-6.12846803665161	-7.51344585418701	-5.48844194412231	-0.0929004997014999	0.242490023374557	0.0314151421189308
-6.12649345397949	-7.5120325088501	-5.49184274673462	-0.0929282158613205	0.242285996675491	0.0314861834049225
-6.12860107421875	-7.51157379150391	-5.47760677337646	-0.0930237919092178	0.242435559630394	0.0314741097390652
-6.12334299087524	-7.51013040542603	-5.48358631134033	-0.0930329859256744	0.242305681109428	0.0314035192131996
-6.12489604949951	-7.50761127471924	-5.47138786315918	-0.0930455252528191	0.242236644029617	0.0314246155321598
-6.12294816970825	-7.50398778915405	-5.46965932846069	-0.0931104421615601	0.242303356528282	0.0312871783971787
-6.1227388381958	-7.50692176818848	-5.47259950637817	-0.0931192114949226	0.242163419723511	0.0313064455986023
-6.12028980255127	-7.50406742095947	-5.47821712493896	-0.0932302996516228	0.242195263504982	0.0312488749623299
-6.12231826782227	-7.49957370758057	-5.46834659576416	-0.0931598320603371	0.242212638258934	0.0311878677457571
-6.11978530883789	-7.49789810180664	-5.46482563018799	-0.0931841284036636	0.242008596658707	0.0311595275998116
-6.12251424789429	-7.50179481506348	-5.46658897399902	-0.0933217778801918	0.242182940244675	0.0310838222503662
-6.12270545959473	-7.49838495254517	-5.46526479721069	-0.0931329727172852	0.242149233818054	0.0309541970491409
-6.12232255935669	-7.50256490707397	-5.47199821472168	-0.0932614356279373	0.242202177643776	0.0307253859937191
-6.1324291229248	-7.50439262390137	-5.48327207565308	-0.0932384356856346	0.24243201315403	0.030621875077486
-6.13017082214355	-7.50908946990967	-5.48729991912842	-0.0932568460702896	0.242390066385269	0.0304328035563231
-6.13732576370239	-7.51197576522827	-5.49378108978271	-0.0933379605412483	0.242550253868103	0.0303554087877274
-6.14417362213135	-7.50894927978516	-5.49028062820435	-0.0933292210102081	0.242647662758827	0.0302047729492188
-6.14724349975586	-7.51451635360718	-5.50360059738159	-0.0932862237095833	0.242721065878868	0.0300676058977842
-6.15791893005371	-7.51585102081299	-5.50530290603638	-0.0933712795376778	0.242757961153984	0.0300451759248972
-6.15493202209473	-7.52149486541748	-5.5060133934021	-0.0933568254113197	0.24280509352684	0.0297761522233486
-6.1624584197998	-7.5199728012085	-5.51447343826294	-0.0933354198932648	0.242794722318649	0.0298090986907482
-6.16619253158569	-7.52326917648315	-5.51980924606323	-0.0934079587459564	0.242871329188347	0.0296709313988686
-6.16698122024536	-7.52168607711792	-5.51868057250977	-0.0933174639940262	0.242930009961128	0.0296145603060722
-6.1706805229187	-7.52436971664429	-5.51564836502075	-0.0933670997619629	0.242870882153511	0.0295400843024254
-6.17102432250977	-7.52140140533447	-5.51576948165894	-0.0934317857027054	0.242997989058495	0.0294187627732754
-6.17291212081909	-7.5204701423645	-5.52379322052002	-0.0934436097741127	0.242875844240189	0.0293348301202059
-6.17204141616821	-7.52288818359375	-5.52655363082886	-0.0935432240366936	0.242896437644958	0.0292556695640087
-6.17404556274414	-7.52005290985107	-5.52084732055664	-0.0934154391288757	0.242956236004829	0.0291248969733715
-6.16997909545898	-7.51997327804565	-5.52737665176392	-0.0935134440660477	0.24289870262146	0.0291947983205318
-6.1667308807373	-7.51567363739014	-5.51275396347046	-0.0935602486133575	0.243026047945023	0.0291283298283815
-6.16413402557373	-7.51616382598877	-5.5256872177124	-0.0935542732477188	0.242932617664337	0.0290920175611973
-6.15713405609131	-7.51098012924194	-5.51777648925781	-0.0936223566532135	0.243052899837494	0.0290022641420364
-6.15513134002686	-7.50893354415894	-5.51366281509399	-0.0936001837253571	0.24302239716053	0.0289415940642357
-6.15505170822144	-7.5113730430603	-5.51764011383057	-0.0936901271343231	0.243053331971169	0.0289109535515308
-6.14752721786499	-7.5044641494751	-5.52570152282715	-0.0935892388224602	0.243091210722923	0.0288689415901899
-6.14654922485352	-7.50715732574463	-5.51969480514526	-0.0936563685536385	0.2430459856987	0.0288149379193783
-6.14517259597778	-7.50490856170654	-5.51274490356445	-0.0937526971101761	0.24322734773159	0.0288530755788088
-6.13712310791016	-7.50286245346069	-5.51950645446777	-0.0937608405947685	0.243153184652328	0.0287010241299868
-6.13719511032104	-7.50199556350708	-5.51692962646484	-0.0937871560454369	0.24321673810482	0.0286930575966835
-6.13453817367554	-7.49713277816772	-5.51981544494629	-0.0937330052256584	0.24332357943058	0.0285587012767792
-6.13272619247437	-7.50485754013062	-5.52183675765991	-0.093828022480011	0.243302017450333	0.0285017136484385
-6.13404512405396	-7.49811697006226	-5.52801084518433	-0.0938187465071678	0.243348956108093	0.0284351017326117
-6.12932682037354	-7.49860906600952	-5.53157806396484	-0.0938426628708839	0.243376821279526	0.0283456817269325
-6.12771272659302	-7.49534702301025	-5.52264165878296	-0.0938875451683998	0.243462279438972	0.0283258240669966
-6.12618446350098	-7.4962272644043	-5.52663135528564	-0.0939671471714973	0.243452996015549	0.0281671788543463
-6.12221145629883	-7.49382972717285	-5.51960182189941	-0.0939502343535423	0.243403643369675	0.0280679259449244
-6.12291622161865	-7.48745393753052	-5.52681732177734	-0.0940326005220413	0.24353389441967	0.0279512293636799
-6.12104320526123	-7.49608612060547	-5.52375507354736	-0.0941210836172104	0.243541970849037	0.0278414040803909
-6.11552047729492	-7.48584461212158	-5.52933359146118	-0.0940340086817741	0.243460759520531	0.0277643799781799
-6.11544561386108	-7.48780632019043	-5.52805519104004	-0.0941459909081459	0.243445634841919	0.0276587475091219
-6.11173009872437	-7.48509359359741	-5.51831579208374	-0.0941828340291977	0.243535771965981	0.0276185609400272
-6.11050653457642	-7.4805793762207	-5.53009271621704	-0.0942139178514481	0.243497103452682	0.0275018829852343
-6.10604763031006	-7.48127269744873	-5.51782464981079	-0.0943069308996201	0.243571847677231	0.0273542869836092
-6.10759353637695	-7.47704267501831	-5.52014207839966	-0.0942120179533958	0.243658438324928	0.0271364711225033
-6.10390663146973	-7.48179149627686	-5.52799367904663	-0.0943499580025673	0.243684872984886	0.0270628295838833
-6.10214424133301	-7.47764015197754	-5.52651500701904	-0.094256266951561	0.243668958544731	0.0268509890884161
-6.10425329208374	-7.47550487518311	-5.53555870056152	-0.0943234264850616	0.243681862950325	0.0267636459320784
-6.10220575332642	-7.47349309921265	-5.5212025642395	-0.09433963149786	0.243775814771652	0.0266357269138098
-6.09958410263062	-7.47583436965942	-5.5331015586853	-0.0943878293037415	0.24376867711544	0.0264947097748518
-6.09953832626343	-7.47347259521484	-5.52883529663086	-0.0943181440234184	0.243811771273613	0.0263897404074669
-6.09574747085571	-7.4699444770813	-5.52622175216675	-0.0943388938903809	0.243821680545807	0.0261611919850111
-6.10022211074829	-7.47891759872437	-5.53239488601685	-0.0943526700139046	0.243894249200821	0.02616111561656
-6.09713983535767	-7.46984910964966	-5.53500318527222	-0.0943033173680305	0.243965044617653	0.025971919298172
-6.0962347984314	-7.47246217727661	-5.53672027587891	-0.0943073257803917	0.243763148784637	0.0259672962129116
-6.09896373748779	-7.47345638275146	-5.53069019317627	-0.0943506211042404	0.244014903903008	0.0258890148252249
-6.09484815597534	-7.47161483764648	-5.53813648223877	-0.0942537859082222	0.24386665225029	0.0257405415177345
-6.09428930282593	-7.47531890869141	-5.53021717071533	-0.0941983759403229	0.243883848190308	0.0257317461073399
-6.09296321868896	-7.47182846069336	-5.53561401367188	-0.0942059457302094	0.24396812915802	0.0255697518587112
-6.09121942520142	-7.4716854095459	-5.5361590385437	-0.0941320806741714	0.243869125843048	0.0255633015185595
-6.08912944793701	-7.47291469573975	-5.5401496887207	-0.094199113547802	0.243924111127853	0.0254022981971502
-6.08938932418823	-7.47419118881226	-5.53710794448853	-0.0941179171204567	0.24388512969017	0.0253090653568506
-6.09089517593384	-7.47463274002075	-5.52567434310913	-0.0941529870033264	0.243861675262451	0.0253421328961849
-6.0867338180542	-7.47390937805176	-5.53984498977661	-0.0941605418920517	0.243816912174225	0.0251884143799543
-6.08534812927246	-7.47729253768921	-5.52129650115967	-0.0941193997859955	0.243816345930099	0.025132080540061
-6.08459758758545	-7.47118759155273	-5.53077697753906	-0.0941331163048744	0.243840426206589	0.0249907933175564
-6.08239412307739	-7.48107671737671	-5.52596807479858	-0.0941817834973335	0.243750706315041	0.0249375849962235
-6.08317756652832	-7.47437381744385	-5.53351545333862	-0.094093345105648	0.243750736117363	0.0248647462576628
-6.07834196090698	-7.47411870956421	-5.53004360198975	-0.0940724462270737	0.243646696209908	0.0248182974755764
-6.07708883285522	-7.47819423675537	-5.51604318618774	-0.0940863415598869	0.243658512830734	0.0248386319726706
-6.0792293548584	-7.4788703918457	-5.52299976348877	-0.0940872132778168	0.24372273683548	0.0247084610164166
-6.06992387771606	-7.47866582870483	-5.52074909210205	-0.0939991623163223	0.243676126003265	0.0246289242058992
-6.07606315612793	-7.47479724884033	-5.52194833755493	-0.0941317528486252	0.243771702051163	0.0245771259069443
-6.07483386993408	-7.48797655105591	-5.52121877670288	-0.0941313281655312	0.24372024834156	0.0244834199547768
-6.07055568695068	-7.48192501068115	-5.52966928482056	-0.094082348048687	0.243711143732071	0.0243953596800566
-6.07402849197388	-7.48419427871704	-5.53580904006958	-0.0941336378455162	0.243785291910172	0.0243306774646044
-6.07401895523071	-7.48334264755249	-5.51727104187012	-0.094062864780426	0.243855595588684	0.0243208929896355
-6.06822919845581	-7.48550701141357	-5.52636194229126	-0.0940674468874931	0.24374383687973	0.0242838729172945
-6.0706844329834	-7.48588418960571	-5.52391052246094	-0.0941361039876938	0.243815064430237	0.0242729224264622
-6.06451225280762	-7.48163080215454	-5.52833938598633	-0.0941261500120163	0.243848532438278	0.024111432954669
-6.06612539291382	-7.48509979248047	-5.52550220489502	-0.0942320078611374	0.24381460249424	0.0241937134414911
-6.06318807601929	-7.4833607673645	-5.5270824432373	-0.0942046195268631	0.243935108184814	0.0240136962383986
-6.06221723556519	-7.48150968551636	-5.53462171554565	-0.0941633731126785	0.243842586874962	0.0240526162087917
-6.06094169616699	-7.47784900665283	-5.52216148376465	-0.0942695364356041	0.243902593851089	0.0240764282643795
-6.05879211425781	-7.4797420501709	-5.53658151626587	-0.0942809507250786	0.243882790207863	0.0240010432898998
-6.05474710464478	-7.47629165649414	-5.52662563323975	-0.0942883566021919	0.243863344192505	0.0240126699209213
-6.04929161071777	-7.46977710723877	-5.52721214294434	-0.0943545550107956	0.243907511234283	0.0238143373280764
-6.05165576934814	-7.47162342071533	-5.52825450897217	-0.0943567901849747	0.243944197893143	0.0239493548870087
-6.0469446182251	-7.464674949646	-5.52825689315796	-0.0944192633032799	0.243966907262802	0.023880023509264
-6.04226875305176	-7.46385669708252	-5.53689908981323	-0.0944349989295006	0.243944227695465	0.0238685440272093
[truncated: 18,275 more rows]
