# Supplementary material for: Identification of Haptic Based Guiding Using Hard Reins
Source: PLoS One. 2015 Jul 22;10(7):e0132020. doi: 10.1371/journal.pone.0132020 (PMC4511788; doi:10.1371/journal.pone.0132020)
Supplement: S6 File — (ZIP) [file pone.0132020.s006.zip › Exp2_ForceData2/Subject10/path1/T10.csv]

Force X (N)	Force Y (N)	Force Z (N)	Torque X (N-m)	Torque Y (N-m)	Torque Z (N-m)	Frequency = 10000	Averaging Level = 16	F/T Serial Number = FT11772	Time Started = 19/02/2013 17:53:18
-5.62686109542847	-7.26078176498413	-0.775822997093201	-0.130547717213631	0.139805153012276	-0.0033342803362757
-5.6286187171936	-7.25854730606079	-0.771701335906982	-0.130348384380341	0.139777421951294	-0.00330684660002589
-5.63203048706055	-7.26076793670654	-0.774802803993225	-0.130431786179543	0.139715060591698	-0.00333788432180882
-5.62260818481445	-7.25865173339844	-0.780291199684143	-0.130427807569504	0.139764323830605	-0.00332061108201742
-5.62808752059937	-7.26419353485107	-0.769804120063782	-0.13041253387928	0.139743104577065	-0.00327170919626951
-5.6291561126709	-7.25922060012817	-0.772484421730042	-0.130424663424492	0.13973368704319	-0.003310676664114
-5.62217569351196	-7.25746822357178	-0.776922881603241	-0.130369558930397	0.139751881361008	-0.00330080324783921
-5.62733793258667	-7.26299715042114	-0.772255539894104	-0.130461171269417	0.139672860503197	-0.00334741058759391
-5.62715148925781	-7.25934314727783	-0.772946238517761	-0.130404874682426	0.139733999967575	-0.00330340070649982
-5.62289905548096	-7.2591667175293	-0.773040175437927	-0.130337744951248	0.139624983072281	-0.00326723046600819
-5.62694597244263	-7.26009559631348	-0.775083780288696	-0.130417734384537	0.139668717980385	-0.00330941658467054
-5.62101745605469	-7.25984811782837	-0.768484175205231	-0.130403757095337	0.139678478240967	-0.00325912679545581
-5.62540817260742	-7.25863122940063	-0.767535507678986	-0.130345568060875	0.139658376574516	-0.00317315175198019
-5.627028465271	-7.26091051101685	-0.772634267807007	-0.130391106009483	0.139662772417068	-0.00322654494084418
-5.62025690078735	-7.25594758987427	-0.770442306995392	-0.130431488156319	0.139685943722725	-0.00324150919914246
-5.622239112854	-7.26148128509521	-0.777001738548279	-0.130323186516762	0.139682695269585	-0.00320849637500942
-5.62502956390381	-7.26162052154541	-0.770485699176788	-0.130358576774597	0.139605939388275	-0.00317624071612954
-5.61575126647949	-7.25738954544067	-0.778732001781464	-0.130471378564835	0.139672666788101	-0.00319380965083838
-5.6198148727417	-7.2631950378418	-0.773505866527557	-0.130360692739487	0.139651045203209	-0.00316924042999744
-5.62598896026611	-7.25620460510254	-0.770953834056854	-0.130389600992203	0.139619812369347	-0.00316618871875107
-5.61861753463745	-7.25684928894043	-0.776263892650604	-0.130274727940559	0.139658346772194	-0.00316016143187881
-5.61888647079468	-7.26182222366333	-0.773257970809937	-0.130450904369354	0.139613419771194	-0.00316845090128481
-5.61934423446655	-7.25674295425415	-0.776564240455627	-0.130386561155319	0.139667496085167	-0.00314349308609962
-5.61489677429199	-7.25642347335815	-0.776677131652832	-0.130322158336639	0.139593675732613	-0.00312473508529365
-5.61687326431274	-7.25647354125977	-0.775558412075043	-0.130398109555244	0.139604583382607	-0.00316205131821334
-5.61709070205688	-7.25584697723389	-0.778067827224731	-0.130379617214203	0.13969512283802	-0.00310951983556151
-5.61435842514038	-7.25031471252441	-0.774995982646942	-0.130331322550774	0.139585331082344	-0.00306265149265528
-5.61803483963013	-7.25423288345337	-0.778984904289246	-0.130354836583138	0.139645874500275	-0.00312235578894615
-5.61487627029419	-7.2515549659729	-0.780731618404388	-0.130436033010483	0.139621376991272	-0.00312948622740805
-5.6113920211792	-7.25125694274902	-0.777132630348206	-0.130343779921532	0.139582812786102	-0.0030488115735352
-5.61663961410522	-7.25165843963623	-0.779848873615265	-0.130430355668068	0.139700755476952	-0.00313708907924592
-5.61127185821533	-7.24927139282227	-0.780122220516205	-0.130429074168205	0.139752581715584	-0.00309815630316734
-5.61242246627808	-7.24947118759155	-0.777940213680267	-0.130327984690666	0.139697134494781	-0.0030025108717382
-5.61467933654785	-7.24855661392212	-0.777924656867981	-0.130462512373924	0.139660015702248	-0.0030883785802871
-5.60505676269531	-7.24878025054932	-0.772222101688385	-0.130447342991829	0.139745861291885	-0.00304665602743626
-5.60839509963989	-7.24753093719482	-0.776966154575348	-0.130419969558716	0.139784261584282	-0.00291184242814779
-5.60960960388184	-7.24590063095093	-0.769107937812805	-0.130499333143234	0.139741197228432	-0.00299669941887259
-5.60248947143555	-7.24084424972534	-0.776256918907166	-0.130563616752625	0.139802381396294	-0.00297055882401764
-5.60199880599976	-7.24492692947388	-0.778113186359406	-0.130463689565659	0.139808356761932	-0.0028998798225075
-5.6068754196167	-7.23881816864014	-0.772793591022491	-0.130501255393028	0.139781624078751	-0.00291284709237516
-5.59731864929199	-7.24262952804565	-0.774161994457245	-0.130515038967133	0.139851674437523	-0.00294818822294474
-5.59585762023926	-7.24361944198608	-0.774899899959564	-0.130538567900658	0.139817491173744	-0.00286323297768831
-5.60075330734253	-7.23887014389038	-0.773445010185242	-0.130513742566109	0.13984677195549	-0.00287183444015682
-5.59894943237305	-7.24024629592896	-0.768940210342407	-0.130546823143959	0.139868080615997	-0.00288754748180509
-5.59398698806763	-7.24556732177734	-0.770172476768494	-0.130517348647118	0.139922589063644	-0.00285438890568912
-5.60180282592773	-7.24213552474976	-0.770592749118805	-0.130531042814255	0.139828354120255	-0.00288197072222829
-5.59542846679688	-7.23815584182739	-0.769769072532654	-0.130445092916489	0.139803618192673	-0.00288978940807283
-5.5983099937439	-7.24661540985107	-0.773193836212158	-0.130475133657455	0.13986374437809	-0.00290018157102168
-5.60076522827148	-7.24149751663208	-0.7692791223526	-0.130568474531174	0.139933049678802	-0.00287866708822548
-5.59725475311279	-7.24485445022583	-0.76947808265686	-0.130448520183563	0.139908149838448	-0.00295974779874086
-5.60047435760498	-7.2472071647644	-0.774413645267487	-0.130410581827164	0.13981705904007	-0.0030010873451829
-5.60121297836304	-7.24570322036743	-0.77191561460495	-0.130506038665771	0.139901220798492	-0.00295045133680105
-5.60678482055664	-7.24719047546387	-0.774139642715454	-0.130393505096436	0.139947965741158	-0.00302991550415754
-5.60215282440186	-7.24766063690186	-0.775013864040375	-0.130358055233955	0.139798849821091	-0.00312402495183051
-5.60873126983643	-7.24729299545288	-0.772205770015717	-0.130441695451736	0.139876127243042	-0.00306901871226728
-5.61294603347778	-7.2495379447937	-0.779195487499237	-0.130238994956017	0.139901056885719	-0.00312598259188235
-5.61251163482666	-7.25151634216309	-0.769838392734528	-0.130332008004189	0.13974030315876	-0.0032345384825021
-5.61140966415405	-7.2503137588501	-0.779872536659241	-0.130393475294113	0.139816015958786	-0.00324134458787739
-5.6174430847168	-7.25428819656372	-0.779635667800903	-0.130266353487968	0.139843106269836	-0.00326210749335587
-5.62248802185059	-7.25126075744629	-0.778861522674561	-0.130311444401741	0.139748245477676	-0.00335762440226972
-5.61906623840332	-7.25568437576294	-0.781107783317566	-0.130252495408058	0.139781266450882	-0.0034313602373004
-5.62907981872559	-7.2590479850769	-0.780351638793945	-0.130199551582336	0.13980507850647	-0.00346527458168566
-5.63154172897339	-7.25504589080811	-0.781302809715271	-0.130187824368477	0.13966578245163	-0.00348404352553189
-5.62741708755493	-7.25852966308594	-0.783529937267303	-0.130154237151146	0.13967502117157	-0.00353558384813368
-5.63241386413574	-7.26095819473267	-0.782218396663666	-0.130153685808182	0.139702200889587	-0.00360658322460949
-5.63780117034912	-7.26006746292114	-0.78535932302475	-0.130151867866516	0.139649972319603	-0.00359054771251976
-5.64251041412354	-7.26109600067139	-0.786138236522675	-0.130071341991425	0.139724761247635	-0.00372148607857525
-5.64194917678833	-7.26251363754272	-0.787108600139618	-0.130072861909866	0.139598235487938	-0.00380944344215095
-5.64305543899536	-7.26277256011963	-0.784692347049713	-0.130058571696281	0.139634311199188	-0.00377044826745987
-5.64574909210205	-7.26523590087891	-0.791044235229492	-0.130028203129768	0.139669984579086	-0.00376627640798688
-5.65015697479248	-7.26340675354004	-0.790663659572601	-0.130040377378464	0.139593794941902	-0.00382354413159192
-5.64772796630859	-7.26215028762817	-0.793546497821808	-0.13008676469326	0.139578446745872	-0.00389000424183905
-5.64649200439453	-7.26286268234253	-0.790615618228912	-0.13001823425293	0.139593705534935	-0.00389299937523901
-5.65320444107056	-7.26152944564819	-0.794225454330444	-0.12999801337719	0.139508202672005	-0.00390063319355249
-5.64959764480591	-7.25954914093018	-0.790484428405762	-0.130056992173195	0.13957142829895	-0.00396997341886163
-5.64937496185303	-7.26179170608521	-0.797792673110962	-0.130016699433327	0.139473289251328	-0.00398441590368748
-5.65379905700684	-7.25825357437134	-0.794719159603119	-0.130084469914436	0.139561533927917	-0.00398015603423119
-5.64735221862793	-7.25757646560669	-0.793700039386749	-0.129964634776115	0.139494687318802	-0.00401903595775366
-5.64984846115112	-7.25854396820068	-0.800900638103485	-0.130042269825935	0.13952448964119	-0.0040587242692709
-5.65195894241333	-7.25429058074951	-0.795015633106232	-0.13009375333786	0.139513447880745	-0.00396936014294624
-5.64771842956543	-7.25508546829224	-0.797093510627747	-0.130039498209953	0.139528632164001	-0.00402017869055271
-5.64823293685913	-7.25331544876099	-0.801635921001434	-0.130047097802162	0.139427527785301	-0.00403088331222534
-5.64886856079102	-7.25124025344849	-0.790946125984192	-0.130138844251633	0.139463156461716	-0.00391225796192884
-5.64646148681641	-7.24771881103516	-0.7978355884552	-0.130020767450333	0.139517188072205	-0.00396817037835717
-5.64598369598389	-7.2523341178894	-0.798257827758789	-0.130037188529968	0.139483913779259	-0.00403011916205287
-5.64263439178467	-7.24570655822754	-0.799080789089203	-0.130099877715111	0.139545246958733	-0.00392514327540994
-5.64901781082153	-7.24909925460815	-0.798305690288544	-0.130088374018669	0.13958628475666	-0.00393517781049013
-5.64102268218994	-7.24743175506592	-0.799060165882111	-0.130182951688766	0.139474794268608	-0.00396225787699223
-5.63966226577759	-7.24496364593506	-0.792309761047363	-0.130237773060799	0.139612480998039	-0.0038760406896472
-5.64160013198853	-7.24918031692505	-0.791282057762146	-0.130201905965805	0.139667019248009	-0.00380348740145564
-5.63970184326172	-7.24070453643799	-0.796747028827667	-0.130149647593498	0.139518797397614	-0.00386926182545722
-5.63796710968018	-7.24367046356201	-0.793683111667633	-0.130298346281052	0.139661684632301	-0.00378857646137476
-5.63681125640869	-7.24152565002441	-0.791862607002258	-0.130180984735489	0.139751687645912	-0.00376260373741388
-5.63721895217896	-7.2405424118042	-0.785727679729462	-0.130180567502975	0.139589890837669	-0.00378434034064412
-5.63011169433594	-7.2411584854126	-0.786159992218018	-0.130279511213303	0.139683723449707	-0.00379963894374669
-5.63449668884277	-7.24574422836304	-0.788756012916565	-0.13026262819767	0.139696732163429	-0.00375505723059177
-5.63365745544434	-7.23812103271484	-0.785607695579529	-0.130294144153595	0.139673158526421	-0.00370576768182218
-5.63036441802979	-7.24023580551147	-0.78406697511673	-0.130148723721504	0.139653265476227	-0.00373314041644335
-5.63409900665283	-7.24078273773193	-0.786268413066864	-0.13030332326889	0.139737159013748	-0.00377850094810128
-5.62779998779297	-7.2389817237854	-0.774957716464996	-0.130296021699905	0.139726251363754	-0.00370034202933311
-5.63416862487793	-7.24146175384521	-0.773208558559418	-0.130215510725975	0.139752998948097	-0.00372370379045606
-5.62926149368286	-7.24254703521729	-0.778970718383789	-0.130302995443344	0.139758467674255	-0.00373440654948354
-5.62904596328735	-7.23667860031128	-0.777810513973236	-0.13028310239315	0.139736294746399	-0.00373075134120882
-5.63408708572388	-7.24022388458252	-0.773480594158173	-0.130199998617172	0.139781445264816	-0.003744937479496
-5.63357543945313	-7.23788404464722	-0.777217864990234	-0.130186855792999	0.139691174030304	-0.00376435904763639
-5.63313436508179	-7.23888063430786	-0.777611792087555	-0.13021782040596	0.139800429344177	-0.00378313567489386
-5.63374376296997	-7.242262840271	-0.771644353866577	-0.130129143595695	0.139760971069336	-0.00378995412029326
-5.63773250579834	-7.24074077606201	-0.773815810680389	-0.130084976553917	0.139697462320328	-0.00379838258959353
-5.63470363616943	-7.24287986755371	-0.773493349552155	-0.130211472511292	0.13976839184761	-0.00380548858083785
-5.64182615280151	-7.24194145202637	-0.774556159973145	-0.130083993077278	0.139776840806007	-0.00377958710305393
-5.63964748382568	-7.24147033691406	-0.77395635843277	-0.130015417933464	0.139684095978737	-0.00389235187321901
-5.63908290863037	-7.24310493469238	-0.771657705307007	-0.130149737000465	0.139707043766975	-0.00387753010727465
-5.64551019668579	-7.24700021743774	-0.773175597190857	-0.129899471998215	0.13970972597599	-0.00384796760044992
-5.64981269836426	-7.24754333496094	-0.772516846656799	-0.129967451095581	0.139630392193794	-0.00392517121508718
-5.64285135269165	-7.24479007720947	-0.773364067077637	-0.129956364631653	0.139683589339256	-0.00397297134622931
-5.64990711212158	-7.25130033493042	-0.770835161209106	-0.129857167601585	0.139667570590973	-0.0039325850084424
-5.65428638458252	-7.25053691864014	-0.77158385515213	-0.129795923829079	0.139585584402084	-0.00400156201794744
-5.6525764465332	-7.24660491943359	-0.770132660865784	-0.12986433506012	0.139652296900749	-0.00402080966159701
-5.65401458740234	-7.25340127944946	-0.770304322242737	-0.129741951823235	0.139629170298576	-0.00401071086525917
-5.66318941116333	-7.25208425521851	-0.767532527446747	-0.129696905612946	0.139566570520401	-0.0040619783103466
-5.65827226638794	-7.25252056121826	-0.774688005447388	-0.129729002714157	0.139543950557709	-0.00410806387662888
-5.66491174697876	-7.26070404052734	-0.76729941368103	-0.129643440246582	0.139605849981308	-0.00415596226230264
-5.66745758056641	-7.25518894195557	-0.761805176734924	-0.129608139395714	0.13949328660965	-0.00412012729793787
-5.66615867614746	-7.25496530532837	-0.770349979400635	-0.1295076161623	0.139539614319801	-0.00420085107907653
-5.67356300354004	-7.26090669631958	-0.766144573688507	-0.12970095872879	0.139482006430626	-0.00420736568048596
-5.67218351364136	-7.25864553451538	-0.765188932418823	-0.129607066512108	0.139512047171593	-0.0041915369220078
-5.67234516143799	-7.26121187210083	-0.76896607875824	-0.129418954253197	0.139410465955734	-0.00419755652546883
-5.68198823928833	-7.26072788238525	-0.771952271461487	-0.129461109638214	0.139377996325493	-0.00431377533823252
-5.67475557327271	-7.26175594329834	-0.764974474906921	-0.129464566707611	0.139430075883865	-0.00432444596663117
-5.68051910400391	-7.2635612487793	-0.763392090797424	-0.129360929131508	0.139342918992043	-0.00426192907616496
-5.68801021575928	-7.26519155502319	-0.767014801502228	-0.129336535930634	0.139369934797287	-0.00434343377128243
-5.68059587478638	-7.26287651062012	-0.76930558681488	-0.12937305867672	0.139347329735756	-0.00437136180698872
-5.68428421020508	-7.26582193374634	-0.768065631389618	-0.12923438847065	0.13926000893116	-0.00438060471788049
-5.69320392608643	-7.26778888702393	-0.767945885658264	-0.129259422421455	0.139237776398659	-0.0044251480139792
-5.68579864501953	-7.26247406005859	-0.775436222553253	-0.129255741834641	0.139308646321297	-0.00444900244474411
-5.68812131881714	-7.26824140548706	-0.764400660991669	-0.129255473613739	0.139258429408073	-0.00444860057905316
-5.69100093841553	-7.26566123962402	-0.76398229598999	-0.129209369421005	0.139256983995438	-0.00442042434588075
-5.68713521957397	-7.26679515838623	-0.769664347171783	-0.129209086298943	0.139318913221359	-0.00449791736900806
-5.69250917434692	-7.26849126815796	-0.760301887989044	-0.129239782691002	0.139263570308685	-0.00446423888206482
-5.6909122467041	-7.26487874984741	-0.768105745315552	-0.129235565662384	0.13921831548214	-0.00446742819622159
-5.68854379653931	-7.26441240310669	-0.766073524951935	-0.129228591918945	0.139241918921471	-0.00451844511553645
-5.68664026260376	-7.26885175704956	-0.762887835502625	-0.129289776086807	0.139226406812668	-0.00444793840870261
-5.69331169128418	-7.26307249069214	-0.76353931427002	-0.129273936152458	0.139296010136604	-0.00444725761190057
-5.68401050567627	-7.26452493667603	-0.76003098487854	-0.129258304834366	0.139229863882065	-0.00444721756502986
-5.68417835235596	-7.26766681671143	-0.758399903774261	-0.12933723628521	0.139333352446556	-0.00445639900863171
-5.68728303909302	-7.26274538040161	-0.762510180473328	-0.129256427288055	0.139307051897049	-0.00439808750525117
-5.68188333511353	-7.26000356674194	-0.762210011482239	-0.129284113645554	0.139347866177559	-0.00442709727212787
-5.67815494537354	-7.26162576675415	-0.758304357528687	-0.129334181547165	0.139343693852425	-0.00439836643636227
-5.68392658233643	-7.25924634933472	-0.759343862533569	-0.129299461841583	0.139268681406975	-0.00437006121501327
-5.67785787582397	-7.25808763504028	-0.756044864654541	-0.129333078861237	0.139293178915977	-0.00441228272393346
-5.67910385131836	-7.26357698440552	-0.758069753646851	-0.129346743226051	0.139235958456993	-0.00441316049546003
-5.68088006973267	-7.25772666931152	-0.748720347881317	-0.129435777664185	0.139288738369942	-0.00429989350959659
-5.67623853683472	-7.25860977172852	-0.756641685962677	-0.1292634755373	0.139366984367371	-0.00432921433821321
-5.67485380172729	-7.26117181777954	-0.752253293991089	-0.129417717456818	0.13925102353096	-0.0043509672395885
-5.6729531288147	-7.25909852981567	-0.74988454580307	-0.129462584853172	0.139318272471428	-0.00432980759069324
-5.67400217056274	-7.2593822479248	-0.752470195293427	-0.12934148311615	0.139342904090881	-0.0042805140838027
-5.67431259155273	-7.2561469078064	-0.753248393535614	-0.129409104585648	0.139261513948441	-0.00438101030886173
-5.67113304138184	-7.26075792312622	-0.748342216014862	-0.129472583532333	0.139346554875374	-0.00430842349305749
-5.6757640838623	-7.25918912887573	-0.749855160713196	-0.129397943615913	0.139369696378708	-0.00430165836587548
-5.67405319213867	-7.25649261474609	-0.74802303314209	-0.129432588815689	0.139308169484138	-0.00433447025716305
-5.66955709457397	-7.25675487518311	-0.747835218906403	-0.129516169428825	0.139374330639839	-0.00437568873167038
-5.66773700714111	-7.2591757774353	-0.748939156532288	-0.129444643855095	0.139358580112457	-0.00436588609591126
-5.6768159866333	-7.25453996658325	-0.7475665807724	-0.129399076104164	0.139311790466309	-0.00429181521758437
-5.66741228103638	-7.25744581222534	-0.749160170555115	-0.129502400755882	0.139340743422508	-0.00438022473827004
-5.67233324050903	-7.25737619400024	-0.746834635734558	-0.12944832444191	0.139354541897774	-0.00442112796008587
-5.67260551452637	-7.25690793991089	-0.740876317024231	-0.129557996988297	0.139344409108162	-0.00434648897498846
-5.67182922363281	-7.25853776931763	-0.744787335395813	-0.129475846886635	0.139358550310135	-0.00435425061732531
-5.67262029647827	-7.26210641860962	-0.748995006084442	-0.129510447382927	0.139375612139702	-0.00438258051872253
-5.67133617401123	-7.26202726364136	-0.745664656162262	-0.129607647657394	0.139340221881866	-0.00433212332427502
-5.67704486846924	-7.26153373718262	-0.748490631580353	-0.129539012908936	0.139399945735931	-0.00438503921031952
-5.67092084884644	-7.26448678970337	-0.749258577823639	-0.129535958170891	0.139264523983002	-0.00443813344463706
-5.67635822296143	-7.26149320602417	-0.748712599277496	-0.129538759589195	0.139357879757881	-0.00437768083065748
-5.67649936676025	-7.26271486282349	-0.745907723903656	-0.129517778754234	0.139349520206451	-0.00436119362711906
-5.67652606964111	-7.26180505752563	-0.745660543441772	-0.129494339227676	0.139236077666283	-0.00446082325652242
-5.6738486289978	-7.2636923789978	-0.750019133090973	-0.129628598690033	0.139349579811096	-0.00445938529446721
-5.67697143554688	-7.26471662521362	-0.750903069972992	-0.129492282867432	0.139346837997437	-0.00443640537559986
-5.67731237411499	-7.25642347335815	-0.749499320983887	-0.129556268453598	0.139295384287834	-0.00443517742678523
-5.67010021209717	-7.26234674453735	-0.746063590049744	-0.129579499363899	0.139250561594963	-0.00443801982328296
-5.67761278152466	-7.26278018951416	-0.743005216121674	-0.129551902413368	0.139342620968819	-0.00447155674919486
-5.67954397201538	-7.2577018737793	-0.747999668121338	-0.129528701305389	0.139277383685112	-0.00445459969341755
-5.67337512969971	-7.26039838790894	-0.743358910083771	-0.12957726418972	0.1392802298069	-0.00451068114489317
-5.67421960830688	-7.26168537139893	-0.74537467956543	-0.129581078886986	0.139367878437042	-0.00445516221225262
-5.67436838150024	-7.25848150253296	-0.744321584701538	-0.129620477557182	0.139253720641136	-0.00443545542657375
-5.67334032058716	-7.25884866714478	-0.745306968688965	-0.129563018679619	0.139332175254822	-0.00450439192354679
-5.669921875	-7.26113653182983	-0.744658589363098	-0.12957951426506	0.139255568385124	-0.00449393177405
-5.6739501953125	-7.25663566589355	-0.738785207271576	-0.129598900675774	0.139317035675049	-0.00442024692893028
-5.67313385009766	-7.25774717330933	-0.741936683654785	-0.129542350769043	0.139373615384102	-0.00452039064839482
-5.66944885253906	-7.25516986846924	-0.736238837242126	-0.12961120903492	0.139202743768692	-0.00452905334532261
-5.66981506347656	-7.25631427764893	-0.738915920257568	-0.129636526107788	0.139355570077896	-0.00450534513220191
-5.67474746704102	-7.25852394104004	-0.742989897727966	-0.129505500197411	0.13930045068264	-0.00450043566524982
-5.67494678497314	-7.25686931610107	-0.74005401134491	-0.129572972655296	0.139279559254646	-0.0045702182687819
-5.67325687408447	-7.25902366638184	-0.744097828865051	-0.129557952284813	0.139288872480392	-0.00455581769347191
-5.67741727828979	-7.25950860977173	-0.74493420124054	-0.129522919654846	0.13937745988369	-0.00458185141906142
-5.67833042144775	-7.25502777099609	-0.73956286907196	-0.129488632082939	0.139274731278419	-0.00464323395863175
-5.67290830612183	-7.25802421569824	-0.743252098560333	-0.129531696438789	0.139219596982002	-0.00468821777030826
-5.67807149887085	-7.25925445556641	-0.747603356838226	-0.129518285393715	0.139332950115204	-0.00465721311047673
-5.67755222320557	-7.25930976867676	-0.743764519691467	-0.129539519548416	0.139231130480766	-0.00466155167669058
-5.68029546737671	-7.2567720413208	-0.743124544620514	-0.129421830177307	0.139291018247604	-0.00475627323612571
-5.67910432815552	-7.26079034805298	-0.754420399665833	-0.129449754953384	0.139218673110008	-0.0047733006067574
-5.68387746810913	-7.25768232345581	-0.744439005851746	-0.129513159394264	0.139271005988121	-0.00472244620323181
-5.68271589279175	-7.2588906288147	-0.742196917533875	-0.129386857151985	0.139347553253174	-0.0047397892922163
-5.6837306022644	-7.25853443145752	-0.746006369590759	-0.129414096474648	0.139129340648651	-0.00487048691138625
-5.68325519561768	-7.25787019729614	-0.744712829589844	-0.129417806863785	0.139262437820435	-0.0048692412674427
-5.68624925613403	-7.26262760162354	-0.746613562107086	-0.129359841346741	0.139209374785423	-0.00490216864272952
-5.68672704696655	-7.25782108306885	-0.743331730365753	-0.129345282912254	0.139134898781776	-0.00493226666003466
-5.6851692199707	-7.26248741149902	-0.744930803775787	-0.129454746842384	0.139223471283913	-0.00497874291613698
-5.6920804977417	-7.26422214508057	-0.738562881946564	-0.129322037100792	0.139320731163025	-0.00504268612712622
-5.69167566299438	-7.26385927200317	-0.747091770172119	-0.129239708185196	0.139127820730209	-0.00509621622040868
-5.69482564926147	-7.26318407058716	-0.748395144939423	-0.129350796341896	0.139215692877769	-0.00505530228838325
-5.6967339515686	-7.26585388183594	-0.748335897922516	-0.129243791103363	0.139280766248703	-0.00517362914979458
-5.70120573043823	-7.26402902603149	-0.752278745174408	-0.129197239875793	0.139122053980827	-0.00521559314802289
-5.69825315475464	-7.27061796188354	-0.751270234584808	-0.129293039441109	0.139181718230247	-0.00522817065939307
-5.70718765258789	-7.27338075637817	-0.751499116420746	-0.129170671105385	0.139231756329536	-0.00530074955895543
-5.7103419303894	-7.27045202255249	-0.751195430755615	-0.129146575927734	0.13910573720932	-0.0053587225265801
-5.70742893218994	-7.27446269989014	-0.756965339183807	-0.129191726446152	0.139146625995636	-0.00541470572352409
-5.71666193008423	-7.27636384963989	-0.757695376873016	-0.129216805100441	0.139192253351212	-0.0054668583907187
-5.72002458572388	-7.27604722976685	-0.756789743900299	-0.129130855202675	0.139070317149162	-0.00555341644212604
-5.7185525894165	-7.27614641189575	-0.760279178619385	-0.129163146018982	0.139096572995186	-0.00561760179698467
-5.73013830184937	-7.28402996063232	-0.757315278053284	-0.129100665450096	0.139109268784523	-0.00566998962312937
-5.72866249084473	-7.2808403968811	-0.767587184906006	-0.129056066274643	0.139017373323441	-0.00573697965592146
-5.73025560379028	-7.28179025650024	-0.772862613201141	-0.128960207104683	0.139007166028023	-0.00581340817734599
-5.74055480957031	-7.28521108627319	-0.767764091491699	-0.129057511687279	0.139054507017136	-0.00590701913461089
-5.73643922805786	-7.28535509109497	-0.764471352100372	-0.128992706537247	0.138983741402626	-0.00591266620904207
-5.74166202545166	-7.28665351867676	-0.771349191665649	-0.128957122564316	0.138867482542992	-0.00597242964431643
-5.74520969390869	-7.28849124908447	-0.767933368682861	-0.128954857587814	0.138986945152283	-0.00605876836925745
-5.75011539459229	-7.28811120986938	-0.768995583057404	-0.128928393125534	0.138880297541618	-0.0060678762383759
-5.74749612808228	-7.2863073348999	-0.771635830402374	-0.128826007246971	0.138894081115723	-0.0061744605191052
-5.75421762466431	-7.29282760620117	-0.770505249500275	-0.128955736756325	0.13882714509964	-0.0062008430249989
-5.75669479370117	-7.28692007064819	-0.776040017604828	-0.128867954015732	0.138873845338821	-0.00623929919674993
-5.75477695465088	-7.28694438934326	-0.77854722738266	-0.12887217104435	0.138810977339745	-0.00633527711033821
-5.75720071792603	-7.2916784286499	-0.772788166999817	-0.128885388374329	0.138791382312775	-0.00644887797534466
-5.76267862319946	-7.28800392150879	-0.775652289390564	-0.128731563687325	0.138807415962219	-0.00642041070386767
-5.76006984710693	-7.28513050079346	-0.783462524414063	-0.128826797008514	0.138752490282059	-0.00649489369243383
-5.76173877716064	-7.28890466690063	-0.773586213588715	-0.1288011521101	0.138741135597229	-0.00651923380792141
-5.76792860031128	-7.28379154205322	-0.782750070095062	-0.128809705376625	0.138744965195656	-0.00649388693273067
-5.76585626602173	-7.28162717819214	-0.778523087501526	-0.128714025020599	0.13872903585434	-0.00658457074314356
-5.76649141311646	-7.28197431564331	-0.784720659255981	-0.128801718354225	0.138772234320641	-0.00665709283202887
-5.7674298286438	-7.28463888168335	-0.781270503997803	-0.12871116399765	0.138678312301636	-0.00660757860168815
-5.76537847518921	-7.27885007858276	-0.784991681575775	-0.128778696060181	0.138748615980148	-0.00662708235904574
-5.7636284828186	-7.28098106384277	-0.784201562404633	-0.128738850355148	0.138665616512299	-0.00665057823061943
-5.76802062988281	-7.27490758895874	-0.783930122852325	-0.128788933157921	0.138689815998077	-0.00660581793636084
-5.76171588897705	-7.27677440643311	-0.781753838062286	-0.128726050257683	0.138670071959496	-0.0066582765430212
-5.76080846786499	-7.27489042282104	-0.789427101612091	-0.128764480352402	0.138656497001648	-0.00662260176613927
-5.75611352920532	-7.27054738998413	-0.782174170017242	-0.12881226837635	0.138592094182968	-0.00655013555660844
-5.75770664215088	-7.26767063140869	-0.779411852359772	-0.128826886415482	0.138650238513947	-0.00656118942424655
-5.75342321395874	-7.27235555648804	-0.781226277351379	-0.128866374492645	0.138658493757248	-0.00651909317821264
-5.7531909942627	-7.266357421875	-0.776917159557343	-0.128882706165314	0.138746321201324	-0.00643257098272443
-5.74642324447632	-7.26379823684692	-0.774473905563354	-0.128767773509026	0.138626992702484	-0.00649531045928597
-5.74903869628906	-7.26498937606812	-0.773330569267273	-0.128861784934998	0.138752177357674	-0.00639395276084542
-5.7424521446228	-7.25985622406006	-0.77156525850296	-0.128774493932724	0.138651371002197	-0.0063024191185832
-5.74223470687866	-7.26478958129883	-0.772027313709259	-0.128853693604469	0.138709515333176	-0.00628851121291518
-5.74041604995728	-7.26598262786865	-0.771542966365814	-0.128903970122337	0.138745665550232	-0.00628061778843403
-5.73595285415649	-7.25976705551147	-0.764561176300049	-0.128852918744087	0.138710424304008	-0.00616646045818925
-5.73564958572388	-7.26169013977051	-0.764137327671051	-0.128784149885178	0.138710558414459	-0.00614601420238614
-5.73565053939819	-7.26562690734863	-0.766332149505615	-0.128900751471519	0.138777494430542	-0.0061643198132515
-5.73233795166016	-7.26316976547241	-0.763779044151306	-0.128821343183517	0.13881054520607	-0.00605502538383007
-5.73356437683105	-7.26167917251587	-0.761708617210388	-0.128797188401222	0.138755679130554	-0.00607823673635721
-5.73069334030151	-7.26353073120117	-0.761802911758423	-0.12888178229332	0.138787224888802	-0.00603934610262513
-5.73248386383057	-7.26275253295898	-0.749583661556244	-0.128824889659882	0.13880155980587	-0.0059925178065896
-5.72983264923096	-7.26297998428345	-0.753559768199921	-0.128775358200073	0.138758555054665	-0.00602569850161672
-5.73056077957153	-7.26759243011475	-0.759158313274384	-0.128852263092995	0.138811752200127	-0.00601731799542904
-5.73246145248413	-7.26313591003418	-0.755735993385315	-0.128796339035034	0.138840034604073	-0.00594170298427343
-5.73115110397339	-7.26429557800293	-0.75587522983551	-0.128708511590958	0.138772010803223	-0.00598406931385398
-5.7293586730957	-7.26767683029175	-0.749402582645416	-0.128835529088974	0.138820618391037	-0.00606307946145535
-5.73344993591309	-7.26734733581543	-0.746532261371613	-0.128755033016205	0.138813748955727	-0.00597681337967515
-5.73051357269287	-7.26549625396729	-0.751866459846497	-0.128679469227791	0.138815328478813	-0.00602624984458089
-5.73227548599243	-7.27123975753784	-0.742099463939667	-0.128783315420151	0.138763800263405	-0.00607880484312773
-5.73649406433105	-7.26814699172974	-0.747425496578217	-0.12870617210865	0.138785764575005	-0.0060135736130178
-5.7335262298584	-7.26915597915649	-0.749929487705231	-0.128651902079582	0.138721197843552	-0.00606879452243447
-5.73579597473145	-7.2715425491333	-0.750590026378632	-0.128664612770081	0.138743355870247	-0.0061547365039587
-5.74199485778809	-7.27172756195068	-0.749585330486298	-0.128637582063675	0.138702794909477	-0.00608199136331677
-5.7391152381897	-7.26881265640259	-0.746895611286163	-0.128483444452286	0.138726428151131	-0.00615088036283851
-5.74008131027222	-7.27658271789551	-0.752574563026428	-0.128546595573425	0.138653695583344	-0.00622534425929189
-5.74418687820435	-7.27188491821289	-0.748640716075897	-0.128576517105103	0.138642817735672	-0.00615775678306818
-5.74051284790039	-7.27348470687866	-0.747233986854553	-0.128462880849838	0.138635277748108	-0.00630339840427041
-5.74690628051758	-7.27568435668945	-0.754545152187347	-0.128529563546181	0.13861283659935	-0.00630681915208697
-5.74731636047363	-7.27344799041748	-0.747335374355316	-0.128501862287521	0.138584718108177	-0.00630808901041746
-5.74621677398682	-7.27155208587646	-0.747991383075714	-0.128446385264397	0.138514637947083	-0.00640299776569009
-5.74769020080566	-7.27690696716309	-0.752898395061493	-0.128435403108597	0.13848140835762	-0.00647103926166892
-5.75105047225952	-7.27417278289795	-0.751046299934387	-0.12846103310585	0.138485684990883	-0.00637575518339872
-5.75332260131836	-7.27227973937988	-0.750450730323792	-0.128343597054482	0.138464078307152	-0.00649784691631794
-5.75062465667725	-7.27736949920654	-0.753625631332397	-0.128353923559189	0.138406664133072	-0.00651144655421376
-5.75216770172119	-7.27344512939453	-0.755150020122528	-0.128359004855156	0.138393625617027	-0.00649615237489343
-5.75825881958008	-7.27834796905518	-0.746317505836487	-0.1283098757267	0.138345673680305	-0.00654294807463884
-5.75634765625	-7.27456760406494	-0.755061268806458	-0.128330260515213	0.138353526592255	-0.00663243653252721
-5.75651597976685	-7.2706298828125	-0.754911601543427	-0.128317266702652	0.138293877243996	-0.00661275256425142
-5.76183223724365	-7.27641344070435	-0.76324200630188	-0.128246307373047	0.138315737247467	-0.00669637927785516
-5.76335668563843	-7.27817964553833	-0.758577227592468	-0.128286272287369	0.138288721442223	-0.00679532019421458
-5.76441192626953	-7.27394199371338	-0.761135220527649	-0.128256589174271	0.138358175754547	-0.00672907242551446
-5.76652002334595	-7.2761754989624	-0.762770116329193	-0.128175616264343	0.138192608952522	-0.00681363278999925
-5.76918983459473	-7.27859830856323	-0.762854278087616	-0.128267839550972	0.138286083936691	-0.00685051642358303
-5.76797103881836	-7.27523803710938	-0.765641510486603	-0.128179669380188	0.138218969106674	-0.0068946941755712
-5.77009534835815	-7.27478361129761	-0.765902638435364	-0.128203302621841	0.138124704360962	-0.00695217167958617
-5.77219438552856	-7.27932119369507	-0.766646802425385	-0.12827642261982	0.138151377439499	-0.00700425682589412
-5.77335453033447	-7.27552795410156	-0.769883811473846	-0.128236755728722	0.13817897439003	-0.00696253310889006
-5.77432107925415	-7.27271509170532	-0.763627767562866	-0.128171890974045	0.138088092207909	-0.00700523052364588
-5.77702379226685	-7.2740159034729	-0.772758841514587	-0.128288090229034	0.138119503855705	-0.00708294939249754
-5.7761025428772	-7.27536249160767	-0.765748858451843	-0.128182992339134	0.13811668753624	-0.00705950893461704
-5.77264785766602	-7.27306699752808	-0.773335158824921	-0.12818069756031	0.138067752122879	-0.00705885281786323
-5.77750301361084	-7.27684926986694	-0.774531364440918	-0.128245636820793	0.138100817799568	-0.00714478455483913
-5.77626800537109	-7.27241659164429	-0.770235538482666	-0.128264978528023	0.13818247616291	-0.00708080967888236
-5.77556133270264	-7.27289056777954	-0.777027010917664	-0.128108665347099	0.138104856014252	-0.00708808517083526
-5.77778911590576	-7.27348613739014	-0.774779975414276	-0.128248676657677	0.138132512569427	-0.00713558821007609
-5.77853775024414	-7.27324104309082	-0.77757602930069	-0.128222316503525	0.138108506798744	-0.00712999189272523
-5.77688074111938	-7.26878976821899	-0.782025158405304	-0.128129050135612	0.138171881437302	-0.00713053625077009
-5.777268409729	-7.27300882339478	-0.783174097537994	-0.128230735659599	0.138103172183037	-0.00714609120041132
-5.77932548522949	-7.26969146728516	-0.784758031368256	-0.128315150737762	0.138135969638824	-0.00708274682983756
-5.77701616287231	-7.27176761627197	-0.783159673213959	-0.128218322992325	0.138175070285797	-0.00711612170562148
-5.77801465988159	-7.27239847183228	-0.787077188491821	-0.128306195139885	0.138156056404114	-0.00707624293863773
-5.77659702301025	-7.26944780349731	-0.783981144428253	-0.128396883606911	0.138139545917511	-0.00699829729273915
-5.77709293365479	-7.27082538604736	-0.787089824676514	-0.128286719322205	0.138286367058754	-0.00705929240211844
-5.77452373504639	-7.27104425430298	-0.788459360599518	-0.128281950950623	0.138135567307472	-0.00707710022106767
-5.7755708694458	-7.26841592788696	-0.788783848285675	-0.128418892621994	0.138200536370277	-0.00690178899094462
-5.77402544021606	-7.26695728302002	-0.788311004638672	-0.128311678767204	0.138256266713142	-0.00693454314023256
-5.77184104919434	-7.27126550674438	-0.78702449798584	-0.128393903374672	0.13815550506115	-0.00701010879129171
-5.76790857315063	-7.26531028747559	-0.789162039756775	-0.12840236723423	0.138196617364883	-0.00689316168427467
-5.77235746383667	-7.26880884170532	-0.787836790084839	-0.128343492746353	0.138214558362961	-0.006920435000211
-5.76515817642212	-7.26519870758057	-0.795348227024078	-0.128411844372749	0.138204634189606	-0.0068540726788342
-5.76602697372437	-7.26372098922729	-0.793557047843933	-0.128442749381065	0.138209626078606	-0.00680119078606367
-5.76674747467041	-7.26837205886841	-0.787931084632874	-0.128444507718086	0.138310000300407	-0.00683987140655518
-5.76532030105591	-7.26349878311157	-0.792354583740234	-0.128371596336365	0.138187989592552	-0.00680291373282671
-5.76238393783569	-7.26516199111938	-0.792021691799164	-0.128489047288895	0.138238772749901	-0.00678684422746301
-5.76242351531982	-7.26571989059448	-0.790601849555969	-0.128351807594299	0.138253048062325	-0.00676538608968258
-5.76618528366089	-7.26327991485596	-0.796520590782166	-0.12836591899395	0.138144135475159	-0.00670900335535407
-5.76018619537354	-7.26563405990601	-0.797785043716431	-0.128462046384811	0.138278558850288	-0.00674585578963161
-5.76448059082031	-7.26748132705688	-0.791125059127808	-0.128338873386383	0.138270497322083	-0.00671241106465459
-5.76414442062378	-7.26693391799927	-0.793566048145294	-0.128336057066917	0.138233006000519	-0.00676300330087543
-5.76084089279175	-7.26590490341187	-0.795627892017365	-0.128419652581215	0.138194844126701	-0.00670227641239762
-5.76419830322266	-7.26976156234741	-0.789605498313904	-0.128274664282799	0.138227611780167	-0.00667353766039014
-5.76850652694702	-7.26907777786255	-0.791067361831665	-0.128350779414177	0.138126611709595	-0.00672030355781317
-5.75732326507568	-7.2688364982605	-0.798723578453064	-0.12836129963398	0.138194963335991	-0.00674441549926996
-5.76521682739258	-7.2740216255188	-0.795329868793488	-0.128263220191002	0.138144180178642	-0.00668279733508825
-5.76679468154907	-7.27172756195068	-0.793904542922974	-0.128271594643593	0.138133600354195	-0.0067298891954124
-5.76379728317261	-7.27162981033325	-0.791344404220581	-0.128306239843369	0.138164237141609	-0.00672950875014067
-5.76597881317139	-7.27227783203125	-0.794008374214172	-0.128116071224213	0.138114839792252	-0.00670188246294856
-5.77411890029907	-7.27329683303833	-0.796727001667023	-0.128185361623764	0.138092070817947	-0.00680019799619913
-5.76721429824829	-7.27548027038574	-0.79396390914917	-0.128216117620468	0.138138353824615	-0.0067972089163959
-5.775634765625	-7.27651214599609	-0.796722888946533	-0.128037229180336	0.138086915016174	-0.00675694784149528
-5.77452611923218	-7.27560091018677	-0.795714914798737	-0.128152072429657	0.138048902153969	-0.00685432506725192
-5.77343320846558	-7.27733945846558	-0.802260220050812	-0.128065004944801	0.138081267476082	-0.00691240048035979
-5.77968168258667	-7.27979183197021	-0.797002613544464	-0.127998277544975	0.137985348701477	-0.00685829669237137
-5.78325080871582	-7.27840614318848	-0.798559367656708	-0.128020107746124	0.137987747788429	-0.00694081140682101
-5.78056383132935	-7.27914667129517	-0.803090214729309	-0.128050565719604	0.138066485524178	-0.00698433257639408
-5.78650093078613	-7.28379821777344	-0.803020656108856	-0.127929076552391	0.13797727227211	-0.00696322694420815
-5.79157018661499	-7.27948331832886	-0.802489578723907	-0.12794303894043	0.137927234172821	-0.00704929931089282
-5.78738927841187	-7.28355932235718	-0.807253420352936	-0.127964690327644	0.137942492961884	-0.00712295668199658
-5.79075193405151	-7.28430271148682	-0.80462908744812	-0.127866551280022	0.137986108660698	-0.00706444447860122
-5.7961483001709	-7.28444194793701	-0.806008875370026	-0.127848893404007	0.137811347842216	-0.0071650380268693
-5.7917308807373	-7.2876238822937	-0.808715760707855	-0.127929627895355	0.137864574790001	-0.00716441310942173
-5.79893922805786	-7.28978872299194	-0.809039115905762	-0.127771005034447	0.137866988778114	-0.00725341215729713
-5.80231761932373	-7.2859525680542	-0.805273473262787	-0.127739295363426	0.137827843427658	-0.0072770593687892
-5.80037689208984	-7.29197549819946	-0.816065728664398	-0.127834334969521	0.137860313057899	-0.00731562124565244
-5.80599546432495	-7.28998279571533	-0.806737542152405	-0.127745047211647	0.137856185436249	-0.00735641084611416
-5.80683994293213	-7.28853988647461	-0.820392310619354	-0.127699375152588	0.137713015079498	-0.00743326358497143
-5.80754518508911	-7.28986787796021	-0.81444239616394	-0.127804294228554	0.137782618403435	-0.00740350084379315
-5.81081771850586	-7.29452419281006	-0.811920285224915	-0.127669930458069	0.137775748968124	-0.00744836963713169
-5.81048250198364	-7.28870344161987	-0.821333885192871	-0.127655789256096	0.137641116976738	-0.00750347273424268
-5.80992364883423	-7.29369735717773	-0.822507560253143	-0.127723276615143	0.137665018439293	-0.00752966338768601
-5.81869077682495	-7.29313707351685	-0.819288313388824	-0.127597719430923	0.137717038393021	-0.00753206014633179
-5.81738662719727	-7.29221343994141	-0.825831472873688	-0.127623379230499	0.137615352869034	-0.00760738784447312
-5.81802320480347	-7.29433822631836	-0.823782801628113	-0.127705171704292	0.137657433748245	-0.00760822230949998
-5.8190860748291	-7.29593801498413	-0.824428081512451	-0.127631142735481	0.137677311897278	-0.00759717170149088
-5.8277063369751	-7.29372692108154	-0.828050971031189	-0.127647995948792	0.137561365962029	-0.0076449983753264
-5.81641912460327	-7.29219722747803	-0.830041944980621	-0.127624064683914	0.137580454349518	-0.00770741561427712
-5.82421922683716	-7.29684495925903	-0.831147134304047	-0.127584606409073	0.137571915984154	-0.00768887251615524
-5.82695341110229	-7.29500818252563	-0.833549499511719	-0.127569794654846	0.137494847178459	-0.00771066499873996
-5.82100105285645	-7.29342126846313	-0.837281882762909	-0.127692684531212	0.137532532215118	-0.00778799736872315
-5.82360792160034	-7.29459762573242	-0.832808554172516	-0.127548545598984	0.137559652328491	-0.00775408232584596
-5.83055067062378	-7.29523944854736	-0.835783898830414	-0.12761864066124	0.137434348464012	-0.00785404443740845
-5.82204675674438	-7.29225492477417	-0.839572608470917	-0.127695664763451	0.137524619698524	-0.00790437590330839
-5.82663059234619	-7.29419422149658	-0.835838079452515	-0.127593845129013	0.137510865926743	-0.00783257093280554
-5.82997131347656	-7.29079818725586	-0.832231402397156	-0.127641066908836	0.137492328882217	-0.00787619408220053
-5.8218355178833	-7.29254913330078	-0.839151084423065	-0.127682104706764	0.137521326541901	-0.00790199637413025
-5.8284478187561	-7.29184484481812	-0.841150522232056	-0.127619817852974	0.137541815638542	-0.00781353283673525
-5.82989645004272	-7.29252052307129	-0.83472603559494	-0.127723783254623	0.137493669986725	-0.00789852440357208
-5.82473993301392	-7.28919696807861	-0.838949263095856	-0.127690225839615	0.137560933828354	-0.00790785159915686
-5.82789087295532	-7.2931752204895	-0.843362748622894	-0.127566620707512	0.137550532817841	-0.00784892402589321
-5.83120489120483	-7.28784084320068	-0.839709937572479	-0.127657949924469	0.137533724308014	-0.00785817764699459
-5.82442665100098	-7.28950643539429	-0.844934284687042	-0.127664595842361	0.137588545680046	-0.00789083447307348
-5.82493782043457	-7.29187059402466	-0.841632425785065	-0.127676472067833	0.137508630752563	-0.00785190146416426
-5.82844161987305	-7.28852510452271	-0.845870733261108	-0.127689674496651	0.137490034103394	-0.00781792961061001
-5.82482624053955	-7.28845882415771	-0.843159556388855	-0.12768580019474	0.137580037117004	-0.00784300360828638
-5.82301712036133	-7.2909255027771	-0.846497595310211	-0.127712219953537	0.137605652213097	-0.00781167345121503
-5.82782030105591	-7.28595066070557	-0.840752184391022	-0.127670049667358	0.137538760900497	-0.00778133748099208
-5.82046699523926	-7.28645038604736	-0.842324256896973	-0.12770389020443	0.137568667531013	-0.00779416505247355
-5.81683492660522	-7.2899169921875	-0.845335960388184	-0.127690449357033	0.137507289648056	-0.00779735390096903
-5.82062673568726	-7.28609800338745	-0.83572381734848	-0.127808228135109	0.137568160891533	-0.00771694676950574
-5.81627798080444	-7.28613376617432	-0.837839365005493	-0.127664193511009	0.137581184506416	-0.00772417662665248
-5.81826972961426	-7.28655195236206	-0.833060264587402	-0.127777934074402	0.137481689453125	-0.00775776663795114
-5.81494569778442	-7.28496694564819	-0.836161613464355	-0.127776905894279	0.137600764632225	-0.00762952864170074
-5.81874084472656	-7.28715944290161	-0.836822390556335	-0.127665624022484	0.137650430202484	-0.0076481718569994
-5.81264448165894	-7.28527545928955	-0.83403342962265	-0.127675801515579	0.137503489851952	-0.00770491221919656
-5.81471824645996	-7.28637170791626	-0.835321247577667	-0.127751484513283	0.13763140141964	-0.00764632318168879
-5.81846237182617	-7.28641796112061	-0.83337414264679	-0.127618417143822	0.137624353170395	-0.00757834827527404
-5.81334495544434	-7.28826284408569	-0.831989407539368	-0.127673149108887	0.13749748468399	-0.00765759311616421
-5.81366300582886	-7.28770017623901	-0.836492598056793	-0.127752795815468	0.137657985091209	-0.00756876822561026
-5.81374359130859	-7.2930588722229	-0.831311523914337	-0.127610743045807	0.13763427734375	-0.00750730419531465
-5.81514453887939	-7.28734254837036	-0.831057786941528	-0.127624452114105	0.137546196579933	-0.00757713755592704
-5.8106632232666	-7.29280757904053	-0.831503868103027	-0.127720162272453	0.137570634484291	-0.00751754594966769
-5.81658411026001	-7.29179382324219	-0.824642598628998	-0.127608925104141	0.137667953968048	-0.00749516673386097
-5.81503915786743	-7.2899432182312	-0.830230712890625	-0.12749482691288	0.137502565979958	-0.00754070794209838
-5.81521940231323	-7.29224967956543	-0.824200749397278	-0.127687826752663	0.137586921453476	-0.00751773314550519
-5.81658601760864	-7.29635953903198	-0.822513103485107	-0.127499461174011	0.137640401721001	-0.00748844165354967
-5.81749248504639	-7.29397392272949	-0.825448870658875	-0.127488240599632	0.137475669384003	-0.00755621958523989
-5.8139910697937	-7.29605770111084	-0.833573341369629	-0.127519488334656	0.137484297156334	-0.00756507599726319
-5.82264280319214	-7.29869318008423	-0.827425003051758	-0.127439007163048	0.13758060336113	-0.00753074418753386
-5.82051753997803	-7.29404258728027	-0.826188981533051	-0.127386406064034	0.137421905994415	-0.00759102590382099
-5.8186411857605	-7.29958581924438	-0.828024625778198	-0.127414599061012	0.137437537312508	-0.00759837729856372
-5.82644367218018	-7.30174016952515	-0.828746795654297	-0.127410903573036	0.137474834918976	-0.00761120393872261
-5.82316207885742	-7.29906845092773	-0.828486263751984	-0.127369359135628	0.137327954173088	-0.00762087153270841
-5.82244348526001	-7.30434989929199	-0.831646680831909	-0.127359226346016	0.137359395623207	-0.00764654763042927
-5.82916069030762	-7.30828666687012	-0.83158278465271	-0.127308368682861	0.137431889772415	-0.00770036550238729
-5.83045673370361	-7.30190420150757	-0.827246844768524	-0.127284795045853	0.137355074286461	-0.00772305531427264
-5.82719755172729	-7.30325126647949	-0.836541473865509	-0.127222552895546	0.137249812483788	-0.00772315403446555
-5.83488321304321	-7.30658483505249	-0.835049629211426	-0.127351701259613	0.137405231595039	-0.0077998386695981
-5.83407497406006	-7.30496501922607	-0.835592925548553	-0.127250626683235	0.137280225753784	-0.0077731516212225
-5.83910417556763	-7.30791044235229	-0.839136362075806	-0.127273797988892	0.137289777398109	-0.00781277194619179
-5.83889055252075	-7.30815410614014	-0.839829862117767	-0.127272754907608	0.137324258685112	-0.00785956997424364
-5.83898210525513	-7.30806493759155	-0.838118135929108	-0.127284437417984	0.137317970395088	-0.00786545965820551
-5.84140586853027	-7.30632066726685	-0.837645292282104	-0.127108976244926	0.137285396456718	-0.00787809304893017
-5.84207153320313	-7.31375598907471	-0.838064908981323	-0.127320066094398	0.137230351567268	-0.00794967915862799
-5.84287548065186	-7.30924081802368	-0.842419922351837	-0.127267897129059	0.137298822402954	-0.00792957656085491
-5.84512948989868	-7.30937957763672	-0.837888479232788	-0.127086743712425	0.137141183018684	-0.007948930375278
-5.85175704956055	-7.31410503387451	-0.846775889396667	-0.127327293157578	0.13727642595768	-0.00802341382950544
-5.84236431121826	-7.31245613098145	-0.841124951839447	-0.127225264906883	0.13722562789917	-0.00809070467948914
-5.85039949417114	-7.31408882141113	-0.841248393058777	-0.127080276608467	0.137183621525764	-0.00802443083375692
-5.85385990142822	-7.31390047073364	-0.848168313503265	-0.127130299806595	0.137194141745567	-0.00815481413155794
-5.84855318069458	-7.31297397613525	-0.842202007770538	-0.127179726958275	0.137219056487083	-0.00813988968729973
-5.85159349441528	-7.31471109390259	-0.842497229576111	-0.127074897289276	0.137168481945992	-0.00818348862230778
-5.85574436187744	-7.31526899337769	-0.843878149986267	-0.127158015966415	0.137119486927986	-0.00819372478872538
-5.84934282302856	-7.31467962265015	-0.847620785236359	-0.127173721790314	0.137199506163597	-0.00822140742093325
-5.85617637634277	-7.31932210922241	-0.841132283210754	-0.127089202404022	0.13716758787632	-0.00824379455298185
-5.85746431350708	-7.31547021865845	-0.843560636043549	-0.127131447196007	0.137114882469177	-0.00828525330871344
-5.85135507583618	-7.31630802154541	-0.847925007343292	-0.127114668488503	0.137149050831795	-0.00829096231609583
-5.85607004165649	-7.31640291213989	-0.852199077606201	-0.126996845006943	0.137149289250374	-0.00826003588736057
-5.86065816879272	-7.31577062606812	-0.845332860946655	-0.127098262310028	0.137091293931007	-0.00834626518189907
-5.85304164886475	-7.31560277938843	-0.851579189300537	-0.127113536000252	0.137191459536552	-0.00831889174878597
-5.8549952507019	-7.31625699996948	-0.850098550319672	-0.127027094364166	0.137118935585022	-0.00829333905130625
-5.86155128479004	-7.31180143356323	-0.848368883132935	-0.127079427242279	0.137140139937401	-0.00832727551460266
-5.85471963882446	-7.31653547286987	-0.851807951927185	-0.127170205116272	0.137188941240311	-0.0084003945812583
-5.85851526260376	-7.31473302841187	-0.856647133827209	-0.127084329724312	0.137154996395111	-0.00828820560127497
-5.85792398452759	-7.31445741653442	-0.850809276103973	-0.127077132463455	0.137073054909706	-0.0083820978179574
-5.85651111602783	-7.31350040435791	-0.855840742588043	-0.127192229032516	0.137198984622955	-0.00836772006005049
-5.85983800888062	-7.31528902053833	-0.851534485816956	-0.127103254199028	0.137250408530235	-0.00835453625768423
-5.85658121109009	-7.31072759628296	-0.851826429367065	-0.12715183198452	0.137112006545067	-0.00833050720393658
-5.85498380661011	-7.31312799453735	-0.853614091873169	-0.127224147319794	0.13721476495266	-0.00830103736370802
-5.85667610168457	-7.31150770187378	-0.852354645729065	-0.127199321985245	0.137218683958054	-0.00829970557242632
-5.85444641113281	-7.30731916427612	-0.853616774082184	-0.127137124538422	0.137112230062485	-0.00831122044473886
-5.85166454315186	-7.30877733230591	-0.853653073310852	-0.127318024635315	0.137240275740623	-0.00830224063247442
-5.85292959213257	-7.30877733230591	-0.852841913700104	-0.127183079719543	0.137251600623131	-0.0082610622048378
-5.85207462310791	-7.30361413955688	-0.857295155525208	-0.127142533659935	0.137169361114502	-0.0082783866673708
-5.84532642364502	-7.30771350860596	-0.856655538082123	-0.127320632338524	0.137233406305313	-0.00822401884943247
-5.84852600097656	-7.30782651901245	-0.851242244243622	-0.127249181270599	0.137221172451973	-0.00815804395824671
-5.84768056869507	-7.30212116241455	-0.8550985455513	-0.12720613181591	0.137169703841209	-0.00820685084909201
-5.84391403198242	-7.30474948883057	-0.852357685565948	-0.127374574542046	0.137173593044281	-0.0081795072183013
-5.84413814544678	-7.30285024642944	-0.851410150527954	-0.127209112048149	0.137263312935829	-0.00815212074667215
-5.8465576171875	-7.30095386505127	-0.856202065944672	-0.127330645918846	0.137152552604675	-0.00811705552041531
-5.83586406707764	-7.29950523376465	-0.856144547462463	-0.127331301569939	0.137228891253471	-0.00811494514346123
-5.84440326690674	-7.30301904678345	-0.846495449542999	-0.127278804779053	0.137197181582451	-0.00803035032004118
-5.8437819480896	-7.3001184463501	-0.851250648498535	-0.127324059605598	0.137167081236839	-0.00804824568331242
-5.83583879470825	-7.29812955856323	-0.854986608028412	-0.127378106117249	0.137203246355057	-0.00805298890918493
-5.83749485015869	-7.30040311813354	-0.846858978271484	-0.12722185254097	0.137207299470901	-0.00799897778779268
-5.84289932250977	-7.29978179931641	-0.847799241542816	-0.127352640032768	0.137117847800255	-0.00802319962531328
-5.835608959198	-7.29409313201904	-0.850107133388519	-0.127359122037888	0.137210860848427	-0.00801545567810535
-5.83935880661011	-7.3006591796875	-0.842503726482391	-0.127259120345116	0.137222394347191	-0.00799006689339876
-5.8408727645874	-7.29877090454102	-0.842514395713806	-0.127317920327187	0.137153953313828	-0.00801934581249952
-5.83758449554443	-7.29808712005615	-0.843145310878754	-0.127206772565842	0.137221902608871	-0.00806907378137112
-5.84091424942017	-7.30395889282227	-0.845484614372253	-0.127227172255516	0.137153461575508	-0.00800979230552912
-5.84183311462402	-7.3013710975647	-0.840045928955078	-0.127209588885307	0.137092962861061	-0.0080620190128684
-5.8386664390564	-7.30067157745361	-0.844424068927765	-0.127165347337723	0.137195363640785	-0.00808085687458515
-5.84436702728271	-7.30431604385376	-0.844150602817535	-0.127078041434288	0.137086406350136	-0.00807206053286791
-5.84630966186523	-7.29960441589355	-0.844900608062744	-0.127106457948685	0.137055948376656	-0.00812859553843737
-5.84401750564575	-7.3062424659729	-0.844829976558685	-0.127119645476341	0.137073591351509	-0.00815188139677048
-5.84964370727539	-7.30454635620117	-0.842953979969025	-0.126985564827919	0.137050449848175	-0.00813453458249569
-5.85313034057617	-7.30526494979858	-0.845196306705475	-0.126963213086128	0.136935964226723	-0.00823321752250195
-5.85113477706909	-7.30711984634399	-0.841918230056763	-0.126987084746361	0.13702966272831	-0.00821135099977255
-5.85827112197876	-7.31030035018921	-0.839639544487	-0.126870423555374	0.136990666389465	-0.00830945558845997
-5.85979461669922	-7.3087010383606	-0.843135535717011	-0.12687873840332	0.136887788772583	-0.00835278257727623
-5.85882520675659	-7.30854749679565	-0.842130362987518	-0.126851066946983	0.136889830231667	-0.00837228540331125
-5.86502456665039	-7.31420421600342	-0.842460691928864	-0.126812443137169	0.13690921664238	-0.00841945875436068
-5.86537504196167	-7.31309127807617	-0.847399890422821	-0.126689344644547	0.136733219027519	-0.00848289486020803
-5.86721706390381	-7.31198406219482	-0.843887388706207	-0.126790091395378	0.136831343173981	-0.00849907193332911
-5.8699631690979	-7.31592655181885	-0.841167390346527	-0.126661211252213	0.136823371052742	-0.00854490324854851
-5.87324571609497	-7.31302261352539	-0.839010298252106	-0.126591265201569	0.13664947450161	-0.00862331409007311
-5.8729100227356	-7.31759881973267	-0.844553649425507	-0.126726642251015	0.136745274066925	-0.00860446691513062
-5.87768363952637	-7.31804513931274	-0.840171694755554	-0.126577198505402	0.136668741703033	-0.00863868091255426
-5.88079595565796	-7.32032155990601	-0.846478462219238	-0.126542940735817	0.136643677949905	-0.00875956099480391
-5.88086462020874	-7.32170152664185	-0.840422689914703	-0.126565724611282	0.136646345257759	-0.00874379929155111
-5.88648748397827	-7.32277011871338	-0.840554296970367	-0.126379668712616	0.136578887701035	-0.00878816749900579
-5.8914737701416	-7.32416391372681	-0.845990896224976	-0.126495495438576	0.136637389659882	-0.00885056797415018
-5.88375282287598	-7.32255554199219	-0.84394770860672	-0.126444801688194	0.136578053236008	-0.00894648022949696
-5.89392280578613	-7.32728624343872	-0.84228777885437	-0.126374095678329	0.136536687612534	-0.00894098542630672
-5.89829397201538	-7.32780361175537	-0.840448081493378	-0.12634214758873	0.136543363332748	-0.00904484931379557
-5.89650821685791	-7.32876443862915	-0.841063678264618	-0.12643027305603	0.136488005518913	-0.00906949955970049
-5.89816951751709	-7.33176422119141	-0.836310923099518	-0.126245051622391	0.13647373020649	-0.00913550984114408
-5.90640163421631	-7.33302021026611	-0.842813074588776	-0.126312106847763	0.136447221040726	-0.00918153673410416
-5.90131711959839	-7.33034229278564	-0.842572331428528	-0.1263467669487	0.136520311236382	-0.00927179027348757
-5.90986824035645	-7.3358793258667	-0.848493754863739	-0.126210585236549	0.136417508125305	-0.00928060058504343
-5.91348075866699	-7.33433866500854	-0.845034539699554	-0.126316741108894	0.136405155062675	-0.00934120174497366
-5.9099645614624	-7.33569097518921	-0.850804567337036	-0.12618550658226	0.136377334594727	-0.00939269084483385
-5.91733407974243	-7.33744096755981	-0.84914219379425	-0.126237243413925	0.13634929060936	-0.00939832348376513
-5.91948270797729	-7.33559465408325	-0.854896903038025	-0.126137658953667	0.13628676533699	-0.00947232823818922
-5.91816902160645	-7.33693218231201	-0.85745769739151	-0.12622594833374	0.136374294757843	-0.00954459793865681
-5.92017650604248	-7.34214496612549	-0.859795212745667	-0.126173332333565	0.136244460940361	-0.00957224145531654
-5.92652082443237	-7.33709621429443	-0.855085134506226	-0.126152113080025	0.136261582374573	-0.00955634191632271
-5.92116546630859	-7.33607721328735	-0.85999995470047	-0.1261006295681	0.136274039745331	-0.00961537566035986
-5.92608404159546	-7.33983039855957	-0.859229981899261	-0.126170620322227	0.136224687099457	-0.00966093130409718
-5.92975568771362	-7.3384165763855	-0.859476149082184	-0.126079171895981	0.136273175477982	-0.00965170934796333
-5.92762231826782	-7.33739709854126	-0.864270806312561	-0.126114666461945	0.136290729045868	-0.00971084460616112
-5.92454481124878	-7.3384861946106	-0.861702561378479	-0.126183405518532	0.136305510997772	-0.00974135473370552
-5.93029022216797	-7.33816719055176	-0.860356271266937	-0.126111477613449	0.136285051703453	-0.00969797372817993
-5.92887115478516	-7.33790063858032	-0.862582325935364	-0.126132503151894	0.136295601725578	-0.00976298470050097
-5.92889785766602	-7.3414568901062	-0.867521107196808	-0.126121401786804	0.136259734630585	-0.00981484819203615
-5.93093633651733	-7.33375406265259	-0.862701594829559	-0.126258820295334	0.136372193694115	-0.00975010171532631
-5.92765951156616	-7.3365044593811	-0.864302337169647	-0.126165881752968	0.136395648121834	-0.00977465976029634
-5.92706775665283	-7.3348388671875	-0.864067733287811	-0.12625977396965	0.136266127228737	-0.00977333821356297
-5.92607498168945	-7.33509159088135	-0.866529047489166	-0.126329556107521	0.136408895254135	-0.00974984746426344
-5.92915296554565	-7.33183431625366	-0.86534172296524	-0.126194640994072	0.136444449424744	-0.00972768012434244
-5.92470550537109	-7.33482122421265	-0.862697601318359	-0.126246675848961	0.1363465487957	-0.00985139049589634
-5.92569637298584	-7.33556747436523	-0.864098489284515	-0.126411840319633	0.136433094739914	-0.00975097343325615
-5.92637538909912	-7.33051061630249	-0.867139756679535	-0.126259192824364	0.136441484093666	-0.00979093741625547
-5.92392539978027	-7.330650806427	-0.866493165493011	-0.126397922635078	0.136341452598572	-0.0098430085927248
-5.92303228378296	-7.33215188980103	-0.864638388156891	-0.126437425613403	0.136446073651314	-0.00978214759379625
-5.92431163787842	-7.33276700973511	-0.868764698505402	-0.126339912414551	0.136490806937218	-0.00979370716959238
-5.92356824874878	-7.32718801498413	-0.872108995914459	-0.126360937952995	0.136388123035431	-0.00981412269175053
-5.92238712310791	-7.32809448242188	-0.86947637796402	-0.126421883702278	0.136455848813057	-0.00981374923139811
-5.92285060882568	-7.3280611038208	-0.864176094532013	-0.126348584890366	0.136484265327454	-0.00981093570590019
-5.9192533493042	-7.32719039916992	-0.86918830871582	-0.126412466168404	0.136429846286774	-0.0098676485940814
-5.91956329345703	-7.32365608215332	-0.871230363845825	-0.126471951603889	0.136459246277809	-0.00978829618543386
-5.9215784072876	-7.32781839370728	-0.866129577159882	-0.126390412449837	0.136446371674538	-0.00983865652233362
-5.91917324066162	-7.32482814788818	-0.870776832103729	-0.126383900642395	0.136364355683327	-0.00987638998776674
-5.91742515563965	-7.32118988037109	-0.868400990962982	-0.126456886529922	0.136454299092293	-0.00985145755112171
-5.91948556900024	-7.31923913955688	-0.871667981147766	-0.126356288790703	0.136417299509048	-0.00981864519417286
-5.91655111312866	-7.32332134246826	-0.864130735397339	-0.126407951116562	0.136451244354248	-0.0098451217636466
-5.91544580459595	-7.32146549224854	-0.865143537521362	-0.126459375023842	0.136495873332024	-0.00980289746075869
-5.91624402999878	-7.3200798034668	-0.87020742893219	-0.126353144645691	0.136400252580643	-0.00981942471116781
-5.91691112518311	-7.32080316543579	-0.871404588222504	-0.126500681042671	0.136433109641075	-0.00987357459962368
-5.91262817382813	-7.31907320022583	-0.868532538414001	-0.126434996724129	0.136405497789383	-0.00985176395624876
-5.91451168060303	-7.3201322555542	-0.867806613445282	-0.12644550204277	0.136364787817001	-0.00982143077999353
-5.91754150390625	-7.32024955749512	-0.867132246494293	-0.126515820622444	0.136429771780968	-0.00988853257149458
-5.91043758392334	-7.31937265396118	-0.863290846347809	-0.126572296023369	0.136459022760391	-0.00984828174114227
-5.91455554962158	-7.31825923919678	-0.867240488529205	-0.126435458660126	0.13636440038681	-0.00984948314726353
-5.91621446609497	-7.31941938400269	-0.865403294563293	-0.126581951975822	0.13641169667244	-0.00989121571183205
-5.91360282897949	-7.32127332687378	-0.86670333147049	-0.126563310623169	0.136479541659355	-0.00989795103669167
-5.91716766357422	-7.32028150558472	-0.867369174957275	-0.12646396458149	0.136404111981392	-0.00986325088888407
-5.91778516769409	-7.31912136077881	-0.870228230953217	-0.126567959785461	0.136411920189857	-0.00998878944665194
-5.91509580612183	-7.3189811706543	-0.865490138530731	-0.126544028520584	0.136455997824669	-0.00992180127650499
-5.91872406005859	-7.31767463684082	-0.872652113437653	-0.126412913203239	0.136421397328377	-0.00993006583303213
-5.92373371124268	-7.31665849685669	-0.869711756706238	-0.126527458429337	0.136339128017426	-0.0100815482437611
-5.91821193695068	-7.31607627868652	-0.872979402542114	-0.126560807228088	0.136397138237953	-0.0100902803242207
-5.92285442352295	-7.31550312042236	-0.873607218265533	-0.126429662108421	0.13634318113327	-0.0100241331383586
-5.92190361022949	-7.31527042388916	-0.873046636581421	-0.126492783427238	0.136259704828262	-0.0101062851026654
-5.91825103759766	-7.31624841690063	-0.873490929603577	-0.126506492495537	0.13632944226265	-0.0101128714159131
-5.92434740066528	-7.31381464004517	-0.870092809200287	-0.126380681991577	0.136358126997948	-0.0100833484902978
-5.92225313186646	-7.31637573242188	-0.874210238456726	-0.126462325453758	0.136235311627388	-0.010176295414567
-5.92311000823975	-7.31148481369019	-0.877917349338531	-0.126532778143883	0.136338442564011	-0.0100657744333148
-5.92673540115356	-7.31829929351807	-0.870436787605286	-0.126456156373024	0.136332273483276	-0.0101539082825184
-5.92318677902222	-7.31182765960693	-0.871961534023285	-0.126440823078156	0.136300832033157	-0.0102010490372777
-5.92297840118408	-7.31211376190186	-0.871450781822205	-0.126435980200768	0.136304095387459	-0.0101338336244226
-5.92758464813232	-7.31432485580444	-0.866782248020172	-0.126388803124428	0.13632920384407	-0.0102175017818809
-5.92500591278076	-7.31234693527222	-0.873278439044952	-0.126436591148376	0.136247798800468	-0.0102443536743522
-5.92641592025757	-7.3103985786438	-0.872716426849365	-0.126492768526077	0.136356011033058	-0.0101795652881265
-5.92939805984497	-7.31455326080322	-0.865937411785126	-0.126345902681351	0.136251583695412	-0.0102086570113897
-5.92754030227661	-7.31108808517456	-0.869237840175629	-0.126410663127899	0.136278674006462	-0.0102610941976309
-5.92799806594849	-7.31115674972534	-0.871480822563171	-0.126441150903702	0.13631097972393	-0.0102040078490973
-5.93062210083008	-7.31242799758911	-0.863673448562622	-0.126303434371948	0.136250153183937	-0.010234628804028
-5.93159246444702	-7.31412649154663	-0.872409105300903	-0.126428246498108	0.136212527751923	-0.0103198131546378
-5.92880535125732	-7.30987119674683	-0.871878325939178	-0.126336127519608	0.136252850294113	-0.0102610811591148
-5.93180847167969	-7.31167459487915	-0.869621157646179	-0.126207262277603	0.136201411485672	-0.0103005524724722
-5.93640613555908	-7.31103420257568	-0.868390321731567	-0.126369059085846	0.13614647090435	-0.0103163402527571
-5.92826128005981	-7.30884981155396	-0.868622481822968	-0.126321747899055	0.136176392436028	-0.0103534990921617
-5.93338108062744	-7.31316804885864	-0.867219507694244	-0.1262266933918	0.136161848902702	-0.0103080524131656
-5.93889760971069	-7.31205224990845	-0.869310081005096	-0.126257628202438	0.136140093207359	-0.0103323645889759
-5.93285512924194	-7.3092565536499	-0.870536923408508	-0.126288056373596	0.136133715510368	-0.0103714466094971
-5.93975162506104	-7.31517934799194	-0.869998276233673	-0.126235485076904	0.136179372668266	-0.010412978939712
-5.94199132919312	-7.31244373321533	-0.869847536087036	-0.126221179962158	0.135995432734489	-0.0104131540283561
-5.9374828338623	-7.31079816818237	-0.870998322963715	-0.1262486577034	0.136086672544479	-0.010436880402267
-5.94448518753052	-7.31531620025635	-0.869836270809174	-0.126184701919556	0.136065199971199	-0.0104568554088473
-5.94683933258057	-7.31217432022095	-0.873423755168915	-0.126230299472809	0.136072009801865	-0.0104317124933004
-5.94128513336182	-7.31139802932739	-0.877744376659393	-0.126094728708267	0.136081427335739	-0.0104718236252666
-5.9466495513916	-7.31733465194702	-0.875085830688477	-0.126255616545677	0.13605135679245	-0.010477039963007
-5.94932317733765	-7.31405591964722	-0.872701287269592	-0.12608078122139	0.136015191674232	-0.010480934754014
-5.94493007659912	-7.3137993812561	-0.880451321601868	-0.126142948865891	0.136074870824814	-0.0105183310806751
-5.94677019119263	-7.31905031204224	-0.872677862644196	-0.126164436340332	0.135990634560585	-0.0105583285912871
-5.95636463165283	-7.3158221244812	-0.8734490275383	-0.126068904995918	0.136016711592674	-0.0104896109551191
-5.95065498352051	-7.31816339492798	-0.879837930202484	-0.126066714525223	0.136020317673683	-0.0106059499084949
-5.95469045639038	-7.32239437103271	-0.874265491962433	-0.1261116117239	0.135957971215248	-0.0105529455468059
-5.96002101898193	-7.31968021392822	-0.877677023410797	-0.126078829169273	0.135944724082947	-0.0105399582535028
-5.95800161361694	-7.31886959075928	-0.877784013748169	-0.126081794500351	0.135942831635475	-0.01059346832335
-5.95706844329834	-7.31989574432373	-0.877519607543945	-0.125993624329567	0.135921701788902	-0.0106641827151179
-5.96072816848755	-7.32053852081299	-0.87777578830719	-0.12602262198925	0.135946214199066	-0.0106000928208232
-5.96119070053101	-7.31648540496826	-0.875208795070648	-0.125964149832726	0.135932311415672	-0.0106769204139709
-5.96359729766846	-7.32545709609985	-0.881916046142578	-0.125984847545624	0.135936588048935	-0.0107333799824119
-5.96754264831543	-7.32150173187256	-0.874983191490173	-0.126018762588501	0.135896787047386	-0.0106705781072378
-5.96513795852661	-7.32342910766602	-0.874498069286346	-0.125942558050156	0.135905668139458	-0.0107447244226933
-5.96877479553223	-7.32685136795044	-0.876947462558746	-0.125972047448158	0.135937258601189	-0.0107637187466025
-5.97201204299927	-7.32409572601318	-0.872019648551941	-0.125970676541328	0.13592292368412	-0.0107520250603557
-5.97179508209229	-7.32479190826416	-0.873233258724213	-0.125953838229179	0.135910674929619	-0.0108608836308122
-5.97293043136597	-7.33047533035278	-0.877211630344391	-0.12589867413044	0.135898351669312	-0.0108447298407555
-5.97329711914063	-7.329833984375	-0.873809099197388	-0.126016557216644	0.135904774069786	-0.0107668591663241
-5.97318840026855	-7.33055305480957	-0.873020231723785	-0.125868409872055	0.135838955640793	-0.0108886118978262
-5.9782919883728	-7.33267641067505	-0.87251091003418	-0.125930234789848	0.135877132415771	-0.0109586706385016
-5.97679138183594	-7.32843971252441	-0.874149322509766	-0.125858411192894	0.13581870496273	-0.0109366606920958
-5.97834730148315	-7.32912635803223	-0.874096155166626	-0.125836998224258	0.135837912559509	-0.0109094018116593
-5.98129796981812	-7.3334436416626	-0.870859205722809	-0.12586921453476	0.135858803987503	-0.0110056214034557
-5.97945499420166	-7.32537937164307	-0.872715353965759	-0.125837385654449	0.13579323887825	-0.010956141166389
-5.98075294494629	-7.32889556884766	-0.876430869102478	-0.125771060585976	0.135793969035149	-0.0110365888103843
-5.98249197006226	-7.33423471450806	-0.872578263282776	-0.125882059335709	0.135825380682945	-0.0110394945368171
-5.9819540977478	-7.33023500442505	-0.865869998931885	-0.125789687037468	0.135745540261269	-0.0110132424160838
-5.98092079162598	-7.33010673522949	-0.874252617359161	-0.12581379711628	0.135729625821114	-0.0110447881743312
-5.98207092285156	-7.33391427993774	-0.867140293121338	-0.125807777047157	0.13583405315876	-0.0110806794837117
-5.98859882354736	-7.32964706420898	-0.859907686710358	-0.125749558210373	0.135647609829903	-0.0110593726858497
-5.98017930984497	-7.33084440231323	-0.863552033901215	-0.125706344842911	0.135746479034424	-0.0111439162865281
-5.98460674285889	-7.33495283126831	-0.863309800624847	-0.125808775424957	0.135727569460869	-0.0111244935542345
-5.9831395149231	-7.33220481872559	-0.866208672523499	-0.125745728611946	0.135742217302322	-0.0111228991299868
-5.97948169708252	-7.33151388168335	-0.861402213573456	-0.125777944922447	0.13577127456665	-0.0111898742616177
-5.98194694519043	-7.33455801010132	-0.859578490257263	-0.125756144523621	0.135715663433075	-0.0111469523981214
-5.98534107208252	-7.33170652389526	-0.857598483562469	-0.125757142901421	0.135725572705269	-0.0111035965383053
-5.97879028320313	-7.3305983543396	-0.858715295791626	-0.125754952430725	0.135731309652328	-0.011222924105823
-5.97952032089233	-7.33313512802124	-0.860484778881073	-0.125758945941925	0.135752394795418	-0.0111480979248881
-5.9850115776062	-7.33108997344971	-0.858837127685547	-0.125739187002182	0.135702356696129	-0.0112104807049036
-5.98008346557617	-7.33347606658936	-0.860315799713135	-0.125819355249405	0.135788649320602	-0.0112419566139579
-5.98295116424561	-7.33424854278564	-0.856493890285492	-0.125734016299248	0.135797277092934	-0.011250558309257
-5.98796796798706	-7.33188772201538	-0.855612397193909	-0.125723958015442	0.135687038302422	-0.0112291527912021
-5.98218727111816	-7.33307456970215	-0.853785812854767	-0.125731334090233	0.135804429650307	-0.0112830819562078
-5.98392963409424	-7.33694553375244	-0.853008389472961	-0.125769391655922	0.13574230670929	-0.0112657928839326
-5.98846817016602	-7.33084630966187	-0.853345453739166	-0.125756159424782	0.135796964168549	-0.0113273067399859
-5.98535060882568	-7.33490371704102	-0.85701197385788	-0.125801563262939	0.135801434516907	-0.011404967866838
-5.99014139175415	-7.33561849594116	-0.859160244464874	-0.125703230500221	0.135876551270485	-0.011418423615396
-5.99251174926758	-7.33283281326294	-0.853615641593933	-0.125771746039391	0.135759174823761	-0.0114496005699039
-5.98864889144897	-7.3347864151001	-0.855138182640076	-0.125846281647682	0.135845601558685	-0.0115181757137179
-5.99265623092651	-7.33844614028931	-0.863821148872375	-0.125782489776611	0.135931462049484	-0.0115116639062762
-5.99567079544067	-7.33260154724121	-0.856481909751892	-0.125789329409599	0.135914772748947	-0.0115835694596171
-5.98786592483521	-7.33750867843628	-0.861723721027374	-0.125804662704468	0.135884702205658	-0.0116577409207821
-5.99964141845703	-7.33784484863281	-0.859349370002747	-0.125835627317429	0.136027857661247	-0.0116477403789759
-5.99971389770508	-7.3314151763916	-0.863061428070068	-0.125778496265411	0.135878160595894	-0.0117270341143012
-5.99604654312134	-7.33188056945801	-0.870924532413483	-0.12585061788559	0.136009067296982	-0.0117198126390576
-6.00239849090576	-7.3413462638855	-0.858123362064362	-0.125824168324471	0.136072233319283	-0.0117719918489456
-6.00341606140137	-7.33382654190063	-0.865164160728455	-0.125756978988647	0.135927647352219	-0.0117651131004095
-6.00138282775879	-7.33313131332397	-0.868342995643616	-0.125870898365974	0.136022955179214	-0.0118009047582746
-6.00450801849365	-7.33741331100464	-0.862492263317108	-0.125857293605804	0.136112347245216	-0.0118402801454067
-6.00828886032104	-7.33704853057861	-0.863075792789459	-0.125877678394318	0.136082410812378	-0.0118399085476995
-6.00061130523682	-7.33519220352173	-0.870689749717712	-0.125877752900124	0.13617105782032	-0.0118422759696841
-6.00608491897583	-7.33992004394531	-0.867347657680511	-0.125867933034897	0.136206552386284	-0.0118618793785572
-6.00912380218506	-7.33588743209839	-0.862218379974365	-0.125945329666138	0.13618902862072	-0.0118930507451296
-6.00328588485718	-7.33493041992188	-0.865947008132935	-0.125961199402809	0.136204779148102	-0.0119021506980062
-6.00684309005737	-7.33829975128174	-0.867566883563995	-0.125908419489861	0.136298567056656	-0.0118924863636494
-6.01290845870972	-7.3344988822937	-0.864738285541534	-0.126010030508041	0.136274546384811	-0.0119345998391509
-6.00643682479858	-7.33228015899658	-0.869783997535706	-0.126044034957886	0.136318296194077	-0.0119617385789752
-6.00803709030151	-7.33609676361084	-0.871954917907715	-0.12600876390934	0.136345356702805	-0.0118666421622038
-6.01247358322144	-7.33220481872559	-0.870943963527679	-0.12603172659874	0.136358454823494	-0.0119258733466268
-6.00525569915771	-7.33268356323242	-0.871897339820862	-0.126093164086342	0.136394366621971	-0.0119779035449028
-6.0064959526062	-7.33491516113281	-0.87365859746933	-0.126098334789276	0.136423721909523	-0.0118999257683754
-6.01092481613159	-7.33275747299194	-0.873471796512604	-0.126060470938683	0.136454910039902	-0.0119183789938688
-6.0071120262146	-7.3349232673645	-0.876396298408508	-0.126159802079201	0.136505097150803	-0.0119257541373372
-6.00953722000122	-7.33588314056396	-0.879379093647003	-0.126047760248184	0.136513382196426	-0.0118804201483727
-6.00971221923828	-7.33250522613525	-0.875363111495972	-0.126087158918381	0.136485651135445	-0.0118968458846211
-6.0065336227417	-7.33674955368042	-0.877511203289032	-0.126209959387779	0.136603325605392	-0.011858987621963
-6.01037216186523	-7.33576202392578	-0.876468479633331	-0.126154392957687	0.136637508869171	-0.011876106262207
-6.00863409042358	-7.33511590957642	-0.885118126869202	-0.126150757074356	0.136516094207764	-0.0119007918983698
-6.0097074508667	-7.333327293396	-0.880625307559967	-0.126248553395271	0.136754080653191	-0.0118184788152575
-6.00937700271606	-7.33676910400391	-0.882688939571381	-0.126102209091187	0.136643126606941	-0.0118569545447826
-6.00997304916382	-7.33555126190186	-0.885754287242889	-0.12625727057457	0.136708408594131	-0.0118473907932639
-6.00776958465576	-7.33612680435181	-0.881415843963623	-0.126246482133865	0.136788487434387	-0.0117882620543242
-6.00881195068359	-7.33551263809204	-0.885036647319794	-0.126114204525948	0.136699751019478	-0.0118451127782464
-6.00765752792358	-7.34008073806763	-0.880069434642792	-0.126273214817047	0.136652439832687	-0.011790694668889
-6.00979089736938	-7.33481121063232	-0.882897794246674	-0.12625327706337	0.136757060885429	-0.0117793753743172
-6.00749683380127	-7.33631420135498	-0.880372166633606	-0.126191928982735	0.136705920100212	-0.0117589477449656
-6.01048278808594	-7.33658504486084	-0.880839228630066	-0.126208558678627	0.136796697974205	-0.0118517791852355
-6.01492071151733	-7.3394079208374	-0.884146749973297	-0.126199930906296	0.136736884713173	-0.0118335578590631
-6.01206588745117	-7.33755397796631	-0.885321736335754	-0.126137182116508	0.136861696839333	-0.0118351420387626
-6.01820755004883	-7.34573793411255	-0.882803320884705	-0.126219063997269	0.136821776628494	-0.0119367875158787
-6.0223536491394	-7.34717035293579	-0.886464595794678	-0.126179277896881	0.136924475431442	-0.0118393693119287
-6.02235174179077	-7.35030078887939	-0.887353479862213	-0.126157313585281	0.13695228099823	-0.0118977436795831
-6.02096891403198	-7.35435152053833	-0.887223482131958	-0.126262903213501	0.137003913521767	-0.0119162080809474
-6.02489423751831	-7.35497331619263	-0.877086639404297	-0.126231238245964	0.137044742703438	-0.0118879601359367
-6.02522134780884	-7.35619974136353	-0.880591630935669	-0.126152560114861	0.13704751431942	-0.0119200320914388
-6.022873878479	-7.35828256607056	-0.879496693611145	-0.12620735168457	0.136986404657364	-0.0119318878278136
-6.02730655670166	-7.35712051391602	-0.87636262178421	-0.12627862393856	0.13704876601696	-0.0119119687005877
-6.02655410766602	-7.3595142364502	-0.878894984722137	-0.126070022583008	0.137102708220482	-0.011944848112762
-6.03163766860962	-7.35887050628662	-0.877167701721191	-0.126170516014099	0.136974677443504	-0.0120296012610197
-6.03272581100464	-7.36186456680298	-0.876380443572998	-0.126171261072159	0.137038975954056	-0.01197774335742
-6.03668212890625	-7.36077451705933	-0.88459300994873	-0.126094102859497	0.137113109230995	-0.0120295565575361
-6.03426933288574	-7.36332750320435	-0.877704918384552	-0.126087456941605	0.136945262551308	-0.0121468929573894
-6.04033899307251	-7.36550760269165	-0.877609729766846	-0.126188561320305	0.137070551514626	-0.0120864100754261
-6.04029417037964	-7.36336135864258	-0.877840220928192	-0.125990778207779	0.137049376964569	-0.0121002634987235
-6.04132318496704	-7.36523485183716	-0.879640936851501	-0.126092121005058	0.136926382780075	-0.0122611718252301
-6.04124927520752	-7.36614751815796	-0.88339501619339	-0.126106426119804	0.136995047330856	-0.0122153013944626
-6.04964733123779	-7.37184715270996	-0.882273435592651	-0.125981554389	0.137000367045403	-0.0122617483139038
-6.04687452316284	-7.36766195297241	-0.883943438529968	-0.126042664051056	0.136972799897194	-0.0123481284826994
-6.04993295669556	-7.36838626861572	-0.882820665836334	-0.126002356410027	0.136972233653069	-0.0123217636719346
-6.05617618560791	-7.37227964401245	-0.883837640285492	-0.125991210341454	0.137033879756927	-0.0124049866572022
-6.05688762664795	-7.37044048309326	-0.887911975383759	-0.125934645533562	0.136894136667252	-0.0125055937096477
-6.06033039093018	-7.37216758728027	-0.892174541950226	-0.126043826341629	0.137026861310005	-0.0124782314524055
-6.0632848739624	-7.37579441070557	-0.885372400283813	-0.126013964414597	0.136992126703262	-0.0125716170296073
-6.06545782089233	-7.37289428710938	-0.894083976745605	-0.125914618372917	0.136958494782448	-0.0126046547666192
-6.06854248046875	-7.37779664993286	-0.901394724845886	-0.126032218337059	0.137037426233292	-0.0126578332856297
-6.0757098197937	-7.37747812271118	-0.894587635993958	-0.125923454761505	0.136994928121567	-0.0126833049580455
-6.07595348358154	-7.37962198257446	-0.899535775184631	-0.125935256481171	0.136981710791588	-0.012744078412652
-6.07915019989014	-7.38024187088013	-0.905059993267059	-0.125965878367424	0.137116685509682	-0.012798048555851
-6.08024930953979	-7.3812198638916	-0.904276847839355	-0.12582603096962	0.136964917182922	-0.0127638150006533
-6.08647775650024	-7.38397073745728	-0.903352737426758	-0.125897288322449	0.137022972106934	-0.0128742400556803
-6.08552122116089	-7.38408756256104	-0.904894471168518	-0.125904709100723	0.137031108140945	-0.0129068410024047
-6.08700847625732	-7.38299560546875	-0.910108506679535	-0.125812575221062	0.137027069926262	-0.0129072675481439
-6.09234285354614	-7.38660717010498	-0.913626849651337	-0.125912725925446	0.137039542198181	-0.0129924397915602
-6.08988475799561	-7.38459634780884	-0.909398913383484	-0.125918462872505	0.137076139450073	-0.0129872122779489
-6.09095859527588	-7.38289356231689	-0.914043486118317	-0.12577086687088	0.137010917067528	-0.0129852350801229
-6.09865856170654	-7.38487672805786	-0.911424160003662	-0.125982999801636	0.137036874890327	-0.013035336509347
-6.0905818939209	-7.38499402999878	-0.911154091358185	-0.125920876860619	0.137107148766518	-0.0130414133891463
-6.09524059295654	-7.38390254974365	-0.915613949298859	-0.125826761126518	0.137090861797333	-0.0129836983978748
-6.0966420173645	-7.38363647460938	-0.919412851333618	-0.125952795147896	0.137059733271599	-0.0130359809845686
-6.0928955078125	-7.38305282592773	-0.918381214141846	-0.125942379236221	0.137099221348763	-0.0130160273984075
-6.09540557861328	-7.38492155075073	-0.92108541727066	-0.125902473926544	0.137116566300392	-0.0129833705723286
-6.09558534622192	-7.38055467605591	-0.911177396774292	-0.125973552465439	0.137063771486282	-0.0130829839035869
-6.09322547912598	-7.38133430480957	-0.915353000164032	-0.126003831624985	0.13719479739666	-0.0130253685638309
-6.09546279907227	-7.38141584396362	-0.915547013282776	-0.125886827707291	0.137188360095024	-0.0129540208727121
-6.09527635574341	-7.37878370285034	-0.912562966346741	-0.125972881913185	0.137124910950661	-0.0129733365029097
-6.08961296081543	-7.38088417053223	-0.914482831954956	-0.126020848751068	0.137171894311905	-0.0129758575931191
-6.08985710144043	-7.37809467315674	-0.913884520530701	-0.125935018062592	0.137177482247353	-0.0129155879840255
-6.09077405929565	-7.37722301483154	-0.905118882656097	-0.125978738069534	0.137144833803177	-0.0129434680566192
-6.08808279037476	-7.37715196609497	-0.908095836639404	-0.126053601503372	0.137242510914803	-0.0129639087244868
-6.08806753158569	-7.37897396087646	-0.910033583641052	-0.125922679901123	0.137219041585922	-0.012906301766634
-6.08887100219727	-7.37561988830566	-0.903002083301544	-0.125927612185478	0.13711978495121	-0.0128800487145782
-6.08541679382324	-7.37269449234009	-0.906111180782318	-0.125938668847084	0.137232258915901	-0.0129152135923505
-6.0860800743103	-7.37829208374023	-0.909071028232574	-0.125956103205681	0.137248322367668	-0.0128166750073433
-6.08767414093018	-7.37525224685669	-0.901897847652435	-0.125917583703995	0.13722637295723	-0.0128424670547247
-6.08130359649658	-7.37320613861084	-0.900038242340088	-0.125939831137657	0.13724322617054	-0.0128136090934277
-6.08356380462646	-7.37583446502686	-0.903372764587402	-0.125917062163353	0.137332260608673	-0.0128022516146302
-6.0827169418335	-7.37436294555664	-0.898284673690796	-0.125930190086365	0.137238875031471	-0.0128048257902265
-6.07773685455322	-7.37123823165894	-0.900312066078186	-0.125967547297478	0.137268856167793	-0.0128166424110532
-6.08071327209473	-7.37424659729004	-0.905097603797913	-0.125921547412872	0.137323901057243	-0.0127609046176076
-6.07997512817383	-7.36875581741333	-0.895328879356384	-0.125934168696404	0.137264788150787	-0.0127335041761398
-6.07573366165161	-7.3700532913208	-0.899903178215027	-0.125952258706093	0.137224674224854	-0.0127765322104096
-6.08167362213135	-7.37160587310791	-0.896790444850922	-0.125906571745872	0.137297749519348	-0.0127492165192962
-6.07152986526489	-7.36585760116577	-0.893143892288208	-0.125943094491959	0.137194231152534	-0.0127297211438417
-6.07777166366577	-7.36993026733398	-0.900342583656311	-0.125975206494331	0.137343212962151	-0.0126683907583356
-6.07049989700317	-7.37033319473267	-0.895775854587555	-0.125959262251854	0.137291893362999	-0.0126873832195997
-6.07005834579468	-7.36702823638916	-0.891670942306519	-0.125956550240517	0.137334212660789	-0.0126087432727218
-6.07323598861694	-7.36731290817261	-0.88610851764679	-0.12593275308609	0.137364983558655	-0.0126358671113849
-6.06967210769653	-7.36716651916504	-0.889267981052399	-0.125990644097328	0.137300118803978	-0.0125851035118103
-6.06854248046875	-7.36272478103638	-0.890151858329773	-0.126019179821014	0.13737690448761	-0.0125635880976915
-6.06988716125488	-7.36712265014648	-0.883085131645203	-0.125923186540604	0.13730326294899	-0.0125581324100494
-6.06685733795166	-7.36657905578613	-0.881989181041718	-0.125963911414146	0.137280642986298	-0.0125217083841562
-6.06295967102051	-7.36861276626587	-0.885794460773468	-0.126062527298927	0.137312725186348	-0.012542518787086
-6.06794595718384	-7.36904716491699	-0.879315793514252	-0.125959232449532	0.137380853295326	-0.0124947382137179
-6.06931781768799	-7.36809968948364	-0.885623097419739	-0.125935211777687	0.137352555990219	-0.0125575913116336
-6.06400537490845	-7.36894178390503	-0.885282099246979	-0.126029655337334	0.137296497821808	-0.0124660208821297
-6.07120418548584	-7.37040996551514	-0.878453254699707	-0.125916883349419	0.137425646185875	-0.0125224031507969
-6.07045936584473	-7.36959075927734	-0.881694197654724	-0.125923871994019	0.137296661734581	-0.0125129939988256
-6.06612968444824	-7.36587810516357	-0.884173214435577	-0.12600089609623	0.137347996234894	-0.0125743094831705
-6.07306146621704	-7.3742938041687	-0.878418922424316	-0.12595833837986	0.137336850166321	-0.0125852823257446
-6.07532024383545	-7.37050676345825	-0.883615612983704	-0.125911429524422	0.137265905737877	-0.0125636179000139
-6.06825637817383	-7.37321519851685	-0.881208062171936	-0.126042798161507	0.137310117483139	-0.0125773372128606
-6.07519769668579	-7.37775993347168	-0.879176735877991	-0.125943645834923	0.13746152818203	-0.0125874979421496
-6.07541227340698	-7.37212896347046	-0.877511560916901	-0.125874683260918	0.137209936976433	-0.0126345623284578
-6.07688331604004	-7.37310123443604	-0.883863389492035	-0.125962510704994	0.137298315763474	-0.0126844178885221
-6.07846212387085	-7.38138771057129	-0.879952132701874	-0.125897541642189	0.137293756008148	-0.0127250477671623
-6.08462810516357	-7.37814807891846	-0.879756808280945	-0.125873878598213	0.137267500162125	-0.0127422939985991
-6.08121395111084	-7.377037525177	-0.888740539550781	-0.125808954238892	0.137294128537178	-0.012817645445466
-6.0858678817749	-7.3814377784729	-0.879338562488556	-0.125876873731613	0.137313142418861	-0.0128188189119101
-6.09054708480835	-7.38166427612305	-0.879767298698425	-0.125875949859619	0.137272983789444	-0.012867983430624
-6.0866174697876	-7.38014030456543	-0.884564518928528	-0.125830620527267	0.137262776494026	-0.0130131933838129
-6.09147262573242	-7.38061189651489	-0.883814930915833	-0.125837996602058	0.137253388762474	-0.0131619637832046
-6.09987449645996	-7.37779378890991	-0.882845163345337	-0.125834316015244	0.13732473552227	-0.0131316352635622
-6.09207725524902	-7.38361930847168	-0.891520082950592	-0.125827416777611	0.137323617935181	-0.0132157718762755
-6.09909868240356	-7.38981103897095	-0.895963668823242	-0.125824257731438	0.137352034449577	-0.013172248378396
-6.10552787780762	-7.38794803619385	-0.889593482017517	-0.125789925456047	0.137308657169342	-0.0132260760292411
-6.10255670547485	-7.38432788848877	-0.890233218669891	-0.125879108905792	0.13729353249073	-0.0133707039058208
-6.10240173339844	-7.38717126846313	-0.892802774906158	-0.125824734568596	0.1373171210289	-0.0133763421326876
-6.10930299758911	-7.38458585739136	-0.896205961704254	-0.12573666870594	0.137280583381653	-0.0133346049115062
-6.1050591468811	-7.38420915603638	-0.897844314575195	-0.125807195901871	0.137254685163498	-0.0134396208450198
-6.11294794082642	-7.38665342330933	-0.896684050559998	-0.125801876187325	0.137244835495949	-0.0134837534278631
-6.11433267593384	-7.38319444656372	-0.901977002620697	-0.125791445374489	0.13718381524086	-0.0135601432994008
-6.11223363876343	-7.38413572311401	-0.903265178203583	-0.125907972455025	0.137204840779305	-0.0136365219950676
-6.11764621734619	-7.38649749755859	-0.905880331993103	-0.125781938433647	0.137268081307411	-0.013690872117877
-6.12291765213013	-7.38146543502808	-0.902931213378906	-0.125837177038193	0.137187793850899	-0.0137412343174219
-6.11654472351074	-7.38207960128784	-0.910595297813416	-0.125871881842613	0.13723586499691	-0.0138502037152648
-6.12331008911133	-7.38596153259277	-0.910980582237244	-0.125850155949593	0.137290835380554	-0.0137680694460869
-6.12605285644531	-7.38007736206055	-0.909203171730042	-0.125886753201485	0.137196958065033	-0.0138453664258122
-6.12274646759033	-7.38205051422119	-0.912002086639404	-0.125795423984528	0.137121647596359	-0.0139473229646683
-6.12891387939453	-7.38412714004517	-0.909889996051788	-0.125896915793419	0.137283965945244	-0.0139891002327204
-6.12775754928589	-7.37860202789307	-0.913705766201019	-0.125817805528641	0.137209922075272	-0.013976520858705
-6.13235139846802	-7.381760597229	-0.914747178554535	-0.125827595591545	0.137241870164871	-0.0140599980950356
-6.13230276107788	-7.38443660736084	-0.922879099845886	-0.12589456140995	0.137254178524017	-0.0141465654596686
-6.13371658325195	-7.37780952453613	-0.922358274459839	-0.125897020101547	0.137194767594337	-0.0141582097858191
-6.13708925247192	-7.38265800476074	-0.918700993061066	-0.125837385654449	0.13724584877491	-0.0142144598066807
-6.13988637924194	-7.38218021392822	-0.925444722175598	-0.12582403421402	0.137143760919571	-0.0143034756183624
-6.14044666290283	-7.3779149055481	-0.92648059129715	-0.125919982790947	0.137224718928337	-0.0143003398552537
-6.14428997039795	-7.38166618347168	-0.920735001564026	-0.125762403011322	0.137273088097572	-0.0143189234659076
-6.14380121231079	-7.3762845993042	-0.926972270011902	-0.125796914100647	0.137132376432419	-0.0144378850236535
-6.14057922363281	-7.37893962860107	-0.926442980766296	-0.125898659229279	0.137182518839836	-0.0144357932731509
-6.14684295654297	-7.37979650497437	-0.928730607032776	-0.125830784440041	0.137260258197784	-0.0144295291975141
-6.14639663696289	-7.37335395812988	-0.928985953330994	-0.125811114907265	0.137188404798508	-0.0145135652273893
-6.14029121398926	-7.3743839263916	-0.928311824798584	-0.125895068049431	0.137119516730309	-0.0144820613786578
-6.14826011657715	-7.37377500534058	-0.930436611175537	-0.125797733664513	0.13725982606411	-0.0145036289468408
-6.14528656005859	-7.37173509597778	-0.925629496574402	-0.125854432582855	0.137121617794037	-0.0145513294264674
-6.14343500137329	-7.36953639984131	-0.929584383964539	-0.125776156783104	0.137140929698944	-0.0145322261378169
-6.14366388320923	-7.37537860870361	-0.929493963718414	-0.125818565487862	0.137282773852348	-0.0145948277786374
-6.14562034606934	-7.36811971664429	-0.929323732852936	-0.125794589519501	0.137124836444855	-0.0145092904567719
-6.13916349411011	-7.37115859985352	-0.930436193943024	-0.125793233513832	0.137172684073448	-0.0145209627225995
-6.14327669143677	-7.37448310852051	-0.92149430513382	-0.125892415642738	0.137206435203552	-0.0145505256950855
-6.14078378677368	-7.37061834335327	-0.924287796020508	-0.12570983171463	0.137110143899918	-0.0145105114206672
-6.13946628570557	-7.3696985244751	-0.928185284137726	-0.125699549913406	0.137144178152084	-0.0145173501223326
-6.14058351516724	-7.37269020080566	-0.922265946865082	-0.125817149877548	0.137251749634743	-0.0145544754341245
-6.14422130584717	-7.36880970001221	-0.918920278549194	-0.125720635056496	0.137204557657242	-0.0145283062011003
-6.13548803329468	-7.36813068389893	-0.925448358058929	-0.125717401504517	0.13717083632946	-0.0145029332488775
-6.13953065872192	-7.37288045883179	-0.917776823043823	-0.125781297683716	0.137172237038612	-0.0145123302936554
-6.14058876037598	-7.36930847167969	-0.919159829616547	-0.125700429081917	0.137197554111481	-0.0145011702552438
-6.1407585144043	-7.3694019317627	-0.920711994171143	-0.125617951154709	0.137142792344093	-0.0144832329824567
-6.139976978302	-7.37081098556519	-0.920226871967316	-0.125769510865211	0.137108013033867	-0.0145476534962654
-6.14115381240845	-7.36809730529785	-0.913861930370331	-0.125669211149216	0.13718581199646	-0.0145078310742974
-6.13685750961304	-7.3681583404541	-0.918434321880341	-0.1256313174963	0.137134581804276	-0.0144912442192435
-6.13941431045532	-7.37267780303955	-0.916192889213562	-0.125728368759155	0.137115284800529	-0.0145651381462812
-6.1401104927063	-7.36832189559937	-0.909626305103302	-0.125643447041512	0.137166693806648	-0.0145139088854194
-6.13809633255005	-7.36877250671387	-0.915477693080902	-0.12556417286396	0.137148275971413	-0.014500574208796
-6.14086294174194	-7.37015247344971	-0.919737756252289	-0.125625416636467	0.137108936905861	-0.0145710567012429
-6.13296604156494	-7.37055397033691	-0.913997530937195	-0.125631719827652	0.137189477682114	-0.0145349651575089
-6.13957834243774	-7.37191534042358	-0.910033941268921	-0.125540792942047	0.13713712990284	-0.0144673613831401
-6.14190530776978	-7.36928510665894	-0.911013424396515	-0.125577941536903	0.137137576937675	-0.0145802581682801
-6.13689041137695	-7.3719916343689	-0.918005406856537	-0.1256223320961	0.137168139219284	-0.0145431943237782
-6.14252805709839	-7.37261390686035	-0.912654459476471	-0.125503957271576	0.137136459350586	-0.0145268626511097
-6.14353704452515	-7.37084197998047	-0.912885010242462	-0.125521183013916	0.137120053172112	-0.0145353609696031
-6.13980531692505	-7.37162065505981	-0.913623154163361	-0.12553708255291	0.137165829539299	-0.0145998625084758
-6.14331245422363	-7.37346792221069	-0.916308283805847	-0.125453725457191	0.137188300490379	-0.0145339649170637
-6.14724016189575	-7.36936473846436	-0.914000868797302	-0.125514537096024	0.137089982628822	-0.0145836947485805
-6.1431097984314	-7.37558746337891	-0.914897263050079	-0.125481083989143	0.137145772576332	-0.0146429603919387
-6.14824628829956	-7.37478113174438	-0.917086064815521	-0.125452563166618	0.137188479304314	-0.0145438965409994
-6.1495475769043	-7.37273073196411	-0.91707581281662	-0.12540690600872	0.137059256434441	-0.0146414954215288
-6.1464056968689	-7.37487697601318	-0.917839348316193	-0.125478193163872	0.137104257941246	-0.0146189406514168
-6.14897155761719	-7.37699270248413	-0.914184033870697	-0.12536957859993	0.137114569544792	-0.0145896850153804
-6.1514048576355	-7.37227153778076	-0.918177962303162	-0.125369548797607	0.136997565627098	-0.0146467536687851
-6.14621114730835	-7.37517499923706	-0.917672455310822	-0.125455811619759	0.137119486927986	-0.0146453669294715
-6.15077066421509	-7.37438869476318	-0.916243374347687	-0.125342413783073	0.137071147561073	-0.0146546242758632
-6.14999103546143	-7.37270164489746	-0.917003571987152	-0.125354558229446	0.136977463960648	-0.0147108938544989
-6.14806509017944	-7.37040376663208	-0.916006743907928	-0.125459417700768	0.137123644351959	-0.0146381417289376
-6.14960622787476	-7.37269401550293	-0.917393445968628	-0.125327423214912	0.137039676308632	-0.0146669549867511
-6.15323877334595	-7.37165451049805	-0.925366997718811	-0.125323310494423	0.137026607990265	-0.0147336712107062
-6.15212392807007	-7.37232542037964	-0.928692817687988	-0.125364005565643	0.137067407369614	-0.0146865928545594
-6.15174007415771	-7.37427377700806	-0.917584836483002	-0.12531977891922	0.137018218636513	-0.0146860759705305
-6.15242147445679	-7.37451457977295	-0.923862993717194	-0.125332936644554	0.136965811252594	-0.0147576257586479
-6.15127801895142	-7.37253904342651	-0.919082224369049	-0.125405803322792	0.137088671326637	-0.0147257633507252
-6.15453147888184	-7.37570762634277	-0.923600435256958	-0.125235214829445	0.137066572904587	-0.0147064682096243
-6.15976238250732	-7.37509441375732	-0.91923052072525	-0.125378906726837	0.137003377079964	-0.0147723965346813
-6.15095949172974	-7.37185001373291	-0.924180567264557	-0.125374734401703	0.137013331055641	-0.0148221086710691
-6.15831518173218	-7.37635183334351	-0.92274022102356	-0.125258147716522	0.136995658278465	-0.0147593282163143
-6.16219902038574	-7.37710809707642	-0.927634060382843	-0.125294163823128	0.136978074908257	-0.0148132499307394
-6.15691137313843	-7.3721137046814	-0.927758276462555	-0.125367715954781	0.137053921818733	-0.0148458620533347
-6.16028547286987	-7.3761739730835	-0.925181269645691	-0.125220268964767	0.137022346258163	-0.0148261832073331
-6.16477060317993	-7.37710952758789	-0.925934135913849	-0.125305652618408	0.136995702981949	-0.0148612456396222
-6.15752935409546	-7.37232971191406	-0.927358090877533	-0.12536258995533	0.137039467692375	-0.0148715330287814
-6.16109228134155	-7.37435865402222	-0.929587244987488	-0.125264391303062	0.137018963694572	-0.0147697180509567
-6.1633448600769	-7.37506341934204	-0.930704593658447	-0.125393137335777	0.13700295984745	-0.0149284768849611
-6.1606764793396	-7.3743143081665	-0.927028179168701	-0.125347420573235	0.137054100632668	-0.0148334568366408
-6.1648383140564	-7.37426853179932	-0.933652818202972	-0.125287145376205	0.137054055929184	-0.0148310884833336
-6.16505765914917	-7.37597465515137	-0.92469996213913	-0.125388145446777	0.136972099542618	-0.0149417379871011
-6.16086292266846	-7.37350702285767	-0.929422795772552	-0.125450894236565	0.137131065130234	-0.0149394944310188
-6.16355419158936	-7.37645244598389	-0.93552702665329	-0.125339239835739	0.137042611837387	-0.014840841293335
-6.16377687454224	-7.37302207946777	-0.935435235500336	-0.125375285744667	0.136977836489677	-0.0149078350514174
-6.16219139099121	-7.37574911117554	-0.934372305870056	-0.125404611229897	0.137117773294449	-0.0149743380025029
-6.16379833221436	-7.37586450576782	-0.93558257818222	-0.125357761979103	0.137059271335602	-0.01489491853863
-6.16696071624756	-7.37253046035767	-0.933411598205566	-0.12541438639164	0.137059882283211	-0.0148962885141373
-6.16518354415894	-7.37325572967529	-0.933648228645325	-0.125435173511505	0.13713139295578	-0.0149299334734678
-6.16393375396729	-7.37523078918457	-0.932989299297333	-0.125397518277168	0.13712352514267	-0.0149029996246099
-6.16818523406982	-7.37148237228394	-0.932802796363831	-0.125417098402977	0.137019693851471	-0.0149171631783247
-6.16038751602173	-7.37167167663574	-0.932700574398041	-0.125428944826126	0.137138307094574	-0.0149486372247338
-6.1637716293335	-7.37330675125122	-0.938330471515656	-0.125435754656792	0.137127593159676	-0.0148947145789862
-6.16506958007813	-7.36898756027222	-0.935804307460785	-0.125487685203552	0.137089341878891	-0.0149119198322296
-6.16126155853271	-7.37040901184082	-0.936294734477997	-0.125494554638863	0.137110501527786	-0.014947653748095
-6.16382265090942	-7.37262678146362	-0.945436477661133	-0.125511527061462	0.137108027935028	-0.0149714285507798
-6.16392087936401	-7.36741828918457	-0.938206911087036	-0.125507310032845	0.137105762958527	-0.0149322086945176
-6.16205263137817	-7.36544799804688	-0.939835608005524	-0.125440284609795	0.137195765972137	-0.014955373480916
-6.16256284713745	-7.37249946594238	-0.940285742282867	-0.125511363148689	0.137111514806747	-0.0149439070373774
-6.16616535186768	-7.36795377731323	-0.937657356262207	-0.125564068555832	0.137123927474022	-0.0149091221392155
-6.16171646118164	-7.36644411087036	-0.939886808395386	-0.125464156270027	0.137141197919846	-0.0150151196867228
-6.16533708572388	-7.36745548248291	-0.940804839134216	-0.125596463680267	0.137171849608421	-0.0150435585528612
-6.16165542602539	-7.36372470855713	-0.944756388664246	-0.125552520155907	0.137109190225601	-0.0149907590821385
-6.16471576690674	-7.36355257034302	-0.941731095314026	-0.125538274645805	0.13714012503624	-0.0149929570034146
-6.16670036315918	-7.37050008773804	-0.944879353046417	-0.125588461756706	0.137181848287582	-0.0151046449318528
-6.16771173477173	-7.36424732208252	-0.945342183113098	-0.125549763441086	0.137117207050323	-0.0150195714086294
-6.16421794891357	-7.36702680587769	-0.952018976211548	-0.125542536377907	0.137152135372162	-0.0150556564331055
-6.1688985824585	-7.37000942230225	-0.946989238262177	-0.125603467226028	0.137229546904564	-0.0151156289502978
-6.17004585266113	-7.36653280258179	-0.945991575717926	-0.125503227114677	0.137092188000679	-0.0150483120232821
-6.16783666610718	-7.36452770233154	-0.947591960430145	-0.125530645251274	0.137145638465881	-0.0151040749624372
-6.17107725143433	-7.37063694000244	-0.941402971744537	-0.125529855489731	0.137269914150238	-0.0150856804102659
-6.17279195785522	-7.36486577987671	-0.942098498344421	-0.125561013817787	0.137202873826027	-0.0150774139910936
-6.16767883300781	-7.3672947883606	-0.952738642692566	-0.125481784343719	0.137148439884186	-0.015117559581995
-6.16966342926025	-7.36876773834229	-0.948998153209686	-0.125549793243408	0.137123003602028	-0.0151207512244582
-6.17378568649292	-7.36556720733643	-0.947571814060211	-0.125500172376633	0.137131169438362	-0.0151450280100107
-6.17225074768066	-7.36071729660034	-0.952195584774017	-0.125481188297272	0.137216061353683	-0.0151638118550181
-6.17157936096191	-7.36862277984619	-0.94479101896286	-0.125487089157104	0.137082993984222	-0.0151481730863452
-6.17733240127563	-7.36489105224609	-0.949063837528229	-0.125454917550087	0.137107074260712	-0.0151359168812633
-6.17124319076538	-7.36225175857544	-0.94981849193573	-0.125358283519745	0.137075394392014	-0.0152211589738727
-6.17308759689331	-7.36729335784912	-0.949386239051819	-0.125429689884186	0.136985585093498	-0.0151742463931441
-6.17967462539673	-7.36250591278076	-0.953732788562775	-0.12530942261219	0.137059196829796	-0.0151620861142874
-6.17414951324463	-7.36364364624023	-0.946697652339935	-0.125358074903488	0.137064814567566	-0.0151716191321611
-6.17274618148804	-7.36705446243286	-0.94566684961319	-0.125328198075294	0.136985570192337	-0.0152026498690248
-6.17990398406982	-7.36568355560303	-0.94494491815567	-0.125298589468002	0.136942878365517	-0.0151723911985755
-6.17520570755005	-7.36332225799561	-0.948532164096832	-0.125291153788567	0.136944964528084	-0.0152130844071507
-6.17724990844727	-7.36924266815186	-0.948849439620972	-0.125273540616035	0.136920958757401	-0.0152147896587849
-6.17850780487061	-7.36704063415527	-0.947699546813965	-0.125330254435539	0.136855825781822	-0.0151635725051165
-6.177170753479	-7.36712598800659	-0.94725227355957	-0.12523464858532	0.136896446347237	-0.0152455205097795
-6.18030834197998	-7.36907529830933	-0.952720940113068	-0.125289350748062	0.136865139007568	-0.0152653018012643
-6.18532133102417	-7.36808490753174	-0.946497738361359	-0.125226557254791	0.136843651533127	-0.0152455698698759
-6.18360280990601	-7.36744737625122	-0.949445843696594	-0.125255614519119	0.136898592114449	-0.0153787424787879
-6.18648481369019	-7.37457180023193	-0.953331828117371	-0.125222593545914	0.136881411075592	-0.0153431864455342
-6.19135332107544	-7.36850595474243	-0.952042937278748	-0.125235840678215	0.136879205703735	-0.0153161957859993
-6.18719100952148	-7.37253284454346	-0.951601922512054	-0.12515626847744	0.136809378862381	-0.0154218161478639
-6.19322109222412	-7.37285184860229	-0.954042077064514	-0.125201165676117	0.136839881539345	-0.015426941215992
-6.1904239654541	-7.37046384811401	-0.953311622142792	-0.125155091285706	0.136741191148758	-0.0154165187850595
-6.19244480133057	-7.37263107299805	-0.959046483039856	-0.12513542175293	0.136741787195206	-0.0154221868142486
-6.1957688331604	-7.37596750259399	-0.959869682788849	-0.125155568122864	0.136737316846848	-0.0154936742037535
-6.19561958312988	-7.37204551696777	-0.95721036195755	-0.125085487961769	0.136741876602173	-0.0154868317767978
-6.19638347625732	-7.37094879150391	-0.968631267547607	-0.125051140785217	0.136674165725708	-0.0155106317251921
-6.19845199584961	-7.37446355819702	-0.964984059333801	-0.125182911753654	0.13676393032074	-0.0155079383403063
-6.20028018951416	-7.37300491333008	-0.961475193500519	-0.125057250261307	0.136628478765488	-0.0155040733516216
-6.19823932647705	-7.36890506744385	-0.966259181499481	-0.125109061598778	0.136632263660431	-0.0155217424035072
-6.19985294342041	-7.3773021697998	-0.963693678379059	-0.125163972377777	0.136702850461006	-0.0155362533405423
-6.20352697372437	-7.36987209320068	-0.959254264831543	-0.125154942274094	0.136677592992783	-0.0155051685869694
-6.19754362106323	-7.37000226974487	-0.962672114372253	-0.125140458345413	0.136652007699013	-0.0155934011563659
-6.20005941390991	-7.37508916854858	-0.957924783229828	-0.125245913863182	0.13661701977253	-0.0155574372038245
-6.20383167266846	-7.37055015563965	-0.957996845245361	-0.12518335878849	0.136689499020576	-0.0155602069571614
-6.20099878311157	-7.37253761291504	-0.96505868434906	-0.125223100185394	0.136700093746185	-0.0155868558213115
-6.19924879074097	-7.37554454803467	-0.963313758373261	-0.125218868255615	0.136688053607941	-0.0155784841626883
-6.20703601837158	-7.37165498733521	-0.965800106525421	-0.125236287713051	0.136660888791084	-0.0155531838536263
-6.20159387588501	-7.37341022491455	-0.964281737804413	-0.125234022736549	0.13666744530201	-0.0156718231737614
-6.20389890670776	-7.37691497802734	-0.963017582893372	-0.125279501080513	0.136701434850693	-0.0156267918646336
-6.21011257171631	-7.37456369400024	-0.969852387905121	-0.125248938798904	0.136759072542191	-0.0156405102461576
-6.20589208602905	-7.37499570846558	-0.967839896678925	-0.125268042087555	0.136642083525658	-0.0156982522457838
-6.20825338363647	-7.37611675262451	-0.971032619476318	-0.125249072909355	0.136686116456985	-0.0157194957137108
-6.21264982223511	-7.37512111663818	-0.969419658184052	-0.125290334224701	0.136698931455612	-0.0156922992318869
-6.21107244491577	-7.37512969970703	-0.975758075714111	-0.125263959169388	0.136690020561218	-0.015762597322464
-6.21282482147217	-7.37950420379639	-0.97543740272522	-0.125280395150185	0.1366236358881	-0.0157601442188025
-6.21980810165405	-7.37590551376343	-0.968301475048065	-0.125334411859512	0.136680498719215	-0.0157716292887926
-6.21494388580322	-7.37667560577393	-0.975685060024261	-0.125252589583397	0.136590853333473	-0.0159172210842371
-6.21820831298828	-7.37975358963013	-0.981073439121246	-0.125242903828621	0.136586055159569	-0.0158504508435726
-6.21971035003662	-7.37701320648193	-0.97475665807724	-0.125300362706184	0.1366216391325	-0.0157831665128469
-6.22166538238525	-7.37689447402954	-0.977071225643158	-0.125247716903687	0.136617287993431	-0.0159059017896652
-6.21962642669678	-7.38134527206421	-0.97919636964798	-0.125282034277916	0.136572405695915	-0.0159515421837568
-6.22220325469971	-7.37525081634521	-0.97802996635437	-0.125369250774384	0.136594578623772	-0.0158807430416346
-6.22089052200317	-7.37804365158081	-0.975866258144379	-0.12523041665554	0.136621683835983	-0.0159651655703783
-6.2235631942749	-7.38068246841431	-0.98229718208313	-0.125352635979652	0.136560559272766	-0.0159462951123714
-6.21960639953613	-7.37955331802368	-0.980185627937317	-0.125335782766342	0.136555701494217	-0.0158967543393373
-6.2246732711792	-7.37826347351074	-0.984552681446075	-0.1252780854702	0.13656835258007	-0.0159668643027544
-6.22438764572144	-7.3803129196167	-0.984033048152924	-0.125335529446602	0.136618539690971	-0.0159660410135984
-6.22415637969971	-7.37961101531982	-0.979029893875122	-0.125361561775208	0.136570170521736	-0.0158989615738392
-6.22729349136353	-7.38302278518677	-0.982927143573761	-0.125276684761047	0.13672012090683	-0.0159818679094315
-6.22397708892822	-7.37893629074097	-0.990091860294342	-0.125327810645103	0.136567309498787	-0.0159837529063225
-6.22091960906982	-7.38047456741333	-0.985404968261719	-0.125426396727562	0.136673539876938	-0.0159001983702183
-6.22530460357666	-7.38280391693115	-0.978815913200378	-0.125290766358376	0.13664910197258	-0.0159192439168692
-6.2251410484314	-7.37956380844116	-0.987206518650055	-0.125318765640259	0.136644124984741	-0.015927892178297
-6.22154188156128	-7.38265085220337	-0.987747490406036	-0.125361815094948	0.136698171496391	-0.0158883891999722
-6.22523784637451	-7.38388967514038	-0.982789874076843	-0.125312209129333	0.136721268296242	-0.01588617824018
-6.22551727294922	-7.38207674026489	-0.991015315055847	-0.125307664275169	0.136625155806541	-0.0159231200814247
-6.22087097167969	-7.38137245178223	-0.988226354122162	-0.125352218747139	0.136706188321114	-0.0158985760062933
-6.22112464904785	-7.38218307495117	-0.982428312301636	-0.125261172652245	0.136648818850517	-0.0158240720629692
-6.22798156738281	-7.38545274734497	-0.98499858379364	-0.12533363699913	0.136635884642601	-0.0158257465809584
-6.22013473510742	-7.38024377822876	-0.987343728542328	-0.125330746173859	0.136704236268997	-0.015837462618947
-6.2247896194458	-7.38608932495117	-0.98335999250412	-0.125253304839134	0.13666096329689	-0.0158059615641832
-6.22749710083008	-7.38491344451904	-0.988420069217682	-0.125325068831444	0.136688962578773	-0.0158131700009108
-6.21999454498291	-7.3847541809082	-0.98228120803833	-0.125373274087906	0.136655777692795	-0.0158089082688093
-6.22344923019409	-7.38239288330078	-0.9834885597229	-0.125224336981773	0.136616095900536	-0.0158152375370264
-6.22575712203979	-7.38329267501831	-0.985025465488434	-0.125346645712852	0.136582463979721	-0.0157930087298155
-6.21662521362305	-7.38403034210205	-0.984654307365417	-0.125407695770264	0.136696726083755	-0.0158068370074034
-6.22187805175781	-7.38480806350708	-0.984499394893646	-0.12522579729557	0.136614471673965	-0.0157859325408936
-6.22185564041138	-7.38184976577759	-0.976565897464752	-0.12534111738205	0.136618599295616	-0.0158094856888056
-6.22105121612549	-7.38375854492188	-0.9856076836586	-0.125226959586143	0.136658355593681	-0.0157998073846102
-6.2222375869751	-7.38484191894531	-0.986977338790894	-0.125311151146889	0.136618986725807	-0.0157779213041067
-6.22539234161377	-7.38485860824585	-0.976763486862183	-0.125264003872871	0.136556461453438	-0.015816155821085
-6.22093820571899	-7.38561916351318	-0.978065490722656	-0.125234246253967	0.136666342616081	-0.0157878883183002
-6.22514200210571	-7.39046239852905	-0.982187032699585	-0.1252271682024	0.136561840772629	-0.0157564505934715
-6.22818899154663	-7.38835477828979	-0.980635941028595	-0.125248461961746	0.136654943227768	-0.0157465804368258
-6.22456455230713	-7.39050102233887	-0.976747930049896	-0.125219210982323	0.136565297842026	-0.0158445071429014
-6.23005771636963	-7.3924994468689	-0.977507948875427	-0.125166967511177	0.136630311608315	-0.0158309675753117
-6.23040533065796	-7.39038276672363	-0.973282635211945	-0.125182077288628	0.136526346206665	-0.0158428512513638
-6.23052215576172	-7.39178800582886	-0.972596228122711	-0.12524239718914	0.136606112122536	-0.0158815216273069
-6.23047018051147	-7.39447832107544	-0.971201002597809	-0.125074043869972	0.136587202548981	-0.0158820636570454
-6.23782539367676	-7.39299821853638	-0.97200345993042	-0.12506128847599	0.136434525251389	-0.0158688593655825
-6.23081493377686	-7.39481115341187	-0.971531093120575	-0.125072151422501	0.136450320482254	-0.0159614402800798
-6.235267162323	-7.39984560012817	-0.973977565765381	-0.12501248717308	0.136505454778671	-0.0159522779285908
-6.24039840698242	-7.39495611190796	-0.977104127407074	-0.124995142221451	0.13639460504055	-0.0160168614238501
-6.23880338668823	-7.39779281616211	-0.970280647277832	-0.125026717782021	0.136341392993927	-0.0160712562501431
-6.24410486221313	-7.40162754058838	-0.969987630844116	-0.124939180910587	0.136433482170105	-0.0160744376480579
-6.24680328369141	-7.39725303649902	-0.971728265285492	-0.124864347279072	0.136240676045418	-0.0161573681980371
-6.24282264709473	-7.40099477767944	-0.972766041755676	-0.124914228916168	0.136251673102379	-0.0161759424954653
-6.2493462562561	-7.40408182144165	-0.965419948101044	-0.124846167862415	0.13627777993679	-0.0161911249160767
-6.25037479400635	-7.40155601501465	-0.965302407741547	-0.12481340020895	0.136226937174797	-0.0162138175219297
-6.24767684936523	-7.4062762260437	-0.967296540737152	-0.124770186841488	0.136172622442245	-0.0162675101310015
-6.25547742843628	-7.40874719619751	-0.967395842075348	-0.124747134745121	0.136235281825066	-0.0162902977317572
-6.25396871566772	-7.40576457977295	-0.96396940946579	-0.12467885017395	0.136076375842094	-0.0163297560065985
-6.25608491897583	-7.40991115570068	-0.964251756668091	-0.124725662171841	0.136169254779816	-0.0163411125540733
-6.26308822631836	-7.41756963729858	-0.96413379907608	-0.124669782817364	0.136138677597046	-0.0163895003497601
-6.26437997817993	-7.41295289993286	-0.961268723011017	-0.124637439846992	0.136054649949074	-0.0164083503186703
-6.26291131973267	-7.41646432876587	-0.965831220149994	-0.124590396881104	0.13604399561882	-0.0164632480591536
-6.27157878875732	-7.42338800430298	-0.965152859687805	-0.124670907855034	0.136123791337013	-0.0165230166167021
-6.26992034912109	-7.4192066192627	-0.967891871929169	-0.124581001698971	0.136039510369301	-0.0165091808885336
-6.27244758605957	-7.42199277877808	-0.966835200786591	-0.124506272375584	0.135976687073708	-0.016526211053133
-6.27385187149048	-7.42537260055542	-0.966160893440247	-0.124515868723392	0.136051595211029	-0.016580868512392
-6.27682447433472	-7.42428684234619	-0.95847487449646	-0.124480679631233	0.135978832840919	-0.0165761392563581
-6.27528810501099	-7.42350292205811	-0.968229174613953	-0.124452278017998	0.135906368494034	-0.0166194215416908
-6.27946281433105	-7.42855787277222	-0.965314328670502	-0.124511569738388	0.135869666934013	-0.0166658796370029
-6.27847576141357	-7.42616367340088	-0.967038810253143	-0.124502636492252	0.135981008410454	-0.0166414752602577
-6.27825689315796	-7.42824602127075	-0.970479547977448	-0.124424435198307	0.135851219296455	-0.0166095700114965
-6.2860803604126	-7.42963314056396	-0.967809200286865	-0.124502681195736	0.135917276144028	-0.0166966449469328
-6.27890014648438	-7.42751216888428	-0.970098733901978	-0.124500408768654	0.135900586843491	-0.0167031120508909
-6.27941370010376	-7.42975425720215	-0.969362437725067	-0.124426379799843	0.135892480611801	-0.0166132804006338
-6.28209781646729	-7.42924785614014	-0.973374783992767	-0.124513678252697	0.135850623250008	-0.0166473537683487
-6.27819633483887	-7.42599153518677	-0.970513343811035	-0.124470487236977	0.135877832770348	-0.0166396908462048
-6.28198719024658	-7.42899417877197	-0.967141330242157	-0.124478928744793	0.135889634490013	-0.016601724550128
-6.2832498550415	-7.42444276809692	-0.969823598861694	-0.124424882233143	0.135755226016045	-0.0165862422436476
-6.27961397171021	-7.42467975616455	-0.974252820014954	-0.124532721936703	0.135914698243141	-0.0165956504642963
-6.28082609176636	-7.43199777603149	-0.968112468719482	-0.124495595693588	0.135890826582909	-0.0165639370679855
-6.28180122375488	-7.42615604400635	-0.964041888713837	-0.124541819095612	0.13583268225193	-0.0165110882371664
-6.27614116668701	-7.42709064483643	-0.9736008644104	-0.124476812779903	0.135888814926147	-0.0165412575006485
-6.27718687057495	-7.42857789993286	-0.967864632606506	-0.124575600028038	0.135869935154915	-0.0165003444999456
-6.27536535263062	-7.42661142349243	-0.966230034828186	-0.124465122818947	0.135918498039246	-0.0164454784244299
-6.27317953109741	-7.42343616485596	-0.964527904987335	-0.12451159954071	0.135791599750519	-0.0163975767791271
-6.2739520072937	-7.42734003067017	-0.963594555854797	-0.124604523181915	0.135954961180687	-0.0164867173880339
-6.27498006820679	-7.42423439025879	-0.968218207359314	-0.124562114477158	0.135997012257576	-0.0163650810718536
-6.26877307891846	-7.42319536209106	-0.969753324985504	-0.124604925513268	0.136003136634827	-0.0163414608687162
-6.27325248718262	-7.42760562896729	-0.96356588602066	-0.124632887542248	0.135994583368301	-0.0163148213177919
-6.26717615127563	-7.4239387512207	-0.964740931987762	-0.124643720686436	0.136087641119957	-0.0163005404174328
-6.26379060745239	-7.42507934570313	-0.964307606220245	-0.12458349019289	0.136029571294785	-0.0162250027060509
-6.27013921737671	-7.42325496673584	-0.960941255092621	-0.124695584177971	0.136022001504898	-0.0162203293293715
-6.26154279708862	-7.41967964172363	-0.964064240455627	-0.124720230698586	0.136111453175545	-0.0162068083882332
-6.2628116607666	-7.42475986480713	-0.956628441810608	-0.124624826014042	0.136113911867142	-0.0160978026688099
-6.26491165161133	-7.42028188705444	-0.956001281738281	-0.124712355434895	0.136101946234703	-0.0161281693726778
-6.25949907302856	-7.418785572052	-0.961080491542816	-0.124624356627464	0.136123061180115	-0.016116900369525
-6.26139831542969	-7.42515134811401	-0.958136856555939	-0.12478319555521	0.13617530465126	-0.016043534502387
-6.26079654693604	-7.42216730117798	-0.958817303180695	-0.124711982905865	0.136192202568054	-0.0159797519445419
-6.25604248046875	-7.42036485671997	-0.957473874092102	-0.124713703989983	0.136176511645317	-0.0160235557705164
-6.25362825393677	-7.42493772506714	-0.962182402610779	-0.124803178012371	0.136167839169502	-0.0159522108733654
-6.26121473312378	-7.41872596740723	-0.959742903709412	-0.124823451042175	0.136180132627487	-0.0158947389572859
-6.25226783752441	-7.41935539245605	-0.96203476190567	-0.124788925051689	0.136246010661125	-0.0159130655229092
-6.25252151489258	-7.41999053955078	-0.96114856004715	-0.124774001538754	0.136264726519585	-0.0158926509320736
-6.25679111480713	-7.41866254806519	-0.961133480072021	-0.124843426048756	0.136275485157967	-0.015787648037076
-6.24998903274536	-7.41482639312744	-0.962889730930328	-0.124786034226418	0.136253923177719	-0.0158224925398827
-6.24860191345215	-7.41751194000244	-0.959149837493896	-0.124844290316105	0.13629262149334	-0.0158088356256485
-6.25349950790405	-7.41530418395996	-0.960496366024017	-0.124825857579708	0.136257991194725	-0.0156932044774294
-6.24767589569092	-7.41264343261719	-0.961528301239014	-0.124808467924595	0.136300414800644	-0.0157263595610857
-6.24669694900513	-7.41700601577759	-0.962760090827942	-0.124850675463676	0.136232525110245	-0.0157546754926443
-6.25190258026123	-7.41634845733643	-0.95603358745575	-0.124933339655399	0.136355116963387	-0.0156313106417656
-6.24853897094727	-7.4161548614502	-0.960162222385406	-0.124781176447868	0.136278703808784	-0.0156979486346245
-6.249840259552	-7.41836071014404	-0.968783617019653	-0.124880835413933	0.136280387639999	-0.0156913064420223
-6.2491397857666	-7.41695499420166	-0.95720911026001	-0.124888449907303	0.136250823736191	-0.0156481992453337
-6.24795866012573	-7.41747665405273	-0.960386693477631	-0.124873764812946	0.136317387223244	-0.0156166553497314
-6.24823713302612	-7.42443895339966	-0.962941944599152	-0.124826423823833	0.13629549741745	-0.0156723167747259
-6.25404405593872	-7.41785192489624	-0.958097875118256	-0.12489377707243	0.136271566152573	-0.0155770434066653
-6.25351810455322	-7.42052936553955	-0.962155818939209	-0.12472003698349	0.136273056268692	-0.0156553220003843
-6.25543308258057	-7.42568397521973	-0.962480306625366	-0.124863609671593	0.136240407824516	-0.0157598555088043
-6.25249242782593	-7.42026901245117	-0.96043598651886	-0.124761059880257	0.136177852749825	-0.0156483147293329
-6.25374507904053	-7.42436408996582	-0.963150322437286	-0.124770641326904	0.136167302727699	-0.0156707186251879
-6.25845766067505	-7.42999839782715	-0.964139819145203	-0.124775893986225	0.136241391301155	-0.0157523714005947
-6.25814151763916	-7.42108201980591	-0.961402535438538	-0.12470518052578	0.136111110448837	-0.0157621297985315
-6.26157474517822	-7.42732715606689	-0.972425818443298	-0.124671138823032	0.136184990406036	-0.0157935228198767
-6.26767635345459	-7.4303617477417	-0.967310130596161	-0.124733634293079	0.136172518134117	-0.0157893728464842
-6.26733064651489	-7.43143796920776	-0.967685103416443	-0.124562665820122	0.136137843132019	-0.0158072523772717
-6.26796865463257	-7.43222856521606	-0.972155451774597	-0.12465188652277	0.1360804438591	-0.0158595461398363
-6.27203702926636	-7.43894720077515	-0.970301508903503	-0.124687448143959	0.136127486824989	-0.0159169267863035
-6.27617835998535	-7.43567180633545	-0.962048351764679	-0.12456663697958	0.136069983243942	-0.0158979296684265
-6.2747597694397	-7.43522024154663	-0.973800301551819	-0.124473161995411	0.136017069220543	-0.0159625075757504
-6.28124952316284	-7.44491004943848	-0.964469373226166	-0.124600298702717	0.136102899909019	-0.0159947797656059
-6.28560924530029	-7.44058895111084	-0.971492409706116	-0.124427780508995	0.136047378182411	-0.0159962233155966
-6.28134918212891	-7.44102907180786	-0.972445487976074	-0.124475307762623	0.136047407984734	-0.0160662271082401
-6.28564548492432	-7.44505310058594	-0.973213195800781	-0.124442614614964	0.135943964123726	-0.0160623323172331
-6.29104328155518	-7.44011211395264	-0.975243091583252	-0.124422334134579	0.135906010866165	-0.0161165352910757
-6.28675889968872	-7.44215679168701	-0.975629091262817	-0.124332778155804	0.135975271463394	-0.0161833297461271
-6.29225635528564	-7.44573211669922	-0.978279531002045	-0.124327979981899	0.135931730270386	-0.0161800626665354
-6.29558753967285	-7.44440126419067	-0.976187705993652	-0.124330766499043	0.135811030864716	-0.0162207242101431
-6.29252815246582	-7.44479370117188	-0.979992926120758	-0.124450482428074	0.135838150978088	-0.0162423588335514
-6.29681253433228	-7.4505352973938	-0.982534348964691	-0.124278463423252	0.135837152600288	-0.0162315927445889
-6.30154514312744	-7.4477071762085	-0.975053310394287	-0.124321736395359	0.135774195194244	-0.0162702910602093
-6.29757070541382	-7.45017004013062	-0.980128526687622	-0.124365210533142	0.135893672704697	-0.0162605680525303
-6.30490684509277	-7.45316696166992	-0.974123001098633	-0.124277628958225	0.135850414633751	-0.016305411234498
-6.30356168746948	-7.44873046875	-0.979515850543976	-0.124192267656326	0.135714888572693	-0.0163558553904295
-6.30013656616211	-7.45170831680298	-0.975626707077026	-0.124406151473522	0.135850638151169	-0.0163249801844358
-6.30778932571411	-7.4528636932373	-0.97316586971283	-0.124201700091362	0.135825589299202	-0.01636709459126
-6.30643320083618	-7.45012092590332	-0.971948623657227	-0.124275512993336	0.135751396417618	-0.0164064709097147
-6.30717372894287	-7.45407724380493	-0.97731751203537	-0.124376259744167	0.135807156562805	-0.0163924749940634
-6.30990314483643	-7.45586252212524	-0.971973121166229	-0.124265663325787	0.135790288448334	-0.0163729395717382
-6.30602216720581	-7.4539852142334	-0.975210070610046	-0.124217674136162	0.135736078023911	-0.0164560880511999
-6.30864191055298	-7.45228004455566	-0.974239945411682	-0.124277427792549	0.135786443948746	-0.0164180714637041
-6.31034803390503	-7.45368576049805	-0.977102100849152	-0.124155685305595	0.135712862014771	-0.0164265930652618
-6.31759738922119	-7.45399379730225	-0.975701987743378	-0.124261416494846	0.135740280151367	-0.0164946764707565
-6.3078556060791	-7.45508718490601	-0.976473808288574	-0.124287344515324	0.135741993784904	-0.0165242571383715
-6.31336688995361	-7.45662879943848	-0.969624161720276	-0.124137818813324	0.13575741648674	-0.0165042392909527
-6.31878566741943	-7.45728731155396	-0.978137373924255	-0.124230436980724	0.135709643363953	-0.0165940560400486
-6.31664848327637	-7.45543766021729	-0.972580134868622	-0.12423088401556	0.135779678821564	-0.0165589265525341
-6.31727313995361	-7.45386648178101	-0.975965201854706	-0.124114602804184	0.135670349001884	-0.0165882650762796
-6.32110786437988	-7.4546914100647	-0.975227057933807	-0.124231055378914	0.13573069870472	-0.0166546925902367
-6.31639289855957	-7.45459461212158	-0.972756028175354	-0.124226659536362	0.13571360707283	-0.0166726019233465
-6.31828927993774	-7.45433378219604	-0.977016508579254	-0.124132171273232	0.13568851351738	-0.0166064295917749
-6.32009077072144	-7.45518016815186	-0.976989150047302	-0.124206639826298	0.135704874992371	-0.0166697204113007
-6.31839656829834	-7.45599412918091	-0.97706550359726	-0.124275803565979	0.135748460888863	-0.0166066605597734
-6.31991004943848	-7.45422315597534	-0.979204654693604	-0.124104231595993	0.135767683386803	-0.0166542157530785
-6.31898546218872	-7.45757341384888	-0.977366268634796	-0.124228924512863	0.135659128427505	-0.0166588649153709
-6.31793737411499	-7.45290899276733	-0.978843748569489	-0.124271117150784	0.135721698403358	-0.0166039448231459
-6.3222279548645	-7.45539569854736	-0.976708352565765	-0.124164365231991	0.135775908827782	-0.0166243128478527
-6.31615161895752	-7.45583534240723	-0.981353998184204	-0.124191299080849	0.135766714811325	-0.0167027320712805
-6.31694364547729	-7.45442867279053	-0.979295670986176	-0.124334506690502	0.135771304368973	-0.0165132395923138
-6.31489562988281	-7.45178270339966	-0.97828996181488	-0.124163426458836	0.135848224163055	-0.0165695901960135
-6.31324338912964	-7.45379400253296	-0.973891973495483	-0.124305598437786	0.135746508836746	-0.0165674034506083
-6.30957221984863	-7.45116472244263	-0.974038541316986	-0.124330140650272	0.135908797383308	-0.0164770800620317
-6.31316518783569	-7.45311164855957	-0.969496309757233	-0.124296255409718	0.13587598502636	-0.0164757985621691
-6.30772590637207	-7.45240020751953	-0.980506420135498	-0.124319173395634	0.135866403579712	-0.0164991803467274
-6.30490732192993	-7.4479546546936	-0.970309257507324	-0.124432921409607	0.135884895920753	-0.0163734648376703
-6.30585145950317	-7.45170545578003	-0.969588458538055	-0.124374344944954	0.135993242263794	-0.0163497589528561
-6.3040452003479	-7.45031595230103	-0.976882934570313	-0.124443404376507	0.135941341519356	-0.0163654368370771
-6.30117130279541	-7.44440269470215	-0.968484818935394	-0.124550633132458	0.136101067066193	-0.0163043551146984
-6.30181741714478	-7.44770908355713	-0.964801073074341	-0.124515861272812	0.136018544435501	-0.0162850227206945
-6.29800748825073	-7.44446992874146	-0.966810345649719	-0.124582201242447	0.135993212461472	-0.016305934637785
-6.29249811172485	-7.443359375	-0.970135807991028	-0.124670505523682	0.136115089058876	-0.0162296947091818
-6.28952598571777	-7.44092464447021	-0.964722633361816	-0.12453019618988	0.136098608374596	-0.0161833260208368
-6.28870725631714	-7.44114398956299	-0.968349874019623	-0.124561749398708	0.136039212346077	-0.0161826908588409
-6.28399133682251	-7.43771743774414	-0.966179847717285	-0.124621458351612	0.136100456118584	-0.016108151525259
-6.28289222717285	-7.43913745880127	-0.966375231742859	-0.124527648091316	0.13598695397377	-0.0160200111567974
-6.2846417427063	-7.43811321258545	-0.967552542686462	-0.124631308019161	0.136031195521355	-0.0160173382610083
-6.27665615081787	-7.43678331375122	-0.960618495941162	-0.12458873540163	0.136115029454231	-0.0159940756857395
-6.27681159973145	-7.43448925018311	-0.961276113986969	-0.124535374343395	0.136027112603188	-0.0159269031137228
-6.27790546417236	-7.43676710128784	-0.963757812976837	-0.124636173248291	0.136050790548325	-0.0159756131470203
-6.27366542816162	-7.43277740478516	-0.954972922801971	-0.124674402177334	0.136110544204712	-0.0158975142985582
-6.27164888381958	-7.43009662628174	-0.962445974349976	-0.124574951827526	0.136058241128922	-0.0159196201711893
-6.27028274536133	-7.43455123901367	-0.961070239543915	-0.1246677339077	0.136114284396172	-0.0159657578915358
-6.26939821243286	-7.43139886856079	-0.956137835979462	-0.124628752470016	0.136076807975769	-0.0158704128116369
-6.26525020599365	-7.42829990386963	-0.957259595394135	-0.124714814126492	0.136119663715363	-0.0158877838402987
-6.26635885238647	-7.4317307472229	-0.959126234054565	-0.124671764671803	0.136104136705399	-0.0158695355057716
-6.2686972618103	-7.42448949813843	-0.952513813972473	-0.124679528176785	0.136084198951721	-0.0158117134124041
-6.26140213012695	-7.42721366882324	-0.950938582420349	-0.124729186296463	0.13610777258873	-0.0159157663583755
-6.26267099380493	-7.42694759368896	-0.955350577831268	-0.12468733638525	0.136162400245667	-0.0158412139862776
-6.26510763168335	-7.4239764213562	-0.947910249233246	-0.124696627259254	0.136028453707695	-0.0158509872853756
-6.25869750976563	-7.42315530776978	-0.95346599817276	-0.124708227813244	0.136077657341957	-0.0159488189965487
-6.26226186752319	-7.42672634124756	-0.94810563325882	-0.12463703751564	0.136103257536888	-0.0158132668584585
-6.26184701919556	-7.42186069488525	-0.953379929065704	-0.124662190675735	0.136033475399017	-0.0158588830381632
-6.25721836090088	-7.4240779876709	-0.957878589630127	-0.124728471040726	0.136044710874557	-0.015890397131443
-6.26097965240479	-7.42601680755615	-0.954875469207764	-0.124618075788021	0.136009469628334	-0.0158724430948496
-6.26414155960083	-7.42339372634888	-0.955099403858185	-0.124638125300407	0.135906457901001	-0.0158769004046917
-6.25643873214722	-7.41960334777832	-0.956165313720703	-0.124664813280106	0.136001497507095	-0.0159380193799734
-6.26193857192993	-7.42605257034302	-0.961945831775665	-0.124672740697861	0.135984480381012	-0.0159250497817993
-6.26314163208008	-7.41914463043213	-0.957875192165375	-0.124621860682964	0.135888904333115	-0.0159586854279041
-6.25895833969116	-7.42173957824707	-0.957204580307007	-0.124711960554123	0.1359603703022	-0.0159983020275831
-6.26238441467285	-7.42233896255493	-0.954001724720001	-0.124653033912182	0.13598844408989	-0.0160133428871632
-6.26679849624634	-7.42031908035278	-0.960233211517334	-0.124672561883926	0.13584877550602	-0.0160482246428728
-6.26336193084717	-7.41809892654419	-0.963726282119751	-0.124751754105091	0.135974884033203	-0.0161072872579098
-6.26692867279053	-7.42393589019775	-0.95959597826004	-0.124696373939514	0.135916292667389	-0.0161304045468569
-6.2753963470459	-7.41945314407349	-0.96324360370636	-0.124707840383053	0.135914385318756	-0.0161766540259123
-6.2684006690979	-7.41732215881348	-0.963976085186005	-0.124632619321346	0.13587811589241	-0.0162556525319815
-6.27365303039551	-7.42254638671875	-0.961770474910736	-0.124768704175949	0.135900780558586	-0.0162604544311762
-6.27780723571777	-7.4179162979126	-0.969247341156006	-0.124665431678295	0.135877877473831	-0.0163284447044134
-6.27367925643921	-7.42032861709595	-0.972231864929199	-0.124723218381405	0.135872766375542	-0.0163467563688755
-6.27686166763306	-7.4237585067749	-0.964080452919006	-0.124737672507763	0.135825231671333	-0.0164160802960396
-6.2853569984436	-7.41820096969604	-0.970549285411835	-0.124608621001244	0.135835200548172	-0.0163850113749504
-6.28157329559326	-7.41974258422852	-0.978392481803894	-0.124659597873688	0.135891065001488	-0.0165205001831055
-6.28551769256592	-7.42453908920288	-0.977667510509491	-0.124641060829163	0.135839283466339	-0.0165451187640429
-6.29320383071899	-7.42124319076538	-0.979194223880768	-0.124552063643932	0.135801360011101	-0.0165402963757515
-6.29039812088013	-7.42176008224487	-0.981932044029236	-0.124590776860714	0.135820508003235	-0.0166816022247076
-6.29366493225098	-7.42327976226807	-0.9836186170578	-0.124530874192715	0.135875806212425	-0.0166861861944199
-6.30062007904053	-7.42290830612183	-0.983501076698303	-0.124588951468468	0.135776206851006	-0.0166895408183336
-6.29426860809326	-7.42114543914795	-0.987645745277405	-0.124579839408398	0.135753333568573	-0.0168191026896238
-6.30069208145142	-7.42255210876465	-0.995129585266113	-0.124493010342121	0.135742366313934	-0.0168453920632601
-6.30384302139282	-7.41954278945923	-0.990415751934052	-0.124511398375034	0.135694965720177	-0.0168377328664064
-6.30414581298828	-7.41971397399902	-0.992277860641479	-0.124483056366444	0.135774046182632	-0.0169557258486748
-6.30575609207153	-7.4249005317688	-0.990660727024078	-0.124494783580303	0.135701462626457	-0.0169485379010439
-6.3078875541687	-7.41841173171997	-0.993467748165131	-0.124513134360313	0.135718792676926	-0.0169164333492517
-6.30879688262939	-7.4166955947876	-0.98942631483078	-0.124388195574284	0.135722637176514	-0.0170067865401506
-6.3073616027832	-7.42103910446167	-0.992814719676971	-0.124427698552608	0.135681539773941	-0.0170451886951923
-6.31358861923218	-7.41627550125122	-0.989049077033997	-0.124471493065357	0.135671094059944	-0.0169729515910149
-6.31041193008423	-7.41713523864746	-0.9891237616539	-0.124353565275669	0.135680630803108	-0.0171003900468349
-6.31107711791992	-7.41889333724976	-0.992275595664978	-0.124414563179016	0.1356490701437	-0.0171243790537119
-6.31201601028442	-7.41513252258301	-0.995891869068146	-0.124441720545292	0.135611161589622	-0.0170782040804625
-6.31545305252075	-7.42079877853394	-0.99050772190094	-0.124356120824814	0.13568639755249	-0.0171202197670937
-6.31315803527832	-7.41768217086792	-0.997514009475708	-0.124360993504524	0.135591328144073	-0.0171674676239491
-6.31285810470581	-7.41298389434814	-0.991342306137085	-0.124374374747276	0.135516002774239	-0.017122371122241
-6.31682825088501	-7.41581773757935	-0.993180513381958	-0.124230824410915	0.135613188147545	-0.0172226652503014
-6.31606912612915	-7.41591310501099	-0.99542498588562	-0.12434383481741	0.135551407933235	-0.0171977672725916
-6.31353330612183	-7.41347551345825	-0.996367156505585	-0.124313741922379	0.135602548718452	-0.0171912591904402
-6.31965351104736	-7.41358661651611	-0.993581533432007	-0.124237559735775	0.135496318340302	-0.0171892810612917
-6.31646203994751	-7.41368865966797	-0.998059093952179	-0.124377064406872	0.135496705770493	-0.0172386169433594
-6.32120275497437	-7.41351652145386	-0.994389057159424	-0.124315872788429	0.135489404201508	-0.017218979075551
-6.31612014770508	-7.41362857818604	-0.995425283908844	-0.124239839613438	0.135492458939552	-0.0172571241855621
-6.31817626953125	-7.41540575027466	-0.992157220840454	-0.124315470457077	0.135421738028526	-0.0172990802675486
-6.32053327560425	-7.41189670562744	-0.992495238780975	-0.124189019203186	0.135493114590645	-0.0172986537218094
-6.31746625900269	-7.40836334228516	-0.994349360466003	-0.124197795987129	0.135373130440712	-0.0173173788934946
-6.31627893447876	-7.41340827941895	-0.987833619117737	-0.124250538647175	0.135377213358879	-0.0173345357179642
-6.32364416122437	-7.40995168685913	-0.988394558429718	-0.124237179756165	0.135383501648903	-0.0172941219061613
-6.31503772735596	-7.40859174728394	-0.995955765247345	-0.124234572052956	0.135409086942673	-0.0174111556261778
-6.31795024871826	-7.41096782684326	-0.991727590560913	-0.124254979193211	0.135397255420685	-0.0173590667545795
-6.32079887390137	-7.40482759475708	-0.996393144130707	-0.124167658388615	0.135312601923943	-0.0173696614801884
-6.31371068954468	-7.4067120552063	-0.989235758781433	-0.124346122145653	0.135328501462936	-0.0173651613295078
-6.31707811355591	-7.40797758102417	-0.99073737859726	-0.12424885481596	0.13546334207058	-0.0173759497702122
-6.32201528549194	-7.40573406219482	-0.991147756576538	-0.1242760643363	0.135332316160202	-0.0173846799880266
-6.31431484222412	-7.4067006111145	-0.98994779586792	-0.12430677562952	0.13537722826004	-0.0174072086811066
-6.31971025466919	-7.40665006637573	-0.990308105945587	-0.124273337423801	0.135372817516327	-0.0173882860690355
-6.31842708587646	-7.40405941009521	-0.990652620792389	-0.124228872358799	0.135305106639862	-0.0174017399549484
-6.31611680984497	-7.40604734420776	-0.995905637741089	-0.124351091682911	0.135371372103691	-0.0174217000603676
-6.31930875778198	-7.40704584121704	-0.985452234745026	-0.124251902103424	0.135403752326965	-0.0174318421632051
-6.32006931304932	-7.39933252334595	-0.997029781341553	-0.124190375208855	0.135299146175385	-0.0174641944468021
-6.31531715393066	-7.40331172943115	-0.993243813514709	-0.12428480386734	0.135377243161201	-0.0174250695854425
-6.32039308547974	-7.40145969390869	-0.995214402675629	-0.124205097556114	0.13535213470459	-0.0174322091042995
-6.31671285629272	-7.40113973617554	-1.00108087062836	-0.124256797134876	0.135305643081665	-0.017487732693553
-6.31433057785034	-7.3990797996521	-1.0018607378006	-0.12437815964222	0.135377511382103	-0.0174653790891171
-6.31589841842651	-7.3978157043457	-0.995557725429535	-0.124195821583271	0.135283187031746	-0.017418684437871
-6.31972455978394	-7.39608812332153	-1.0005738735199	-0.124383881688118	0.135377123951912	-0.0174842793494463
-6.31174468994141	-7.39323997497559	-0.99968433380127	-0.12435369938612	0.135376080870628	-0.0174795538187027
-6.31069231033325	-7.390625	-0.998287856578827	-0.124290563166142	0.135313212871552	-0.017459275200963
-6.31150531768799	-7.39296627044678	-0.998202085494995	-0.124398075044155	0.135345727205276	-0.0175107624381781
-6.3104681968689	-7.38887596130371	-0.99647468328476	-0.124427825212479	0.135360956192017	-0.0174517761915922
-6.30761766433716	-7.38622856140137	-0.996401906013489	-0.124331898987293	0.135323628783226	-0.0174248889088631
-6.30590343475342	-7.3873496055603	-0.993943393230438	-0.124442704021931	0.135351449251175	-0.0174174513667822
-6.3079400062561	-7.38539552688599	-0.994696855545044	-0.124461121857166	0.135358065366745	-0.0173445958644152
-6.30133485794067	-7.38194608688354	-0.994939029216766	-0.124439932405949	0.135391935706139	-0.0174067299813032
-6.30286693572998	-7.38546514511108	-0.994707345962524	-0.124491825699806	0.13543963432312	-0.0173310600221157
-6.30277299880981	-7.37986373901367	-0.989512264728546	-0.124485224485397	0.13534127175808	-0.0173554159700871
-6.29796171188354	-7.38262701034546	-0.994503736495972	-0.124655500054359	0.135422587394714	-0.017354492098093
-6.29854774475098	-7.38219308853149	-0.990053951740265	-0.124576821923256	0.135450080037117	-0.0173399094492197
-6.30271291732788	-7.37877988815308	-0.991881430149078	-0.124509744346142	0.135327652096748	-0.0173664726316929
-6.29302549362183	-7.38189363479614	-0.993745803833008	-0.124638691544533	0.135437309741974	-0.0173588320612907
-6.29871702194214	-7.38223552703857	-0.988075375556946	-0.124564692378044	0.135472267866135	-0.0172949694097042
-6.29686212539673	-7.37988233566284	-0.996188282966614	-0.124555513262749	0.135385677218437	-0.0173796024173498
-6.29363012313843	-7.38016271591187	-0.998986780643463	-0.124760165810585	0.135474115610123	-0.0173440799117088
-6.29633760452271	-7.38165664672852	-0.992357492446899	-0.124567687511444	0.135383114218712	-0.0172519106417894
-6.29996395111084	-7.37978029251099	-0.994078278541565	-0.124681696295738	0.135417506098747	-0.0173561107367277
-6.29628801345825	-7.38121318817139	-0.995162963867188	-0.124636292457581	0.135444521903992	-0.0173203740268946
-6.29769897460938	-7.37597322463989	-0.995448291301727	-0.124622166156769	0.135440662503242	-0.0173089317977428
-6.29740238189697	-7.38087844848633	-0.993513941764832	-0.124683275818825	0.135433197021484	-0.0174084976315498
-6.30113410949707	-7.37877035140991	-0.997755825519562	-0.124675698578358	0.1354099214077	-0.0173821169883013
-6.2978515625	-7.37682104110718	-0.991588890552521	-0.124660365283489	0.135415717959404	-0.017338564619422
-6.2981858253479	-7.38088178634644	-0.993561625480652	-0.124643571674824	0.135451927781105	-0.017430679872632
-6.29912328720093	-7.3781623840332	-0.990724861621857	-0.124713607132435	0.135456144809723	-0.0174075048416853
-6.29721593856812	-7.37491321563721	-0.997321665287018	-0.124650686979294	0.135407119989395	-0.0174325667321682
-6.29713678359985	-7.37770414352417	-1.00127780437469	-0.124611437320709	0.135383144021034	-0.0175245031714439
-6.30131864547729	-7.37581872940063	-0.991584599018097	-0.124724142253399	0.135451793670654	-0.0174086634069681
-6.2984471321106	-7.37739849090576	-0.994175314903259	-0.124636992812157	0.13541716337204	-0.0175230819731951
-6.29715967178345	-7.3787522315979	-0.994836866855621	-0.124687507748604	0.135358065366745	-0.017569886520505
-6.30106592178345	-7.37618446350098	-0.989843547344208	-0.124668121337891	0.135337546467781	-0.0175031647086143
-6.29728746414185	-7.37556648254395	-0.989179134368896	-0.124689184129238	0.135399594902992	-0.0176289994269609
-6.29963064193726	-7.38131093978882	-0.991927266120911	-0.124578922986984	0.135371521115303	-0.0176292918622494
-6.30541563034058	-7.37226915359497	-0.986863434314728	-0.124600328505039	0.135384649038315	-0.0176390819251537
-6.29755163192749	-7.3763632774353	-0.99224317073822	-0.124705612659454	0.135344684123993	-0.0177009887993336
-6.3085150718689	-7.37993812561035	-0.991400063037872	-0.124638393521309	0.135452762246132	-0.0176811031997204
-6.30693674087524	-7.37818765640259	-0.992366790771484	-0.124616287648678	0.135300487279892	-0.017690371721983
-6.30147075653076	-7.37699174880981	-0.996159195899963	-0.124631658196449	0.135390400886536	-0.0177603140473366
-6.3112473487854	-7.38324880599976	-0.99531763792038	-0.124585874378681	0.135480940341949	-0.0177792515605688
-6.3106689453125	-7.38002300262451	-0.994315505027771	-0.124612621963024	0.135268196463585	-0.0177686903625727
-6.3069748878479	-7.37933826446533	-1.00274288654327	-0.124709270894527	0.135352745652199	-0.0178630016744137
-6.31080389022827	-7.38211727142334	-0.993494749069214	-0.124616339802742	0.135394528508186	-0.0178480800241232
-6.31390905380249	-7.38156080245972	-0.996016025543213	-0.124665692448616	0.135257124900818	-0.017851572483778
-6.30931329727173	-7.38145732879639	-0.994158327579498	-0.124714873731136	0.135444939136505	-0.0179150439798832
-6.31517267227173	-7.38396024703979	-1.00136411190033	-0.124615244567394	0.135386064648628	-0.0178835075348616
-6.31903791427612	-7.3796010017395	-0.994104325771332	-0.124678052961826	0.135338053107262	-0.0179121419787407
-6.31407976150513	-7.3787317276001	-1.00025820732117	-0.124609261751175	0.135425969958305	-0.0179413631558418
-6.31834125518799	-7.38477325439453	-1.00002896785736	-0.124704129993916	0.135394841432571	-0.0179508812725544
-6.31927299499512	-7.38070487976074	-1.00399696826935	-0.124653428792953	0.135321006178856	-0.0179518312215805
-6.31763696670532	-7.37732791900635	-0.999652743339539	-0.124652102589607	0.135399341583252	-0.0180151294916868
-6.3162407875061	-7.38300371170044	-0.999083399772644	-0.124710246920586	0.135297134518623	-0.0179916229099035
-6.3247971534729	-7.37924098968506	-0.999370098114014	-0.124710232019424	0.135364875197411	-0.0179301332682371
-6.31649446487427	-7.37761497497559	-1.00303101539612	-0.124745741486549	0.135398507118225	-0.0180351175367832
-6.3185887336731	-7.3811559677124	-1.00160002708435	-0.124748468399048	0.135384917259216	-0.0179900527000427
-6.32356357574463	-7.38022518157959	-1.00225484371185	-0.124686039984226	0.135359585285187	-0.0179961025714874
-6.31904983520508	-7.38149356842041	-0.99846476316452	-0.124772392213345	0.135423019528389	-0.0180810745805502
-6.32075548171997	-7.38132572174072	-1.00490283966064	-0.124697156250477	0.135410591959953	-0.0180596876889467
-6.32871437072754	-7.38007545471191	-1.0003319978714	-0.124729290604591	0.135372996330261	-0.018084654584527
-6.32195472717285	-7.38031387329102	-1.00511503219604	-0.124807618558407	0.135433062911034	-0.0181367117911577
-6.33048057556152	-7.3842601776123	-1.00178182125092	-0.124660924077034	0.135509610176086	-0.0180976670235395
-6.32765865325928	-7.38001728057861	-1.00050437450409	-0.124680958688259	0.135332927107811	-0.0181701686233282
-6.32565355300903	-7.37800741195679	-0.999871551990509	-0.124725908041	0.135354205965996	-0.0181616600602865
-6.32898235321045	-7.38371896743774	-1.00186240673065	-0.124676786363125	0.135448560118675	-0.01813979819417
-6.33441209793091	-7.37539625167847	-1.00311017036438	-0.124616339802742	0.135380759835243	-0.0181733034551144
-6.32669401168823	-7.38007545471191	-1.00218665599823	-0.124710164964199	0.135465562343597	-0.0181765481829643
-6.33212852478027	-7.38067197799683	-1.00434529781342	-0.124750129878521	0.135469228029251	-0.0181181281805038
-6.33267498016357	-7.37634801864624	-1.00616788864136	-0.12456076592207	0.135313794016838	-0.0181692540645599
-6.32660245895386	-7.37705183029175	-1.00630736351013	-0.124741800129414	0.135375633835793	-0.0181860271841288
-6.33114767074585	-7.37873792648315	-1.00279712677002	-0.12463616579771	0.135432720184326	-0.0181262325495481
-6.3333215713501	-7.37661743164063	-1.00254654884338	-0.12469619512558	0.135359972715378	-0.0181218553334475
-6.32298040390015	-7.37617254257202	-1.00501561164856	-0.124735645949841	0.135423541069031	-0.018129913136363
-6.33019304275513	-7.37744188308716	-0.996959149837494	-0.124699123203754	0.135382488369942	-0.0180846322327852
-6.32876777648926	-7.37453269958496	-0.998155415058136	-0.124668650329113	0.135364726185799	-0.0181053671985865
-6.32236289978027	-7.37302207946777	-0.992620408535004	-0.124776467680931	0.135381117463112	-0.0181113611906767
-6.32274532318115	-7.37106513977051	-0.99360191822052	-0.124612547457218	0.135341584682465	-0.0180709194391966
-6.32780075073242	-7.37180995941162	-0.990629196166992	-0.124705798923969	0.135359242558479	-0.018050791695714
-6.31613922119141	-7.37160301208496	-0.99479067325592	-0.124765172600746	0.135402172803879	-0.0180429667234421
-6.32008171081543	-7.37311506271362	-0.990506172180176	-0.124630853533745	0.135362416505814	-0.0180060397833586
-6.32173728942871	-7.37252950668335	-0.98903888463974	-0.124837338924408	0.135361582040787	-0.018010763451457
-6.31504392623901	-7.36971521377563	-0.984206557273865	-0.124800845980644	0.135420724749565	-0.0179512929171324
-6.31971025466919	-7.36940717697144	-0.991765677928925	-0.12460732460022	0.135387599468231	-0.0179178155958653
-6.32146978378296	-7.37054491043091	-0.990183770656586	-0.124728679656982	0.135354712605476	-0.0179641917347908
-6.31484746932983	-7.37074661254883	-0.989968419075012	-0.124757178127766	0.135387882590294	-0.0179168507456779
-6.31735944747925	-7.37392044067383	-0.993183076381683	-0.124608635902405	0.135409086942673	-0.0178952403366566
-6.31827735900879	-7.37193918228149	-0.986992597579956	-0.124688699841499	0.135335654020309	-0.0179329365491867
-6.31585931777954	-7.37580680847168	-0.983878433704376	-0.124732576310635	0.135394349694252	-0.0179042108356953
-6.32081508636475	-7.37369346618652	-0.988575160503387	-0.124615073204041	0.135455742478371	-0.0178496558219194
-6.32038354873657	-7.37420082092285	-0.988636434078217	-0.124706007540226	0.135313123464584	-0.0179426670074463
-6.31615161895752	-7.37188243865967	-0.987060368061066	-0.124713756144047	0.135433867573738	-0.0178236402571201
-6.32123327255249	-7.37428331375122	-0.983453869819641	-0.124663844704628	0.1354009360075	-0.0178985670208931
-6.31874084472656	-7.37673997879028	-0.98580002784729	-0.12473077327013	0.135430932044983	-0.0179501995444298
-6.31392240524292	-7.37060928344727	-0.984199285507202	-0.124698713421822	0.135386824607849	-0.0178710594773293
-6.31696128845215	-7.37384605407715	-0.988182485103607	-0.124650321900845	0.135338962078094	-0.0178444944322109
-6.31924915313721	-7.37563133239746	-0.985682904720306	-0.124754264950752	0.135415181517601	-0.017860846593976
-6.31708478927612	-7.37029266357422	-0.983587980270386	-0.124609366059303	0.135298550128937	-0.0178512167185545
-6.31917285919189	-7.37238025665283	-0.984242022037506	-0.124723583459854	0.135338142514229	-0.0178273767232895
-6.3160548210144	-7.37635374069214	-0.977602481842041	-0.124728932976723	0.135368168354034	-0.0178507193922997
-6.3191967010498	-7.3712272644043	-0.9754798412323	-0.124695733189583	0.135315179824829	-0.017796391621232
-6.31224918365479	-7.37183427810669	-0.987661123275757	-0.124653808772564	0.135332763195038	-0.0178619716316462
-6.31581020355225	-7.37628746032715	-0.97755765914917	-0.124768018722534	0.135341972112656	-0.0178345981985331
-6.3170862197876	-7.37079381942749	-0.975529253482819	-0.124743677675724	0.135345324873924	-0.0178442187607288
-6.31286716461182	-7.37265682220459	-0.976882219314575	-0.124710291624069	0.135366916656494	-0.0178586021065712
-6.30969715118408	-7.37437105178833	-0.976423919200897	-0.124708212912083	0.135311037302017	-0.0178140830248594
-6.31816339492798	-7.3688440322876	-0.9759122133255	-0.124726116657257	0.135359212756157	-0.0177823770791292
-6.31027984619141	-7.37294244766235	-0.97410774230957	-0.124721892178059	0.135333403944969	-0.0178429204970598
-6.31207990646362	-7.37632989883423	-0.973310351371765	-0.124794594943523	0.135355830192566	-0.0178392771631479
-6.31670522689819	-7.36945772171021	-0.975037097930908	-0.124718122184277	0.135399654507637	-0.0177598651498556
-6.31207323074341	-7.37068653106689	-0.9725701212883	-0.124742224812508	0.135346546769142	-0.0178144499659538
-6.30874109268188	-7.37336349487305	-0.975720286369324	-0.12477383762598	0.135396361351013	-0.0177972558885813
-6.3148775100708	-7.37301445007324	-0.971075177192688	-0.124823674559593	0.135370463132858	-0.0177698340266943
-6.30875778198242	-7.37132024765015	-0.973338663578033	-0.124777987599373	0.135437339544296	-0.0177549906075001
-6.31102657318115	-7.37430667877197	-0.976698756217957	-0.124759845435619	0.13545835018158	-0.0177623741328716
-6.31184768676758	-7.36908483505249	-0.975188553333282	-0.124796807765961	0.13534714281559	-0.01769776083529
-6.30490016937256	-7.37322092056274	-0.973962008953094	-0.124847531318665	0.135359421372414	-0.0177614521235228
-6.31070709228516	-7.37740230560303	-0.975805819034576	-0.124825283885002	0.135501578450203	-0.0176535230129957
-6.31073999404907	-7.37159872055054	-0.974179983139038	-0.124887019395828	0.135345324873924	-0.0176603123545647
-6.30805969238281	-7.37138795852661	-0.972071945667267	-0.124915897846222	0.135488405823708	-0.0176937021315098
-6.30904197692871	-7.37844228744507	-0.978534400463104	-0.124923519790173	0.1355289965868	-0.0176793858408928
-6.3094334602356	-7.37336778640747	-0.971719980239868	-0.124928556382656	0.135467901825905	-0.0176324862986803
-6.30133152008057	-7.37125825881958	-0.972175896167755	-0.124911896884441	0.135449782013893	-0.0176920332014561
-6.3085560798645	-7.37662792205811	-0.977162420749664	-0.124962605535984	0.135580658912659	-0.0176122989505529
-6.30638599395752	-7.37213754653931	-0.972590029239655	-0.124943889677525	0.135408118367195	-0.0175943654030561
-6.29953098297119	-7.37082052230835	-0.976420819759369	-0.125065699219704	0.135534256696701	-0.0175854302942753
-6.30576944351196	-7.37616395950317	-0.969806790351868	-0.125061810016632	0.135569393634796	-0.0175761617720127
-6.30769920349121	-7.37009382247925	-0.972753286361694	-0.124966248869896	0.135509043931961	-0.0175696108490229
-6.30208492279053	-7.36863708496094	-0.973155081272125	-0.125098586082458	0.135576203465462	-0.017566854134202
-6.30125904083252	-7.37472295761108	-0.970925688743591	-0.125037774443626	0.135613352060318	-0.0175354667007923
-6.30784940719604	-7.37203598022461	-0.971116781234741	-0.124991647899151	0.135513186454773	-0.0175057053565979
-6.29874658584595	-7.36955690383911	-0.97353732585907	-0.125172421336174	0.135607779026031	-0.0175617150962353
-6.30332660675049	-7.37463712692261	-0.975283205509186	-0.12509723007679	0.135648518800735	-0.0174946375191212
-6.30729532241821	-7.37310981750488	-0.969621479511261	-0.125196740031242	0.135614484548569	-0.0175017658621073
-6.30069303512573	-7.37277746200562	-0.966428399085999	-0.125088825821877	0.135653093457222	-0.0175394117832184
-6.30530261993408	-7.37474536895752	-0.971576035022736	-0.125112608075142	0.135710746049881	-0.0174822714179754
-6.30779457092285	-7.37442350387573	-0.970927357673645	-0.125145792961121	0.135621055960655	-0.0175088047981262
-6.30163288116455	-7.37320375442505	-0.973330080509186	-0.125121340155602	0.135754778981209	-0.0174665171653032
-6.30568790435791	-7.37738704681396	-0.975341618061066	-0.125111326575279	0.135708153247833	-0.0174539815634489
-6.30834770202637	-7.37098360061646	-0.976025462150574	-0.125145241618156	0.135709196329117	-0.0174496080726385
-6.30233001708984	-7.37624597549438	-0.975801825523376	-0.125195428729057	0.13572371006012	-0.0174865629523993
-6.30572986602783	-7.37836313247681	-0.973667323589325	-0.125150114297867	0.135775163769722	-0.0173640493303537
-6.30797481536865	-7.37631273269653	-0.973969161510468	-0.125143438577652	0.135665461421013	-0.0174089688807726
-6.30441761016846	-7.37934541702271	-0.976610779762268	-0.125256821513176	0.135771721601486	-0.0173944178968668
-6.30449199676514	-7.38032865524292	-0.970390200614929	-0.125154986977577	0.1357581615448	-0.0173242948949337
-6.30896234512329	-7.37571096420288	-0.968632757663727	-0.125227853655815	0.135700881481171	-0.0173135474324226
-6.3003511428833	-7.37849855422974	-0.976452827453613	-0.12521106004715	0.135765418410301	-0.0173499993979931
-6.30458545684814	-7.38122749328613	-0.973499655723572	-0.125190183520317	0.135781213641167	-0.0172857567667961
-6.30523300170898	-7.37677955627441	-0.972497522830963	-0.125149846076965	0.135741248726845	-0.0172511357814074
-6.30253076553345	-7.3800630569458	-0.969642162322998	-0.125211521983147	0.135713174939156	-0.0172465220093727
-6.30402278900146	-7.38115930557251	-0.973269701004028	-0.125156953930855	0.13586288690567	-0.0172552485018969
-6.30696821212769	-7.37824153900146	-0.971542716026306	-0.12515652179718	0.135706648230553	-0.0172114335000515
-6.29955816268921	-7.38182258605957	-0.969455361366272	-0.125225946307182	0.135739430785179	-0.0172736346721649
-6.30861282348633	-7.38528347015381	-0.97047621011734	-0.125171095132828	0.135890111327171	-0.0171971097588539
-6.30822086334229	-7.37987232208252	-0.966736018657684	-0.125180616974831	0.135778784751892	-0.0171956215053797
-6.30290985107422	-7.38322734832764	-0.9726842045784	-0.125256061553955	0.135764181613922	-0.0171992983669043
-6.30713891983032	-7.38469839096069	-0.962539613246918	-0.125251308083534	0.135905846953392	-0.0172137264162302
-6.30640459060669	-7.38452672958374	-0.964310526847839	-0.125121012330055	0.135760352015495	-0.0171399507671595
-6.30141639709473	-7.38117551803589	-0.969304859638214	-0.125197008252144	0.135824397206306	-0.0171576924622059
-6.30611228942871	-7.39267587661743	-0.965434789657593	-0.125145092606544	0.13585764169693	-0.0171551629900932
-6.30582857131958	-7.38460779190063	-0.965175628662109	-0.125048458576202	0.135790720582008	-0.0170963983982801
-6.29930830001831	-7.38608360290527	-0.96895569562912	-0.12520943582058	0.135856583714485	-0.0171086471527815
-6.30316019058228	-7.39122629165649	-0.963017702102661	-0.12511982023716	0.135897740721703	-0.0170394275337458
-6.30638456344604	-7.38953685760498	-0.968570411205292	-0.125126957893372	0.135850608348846	-0.0170409344136715
-6.29698801040649	-7.39120006561279	-0.963438749313354	-0.125213816761971	0.135882452130318	-0.017027959227562
-6.3032546043396	-7.39259719848633	-0.961660087108612	-0.125068917870522	0.135903239250183	-0.0169663950800896
-6.30334138870239	-7.39097499847412	-0.964116334915161	-0.12521530687809	0.13589234650135	-0.016954593360424
-6.29707670211792	-7.39301300048828	-0.968245685100555	-0.125147074460983	0.135936930775642	-0.0169256646186113
-6.29911041259766	-7.39460754394531	-0.963148236274719	-0.125163242220879	0.135906726121902	-0.0168359279632568
-6.29915285110474	-7.39179706573486	-0.961081624031067	-0.125135704874992	0.135902896523476	-0.016835568472743
-6.29367828369141	-7.39024114608765	-0.961334109306335	-0.125169739127159	0.135965079069138	-0.0168163944035769
-6.2952938079834	-7.39714813232422	-0.965644478797913	-0.125114902853966	0.135994508862495	-0.0167522616684437
-6.29852914810181	-7.39281940460205	-0.960845649242401	-0.125178143382072	0.136017471551895	-0.0167007483541965
-6.29096555709839	-7.39577627182007	-0.961574792861938	-0.125161170959473	0.136004567146301	-0.0167149882763624
-6.29062128067017	-7.39566707611084	-0.956054389476776	-0.125215083360672	0.136012509465218	-0.0166109837591648
-6.29204368591309	-7.39366006851196	-0.954527676105499	-0.125194370746613	0.136054009199142	-0.0165673438459635
-6.28742122650146	-7.3945050239563	-0.957284033298492	-0.125252723693848	0.136048585176468	-0.0165469646453857
-6.28235006332397	-7.39940738677979	-0.961920022964478	-0.1252171844244	0.13603875041008	-0.0164776481688023
-6.28736877441406	-7.3966236114502	-0.9496049284935	-0.125199615955353	0.136078625917435	-0.0163925904780626
-6.27941036224365	-7.39513683319092	-0.955718457698822	-0.125195533037186	0.136141240596771	-0.0163882337510586
-6.27848434448242	-7.39927911758423	-0.959011256694794	-0.125245481729507	0.136104479432106	-0.0163605567067862
-6.28074932098389	-7.39529275894165	-0.952031433582306	-0.125329121947289	0.136119246482849	-0.0162828713655472
-6.2728099822998	-7.39399337768555	-0.953257501125336	-0.125237375497818	0.136167824268341	-0.0162453949451447
-6.27468347549438	-7.39845895767212	-0.955176830291748	-0.125321552157402	0.13616369664669	-0.016210475936532
-6.26944351196289	-7.39610004425049	-0.946542501449585	-0.125365361571312	0.13616456091404	-0.0160890500992537
-6.27018690109253	-7.39648580551147	-0.949755012989044	-0.125309407711029	0.136214673519135	-0.0160740818828344
-6.26374340057373	-7.39993476867676	-0.950866758823395	-0.125346750020981	0.136221379041672	-0.0161115247756243
-6.26752996444702	-7.39442873001099	-0.940939128398895	-0.125429853796959	0.136259317398071	-0.0158994924277067
-6.26194334030151	-7.39859485626221	-0.940589547157288	-0.125333338975906	0.136280193924904	-0.0158947911113501
-6.26061248779297	-7.40138864517212	-0.941518306732178	-0.125492915511131	0.136309176683426	-0.0159216560423374
-6.25651931762695	-7.39560985565186	-0.939638733863831	-0.125450566411018	0.136339142918587	-0.0158064048737288
-6.26062202453613	-7.39836120605469	-0.941422879695892	-0.125414714217186	0.136362418532372	-0.015756806358695
-6.25500345230103	-7.39666128158569	-0.938015639781952	-0.125505477190018	0.136350199580193	-0.0157441701740026
-6.25350952148438	-7.39544916152954	-0.934718430042267	-0.125505059957504	0.13635379076004	-0.0156405325978994
-6.25134086608887	-7.39856004714966	-0.934495031833649	-0.125489607453346	0.136363282799721	-0.0156435891985893
-6.25118637084961	-7.39886331558228	-0.930964171886444	-0.125567987561226	0.136428996920586	-0.0156237874180079
-6.2476978302002	-7.39414548873901	-0.926761388778687	-0.125488609075546	0.136453956365585	-0.0155288316309452
-6.24715948104858	-7.39717102050781	-0.926007986068726	-0.125538200139999	0.136384561657906	-0.0155000369995832
-6.24645519256592	-7.39686584472656	-0.93094927072525	-0.125543475151062	0.136450186371803	-0.0155172683298588
-6.24272441864014	-7.39930057525635	-0.93107545375824	-0.125579670071602	0.136470422148705	-0.0154685014858842
-6.24438333511353	-7.39763164520264	-0.927716374397278	-0.125499650835991	0.136469259858131	-0.0154597787186503
-6.2455735206604	-7.4024772644043	-0.923048496246338	-0.125599130988121	0.136498793959618	-0.0154738631099463
-6.24334907531738	-7.40010833740234	-0.920394837856293	-0.125617191195488	0.136519804596901	-0.0153625346720219
-6.2451343536377	-7.40162420272827	-0.925557076931	-0.125526577234268	0.136475652456284	-0.0153567846864462
-6.24706125259399	-7.40462493896484	-0.925987720489502	-0.125729084014893	0.136569276452065	-0.0154043547809124
-6.24030780792236	-7.39986276626587	-0.923644959926605	-0.125589683651924	0.136528268456459	-0.015340194106102
-6.24256896972656	-7.40244054794312	-0.924008727073669	-0.125528663396835	0.136453181505203	-0.0152971707284451
-6.2442421913147	-7.40353918075562	-0.926209449768066	-0.125623375177383	0.136602729558945	-0.0152963167056441
-6.23891115188599	-7.40287828445435	-0.921276211738586	-0.125689148902893	0.1365986764431	-0.0152628654614091
-6.23910665512085	-7.40355443954468	-0.919594049453735	-0.125560581684113	0.13651217520237	-0.0151974307373166
-6.24179649353027	-7.4046573638916	-0.922236144542694	-0.125669747591019	0.136596232652664	-0.0152185671031475
-6.23545742034912	-7.40468215942383	-0.923531591892242	-0.125718906521797	0.136660724878311	-0.0152013646438718
-6.23882579803467	-7.4026346206665	-0.920374929904938	-0.125533938407898	0.136541068553925	-0.015107411891222
-6.23758363723755	-7.40399217605591	-0.923086941242218	-0.125680014491081	0.136608108878136	-0.0151676880195737
-6.23483371734619	-7.40705966949463	-0.922864377498627	-0.125731155276299	0.136663377285004	-0.0150457751005888
-6.23384046554565	-7.40522909164429	-0.926391839981079	-0.125620573759079	0.136643454432487	-0.0150131983682513
-6.2328314781189	-7.40881729125977	-0.919809997081757	-0.125646442174911	0.136518150568008	-0.0150926178321242
-6.23248767852783	-7.40542840957642	-0.920933067798615	-0.125710368156433	0.136619374155998	-0.0149715160951018
-6.2332239151001	-7.40485763549805	-0.916946709156036	-0.125655353069305	0.136623337864876	-0.0149973398074508
-6.22646284103394	-7.40852212905884	-0.915671348571777	-0.125711843371391	0.136580273509026	-0.0150131452828646
-6.23046207427979	-7.40494775772095	-0.912909030914307	-0.125744789838791	0.13661690056324	-0.0148796197026968
-6.2267017364502	-7.40730428695679	-0.91056627035141	-0.125634878873825	0.136595845222473	-0.0149724585935473
-6.23328018188477	-7.4084210395813	-0.914629757404327	-0.125775948166847	0.136690810322762	-0.0149991549551487
-6.2274694442749	-7.40649461746216	-0.9139044880867	-0.125715419650078	0.136606276035309	-0.0149582754820585
-6.23038291931152	-7.41143703460693	-0.912762641906738	-0.12565566599369	0.13660354912281	-0.0149610182270408
-6.23243284225464	-7.41384649276733	-0.918515205383301	-0.12566851079464	0.136656507849693	-0.0150148887187243
-6.23249006271362	-7.40777969360352	-0.916445314884186	-0.125674292445183	0.136586636304855	-0.0149789089336991
-6.23097085952759	-7.41241788864136	-0.919095873832703	-0.125504910945892	0.136562883853912	-0.0149744506925344
-6.23725080490112	-7.41685199737549	-0.915303409099579	-0.125704154372215	0.136704623699188	-0.0149689437821507
-6.23543119430542	-7.41232919692993	-0.915755867958069	-0.125560149550438	0.136553540825844	-0.0149551816284657
-6.2355637550354	-7.41389608383179	-0.919382214546204	-0.125568673014641	0.136550754308701	-0.0149749275296926
-6.23814153671265	-7.41846942901611	-0.917050957679749	-0.125644877552986	0.136620968580246	-0.0149776982143521
-6.24044036865234	-7.42026519775391	-0.91155332326889	-0.12555305659771	0.136587291955948	-0.0150117119774222
-6.23718547821045	-7.41700553894043	-0.919201254844666	-0.125478431582451	0.136558726429939	-0.0150017999112606
-6.24028491973877	-7.42179775238037	-0.916259407997131	-0.125548541545868	0.136495843529701	-0.0150149250403047
-6.24368762969971	-7.42141819000244	-0.91435694694519	-0.125453680753708	0.136533841490746	-0.0150055680423975
-6.24095821380615	-7.42162609100342	-0.921230137348175	-0.125449731945992	0.136525481939316	-0.0149960247799754
-6.24194145202637	-7.42624807357788	-0.913944244384766	-0.125462681055069	0.136494800448418	-0.0150672253221273
-6.24888372421265	-7.42591238021851	-0.913171410560608	-0.12545470893383	0.136540114879608	-0.0150360185652971
-6.24183511734009	-7.42021322250366	-0.922271609306335	-0.125393435359001	0.136520519852638	-0.0150946890935302
-6.24525785446167	-7.42644214630127	-0.912224948406219	-0.125403955578804	0.136458441615105	-0.0150552419945598
-6.2509880065918	-7.42361879348755	-0.923757314682007	-0.125349670648575	0.136553466320038	-0.0150378458201885
-6.24621295928955	-7.4258918762207	-0.919766128063202	-0.125367447733879	0.136516749858856	-0.0150836948305368
-6.2443642616272	-7.42659330368042	-0.915726602077484	-0.125326171517372	0.136496543884277	-0.0150620918720961
-6.25210809707642	-7.42976140975952	-0.913089752197266	-0.125400751829147	0.136515393853188	-0.015020334161818
-6.24908590316772	-7.42545509338379	-0.919988930225372	-0.125336021184921	0.136478409171104	-0.015089113265276
-6.24862575531006	-7.4314136505127	-0.920733094215393	-0.125353291630745	0.136453226208687	-0.0150867253541946
-6.25119781494141	-7.42974758148193	-0.918373763561249	-0.125428199768066	0.136520534753799	-0.0149772064760327
-6.25010776519775	-7.42993307113647	-0.921797811985016	-0.125217020511627	0.136602342128754	-0.0150063224136829
-6.25183057785034	-7.43209075927734	-0.920799076557159	-0.125389218330383	0.13651317358017	-0.0150468191131949
-6.24791193008423	-7.42950248718262	-0.916245758533478	-0.125458762049675	0.136509582400322	-0.0149664673954248
-6.25054311752319	-7.42681837081909	-0.920228898525238	-0.125330194830894	0.136526703834534	-0.0149773517623544
-6.24669742584229	-7.4315505027771	-0.922833979129791	-0.125336304306984	0.136467188596725	-0.0150268981233239
-6.24893093109131	-7.42863607406616	-0.920856237411499	-0.125428691506386	0.136540859937668	-0.0148722222074866
-6.24708461761475	-7.42817640304565	-0.920437276363373	-0.125320583581924	0.1365105509758	-0.0149452183395624
-6.24827575683594	-7.43056392669678	-0.917679846286774	-0.125388219952583	0.136582314968109	-0.0148972077295184
-6.24185609817505	-7.42540597915649	-0.922474801540375	-0.125370591878891	0.136472553014755	-0.0147957038134336
-6.24375772476196	-7.42842435836792	-0.919286012649536	-0.125426158308983	0.136546179652214	-0.0147535214200616
-6.24430751800537	-7.43356513977051	-0.916742563247681	-0.125506103038788	0.136591151356697	-0.0147416032850742
-6.23837232589722	-7.42664957046509	-0.916229128837585	-0.125445678830147	0.136547446250916	-0.0146331898868084
-6.23621082305908	-7.43000745773315	-0.919065535068512	-0.125391975045204	0.136546924710274	-0.0146641088649631
-6.23759460449219	-7.4326171875	-0.916581094264984	-0.125558406114578	0.136671826243401	-0.0145731996744871
-6.23643398284912	-7.4273419380188	-0.910735070705414	-0.125450313091278	0.136628568172455	-0.0145212691277266
-6.23340749740601	-7.42838621139526	-0.919622242450714	-0.125548481941223	0.136625081300735	-0.0144901592284441
-6.23500061035156	-7.43356513977051	-0.912841975688934	-0.125558912754059	0.136766016483307	-0.0144907385110855
-6.23678159713745	-7.43092393875122	-0.907762169837952	-0.12559463083744	0.136746183037758	-0.0143677853047848
-6.23050737380981	-7.42755365371704	-0.912090003490448	-0.125512391328812	0.136763513088226	-0.0144068505614996
-6.23326683044434	-7.43353986740112	-0.908046185970306	-0.125643655657768	0.136761575937271	-0.0142871346324682
-6.23121213912964	-7.42933893203735	-0.9072585105896	-0.125588059425354	0.136803582310677	-0.0142273008823395
-6.22452068328857	-7.42957019805908	-0.904731214046478	-0.125599041581154	0.136880576610565	-0.0142079526558518
-6.22755098342896	-7.43546009063721	-0.908651769161224	-0.125629484653473	0.136839047074318	-0.0142232030630112
-6.23019790649414	-7.43376493453979	-0.900279819965363	-0.125691756606102	0.136882320046425	-0.0140853468328714
-6.2217812538147	-7.4288387298584	-0.906332969665527	-0.125644266605377	0.13686440885067	-0.0141076063737273
-6.22002935409546	-7.433189868927	-0.905902624130249	-0.125744968652725	0.13690111041069	-0.0140518583357334
-6.22450828552246	-7.43001842498779	-0.902372896671295	-0.125688642263412	0.136944696307182	-0.01393948122859
-6.2146635055542	-7.42847919464111	-0.893108487129211	-0.125714987516403	0.136881798505783	-0.0139371212571859
-6.21388626098633	-7.43278455734253	-0.896356701850891	-0.125766798853874	0.136992231011391	-0.013900957070291
-6.21676969528198	-7.4309253692627	-0.899259030818939	-0.125724151730537	0.136995613574982	-0.01380380615592
-6.20986604690552	-7.42973470687866	-0.896044909954071	-0.125775337219238	0.136989742517471	-0.0137412352487445
-6.21084880828857	-7.4332275390625	-0.901475250720978	-0.125814944505692	0.136977583169937	-0.0137207871302962
-6.20657634735107	-7.42991971969604	-0.895223796367645	-0.125847801566124	0.137063473463058	-0.0136248981580138
-6.20222663879395	-7.4290885925293	-0.894748687744141	-0.125701501965523	0.137030065059662	-0.0135924350470304
-6.20283079147339	-7.43032312393188	-0.888362288475037	-0.125798925757408	0.136998444795609	-0.0135343736037612
-6.20174360275269	-7.43069124221802	-0.884991645812988	-0.125871703028679	0.137073531746864	-0.0134596349671483
-6.19679260253906	-7.42960071563721	-0.88732647895813	-0.125791877508163	0.137061893939972	-0.0134882461279631
-6.19543886184692	-7.43495845794678	-0.888409078121185	-0.125812262296677	0.137092232704163	-0.0134072294458747
-6.1993236541748	-7.42925119400024	-0.878944218158722	-0.125843077898026	0.137083262205124	-0.0133488075807691
-6.19336700439453	-7.43002605438232	-0.881682932376862	-0.125734135508537	0.137077540159225	-0.0133551731705666
-6.19433498382568	-7.43372535705566	-0.877395033836365	-0.12586085498333	0.137119397521019	-0.0133331958204508
-6.18876266479492	-7.42956209182739	-0.875657618045807	-0.125715270638466	0.137121617794037	-0.0132633233442903
-6.18975639343262	-7.43233823776245	-0.879864990711212	-0.12585137784481	0.137132242321968	-0.0131806693971157
-6.18898820877075	-7.43894147872925	-0.874300122261047	-0.125809118151665	0.137149423360825	-0.0132366558536887
-6.19143199920654	-7.43396139144897	-0.879642903804779	-0.125786349177361	0.137147098779678	-0.0131732216104865
-6.18786144256592	-7.43838548660278	-0.880945980548859	-0.125723525881767	0.137130051851273	-0.0131655335426331
-6.19216108322144	-7.43932437896729	-0.877315938472748	-0.125855267047882	0.137196272611618	-0.0131616340950131
-6.18799781799316	-7.44001007080078	-0.873432576656342	-0.125830143690109	0.137214601039886	-0.0130851240828633
-6.18819808959961	-7.44196462631226	-0.874489963054657	-0.125723734498024	0.137127012014389	-0.0130187263712287
-6.18869018554688	-7.4434494972229	-0.877342104911804	-0.125772207975388	0.137289941310883	-0.0129881398752332
-6.1905517578125	-7.44434356689453	-0.869595646858215	-0.125750973820686	0.137185394763947	-0.0129557838663459
-6.1878514289856	-7.44207048416138	-0.876173079013824	-0.125662848353386	0.137110725045204	-0.0129496781155467
-6.19164419174194	-7.44977617263794	-0.870006561279297	-0.125853732228279	0.137256845831871	-0.0129414796829224
-6.18683815002441	-7.44730043411255	-0.86793839931488	-0.125760346651077	0.137355327606201	-0.0128608345985413
-6.18858957290649	-7.44776821136475	-0.873575270175934	-0.125660926103592	0.137291476130486	-0.0128680737689137
-6.19110918045044	-7.45044231414795	-0.867795586585999	-0.125802725553513	0.137323215603828	-0.0128627205267549
-6.18661594390869	-7.45071220397949	-0.869350492954254	-0.125732824206352	0.137331292033195	-0.0128156645223498
-6.18710517883301	-7.45009517669678	-0.868467688560486	-0.125646129250526	0.137303739786148	-0.0127272587269545
-6.18980264663696	-7.45439481735229	-0.868548095226288	-0.125753819942474	0.137272074818611	-0.0127800730988383
-6.18527889251709	-7.45234775543213	-0.866841375827789	-0.125839531421661	0.137309581041336	-0.0127695864066482
-6.18264579772949	-7.4535493850708	-0.866284847259521	-0.125642284750938	0.137285381555557	-0.012686837464571
-6.18844842910767	-7.45406723022461	-0.866961479187012	-0.125767543911934	0.137288615107536	-0.0127015076577663
-6.18216562271118	-7.45121812820435	-0.861989915370941	-0.125752374529839	0.13733021914959	-0.0127181233838201
-6.18396043777466	-7.45390272140503	-0.862079501152039	-0.125713437795639	0.137276232242584	-0.0126418462023139
-6.18426752090454	-7.45600748062134	-0.864140868186951	-0.125761672854424	0.137313798069954	-0.0126512236893177
-6.1828498840332	-7.45380544662476	-0.861089050769806	-0.125787243247032	0.13740485906601	-0.0125901410356164
-6.18081474304199	-7.45817041397095	-0.861781597137451	-0.125628814101219	0.137399688363075	-0.0125598423182964
-6.18094539642334	-7.45873785018921	-0.85655951499939	-0.125768408179283	0.137283474206924	-0.0125786559656262
-6.18185329437256	-7.45687341690063	-0.864580869674683	-0.12579157948494	0.137397080659866	-0.0125080542638898
-6.18149900436401	-7.45815706253052	-0.858587622642517	-0.125764921307564	0.137354210019112	-0.0124957570806146
-6.17903327941895	-7.45856952667236	-0.857407748699188	-0.125741183757782	0.137354284524918	-0.0125405136495829
-6.17758798599243	-7.45883369445801	-0.849889159202576	-0.12584961950779	0.137394189834595	-0.0124136470258236
-6.17603635787964	-7.45738363265991	-0.855182647705078	-0.125711113214493	0.137387305498123	-0.0124070029705763
-6.17543125152588	-7.4589376449585	-0.854499876499176	-0.125844642519951	0.137297421693802	-0.012468358501792
-6.17247724533081	-7.46059799194336	-0.856033563613892	-0.125879764556885	0.137436285614967	-0.0123610803857446
-6.17625093460083	-7.46294546127319	-0.850296258926392	-0.125693127512932	0.137499794363976	-0.0123485997319221
-6.17120695114136	-7.45892906188965	-0.850982248783112	-0.125834047794342	0.137354895472527	-0.0123467054218054
-6.16820240020752	-7.4619779586792	-0.848491430282593	-0.125873640179634	0.137431651353836	-0.0122852120548487
-6.17189979553223	-7.46240615844727	-0.846785664558411	-0.12582616508007	0.13749623298645	-0.0123140905052423
-6.16581201553345	-7.45958948135376	-0.850164294242859	-0.125772461295128	0.137330368161201	-0.0122807864099741
-6.16501665115356	-7.46054315567017	-0.846303224563599	-0.125894278287888	0.137437924742699	-0.0122058503329754
-6.16420793533325	-7.4629979133606	-0.841383278369904	-0.125804036855698	0.137413799762726	-0.0121667748317122
-6.16606092453003	-7.45912933349609	-0.840536832809448	-0.12587021291256	0.137365311384201	-0.0121790794655681
-6.15830039978027	-7.46060132980347	-0.841830790042877	-0.125918954610825	0.137447535991669	-0.012167489156127
-6.1626501083374	-7.46308279037476	-0.836760103702545	-0.12587858736515	0.137480691075325	-0.0121084554120898
-6.15895557403564	-7.45799398422241	-0.830212831497192	-0.12591615319252	0.137431502342224	-0.0120823904871941
-6.15766954421997	-7.46024131774902	-0.835053741931915	-0.125846907496452	0.137408927083015	-0.0121555980294943
-6.16059589385986	-7.46194219589233	-0.835671126842499	-0.125931575894356	0.137531444430351	-0.0120975337922573
-6.15553665161133	-7.45880222320557	-0.829027414321899	-0.125849202275276	0.137451648712158	-0.0120916282758117
-6.15747451782227	-7.46260023117065	-0.83162647485733	-0.125918284058571	0.137530699372292	-0.0120798069983721
-6.16080570220947	-7.46556806564331	-0.834133207798004	-0.125924527645111	0.137596055865288	-0.0121232187375426
-6.15621900558472	-7.46308040618896	-0.832441389560699	-0.125973775982857	0.137585759162903	-0.0120859974995255
-6.15871620178223	-7.46682357788086	-0.839344024658203	-0.125843927264214	0.137608170509338	-0.0121252276003361
-6.16010189056396	-7.46893119812012	-0.838299572467804	-0.125927999615669	0.137646675109863	-0.0120828691869974
-6.1597752571106	-7.4659161567688	-0.836531102657318	-0.125811010599136	0.137636706233025	-0.0120803155004978
-6.15960693359375	-7.46662425994873	-0.838090062141418	-0.125927284359932	0.137609854340553	-0.012042629532516
-6.16127443313599	-7.47120523452759	-0.838949263095856	-0.126004487276077	0.137769177556038	-0.0120337139815092
-6.16048002243042	-7.46982049942017	-0.837928831577301	-0.125941291451454	0.137662932276726	-0.0119858654215932
-6.15756702423096	-7.46539545059204	-0.840750277042389	-0.125866606831551	0.137617751955986	-0.012036869302392
-6.15582275390625	-7.47166919708252	-0.842013597488403	-0.125978127121925	0.137682169675827	-0.0120041761547327
-6.15437793731689	-7.46508884429932	-0.844028949737549	-0.125930204987526	0.13768482208252	-0.0119349732995033
-6.15069723129272	-7.46625423431396	-0.84699285030365	-0.125928670167923	0.137676775455475	-0.0118833398446441
-6.15224742889404	-7.46700000762939	-0.846414387226105	-0.126032948493958	0.137728556990623	-0.0118700843304396
-6.14632749557495	-7.46343469619751	-0.840158224105835	-0.126007214188576	0.137730583548546	-0.0118664568290114
-6.14276456832886	-7.46178531646729	-0.839849650859833	-0.126014158129692	0.137724921107292	-0.011732623912394
-6.14472246170044	-7.46151733398438	-0.843686699867249	-0.126030325889587	0.137746796011925	-0.0117541374638677
-6.13744258880615	-7.45977735519409	-0.837210178375244	-0.126146554946899	0.137834295630455	-0.0116947051137686
-6.13613033294678	-7.45865774154663	-0.837096691131592	-0.126064717769623	0.137826561927795	-0.0116874314844608
-6.13562250137329	-7.45769023895264	-0.835009813308716	-0.126187369227409	0.137827947735786	-0.0116241499781609
-6.12408113479614	-7.45545244216919	-0.835341453552246	-0.126205176115036	0.137902364134789	-0.0115818344056606
-6.12855625152588	-7.45626831054688	-0.833760738372803	-0.126097187399864	0.137891620397568	-0.0115008261054754
-6.12708282470703	-7.45434188842773	-0.837567269802094	-0.126178368926048	0.137865200638771	-0.0114739844575524
-6.11830902099609	-7.45473337173462	-0.839078783988953	-0.126276016235352	0.137873396277428	-0.0114621976390481
-6.11982727050781	-7.45379114151001	-0.835390508174896	-0.126163497567177	0.137962564826012	-0.0113604534417391
-6.1180853843689	-7.45427703857422	-0.832345604896545	-0.126245677471161	0.137885108590126	-0.0113533297553658
-6.11245965957642	-7.45038366317749	-0.834730565547943	-0.126267030835152	0.137992307543755	-0.0112919136881828
-6.11596870422363	-7.45402669906616	-0.838498651981354	-0.126202493906021	0.13796404004097	-0.0112672923132777
-6.11036014556885	-7.44985914230347	-0.831990718841553	-0.126249074935913	0.137898370623589	-0.011268200352788
-6.10880374908447	-7.45136260986328	-0.834187209606171	-0.126322284340858	0.137988016009331	-0.0112103903666139
-6.10975980758667	-7.44973993301392	-0.831717431545258	-0.126194208860397	0.138016566634178	-0.0111922360956669
-6.10565853118896	-7.45010757446289	-0.830089509487152	-0.126276940107346	0.137893110513687	-0.0112578812986612
-6.10361194610596	-7.44924402236938	-0.828749597072601	-0.12630407512188	0.137987315654755	-0.0112103279680014
-6.10628843307495	-7.45508480072021	-0.830544948577881	-0.126255705952644	0.138043060898781	-0.0111933602020144
-6.10521507263184	-7.44769954681396	-0.828085601329803	-0.126303613185883	0.13795006275177	-0.0111829275265336
-6.10183095932007	-7.44927167892456	-0.826962232589722	-0.126383900642395	0.13795180618763	-0.0111804082989693
-6.10475158691406	-7.45094108581543	-0.826918840408325	-0.126346603035927	0.138035148382187	-0.0111883012577891
-6.10644960403442	-7.45007944107056	-0.834559142589569	-0.126264125108719	0.137908220291138	-0.0112408930435777
-6.10192251205444	-7.45076751708984	-0.831825256347656	-0.126425787806511	0.137986421585083	-0.0111901257187128
-6.10753297805786	-7.452880859375	-0.829777598381042	-0.12626813352108	0.138066947460175	-0.0112583320587873
-6.10587787628174	-7.4482536315918	-0.838859498500824	-0.12630370259285	0.137965112924576	-0.0112613150849938
-6.10390520095825	-7.45229148864746	-0.841334044933319	-0.126376181840897	0.138049066066742	-0.0112845627591014
-6.10784673690796	-7.45279026031494	-0.832892417907715	-0.126309841871262	0.138070717453957	-0.011214722879231
-6.10847902297974	-7.45386838912964	-0.844379246234894	-0.126263424754143	0.137990102171898	-0.0113107319921255
-6.10675954818726	-7.45092535018921	-0.842547535896301	-0.126388773322105	0.138082087039948	-0.0112541727721691
-6.10764837265015	-7.45454502105713	-0.840814650058746	-0.126294642686844	0.138020500540733	-0.0112238815054297
-6.11257314682007	-7.45422649383545	-0.840691804885864	-0.126422688364983	0.138098180294037	-0.0112756006419659
-6.10029745101929	-7.44823360443115	-0.844214618206024	-0.126395702362061	0.138100609183311	-0.0112874740734696
-6.10676908493042	-7.45159149169922	-0.844928979873657	-0.126312896609306	0.138077080249786	-0.0112327905371785
-6.10781717300415	-7.44971179962158	-0.845724582672119	-0.126387178897858	0.138047203421593	-0.0112169533967972
-6.09883642196655	-7.44597959518433	-0.845081567764282	-0.126404657959938	0.138039454817772	-0.011245590634644
-6.10261344909668	-7.4518346786499	-0.840991675853729	-0.126398682594299	0.138134390115738	-0.011188498698175
-6.10278081893921	-7.45045042037964	-0.83972579240799	-0.126454338431358	0.138016492128372	-0.0112067125737667
-6.09512281417847	-7.44379854202271	-0.846495687961578	-0.126464754343033	0.138134479522705	-0.0111625324934721
-6.09701490402222	-7.45040416717529	-0.842265903949738	-0.126389384269714	0.138088285923004	-0.0110865160822868
-6.09874582290649	-7.44751739501953	-0.840558886528015	-0.126513168215752	0.13804142177105	-0.0111467549577355
-6.09311389923096	-7.44612169265747	-0.845504462718964	-0.12649604678154	0.138121426105499	-0.011084440164268
-6.09596872329712	-7.44520139694214	-0.846570730209351	-0.126376911997795	0.138179257512093	-0.0110263638198376
-6.09611749649048	-7.44545316696167	-0.839038074016571	-0.126502871513367	0.138076230883598	-0.0110681476071477
-6.08887958526611	-7.44448804855347	-0.845484137535095	-0.126494958996773	0.138161271810532	-0.011003578081727
-6.09499454498291	-7.44574213027954	-0.841969430446625	-0.126379773020744	0.138175025582314	-0.0109386760741472
-6.09206819534302	-7.44519424438477	-0.833401262760162	-0.126536592841148	0.138095110654831	-0.0109866820275784
-6.0886549949646	-7.44817447662354	-0.840855538845062	-0.126514598727226	0.138119146227837	-0.0109516978263855
-6.09174203872681	-7.44851207733154	-0.838930785655975	-0.126374885439873	0.138175636529922	-0.0109039852395654
-6.08820486068726	-7.44943428039551	-0.836178779602051	-0.126484349370003	0.138007611036301	-0.0109518859535456
-6.08615207672119	-7.44852828979492	-0.839262545108795	-0.126514360308647	0.138160228729248	-0.0108590582385659
-6.08987808227539	-7.45476961135864	-0.832105457782745	-0.126437038183212	0.138157933950424	-0.0108575699850917
-6.08698987960815	-7.4497184753418	-0.829507231712341	-0.12641341984272	0.13807986676693	-0.0108737014234066
-6.08656454086304	-7.45335531234741	-0.828254878520966	-0.126455053687096	0.138160988688469	-0.0108144106343389
-6.08825874328613	-7.45321559906006	-0.826346218585968	-0.126405239105225	0.138221427798271	-0.0108192563056946
-6.089111328125	-7.45178604125977	-0.833382546901703	-0.126323312520981	0.138105094432831	-0.0108863795176148
-6.08511924743652	-7.45229291915894	-0.825448870658875	-0.126458927989006	0.138176158070564	-0.0107687264680862
-6.08466577529907	-7.45692110061646	-0.825717687606812	-0.126338511705399	0.138214841485023	-0.0107952719554305
-6.08741569519043	-7.45467281341553	-0.823338806629181	-0.126369640231133	0.138083934783936	-0.0107757719233632
-6.07891941070557	-7.457679271698	-0.827144384384155	-0.12645435333252	0.138157784938812	-0.0107569620013237
-6.08706521987915	-7.45650291442871	-0.822283387184143	-0.126432538032532	0.138263761997223	-0.0107083981856704
-6.08330202102661	-7.45551204681396	-0.820914089679718	-0.126360952854156	0.138164073228836	-0.0106910597532988
-6.07928037643433	-7.4586386680603	-0.821533501148224	-0.12640069425106	0.138094902038574	-0.0106901274994016
-6.08768177032471	-7.45735883712769	-0.822445571422577	-0.126403033733368	0.138255015015602	-0.0106643876060843
-6.08275461196899	-7.45408630371094	-0.81785261631012	-0.126399308443069	0.138213127851486	-0.0106458757072687
-6.083740234375	-7.45912885665894	-0.818875193595886	-0.126325443387032	0.138187110424042	-0.0106359655037522
-6.08360004425049	-7.46307754516602	-0.819424629211426	-0.12643076479435	0.1383076608181	-0.0107060587033629
-6.08199310302734	-7.45714569091797	-0.819928646087646	-0.126367703080177	0.138263985514641	-0.0106160743162036
-6.08218955993652	-7.46186494827271	-0.819209456443787	-0.126329600811005	0.138310924172401	-0.0106031140312552
-6.08028078079224	-7.46302366256714	-0.819303035736084	-0.126446604728699	0.138327643275261	-0.0105852307751775
-6.08015537261963	-7.45808982849121	-0.819329500198364	-0.12643826007843	0.138400912284851	-0.0105405785143375
-6.0817494392395	-7.46274709701538	-0.813519358634949	-0.126367703080177	0.138298109173775	-0.0105332974344492
-6.07981204986572	-7.46215152740479	-0.821953177452087	-0.126496687531471	0.138373076915741	-0.010503901168704
-6.07535696029663	-7.46413469314575	-0.815646648406982	-0.126530736684799	0.138399764895439	-0.0104288086295128
-6.07813405990601	-7.45993185043335	-0.813824772834778	-0.12644237279892	0.138387620449066	-0.0104206278920174
-6.0753002166748	-7.46187591552734	-0.82123863697052	-0.126502811908722	0.138390898704529	-0.0103991758078337
-6.07016897201538	-7.45859575271606	-0.819287598133087	-0.1265789270401	0.138458654284477	-0.0103387571871281
-6.06959104537964	-7.4583625793457	-0.812896192073822	-0.12647320330143	0.138370051980019	-0.0102647254243493
-6.07086038589478	-7.45801687240601	-0.810011565685272	-0.126581326127052	0.138459861278534	-0.01027921307832
-6.06049537658691	-7.4557900428772	-0.808822214603424	-0.126573875546455	0.138505965471268	-0.0102101340889931
-6.06011056900024	-7.45439910888672	-0.810505330562592	-0.126540899276733	0.138427898287773	-0.0101289357990026
-6.06269788742065	-7.45591974258423	-0.806439220905304	-0.126680105924606	0.138555824756622	-0.010122244246304
-6.05757474899292	-7.45546293258667	-0.803520917892456	-0.126652389764786	0.138545170426369	-0.0100995786488056
-6.05262613296509	-7.45281362533569	-0.806412518024445	-0.126596540212631	0.138467863202095	-0.0100464802235365
-6.05400991439819	-7.45331335067749	-0.803936719894409	-0.126703158020973	0.138565242290497	-0.010057887993753
-6.04919481277466	-7.45453405380249	-0.796783804893494	-0.126711547374725	0.138570576906204	-0.00995471887290478
-6.05249881744385	-7.45003461837769	-0.807114779949188	-0.126651778817177	0.138594165444374	-0.00993943307548761
-6.04865598678589	-7.45664358139038	-0.808133244514465	-0.126720726490021	0.13862119615078	-0.0099997790530324
-6.04903507232666	-7.45262670516968	-0.805780827999115	-0.126844584941864	0.138677716255188	-0.00987158995121717
-6.04343461990356	-7.45294713973999	-0.803628385066986	-0.126653254032135	0.138634130358696	-0.00983638688921928
-6.04798698425293	-7.45569849014282	-0.807287395000458	-0.126806527376175	0.138621732592583	-0.00987615715712309
-6.04496622085571	-7.45455026626587	-0.804563403129578	-0.126844361424446	0.138732939958572	-0.00974343530833721
-6.04634857177734	-7.45505952835083	-0.8033766746521	-0.126773536205292	0.138717204332352	-0.00979249831289053
-6.04142665863037	-7.45557689666748	-0.805606782436371	-0.126793786883354	0.138676837086678	-0.0098254382610321
-6.04400205612183	-7.45339441299438	-0.799920082092285	-0.1269511282444	0.138757392764091	-0.00967352278530598
-6.04153156280518	-7.45253992080688	-0.802923381328583	-0.126786381006241	0.138789057731628	-0.0097030233591795
-6.04152727127075	-7.45334434509277	-0.799704909324646	-0.126893699169159	0.138634145259857	-0.00975790619850159
-6.03816556930542	-7.44956731796265	-0.800087213516235	-0.12690557539463	0.138780683279037	-0.00966090802103281
-6.04288005828857	-7.45460891723633	-0.798907458782196	-0.126888304948807	0.138768181204796	-0.00968203879892826
-6.03857517242432	-7.45086717605591	-0.80482941865921	-0.126903489232063	0.138770088553429	-0.00970891769975424
-6.03801918029785	-7.4511284828186	-0.8008753657341	-0.126972332596779	0.138800397515297	-0.00967603083699942
-6.03861951828003	-7.45055055618286	-0.803459942340851	-0.126923397183418	0.138849899172783	-0.00966205354779959
-6.03944301605225	-7.45058059692383	-0.808576226234436	-0.126983746886253	0.138782903552055	-0.00968805607408285
-6.03711366653442	-7.44758701324463	-0.798737943172455	-0.12694139778614	0.138875767588615	-0.00960713252425194
-6.03789186477661	-7.44841575622559	-0.803283154964447	-0.126887053251266	0.138800382614136	-0.00962163042277098
-6.03670597076416	-7.45132207870483	-0.801907122135162	-0.126962438225746	0.138914987444878	-0.00964376423507929
-6.03989171981812	-7.44909429550171	-0.794570326805115	-0.1269790828228	0.138899356126785	-0.00960666872560978
-6.0371208190918	-7.44822645187378	-0.803068339824677	-0.126859769225121	0.138922497630119	-0.00960848666727543
-6.03779602050781	-7.45263624191284	-0.800353109836578	-0.126989871263504	0.13884012401104	-0.00963742192834616
-6.03693532943726	-7.45183038711548	-0.79955518245697	-0.126901522278786	0.138986244797707	-0.00962316989898682
-6.0368275642395	-7.44961023330688	-0.800241649150848	-0.126866921782494	0.138865500688553	-0.00958487950265408
-6.03933238983154	-7.45159959793091	-0.802967667579651	-0.126935541629791	0.13894134759903	-0.0096545061096549
-6.04172086715698	-7.45151042938232	-0.797334015369415	-0.126906007528305	0.138911485671997	-0.0095985010266304
-6.03588247299194	-7.4504599571228	-0.801071226596832	-0.126933753490448	0.138937756419182	-0.00962191820144653
-6.04015064239502	-7.45447301864624	-0.804004192352295	-0.126935869455338	0.138957604765892	-0.00967990420758724
-6.042555809021	-7.4532675743103	-0.802137315273285	-0.126986011862755	0.139003545045853	-0.00960678700357676
-6.03616619110107	-7.45225191116333	-0.799871623516083	-0.126873522996902	0.138921082019806	-0.00967354234308004
-6.0373592376709	-7.45471811294556	-0.804688811302185	-0.126926422119141	0.138972654938698	-0.00968264229595661
-6.04089593887329	-7.4514684677124	-0.799165844917297	-0.126823857426643	0.138895496726036	-0.00962605886161327
-6.04077529907227	-7.45167875289917	-0.798795878887177	-0.126847177743912	0.13893423974514	-0.00969543773680925
-6.03875780105591	-7.45551919937134	-0.804716825485229	-0.126856222748756	0.138885021209717	-0.00967059284448624
-6.03898048400879	-7.45218133926392	-0.798420965671539	-0.126941189169884	0.138872161507607	-0.00960956793278456
-6.03910875320435	-7.45085144042969	-0.799737095832825	-0.126739606261253	0.138946905732155	-0.00966147519648075
-6.04046678543091	-7.4548282623291	-0.798503518104553	-0.126875594258308	0.13880455493927	-0.00967503525316715
-6.03551769256592	-7.45183515548706	-0.801102936267853	-0.12683080136776	0.138860478997231	-0.00958081427961588
-6.04178142547607	-7.4519510269165	-0.796094655990601	-0.126670658588409	0.138880401849747	-0.00964567996561527
-6.03634929656982	-7.45172882080078	-0.797073423862457	-0.126790687441826	0.138765528798103	-0.00974623765796423
-6.03954458236694	-7.45141124725342	-0.793174147605896	-0.126851171255112	0.138827472925186	-0.00961827393621206
-6.03416299819946	-7.44994497299194	-0.79171359539032	-0.126684248447418	0.138842642307281	-0.00962632987648249
-6.0354437828064	-7.45511531829834	-0.792065680027008	-0.126788482069969	0.138810724020004	-0.00971927214413881
-6.03418254852295	-7.44956922531128	-0.788882076740265	-0.126727998256683	0.138856217265129	-0.0096130482852459
-6.04005575180054	-7.45386743545532	-0.790939033031464	-0.126709461212158	0.138865694403648	-0.0096613522619009
-6.03648614883423	-7.45309925079346	-0.794960618019104	-0.126707389950752	0.138864859938622	-0.00974528957158327
-6.03679132461548	-7.45065402984619	-0.788662075996399	-0.126754149794579	0.13882040977478	-0.00966488290578127
-6.03956699371338	-7.45435047149658	-0.798334002494812	-0.126651108264923	0.138812080025673	-0.00971082132309675
-6.0391902923584	-7.45604848861694	-0.795932650566101	-0.126676172018051	0.138850286602974	-0.00971541926264763
-6.03863191604614	-7.45284175872803	-0.7921062707901	-0.126677259802818	0.138868555426598	-0.00968749541789293
-6.04126930236816	-7.44959449768066	-0.796245038509369	-0.126602619886398	0.138791993260384	-0.00966717395931482
-6.03815269470215	-7.45729351043701	-0.791400730609894	-0.126643911004066	0.138890892267227	-0.0096740135923028
-6.03981685638428	-7.45115232467651	-0.791633367538452	-0.126648291945457	0.138816803693771	-0.00961308740079403
-6.0335636138916	-7.45041227340698	-0.799298048019409	-0.126610949635506	0.13884924352169	-0.00965362880378962
-6.03564167022705	-7.4524974822998	-0.792984783649445	-0.126688301563263	0.138803422451019	-0.00966577976942062
-6.03480911254883	-7.44915056228638	-0.791749000549316	-0.126642391085625	0.138772487640381	-0.00961135700345039
-6.03305292129517	-7.44850063323975	-0.79249507188797	-0.126606613397598	0.1388079226017	-0.00964726973325014
-6.02899551391602	-7.44956684112549	-0.793362259864807	-0.126644849777222	0.138809889554977	-0.00965272728353739
-6.03310823440552	-7.44234323501587	-0.794193148612976	-0.126593455672264	0.138791143894196	-0.00953846238553524
-6.02219772338867	-7.44662618637085	-0.791902840137482	-0.126686587929726	0.138821870088577	-0.00959677435457706
-6.02313327789307	-7.44480562210083	-0.786008179187775	-0.126687690615654	0.138808146119118	-0.00948649179190397
-6.02349281311035	-7.43945455551147	-0.791278481483459	-0.1267159730196	0.138742923736572	-0.00953286979347467
-6.01745271682739	-7.44035863876343	-0.79247772693634	-0.12676639854908	0.138815298676491	-0.00945663172751665
-6.01707792282104	-7.44064426422119	-0.786513447761536	-0.126682832837105	0.138839095830917	-0.00942358933389187
-6.01514577865601	-7.43515300750732	-0.788597762584686	-0.126671358942986	0.138744592666626	-0.00943062733858824
-6.00890588760376	-7.43874454498291	-0.784358978271484	-0.126742824912071	0.138844087719917	-0.00933697540313005
-6.00979995727539	-7.43767595291138	-0.77902215719223	-0.126709252595901	0.138860672712326	-0.00932032708078623
-6.00747489929199	-7.43475103378296	-0.782041668891907	-0.12679423391819	0.138768196105957	-0.0093175582587719
-6.00035858154297	-7.43544483184814	-0.778963029384613	-0.126856580376625	0.138879790902138	-0.00924140494316816
-6.00268507003784	-7.43383121490479	-0.776641726493835	-0.126807242631912	0.138900592923164	-0.00923960469663143
-6.00347709655762	-7.43057298660278	-0.782432198524475	-0.126834407448769	0.138870000839233	-0.0092275170609355
-5.99417400360107	-7.43366575241089	-0.778334379196167	-0.126858577132225	0.138903275132179	-0.0091633852571249
-5.99697208404541	-7.43526601791382	-0.777583479881287	-0.126835584640503	0.13895058631897	-0.00912057049572468
-5.99470520019531	-7.43347549438477	-0.781305074691772	-0.126865789294243	0.138846069574356	-0.00914375670254231
-5.99152088165283	-7.42878341674805	-0.774818241596222	-0.126960828900337	0.138930916786194	-0.00906507577747107
-5.99356079101563	-7.43276071548462	-0.780969023704529	-0.126841112971306	0.138957530260086	-0.00902225077152252
-5.99439525604248	-7.43197822570801	-0.779397308826447	-0.126924186944962	0.138872548937798	-0.0090066185221076
-5.98222589492798	-7.4262490272522	-0.780905067920685	-0.126938432455063	0.138924062252045	-0.00898777693510056
-5.98802900314331	-7.43250894546509	-0.775312900543213	-0.126957878470421	0.138954058289528	-0.00896297115832567
-5.9877552986145	-7.42867803573608	-0.774270176887512	-0.12696672976017	0.138873621821404	-0.00892252288758755
-5.98069381713867	-7.42568254470825	-0.777333915233612	-0.127018183469772	0.138962164521217	-0.0089054387062788
-5.9824914932251	-7.42929983139038	-0.772742390632629	-0.126969546079636	0.138929769396782	-0.00885912403464317
-5.98578834533691	-7.42722940444946	-0.775081813335419	-0.126989841461182	0.138878062367439	-0.00886154361069202
-5.97325325012207	-7.42546367645264	-0.777497529983521	-0.127096354961395	0.138983681797981	-0.00883615575730801
-5.97955226898193	-7.42842054367065	-0.769637823104858	-0.127011686563492	0.138986900448799	-0.00876449421048164
-5.97635698318481	-7.42535495758057	-0.767607569694519	-0.127079039812088	0.138971373438835	-0.0088166631758213
-5.97249317169189	-7.42657279968262	-0.770274758338928	-0.127111062407494	0.13895520567894	-0.00871980376541615
-5.97451305389404	-7.42543315887451	-0.772469758987427	-0.127064675092697	0.13899490237236	-0.00874485820531845
-5.97769546508789	-7.42508792877197	-0.762806355953217	-0.127122312784195	0.138940632343292	-0.00877840723842382
-5.96822261810303	-7.42491006851196	-0.769308626651764	-0.127083793282509	0.139095157384872	-0.00873410236090422
-5.97343015670776	-7.42965459823608	-0.772654831409454	-0.127136752009392	0.139040529727936	-0.00865423865616322
-5.97190809249878	-7.42461490631104	-0.764961302280426	-0.127149805426598	0.13896980881691	-0.00874300394207239
-5.96811246871948	-7.42753839492798	-0.76943963766098	-0.127149477601051	0.139021202921867	-0.0087371589615941
-5.974036693573	-7.42838335037231	-0.769756317138672	-0.127044439315796	0.139065816998482	-0.00866067968308926
-5.97373962402344	-7.42556428909302	-0.762164890766144	-0.127047032117844	0.138959139585495	-0.00869218353182077
-5.97054958343506	-7.42911100387573	-0.771002173423767	-0.12716269493103	0.139032959938049	-0.00867844093590975
-5.97229194641113	-7.43201875686646	-0.767768800258636	-0.127089977264404	0.139108508825302	-0.00868056900799274
-5.9754843711853	-7.42990016937256	-0.76690536737442	-0.12713411450386	0.13899390399456	-0.00869335047900677
-5.97139167785645	-7.43346643447876	-0.77092033624649	-0.127161651849747	0.139026939868927	-0.00868172477930784
-5.97633600234985	-7.43283367156982	-0.766398370265961	-0.127107873558998	0.139116376638412	-0.00868036691099405
-5.97508716583252	-7.43047666549683	-0.772785186767578	-0.12703363597393	0.138978481292725	-0.00870874058455229
-5.9739670753479	-7.43283462524414	-0.769207656383514	-0.127193808555603	0.139014020562172	-0.00872100330889225
-5.97459125518799	-7.43652057647705	-0.771123647689819	-0.127116724848747	0.139098703861237	-0.00873176846653223
-5.97870588302612	-7.42917490005493	-0.772953510284424	-0.127082988619804	0.138988092541695	-0.00872899498790503
-5.97242212295532	-7.43302869796753	-0.770335793495178	-0.127137869596481	0.139047250151634	-0.00871978886425495
-5.97876358032227	-7.4371976852417	-0.769250452518463	-0.127112150192261	0.13912707567215	-0.00865906197577715
-5.9756965637207	-7.4345588684082	-0.767552495002747	-0.127068385481834	0.139023840427399	-0.00872481986880302
-5.97176742553711	-7.43319797515869	-0.769728124141693	-0.127114728093147	0.139042750000954	-0.0087257158011198
-5.97813272476196	-7.43812322616577	-0.768889129161835	-0.127078235149384	0.139140978455544	-0.00869748275727034
-5.98221874237061	-7.43414354324341	-0.768692255020142	-0.127080872654915	0.138999745249748	-0.00868116784840822
-5.97060775756836	-7.43423080444336	-0.773066639900208	-0.12712350487709	0.139046087861061	-0.00866633281111717
-5.98105478286743	-7.44145822525024	-0.769891619682312	-0.127082347869873	0.139059901237488	-0.00871363747864962
-5.98083734512329	-7.43394231796265	-0.767940580844879	-0.127040907740593	0.138981446623802	-0.008716756477952
-5.97516298294067	-7.43795013427734	-0.770895481109619	-0.127087280154228	0.1390560567379	-0.00872013345360756
-5.98064661026001	-7.44310188293457	-0.764080882072449	-0.127107933163643	0.139177486300468	-0.00873962789773941
-5.9845027923584	-7.43925523757935	-0.767644703388214	-0.127020135521889	0.139039024710655	-0.00876020919531584
-5.97875261306763	-7.44007396697998	-0.773443996906281	-0.127109810709953	0.139055103063583	-0.00878964457660913
-5.98470735549927	-7.44495344161987	-0.765934765338898	-0.127046585083008	0.139135882258415	-0.00887567643076181
-5.98955011367798	-7.4425802230835	-0.767895519733429	-0.127018511295319	0.139037609100342	-0.00889054778963327
-5.98877906799316	-7.44222497940063	-0.777182102203369	-0.126968786120415	0.139118731021881	-0.00892376340925694
-5.99187803268433	-7.44697427749634	-0.768071949481964	-0.1270362585783	0.139094993472099	-0.00896887108683586
-5.99063444137573	-7.44244146347046	-0.780784547328949	-0.127009049057961	0.139142259955406	-0.00895046629011631
-5.99038028717041	-7.44383573532104	-0.784522652626038	-0.126940071582794	0.139056622982025	-0.00898840930312872
-5.98949432373047	-7.44577264785767	-0.776151180267334	-0.127021804451942	0.139067977666855	-0.00904165394604206
-5.99355745315552	-7.44239091873169	-0.779365420341492	-0.126970589160919	0.139059543609619	-0.00900710839778185
-5.989173412323	-7.43964624404907	-0.782644867897034	-0.127000287175179	0.139067023992538	-0.00899755302816629
-5.99098968505859	-7.44223165512085	-0.778526127338409	-0.127096235752106	0.139038309454918	-0.00907242204993963
-5.990318775177	-7.44004011154175	-0.777430236339569	-0.127036392688751	0.139183983206749	-0.00899330247193575
-5.98530101776123	-7.43652582168579	-0.783970654010773	-0.127058207988739	0.139078184962273	-0.0089850714430213
-5.98836612701416	-7.43879079818726	-0.780462026596069	-0.12713098526001	0.139134675264359	-0.00904113054275513
-5.98225450515747	-7.43571996688843	-0.774490118026733	-0.127156749367714	0.139186769723892	-0.00897073652595282
-5.98182678222656	-7.43282175064087	-0.781754851341248	-0.127145990729332	0.139105767011642	-0.00889787450432777
-5.97857999801636	-7.43218278884888	-0.776958405971527	-0.127187564969063	0.139131844043732	-0.00898516364395618
-5.97780609130859	-7.43067932128906	-0.7694211602211	-0.127329140901566	0.139228820800781	-0.00885653961449862
-5.97277116775513	-7.4278392791748	-0.772305130958557	-0.127130091190338	0.139231249690056	-0.00887761544436216
-5.97183084487915	-7.42998552322388	-0.768735468387604	-0.12728488445282	0.139137476682663	-0.00887333601713181
-5.9657244682312	-7.42862749099731	-0.768639624118805	-0.127335295081139	0.139251977205276	-0.00876101385802031
-5.96688938140869	-7.42468404769897	-0.768754661083221	-0.127264320850372	0.139236211776733	-0.00876003876328468
-5.96205568313599	-7.42639446258545	-0.765420794487	-0.127315804362297	0.139199689030647	-0.00883160065859556
-5.9624981880188	-7.42474555969238	-0.767325699329376	-0.127431496977806	0.139289185404778	-0.00871794298291206
-5.96116971969604	-7.42133378982544	-0.765987098217011	-0.127285182476044	0.139285504817963	-0.00868208426982164
-5.95888900756836	-7.42401885986328	-0.769128262996674	-0.127499267458916	0.139229357242584	-0.00877912435680628
-5.95425653457642	-7.42184686660767	-0.764140367507935	-0.127520397305489	0.139354690909386	-0.00867646746337414
-5.95279312133789	-7.42385768890381	-0.763971388339996	-0.127412706613541	0.139324694871902	-0.00864614825695753
-5.95234394073486	-7.41789293289185	-0.758903622627258	-0.127511113882065	0.139246299862862	-0.00866670068353415
-5.94806575775146	-7.42255258560181	-0.766608238220215	-0.127606257796288	0.139406248927116	-0.0086050471290946
-5.94930696487427	-7.42120981216431	-0.760508179664612	-0.127522319555283	0.139398515224457	-0.00862413179129362
-5.94802236557007	-7.41673946380615	-0.76555860042572	-0.127497583627701	0.139293700456619	-0.00861848518252373
-5.94302606582642	-7.41708040237427	-0.760856568813324	-0.12770676612854	0.139422670006752	-0.00856328662484884
-5.94325304031372	-7.42040109634399	-0.755567371845245	-0.127557203173637	0.139431819319725	-0.00855881627649069
-5.94257354736328	-7.41451454162598	-0.761209487915039	-0.127597644925117	0.139332443475723	-0.00854532886296511
-5.93475723266602	-7.41635894775391	-0.757851660251617	-0.127730831503868	0.139464288949966	-0.00847730692476034
-5.93833446502686	-7.41617345809937	-0.75027596950531	-0.12769427895546	0.139451503753662	-0.00841713137924671
-5.93664407730103	-7.41258716583252	-0.758168280124664	-0.127672508358955	0.139425083994865	-0.00848120171576738
-5.93053865432739	-7.41239976882935	-0.75435334444046	-0.127793073654175	0.139497801661491	-0.00836281571537256
-5.93017292022705	-7.4135594367981	-0.753818392753601	-0.127655491232872	0.139403432607651	-0.0083518186584115
-5.93578386306763	-7.41126585006714	-0.748962759971619	-0.12777841091156	0.139492586255074	-0.008360231295228
-5.92347431182861	-7.40625953674316	-0.75265109539032	-0.127778097987175	0.139493808150291	-0.00836525112390518
-5.92606687545776	-7.40952444076538	-0.744543552398682	-0.127778634428978	0.139438226819038	-0.00827933009713888
-5.92748975753784	-7.41005945205688	-0.747702181339264	-0.12782396376133	0.139478623867035	-0.00829966273158789
-5.92014217376709	-7.40507316589355	-0.740958154201508	-0.127897411584854	0.139442473649979	-0.00827474426478148
-5.91808414459229	-7.40636777877808	-0.739912569522858	-0.127795413136482	0.139453113079071	-0.00822094269096851
-5.92113399505615	-7.40369319915771	-0.739839494228363	-0.127910479903221	0.139437049627304	-0.00823522545397282
-5.9104471206665	-7.40408134460449	-0.739287734031677	-0.127908751368523	0.139506727457047	-0.00820422265678644
-5.91673278808594	-7.40672159194946	-0.735128819942474	-0.127788886427879	0.13951051235199	-0.00815359875559807
-5.91715097427368	-7.40283060073853	-0.738125562667847	-0.127944305539131	0.139471277594566	-0.00820558052510023
-5.90957880020142	-7.4062328338623	-0.737569570541382	-0.127872779965401	0.13958752155304	-0.00820653233677149
-5.91635656356812	-7.40661525726318	-0.741011500358582	-0.127868413925171	0.139629349112511	-0.00813399814069271
-5.91640138626099	-7.40668773651123	-0.740199089050293	-0.127874612808228	0.139563083648682	-0.00816458836197853
-5.91178178787231	-7.40388536453247	-0.741174638271332	-0.127828896045685	0.139701068401337	-0.008158422075212
-5.91840982437134	-7.40909862518311	-0.741684973239899	-0.12775294482708	0.139627426862717	-0.00813685357570648
-5.91888332366943	-7.40568351745605	-0.734490036964417	-0.127807438373566	0.139585420489311	-0.00818879157304764
-5.91382694244385	-7.40985584259033	-0.744697988033295	-0.127832189202309	0.139588996767998	-0.00816026795655489
-5.91720867156982	-7.4105863571167	-0.747168660163879	-0.127746105194092	0.139654487371445	-0.00808087550103664
-5.91931390762329	-7.4081563949585	-0.741024017333984	-0.127761945128441	0.139554977416992	-0.00811453070491552
-5.91757154464722	-7.4087495803833	-0.745695471763611	-0.127815335988998	0.139633372426033	-0.00812332425266504
-5.92124843597412	-7.41181325912476	-0.738177835941315	-0.127671405673027	0.139602139592171	-0.00807977933436632
-5.91573619842529	-7.40641307830811	-0.747748076915741	-0.127741038799286	0.139475464820862	-0.00809712242335081
-5.91814231872559	-7.41184854507446	-0.742200195789337	-0.127758637070656	0.139642521739006	-0.00807789992541075
-5.91969203948975	-7.41055583953857	-0.745021998882294	-0.127653047442436	0.139652997255325	-0.00803834665566683
-5.91615581512451	-7.41136455535889	-0.750241935253143	-0.127695351839066	0.139570385217667	-0.00809573661535978
-5.91704988479614	-7.40864610671997	-0.744742453098297	-0.127781465649605	0.13971634209156	-0.00802749022841454
-5.91842174530029	-7.41224241256714	-0.739974737167358	-0.127683028578758	0.139562338590622	-0.00795461609959602
-5.91790866851807	-7.41067981719971	-0.745940089225769	-0.12776991724968	0.139643386006355	-0.0079782921820879
-5.91647720336914	-7.41200590133667	-0.743142366409302	-0.127744093537331	0.139636531472206	-0.00794924050569534
-5.91815710067749	-7.41120672225952	-0.742318630218506	-0.127662047743797	0.139573261141777	-0.00791649986058474
-5.91661310195923	-7.41499280929565	-0.742231249809265	-0.127711281180382	0.139622718095779	-0.00792385078966618
-5.91718578338623	-7.41228866577148	-0.744233071804047	-0.127663165330887	0.139682352542877	-0.00792873650789261
-5.91588258743286	-7.41603899002075	-0.739919722080231	-0.127588108181953	0.139515221118927	-0.00786429736763239
-5.92318153381348	-7.41672229766846	-0.742188453674316	-0.127632305026054	0.139616265892982	-0.0079311691224575
-5.91486549377441	-7.41690969467163	-0.738233804702759	-0.127618372440338	0.139554485678673	-0.00791185908019543
-5.91811084747314	-7.41765165328979	-0.73646605014801	-0.127507850527763	0.139579936861992	-0.00784151628613472
-5.9223804473877	-7.42204999923706	-0.740372955799103	-0.127557203173637	0.139561787247658	-0.00785598158836365
-5.91824197769165	-7.42018747329712	-0.739869475364685	-0.127583160996437	0.139595255255699	-0.00791696831583977
-5.92077445983887	-7.42136907577515	-0.746749520301819	-0.127404540777206	0.139540165662766	-0.00785760954022408
-5.92572498321533	-7.42191076278687	-0.744972705841064	-0.127471819519997	0.139437258243561	-0.00789882242679596
-5.91845083236694	-7.42384672164917	-0.752139449119568	-0.127492651343346	0.139510124921799	-0.00795590039342642
-5.92489624023438	-7.42825412750244	-0.747123658657074	-0.127357542514801	0.139448046684265	-0.00791093055158854
-5.92936563491821	-7.42441415786743	-0.745415508747101	-0.127434834837914	0.139369085431099	-0.00795089080929756
-5.92344903945923	-7.42903852462769	-0.750216424465179	-0.127369314432144	0.139476954936981	-0.00799637846648693
-5.92979288101196	-7.43010091781616	-0.746872067451477	-0.127323031425476	0.139471054077148	-0.00794125162065029
-5.93373203277588	-7.42945718765259	-0.748119056224823	-0.12739360332489	0.139395669102669	-0.00798355881124735
-5.92863082885742	-7.42906999588013	-0.750313341617584	-0.127418711781502	0.139454081654549	-0.00799182523041964
-5.9295802116394	-7.43115091323853	-0.748785972595215	-0.127361461520195	0.139340177178383	-0.00795140862464905
-5.93414211273193	-7.42840957641602	-0.745496869087219	-0.127463594079018	0.139353066682816	-0.00797142926603556
-5.92587614059448	-7.43333148956299	-0.748405039310455	-0.127436980605125	0.139385417103767	-0.00803692266345024
-5.92900943756104	-7.43501806259155	-0.747830152511597	-0.127392530441284	0.139412194490433	-0.00795162655413151
-5.93110704421997	-7.43039274215698	-0.745770633220673	-0.127402141690254	0.139295771718025	-0.00796352885663509
-5.92733526229858	-7.4304895401001	-0.742365062236786	-0.127435192465782	0.139323607087135	-0.00796339195221663
-5.9260458946228	-7.4350905418396	-0.745223999023438	-0.127445667982101	0.139370948076248	-0.00791965890675783
-5.93027973175049	-7.42944145202637	-0.739729523658752	-0.127419054508209	0.139366835355759	-0.00792241096496582
-5.92284870147705	-7.43057584762573	-0.741233885288239	-0.127510920166969	0.139356195926666	-0.00792316347360611
-5.9245023727417	-7.43324518203735	-0.736111879348755	-0.127424165606499	0.13934725522995	-0.00792790576815605
-5.92643737792969	-7.42847728729248	-0.739945828914642	-0.127497896552086	0.139366120100021	-0.0079220412299037
-5.9218225479126	-7.43231678009033	-0.736929953098297	-0.127542540431023	0.139369711279869	-0.00794004183262587
-5.92308378219604	-7.43427610397339	-0.741757750511169	-0.127512902021408	0.139410048723221	-0.00789327267557383
-5.9271035194397	-7.42996072769165	-0.737931668758392	-0.127548843622208	0.1394232660532	-0.00792261119931936
-5.92044305801392	-7.4299259185791	-0.740204930305481	-0.127560958266258	0.139404013752937	-0.00796054117381573
-5.92505884170532	-7.43620634078979	-0.743629097938538	-0.127538919448853	0.139530897140503	-0.0079340199008584
-5.92378425598145	-7.42600679397583	-0.739623367786407	-0.127641618251801	0.139461636543274	-0.00788382347673178
-5.92099237442017	-7.43099880218506	-0.740616381168365	-0.127557560801506	0.13941901922226	-0.00796869304031134
-5.9228458404541	-7.43025016784668	-0.747981727123261	-0.127668797969818	0.139481693506241	-0.00796601269394159
-5.91703701019287	-7.42550182342529	-0.745662569999695	-0.127653911709785	0.139469370245934	-0.00785090029239655
-5.92299842834473	-7.42583894729614	-0.74565976858139	-0.127589344978333	0.139496132731438	-0.00787869095802307
-5.91722202301025	-7.42717361450195	-0.753529608249664	-0.127733647823334	0.1395223736763	-0.00789925269782543
-5.91143178939819	-7.4202938079834	-0.746768355369568	-0.127734661102295	0.139494568109512	-0.00780358724296093
-5.91178321838379	-7.42144155502319	-0.750195920467377	-0.127689346671104	0.139556303620338	-0.00780456839129329
-5.91368818283081	-7.4211483001709	-0.747425675392151	-0.127829879522324	0.139556005597115	-0.00775611959397793
-5.90679836273193	-7.4160475730896	-0.744748830795288	-0.12779888510704	0.139586955308914	-0.0076749362051487
-5.90451622009277	-7.41597080230713	-0.742217242717743	-0.127787500619888	0.139604836702347	-0.00767175247892737
-5.90231227874756	-7.41414785385132	-0.742963552474976	-0.127894222736359	0.139631003141403	-0.00761224888265133
-5.89777517318726	-7.41216325759888	-0.741667747497559	-0.127946048974991	0.139617815613747	-0.0075575509108603
-5.8959789276123	-7.40815877914429	-0.739815294742584	-0.127906888723373	0.139669999480247	-0.00752041256055236
-5.89461135864258	-7.41057920455933	-0.736857771873474	-0.127972275018692	0.139687463641167	-0.00744653074070811
-5.88835763931274	-7.40695953369141	-0.733969151973724	-0.127937391400337	0.139759555459023	-0.00739801162853837
-5.88365840911865	-7.40797424316406	-0.728399634361267	-0.127898156642914	0.139657914638519	-0.00731341261416674
-5.88818311691284	-7.40865993499756	-0.725193440914154	-0.128001168370247	0.139768496155739	-0.00729159312322736
-5.87478399276733	-7.40463066101074	-0.720473289489746	-0.128003671765327	0.139789998531342	-0.00725204823538661
-5.87849807739258	-7.40521144866943	-0.722291111946106	-0.127943143248558	0.139738112688065	-0.00716648157685995
-5.87891721725464	-7.40834140777588	-0.725593686103821	-0.128030732274055	0.139803260564804	-0.00718783773481846
-5.87229061126709	-7.4040150642395	-0.719054579734802	-0.128043577075005	0.139810010790825	-0.00713820708915591
-5.87572526931763	-7.40566873550415	-0.720772802829742	-0.127925753593445	0.139797255396843	-0.00712193083018065
-5.87894868850708	-7.40413045883179	-0.723071753978729	-0.128016754984856	0.139809042215347	-0.00715625938028097
-5.87279844284058	-7.4047589302063	-0.720594584941864	-0.128007978200912	0.139820232987404	-0.00716517493128777
-5.87563037872314	-7.40682506561279	-0.720255196094513	-0.127864137291908	0.139768868684769	-0.00701912771910429
-5.87936401367188	-7.40655660629272	-0.720484852790833	-0.127943873405457	0.139757588505745	-0.00712270103394985
-5.87468719482422	-7.40763664245605	-0.719276249408722	-0.1278977394104	0.139844208955765	-0.00712636997923255
-5.87823963165283	-7.40930843353271	-0.720959067344666	-0.12777616083622	0.139764815568924	-0.00707128364592791
-5.88403081893921	-7.40906143188477	-0.716241836547852	-0.127891346812248	0.139685720205307	-0.00719160307198763
-5.87925672531128	-7.4093861579895	-0.7263143658638	-0.127880543470383	0.139796361327171	-0.00716521218419075
-5.88580846786499	-7.41099119186401	-0.725457012653351	-0.127779230475426	0.139738604426384	-0.00718121929094195
-5.88608980178833	-7.40879964828491	-0.719820857048035	-0.127738982439041	0.139597564935684	-0.00721715809777379
-5.88369464874268	-7.41193342208862	-0.725435137748718	-0.127758398652077	0.139694213867188	-0.00730340695008636
-5.88876056671143	-7.41286325454712	-0.7242671251297	-0.127705439925194	0.139632180333138	-0.0072492640465498
-5.89062023162842	-7.41364526748657	-0.723085761070251	-0.127650916576385	0.139572322368622	-0.00731555605307221
-5.89059448242188	-7.41567420959473	-0.721676588058472	-0.127778291702271	0.139606297016144	-0.00733619648963213
-5.89333772659302	-7.41955661773682	-0.720662951469421	-0.127581506967545	0.139583587646484	-0.00732771027833223
-5.89727306365967	-7.4127197265625	-0.725345194339752	-0.12758432328701	0.13942813873291	-0.00740514555945992
-5.89553546905518	-7.41953325271606	-0.725377976894379	-0.127616941928864	0.139547720551491	-0.00737787131220102
-5.90125131607056	-7.42098712921143	-0.717445552349091	-0.127570524811745	0.139517351984978	-0.00741183804348111
-5.90234708786011	-7.41786813735962	-0.721181273460388	-0.127427190542221	0.139339461922646	-0.00750532513484359
-5.90172910690308	-7.42068815231323	-0.722880780696869	-0.127568706870079	0.139480948448181	-0.00747495517134666
-5.90796136856079	-7.42279195785522	-0.725197494029999	-0.127373293042183	0.139434948563576	-0.00757394777610898
-5.9089503288269	-7.42213201522827	-0.731975793838501	-0.127466157078743	0.139366820454597	-0.0075746295042336
-5.90966367721558	-7.42607355117798	-0.725669264793396	-0.127515554428101	0.139432102441788	-0.00760052166879177
-5.91431522369385	-7.42389106750488	-0.727414071559906	-0.127285182476044	0.139408484101295	-0.00765680754557252
-5.91443347930908	-7.42901468276978	-0.730767905712128	-0.127349108457565	0.139298468828201	-0.00770316272974014
-5.91562795639038	-7.42705535888672	-0.726051568984985	-0.127418383955956	0.139417707920074	-0.007745913695544
-5.92130756378174	-7.42847537994385	-0.731318593025208	-0.127196982502937	0.13929808139801	-0.00776470778509974
-5.92820072174072	-7.43104696273804	-0.729175567626953	-0.127357751131058	0.139314547181129	-0.00781613495200872
-5.92116165161133	-7.42946767807007	-0.734247207641602	-0.127364560961723	0.139302149415016	-0.00783961918205023
-5.92706203460693	-7.43075227737427	-0.735304296016693	-0.127255901694298	0.13929308950901	-0.00783625151962042
-5.9313759803772	-7.43290996551514	-0.736408770084381	-0.127269595861435	0.139307364821434	-0.00795367639511824
-5.93634080886841	-7.43438911437988	-0.736895024776459	-0.127296894788742	0.13935250043869	-0.00793070252984762
-5.93365669250488	-7.42979335784912	-0.74289458990097	-0.127177521586418	0.139246061444283	-0.00791683979332447
-5.93415832519531	-7.43308639526367	-0.74310040473938	-0.12727826833725	0.139237239956856	-0.00802988465875387
-5.93629932403564	-7.43282985687256	-0.74081164598465	-0.127287849783897	0.139278993010521	-0.00794354174286127
-5.93491697311401	-7.42915678024292	-0.738856136798859	-0.127186164259911	0.139270201325417	-0.00795218627899885
-5.9337477684021	-7.43547773361206	-0.745349824428558	-0.127263963222504	0.139278918504715	-0.00797190424054861
-5.93746614456177	-7.43034362792969	-0.736329615116119	-0.127334833145142	0.139265730977058	-0.00796066503971815
-5.93561315536499	-7.43077754974365	-0.741164028644562	-0.127216398715973	0.139307647943497	-0.00797289237380028
-5.93418598175049	-7.43702507019043	-0.745522081851959	-0.127268940210342	0.139258936047554	-0.00796576216816902
-5.93473958969116	-7.43073177337646	-0.738845705986023	-0.127294808626175	0.139261201024055	-0.00786629691720009
-5.93432378768921	-7.43186616897583	-0.736123561859131	-0.127308636903763	0.139358475804329	-0.00794900953769684
-5.93150568008423	-7.43153762817383	-0.738204061985016	-0.127277210354805	0.139257237315178	-0.00800067558884621
-5.93430042266846	-7.43159294128418	-0.734301924705505	-0.127379417419434	0.139281049370766	-0.00789439119398594
-5.93464136123657	-7.43106985092163	-0.733678817749023	-0.127185076475143	0.139330878853798	-0.00795060768723488
-5.93148279190063	-7.43321657180786	-0.735815584659576	-0.12725555896759	0.139228850603104	-0.00797742232680321
-5.92973899841309	-7.42789745330811	-0.725987017154694	-0.12723383307457	0.139331072568893	-0.00789323542267084
-5.93603134155273	-7.43152141571045	-0.730539858341217	-0.127235546708107	0.139354884624481	-0.00789546128362417
-5.93133020401001	-7.43100214004517	-0.731923282146454	-0.127304568886757	0.139250665903091	-0.00794833898544312
-5.9290566444397	-7.43001413345337	-0.72372841835022	-0.127346307039261	0.139321118593216	-0.00789661332964897
-5.92861938476563	-7.42843580245972	-0.727506816387177	-0.127166733145714	0.139311343431473	-0.00785740744322538
-5.93199157714844	-7.42873048782349	-0.730133533477783	-0.127371251583099	0.139291688799858	-0.00791286211460829
-5.9301872253418	-7.42507266998291	-0.724302589893341	-0.127282783389091	0.139374643564224	-0.00792038813233376
-5.93369293212891	-7.42739725112915	-0.722990155220032	-0.127173811197281	0.139261871576309	-0.00787747092545033
-5.9310884475708	-7.42967891693115	-0.724450409412384	-0.12727390229702	0.139356389641762	-0.00793305970728397
-5.93320560455322	-7.42743635177612	-0.723925471305847	-0.127308949828148	0.139342814683914	-0.00787018332630396
-5.93310594558716	-7.42576026916504	-0.721130728721619	-0.127208530902863	0.139300331473351	-0.0079304575920105
-5.93297958374023	-7.43112182617188	-0.722793638706207	-0.127244889736176	0.139368638396263	-0.00800022669136524
-5.93280696868896	-7.4270281791687	-0.723758637905121	-0.12724144756794	0.139412567019463	-0.00803226139396429
-5.93357038497925	-7.42787265777588	-0.72048681974411	-0.127083852887154	0.139351338148117	-0.0080556683242321
-5.93715763092041	-7.4296293258667	-0.718402802944183	-0.127183794975281	0.139405354857445	-0.00807043164968491
-5.9325647354126	-7.43003177642822	-0.718669533729553	-0.127115115523338	0.139464929699898	-0.00802883785218
-5.93534326553345	-7.42956209182739	-0.716067910194397	-0.127113714814186	0.139392256736755	-0.00801413971930742
-5.93276262283325	-7.43492412567139	-0.709345936775208	-0.127190038561821	0.139369681477547	-0.00803891755640507
-5.93001127243042	-7.42855644226074	-0.707276105880737	-0.127233028411865	0.1394202709198	-0.00801129266619682
-5.92990970611572	-7.4251594543457	-0.710293769836426	-0.127033993601799	0.139350578188896	-0.0080044474452734
-5.92800426483154	-7.42853164672852	-0.706732034683228	-0.127176016569138	0.139422625303268	-0.00802815426141024
-5.93591642379761	-7.43046855926514	-0.702140629291534	-0.12706945836544	0.139366418123245	-0.00798309780657291
-5.9316782951355	-7.4246940612793	-0.709298372268677	-0.12704011797905	0.139326572418213	-0.00807766523212194
-5.93346071243286	-7.43099117279053	-0.710704326629639	-0.12704935669899	0.139308109879494	-0.00811606366187334
-5.938560962677	-7.427490234375	-0.707148313522339	-0.127134516835213	0.139321208000183	-0.00807697325944901
-5.93349981307983	-7.42766952514648	-0.704188525676727	-0.12702265381813	0.139340117573738	-0.00814916007220745
-5.93799448013306	-7.42940330505371	-0.70683741569519	-0.127045318484306	0.139364928007126	-0.00813675113022327
-5.94318246841431	-7.4259991645813	-0.703774571418762	-0.126975029706955	0.139235332608223	-0.00819620862603188
-5.93521118164063	-7.42897939682007	-0.705789387226105	-0.127084165811539	0.139248088002205	-0.00829756259918213
-5.94704866409302	-7.4315037727356	-0.706047296524048	-0.126946344971657	0.13933040201664	-0.00824534520506859
-5.95031547546387	-7.42806100845337	-0.705431461334229	-0.126898691058159	0.139222338795662	-0.00837657507508993
-5.94593381881714	-7.43183565139771	-0.713514268398285	-0.126975953578949	0.139195546507835	-0.00839231442660093
-5.95420694351196	-7.43477296829224	-0.709366321563721	-0.126870185136795	0.139303982257843	-0.00840230565518141
-5.95705604553223	-7.430748462677	-0.708890914916992	-0.126799613237381	0.139072984457016	-0.00842817686498165
-5.94959306716919	-7.43233585357666	-0.713515877723694	-0.126861527562141	0.139134660363197	-0.00852437131106853
-5.96071910858154	-7.43520212173462	-0.709611296653748	-0.126735121011734	0.139136731624603	-0.00855849497020245
-5.96265411376953	-7.43191909790039	-0.715962827205658	-0.126703813672066	0.139059498906136	-0.00861856900155544
-5.95834922790527	-7.42949295043945	-0.710226595401764	-0.126830160617828	0.139063581824303	-0.00865555554628372
-5.96295118331909	-7.43309593200684	-0.711793184280396	-0.12668065726757	0.139103919267654	-0.00871560722589493
-5.96978187561035	-7.43089246749878	-0.719295680522919	-0.126698419451714	0.138998687267303	-0.00876831356436014
-5.96343326568604	-7.42770481109619	-0.712655186653137	-0.126712590456009	0.13907453417778	-0.00883884448558092
-5.96887588500977	-7.42834377288818	-0.712477326393127	-0.126581594347954	0.138968393206596	-0.0088310930877924
-5.97046518325806	-7.43063688278198	-0.719519734382629	-0.126645281910896	0.138931065797806	-0.00890458282083273
-5.9699501991272	-7.42787408828735	-0.718170583248138	-0.126761808991432	0.138968050479889	-0.00889348518103361
-5.97214555740356	-7.42646551132202	-0.716731607913971	-0.126521393656731	0.138924777507782	-0.00894452631473541
-5.97405624389648	-7.42814970016479	-0.714628040790558	-0.126623913645744	0.138770863413811	-0.00906553212553263
-5.9711766242981	-7.42855834960938	-0.716666340827942	-0.126663863658905	0.138812392950058	-0.00899194367229939
-5.97587394714355	-7.42502593994141	-0.720053672790527	-0.126563847064972	0.138846144080162	-0.00907276012003422
-5.97145843505859	-7.4279670715332	-0.710383057594299	-0.126527145504951	0.138751611113548	-0.00916309747844934
-5.97600650787354	-7.42483139038086	-0.71029657125473	-0.126559406518936	0.138742938637733	-0.00912111066281796
-5.97650671005249	-7.42582559585571	-0.713579416275024	-0.126470521092415	0.138790085911751	-0.00914550386369228
-5.97717475891113	-7.42528438568115	-0.710929453372955	-0.126571178436279	0.138675525784492	-0.00930173229426146
-5.97701358795166	-7.4242525100708	-0.712154388427734	-0.126519605517387	0.138721913099289	-0.00921017304062843
-5.982741355896	-7.42559814453125	-0.709264099597931	-0.126439347863197	0.138681024312973	-0.00931504927575588
-5.9793758392334	-7.42540645599365	-0.717662572860718	-0.126497745513916	0.138657733798027	-0.00935497228056192
-5.97663354873657	-7.42473411560059	-0.707440853118896	-0.126485869288445	0.138605087995529	-0.00933800544589758
-5.98155069351196	-7.42629528045654	-0.711110174655914	-0.126413390040398	0.138637393712997	-0.00939488783478737
-5.98205184936523	-7.42611074447632	-0.712440371513367	-0.126475363969803	0.13847915828228	-0.00945406686514616
-5.97973537445068	-7.42261600494385	-0.714903056621552	-0.126433476805687	0.138555705547333	-0.00944869872182608
-5.98367643356323	-7.42407178878784	-0.710106492042542	-0.126336291432381	0.13851472735405	-0.0095391059294343
-5.9841194152832	-7.42363023757935	-0.716732263565063	-0.126412957906723	0.13849101960659	-0.00958174839615822
-5.98246955871582	-7.41912651062012	-0.720492541790009	-0.126394987106323	0.138467639684677	-0.0095827728509903
-5.98593282699585	-7.41826057434082	-0.7161505818367	-0.126282304525375	0.138446763157845	-0.00964912120252848
-5.98636960983276	-7.42191314697266	-0.719954967498779	-0.126366317272186	0.13842399418354	-0.00972220674157143
-5.98430061340332	-7.41913032531738	-0.71760368347168	-0.126428678631783	0.138474985957146	-0.00971178524196148
-5.98579835891724	-7.4185152053833	-0.718820452690125	-0.126277774572372	0.138402938842773	-0.00972367636859417
-5.98701238632202	-7.41966342926025	-0.715499639511108	-0.126442551612854	0.138413071632385	-0.00977841950953007
-5.98668050765991	-7.4171929359436	-0.714192986488342	-0.126319602131844	0.138404101133347	-0.00980686862021685
-5.9882755279541	-7.41358423233032	-0.723230540752411	-0.126341745257378	0.138393223285675	-0.00982881244271994
-5.98835134506226	-7.41501998901367	-0.720736622810364	-0.126367568969727	0.138277918100357	-0.00990903563797474
-5.99118709564209	-7.41425371170044	-0.718391239643097	-0.126366704702377	0.138437673449516	-0.00995882973074913
-5.99048900604248	-7.41197776794434	-0.722674012184143	-0.126274615526199	0.138308927416801	-0.0100110173225403
-5.99086380004883	-7.41289710998535	-0.724587082862854	-0.126365825533867	0.138374760746956	-0.010090172290802
[truncated: 14,121 more rows]
