# Supplementary material for: Identification of Haptic Based Guiding Using Hard Reins
Source: PLoS One. 2015 Jul 22;10(7):e0132020. doi: 10.1371/journal.pone.0132020 (PMC4511788; doi:10.1371/journal.pone.0132020)
Supplement: S6 File — (ZIP) [file pone.0132020.s006.zip › Exp2_ForceData2/Subject10/path1/T2.csv]

Force X (N)	Force Y (N)	Force Z (N)	Torque X (N-m)	Torque Y (N-m)	Torque Z (N-m)	Frequency = 10000	Averaging Level = 16	F/T Serial Number = FT11772	Time Started = 19/02/2013 17:27:09
-5.58763694763184	-8.10207939147949	-2.18623900413513	-0.0925060361623764	0.198330953717232	0.070016622543335
-5.5941014289856	-8.09210109710693	-2.19016289710999	-0.0925419181585312	0.198546558618546	0.0699715539813042
-5.59080457687378	-8.09143352508545	-2.1906406879425	-0.092600554227829	0.198494017124176	0.0699454247951508
-5.59376239776611	-8.09246158599854	-2.19851350784302	-0.0925917774438858	0.198410168290138	0.0699505284428597
-5.59534215927124	-8.09460926055908	-2.19615936279297	-0.0926113352179527	0.19842304289341	0.0700584948062897
-5.59749889373779	-8.09719848632813	-2.20020365715027	-0.0925935283303261	0.19835452735424	0.0700372159481049
-5.59098386764526	-8.1053581237793	-2.19416618347168	-0.0925763621926308	0.198265746235847	0.0700568407773972
-5.58929061889648	-8.10514736175537	-2.18910574913025	-0.0925731509923935	0.198249995708466	0.0700234770774841
-5.58919525146484	-8.10205745697021	-2.18803024291992	-0.0926453173160553	0.198312252759933	0.0700145214796066
-5.58324193954468	-8.10229301452637	-2.17985725402832	-0.0926284193992615	0.198292002081871	0.0699543878436089
-5.57889652252197	-8.09763717651367	-2.17874956130981	-0.0926141291856766	0.19827201962471	0.0699408650398254
-5.58480596542358	-8.09345531463623	-2.18019795417786	-0.0927178263664246	0.19838459789753	0.0698857977986336
-5.58292675018311	-8.09304618835449	-2.17953872680664	-0.0927011072635651	0.198410734534264	0.0699337795376778
-5.58354949951172	-8.09307861328125	-2.1829149723053	-0.0927315130829811	0.19842928647995	0.0699410140514374
-5.58391141891479	-8.09736347198486	-2.19003820419312	-0.0927232131361961	0.198373138904572	0.0700106397271156
-5.58314895629883	-8.09742164611816	-2.19101309776306	-0.0927850529551506	0.198430150747299	0.0700433626770973
-5.58113718032837	-8.1052188873291	-2.19380044937134	-0.0927144885063171	0.198257640004158	0.0700244978070259
-5.57982587814331	-8.10299682617188	-2.19301676750183	-0.0927156284451485	0.198298692703247	0.070005752146244
-5.57940244674683	-8.09807586669922	-2.19398045539856	-0.0927869454026222	0.198300987482071	0.0699446946382523
-5.57879638671875	-8.09463500976563	-2.19079613685608	-0.0928539484739304	0.19829922914505	0.0699339956045151
-5.57966136932373	-8.09245681762695	-2.18710970878601	-0.0928409844636917	0.198266834020615	0.070008173584938
-5.58227157592773	-8.09084892272949	-2.18534231185913	-0.092888705432415	0.198239743709564	0.0700173825025558
-5.582190990448	-8.09289932250977	-2.17752408981323	-0.0929167494177818	0.198084101080894	0.0700853392481804
-5.58458757400513	-8.09805202484131	-2.17746639251709	-0.0929691046476364	0.198259860277176	0.0701411515474319
-5.58215188980103	-8.09767055511475	-2.18247103691101	-0.0929196402430534	0.198303863406181	0.070134736597538
-5.57545804977417	-8.09568691253662	-2.18357372283936	-0.0930370166897774	0.198312178254128	0.0701286420226097
-5.57503271102905	-8.08683109283447	-2.20330595970154	-0.0929911360144615	0.198224142193794	0.0700925514101982
-5.5781683921814	-8.0836935043335	-2.20943760871887	-0.0931030064821243	0.198153361678123	0.0700938776135445
-5.57727813720703	-8.08605670928955	-2.21548008918762	-0.0930082574486732	0.198008731007576	0.0701151266694069
-5.58062934875488	-8.08598327636719	-2.20968985557556	-0.0930726826190948	0.197992891073227	0.0702185928821564
-5.57802438735962	-8.08372116088867	-2.20420289039612	-0.0930733978748322	0.197939783334732	0.0702260509133339
-5.57823514938354	-8.0906982421875	-2.20385026931763	-0.0931390896439552	0.197943314909935	0.070190891623497
-5.57435035705566	-8.09081077575684	-2.20144891738892	-0.0931380391120911	0.197951823472977	0.070269301533699
-5.57461452484131	-8.0927677154541	-2.19719576835632	-0.093284048140049	0.198109909892082	0.0702663734555244
-5.57072162628174	-8.08695697784424	-2.19885039329529	-0.0932064354419708	0.198146611452103	0.070142962038517
-5.5692720413208	-8.08494758605957	-2.20677542686462	-0.0932260304689407	0.198111951351166	0.0701716914772987
-5.57228517532349	-8.07802677154541	-2.21761202812195	-0.0931953266263008	0.198036924004555	0.0701573416590691
-5.57542324066162	-8.07794666290283	-2.2214241027832	-0.0931747034192085	0.198002606630325	0.0701736286282539
-5.57715606689453	-8.08009910583496	-2.22074818611145	-0.0930778682231903	0.197911590337753	0.0702307522296906
-5.57799005508423	-8.08367729187012	-2.21191763877869	-0.0931882262229919	0.197926953434944	0.0703105852007866
-5.5764217376709	-8.08692646026611	-2.20490312576294	-0.0931867435574532	0.198025688529015	0.0702326968312263
-5.57442569732666	-8.08779907226563	-2.20751667022705	-0.0932164639234543	0.197951823472977	0.0701957419514656
-5.57884788513184	-8.08422565460205	-2.21573567390442	-0.0932570248842239	0.198025688529015	0.0700876340270042
-5.57404565811157	-8.08995914459229	-2.21345710754395	-0.0932681933045387	0.197828054428101	0.0700221210718155
-5.57736682891846	-8.090256690979	-2.20816349983215	-0.0932051315903664	0.197887852787971	0.0699716433882713
-5.57420539855957	-8.08377265930176	-2.20872521400452	-0.0931659713387489	0.197891429066658	0.0698462128639221
-5.57557964324951	-8.08130931854248	-2.20963501930237	-0.0931556150317192	0.197959691286087	0.0698197409510612
-5.57758855819702	-8.07552909851074	-2.21803498268127	-0.093156486749649	0.197967007756233	0.0698325708508492
-5.58543920516968	-8.08104991912842	-2.22013545036316	-0.0932296067476273	0.198067054152489	0.0698058605194092
-5.58665466308594	-8.08451557159424	-2.22769069671631	-0.0930821821093559	0.197941511869431	0.0698092728853226
-5.59109258651733	-8.09326267242432	-2.2286388874054	-0.0931365266442299	0.197932228446007	0.0698686316609383
-5.59003925323486	-8.09384250640869	-2.22476983070374	-0.0930912867188454	0.197815164923668	0.0697642117738724
-5.58487415313721	-8.09548568725586	-2.21680569648743	-0.0931004360318184	0.197813153266907	0.0696597695350647
-5.58374214172363	-8.09044075012207	-2.21002125740051	-0.0931082963943481	0.1978410333395	0.0695132240653038
-5.58600378036499	-8.08674049377441	-2.21073055267334	-0.0931402444839478	0.197963610291481	0.0694469437003136
-5.58761787414551	-8.0848913192749	-2.21490263938904	-0.0930777564644814	0.197969183325768	0.0694114342331886
-5.59245204925537	-8.0901403427124	-2.22401928901672	-0.0930887088179588	0.197910875082016	0.0693518593907356
-5.59471035003662	-8.09624004364014	-2.22932267189026	-0.0930662080645561	0.197894185781479	0.0692952871322632
-5.59420394897461	-8.09739017486572	-2.2290096282959	-0.0930023118853569	0.197813898324966	0.0692486241459847
-5.5960955619812	-8.10183906555176	-2.23097252845764	-0.093018002808094	0.197890445590019	0.0691136792302132
-5.59547472000122	-8.09669971466064	-2.22888684272766	-0.0929967314004898	0.197836011648178	0.069001317024231
-5.60300874710083	-8.09823226928711	-2.23318600654602	-0.0929508060216904	0.197898998856544	0.068903423845768
-5.60648488998413	-8.09829139709473	-2.23128509521484	-0.0930105000734329	0.197814524173737	0.0688156932592392
-5.61900901794434	-8.10113048553467	-2.22692179679871	-0.0930242240428925	0.197961539030075	0.0688443332910538
-5.62143564224243	-8.1118221282959	-2.22264671325684	-0.0928827002644539	0.19782181084156	0.068781889975071
-5.62806034088135	-8.11683940887451	-2.22130560874939	-0.0930027514696121	0.197954192757607	0.0687525942921638
-5.62916135787964	-8.11804294586182	-2.22922849655151	-0.0928940325975418	0.197997331619263	0.0686156004667282
-5.63237571716309	-8.12383079528809	-2.24033069610596	-0.0929002836346626	0.198007181286812	0.0685117617249489
-5.63801670074463	-8.11921787261963	-2.25495266914368	-0.0929054692387581	0.197926685214043	0.0684637576341629
-5.64872741699219	-8.12166023254395	-2.26193332672119	-0.0928966477513313	0.198007196187973	0.0683689266443253
-5.65324068069458	-8.12303447723389	-2.27059602737427	-0.092831052839756	0.19784052670002	0.0682864040136337
-5.66144800186157	-8.12993812561035	-2.27228093147278	-0.0927911847829819	0.197803169488907	0.0683231949806213
-5.66531324386597	-8.13187980651855	-2.26707053184509	-0.0927752479910851	0.197751626372337	0.0683317109942436
-5.66749095916748	-8.13940238952637	-2.26122617721558	-0.0928012728691101	0.19780920445919	0.0682296082377434
-5.66889333724976	-8.14198589324951	-2.25949788093567	-0.0927999913692474	0.197835385799408	0.0681881234049797
-5.67108154296875	-8.1419095993042	-2.2593400478363	-0.0929463729262352	0.198007956147194	0.068165510892868
-5.67212581634521	-8.1398344039917	-2.26323294639587	-0.0928438603878021	0.198016554117203	0.0680483356118202
-5.67356491088867	-8.13969707489014	-2.26624321937561	-0.092833623290062	0.19804684817791	0.068024680018425
-5.67471933364868	-8.1346378326416	-2.27462911605835	-0.0928104072809219	0.197960570454597	0.0680788904428482
-5.68033027648926	-8.13607311248779	-2.28296709060669	-0.0927365347743034	0.197980061173439	0.0680494233965874
-5.68036842346191	-8.13295650482178	-2.28114366531372	-0.0926816314458847	0.19782280921936	0.068071573972702
-5.68279075622559	-8.13745594024658	-2.2761402130127	-0.09269879758358	0.197897866368294	0.0681955963373184
-5.68256044387817	-8.13629150390625	-2.27869462966919	-0.092720054090023	0.197923555970192	0.0682065561413765
-5.68401622772217	-8.14127254486084	-2.27254796028137	-0.0927834361791611	0.197939768433571	0.0681988298892975
-5.67990159988403	-8.13737010955811	-2.26795172691345	-0.0927397683262825	0.197974905371666	0.0682353675365448
-5.68035078048706	-8.13773155212402	-2.27154493331909	-0.0929156765341759	0.19808241724968	0.0682951435446739
-5.67742967605591	-8.13474082946777	-2.27607297897339	-0.0928468555212021	0.198153272271156	0.0682076513767242
-5.67639636993408	-8.13535785675049	-2.27895069122314	-0.0929930061101913	0.198038399219513	0.0682208091020584
-5.67630910873413	-8.13299751281738	-2.28316450119019	-0.0928979441523552	0.198044091463089	0.0681999027729034
-5.67422437667847	-8.13414669036865	-2.27654027938843	-0.0929119512438774	0.198101475834846	0.0681832060217857
-5.67188692092896	-8.13515377044678	-2.27830791473389	-0.0929335281252861	0.198037505149841	0.0681438893079758
-5.67162942886353	-8.13250827789307	-2.27287173271179	-0.0929708778858185	0.198071420192719	0.0682231932878494
-5.66876363754272	-8.12395763397217	-2.2765781879425	-0.0929695069789886	0.198172554373741	0.0681353658437729
-5.67030620574951	-8.11996841430664	-2.27206611633301	-0.0930022969841957	0.198234975337982	0.0681583806872368
-5.6711630821228	-8.1167516708374	-2.28241968154907	-0.0930262058973312	0.198257118463516	0.068278431892395
-5.68026256561279	-8.11712551116943	-2.28809475898743	-0.0929791405797005	0.198375910520554	0.0682681947946548
-5.67703533172607	-8.12102127075195	-2.29655981063843	-0.0929881185293198	0.198247537016869	0.0683363378047943
-5.68332624435425	-8.13029003143311	-2.29249954223633	-0.093013659119606	0.19824193418026	0.0684574022889137
-5.68092346191406	-8.12717819213867	-2.29579663276672	-0.0929972678422928	0.198197081685066	0.0684751942753792
-5.67576742172241	-8.12965679168701	-2.2850022315979	-0.0930565744638443	0.198166638612747	0.0683672726154327
-5.67569351196289	-8.12257671356201	-2.28021478652954	-0.0931196212768555	0.198238551616669	0.0683082416653633
-5.67912149429321	-8.1173849105835	-2.2804217338562	-0.0931491702795029	0.198434919118881	0.0682995542883873
-5.67741298675537	-8.11510753631592	-2.29156756401062	-0.0931339710950851	0.198434829711914	0.0683442205190659
-5.68182945251465	-8.11519241333008	-2.29636979103088	-0.0931560695171356	0.198384985327721	0.0683813095092773
-5.68640947341919	-8.11617183685303	-2.30070829391479	-0.0931163355708122	0.198432505130768	0.0684609860181808
-5.68536710739136	-8.1229133605957	-2.29899144172668	-0.0932508111000061	0.198384374380112	0.0684672817587852
-5.68550252914429	-8.12126350402832	-2.31001591682434	-0.0931771248579025	0.19832618534565	0.0684573799371719
-5.68418550491333	-8.12418174743652	-2.30675435066223	-0.0931717082858086	0.198261246085167	0.0684858709573746
-5.67980718612671	-8.11737155914307	-2.30486559867859	-0.0931433141231537	0.198304712772369	0.0684434473514557
-5.68137741088867	-8.11770629882813	-2.30225563049316	-0.0931751057505608	0.198314189910889	0.0684313252568245
-5.68634939193726	-8.11332225799561	-2.29881548881531	-0.0931404605507851	0.198427706956863	0.0684593543410301
-5.68718099594116	-8.11482524871826	-2.29936838150024	-0.0931935459375381	0.198376581072807	0.0684714764356613
-5.6889705657959	-8.1151876449585	-2.29936361312866	-0.0931150838732719	0.198364421725273	0.0685055181384087
-5.69213724136353	-8.11861419677734	-2.29526567459106	-0.0931840017437935	0.198390230536461	0.0685680881142616
-5.69353866577148	-8.12225341796875	-2.29175162315369	-0.0931480377912521	0.198373109102249	0.0686014220118523
-5.69110202789307	-8.12582969665527	-2.28741955757141	-0.0931475311517715	0.19839896261692	0.0686166882514954
-5.69223213195801	-8.12448596954346	-2.29668474197388	-0.0931192487478256	0.198507130146027	0.0685745254158974
-5.69163799285889	-8.12546062469482	-2.30050420761108	-0.0931548401713371	0.198452576994896	0.0685764700174332
-5.69071912765503	-8.12280941009521	-2.31163239479065	-0.0930923745036125	0.198455333709717	0.0684928447008133
-5.69384479522705	-8.1247034072876	-2.31987547874451	-0.0930997431278229	0.198307231068611	0.0685290023684502
-5.69933271408081	-8.12439632415771	-2.32104420661926	-0.0930735841393471	0.198281601071358	0.0685864686965942
-5.70129728317261	-8.13030529022217	-2.31774735450745	-0.0930059850215912	0.198124080896378	0.068621002137661
-5.70378923416138	-8.13552761077881	-2.3111879825592	-0.0929875448346138	0.198121964931488	0.0686448812484741
-5.70123052597046	-8.13795852661133	-2.3078818321228	-0.0930795893073082	0.19828137755394	0.0686300024390221
-5.69991064071655	-8.13834857940674	-2.30324387550354	-0.0930980890989304	0.198285266757011	0.0685707181692123
-5.70052528381348	-8.1355562210083	-2.30484008789063	-0.0930638238787651	0.19821834564209	0.0685576647520065
-5.70520734786987	-8.13422203063965	-2.31879162788391	-0.092975489795208	0.198291927576065	0.0685396566987038
-5.70557641983032	-8.13081741333008	-2.32315874099731	-0.0929182916879654	0.198091849684715	0.0685808435082436
-5.71187257766724	-8.1342077255249	-2.31729865074158	-0.0929296016693115	0.198023676872253	0.0687036514282227
-5.71325635910034	-8.14059162139893	-2.3127269744873	-0.0930033400654793	0.198063686490059	0.068775549530983
-5.710693359375	-8.14156818389893	-2.30484294891357	-0.0929427370429039	0.198064908385277	0.0688051357865334
-5.71063613891602	-8.14453125	-2.30533361434937	-0.092940092086792	0.198065713047981	0.0688871070742607
-5.71265888214111	-8.14714431762695	-2.30530261993408	-0.093118853867054	0.198168739676476	0.0688850060105324
-5.70920372009277	-8.14429759979248	-2.31116890907288	-0.0929584875702858	0.198130458593369	0.068837471306324
-5.71135807037354	-8.14716625213623	-2.31272554397583	-0.0930389314889908	0.197985112667084	0.0688622370362282
-5.70920419692993	-8.14553737640381	-2.31448531150818	-0.093061238527298	0.197949185967445	0.0688610896468163
-5.70941305160522	-8.14739418029785	-2.30342817306519	-0.0930564254522324	0.197908401489258	0.0687871649861336
-5.71001148223877	-8.13943672180176	-2.30905747413635	-0.0930497199296951	0.198014110326767	0.0688286423683167
-5.70855855941772	-8.13564395904541	-2.31090712547302	-0.0931360945105553	0.198035642504692	0.0688956156373024
-5.7127103805542	-8.13419151306152	-2.31275224685669	-0.0930829420685768	0.198028191924095	0.0689723640680313
-5.71794128417969	-8.13861083984375	-2.32564473152161	-0.0931914672255516	0.197950065135956	0.0690866708755493
-5.71840667724609	-8.14290046691895	-2.31847286224365	-0.0931743681430817	0.197884559631348	0.0691308155655861
-5.71271085739136	-8.14682483673096	-2.31839919090271	-0.0932609513401985	0.197713524103165	0.0691635385155678
-5.71462392807007	-8.14502239227295	-2.31407833099365	-0.0933243781328201	0.197812780737877	0.0691428259015083
-5.71212673187256	-8.14134788513184	-2.31045031547546	-0.0933272168040276	0.197770953178406	0.0690481290221214
-5.71040821075439	-8.13892841339111	-2.30872488021851	-0.0933548882603645	0.197854712605476	0.0690813735127449
-5.71226358413696	-8.13292217254639	-2.31426858901978	-0.093427449464798	0.197828471660614	0.0691143274307251
-5.71934175491333	-8.13119983673096	-2.31374144554138	-0.0934676751494408	0.197951629757881	0.0690938234329224
-5.72135066986084	-8.1316442489624	-2.32621264457703	-0.0935107544064522	0.19789981842041	0.0691645294427872
-5.72206878662109	-8.13955688476563	-2.32817602157593	-0.0935409888625145	0.197855621576309	0.0691712498664856
-5.71998262405396	-8.13545227050781	-2.33594679832459	-0.093561127781868	0.197751328349113	0.0691986083984375
-5.72199964523315	-8.13574314117432	-2.33774900436401	-0.0935593545436859	0.197752550244331	0.0691012814640999
-5.71618318557739	-8.13291168212891	-2.33884811401367	-0.0936193019151688	0.197728723287582	0.0691445097327232
-5.71886444091797	-8.1293363571167	-2.33774304389954	-0.0936659723520279	0.197780504822731	0.0691541060805321
-5.72028493881226	-8.11975383758545	-2.33441066741943	-0.0936776027083397	0.197733461856842	0.0690285041928291
-5.72488880157471	-8.12396430969238	-2.33040356636047	-0.0936777889728546	0.197816833853722	0.0690307393670082
-5.72413873672485	-8.12321090698242	-2.3348331451416	-0.0937283113598824	0.197783440351486	0.0690704882144928
-5.73192501068115	-8.12300395965576	-2.33062624931335	-0.0937545970082283	0.197846055030823	0.0690732374787331
-5.7335524559021	-8.13131332397461	-2.32683324813843	-0.0937654450535774	0.197800755500793	0.0690623745322227
-5.7397027015686	-8.13278865814209	-2.33140969276428	-0.0937863513827324	0.197866052389145	0.0690537169575691
-5.74029684066772	-8.13139915466309	-2.34027600288391	-0.0937919318675995	0.197980016469955	0.0689710900187492
-5.74404001235962	-8.13453102111816	-2.34694766998291	-0.0937942713499069	0.198164358735085	0.0688258558511734
-5.74871158599854	-8.1297492980957	-2.36345839500427	-0.0938294380903244	0.198100417852402	0.0687971562147141
-5.75554132461548	-8.13033866882324	-2.37839126586914	-0.0938883274793625	0.19816954433918	0.0686978399753571
-5.75773906707764	-8.12787532806396	-2.38498663902283	-0.0937930196523666	0.197949856519699	0.0686647295951843
-5.76918697357178	-8.13137722015381	-2.38339376449585	-0.0938522145152092	0.197928488254547	0.0686974599957466
-5.776123046875	-8.13363933563232	-2.39165878295898	-0.0938519090414047	0.197879046201706	0.0686601847410202
-5.77786207199097	-8.1402063369751	-2.3851101398468	-0.0938902050256729	0.19786262512207	0.0686286464333534
-5.77900362014771	-8.14530467987061	-2.38397407531738	-0.0938723832368851	0.197918221354485	0.0686013400554657
-5.78559684753418	-8.14482021331787	-2.38165616989136	-0.0939837098121643	0.198049038648605	0.0685826316475868
-5.78307867050171	-8.14173412322998	-2.38207602500916	-0.0939690992236137	0.198109462857246	0.0684908181428909
-5.78676509857178	-8.13996887207031	-2.39476370811462	-0.0939643606543541	0.198147341609001	0.0684205368161201
-5.78937816619873	-8.13705730438232	-2.40314722061157	-0.0939313843846321	0.198094308376312	0.0684318393468857
-5.79709243774414	-8.1355676651001	-2.40595507621765	-0.0939075574278831	0.198057025671005	0.0683685690164566
-5.79665613174438	-8.13618850708008	-2.41050124168396	-0.09383375197649	0.197933062911034	0.0683909729123116
-5.80315971374512	-8.14096069335938	-2.40416884422302	-0.0938841179013252	0.197984769940376	0.0684824883937836
-5.80485200881958	-8.14216709136963	-2.4023323059082	-0.093936562538147	0.198108911514282	0.0684920996427536
-5.80541753768921	-8.14289379119873	-2.40036725997925	-0.0939652025699615	0.198164746165276	0.0684791654348373
-5.80516958236694	-8.14549541473389	-2.41124153137207	-0.0940163284540176	0.198185101151466	0.0684373080730438
-5.80575370788574	-8.14600086212158	-2.41103649139404	-0.0940522775053978	0.198138222098351	0.0683984383940697
-5.81026697158813	-8.14983654022217	-2.41509675979614	-0.0940042734146118	0.198123335838318	0.068333625793457
-5.80958652496338	-8.14852046966553	-2.41654276847839	-0.0941092297434807	0.198005989193916	0.0683462023735046
-5.80988359451294	-8.14594841003418	-2.41157579421997	-0.0940752550959587	0.198114812374115	0.068252831697464
-5.8075156211853	-8.13865947723389	-2.41823410987854	-0.0940446183085442	0.198101744055748	0.068383626639843
-5.81809759140015	-8.13502025604248	-2.42019629478455	-0.0940815508365631	0.198230341076851	0.0684148967266083
-5.81690883636475	-8.13785457611084	-2.43185544013977	-0.0940041989088058	0.198123022913933	0.0685433223843575
-5.82137298583984	-8.14644050598145	-2.42477464675903	-0.0941149666905403	0.198065608739853	0.0686629712581635
-5.81714630126953	-8.14479446411133	-2.42748475074768	-0.0940766036510468	0.197957068681717	0.0686609894037247
-5.80891704559326	-8.1448221206665	-2.41506290435791	-0.0940985754132271	0.197828859090805	0.0685951486229897
-5.80908584594727	-8.14042472839355	-2.41217136383057	-0.0941149592399597	0.197890624403954	0.0685518607497215
-5.80833292007446	-8.13376045227051	-2.41050887107849	-0.0942171737551689	0.198002114892006	0.0685288161039352
-5.8101921081543	-8.12868976593018	-2.41999530792236	-0.0941944792866707	0.19799916446209	0.0685371533036232
-5.81119918823242	-8.13557529449463	-2.42615699768066	-0.0942182615399361	0.197944164276123	0.0686262547969818
-5.8128809928894	-8.13749027252197	-2.42883205413818	-0.0942457169294357	0.197906225919724	0.068651907145977
-5.80724716186523	-8.13847637176514	-2.4269745349884	-0.0942376479506493	0.19780595600605	0.0686659142374992
-5.80827951431274	-8.13673305511475	-2.42642617225647	-0.0942248776555061	0.197795122861862	0.068615049123764
-5.80549621582031	-8.13191699981689	-2.42405462265015	-0.0942426845431328	0.197747513651848	0.0685519948601723
-5.80851221084595	-8.13051319122314	-2.41304993629456	-0.0942736715078354	0.19780233502388	0.0685840249061584
-5.80943298339844	-8.12901210784912	-2.41499042510986	-0.0942395403981209	0.197692736983299	0.068621888756752
-5.81402921676636	-8.13168144226074	-2.41023826599121	-0.0941908583045006	0.197651073336601	0.0686095207929611
-5.81311559677124	-8.13733196258545	-2.4069652557373	-0.0941877663135529	0.197535589337349	0.0686097219586372
-5.81299734115601	-8.14032077789307	-2.40630602836609	-0.0943579971790314	0.197720095515251	0.0686095431447029
-5.81060314178467	-8.1368579864502	-2.41646289825439	-0.0942891538143158	0.197732552886009	0.0684782788157463
-5.81198453903198	-8.13691711425781	-2.42393970489502	-0.0943256244063377	0.197748139500618	0.0684450790286064
-5.81837368011475	-8.13150978088379	-2.43732070922852	-0.0943292155861855	0.19764532148838	0.0683702379465103
-5.82221603393555	-8.13395595550537	-2.43639874458313	-0.0943311378359795	0.197564303874969	0.0683566629886627
-5.82377910614014	-8.13732528686523	-2.43799161911011	-0.0942134782671928	0.197384983301163	0.0683229118585587
-5.83055400848389	-8.1455717086792	-2.4307861328125	-0.0943161398172379	0.197366893291473	0.068350650370121
-5.83387136459351	-8.14937210083008	-2.42795133590698	-0.094361238181591	0.197475552558899	0.0682563632726669
-5.83009195327759	-8.15070819854736	-2.42244267463684	-0.0944503247737885	0.197489306330681	0.0681733712553978
-5.83512592315674	-8.147705078125	-2.43492722511292	-0.0944018512964249	0.197572380304337	0.0681204721331596
-5.83632659912109	-8.14791870117188	-2.43616080284119	-0.0944810956716537	0.197476729750633	0.0681042671203613
-5.83764982223511	-8.14558982849121	-2.44581294059753	-0.0943949073553085	0.197445943951607	0.0679957494139671
-5.84230327606201	-8.14507961273193	-2.45260500907898	-0.0943487212061882	0.197296902537346	0.0680481195449829
-5.84677839279175	-8.14550876617432	-2.44574737548828	-0.0943550914525986	0.197241634130478	0.068005345761776
-5.84470987319946	-8.14908981323242	-2.44910192489624	-0.0943259969353676	0.197191521525383	0.0680596008896828
-5.84690761566162	-8.14897060394287	-2.44525408744812	-0.0943093001842499	0.197198033332825	0.068044438958168
-5.84611368179321	-8.15249633789063	-2.43766975402832	-0.0943868011236191	0.197161704301834	0.068032905459404
-5.84589958190918	-8.15199089050293	-2.43299150466919	-0.0944343507289886	0.197282284498215	0.0679700076580048
-5.8420786857605	-8.15185832977295	-2.43155264854431	-0.0944929569959641	0.19720047712326	0.0679385885596275
-5.84402561187744	-8.14945793151855	-2.4429235458374	-0.0945652201771736	0.19728247821331	0.0678644701838493
-5.84311723709106	-8.14835548400879	-2.44253611564636	-0.0946060791611671	0.197338595986366	0.0678214430809021
-5.84152936935425	-8.14764404296875	-2.44318056106567	-0.0945297032594681	0.197260066866875	0.0677395015954971
-5.84327745437622	-8.14992523193359	-2.45029282569885	-0.0946778878569603	0.197178184986115	0.0677279904484749
-5.84030151367188	-8.1458740234375	-2.4497230052948	-0.0946085229516029	0.197123423218727	0.0676457062363625
-5.83883666992188	-8.14631652832031	-2.44130897521973	-0.0946302190423012	0.197047248482704	0.0675369203090668
-5.83718919754028	-8.13926696777344	-2.43718028068542	-0.0946608558297157	0.19716702401638	0.0674958080053329
-5.83648109436035	-8.13322639465332	-2.44154453277588	-0.0947264209389687	0.197234407067299	0.0674652680754662
-5.83655738830566	-8.13126564025879	-2.44147300720215	-0.0946609452366829	0.197218671441078	0.0674259960651398
-5.84240818023682	-8.13468265533447	-2.45595955848694	-0.0946754589676857	0.197160765528679	0.0675316527485847
-5.84485816955566	-8.1340217590332	-2.45909929275513	-0.0946982055902481	0.197191551327705	0.0675498768687248
-5.84119606018066	-8.13748359680176	-2.45654511451721	-0.0947335436940193	0.197092324495316	0.0675204992294312
-5.84115219116211	-8.14315032958984	-2.45780324935913	-0.0947248488664627	0.197054117918015	0.0674734115600586
-5.84179353713989	-8.14266490936279	-2.45360326766968	-0.0947715565562248	0.19707116484642	0.0673757642507553
-5.83613061904907	-8.1388111114502	-2.44191884994507	-0.0947940573096275	0.197087243199348	0.0672382116317749
-5.83291578292847	-8.13027381896973	-2.44114589691162	-0.0947901234030724	0.197201654314995	0.0671422183513641
-5.83897399902344	-8.12810897827148	-2.44600296020508	-0.0948530212044716	0.197343662381172	0.067093163728714
-5.83984279632568	-8.12542057037354	-2.44949221611023	-0.0948622897267342	0.197320938110352	0.0670658797025681
-5.84293556213379	-8.13159370422363	-2.45743417739868	-0.0948880836367607	0.197304636240005	0.06707963347435
-5.83919334411621	-8.13445568084717	-2.4671037197113	-0.0948959439992905	0.197256967425346	0.0670493468642235
-5.8370246887207	-8.13564872741699	-2.46698355674744	-0.0949099436402321	0.19724003970623	0.0669741854071617
-5.83348035812378	-8.13395977020264	-2.45819234848022	-0.0948873981833458	0.197191640734673	0.0669047087430954
-5.83455324172974	-8.12946224212646	-2.45750427246094	-0.0948848426342011	0.19726088643074	0.0668136849999428
-5.83243417739868	-8.12111377716064	-2.45484447479248	-0.0948527604341507	0.19720846414566	0.0667165368795395
-5.83747148513794	-8.12539005279541	-2.45286583900452	-0.0949226394295692	0.197253420948982	0.0667590722441673
-5.83580303192139	-8.12363052368164	-2.44866752624512	-0.0948954746127129	0.197236135601997	0.0667593330144882
-5.83806562423706	-8.12678623199463	-2.43862199783325	-0.0949034169316292	0.197255924344063	0.0666736364364624
-5.83647632598877	-8.1291332244873	-2.44490146636963	-0.0948707535862923	0.19717401266098	0.0666329637169838
-5.83774518966675	-8.13444423675537	-2.44672012329102	-0.0949317440390587	0.197390004992485	0.0665556937456131
-5.83596134185791	-8.12999439239502	-2.45252418518066	-0.0949279591441154	0.197479143738747	0.066435419023037
-5.8382453918457	-8.1331090927124	-2.46430850028992	-0.0949475392699242	0.197499990463257	0.066336028277874
-5.84252738952637	-8.12573146820068	-2.47503876686096	-0.0949115604162216	0.197453126311302	0.0662272199988365
-5.84710121154785	-8.13104629516602	-2.47942399978638	-0.0949130430817604	0.197311788797379	0.0662072226405144
-5.84904623031616	-8.13814735412598	-2.47557830810547	-0.0948836654424667	0.197205126285553	0.0661184340715408
-5.85045909881592	-8.14032745361328	-2.46751427650452	-0.094972126185894	0.197310656309128	0.0661135837435722
-5.85119724273682	-8.14174461364746	-2.46567821502686	-0.0950798317790031	0.197491616010666	0.0659142509102821
-5.85161972045898	-8.14029598236084	-2.47314238548279	-0.095096655189991	0.197454199194908	0.0657721906900406
-5.858642578125	-8.13484477996826	-2.48226237297058	-0.0950891524553299	0.197524413466454	0.0656589418649673
-5.86177921295166	-8.13305568695068	-2.48927617073059	-0.0950555354356766	0.197322905063629	0.0655685812234879
-5.86810207366943	-8.13293266296387	-2.4845769405365	-0.0950336009263992	0.197260111570358	0.0655183419585228
-5.87159967422485	-8.13275051116943	-2.49115252494812	-0.0950829237699509	0.197269082069397	0.0654924958944321
-5.87304496765137	-8.13720512390137	-2.4834451675415	-0.0951265618205071	0.197369799017906	0.0653738155961037
-5.87224960327148	-8.13792991638184	-2.49021291732788	-0.0952224880456924	0.1973956823349	0.0653650835156441
-5.87217950820923	-8.13813781738281	-2.48422718048096	-0.0953709185123444	0.197404026985168	0.0652566999197006
-5.87510681152344	-8.13321399688721	-2.49117493629456	-0.0952678248286247	0.197466596961021	0.0651033073663712
-5.87626171112061	-8.13656044006348	-2.49649429321289	-0.0953467786312103	0.197435528039932	0.0650172904133797
-5.87727165222168	-8.13149547576904	-2.49687600135803	-0.0953674912452698	0.197371304035187	0.064938485622406
-5.87787866592407	-8.13557529449463	-2.5044207572937	-0.095396101474762	0.197349071502686	0.064813531935215
-5.87361192703247	-8.13246631622314	-2.50420999526978	-0.0954200401902199	0.19718673825264	0.0647380873560905
-5.8751482963562	-8.13329410552979	-2.49825549125671	-0.0954896733164787	0.197301134467125	0.0646165087819099
-5.86998796463013	-8.12496852874756	-2.49623942375183	-0.095487542450428	0.197372943162918	0.0645125284790993
-5.87323617935181	-8.1190071105957	-2.49953866004944	-0.095517985522747	0.197397321462631	0.0644637942314148
-5.87554359436035	-8.11107444763184	-2.50116991996765	-0.0954803302884102	0.197476238012314	0.0644581317901611
-5.88269519805908	-8.11131000518799	-2.51107096672058	-0.0955551415681839	0.197562649846077	0.0644349232316017
-5.87934732437134	-8.1174201965332	-2.51209592819214	-0.0955279022455215	0.197434887290001	0.0644591823220253
-5.88357210159302	-8.12421894073486	-2.51661252975464	-0.095587357878685	0.197411134839058	0.064431257545948
-5.88019800186157	-8.12252521514893	-2.51380228996277	-0.095540001988411	0.197356730699539	0.0643851533532143
-5.87880373001099	-8.12423896789551	-2.5121808052063	-0.0955907925963402	0.197398275136948	0.0642640814185143
-5.87331914901733	-8.1223258972168	-2.50902128219604	-0.0956138893961906	0.19734089076519	0.0641341134905815
-5.87526893615723	-8.11984825134277	-2.50026631355286	-0.0956898331642151	0.197507441043854	0.0640567913651466
-5.87464904785156	-8.11336898803711	-2.50363612174988	-0.0956044718623161	0.197584927082062	0.0639035776257515
-5.8793420791626	-8.11313152313232	-2.51017045974731	-0.095655620098114	0.197564676403999	0.0639013275504112
-5.88269233703613	-8.10997867584229	-2.52306461334229	-0.0955910310149193	0.197588175535202	0.0639033764600754
-5.88221740722656	-8.1190185546875	-2.5233006477356	-0.0956741273403168	0.197567448019981	0.063880480825901
-5.8819637298584	-8.11802577972412	-2.52991008758545	-0.0956291481852531	0.197495684027672	0.0637864619493485
-5.88408136367798	-8.12343120574951	-2.52725863456726	-0.0956547036767006	0.197460263967514	0.0637421235442162
-5.88011646270752	-8.11806774139404	-2.52220964431763	-0.0956187397241592	0.197447404265404	0.0636491477489471
-5.87721729278564	-8.11315536499023	-2.52839827537537	-0.0956484526395798	0.197434395551682	0.0635736808180809
-5.88258600234985	-8.10751724243164	-2.52071714401245	-0.0956737771630287	0.197481215000153	0.0635521337389946
-5.88131904602051	-8.10992336273193	-2.51688933372498	-0.0956845358014107	0.197447121143341	0.0635112524032593
-5.88280248641968	-8.10727214813232	-2.51420521736145	-0.0956119745969772	0.19749704003334	0.0634968131780624
-5.88160181045532	-8.1126184463501	-2.50785899162292	-0.0957147628068924	0.19745372235775	0.0634842664003372
-5.8812780380249	-8.11324787139893	-2.50776481628418	-0.0956589579582214	0.197591617703438	0.0634016469120979
-5.87520694732666	-8.1136589050293	-2.51190996170044	-0.0957524254918098	0.197546198964119	0.0633410811424255
-5.87682247161865	-8.10688495635986	-2.52597188949585	-0.0957923233509064	0.197683021426201	0.0632482096552849
-5.87603044509888	-8.10557270050049	-2.53324317932129	-0.0957610309123993	0.197592735290527	0.0631414502859116
-5.87918424606323	-8.10477447509766	-2.54035401344299	-0.095693364739418	0.197494491934776	0.0631382688879967
-5.87981462478638	-8.10723304748535	-2.53840351104736	-0.0957272872328758	0.197388634085655	0.0631090477108955
-5.88056135177612	-8.11211776733398	-2.52871251106262	-0.0957294180989265	0.197370871901512	0.0630834847688675
-5.87964057922363	-8.11243915557861	-2.52407932281494	-0.0956984087824821	0.19737620651722	0.0630508959293365
-5.87948560714722	-8.11327743530273	-2.51884436607361	-0.0958516374230385	0.19759713113308	0.0629834979772568
-5.87555885314941	-8.10718154907227	-2.52610063552856	-0.095756784081459	0.197582870721817	0.062853030860424
-5.87576675415039	-8.10340118408203	-2.53485870361328	-0.0957600772380829	0.1974718272686	0.0627582371234894
-5.88040065765381	-8.10267066955566	-2.53522562980652	-0.0956984609365463	0.197442054748535	0.0628120973706245
-5.87886333465576	-8.1024284362793	-2.53104591369629	-0.0956759005784988	0.197325929999352	0.062785841524601
-5.87815189361572	-8.10822677612305	-2.52917551994324	-0.0956873595714569	0.197456076741219	0.0628121271729469
-5.87926244735718	-8.10898971557617	-2.52485227584839	-0.0958014130592346	0.197467505931854	0.0627442076802254
-5.87778663635254	-8.11249542236328	-2.52097344398499	-0.095837377011776	0.197537109255791	0.0626990050077438
-5.87664842605591	-8.11280822753906	-2.5296459197998	-0.0958669781684875	0.19746570289135	0.0626055672764778
-5.88013219833374	-8.1125020980835	-2.52735948562622	-0.095794253051281	0.197512537240982	0.0625612586736679
-5.8782114982605	-8.11454963684082	-2.52654504776001	-0.0958424955606461	0.197404190897942	0.0625032857060432
-5.88081073760986	-8.11571407318115	-2.52823805809021	-0.0959274098277092	0.197395443916321	0.0624157190322876
-5.87622117996216	-8.11499404907227	-2.52716040611267	-0.0958946421742439	0.197273269295692	0.0623524412512779
-5.87429475784302	-8.1110954284668	-2.5192129611969	-0.0958754196763039	0.197347521781921	0.0622854940593243
-5.87374448776245	-8.10235691070557	-2.52063465118408	-0.0958766937255859	0.197355881333351	0.0623022653162479
-5.88113784790039	-8.0994930267334	-2.52906775474548	-0.0959494933485985	0.197425052523613	0.062300082296133
-5.88109350204468	-8.10211849212646	-2.53226661682129	-0.0958801060914993	0.197282627224922	0.0623407736420631
-5.88370275497437	-8.11153507232666	-2.53110408782959	-0.0959168523550034	0.197180733084679	0.0624138526618481
-5.87873077392578	-8.11139965057373	-2.52683639526367	-0.0958728939294815	0.197123393416405	0.0623292028903961
-5.87246417999268	-8.10953140258789	-2.51464891433716	-0.0959392711520195	0.197052091360092	0.0622131004929543
-5.87016487121582	-8.10366249084473	-2.51121687889099	-0.0959611758589745	0.197109788656235	0.0621336065232754
-5.86951541900635	-8.09745311737061	-2.50872945785522	-0.0960755422711372	0.19725438952446	0.0620646588504314
-5.86748695373535	-8.09498023986816	-2.50950026512146	-0.0960138291120529	0.197210118174553	0.062068123370409
-5.86942720413208	-8.09888648986816	-2.5211329460144	-0.0960490554571152	0.197189465165138	0.0620783753693104
-5.87267112731934	-8.09836196899414	-2.52274751663208	-0.0960839539766312	0.197169527411461	0.0621054843068123
-5.86580896377563	-8.10197162628174	-2.52991414070129	-0.0960906222462654	0.197020068764687	0.062063567340374
-5.86539649963379	-8.09885692596436	-2.52251839637756	-0.0961567237973213	0.197016432881355	0.0619933307170868
-5.86376905441284	-8.09173011779785	-2.51590490341187	-0.0960971787571907	0.196972414851189	0.0619728080928326
-5.86559200286865	-8.09055423736572	-2.51109862327576	-0.0961881801486015	0.197054773569107	0.0619738511741161
-5.86367893218994	-8.09019470214844	-2.51155066490173	-0.0961768105626106	0.196931019425392	0.0620068237185478
-5.86434936523438	-8.09385585784912	-2.50705361366272	-0.0961539819836617	0.196912288665771	0.0619698539376259
-5.86118984222412	-8.09584999084473	-2.50366830825806	-0.0961421877145767	0.196921125054359	0.0619528070092201
-5.86059617996216	-8.09371185302734	-2.50278115272522	-0.0962142944335938	0.197067469358444	0.0619431436061859
-5.85445261001587	-8.0871057510376	-2.51552796363831	-0.0962241217494011	0.197045564651489	0.0618316158652306
-5.85547637939453	-8.08400821685791	-2.52487254142761	-0.0962182059884071	0.196918621659279	0.0617711618542671
-5.85857343673706	-8.08390426635742	-2.52420663833618	-0.0961938053369522	0.196795150637627	0.0617923326790333
-5.85581302642822	-8.09036159515381	-2.51602482795715	-0.0961597189307213	0.19672392308712	0.0618064999580383
-5.85352611541748	-8.09407329559326	-2.50520873069763	-0.0962593108415604	0.196940094232559	0.0617748647928238
-5.84796619415283	-8.08804893493652	-2.50284719467163	-0.0961873307824135	0.19694259762764	0.0616349056363106
-5.85052013397217	-8.08333015441895	-2.515958070755	-0.0962392762303352	0.196889266371727	0.0615971982479095
-5.85089921951294	-8.08288764953613	-2.52724695205688	-0.0961087644100189	0.196901738643646	0.0615569427609444
-5.85528993606567	-8.08357238769531	-2.51970934867859	-0.0960489064455032	0.196835026144981	0.0615886300802231
-5.85307312011719	-8.08768081665039	-2.51659226417542	-0.0959988459944725	0.196867391467094	0.0616818517446518
-5.85185956954956	-8.09179782867432	-2.51570343971252	-0.0961150228977203	0.196982979774475	0.061567347496748
-5.85247564315796	-8.09343910217285	-2.51564717292786	-0.0961336940526962	0.197085857391357	0.0615548752248287
-5.85367012023926	-8.09111309051514	-2.52157998085022	-0.0961114317178726	0.197044119238853	0.0614710189402103
-5.85490655899048	-8.09756851196289	-2.5232253074646	-0.0962201133370399	0.197048023343086	0.0613448098301888
-5.85213613510132	-8.09633636474609	-2.52301430702209	-0.0961072221398354	0.19692263007164	0.061314981430769
-5.85059547424316	-8.08684825897217	-2.51840806007385	-0.0962343737483025	0.197059705853462	0.0612779557704926
-5.85279560089111	-8.07947540283203	-2.52404832839966	-0.0961722061038017	0.197036564350128	0.0611708126962185
-5.85958862304688	-8.08244514465332	-2.52698945999146	-0.0961634665727615	0.197071596980095	0.0612685494124889
-5.8641996383667	-8.09052467346191	-2.53632521629334	-0.0962195843458176	0.196990385651588	0.0613108053803444
-5.85549926757813	-8.09253311157227	-2.52623271942139	-0.0961451306939125	0.196828410029411	0.0613114833831787
-5.85248517990112	-8.08889484405518	-2.52167129516602	-0.0963049307465553	0.19687208533287	0.061164602637291
-5.84758520126343	-8.07923221588135	-2.51847338676453	-0.0963835269212723	0.196946635842323	0.0611098594963551
-5.85197687149048	-8.07689380645752	-2.51945209503174	-0.0963210687041283	0.197024673223495	0.0610280558466911
-5.85181045532227	-8.07541465759277	-2.53091669082642	-0.0963888242840767	0.197032079100609	0.0610740408301353
-5.85127544403076	-8.07843017578125	-2.53238701820374	-0.0964359566569328	0.196991100907326	0.0610328614711761
-5.84916877746582	-8.08105945587158	-2.53802943229675	-0.0963988751173019	0.196895688772202	0.0609949678182602
-5.84309673309326	-8.07580375671387	-2.53209233283997	-0.0964412391185761	0.196936875581741	0.0608873963356018
-5.84137582778931	-8.06975269317627	-2.52326107025146	-0.0964622646570206	0.197057291865349	0.0608359910547733
-5.84246110916138	-8.068039894104	-2.5242166519165	-0.0963697582483292	0.197017759084702	0.060837659984827
-5.84582090377808	-8.07159900665283	-2.51511979103088	-0.0964128077030182	0.197068214416504	0.0608021952211857
-5.84411573410034	-8.07623958587646	-2.51579594612122	-0.0963324308395386	0.19708177447319	0.0607816986739635
-5.84299755096436	-8.07678985595703	-2.51597142219543	-0.0964320674538612	0.197242245078087	0.0607246607542038
-5.83552742004395	-8.07174396514893	-2.53201842308044	-0.0963695049285889	0.197298884391785	0.0605711601674557
-5.84078311920166	-8.07197189331055	-2.54571127891541	-0.0963526591658592	0.197243139147758	0.0605294667184353
-5.84699487686157	-8.07601261138916	-2.55170893669128	-0.0963494405150414	0.19716639816761	0.0605825819075108
-5.84466075897217	-8.08230304718018	-2.5393214225769	-0.0962812006473541	0.197115033864975	0.0605571120977402
-5.84828996658325	-8.08816814422607	-2.53375363349915	-0.0963644161820412	0.197222232818604	0.0605363808572292
-5.84346342086792	-8.08621120452881	-2.53448057174683	-0.0963334292173386	0.19733402132988	0.0603843480348587
-5.84615182876587	-8.08351993560791	-2.54277515411377	-0.0963210165500641	0.197318181395531	0.0602718666195869
-5.84761667251587	-8.07858943939209	-2.5517795085907	-0.0962616056203842	0.197243735194206	0.0603613629937172
-5.85117626190186	-8.08117961883545	-2.54557418823242	-0.0961698144674301	0.197149977087975	0.0603636242449284
-5.85283041000366	-8.0833854675293	-2.5418267250061	-0.0961544215679169	0.197272345423698	0.0603947825729847
-5.84824800491333	-8.08692169189453	-2.53731203079224	-0.0962829738855362	0.197253078222275	0.0603272691369057
-5.84795665740967	-8.08684921264648	-2.5390510559082	-0.0962781384587288	0.197424679994583	0.0602882243692875
-5.84482860565186	-8.08565998077393	-2.5468738079071	-0.0962817594408989	0.197349235415459	0.0602519288659096
-5.84443092346191	-8.08819770812988	-2.54718065261841	-0.0963307470083237	0.197406470775604	0.0601047538220882
-5.84163331985474	-8.09048175811768	-2.54005408287048	-0.0963109657168388	0.197306111454964	0.0600139684975147
-5.84233903884888	-8.08821487426758	-2.53888058662415	-0.0962927341461182	0.19732977449894	0.0599590502679348
-5.83719778060913	-8.08094215393066	-2.54061031341553	-0.0963811874389648	0.197352170944214	0.0598688684403896
-5.83677244186401	-8.07597541809082	-2.53172945976257	-0.0963643118739128	0.197437852621078	0.0598588399589062
-5.83965635299683	-8.06928730010986	-2.54216694831848	-0.0963475555181503	0.197517454624176	0.0599579177796841
-5.84074306488037	-8.07886791229248	-2.54275703430176	-0.0963713377714157	0.197491452097893	0.0600103512406349
-5.83143329620361	-8.08234691619873	-2.54458069801331	-0.0963197723031044	0.197297841310501	0.0600385144352913
-5.82857751846313	-8.08463573455811	-2.53215980529785	-0.0964313447475433	0.197237491607666	0.0599793717265129
-5.82228899002075	-8.07897090911865	-2.52762722969055	-0.0963286086916924	0.197331219911575	0.0598754286766052
-5.81605243682861	-8.07298183441162	-2.51783657073975	-0.0964941307902336	0.197327703237534	0.0598749741911888
-5.82079553604126	-8.0685977935791	-2.52844715118408	-0.0964239686727524	0.197517886757851	0.0598037466406822
-5.81554317474365	-8.06579208374023	-2.52764201164246	-0.0964567512273788	0.197532877326012	0.0598358809947968
-5.81617736816406	-8.06864833831787	-2.5277841091156	-0.0964260995388031	0.197534263134003	0.0598671585321426
-5.81175804138184	-8.07211875915527	-2.53311896324158	-0.0964613035321236	0.197414219379425	0.0598710849881172
-5.80771493911743	-8.07521724700928	-2.52791237831116	-0.0964348837733269	0.197390109300613	0.0597806796431541
-5.79956674575806	-8.06791973114014	-2.5251579284668	-0.0964562445878983	0.197311297059059	0.05977788195014
-5.80048131942749	-8.06303787231445	-2.51836729049683	-0.0964971855282784	0.197393819689751	0.0597517378628254
-5.80019474029541	-8.05962944030762	-2.52301907539368	-0.0964301899075508	0.197411209344864	0.0597200468182564
-5.80046558380127	-8.0646800994873	-2.50779581069946	-0.096496194601059	0.197312399744987	0.0598121099174023
-5.79951620101929	-8.06530284881592	-2.50363922119141	-0.0964254513382912	0.197458535432816	0.0597428344190121
-5.79578876495361	-8.07212543487549	-2.50404667854309	-0.0964771434664726	0.197464615106583	0.0596683323383331
-5.79503726959229	-8.07246398925781	-2.51080822944641	-0.0965057164430618	0.19761897623539	0.0595262199640274
-5.7936110496521	-8.06852626800537	-2.52101588249207	-0.096454456448555	0.197637721896172	0.0595089681446552
-5.79362869262695	-8.06558418273926	-2.53455805778503	-0.0964106246829033	0.197511687874794	0.0593777522444725
-5.79872846603394	-8.06895446777344	-2.53232789039612	-0.0963979810476303	0.197343647480011	0.0593791678547859
-5.80169439315796	-8.0768518447876	-2.519376039505	-0.0963923111557961	0.197441831231117	0.0593169778585434
-5.79236745834351	-8.07868385314941	-2.51305294036865	-0.0964644551277161	0.197373554110527	0.0592778138816357
-5.79686975479126	-8.08122634887695	-2.51218366622925	-0.0965117961168289	0.197525173425674	0.0591487064957619
-5.79179286956787	-8.07351398468018	-2.51752829551697	-0.0964641198515892	0.197567969560623	0.0590020380914211
-5.79844236373901	-8.07377433776855	-2.5263090133667	-0.0963909402489662	0.197397246956825	0.058992687612772
-5.79820537567139	-8.07526779174805	-2.52053141593933	-0.0963871031999588	0.197384804487228	0.058979693800211
-5.79871988296509	-8.07961654663086	-2.51127910614014	-0.0963282883167267	0.19737708568573	0.0589957162737846
-5.79859447479248	-8.08409309387207	-2.50861191749573	-0.0965013802051544	0.197555780410767	0.0588693730533123
-5.79656744003296	-8.0833854675293	-2.52212071418762	-0.0964502021670341	0.19754821062088	0.0587431564927101
-5.8017578125	-8.08867740631104	-2.52277708053589	-0.0965711921453476	0.197505131363869	0.0586939640343189
-5.80243110656738	-8.08953762054443	-2.52181792259216	-0.0963935703039169	0.19749116897583	0.0585397072136402
-5.79935216903687	-8.08997344970703	-2.51642799377441	-0.0964352265000343	0.197517171502113	0.0583968833088875
-5.80592489242554	-8.08097839355469	-2.52143502235413	-0.0964188352227211	0.197785958647728	0.0583548881113529
-5.80961227416992	-8.08252334594727	-2.52909898757935	-0.0963578969240189	0.197743326425552	0.0583706349134445
-5.81392383575439	-8.0915412902832	-2.53410935401917	-0.0963886827230453	0.197674110531807	0.0584548227488995
-5.81461668014526	-8.09656810760498	-2.52888369560242	-0.0962850525975227	0.197622627019882	0.0583570748567581
-5.80750417709351	-8.09998321533203	-2.52364301681519	-0.0963965132832527	0.197635993361473	0.058223269879818
-5.80911302566528	-8.09281539916992	-2.51683163642883	-0.096361517906189	0.197762742638588	0.0581128299236298
-5.8118691444397	-8.08949947357178	-2.52346587181091	-0.0964499861001968	0.197872549295425	0.0580512695014477
-5.81694269180298	-8.09322643280029	-2.53494262695313	-0.0963763073086739	0.197879016399384	0.0580534003674984
-5.81740760803223	-8.09898281097412	-2.54859352111816	-0.0963706746697426	0.197842627763748	0.0580093264579773
-5.81749057769775	-8.09981250762939	-2.54656529426575	-0.0963793322443962	0.197884753346443	0.0578962154686451
-5.81356048583984	-8.09870529174805	-2.54352736473084	-0.09632608294487	0.197818517684937	0.057865135371685
-5.81643486022949	-8.09695434570313	-2.54092955589294	-0.0963986963033676	0.197924837470055	0.0578166991472244
-5.81751203536987	-8.09357452392578	-2.53546404838562	-0.0963525101542473	0.197927922010422	0.057806484401226
-5.82500314712524	-8.09854602813721	-2.53587460517883	-0.09636639803648	0.197872191667557	0.0578361079096794
-5.82549810409546	-8.10112762451172	-2.52903771400452	-0.0963021591305733	0.197990790009499	0.0578137747943401
-5.8188796043396	-8.10194301605225	-2.53065252304077	-0.0962851643562317	0.197966054081917	0.0577978678047657
-5.81957149505615	-8.09725093841553	-2.54339671134949	-0.0963344424962997	0.198175773024559	0.0576950125396252
-5.81662797927856	-8.09597110748291	-2.55641388893127	-0.0963252931833267	0.198079720139503	0.0576214641332626
-5.8215069770813	-8.09320068359375	-2.5600574016571	-0.0962727591395378	0.197910755872726	0.057662058621645
-5.82094287872314	-8.09568405151367	-2.54865598678589	-0.0962583869695663	0.197821974754333	0.0577056333422661
-5.81580018997192	-8.10280895233154	-2.53151369094849	-0.0963405072689056	0.197863325476646	0.0576212517917156
-5.81373167037964	-8.09935188293457	-2.53358721733093	-0.0963209047913551	0.198001757264137	0.057567872107029
-5.81611919403076	-8.09324073791504	-2.54312872886658	-0.0963632017374039	0.198028326034546	0.0574930980801582
-5.81667757034302	-8.08853340148926	-2.54877042770386	-0.0961567088961601	0.197941094636917	0.0574735552072525
-5.81475448608398	-8.09047603607178	-2.54823637008667	-0.0962192788720131	0.197878375649452	0.0575182661414146
-5.81690311431885	-8.09595394134521	-2.54402685165405	-0.0962342545390129	0.198027640581131	0.0575004741549492
-5.81514310836792	-8.09497261047363	-2.53897452354431	-0.0962085947394371	0.198032155632973	0.0574854984879494
-5.81299781799316	-8.09667873382568	-2.54226803779602	-0.0963196456432343	0.198073595762253	0.0575064495205879
-5.80995416641235	-8.0979528427124	-2.54591417312622	-0.0962796434760094	0.198025166988373	0.0573784708976746
-5.81118059158325	-8.09814357757568	-2.54654574394226	-0.0962855517864227	0.197938397526741	0.0573792718350887
-5.80747365951538	-8.09815311431885	-2.53725981712341	-0.0962483212351799	0.197965577244759	0.0573397241532803
-5.80331897735596	-8.08829784393311	-2.53558015823364	-0.0962550193071365	0.198020502924919	0.0573152527213097
-5.80763959884644	-8.08267688751221	-2.53527879714966	-0.0962899923324585	0.198148488998413	0.0573737099766731
-5.80515289306641	-8.08182525634766	-2.54065084457397	-0.0962393581867218	0.198038712143898	0.0574447028338909
-5.8083348274231	-8.09003639221191	-2.54369258880615	-0.0962811037898064	0.19795897603035	0.0575821772217751
-5.80025768280029	-8.09198665618896	-2.53645968437195	-0.0962672159075737	0.197872743010521	0.0576323829591274
-5.79251050949097	-8.0908260345459	-2.5336697101593	-0.0963129624724388	0.197758615016937	0.0575560256838799
-5.78634166717529	-8.08732604980469	-2.5246057510376	-0.0962697044014931	0.197818249464035	0.0575863607227802
-5.78425645828247	-8.07779312133789	-2.52063846588135	-0.0964030772447586	0.197973296046257	0.057551346719265
-5.78091764450073	-8.07094097137451	-2.52451229095459	-0.0963675230741501	0.197991594672203	0.0575168989598751
-5.78319787979126	-8.07407665252686	-2.52752685546875	-0.096358634531498	0.198005855083466	0.0576067864894867
-5.78103256225586	-8.07604789733887	-2.53327965736389	-0.096354678273201	0.197978124022484	0.0576288402080536
-5.77430105209351	-8.07708930969238	-2.53747200965881	-0.096346989274025	0.197812244296074	0.0576165653765202
-5.77634954452515	-8.07116317749023	-2.53087592124939	-0.0964429154992104	0.197905912995338	0.0575692802667618
-5.77195453643799	-8.06597518920898	-2.5278046131134	-0.0964530482888222	0.197881370782852	0.0575772598385811
-5.77593088150024	-8.06633949279785	-2.52123594284058	-0.0964380428195	0.197941243648529	0.0576492659747601
-5.77781248092651	-8.06753158569336	-2.51896262168884	-0.096455343067646	0.197918519377708	0.0577098540961742
-5.77222919464111	-8.07041645050049	-2.51792287826538	-0.0964744463562965	0.197994202375412	0.0576831251382828
-5.77151203155518	-8.06645679473877	-2.52584433555603	-0.0965702682733536	0.198152810335159	0.0576536282896996
-5.76848697662354	-8.06161212921143	-2.53836345672607	-0.0965287908911705	0.198071777820587	0.0577071793377399
-5.77169418334961	-8.06178188323975	-2.54311943054199	-0.0964262560009956	0.197919145226479	0.0577234216034412
-5.7719874382019	-8.06217288970947	-2.53957414627075	-0.0964667946100235	0.197830766439438	0.0577970705926418
-5.76782608032227	-8.06886005401611	-2.52525424957275	-0.0966032147407532	0.197861820459366	0.0578096136450768
-5.7646484375	-8.06602573394775	-2.52533936500549	-0.0965903773903847	0.198010444641113	0.0578041486442089
-5.76027202606201	-8.06157207489014	-2.52481579780579	-0.0966538265347481	0.198028579354286	0.05777408182621
-5.75836181640625	-8.05497074127197	-2.53083872795105	-0.0965456962585449	0.198057070374489	0.0577616430819035
-5.76234340667725	-8.05276870727539	-2.54064059257507	-0.096496507525444	0.197911649942398	0.0578357800841331
-5.76345157623291	-8.05489635467529	-2.53343296051025	-0.0964791998267174	0.197850897908211	0.0579317063093185
-5.75832605361938	-8.0548267364502	-2.52588868141174	-0.0964996367692947	0.197920501232147	0.0580093488097191
-5.75871276855469	-8.05841445922852	-2.52137112617493	-0.096636563539505	0.198138281702995	0.0580195039510727
-5.75768947601318	-8.05623435974121	-2.53166604042053	-0.096512034535408	0.198078349232674	0.0579649955034256
-5.76147747039795	-8.05972099304199	-2.53496718406677	-0.0965627208352089	0.198046922683716	0.0579407960176468
-5.76154804229736	-8.05996131896973	-2.52735042572021	-0.0965123996138573	0.198029413819313	0.057905949652195
-5.76120805740356	-8.06270599365234	-2.52504825592041	-0.0965063199400902	0.197982430458069	0.0578410215675831
-5.76462745666504	-8.05530548095703	-2.53150820732117	-0.0965145081281662	0.198180481791496	0.0578398518264294
-5.76872968673706	-8.05095767974854	-2.53474307060242	-0.0964799672365189	0.19822983443737	0.0578515902161598
-5.77862548828125	-8.06050872802734	-2.54569101333618	-0.0963858664035797	0.198199152946472	0.0579898022115231
-5.77728605270386	-8.06757640838623	-2.54616951942444	-0.096421130001545	0.198114156723022	0.0580231808125973
-5.77477550506592	-8.07007694244385	-2.53459906578064	-0.0963935703039169	0.198009207844734	0.0578927397727966
-5.77760314941406	-8.06489849090576	-2.53727030754089	-0.0963409468531609	0.198170185089111	0.0578645020723343
-5.78166532516479	-8.06183433532715	-2.54211688041687	-0.0964020490646362	0.198244288563728	0.0578692890703678
-5.78911876678467	-8.06982803344727	-2.55105113983154	-0.0963472351431847	0.1982531696558	0.0579225309193134
-5.78934335708618	-8.07303524017334	-2.55532598495483	-0.0963483825325966	0.198109611868858	0.0578987412154675
-5.78467702865601	-8.07203102111816	-2.55053687095642	-0.0963939651846886	0.198055028915405	0.057835653424263
-5.79769420623779	-8.06822395324707	-2.54894661903381	-0.0963310897350311	0.198135390877724	0.0578509792685509
-5.80058574676514	-8.07131958007813	-2.5411217212677	-0.0963306874036789	0.198052823543549	0.0578857325017452
-5.80513620376587	-8.07933139801025	-2.53681182861328	-0.0963340178132057	0.198226183652878	0.057890459895134
-5.80061960220337	-8.07651329040527	-2.55073213577271	-0.0963397398591042	0.198265612125397	0.0577888004481792
-5.80524158477783	-8.07647705078125	-2.562087059021	-0.0962823703885078	0.198255896568298	0.0577666498720646
-5.81127786636353	-8.07570743560791	-2.57423686981201	-0.0963144302368164	0.198181733489037	0.0577360279858112
-5.81608629226685	-8.08409023284912	-2.560546875	-0.0962377116084099	0.198035046458244	0.0578068383038044
-5.81696510314941	-8.09020709991455	-2.55927014350891	-0.0963694006204605	0.198150262236595	0.0577691458165646
-5.81360054016113	-8.08430862426758	-2.56247663497925	-0.0964163988828659	0.198258146643639	0.057672880589962
-5.81625843048096	-8.08615493774414	-2.56380176544189	-0.0963953286409378	0.198271438479424	0.0575967989861965
-5.82214260101318	-8.08086109161377	-2.57289433479309	-0.0963108167052269	0.198152348399162	0.0575964786112309
-5.82266998291016	-8.08201885223389	-2.57150912284851	-0.0963401943445206	0.198052510619164	0.0576498247683048
-5.82512664794922	-8.08849048614502	-2.56414723396301	-0.0963747799396515	0.198162049055099	0.0577327385544777
-5.82329797744751	-8.08769512176514	-2.56183385848999	-0.0964116677641869	0.198223277926445	0.0576978288590908
-5.82434558868408	-8.08898830413818	-2.56335353851318	-0.09647386521101	0.198243230581284	0.0576052814722061
-5.82610368728638	-8.08606910705566	-2.57034611701965	-0.0964298024773598	0.198222011327744	0.0575435981154442
-5.82284641265869	-8.09197235107422	-2.56843876838684	-0.0965219587087631	0.198177143931389	0.0574251189827919
-5.82223558425903	-8.08638191223145	-2.56411552429199	-0.0964615941047668	0.198203414678574	0.0574127584695816
-5.82163000106812	-8.07709789276123	-2.56701231002808	-0.0965162143111229	0.198372393846512	0.0573956333100796
-5.82351779937744	-8.074143409729	-2.57386589050293	-0.0964377894997597	0.198389768600464	0.057462066411972
-5.82557249069214	-8.07565498352051	-2.57650542259216	-0.0964652448892593	0.198297202587128	0.0575264096260071
-5.82985544204712	-8.07537460327148	-2.5797598361969	-0.096486508846283	0.198410466313362	0.057586420327425
-5.82160902023315	-8.0828218460083	-2.57421946525574	-0.0964993312954903	0.198230296373367	0.0575724840164185
-5.82265377044678	-8.08294486999512	-2.57071781158447	-0.0965768098831177	0.198343932628632	0.0575518645346165
-5.81344413757324	-8.07767200469971	-2.56476831436157	-0.0966107621788979	0.198352217674255	0.0574996396899223
-5.81116819381714	-8.06899929046631	-2.56217074394226	-0.0966481938958168	0.198487833142281	0.0574546381831169
-5.81321239471436	-8.06303310394287	-2.56562352180481	-0.0966146141290665	0.198534965515137	0.0575082339346409
-5.80941295623779	-8.06814575195313	-2.57137560844421	-0.0966983214020729	0.198530927300453	0.0576125755906105
-5.80498075485229	-8.06923675537109	-2.57465314865112	-0.096650630235672	0.198452517390251	0.0576354637742043
-5.80104780197144	-8.06459140777588	-2.57349944114685	-0.0966848731040955	0.198415324091911	0.0576230101287365
-5.79576444625854	-8.05815124511719	-2.56684970855713	-0.09666857868433	0.198539435863495	0.0576080270111561
-5.79459953308105	-8.05185794830322	-2.56751465797424	-0.0967407450079918	0.198478445410728	0.0576501041650772
-5.79566287994385	-8.04962348937988	-2.55562353134155	-0.0968087241053581	0.198671191930771	0.0576936230063438
-5.78956747055054	-8.05183982849121	-2.54776859283447	-0.0967459157109261	0.198501080274582	0.0577486380934715
-5.78877019882202	-8.05381488800049	-2.54755091667175	-0.0967828035354614	0.198759853839874	0.0578399933874607
-5.77887582778931	-8.0463171005249	-2.55013036727905	-0.0967632234096527	0.198845446109772	0.0577050000429153
-5.77520799636841	-8.04185390472412	-2.56947422027588	-0.0968805328011513	0.198817446827888	0.0576616078615189
-5.77913570404053	-8.03826236724854	-2.57056856155396	-0.0968310758471489	0.198768123984337	0.0576905719935894
-5.77603626251221	-8.04191112518311	-2.56970286369324	-0.0967845842242241	0.198693737387657	0.0577242858707905
-5.77400159835815	-8.04556369781494	-2.56143093109131	-0.0968244522809982	0.198801502585411	0.057764794677496
-5.76751470565796	-8.04296779632568	-2.55097436904907	-0.0968976318836212	0.198907911777496	0.0576150752604008
-5.76643800735474	-8.03712558746338	-2.56516194343567	-0.0969491526484489	0.1990135461092	0.0576055534183979
-5.77106189727783	-8.03211402893066	-2.57670855522156	-0.0968427658081055	0.198903173208237	0.0575488656759262
-5.77306127548218	-8.03352737426758	-2.56855750083923	-0.0967762395739555	0.19888499379158	0.057571567595005
-5.77150869369507	-8.0379114151001	-2.56733512878418	-0.0968556925654411	0.198892071843147	0.0575933940708637
-5.76968050003052	-8.03804206848145	-2.55766320228577	-0.0969284027814865	0.198992535471916	0.0575830340385437
-5.76793909072876	-8.03836631774902	-2.55384159088135	-0.0969536006450653	0.199112787842751	0.0575390234589577
-5.76653051376343	-8.03572940826416	-2.56129598617554	-0.097006730735302	0.19900381565094	0.0574271194636822
-5.76584148406982	-8.03862190246582	-2.565265417099	-0.0970143154263496	0.198982164263725	0.0572979561984539
-5.7618408203125	-8.03743648529053	-2.55840039253235	-0.096957765519619	0.198909789323807	0.0572522766888142
-5.75842714309692	-8.02892684936523	-2.55346035957336	-0.0970822125673294	0.199022740125656	0.0571525394916534
-5.75987148284912	-8.02129554748535	-2.56024670600891	-0.0970466434955597	0.199107125401497	0.0571325644850731
-5.7650089263916	-8.02487564086914	-2.56515383720398	-0.0970074087381363	0.199022591114044	0.0572472438216209
-5.76464796066284	-8.03178596496582	-2.56722164154053	-0.0969872549176216	0.198996618390083	0.0572285689413548
-5.75655126571655	-8.03494644165039	-2.55561232566834	-0.0970081463456154	0.198882609605789	0.057149026542902
-5.75594902038574	-8.03237152099609	-2.54546356201172	-0.09709632396698	0.19892618060112	0.0570295788347721
-5.75245809555054	-8.02372550964355	-2.54715061187744	-0.097046360373497	0.199028432369232	0.0568868331611156
-5.75371408462524	-8.02218437194824	-2.54987001419067	-0.0971074029803276	0.199035972356796	0.0569011345505714
-5.75982761383057	-8.02570056915283	-2.56446146965027	-0.0971239060163498	0.199092641472816	0.0569014325737953
-5.7530403137207	-8.03250694274902	-2.56719517707825	-0.097054086625576	0.198976963758469	0.0568131133913994
-5.75452089309692	-8.02818584442139	-2.56327128410339	-0.0970642939209938	0.199017539620399	0.0567312985658646
-5.75275993347168	-8.02398300170898	-2.55888628959656	-0.0969817712903023	0.198979079723358	0.0566152445971966
-5.75822305679321	-8.02530097961426	-2.55467700958252	-0.0970451310276985	0.199054971337318	0.0565970279276371
-5.75909948348999	-8.02751636505127	-2.55312895774841	-0.0970935896039009	0.199046552181244	0.0565645061433315
-5.76093292236328	-8.03882122039795	-2.54875636100769	-0.0970767512917519	0.199151188135147	0.0564562082290649
-5.76223802566528	-8.03639602661133	-2.55924487113953	-0.0970071703195572	0.199348270893097	0.056320421397686
-5.76266860961914	-8.03348922729492	-2.57737326622009	-0.0970985665917397	0.199356719851494	0.0561676695942879
-5.77094841003418	-8.03564262390137	-2.58854699134827	-0.0969960764050484	0.199236959218979	0.0560954138636589
-5.77598571777344	-8.04275131225586	-2.58891439437866	-0.0970625430345535	0.199194356799126	0.0561185032129288
-5.77750730514526	-8.05342864990234	-2.57157731056213	-0.0970983058214188	0.199313908815384	0.0559158474206924
-5.78292036056519	-8.05132865905762	-2.58429908752441	-0.0971290394663811	0.199476033449173	0.0557620413601398
-5.78319883346558	-8.04696273803711	-2.59039330482483	-0.0971293821930885	0.199460446834564	0.0557406507432461
-5.7888822555542	-8.04762172698975	-2.5993766784668	-0.097126379609108	0.199320212006569	0.0556926727294922
-5.79389619827271	-8.05137634277344	-2.597900390625	-0.0970952212810516	0.199307173490524	0.0557615682482719
-5.79159879684448	-8.05459785461426	-2.58439445495605	-0.0971821174025536	0.199367433786392	0.0556948930025101
-5.79751300811768	-8.05366897583008	-2.59758687019348	-0.0972421765327454	0.199461817741394	0.0556453131139278
-5.79536581039429	-8.05503177642822	-2.59764814376831	-0.0972930192947388	0.199366107583046	0.0555798523128033
-5.7972149848938	-8.0575475692749	-2.59794902801514	-0.0973125696182251	0.19932609796524	0.0554472841322422
-5.78893899917603	-8.04827404022217	-2.59650349617004	-0.097236342728138	0.199358880519867	0.05533367395401
-5.79188871383667	-8.04469776153564	-2.59709453582764	-0.0973288714885712	0.199425235390663	0.055318109691143
-5.7974066734314	-8.04483604431152	-2.6104097366333	-0.0972966104745865	0.199530884623528	0.0553931817412376
-5.79399490356445	-8.04946422576904	-2.60742378234863	-0.0972454026341438	0.19930998980999	0.0554257333278656
-5.79004287719727	-8.05384159088135	-2.60209250450134	-0.09722550958395	0.199298173189163	0.055408988147974
-5.78332948684692	-8.0464973449707	-2.59294271469116	-0.0973030179738998	0.19940459728241	0.0553075410425663
-5.78258562088013	-8.04277896881104	-2.58745193481445	-0.0972605347633362	0.199501067399979	0.0551546886563301
-5.78355264663696	-8.03634357452393	-2.60010743141174	-0.097295269370079	0.199573218822479	0.0551745817065239
-5.78788900375366	-8.04445171356201	-2.60737347602844	-0.0973070040345192	0.199594661593437	0.0551787279546261
-5.78544616699219	-8.04860019683838	-2.61175179481506	-0.0972422286868095	0.199537828564644	0.0551209934055805
-5.78465032577515	-8.04740905761719	-2.60788083076477	-0.0971822217106819	0.199578747153282	0.0550270937383175
-5.78365325927734	-8.04514217376709	-2.60642457008362	-0.0972473099827766	0.199638485908508	0.0549834184348583
-5.78853416442871	-8.04171466827393	-2.6096203327179	-0.0972167104482651	0.199609145522118	0.0550132021307945
-5.79181432723999	-8.04762172698975	-2.59556198120117	-0.0971926003694534	0.199598789215088	0.0550335869193077
-5.79010820388794	-8.05086135864258	-2.60426259040833	-0.0972236543893814	0.199669942259789	0.0550316907465458
-5.78761863708496	-8.04844284057617	-2.61691904067993	-0.0973194539546967	0.199805930256844	0.0549816377460957
-5.79005241394043	-8.04487609863281	-2.62501692771912	-0.0972251370549202	0.199716344475746	0.0549375712871552
-5.79226970672607	-8.04374217987061	-2.63221454620361	-0.0972275659441948	0.199473410844803	0.0550236701965332
-5.7914514541626	-8.05384922027588	-2.61468744277954	-0.0972438976168633	0.19949397444725	0.0550333112478256
-5.78930139541626	-8.04979610443115	-2.60963344573975	-0.0972758382558823	0.199623122811317	0.0550094433128834
-5.78560352325439	-8.04414749145508	-2.62073493003845	-0.0972737669944763	0.199576243758202	0.0549861900508404
-5.78786945343018	-8.04146575927734	-2.62397360801697	-0.0971929356455803	0.199489235877991	0.0550435073673725
-5.7880539894104	-8.04351615905762	-2.61932611465454	-0.0971852019429207	0.199491396546364	0.0551406368613243
-5.7812762260437	-8.04644203186035	-2.60846495628357	-0.0972896292805672	0.199532687664032	0.0552274808287621
-5.77828311920166	-8.04457664489746	-2.6114616394043	-0.0973053202033043	0.199586480855942	0.0552666857838631
-5.77388858795166	-8.04215145111084	-2.60818409919739	-0.0973020941019058	0.199416756629944	0.0552605055272579
-5.77261543273926	-8.04271125793457	-2.60717058181763	-0.0972387716174126	0.199432104825974	0.0552630759775639
-5.76271152496338	-8.03517436981201	-2.60019302368164	-0.0972722470760345	0.199367240071297	0.0552282892167568
-5.76242589950562	-8.02976894378662	-2.59789729118347	-0.0972587466239929	0.199468672275543	0.0552557185292244
-5.76311159133911	-8.02078247070313	-2.59726738929749	-0.097211591899395	0.199479609727859	0.0553953759372234
-5.76683902740479	-8.02271175384521	-2.59647274017334	-0.0972114950418472	0.199548527598381	0.0554390922188759
-5.75934505462646	-8.02915382385254	-2.60269999504089	-0.097094900906086	0.19928115606308	0.0555323995649815
-5.75602293014526	-8.03264713287354	-2.58973169326782	-0.0972282215952873	0.199238851666451	0.0555389411747456
-5.75253534317017	-8.02463626861572	-2.57644510269165	-0.0971915572881699	0.199373438954353	0.0553716868162155
-5.75803995132446	-8.01854705810547	-2.58849143981934	-0.0971495807170868	0.19939087331295	0.0553705245256424
-5.7610330581665	-8.0279369354248	-2.60085797309875	-0.0972169637680054	0.199322670698166	0.0553740933537483
-5.76287937164307	-8.03255844116211	-2.60646939277649	-0.0971683189272881	0.199285164475441	0.0552890188992023
-5.76401519775391	-8.0278263092041	-2.59903192520142	-0.0971094220876694	0.199293404817581	0.0551710426807404
-5.77588558197021	-8.02744293212891	-2.60085201263428	-0.0971483290195465	0.19933520257473	0.0550972409546375
-5.78403043746948	-8.02742004394531	-2.59546756744385	-0.097068302333355	0.199328988790512	0.0550912469625473
-5.79029512405396	-8.03745555877686	-2.59264898300171	-0.097129262983799	0.199276119470596	0.0550469532608986
-5.79359579086304	-8.04073524475098	-2.60333514213562	-0.0971475392580032	0.199457317590714	0.0549345724284649
-5.79806184768677	-8.03474235534668	-2.62249851226807	-0.0972595363855362	0.199439540505409	0.0547980815172195
-5.8067307472229	-8.03870487213135	-2.63161063194275	-0.0971844419836998	0.199292302131653	0.0547895357012749
-5.81412553787231	-8.04419898986816	-2.63349628448486	-0.0972101166844368	0.199213862419128	0.0548266395926476
-5.81207847595215	-8.05022525787354	-2.61869168281555	-0.0973279550671577	0.199290871620178	0.0547065772116184
-5.81451034545898	-8.0446252822876	-2.63255214691162	-0.0973799377679825	0.199386656284332	0.0545746386051178
-5.81467247009277	-8.04267406463623	-2.64016485214233	-0.097303494811058	0.199189588427544	0.0545825511217117
-5.82077074050903	-8.04455852508545	-2.63454842567444	-0.0973286777734756	0.199191749095917	0.0546846352517605
-5.81918811798096	-8.04440879821777	-2.63101482391357	-0.097405731678009	0.199333056807518	0.0547194257378578
-5.81498908996582	-8.04758071899414	-2.63741254806519	-0.0975503847002983	0.19932709634304	0.0546384938061237
-5.81464862823486	-8.04714965820313	-2.64327502250671	-0.0975480750203133	0.199282750487328	0.0545884445309639
-5.80956983566284	-8.04317665100098	-2.63668179512024	-0.0975069552659988	0.199166595935822	0.0545436069369316
-5.80483484268188	-8.03331661224365	-2.63157081604004	-0.0976578146219254	0.19935342669487	0.054584763944149
-5.80695819854736	-8.02799415588379	-2.63454866409302	-0.097587451338768	0.199367925524712	0.0546959191560745
-5.80459213256836	-8.03179454803467	-2.64180731773376	-0.0976346209645271	0.199234515428543	0.0548395216464996
-5.7970814704895	-8.03506851196289	-2.63649964332581	-0.0976403951644897	0.199182569980621	0.0548461675643921
-5.78699254989624	-8.02925586700439	-2.62372708320618	-0.0975982174277306	0.199167132377625	0.0548494905233383
-5.78316402435303	-8.01959991455078	-2.62086319923401	-0.0977196469902992	0.199339777231216	0.0548138804733753
-5.78045797348022	-8.0185022354126	-2.6210618019104	-0.097692996263504	0.199333652853966	0.0548906102776527
-5.77698183059692	-8.01781177520752	-2.63617610931396	-0.0976862609386444	0.199276283383369	0.0550121106207371
-5.77348470687866	-8.01957607269287	-2.62949848175049	-0.0977158918976784	0.199295341968536	0.0550396740436554
-5.76292610168457	-8.01401996612549	-2.6310772895813	-0.0976769402623177	0.199130102992058	0.0550492815673351
-5.76332092285156	-8.01033592224121	-2.62260484695435	-0.097806878387928	0.199256479740143	0.0550917088985443
-5.75718021392822	-8.00471878051758	-2.61730337142944	-0.0976594761013985	0.199195817112923	0.0551397167146206
-5.75812959671021	-8.00585269927979	-2.60651969909668	-0.0977100655436516	0.199206814169884	0.0553168840706348
-5.75350284576416	-8.00806140899658	-2.60242414474487	-0.0977159664034843	0.199328392744064	0.0553390756249428
-5.74365711212158	-8.00384330749512	-2.60966348648071	-0.0976997539401054	0.199278131127357	0.055383387953043
-5.74258852005005	-7.9986777305603	-2.61568212509155	-0.0977767109870911	0.199413657188416	0.0553721226751804
-5.74103879928589	-7.9914083480835	-2.62554574012756	-0.0976776480674744	0.199179247021675	0.0554055459797382
-5.74225234985352	-7.99630737304688	-2.61491990089417	-0.097732700407505	0.199095919728279	0.0555826425552368
-5.73592805862427	-7.99667119979858	-2.60313940048218	-0.097792886197567	0.199141249060631	0.0556091666221619
-5.72705793380737	-7.99515008926392	-2.59872889518738	-0.0978411734104156	0.199222251772881	0.0556183382868767
-5.7241792678833	-7.98505115509033	-2.60170984268188	-0.0978699997067451	0.199257671833038	0.0556079335510731
-5.71799421310425	-7.97661304473877	-2.60771608352661	-0.0978193432092667	0.19913923740387	0.0556636266410351
-5.7182559967041	-7.97327566146851	-2.60680365562439	-0.0977998003363609	0.199076220393181	0.0557754710316658
-5.71795511245728	-7.97066259384155	-2.59986472129822	-0.0978088974952698	0.199007034301758	0.055892962962389
-5.71335983276367	-7.97343873977661	-2.58863210678101	-0.0978819727897644	0.199125126004219	0.0559228360652924
-5.70800018310547	-7.96740627288818	-2.59405255317688	-0.0979520753026009	0.199158445000648	0.0559573508799076
-5.70805883407593	-7.96764087677002	-2.59461569786072	-0.0980206057429314	0.199191987514496	0.0559640750288963
-5.71017169952393	-7.96826696395874	-2.59539294242859	-0.09794981777668	0.199117332696915	0.0558831244707108
-5.70720624923706	-7.96761894226074	-2.59351801872253	-0.0979746133089066	0.199043497443199	0.055878359824419
-5.70521116256714	-7.96128416061401	-2.586421251297	-0.0979604721069336	0.199153035879135	0.0558419600129128
-5.71041250228882	-7.95260000228882	-2.5928328037262	-0.0979046821594238	0.199267342686653	0.0559336803853512
-5.71780490875244	-7.95282077789307	-2.60005807876587	-0.097996398806572	0.199262991547585	0.0559961199760437
-5.71933174133301	-7.96373796463013	-2.60328078269959	-0.0979127734899521	0.199044018983841	0.0560745932161808
-5.72185182571411	-7.96905899047852	-2.60092186927795	-0.098020002245903	0.199046820402145	0.0560728497803211
-5.71955633163452	-7.96425819396973	-2.58228087425232	-0.0979483798146248	0.199136033654213	0.0558830089867115
-5.72519207000732	-7.9575138092041	-2.59449410438538	-0.097970150411129	0.199190691113472	0.0558782145380974
-5.73511695861816	-7.95914459228516	-2.60022950172424	-0.0980299860239029	0.199305176734924	0.0558916553854942
-5.73679828643799	-7.96447420120239	-2.61259722709656	-0.0979778096079826	0.199170768260956	0.0558861494064331
-5.74011278152466	-7.96899366378784	-2.61452507972717	-0.0980060696601868	0.199100777506828	0.0559459328651428
-5.73636817932129	-7.96512079238892	-2.61250615119934	-0.0979542881250381	0.19912625849247	0.055807139724493
-5.7402400970459	-7.96269750595093	-2.60737633705139	-0.0979694947600365	0.199065074324608	0.0557925812900066
-5.74941825866699	-7.96139097213745	-2.60595035552979	-0.0979708507657051	0.199149340391159	0.055809773504734
-5.74761915206909	-7.96538925170898	-2.597731590271	-0.0979591086506844	0.19906422495842	0.0558643639087677
-5.75208616256714	-7.9693865776062	-2.60009002685547	-0.098007932305336	0.199283942580223	0.0558606125414371
-5.74702644348145	-7.9637279510498	-2.60876441001892	-0.097995862364769	0.199352368712425	0.0557306855916977
-5.74761056900024	-7.96292638778687	-2.61953854560852	-0.097939059138298	0.199324920773506	0.0557170510292053
-5.75338459014893	-7.96211767196655	-2.62398171424866	-0.0978943854570389	0.199232339859009	0.0557492300868034
-5.7512001991272	-7.96899747848511	-2.61869668960571	-0.0978859141469002	0.199110448360443	0.0558189377188683
-5.75189876556396	-7.97319936752319	-2.61258482933044	-0.0979163646697998	0.19930924475193	0.0557996220886707
-5.74636745452881	-7.96850776672363	-2.61003017425537	-0.0979529172182083	0.199435397982597	0.0557018704712391
-5.74696207046509	-7.96584415435791	-2.61783790588379	-0.097950167953968	0.199396744370461	0.0556566193699837
-5.74997758865356	-7.9628529548645	-2.63124322891235	-0.0978222638368607	0.199365988373756	0.0556456409394741
-5.75472688674927	-7.96308612823486	-2.62158298492432	-0.0977415665984154	0.19930773973465	0.0556789822876453
-5.75268507003784	-7.96951150894165	-2.61961793899536	-0.0977991223335266	0.199401021003723	0.0557601861655712
-5.75322961807251	-7.97062253952026	-2.61468696594238	-0.0978304222226143	0.199490860104561	0.0557123795151711
-5.75296449661255	-7.97143650054932	-2.61746191978455	-0.0978788584470749	0.19960805773735	0.0556590221822262
-5.75392198562622	-7.97181415557861	-2.62139272689819	-0.0978375598788261	0.199549227952957	0.055616270750761
-5.75550413131714	-7.97665548324585	-2.61741256713867	-0.0978242680430412	0.199504643678665	0.055478498339653
-5.75506544113159	-7.97098016738892	-2.62249183654785	-0.0978438481688499	0.199655070900917	0.0554011985659599
-5.76103019714355	-7.96369743347168	-2.62445783615112	-0.0978016257286072	0.199720501899719	0.0554251186549664
-5.77040147781372	-7.97244215011597	-2.6364426612854	-0.0978130996227264	0.199664860963821	0.0555373728275299
-5.76751756668091	-7.97838258743286	-2.63450884819031	-0.0977734178304672	0.199615284800529	0.055526752024889
-5.76416254043579	-7.98082160949707	-2.62412405014038	-0.0978502184152603	0.199602261185646	0.0554004050791264
-5.76630067825317	-7.97646141052246	-2.62446212768555	-0.0978143066167831	0.199700027704239	0.0553490146994591
-5.77079200744629	-7.97184467315674	-2.62620115280151	-0.0978500619530678	0.199920907616615	0.0552858263254166
-5.77705860137939	-7.97482204437256	-2.63871717453003	-0.0978324189782143	0.199879974126816	0.0552779920399189
-5.77441215515137	-7.97859668731689	-2.64540719985962	-0.0979512557387352	0.199843972921371	0.0553026683628559
-5.77405691146851	-7.98032712936401	-2.65192914009094	-0.0979582518339157	0.199824810028076	0.0551980547606945
-5.77173900604248	-7.9761643409729	-2.65039968490601	-0.097903199493885	0.199818655848503	0.0551756508648396
-5.77497625350952	-7.9729700088501	-2.64102053642273	-0.0979644954204559	0.199861899018288	0.0551089495420456
-5.77641248703003	-7.96959924697876	-2.63857650756836	-0.097902737557888	0.199836999177933	0.05508828535676
-5.77610778808594	-7.97428607940674	-2.63659906387329	-0.0980167165398598	0.199868485331535	0.0551544316112995
-5.77287578582764	-7.9736795425415	-2.63746404647827	-0.0979104712605476	0.200091019272804	0.055060975253582
-5.76883983612061	-7.96804761886597	-2.64689016342163	-0.0979824662208557	0.200056686997414	0.0549603365361691
-5.7714409828186	-7.96521520614624	-2.6567211151123	-0.0980140566825867	0.200013965368271	0.0549649074673653
-5.76898765563965	-7.96377229690552	-2.66058707237244	-0.0978780314326286	0.199846670031548	0.0549470447003841
-5.76698017120361	-7.97032594680786	-2.64055252075195	-0.0979955494403839	0.199950829148293	0.0548910386860371
-5.76008796691895	-7.96696853637695	-2.63863754272461	-0.098025344312191	0.200147122144699	0.0547857843339443
-5.75883913040161	-7.95943593978882	-2.65213775634766	-0.0979875698685646	0.200109869241714	0.0547491684556007
-5.76349449157715	-7.95801210403442	-2.65601587295532	-0.0979624539613724	0.200099065899849	0.0547155886888504
-5.76150941848755	-7.96063137054443	-2.65381455421448	-0.0979164317250252	0.200115099549294	0.0547790117561817
-5.75822830200195	-7.96124982833862	-2.64438939094543	-0.0980783402919769	0.200211703777313	0.0546905621886253
-5.75710201263428	-7.96294355392456	-2.65124988555908	-0.0981164127588272	0.200290650129318	0.0546305477619171
-5.75555992126465	-7.96248054504395	-2.65827465057373	-0.098115049302578	0.200266227126122	0.0545162782073021
-5.75106191635132	-7.96063375473022	-2.65021324157715	-0.0980862751603127	0.200211331248283	0.0543932504951954
-5.74976778030396	-7.95161056518555	-2.6497814655304	-0.0980817452073097	0.200360283255577	0.0543491803109646
-5.75254344940186	-7.94599485397339	-2.65692186355591	-0.0980003029108047	0.200323343276978	0.0543944165110588
-5.75787305831909	-7.95741844177246	-2.66010212898254	-0.0981077030301094	0.200239077210426	0.0544783584773541
-5.75261211395264	-7.95733499526978	-2.65658736228943	-0.0980729460716248	0.200200781226158	0.0544690452516079
-5.74589157104492	-7.95963764190674	-2.64346861839294	-0.0981412678956985	0.200170084834099	0.0543523095548153
-5.74348640441895	-7.95318031311035	-2.64330458641052	-0.0981270521879196	0.200293853878975	0.0542511530220509
-5.74299907684326	-7.94738483428955	-2.64568877220154	-0.0982246547937393	0.200405150651932	0.0542295835912228
-5.74424743652344	-7.95242738723755	-2.6582407951355	-0.0982265621423721	0.20033560693264	0.054210502654314
-5.74119424819946	-7.95094442367554	-2.6592173576355	-0.0981950387358665	0.200268551707268	0.054200105369091
-5.7322154045105	-7.95016956329346	-2.65092039108276	-0.098195843398571	0.200274288654327	0.0541006252169609
-5.7309045791626	-7.93981504440308	-2.64943718910217	-0.0982199311256409	0.200323030352592	0.0540547780692577
-5.72720861434937	-7.93779134750366	-2.63581585884094	-0.0982476323843002	0.200340315699577	0.0540459491312504
-5.72628974914551	-7.93999719619751	-2.63575983047485	-0.0982475280761719	0.200314477086067	0.0540734454989433
-5.71785831451416	-7.93759775161743	-2.63343000411987	-0.0982854142785072	0.200396001338959	0.0539725981652737
-5.71305131912231	-7.9365348815918	-2.64136958122253	-0.0982842817902565	0.200606375932693	0.0538222044706345
-5.71065473556519	-7.92795419692993	-2.65592646598816	-0.0983022302389145	0.200560674071312	0.0537858307361603
-5.71098566055298	-7.93140745162964	-2.65117239952087	-0.098255455493927	0.200396314263344	0.0538272298872471
-5.7065167427063	-7.93657779693604	-2.64297223091125	-0.0983906090259552	0.200469762086868	0.0537562966346741
-5.70320129394531	-7.93456697463989	-2.63214874267578	-0.0984533056616783	0.200644001364708	0.0536831021308899
-5.69892120361328	-7.92989492416382	-2.64724016189575	-0.0984063893556595	0.200700595974922	0.0535573437809944
-5.70199871063232	-7.92394161224365	-2.65465593338013	-0.0983107760548592	0.200636640191078	0.0535694696009159
-5.70150136947632	-7.92613792419434	-2.64896726608276	-0.0983554422855377	0.20052944123745	0.053629245609045
-5.70168018341064	-7.9299373626709	-2.64371871948242	-0.0983713641762733	0.200697392225266	0.0536293350160122
-5.69669342041016	-7.93136548995972	-2.6469931602478	-0.0984433963894844	0.200763404369354	0.0535531714558601
-5.69819641113281	-7.93082189559937	-2.64836239814758	-0.0984646007418633	0.200750276446342	0.0534638650715351
-5.69785690307617	-7.93292379379272	-2.65033149719238	-0.0985007807612419	0.200706094503403	0.053384393453598
-5.69311809539795	-7.93247175216675	-2.63643932342529	-0.0984768569469452	0.200676038861275	0.0532811544835567
-5.69590187072754	-7.92457628250122	-2.63860321044922	-0.0984715446829796	0.200888559222221	0.0531444475054741
-5.69452524185181	-7.91919422149658	-2.64606976509094	-0.0984904691576958	0.200848817825317	0.0532458089292049
-5.69925594329834	-7.93272066116333	-2.65143084526062	-0.0985115244984627	0.200710237026215	0.053340557962656
-5.69317150115967	-7.92819881439209	-2.64630603790283	-0.0984634011983871	0.200690284371376	0.0531581528484821
-5.6897497177124	-7.92629718780518	-2.63403463363647	-0.0985416695475578	0.20078182220459	0.0530459173023701
-5.69292259216309	-7.9192943572998	-2.63657593727112	-0.0985406413674355	0.200962230563164	0.0529331751167774
-5.69410562515259	-7.92388439178467	-2.649169921875	-0.0985161066055298	0.200933158397675	0.0529002919793129
-5.69671106338501	-7.93035268783569	-2.65414071083069	-0.0985312238335609	0.200864896178246	0.0529112778604031
-5.69139099121094	-7.92978715896606	-2.64567422866821	-0.0984865948557854	0.200932934880257	0.0527546554803848
-5.69168472290039	-7.92417621612549	-2.64623618125916	-0.0985349863767624	0.200869262218475	0.0526998490095139
-5.69791460037231	-7.92467737197876	-2.64210772514343	-0.0984963700175285	0.200999140739441	0.0526816509664059
-5.69605159759521	-7.92861604690552	-2.63140797615051	-0.0984720289707184	0.200849741697311	0.0526875481009483
-5.69778156280518	-7.93461799621582	-2.63428926467896	-0.0985309556126595	0.201116785407066	0.0525948815047741
-5.69367122650146	-7.92655897140503	-2.65298461914063	-0.0984897091984749	0.201082929968834	0.0523808263242245
-5.69999361038208	-7.92856454849243	-2.6584644317627	-0.0984689146280289	0.200922191143036	0.0523870103061199
-5.70500802993774	-7.93531847000122	-2.64862608909607	-0.0984157770872116	0.200896233320236	0.0522739477455616
-5.70191383361816	-7.93998050689697	-2.64133644104004	-0.098477229475975	0.200953081250191	0.0522044003009796
-5.70278692245483	-7.93514156341553	-2.653804063797	-0.0985254794359207	0.20105068385601	0.0519980192184448
-5.70386219024658	-7.9325590133667	-2.65810823440552	-0.098430834710598	0.200889870524406	0.0519201941788197
-5.70999097824097	-7.93278360366821	-2.6609890460968	-0.0984288454055786	0.200869768857956	0.051944799721241
-5.71129512786865	-7.93910694122314	-2.65218019485474	-0.098461352288723	0.200967594981194	0.0518341884016991
-5.71246337890625	-7.93777275085449	-2.65310096740723	-0.0985583811998367	0.201020151376724	0.0517138093709946
-5.71296310424805	-7.9414119720459	-2.6572265625	-0.0985661521553993	0.200983077287674	0.0516099035739899
-5.71804904937744	-7.94409656524658	-2.65814733505249	-0.0985419824719429	0.200898066163063	0.0514926426112652
-5.71649789810181	-7.9424877166748	-2.65344476699829	-0.0985382720828056	0.200937166810036	0.0513552390038967
-5.71776723861694	-7.93444919586182	-2.65500903129578	-0.0985315889120102	0.200984507799149	0.0512281283736229
-5.72670793533325	-7.93321943283081	-2.66527104377747	-0.0984867587685585	0.20105616748333	0.0513432770967484
-5.72161626815796	-7.94287347793579	-2.66048860549927	-0.0984821394085884	0.200829640030861	0.0513604395091534
-5.71937847137451	-7.94433641433716	-2.65346455574036	-0.0985566675662994	0.200926467776299	0.0512706972658634
-5.71515369415283	-7.93310976028442	-2.64773726463318	-0.0985851138830185	0.201039165258408	0.051058117300272
-5.7189416885376	-7.9314866065979	-2.65610194206238	-0.0985380411148071	0.201070412993431	0.0510508678853512
-5.72019195556641	-7.93809795379639	-2.67028331756592	-0.098582036793232	0.20101435482502	0.0510445535182953
-5.71270370483398	-7.93788719177246	-2.66648030281067	-0.09856016933918	0.2009447067976	0.0509459413588047
-5.71706628799438	-7.93313264846802	-2.66333174705505	-0.0986311063170433	0.201032876968384	0.0508551932871342
-5.71595811843872	-7.92758655548096	-2.66055345535278	-0.0985924601554871	0.20101273059845	0.0508019551634789
-5.71790218353271	-7.92861557006836	-2.66168141365051	-0.0986085012555122	0.200973480939865	0.0508845448493958
-5.71587562561035	-7.93231868743896	-2.65567541122437	-0.0986040979623795	0.20117099583149	0.0508413724601269
-5.71009731292725	-7.92834711074829	-2.66424298286438	-0.0986433103680611	0.201153814792633	0.0507578514516354
-5.71178579330444	-7.92319822311401	-2.68399953842163	-0.0987248197197914	0.201224774122238	0.050687737762928
-5.71043157577515	-7.91941404342651	-2.68833351135254	-0.0985656827688217	0.200981870293617	0.050685852766037
-5.70906400680542	-7.9255256652832	-2.67425107955933	-0.0987152904272079	0.201027855277061	0.0508157201111317
-5.70300388336182	-7.92474269866943	-2.67098546028137	-0.0988017022609711	0.201229631900787	0.0506797060370445
-5.69831991195679	-7.91691493988037	-2.67872667312622	-0.0987434163689613	0.201313316822052	0.0506676025688648
-5.7010383605957	-7.91394376754761	-2.68189644813538	-0.0987986400723457	0.201268270611763	0.0506795607507229
-5.69635772705078	-7.91691780090332	-2.6796932220459	-0.0987355262041092	0.20108163356781	0.0508105345070362
-5.69274234771729	-7.91461229324341	-2.66925621032715	-0.0988662168383598	0.201305598020554	0.0508940853178501
-5.68872880935669	-7.9149112701416	-2.67914605140686	-0.0988789498806	0.201333582401276	0.0508829466998577
-5.68478727340698	-7.9126148223877	-2.6782329082489	-0.0988494530320168	0.201250940561295	0.0508661270141602
-5.67759609222412	-7.90964365005493	-2.67591571807861	-0.0988130196928978	0.20130181312561	0.0508052334189415
-5.67794752120972	-7.89834642410278	-2.67254424095154	-0.0988774746656418	0.201496601104736	0.0508469231426716
-5.67619276046753	-7.89538383483887	-2.68123817443848	-0.0988940671086311	0.201418325304985	0.0509703233838081
-5.68128633499146	-7.90659761428833	-2.68415331840515	-0.0989422872662544	0.201376020908356	0.0511345006525517
-5.67087316513062	-7.90445518493652	-2.67806243896484	-0.0988907516002655	0.2014230042696	0.0510462261736393
-5.66884231567383	-7.89650201797485	-2.67254400253296	-0.0989015027880669	0.201509639620781	0.050954457372427
-5.67537641525269	-7.89294099807739	-2.67880439758301	-0.0989473462104797	0.201726987957954	0.0509963259100914
-5.67401695251465	-7.89437055587769	-2.69436120986938	-0.0989330857992172	0.20164567232132	0.0510624498128891
-5.67264890670776	-7.90114068984985	-2.69633817672729	-0.0989914834499359	0.201595723628998	0.0510786809027195
-5.66916275024414	-7.89439296722412	-2.68932271003723	-0.0989481881260872	0.201669573783875	0.0510238856077194
-5.67190456390381	-7.88854169845581	-2.68709444999695	-0.0989504009485245	0.201621770858765	0.051152516156435
-5.67437791824341	-7.89291048049927	-2.67269730567932	-0.0990066453814507	0.201664075255394	0.051239300519228
-5.66875600814819	-7.89311695098877	-2.68506097793579	-0.0989750400185585	0.201797306537628	0.0511660389602184
-5.66664600372314	-7.88555574417114	-2.69770956039429	-0.0990684628486633	0.201806887984276	0.0512102991342545
-5.67208957672119	-7.88736152648926	-2.71096348762512	-0.098939910531044	0.201644346117973	0.0512451864778996
-5.6707558631897	-7.8898777961731	-2.69750761985779	-0.0990086421370506	0.201621845364571	0.0513331517577171
-5.66757678985596	-7.88700723648071	-2.68652009963989	-0.099038690328598	0.201735213398933	0.0512613654136658
-5.67050361633301	-7.87932872772217	-2.70370960235596	-0.099068783223629	0.201792135834694	0.051249984651804
-5.66816663742065	-7.87905120849609	-2.70211553573608	-0.0989137589931488	0.201570570468903	0.0513242334127426
-5.66858434677124	-7.88177347183228	-2.68700695037842	-0.0989899560809135	0.201743826270103	0.05148009583354
-5.66574144363403	-7.88493967056274	-2.68421792984009	-0.0989970192313194	0.201807036995888	0.0514589138329029
-5.66593313217163	-7.88193893432617	-2.69361448287964	-0.0990007072687149	0.201728150248528	0.0515220277011395
-5.66665267944336	-7.8852014541626	-2.68893098831177	-0.0990463644266129	0.201722607016563	0.0514186099171638
-5.66224908828735	-7.87907838821411	-2.68190717697144	-0.098953977227211	0.201702073216438	0.0514197312295437
-5.66200160980225	-7.87357997894287	-2.68237638473511	-0.0989737659692764	0.201834082603455	0.0514341332018375
-5.66807889938354	-7.87218856811523	-2.69193530082703	-0.0989263355731964	0.201837494969368	0.051473330706358
-5.66969156265259	-7.88039922714233	-2.69693470001221	-0.0988894701004028	0.201789230108261	0.0516509376466274
-5.67111682891846	-7.8880090713501	-2.69149303436279	-0.0988627895712852	0.201698198914528	0.051634319126606
-5.66529941558838	-7.88497877120972	-2.67950797080994	-0.0987849310040474	0.201667726039886	0.0516317971050739
-5.67073774337769	-7.88299179077148	-2.67523717880249	-0.0989466980099678	0.201830059289932	0.0516290254890919
-5.66958093643188	-7.88002634048462	-2.67923974990845	-0.0988819897174835	0.201790541410446	0.0516126304864883
-5.67569494247437	-7.88424396514893	-2.68123269081116	-0.0989347472786903	0.201778396964073	0.0517381094396114
-5.67913866043091	-7.89158487319946	-2.69367146492004	-0.0988902151584625	0.201757580041885	0.0517781488597393
-5.67384767532349	-7.88944911956787	-2.68999743461609	-0.0988617613911629	0.201611489057541	0.0517663918435574
-5.67832469940186	-7.88784742355347	-2.67787647247314	-0.0989188477396965	0.201715350151062	0.0517963990569115
-5.6791844367981	-7.88870048522949	-2.6741623878479	-0.0988301113247871	0.20160835981369	0.0519128665328026
-5.67988014221191	-7.89475297927856	-2.66661643981934	-0.0988404527306557	0.201563492417336	0.0520360767841339
-5.67799282073975	-7.89509916305542	-2.66391515731812	-0.0988120436668396	0.201813399791718	0.0519711039960384
-5.67236328125	-7.89350080490112	-2.67827177047729	-0.0988380685448647	0.201719224452972	0.0520341880619526
-5.67408180236816	-7.88746213912964	-2.69164967536926	-0.0988091826438904	0.201600790023804	0.0520473010838032
-5.67761611938477	-7.89279460906982	-2.68124032020569	-0.0986616909503937	0.201519027352333	0.0521574728190899
-5.67329788208008	-7.89622354507446	-2.66906642913818	-0.0987895205616951	0.201590046286583	0.0522123128175735
-5.66859531402588	-7.89793014526367	-2.66653680801392	-0.0988388210535049	0.201699003577232	0.0521611198782921
-5.66607618331909	-7.89090585708618	-2.67421269416809	-0.0987829640507698	0.20168074965477	0.0521779134869576
-5.66994905471802	-7.88817167282104	-2.67477107048035	-0.0987499356269836	0.201625615358353	0.0522719211876392
-5.66804981231689	-7.88963747024536	-2.66962957382202	-0.0986629202961922	0.201503902673721	0.0523547120392323
-5.6659951210022	-7.89160823822021	-2.66192269325256	-0.0987696424126625	0.201619371771812	0.0524343959987164
-5.66109704971313	-7.89168787002563	-2.65608668327332	-0.0988342687487602	0.20176038146019	0.0524694919586182
-5.65908670425415	-7.89096450805664	-2.66137886047363	-0.0987845808267593	0.201616674661636	0.0524317920207977
-5.65695905685425	-7.89284229278564	-2.65470266342163	-0.0988871157169342	0.201550602912903	0.0524028092622757
-5.65302276611328	-7.8870005607605	-2.6514298915863	-0.0987710356712341	0.201533764600754	0.0524901077151299
-5.65059041976929	-7.87761306762695	-2.64797472953796	-0.0988891050219536	0.201662391424179	0.052575271576643
-5.65266609191895	-7.8751163482666	-2.65086913108826	-0.0988246649503708	0.201650872826576	0.0527128800749779
-5.65707874298096	-7.8834285736084	-2.65755319595337	-0.0987925156950951	0.201521381735802	0.0528886839747429
-5.65147924423218	-7.88706254959106	-2.65019989013672	-0.0988142192363739	0.20146606862545	0.0529559850692749
-5.63833808898926	-7.88730001449585	-2.63583517074585	-0.0988390147686005	0.201310783624649	0.0529563426971436
-5.63900089263916	-7.87725210189819	-2.62697577476501	-0.0988771840929985	0.201513946056366	0.0529341511428356
-5.64078235626221	-7.87062358856201	-2.62828159332275	-0.0988892689347267	0.201588273048401	0.0529703348875046
-5.6385178565979	-7.87682819366455	-2.63977527618408	-0.0988978818058968	0.201508671045303	0.0531320422887802
-5.63552618026733	-7.88208484649658	-2.63840508460999	-0.0989058539271355	0.201434463262558	0.0531657040119171
-5.62976789474487	-7.87474155426025	-2.63889765739441	-0.0988284200429916	0.201387912034988	0.0531706213951111
-5.63473701477051	-7.86735391616821	-2.62604260444641	-0.0988567098975182	0.201485484838486	0.05319968983531
-5.63326120376587	-7.8737211227417	-2.6151020526886	-0.098876491189003	0.201497569680214	0.0533053949475288
-5.62929630279541	-7.87669801712036	-2.6207013130188	-0.0988224968314171	0.201647222042084	0.0532936006784439
-5.6280951499939	-7.87397241592407	-2.63130497932434	-0.0988580882549286	0.201748341321945	0.0532096177339554
-5.6316499710083	-7.86820697784424	-2.64588189125061	-0.0988299772143364	0.201682865619659	0.053257878869772
-5.63609552383423	-7.87536525726318	-2.64103603363037	-0.0987923666834831	0.201494544744492	0.0532724671065807
-5.63771724700928	-7.88133335113525	-2.62863302230835	-0.0988125130534172	0.201566755771637	0.05331189930439
-5.63039541244507	-7.88057851791382	-2.62636137008667	-0.0988617688417435	0.201696112751961	0.0532855056226254
-5.632164478302	-7.87918329238892	-2.62519335746765	-0.0988363474607468	0.201787665486336	0.0531976111233234
-5.63725996017456	-7.87076997756958	-2.63563632965088	-0.0986895486712456	0.201720684766769	0.0532322563230991
-5.63906764984131	-7.87392044067383	-2.63479495048523	-0.0987656787037849	0.201608493924141	0.0532903634011745
-5.64120149612427	-7.87705564498901	-2.63323831558228	-0.0986538752913475	0.201667040586472	0.0533384047448635
-5.64094066619873	-7.88109111785889	-2.63096475601196	-0.0987106710672379	0.201803952455521	0.0533323250710964
-5.64326572418213	-7.88277578353882	-2.62795543670654	-0.0987778902053833	0.201867654919624	0.0532390661537647
-5.6441593170166	-7.88376379013062	-2.63992738723755	-0.0987853705883026	0.201812267303467	0.0532251410186291
-5.64770698547363	-7.88951635360718	-2.63530683517456	-0.0987362712621689	0.201730817556381	0.0530817769467831
-5.64525651931763	-7.88334321975708	-2.62674069404602	-0.0986920744180679	0.201760545372963	0.0530572384595871
-5.64755773544312	-7.87954044342041	-2.62941861152649	-0.0988149717450142	0.201953068375587	0.0530561544001102
-5.65280103683472	-7.87845039367676	-2.63504314422607	-0.0986727401614189	0.202007487416267	0.0530537106096745
-5.6624641418457	-7.88270998001099	-2.63902425765991	-0.0986508205533028	0.201961070299149	0.0531464070081711
-5.66536426544189	-7.89260625839233	-2.64790225028992	-0.0987090244889259	0.201951771974564	0.0531932190060616
-5.66215944290161	-7.89835929870605	-2.63493895530701	-0.0986989289522171	0.201801955699921	0.0531070157885551
-5.66567611694336	-7.89819478988647	-2.63218593597412	-0.0987320393323898	0.201979368925095	0.0529992841184139
-5.66557884216309	-7.89330196380615	-2.63213419914246	-0.0987376868724823	0.202141404151917	0.0529117397964001
-5.67407989501953	-7.89580249786377	-2.64370131492615	-0.0987437218427658	0.202116250991821	0.0529419481754303
-5.67942237854004	-7.90067052841187	-2.65651988983154	-0.0987544432282448	0.202047422528267	0.0530025847256184
-5.67380094528198	-7.90026521682739	-2.65052819252014	-0.0987918823957443	0.201986104249954	0.0528839528560638
-5.67871570587158	-7.89594602584839	-2.64408850669861	-0.098779171705246	0.202108219265938	0.0528984703123569
-5.68077611923218	-7.89365386962891	-2.64309167861938	-0.0987410694360733	0.202059715986252	0.0528826005756855
-5.68184423446655	-7.89853668212891	-2.63446354866028	-0.0988363921642303	0.201990872621536	0.0529736392199993
-5.6819224357605	-7.90103483200073	-2.63447856903076	-0.0988121032714844	0.202172175049782	0.0529157333076
-5.67602491378784	-7.8959846496582	-2.64365911483765	-0.0988794490695	0.20222319662571	0.0528433322906494
-5.67995548248291	-7.89212131500244	-2.66381216049194	-0.0989327952265739	0.202224612236023	0.0527839809656143
-5.68195867538452	-7.89354705810547	-2.66067910194397	-0.0987978056073189	0.202023863792419	0.0528025068342686
-5.68519401550293	-7.89950752258301	-2.6462128162384	-0.09891726821661	0.202050909399986	0.0528735741972923
-5.67983198165894	-7.90090322494507	-2.64149332046509	-0.0990108102560043	0.202159285545349	0.0528429038822651
-5.6763710975647	-7.90231132507324	-2.64353775978088	-0.0990025997161865	0.202200531959534	0.0527661107480526
-5.68091678619385	-7.89402723312378	-2.65630602836609	-0.0990017801523209	0.202280610799789	0.0527050346136093
-5.67948484420776	-7.89025354385376	-2.65486598014832	-0.0989279821515083	0.202096670866013	0.0528056807816029
-5.68171119689941	-7.89287948608398	-2.64748692512512	-0.0990108251571655	0.202118590474129	0.0529387108981609
-5.67808151245117	-7.89729976654053	-2.64122533798218	-0.0989855974912643	0.202230930328369	0.0529632046818733
-5.67455244064331	-7.89923810958862	-2.6441822052002	-0.0991049632430077	0.202256560325623	0.0529192425310612
-5.67859172821045	-7.89981269836426	-2.65258193016052	-0.0991063788533211	0.202215850353241	0.0528278313577175
-5.67337131500244	-7.89640998840332	-2.65045857429504	-0.0991018489003181	0.202084124088287	0.0527717247605324
-5.67117691040039	-7.89068222045898	-2.63638257980347	-0.0991585552692413	0.202260866761208	0.0527761615812778
-5.67454051971436	-7.88397121429443	-2.64605617523193	-0.0991115123033524	0.202358767390251	0.0528145097196102
-5.67938566207886	-7.88829374313354	-2.6568820476532	-0.0990937352180481	0.202194035053253	0.0529755428433418
-5.67757272720337	-7.89677953720093	-2.65369153022766	-0.0991589426994324	0.202167481184006	0.05299137160182
-5.67103815078735	-7.89839220046997	-2.64282083511353	-0.0990825518965721	0.202085912227631	0.0529012717306614
-5.67023277282715	-7.89305591583252	-2.640944480896	-0.099186472594738	0.202245324850082	0.0528518073260784
-5.66945838928223	-7.88616847991943	-2.64314651489258	-0.0991597026586533	0.202327653765678	0.052742850035429
-5.67313957214355	-7.89003992080688	-2.64823937416077	-0.0992148295044899	0.202292263507843	0.0528196059167385
-5.67648077011108	-7.89289522171021	-2.65761995315552	-0.0991677716374397	0.202285677194595	0.0528020113706589
-5.67030429840088	-7.89819622039795	-2.66102433204651	-0.0992042869329453	0.202118918299675	0.052810687571764
-5.67392730712891	-7.88781261444092	-2.65122151374817	-0.0991936698555946	0.202261447906494	0.0527011081576347
-5.67286157608032	-7.88618516921997	-2.64379906654358	-0.0992155820131302	0.202196180820465	0.0526776947081089
-5.67925119400024	-7.88993453979492	-2.63647818565369	-0.0992082804441452	0.202202200889587	0.0527664572000504
-5.67583513259888	-7.89298391342163	-2.63680768013	-0.0991794094443321	0.202340051531792	0.0526685304939747
-5.67194938659668	-7.88904285430908	-2.65542721748352	-0.0992178916931152	0.202330335974693	0.0525670275092125
-5.67602252960205	-7.88704395294189	-2.66254115104675	-0.0992326661944389	0.202306374907494	0.0525005236268044
-5.67670583724976	-7.89125823974609	-2.66364645957947	-0.0991380363702774	0.202116116881371	0.0524984784424305
-5.67977094650269	-7.89602899551392	-2.65227460861206	-0.0992241948843002	0.202184289693832	0.0525245331227779
-5.67776823043823	-7.89843606948853	-2.65235900878906	-0.099249579012394	0.202364340424538	0.0524022169411182
-5.68064117431641	-7.89019203186035	-2.66458630561829	-0.0991944223642349	0.20237047970295	0.0523267202079296
-5.68405199050903	-7.89493131637573	-2.67241382598877	-0.0991662442684174	0.202303916215897	0.0523221120238304
-5.68981266021729	-7.89597177505493	-2.66803455352783	-0.0990776494145393	0.202328369021416	0.05238102003932
-5.68774747848511	-7.90106916427612	-2.66460061073303	-0.0992168486118317	0.202424451708794	0.0524023547768593
-5.68905782699585	-7.90555143356323	-2.66733193397522	-0.0992631316184998	0.202502891421318	0.0523212440311909
-5.6894006729126	-7.90077781677246	-2.67503190040588	-0.0992213487625122	0.202421560883522	0.0522565618157387
-5.68899440765381	-7.90901613235474	-2.66703963279724	-0.099276028573513	0.202378317713737	0.0521742105484009
-5.68904495239258	-7.90027523040771	-2.66447615623474	-0.099201612174511	0.202462255954742	0.0521623939275742
-5.69474172592163	-7.89471626281738	-2.67124319076538	-0.0992394015192986	0.202592834830284	0.0521951951086521
-5.69990682601929	-7.89664173126221	-2.68133330345154	-0.09918212890625	0.202534273266792	0.0523022674024105
-5.69955492019653	-7.9041051864624	-2.68385291099548	-0.0992002561688423	0.202448844909668	0.0524100735783577
-5.69865989685059	-7.90639400482178	-2.6761691570282	-0.099225826561451	0.20244300365448	0.052356194704771
-5.69268465042114	-7.9047589302063	-2.66783785820007	-0.0992018803954124	0.202424079179764	0.05228391289711
-5.69673585891724	-7.89555072784424	-2.66766405105591	-0.0992675349116325	0.202654555439949	0.0522576421499252
-5.69815301895142	-7.89961528778076	-2.67677617073059	-0.0992554426193237	0.202671185135841	0.052260372787714
-5.69964170455933	-7.90232419967651	-2.68537545204163	-0.0992898046970367	0.202610567212105	0.052329283207655
-5.6991753578186	-7.9062352180481	-2.68860507011414	-0.0992386490106583	0.202647551894188	0.0522928349673748
-5.69660758972168	-7.90366077423096	-2.68706941604614	-0.0991800725460052	0.2026187479496	0.0522612929344177
-5.69867515563965	-7.89739847183228	-2.67696309089661	-0.0992455407977104	0.202642038464546	0.0523189902305603
-5.70190286636353	-7.89961242675781	-2.67016553878784	-0.0992435738444328	0.202636793255806	0.0523857250809669
-5.70233678817749	-7.90402364730835	-2.66787028312683	-0.0991787686944008	0.202682286500931	0.0524808056652546
-5.70123147964478	-7.90764093399048	-2.66857147216797	-0.0991064608097076	0.202886655926704	0.0524148605763912
-5.69985246658325	-7.90395784378052	-2.68871665000916	-0.0991718396544456	0.202864184975624	0.052413284778595
-5.70529222488403	-7.90112924575806	-2.6967978477478	-0.0991813689470291	0.202897995710373	0.0524206310510635
-5.70754194259644	-7.91163301467896	-2.69169402122498	-0.0990862026810646	0.202677190303802	0.0524912476539612
-5.70535850524902	-7.91335105895996	-2.68405151367188	-0.0992197692394257	0.202827975153923	0.0525011941790581
-5.7052116394043	-7.91355466842651	-2.68072247505188	-0.0991425514221191	0.202904373407364	0.052465658634901
-5.70979690551758	-7.90727043151855	-2.69606399536133	-0.0990600436925888	0.202878773212433	0.0524443984031677
-5.71176338195801	-7.9090461730957	-2.6924455165863	-0.0990186408162117	0.202814608812332	0.0525902695953846
-5.71394395828247	-7.91496515274048	-2.68897199630737	-0.0990350097417831	0.202916994690895	0.052668359130621
-5.71190690994263	-7.91633653640747	-2.68683362007141	-0.0990681424736977	0.202933460474014	0.0526454076170921
-5.71413040161133	-7.9205584526062	-2.69104790687561	-0.0990687981247902	0.202915981411934	0.0526151731610298
-5.71717309951782	-7.92077970504761	-2.69277882575989	-0.0990565940737724	0.202908053994179	0.0525724366307259
-5.71133947372437	-7.91846799850464	-2.68862223625183	-0.0990804880857468	0.202914968132973	0.0525540895760059
-5.71866083145142	-7.91079521179199	-2.68620467185974	-0.099005438387394	0.203096359968185	0.0526571311056614
-5.72077131271362	-7.91691493988037	-2.69323301315308	-0.0989413410425186	0.202982112765312	0.0528051629662514
-5.72200536727905	-7.92749071121216	-2.68749904632568	-0.0989663302898407	0.202872946858406	0.0529482997953892
-5.71577835083008	-7.92653560638428	-2.68341636657715	-0.0989217460155487	0.202880442142487	0.0529033988714218
-5.71479654312134	-7.91957139968872	-2.68388652801514	-0.0989852994680405	0.202962636947632	0.052923571318388
-5.71822357177734	-7.91804027557373	-2.6854944229126	-0.0989789739251137	0.203089311718941	0.052975557744503
-5.71992349624634	-7.92098331451416	-2.6900315284729	-0.0989037975668907	0.202962055802345	0.0531211383640766
-5.7188401222229	-7.92877006530762	-2.69727945327759	-0.0989209339022636	0.202870652079582	0.0532165504992008
-5.71158933639526	-7.92339563369751	-2.68760466575623	-0.0989223942160606	0.202862605452538	0.0532390661537647
-5.71148014068604	-7.9168267250061	-2.67656135559082	-0.0988982990384102	0.202817037701607	0.0532906576991081
-5.71463775634766	-7.91404056549072	-2.67252230644226	-0.0989273115992546	0.202905833721161	0.0534122698009014
-5.71188163757324	-7.91637659072876	-2.6701500415802	-0.098793052136898	0.202756151556969	0.0535383000969887
-5.71125984191895	-7.92019605636597	-2.66212868690491	-0.0988826453685761	0.203017145395279	0.0536466874182224
-5.70349979400635	-7.91321897506714	-2.67503380775452	-0.0989034846425056	0.203053295612335	0.053585946559906
-5.70430374145508	-7.90982818603516	-2.69384264945984	-0.098878912627697	0.202839031815529	0.0536875352263451
-5.70786285400391	-7.91711902618408	-2.68935322761536	-0.098907008767128	0.202864140272141	0.0538611002266407
-5.70220613479614	-7.91954803466797	-2.67094326019287	-0.0988824144005775	0.202766925096512	0.0539289973676205
-5.70000982284546	-7.92065048217773	-2.66559958457947	-0.0990311205387115	0.202977880835533	0.0539717450737953
-5.69569158554077	-7.91069459915161	-2.6753249168396	-0.098932608962059	0.202953636646271	0.0539820119738579
-5.69914245605469	-7.90879440307617	-2.68414282798767	-0.098967544734478	0.202830642461777	0.0540988817811012
-5.70398139953613	-7.90884637832642	-2.67397022247314	-0.0988640114665031	0.202782392501831	0.0542154684662819
-5.6955738067627	-7.91317987442017	-2.67580819129944	-0.0990178063511848	0.202702790498734	0.0543940290808678
-5.6961874961853	-7.91265678405762	-2.66733527183533	-0.0990709885954857	0.202906355261803	0.0544313974678516
-5.68965291976929	-7.91015195846558	-2.66940355300903	-0.0990568846464157	0.202863767743111	0.0544404238462448
-5.69099712371826	-7.90738201141357	-2.67214441299438	-0.099048987030983	0.202766746282578	0.054516889154911
-5.68865394592285	-7.90700244903564	-2.66319990158081	-0.0990448743104935	0.202737256884575	0.0545216724276543
-5.6815013885498	-7.89685869216919	-2.66258573532104	-0.099028967320919	0.202714756131172	0.054565466940403
-5.68829393386841	-7.89091014862061	-2.66323590278625	-0.0991198346018791	0.202975258231163	0.0546377077698708
-5.68624925613403	-7.89173936843872	-2.67119073867798	-0.0990035533905029	0.202841460704803	0.0548873022198677
-5.68513154983521	-7.90169620513916	-2.66518402099609	-0.0990931391716003	0.202738597989082	0.0550674200057983
-5.67475128173828	-7.89835596084595	-2.65090274810791	-0.0990801528096199	0.202722996473312	0.0550270192325115
-5.67208242416382	-7.88875961303711	-2.65004706382751	-0.0990964993834496	0.202753663063049	0.0550052635371685
-5.67443084716797	-7.88482141494751	-2.65098929405212	-0.0991632416844368	0.202928557991982	0.0550649873912334
-5.67355394363403	-7.89121150970459	-2.6614203453064	-0.0991475433111191	0.20280747115612	0.0552257113158703
-5.67305088043213	-7.89426326751709	-2.65953540802002	-0.0991412475705147	0.202668771147728	0.0553502440452576
-5.66594076156616	-7.88471174240112	-2.6554229259491	-0.0990779474377632	0.202714785933495	0.0552971065044403
-5.66581344604492	-7.88169288635254	-2.65293622016907	-0.0991428568959236	0.202674254775047	0.055408887565136
-5.66927146911621	-7.8817720413208	-2.64251780509949	-0.099114254117012	0.202730968594551	0.0554992631077766
-5.66428709030151	-7.88153505325317	-2.63695287704468	-0.0990524366497993	0.202580913901329	0.0556234866380692
-5.66694355010986	-7.88681316375732	-2.63405060768127	-0.099129244685173	0.202714011073112	0.0557151399552822
-5.66117143630981	-7.88319635391235	-2.64069485664368	-0.0991009399294853	0.202805027365685	0.0556560903787613
-5.65992450714111	-7.87994146347046	-2.65934348106384	-0.0991197302937508	0.202789291739464	0.0556774064898491
-5.66542959213257	-7.87808179855347	-2.66317915916443	-0.0990843921899796	0.202648311853409	0.0556992590427399
-5.66282939910889	-7.88403749465942	-2.65296483039856	-0.0990588292479515	0.20253798365593	0.0558045729994774
-5.66402673721313	-7.88775539398193	-2.64722967147827	-0.0990940108895302	0.202585995197296	0.0558458752930164
-5.66140794754028	-7.88403606414795	-2.63977193832397	-0.0991979464888573	0.202681049704552	0.0558168329298496
-5.6609959602356	-7.88463068008423	-2.65201497077942	-0.0992387160658836	0.202741518616676	0.0557386875152588
-5.66775846481323	-7.87563896179199	-2.65989565849304	-0.099112369120121	0.202642410993576	0.055748239159584
-5.67102956771851	-7.87771129608154	-2.66105461120605	-0.0991120785474777	0.202562645077705	0.0557946749031544
-5.67289113998413	-7.88089609146118	-2.65648984909058	-0.0990059897303581	0.202529534697533	0.0558644905686378
-5.67152118682861	-7.88417100906372	-2.65026712417603	-0.0991467610001564	0.202595293521881	0.0559125989675522
-5.67365026473999	-7.88537836074829	-2.65362787246704	-0.099205419421196	0.202721327543259	0.0558632351458073
-5.67215776443481	-7.88542985916138	-2.65872573852539	-0.0992844253778458	0.202579542994499	0.0558749921619892
-5.67735481262207	-7.88693475723267	-2.66324257850647	-0.099284403026104	0.202545180916786	0.0557820275425911
-5.6739182472229	-7.88758707046509	-2.65381717681885	-0.0992220863699913	0.202407404780388	0.055711917579174
-5.6774001121521	-7.88089036941528	-2.64948487281799	-0.0993528217077255	0.202544003725052	0.0557010397315025
-5.67484855651855	-7.87115097045898	-2.65833139419556	-0.0992918014526367	0.202558055520058	0.0556761808693409
-5.68099689483643	-7.87628173828125	-2.66218614578247	-0.0993798971176147	0.202547281980515	0.0558159612119198
-5.68626117706299	-7.88140773773193	-2.67452335357666	-0.0994224846363068	0.202482551336288	0.0558932051062584
-5.67875814437866	-7.88758134841919	-2.65560507774353	-0.0993463173508644	0.202340111136436	0.0558639541268349
-5.67827129364014	-7.88506317138672	-2.65136122703552	-0.0995025262236595	0.202494338154793	0.0557472854852676
-5.67474746704102	-7.87474298477173	-2.65347194671631	-0.0994401574134827	0.202598541975021	0.0556404553353786
-5.67692136764526	-7.87845468521118	-2.6634509563446	-0.0995410606265068	0.202610045671463	0.0557257495820522
-5.68077898025513	-7.87881374359131	-2.67381548881531	-0.0995864048600197	0.202580109238625	0.0557460896670818
-5.67760133743286	-7.8858118057251	-2.67508339881897	-0.0995617657899857	0.202523812651634	0.0557201765477657
-5.67463541030884	-7.88302993774414	-2.67574763298035	-0.0996187180280685	0.20247645676136	0.0555715970695019
-5.67514705657959	-7.87481260299683	-2.67098641395569	-0.0995587632060051	0.202528968453407	0.0555877275764942
-5.67990398406982	-7.87878322601318	-2.66748404502869	-0.0996294617652893	0.202512010931969	0.0556672811508179
-5.67961740493774	-7.87805557250977	-2.65630578994751	-0.0996382012963295	0.20257006585598	0.0557085610926151
-5.67837524414063	-7.88463687896729	-2.66569113731384	-0.0996818095445633	0.202642366290092	0.0556115843355656
-5.67396402359009	-7.88285636901855	-2.67133951187134	-0.0996809974312782	0.202749490737915	0.0556020736694336
-5.67267465591431	-7.87291383743286	-2.68762826919556	-0.0997536182403564	0.202863678336143	0.055496197193861
-5.67592859268188	-7.87300252914429	-2.69305825233459	-0.0996597409248352	0.202684998512268	0.0554845631122589
-5.67493629455566	-7.87249660491943	-2.6964168548584	-0.0996806770563126	0.202601164579391	0.0555520467460155
-5.6732497215271	-7.87689256668091	-2.68111538887024	-0.0997830331325531	0.202705606818199	0.0555116608738899
-5.66764879226685	-7.87552261352539	-2.67744851112366	-0.0997670888900757	0.202786788344383	0.055444810539484
-5.66344976425171	-7.86887741088867	-2.68353772163391	-0.0998868867754936	0.202978044748306	0.0553962178528309
-5.66251707077026	-7.86125802993774	-2.69876217842102	-0.0998110473155975	0.202855154871941	0.0553857907652855
-5.65990877151489	-7.85575485229492	-2.70165085792542	-0.0997807383537292	0.202719166874886	0.0554467774927616
-5.65873146057129	-7.85771036148071	-2.6915237903595	-0.0998083129525185	0.20284666121006	0.0554524473845959
-5.65314817428589	-7.85302591323853	-2.68082094192505	-0.0998858287930489	0.20286837220192	0.0555279068648815
-5.64833831787109	-7.85383701324463	-2.68447780609131	-0.100054755806923	0.203018575906754	0.0555866770446301
-5.6443190574646	-7.85212659835815	-2.69072103500366	-0.100016765296459	0.202944561839104	0.0554900243878365
-5.63984107971191	-7.84964275360107	-2.69310903549194	-0.100087232887745	0.202912569046021	0.0555035136640072
-5.6326756477356	-7.84665632247925	-2.68148589134216	-0.100084125995636	0.202977314591408	0.0555028915405273
-5.6279182434082	-7.84011554718018	-2.67460870742798	-0.100124269723892	0.202992543578148	0.0554719045758247
-5.62896537780762	-7.82914876937866	-2.68340611457825	-0.100181177258492	0.203238651156425	0.055518876761198
-5.62819528579712	-7.82706785202026	-2.69435930252075	-0.100195661187172	0.203163385391235	0.0556948743760586
-5.63117361068726	-7.83274364471436	-2.69490504264832	-0.100199192762375	0.203071281313896	0.0558404587209225
-5.62251234054565	-7.83325242996216	-2.68987536430359	-0.100211605429649	0.2030009329319	0.0558465085923672
-5.61676502227783	-7.82979440689087	-2.67973828315735	-0.100330889225006	0.203073933720589	0.0557600632309914
-5.61317014694214	-7.8199577331543	-2.68016529083252	-0.100358963012695	0.203162312507629	0.0557369850575924
-5.61286687850952	-7.81548118591309	-2.68438720703125	-0.100428886711597	0.203186541795731	0.0557971820235252
-5.61587047576904	-7.81933450698853	-2.69051480293274	-0.100494228303432	0.203274771571159	0.055883951485157
-5.61138439178467	-7.82092237472534	-2.69547128677368	-0.100460648536682	0.203109860420227	0.0559296607971191
-5.60635471343994	-7.81702136993408	-2.68631887435913	-0.100442200899124	0.20308256149292	0.0558482371270657
-5.60972023010254	-7.81052160263062	-2.68232321739197	-0.100561030209064	0.203184828162193	0.0559213720262051
-5.61084318161011	-7.8100266456604	-2.67242217063904	-0.100532338023186	0.203083574771881	0.0559980347752571
-5.61134767532349	-7.81401872634888	-2.67805528640747	-0.100559957325459	0.203118920326233	0.0560264736413956
-5.6093487739563	-7.81213521957397	-2.67873525619507	-0.100557439029217	0.20322248339653	0.0560311712324619
-5.60720634460449	-7.80987119674683	-2.68971395492554	-0.100647732615471	0.203321546316147	0.0559566542506218
-5.60699033737183	-7.80704212188721	-2.69919800758362	-0.100662566721439	0.203286170959473	0.0559378191828728
-5.61195945739746	-7.80717277526855	-2.70470094680786	-0.100647263228893	0.203123524785042	0.0559636726975441
-5.6134147644043	-7.81412792205811	-2.7005820274353	-0.100653402507305	0.203112095594406	0.056059904396534
-5.61020088195801	-7.81370496749878	-2.6885712146759	-0.100803218781948	0.203198939561844	0.0560096725821495
-5.60939645767212	-7.81143808364868	-2.69647574424744	-0.100777477025986	0.203312158584595	0.0558900982141495
-5.60811233520508	-7.80551385879517	-2.70019578933716	-0.100735276937485	0.20321336388588	0.0559655241668224
-5.61484289169312	-7.80384683609009	-2.70532202720642	-0.100704871118069	0.203219726681709	0.0559413395822048
-5.61650037765503	-7.80575227737427	-2.70340895652771	-0.100612632930279	0.203075706958771	0.0559703409671783
-5.61713933944702	-7.80961132049561	-2.69257760047913	-0.100744441151619	0.203299418091774	0.0560630857944489
-5.6135835647583	-7.80956649780273	-2.69387578964233	-0.100785426795483	0.203295841813087	0.056063961237669
-5.61330032348633	-7.81199502944946	-2.69991660118103	-0.100700847804546	0.203253656625748	0.0560567416250706
-5.61372423171997	-7.81178379058838	-2.69997048377991	-0.100748747587204	0.203245624899864	0.0559805035591125
-5.61074304580688	-7.8107533454895	-2.69805908203125	-0.100686252117157	0.203133434057236	0.055905606597662
-5.61277389526367	-7.80835056304932	-2.6883544921875	-0.100703291594982	0.203229606151581	0.0559525638818741
-5.60798120498657	-7.80176544189453	-2.69157338142395	-0.100670300424099	0.203312873840332	0.0559299029409885
-5.61552000045776	-7.80253839492798	-2.70544719696045	-0.100687481462955	0.203202292323112	0.0560376234352589
-5.61871004104614	-7.80540609359741	-2.70521259307861	-0.10064609348774	0.203231990337372	0.0561727657914162
-5.61407375335693	-7.8104510307312	-2.70144987106323	-0.100549541413784	0.203061446547508	0.0561737790703774
-5.61407089233398	-7.81516885757446	-2.69025087356567	-0.1005819439888	0.20307831466198	0.0561416484415531
-5.60966873168945	-7.806556224823	-2.68646097183228	-0.100580714643002	0.203153431415558	0.0560815893113613
-5.61089658737183	-7.8019757270813	-2.68529677391052	-0.100577607750893	0.203248456120491	0.0560252442955971
-5.61149263381958	-7.80055904388428	-2.69139337539673	-0.100606098771095	0.203313320875168	0.0560955181717873
-5.61030626296997	-7.80520343780518	-2.6972029209137	-0.100584737956524	0.203233078122139	0.0562145076692104
-5.60687255859375	-7.80952405929565	-2.70175385475159	-0.100562989711761	0.203060835599899	0.0561852119863033
-5.60179090499878	-7.80467700958252	-2.70044016838074	-0.100548438727856	0.203095719218254	0.0561678670346737
-5.60053634643555	-7.79896020889282	-2.69247841835022	-0.100521266460419	0.203106671571732	0.0561447739601135
-5.59928321838379	-7.79422473907471	-2.68599390983582	-0.100565575063229	0.203107714653015	0.056247603148222
-5.60158348083496	-7.79724979400635	-2.67997932434082	-0.100660167634487	0.203123822808266	0.0563018955290318
-5.59583139419556	-7.79994440078735	-2.67085599899292	-0.100535720586777	0.202959537506104	0.0563758090138435
-5.59523487091064	-7.798659324646	-2.67485451698303	-0.100622408092022	0.203212350606918	0.0563573949038982
-5.58852481842041	-7.79482173919678	-2.68045330047607	-0.10065421462059	0.203250139951706	0.0562582686543465
-5.58728122711182	-7.78778314590454	-2.69420289993286	-0.100706122815609	0.203103676438332	0.0563117228448391
-5.59060907363892	-7.78988647460938	-2.69375061988831	-0.100629948079586	0.203019961714745	0.0563291199505329
-5.58896923065186	-7.7943377494812	-2.68039226531982	-0.10059916973114	0.202919542789459	0.0563950687646866
-5.587965965271	-7.79671001434326	-2.67099118232727	-0.100779138505459	0.203133419156075	0.0563786551356316
-5.58118534088135	-7.78916358947754	-2.68054151535034	-0.100732304155827	0.20314359664917	0.0563107691705227
-5.58357524871826	-7.78693246841431	-2.69383478164673	-0.100746169686317	0.203117966651917	0.0562875345349312
-5.58803939819336	-7.78308582305908	-2.69293737411499	-0.100633881986141	0.203113213181496	0.0564027987420559
-5.58755159378052	-7.79141139984131	-2.68375778198242	-0.100694544613361	0.203064203262329	0.056411400437355
-5.59071063995361	-7.7946572303772	-2.68371844291687	-0.100769937038422	0.20326042175293	0.0564523488283157
-5.58736228942871	-7.79637956619263	-2.68682289123535	-0.100860439240932	0.203327551484108	0.0564768984913826
-5.59247779846191	-7.79786729812622	-2.68490433692932	-0.100806310772896	0.203416883945465	0.0564179830253124
-5.59251832962036	-7.79712533950806	-2.69566369056702	-0.100854285061359	0.203408986330032	0.0563472993671894
-5.59874153137207	-7.80232429504395	-2.69750332832336	-0.100901424884796	0.203365549445152	0.0562476254999638
-5.59416770935059	-7.79806280136108	-2.69599366188049	-0.100882932543755	0.203284740447998	0.0562214776873589
-5.59755754470825	-7.79388618469238	-2.69532132148743	-0.100908778607845	0.203472167253494	0.0562223866581917
-5.60278272628784	-7.7896294593811	-2.70298051834106	-0.100907914340496	0.203565776348114	0.0562455393373966
-5.61142873764038	-7.79382753372192	-2.71526169776917	-0.100928582251072	0.203525677323341	0.0563554465770721
-5.61444187164307	-7.80219125747681	-2.71794056892395	-0.100926354527473	0.203524976968765	0.0564583502709866
-5.61026859283447	-7.80595302581787	-2.71044754981995	-0.100856579840183	0.203319549560547	0.0563629455864429
-5.61069631576538	-7.80373811721802	-2.70591139793396	-0.100946515798569	0.203496158123016	0.056335810571909
-5.60702323913574	-7.79627418518066	-2.70534229278564	-0.100942015647888	0.203548833727837	0.0562484003603458
-5.61455297470093	-7.7929220199585	-2.71183156967163	-0.100935518741608	0.203633546829224	0.0563183575868607
-5.62277889251709	-7.79577779769897	-2.7186598777771	-0.100928694009781	0.203660622239113	0.0563732758164406
-5.61776304244995	-7.80356454849243	-2.72598028182983	-0.10103015601635	0.203532084822655	0.0564022660255432
-5.61922883987427	-7.80353450775146	-2.73216605186462	-0.101032614707947	0.20357371866703	0.056393850594759
-5.61897134780884	-7.79898929595947	-2.73000597953796	-0.100965470075607	0.203563094139099	0.0563535504043102
-5.61770677566528	-7.79678964614868	-2.72089838981628	-0.100951328873634	0.203567117452621	0.0563344992697239
-5.6205677986145	-7.79278087615967	-2.7227098941803	-0.100924253463745	0.203580215573311	0.0564671158790588
-5.62407732009888	-7.79708337783813	-2.71309494972229	-0.100915633141994	0.203614354133606	0.0565289333462715
-5.62298107147217	-7.79845905303955	-2.71481728553772	-0.100831598043442	0.203582257032394	0.0565751567482948
-5.62677764892578	-7.80432796478271	-2.71468806266785	-0.100960686802864	0.203778028488159	0.0566077642142773
-5.62318325042725	-7.79856252670288	-2.72611975669861	-0.100864440202713	0.203831225633621	0.0565422438085079
-5.62418079376221	-7.79739284515381	-2.74212050437927	-0.100901871919632	0.20370876789093	0.0565763637423515
-5.62800598144531	-7.80231428146362	-2.74085164070129	-0.100852765142918	0.203650459647179	0.0566656403243542
-5.62819242477417	-7.80513191223145	-2.7314875125885	-0.100840158760548	0.203654006123543	0.0567632094025612
-5.63110637664795	-7.81068754196167	-2.72554922103882	-0.100866548717022	0.203696727752686	0.0567575693130493
-5.62522220611572	-7.80688858032227	-2.72627234458923	-0.100870102643967	0.203763291239738	0.0567987859249115
-5.62519550323486	-7.80505037307739	-2.73016405105591	-0.100857071578503	0.203778773546219	0.0567994564771652
-5.62628555297852	-7.80167007446289	-2.73873400688171	-0.100790977478027	0.203689619898796	0.0568840280175209
-5.63117933273315	-7.79950761795044	-2.7383873462677	-0.100781835615635	0.203621819615364	0.0569828040897846
-5.6315712928772	-7.80017614364624	-2.73522663116455	-0.100568190217018	0.20361465215683	0.0570773258805275
-5.63076114654541	-7.80466318130493	-2.72900676727295	-0.100781217217445	0.203617617487907	0.0572298690676689
-5.62994289398193	-7.80686378479004	-2.71824431419373	-0.100696064531803	0.203667148947716	0.0573107451200485
-5.62514543533325	-7.80835962295532	-2.72129511833191	-0.100797340273857	0.203675135970116	0.0573993176221848
-5.62775659561157	-7.8073205947876	-2.72233533859253	-0.100744798779488	0.203722581267357	0.0574376210570335
-5.62329244613647	-7.81100225448608	-2.72238492965698	-0.100780248641968	0.203572750091553	0.0575627498328686
-5.62441110610962	-7.80738353729248	-2.72993946075439	-0.100716426968575	0.203512609004974	0.0576017498970032
-5.62562417984009	-7.81146717071533	-2.72341322898865	-0.100664094090462	0.20343516767025	0.0576642863452435
-5.62342882156372	-7.81210994720459	-2.71699142456055	-0.100641362369061	0.203469127416611	0.0576924309134483
-5.61982583999634	-7.80894899368286	-2.71063995361328	-0.100588425993919	0.203417018055916	0.0577667765319347
-5.62362813949585	-7.80049753189087	-2.71450519561768	-0.100544258952141	0.203580603003502	0.0578393191099167
-5.62087774276733	-7.80011081695557	-2.71200299263	-0.100532665848732	0.203513443470001	0.058011207729578
-5.62955331802368	-7.80647659301758	-2.71802473068237	-0.10043953359127	0.203459560871124	0.0582145750522614
-5.63022947311401	-7.81397199630737	-2.71751403808594	-0.100478447973728	0.203337073326111	0.058328852057457
-5.62640619277954	-7.81756687164307	-2.70316982269287	-0.100466333329678	0.203315913677216	0.0583395808935165
-5.62626600265503	-7.81498956680298	-2.7018518447876	-0.10048196464777	0.203254103660583	0.058403491973877
-5.63056135177612	-7.80934047698975	-2.69305276870728	-0.100477375090122	0.203371524810791	0.0584424436092377
-5.63691759109497	-7.81731843948364	-2.70390486717224	-0.100358292460442	0.203357949852943	0.0585617497563362
-5.64042139053345	-7.81923294067383	-2.70858573913574	-0.100374005734921	0.203194707632065	0.0587010942399502
-5.6421103477478	-7.82331895828247	-2.71204733848572	-0.100375831127167	0.203087314963341	0.0587791167199612
-5.64060401916504	-7.82724475860596	-2.7055971622467	-0.100293047726154	0.202962160110474	0.058840673416853
-5.64416360855103	-7.82199954986572	-2.70617270469666	-0.100341610610485	0.202953845262527	0.0588959828019142
-5.6462869644165	-7.82177782058716	-2.69307899475098	-0.100204043090343	0.20286650955677	0.0590161010622978
-5.65056991577148	-7.82829475402832	-2.68802762031555	-0.100221522152424	0.202852949500084	0.0591423586010933
-5.65182542800903	-7.83000612258911	-2.68003344535828	-0.100159302353859	0.202788025140762	0.0592191778123379
-5.65059471130371	-7.83666801452637	-2.68992400169373	-0.100186817348003	0.202804714441299	0.0592489093542099
-5.65327215194702	-7.83334827423096	-2.69318437576294	-0.100164651870728	0.20283530652523	0.0592366866767406
-5.65059375762939	-7.83195924758911	-2.70330810546875	-0.100132748484612	0.202733173966408	0.0592678785324097
-5.65790748596191	-7.83560943603516	-2.70933699607849	-0.10007456690073	0.202604129910469	0.0593338273465633
-5.66006469726563	-7.83756160736084	-2.70379567146301	-0.100039631128311	0.202468082308769	0.0594804026186466
-5.65981197357178	-7.84769010543823	-2.69372963905334	-0.100058317184448	0.202452510595322	0.0595095120370388
-5.66162586212158	-7.84724378585815	-2.68925905227661	-0.0999640300869942	0.202523335814476	0.0595322102308273
-5.66440773010254	-7.84872484207153	-2.69225597381592	-0.100108243525028	0.202569350600243	0.0595442950725555
-5.66938018798828	-7.84530782699585	-2.69949197769165	-0.099934808909893	0.202562049031258	0.059517178684473
-5.67471551895142	-7.84726524353027	-2.70518589019775	-0.0998836681246758	0.202419728040695	0.0595533177256584
-5.68052625656128	-7.85037708282471	-2.70520401000977	-0.0997903868556023	0.202408775687218	0.0596670657396317
-5.68289375305176	-7.85777521133423	-2.69771766662598	-0.0997340008616447	0.202318891882896	0.0597573854029179
-5.68751764297485	-7.86460971832275	-2.69668936729431	-0.0998490452766418	0.202453315258026	0.0598197355866432
-5.6869421005249	-7.86455678939819	-2.70061802864075	-0.0998212173581123	0.2023915797472	0.0597930699586868
-5.69486379623413	-7.8711109161377	-2.70937585830688	-0.0997945964336395	0.202337473630905	0.0598220489919186
-5.69771337509155	-7.87185955047607	-2.70503783226013	-0.0997997298836708	0.202247783541679	0.0598360486328602
-5.69692897796631	-7.87524604797363	-2.70123648643494	-0.0997638031840324	0.202209785580635	0.059787392616272
-5.70186138153076	-7.86596775054932	-2.70388269424438	-0.0997264534235001	0.202285334467888	0.0598158165812492
-5.70571422576904	-7.86116743087769	-2.71044921875	-0.0996482819318771	0.202238753437996	0.0599536411464214
-5.71112060546875	-7.86909151077271	-2.71300435066223	-0.099614329636097	0.202226594090462	0.0601583123207092
-5.71329593658447	-7.87527704238892	-2.71420574188232	-0.0996237769722939	0.202093333005905	0.0602965466678143
-5.71023273468018	-7.88140249252319	-2.70194840431213	-0.099665105342865	0.202085822820663	0.0602664910256863
-5.70572423934937	-7.87561082839966	-2.69739603996277	-0.0996105521917343	0.202035367488861	0.0603190548717976
-5.70962953567505	-7.86839008331299	-2.70070672035217	-0.0997068583965302	0.202143862843513	0.060385450720787
-5.70990180969238	-7.87070465087891	-2.70318984985352	-0.0996270030736923	0.202113464474678	0.0604761242866516
-5.71235418319702	-7.87688255310059	-2.71247339248657	-0.0996483862400055	0.202010691165924	0.0606378316879272
-5.71370792388916	-7.87889862060547	-2.7125768661499	-0.0996128842234612	0.202048033475876	0.060701172798872
-5.70603132247925	-7.87946939468384	-2.71242427825928	-0.0995750427246094	0.201875597238541	0.0607801303267479
-5.70793962478638	-7.87534952163696	-2.70617055892944	-0.0995854064822197	0.201938331127167	0.0608403123915195
-5.70602083206177	-7.87143754959106	-2.70584988594055	-0.0995524153113365	0.201909646391869	0.0608574412763119
-5.71267700195313	-7.87385702133179	-2.70199179649353	-0.0995944961905479	0.201880857348442	0.0610720254480839
-5.71365118026733	-7.87574434280396	-2.69245529174805	-0.0994634106755257	0.201898887753487	0.0612198263406754
-5.71084642410278	-7.88046979904175	-2.68865203857422	-0.0995232537388802	0.201841488480568	0.0612842403352261
-5.70853471755981	-7.87993049621582	-2.70339488983154	-0.0995284765958786	0.202027693390846	0.0613028258085251
-5.70627927780151	-7.87370347976685	-2.70813345909119	-0.0995615124702454	0.201958388090134	0.0613767430186272
-5.71014213562012	-7.87516021728516	-2.72168898582459	-0.099492222070694	0.20179671049118	0.0614939145743847
-5.71051549911499	-7.87507343292236	-2.72146940231323	-0.0995465815067291	0.201557829976082	0.0616638027131557
-5.71165084838867	-7.88261795043945	-2.70541024208069	-0.0994743332266808	0.201603055000305	0.0617697164416313
-5.70860910415649	-7.88346195220947	-2.6994891166687	-0.0995006710290909	0.201562032103539	0.0618945397436619
-5.70613431930542	-7.88369750976563	-2.69288873672485	-0.0996441766619682	0.20169834792614	0.0619452744722366
-5.70252180099487	-7.87395811080933	-2.69805097579956	-0.099552221596241	0.201647520065308	0.0619997829198837
-5.70644521713257	-7.87099838256836	-2.7037615776062	-0.0994884297251701	0.201368361711502	0.0621357150375843
-5.71019887924194	-7.87242412567139	-2.70522284507751	-0.099431999027729	0.201335728168488	0.0623169206082821
-5.70529937744141	-7.87313079833984	-2.69113421440125	-0.0994520708918571	0.201288044452667	0.0624994598329067
-5.70456504821777	-7.87871742248535	-2.68524670600891	-0.0995408669114113	0.201379671692848	0.0626131966710091
-5.70057010650635	-7.87503528594971	-2.68621277809143	-0.0995249673724175	0.201313644647598	0.0626418590545654
-5.70373582839966	-7.87640476226807	-2.68992352485657	-0.0995026379823685	0.201275199651718	0.0627209171652794
-5.70120096206665	-7.87424755096436	-2.69288921356201	-0.0995058044791222	0.201170429587364	0.0628156810998917
-5.70217895507813	-7.87875652313232	-2.68826150894165	-0.0995449870824814	0.201140195131302	0.0628266185522079
-5.69846725463867	-7.87552499771118	-2.67810153961182	-0.0994661450386047	0.200930193066597	0.0629101172089577
-5.6984395980835	-7.87382888793945	-2.67110300064087	-0.0994813740253448	0.201029762625694	0.0630306899547577
-5.69515562057495	-7.86765909194946	-2.67367315292358	-0.099360890686512	0.201073169708252	0.063057079911232
-5.7021918296814	-7.86791181564331	-2.67739915847778	-0.0993204042315483	0.201015472412109	0.06328284740448
-5.70844841003418	-7.87393093109131	-2.67911148071289	-0.099345475435257	0.200938075780869	0.0634633675217628
-5.70401763916016	-7.88540267944336	-2.67295956611633	-0.0992312580347061	0.200761020183563	0.0635840520262718
-5.706618309021	-7.88680076599121	-2.66749668121338	-0.0993108972907066	0.200742736458778	0.063574530184269
-5.70367002487183	-7.88134336471558	-2.66135263442993	-0.0992095246911049	0.200722709298134	0.0635372400283813
-5.70595645904541	-7.87964010238647	-2.65885472297668	-0.0992600917816162	0.200773179531097	0.0636093467473984
-5.71208143234253	-7.88279628753662	-2.67129254341125	-0.0991761162877083	0.200783520936966	0.0637013167142868
-5.71454429626465	-7.88873100280762	-2.67002940177917	-0.0991390198469162	0.200686231255531	0.0637843683362007
-5.71589422225952	-7.89520931243896	-2.67398548126221	-0.0990410298109055	0.200544372200966	0.063852995634079
-5.71295261383057	-7.89269590377808	-2.66678929328918	-0.0990399047732353	0.200419917702675	0.0638778358697891
-5.71227216720581	-7.8932089805603	-2.66105890274048	-0.0989850983023643	0.200409129261971	0.063879981637001
-5.71703577041626	-7.89167928695679	-2.65707659721375	-0.0989463478326797	0.20039014518261	0.0639825612306595
-5.72478055953979	-7.89510488510132	-2.6493992805481	-0.0988658592104912	0.200306236743927	0.0640676990151405
-5.72385311126709	-7.89771223068237	-2.6364734172821	-0.0988300666213036	0.200133830308914	0.0641607940196991
-5.72744703292847	-7.90737771987915	-2.63719248771667	-0.0988421067595482	0.200282335281372	0.0642354413866997
-5.72452306747437	-7.90189504623413	-2.65380573272705	-0.0987378433346748	0.200302198529243	0.0641319453716278
-5.72572088241577	-7.90258264541626	-2.65954399108887	-0.0987421870231628	0.200095921754837	0.0641666352748871
-5.73557662963867	-7.90100288391113	-2.66157555580139	-0.0986483320593834	0.199987933039665	0.0642468109726906
-5.73644065856934	-7.91077566146851	-2.6542329788208	-0.0986385643482208	0.19983683526516	0.064353808760643
-5.73975896835327	-7.91595363616943	-2.63872838020325	-0.0986173078417778	0.199885219335556	0.0643311366438866
-5.7371678352356	-7.91815567016602	-2.63649559020996	-0.0987189784646034	0.199884995818138	0.0643335655331612
-5.740159034729	-7.91671562194824	-2.63924741744995	-0.0985980629920959	0.19996552169323	0.0642446801066399
-5.74266004562378	-7.91548681259155	-2.65082597732544	-0.0985890179872513	0.199833944439888	0.0642396882176399
-5.75016117095947	-7.91448879241943	-2.64946794509888	-0.0985211804509163	0.199745506048203	0.0642895102500916
-5.75226640701294	-7.92091989517212	-2.65197014808655	-0.0983831137418747	0.199608340859413	0.0643425583839417
-5.75684881210327	-7.92641687393188	-2.64199328422546	-0.0984599962830544	0.199689447879791	0.0644287094473839
-5.75962209701538	-7.92685651779175	-2.63934540748596	-0.0985101386904716	0.199706330895424	0.0644188970327377
-5.76114749908447	-7.93046855926514	-2.64313173294067	-0.0985595360398293	0.199663311243057	0.0643750950694084
-5.76421070098877	-7.93106031417847	-2.6420316696167	-0.0985982567071915	0.199663653969765	0.0643310993909836
-5.76311159133911	-7.93476009368896	-2.6445152759552	-0.0984704047441483	0.199368268251419	0.0643181726336479
-5.7690052986145	-7.93623447418213	-2.63555836677551	-0.0985344350337982	0.199453800916672	0.0643234550952911
-5.76562881469727	-7.92631053924561	-2.63656783103943	-0.0984580293297768	0.199473842978477	0.0642561390995979
-5.7737021446228	-7.92339038848877	-2.64089703559875	-0.098462350666523	0.199501022696495	0.0643321126699448
-5.78191328048706	-7.92448902130127	-2.646160364151	-0.0984510704874992	0.199473813176155	0.0644762217998505
-5.78174114227295	-7.93535184860229	-2.64719533920288	-0.0984626784920692	0.199269965291023	0.0645457804203033
-5.78153800964355	-7.93968105316162	-2.641521692276	-0.0984804853796959	0.199293300509453	0.0645595565438271
-5.77615594863892	-7.93722915649414	-2.64176321029663	-0.0984756201505661	0.199208930134773	0.0644767433404922
-5.77608919143677	-7.93422079086304	-2.63306403160095	-0.0984882190823555	0.199352383613586	0.064432218670845
-5.77862071990967	-7.93012428283691	-2.64007234573364	-0.0985402017831802	0.199312150478363	0.0644736215472221
-5.78427743911743	-7.93079900741577	-2.63783860206604	-0.0985017493367195	0.19934555888176	0.0644983872771263
-5.78540134429932	-7.93564653396606	-2.65044665336609	-0.0983988419175148	0.199283510446548	0.0645085945725441
-5.78955125808716	-7.94130229949951	-2.65009593963623	-0.0984874814748764	0.199206605553627	0.0646139979362488
-5.78801250457764	-7.9406476020813	-2.64901328086853	-0.0983809232711792	0.199152290821075	0.0645607933402061
-5.78854513168335	-7.94271230697632	-2.64383149147034	-0.0984405800700188	0.19909343123436	0.0645313188433647
-5.79147672653198	-7.9380259513855	-2.6470000743866	-0.0984320864081383	0.199174150824547	0.0645914524793625
-5.79756832122803	-7.93693685531616	-2.6435022354126	-0.0984107777476311	0.199142754077911	0.0646181702613831
-5.80093383789063	-7.94192600250244	-2.63589811325073	-0.0983720794320107	0.199096292257309	0.0646362528204918
-5.80425357818604	-7.94584465026855	-2.63062047958374	-0.0984122678637505	0.199096068739891	0.0648019388318062
-5.80817890167236	-7.95359563827515	-2.63379287719727	-0.0983445644378662	0.19922947883606	0.064705416560173
-5.80215215682983	-7.95246648788452	-2.63748955726624	-0.0983648002147675	0.199161469936371	0.06473708152771
-5.8087272644043	-7.95048379898071	-2.65522885322571	-0.0983855649828911	0.199295163154602	0.0646726563572884
-5.80808639526367	-7.94765472412109	-2.65665197372437	-0.0983202755451202	0.199123114347458	0.0646781995892525
-5.81524133682251	-7.95246171951294	-2.66474843025208	-0.098314106464386	0.198992967605591	0.0647529885172844
-5.81952285766602	-7.95469236373901	-2.66225719451904	-0.0983472391963005	0.198823794722557	0.0647860914468765
-5.82258939743042	-7.95982980728149	-2.6501636505127	-0.0982460081577301	0.198862954974175	0.0648327991366386
-5.81946659088135	-7.96308898925781	-2.6410801410675	-0.0982737839221954	0.198809564113617	0.0648881122469902
-5.81754302978516	-7.96374893188477	-2.63624382019043	-0.0983707532286644	0.198954433202744	0.0649152845144272
-5.81680059432983	-7.96037483215332	-2.64404010772705	-0.0982553362846375	0.198911160230637	0.0648107975721359
-5.81740379333496	-7.96008110046387	-2.64715766906738	-0.0982283502817154	0.198905140161514	0.0649009719491005
-5.8200216293335	-7.95609331130981	-2.64893937110901	-0.0981922894716263	0.198801457881927	0.0649122893810272
-5.82282543182373	-7.95646858215332	-2.65008330345154	-0.0981827080249786	0.198730126023293	0.0650045350193977
-5.82107067108154	-7.95954322814941	-2.65246534347534	-0.0980546176433563	0.19848994910717	0.0650811642408371
-5.82222843170166	-7.96422052383423	-2.64060640335083	-0.0981107130646706	0.19863472878933	0.0651861429214478
-5.81944990158081	-7.96331071853638	-2.63251924514771	-0.0981254726648331	0.198632806539536	0.0651855617761612
-5.81507444381714	-7.96911191940308	-2.63000082969666	-0.098146378993988	0.198623105883598	0.065270833671093
-5.81736660003662	-7.96570444107056	-2.63151669502258	-0.0981642529368401	0.198734149336815	0.0652504488825798
-5.81623077392578	-7.96939468383789	-2.6322066783905	-0.0981073155999184	0.198543012142181	0.0652399435639381
-5.81515121459961	-7.97125816345215	-2.62987160682678	-0.0980874225497246	0.198518484830856	0.0652283802628517
-5.8155312538147	-7.97368812561035	-2.62899470329285	-0.09808499366045	0.198469698429108	0.0652153417468071
-5.81441450119019	-7.97094440460205	-2.6227400302887	-0.0979887470602989	0.198507368564606	0.0651960968971252
-5.80980205535889	-7.97160387039185	-2.61811852455139	-0.0979852825403214	0.19847160577774	0.0651778653264046
-5.81585168838501	-7.96459197998047	-2.6241135597229	-0.0979508832097054	0.198593705892563	0.06521125882864
-5.81605958938599	-7.96505403518677	-2.62486338615417	-0.0979210585355759	0.198463827371597	0.0653260052204132
-5.8235878944397	-7.97777986526489	-2.62953615188599	-0.0978697687387466	0.198423847556114	0.0654734820127487
-5.81745004653931	-7.98242855072021	-2.62007188796997	-0.0978665724396706	0.198329672217369	0.065531998872757
-5.81897783279419	-7.98540306091309	-2.61050510406494	-0.097876563668251	0.198284044861794	0.0654245018959045
-5.81352281570435	-7.98387765884399	-2.60896182060242	-0.0978193655610085	0.198322355747223	0.0654056966304779
-5.8158130645752	-7.97895812988281	-2.60261487960815	-0.097868911921978	0.198414176702499	0.0653453469276428
-5.81670665740967	-7.97753715515137	-2.60994386672974	-0.0977782756090164	0.19843690097332	0.0653710067272186
-5.82116746902466	-7.98156356811523	-2.6116247177124	-0.0977878272533417	0.198364898562431	0.0654639974236488
-5.81888294219971	-7.98544979095459	-2.6186785697937	-0.0977639406919479	0.198325023055077	0.0654613748192787
-5.8182225227356	-7.99237155914307	-2.61369204521179	-0.0977124869823456	0.198182046413422	0.0654804855585098
-5.81849145889282	-7.99432420730591	-2.61543750762939	-0.0976839736104012	0.198225498199463	0.0654357820749283
-5.81755924224854	-7.9947829246521	-2.61457562446594	-0.097710870206356	0.198165088891983	0.065435029566288
-5.81451749801636	-7.99069213867188	-2.60365724563599	-0.0976601913571358	0.198194161057472	0.0653913766145706
-5.81431293487549	-7.98905801773071	-2.6049599647522	-0.0976816713809967	0.198172852396965	0.0653904005885124
-5.81719207763672	-7.98808193206787	-2.60326337814331	-0.097565270960331	0.198211401700974	0.0654344856739044
-5.81686067581177	-7.98904609680176	-2.59060573577881	-0.0975886955857277	0.198150560259819	0.0654450953006744
-5.82063865661621	-7.99442625045776	-2.58853769302368	-0.0975586920976639	0.198197185993195	0.0654551237821579
-5.8191294670105	-7.99786329269409	-2.58560252189636	-0.0975175946950912	0.198200136423111	0.0654033347964287
-5.81636238098145	-7.99727344512939	-2.58422994613647	-0.097446471452713	0.198298498988152	0.0653765052556992
-5.81254863739014	-7.99767398834229	-2.59522390365601	-0.0974751934409142	0.198329120874405	0.0653227865695953
-5.81653118133545	-7.99832248687744	-2.60291981697083	-0.0975141152739525	0.198362305760384	0.0652434453368187
-5.81617212295532	-7.99842834472656	-2.60733962059021	-0.0974721238017082	0.198302403092384	0.0651711896061897
-5.82054376602173	-7.99781560897827	-2.61514472961426	-0.0973895266652107	0.198152676224709	0.0651278123259544
-5.82174062728882	-7.99926328659058	-2.61979126930237	-0.0973778143525124	0.198090240359306	0.0651594251394272
-5.82431697845459	-8.00478458404541	-2.60238027572632	-0.0973953455686569	0.198103427886963	0.0651045590639114
-5.82132053375244	-8.00879383087158	-2.5942497253418	-0.0973799452185631	0.198187425732613	0.0650793686509132
-5.82099628448486	-8.01244831085205	-2.59660887718201	-0.0974348410964012	0.198270350694656	0.0649771615862846
-5.82297897338867	-8.0084753036499	-2.59593200683594	-0.0974073335528374	0.198338732123375	0.0648779347538948
-5.82086992263794	-8.009202003479	-2.60244417190552	-0.0973972082138062	0.198330894112587	0.0648241117596626
-5.82381057739258	-8.00604724884033	-2.61669826507568	-0.0973730906844139	0.198367401957512	0.064740926027298
-5.82991218566895	-8.00698661804199	-2.61889171600342	-0.0973086506128311	0.198350667953491	0.0646638050675392
-5.82934713363647	-8.00725173950195	-2.61712384223938	-0.0972003638744354	0.198281168937683	0.064624235033989
-5.83372831344604	-8.01243019104004	-2.61343574523926	-0.0972630381584167	0.198294252157211	0.0646703839302063
-5.83577966690063	-8.01449489593506	-2.61062955856323	-0.0972442626953125	0.198436796665192	0.0646303743124008
-5.83454942703247	-8.01873397827148	-2.60801267623901	-0.0973206013441086	0.198477178812027	0.0645653158426285
-5.83581495285034	-8.01920604705811	-2.61896228790283	-0.0973940938711166	0.198583990335464	0.0644490346312523
-5.83822011947632	-8.02323818206787	-2.62155747413635	-0.0973571538925171	0.198537930846214	0.0643749088048935
-5.84002923965454	-8.02536678314209	-2.62287330627441	-0.0973834544420242	0.198500365018845	0.0642865151166916
-5.84112215042114	-8.02661800384521	-2.62194275856018	-0.0973815023899078	0.19849194586277	0.0641492307186127
-5.84263515472412	-8.02521991729736	-2.62044620513916	-0.0973047614097595	0.198599055409431	0.0640172511339188
-5.84415197372437	-8.02063369750977	-2.62169885635376	-0.0974049344658852	0.198709726333618	0.0640050619840622
-5.85438919067383	-8.01724433898926	-2.63260293006897	-0.0973981618881226	0.198835521936417	0.0639319121837616
-5.85603094100952	-8.02265739440918	-2.64189052581787	-0.0973373055458069	0.198752120137215	0.0639925748109818
-5.85843229293823	-8.02886581420898	-2.64519143104553	-0.0974273085594177	0.198750346899033	0.0640848129987717
-5.85856437683105	-8.03151416778564	-2.64676737785339	-0.0974110960960388	0.19866918027401	0.0640066787600517
-5.85650062561035	-8.03542709350586	-2.63660073280334	-0.097431518137455	0.198681086301804	0.063877135515213
-5.85150527954102	-8.03516483306885	-2.63398003578186	-0.0973898321390152	0.198657631874084	0.063839964568615
-5.85390949249268	-8.02908229827881	-2.6301646232605	-0.097540594637394	0.198840975761414	0.0637402683496475
-5.85085868835449	-8.02418327331543	-2.63685822486877	-0.0974734723567963	0.198904544115067	0.0636601895093918
-5.85626649856567	-8.02570533752441	-2.63887858390808	-0.0974797308444977	0.198970466852188	0.0636600106954575
-5.85877323150635	-8.02848243713379	-2.64348196983337	-0.0974545851349831	0.19906622171402	0.0636790320277214
-5.85540342330933	-8.03299045562744	-2.65024471282959	-0.0975468829274178	0.198951736092567	0.0636731088161469
-5.85757255554199	-8.03670501708984	-2.65046334266663	-0.0975060686469078	0.199017450213432	0.0636114478111267
-5.85558271408081	-8.03293609619141	-2.65101361274719	-0.0974992215633392	0.19907534122467	0.0635854974389076
-5.85248851776123	-8.03073692321777	-2.65008878707886	-0.097528800368309	0.199076443910599	0.0635144412517548
-5.85345411300659	-8.02610015869141	-2.64184951782227	-0.0975122898817062	0.199055179953575	0.0634994134306908
-5.85605192184448	-8.0278263092041	-2.63571429252625	-0.0975060388445854	0.199186936020851	0.0635479092597961
-5.85124921798706	-8.02902126312256	-2.63106393814087	-0.0975043326616287	0.199014946818352	0.0635644719004631
-5.85406255722046	-8.03374671936035	-2.62851977348328	-0.0975064113736153	0.199284911155701	0.0635781735181808
-5.84504842758179	-8.02749538421631	-2.63438582420349	-0.0975354388356209	0.199360325932503	0.0634928643703461
-5.84601068496704	-8.02553367614746	-2.65135741233826	-0.0975427180528641	0.199379980564117	0.0634468570351601
-5.84621524810791	-8.02151966094971	-2.65810966491699	-0.0974681302905083	0.19931572675705	0.0634660348296165
-5.84487581253052	-8.0237455368042	-2.66302490234375	-0.0974650457501411	0.199247092008591	0.063465878367424
-5.84284448623657	-8.02885437011719	-2.64200901985168	-0.0973992049694061	0.199210554361343	0.0635054185986519
-5.83774089813232	-8.02997398376465	-2.63301658630371	-0.0975130125880241	0.199360400438309	0.0634516030550003
-5.8346152305603	-8.02836036682129	-2.6319785118103	-0.0975152626633644	0.199435174465179	0.0634713023900986
-5.82896661758423	-8.02134037017822	-2.63829469680786	-0.0975540205836296	0.199499756097794	0.0633368715643883
-5.82903242111206	-8.01829433441162	-2.63649439811707	-0.0975443720817566	0.199561640620232	0.063276469707489
-5.82614040374756	-8.0098352432251	-2.64204573631287	-0.0974734351038933	0.199402451515198	0.0633375346660614
-5.8244047164917	-8.01033782958984	-2.64351654052734	-0.0974367409944534	0.199380427598953	0.0633991435170174
-5.82230567932129	-8.01149082183838	-2.63314175605774	-0.0974712371826172	0.199385598301888	0.0634660720825195
-5.81808185577393	-8.01475143432617	-2.62158727645874	-0.097494825720787	0.199439197778702	0.0634431093931198
-5.81503820419312	-8.01320838928223	-2.62307548522949	-0.0975214913487434	0.199494600296021	0.0634800344705582
-5.81002759933472	-8.01147842407227	-2.6203773021698	-0.0975948348641396	0.199599176645279	0.0634278580546379
-5.8072509765625	-8.009934425354	-2.62371897697449	-0.0975688993930817	0.19951981306076	0.0634041726589203
-5.80443334579468	-8.00984573364258	-2.61971569061279	-0.0976216942071915	0.199484929442406	0.0633563697338104
-5.80213308334351	-8.00533580780029	-2.61015677452087	-0.0975167527794838	0.199521660804749	0.0632858201861382
-5.7929835319519	-7.99835157394409	-2.60769891738892	-0.0976200327277184	0.19954089820385	0.0633241087198257
-5.79637575149536	-7.99180793762207	-2.60922050476074	-0.0976080894470215	0.199689701199532	0.0633465275168419
-5.79249334335327	-7.9988694190979	-2.61225008964539	-0.0975000187754631	0.199583694338799	0.0635227784514427
-5.78960084915161	-8.00279235839844	-2.60337018966675	-0.0975768715143204	0.199478447437286	0.0635481551289558
-5.7819881439209	-7.99875402450562	-2.59288597106934	-0.0975062325596809	0.19965948164463	0.0633705109357834
-5.774573802948	-7.99386787414551	-2.58865571022034	-0.0976075679063797	0.199629321694374	0.0634166449308395
-5.77953147888184	-7.99014616012573	-2.59779858589172	-0.0976319089531899	0.199813887476921	0.0634161531925201
-5.77829313278198	-7.99303197860718	-2.60185885429382	-0.0975894778966904	0.19973112642765	0.0634345337748528
-5.77545976638794	-7.99695301055908	-2.60833501815796	-0.0976203680038452	0.199694499373436	0.0635191649198532
-5.7679238319397	-7.99399900436401	-2.59922027587891	-0.0975995734333992	0.19970977306366	0.0634174421429634
-5.76434087753296	-7.98810243606567	-2.59419322013855	-0.0976332351565361	0.199727118015289	0.0634284466505051
-5.7655553817749	-7.98148918151855	-2.58348679542542	-0.0975994244217873	0.199764579534531	0.0635330453515053
-5.76363801956177	-7.98160457611084	-2.57380700111389	-0.0976275354623795	0.19967657327652	0.0635876134037972
-5.76306676864624	-7.9864821434021	-2.57170653343201	-0.0976330935955048	0.199731484055519	0.063652902841568
-5.75512981414795	-7.98494577407837	-2.5737612247467	-0.0977611020207405	0.199860140681267	0.0635531470179558
-5.75004911422729	-7.97974538803101	-2.58063769340515	-0.0977174639701843	0.1999272108078	0.0635075271129608
-5.74684286117554	-7.97348165512085	-2.59152460098267	-0.0976688712835312	0.199879109859467	0.063520073890686
-5.74717664718628	-7.97022533416748	-2.59439563751221	-0.097652904689312	0.199743524193764	0.0635217428207397
-5.74555349349976	-7.97150039672852	-2.58664202690125	-0.0976541414856911	0.199713736772537	0.0635657981038094
-5.7415976524353	-7.97675180435181	-2.57234692573547	-0.0977734699845314	0.199751004576683	0.0635873824357986
-5.73732137680054	-7.97292423248291	-2.57062864303589	-0.0977931022644043	0.199913427233696	0.0634860023856163
-5.72991704940796	-7.96873235702515	-2.57150483131409	-0.0978504791855812	0.199918374419212	0.0634004101157188
-5.73055505752563	-7.96292161941528	-2.57546424865723	-0.0978104546666145	0.200072839856148	0.0633932426571846
-5.72777128219604	-7.95979595184326	-2.58634448051453	-0.0977351292967796	0.199890404939651	0.0634000897407532
-5.73227691650391	-7.96377372741699	-2.57970547676086	-0.0976938903331757	0.199968248605728	0.0634875372052193
-5.7276291847229	-7.96568012237549	-2.57003712654114	-0.0977472141385078	0.200093880295753	0.0634893774986267
-5.72609043121338	-7.96794176101685	-2.57272338867188	-0.0978860184550285	0.200159206986427	0.0634455233812332
-5.72628736495972	-7.96590614318848	-2.57705545425415	-0.0978817939758301	0.200261026620865	0.0634176284074783
-5.72077131271362	-7.96875286102295	-2.57235145568848	-0.0979451835155487	0.200179994106293	0.0634049400687218
-5.7232346534729	-7.96744155883789	-2.57333588600159	-0.0979041457176209	0.200210839509964	0.0633174329996109
-5.71702289581299	-7.96856260299683	-2.57424807548523	-0.0979832634329796	0.20017483830452	0.0632760673761368
-5.71527004241943	-7.96229076385498	-2.56558203697205	-0.0979273915290833	0.200296983122826	0.0631493106484413
-5.71404552459717	-7.95057249069214	-2.56792044639587	-0.0979647412896156	0.200310915708542	0.0631411969661713
-5.71868991851807	-7.9493203163147	-2.57367825508118	-0.0981029868125916	0.200470834970474	0.0631754621863365
-5.71749496459961	-7.95042562484741	-2.5747697353363	-0.0980383083224297	0.200360298156738	0.0632161647081375
-5.71635150909424	-7.9573278427124	-2.58118605613709	-0.0980634391307831	0.200327560305595	0.06329146027565
-5.71160554885864	-7.95824575424194	-2.57204675674438	-0.0981378704309464	0.200276643037796	0.0632391348481178
-5.70737648010254	-7.95626878738403	-2.56787514686584	-0.098078578710556	0.200316205620766	0.0630918815732002
-5.70402526855469	-7.94764804840088	-2.56044769287109	-0.0981319099664688	0.200370028614998	0.062986709177494
-5.7037501335144	-7.94441843032837	-2.55982041358948	-0.0982037857174873	0.20046928524971	0.0629599690437317
-5.70655298233032	-7.94429969787598	-2.56860542297363	-0.0981818661093712	0.200632184743881	0.0629113093018532
-5.70749759674072	-7.94909048080444	-2.5776264667511	-0.0982308834791183	0.200549140572548	0.0629547461867332
-5.70477247238159	-7.95454883575439	-2.58305096626282	-0.0982287526130676	0.200519382953644	0.0628531649708748
-5.70316028594971	-7.95048189163208	-2.58733081817627	-0.0981921628117561	0.200485914945602	0.0627868250012398
-5.70165348052979	-7.94649839401245	-2.57633113861084	-0.0982495471835136	0.200666710734367	0.0626941174268723
-5.7027440071106	-7.94394397735596	-2.57727980613709	-0.0981889888644218	0.200617611408234	0.0626921206712723
-5.70928812026978	-7.94744062423706	-2.57273602485657	-0.0982386991381645	0.200665533542633	0.062740795314312
-5.70668077468872	-7.94643688201904	-2.56546711921692	-0.0982715263962746	0.200720980763435	0.0627488046884537
-5.70534801483154	-7.9487738609314	-2.5644416809082	-0.0982770398259163	0.200825080275536	0.062676377594471
-5.70417928695679	-7.94830894470215	-2.58043003082275	-0.0984226316213608	0.200978547334671	0.0626199021935463
-5.70178079605103	-7.93900871276855	-2.59324264526367	-0.0983296409249306	0.200850814580917	0.0625379309058189
-5.70650148391724	-7.94236421585083	-2.59560894966125	-0.0983169376850128	0.200748339295387	0.0626227036118507
-5.70185804367065	-7.94485521316528	-2.58834981918335	-0.0983609482645988	0.200807064771652	0.0625875666737556
-5.69879531860352	-7.95015048980713	-2.5776093006134	-0.0983892157673836	0.200881034135818	0.0625517517328262
-5.69690942764282	-7.94627904891968	-2.57848906517029	-0.0984924808144569	0.201053515076637	0.0625118240714073
-5.69361400604248	-7.94121742248535	-2.58499789237976	-0.0985732898116112	0.201073542237282	0.0624888502061367
-5.69260549545288	-7.93738651275635	-2.58912968635559	-0.09844870865345	0.200970008969307	0.0624304935336113
-5.69364452362061	-7.93385982513428	-2.59845638275146	-0.0984735786914825	0.200928464531898	0.0625272616744041
-5.69094228744507	-7.93410873413086	-2.58853602409363	-0.0984734296798706	0.201009556651115	0.0626044198870659
-5.68446207046509	-7.93218517303467	-2.57726383209229	-0.0984718352556229	0.200997218489647	0.0626521557569504
-5.68109750747681	-7.93536758422852	-2.5780975818634	-0.0986599549651146	0.20121443271637	0.0626725032925606
-5.67498922348022	-7.92844486236572	-2.58099365234375	-0.0985918268561363	0.201224386692047	0.0626204609870911
-5.67253446578979	-7.92908048629761	-2.5847373008728	-0.0986243039369583	0.201211526989937	0.0625333189964294
-5.67091035842896	-7.92609310150146	-2.58436489105225	-0.0985868722200394	0.201179593801498	0.0625787898898125
-5.66625499725342	-7.93138694763184	-2.57966041564941	-0.0986793339252472	0.201149865984917	0.0624951161444187
-5.65660667419434	-7.92264938354492	-2.57499694824219	-0.0986817628145218	0.201145961880684	0.0625182166695595
-5.65320682525635	-7.91330623626709	-2.57052111625671	-0.0986764281988144	0.201289847493172	0.0624854005873203
-5.64842224121094	-7.90682363510132	-2.57023477554321	-0.0986953675746918	0.201334938406944	0.0624976009130478
-5.64771413803101	-7.90687561035156	-2.57780313491821	-0.0987193956971169	0.201312646269798	0.0625975579023361
-5.65212774276733	-7.90398931503296	-2.57987070083618	-0.0986988246440887	0.201399430632591	0.0626478791236877
-5.64684581756592	-7.91385793685913	-2.57841467857361	-0.0987049639225006	0.201275795698166	0.0627190470695496
-5.6407527923584	-7.91530561447144	-2.57611417770386	-0.0987119302153587	0.201187163591385	0.0627321526408196
-5.63621282577515	-7.91218328475952	-2.56769394874573	-0.0987741127610207	0.201225966215134	0.0626678243279457
-5.63112354278564	-7.90397214889526	-2.55496406555176	-0.0988215059041977	0.201270818710327	0.0625439137220383
-5.62719011306763	-7.90059518814087	-2.56271982192993	-0.0988500714302063	0.201244935393333	0.0625757947564125
-5.63110065460205	-7.89765882492065	-2.56246471405029	-0.0988336205482483	0.20144134759903	0.062590204179287
-5.62713384628296	-7.89912462234497	-2.56272506713867	-0.0988459140062332	0.201354324817657	0.0625807270407677
-5.62764501571655	-7.90184354782104	-2.56513237953186	-0.0988752841949463	0.201353788375854	0.0626441389322281
-5.62043476104736	-7.90020179748535	-2.56727075576782	-0.0988264381885529	0.201269254088402	0.0626228675246239
-5.61652946472168	-7.90204334259033	-2.56564855575562	-0.098868690431118	0.201187446713448	0.0625519454479218
-5.61215734481812	-7.8963189125061	-2.55751895904541	-0.0988252684473991	0.201280951499939	0.062526136636734
-5.61433935165405	-7.89471483230591	-2.54738283157349	-0.0988831222057343	0.201340153813362	0.0625403523445129
-5.61014461517334	-7.8936767578125	-2.55111837387085	-0.0988667607307434	0.20129157602787	0.0625414773821831
-5.61129188537598	-7.90085458755493	-2.54120826721191	-0.0989326238632202	0.201294839382172	0.0626070648431778
-5.60854578018188	-7.90172338485718	-2.53606963157654	-0.0988028272986412	0.201401129364967	0.0625314339995384
-5.60280513763428	-7.8994255065918	-2.54212594032288	-0.0989030003547668	0.201426491141319	0.0625022202730179
-5.60150003433228	-7.90066242218018	-2.55733942985535	-0.0989578440785408	0.201619580388069	0.0624146647751331
-5.59900856018066	-7.89402341842651	-2.56195545196533	-0.0988944694399834	0.20144809782505	0.0623354762792587
-5.60052871704102	-7.89641857147217	-2.56266069412231	-0.0989146903157234	0.201341852545738	0.0624072626233101
-5.60121822357178	-7.89310646057129	-2.55790257453918	-0.0988439470529556	0.201237395405769	0.0623796954751015
-5.59966707229614	-7.9037070274353	-2.5482349395752	-0.0989456325769424	0.20126473903656	0.0623758509755135
-5.59455108642578	-7.90436983108521	-2.53959941864014	-0.0989286378026009	0.201372668147087	0.0623109973967075
-5.59566307067871	-7.90007543563843	-2.54582905769348	-0.0990097969770432	0.201533943414688	0.0622594617307186
-5.58935642242432	-7.89389371871948	-2.55311059951782	-0.0988902002573013	0.201422527432442	0.0621667243540287
-5.5903959274292	-7.89235830307007	-2.56022071838379	-0.0988466888666153	0.201307997107506	0.0621837452054024
-5.59004497528076	-7.88962173461914	-2.55776476860046	-0.0988077595829964	0.20131516456604	0.0621634460985661
-5.58631420135498	-7.89618110656738	-2.53986406326294	-0.0988416746258736	0.201240360736847	0.0622138828039169
-5.58733415603638	-7.8983678817749	-2.53693819046021	-0.0989646762609482	0.201432928442955	0.0621751695871353
-5.58350515365601	-7.89712142944336	-2.54364633560181	-0.0989144444465637	0.201402544975281	0.0620423518121243
-5.58141279220581	-7.89565277099609	-2.54580354690552	-0.0990320891141891	0.201328799128532	0.0620023608207703
-5.58053731918335	-7.89578866958618	-2.5441153049469	-0.0989300012588501	0.201287910342216	0.0618968084454536
-5.57816219329834	-7.89812850952148	-2.5357620716095	-0.0988742932677269	0.201230198144913	0.0617729835212231
-5.58136081695557	-7.88884830474854	-2.53807258605957	-0.098835214972496	0.201324388384819	0.0617444887757301
-5.58203458786011	-7.88616847991943	-2.53619170188904	-0.0988177433609962	0.201385289430618	0.0617427788674831
-5.5898060798645	-7.89509057998657	-2.54754042625427	-0.0988245904445648	0.20131017267704	0.0618715472519398
-5.58855628967285	-7.90262222290039	-2.54705905914307	-0.0987832844257355	0.201215982437134	0.0618643946945667
-5.58582210540771	-7.9053897857666	-2.53962755203247	-0.0987848564982414	0.201207607984543	0.0618105307221413
-5.58374691009521	-7.90184020996094	-2.53479552268982	-0.0987091138958931	0.201176255941391	0.0616987831890583
-5.58670997619629	-7.89732789993286	-2.53474688529968	-0.0988123416900635	0.201310738921165	0.0616773329675198
-5.59339761734009	-7.89974975585938	-2.54238843917847	-0.0987370312213898	0.201315745711327	0.0616685673594475
-5.5932879447937	-7.90598440170288	-2.54779481887817	-0.0987578183412552	0.201218649744987	0.0617071054875851
-5.59531259536743	-7.91014099121094	-2.54628348350525	-0.0986852943897247	0.201229318976402	0.0616843849420547
-5.59168148040771	-7.91146612167358	-2.54581093788147	-0.0986234322190285	0.201096296310425	0.0616336166858673
-5.59242486953735	-7.90784597396851	-2.54133105278015	-0.0986924022436142	0.20114903151989	0.0616104900836945
-5.59355068206787	-7.90412092208862	-2.53802943229675	-0.0986473113298416	0.201140105724335	0.0615856796503067
-5.5980863571167	-7.90671586990356	-2.53141403198242	-0.0986616164445877	0.201078459620476	0.0616555251181126
-5.60135173797607	-7.90682792663574	-2.52839803695679	-0.0985690951347351	0.201088353991508	0.0616962425410748
-5.59728479385376	-7.91384696960449	-2.52659964561462	-0.0986403152346611	0.201121345162392	0.0616583824157715
-5.59677457809448	-7.91419172286987	-2.53132581710815	-0.0986558645963669	0.20125737786293	0.0616129226982594
-5.59665203094482	-7.91151523590088	-2.53996014595032	-0.0986566245555878	0.201265588402748	0.0615897737443447
-5.59910917282104	-7.91044092178345	-2.5498685836792	-0.0985776782035828	0.201067835092545	0.0616074055433273
-5.60287761688232	-7.91289472579956	-2.54849481582642	-0.0985700935125351	0.200953602790833	0.0616245679557323
-5.60409021377563	-7.91880416870117	-2.54427480697632	-0.0985348001122475	0.200998052954674	0.0616698190569878
-5.60038089752197	-7.92360019683838	-2.53538227081299	-0.0986431986093521	0.201117753982544	0.0616477690637112
-5.60185575485229	-7.92030572891235	-2.53750991821289	-0.0987144783139229	0.20129306614399	0.061612032353878
-5.60446500778198	-7.91571474075317	-2.54757380485535	-0.098645381629467	0.201225489377975	0.0615285784006119
-5.60516214370728	-7.91647148132324	-2.5573570728302	-0.098592683672905	0.201108053326607	0.0616098828613758
-5.61325311660767	-7.91925859451294	-2.55539512634277	-0.0985611155629158	0.201137393712997	0.0616979002952576
-5.60917806625366	-7.9221830368042	-2.54746508598328	-0.0986727029085159	0.201113134622574	0.061810877174139
-5.61336421966553	-7.92539024353027	-2.54170799255371	-0.098707802593708	0.201277002692223	0.0618266984820366
-5.60891532897949	-7.92397165298462	-2.54456686973572	-0.0987358167767525	0.201292291283607	0.0618132315576077
-5.61470127105713	-7.92783975601196	-2.55437779426575	-0.0988080576062202	0.201209798455238	0.0618524476885796
-5.61227655410767	-7.9279317855835	-2.54553747177124	-0.0987303331494331	0.201151236891747	0.0618229433894157
-5.61004304885864	-7.92516422271729	-2.54685044288635	-0.0987129658460617	0.201165199279785	0.0618733800947666
-5.61154127120972	-7.91592311859131	-2.54446268081665	-0.0987910851836205	0.201368793845177	0.0619306936860085
-5.61325216293335	-7.91569423675537	-2.55798244476318	-0.0987506061792374	0.201300784945488	0.0620908960700035
-5.61536312103271	-7.92715358734131	-2.55678415298462	-0.0987947061657906	0.20121805369854	0.0623316876590252
-5.60665035247803	-7.92905282974243	-2.5424108505249	-0.0987761244177818	0.201205983757973	0.0622763000428677
-5.60433912277222	-7.92073631286621	-2.53893852233887	-0.0987748578190804	0.201248958706856	0.0622816123068333
-5.60946416854858	-7.91885805130005	-2.54106736183167	-0.0988331288099289	0.201429352164268	0.0623639822006226
-5.60925769805908	-7.92140626907349	-2.5499222278595	-0.0987691953778267	0.201340109109879	0.0624921284615994
-5.60783004760742	-7.92802095413208	-2.55743718147278	-0.0987683162093163	0.201291352510452	0.06257214397192
-5.60081815719604	-7.92385053634644	-2.5505518913269	-0.0987487137317657	0.201271757483482	0.0625845640897751
-5.60095405578613	-7.91912794113159	-2.54860210418701	-0.0987462177872658	0.201211720705032	0.062679648399353
-5.60532760620117	-7.91747426986694	-2.54510974884033	-0.0987690612673759	0.20139142870903	0.0628379508852959
-5.6026291847229	-7.91924953460693	-2.53354287147522	-0.0986957550048828	0.201192393898964	0.062933586537838
-5.60261726379395	-7.9238805770874	-2.53157949447632	-0.0987084284424782	0.201239481568336	0.0630538016557693
-5.60107564926147	-7.92401456832886	-2.52953886985779	-0.0987103804945946	0.201378226280212	0.0631395429372787
-5.59883499145508	-7.92493057250977	-2.53637623786926	-0.0987510457634926	0.201514035463333	0.0631102100014687
-5.59509801864624	-7.91892290115356	-2.5499951839447	-0.0987338721752167	0.201405197381973	0.0631526038050652
-5.60021495819092	-7.9211483001709	-2.55846619606018	-0.0986045151948929	0.201253667473793	0.0632442235946655
-5.60186862945557	-7.927330493927	-2.54727959632874	-0.0985998809337616	0.201201558113098	0.0633694976568222
-5.59880495071411	-7.92543983459473	-2.53616380691528	-0.0986088290810585	0.201160475611687	0.0634219795465469
-5.5974235534668	-7.92554903030396	-2.53054213523865	-0.098617285490036	0.201323583722115	0.0634533539414406
-5.59832048416138	-7.91727113723755	-2.54191589355469	-0.0985129848122597	0.201241672039032	0.0634448230266571
-5.60101699829102	-7.91735696792603	-2.53944706916809	-0.098462276160717	0.201177433133125	0.0635495632886887
-5.60612678527832	-7.92122316360474	-2.5413715839386	-0.0983452424407005	0.201105087995529	0.0637013614177704
-5.60723972320557	-7.92338085174561	-2.53189635276794	-0.0984417274594307	0.201153501868248	0.063805378973484
-5.60780382156372	-7.92835426330566	-2.53098845481873	-0.0983626842498779	0.201260432600975	0.0638097822666168
-5.6094970703125	-7.92900466918945	-2.53445768356323	-0.0984197109937668	0.201248556375504	0.0638782158493996
-5.61441802978516	-7.93611001968384	-2.54262185096741	-0.0983827337622643	0.201244533061981	0.0638935342431068
-5.6141471862793	-7.93604230880737	-2.53844666481018	-0.0983203202486038	0.201067000627518	0.0638833492994308
-5.61874532699585	-7.93971920013428	-2.53142547607422	-0.0983324497938156	0.201107382774353	0.0639057978987694
-5.61604022979736	-7.92983198165894	-2.53451561927795	-0.0982558652758598	0.201156333088875	0.0638739615678787
-5.62320375442505	-7.92862606048584	-2.53579950332642	-0.0982793942093849	0.201218694448471	0.0639572590589523
-5.62628030776978	-7.93025732040405	-2.54311895370483	-0.0982343330979347	0.201238840818405	0.0640626475214958
-5.63066387176514	-7.93726015090942	-2.54409742355347	-0.0982562080025673	0.201057121157646	0.0641710236668587
-5.62948751449585	-7.94317817687988	-2.5399808883667	-0.0981599166989326	0.200950711965561	0.0642229467630386
-5.6255145072937	-7.94178628921509	-2.52722263336182	-0.09820656478405	0.200964689254761	0.0641901269555092
-5.62888526916504	-7.93793964385986	-2.52644658088684	-0.0982154458761215	0.201032161712646	0.0641270503401756
-5.63080072402954	-7.9342737197876	-2.52677202224731	-0.0981966182589531	0.201015502214432	0.0642544627189636
-5.63143587112427	-7.94036865234375	-2.53784155845642	-0.0982498675584793	0.200982064008713	0.0643453076481819
-5.63111591339111	-7.94413375854492	-2.5487174987793	-0.0981681793928146	0.200827851891518	0.0644027516245842
-5.62793302536011	-7.93999767303467	-2.53933787345886	-0.0981802567839623	0.200809150934219	0.0644633397459984
-5.62271499633789	-7.93548011779785	-2.53436779975891	-0.0981604978442192	0.200732126832008	0.0644769668579102
-5.62302255630493	-7.93007373809814	-2.52815699577332	-0.098151221871376	0.200671017169952	0.064570277929306
-5.62454319000244	-7.93105936050415	-2.51789617538452	-0.0981859639286995	0.20068547129631	0.0646781250834465
-5.6207799911499	-7.9344596862793	-2.51049137115479	-0.0981467813253403	0.200582906603813	0.0648168921470642
-5.61739110946655	-7.93687534332275	-2.5107696056366	-0.0982479751110077	0.200750887393951	0.0648466274142265
-5.60913705825806	-7.92969989776611	-2.51832723617554	-0.0982102304697037	0.200837090611458	0.0648259669542313
-5.60761737823486	-7.92762660980225	-2.53481411933899	-0.0982190817594528	0.200675472617149	0.0648784637451172
-5.61002826690674	-7.92638254165649	-2.53600168228149	-0.0981825441122055	0.200611919164658	0.0649804696440697
-5.60781049728394	-7.93363523483276	-2.52619552612305	-0.0981640294194222	0.200510591268539	0.065072312951088
-5.61013793945313	-7.93741273880005	-2.51205253601074	-0.0982487946748734	0.200659781694412	0.0651025399565697
-5.60459804534912	-7.93560647964478	-2.51966643333435	-0.0982575416564941	0.200755164027214	0.0650690644979477
-5.60581922531128	-7.93432235717773	-2.52291250228882	-0.0982412174344063	0.200798153877258	0.0650493279099464
-5.60826539993286	-7.93035173416138	-2.53570938110352	-0.0982388332486153	0.200767084956169	0.0651165768504143
-5.60913228988647	-7.93178224563599	-2.53469967842102	-0.0982355624437332	0.200660645961761	0.065226748585701
-5.60936689376831	-7.93411302566528	-2.53209352493286	-0.098271831870079	0.200678899884224	0.0653651803731918
-5.60827445983887	-7.93669176101685	-2.52508640289307	-0.0983503684401512	0.20069420337677	0.0654134377837181
-5.60677671432495	-7.93585729598999	-2.52940726280212	-0.0984561592340469	0.20076310634613	0.0654963031411171
-5.60575723648071	-7.93183326721191	-2.53396058082581	-0.098424531519413	0.200689971446991	0.0655491128563881
-5.60704374313354	-7.93265628814697	-2.53821301460266	-0.0984189286828041	0.200657352805138	0.0655525550246239
-5.60264682769775	-7.93418884277344	-2.53603887557983	-0.0984558016061783	0.200562328100204	0.0655958577990532
-5.60313367843628	-7.93178033828735	-2.52666664123535	-0.0986012890934944	0.200628831982613	0.0656525492668152
-5.59298610687256	-7.9202241897583	-2.53195238113403	-0.0985608026385307	0.200598821043968	0.0656677708029747
-5.59425067901611	-7.91794300079346	-2.53112745285034	-0.0986149087548256	0.200703486800194	0.0657797232270241
-5.59441804885864	-7.91081094741821	-2.53448581695557	-0.0986084565520287	0.200716212391853	0.0659323036670685
-5.5964093208313	-7.91169166564941	-2.54109191894531	-0.0986513942480087	0.20076410472393	0.0660540163516998
-5.59061527252197	-7.91630268096924	-2.54392266273499	-0.0986436009407043	0.200630441308022	0.0662089511752129
-5.59089422225952	-7.92079019546509	-2.53693270683289	-0.0986998677253723	0.20056477189064	0.066398523747921
-5.58487129211426	-7.91804933547974	-2.53600740432739	-0.0985989347100258	0.200568825006485	0.0664570927619934
-5.57927417755127	-7.91968154907227	-2.52954769134521	-0.0986165329813957	0.200600370764732	0.0665121525526047
-5.57265996932983	-7.91551494598389	-2.51894330978394	-0.0986542850732803	0.20054142177105	0.0665519759058952
-5.57245397567749	-7.90840196609497	-2.51383137702942	-0.0987232625484467	0.200673162937164	0.0665694698691368
-5.57140779495239	-7.9051194190979	-2.51569557189941	-0.0986391007900238	0.20071379840374	0.0665575042366982
-5.57560396194458	-7.90462684631348	-2.52644038200378	-0.0986343622207642	0.200802236795425	0.0666415020823479
-5.58201122283936	-7.90818214416504	-2.53447222709656	-0.0986899733543396	0.200836703181267	0.0667259618639946
-5.58019113540649	-7.91560316085815	-2.53424572944641	-0.0985995680093765	0.200752019882202	0.0667266622185707
-5.58284664154053	-7.91678047180176	-2.5318763256073	-0.0985905528068542	0.200847864151001	0.0666852369904518
-5.58687591552734	-7.91486263275146	-2.53412389755249	-0.0985787585377693	0.200841441750526	0.0665908977389336
-5.59400177001953	-7.91980361938477	-2.5291645526886	-0.09852284938097	0.200867801904678	0.0666787773370743
-5.60349893569946	-7.92128229141235	-2.53284668922424	-0.0984222441911697	0.200868740677834	0.0667568147182465
-5.60889530181885	-7.93125581741333	-2.52520084381104	-0.0983981788158417	0.200832694768906	0.0667037516832352
-5.61308670043945	-7.93371677398682	-2.53492879867554	-0.0984014421701431	0.200969904661179	0.0666916072368622
-5.6172022819519	-7.93467664718628	-2.54632043838501	-0.0984569638967514	0.201063498854637	0.0667100846767426
-5.62271070480347	-7.93491649627686	-2.56222701072693	-0.0983261987566948	0.200900703668594	0.0666996389627457
-5.63074254989624	-7.93885278701782	-2.57647085189819	-0.0982984453439713	0.200694784522057	0.0668484419584274
-5.63778114318848	-7.94712352752686	-2.55863213539124	-0.0982610583305359	0.200709506869316	0.0669128745794296
-5.63616323471069	-7.9533839225769	-2.55181121826172	-0.0982501581311226	0.200754523277283	0.0669940039515495
-5.63742446899414	-7.95468711853027	-2.54351758956909	-0.098299652338028	0.200819239020348	0.067048691213131
-5.6359338760376	-7.95006561279297	-2.55082774162292	-0.0981958284974098	0.20079742372036	0.0670051202178001
-5.63770627975464	-7.94649171829224	-2.56007552146912	-0.0981277227401733	0.200607478618622	0.0670712143182755
-5.64089632034302	-7.9420919418335	-2.56380271911621	-0.0980583801865578	0.200616896152496	0.0672432854771614
-5.64210414886475	-7.9466609954834	-2.55570840835571	-0.098004475235939	0.200437739491463	0.0673708692193031
-5.64061403274536	-7.94777536392212	-2.54700064659119	-0.0979680195450783	0.200468495488167	0.067511647939682
-5.63662099838257	-7.95070028305054	-2.53790998458862	-0.09808599203825	0.200532719492912	0.0676785483956337
-5.63362407684326	-7.94964075088501	-2.53531169891357	-0.098078690469265	0.200605198740959	0.067746140062809
-5.62933444976807	-7.95009565353394	-2.53819632530212	-0.0981208458542824	0.200460344552994	0.0678672641515732
-5.63009214401245	-7.95417976379395	-2.53523969650269	-0.098172202706337	0.200358644127846	0.0679212585091591
-5.628098487854	-7.95068073272705	-2.53331422805786	-0.0980309098958969	0.200215250253677	0.0679390132427216
-5.62505483627319	-7.95065689086914	-2.52468824386597	-0.0980535298585892	0.200253158807755	0.0680059716105461
-5.6206841468811	-7.9398627281189	-2.52679872512817	-0.0980261564254761	0.200198322534561	0.0680854618549347
-5.62394046783447	-7.93870306015015	-2.52296280860901	-0.0979961454868317	0.200217038393021	0.068242035806179
-5.63132286071777	-7.93355941772461	-2.52678894996643	-0.0980001091957092	0.200235113501549	0.0684183016419411
-5.63219213485718	-7.9441123008728	-2.5225510597229	-0.0980555415153503	0.200107127428055	0.0685494840145111
-5.63152980804443	-7.94767904281616	-2.52895951271057	-0.097914844751358	0.199944481253624	0.0686347112059593
-5.62997150421143	-7.95170307159424	-2.51967024803162	-0.0980614200234413	0.199872776865959	0.0687471479177475
-5.62722730636597	-7.94495964050293	-2.5102756023407	-0.0979771614074707	0.199854984879494	0.0687467753887177
-5.62286138534546	-7.94414186477661	-2.50789380073547	-0.0980597212910652	0.199825629591942	0.0687766522169113
-5.62416934967041	-7.93697738647461	-2.50658297538757	-0.0980933457612991	0.199908807873726	0.0688499063253403
-5.62492704391479	-7.93392276763916	-2.50629901885986	-0.0980812609195709	0.199848771095276	0.0689570233225822
-5.62778329849243	-7.93581867218018	-2.51334857940674	-0.0981044843792915	0.19982422888279	0.0690658167004585
-5.62510824203491	-7.93583106994629	-2.51943159103394	-0.098098024725914	0.199745297431946	0.0692083761096001
-5.62233877182007	-7.93765640258789	-2.51148891448975	-0.0980745851993561	0.199626699090004	0.0692673921585083
-5.61773824691772	-7.93723964691162	-2.50614428520203	-0.098058320581913	0.199560970067978	0.0693413689732552
-5.61289262771606	-7.93479299545288	-2.50847864151001	-0.0981136560440063	0.199543043971062	0.0694094300270081
-5.608558177948	-7.92893600463867	-2.49688935279846	-0.0980775877833366	0.199524447321892	0.0694250613451004
-5.60701656341553	-7.924889087677	-2.4919216632843	-0.0980493053793907	0.199520692229271	0.0695557370781899
-5.60507154464722	-7.92262029647827	-2.48822808265686	-0.0980184748768806	0.199483066797256	0.0696816071867943
-5.60570573806763	-7.92412090301514	-2.48211932182312	-0.0980229750275612	0.199478834867477	0.0697453171014786
-5.59980726242065	-7.92410087585449	-2.46777319908142	-0.0980028808116913	0.199353516101837	0.0698513239622116
-5.59761714935303	-7.92718935012817	-2.46091675758362	-0.0979867428541183	0.19941757619381	0.0700128525495529
-5.59493923187256	-7.92611885070801	-2.46164035797119	-0.0979359373450279	0.199375256896019	0.0700330585241318
-5.59045934677124	-7.93014240264893	-2.45986485481262	-0.0979335308074951	0.199525281786919	0.0700567439198494
-5.58625411987305	-7.9263744354248	-2.46714615821838	-0.0978846326470375	0.199531063437462	0.070012629032135
-5.58832597732544	-7.92522382736206	-2.47388744354248	-0.0979326516389847	0.199625089764595	0.0700431317090988
-5.58648586273193	-7.92361116409302	-2.47762250900269	-0.0978677794337273	0.199401572346687	0.0700850933790207
-5.5912914276123	-7.92610883712769	-2.47796201705933	-0.0977994501590729	0.199372053146362	0.0701185837388039
-5.59524965286255	-7.93026638031006	-2.47560811042786	-0.0977765545248985	0.199308305978775	0.0702122300863266
-5.59835577011108	-7.94095087051392	-2.46061229705811	-0.0976963713765144	0.199339121580124	0.0702641531825066
-5.59912824630737	-7.94722080230713	-2.45643210411072	-0.0977434739470482	0.19942332804203	0.0702146589756012
-5.60090494155884	-7.94770622253418	-2.45046281814575	-0.0978187397122383	0.199498936533928	0.0702794641256332
-5.60365676879883	-7.9420280456543	-2.46025896072388	-0.0976277217268944	0.199400767683983	0.0701693221926689
-5.60929775238037	-7.94234848022461	-2.47077894210815	-0.0976461097598076	0.199228420853615	0.0702563673257828
-5.61518335342407	-7.94491338729858	-2.46485352516174	-0.0975810810923576	0.199255794286728	0.0703144371509552
-5.61441612243652	-7.94835329055786	-2.46475172042847	-0.0975686460733414	0.19916832447052	0.0703770443797112
-5.61890983581543	-7.95513105392456	-2.46110010147095	-0.0976508781313896	0.19933232665062	0.0703343525528908
-5.61934423446655	-7.95393562316895	-2.46139597892761	-0.0975745469331741	0.199393630027771	0.0703238099813461
-5.62620687484741	-7.95823192596436	-2.46403479576111	-0.0976048707962036	0.19947262108326	0.0702690407633781
-5.6277437210083	-7.96082448959351	-2.47449564933777	-0.0976177081465721	0.199390962719917	0.0702372565865517
-5.63195848464966	-7.96758079528809	-2.47065567970276	-0.0976134762167931	0.199323281645775	0.0700995177030563
-5.63263368606567	-7.96284914016724	-2.46209144592285	-0.0975210070610046	0.199358716607094	0.0700517371296883
-5.63632822036743	-7.96161699295044	-2.46758818626404	-0.0975340530276299	0.199403360486031	0.0700649693608284
-5.64163446426392	-7.95977258682251	-2.47491192817688	-0.0974642857909203	0.199482217431068	0.070028729736805
-5.65135192871094	-7.96429109573364	-2.4795458316803	-0.0974897369742393	0.199431404471397	0.0700774341821671
-5.65810823440552	-7.96492147445679	-2.48303580284119	-0.0974254161119461	0.199429795145988	0.0701550617814064
-5.65869522094727	-7.97583484649658	-2.48477935791016	-0.0974439457058907	0.199281454086304	0.0701499506831169
-5.66109991073608	-7.98148488998413	-2.4828622341156	-0.0973549038171768	0.199255019426346	0.0701014846563339
-5.66265487670898	-7.98194980621338	-2.48015975952148	-0.0973541066050529	0.199232786893845	0.0700191184878349
-5.66332197189331	-7.97900676727295	-2.47074580192566	-0.0973607078194618	0.199291482567787	0.0698692873120308
-5.66513109207153	-7.97647905349731	-2.47576284408569	-0.0973585397005081	0.199287280440331	0.0698110535740852
-5.67408275604248	-7.97767448425293	-2.48188781738281	-0.0973748788237572	0.199459448456764	0.0697217062115669
-5.67803287506104	-7.97834205627441	-2.4841833114624	-0.0973603427410126	0.199337676167488	0.0697428435087204
-5.68786478042603	-7.98855543136597	-2.49272060394287	-0.09732935577631	0.19934156537056	0.0696980804204941
-5.68805265426636	-7.99476957321167	-2.49878001213074	-0.0972477942705154	0.199342250823975	0.0696093365550041
-5.69116926193237	-8.00046539306641	-2.49959874153137	-0.0972595661878586	0.199320241808891	0.0695196464657784
-5.6933126449585	-7.99393558502197	-2.49707913398743	-0.0971992090344429	0.199315711855888	0.0694215521216393
-5.7041916847229	-7.99622488021851	-2.49520421028137	-0.0971799045801163	0.199385657906532	0.0694025233387947
-5.71009922027588	-8.00073909759521	-2.49430704116821	-0.097168356180191	0.199325293302536	0.0693236514925957
-5.71677494049072	-8.00740718841553	-2.48670220375061	-0.097021721303463	0.199326261878014	0.0693494081497192
-5.7224292755127	-8.01481819152832	-2.48147439956665	-0.0969941094517708	0.199449554085732	0.0692581087350845
-5.72327423095703	-8.01573181152344	-2.49433851242065	-0.0970325544476509	0.1994598954916	0.0691864788532257
-5.72441005706787	-8.01552867889404	-2.50780844688416	-0.0970081090927124	0.199553892016411	0.069016270339489
-5.7261381149292	-8.01653099060059	-2.50988101959229	-0.09707410633564	0.1995789706707	0.0689872801303864
-5.73099088668823	-8.01233386993408	-2.52105975151062	-0.096944734454155	0.199445858597755	0.0688872486352921
-5.73621845245361	-8.01523780822754	-2.52851843833923	-0.0969022214412689	0.199303850531578	0.0688624903559685
-5.74305391311646	-8.02237319946289	-2.52344226837158	-0.0968680009245873	0.199287012219429	0.0688367486000061
-5.74408578872681	-8.02902603149414	-2.51056289672852	-0.0968130305409431	0.199310675263405	0.068799614906311
-5.74635601043701	-8.03474521636963	-2.507572889328	-0.0969049632549286	0.199394896626472	0.0687851011753082
-5.74345350265503	-8.03259563446045	-2.50991821289063	-0.0969019755721092	0.199474006891251	0.0686740875244141
-5.74792623519897	-8.03213405609131	-2.51297974586487	-0.0968552306294441	0.199493959546089	0.0686075016856194
-5.7481484413147	-8.0278491973877	-2.52420139312744	-0.0967972129583359	0.19942019879818	0.0686388313770294
-5.75089740753174	-8.02770805358887	-2.52723526954651	-0.0967179834842682	0.199310690164566	0.0686502978205681
-5.75341844558716	-8.03163623809814	-2.51452851295471	-0.0966035202145576	0.199263319373131	0.0687190666794777
-5.74958848953247	-8.03488349914551	-2.50788164138794	-0.0967428088188171	0.199417769908905	0.0687801390886307
-5.74861288070679	-8.03384685516357	-2.5116126537323	-0.0967439785599709	0.199418574571609	0.0687295719981194
-5.74516677856445	-8.03258228302002	-2.50883769989014	-0.0967345237731934	0.199328377842903	0.0687998607754707
-5.74495649337769	-8.03649520874023	-2.51139831542969	-0.0967927351593971	0.199285432696342	0.0687194392085075
-5.73680400848389	-8.03506851196289	-2.50451159477234	-0.0966807454824448	0.199158445000648	0.0687859505414963
-5.7363805770874	-8.03067684173584	-2.49632978439331	-0.0967829450964928	0.199282556772232	0.0688058137893677
-5.73352766036987	-8.01641273498535	-2.49676704406738	-0.0966242849826813	0.199299484491348	0.0687949359416962
-5.73601198196411	-8.02077865600586	-2.50371026992798	-0.0967267975211143	0.199239432811737	0.0690795183181763
-5.73544502258301	-8.02321243286133	-2.50288271903992	-0.0966629609465599	0.199231863021851	0.0692443028092384
-5.72748184204102	-8.02927112579346	-2.49660396575928	-0.0966709181666374	0.199101760983467	0.069319486618042
-5.72535085678101	-8.03255081176758	-2.49696254730225	-0.0966585427522659	0.199044600129128	0.0693691447377205
-5.71610069274902	-8.028244972229	-2.48235011100769	-0.0966847911477089	0.198997780680656	0.0694011896848679
-5.71057462692261	-8.0241117477417	-2.46925449371338	-0.0966413840651512	0.199093475937843	0.0694006010890007
-5.70494985580444	-8.01623439788818	-2.47420072555542	-0.0967251434922218	0.199078097939491	0.0694984644651413
-5.70674467086792	-8.01766967773438	-2.47165274620056	-0.0967379808425903	0.199124991893768	0.0695978105068207
-5.70022583007813	-8.01864719390869	-2.4802258014679	-0.0966500714421272	0.19902329146862	0.0697190091013908
-5.69800758361816	-8.02343082427979	-2.47878527641296	-0.0966976583003998	0.19895501434803	0.0697788298130035
-5.68698215484619	-8.01963806152344	-2.47371745109558	-0.0966082364320755	0.198876053094864	0.0698027238249779
-5.68071365356445	-8.01557350158691	-2.47153520584106	-0.0966133028268814	0.198854222893715	0.069792129099369
-5.67559766769409	-8.01090431213379	-2.45721793174744	-0.0965963900089264	0.198927015066147	0.0699015706777573
-5.67470979690552	-8.00779056549072	-2.44891905784607	-0.0966035276651382	0.198838919401169	0.0699272975325584
-5.6707649230957	-8.01010799407959	-2.43887329101563	-0.0966386422514915	0.198852241039276	0.0700750201940537
-5.6680326461792	-8.01254558563232	-2.43295812606812	-0.0966123342514038	0.19879075884819	0.0702082440257072
-5.66352128982544	-8.01767444610596	-2.42822694778442	-0.0965892374515533	0.198989599943161	0.0701917856931686
-5.64925003051758	-8.01020526885986	-2.43701887130737	-0.0966487899422646	0.198940634727478	0.0702344998717308
-5.65062856674194	-8.00621128082275	-2.45037198066711	-0.0966071411967278	0.198861449956894	0.0702445656061172
-5.64486694335938	-8.01097106933594	-2.44207191467285	-0.0965025722980499	0.198622614145279	0.0703131034970284
-5.64241552352905	-8.01168441772461	-2.43054580688477	-0.096608430147171	0.198694005608559	0.0703962966799736
-5.63228034973145	-8.01267242431641	-2.41733908653259	-0.0965952798724175	0.198847889900208	0.0704348981380463
-5.6284031867981	-8.00987529754639	-2.41961050033569	-0.0965941324830055	0.19884991645813	0.0704124569892883
-5.62795829772949	-8.00751399993896	-2.42825317382813	-0.0965847298502922	0.198876738548279	0.0703844428062439
-5.624427318573	-8.00309276580811	-2.42668437957764	-0.0965239182114601	0.198692604899406	0.0704408288002014
-5.62475872039795	-8.00839614868164	-2.41534686088562	-0.0964726060628891	0.198670133948326	0.0705700665712357
-5.62380027770996	-8.00982475280762	-2.4116644859314	-0.096440888941288	0.198662653565407	0.0706191286444664
-5.62010097503662	-8.01297473907471	-2.40702486038208	-0.09654900431633	0.198774755001068	0.0706420391798019
-5.61791563034058	-8.01553535461426	-2.40619969367981	-0.0965058356523514	0.198741719126701	0.0706410780549049
-5.61691093444824	-8.0139741897583	-2.40623903274536	-0.0965195298194885	0.198783159255981	0.0706265494227409
-5.61576414108276	-8.01897811889648	-2.41404342651367	-0.0964469835162163	0.198757529258728	0.070541225373745
-5.61615610122681	-8.02516460418701	-2.40881848335266	-0.0964671894907951	0.198582023382187	0.0705337673425674
-5.6203875541687	-8.02534770965576	-2.40821862220764	-0.0963760539889336	0.198717996478081	0.0704934000968933
-5.61608600616455	-8.03086471557617	-2.40145397186279	-0.096353568136692	0.198673412203789	0.0704203024506569
-5.61830615997314	-8.02394676208496	-2.40145778656006	-0.0962819531559944	0.198716834187508	0.0703618302941322
-5.61738967895508	-8.01916217803955	-2.40754008293152	-0.0962777435779572	0.198752135038376	0.0703639164566994
-5.62074613571167	-8.02043533325195	-2.41388154029846	-0.0961950793862343	0.198858916759491	0.0704115256667137
-5.62765073776245	-8.02669906616211	-2.41827535629272	-0.096181608736515	0.198736175894737	0.0705238953232765
-5.6298246383667	-8.03401565551758	-2.41983890533447	-0.0961565226316452	0.198749333620071	0.0705301538109779
-5.62225008010864	-8.0367603302002	-2.41083264350891	-0.09618029743433	0.19853387773037	0.0704360082745552
-5.62303638458252	-8.03504848480225	-2.40557837486267	-0.0961568504571915	0.198663622140884	0.0703729689121246
-5.62173938751221	-8.02830123901367	-2.39844560623169	-0.0960490629076958	0.198759511113167	0.0702587068080902
-5.62777423858643	-8.02787399291992	-2.4083423614502	-0.0961423888802528	0.198887169361115	0.0702425837516785
-5.63449430465698	-8.03079509735107	-2.4207935333252	-0.096115417778492	0.198927581310272	0.0702764838933945
-5.63651704788208	-8.0378475189209	-2.41894006729126	-0.0961220040917397	0.198858663439751	0.0702742338180542
-5.63836336135864	-8.03793430328369	-2.42972493171692	-0.0960810407996178	0.198723450303078	0.0702309980988503
-5.63943004608154	-8.03627109527588	-2.42605423927307	-0.0961356163024902	0.198729261755943	0.0702313110232353
-5.64306926727295	-8.03293800354004	-2.4262535572052	-0.0961778983473778	0.198858842253685	0.0702016949653625
-5.64914274215698	-8.03165531158447	-2.42231822013855	-0.0961336493492126	0.198783800005913	0.0702608600258827
-5.65736675262451	-8.03074645996094	-2.42623782157898	-0.096157968044281	0.198757395148277	0.0702858120203018
-5.65844917297363	-8.03648567199707	-2.41579055786133	-0.0961701199412346	0.198722079396248	0.0703321546316147
-5.66096353530884	-8.03556251525879	-2.41876649856567	-0.0962924733757973	0.19885590672493	0.0703997313976288
-5.66044521331787	-8.03464508056641	-2.42870092391968	-0.0962850227952003	0.198881834745407	0.0703453049063683
-5.66182422637939	-8.03077220916748	-2.43453812599182	-0.0963644981384277	0.198917284607887	0.0702763572335243
-5.6628246307373	-8.02235984802246	-2.45324873924255	-0.096349723637104	0.19876329600811	0.0703394636511803
-5.66731071472168	-8.02231884002686	-2.45677661895752	-0.0963859930634499	0.198656603693962	0.0703679919242859
-5.66945743560791	-8.02664756774902	-2.44975614547729	-0.096380390226841	0.198594480752945	0.0704352930188179
-5.67254686355591	-8.02642631530762	-2.4461522102356	-0.0964444130659103	0.198590576648712	0.0705049112439156
-5.67145395278931	-8.02484321594238	-2.44177198410034	-0.0965003669261932	0.198647767305374	0.0705734714865685
-5.66781616210938	-8.02793216705322	-2.44148373603821	-0.0965281128883362	0.198681876063347	0.070604607462883
-5.6669602394104	-8.02513313293457	-2.44081401824951	-0.0965717136859894	0.198777958750725	0.0706324875354767
-5.66855382919312	-8.0237512588501	-2.43725442886353	-0.096645899116993	0.198833376169205	0.0706846565008163
-5.66620445251465	-8.01833915710449	-2.44235944747925	-0.0965628623962402	0.19888798892498	0.0706879124045372
-5.66839551925659	-8.01679611206055	-2.45076704025269	-0.0966257452964783	0.198865681886673	0.0707660317420959
-5.6711540222168	-8.01343154907227	-2.46024656295776	-0.0964463353157043	0.198812946677208	0.070861242711544
-5.6730432510376	-8.01422214508057	-2.4585018157959	-0.0965089127421379	0.198688477277756	0.0710011944174767
-5.67144680023193	-8.01608943939209	-2.45051383972168	-0.0964401364326477	0.198696061968803	0.0710962861776352
-5.67125558853149	-8.01876926422119	-2.44832015037537	-0.0965117663145065	0.198672711849213	0.0712288618087769
-5.67017221450806	-8.01782035827637	-2.44245553016663	-0.0964858084917068	0.198756098747253	0.0713297054171562
-5.66571044921875	-8.02073001861572	-2.43952393531799	-0.096619039773941	0.198710098862648	0.0713737532496452
-5.66389465332031	-8.01497554779053	-2.44425916671753	-0.0965634286403656	0.198735564947128	0.0714860856533051
-5.66158390045166	-8.01533985137939	-2.44494104385376	-0.0965896844863892	0.198708087205887	0.0716315135359764
-5.6585259437561	-8.01340293884277	-2.44052147865295	-0.0965762361884117	0.198560252785683	0.0716645792126656
-5.65644025802612	-8.01517963409424	-2.44081711769104	-0.0965849682688713	0.198411241173744	0.0717836022377014
-5.6533031463623	-8.01241397857666	-2.43508052825928	-0.0965745970606804	0.198461517691612	0.071825347840786
-5.64725875854492	-8.00876235961914	-2.42363786697388	-0.0965171530842781	0.198410838842392	0.0719015300273895
-5.64246416091919	-8.00306701660156	-2.4172785282135	-0.0964638590812683	0.198488414287567	0.0720129758119583
-5.63697242736816	-7.99919748306274	-2.42142367362976	-0.0965656489133835	0.198428019881248	0.0721733048558235
-5.63375091552734	-7.99259042739868	-2.41687202453613	-0.0964517593383789	0.198477745056152	0.0722490847110748
-5.63280534744263	-7.99430418014526	-2.41698503494263	-0.0964810028672218	0.198426365852356	0.0724739730358124
-5.63394069671631	-7.99363946914673	-2.41717863082886	-0.0964196845889091	0.19833792746067	0.0727128833532333
-5.63069248199463	-8.00185680389404	-2.41285729408264	-0.0964925959706306	0.198281839489937	0.0727957412600517
-5.62676811218262	-8.00406551361084	-2.40694570541382	-0.0963653847575188	0.19820074737072	0.0728441253304482
-5.62222242355347	-8.00749015808105	-2.4039580821991	-0.0964278727769852	0.198174640536308	0.072971373796463
-5.61558866500854	-8.00045204162598	-2.38765931129456	-0.09644465893507	0.198187708854675	0.0729903653264046
-5.61039018630981	-7.99829816818237	-2.38111972808838	-0.0964225009083748	0.198123097419739	0.0730285421013832
-5.61217498779297	-7.99336814880371	-2.38365817070007	-0.0964323058724403	0.198291346430779	0.0730697587132454
-5.60843372344971	-7.99528169631958	-2.38482928276062	-0.0964948758482933	0.198173612356186	0.0731486082077026
-5.61407232284546	-7.9990062713623	-2.38906121253967	-0.0964108407497406	0.198169648647308	0.0733002051711082
-5.60986757278442	-8.00222301483154	-2.39029884338379	-0.0963615849614143	0.198030784726143	0.0733920782804489
-5.60688543319702	-8.00437545776367	-2.38336539268494	-0.0963593050837517	0.198054432868958	0.0734625309705734
-5.60364866256714	-8.00638484954834	-2.38267683982849	-0.0963554084300995	0.197958320379257	0.0735230967402458
-5.60224676132202	-8.00496101379395	-2.3763120174408	-0.0963211730122566	0.197996437549591	0.0735344588756561
-5.60153722763062	-7.99879598617554	-2.37266254425049	-0.0962417349219322	0.197933122515678	0.0735316574573517
-5.59941959381104	-7.99880123138428	-2.35761713981628	-0.0962517037987709	0.197934031486511	0.0736028477549553
-5.601637840271	-7.99735641479492	-2.35559916496277	-0.0962512344121933	0.197901040315628	0.0736775100231171
-5.60394096374512	-8.00085163116455	-2.35356998443604	-0.0962296351790428	0.197918906807899	0.0736980885267258
-5.60079622268677	-8.00718212127686	-2.3455491065979	-0.0960816740989685	0.197884574532509	0.0738337337970734
-5.60232162475586	-8.01231384277344	-2.34192252159119	-0.0961868762969971	0.19807431101799	0.0738072991371155
-5.6009087562561	-8.00883293151855	-2.35409235954285	-0.0960741117596626	0.198107272386551	0.07379399985075
-5.59805345535278	-8.0099630355835	-2.35580945014954	-0.0961310192942619	0.198161378502846	0.0737581327557564
-5.60146617889404	-8.00744247436523	-2.36958718299866	-0.0960842072963715	0.198047861456871	0.0737362876534462
-5.60787487030029	-8.01039218902588	-2.37280106544495	-0.096143402159214	0.198105290532112	0.0737425312399864
-5.60928821563721	-8.00984573364258	-2.37772512435913	-0.0959617495536804	0.197934314608574	0.0737104341387749
-5.61701011657715	-8.01605319976807	-2.37140393257141	-0.0960161089897156	0.19792452454567	0.0737656056880951
-5.6196141242981	-8.02047729492188	-2.36510038375854	-0.0960423499345779	0.197916448116302	0.0737369060516357
-5.6220850944519	-8.02869701385498	-2.35861563682556	-0.0960503295063972	0.19792827963829	0.0736399292945862
-5.62496900558472	-8.03187084197998	-2.35935187339783	-0.0960650071501732	0.19814121723175	0.0736179351806641
-5.62765741348267	-8.03219032287598	-2.36212563514709	-0.0961822122335434	0.198161363601685	0.0735062435269356
-5.63277673721313	-8.0299015045166	-2.3685884475708	-0.0960252210497856	0.19821785390377	0.0733757615089417
-5.63958883285522	-8.02915382385254	-2.38059973716736	-0.0960940718650818	0.198123216629028	0.0732541754841805
-5.64475107192993	-8.0315580368042	-2.386962890625	-0.0960957929491997	0.198115572333336	0.0732065215706825
-5.65345811843872	-8.02997493743896	-2.391685962677	-0.0960165932774544	0.198166489601135	0.0731666833162308
-5.6545672416687	-8.03278255462646	-2.39269733428955	-0.0959945991635323	0.198016613721848	0.0730279386043549
-5.66321277618408	-8.03660774230957	-2.39445495605469	-0.0960526168346405	0.19815494120121	0.0729527398943901
-5.66688203811646	-8.03488445281982	-2.40178060531616	-0.0960565507411957	0.198100790381432	0.0729005858302116
-5.67340517044067	-8.04496097564697	-2.38981103897095	-0.0960798710584641	0.198236927390099	0.0728120133280754
-5.67398166656494	-8.04637622833252	-2.3926784992218	-0.0960332080721855	0.198283091187477	0.0727427527308464
-5.67616844177246	-8.04889392852783	-2.39294838905334	-0.0962123945355415	0.198451861739159	0.0726617574691772
-5.67906045913696	-8.04690170288086	-2.40351390838623	-0.0961332693696022	0.198349207639694	0.0724905952811241
-5.68208837509155	-8.05053329467773	-2.41097378730774	-0.0962160006165504	0.19830596446991	0.0723788738250732
-5.68435335159302	-8.05167770385742	-2.40506291389465	-0.0961826741695404	0.198359683156013	0.0722884833812714
-5.68361043930054	-8.05661773681641	-2.40707874298096	-0.0962109044194222	0.198353335261345	0.0721375346183777
-5.6833643913269	-8.04894256591797	-2.40710783004761	-0.0961728245019913	0.198383510112762	0.0720762610435486
-5.68394994735718	-8.04445362091064	-2.40974545478821	-0.0962536856532097	0.198575913906097	0.0719928294420242
-5.68439674377441	-8.03900718688965	-2.41250276565552	-0.0962461233139038	0.198645204305649	0.0719086304306984
-5.68725872039795	-8.04280948638916	-2.42263150215149	-0.0962835252285004	0.198631480336189	0.0719120502471924
-5.69471597671509	-8.04244899749756	-2.42893218994141	-0.096302717924118	0.198674947023392	0.0719094499945641
-5.69551086425781	-8.0476598739624	-2.4324746131897	-0.0963454619050026	0.198587760329247	0.0718858391046524
-5.69531011581421	-8.05284214019775	-2.43529057502747	-0.096303902566433	0.198561504483223	0.0718198716640472
-5.69511365890503	-8.05497264862061	-2.43158030509949	-0.0963829606771469	0.19856521487236	0.071795865893364
-5.68964624404907	-8.0508279800415	-2.42429137229919	-0.09633669257164	0.198555767536163	0.0716183036565781
-5.68604707717896	-8.049072265625	-2.41848373413086	-0.096390463411808	0.19853101670742	0.0715031400322914
-5.68436527252197	-8.04494857788086	-2.42512559890747	-0.0963238999247551	0.198607817292213	0.0714359879493713
-5.68524169921875	-8.03777694702148	-2.41878867149353	-0.0964173600077629	0.198786720633507	0.07137281447649
-5.68533706665039	-8.03528881072998	-2.43105983734131	-0.0964340940117836	0.198766931891441	0.0713369101285934
-5.6853084564209	-8.03947067260742	-2.43908786773682	-0.096435122191906	0.198748052120209	0.0713615864515305
-5.68486976623535	-8.04111003875732	-2.44119167327881	-0.096465177834034	0.198692351579666	0.0713593810796738
-5.67740345001221	-8.0423412322998	-2.44814705848694	-0.0964566320180893	0.198645874857903	0.0713502690196037
-5.67678928375244	-8.03731441497803	-2.44381427764893	-0.0964182913303375	0.198734894394875	0.0713132172822952
-5.6718053817749	-8.03603744506836	-2.44161176681519	-0.0964866578578949	0.198637172579765	0.0712333768606186
-5.66932010650635	-8.03173542022705	-2.43667674064636	-0.0964347422122955	0.198704436421394	0.0711878910660744
-5.66698122024536	-8.03047752380371	-2.43753862380981	-0.0965209379792213	0.198748648166656	0.0711613073945045
-5.66792774200439	-8.02286243438721	-2.43107748031616	-0.0964485183358192	0.198749169707298	0.0711706951260567
-5.66424942016602	-8.02123737335205	-2.4294548034668	-0.0964965671300888	0.198753073811531	0.0711295604705811
-5.66338348388672	-8.01830768585205	-2.42270255088806	-0.0964199155569077	0.198750019073486	0.0711585804820061
-5.66262865066528	-8.01986217498779	-2.42137837409973	-0.0965652912855148	0.19873870909214	0.0712497234344482
-5.65855550765991	-8.02010059356689	-2.4127368927002	-0.0964746028184891	0.19879424571991	0.0712410062551498
-5.65546131134033	-8.02169132232666	-2.41232752799988	-0.0965517088770866	0.198739290237427	0.0711934715509415
-5.65401983261108	-8.02034282684326	-2.41413760185242	-0.0964781045913696	0.198767617344856	0.0711959898471832
-5.65123748779297	-8.02011585235596	-2.41455721855164	-0.096591904759407	0.198849558830261	0.0711470544338226
-5.64653205871582	-8.01541423797607	-2.42426514625549	-0.0965318903326988	0.198817074298859	0.0710759907960892
-5.64302206039429	-8.01204013824463	-2.42546463012695	-0.0966042503714561	0.198851883411407	0.0710038989782333
-5.64425897598267	-8.00779247283936	-2.43500328063965	-0.0964910760521889	0.19877552986145	0.0710393041372299
-5.6432843208313	-8.01029109954834	-2.43512439727783	-0.096565455198288	0.198691844940186	0.0710496976971626
-5.64018774032593	-8.00929164886475	-2.43688750267029	-0.0964473262429237	0.198480635881424	0.070997878909111
-5.64179849624634	-8.01059341430664	-2.42718315124512	-0.0964387133717537	0.198515698313713	0.0710245296359062
-5.63899898529053	-8.01430034637451	-2.41708445549011	-0.0965214371681213	0.19848307967186	0.0709850564599037
-5.63735818862915	-8.01764965057373	-2.40990138053894	-0.0965044945478439	0.198467701673508	0.0708973035216331
-5.63478088378906	-8.01488399505615	-2.41091227531433	-0.0964796096086502	0.198580324649811	0.0708415061235428
-5.63326835632324	-8.01339340209961	-2.41087746620178	-0.096496969461441	0.198535576462746	0.070731446146965
-5.63510704040527	-8.00943183898926	-2.41410064697266	-0.0964351296424866	0.198492765426636	0.0706333667039871
-5.63545513153076	-8.00949668884277	-2.41546249389648	-0.0963542386889458	0.198273807764053	0.0706532597541809
-5.64015913009644	-8.01058197021484	-2.41162133216858	-0.0963249504566193	0.198283150792122	0.0705974772572517
-5.63982677459717	-8.01746082305908	-2.40626049041748	-0.0962738320231438	0.198186382651329	0.0705630630254745
-5.6411657333374	-8.02116394042969	-2.39827346801758	-0.0962824895977974	0.198304444551468	0.0705296322703362
-5.64078092575073	-8.02243423461914	-2.39724731445313	-0.0962994769215584	0.198341473937035	0.0704645812511444
-5.64514827728271	-8.02579212188721	-2.40232634544373	-0.0962617248296738	0.198296099901199	0.070274718105793
-5.64576196670532	-8.03076934814453	-2.40210270881653	-0.0963256806135178	0.19826428592205	0.0701669827103615
-5.65299987792969	-8.03632736206055	-2.40880274772644	-0.0962934345006943	0.198336139321327	0.0699661746621132
-5.65767860412598	-8.0369815826416	-2.41599059104919	-0.0962550565600395	0.198229670524597	0.0698457956314087
-5.66078853607178	-8.042405128479	-2.41479659080505	-0.0962809026241302	0.198155760765076	0.0696566700935364
-5.66624164581299	-8.04516220092773	-2.4158570766449	-0.096224345266819	0.198106870055199	0.0694404318928719
-5.66974067687988	-8.04864311218262	-2.41399025917053	-0.0962400585412979	0.198150500655174	0.0692888498306274
-5.67175960540771	-8.04956436157227	-2.41669583320618	-0.0962688848376274	0.198066338896751	0.0691357776522636
-5.67767190933228	-8.0437126159668	-2.41891622543335	-0.0962938666343689	0.198223426938057	0.0690485686063766
-5.68346548080444	-8.04236316680908	-2.42729783058167	-0.0963177680969238	0.198219612240791	0.0689575597643852
-5.69239521026611	-8.04588603973389	-2.43822526931763	-0.0963782295584679	0.198176398873329	0.0689316168427467
-5.69611406326294	-8.04921340942383	-2.44804787635803	-0.0963881462812424	0.19808566570282	0.0688654258847237
-5.69941759109497	-8.0530366897583	-2.44351387023926	-0.0963528603315353	0.198081761598587	0.0688329041004181
-5.69670581817627	-8.05526638031006	-2.43866372108459	-0.0964365229010582	0.197991505265236	0.0687308385968208
-5.69620180130005	-8.05578517913818	-2.44878578186035	-0.0965371280908585	0.19791316986084	0.0686189457774162
-5.69763851165771	-8.05609035491943	-2.44402551651001	-0.0966023206710815	0.197903409600258	0.0685977786779404
-5.68913888931274	-8.05140018463135	-2.4314558506012	-0.0965705588459969	0.197961509227753	0.068387545645237
-5.68597269058228	-8.0445499420166	-2.43188786506653	-0.096638523042202	0.19791641831398	0.0683046281337738
-5.68682909011841	-8.04129505157471	-2.43301892280579	-0.0967262163758278	0.198117032647133	0.0682023242115974
-5.683913230896	-8.03879356384277	-2.44221448898315	-0.0968023538589478	0.19815357029438	0.0682159885764122
-5.68457174301147	-8.04041004180908	-2.44157385826111	-0.0967900231480598	0.198192924261093	0.0681872591376305
-5.68325233459473	-8.03918075561523	-2.45013213157654	-0.0968076437711716	0.198148459196091	0.0682133063673973
-5.67918920516968	-8.04313468933105	-2.45312571525574	-0.0968710333108902	0.198148369789124	0.0681605637073517
-5.67308759689331	-8.0482931137085	-2.45089316368103	-0.0967826321721077	0.198056235909462	0.0681338459253311
-5.67087888717651	-8.04354095458984	-2.44457912445068	-0.0968442410230637	0.198148846626282	0.0680856108665466
-5.66782188415527	-8.03580093383789	-2.44660329818726	-0.0968005210161209	0.19811050593853	0.0680142939090729
-5.67275667190552	-8.03629684448242	-2.43739032745361	-0.0968841314315796	0.198240473866463	0.0680573433637619
-5.67206239700317	-8.0350399017334	-2.43887805938721	-0.096809908747673	0.198239594697952	0.0681417137384415
-5.67363452911377	-8.04134559631348	-2.42909216880798	-0.0968929752707481	0.198259711265564	0.0681026577949524
-5.67334651947021	-8.04363250732422	-2.42706751823425	-0.0968090370297432	0.198323950171471	0.0680298209190369
-5.66974592208862	-8.04550457000732	-2.43112254142761	-0.0969167873263359	0.198449373245239	0.0679590404033661
-5.66973257064819	-8.04139518737793	-2.44382572174072	-0.0968009009957314	0.198527008295059	0.0678507313132286
-5.67234373092651	-8.03699684143066	-2.4644558429718	-0.0969030857086182	0.198408558964729	0.0677588135004044
-5.67636013031006	-8.03799343109131	-2.46168446540833	-0.0968182757496834	0.19839945435524	0.067751407623291
-5.67964649200439	-8.04288482666016	-2.46311044692993	-0.0967784076929092	0.19826902449131	0.067750096321106
-5.68100929260254	-8.04629707336426	-2.45845746994019	-0.0966771617531776	0.198191523551941	0.067724771797657
-5.68276739120483	-8.04776763916016	-2.45319366455078	-0.0967856720089912	0.198250740766525	0.06770408898592
-5.68020153045654	-8.04827690124512	-2.44614338874817	-0.0967812314629555	0.198334828019142	0.0677084773778915
-5.67803621292114	-8.04916381835938	-2.44261741638184	-0.0968184173107147	0.198345765471458	0.0676041543483734
-5.67750597000122	-8.04724502563477	-2.4446918964386	-0.0968152210116386	0.198393553495407	0.0675137639045715
-5.67739200592041	-8.04164409637451	-2.4557363986969	-0.0968189761042595	0.198481887578964	0.0674716830253601
-5.67720222473145	-8.036057472229	-2.45945191383362	-0.0966907292604446	0.198407515883446	0.067418709397316
-5.68047380447388	-8.03851413726807	-2.45916032791138	-0.0966345816850662	0.198317423462868	0.0674610286951065
-5.68439483642578	-8.03818798065186	-2.45677423477173	-0.0966309681534767	0.198301300406456	0.0674532428383827
-5.68231058120728	-8.04145812988281	-2.44897031784058	-0.0966768860816956	0.198264464735985	0.0674848109483719
-5.68025684356689	-8.04510593414307	-2.45026135444641	-0.0966192483901978	0.198365643620491	0.0674758777022362
-5.67927980422974	-8.04511642456055	-2.44244694709778	-0.0967327877879143	0.198389112949371	0.0674944519996643
-5.67906951904297	-8.04242038726807	-2.44056701660156	-0.0967398658394814	0.198424652218819	0.0674880146980286
-5.67439222335815	-8.04340076446533	-2.44446611404419	-0.0968075767159462	0.198305279016495	0.0674595534801483
-5.6748514175415	-8.04065799713135	-2.45289039611816	-0.0968080386519432	0.198344364762306	0.0674218684434891
-5.67200565338135	-8.04122352600098	-2.44844770431519	-0.0968299210071564	0.198213368654251	0.0674094930291176
-5.67364883422852	-8.04331970214844	-2.44543051719666	-0.0968558415770531	0.198168531060219	0.0673681572079659
-5.67267084121704	-8.04192161560059	-2.4461305141449	-0.0968671515583992	0.198173403739929	0.0673436522483826
-5.66963386535645	-8.03957843780518	-2.43516993522644	-0.0968287214636803	0.198166266083717	0.0673066005110741
-5.66338062286377	-8.03494548797607	-2.43171811103821	-0.0968825817108154	0.1981191188097	0.0672626122832298
-5.66753053665161	-8.02788543701172	-2.43637537956238	-0.0969254821538925	0.198300212621689	0.0672996491193771
-5.66617393493652	-8.02817249298096	-2.43979358673096	-0.0968504101037979	0.19823794066906	0.0673750638961792
-5.67019128799438	-8.03433704376221	-2.44137048721313	-0.0968440547585487	0.198179617524147	0.0675350874662399
-5.66188383102417	-8.03714370727539	-2.44327139854431	-0.0969045832753181	0.198050782084465	0.0675840228796005
-5.65692234039307	-8.03970718383789	-2.42545580863953	-0.0969060212373734	0.197972863912582	0.0674889013171196
-5.64873933792114	-8.03639888763428	-2.42268013954163	-0.0969127640128136	0.197892695665359	0.0674569010734558
-5.64789009094238	-8.0272274017334	-2.42023801803589	-0.0969889909029007	0.197978734970093	0.0674312114715576
-5.64186763763428	-8.02096843719482	-2.4174907207489	-0.0969890877604485	0.198051527142525	0.0673771128058434
-5.64432525634766	-8.02306270599365	-2.41822218894959	-0.0969872921705246	0.198100849986076	0.0674135088920593
-5.64514255523682	-8.02200412750244	-2.42645454406738	-0.0970441177487373	0.198040693998337	0.0674785226583481
-5.6432638168335	-8.02748012542725	-2.42569494247437	-0.0970650985836983	0.197983592748642	0.0675105080008507
-5.63787317276001	-8.02694511413574	-2.42717218399048	-0.0970338806509972	0.197898879647255	0.067457027733326
-5.63270425796509	-8.02715969085693	-2.42909789085388	-0.0970947220921516	0.197834745049477	0.0674782395362854
-5.6291561126709	-8.01854991912842	-2.41795754432678	-0.0970415249466896	0.197857901453972	0.0673423781991005
-5.62765169143677	-8.01508045196533	-2.41288709640503	-0.097013808786869	0.197833582758904	0.0673793405294418
-5.63143920898438	-8.0140209197998	-2.40955305099487	-0.0970589369535446	0.197955951094627	0.0674026012420654
-5.62608480453491	-8.01618480682373	-2.4051411151886	-0.0970288589596748	0.197736516594887	0.0674190521240234
-5.62942695617676	-8.01927185058594	-2.38936638832092	-0.0970609784126282	0.197903499007225	0.0674176290631294
-5.62416982650757	-8.01785659790039	-2.39902567863464	-0.0969709977507591	0.197960913181305	0.0673531666398048
-5.62106609344482	-8.01930046081543	-2.39438629150391	-0.0970820337533951	0.197987169027328	0.0672327429056168
-5.61730718612671	-8.01408386230469	-2.41691780090332	-0.0970156639814377	0.197986766695976	0.0671696215867996
-5.61854553222656	-8.01184177398682	-2.41938948631287	-0.0970051437616348	0.197848588228226	0.0671200975775719
-5.62192344665527	-8.01423835754395	-2.42125916481018	-0.0968112871050835	0.197675913572311	0.0670809224247932
-5.62219715118408	-8.01979351043701	-2.41252374649048	-0.0969454348087311	0.197665810585022	0.0670510530471802
-5.61917400360107	-8.02179050445557	-2.39742302894592	-0.0969511196017265	0.19787409901619	0.0669506788253784
-5.61692190170288	-8.02322483062744	-2.3974335193634	-0.0969492346048355	0.197906732559204	0.0667735114693642
-5.62030220031738	-8.01654052734375	-2.40986776351929	-0.0968639701604843	0.198058903217316	0.0666752234101295
-5.62228012084961	-8.01504611968994	-2.41212463378906	-0.0968453362584114	0.197952270507813	0.0666091293096542
-5.62486362457275	-8.01755428314209	-2.41282629966736	-0.096784234046936	0.19784951210022	0.0665541440248489
-5.62587070465088	-8.01835823059082	-2.40484762191772	-0.0967452675104141	0.197851344943047	0.0666085556149483
-5.62843608856201	-8.02223491668701	-2.39826440811157	-0.0967451184988022	0.1978859603405	0.066481813788414
-5.62537336349487	-8.02248668670654	-2.39681529998779	-0.0967263504862785	0.197859272360802	0.0664898529648781
-5.62702512741089	-8.02685737609863	-2.39673209190369	-0.0968428701162338	0.198015630245209	0.0663736239075661
-5.62697505950928	-8.02293109893799	-2.40607476234436	-0.096721462905407	0.197994738817215	0.0662313625216484
-5.63108682632446	-8.02664184570313	-2.40555715560913	-0.0967919901013374	0.197975143790245	0.0661598145961761
-5.62895917892456	-8.02567481994629	-2.4013147354126	-0.096686951816082	0.197880476713181	0.0660826861858368
-5.62955617904663	-8.0308084487915	-2.39367914199829	-0.0967007726430893	0.197907194495201	0.0659372061491013
-5.62775230407715	-8.02604293823242	-2.39777255058289	-0.0966575443744659	0.197884574532509	0.0658642426133156
-5.62650918960571	-8.01800537109375	-2.39112234115601	-0.0966517329216003	0.197953566908836	0.0658282116055489
-5.63092517852783	-8.01885604858398	-2.39308524131775	-0.0965759009122849	0.198028281331062	0.0657792910933495
-5.63465690612793	-8.02750682830811	-2.40151166915894	-0.0965463370084763	0.19793276488781	0.0659258365631104
-5.63711166381836	-8.03474807739258	-2.40097498893738	-0.0965483039617538	0.197917759418488	0.0658847242593765
-5.63016986846924	-8.03722763061523	-2.3900842666626	-0.0964489802718163	0.197807595133781	0.0658235251903534
-5.63100481033325	-8.03691959381104	-2.37673091888428	-0.0965102314949036	0.19793589413166	0.0656573474407196
-5.63161516189575	-8.03118133544922	-2.38418793678284	-0.0965075567364693	0.198072507977486	0.0655677616596222
-5.63748455047607	-8.03473281860352	-2.38838863372803	-0.0964578613638878	0.198152974247932	0.0655382573604584
-5.64350605010986	-8.03730964660645	-2.40130281448364	-0.0964721515774727	0.198175862431526	0.0655309334397316
-5.64092397689819	-8.04891395568848	-2.39902091026306	-0.0964748412370682	0.19805221259594	0.0655258744955063
-5.64196586608887	-8.04771614074707	-2.40364861488342	-0.096403956413269	0.198040068149567	0.0654741823673248
-5.63915920257568	-8.04548931121826	-2.40125942230225	-0.096399612724781	0.198022708296776	0.0654004141688347
-5.64195585250854	-8.04560947418213	-2.39758682250977	-0.096436083316803	0.198052853345871	0.0653664991259575
-5.64316844940186	-8.04389667510986	-2.39302659034729	-0.0964410379528999	0.198045268654823	0.0654285922646523
-5.64674711227417	-8.04770755767822	-2.38774681091309	-0.0964572727680206	0.198060646653175	0.0654378011822701
-5.64488554000854	-8.05055618286133	-2.37919187545776	-0.0964519307017326	0.19797782599926	0.0654317811131477
-5.64244794845581	-8.05252838134766	-2.38074159622192	-0.0965474843978882	0.198187783360481	0.0654634311795235
-5.6372594833374	-8.04484748840332	-2.40063667297363	-0.0964997261762619	0.198227033019066	0.0653167515993118
-5.6374683380127	-8.0411548614502	-2.4068295955658	-0.0965724512934685	0.19806595146656	0.0653493478894234
-5.63966846466064	-8.0403299331665	-2.40571665763855	-0.0965359210968018	0.198040187358856	0.0653999820351601
-5.63400077819824	-8.04480266571045	-2.39197731018066	-0.0966017842292786	0.197906091809273	0.065410777926445
-5.63067150115967	-8.04619884490967	-2.38363909721375	-0.0965935811400414	0.198011681437492	0.0654136389493942
-5.62198543548584	-8.04310131072998	-2.37927508354187	-0.0967129170894623	0.198094591498375	0.06535604596138
-5.61834049224854	-8.03850269317627	-2.38247227668762	-0.0966475009918213	0.198172986507416	0.0653337314724922
-5.6132960319519	-8.03055763244629	-2.38801956176758	-0.0966573357582092	0.198070645332336	0.0653506815433502
-5.61344337463379	-8.02642440795898	-2.39276599884033	-0.0966653749346733	0.198117658495903	0.0653635412454605
-5.60851812362671	-8.02684116363525	-2.385338306427	-0.0965700745582581	0.197882995009422	0.0654633343219757
-5.60763216018677	-8.029541015625	-2.37201428413391	-0.0966830551624298	0.197972312569618	0.0655624344944954
-5.60287570953369	-8.02954292297363	-2.36796450614929	-0.0967199951410294	0.19811449944973	0.0655563473701477
-5.59659385681152	-8.02708339691162	-2.36717748641968	-0.0968259274959564	0.198160976171494	0.0655267313122749
-5.59600019454956	-8.02606678009033	-2.37000107765198	-0.0967934876680374	0.198207423090935	0.0655292123556137
-5.58973979949951	-8.02598476409912	-2.36398911476135	-0.0967522040009499	0.198027074337006	0.0655002444982529
-5.5880274772644	-8.02459239959717	-2.36743426322937	-0.0968127772212029	0.198053479194641	0.0654760226607323
-5.57989406585693	-8.02071952819824	-2.35997462272644	-0.0967740043997765	0.198010802268982	0.0654594302177429
-5.57685232162476	-8.01405239105225	-2.3508038520813	-0.0967712476849556	0.198141619563103	0.0653758645057678
-5.57447671890259	-8.00482654571533	-2.35220432281494	-0.0967245846986771	0.198165610432625	0.0654669776558876
-5.57666254043579	-8.01166725158691	-2.35853743553162	-0.0967845544219017	0.198152959346771	0.0655459389090538
-5.57086372375488	-8.01691436767578	-2.35748529434204	-0.0966650769114494	0.198032200336456	0.0656219348311424
-5.56786966323853	-8.01956653594971	-2.34720301628113	-0.0966652035713196	0.197957277297974	0.065638542175293
-5.5584774017334	-8.01416683197021	-2.33392286300659	-0.0966449975967407	0.198037773370743	0.0654913261532784
-5.55150461196899	-8.01152992248535	-2.32799363136292	-0.0966012626886368	0.198076993227005	0.0654098317027092
-5.55274820327759	-8.00783252716064	-2.32758593559265	-0.096645176410675	0.198146119713783	0.0653918385505676
-5.54894113540649	-8.0042724609375	-2.33200287818909	-0.0966027453541756	0.198120415210724	0.0654069632291794
-5.55052661895752	-8.01274585723877	-2.33272075653076	-0.0965534448623657	0.198094725608826	0.0654177516698837
-5.54064893722534	-8.01326465606689	-2.33616328239441	-0.0964744985103607	0.197962880134583	0.0654066428542137
-5.53777360916138	-8.01281356811523	-2.32546830177307	-0.0964717492461205	0.198001027107239	0.0652685910463333
-5.5337700843811	-8.00673007965088	-2.31689691543579	-0.0963854864239693	0.19800078868866	0.0652977600693703
-5.53281688690186	-8.00378799438477	-2.30906534194946	-0.0964309722185135	0.197960928082466	0.0652569457888603
-5.53170585632324	-8.00773048400879	-2.30238842964172	-0.0963639616966248	0.197902545332909	0.0653026774525642
-5.52957630157471	-8.01055240631104	-2.29306244850159	-0.0963073894381523	0.197870165109634	0.0652605146169662
-5.52451419830322	-8.01496315002441	-2.28834342956543	-0.096205085515976	0.198063716292381	0.0651352629065514
-5.5158486366272	-8.01167678833008	-2.30305290222168	-0.096245251595974	0.197991535067558	0.0651316866278648
-5.52104330062866	-8.00794982910156	-2.31012010574341	-0.0961720794439316	0.198071494698524	0.0649899914860725
-5.51683902740479	-8.01409530639648	-2.30419230461121	-0.0960527136921883	0.19776925444603	0.0650252029299736
-5.51392030715942	-8.02303981781006	-2.28348064422607	-0.0960511267185211	0.197767406702042	0.0650705024600029
-5.51067495346069	-8.02753925323486	-2.27412414550781	-0.0960481762886047	0.197864890098572	0.0649855732917786
-5.50739479064941	-8.02751731872559	-2.27218294143677	-0.0960417166352272	0.197918519377708	0.0648602023720741
-5.50982046127319	-8.02270126342773	-2.27526092529297	-0.0959264785051346	0.197905316948891	0.0647459924221039
-5.50772857666016	-8.022873878479	-2.28172922134399	-0.0957659184932709	0.197754427790642	0.0646877288818359
-5.50864505767822	-8.03077507019043	-2.26913380622864	-0.0957284197211266	0.19766129553318	0.0647551938891411
-5.50720596313477	-8.03608989715576	-2.26142764091492	-0.095633827149868	0.197738528251648	0.0647530853748322
-5.50006628036499	-8.04116916656494	-2.25697779655457	-0.0956833064556122	0.197697415947914	0.0646971762180328
-5.50311183929443	-8.04559421539307	-2.25550866127014	-0.0956036150455475	0.197791114449501	0.06462012976408
-5.50061845779419	-8.0521240234375	-2.24887156486511	-0.0955123975872993	0.197649359703064	0.064472109079361
-5.49925661087036	-8.05897331237793	-2.24073457717896	-0.0955233201384544	0.197606608271599	0.0643948689103127
-5.49347162246704	-8.05012798309326	-2.23929905891418	-0.0954332202672958	0.197637125849724	0.0642496570944786
-5.49835681915283	-8.05506420135498	-2.2357611656189	-0.0953337326645851	0.197757959365845	0.0642679333686829
-5.50612545013428	-8.06248474121094	-2.23870372772217	-0.0952688455581665	0.19768163561821	0.0643468946218491
-5.50070190429688	-8.07650089263916	-2.23257303237915	-0.0952242389321327	0.197478160262108	0.0643815696239471
-5.49953842163086	-8.08503913879395	-2.22085785865784	-0.0951660573482513	0.19753123819828	0.0642650052905083
-5.49659776687622	-8.08325958251953	-2.21212244033813	-0.0951403379440308	0.197521835565567	0.0641412660479546
-5.49774742126465	-8.08520603179932	-2.20862030982971	-0.0950845628976822	0.197569906711578	0.0640247538685799
-5.49935913085938	-8.0878381729126	-2.21385860443115	-0.095052033662796	0.197577506303787	0.0640793591737747
-5.5048303604126	-8.09910106658936	-2.21378803253174	-0.0949559211730957	0.197556912899017	0.0639856457710266
-5.50341320037842	-8.10739421844482	-2.22060489654541	-0.0949303135275841	0.197361081838608	0.0639549866318703
-5.5021595954895	-8.1063985824585	-2.21718382835388	-0.0948830842971802	0.197302132844925	0.0638511776924133
-5.50965642929077	-8.10923194885254	-2.19878602027893	-0.0947679281234741	0.19733327627182	0.0638016238808632
-5.51293325424194	-8.1120662689209	-2.20042371749878	-0.0946961939334869	0.197326213121414	0.0638340711593628
-5.51135969161987	-8.12339496612549	-2.1894257068634	-0.0946635603904724	0.197184070944786	0.0638048946857452
-5.51334476470947	-8.1300630569458	-2.19099164009094	-0.0945812463760376	0.19723080098629	0.0636842846870422
-5.51100540161133	-8.13223934173584	-2.20137023925781	-0.0945959016680717	0.197372555732727	0.0635620430111885
-5.5176477432251	-8.13203144073486	-2.2128803730011	-0.0945091769099236	0.197262182831764	0.0634305402636528
-5.52055549621582	-8.13840293884277	-2.21610760688782	-0.0944281965494156	0.197019845247269	0.0633855611085892
-5.52347707748413	-8.15128135681152	-2.19815683364868	-0.0944132804870605	0.197120398283005	0.0633218064904213
-5.52713441848755	-8.15863800048828	-2.19431829452515	-0.0944022908806801	0.197278425097466	0.0631526932120323
-5.52997589111328	-8.16531467437744	-2.19325590133667	-0.0944304615259171	0.19741553068161	0.0629818290472031
-5.53140068054199	-8.1663932800293	-2.20943379402161	-0.094262883067131	0.197418332099915	0.0627903416752815
-5.53673601150513	-8.17087364196777	-2.21543645858765	-0.0940711945295334	0.197405532002449	0.0627916231751442
-5.54126834869385	-8.17849254608154	-2.20617055892944	-0.094160184264183	0.19747456908226	0.062786877155304
-5.53818607330322	-8.17994976043701	-2.20276212692261	-0.0941266044974327	0.197452753782272	0.0628145560622215
[truncated: 13,687 more rows]
