# Supplementary material for: Identification of Haptic Based Guiding Using Hard Reins
Source: PLoS One. 2015 Jul 22;10(7):e0132020. doi: 10.1371/journal.pone.0132020 (PMC4511788; doi:10.1371/journal.pone.0132020)
Supplement: S6 File — (ZIP) [file pone.0132020.s006.zip › Exp2_ForceData2/Subject10/path1/T3.csv]

Force X (N)	Force Y (N)	Force Z (N)	Torque X (N-m)	Torque Y (N-m)	Torque Z (N-m)	Frequency = 10000	Averaging Level = 16	F/T Serial Number = FT11772	Time Started = 19/02/2013 17:32:42
-4.29477500915527	-8.58832836151123	-0.148133888840675	-0.0838875398039818	0.190188527107239	0.0637472569942474
-4.29040336608887	-8.59089374542236	-0.145751193165779	-0.0838724821805954	0.190014958381653	0.0636479333043098
-4.30069065093994	-8.59139823913574	-0.158152222633362	-0.0838615298271179	0.190118402242661	0.0636967718601227
-4.30121898651123	-8.5885763168335	-0.158409997820854	-0.0838857516646385	0.190130650997162	0.063676580786705
-4.29693174362183	-8.58919811248779	-0.154486954212189	-0.0838154926896095	0.190036535263062	0.0634933933615685
-4.29933071136475	-8.59092426300049	-0.161446109414101	-0.0838562175631523	0.189921319484711	0.0635119527578354
-4.30559062957764	-8.58925247192383	-0.158779248595238	-0.0839427411556244	0.190011039376259	0.0634739696979523
-4.30514812469482	-8.58955192565918	-0.155772805213928	-0.0838636606931686	0.189951255917549	0.0632052049040794
-4.30512237548828	-8.59173965454102	-0.16412179172039	-0.0838448405265808	0.18991918861866	0.0631884187459946
-4.30806446075439	-8.58823585510254	-0.168829724192619	-0.0838907510042191	0.189836710691452	0.0631841346621513
-4.31289148330688	-8.58962249755859	-0.160950109362602	-0.083928294479847	0.189921706914902	0.0630441233515739
-4.31264686584473	-8.59157371520996	-0.164383247494698	-0.083893746137619	0.189838260412216	0.0628768131136894
-4.31507253646851	-8.59198188781738	-0.17463007569313	-0.0838764011859894	0.189841613173485	0.0628742128610611
-4.31659030914307	-8.5890588760376	-0.172409027814865	-0.0839278474450111	0.189863681793213	0.0627544224262238
-4.31924772262573	-8.58946418762207	-0.171948775649071	-0.0839662998914719	0.189803421497345	0.0625569149851799
-4.32272911071777	-8.59451484680176	-0.17258095741272	-0.0839465633034706	0.189742863178253	0.0624775774776936
-4.32682514190674	-8.59435939788818	-0.189490154385567	-0.0839502513408661	0.189780086278915	0.0624208971858025
-4.32634258270264	-8.59290790557861	-0.181780859827995	-0.0839741677045822	0.189771637320518	0.0622663572430611
-4.33460330963135	-8.59291076660156	-0.17887707054615	-0.0839834436774254	0.189736247062683	0.0621010810136795
-4.33502912521362	-8.59888172149658	-0.188647761940956	-0.0838966518640518	0.189614146947861	0.0619753077626228
-4.33373403549194	-8.59978103637695	-0.194663792848587	-0.083951897919178	0.189694210886955	0.0619072802364826
-4.33892393112183	-8.59738159179688	-0.197115033864975	-0.0840263217687607	0.189756467938423	0.0617454312741756
-4.33929347991943	-8.59713459014893	-0.189253211021423	-0.0839422196149826	0.189585089683533	0.0616138204932213
-4.33896207809448	-8.59977531433105	-0.203067868947983	-0.0839174091815948	0.189558416604996	0.0615045353770256
-4.34779071807861	-8.59635448455811	-0.205331534147263	-0.0839631408452988	0.189721345901489	0.0614712499082088
-4.34150123596191	-8.59738349914551	-0.20296211540699	-0.083941787481308	0.189583092927933	0.0612325668334961
-4.34379720687866	-8.60036468505859	-0.204856857657433	-0.083947017788887	0.189454838633537	0.061205118894577
-4.34941911697388	-8.59657859802246	-0.216781824827194	-0.0840557441115379	0.189554154872894	0.0611518360674381
-4.35202074050903	-8.5971622467041	-0.210779219865799	-0.0840750187635422	0.189615979790688	0.0609316900372505
-4.34815359115601	-8.59701251983643	-0.21277266740799	-0.0839442610740662	0.189476206898689	0.0608613826334476
-4.34949922561646	-8.59652042388916	-0.225290894508362	-0.0840349048376083	0.189447119832039	0.0608790367841721
-4.35804891586304	-8.59850215911865	-0.220072686672211	-0.0841413214802742	0.189569130539894	0.0607326328754425
-4.35310935974121	-8.60085487365723	-0.216880410909653	-0.0839981958270073	0.189411357045174	0.0605201460421085
-4.36113548278809	-8.6002950668335	-0.230916559696198	-0.0840856209397316	0.189480885863304	0.060607336461544
-4.36376857757568	-8.59514045715332	-0.231758177280426	-0.0840883404016495	0.189577728509903	0.0604758262634277
-4.36106491088867	-8.59573841094971	-0.229319483041763	-0.084041066467762	0.189402714371681	0.0602815188467503
-4.3616418838501	-8.60071563720703	-0.23785874247551	-0.0840883329510689	0.189368590712547	0.0603640116751194
-4.37140941619873	-8.59736347198486	-0.245620682835579	-0.0841671228408813	0.189508765935898	0.0603515319526196
-4.36951971054077	-8.59868049621582	-0.240918532013893	-0.0841849967837334	0.189430803060532	0.060178741812706
-4.36521053314209	-8.59582042694092	-0.249752551317215	-0.0840724781155586	0.189250141382217	0.060149610042572
-4.37259149551392	-8.59586715698242	-0.252950608730316	-0.0841825529932976	0.189325213432312	0.0601605735719204
-4.37188768386841	-8.59496593475342	-0.255212038755417	-0.0842245817184448	0.189350187778473	0.0600517392158508
-4.37132596969604	-8.59448909759521	-0.251500278711319	-0.0841885432600975	0.189266547560692	0.059990219771862
-4.36969184875488	-8.58943748474121	-0.249461889266968	-0.0842379480600357	0.189239293336868	0.0599688850343227
-4.37038946151733	-8.59003925323486	-0.261457979679108	-0.0842153877019882	0.189124882221222	0.0599726997315884
-4.37367391586304	-8.58787536621094	-0.267188280820847	-0.0842418968677521	0.189171001315117	0.0599790848791599
-4.36785554885864	-8.58660697937012	-0.258676558732986	-0.0843052268028259	0.18920861184597	0.05997534096241
-4.36621952056885	-8.58737087249756	-0.252995818853378	-0.0842509865760803	0.189025163650513	0.0599695965647697
-4.36888408660889	-8.58680725097656	-0.260605931282043	-0.0842282697558403	0.189082965254784	0.0600290298461914
-4.36807537078857	-8.58360958099365	-0.267194449901581	-0.0842752158641815	0.189141795039177	0.060077179223299
-4.36458015441895	-8.58051681518555	-0.256977677345276	-0.0843004435300827	0.189100682735443	0.0599352605640888
-4.36128759384155	-8.58316421508789	-0.252121210098267	-0.084235355257988	0.188874840736389	0.0599605888128281
-4.36717224121094	-8.58164024353027	-0.262719362974167	-0.0843283012509346	0.189049243927002	0.0600776635110378
-4.36639642715454	-8.57770156860352	-0.262876808643341	-0.0843381583690643	0.189054608345032	0.0600088126957417
-4.35957431793213	-8.57677841186523	-0.258036553859711	-0.0842438563704491	0.18886587023735	0.0599544569849968
-4.36106395721436	-8.57907485961914	-0.265465170145035	-0.0843037590384483	0.18889907002449	0.0600774139165878
-4.36874341964722	-8.57515811920166	-0.261730402708054	-0.0843644738197327	0.188927471637726	0.0600799135863781
-4.36787605285645	-8.57776737213135	-0.263390451669693	-0.0842634811997414	0.188890472054482	0.0599981360137463
-4.36567878723145	-8.57801246643066	-0.26207646727562	-0.0841187164187431	0.188776418566704	0.0599884241819382
-4.36654901504517	-8.577805519104	-0.274003982543945	-0.0842225402593613	0.188750445842743	0.0601275488734245
-4.36859703063965	-8.57681941986084	-0.258189260959625	-0.0842876210808754	0.188812479376793	0.0600514821708202
-4.36894130706787	-8.58065223693848	-0.260035246610641	-0.0841482505202293	0.188576862215996	0.0600165501236916
-4.37314081192017	-8.57915496826172	-0.270634651184082	-0.0842049941420555	0.18872058391571	0.0601802654564381
-4.37145090103149	-8.57852077484131	-0.258619397878647	-0.0841718688607216	0.188624709844589	0.0601001642644405
-4.36980152130127	-8.57929611206055	-0.261166453361511	-0.0840388983488083	0.188498079776764	0.0600628815591335
-4.3732762336731	-8.58215045928955	-0.263708025217056	-0.0841190218925476	0.188441067934036	0.0601293332874775
-4.37802267074585	-8.58147048950195	-0.263767749071121	-0.084125779569149	0.188556492328644	0.0601881369948387
-4.37466859817505	-8.57778739929199	-0.255792528390884	-0.0840253680944443	0.188485488295555	0.060062263160944
-4.37415456771851	-8.58097839355469	-0.259232223033905	-0.0839010402560234	0.188316583633423	0.0601192712783813
-4.37604522705078	-8.58022594451904	-0.264321029186249	-0.0840323939919472	0.188310369849205	0.0602274350821972
-4.38007354736328	-8.58382034301758	-0.25472965836525	-0.0840240716934204	0.188356518745422	0.0601018592715263
-4.37493467330933	-8.58153629302979	-0.250288367271423	-0.083882249891758	0.188251838088036	0.0600913837552071
-4.37875843048096	-8.58181476593018	-0.261537551879883	-0.0837890654802322	0.18817600607872	0.0601918958127499
-4.3836522102356	-8.58282661437988	-0.255132287740707	-0.0838413015007973	0.188230291008949	0.0602408237755299
-4.3807110786438	-8.58663082122803	-0.252278923988342	-0.0838328301906586	0.188110008835793	0.0601298548281193
-4.38686752319336	-8.58821868896484	-0.259664446115494	-0.0837672799825668	0.188010603189468	0.0601803064346313
-4.38910627365112	-8.5853385925293	-0.263231992721558	-0.0837598368525505	0.188099533319473	0.0602442994713783
-4.38609075546265	-8.58448505401611	-0.25098505616188	-0.0836407914757729	0.187943875789642	0.0600936636328697
-4.38764905929565	-8.589111328125	-0.254958510398865	-0.0836608111858368	0.187763556838036	0.0600968077778816
-4.39536190032959	-8.58987236022949	-0.258820235729218	-0.0836031138896942	0.187816709280014	0.0601951368153095
-4.39764451980591	-8.58951950073242	-0.257029682397842	-0.0836219638586044	0.1877601146698	0.0600623227655888
-4.39505863189697	-8.58887004852295	-0.258707821369171	-0.0835546553134918	0.187605574727058	0.06002476811409
-4.40137243270874	-8.59206485748291	-0.260875165462494	-0.0835130214691162	0.187513053417206	0.0601009465754032
-4.40436983108521	-8.59400653839111	-0.261590987443924	-0.083583191037178	0.187514618039131	0.0601037219166756
-4.40654993057251	-8.59573364257813	-0.25114431977272	-0.0834975317120552	0.187394350767136	0.0599312521517277
-4.407151222229	-8.5947790145874	-0.264181852340698	-0.0834173932671547	0.187307253479958	0.0600158274173737
-4.41235160827637	-8.59686374664307	-0.260297745466232	-0.0834564790129662	0.18732176721096	0.0600976757705212
-4.41573715209961	-8.59680652618408	-0.25547593832016	-0.0833911672234535	0.187325865030289	0.0600264295935631
-4.41567420959473	-8.60475540161133	-0.260583639144897	-0.0833632424473763	0.187140956521034	0.0599833242595196
-4.42140674591064	-8.60331249237061	-0.267241269350052	-0.0833432003855705	0.187208607792854	0.0600943118333817
-4.41972303390503	-8.60084915161133	-0.257897466421127	-0.0832754969596863	0.187069907784462	0.0599884204566479
-4.42092418670654	-8.60639095306396	-0.256979405879974	-0.0832166597247124	0.187055662274361	0.0599890127778053
-4.42791557312012	-8.606032371521	-0.268748730421066	-0.0832190588116646	0.186974599957466	0.0600960627198219
-4.42994165420532	-8.61030101776123	-0.259238392114639	-0.0833276435732841	0.186990395188332	0.0600132644176483
-4.42976522445679	-8.60937118530273	-0.262275725603104	-0.0831359252333641	0.186867326498032	0.0599743500351906
-4.43602800369263	-8.61137580871582	-0.274558037519455	-0.0832562148571014	0.186899468302727	0.0600606389343739
-4.43731260299683	-8.61060619354248	-0.272228062152863	-0.0832568258047104	0.186795353889465	0.0600531175732613
-4.43447399139404	-8.61048889160156	-0.261765450239182	-0.0831662490963936	0.186726182699203	0.0599715150892735
-4.44332647323608	-8.61230182647705	-0.278058111667633	-0.0832657590508461	0.186766400933266	0.0600893497467041
-4.4468412399292	-8.61013317108154	-0.274608969688416	-0.0833073258399963	0.186763033270836	0.0600741803646088
-4.44363975524902	-8.60885715484619	-0.273884683847427	-0.0831889808177948	0.186643823981285	0.0599500723183155
-4.44612455368042	-8.61000728607178	-0.287154197692871	-0.0831767469644547	0.186530247330666	0.0600981377065182
-4.45432138442993	-8.60997200012207	-0.279847204685211	-0.0833201557397842	0.186643198132515	0.0600906535983086
-4.45407772064209	-8.61167812347412	-0.277894288301468	-0.0832319930195808	0.18655064702034	0.0599946714937687
-4.45308542251587	-8.60850715637207	-0.283526927232742	-0.0831799060106277	0.186390176415443	0.0600527971982956
-4.46041965484619	-8.60546112060547	-0.293894022703171	-0.0833668410778046	0.186446249485016	0.0601420402526855
-4.45620918273926	-8.60753059387207	-0.284517735242844	-0.0832986608147621	0.186422765254974	0.0600089766085148
-4.45917701721191	-8.60676670074463	-0.291115492582321	-0.0832914039492607	0.186245635151863	0.0600450523197651
-4.46246862411499	-8.60695743560791	-0.301067471504211	-0.0834683328866959	0.186406448483467	0.0601146295666695
-4.46500205993652	-8.60781288146973	-0.288594484329224	-0.0834145918488503	0.186363056302071	0.0599982365965843
-4.46037483215332	-8.60771369934082	-0.304952293634415	-0.0833100974559784	0.186151370406151	0.0600754953920841
-4.46782636642456	-8.60460758209229	-0.305586099624634	-0.0834181755781174	0.186253696680069	0.0601252652704716
-4.47065830230713	-8.60490989685059	-0.291778028011322	-0.0835343077778816	0.186195552349091	0.0601097978651524
-4.46823596954346	-8.60670471191406	-0.298979669809341	-0.0834134370088577	0.18611054122448	0.0600947290658951
-4.47447633743286	-8.60212421417236	-0.311783701181412	-0.0834220051765442	0.186137139797211	0.0601062178611755
-4.47355079650879	-8.59997653961182	-0.304990261793137	-0.0835259333252907	0.186122253537178	0.0602064840495586
-4.47272491455078	-8.60493183135986	-0.299964249134064	-0.0834887996315956	0.185952499508858	0.0601089000701904
-4.47863864898682	-8.60473442077637	-0.299254685640335	-0.0835212543606758	0.186024218797684	0.0602384135127068
-4.47993040084839	-8.60218143463135	-0.314803540706635	-0.083576887845993	0.18609531223774	0.0602674335241318
-4.47993040084839	-8.59971809387207	-0.31462424993515	-0.0835659876465797	0.186045095324516	0.0602890178561211
-4.4807767868042	-8.60015106201172	-0.303996294736862	-0.0835371762514114	0.185947179794312	0.0602514632046223
-4.48606014251709	-8.60007953643799	-0.31808790564537	-0.0835208222270012	0.185941845178604	0.0604005195200443
-4.48458814620972	-8.60083293914795	-0.320925682783127	-0.083540603518486	0.186010643839836	0.0605080835521221
-4.48515272140503	-8.60033512115479	-0.31586691737175	-0.0835835114121437	0.185945630073547	0.0604284517467022
-4.48388576507568	-8.60206317901611	-0.311110109090805	-0.0835927650332451	0.185862332582474	0.0604635067284107
-4.48815250396729	-8.60183238983154	-0.316029667854309	-0.0835242196917534	0.185862064361572	0.0606380999088287
-4.48902177810669	-8.60351085662842	-0.321105897426605	-0.0835271030664444	0.185909062623978	0.0606437250971794
-4.48559522628784	-8.60069179534912	-0.313196063041687	-0.083571545779705	0.18582409620285	0.0605261698365211
-4.4861741065979	-8.60349369049072	-0.315392374992371	-0.0834290459752083	0.18573459982872	0.0607169941067696
-4.49445009231567	-8.605149269104	-0.31692835688591	-0.0835592821240425	0.185823515057564	0.0608109794557095
-4.49222993850708	-8.60304355621338	-0.308006823062897	-0.0834762901067734	0.185792669653893	0.0607045777142048
-4.48895359039307	-8.60430908203125	-0.314924865961075	-0.0833432301878929	0.185705602169037	0.0607699118554592
-4.49809455871582	-8.60428142547607	-0.325370281934738	-0.0834964960813522	0.185754686594009	0.0609286464750767
-4.49283456802368	-8.60482978820801	-0.313312172889709	-0.0834075063467026	0.185606077313423	0.0607819370925426
-4.49657011032104	-8.61026763916016	-0.318330675363541	-0.0834342911839485	0.185581490397453	0.0609126202762127
-4.50348567962646	-8.60855388641357	-0.320679008960724	-0.0834335014224052	0.185633704066277	0.0610276646912098
-4.50058794021606	-8.60969161987305	-0.311249524354935	-0.0834050253033638	0.185582622885704	0.0609126947820187
-4.50367736816406	-8.61335468292236	-0.316747456789017	-0.0832900926470757	0.18534979224205	0.0609919503331184
-4.512375831604	-8.61338138580322	-0.329061806201935	-0.0832973420619965	0.185367956757545	0.0611334964632988
-4.5119481086731	-8.61827850341797	-0.318743318319321	-0.0833282843232155	0.185422033071518	0.0610798411071301
-4.5158839225769	-8.61816692352295	-0.314143180847168	-0.0832373276352882	0.185348868370056	0.0610251054167748
-4.51834487915039	-8.62121677398682	-0.32705757021904	-0.083119697868824	0.185235470533371	0.0611609816551209
-4.52248096466064	-8.62270545959473	-0.325303941965103	-0.0831925347447395	0.18524843454361	0.0612475201487541
-4.52470588684082	-8.62306308746338	-0.315447151660919	-0.0831234604120255	0.185129851102829	0.0611231736838818
-4.52863168716431	-8.62729930877686	-0.322177976369858	-0.0831554010510445	0.185072094202042	0.0612699426710606
-4.53301286697388	-8.62623023986816	-0.321860939264297	-0.0831501185894012	0.185058057308197	0.0613246858119965
-4.5314564704895	-8.62562561035156	-0.313851565122604	-0.0831138119101524	0.184982940554619	0.0612897016108036
-4.53513383865356	-8.63063144683838	-0.318785965442657	-0.0831169188022614	0.184895306825638	0.0613499097526073
-4.53983736038208	-8.63386535644531	-0.321522325277328	-0.0830544680356979	0.184820607304573	0.0615121349692345
-4.54058027267456	-8.63095951080322	-0.319666057825089	-0.0830546543002129	0.184933960437775	0.0614730566740036
-4.53847551345825	-8.63214778900146	-0.316458702087402	-0.0830674096941948	0.184828251600266	0.061484158039093
-4.54139184951782	-8.63984394073486	-0.322861790657043	-0.0830487832427025	0.184728771448135	0.0615543089807034
-4.54548454284668	-8.6392240524292	-0.32011553645134	-0.0830337032675743	0.184738054871559	0.0616692379117012
-4.5485634803772	-8.639817237854	-0.319125354290009	-0.0830327421426773	0.184820875525475	0.0617231540381908
-4.54470014572144	-8.64035415649414	-0.322546720504761	-0.0829202830791473	0.184628367424011	0.0616940930485725
-4.54686880111694	-8.64329147338867	-0.328021287918091	-0.0829985067248344	0.184639662504196	0.0618140436708927
-4.55675888061523	-8.64288330078125	-0.331741333007813	-0.0830777212977409	0.184818476438522	0.0619056448340416
-4.55514812469482	-8.6483097076416	-0.32138204574585	-0.0829884186387062	0.184629157185555	0.0618368536233902
-4.55661010742188	-8.64857196807861	-0.333667725324631	-0.0829260870814323	0.18450653553009	0.0619763061404228
-4.55951452255249	-8.64491653442383	-0.337775141000748	-0.0829781964421272	0.184638053178787	0.0620771758258343
-4.56246662139893	-8.64504528045654	-0.327906519174576	-0.0830355510115623	0.184583976864815	0.062033224850893
-4.56473112106323	-8.6474027633667	-0.341060638427734	-0.0829745009541512	0.184348702430725	0.0621390677988529
-4.56803464889526	-8.64565944671631	-0.348651766777039	-0.0830610990524292	0.184522718191147	0.0623012483119965
-4.56746673583984	-8.64163684844971	-0.336651831865311	-0.083088256418705	0.184413999319077	0.0622056350111961
-4.56546878814697	-8.64502239227295	-0.342604994773865	-0.0831632688641548	0.184252172708511	0.0623532421886921
-4.56853151321411	-8.64387512207031	-0.350033283233643	-0.083209827542305	0.184326201677322	0.0625113025307655
-4.5729832649231	-8.63780307769775	-0.342047482728958	-0.0832609534263611	0.184465169906616	0.0625476688146591
-4.56526327133179	-8.64059257507324	-0.345392495393753	-0.0832230672240257	0.184231907129288	0.0625454187393188
-4.5649528503418	-8.6387414932251	-0.350263059139252	-0.0832969769835472	0.184214785695076	0.0627373605966568
-4.56591701507568	-8.63350200653076	-0.345628350973129	-0.0834299921989441	0.184324368834496	0.0628063976764679
-4.56494045257568	-8.63504028320313	-0.339522898197174	-0.0835029408335686	0.184343412518501	0.0628341436386108
-4.55699062347412	-8.63224220275879	-0.342011541128159	-0.0833977460861206	0.18416865170002	0.0629512816667557
-4.55887269973755	-8.63075065612793	-0.348233610391617	-0.0835744366049767	0.184311136603355	0.0631372034549713
-4.55814075469971	-8.62671375274658	-0.343710333108902	-0.0836257264018059	0.184319734573364	0.0631891638040543
-4.55657625198364	-8.63076496124268	-0.344504714012146	-0.0836236774921417	0.184272468090057	0.06320720911026
-4.55252885818481	-8.62929248809814	-0.350814402103424	-0.0836167111992836	0.184314653277397	0.0633578822016716
-4.55792999267578	-8.62642097473145	-0.356941282749176	-0.0837077498435974	0.184382170438766	0.063498318195343
-4.55432033538818	-8.62696361541748	-0.34526652097702	-0.083727702498436	0.184320673346519	0.0634524449706078
-4.55414772033691	-8.63061332702637	-0.33878755569458	-0.0837110504508018	0.184308513998985	0.0634649321436882
-4.56053829193115	-8.62883186340332	-0.355500817298889	-0.0837667882442474	0.184332236647606	0.0636988654732704
-4.56060218811035	-8.62862682342529	-0.358244717121124	-0.0838019847869873	0.184316411614418	0.0637087449431419
-4.56214427947998	-8.62920188903809	-0.350464344024658	-0.0836979523301125	0.184281200170517	0.0636525750160217
-4.56723594665527	-8.6336030960083	-0.35825988650322	-0.0838038772344589	0.18422757089138	0.063735768198967
-4.57169580459595	-8.63514995574951	-0.366024553775787	-0.0837609469890594	0.18424654006958	0.063812255859375
-4.57202243804932	-8.63143539428711	-0.359542071819305	-0.0837220847606659	0.184180691838264	0.0637779459357262
-4.57588338851929	-8.63385677337646	-0.355070620775223	-0.0837123319506645	0.184122577309608	0.0636993646621704
-4.58275699615479	-8.63956165313721	-0.369887113571167	-0.0837265402078629	0.184077858924866	0.0638376027345657
-4.59178924560547	-8.63837146759033	-0.367312103509903	-0.0836681425571442	0.184168994426727	0.0637878552079201
-4.59364891052246	-8.63833713531494	-0.360555738210678	-0.0836553275585175	0.184139400720596	0.0637087225914001
-4.59152889251709	-8.64211273193359	-0.36973375082016	-0.0835467576980591	0.183962434530258	0.0637964829802513
-4.60179042816162	-8.64295387268066	-0.374782204627991	-0.0836563780903816	0.184007421135902	0.0638291835784912
-4.60500955581665	-8.64391613006592	-0.363226175308228	-0.0835366323590279	0.184052810072899	0.0636871233582497
-4.60717105865479	-8.64901447296143	-0.370911508798599	-0.0835191085934639	0.183955267071724	0.0638023167848587
-4.60726261138916	-8.64765167236328	-0.370457589626312	-0.0834867879748344	0.183949112892151	0.0638639479875565
-4.61006641387939	-8.64994525909424	-0.364057987928391	-0.0835021138191223	0.183989629149437	0.0637693703174591
-4.61368131637573	-8.65334892272949	-0.360457092523575	-0.0834174752235413	0.183827936649323	0.0637343376874924
-4.61522436141968	-8.65741920471191	-0.370729386806488	-0.083410307765007	0.183784559369087	0.0638396069407463
-4.62332916259766	-8.65375995635986	-0.373513430356979	-0.0833574309945107	0.183947846293449	0.0638124197721481
-4.62139129638672	-8.65448474884033	-0.361744582653046	-0.0833626240491867	0.183832943439484	0.0636671558022499
-4.62493419647217	-8.65852928161621	-0.366514503955841	-0.0832474380731583	0.183754652738571	0.0637821853160858
-4.63168144226074	-8.66481781005859	-0.363736927509308	-0.0832151845097542	0.183839097619057	0.0637969821691513
-4.63625144958496	-8.65983104705811	-0.368466705083847	-0.083228312432766	0.183817401528358	0.0637917444109917
-4.63611745834351	-8.66297817230225	-0.35481184720993	-0.0832244008779526	0.183753788471222	0.0637308582663536
-4.63880348205566	-8.66891002655029	-0.360147714614868	-0.0831734612584114	0.183743879199028	0.0636649653315544
-4.64372396469116	-8.67363452911377	-0.373635560274124	-0.0831226631999016	0.183702737092972	0.0637475475668907
-4.65026998519897	-8.67175102233887	-0.370806455612183	-0.083076111972332	0.18375152349472	0.063765175640583
-4.65355062484741	-8.674485206604	-0.365242391824722	-0.0831172540783882	0.18369460105896	0.0636718273162842
-4.65808534622192	-8.6795825958252	-0.370303303003311	-0.0830419585108757	0.183650463819504	0.063666895031929
-4.65911054611206	-8.67913627624512	-0.379935711622238	-0.0829311460256577	0.183587327599525	0.0637434348464012
-4.66350126266479	-8.67929172515869	-0.381727039813995	-0.0830371156334877	0.183630585670471	0.0637208819389343
-4.6697678565979	-8.68027973175049	-0.377565264701843	-0.0831349417567253	0.183658808469772	0.0636436641216278
-4.66590452194214	-8.68046188354492	-0.374617099761963	-0.0830254033207893	0.183637350797653	0.0635535418987274
-4.66604423522949	-8.67684173583984	-0.382783025503159	-0.0830223187804222	0.183489799499512	0.0635974332690239
-4.67411184310913	-8.67795562744141	-0.388625264167786	-0.0831589549779892	0.183589786291122	0.0636736825108528
-4.67110013961792	-8.67535972595215	-0.383677273988724	-0.0831832587718964	0.183561161160469	0.0635824427008629
-4.67079496383667	-8.67093658447266	-0.380620956420898	-0.0831046923995018	0.183588758111	0.0635757371783257
-4.66529512405396	-8.67336082458496	-0.381036669015884	-0.0831222236156464	0.183455631136894	0.063619390130043
-4.67033863067627	-8.66660785675049	-0.384142369031906	-0.0831896811723709	0.183514162898064	0.0636860281229019
-4.66614532470703	-8.66630554199219	-0.380314767360687	-0.0833256766200066	0.183638378977776	0.0636067688465118
-4.66485929489136	-8.66562366485596	-0.379983454942703	-0.0832058191299438	0.183559000492096	0.0636477246880531
-4.66183042526245	-8.66280841827393	-0.384666234254837	-0.0832121223211288	0.183510765433311	0.0637421905994415
-4.66286849975586	-8.66144847869873	-0.382319837808609	-0.0833937600255013	0.183602124452591	0.06377774477005
-4.66244411468506	-8.65880966186523	-0.375322997570038	-0.0833276212215424	0.183603689074516	0.0638136491179466
-4.65364503860474	-8.65626049041748	-0.377638339996338	-0.0832710862159729	0.183519765734673	0.0638570860028267
-4.65158128738403	-8.65282440185547	-0.382713437080383	-0.0833203420042992	0.183594480156898	0.0639315024018288
-4.6567063331604	-8.6522274017334	-0.372158348560333	-0.0834460780024529	0.183675110340118	0.0640127956867218
-4.65258884429932	-8.6482982635498	-0.370609551668167	-0.083441786468029	0.183649525046349	0.0639902278780937
-4.64636182785034	-8.64527893066406	-0.373001962900162	-0.08331198990345	0.183614283800125	0.0639937371015549
-4.64466571807861	-8.64718818664551	-0.368950396776199	-0.0834348499774933	0.183520138263702	0.064074918627739
-4.64677762985229	-8.64618587493896	-0.374402552843094	-0.08346226811409	0.183619305491447	0.0641209781169891
-4.64279413223267	-8.64463710784912	-0.364324539899826	-0.0834385380148888	0.183677718043327	0.0640415549278259
-4.63956880569458	-8.64500331878662	-0.36887538433075	-0.0833490192890167	0.18354332447052	0.0641066059470177
-4.64222049713135	-8.64388370513916	-0.370095819234848	-0.0833835601806641	0.183597356081009	0.0642829686403275
-4.64470338821411	-8.64415264129639	-0.361013561487198	-0.0834708213806152	0.183748558163643	0.0642461478710175
-4.64232587814331	-8.64983081817627	-0.361590057611465	-0.0833620429039001	0.183601662516594	0.0641709268093109
-4.64489841461182	-8.64784622192383	-0.370727121829987	-0.0833125859498978	0.183589220046997	0.0642556771636009
-4.6452693939209	-8.64517593383789	-0.364753514528275	-0.0833476483821869	0.183692812919617	0.0642365589737892
-4.64753723144531	-8.64926338195801	-0.36295560002327	-0.0834513157606125	0.183632031083107	0.0641604363918304
-4.64942169189453	-8.64884185791016	-0.367284893989563	-0.0833431556820869	0.183501645922661	0.0641986131668091
-4.65106296539307	-8.65034008026123	-0.370466768741608	-0.0834027379751205	0.183637768030167	0.0642920732498169
-4.65074491500854	-8.64441204071045	-0.371551096439362	-0.083392508327961	0.183643341064453	0.0642024427652359
-4.64861965179443	-8.64607810974121	-0.366544216871262	-0.0833587944507599	0.183441206812859	0.0641531199216843
-4.65088987350464	-8.64753150939941	-0.371789216995239	-0.0833381414413452	0.183484122157097	0.0641984567046165
-4.65464973449707	-8.6409273147583	-0.370470017194748	-0.0834563449025154	0.183535143733025	0.0641892179846764
-4.652184009552	-8.63930892944336	-0.366357445716858	-0.0834517255425453	0.183465749025345	0.0641195848584175
-4.64753818511963	-8.6412410736084	-0.366478353738785	-0.083436407148838	0.183349072933197	0.0640747621655464
-4.6517858505249	-8.63568687438965	-0.37378865480423	-0.0834795981645584	0.183389782905579	0.0642120763659477
-4.65185260772705	-8.63440227508545	-0.36384254693985	-0.0835195630788803	0.18343959748745	0.0641079321503639
-4.64505863189697	-8.62801933288574	-0.364816397428513	-0.083407498896122	0.183293804526329	0.0641054064035416
-4.64451360702515	-8.62671375274658	-0.376639693975449	-0.0834786221385002	0.183249726891518	0.0642138943076134
-4.64694881439209	-8.62685871124268	-0.367534875869751	-0.0836347863078117	0.18331353366375	0.064163513481617
-4.64274024963379	-8.62674999237061	-0.362228959798813	-0.0836178436875343	0.183185711503029	0.0640367791056633
-4.64253091812134	-8.62432098388672	-0.371288269758224	-0.0835308730602264	0.183162584900856	0.0640780255198479
-4.64539337158203	-8.618971824646	-0.371565937995911	-0.0835950598120689	0.183278530836105	0.0641805082559586
-4.64006376266479	-8.61618041992188	-0.358872085809708	-0.0835705474019051	0.183167845010757	0.0640260502696037
-4.63796854019165	-8.62121486663818	-0.361616849899292	-0.0835778936743736	0.183184906840324	0.0640003085136414
-4.64549493789673	-8.61883068084717	-0.364926785230637	-0.0835460275411606	0.183226719498634	0.0640563890337944
-4.64211320877075	-8.61809539794922	-0.366298139095306	-0.0835801959037781	0.183197230100632	0.0640155002474785
-4.63981580734253	-8.61667728424072	-0.358558416366577	-0.0835705697536469	0.183121383190155	0.0639379769563675
-4.6454873085022	-8.62059020996094	-0.361027956008911	-0.0835559442639351	0.18312668800354	0.0639075189828873
-4.64585638046265	-8.61814212799072	-0.374914705753326	-0.0835816562175751	0.183132454752922	0.0639348551630974
-4.64728593826294	-8.6210298538208	-0.368794530630112	-0.083570308983326	0.183146566152573	0.0638179332017899
-4.64874696731567	-8.62028026580811	-0.365133255720139	-0.083458349108696	0.183020368218422	0.0637557581067085
-4.65574407577515	-8.62750816345215	-0.369411766529083	-0.0835547670722008	0.183015555143356	0.0638526305556297
-4.66111898422241	-8.62391567230225	-0.373404383659363	-0.0835495516657829	0.183122664690018	0.0637188255786896
-4.6568341255188	-8.62382698059082	-0.370938807725906	-0.083435520529747	0.183058246970177	0.0636032298207283
-4.65826559066772	-8.62460899353027	-0.375918388366699	-0.0833283811807632	0.18295618891716	0.0636180862784386
-4.66472721099854	-8.62657833099365	-0.379969954490662	-0.0834212675690651	0.182950735092163	0.063637338578701
-4.66771841049194	-8.62917613983154	-0.375530689954758	-0.0834785997867584	0.183039307594299	0.0634727999567986
-4.66475105285645	-8.63179397583008	-0.374854147434235	-0.0833348482847214	0.182899489998817	0.0634448602795601
-4.66733741760254	-8.63056659698486	-0.381256341934204	-0.0833200737833977	0.182831138372421	0.0634665042161942
-4.66985607147217	-8.63104724884033	-0.375452309846878	-0.0833722129464149	0.183002009987831	0.0633928924798965
-4.66972589492798	-8.63255405426025	-0.371047586202621	-0.0833800435066223	0.182864189147949	0.0633179917931557
-4.67074298858643	-8.6350793838501	-0.382656663656235	-0.0832678377628326	0.18282026052475	0.0633099153637886
-4.67180824279785	-8.63216876983643	-0.383259922266006	-0.0833012014627457	0.182963460683823	0.0633260682225227
-4.67261981964111	-8.63572406768799	-0.378248393535614	-0.0833873450756073	0.182920530438423	0.0632870346307755
-4.67057609558105	-8.63679313659668	-0.37549090385437	-0.0832692384719849	0.182850018143654	0.0631959438323975
-4.67171096801758	-8.64032554626465	-0.383504807949066	-0.0832454860210419	0.182926163077354	0.0632312148809433
-4.67240571975708	-8.63403987884521	-0.375449657440186	-0.0833090841770172	0.182966247200966	0.0632025152444839
-4.66663551330566	-8.63661193847656	-0.377833068370819	-0.0832226052880287	0.182943001389503	0.0630986914038658
-4.66656875610352	-8.6412992477417	-0.383915573358536	-0.0831983312964439	0.182866334915161	0.0631586983799934
-4.67200136184692	-8.64083194732666	-0.385617822408676	-0.0833935216069222	0.183105513453484	0.0631152167916298
-4.66744661331177	-8.64256191253662	-0.374617159366608	-0.0832591652870178	0.183013796806335	0.0629763379693031
-4.66524362564087	-8.64299583435059	-0.390613526105881	-0.0832611545920372	0.182929933071136	0.0630448684096336
-4.66714859008789	-8.64095783233643	-0.382618993520737	-0.0833761021494865	0.183132693171501	0.0630066692829132
-4.6635274887085	-8.64059448242188	-0.377450674772263	-0.0833695977926254	0.183033660054207	0.0629262030124664
-4.66358804702759	-8.64548778533936	-0.382390797138214	-0.0833591520786285	0.183055996894836	0.0630167424678802
-4.66575479507446	-8.64018821716309	-0.393095225095749	-0.0833906456828117	0.183150246739388	0.0630262941122055
-4.66036176681519	-8.63804244995117	-0.379315763711929	-0.0834678187966347	0.183185920119286	0.0629565939307213
-4.65634965896606	-8.64055824279785	-0.378136783838272	-0.0833940133452415	0.183051064610481	0.0629516839981079
-4.65688848495483	-8.64073467254639	-0.384110331535339	-0.0834889188408852	0.183112546801567	0.063054047524929
-4.65709781646729	-8.63620376586914	-0.385526239871979	-0.0835637077689171	0.183281078934669	0.0629341304302216
-4.65070390701294	-8.6349983215332	-0.372852444648743	-0.0835015922784805	0.183185234665871	0.0629481077194214
-4.64419174194336	-8.63535785675049	-0.378060162067413	-0.0834594219923019	0.183059185743332	0.0630036070942879
-4.64637994766235	-8.63234519958496	-0.382906347513199	-0.0837114676833153	0.183267459273338	0.0630489587783813
-4.64372634887695	-8.6296443939209	-0.373306572437286	-0.0836290344595909	0.183333799242973	0.0629698410630226
-4.63718891143799	-8.62690258026123	-0.379342049360275	-0.0835522338747978	0.18321605026722	0.0629443228244781
-4.63369083404541	-8.62482452392578	-0.382824510335922	-0.0836331322789192	0.183228552341461	0.063078373670578
-4.63374423980713	-8.62262344360352	-0.374373197555542	-0.0837507098913193	0.183419793844223	0.0630856975913048
-4.62599945068359	-8.6232442855835	-0.370848178863525	-0.0837178528308868	0.183262407779694	0.0629484280943871
-4.62492990493774	-8.62129974365234	-0.375950336456299	-0.083643801510334	0.183376431465149	0.0630474612116814
-4.62335634231567	-8.61821842193604	-0.372154533863068	-0.0838200226426125	0.183444395661354	0.0631034001708031
-4.61819744110107	-8.61650371551514	-0.368996262550354	-0.0837737843394279	0.183403357863426	0.0630111768841743
-4.61686754226685	-8.61940765380859	-0.370085746049881	-0.0837596729397774	0.183370366692543	0.0629840791225433
-4.61901950836182	-8.61853408813477	-0.384199500083923	-0.0838978588581085	0.183532148599625	0.0630299896001816
-4.61631011962891	-8.61372184753418	-0.367363482713699	-0.0838311612606049	0.183547973632813	0.0629479810595512
-4.61121129989624	-8.61364364624023	-0.37141016125679	-0.0838324502110481	0.183402791619301	0.0628696009516716
-4.61541032791138	-8.61532115936279	-0.385868668556213	-0.0839392766356468	0.18339529633522	0.0629703775048256
-4.61725759506226	-8.61429309844971	-0.373101651668549	-0.0840563029050827	0.18356865644455	0.0629737302660942
-4.61112689971924	-8.61412239074707	-0.373575925827026	-0.0839276388287544	0.183458834886551	0.0627691149711609
-4.61144971847534	-8.61127662658691	-0.381888031959534	-0.0839261561632156	0.183404996991158	0.062840461730957
-4.61245155334473	-8.60892581939697	-0.385794937610626	-0.0840563997626305	0.183486610651016	0.0628869980573654
-4.60968017578125	-8.60787487030029	-0.375101357698441	-0.084070697426796	0.183405965566635	0.0627602562308311
-4.6111216545105	-8.60758495330811	-0.380490064620972	-0.0840540677309036	0.183495044708252	0.0627153664827347
-4.60978078842163	-8.6075382232666	-0.390912055969238	-0.0840872526168823	0.183466821908951	0.0627613365650177
-4.6108193397522	-8.60270023345947	-0.386859267950058	-0.0841892287135124	0.183534249663353	0.0627287328243256
-4.60923290252686	-8.60387897491455	-0.382155299186707	-0.0841940566897392	0.183468237519264	0.0625629723072052
-4.61069345474243	-8.60309028625488	-0.390454322099686	-0.0841521024703979	0.183487311005592	0.062619261443615
-4.60692167282104	-8.60095882415771	-0.395742237567902	-0.0842364132404327	0.183509305119514	0.0626784190535545
-4.60452079772949	-8.59701824188232	-0.386772722005844	-0.0841904506087303	0.18351973593235	0.062436155974865
-4.60438919067383	-8.59751796722412	-0.38924103975296	-0.0843267142772675	0.183428555727005	0.0624291710555553
-4.61324548721313	-8.5988130569458	-0.395537257194519	-0.0842446908354759	0.183519497513771	0.0624543502926826
-4.61069202423096	-8.59858798980713	-0.386636853218079	-0.0842611864209175	0.183613508939743	0.0623921267688274
-4.60588407516479	-8.59717178344727	-0.388271182775497	-0.0841945931315422	0.183477580547333	0.0622512772679329
-4.60666608810425	-8.596435546875	-0.398025691509247	-0.0841953009366989	0.183435127139091	0.0623278878629208
-4.61100339889526	-8.59658622741699	-0.395720332860947	-0.0842683836817741	0.183583766222	0.0623388662934303
-4.61110544204712	-8.59885501861572	-0.392570346593857	-0.0842572376132011	0.183492854237556	0.0621083900332451
-4.60979223251343	-8.59815120697021	-0.396882325410843	-0.0842139646410942	0.183476239442825	0.0621385276317596
-4.61055183410645	-8.59701538085938	-0.397896021604538	-0.0842745900154114	0.183499827980995	0.0621459782123566
-4.60864496231079	-8.59686374664307	-0.391041278839111	-0.0842721611261368	0.183439373970032	0.0620150566101074
-4.60992193222046	-8.59867095947266	-0.394635856151581	-0.0842565149068832	0.183390840888023	0.0620278231799603
-4.61599969863892	-8.5995397567749	-0.396361768245697	-0.0842831432819366	0.183479368686676	0.0620759688317776
-4.61116933822632	-8.59439086914063	-0.390052318572998	-0.0842646360397339	0.183518812060356	0.0619513057172298
-4.60943174362183	-8.59719657897949	-0.3938247859478	-0.0841793641448021	0.18338218331337	0.0619017593562603
-4.61056756973267	-8.59800815582275	-0.396416783332825	-0.0842647105455399	0.183338314294815	0.0619765520095825
-4.6091513633728	-8.59690284729004	-0.389324843883514	-0.0842676535248756	0.183491259813309	0.061838511377573
-4.60775423049927	-8.59327507019043	-0.385489523410797	-0.0842215418815613	0.183472067117691	0.0617557279765606
-4.60412693023682	-8.59620761871338	-0.39105749130249	-0.0842135474085808	0.18333312869072	0.0617765784263611
-4.60663509368896	-8.5974588394165	-0.391440629959106	-0.0842260494828224	0.18340639770031	0.0617469921708107
-4.60993194580078	-8.59453964233398	-0.386740416288376	-0.0843261256814003	0.183537781238556	0.0616588778793812
-4.60044384002686	-8.59366130828857	-0.385246098041534	-0.0842216536402702	0.183363676071167	0.0615292228758335
-4.60318231582642	-8.59368419647217	-0.386686265468597	-0.0841803029179573	0.1833356320858	0.0615769140422344
-4.60445785522461	-8.59044361114502	-0.382746011018753	-0.0843214243650436	0.183430105447769	0.061569057404995
-4.60795307159424	-8.59388160705566	-0.386766582727432	-0.0842911824584007	0.183445796370506	0.0613654665648937
-4.60810899734497	-8.59352970123291	-0.384237915277481	-0.0842210426926613	0.183330565690994	0.0614025928080082
-4.60688209533691	-8.59292984008789	-0.387656152248383	-0.0842463076114655	0.183406114578247	0.0613999217748642
-4.60880994796753	-8.5906925201416	-0.383352965116501	-0.0842745676636696	0.18347242474556	0.0612297728657722
-4.60729074478149	-8.59414005279541	-0.384172201156616	-0.0841895416378975	0.183282300829887	0.0611423887312412
-4.61243677139282	-8.59147834777832	-0.386898040771484	-0.0842703580856323	0.183417186141014	0.0612633712589741
-4.60991954803467	-8.5892505645752	-0.378660589456558	-0.084254577755928	0.183405995368958	0.0610793940722942
-4.60467958450317	-8.59033679962158	-0.389047890901566	-0.0841727331280708	0.183223336935043	0.0611104518175125
-4.61003637313843	-8.58589839935303	-0.388274639844894	-0.0842662379145622	0.183408439159393	0.0611270442605019
-4.60677719116211	-8.58434581756592	-0.375604093074799	-0.084336631000042	0.183415204286575	0.0610033199191093
-4.60505962371826	-8.5892391204834	-0.375398993492126	-0.0842931196093559	0.183290615677834	0.0609946995973587
-4.60935592651367	-8.58543682098389	-0.380416423082352	-0.0842611193656921	0.183384567499161	0.0611021257936955
-4.60303401947021	-8.58288764953613	-0.379519045352936	-0.0843051895499229	0.183352172374725	0.0610450990498066
-4.59985685348511	-8.58274841308594	-0.367642492055893	-0.0843494683504105	0.18336808681488	0.060965534299612
-4.59873819351196	-8.58444309234619	-0.377740114927292	-0.0843330696225166	0.183290973305702	0.0611134767532349
-4.59726190567017	-8.58014869689941	-0.371581733226776	-0.0844005197286606	0.183480381965637	0.0610795505344868
-4.5915322303772	-8.57927131652832	-0.364469796419144	-0.0844323933124542	0.183459118008614	0.0610074289143085
-4.58667659759521	-8.58163642883301	-0.36739718914032	-0.0843969061970711	0.183324456214905	0.0611256435513496
-4.58793449401855	-8.57839107513428	-0.37196096777916	-0.0845230147242546	0.183511674404144	0.0611581020057201
-4.58326578140259	-8.57866859436035	-0.35856220126152	-0.0844879001379013	0.183451220393181	0.0610036440193653
-4.58422040939331	-8.58079814910889	-0.366832405328751	-0.0844378024339676	0.183477267622948	0.0610530488193035
-4.58162546157837	-8.57575130462646	-0.370553314685822	-0.0845546424388886	0.183567062020302	0.0611635483801365
-4.57412672042847	-8.57460975646973	-0.362979769706726	-0.0845286250114441	0.183558806777	0.0610078424215317
-4.57438850402832	-8.57756996154785	-0.357998728752136	-0.0845258384943008	0.183490484952927	0.0610234290361404
-4.57780408859253	-8.57713031768799	-0.366879373788834	-0.0845157206058502	0.183552816510201	0.0610737204551697
-4.57873487472534	-8.57663345336914	-0.364461332559586	-0.0846417471766472	0.183647483587265	0.0610214583575726
-4.57405567169189	-8.57930183410645	-0.358122169971466	-0.0845372304320335	0.183601140975952	0.060880683362484
-4.57735109329224	-8.57963848114014	-0.374211490154266	-0.0845995917916298	0.183444365859032	0.060954712331295
-4.58120155334473	-8.57962989807129	-0.371214717626572	-0.0846691280603409	0.183648228645325	0.0610069632530212
-4.58431720733643	-8.57873058319092	-0.367805629968643	-0.0845847651362419	0.183675184845924	0.0608578659594059
-4.58201503753662	-8.58102130889893	-0.376567095518112	-0.0845821872353554	0.183591037988663	0.0608732588589191
-4.58379316329956	-8.57763385772705	-0.378360897302628	-0.0846443623304367	0.183568239212036	0.0609668307006359
-4.58398056030273	-8.57929611206055	-0.377248406410217	-0.0847492963075638	0.183683633804321	0.0608872771263123
-4.58242845535278	-8.58171081542969	-0.378199726343155	-0.0847546681761742	0.183681800961494	0.0607907399535179
-4.58232021331787	-8.57888221740723	-0.382294654846191	-0.0847012996673584	0.183569967746735	0.0608604326844215
-4.58301401138306	-8.5752420425415	-0.390251576900482	-0.0848952904343605	0.183712348341942	0.0608881711959839
-4.58451795578003	-8.57554054260254	-0.382789492607117	-0.0849244445562363	0.183739438652992	0.0608230121433735
-4.57749652862549	-8.57603073120117	-0.380418628454208	-0.084899328649044	0.183614045381546	0.0607723481953144
-4.57892036437988	-8.57282733917236	-0.393616050481796	-0.0849664583802223	0.183794856071472	0.0609536282718182
-4.57792615890503	-8.56864738464355	-0.376886934041977	-0.0850766450166702	0.183811813592911	0.0608078688383102
-4.57441329956055	-8.56692600250244	-0.383378595113754	-0.0849753692746162	0.183644950389862	0.0609057135879993
-4.57737159729004	-8.56212043762207	-0.389733552932739	-0.0851679220795631	0.18382927775383	0.061003003269434
-4.56669616699219	-8.56091594696045	-0.375824928283691	-0.0851637274026871	0.183693110942841	0.0608208738267422
-4.56913137435913	-8.55788421630859	-0.38899028301239	-0.0852489620447159	0.18379682302475	0.0610128156840801
-4.56573295593262	-8.55469417572021	-0.38733896613121	-0.0852828919887543	0.18391752243042	0.0610069595277309
-4.55785369873047	-8.55230903625488	-0.378868192434311	-0.0852802097797394	0.18387371301651	0.0608953423798084
-4.55415344238281	-8.5526237487793	-0.387911379337311	-0.085321344435215	0.183771193027496	0.061043243855238
-4.55753231048584	-8.5479154586792	-0.382799178361893	-0.085490457713604	0.183955863118172	0.0610818043351173
-4.55038022994995	-8.54813003540039	-0.375013917684555	-0.0853953212499619	0.183949813246727	0.0609493218362331
-4.55035924911499	-8.54763698577881	-0.391624420881271	-0.0853860005736351	0.183982685208321	0.0610197931528091
-4.55229425430298	-8.54313564300537	-0.387469291687012	-0.0854948759078979	0.184025198221207	0.061052493751049
-4.54847145080566	-8.544753074646	-0.384765416383743	-0.0855701193213463	0.18401563167572	0.0609596855938435
-4.54815530776978	-8.54713153839111	-0.380807399749756	-0.0855261087417603	0.184033453464508	0.0608717799186707
-4.55308723449707	-8.54831981658936	-0.390231877565384	-0.0855791568756104	0.184105888009071	0.0609160140156746
-4.55548095703125	-8.54706287384033	-0.391688108444214	-0.0855863764882088	0.184118539094925	0.0609339214861393
-4.55329418182373	-8.54608821868896	-0.389617383480072	-0.0855646133422852	0.184074744582176	0.0607671029865742
-4.55682134628296	-8.55196189880371	-0.395927876234055	-0.0856368020176888	0.184049487113953	0.0608571320772171
-4.56482028961182	-8.54634857177734	-0.397363781929016	-0.0857234746217728	0.184283301234245	0.0608029775321484
-4.56054878234863	-8.54885959625244	-0.391882717609406	-0.0856166258454323	0.184086531400681	0.0606811344623566
-4.55964136123657	-8.54998874664307	-0.405964076519012	-0.0855955928564072	0.184128805994987	0.0607151463627815
-4.56662082672119	-8.54939746856689	-0.404199659824371	-0.0857134386897087	0.18409126996994	0.0607837736606598
-4.56607007980347	-8.54902267456055	-0.396208316087723	-0.0857646614313126	0.1841059923172	0.0606475509703159
-4.56359100341797	-8.54992866516113	-0.402593821287155	-0.0856088548898697	0.184068441390991	0.0606303475797176
-4.56445026397705	-8.54751873016357	-0.411138474941254	-0.085732527077198	0.184185042977333	0.0607345029711723
-4.56427955627441	-8.54821586608887	-0.398708790540695	-0.0856948718428612	0.184183686971664	0.0605981014668942
-4.5602502822876	-8.54956245422363	-0.4010349214077	-0.0856153145432472	0.184093177318573	0.0605421997606754
-4.56413698196411	-8.55066776275635	-0.40807381272316	-0.0858109295368195	0.184156492352486	0.0606988333165646
-4.56631135940552	-8.54381942749023	-0.401239454746246	-0.085780069231987	0.184239774942398	0.0605998821556568
-4.55925178527832	-8.54617595672607	-0.401458859443665	-0.0856896117329597	0.184200942516327	0.0605370365083218
-4.5583062171936	-8.54690074920654	-0.40340268611908	-0.0857780054211617	0.184119671583176	0.060644906014204
-4.56314945220947	-8.54209232330322	-0.397354662418365	-0.0858178660273552	0.184280976653099	0.0606540590524673
-4.55319833755493	-8.5458402633667	-0.395753353834152	-0.0857815891504288	0.184094846248627	0.0605043135583401
-4.5542368888855	-8.54438018798828	-0.40143159031868	-0.0857516005635262	0.184169843792915	0.0606017112731934
-4.55523300170898	-8.5394172668457	-0.39630001783371	-0.0858746618032455	0.184277385473251	0.0605578497052193
-4.54768705368042	-8.53697776794434	-0.394009828567505	-0.0858273357152939	0.184106931090355	0.0605112984776497
-4.54711103439331	-8.53830528259277	-0.395678669214249	-0.0857945010066032	0.184063583612442	0.0605621337890625
-4.55141925811768	-8.53376960754395	-0.400455832481384	-0.0859245732426643	0.184261202812195	0.06057508289814
-4.54888486862183	-8.53342914581299	-0.388897597789764	-0.0858448296785355	0.184197708964348	0.0605049394071102
-4.54055309295654	-8.53277397155762	-0.391242891550064	-0.0858046114444733	0.184073969721794	0.0604877956211567
-4.54735469818115	-8.53313827514648	-0.39282900094986	-0.0859744101762772	0.184160202741623	0.0605492405593395
-4.54901170730591	-8.53127384185791	-0.388999551534653	-0.0860896334052086	0.184218049049377	0.0604522936046124
-4.54475164413452	-8.53466987609863	-0.388250946998596	-0.0859143659472466	0.184033811092377	0.0603427030146122
-4.54809427261353	-8.5320987701416	-0.398268431425095	-0.0858568176627159	0.184195458889008	0.0603880882263184
-4.55129051208496	-8.53199195861816	-0.394472986459732	-0.0860165357589722	0.184194937348366	0.060371171683073
-4.54725408554077	-8.53475284576416	-0.386630862951279	-0.0859672501683235	0.184128627181053	0.0601910576224327
-4.55365228652954	-8.53769207000732	-0.400069713592529	-0.0859216302633286	0.18416465818882	0.0603071786463261
-4.5578727722168	-8.53895854949951	-0.400288194417953	-0.0860418379306793	0.184333354234695	0.0601326003670692
-4.55811166763306	-8.54313182830811	-0.400017380714417	-0.0858960896730423	0.184181585907936	0.0600680410861969
-4.5599889755249	-8.54659652709961	-0.410769641399384	-0.0859132036566734	0.184131219983101	0.0601203106343746
-4.56586027145386	-8.54703903198242	-0.410032898187637	-0.0860426276922226	0.184260427951813	0.0600181370973587
-4.56729650497437	-8.54642105102539	-0.402763992547989	-0.0859807729721069	0.184148102998734	0.0598943866789341
-4.57213878631592	-8.55135059356689	-0.413228750228882	-0.0859642848372459	0.18405345082283	0.0599826201796532
-4.57476329803467	-8.54984569549561	-0.421118080615997	-0.0860506370663643	0.184183180332184	0.0599182955920696
-4.57947683334351	-8.54571342468262	-0.415650427341461	-0.0860810503363609	0.184129625558853	0.0598350167274475
-4.57944059371948	-8.54880714416504	-0.419334560632706	-0.0860299840569496	0.183998793363571	0.0598087422549725
-4.58340072631836	-8.54755020141602	-0.430348426103592	-0.0859570875763893	0.184093132615089	0.0599075146019459
-4.5836877822876	-8.54434490203857	-0.427520602941513	-0.0861506909132004	0.184142455458641	0.0598470382392406
-4.57851266860962	-8.5423526763916	-0.421521335840225	-0.0861078649759293	0.18399453163147	0.0598192065954208
-4.58308458328247	-8.54447269439697	-0.427987486124039	-0.0861263871192932	0.18403060734272	0.0598534606397152
-4.58386945724487	-8.54307651519775	-0.436963140964508	-0.0862591862678528	0.184189975261688	0.0599288009107113
-4.58199882507324	-8.53877639770508	-0.425004184246063	-0.0862153843045235	0.184119388461113	0.0598622038960457
-4.57260274887085	-8.54002475738525	-0.428753912448883	-0.0862041413784027	0.18400476872921	0.0598825253546238
-4.57871866226196	-8.53887844085693	-0.439905494451523	-0.0863355696201324	0.184202924370766	0.0600331090390682
-4.57756042480469	-8.53622627258301	-0.425165683031082	-0.0863616392016411	0.184222862124443	0.0600441135466099
-4.57189655303955	-8.53441429138184	-0.423718959093094	-0.0863059163093567	0.184191152453423	0.0599636733531952
-4.56737947463989	-8.53559303283691	-0.431688964366913	-0.0863314047455788	0.184165194630623	0.0601105093955994
-4.56902551651001	-8.53192520141602	-0.434085160493851	-0.0864593386650085	0.184153690934181	0.0601946674287319
-4.5684027671814	-8.53238677978516	-0.420992732048035	-0.0864970311522484	0.184287801384926	0.0601827353239059
-4.5631160736084	-8.52849388122559	-0.42504745721817	-0.08643888682127	0.184324026107788	0.0601681545376778
-4.56126260757446	-8.532057762146	-0.426647454500198	-0.0864576771855354	0.184186086058617	0.0602352730929852
-4.56302452087402	-8.53082180023193	-0.429486811161041	-0.0865142866969109	0.184273883700371	0.0603054091334343
-4.56452035903931	-8.52873516082764	-0.424266636371613	-0.0865401849150658	0.184340253472328	0.0601886734366417
-4.56104278564453	-8.53000450134277	-0.431497633457184	-0.0864082872867584	0.184316694736481	0.0601664744317532
-4.56147193908691	-8.5339879989624	-0.434015810489655	-0.0864559337496758	0.184257954359055	0.0602920018136501
-4.56374454498291	-8.53256893157959	-0.435005754232407	-0.0866098254919052	0.184348970651627	0.0602316856384277
-4.56787490844727	-8.53403186798096	-0.433142960071564	-0.0865556448698044	0.184369623661041	0.0601497739553452
-4.56429624557495	-8.53405094146729	-0.436139643192291	-0.0864134356379509	0.184270337224007	0.0601290352642536
-4.5683274269104	-8.53418064117432	-0.443754345178604	-0.0865431129932404	0.184338763356209	0.0602242425084114
-4.57345628738403	-8.53697204589844	-0.439025104045868	-0.0865632519125938	0.184394434094429	0.0601238757371902
-4.57245635986328	-8.53943061828613	-0.438205063343048	-0.086613267660141	0.184270322322845	0.0600557029247284
-4.57190084457397	-8.53613471984863	-0.448330789804459	-0.0865586400032043	0.184284299612045	0.0600877813994884
-4.57247352600098	-8.53608226776123	-0.454066038131714	-0.0866362005472183	0.184274971485138	0.0602346509695053
-4.57716178894043	-8.53364562988281	-0.456246078014374	-0.0866764336824417	0.184315636754036	0.0601507984101772
-4.5759449005127	-8.5374870300293	-0.444327771663666	-0.0866961106657982	0.184346586465836	0.0600418224930763
-4.57134628295898	-8.53493595123291	-0.449966788291931	-0.0866489186882973	0.184186816215515	0.0601236559450626
-4.57457685470581	-8.5315465927124	-0.453206598758698	-0.0867695584893227	0.184296891093254	0.0601831078529358
-4.57349061965942	-8.53254318237305	-0.447620272636414	-0.0868436098098755	0.184378549456596	0.0601374879479408
-4.57045698165894	-8.53120803833008	-0.445534527301788	-0.086824543774128	0.184274286031723	0.0601742602884769
-4.56880474090576	-8.52757549285889	-0.457834422588348	-0.0868721902370453	0.184355780482292	0.0602869689464569
-4.56842803955078	-8.5235652923584	-0.444906920194626	-0.0869708880782127	0.18441841006279	0.0601718388497829
-4.56136846542358	-8.52201175689697	-0.447373569011688	-0.0869490951299667	0.184286132454872	0.0602160729467869
-4.56267023086548	-8.52385711669922	-0.455960243940353	-0.0871070250868797	0.184326812624931	0.0603794306516647
-4.55735349655151	-8.5185546875	-0.445310145616531	-0.0871580317616463	0.184363558888435	0.0602642744779587
-4.5536961555481	-8.51941680908203	-0.445145696401596	-0.0871090143918991	0.184317365288734	0.0602932497859001
-4.55578660964966	-8.51446151733398	-0.459040433168411	-0.087190218269825	0.184418588876724	0.0604492165148258
-4.55052089691162	-8.50991344451904	-0.449441701173782	-0.0872291997075081	0.184363499283791	0.0603590831160545
-4.54942989349365	-8.5101842880249	-0.440001547336578	-0.0873107239603996	0.184351608157158	0.0603339672088623
-4.54720163345337	-8.5093936920166	-0.442284554243088	-0.0873161405324936	0.184373632073402	0.0604192689061165
-4.54464769363403	-8.50669193267822	-0.448405474424362	-0.087372325360775	0.184416368603706	0.0605072788894176
-4.54060459136963	-8.50318336486816	-0.443234026432037	-0.0874384418129921	0.184457689523697	0.0604090765118599
-4.53867053985596	-8.50380039215088	-0.434803456068039	-0.0874058827757835	0.184357464313507	0.0603564754128456
-4.53816604614258	-8.50700092315674	-0.445734411478043	-0.0873860269784927	0.184370368719101	0.0604839399456978
-4.53889846801758	-8.5038013458252	-0.439701914787292	-0.087518498301506	0.184441894292831	0.0604531243443489
-4.54049825668335	-8.5015754699707	-0.440808206796646	-0.0875487476587296	0.184468761086464	0.0604130811989307
-4.53758335113525	-8.50990962982178	-0.438649415969849	-0.087534487247467	0.184404864907265	0.0603626072406769
-4.54256534576416	-8.51003170013428	-0.445210695266724	-0.0873835384845734	0.184512987732887	0.0604499354958534
-4.54691076278687	-8.50968647003174	-0.447514325380325	-0.0875385329127312	0.18460550904274	0.0604975111782551
-4.54390478134155	-8.50976181030273	-0.439465254545212	-0.087464340031147	0.184494972229004	0.0603613704442978
-4.54532909393311	-8.51492595672607	-0.440479308366776	-0.0874641537666321	0.184430852532387	0.0603270307183266
-4.55117273330688	-8.51636123657227	-0.450143367052078	-0.0875919237732887	0.184643805027008	0.0604358799755573
-4.55121183395386	-8.51584529876709	-0.444056272506714	-0.0874469503760338	0.184642568230629	0.0602780096232891
-4.54666519165039	-8.51691913604736	-0.451680898666382	-0.0874542444944382	0.184518456459045	0.0602175146341324
-4.55222415924072	-8.51873302459717	-0.454884201288223	-0.0874366462230682	0.184544548392296	0.0603146851062775
-4.55871438980103	-8.51520729064941	-0.447520643472672	-0.0875501781702042	0.184695154428482	0.0602633208036423
-4.55664443969727	-8.51616668701172	-0.447708487510681	-0.0875129923224449	0.18452413380146	0.0601738765835762
-4.55773878097534	-8.51714706420898	-0.469431012868881	-0.0875025019049644	0.184610068798065	0.0602228008210659
-4.56019926071167	-8.51185131072998	-0.462187618017197	-0.0875674188137054	0.184627309441566	0.0601982586085796
-4.55595111846924	-8.51410675048828	-0.456589102745056	-0.0875789448618889	0.1845433562994	0.060075469315052
-4.55683279037476	-8.50948333740234	-0.458985954523087	-0.0875407680869102	0.184545159339905	0.0601216703653336
-4.55691814422607	-8.50637912750244	-0.467588186264038	-0.0876175314188004	0.184572950005531	0.0602439790964127
-4.55636405944824	-8.50816535949707	-0.45550662279129	-0.0877011194825172	0.184595689177513	0.0602440796792507
-4.55369091033936	-8.50613403320313	-0.455708056688309	-0.0877679660916328	0.184532955288887	0.06010427698493
-4.55239057540894	-8.50425720214844	-0.458362758159637	-0.0878063589334488	0.184542611241341	0.0602187104523182
-4.55433511734009	-8.50154495239258	-0.461704283952713	-0.0878124907612801	0.184668377041817	0.0602781176567078
-4.54643249511719	-8.49818897247314	-0.455877095460892	-0.0877926796674728	0.184644401073456	0.0601286441087723
-4.54799032211304	-8.49891567230225	-0.449160933494568	-0.0878262221813202	0.184619426727295	0.060148511081934
-4.5521388053894	-8.49898242950439	-0.459577858448029	-0.087915375828743	0.184644371271133	0.0602606311440468
-4.54793643951416	-8.4969482421875	-0.461741477251053	-0.0879771783947945	0.184756070375443	0.0602574050426483
-4.54698276519775	-8.49496555328369	-0.454082131385803	-0.0879522785544395	0.1847073584795	0.0601157657802105
-4.54620313644409	-8.49545288085938	-0.46294504404068	-0.0879602283239365	0.184663400053978	0.0602162666618824
-4.55234813690186	-8.49866390228271	-0.460038125514984	-0.0880796015262604	0.184837937355042	0.0602668337523937
-4.55135250091553	-8.49792289733887	-0.453764528036118	-0.0880464166402817	0.184871643781662	0.0601912327110767
-4.54478120803833	-8.49971389770508	-0.458026349544525	-0.0879876241087914	0.184652611613274	0.0601530708372593
-4.54867267608643	-8.50137519836426	-0.463043421506882	-0.0880680605769157	0.184776663780212	0.0602781772613525
-4.55221748352051	-8.49707317352295	-0.45958611369133	-0.0881630405783653	0.184894800186157	0.060244508087635
-4.55262422561646	-8.50553894042969	-0.454953521490097	-0.0880682840943336	0.184732139110565	0.060150396078825
-4.55348682403564	-8.50401592254639	-0.465669512748718	-0.0880463719367981	0.184781789779663	0.0603260397911072
-4.55485057830811	-8.50262928009033	-0.453950643539429	-0.0881099253892899	0.184885010123253	0.0602332390844822
-4.5517258644104	-8.5052490234375	-0.456161051988602	-0.0880633592605591	0.184712618589401	0.0602311044931412
-4.55788040161133	-8.50494575500488	-0.468888342380524	-0.088092178106308	0.184854477643967	0.0603853166103363
-4.55530166625977	-8.51049518585205	-0.453025788068771	-0.088194951415062	0.184879675507545	0.0602861568331718
-4.55319404602051	-8.50747680664063	-0.451679915189743	-0.0881097614765167	0.184929832816124	0.0602818317711353
-4.55520677566528	-8.51012420654297	-0.465188980102539	-0.0880520343780518	0.18493016064167	0.060407891869545
-4.55778360366821	-8.51060199737549	-0.457577764987946	-0.0881280153989792	0.185085579752922	0.060396708548069
-4.55289745330811	-8.5159215927124	-0.450963914394379	-0.0880372226238251	0.184941053390503	0.0602730326354504
-4.55684041976929	-8.51788139343262	-0.460027575492859	-0.0881156176328659	0.185011878609657	0.0604173615574837
-4.55746221542358	-8.51590824127197	-0.46493923664093	-0.0880992487072945	0.185147941112518	0.0604374147951603
-4.55341100692749	-8.5153923034668	-0.454016715288162	-0.0880802795290947	0.185077086091042	0.0603501759469509
-4.55509662628174	-8.51876544952393	-0.462194949388504	-0.0881186127662659	0.185052067041397	0.0603943206369877
-4.55956506729126	-8.51927375793457	-0.461517184972763	-0.0881563797593117	0.185198545455933	0.0604900829493999
-4.55931186676025	-8.5206184387207	-0.454228579998016	-0.0880704373121262	0.185221925377846	0.0603693760931492
-4.55644798278809	-8.51847076416016	-0.463297218084335	-0.0880099758505821	0.185121864080429	0.0604216791689396
-4.56086683273315	-8.51747989654541	-0.465544492006302	-0.0881701856851578	0.1852106153965	0.0605195946991444
-4.56089353561401	-8.51887130737305	-0.457518458366394	-0.0881910994648933	0.185233190655708	0.0603988766670227
-4.55976724624634	-8.5204496383667	-0.457117974758148	-0.0881264060735703	0.185166135430336	0.0604213923215866
-4.55913543701172	-8.51961708068848	-0.465025156736374	-0.0881819948554039	0.185174003243446	0.0605788305401802
-4.56162214279175	-8.51399612426758	-0.464320719242096	-0.0882571190595627	0.185238301753998	0.0606191568076611
-4.55648422241211	-8.51662635803223	-0.459570854902267	-0.0882102698087692	0.185214564204216	0.0605386905372143
-4.55660200119019	-8.51875591278076	-0.468247771263123	-0.0882783904671669	0.185204446315765	0.0607084222137928
-4.55608367919922	-8.51476573944092	-0.462994486093521	-0.0883644074201584	0.185366868972778	0.0607819482684135
-4.55205249786377	-8.5124626159668	-0.461519569158554	-0.088317409157753	0.185334414243698	0.0607069469988346
-4.54915475845337	-8.51214504241943	-0.464166134595871	-0.0883983969688416	0.185299038887024	0.0608008019626141
-4.55002784729004	-8.51224231719971	-0.468612402677536	-0.0884770601987839	0.185332968831062	0.0609380826354027
-4.54928779602051	-8.51185035705566	-0.468102067708969	-0.0885345786809921	0.185527071356773	0.060950119048357
-4.5436954498291	-8.50671768188477	-0.461956441402435	-0.0885041132569313	0.185587108135223	0.0608785524964333
-4.53833293914795	-8.50652885437012	-0.468559771776199	-0.0885251760482788	0.185452625155449	0.0609691180288792
-4.53976249694824	-8.50764846801758	-0.468662023544312	-0.0886678025126457	0.185551688075066	0.0610846988856792
-4.54008769989014	-8.50092220306396	-0.470183730125427	-0.0887728407979012	0.185747787356377	0.0610567107796669
-4.5292010307312	-8.49853515625	-0.462778389453888	-0.0886669456958771	0.185682475566864	0.0610555149614811
-4.5245246887207	-8.49737453460693	-0.470552533864975	-0.0887500271201134	0.18565870821476	0.0611830651760101
-4.52513694763184	-8.49321269989014	-0.468651324510574	-0.088879756629467	0.185775384306908	0.0612806342542171
-4.52367734909058	-8.4900541305542	-0.468935698270798	-0.0890078842639923	0.185871616005898	0.0611822828650475
-4.51216745376587	-8.48761558532715	-0.463618814945221	-0.0889622792601585	0.185735106468201	0.0611988566815853
-4.50821733474731	-8.4831657409668	-0.471255004405975	-0.089021198451519	0.18573234975338	0.0613174363970757
-4.50883913040161	-8.47900104522705	-0.469201475381851	-0.0891791731119156	0.185892045497894	0.0613399334251881
-4.50174856185913	-8.47840690612793	-0.464137196540833	-0.0891339555382729	0.185850068926811	0.0612369813024998
-4.49837589263916	-8.47728252410889	-0.4665247797966	-0.0891715511679649	0.185928553342819	0.0613958947360516
-4.49697542190552	-8.46805095672607	-0.473705768585205	-0.0892598554491997	0.186033010482788	0.0613697692751884
-4.48794889450073	-8.46661949157715	-0.464245170354843	-0.0893018692731857	0.18596588075161	0.0613371320068836
-4.48404264450073	-8.46634483337402	-0.469598978757858	-0.0892984420061111	0.185932323336601	0.061386875808239
-4.48883295059204	-8.46042346954346	-0.473219245672226	-0.0894020944833755	0.186168506741524	0.0614962242543697
-4.48439168930054	-8.45858860015869	-0.469912588596344	-0.0894041061401367	0.186106994748116	0.0613148845732212
-4.47709608078003	-8.45445346832275	-0.461622357368469	-0.0893696472048759	0.18604439496994	0.0612727291882038
-4.48193359375	-8.45478534698486	-0.470842987298965	-0.0894483476877213	0.186082109808922	0.0613097362220287
-4.48198890686035	-8.45427989959717	-0.471587210893631	-0.0896080806851387	0.186178416013718	0.0612807869911194
-4.47901821136475	-8.45278263092041	-0.465063631534576	-0.0895232111215591	0.18619130551815	0.0611339248716831
-4.47642230987549	-8.44894695281982	-0.47717547416687	-0.0894805863499641	0.186042621731758	0.0611631870269775
-4.48519325256348	-8.45249557495117	-0.486036092042923	-0.0895997807383537	0.186121001839638	0.0611941926181316
-4.48205900192261	-8.44997882843018	-0.473500996828079	-0.0896137803792953	0.186172977089882	0.0610062219202518
-4.48461055755615	-8.4507360458374	-0.475200057029724	-0.0894917249679565	0.186086937785149	0.060902439057827
-4.48788928985596	-8.44985389709473	-0.484689682722092	-0.0894535928964615	0.186044543981552	0.0610215924680233
-4.491126537323	-8.44941711425781	-0.482026159763336	-0.089524120092392	0.186048045754433	0.0608493685722351
-4.49388313293457	-8.44938850402832	-0.476225674152374	-0.0895266756415367	0.185999795794487	0.0606728680431843
-4.49589967727661	-8.45011520385742	-0.485256910324097	-0.0894039124250412	0.185940951108932	0.0606966130435467
-4.49977254867554	-8.45230197906494	-0.487791419029236	-0.0894553065299988	0.186072334647179	0.0605956390500069
-4.49997997283936	-8.45347881317139	-0.484634548425674	-0.0894255712628365	0.185961365699768	0.0604010261595249
-4.50187587738037	-8.45414066314697	-0.487905114889145	-0.0893388167023659	0.18582908809185	0.06040034070611
-4.50975656509399	-8.45577812194824	-0.491108953952789	-0.0893384665250778	0.185941189527512	0.0604489967226982
-4.50989007949829	-8.45333766937256	-0.482966363430023	-0.0892812088131905	0.185937628149986	0.0601902902126312
-4.51154184341431	-8.45683670043945	-0.487999975681305	-0.0891219526529312	0.185823991894722	0.0601578056812286
-4.51777505874634	-8.45889186859131	-0.500160336494446	-0.089203454554081	0.185887157917023	0.060194306075573
-4.52170562744141	-8.46008586883545	-0.497297495603561	-0.0891784578561783	0.185857653617859	0.060050006955862
-4.52185440063477	-8.46472644805908	-0.488063812255859	-0.0891012698411942	0.185856550931931	0.0598920993506908
-4.5269021987915	-8.46368312835693	-0.502471625804901	-0.0891010984778404	0.185795292258263	0.05997234582901
-4.52898740768433	-8.46264457702637	-0.500851809978485	-0.089104101061821	0.185783326625824	0.0598905272781849
-4.52802419662476	-8.46163272857666	-0.492789685726166	-0.0890538096427917	0.185695365071297	0.0597380213439465
-4.5343074798584	-8.46748638153076	-0.501603543758392	-0.0891097262501717	0.185743302106857	0.0598487481474876
-4.53707504272461	-8.46077632904053	-0.510394215583801	-0.0890967845916748	0.185740396380425	0.0597363971173763
-4.53590679168701	-8.46170139312744	-0.504383742809296	-0.0890111476182938	0.1856809258461	0.0596489980816841
-4.5354962348938	-8.46166133880615	-0.494173258543015	-0.0890684053301811	0.185516878962517	0.0595918372273445
-4.53806972503662	-8.46200561523438	-0.506707012653351	-0.0890132039785385	0.185486778616905	0.0596713721752167
-4.54168128967285	-8.45809745788574	-0.508367121219635	-0.0890829041600227	0.185641661286354	0.0596569329500198
-4.53737545013428	-8.45721817016602	-0.498527586460114	-0.0890744477510452	0.185586929321289	0.0595584288239479
-4.53562259674072	-8.45530605316162	-0.508194088935852	-0.088989719748497	0.185441091656685	0.0596535168588161
-4.53900337219238	-8.45589637756348	-0.515861690044403	-0.0891162529587746	0.185494616627693	0.0597114525735378
-4.53692436218262	-8.45419502258301	-0.497864246368408	-0.0891277939081192	0.185549974441528	0.0595917440950871
-4.53757429122925	-8.45386981964111	-0.507663726806641	-0.0891217365860939	0.185490325093269	0.0596358887851238
-4.53320503234863	-8.45196533203125	-0.510874092578888	-0.0891092792153358	0.18544065952301	0.0597258619964123
-4.53369617462158	-8.44706630706787	-0.505594611167908	-0.0891322270035744	0.185555160045624	0.0597010403871536
-4.53215169906616	-8.44789791107178	-0.500099658966064	-0.0891668349504471	0.185351356863976	0.0596585869789124
-4.53098678588867	-8.44895172119141	-0.503707468509674	-0.0890323743224144	0.185391783714294	0.0597670860588551
-4.53226804733276	-8.44645690917969	-0.503928601741791	-0.0891929939389229	0.185573115944862	0.0598156340420246
-4.52709007263184	-8.44332695007324	-0.49602398276329	-0.0892207026481628	0.185441836714745	0.0597374215722084
-4.52548980712891	-8.44788932800293	-0.495658338069916	-0.0892091915011406	0.185440391302109	0.0598198622465134
-4.52839326858521	-8.44464015960693	-0.502918124198914	-0.0891630798578262	0.18554924428463	0.0598604753613472
-4.52481889724731	-8.44025707244873	-0.499327600002289	-0.0892381593585014	0.185524225234985	0.0598766729235649
-4.52174282073975	-8.44184684753418	-0.49885892868042	-0.0891475006937981	0.185456186532974	0.0598223730921745
-4.52432584762573	-8.44191646575928	-0.508155167102814	-0.0892006158828735	0.185386434197426	0.0598608739674091
-4.52855014801025	-8.441819190979	-0.505526661872864	-0.0893368497490883	0.185621932148933	0.0599071234464645
-4.52341556549072	-8.43654346466064	-0.497288525104523	-0.0892279744148254	0.185549035668373	0.0598681941628456
-4.52012538909912	-8.43901252746582	-0.500164747238159	-0.0891779959201813	0.185411885380745	0.0598480552434921
-4.5242657661438	-8.43882369995117	-0.512264311313629	-0.0892869085073471	0.185428962111473	0.0599747933447361
-4.52764940261841	-8.43452930450439	-0.509032785892487	-0.0892962962388992	0.18554824590683	0.0599917285144329
-4.52280902862549	-8.43336200714111	-0.498592495918274	-0.0892349481582642	0.185536161065102	0.0599003620445728
-4.52326059341431	-8.43506240844727	-0.50406688451767	-0.0891665071249008	0.185467377305031	0.0599986761808395
-4.52635431289673	-8.43403339385986	-0.514628648757935	-0.089372031390667	0.185482531785965	0.0601151362061501
-4.52603435516357	-8.43369388580322	-0.501199126243591	-0.0893924310803413	0.185505986213684	0.0600662790238857
-4.52272367477417	-8.43076419830322	-0.501423597335815	-0.0893474295735359	0.185443252325058	0.0600049421191216
-4.52334785461426	-8.43041896820068	-0.51917839050293	-0.0893500149250031	0.185460940003395	0.0601723864674568
-4.52379465103149	-8.42998027801514	-0.507400155067444	-0.0893910750746727	0.185533240437508	0.0601432323455811
-4.52123689651489	-8.43010139465332	-0.49917921423912	-0.0893866792321205	0.185444101691246	0.0600876361131668
-4.5218334197998	-8.43038082122803	-0.498189300298691	-0.0893480703234673	0.185512736439705	0.060200072824955
-4.52185010910034	-8.42533397674561	-0.506495714187622	-0.0894053503870964	0.185516089200974	0.0602616518735886
-4.51524925231934	-8.42466259002686	-0.500488102436066	-0.0893991142511368	0.185501098632813	0.0601932890713215
-4.5148606300354	-8.43294715881348	-0.500650942325592	-0.0894966647028923	0.185565590858459	0.0602162182331085
-4.51728105545044	-8.43003463745117	-0.495166301727295	-0.0893175452947617	0.185553446412086	0.0602928288280964
-4.51589012145996	-8.43160152435303	-0.502377688884735	-0.0893635302782059	0.185602620244026	0.0602972209453583
-4.5184154510498	-8.43104934692383	-0.491846919059753	-0.0894395112991333	0.185656249523163	0.060255404561758
-4.51596641540527	-8.4351921081543	-0.49967160820961	-0.0893314555287361	0.18554998934269	0.0602159015834332
-4.52078723907471	-8.4379768371582	-0.501626074314117	-0.0894208624958992	0.185709238052368	0.0603571906685829
-4.52184200286865	-8.43431186676025	-0.503114342689514	-0.0893948972225189	0.185702711343765	0.0602527186274529
-4.52014350891113	-8.437255859375	-0.50371652841568	-0.0892893373966217	0.185580924153328	0.0601809211075306
-4.52597856521606	-8.44764137268066	-0.502975940704346	-0.0893251523375511	0.185607701539993	0.0601918399333954
-4.53487730026245	-8.44409084320068	-0.5156369805336	-0.0893540680408478	0.185760244727135	0.0602410957217216
-4.53557634353638	-8.44412326812744	-0.514144003391266	-0.0893028154969215	0.185727387666702	0.0600993931293488
-4.53291463851929	-8.44486904144287	-0.506492257118225	-0.0891582518815994	0.185583218932152	0.0600270591676235
-4.53530979156494	-8.44757747650146	-0.514338195323944	-0.0892499759793282	0.18553514778614	0.0601333156228065
-4.54175043106079	-8.44583988189697	-0.518413662910461	-0.0892482027411461	0.185684114694595	0.0600577481091022
-4.5396556854248	-8.44726085662842	-0.512878894805908	-0.0891597419977188	0.185615241527557	0.0599384605884552
-4.54050540924072	-8.44400024414063	-0.513437032699585	-0.0891219228506088	0.185427755117416	0.0599249303340912
-4.54392051696777	-8.45034122467041	-0.516644179821014	-0.0892612040042877	0.185475185513496	0.0600380152463913
-4.54744815826416	-8.44549369812012	-0.515741884708405	-0.0892498791217804	0.185575306415558	0.0599268414080143
-4.5456018447876	-8.4454984664917	-0.509455680847168	-0.0891958549618721	0.185520619153976	0.0598872601985931
-4.54608917236328	-8.44591903686523	-0.51631623506546	-0.089154340326786	0.185435876250267	0.0599051415920258
-4.54965257644653	-8.4479866027832	-0.519555032253265	-0.089202880859375	0.185394048690796	0.0599568635225296
-4.55153465270996	-8.44507884979248	-0.513431072235107	-0.0892519503831863	0.185527965426445	0.0598591640591621
-4.54681205749512	-8.44227886199951	-0.512125670909882	-0.0891895145177841	0.18544365465641	0.0598526895046234
-4.54463672637939	-8.44532012939453	-0.51235818862915	-0.0891573503613472	0.185318857431412	0.059858787804842
-4.54838562011719	-8.44519901275635	-0.518493413925171	-0.0892646834254265	0.18541818857193	0.0599578097462654
-4.54963302612305	-8.43999862670898	-0.512044429779053	-0.0892491117119789	0.185482740402222	0.0598716922104359
-4.54463577270508	-8.44085788726807	-0.508196473121643	-0.0891271606087685	0.185331955552101	0.0598470345139503
-4.54414319992065	-8.44046401977539	-0.515351057052612	-0.0891949012875557	0.18534092605114	0.0599060095846653
-4.54873085021973	-8.44206619262695	-0.511460900306702	-0.0892999544739723	0.185478195548058	0.0599428676068783
-4.5461220741272	-8.43983459472656	-0.510783433914185	-0.0892402529716492	0.18531596660614	0.0597546510398388
-4.54768371582031	-8.44007396697998	-0.517745316028595	-0.0891000255942345	0.185255229473114	0.0597466491162777
-4.55256462097168	-8.4402437210083	-0.523218333721161	-0.0892050415277481	0.185314044356346	0.0598517432808876
-4.55507278442383	-8.44068622589111	-0.514272451400757	-0.0892098769545555	0.185300901532173	0.0597846321761608
-4.55510854721069	-8.44425678253174	-0.515465795993805	-0.0891993716359138	0.185253098607063	0.0596495866775513
-4.56483125686646	-8.44701862335205	-0.521814107894897	-0.0892402976751328	0.185293301939964	0.0596960671246052
-4.56437969207764	-8.4463996887207	-0.525603234767914	-0.0892522260546684	0.185328617691994	0.0597458034753799
-4.56467485427856	-8.44692897796631	-0.521901786327362	-0.0891482457518578	0.185137793421745	0.0595438964664936
-4.57035827636719	-8.45020389556885	-0.532457709312439	-0.089211143553257	0.185132712125778	0.059676930308342
-4.57613134384155	-8.44699478149414	-0.531545996665955	-0.0893297493457794	0.185273930430412	0.0596008151769638
-4.57305526733398	-8.45030403137207	-0.529457032680511	-0.089198961853981	0.185061156749725	0.0594978556036949
-4.57483720779419	-8.45009422302246	-0.53665953874588	-0.08917236328125	0.185096234083176	0.0595511794090271
-4.58237266540527	-8.45128631591797	-0.54084724187851	-0.089297279715538	0.185143634676933	0.0596019923686981
-4.57798433303833	-8.45379447937012	-0.527777493000031	-0.0892956852912903	0.18511888384819	0.0594648830592632
-4.58354759216309	-8.45140647888184	-0.533861815929413	-0.0891761779785156	0.185088604688644	0.0594483688473701
-4.58400440216064	-8.45194339752197	-0.543953716754913	-0.0892090424895287	0.185156762599945	0.0595456473529339
-4.58347082138062	-8.45070171356201	-0.538914382457733	-0.0892364680767059	0.18513748049736	0.059476800262928
-4.58243131637573	-8.45476531982422	-0.528509080410004	-0.0891740173101425	0.185093343257904	0.0594179295003414
-4.5847430229187	-8.45543766021729	-0.540049850940704	-0.0892551690340042	0.185103669762611	0.0595057532191277
-4.58552980422974	-8.45394420623779	-0.537913501262665	-0.08922278881073	0.185187742114067	0.0595258362591267
-4.57878303527832	-8.45205497741699	-0.54066801071167	-0.0891239941120148	0.185057505965233	0.0593935623764992
-4.58412790298462	-8.45504379272461	-0.53628945350647	-0.0892107486724854	0.185087978839874	0.0594791732728481
-4.58835744857788	-8.45768547058105	-0.544232845306396	-0.0891767591238022	0.185093775391579	0.059566255658865
-4.5858416557312	-8.45643329620361	-0.535403490066528	-0.0891846939921379	0.185171619057655	0.0594697706401348
-4.58215379714966	-8.45621013641357	-0.538708984851837	-0.0891816988587379	0.185103237628937	0.0594487860798836
-4.58309841156006	-8.4609842300415	-0.540551364421844	-0.0891606286168098	0.184998512268066	0.0594679228961468
-4.58708381652832	-8.46259593963623	-0.541386544704437	-0.0891952887177467	0.185108795762062	0.0595480278134346
-4.58690786361694	-8.4592924118042	-0.544762670993805	-0.0891629159450531	0.185163527727127	0.0594780221581459
-4.58459806442261	-8.4627628326416	-0.536855638027191	-0.0890790894627571	0.185013234615326	0.0593563579022884
-4.58641338348389	-8.46855068206787	-0.543685257434845	-0.0891461595892906	0.185025826096535	0.0593906976282597
-4.5940842628479	-8.46881866455078	-0.551325142383575	-0.0892239883542061	0.185180932283401	0.0594468787312508
-4.59516668319702	-8.47064876556396	-0.54471492767334	-0.0892100855708122	0.185113251209259	0.0592402033507824
-4.59398126602173	-8.4763011932373	-0.550515651702881	-0.0890421345829964	0.185013875365257	0.0592838115990162
-4.59840440750122	-8.47487735748291	-0.55795806646347	-0.0891779512166977	0.185013338923454	0.0593692511320114
-4.60271263122559	-8.47645282745361	-0.558077931404114	-0.0893020033836365	0.185136929154396	0.0592714883387089
-4.6002516746521	-8.47685241699219	-0.545297503471375	-0.0892050340771675	0.185046449303627	0.0591570660471916
-4.59985685348511	-8.47662830352783	-0.55447393655777	-0.0891541168093681	0.184985265135765	0.0592264048755169
-4.60549354553223	-8.47915077209473	-0.562030136585236	-0.0893179327249527	0.18508917093277	0.0592892467975616
-4.60361909866333	-8.47646808624268	-0.554746925830841	-0.0893478468060493	0.185090884566307	0.0591631010174751
-4.59821319580078	-8.47836685180664	-0.560183823108673	-0.0893354639410973	0.184979423880577	0.0591504946351051
-4.60275840759277	-8.47400856018066	-0.568100810050964	-0.0893734842538834	0.18510514497757	0.0592876635491848
-4.6011381149292	-8.47095680236816	-0.565005421638489	-0.0894730314612389	0.184971943497658	0.0592082291841507
-4.59764528274536	-8.47067737579346	-0.552945971488953	-0.0894918218255043	0.184929862618446	0.0591359026730061
-4.597243309021	-8.46992301940918	-0.567722618579865	-0.0894990786910057	0.184976413846016	0.0592984035611153
-4.5967001914978	-8.4674243927002	-0.562585473060608	-0.0896400213241577	0.185142666101456	0.0592205114662647
-4.58986759185791	-8.46253204345703	-0.556502461433411	-0.0896128863096237	0.184981495141983	0.0591390617191792
-4.5842113494873	-8.46002292633057	-0.56685346364975	-0.08966463804245	0.184993892908096	0.0593056455254555
-4.59034299850464	-8.46118831634521	-0.56615287065506	-0.0898277387022972	0.185130655765533	0.0593073107302189
-4.58521223068237	-8.4568510055542	-0.554708242416382	-0.089788556098938	0.185063540935516	0.05920435115695
-4.57978487014771	-8.4556770324707	-0.563152849674225	-0.0897871777415276	0.185017228126526	0.0592081397771835
-4.58221054077148	-8.45050716400146	-0.567664802074432	-0.0899319127202034	0.185139611363411	0.0592928305268288
-4.57920598983765	-8.45150566101074	-0.555172920227051	-0.0899301469326019	0.185108229517937	0.0592131391167641
-4.57723999023438	-8.45339107513428	-0.560370743274689	-0.0899319723248482	0.185049280524254	0.0591650195419788
-4.58392715454102	-8.45012187957764	-0.565669715404511	-0.0899779573082924	0.185161158442497	0.0592999756336212
-4.57968759536743	-8.45082092285156	-0.567124366760254	-0.0900205075740814	0.185083776712418	0.0591819770634174
-4.57888126373291	-8.45247173309326	-0.560219168663025	-0.0899234786629677	0.185048997402191	0.0591167211532593
-4.58708620071411	-8.45158195495605	-0.580528855323792	-0.090057298541069	0.185143351554871	0.0592864938080311
-4.58980846405029	-8.44992637634277	-0.56868839263916	-0.090088278055191	0.185196876525879	0.0591379962861538
-4.58911514282227	-8.45229434967041	-0.565853118896484	-0.0899664238095284	0.185025110840797	0.0590928643941879
-4.58999300003052	-8.45157146453857	-0.581496059894562	-0.0900194644927979	0.185087963938713	0.0591992773115635
-4.59385585784912	-8.45090866088867	-0.580072104930878	-0.0901090130209923	0.185149133205414	0.059207409620285
-4.59286212921143	-8.45192718505859	-0.565510928630829	-0.090100109577179	0.185030534863472	0.0590671114623547
-4.593581199646	-8.45147800445557	-0.573366641998291	-0.09005057066679	0.184991657733917	0.0591527819633484
-4.59753751754761	-8.45119953155518	-0.581319749355316	-0.0900288745760918	0.185095861554146	0.0592540465295315
-4.59640121459961	-8.45350551605225	-0.579146146774292	-0.090068943798542	0.185018643736839	0.0592452399432659
-4.59546136856079	-8.45085525512695	-0.573259353637695	-0.0901169255375862	0.185072347521782	0.0591694414615631
-4.60098171234131	-8.45323848724365	-0.573390126228333	-0.0900229439139366	0.185011640191078	0.0592146925628185
-4.59804010391235	-8.45190811157227	-0.580983281135559	-0.0900259464979172	0.185106962919235	0.0593365132808685
-4.59739208221436	-8.45294857025146	-0.57505077123642	-0.0900842994451523	0.185083791613579	0.0592465773224831
-4.59641647338867	-8.45399188995361	-0.567167639732361	-0.0900075361132622	0.185015439987183	0.0592791326344013
-4.59798049926758	-8.45535850524902	-0.576829075813293	-0.0899364352226257	0.184971645474434	0.059441190212965
-4.60056924819946	-8.45361328125	-0.574219286441803	-0.0899854972958565	0.185180321335793	0.0594067424535751
-4.59732580184937	-8.45271682739258	-0.566635191440582	-0.090005911886692	0.185046553611755	0.0593671686947346
-4.59736919403076	-8.45464611053467	-0.565668642520905	-0.0898692980408669	0.184942066669464	0.059365302324295
-4.60521221160889	-8.45682430267334	-0.573664963245392	-0.0898715183138847	0.185093924403191	0.0595018230378628
-4.60701560974121	-8.45576286315918	-0.566595435142517	-0.0899417921900749	0.185120731592178	0.0594522207975388
-4.6000509262085	-8.45527362823486	-0.56618344783783	-0.0897977501153946	0.184967815876007	0.0594737343490124
-4.60465145111084	-8.45795249938965	-0.571971714496613	-0.0898002758622169	0.184941619634628	0.0595492534339428
-4.61100816726685	-8.45770645141602	-0.568777859210968	-0.0898886546492577	0.185098692774773	0.0595570504665375
-4.60880708694458	-8.46270942687988	-0.56709885597229	-0.0898428484797478	0.184951856732368	0.0595374256372452
-4.60717582702637	-8.46120834350586	-0.574330568313599	-0.0896573141217232	0.184844881296158	0.0595830082893372
-4.61456298828125	-8.46114635467529	-0.568402111530304	-0.089791364967823	0.184994786977768	0.0596799030900002
-4.61493873596191	-8.4593620300293	-0.56481009721756	-0.0897785946726799	0.185005158185959	0.0596722029149532
-4.61260843276978	-8.46400833129883	-0.56585156917572	-0.0895943269133568	0.184921443462372	0.0596226826310158
-4.61438608169556	-8.4645299911499	-0.577215075492859	-0.0895890071988106	0.184902846813202	0.0597544014453888
-4.61702823638916	-8.46102714538574	-0.572395026683807	-0.089620515704155	0.18496373295784	0.059833936393261
-4.61540365219116	-8.46568393707275	-0.559221506118774	-0.0896172523498535	0.18496535718441	0.0597153902053833
-4.61908149719238	-8.46597194671631	-0.565199017524719	-0.0895520821213722	0.184868782758713	0.0597394593060017
-4.61922311782837	-8.46618270874023	-0.575301706790924	-0.0895620062947273	0.184950411319733	0.0598499141633511
-4.62073659896851	-8.46499061584473	-0.562093496322632	-0.0894849896430969	0.184965386986732	0.0598548762500286
-4.61826324462891	-8.46927928924561	-0.564339339733124	-0.0894538164138794	0.184795871376991	0.0597834214568138
-4.62334728240967	-8.46663379669189	-0.572380483150482	-0.0895033329725266	0.184871554374695	0.0599604807794094
-4.62737655639648	-8.46599292755127	-0.568891704082489	-0.089504711329937	0.184953853487968	0.0599653236567974
-4.619704246521	-8.46812438964844	-0.56304794549942	-0.0893240496516228	0.184771090745926	0.0598821379244328
-4.62448072433472	-8.46836280822754	-0.573231220245361	-0.0893650576472282	0.184826821088791	0.0600301623344421
-4.62539148330688	-8.46667671203613	-0.565608739852905	-0.0894866809248924	0.184854745864868	0.0600628852844238
-4.62203121185303	-8.47072792053223	-0.561468780040741	-0.0893944948911667	0.184793323278427	0.0600046515464783
-4.62193202972412	-8.46746063232422	-0.564320504665375	-0.0892998352646828	0.184769034385681	0.0600638948380947
-4.62578105926514	-8.4654541015625	-0.573236227035522	-0.0893745943903923	0.184804901480675	0.0602194331586361
-4.62583017349243	-8.46512222290039	-0.559758722782135	-0.0894256383180618	0.184873148798943	0.0601777285337448
-4.62165832519531	-8.46978664398193	-0.555847823619843	-0.0893273055553436	0.184721723198891	0.0601246692240238
-4.62421941757202	-8.47012329101563	-0.567907869815826	-0.0894283056259155	0.184855252504349	0.0602812692523003
-4.6231894493103	-8.46340274810791	-0.553499758243561	-0.0893928483128548	0.184925049543381	0.060289453715086
-4.61803150177002	-8.46532344818115	-0.557628870010376	-0.0892949923872948	0.184724301099777	0.0601943954825401
-4.61872148513794	-8.46803188323975	-0.557479321956635	-0.089424766600132	0.184779167175293	0.060340978205204
-4.62274646759033	-8.46556854248047	-0.563757061958313	-0.0894099399447441	0.184939503669739	0.0604300498962402
-4.61518239974976	-8.46296405792236	-0.550155162811279	-0.0893814489245415	0.184886500239372	0.060335174202919
-4.61596536636353	-8.46213436126709	-0.552346646785736	-0.0894341543316841	0.184927076101303	0.0604244284331799
-4.61335039138794	-8.46583080291748	-0.549567341804504	-0.0894120931625366	0.184824243187904	0.0604301430284977
-4.61227321624756	-8.46341514587402	-0.55785208940506	-0.0894241854548454	0.184955731034279	0.0604958161711693
-4.61021614074707	-8.45976161956787	-0.551221668720245	-0.0895735323429108	0.184990763664246	0.0604610852897167
-4.60495901107788	-8.46006870269775	-0.548626601696014	-0.089543953537941	0.184908226132393	0.0603983327746391
-4.60390138626099	-8.46035766601563	-0.545843541622162	-0.0895431041717529	0.184924736618996	0.0604056566953659
-4.60669231414795	-8.45778751373291	-0.556986570358276	-0.0895609110593796	0.185018986463547	0.0605414733290672
-4.60343456268311	-8.4544563293457	-0.554160594940186	-0.0896419361233711	0.18494176864624	0.0604445077478886
-4.60363435745239	-8.45641613006592	-0.540277898311615	-0.0896167233586311	0.18497571349144	0.060407992452383
-4.60309934616089	-8.45462036132813	-0.543467819690704	-0.0896062776446342	0.184921503067017	0.060470275580883
-4.6009407043457	-8.4527702331543	-0.549075961112976	-0.0896065831184387	0.184973984956741	0.0604757368564606
-4.59861183166504	-8.44956493377686	-0.544428467750549	-0.0897315219044685	0.185042783617973	0.0604039803147316
-4.60042858123779	-8.45172500610352	-0.539349913597107	-0.0896932482719421	0.184925645589828	0.060351125895977
-4.59803295135498	-8.45206737518311	-0.543131828308105	-0.0896105021238327	0.184864148497581	0.0603231303393841
-4.60065937042236	-8.4500846862793	-0.552892625331879	-0.0896076411008835	0.1849415153265	0.060377448797226
-4.60398721694946	-8.44778823852539	-0.542105495929718	-0.0897348299622536	0.18501877784729	0.0603460632264614
-4.60070085525513	-8.45013523101807	-0.539530456066132	-0.0897190645337105	0.184941232204437	0.0602071098983288
-4.60132026672363	-8.44860172271729	-0.549247920513153	-0.0895970091223717	0.184916496276855	0.0602378249168396
-4.6032657623291	-8.44634246826172	-0.550115168094635	-0.0897478014230728	0.184898197650909	0.0603082813322544
-4.60180759429932	-8.44529819488525	-0.540196239948273	-0.0897711291909218	0.184907659888268	0.0602126196026802
-4.60255432128906	-8.44889354705811	-0.541198909282684	-0.0897115170955658	0.184848830103874	0.0600859895348549
-4.60598945617676	-8.44781589508057	-0.551896691322327	-0.0896764770150185	0.184859409928322	0.0600857771933079
-4.60553455352783	-8.4467887878418	-0.548883020877838	-0.0897136926651001	0.184850946068764	0.0600960366427898
-4.6113076210022	-8.44722652435303	-0.545573711395264	-0.0898154452443123	0.184963524341583	0.0600195117294788
-4.60735893249512	-8.45110034942627	-0.545755863189697	-0.0897554531693459	0.184796541929245	0.059928297996521
-4.60610723495483	-8.44783592224121	-0.549710214138031	-0.089615985751152	0.184697717428207	0.0598452091217041
-4.61187028884888	-8.44792938232422	-0.552456140518188	-0.0897117853164673	0.184803858399391	0.0598982647061348
-4.61233329772949	-8.44920635223389	-0.549342691898346	-0.0897842198610306	0.184873342514038	0.0597389340400696
-4.60897970199585	-8.45076084136963	-0.542358875274658	-0.0896022617816925	0.184797137975693	0.0596584640443325
-4.60865068435669	-8.45199871063232	-0.546238899230957	-0.0896153002977371	0.184774026274681	0.0596154667437077
-4.61292600631714	-8.45435905456543	-0.546684563159943	-0.0896627232432365	0.184800297021866	0.0596550777554512
-4.61363935470581	-8.45299434661865	-0.544738471508026	-0.0896771997213364	0.184783086180687	0.0595049075782299
-4.61158084869385	-8.45130062103271	-0.536458134651184	-0.0896060317754745	0.184800088405609	0.0593765713274479
-4.61144113540649	-8.45297336578369	-0.544618248939514	-0.0895008221268654	0.184653118252754	0.0594240166246891
-4.61869239807129	-8.45395851135254	-0.548711538314819	-0.0895676463842392	0.18476077914238	0.0594166815280914
-4.61837100982666	-8.4546365737915	-0.541200280189514	-0.0895547494292259	0.184807777404785	0.0592603795230389
-4.61760902404785	-8.45616912841797	-0.535855293273926	-0.0894229263067245	0.184686943888664	0.0591822005808353
-4.61804246902466	-8.45566272735596	-0.541258096694946	-0.0893983170390129	0.184645235538483	0.0591641589999199
-4.62441301345825	-8.45902919769287	-0.548344075679779	-0.0894538387656212	0.184712558984756	0.0591491423547268
-4.62830495834351	-8.45476627349854	-0.543756663799286	-0.0893930196762085	0.18477089703083	0.0591033659875393
-4.62140798568726	-8.45781230926514	-0.547262787818909	-0.0892966464161873	0.184632822871208	0.0589860640466213
-4.62443208694458	-8.45951271057129	-0.541823148727417	-0.0893473997712135	0.184626445174217	0.0589672178030014
-4.63251399993896	-8.45804691314697	-0.545352458953857	-0.0893422588706017	0.184711307287216	0.0589759610593319
-4.62973356246948	-8.45509433746338	-0.544780373573303	-0.0893156975507736	0.184657886624336	0.0588482432067394
-4.62537240982056	-8.4547004699707	-0.541778147220612	-0.0893187299370766	0.184573769569397	0.0587470531463623
-4.62392568588257	-8.45552253723145	-0.54116690158844	-0.089323453605175	0.18450266122818	0.0587339885532856
-4.63046789169312	-8.45792961120605	-0.55054497718811	-0.0893852636218071	0.184547916054726	0.0587777979671955
-4.62985897064209	-8.45277214050293	-0.547113716602325	-0.0893922597169876	0.184624925255775	0.058676790446043
-4.62287282943726	-8.45229434967041	-0.543567299842834	-0.0893437564373016	0.184477359056473	0.0585731603205204
-4.62418508529663	-8.45520782470703	-0.547361016273499	-0.0893898159265518	0.184485301375389	0.0585301965475082
-4.62880897521973	-8.4525146484375	-0.548357486724854	-0.0894530490040779	0.184583082795143	0.0585181005299091
-4.62483644485474	-8.44877624511719	-0.553773701190948	-0.0893976539373398	0.184495404362679	0.0584402792155743
-4.62219190597534	-8.44680786132813	-0.54572993516922	-0.0894953161478043	0.184469178318977	0.0583654195070267
-4.62266445159912	-8.449951171875	-0.542052984237671	-0.0894698649644852	0.184495106339455	0.0583608411252499
-4.62199020385742	-8.448166847229	-0.558803796768188	-0.0894598960876465	0.184460401535034	0.0583559013903141
-4.61970901489258	-8.4471435546875	-0.54747998714447	-0.0895054638385773	0.184586971998215	0.0583335906267166
-4.61891794204712	-8.445068359375	-0.543663084506989	-0.0895072445273399	0.184513792395592	0.0581827089190483
-4.61755466461182	-8.45010375976563	-0.552303314208984	-0.0895159840583801	0.184440985321999	0.0582364350557327
-4.62263631820679	-8.44411182403564	-0.549182832241058	-0.0895622447133064	0.184616103768349	0.0581369660794735
-4.61663293838501	-8.44533824920654	-0.545338094234467	-0.0895203202962875	0.184580519795418	0.0580441355705261
-4.61775255203247	-8.44429969787598	-0.551135718822479	-0.0895284488797188	0.184467330574989	0.0580404251813889
-4.62364768981934	-8.44886875152588	-0.55415803194046	-0.0895412564277649	0.184454470872879	0.0580538362264633
-4.62262868881226	-8.44460201263428	-0.553618133068085	-0.0895902886986732	0.184621334075928	0.057985570281744
-4.6220006942749	-8.44609069824219	-0.551656603813171	-0.0895127281546593	0.184464499354362	0.0579055584967136
-4.61820697784424	-8.44750022888184	-0.560665547847748	-0.0895396023988724	0.184370651841164	0.0579043552279472
-4.62592554092407	-8.44627285003662	-0.563428938388824	-0.0896528586745262	0.184592142701149	0.0579115077853203
-4.62466430664063	-8.44288444519043	-0.557719886302948	-0.0896777808666229	0.184454128146172	0.0577514842152596
-4.62121057510376	-8.44722366333008	-0.563374102115631	-0.0895681753754616	0.184365123510361	0.0577439107000828
-4.62396383285522	-8.44397068023682	-0.572197377681732	-0.0897022262215614	0.184500426054001	0.0577776394784451
-4.62286281585693	-8.44056034088135	-0.562181949615479	-0.0897059887647629	0.184423938393593	0.057643435895443
-4.62430953979492	-8.44180583953857	-0.561377584934235	-0.0896901339292526	0.184296920895576	0.0575980097055435
-4.62393188476563	-8.43715572357178	-0.565829277038574	-0.089580237865448	0.184393212199211	0.0575910434126854
-4.62231636047363	-8.43537044525146	-0.571046650409698	-0.0897165164351463	0.184319391846657	0.0576557107269764
-4.62418937683105	-8.43458366394043	-0.567889511585236	-0.0897825062274933	0.184356138110161	0.0575541481375694
-4.61596536636353	-8.43569374084473	-0.562256693840027	-0.0897067189216614	0.184186160564423	0.0574209988117218
-4.62298727035522	-8.43443202972412	-0.5739386677742	-0.0897977501153946	0.184368327260017	0.0575107522308826
-4.61933994293213	-8.42924404144287	-0.564760625362396	-0.0897964760661125	0.184401735663414	0.057432122528553
-4.61150312423706	-8.42798900604248	-0.568737685680389	-0.0897345468401909	0.18421982228756	0.0573334656655788
-4.61534357070923	-8.43222618103027	-0.567611753940582	-0.0898631289601326	0.184299036860466	0.0573479868471622
-4.61693477630615	-8.42791843414307	-0.570217907428741	-0.0898487493395805	0.184407487511635	0.0573546029627323
-4.61235237121582	-8.42652606964111	-0.558968305587769	-0.0898445546627045	0.184398770332336	0.0571862123906612
-4.61401128768921	-8.42825794219971	-0.567696750164032	-0.0898279994726181	0.184321314096451	0.0572009980678558
-4.61411571502686	-8.43062591552734	-0.570171475410461	-0.0898648723959923	0.184291809797287	0.0572195872664452
-4.61805391311646	-8.43243598937988	-0.570131063461304	-0.0899450704455376	0.184455290436745	0.0571030899882317
-4.61723184585571	-8.42972755432129	-0.568099617958069	-0.0898620262742043	0.184506699442863	0.0569432638585567
-4.61681461334229	-8.43376922607422	-0.573480427265167	-0.0897666066884995	0.184296742081642	0.0569619201123714
-4.6246190071106	-8.43152713775635	-0.57691091299057	-0.0898827239871025	0.184430241584778	0.0569730512797832
-4.6187047958374	-8.43212223052979	-0.571888327598572	-0.0898748561739922	0.184425607323647	0.0567753538489342
-4.62053823471069	-8.43453598022461	-0.576848149299622	-0.0898162722587585	0.184310615062714	0.0567479431629181
-4.62408304214478	-8.4315767288208	-0.581858932971954	-0.0898417681455612	0.184458330273628	0.0568097084760666
-4.62097072601318	-8.42926979064941	-0.57856273651123	-0.0898466035723686	0.184372946619987	0.0566141195595264
-4.62506055831909	-8.43376445770264	-0.573391377925873	-0.0898851603269577	0.184358552098274	0.0565107390284538
-4.62898635864258	-8.43388557434082	-0.583846747875214	-0.089740052819252	0.184366747736931	0.0565858595073223
-4.62684106826782	-8.43081855773926	-0.584018051624298	-0.0897840857505798	0.184505194425583	0.0564656741917133
-4.62396335601807	-8.43253993988037	-0.579889476299286	-0.0898104980587959	0.184443533420563	0.0563438981771469
-4.62335634231567	-8.4328088760376	-0.580560266971588	-0.0897495523095131	0.184261813759804	0.0563926994800568
-4.63054990768433	-8.43264484405518	-0.585487484931946	-0.0898225903511047	0.184425473213196	0.0564069673418999
-4.62587356567383	-8.42922115325928	-0.575161814689636	-0.089761920273304	0.184465512633324	0.0562459975481033
-4.6220703125	-8.43046760559082	-0.582826256752014	-0.0896989032626152	0.184255391359329	0.0562037639319897
-4.62359762191772	-8.42780208587646	-0.584539413452148	-0.0897750854492188	0.184362426400185	0.0563257932662964
-4.62056112289429	-8.42609405517578	-0.579936325550079	-0.0897749662399292	0.184397250413895	0.0561251826584339
-4.62003183364868	-8.43063831329346	-0.575217068195343	-0.0897482633590698	0.184373408555984	0.0560985840857029
-4.61751079559326	-8.42844867706299	-0.584740579128265	-0.0896418318152428	0.184296756982803	0.0561540797352791
-4.61825656890869	-8.42585372924805	-0.579166293144226	-0.0897482112050056	0.184488847851753	0.0560898743569851
-4.61465120315552	-8.42691993713379	-0.573655545711517	-0.0897860899567604	0.184430047869682	0.0560565181076527
-4.61395120620728	-8.42990398406982	-0.572180151939392	-0.0896947383880615	0.184289902448654	0.0560876615345478
-4.61190891265869	-8.42791748046875	-0.583774864673615	-0.0896795764565468	0.184435129165649	0.0560941509902477
-4.61369037628174	-8.4269552230835	-0.572962820529938	-0.089729905128479	0.18449629843235	0.0559655129909515
-4.60808134078979	-8.43001747131348	-0.57193523645401	-0.0896354615688324	0.184287622570992	0.0558751970529556
-4.61449575424194	-8.43370914459229	-0.578225314617157	-0.0897113606333733	0.184471979737282	0.0559463910758495
-4.61856746673584	-8.43223762512207	-0.573196113109589	-0.0897088870406151	0.184534937143326	0.0558301769196987
-4.61457490921021	-8.4379415512085	-0.57421863079071	-0.0896411836147308	0.184433236718178	0.0557225197553635
-4.61869192123413	-8.43951988220215	-0.582900524139404	-0.0895614922046661	0.184379547834396	0.0557889863848686
-4.62662124633789	-8.44021034240723	-0.583373963832855	-0.0896482020616531	0.184510052204132	0.0557482987642288
-4.62750053405762	-8.44356346130371	-0.581491231918335	-0.0896815061569214	0.184435591101646	0.0556452088057995
-4.62743377685547	-8.44398593902588	-0.586565494537354	-0.0895495936274529	0.184406995773315	0.0556121692061424
-4.62882041931152	-8.44215393066406	-0.595691919326782	-0.0895839259028435	0.184373691678047	0.0556618012487888
-4.63016557693481	-8.44288635253906	-0.593549132347107	-0.0897071585059166	0.184394806623459	0.0555522292852402
-4.63032054901123	-8.444016456604	-0.585306525230408	-0.0897378921508789	0.184310749173164	0.0554448924958706
-4.63054990768433	-8.44295024871826	-0.596833407878876	-0.0896798297762871	0.184359192848206	0.0555109083652496
-4.63369655609131	-8.43871784210205	-0.597599387168884	-0.0898052006959915	0.184431329369545	0.0555112063884735
-4.6266975402832	-8.43799018859863	-0.592229664325714	-0.0898828506469727	0.184217602014542	0.0554225444793701
-4.62412548065186	-8.43991279602051	-0.589538753032684	-0.0898284465074539	0.184301301836967	0.0553763508796692
-4.63078308105469	-8.4337272644043	-0.60325014591217	-0.0898798555135727	0.184418618679047	0.0554936416447163
-4.62649345397949	-8.43526363372803	-0.598014295101166	-0.0899642705917358	0.1844113022089	0.0553729943931103
-4.61587381362915	-8.43102645874023	-0.59251344203949	-0.0899200215935707	0.1841931194067	0.0553917549550533
-4.61764478683472	-8.43074798583984	-0.607165038585663	-0.0900426134467125	0.184343412518501	0.0555291846394539
-4.61875104904175	-8.42771816253662	-0.596713781356812	-0.090112179517746	0.184430435299873	0.0554733648896217
-4.61018228530884	-8.4265604019165	-0.595052421092987	-0.0900886133313179	0.184374243021011	0.0553977265954018
-4.60759544372559	-8.42040348052979	-0.604112923145294	-0.090036652982235	0.184318840503693	0.0554974004626274
-4.61004590988159	-8.4224910736084	-0.604596853256226	-0.090175174176693	0.184456795454025	0.055622573941946
-4.60623931884766	-8.41696357727051	-0.59608918428421	-0.0902119800448418	0.18448443710804	0.0555020608007908
-4.60011339187622	-8.41874980926514	-0.593858122825623	-0.0901633054018021	0.184430196881294	0.0554886385798454
-4.59844636917114	-8.41443729400635	-0.608067989349365	-0.0901885852217674	0.184501335024834	0.0556393042206764
-4.59693384170532	-8.41406345367432	-0.606306493282318	-0.0903094634413719	0.184509351849556	0.0556171126663685
-4.59344100952148	-8.41413879394531	-0.594308972358704	-0.0902543589472771	0.184512093663216	0.0555345565080643
-4.59605407714844	-8.41317367553711	-0.606109440326691	-0.0902832895517349	0.18448506295681	0.0556469932198524
-4.59737348556519	-8.41229438781738	-0.6127849817276	-0.0903825536370277	0.184670194983482	0.0556862913072109
-4.58713436126709	-8.40956115722656	-0.599920570850372	-0.0903174430131912	0.184538140892982	0.0555823110044003
-4.58874320983887	-8.41126251220703	-0.606171488761902	-0.0903617963194847	0.18450802564621	0.0556481257081032
-4.59250402450562	-8.4122486114502	-0.615946412086487	-0.09041678160429	0.184576883912086	0.0557688474655151
-4.58936071395874	-8.40997314453125	-0.60682475566864	-0.0904383659362793	0.184653386473656	0.0555763132870197
-4.58477783203125	-8.40855884552002	-0.616743862628937	-0.0904098302125931	0.184511169791222	0.0556255877017975
-4.59128475189209	-8.40701770782471	-0.623022377490997	-0.0904716402292252	0.184682011604309	0.0557907596230507
-4.58640623092651	-8.40527439117432	-0.610868990421295	-0.0904620364308357	0.184642806649208	0.0556771978735924
-4.58290958404541	-8.40792179107666	-0.619610130786896	-0.0904987826943398	0.184584051370621	0.055686816573143
-4.58648157119751	-8.40542125701904	-0.622430086135864	-0.0904955640435219	0.184686839580536	0.0558093897998333
-4.58153295516968	-8.40546226501465	-0.617662608623505	-0.090560145676136	0.184713691473007	0.055693257600069
-4.57594442367554	-8.40383911132813	-0.614933788776398	-0.0904578939080238	0.184488922357559	0.0556678175926209
-4.57885313034058	-8.40165710449219	-0.624860823154449	-0.0905996486544609	0.184590876102448	0.055827584117651
-4.57981824874878	-8.39989566802979	-0.619558930397034	-0.0906862542033196	0.184765547513962	0.055719543248415
-4.5718150138855	-8.3992395401001	-0.619846880435944	-0.0905784294009209	0.184575453400612	0.0556889921426773
-4.57438516616821	-8.39746475219727	-0.633846819400787	-0.090610072016716	0.184644967317581	0.0557502508163452
-4.5745735168457	-8.39440822601318	-0.624807298183441	-0.090756356716156	0.184779614210129	0.0557142496109009
-4.57021474838257	-8.3939037322998	-0.618617177009583	-0.0906813964247704	0.184584632515907	0.0556671470403671
-4.56963157653809	-8.39669227600098	-0.627650558948517	-0.090730145573616	0.184623792767525	0.0557281114161015
-4.57297611236572	-8.392014503479	-0.630973756313324	-0.0908694043755531	0.184838145971298	0.0557093918323517
-4.56842613220215	-8.39120388031006	-0.628598988056183	-0.0906958803534508	0.18466629087925	0.0555914230644703
-4.56738376617432	-8.39196491241455	-0.629292368888855	-0.0907697901129723	0.18463060259819	0.0556758046150208
-4.57138967514038	-8.38928985595703	-0.635872483253479	-0.0909178256988525	0.184708207845688	0.0557687543332577
-4.56874084472656	-8.39051914215088	-0.628277659416199	-0.0909909605979919	0.184728920459747	0.0556414984166622
-4.56709003448486	-8.38571929931641	-0.637741208076477	-0.0908148586750031	0.184599280357361	0.0556565523147583
-4.56872081756592	-8.38544464111328	-0.646382749080658	-0.0909825339913368	0.184636637568474	0.0557963289320469
-4.56546592712402	-8.38287925720215	-0.638997912406921	-0.0910411030054092	0.184689775109291	0.0557387359440327
-4.56496715545654	-8.38610649108887	-0.637031674385071	-0.0909648090600967	0.184632152318954	0.0556215867400169
-4.56695079803467	-8.38608932495117	-0.646224141120911	-0.0909960567951202	0.184607028961182	0.055758461356163
-4.56852579116821	-8.38089656829834	-0.649607598781586	-0.0910465940833092	0.184695154428482	0.0557982958853245
-4.56049251556396	-8.38067722320557	-0.644072830677032	-0.0910885855555534	0.184559404850006	0.0556883700191975
-4.55847644805908	-8.38376426696777	-0.642316818237305	-0.0910788848996162	0.184566766023636	0.055708035826683
-4.56209278106689	-8.37960147857666	-0.648582398891449	-0.0911090970039368	0.184642881155014	0.0558166094124317
-4.55773019790649	-8.37534427642822	-0.649948477745056	-0.0911825597286224	0.18465656042099	0.0558063611388206
-4.55547523498535	-8.3748254776001	-0.641098499298096	-0.0911383330821991	0.184631004929543	0.0557643957436085
-4.55596876144409	-8.37590789794922	-0.651021778583527	-0.0911059081554413	0.184558764100075	0.055882103741169
-4.55620145797729	-8.37502765655518	-0.65196818113327	-0.0912328958511353	0.184669733047485	0.0558872260153294
-4.55179929733276	-8.37299919128418	-0.644504010677338	-0.0911754742264748	0.184641674160957	0.0558178909122944
-4.5452675819397	-8.36985111236572	-0.649099767208099	-0.0911843329668045	0.184511750936508	0.0558652244508266
-4.55098009109497	-8.37450122833252	-0.656862676143646	-0.0912377163767815	0.184648603200912	0.0559731386601925
-4.54831218719482	-8.36958122253418	-0.640925645828247	-0.0913346260786057	0.184634700417519	0.0559200793504715
-4.54044628143311	-8.37043952941895	-0.634090602397919	-0.0912365168333054	0.184622630476952	0.0558845214545727
-4.54297971725464	-8.36832809448242	-0.65148264169693	-0.0913078486919403	0.184561252593994	0.0559666864573956
-4.54310083389282	-8.3675651550293	-0.648942828178406	-0.0913199856877327	0.184671208262444	0.0559303499758244
-4.54297399520874	-8.36766529083252	-0.641980409622192	-0.0913401693105698	0.184731647372246	0.0558291934430599
-4.54141807556152	-8.37041187286377	-0.642233073711395	-0.0912845805287361	0.184583723545074	0.0558362677693367
-4.5434250831604	-8.36531066894531	-0.657012760639191	-0.0913229137659073	0.18462860584259	0.0558401085436344
-4.54195976257324	-8.36502361297607	-0.644470572471619	-0.09135652333498	0.184659421443939	0.0557684153318405
-4.54428434371948	-8.36627197265625	-0.649686515331268	-0.0913401916623116	0.184509336948395	0.055693157017231
-4.55076837539673	-8.37130546569824	-0.65182101726532	-0.0914128124713898	0.184560999274254	0.0558383353054523
-4.55265951156616	-8.36766529083252	-0.6571164727211	-0.0914697721600533	0.184639170765877	0.0556906312704086
-4.54880905151367	-8.36898708343506	-0.650436580181122	-0.0914387404918671	0.184508636593819	0.0556220822036266
-4.5537428855896	-8.36963653564453	-0.664124250411987	-0.0914514735341072	0.184535905718803	0.0557198710739613
-4.55639410018921	-8.37029266357422	-0.657781422138214	-0.0915067866444588	0.184544712305069	0.0555820241570473
-4.55653715133667	-8.37265968322754	-0.660459697246552	-0.0914614945650101	0.184454187750816	0.0555029548704624
-4.56450796127319	-8.37151527404785	-0.667695045471191	-0.0914906561374664	0.184494063258171	0.0556068941950798
-4.56378841400146	-8.37235355377197	-0.670731723308563	-0.0915423259139061	0.184564754366875	0.0555245578289032
-4.56200551986694	-8.37134456634521	-0.655021786689758	-0.0914406329393387	0.184465259313583	0.0553742833435535
-4.56720399856567	-8.37215709686279	-0.667818784713745	-0.0914661511778831	0.184480726718903	0.0554885640740395
-4.57077741622925	-8.37131023406982	-0.66517037153244	-0.0915860161185265	0.184571146965027	0.0554299838840961
-4.56832456588745	-8.37403964996338	-0.660724818706512	-0.0915016531944275	0.184459805488586	0.0552843660116196
-4.56534147262573	-8.3713550567627	-0.675324261188507	-0.0914721339941025	0.184414118528366	0.0553414896130562
-4.5716757774353	-8.3739128112793	-0.675031065940857	-0.0916456282138824	0.184522524476051	0.0553348921239376
-4.56963729858398	-8.37325668334961	-0.667374670505524	-0.0916043743491173	0.184508755803108	0.0551892817020416
-4.56963491439819	-8.37596035003662	-0.66568386554718	-0.0916104689240456	0.184516325592995	0.0551293268799782
-4.57486963272095	-8.37513732910156	-0.682744085788727	-0.091651439666748	0.184560850262642	0.0552636757493019
-4.57448768615723	-8.37572002410889	-0.673950970172882	-0.0916656851768494	0.184613093733788	0.0550887584686279
-4.57497024536133	-8.37937259674072	-0.666272521018982	-0.0916087105870247	0.184514239430428	0.0550666674971581
-4.57994651794434	-8.37916469573975	-0.6833655834198	-0.0916694551706314	0.184645518660545	0.0551426522433758
-4.58274507522583	-8.37911224365234	-0.67622447013855	-0.0916941314935684	0.184728682041168	0.0549774989485741
-4.5799880027771	-8.382004737854	-0.679368197917938	-0.0916037335991859	0.184596538543701	0.0549296736717224
-4.58582592010498	-8.38172626495361	-0.686318814754486	-0.0916908159852028	0.184700787067413	0.0550527684390545
-4.58801412582397	-8.38140296936035	-0.6798455119133	-0.0916798561811447	0.184691309928894	0.0549157001078129
-4.58798980712891	-8.38318252563477	-0.678444385528564	-0.0916616171598434	0.184555351734161	0.0548453144729137
-4.58973455429077	-8.38407135009766	-0.690837442874908	-0.0917107611894608	0.184602022171021	0.0549568235874176
-4.59312057495117	-8.38098335266113	-0.686799287796021	-0.0917820855975151	0.184696853160858	0.0548785775899887
-4.58833074569702	-8.38148212432861	-0.684140980243683	-0.0916951149702072	0.184511542320251	0.0547425635159016
-4.58995676040649	-8.38435459136963	-0.69473934173584	-0.091815821826458	0.184510439634323	0.0548512302339077
-4.59629583358765	-8.37906646728516	-0.688483834266663	-0.0918493866920471	0.184671312570572	0.0548499897122383
-4.59392023086548	-8.38593769073486	-0.683633744716644	-0.0918703675270081	0.184627383947372	0.0547152273356915
-4.58981800079346	-8.38039588928223	-0.69204169511795	-0.091712586581707	0.184493139386177	0.0547447241842747
-4.59341764450073	-8.37710952758789	-0.697634935379028	-0.0918852016329765	0.184545308351517	0.0547703951597214
-4.59347820281982	-8.37878704071045	-0.687368273735046	-0.0919627547264099	0.184618696570396	0.0546806640923023
-4.58807134628296	-8.3791971206665	-0.681836605072021	-0.0918091684579849	0.184603720903397	0.0546468235552311
-4.58928871154785	-8.37909698486328	-0.696233153343201	-0.0918860211968422	0.184527486562729	0.0547146648168564
-4.59319543838501	-8.3764181137085	-0.688953876495361	-0.0919599682092667	0.184698283672333	0.0546375438570976
-4.58833169937134	-8.37928199768066	-0.683188199996948	-0.0918925553560257	0.184600263834	0.0545317828655243
-4.59305429458618	-8.37943267822266	-0.694912016391754	-0.0919911339879036	0.184612646698952	0.0546131990849972
-4.59913015365601	-8.37559795379639	-0.693037748336792	-0.0919935405254364	0.184771656990051	0.0545345991849899
-4.59548664093018	-8.37881469726563	-0.688031017780304	-0.0919916480779648	0.184701696038246	0.0544394329190254
-4.59106206893921	-8.38172435760498	-0.691580235958099	-0.0918925330042839	0.18455183506012	0.0544361248612404
-4.60014486312866	-8.37673950195313	-0.702425360679626	-0.0920540913939476	0.184743821620941	0.0544905178248882
-4.6033353805542	-8.37984848022461	-0.696336448192596	-0.0920251682400703	0.184766918420792	0.0543357506394386
-4.59984254837036	-8.38053703308105	-0.69681978225708	-0.0919602438807487	0.184636995196342	0.0542139932513237
-4.60077619552612	-8.37827396392822	-0.702042579650879	-0.0920295193791389	0.184675261378288	0.0542825795710087
-4.60991859436035	-8.38109970092773	-0.705812513828278	-0.0921479761600494	0.18476028740406	0.0542836003005505
-4.60775232315063	-8.38028335571289	-0.700754821300507	-0.0920971110463142	0.18478187918663	0.0541182793676853
-4.60472917556763	-8.37856483459473	-0.702856779098511	-0.0920427367091179	0.184674113988876	0.054088581353426
-4.60935020446777	-8.37803268432617	-0.713627576828003	-0.0921800956130028	0.184705302119255	0.0542286224663258
-4.60747766494751	-8.37665843963623	-0.714196860790253	-0.0922325700521469	0.184758484363556	0.0541120804846287
-4.60740184783936	-8.37755012512207	-0.704454660415649	-0.0922168418765068	0.184757560491562	0.0540324822068214
-4.60801219940186	-8.37709617614746	-0.717150509357452	-0.0922310575842857	0.18471160531044	0.0541407726705074
-4.60989141464233	-8.37195301055908	-0.710313737392426	-0.0922732576727867	0.184826225042343	0.0541391111910343
-4.60332918167114	-8.37415027618408	-0.698803663253784	-0.0922123193740845	0.184734106063843	0.0540313869714737
-4.60452365875244	-8.37299060821533	-0.715591967105865	-0.0923537984490395	0.184781208634377	0.0541918091475964
-4.60603094100952	-8.36971378326416	-0.708117246627808	-0.0924189984798431	0.184914276003838	0.0541460365056992
-4.60166072845459	-8.37107372283936	-0.706933736801147	-0.0922882631421089	0.184817507863045	0.0540289394557476
-4.60045433044434	-8.36710071563721	-0.718369126319885	-0.0923300758004189	0.184819966554642	0.0541627705097198
-4.60239601135254	-8.3657693862915	-0.717361748218536	-0.0924542024731636	0.184982448816299	0.0541718639433384
-4.60026359558105	-8.36620044708252	-0.708969235420227	-0.0925101861357689	0.184939280152321	0.0540262833237648
-4.59650135040283	-8.36864566802979	-0.712650239467621	-0.092421181499958	0.18492291867733	0.0540612153708935
-4.59929370880127	-8.36452102661133	-0.718204736709595	-0.0925590768456459	0.185033410787582	0.0541551522910595
-4.59822082519531	-8.36092281341553	-0.712507307529449	-0.0925291925668716	0.1850725710392	0.0539986416697502
-4.5986123085022	-8.36549663543701	-0.713502645492554	-0.0924850329756737	0.18487237393856	0.0540488474071026
-4.60621070861816	-8.36187362670898	-0.717484474182129	-0.0926268771290779	0.185022428631783	0.0541337206959724
-4.6065559387207	-8.36043739318848	-0.720413863658905	-0.0926691442728043	0.185099869966507	0.0539913587272167
-4.60111474990845	-8.35827350616455	-0.714122354984283	-0.092540055513382	0.184909254312515	0.0539261884987354
-4.60459518432617	-8.35781383514404	-0.725389719009399	-0.0926267579197884	0.184965461492538	0.0540548823773861
-4.60710906982422	-8.35698318481445	-0.723723113536835	-0.0927922949194908	0.185022458434105	0.0540518946945667
-4.60634851455688	-8.35908889770508	-0.714476704597473	-0.0927812308073044	0.185059890151024	0.0538991019129753
-4.6006555557251	-8.3561372756958	-0.722218811511993	-0.0927146151661873	0.184881195425987	0.0538723580539227
-4.60929203033447	-8.35239505767822	-0.727836608886719	-0.0928459241986275	0.185050144791603	0.0540124177932739
-4.60465240478516	-8.350510597229	-0.718324959278107	-0.0927953794598579	0.184943124651909	0.0538777932524681
-4.60428953170776	-8.35326766967773	-0.718311190605164	-0.092863105237484	0.184967458248138	0.0538041517138481
-4.60989570617676	-8.35190200805664	-0.73066371679306	-0.0929071083664894	0.185010626912117	0.0539404451847076
-4.60759592056274	-8.34632778167725	-0.728656470775604	-0.0929909348487854	0.185000747442245	0.0538821965456009
-4.60256385803223	-8.34520244598389	-0.718454301357269	-0.0929445177316666	0.184892013669014	0.0537772513926029
-4.60753870010376	-8.34634494781494	-0.724018216133118	-0.0930218324065208	0.184965059161186	0.0538121275603771
-4.60772848129272	-8.3436861038208	-0.730713605880737	-0.0929950997233391	0.184990242123604	0.0538121648132801
-4.60786819458008	-8.33933067321777	-0.724912226200104	-0.093067392706871	0.18505485355854	0.0536616072058678
-4.60336065292358	-8.33960247039795	-0.719663739204407	-0.0929998382925987	0.184935331344604	0.053691778331995
-4.6104941368103	-8.34099578857422	-0.732051968574524	-0.093070425093174	0.184902667999268	0.0537370480597019
-4.61275863647461	-8.33736515045166	-0.731257498264313	-0.0931455418467522	0.185012012720108	0.0536466278135777
-4.61120843887329	-8.33697509765625	-0.729146063327789	-0.0930833369493485	0.184929862618446	0.053530965000391
-4.61407852172852	-8.33702850341797	-0.740379691123962	-0.0929989144206047	0.184916868805885	0.0536421574652195
-4.61595821380615	-8.33600234985352	-0.744657218456268	-0.0931484401226044	0.184900462627411	0.0535369552671909
-4.61854076385498	-8.33755207061768	-0.732306599617004	-0.0931596457958221	0.184894025325775	0.0534330680966377
-4.62128496170044	-8.3361291885376	-0.742480456829071	-0.0931743159890175	0.184880346059799	0.0534912720322609
-4.6237268447876	-8.33422470092773	-0.749705851078033	-0.0932209938764572	0.184935986995697	0.0534901022911072
-4.61937236785889	-8.33355522155762	-0.741788446903229	-0.0931349322199821	0.184852704405785	0.053278423845768
-4.62002563476563	-8.33274173736572	-0.744501233100891	-0.0931320190429688	0.184762090444565	0.0533518828451633
-4.62550449371338	-8.33613967895508	-0.753419458866119	-0.0931816399097443	0.184856966137886	0.0534210465848446
-4.62665796279907	-8.33293151855469	-0.747715890407562	-0.0931588187813759	0.184856429696083	0.0532400161027908
-4.62499952316284	-8.33007621765137	-0.742523789405823	-0.0931743755936623	0.184769690036774	0.0531757362186909
-4.62365341186523	-8.3346586227417	-0.752209007740021	-0.0932050943374634	0.184715166687965	0.0532376989722252
-4.63004684448242	-8.33248710632324	-0.755340158939362	-0.0932581499218941	0.184805244207382	0.053210873156786
-4.62822818756104	-8.33234214782715	-0.741398632526398	-0.093232274055481	0.184869959950447	0.0530981160700321
-4.62536668777466	-8.33334445953369	-0.753126859664917	-0.0931280106306076	0.18470461666584	0.0530716702342033
-4.63101148605347	-8.33157157897949	-0.758564293384552	-0.0932682752609253	0.184836953878403	0.0531894043087959
-4.6281042098999	-8.33032608032227	-0.74733304977417	-0.0932424888014793	0.18477962911129	0.0530079230666161
-4.62819528579712	-8.33441066741943	-0.755836248397827	-0.0931785851716995	0.184730425477028	0.0530445389449596
-4.63435840606689	-8.3305606842041	-0.765710175037384	-0.0932555869221687	0.184844315052032	0.053105965256691
-4.62878084182739	-8.32933712005615	-0.753407120704651	-0.0932061895728111	0.184754505753517	0.0529766902327538
-4.62710523605347	-8.32933807373047	-0.759629309177399	-0.0931850522756577	0.184715464711189	0.0530015900731087
-4.63255500793457	-8.33304882049561	-0.767243266105652	-0.0932603254914284	0.18474817276001	0.053072988986969
-4.63150072097778	-8.32946491241455	-0.759385406970978	-0.0932456031441689	0.184768751263618	0.0529253035783768
-4.628333568573	-8.32981395721436	-0.755836606025696	-0.0932125225663185	0.184763208031654	0.0529085546731949
-4.63186740875244	-8.33342933654785	-0.76421332359314	-0.0931712314486504	0.184677943587303	0.053004015237093
-4.63130569458008	-8.3291015625	-0.76372218132019	-0.0932274013757706	0.184633284807205	0.0529187172651291
-4.62852716445923	-8.3292989730835	-0.75635302066803	-0.0932490825653076	0.184671804308891	0.0528314337134361
-4.63331508636475	-8.32958126068115	-0.761369287967682	-0.0932417213916779	0.184647798538208	0.0528772063553333
-4.63357591629028	-8.3279390335083	-0.766489803791046	-0.0932735055685043	0.184812039136887	0.0528633929789066
-4.62869501113892	-8.32442665100098	-0.752785205841064	-0.093165248632431	0.184674263000488	0.0527291819453239
-4.63083076477051	-8.32932186126709	-0.758044838905334	-0.0932350233197212	0.184566631913185	0.0528461672365665
-4.6352424621582	-8.32854270935059	-0.76948469877243	-0.0933178588747978	0.184672579169273	0.0528267696499825
-4.63406801223755	-8.32760047912598	-0.755034565925598	-0.0932349115610123	0.184618696570396	0.0526679195463657
-4.63272523880005	-8.32553386688232	-0.762235581874847	-0.0932092741131783	0.184625566005707	0.0526168048381805
-4.63278865814209	-8.32796287536621	-0.765823423862457	-0.0932852774858475	0.184583112597466	0.0527456887066364
-4.63594245910645	-8.32333469390869	-0.758733034133911	-0.0933054611086845	0.184601247310638	0.0526124276220798
-4.6342887878418	-8.32915115356445	-0.753557205200195	-0.093250535428524	0.184578254818916	0.0524525493383408
-4.6376690864563	-8.3299036026001	-0.762663543224335	-0.0931485965847969	0.184579521417618	0.0525489561259747
-4.6334547996521	-8.32877063751221	-0.763342261314392	-0.0932387560606003	0.184541791677475	0.0525255911052227
-4.63745450973511	-8.32730197906494	-0.757537066936493	-0.0932146161794662	0.184521347284317	0.0523734241724014
-4.64113473892212	-8.33117771148682	-0.762984156608582	-0.0932092517614365	0.184486657381058	0.0523799285292625
-4.64302492141724	-8.33134841918945	-0.76407665014267	-0.0931300595402718	0.184502571821213	0.0523898378014565
-4.64526176452637	-8.33049297332764	-0.760936975479126	-0.0931866690516472	0.184567034244537	0.0522737726569176
-4.63878107070923	-8.33178234100342	-0.762404561042786	-0.093183346092701	0.184361711144447	0.0522128194570541
-4.64522838592529	-8.33372497558594	-0.771343529224396	-0.0932182446122169	0.184430629014969	0.0522880554199219
-4.64473152160645	-8.33034706115723	-0.767513334751129	-0.0932591035962105	0.184427961707115	0.0521268211305141
-4.64436531066895	-8.3326997756958	-0.760648965835571	-0.0931902080774307	0.184353575110435	0.0519993416965008
-4.64578199386597	-8.32938098907471	-0.770433962345123	-0.0931581631302834	0.184324949979782	0.0521009489893913
-4.6470422744751	-8.33034706115723	-0.771643579006195	-0.0933258384466171	0.184423610568047	0.052003525197506
-4.64665842056274	-8.33185577392578	-0.759507715702057	-0.0932314023375511	0.184359937906265	0.0518431849777699
-4.64997291564941	-8.33245277404785	-0.768424451351166	-0.0931901633739471	0.184378758072853	0.0518787130713463
-4.65013551712036	-8.32894611358643	-0.774637877941132	-0.093287505209446	0.184451743960381	0.0518416203558445
-4.64537763595581	-8.32740020751953	-0.771062612533569	-0.0932793766260147	0.184468790888786	0.0516993999481201
-4.644211769104	-8.32654285430908	-0.765362083911896	-0.0932917520403862	0.184211596846581	0.0516924187541008
-4.64471483230591	-8.32991313934326	-0.773064076900482	-0.0933430567383766	0.184246763586998	0.0517694018781185
-4.6460018157959	-8.32280158996582	-0.773053526878357	-0.0933607444167137	0.18443763256073	0.0516538545489311
-4.64139175415039	-8.32071399688721	-0.765950977802277	-0.0934095978736877	0.184370964765549	0.0515729561448097
-4.63864278793335	-8.32134532928467	-0.769954979419708	-0.0933401063084602	0.184217274188995	0.0515423752367496
-4.64383602142334	-8.31835651397705	-0.776968955993652	-0.0933503285050392	0.184419795870781	0.0515274293720722
-4.64001417160034	-8.3158712387085	-0.773351013660431	-0.0935185998678207	0.184389337897301	0.0514786057174206
-4.63035297393799	-8.31441402435303	-0.764726936817169	-0.093456819653511	0.184231325984001	0.0513824410736561
-4.63528728485107	-8.31417369842529	-0.773000955581665	-0.093446858227253	0.184228599071503	0.0513949394226074
-4.63548231124878	-8.3099308013916	-0.771438360214233	-0.0935742035508156	0.184381172060966	0.0513941496610641
-4.63366937637329	-8.31145858764648	-0.762695074081421	-0.0935052186250687	0.184376448392868	0.0512473247945309
-4.62880897521973	-8.3093318939209	-0.775940299034119	-0.093436524271965	0.184220463037491	0.0512455478310585
-4.63439798355103	-8.3051290512085	-0.780902743339539	-0.0935916751623154	0.184345975518227	0.051256075501442
-4.63275814056396	-8.30479907989502	-0.768346667289734	-0.0936863943934441	0.184387311339378	0.0511539317667484
-4.627037525177	-8.30774974822998	-0.767313957214355	-0.0935428515076637	0.184239879250526	0.0510950796306133
-4.63180255889893	-8.30606842041016	-0.779829561710358	-0.0935649201273918	0.184291616082191	0.0511298701167107
-4.63440179824829	-8.3045482635498	-0.769838988780975	-0.0936239510774612	0.184361562132835	0.051019512116909
-4.62821912765503	-8.30676651000977	-0.764303147792816	-0.0935440957546234	0.184233546257019	0.0509382300078869
-4.63403177261353	-8.30545234680176	-0.774998784065247	-0.0935703739523888	0.184290647506714	0.0510381534695625
-4.63278865814209	-8.30818748474121	-0.772070705890656	-0.0936210379004478	0.184385016560555	0.0509112514555454
-4.63334178924561	-8.31077766418457	-0.767081201076508	-0.0934912115335464	0.18427386879921	0.0508582182228565
-4.63276529312134	-8.30997467041016	-0.776215255260468	-0.0935447961091995	0.184292063117027	0.0508887805044651
-4.63620090484619	-8.30721473693848	-0.773496091365814	-0.0935687124729156	0.184344306588173	0.0508161969482899
-4.63654613494873	-8.31000709533691	-0.769320785999298	-0.0935254022479057	0.184206038713455	0.0507405437529087
-4.63979196548462	-8.31777191162109	-0.777992427349091	-0.0934503376483917	0.184208273887634	0.0507268197834492
-4.64373064041138	-8.31215667724609	-0.780214369297028	-0.0934808850288391	0.184411704540253	0.0506458096206188
-4.6417670249939	-8.31277179718018	-0.76692259311676	-0.0934576243162155	0.184277504682541	0.0505449846386909
-4.64141035079956	-8.31960582733154	-0.776484549045563	-0.0934116765856743	0.184164643287659	0.0505531653761864
-4.65090703964233	-8.31772422790527	-0.781235814094543	-0.0934406891465187	0.184321314096451	0.0505671128630638
-4.65295171737671	-8.31837940216064	-0.770989537239075	-0.0933746248483658	0.184329584240913	0.0503905676305294
-4.6498064994812	-8.322021484375	-0.776028692722321	-0.0932784974575043	0.184117317199707	0.0503766238689423
-4.65644550323486	-8.32056045532227	-0.782907783985138	-0.093347080051899	0.184210285544395	0.050407275557518
-4.65589475631714	-8.32292079925537	-0.774061739444733	-0.093315415084362	0.184209018945694	0.0502913109958172
-4.66005563735962	-8.32614803314209	-0.77772980928421	-0.0932546034455299	0.184127420186996	0.0502285026013851
-4.66395044326782	-8.32604694366455	-0.788076519966125	-0.0932762399315834	0.184144631028175	0.050278190523386
-4.66196298599243	-8.32266521453857	-0.781230866909027	-0.0932535529136658	0.184172868728638	0.0501882694661617
-4.65921306610107	-8.32205772399902	-0.778033077716827	-0.093205526471138	0.18405157327652	0.050097867846489
-4.6656060218811	-8.32728385925293	-0.787901937961578	-0.0931691080331802	0.183980077505112	0.0501384027302265
-4.66822862625122	-8.32452487945557	-0.782893121242523	-0.09316635876894	0.184055969119072	0.05003846809268
-4.6637110710144	-8.32403373718262	-0.776400566101074	-0.0931877642869949	0.184062272310257	0.049968309700489
-4.66100406646729	-8.3240327835083	-0.782527565956116	-0.0931079760193825	0.183850184082985	0.0499749407172203
-4.66799402236938	-8.32462787628174	-0.787730813026428	-0.0931118801236153	0.183982849121094	0.0499836094677448
-4.66862201690674	-8.32378959655762	-0.781123459339142	-0.0932272747159004	0.184051871299744	0.0498794205486774
-4.66772603988647	-8.32559013366699	-0.77932333946228	-0.0930993258953094	0.183912560343742	0.0498717874288559
-4.66669178009033	-8.32303333282471	-0.785157918930054	-0.0930422991514206	0.183854177594185	0.0499199256300926
-4.67224550247192	-8.32292938232422	-0.782768368721008	-0.0930864885449409	0.183988362550735	0.0498397052288055
-4.66999769210815	-8.32377433776855	-0.782940149307251	-0.0930580571293831	0.183842778205872	0.0497560948133469
-4.67340230941772	-8.32765674591064	-0.792369842529297	-0.0930768698453903	0.183811634778976	0.0498133450746536
-4.67728662490845	-8.32529354095459	-0.783708393573761	-0.093018464744091	0.183985620737076	0.049730658531189
-4.67223405838013	-8.32354259490967	-0.78313410282135	-0.0929650142788887	0.183840811252594	0.0496440604329109
-4.67429399490356	-8.32744789123535	-0.790542125701904	-0.0929934456944466	0.183840081095695	0.0497821383178234
-4.67726850509644	-8.32448577880859	-0.784406423568726	-0.0930108651518822	0.183948516845703	0.049708254635334
-4.67550754547119	-8.32781028747559	-0.780739724636078	-0.0929173901677132	0.183897256851196	0.0496048852801323
-4.68285083770752	-8.32631874084473	-0.793254852294922	-0.0929597541689873	0.183943808078766	0.0497661232948303
-4.68015193939209	-8.32488822937012	-0.781728327274323	-0.0929721966385841	0.183880656957626	0.0496240667998791
-4.67768049240112	-8.32721138000488	-0.790238678455353	-0.0927805155515671	0.183752223849297	0.0496364086866379
-4.68256664276123	-8.3243408203125	-0.790845513343811	-0.0928819477558136	0.183897837996483	0.0497308187186718
-4.68205261230469	-8.3234167098999	-0.782063722610474	-0.0928690657019615	0.18389718234539	0.0495953559875488
-4.68305158615112	-8.32643699645996	-0.786986172199249	-0.0927456691861153	0.183672770857811	0.0496578626334667
-4.68382215499878	-8.32488536834717	-0.794130027294159	-0.0928292945027351	0.183850884437561	0.0496920235455036
-4.68293285369873	-8.32331275939941	-0.785506784915924	-0.092800684273243	0.183883592486382	0.049620233476162
-4.6805214881897	-8.3267240524292	-0.786860585212708	-0.0926752313971519	0.183673813939095	0.0496591776609421
-4.68573379516602	-8.32487487792969	-0.792571544647217	-0.0927818194031715	0.183800771832466	0.0497592315077782
-4.68364572525024	-8.3237419128418	-0.780242681503296	-0.0927382484078407	0.183793142437935	0.0495944991707802
-4.68202543258667	-8.32489013671875	-0.780678689479828	-0.0927198082208633	0.183675870299339	0.0496198534965515
-4.68415975570679	-8.32313537597656	-0.789070844650269	-0.0927337780594826	0.183809041976929	0.0497249327600002
-4.68420267105103	-8.32030296325684	-0.772335946559906	-0.0926006212830544	0.183779805898666	0.0495547652244568
-4.68305778503418	-8.32519626617432	-0.779840052127838	-0.0926777198910713	0.183604255318642	0.0496296137571335
-4.68665027618408	-8.32468605041504	-0.786182940006256	-0.0926494970917702	0.183729261159897	0.049659226089716
-4.68746328353882	-8.32236289978027	-0.77582460641861	-0.0926350504159927	0.183848440647125	0.0495753660798073
-4.68133974075317	-8.32376480102539	-0.76811283826828	-0.0924806818366051	0.183663621544838	0.0494219586253166
-4.68485498428345	-8.32446193695068	-0.782964289188385	-0.0924841016530991	0.183658555150032	0.0496422909200192
-4.68865156173706	-8.32443618774414	-0.777766168117523	-0.0925380885601044	0.183743491768837	0.0496019162237644
-4.68304872512817	-8.3293514251709	-0.771923661231995	-0.0923940762877464	0.183618679642677	0.0494230315089226
-4.68994092941284	-8.33079051971436	-0.782852292060852	-0.0924651846289635	0.183711960911751	0.0495915301144123
-4.69220638275146	-8.32679653167725	-0.77125471830368	-0.0923879817128181	0.18370795249939	0.0495404973626137
-4.68429374694824	-8.33281326293945	-0.771549880504608	-0.0922442823648453	0.183567732572556	0.0494268648326397
-4.69221067428589	-8.3348560333252	-0.784036993980408	-0.0922939479351044	0.183637663722038	0.049545880407095
-4.69649744033813	-8.33236217498779	-0.76867550611496	-0.09233458340168	0.183703199028969	0.049461841583252
-4.69521951675415	-8.33790588378906	-0.765375435352325	-0.0921816378831863	0.183551490306854	0.0494266338646412
-4.69664812088013	-8.33709049224854	-0.776889681816101	-0.0920820385217667	0.183658137917519	0.0495063737034798
-4.69601678848267	-8.33466243743896	-0.771119832992554	-0.0921754315495491	0.183578327298164	0.0494897812604904
-4.69165229797363	-8.33838272094727	-0.761725425720215	-0.0920788496732712	0.183459579944611	0.0493828020989895
-4.69858360290527	-8.33967304229736	-0.766409158706665	-0.0920302420854568	0.183501914143562	0.0495044551789761
-4.6976113319397	-8.33713722229004	-0.771499276161194	-0.0921182334423065	0.183619186282158	0.0495094992220402
-4.69585847854614	-8.33712196350098	-0.758586347103119	-0.0919272005558014	0.183526813983917	0.0493929274380207
-4.69368839263916	-8.3400411605835	-0.761211574077606	-0.0918634906411171	0.183356106281281	0.0493983887135983
-4.69952249526978	-8.34063529968262	-0.76444798707962	-0.0919494405388832	0.183516457676888	0.0495629087090492
-4.70050382614136	-8.33836936950684	-0.754971385002136	-0.0919224470853806	0.18355618417263	0.0494755543768406
-4.69552564620972	-8.33996963500977	-0.756586492061615	-0.0917745903134346	0.183417484164238	0.0493652932345867
-4.69892024993896	-8.33871078491211	-0.765502214431763	-0.0918230190873146	0.183450222015381	0.0495338812470436
-4.69859981536865	-8.3417854309082	-0.759660005569458	-0.0919085144996643	0.183574333786964	0.0494697652757168
-4.6970157623291	-8.3430757522583	-0.755063652992249	-0.0917601734399796	0.183369293808937	0.0493425540626049
-4.70153856277466	-8.34444141387939	-0.765643000602722	-0.0917530059814453	0.183513224124908	0.0495219454169273
-4.70377016067505	-8.34494781494141	-0.754358530044556	-0.0917924493551254	0.183538660407066	0.0494160763919353
-4.6979923248291	-8.34746265411377	-0.750666558742523	-0.0916736796498299	0.183397769927979	0.0494190007448196
-4.70245313644409	-8.35009574890137	-0.755530536174774	-0.0917249992489815	0.183410584926605	0.0495118983089924
-4.70587921142578	-8.35092735290527	-0.751422941684723	-0.0917986705899239	0.183553397655487	0.0495954416692257
-4.70414686203003	-8.3507194519043	-0.744571387767792	-0.091741070151329	0.183534726500511	0.0494936816394329
-4.6996955871582	-8.35424518585205	-0.758548736572266	-0.0916414856910706	0.183342307806015	0.0495329573750496
-4.7060661315918	-8.35006999969482	-0.759559750556946	-0.0917232558131218	0.18355555832386	0.0496514402329922
-4.70284700393677	-8.35051918029785	-0.741515338420868	-0.0916908979415894	0.183499798178673	0.0495983213186264
-4.70470476150513	-8.35666561126709	-0.750455617904663	-0.0917532965540886	0.183474749326706	0.0496591404080391
-4.70808458328247	-8.35203170776367	-0.753640294075012	-0.0917731821537018	0.183625802397728	0.0496708080172539
-4.69926834106445	-8.35585403442383	-0.737838625907898	-0.0916944220662117	0.183508276939392	0.0495905056595802
-4.70718812942505	-8.35220432281494	-0.749747455120087	-0.091675654053688	0.183546885848045	0.0497897751629353
-4.70267963409424	-8.35362529754639	-0.745391309261322	-0.0917231291532516	0.183572232723236	0.0496744550764561
-4.69866466522217	-8.35489654541016	-0.739955425262451	-0.0915934219956398	0.18341913819313	0.0497111603617668
-4.70418834686279	-8.35528373718262	-0.747469484806061	-0.091745525598526	0.183565095067024	0.049839623272419
-4.7021861076355	-8.35379314422607	-0.746335387229919	-0.0917090550065041	0.183666467666626	0.0497740209102631
-4.70142698287964	-8.35149574279785	-0.738072216510773	-0.0915468633174896	0.183512225747108	0.0497130118310452
-4.69908761978149	-8.35455226898193	-0.741397798061371	-0.0916916579008102	0.183501347899437	0.0498466342687607
-4.70461750030518	-8.35605621337891	-0.740356028079987	-0.0917530059814453	0.183614641427994	0.0498546957969666
-4.70222616195679	-8.35781669616699	-0.732671737670898	-0.0916414484381676	0.183477774262428	0.0497675314545631
-4.70365047454834	-8.35552978515625	-0.744050741195679	-0.0916274413466454	0.183530613780022	0.0499240942299366
-4.70609426498413	-8.35302734375	-0.736591994762421	-0.091734953224659	0.183618128299713	0.0499934703111649
-4.70162916183472	-8.35201930999756	-0.733944296836853	-0.0916368737816811	0.183481648564339	0.0498667843639851
-4.70187711715698	-8.35819149017334	-0.740160942077637	-0.0916025340557098	0.183473140001297	0.049962792545557
-4.70726537704468	-8.35274124145508	-0.731644213199615	-0.0916719287633896	0.183658629655838	0.0500438511371613
-4.70288753509521	-8.35404968261719	-0.730803310871124	-0.0915556997060776	0.183554545044899	0.0499856993556023
-4.70086288452148	-8.35627937316895	-0.733550667762756	-0.0915158912539482	0.183468028903008	0.0500438660383224
-4.70247888565063	-8.35209941864014	-0.738062679767609	-0.0916048660874367	0.183553576469421	0.0501669012010098
-4.70594024658203	-8.35521030426025	-0.729828000068665	-0.0917282924056053	0.183624923229218	0.0500730462372303
-4.70065832138062	-8.3560962677002	-0.731054246425629	-0.0916125550866127	0.183504924178123	0.0500913076102734
-4.69740724563599	-8.35225391387939	-0.740530788898468	-0.0915968716144562	0.183427885174751	0.050323810428381
-4.69918489456177	-8.34989738464355	-0.73857182264328	-0.091675877571106	0.183554500341415	0.0502906739711761
-4.69418382644653	-8.35108852386475	-0.720539569854736	-0.0916746035218239	0.183337956666946	0.0502395629882813
-4.69424247741699	-8.35170078277588	-0.732612311840057	-0.0916041359305382	0.18340165913105	0.0503663867712021
-4.69794321060181	-8.34822940826416	-0.734565734863281	-0.0916666239500046	0.183591619133949	0.0504525862634182
-4.68815803527832	-8.34543704986572	-0.727293252944946	-0.0915612652897835	0.183463081717491	0.0503487847745419
-4.68687915802002	-8.35056304931641	-0.724778294563293	-0.0915697067975998	0.183293461799622	0.0504381507635117
-4.69033861160278	-8.3459644317627	-0.729877471923828	-0.0916990414261818	0.183473944664001	0.0505486987531185
-4.69167470932007	-8.34305286407471	-0.723480105400085	-0.0916592478752136	0.18348516523838	0.0504131503403187
-4.68581628799438	-8.34440803527832	-0.717899680137634	-0.091482050716877	0.18332713842392	0.050446730107069
-4.68438959121704	-8.34326648712158	-0.728742778301239	-0.0916402265429497	0.183360889554024	0.0505898892879486
-4.68818521499634	-8.34299850463867	-0.71859735250473	-0.091652899980545	0.183433279395103	0.0506042018532753
-4.68192672729492	-8.34566020965576	-0.710807323455811	-0.0915452241897583	0.183275058865547	0.0504617691040039
-4.68587827682495	-8.34394264221191	-0.723415374755859	-0.0915266275405884	0.183290392160416	0.0506355985999107
-4.69131278991699	-8.34251880645752	-0.721641838550568	-0.0915487036108971	0.183502465486526	0.0505991242825985
-4.68615293502808	-8.34234428405762	-0.719347476959229	-0.091463603079319	0.183281511068344	0.0505312718451023
-4.68759250640869	-8.34456729888916	-0.720059871673584	-0.0914312526583672	0.183220848441124	0.050628948956728
-4.69758558273315	-8.34230518341064	-0.719622135162354	-0.0915096327662468	0.183355569839478	0.0506555326282978
-4.69238138198853	-8.3489933013916	-0.711237549781799	-0.0914604216814041	0.183260574936867	0.0505285412073135
-4.69421577453613	-8.34777355194092	-0.719005823135376	-0.0913025811314583	0.183210954070091	0.0505882054567337
-4.69783496856689	-8.34387397766113	-0.717159748077393	-0.0914017707109451	0.183270066976547	0.0506333187222481
-4.70031785964966	-8.34654426574707	-0.708263278007507	-0.0913729220628738	0.183208078145981	0.050525963306427
-4.70440816879272	-8.34941101074219	-0.714004099369049	-0.0912482291460037	0.183098539710045	0.0505710728466511
-4.70846223831177	-8.34789848327637	-0.720251142978668	-0.0912933126091957	0.183218374848366	0.0506360605359077
-4.70511102676392	-8.34635829925537	-0.714694499969482	-0.0912870615720749	0.183186620473862	0.050527673214674
-4.70433473587036	-8.35122776031494	-0.714084565639496	-0.0911198183894157	0.182964444160461	0.0505896955728531
-4.70719957351685	-8.35269927978516	-0.712811648845673	-0.0911813527345657	0.183007702231407	0.0506506003439426
-4.71027994155884	-8.35174083709717	-0.714488446712494	-0.0911880210042	0.18314716219902	0.0506327971816063
-4.70505523681641	-8.35109996795654	-0.715660452842712	-0.0910793989896774	0.182965129613876	0.0505481138825417
-4.70749092102051	-8.35374355316162	-0.704893231391907	-0.0909756720066071	0.182855293154716	0.0506274029612541
-4.71089553833008	-8.35269546508789	-0.710581541061401	-0.0910934582352638	0.182982861995697	0.0507455393671989
-4.71560430526733	-8.35279846191406	-0.708987236022949	-0.0911111086606979	0.182969287037849	0.0505886562168598
-4.70976066589355	-8.35537433624268	-0.707481682300568	-0.09095598757267	0.182809576392174	0.0505824610590935
-4.71314859390259	-8.35423374176025	-0.711861848831177	-0.0909139513969421	0.18281415104866	0.0506794676184654
-4.71513652801514	-8.35371494293213	-0.705162465572357	-0.090987466275692	0.182912021875381	0.050653338432312
-4.71393203735352	-8.35696506500244	-0.695666134357452	-0.0908703878521919	0.182702630758286	0.050626665353775
-4.71726894378662	-8.35943698883057	-0.708513915538788	-0.0908302292227745	0.182794153690338	0.0507311262190342
-4.72413969039917	-8.35786724090576	-0.706099033355713	-0.0908411592245102	0.182935908436775	0.0506983697414398
-4.71711730957031	-8.36040687561035	-0.702055156230927	-0.0907587260007858	0.182624459266663	0.0506544373929501
-4.72403812408447	-8.36256313323975	-0.706391096115112	-0.0907575637102127	0.182717576622963	0.0508305802941322
-4.72584533691406	-8.35890960693359	-0.699986338615417	-0.0908321365714073	0.182776182889938	0.0507918186485767
-4.72177982330322	-8.36369895935059	-0.700167536735535	-0.0907097011804581	0.182586595416069	0.0507365539669991
-4.72602796554565	-8.36447334289551	-0.706847190856934	-0.0906165838241577	0.182612746953964	0.0508720688521862
-4.72444868087769	-8.36190700531006	-0.701761901378632	-0.0906529128551483	0.182687774300575	0.0508504584431648
-4.72241067886353	-8.3657693862915	-0.697319984436035	-0.090659074485302	0.182544320821762	0.050793532282114
-4.72606039047241	-8.36528873443604	-0.708346784114838	-0.0906556397676468	0.182487726211548	0.0510203130543232
-4.72638750076294	-8.36510944366455	-0.694070160388947	-0.0906900763511658	0.182636231184006	0.0509276837110519
-4.7213659286499	-8.36798095703125	-0.69061142206192	-0.0905513912439346	0.182465896010399	0.0509202852845192
-4.7217845916748	-8.36227798461914	-0.705214262008667	-0.090617261826992	0.182577863335609	0.0510615631937981
-4.72181081771851	-8.36019802093506	-0.691895127296448	-0.0906372144818306	0.182555422186852	0.0509526655077934
-4.715012550354	-8.36193943023682	-0.695716142654419	-0.0905407816171646	0.182396695017815	0.0511172413825989
-4.71834373474121	-8.36345291137695	-0.695881426334381	-0.0907193720340729	0.182552695274353	0.0511231571435928
-4.7139573097229	-8.36098957061768	-0.685261785984039	-0.0906192809343338	0.182434871792793	0.0510594584047794
-4.71336364746094	-8.36577033996582	-0.697734892368317	-0.0906319171190262	0.182456508278847	0.0512771606445313
-4.71523952484131	-8.36006546020508	-0.693923711776733	-0.0906621813774109	0.182603821158409	0.0512624941766262
-4.70990800857544	-8.35964584350586	-0.681476175785065	-0.0906222835183144	0.182485952973366	0.0512315630912781
-4.70901918411255	-8.36252307891846	-0.692667186260223	-0.0906000509858131	0.182385087013245	0.0513491556048393
-4.71324396133423	-8.36181735992432	-0.694621682167053	-0.090680256485939	0.182509616017342	0.0513869673013687
-4.71253061294556	-8.36513042449951	-0.684095740318298	-0.090654194355011	0.182510182261467	0.0512293763458729
-4.70882844924927	-8.36436080932617	-0.691805601119995	-0.0905858874320984	0.182390242815018	0.0513391867280006
-4.71098136901855	-8.36484146118164	-0.695361793041229	-0.0905866846442223	0.18232686817646	0.0513815470039845
-4.71788835525513	-8.36656093597412	-0.691964447498322	-0.0906616076827049	0.182513818144798	0.0513530224561691
-4.71629619598389	-8.36808395385742	-0.684141576290131	-0.0905788168311119	0.182435810565948	0.0513429269194603
-4.71780729293823	-8.36972904205322	-0.694321036338806	-0.0905187800526619	0.182371497154236	0.0514252036809921
-4.7201681137085	-8.36926174163818	-0.69489997625351	-0.0905555114150047	0.182464197278023	0.0514175295829773
-4.71993684768677	-8.36870002746582	-0.684173882007599	-0.0905312597751617	0.182350471615791	0.0513129010796547
-4.72268199920654	-8.37529182434082	-0.696171164512634	-0.0905519053339958	0.182310923933983	0.0515102446079254
-4.72298383712769	-8.37413120269775	-0.692346572875977	-0.0906111747026443	0.18246428668499	0.0514391958713531
-4.72312831878662	-8.37652587890625	-0.68643319606781	-0.090513788163662	0.182354047894478	0.0514251105487347
-4.72120666503906	-8.37527179718018	-0.69807505607605	-0.0905121043324471	0.182276546955109	0.0515765324234962
-4.7257776260376	-8.37542057037354	-0.695603430271149	-0.09059127420187	0.182401597499847	0.0515457987785339
-4.72168064117432	-8.37692070007324	-0.689091622829437	-0.0905392542481422	0.182226568460464	0.0515344999730587
-4.72852420806885	-8.37800025939941	-0.701433658599854	-0.0905927419662476	0.182339698076248	0.0517848432064056
-4.7286810874939	-8.37693119049072	-0.69089937210083	-0.0906035378575325	0.182388782501221	0.0516541860997677
-4.72330951690674	-8.37763977050781	-0.691957592964172	-0.0904042944312096	0.182257801294327	0.0516980439424515
-4.72410774230957	-8.37453937530518	-0.698595762252808	-0.0904964134097099	0.182337030768394	0.051823515444994
-4.72331619262695	-8.37813568115234	-0.691697180271149	-0.0905809104442596	0.182331457734108	0.0517667047679424
-4.71933555603027	-8.37937545776367	-0.686489760875702	-0.0905217975378037	0.182208880782127	0.0517385266721249
-4.72294044494629	-8.37807369232178	-0.695889949798584	-0.090558186173439	0.182269677519798	0.0518654212355614
-4.72267580032349	-8.37486839294434	-0.69266003370285	-0.0905778408050537	0.182352930307388	0.0519038699567318
-4.71515130996704	-8.37583160400391	-0.686775922775269	-0.0904944762587547	0.182162940502167	0.0518023706972599
-4.71866416931152	-8.38058471679688	-0.686813771724701	-0.0905514284968376	0.182188704609871	0.0519650988280773
-4.72377300262451	-8.37752723693848	-0.692193865776062	-0.0906491950154305	0.182364359498024	0.052005086094141
-4.7222261428833	-8.38058948516846	-0.687391877174377	-0.0906421467661858	0.182252272963524	0.0519052371382713
-4.71754932403564	-8.38158988952637	-0.685781478881836	-0.0905023366212845	0.18216361105442	0.0519706010818481
-4.72324371337891	-8.38045024871826	-0.694408118724823	-0.0906329900026321	0.182212963700294	0.0521134063601494
-4.72519874572754	-8.37972831726074	-0.691708981990814	-0.0906756296753883	0.182329282164574	0.0519906282424927
-4.72003507614136	-8.38348197937012	-0.687986373901367	-0.0906185433268547	0.182192698121071	0.0519512146711349
-4.71793413162231	-8.38024425506592	-0.690830826759338	-0.0905395299196243	0.182100370526314	0.0520371422171593
-4.72245502471924	-8.38217353820801	-0.698968291282654	-0.0907615646719933	0.182220801711082	0.0521259531378746
-4.72089672088623	-8.38234806060791	-0.69223552942276	-0.0907752886414528	0.182120278477669	0.0520551949739456
-4.71975469589233	-8.38325309753418	-0.686954140663147	-0.0906648188829422	0.182117864489555	0.052077442407608
-4.71987962722778	-8.38051319122314	-0.698168158531189	-0.0907002836465836	0.182071760296822	0.0521967858076096
-4.72268581390381	-8.38039398193359	-0.700413882732391	-0.0907687917351723	0.182122856378555	0.0521992035210133
-4.7205548286438	-8.38129901885986	-0.686323225498199	-0.0908058881759644	0.182141587138176	0.0521580576896667
-4.71994638442993	-8.38299560546875	-0.694383800029755	-0.0907469019293785	0.182051315903664	0.052249688655138
-4.72463750839233	-8.38037490844727	-0.699145555496216	-0.0908102616667748	0.182181999087334	0.0522992834448814
-4.71825170516968	-8.38005828857422	-0.690242528915405	-0.0907601788640022	0.182122603058815	0.0521807111799717
-4.71831560134888	-8.3792028427124	-0.693522870540619	-0.0908090472221375	0.182046160101891	0.0522830709815025
-4.72394418716431	-8.38335037231445	-0.697151482105255	-0.0909131318330765	0.182024553418159	0.0524433851242065
-4.72228860855103	-8.38100814819336	-0.693908989429474	-0.0909334346652031	0.182145744562149	0.0523182339966297
-4.71846485137939	-8.3789529800415	-0.692027986049652	-0.0908441096544266	0.182012766599655	0.0522640235722065
-4.72099781036377	-8.38045215606689	-0.699449479579926	-0.0909041315317154	0.181916698813438	0.0524116419255733
-4.72402334213257	-8.37766265869141	-0.700556457042694	-0.0909377858042717	0.182055860757828	0.05234419927001
-4.7225022315979	-8.38141918182373	-0.69211745262146	-0.0909473896026611	0.181999325752258	0.0522155314683914
-4.72896385192871	-8.38402080535889	-0.704979717731476	-0.0909944027662277	0.182079061865807	0.0523844212293625
-4.73169040679932	-8.37977409362793	-0.704474449157715	-0.0909954607486725	0.182145684957504	0.052294909954071
-4.72694396972656	-8.38453960418701	-0.700173020362854	-0.0908272713422775	0.181946113705635	0.0522713251411915
-4.73786354064941	-8.38041496276855	-0.712911367416382	-0.0909490808844566	0.182054221630096	0.0523589625954628
-4.74004602432251	-8.38626098632813	-0.705960690975189	-0.0910601764917374	0.182070657610893	0.0522573664784431
-4.73884153366089	-8.38733863830566	-0.702109813690186	-0.0908530652523041	0.182022884488106	0.0522333160042763
-4.73862457275391	-8.38660717010498	-0.715979039669037	-0.090960256755352	0.181959733366966	0.0523824319243431
-4.74435091018677	-8.38812255859375	-0.712429523468018	-0.0910523235797882	0.182042449712753	0.0523237474262714
-4.74419689178467	-8.38908004760742	-0.706000626087189	-0.0909813567996025	0.181924417614937	0.0522151812911034
-4.74496221542358	-8.39359283447266	-0.712023794651031	-0.0909591540694237	0.181920930743217	0.0523038171231747
-4.74969482421875	-8.38916492462158	-0.721305072307587	-0.0909729599952698	0.182087987661362	0.0523861348628998
-4.74248647689819	-8.3903169631958	-0.7112757563591	-0.0908964723348618	0.181918039917946	0.0523347929120064
-4.74008464813232	-8.39406490325928	-0.70925635099411	-0.0908497199416161	0.181831195950508	0.0524279363453388
-4.74762725830078	-8.38838386535645	-0.716643869876862	-0.0909645259380341	0.181969404220581	0.052576657384634
-4.74754953384399	-8.39230537414551	-0.707534790039063	-0.0909321531653404	0.181993469595909	0.0524694286286831
-4.74117994308472	-8.39229965209961	-0.704847157001495	-0.0908421203494072	0.181858360767365	0.0525461472570896
-4.73915958404541	-8.38973712921143	-0.708107650279999	-0.0909356251358986	0.181943669915199	0.0526579171419144
-4.74223947525024	-8.3936824798584	-0.710781753063202	-0.0910805389285088	0.181978181004524	0.0527198649942875
-4.73652267456055	-8.39580345153809	-0.693565726280212	-0.0908663496375084	0.181908160448074	0.0526492334902287
-4.73554134368896	-8.39500617980957	-0.703206062316895	-0.0909065902233124	0.18186329305172	0.052810475230217
-4.74086380004883	-8.39088916778564	-0.703808128833771	-0.0910409614443779	0.182038247585297	0.0528939664363861
-4.73104381561279	-8.39064502716064	-0.700684666633606	-0.0909666195511818	0.181813895702362	0.0528499484062195
-4.7312126159668	-8.39308261871338	-0.698246359825134	-0.0909462124109268	0.181833922863007	0.0528931878507137
-4.74070405960083	-8.38921165466309	-0.70261561870575	-0.0910555720329285	0.182043209671974	0.0530068874359131
-4.7336540222168	-8.39261245727539	-0.696186542510986	-0.0910378098487854	0.181939154863358	0.0529020577669144
-4.73458766937256	-8.39323234558105	-0.701326727867126	-0.0908863544464111	0.181785851716995	0.0530051030218601
-4.74434566497803	-8.39306449890137	-0.704302847385406	-0.091067411005497	0.18195104598999	0.0531077943742275
-4.74498558044434	-8.39686298370361	-0.700968444347382	-0.0909935832023621	0.181911036372185	0.0530320145189762
-4.74655866622925	-8.40023803710938	-0.707594633102417	-0.0909757241606712	0.181788057088852	0.0531739294528961
-4.75086355209351	-8.40120124816895	-0.709137141704559	-0.0910622403025627	0.181910619139671	0.0531703978776932
-4.75055074691772	-8.40041065216064	-0.70476108789444	-0.0910341218113899	0.18190698325634	0.0531117841601372
-4.74842882156372	-8.40111446380615	-0.705609381198883	-0.0909389331936836	0.181688979268074	0.0532283522188663
-4.7544527053833	-8.40011024475098	-0.711306393146515	-0.0910832732915878	0.181784421205521	0.0532964020967484
-4.75325489044189	-8.39685821533203	-0.705853581428528	-0.0910667032003403	0.181832402944565	0.0532728731632233
-4.75300645828247	-8.40013122558594	-0.709431707859039	-0.0910500884056091	0.181728318333626	0.0533027872443199
-4.75017213821411	-8.40153884887695	-0.710318684577942	-0.0910699814558029	0.181690707802773	0.0534520037472248
-4.75066232681274	-8.39821338653564	-0.712515890598297	-0.091228611767292	0.181757971644402	0.0534986890852451
-4.75237560272217	-8.39962959289551	-0.705628633499146	-0.0911881029605865	0.181784614920616	0.0533465594053268
-4.74681711196899	-8.39965152740479	-0.714148223400116	-0.0911090895533562	0.181632101535797	0.0535148866474628
-4.74653339385986	-8.39390754699707	-0.720977365970612	-0.0912083983421326	0.181736126542091	0.0536994971334934
-4.74617719650269	-8.39249515533447	-0.703555941581726	-0.0912695303559303	0.181792110204697	0.0535753853619099
-4.74113512039185	-8.3950366973877	-0.710289120674133	-0.0912798792123795	0.181558877229691	0.053712721914053
-4.74332761764526	-8.39197063446045	-0.708353757858276	-0.0912812575697899	0.18180750310421	0.0538730286061764
-4.74065446853638	-8.38959121704102	-0.706311464309692	-0.0913033559918404	0.181814938783646	0.0538421384990215
-4.73527240753174	-8.38855266571045	-0.708761990070343	-0.0912927538156509	0.181666150689125	0.0538680888712406
-4.7384819984436	-8.38747501373291	-0.708596587181091	-0.0913822427392006	0.181756615638733	0.0540757738053799
-4.73271560668945	-8.38390159606934	-0.700886070728302	-0.0914296135306358	0.18169392645359	0.0540023222565651
-4.73410511016846	-8.38905143737793	-0.702382504940033	-0.091425396502018	0.181626528501511	0.0540988408029079
-4.73763465881348	-8.38621997833252	-0.707912683486938	-0.0914909243583679	0.181792020797729	0.0542267300188541
-4.73329782485962	-8.38674259185791	-0.704273402690887	-0.0914564654231071	0.181738331913948	0.0541299618780613
-4.73344945907593	-8.38958549499512	-0.703308522701263	-0.0913489609956741	0.181713879108429	0.0542526207864285
-4.73653316497803	-8.39120006561279	-0.708702981472015	-0.0914736837148666	0.181669920682907	0.054421454668045
-4.74044322967529	-8.39317035675049	-0.704944968223572	-0.0915112048387527	0.181795358657837	0.0544032566249371
-4.73650312423706	-8.3928337097168	-0.701102256774902	-0.0913927257061005	0.181801751255989	0.0543539337813854
-4.73813486099243	-8.39501571655273	-0.710766971111298	-0.0913159474730492	0.181638225913048	0.0545236393809319
-4.74305009841919	-8.39622116088867	-0.710668206214905	-0.09147609770298	0.181732311844826	0.054577860981226
-4.74476671218872	-8.39858531951904	-0.705905437469482	-0.0914798378944397	0.181805893778801	0.0545571222901344
-4.74324369430542	-8.39828968048096	-0.706478595733643	-0.0913376212120056	0.181685954332352	0.0545774064958096
-4.74054956436157	-8.40150547027588	-0.710025370121002	-0.0914649218320847	0.18165534734726	0.0547218434512615
-4.74153423309326	-8.3987979888916	-0.71327155828476	-0.0915289893746376	0.181762278079987	0.0548305921256542
-4.74182176589966	-8.39958667755127	-0.70489490032196	-0.0915674567222595	0.181821569800377	0.0548073761165142
-4.73614978790283	-8.39762878417969	-0.708302557468414	-0.0914387926459312	0.181645810604095	0.0548527948558331
-4.73539113998413	-8.39566898345947	-0.70993834733963	-0.0914918407797813	0.18175633251667	0.0550673604011536
-4.73720645904541	-8.39743614196777	-0.700981557369232	-0.0915649458765984	0.181808948516846	0.0551127605140209
-4.73426342010498	-8.39882373809814	-0.697068333625793	-0.0915099829435349	0.1817597001791	0.0550488345324993
-4.72951221466064	-8.3978796005249	-0.706387400627136	-0.0915054678916931	0.181711032986641	0.0552002936601639
-4.73169851303101	-8.39447593688965	-0.7041095495224	-0.0916047021746635	0.181881293654442	0.055412020534277
-4.72346305847168	-8.39402675628662	-0.696598172187805	-0.0916147083044052	0.18175508081913	0.0553690008819103
-4.7223949432373	-8.39774036407471	-0.694522380828857	-0.0916171818971634	0.181812465190887	0.0554385930299759
-4.72275972366333	-8.39380168914795	-0.703740775585175	-0.0915940478444099	0.181835755705833	0.0556575171649456
-4.71935272216797	-8.39421081542969	-0.698420763015747	-0.0917252078652382	0.181810572743416	0.0557515546679497
-4.71659564971924	-8.39365673065186	-0.689597010612488	-0.0917903929948807	0.18180026113987	0.0557872615754604
-4.72104549407959	-8.39370632171631	-0.692752361297607	-0.0916848033666611	0.181844994425774	0.0558468401432037
-4.71562051773071	-8.39568614959717	-0.699094295501709	-0.0916535034775734	0.18172150850296	0.0559790246188641
-4.72183322906494	-8.39419555664063	-0.700723230838776	-0.0917532667517662	0.181938856840134	0.0560680069029331
-4.72499847412109	-8.39546680450439	-0.689056992530823	-0.0917948484420776	0.18186391890049	0.0560880042612553
-4.72212648391724	-8.39957904815674	-0.69226610660553	-0.091683641076088	0.181814029812813	0.0561452582478523
-4.72241353988647	-8.396897315979	-0.69563615322113	-0.0916438475251198	0.181830614805222	0.0562469251453877
-4.7295184135437	-8.39476585388184	-0.701012492179871	-0.0918083786964417	0.181915059685707	0.0563931465148926
-4.72700834274292	-8.39918327331543	-0.686959862709045	-0.0918101668357849	0.181919112801552	0.0563015751540661
-4.72706604003906	-8.4001350402832	-0.691905915737152	-0.0916892737150192	0.181846097111702	0.0563614517450333
-4.73039960861206	-8.40004444122314	-0.705993235111237	-0.091753214597702	0.181841626763344	0.0564800873398781
-4.73216533660889	-8.40024375915527	-0.694733858108521	-0.0917844548821449	0.18192258477211	0.0565317645668983
-4.72867298126221	-8.40122604370117	-0.691062152385712	-0.0917299836874008	0.181795462965965	0.0564693212509155
-4.73312520980835	-8.40261459350586	-0.698573350906372	-0.0917922034859657	0.181834995746613	0.0566753856837749
-4.73323345184326	-8.40100955963135	-0.694915115833282	-0.0917568430304527	0.181979760527611	0.056716151535511
-4.72677707672119	-8.3990364074707	-0.692866802215576	-0.0916572883725166	0.181880012154579	0.0566545948386192
-4.73130989074707	-8.402268409729	-0.692384660243988	-0.0917176157236099	0.181826949119568	0.0567387379705906
-4.73583841323853	-8.40355777740479	-0.693679630756378	-0.0918230339884758	0.181964710354805	0.056911438703537
-4.73613977432251	-8.40322399139404	-0.693237245082855	-0.091760940849781	0.18197326362133	0.0567949265241623
-4.73370790481567	-8.40189933776855	-0.696887075901031	-0.0917116329073906	0.181976839900017	0.0568631365895271
-4.73676633834839	-8.40142726898193	-0.698623478412628	-0.091742716729641	0.181882441043854	0.0569795183837414
-4.73993539810181	-8.39977359771729	-0.693112909793854	-0.0918701514601707	0.181978955864906	0.0569959506392479
-4.73757314682007	-8.4060115814209	-0.686799168586731	-0.0917956829071045	0.181909069418907	0.056911114603281
-4.7407603263855	-8.40597915649414	-0.700393855571747	-0.0917954966425896	0.181922823190689	0.0571242049336433
-4.74136066436768	-8.40189838409424	-0.701135516166687	-0.0918305665254593	0.181979835033417	0.0572335608303547
-4.74078989028931	-8.40083408355713	-0.694725155830383	-0.0918141007423401	0.182001262903214	0.0570855401456356
-4.74365377426147	-8.40616035461426	-0.701922476291656	-0.0918767154216766	0.181881725788116	0.0571855008602142
-4.74673175811768	-8.40225601196289	-0.702522933483124	-0.091895803809166	0.181948870420456	0.0573876313865185
-4.74249172210693	-8.39932060241699	-0.697566628456116	-0.0919124856591225	0.181913539767265	0.0573265329003334
-4.74137306213379	-8.3993558883667	-0.689223945140839	-0.0918766409158707	0.181927308440208	0.0573604628443718
-4.74529790878296	-8.39829158782959	-0.70622980594635	-0.09200718998909	0.18183134496212	0.0575144737958908
-4.74394130706787	-8.39725017547607	-0.694604218006134	-0.0920245200395584	0.181986331939697	0.0575672835111618
-4.73993682861328	-8.39273166656494	-0.689185976982117	-0.0920661613345146	0.181993544101715	0.0575302392244339
-4.74123430252075	-8.39436817169189	-0.694236218929291	-0.0919566303491592	0.18185418844223	0.0576562136411667
-4.74139451980591	-8.39066600799561	-0.698293566703796	-0.0920733734965324	0.181956559419632	0.057788472622633
-4.74048709869385	-8.38803195953369	-0.690205514431	-0.0921487361192703	0.182013303041458	0.057741466909647
-4.73668336868286	-8.39060688018799	-0.690397620201111	-0.0921360701322556	0.18191696703434	0.0577874518930912
-4.73644399642944	-8.38896560668945	-0.700009703636169	-0.0921132117509842	0.181901961565018	0.0580150075256824
-4.73537635803223	-8.38569164276123	-0.69123774766922	-0.0922221541404724	0.182021543383598	0.0579801648855209
-4.73539781570435	-8.38793087005615	-0.688607752323151	-0.0922157913446426	0.182000771164894	0.0580053254961967
-4.73248481750488	-8.3891019821167	-0.690640687942505	-0.0921024307608604	0.181888714432716	0.05820007994771
-4.73209095001221	-8.38797283172607	-0.694806337356567	-0.0921451151371002	0.181948229670525	0.0582730136811733
-4.72800350189209	-8.38378047943115	-0.681396305561066	-0.092255987226963	0.18198436498642	0.0582412704825401
-4.72861099243164	-8.3867244720459	-0.685387253761292	-0.0921327844262123	0.181859463453293	0.0583545453846455
-4.72763109207153	-8.38733959197998	-0.687375009059906	-0.0921636298298836	0.181896343827248	0.0584511831402779
-4.73069190979004	-8.38445091247559	-0.686633229255676	-0.0922356471419334	0.182015493512154	0.0584713220596313
-4.72420024871826	-8.38468360900879	-0.678139626979828	-0.0920651853084564	0.181856647133827	0.0584579184651375
-4.7229118347168	-8.38851547241211	-0.678973793983459	-0.0921249613165855	0.181781247258186	0.0585758797824383
-4.73276948928833	-8.38577079772949	-0.683372974395752	-0.0921917036175728	0.18200159072876	0.0586730614304543
-4.72676658630371	-8.38938617706299	-0.677036583423615	-0.0921775475144386	0.181944876909256	0.0586411319673061
-4.72097110748291	-8.38628673553467	-0.681608378887177	-0.0919663608074188	0.1817577034235	0.0586877577006817
-4.72735786437988	-8.38607501983643	-0.681433916091919	-0.0921203717589378	0.181814461946487	0.0588157698512077
-4.7311315536499	-8.38726234436035	-0.680323004722595	-0.0921356528997421	0.181948468089104	0.0587597042322159
-4.72505187988281	-8.38921737670898	-0.671627342700958	-0.0919804573059082	0.181746318936348	0.0587039701640606
-4.72683763504028	-8.38851261138916	-0.684659361839294	-0.0919286757707596	0.181781902909279	0.0589105747640133
-4.7281699180603	-8.38486862182617	-0.679594993591309	-0.0919790491461754	0.18181599676609	0.0588512346148491
-4.7268533706665	-8.38670921325684	-0.670505940914154	-0.0919339284300804	0.181635528802872	0.0588083975017071
-4.73003721237183	-8.39028739929199	-0.679391622543335	-0.0919264778494835	0.181659996509552	0.0589749179780483
-4.73492097854614	-8.38743782043457	-0.675886511802673	-0.0920078009366989	0.18183234333992	0.058945570141077
-4.72922515869141	-8.39056968688965	-0.663319110870361	-0.0917978063225746	0.181641682982445	0.0589216761291027
-4.73316955566406	-8.39226245880127	-0.675888895988464	-0.0918347015976906	0.181646779179573	0.0590408965945244
-4.73417329788208	-8.38941478729248	-0.664834022521973	-0.0918559804558754	0.181669488549232	0.0589959993958473
-4.73594617843628	-8.39409637451172	-0.668858766555786	-0.0918376967310905	0.181608840823174	0.0589641965925694
-4.73826026916504	-8.39686679840088	-0.674033343791962	-0.0916856899857521	0.181462034583092	0.0589935332536697
-4.7369213104248	-8.39609909057617	-0.676838219165802	-0.0917767733335495	0.181575164198875	0.0590924061834812
-4.74178838729858	-8.39597129821777	-0.668787837028503	-0.0917410627007484	0.181577622890472	0.0590006560087204
-4.74049377441406	-8.40056705474854	-0.669232606887817	-0.0916644334793091	0.181371554732323	0.0590190961956978
-4.7449803352356	-8.40234565734863	-0.674613654613495	-0.0916901007294655	0.181395411491394	0.0590686686336994
-4.74749183654785	-8.39939117431641	-0.674659311771393	-0.0916586220264435	0.181518465280533	0.0590495355427265
-4.74415254592896	-8.40122413635254	-0.66447514295578	-0.0915539711713791	0.181333765387535	0.0589201599359512
-4.74613332748413	-8.40638732910156	-0.671999752521515	-0.0915316268801689	0.181303843855858	0.0589878037571907
-4.75493621826172	-8.40420055389404	-0.671388149261475	-0.0915501117706299	0.181468740105629	0.0590307340025902
-4.75421905517578	-8.41043472290039	-0.66661411523819	-0.0915451571345329	0.181344285607338	0.058855663985014
-4.75422382354736	-8.41397094726563	-0.66815859079361	-0.0913804173469543	0.181239560246468	0.0588964894413948
-4.75915288925171	-8.41478252410889	-0.671721935272217	-0.0914922133088112	0.181303471326828	0.0589743666350842
-4.76305389404297	-8.41830921173096	-0.663828134536743	-0.0914807692170143	0.181392565369606	0.0588586889207363
-4.76269865036011	-8.42087268829346	-0.665769338607788	-0.0912687182426453	0.181276097893715	0.0588062182068825
-4.76688289642334	-8.42061805725098	-0.673824310302734	-0.0912282466888428	0.181265309453011	0.0588521249592304
-4.77028846740723	-8.42342567443848	-0.674214124679565	-0.0914005190134048	0.181268408894539	0.0588579177856445
-4.77043914794922	-8.42639446258545	-0.660969316959381	-0.0912249982357025	0.181204751133919	0.0587573423981667
-4.77387094497681	-8.429518699646	-0.667508184909821	-0.09121223539114	0.181128636002541	0.0587700754404068
-4.7769980430603	-8.42647838592529	-0.676196992397308	-0.0912251099944115	0.181249216198921	0.0588180981576443
-4.77284860610962	-8.42842292785645	-0.673838555812836	-0.0912288352847099	0.181165516376495	0.0586798563599586
-4.77204132080078	-8.4318904876709	-0.66397500038147	-0.0911797657608986	0.180999457836151	0.0587143898010254
-4.77841806411743	-8.4303560256958	-0.67553585767746	-0.0912266075611115	0.181120723485947	0.0587811581790447
-4.77841234207153	-8.42925262451172	-0.67442774772644	-0.091200090944767	0.181133836507797	0.0586728006601334
-4.77459764480591	-8.42980194091797	-0.671828210353851	-0.091134674847126	0.181069135665894	0.0586158819496632
-4.77500152587891	-8.4307222366333	-0.672823905944824	-0.0910833701491356	0.180984601378441	0.0587054677307606
-4.7805609703064	-8.43386936187744	-0.673734903335571	-0.0912108644843102	0.181078538298607	0.0587957017123699
-4.77851247787476	-8.43039608001709	-0.673356175422668	-0.0911539867520332	0.181089967489243	0.0586947686970234
-4.76809167861938	-8.42811298370361	-0.663632571697235	-0.0910941511392593	0.180963099002838	0.0586367659270763
-4.77194690704346	-8.43093395233154	-0.673337519168854	-0.0911400616168976	0.18097023665905	0.0588015802204609
-4.77363061904907	-8.42804908752441	-0.669429838657379	-0.0911877304315567	0.181007787585258	0.0588306859135628
-4.76797533035278	-8.43106174468994	-0.653742432594299	-0.0911930873990059	0.181075438857079	0.058721449226141
-4.76417398452759	-8.42736053466797	-0.671533226966858	-0.0911115929484367	0.180967912077904	0.0588608868420124
-4.76370334625244	-8.42756271362305	-0.664976716041565	-0.0912199094891548	0.181015282869339	0.058892410248518
-4.76195669174194	-8.42692852020264	-0.65924733877182	-0.0912332981824875	0.181083247065544	0.0588640943169594
-4.76005268096924	-8.42714500427246	-0.656575739383698	-0.0912196934223175	0.180978864431381	0.0588189922273159
-4.7570629119873	-8.42695426940918	-0.666145980358124	-0.0911859720945358	0.181020364165306	0.0589169971644878
-4.75514698028564	-8.42456340789795	-0.662728071212769	-0.0912505388259888	0.181075468659401	0.0589155741035938
-4.75264930725098	-8.42385578155518	-0.647542953491211	-0.09126927703619	0.181070148944855	0.0589369721710682
-4.74927091598511	-8.42519092559814	-0.655275225639343	-0.0911979004740715	0.181008249521255	0.0589891672134399
-4.7466893196106	-8.42354297637939	-0.664446473121643	-0.091174378991127	0.1810452491045	0.0590746067464352
-4.74653100967407	-8.41883659362793	-0.655791640281677	-0.0912888273596764	0.181055426597595	0.059140220284462
-4.74494028091431	-8.42362117767334	-0.647538602352142	-0.0912187471985817	0.181052953004837	0.0590660534799099
-4.74271059036255	-8.42200946807861	-0.647843658924103	-0.091168224811554	0.181053057312965	0.0590758249163628
-4.74164199829102	-8.41919231414795	-0.657546401023865	-0.0912167429924011	0.181101322174072	0.059196911752224
-4.74019479751587	-8.41963481903076	-0.649005889892578	-0.0912324488162994	0.181120619177818	0.0591790825128555
-4.73866081237793	-8.42336845397949	-0.641369521617889	-0.0912353694438934	0.181047335267067	0.0590999275445938
-4.74176168441772	-8.42379570007324	-0.650955319404602	-0.0912540107965469	0.181124001741409	0.0592397972941399
-4.74121236801147	-8.42101097106934	-0.652701854705811	-0.091223880648613	0.181164398789406	0.0592720918357372
-4.7353949546814	-8.42389965057373	-0.642938435077667	-0.0912001132965088	0.181178107857704	0.0592473596334457
-4.73639678955078	-8.42754554748535	-0.63941353559494	-0.0912184491753578	0.181045159697533	0.059272650629282
-4.74070835113525	-8.42850017547607	-0.642462491989136	-0.0911537930369377	0.181049227714539	0.0593839809298515
-4.7389988899231	-8.4286470413208	-0.642169296741486	-0.0912142619490623	0.181189179420471	0.0594016909599304
-4.73471927642822	-8.42832469940186	-0.644209325313568	-0.0911048725247383	0.181104123592377	0.0592783652245998
-4.73753499984741	-8.43276119232178	-0.644568145275116	-0.091077134013176	0.181007206439972	0.0594442747533321
-4.74326229095459	-8.43388271331787	-0.647161602973938	-0.091099239885807	0.181097000837326	0.0594866499304771
-4.74299144744873	-8.4354133605957	-0.646354734897614	-0.0910070464015007	0.181094720959663	0.0594931170344353
-4.73641061782837	-8.43286323547363	-0.638930857181549	-0.0909622460603714	0.180965930223465	0.0594288036227226
-4.7385139465332	-8.43956089019775	-0.642503976821899	-0.090969629585743	0.180963844060898	0.059528511017561
-4.74408054351807	-8.43708038330078	-0.64739066362381	-0.0910239741206169	0.181119501590729	0.0596402063965797
-4.74074029922485	-8.4373664855957	-0.643123388290405	-0.0909567624330521	0.181008234620094	0.0595550164580345
-4.73976802825928	-8.43605422973633	-0.63706248998642	-0.0908724442124367	0.180810660123825	0.0595562867820263
-4.74360847473145	-8.44194507598877	-0.634742558002472	-0.0909236147999763	0.180862084031105	0.0597028397023678
-4.74382734298706	-8.44240188598633	-0.6459641456604	-0.0909532755613327	0.18091943860054	0.059759758412838
-4.74144983291626	-8.43933296203613	-0.630978882312775	-0.0908922925591469	0.180890813469887	0.0597110465168953
-4.7392258644104	-8.43643569946289	-0.632981061935425	-0.0908388197422028	0.180679813027382	0.0597821660339832
-4.74263668060303	-8.44209384918213	-0.642868220806122	-0.0909005478024483	0.180687770247459	0.0599271208047867
-4.74263334274292	-8.43435668945313	-0.644902050495148	-0.0908920541405678	0.180735543370247	0.0599484331905842
-4.73759126663208	-8.43424320220947	-0.633705675601959	-0.0908451229333878	0.180708095431328	0.0599277354776859
-4.73377418518066	-8.43704032897949	-0.633423030376434	-0.0907718762755394	0.180573165416718	0.0600548386573792
-4.73748826980591	-8.4353084564209	-0.641878426074982	-0.0909215062856674	0.180602759122849	0.0601836405694485
-4.73850870132446	-8.43099975585938	-0.635783493518829	-0.0908801853656769	0.180694207549095	0.0601606220006943
-4.73074579238892	-8.43028354644775	-0.627995431423187	-0.0907965302467346	0.180597901344299	0.0602258108556271
-4.72789716720581	-8.4288215637207	-0.633131802082062	-0.0907486006617546	0.180483177304268	0.0603262037038803
-4.73133277893066	-8.42818832397461	-0.636350095272064	-0.0909791439771652	0.180700719356537	0.0604415610432625
-4.7267279624939	-8.42557525634766	-0.617140591144562	-0.0908628106117249	0.180562481284142	0.0604214072227478
-4.7207293510437	-8.42830276489258	-0.626953303813934	-0.0907535701990128	0.180463448166847	0.0605623871088028
-4.72174835205078	-8.42322254180908	-0.63032054901123	-0.0908470973372459	0.180607736110687	0.0607524998486042
-4.71787452697754	-8.41990375518799	-0.617725849151611	-0.090919055044651	0.180575355887413	0.0607748702168465
-4.71048402786255	-8.42223834991455	-0.622876286506653	-0.0909216329455376	0.18045049905777	0.0608274303376675
-4.71154689788818	-8.42024612426758	-0.617599904537201	-0.0908588990569115	0.180629596114159	0.0609733015298843
-4.7086935043335	-8.41555213928223	-0.618628263473511	-0.0909974277019501	0.180579155683517	0.0611874423921108
-4.70667219161987	-8.41257095336914	-0.614351689815521	-0.0910215899348259	0.180588141083717	0.0612315833568573
-4.70345306396484	-8.4137077331543	-0.610467433929443	-0.0910411924123764	0.18057057261467	0.06126694008708
-4.70188522338867	-8.41469192504883	-0.6153963804245	-0.0910184308886528	0.180559054017067	0.0614512115716934
-4.69720888137817	-8.41193008422852	-0.61475396156311	-0.0910808145999908	0.180619403719902	0.0616609193384647
-4.69439649581909	-8.40916728973389	-0.605924844741821	-0.0912107527256012	0.180667787790298	0.0616811737418175
-4.69168663024902	-8.41324520111084	-0.606200873851776	-0.0912123695015907	0.180676162242889	0.0617716051638126
-4.69031286239624	-8.41172981262207	-0.612686336040497	-0.0911139324307442	0.180584818124771	0.0620062239468098
-4.6875433921814	-8.40757369995117	-0.60568231344223	-0.091251865029335	0.180755168199539	0.0621017068624496
-4.68502473831177	-8.40757083892822	-0.592401444911957	-0.0912339016795158	0.180671244859695	0.0621674656867981
-4.68382167816162	-8.40598011016846	-0.599114060401917	-0.091163232922554	0.180652260780334	0.0623609758913517
-4.68233203887939	-8.40584278106689	-0.59906929731369	-0.0912484899163246	0.180777251720428	0.062509298324585
-4.6778826713562	-8.40464782714844	-0.591132700443268	-0.0913389325141907	0.180818527936935	0.062523253262043
-4.67566108703613	-8.40409278869629	-0.587907254695892	-0.0912770703434944	0.180654585361481	0.0626350790262222
-4.67216348648071	-8.40507698059082	-0.589181125164032	-0.0913384482264519	0.180725693702698	0.0627856850624084
-4.67390108108521	-8.40314960479736	-0.598310947418213	-0.0914492905139923	0.18089447915554	0.0629194006323814
-4.66646718978882	-8.40196800231934	-0.59145599603653	-0.0913882330060005	0.180844575166702	0.0629029422998428
-4.6618070602417	-8.40015125274658	-0.581219851970673	-0.0913727879524231	0.18068291246891	0.0629876777529716
-4.6664891242981	-8.39917755126953	-0.591758191585541	-0.0914473235607147	0.180835425853729	0.0631742477416992
-4.66465377807617	-8.39969444274902	-0.588848471641541	-0.0914847329258919	0.180922731757164	0.0632514283061028
-4.65922975540161	-8.3981990814209	-0.580360412597656	-0.0913750678300858	0.18080760538578	0.0631977394223213
-4.65913534164429	-8.39715003967285	-0.584622800350189	-0.0914013534784317	0.18077464401722	0.0633844509720802
-4.66825819015503	-8.40104866027832	-0.587148189544678	-0.091522179543972	0.180901497602463	0.0635019168257713
-4.66604042053223	-8.40028285980225	-0.581983625888824	-0.0914313569664955	0.180939242243767	0.0634467080235481
-4.66249322891235	-8.39990329742432	-0.582429170608521	-0.0914235934615135	0.180822223424911	0.0634995251893997
-4.66724109649658	-8.40134239196777	-0.582723796367645	-0.0914364010095596	0.180743589997292	0.0637069493532181
-4.67180061340332	-8.39921379089355	-0.585195899009705	-0.0914348512887955	0.180791646242142	0.0637562125921249
-4.67369270324707	-8.39896869659424	-0.573639988899231	-0.0915040820837021	0.180870443582535	0.0636820644140244
-4.66827344894409	-8.39901733398438	-0.580171942710876	-0.0914133489131927	0.180671274662018	0.0637418553233147
-4.67191076278687	-8.39735698699951	-0.585486531257629	-0.0914630368351936	0.180734351277351	0.0638794898986816
-4.67806196212769	-8.39871120452881	-0.585274338722229	-0.0915265008807182	0.180881097912788	0.0638972669839859
-4.676673412323	-8.39673137664795	-0.577011406421661	-0.0914857164025307	0.18085116147995	0.0639078989624977
-4.67303562164307	-8.39754867553711	-0.579089105129242	-0.0914150252938271	0.180749699473381	0.0638786926865578
-4.67792987823486	-8.39927673339844	-0.58424973487854	-0.0915249809622765	0.180790424346924	0.0640393942594528
-4.68356990814209	-8.39520454406738	-0.5803582072258	-0.0914702787995338	0.180905759334564	0.064086876809597
-4.67911434173584	-8.3955078125	-0.572776556015015	-0.0914186835289001	0.180826276540756	0.0640834048390388
-4.67911577224731	-8.39641094207764	-0.572256088256836	-0.0914355218410492	0.180830970406532	0.0641322880983353
-4.68466663360596	-8.39802932739258	-0.579030930995941	-0.0915113463997841	0.180850759148598	0.0642206370830536
-4.68483924865723	-8.39723873138428	-0.567884981632233	-0.0915476158261299	0.18094776570797	0.0642077177762985
-4.68015193939209	-8.39591598510742	-0.56748640537262	-0.0914510563015938	0.180896729230881	0.064157523214817
-4.68145370483398	-8.39721870422363	-0.578804194927216	-0.0914741829037666	0.180834606289864	0.064305379986763
-4.68444061279297	-8.40011215209961	-0.572152256965637	-0.0915753915905952	0.181021183729172	0.0643215849995613
-4.68280553817749	-8.3965950012207	-0.564263045787811	-0.091550849378109	0.18091906607151	0.0642291158437729
-4.68006229400635	-8.39831352233887	-0.568056464195251	-0.0914816185832024	0.180934518575668	0.064326100051403
-4.67859220504761	-8.39871311187744	-0.57153183221817	-0.0915452986955643	0.180998980998993	0.0644132047891617
-4.68009042739868	-8.39582347869873	-0.564945042133331	-0.091618075966835	0.181030884385109	0.0643458217382431
-4.68109273910522	-8.39733123779297	-0.560032069683075	-0.0916013494133949	0.180986791849136	0.0643250420689583
-4.68035078048706	-8.39809322357178	-0.558782160282135	-0.0914860814809799	0.180922985076904	0.0643841102719307
-4.67889451980591	-8.39612007141113	-0.571277439594269	-0.0915767624974251	0.181035414338112	0.0644514486193657
-4.68072366714478	-8.39724636077881	-0.559579730033875	-0.0917021259665489	0.181136980652809	0.0644295066595078
-4.67542028427124	-8.39922523498535	-0.558235287666321	-0.0916630402207375	0.181022763252258	0.0643813833594322
-4.67171192169189	-8.39834976196289	-0.564553260803223	-0.0915738269686699	0.180965259671211	0.064413994550705
-4.67502403259277	-8.39553356170654	-0.563789665699005	-0.0917579084634781	0.181047171354294	0.0645464286208153
-4.67476272583008	-8.39534664154053	-0.559741318225861	-0.091687947511673	0.181060582399368	0.0644139721989632
-4.6702618598938	-8.40209579467773	-0.552469551563263	-0.0916751176118851	0.181024387478828	0.0643809735774994
-4.67573261260986	-8.39941215515137	-0.562937438488007	-0.0917094051837921	0.181113317608833	0.064505323767662
-4.67143392562866	-8.39789867401123	-0.558547079563141	-0.0917066261172295	0.181145682930946	0.0644892826676369
-4.67057514190674	-8.400634765625	-0.551306188106537	-0.0917252153158188	0.181099683046341	0.0644273683428764
-4.67422342300415	-8.40354442596436	-0.553670346736908	-0.0917544290423393	0.181127399206161	0.0644839778542519
-4.67477989196777	-8.40639591217041	-0.561607539653778	-0.0918217822909355	0.181218549609184	0.064532496035099
-4.67210483551025	-8.40428161621094	-0.553374111652374	-0.0917211920022964	0.181236431002617	0.0643995702266693
-4.66889810562134	-8.40743732452393	-0.549888253211975	-0.0916803702712059	0.181094601750374	0.0644890144467354
-4.67173433303833	-8.41070556640625	-0.559966802597046	-0.0918491259217262	0.181193962693214	0.0646047666668892
-4.67063093185425	-8.40786743164063	-0.554606974124908	-0.0918505936861038	0.181236132979393	0.0644873753190041
-4.66585922241211	-8.40917587280273	-0.551136791706085	-0.091771088540554	0.181141585111618	0.0644571036100388
-4.6687593460083	-8.4118766784668	-0.562727034091949	-0.0916983336210251	0.181172430515289	0.0645733997225761
-4.66833448410034	-8.41172122955322	-0.561231136322021	-0.0918108373880386	0.181152626872063	0.0645045340061188
-4.66805648803711	-8.41467094421387	-0.547376930713654	-0.0918224528431892	0.181225419044495	0.0644057467579842
-4.66954708099365	-8.41827487945557	-0.561076879501343	-0.0918214693665504	0.181138664484024	0.064516693353653
-4.66934204101563	-8.41675853729248	-0.568183243274689	-0.0918547511100769	0.181341245770454	0.0644516721367836
-4.66351509094238	-8.413893699646	-0.555440068244934	-0.0917813405394554	0.181300669908524	0.0643669813871384
-4.6637544631958	-8.416823387146	-0.558570206165314	-0.0918020978569984	0.181167215108871	0.0643910020589828
-4.66763925552368	-8.42088031768799	-0.562380433082581	-0.0918713733553886	0.181237161159515	0.0644372403621674
-4.66530847549438	-8.42036724090576	-0.558606207370758	-0.0919265300035477	0.181411504745483	0.0643458515405655
-4.65727138519287	-8.41776943206787	-0.560369670391083	-0.0919060036540031	0.181247755885124	0.0642963126301765
-4.65846729278564	-8.4200267791748	-0.56879848241806	-0.0918987095355988	0.181227892637253	0.0643626824021339
-4.66231727600098	-8.41882991790771	-0.568661868572235	-0.0919676125049591	0.18137215077877	0.0643778592348099
-4.6584997177124	-8.42071437835693	-0.560906887054443	-0.0919901728630066	0.181412488222122	0.0642433166503906
-4.65514516830444	-8.41650485992432	-0.566807627677917	-0.0919027701020241	0.181241557002068	0.0643255487084389
-4.65561199188232	-8.41887092590332	-0.574449777603149	-0.092058539390564	0.181289613246918	0.0643917694687843
-4.65535497665405	-8.41601657867432	-0.567342102527618	-0.0920814424753189	0.181397929787636	0.0642701685428619
-4.65438747406006	-8.4173698425293	-0.56717973947525	-0.0921016409993172	0.181367471814156	0.0642115101218224
-4.64815950393677	-8.4176025390625	-0.574138939380646	-0.0920103266835213	0.181300863623619	0.0642587319016457
-4.64762353897095	-8.41593170166016	-0.575817108154297	-0.0921970009803772	0.181429550051689	0.0643396824598312
-4.64491748809814	-8.41454219818115	-0.570038735866547	-0.0923371687531471	0.181396007537842	0.0642986074090004
-4.64171743392944	-8.41702747344971	-0.572117507457733	-0.0922393128275871	0.181348100304604	0.0642513260245323
-4.6444616317749	-8.41413021087646	-0.58774721622467	-0.0922217071056366	0.181467950344086	0.0644178465008736
-4.64071369171143	-8.41214847564697	-0.575091898441315	-0.0924297943711281	0.181480333209038	0.0643680691719055
-4.63710689544678	-8.41615962982178	-0.569533467292786	-0.0924469903111458	0.181410506367683	0.0643469095230103
-4.63698196411133	-8.41288089752197	-0.575917720794678	-0.0924161076545715	0.181400686502457	0.0644443854689598
-4.63574028015137	-8.41429138183594	-0.584410667419434	-0.0926179364323616	0.181652083992958	0.0644849985837936
-4.63210344314575	-8.41196155548096	-0.579827845096588	-0.092594288289547	0.181585401296616	0.064485564827919
-4.6273021697998	-8.41405963897705	-0.573609590530396	-0.0926716551184654	0.181515872478485	0.0644771680235863
-4.63143730163574	-8.41276168823242	-0.581467747688293	-0.092754453420639	0.181676208972931	0.0645858645439148
-4.62715148925781	-8.41122627258301	-0.583789944648743	-0.0928024500608444	0.181671589612961	0.0646479576826096
-4.62032842636108	-8.40822696685791	-0.581121921539307	-0.0928934887051582	0.181703925132751	0.0646079704165459
-4.61986875534058	-8.40765476226807	-0.581524610519409	-0.092950664460659	0.181595146656036	0.0646177604794502
-4.62229919433594	-8.40612411499023	-0.586521029472351	-0.0929197818040848	0.181699201464653	0.0647288784384727
-4.61975860595703	-8.40221691131592	-0.590439021587372	-0.0931350663304329	0.181825309991837	0.0647635385394096
-4.61167287826538	-8.40097999572754	-0.584692358970642	-0.0931472480297089	0.181727305054665	0.0646814182400703
-4.61283349990845	-8.4027271270752	-0.587387382984161	-0.0932533219456673	0.181777060031891	0.0648035854101181
-4.61259269714355	-8.40186977386475	-0.596353471279144	-0.0932366326451302	0.181838870048523	0.0648363530635834
-4.61262655258179	-8.39716720581055	-0.593882977962494	-0.0933642908930779	0.181993141770363	0.0648851618170738
-4.60216522216797	-8.39624500274658	-0.591566145420074	-0.093403086066246	0.181833758950233	0.0648109614849091
-4.60404300689697	-8.3971118927002	-0.600492775440216	-0.093500629067421	0.181847587227821	0.0649266839027405
-4.60777854919434	-8.39427852630615	-0.598555028438568	-0.0936185494065285	0.182033509016037	0.0649979636073112
-4.59926748275757	-8.39131546020508	-0.595279157161713	-0.0936946719884872	0.181988105177879	0.0649704560637474
-4.59649467468262	-8.38987159729004	-0.595008969306946	-0.093599371612072	0.181947126984596	0.0649666637182236
-4.59760093688965	-8.39018821716309	-0.608077764511108	-0.093816265463829	0.182009235024452	0.0651193633675575
-4.59862899780273	-8.38793563842773	-0.605618596076965	-0.0938925594091415	0.182120487093925	0.0651556774973869
-4.5943455696106	-8.38317394256592	-0.598306357860565	-0.0938690379261971	0.182150796055794	0.0651408284902573
-4.58971643447876	-8.3809757232666	-0.598921895027161	-0.0939366295933723	0.18198150396347	0.0652229934930801
-4.59331226348877	-8.38362216949463	-0.606336534023285	-0.0940494611859322	0.181990742683411	0.065296433866024
-4.59344482421875	-8.38170337677002	-0.609877943992615	-0.0940884724259377	0.182146817445755	0.0653487890958786
-4.59283304214478	-8.3759069442749	-0.604449391365051	-0.0942181646823883	0.182118490338326	0.0654154196381569
-4.58886909484863	-8.37711429595947	-0.601022005081177	-0.0942196175456047	0.182030186057091	0.0654577538371086
-4.590735912323	-8.37600135803223	-0.611339151859283	-0.0942308232188225	0.182130455970764	0.0655628591775894
-4.59247636795044	-8.37261390686035	-0.613282382488251	-0.0943679213523865	0.18231076002121	0.0656275302171707
-4.58709859848022	-8.37215805053711	-0.606308341026306	-0.0943422317504883	0.182154387235641	0.0656651705503464
-4.5861349105835	-8.37469673156738	-0.605786025524139	-0.0943837985396385	0.182148396968842	0.0656877681612968
-4.59005403518677	-8.374680519104	-0.614484071731567	-0.0944669097661972	0.182227596640587	0.0658058002591133
-4.59398555755615	-8.37065315246582	-0.61075347661972	-0.0944465324282646	0.182343378663063	0.0658909007906914
-4.58637189865112	-8.37130260467529	-0.605224907398224	-0.0944473445415497	0.182214215397835	0.0657859817147255
-4.59302091598511	-8.37422943115234	-0.605724811553955	-0.0945116430521011	0.182264491915703	0.0659039095044136
-4.59549856185913	-8.37349605560303	-0.61295360326767	-0.0945173352956772	0.182268440723419	0.0660891458392143
-4.59777545928955	-8.37416553497314	-0.614250183105469	-0.0945240557193756	0.182358905673027	0.0660269409418106
-4.5980749130249	-8.37572383880615	-0.610103785991669	-0.0945964753627777	0.182342946529388	0.0660188421607018
-4.59945678710938	-8.38084602355957	-0.614045381546021	-0.0945862978696823	0.182260408997536	0.0660483837127686
-4.60396194458008	-8.38370895385742	-0.621500372886658	-0.0946117863059044	0.182319700717926	0.0661304965615273
-4.60600614547729	-8.38241481781006	-0.624899208545685	-0.0946766659617424	0.18240512907505	0.0662591233849525
-4.60723066329956	-8.38199424743652	-0.61768102645874	-0.0947376191616058	0.182288631796837	0.066181868314743
-4.61077737808228	-8.38588237762451	-0.618450105190277	-0.0946780666708946	0.182321235537529	0.0661934167146683
-4.60974979400635	-8.383620262146	-0.62348735332489	-0.0947230085730553	0.182271584868431	0.0662905350327492
-4.61355924606323	-8.38042831420898	-0.624740302562714	-0.09470584243536	0.182184532284737	0.0663423463702202
-4.61621713638306	-8.38164520263672	-0.625229358673096	-0.0948670655488968	0.182329386472702	0.0664565935730934
-4.61541843414307	-8.38162803649902	-0.618661165237427	-0.0948330461978912	0.18221053481102	0.0664549618959427
-4.61387872695923	-8.38264846801758	-0.625085532665253	-0.0947437137365341	0.182143300771713	0.0665242820978165
-4.61749744415283	-8.38564872741699	-0.622134149074554	-0.0948804020881653	0.182242348790169	0.066639855504036
-4.61830186843872	-8.38252639770508	-0.608932316303253	-0.0950070396065712	0.182488307356834	0.0668434947729111
-4.61285305023193	-8.38658428192139	-0.610321223735809	-0.0949518755078316	0.182392284274101	0.0668146908283234
-4.61236572265625	-8.38643836975098	-0.608827710151672	-0.0949323102831841	0.182454571127892	0.066993422806263
-4.6142840385437	-8.38959503173828	-0.610107719898224	-0.095078706741333	0.182473957538605	0.0671693086624146
-4.61182546615601	-8.38903522491455	-0.605962932109833	-0.0951632708311081	0.182625830173492	0.0671877488493919
-4.6092414855957	-8.38515377044678	-0.600269138813019	-0.0950907543301582	0.182584315538406	0.0672606453299522
-4.6042914390564	-8.38576793670654	-0.601934313774109	-0.0951103195548058	0.182486578822136	0.0673445239663124
-4.60208463668823	-8.38634967803955	-0.60015082359314	-0.0951485633850098	0.182578057050705	0.067378006875515
-4.60376358032227	-8.38421440124512	-0.610529720783234	-0.0951832756400108	0.182600200176239	0.0676174089312553
-4.60254096984863	-8.38417816162109	-0.605144858360291	-0.0952319577336311	0.182538866996765	0.067635290324688
-4.603675365448	-8.38448429107666	-0.597738862037659	-0.0952974259853363	0.182590901851654	0.0676713287830353
-4.6037483215332	-8.38491535186768	-0.60156375169754	-0.0952225103974342	0.182533293962479	0.0677448362112045
-4.60194158554077	-8.37875747680664	-0.605289041996002	-0.095282644033432	0.182481095194817	0.0679181143641472
-4.60102081298828	-8.38032150268555	-0.600318431854248	-0.0954751521348953	0.182592779397964	0.0679687336087227
-4.60544776916504	-8.37653541564941	-0.590374350547791	-0.0953731462359428	0.182556003332138	0.0679585188627243
-4.5994119644165	-8.37963771820068	-0.600845038890839	-0.0953059643507004	0.18246228992939	0.0680520981550217
-4.60025262832642	-8.37671756744385	-0.597984850406647	-0.0953676477074623	0.182482987642288	0.0682715997099876
-4.60279321670532	-8.37452602386475	-0.598816812038422	-0.0954697728157043	0.182509422302246	0.0683905407786369
-4.60160160064697	-8.3730936050415	-0.589465022087097	-0.0954359918832779	0.182603970170021	0.0683832615613937
-4.5976881980896	-8.3690128326416	-0.589388370513916	-0.0954024940729141	0.182515308260918	0.0684108287096024
-4.59692478179932	-8.37406539916992	-0.590201795101166	-0.0954201221466064	0.182483747601509	0.0685447975993156
-4.59744882583618	-8.37400436401367	-0.589875996112823	-0.0955383107066154	0.182602137327194	0.0687017291784287
-4.59454345703125	-8.37012481689453	-0.586251795291901	-0.0956008732318878	0.18262779712677	0.0687320753931999
-4.58715438842773	-8.36759567260742	-0.578074157238007	-0.0955262333154678	0.182610094547272	0.0687693879008293
-4.5873236656189	-8.37020969390869	-0.57341206073761	-0.0955831110477448	0.182644382119179	0.0688216313719749
-4.58877038955688	-8.36655807495117	-0.579260349273682	-0.0955583155155182	0.182653576135635	0.0689863786101341
-4.58174705505371	-8.36460113525391	-0.581019997596741	-0.0955993011593819	0.182643175125122	0.0690268501639366
-4.58313798904419	-8.36234378814697	-0.569772183895111	-0.0956631228327751	0.182738736271858	0.0690828934311867
-4.58024883270264	-8.36305904388428	-0.567952334880829	-0.0956441015005112	0.182710319757462	0.0690370425581932
-4.57690620422363	-8.36206436157227	-0.570950865745544	-0.095525436103344	0.182588115334511	0.069184884428978
-4.57944631576538	-8.36067962646484	-0.574500977993011	-0.0956788584589958	0.182760044932365	0.0692864432930946
-4.58061122894287	-8.36160278320313	-0.556665658950806	-0.09568702429533	0.182816967368126	0.0693082958459854
-4.57421636581421	-8.3583984375	-0.555172860622406	-0.0956200808286667	0.182735249400139	0.0693075433373451
-4.57407140731812	-8.35735607147217	-0.559539377689362	-0.0955830290913582	0.18274649977684	0.0694480985403061
-4.57754325866699	-8.36240291595459	-0.565200746059418	-0.0957243219017982	0.182743102312088	0.0695047080516815
-4.57337665557861	-8.35976886749268	-0.559667527675629	-0.0956937745213509	0.182817012071609	0.0695746764540672
-4.56949853897095	-8.35458755493164	-0.55412483215332	-0.0956647098064423	0.182819411158562	0.0695234686136246
-4.5676531791687	-8.35565567016602	-0.552578330039978	-0.0957346335053444	0.182718515396118	0.0695345252752304
-4.56695747375488	-8.35903930664063	-0.548330724239349	-0.0958051308989525	0.182739496231079	0.0695888996124268
-4.56985902786255	-8.35652923583984	-0.555713176727295	-0.0958030819892883	0.182921171188354	0.0696514695882797
-4.56608772277832	-8.35396099090576	-0.550836145877838	-0.0958092734217644	0.182824641466141	0.0695334225893021
-4.5632176399231	-8.35754108428955	-0.547745704650879	-0.095915324985981	0.182782560586929	0.0695237368345261
-4.56777763366699	-8.35452079772949	-0.547779977321625	-0.0958882197737694	0.182844340801239	0.0694981291890144
-4.56368398666382	-8.3546142578125	-0.557927429676056	-0.0958380997180939	0.182790592312813	0.0695114359259605
-4.56785869598389	-8.3531494140625	-0.55395781993866	-0.0960190445184708	0.182953581213951	0.0694323778152466
-4.56611442565918	-8.35376358032227	-0.547913193702698	-0.0959216803312302	0.182792395353317	0.0694058537483215
-4.56426477432251	-8.35476970672607	-0.5538210272789	-0.0958269163966179	0.182721674442291	0.0693824514746666
-4.56992864608765	-8.35218143463135	-0.563118636608124	-0.0958686769008636	0.182841420173645	0.0694035887718201
-4.5726637840271	-8.34965705871582	-0.554658889770508	-0.0960373878479004	0.182902634143829	0.0693759620189667
-4.56920337677002	-8.35214805603027	-0.557321846485138	-0.095951534807682	0.182712540030479	0.0692191272974014
-4.56963205337524	-8.34676074981689	-0.558190584182739	-0.0958344340324402	0.182800367474556	0.0691766664385796
-4.57347106933594	-8.34463214874268	-0.567397236824036	-0.0960089191794395	0.182709947228432	0.0692225620150566
-4.57434844970703	-8.34970092773438	-0.560902893543243	-0.0960278138518333	0.182761117815971	0.0691820830106735
-4.57513093948364	-8.34499740600586	-0.563096821308136	-0.0960400700569153	0.182836443185806	0.0690061971545219
-4.57035398483276	-8.34429454803467	-0.565660953521729	-0.0959704592823982	0.182688489556313	0.0689703747630119
-4.56932497024536	-8.34687232971191	-0.56687319278717	-0.096079982817173	0.182710617780685	0.0689232721924782
-4.57441377639771	-8.34251689910889	-0.574286758899689	-0.0961707755923271	0.182853832840919	0.0689056366682053
-4.56958913803101	-8.34093761444092	-0.570714473724365	-0.0961743146181107	0.182818591594696	0.0687611475586891
-4.56584405899048	-8.3383264541626	-0.56884104013443	-0.0961771011352539	0.182713493704796	0.0686403810977936
-4.56894683837891	-8.33992290496826	-0.572986781597137	-0.0962949469685555	0.182792857289314	0.0685975626111031
-4.56707715988159	-8.33966445922852	-0.582128643989563	-0.096242681145668	0.182774886488914	0.0685359612107277
-4.56762075424194	-8.3336820602417	-0.581838965415955	-0.0962899923324585	0.182834103703499	0.0684630945324898
-4.56805038452148	-8.33544731140137	-0.575654447078705	-0.0963921174407005	0.182871624827385	0.0683419778943062
-4.56786108016968	-8.33648872375488	-0.575971186161041	-0.0962736457586288	0.182817384600639	0.0681653991341591
-4.56613874435425	-8.33533573150635	-0.588600158691406	-0.0962959825992584	0.182904437184334	0.0681680291891098
-4.56840896606445	-8.3331823348999	-0.587060570716858	-0.0964389070868492	0.182880342006683	0.0681125149130821
-4.56908750534058	-8.33508968353271	-0.583890855312347	-0.0964996665716171	0.183008655905724	0.0679858922958374
-4.56846189498901	-8.33388328552246	-0.586993932723999	-0.0964520201086998	0.183014526963234	0.0677846595644951
-4.56456327438354	-8.33592414855957	-0.58646959066391	-0.0963845551013947	0.182854369282722	0.06777523458004
-4.56833600997925	-8.33507347106934	-0.591339230537415	-0.0965228676795959	0.182963475584984	0.0676758587360382
-4.56925678253174	-8.33369731903076	-0.601505100727081	-0.0965410768985748	0.183120891451836	0.0675615519285202
-4.56665372848511	-8.33229351043701	-0.594337403774261	-0.0965320989489555	0.183006718754768	0.0673774033784866
-4.5656418800354	-8.33294200897217	-0.590410351753235	-0.0966071560978889	0.182980909943581	0.0672213584184647
-4.56925630569458	-8.33306407928467	-0.599431812763214	-0.0965670123696327	0.183026179671288	0.0671722590923309
-4.56735277175903	-8.33352661132813	-0.607153117656708	-0.0966226756572723	0.183063238859177	0.0671282261610031
-4.56812620162964	-8.33101654052734	-0.600449860095978	-0.0967260003089905	0.183102324604988	0.0669645965099335
-4.57015895843506	-8.33232116699219	-0.59760445356369	-0.0967112481594086	0.183025747537613	0.0668254867196083
-4.56736898422241	-8.33278465270996	-0.603876411914825	-0.0965657532215118	0.18297153711319	0.0667330771684647
-4.5660572052002	-8.32881736755371	-0.61436802148819	-0.0966122522950172	0.183074116706848	0.0667501464486122
-4.56826639175415	-8.32644176483154	-0.609093487262726	-0.0967091843485832	0.183104619383812	0.0666285306215286
-4.56812334060669	-8.32877731323242	-0.605624794960022	-0.0966589450836182	0.183108627796173	0.0664967522025108
-4.56469869613647	-8.32681274414063	-0.612939417362213	-0.0966198146343231	0.183097019791603	0.0663883686065674
-4.566086769104	-8.32627773284912	-0.617973744869232	-0.0967470780014992	0.18306140601635	0.0663781687617302
-4.56738519668579	-8.32720184326172	-0.612864851951599	-0.0968196839094162	0.183100044727325	0.0662751272320747
-4.56802225112915	-8.32980823516846	-0.609879612922668	-0.096752904355526	0.183145493268967	0.0660921409726143
-4.56560945510864	-8.32587337493896	-0.618863344192505	-0.0966954082250595	0.183064118027687	0.0660563111305237
-4.56584501266479	-8.32838249206543	-0.62153697013855	-0.0967551842331886	0.183127790689468	0.0660538375377655
-4.56598711013794	-8.32479572296143	-0.611901819705963	-0.0967794433236122	0.183144211769104	0.0659187883138657
-4.56727313995361	-8.32852458953857	-0.617080688476563	-0.0968238115310669	0.183077529072762	0.0657964944839478
-4.56884956359863	-8.32765007019043	-0.625489771366119	-0.0967388302087784	0.183074355125427	0.0657985433936119
-4.56989812850952	-8.32540225982666	-0.631087064743042	-0.0967845842242241	0.183124646544456	0.0657517910003662
-4.57386016845703	-8.32803440093994	-0.620584070682526	-0.0968412086367607	0.183184579014778	0.0656397268176079
-4.56882524490356	-8.32880878448486	-0.621610879898071	-0.0967229902744293	0.183071494102478	0.0654745772480965
-4.56886053085327	-8.32896614074707	-0.625486373901367	-0.0966684073209763	0.183029040694237	0.0654960721731186
-4.57591915130615	-8.32958602905273	-0.631000220775604	-0.0967787727713585	0.183135718107224	0.0655271708965302
-4.57408666610718	-8.33028030395508	-0.624859988689423	-0.0967512875795364	0.183136582374573	0.0653349906206131
-4.56982421875	-8.33066844940186	-0.626619696617126	-0.0966428965330124	0.183106109499931	0.0652464926242828
-4.57209777832031	-8.33078479766846	-0.631272971630096	-0.0966472178697586	0.182966902852058	0.0652798563241959
-4.57628297805786	-8.33302307128906	-0.637837946414948	-0.0966890677809715	0.183067485690117	0.0652125105261803
-4.57034540176392	-8.33341407775879	-0.622081339359283	-0.0966089740395546	0.182987168431282	0.0651081949472427
-4.57597923278809	-8.32991981506348	-0.632754385471344	-0.0966179147362709	0.183027237653732	0.0651024281978607
-4.57546949386597	-8.32959461212158	-0.633922100067139	-0.0965400189161301	0.183002978563309	0.0650912299752235
-4.57556486129761	-8.33002948760986	-0.634156882762909	-0.0966135859489441	0.183075368404388	0.0650068372488022
-4.57776641845703	-8.33047294616699	-0.625371277332306	-0.096563495695591	0.182974249124527	0.0648654997348785
-4.57781982421875	-8.33231830596924	-0.63229775428772	-0.0964537039399147	0.182869181036949	0.0648656636476517
-4.5777587890625	-8.33204460144043	-0.640373706817627	-0.0964982658624649	0.18293485045433	0.0648736208677292
-4.58255434036255	-8.32884216308594	-0.624475836753845	-0.0965706557035446	0.182967111468315	0.0648628696799278
-4.58209705352783	-8.33447742462158	-0.626406133174896	-0.0964227765798569	0.182980343699455	0.0647141113877296
-4.58007526397705	-8.33185482025146	-0.633423089981079	-0.0963323339819908	0.182885110378265	0.0647135227918625
-4.58196783065796	-8.32901096343994	-0.630347788333893	-0.0964288935065269	0.18290750682354	0.0647269785404205
-4.58205223083496	-8.32648754119873	-0.627927303314209	-0.096448726952076	0.182839274406433	0.0646404847502708
-4.58173418045044	-8.33052444458008	-0.625979661941528	-0.0963655412197113	0.182875752449036	0.0644861981272697
-4.58532762527466	-8.3292818069458	-0.636177599430084	-0.0963412597775459	0.182870998978615	0.0645382255315781
-4.58634424209595	-8.32857608795166	-0.635349631309509	-0.096349723637104	0.182914733886719	0.0645023435354233
-4.58438348770142	-8.32953262329102	-0.626294612884521	-0.0963779389858246	0.182882592082024	0.0643806457519531
-4.58525371551514	-8.3336124420166	-0.631247878074646	-0.0964150875806808	0.182804852724075	0.0642732605338097
-4.58971977233887	-8.33075523376465	-0.642164170742035	-0.0963331535458565	0.182834818959236	0.0643118321895599
-4.58945798873901	-8.3276481628418	-0.634607434272766	-0.0964246317744255	0.182901099324226	0.064170241355896
-4.59062528610229	-8.32731914520264	-0.63423079252243	-0.0962825119495392	0.1828603297472	0.0640542805194855
-4.59077405929565	-8.32957077026367	-0.642140567302704	-0.0962539240717888	0.182733744382858	0.0640637427568436
-4.59180402755737	-8.32864379882813	-0.64060240983963	-0.0963353887200356	0.182904526591301	0.0640169531106949
-4.59394407272339	-8.32733821868896	-0.632280230522156	-0.0962852165102959	0.182836160063744	0.0638686269521713
-4.592116355896	-8.33012676239014	-0.642630815505981	-0.0962268710136414	0.182677865028381	0.0638473182916641
-4.59726762771606	-8.32985019683838	-0.64539760351181	-0.0963273122906685	0.182811766862869	0.0638887584209442
-4.59798049926758	-8.32890701293945	-0.637300252914429	-0.0963205993175507	0.18285907804966	0.0636942610144615
-4.59476947784424	-8.3249340057373	-0.644226551055908	-0.0961871445178986	0.182783156633377	0.0636542141437531
-4.59567880630493	-8.3315601348877	-0.64368200302124	-0.0961828008294106	0.182723358273506	0.0636558383703232
-4.59807729721069	-8.33021259307861	-0.64267373085022	-0.0963090658187866	0.182810351252556	0.0636708736419678
-4.59950304031372	-8.33037948608398	-0.643874526023865	-0.0962923839688301	0.182885631918907	0.0635485351085663
-4.59346532821655	-8.33034133911133	-0.643988370895386	-0.0961821004748344	0.182785481214523	0.0634448528289795
-4.59488010406494	-8.33024978637695	-0.646614968776703	-0.0962900295853615	0.182738095521927	0.0634869411587715
-4.59864473342896	-8.33130741119385	-0.647571206092834	-0.0962971821427345	0.182772412896156	0.0635108575224876
-4.59710788726807	-8.32759666442871	-0.64810186624527	-0.0962242782115936	0.182846516370773	0.0633661076426506
-4.5948634147644	-8.32611083984375	-0.635771691799164	-0.096302717924118	0.182778611779213	0.0633049160242081
-4.59380626678467	-8.33019638061523	-0.639590084552765	-0.0962789952754974	0.182693645358086	0.0633140653371811
-4.6002459526062	-8.32642841339111	-0.644655883312225	-0.09625593572855	0.182804137468338	0.0633508637547493
-4.59886121749878	-8.32757472991943	-0.635500609874725	-0.0963067784905434	0.182875707745552	0.0632690936326981
-4.59342527389526	-8.32271575927734	-0.639711081981659	-0.0962175726890564	0.182669371366501	0.0632020235061646
-4.59316110610962	-8.3275671005249	-0.637042343616486	-0.096180371940136	0.182724386453629	0.0632352456450462
-4.59757280349731	-8.32585906982422	-0.64331990480423	-0.0962764546275139	0.182841390371323	0.0632403194904327
-4.59693336486816	-8.32138824462891	-0.637691855430603	-0.0962098389863968	0.182846441864967	0.0632359758019447
-4.59063816070557	-8.31973743438721	-0.633521974086761	-0.0961733236908913	0.182734191417694	0.0631128028035164
-4.59487390518188	-8.32349109649658	-0.633744060993195	-0.0962437987327576	0.182761996984482	0.0631254389882088
-4.59671306610107	-8.32036113739014	-0.644016444683075	-0.0961338952183723	0.182803153991699	0.0632162615656853
-4.59034872055054	-8.31879043579102	-0.635869801044464	-0.0961744263768196	0.182760864496231	0.0631294399499893
-4.59335613250732	-8.32127094268799	-0.63152801990509	-0.0961841717362404	0.18280702829361	0.0630976036190987
-4.58999490737915	-8.32353496551514	-0.633940458297729	-0.0961300730705261	0.182699471712112	0.0631088539958
-4.58740043640137	-8.31706237792969	-0.639370441436768	-0.0961358174681664	0.18277832865715	0.0631481632590294
-4.59016227722168	-8.31619358062744	-0.631251871585846	-0.0962252840399742	0.182803377509117	0.063055157661438
-4.58654117584229	-8.31675910949707	-0.626777231693268	-0.0960523784160614	0.182669743895531	0.0630406588315964
-4.58663988113403	-8.31981563568115	-0.634715914726257	-0.0961267203092575	0.1827063113451	0.0630926936864853
-4.59009265899658	-8.31421089172363	-0.631098926067352	-0.0961287617683411	0.182797908782959	0.0631026178598404
-4.58712244033813	-8.31574058532715	-0.626818597316742	-0.096056841313839	0.182782113552094	0.0629962459206581
-4.58409976959229	-8.31619167327881	-0.618382811546326	-0.0959862172603607	0.182592153549194	0.0630016550421715
-4.59133434295654	-8.31506443023682	-0.625877618789673	-0.0959885492920876	0.182646051049232	0.0630938187241554
-4.58944845199585	-8.31775379180908	-0.625694215297699	-0.0960357636213303	0.182725310325623	0.0630082562565804
-4.58587121963501	-8.31328582763672	-0.620556771755219	-0.0958357825875282	0.18258698284626	0.0629284530878067
-4.5865740776062	-8.31454277038574	-0.616585850715637	-0.0958902910351753	0.182509437203407	0.0629731938242912
-4.59371471405029	-8.3198184967041	-0.625345826148987	-0.0958729088306427	0.182539984583855	0.0630076080560684
-4.59479379653931	-8.3162899017334	-0.622706532478333	-0.0958574563264847	0.182629853487015	0.0629291906952858
-4.59106683731079	-8.31396102905273	-0.612313747406006	-0.0957730859518051	0.182493105530739	0.0628373324871063
-4.59049892425537	-8.31747436523438	-0.6210618019104	-0.0956632420420647	0.18241161108017	0.0629013404250145
-4.59619760513306	-8.3164644241333	-0.620036363601685	-0.0957459509372711	0.182360112667084	0.0629384070634842
-4.59242010116577	-8.31451606750488	-0.608743965625763	-0.0957142636179924	0.182429119944572	0.062811441719532
-4.59488916397095	-8.31695365905762	-0.616969108581543	-0.0955574437975883	0.182273864746094	0.0628037676215172
-4.59675693511963	-8.31567096710205	-0.61841207742691	-0.0955857709050179	0.182247623801231	0.0628290176391602
-4.60043668746948	-8.31412982940674	-0.613454163074493	-0.0956343561410904	0.182309359312057	0.0627975314855576
-4.59651279449463	-8.31454563140869	-0.608382999897003	-0.0955014675855637	0.182252138853073	0.0627126097679138
-4.59573888778687	-8.31564044952393	-0.616054534912109	-0.0954206809401512	0.182122111320496	0.0628045052289963
-4.59906911849976	-8.31211471557617	-0.613492369651794	-0.0954438298940659	0.182256326079369	0.0627777576446533
-4.59842729568481	-8.3127269744873	-0.600110471248627	-0.0954899489879608	0.182116031646729	0.0626878514885902
-4.59675645828247	-8.31747055053711	-0.604635655879974	-0.0953946933150291	0.182124495506287	0.0626783445477486
-4.59815835952759	-8.31404685974121	-0.608515202999115	-0.0953203216195107	0.182163268327713	0.0627337843179703
-4.60061264038086	-8.31229209899902	-0.603096783161163	-0.0953643620014191	0.182154417037964	0.0627573579549789
-4.60125780105591	-8.31429672241211	-0.594049036502838	-0.0953424349427223	0.182135537266731	0.0626185014843941
-4.59731006622314	-8.31256008148193	-0.596433281898499	-0.0952488780021667	0.182029858231544	0.0625717490911484
-4.59945058822632	-8.31112480163574	-0.605964243412018	-0.0952092632651329	0.182095319032669	0.0626627057790756
-4.60051345825195	-8.31421852111816	-0.600762069225311	-0.0952777490019798	0.182075887918472	0.0626166984438896
-4.59908676147461	-8.31359672546387	-0.593098342418671	-0.0951934531331062	0.182054579257965	0.062501035630703
-4.6016058921814	-8.31510353088379	-0.599150836467743	-0.0952401831746101	0.182103991508484	0.0625344589352608
-4.60252714157104	-8.31649971008301	-0.602553606033325	-0.0951892510056496	0.182106584310532	0.0625556409358978
-4.59825134277344	-8.31392192840576	-0.595498383045197	-0.0952236950397491	0.182093173265457	0.0624425858259201
-4.60214996337891	-8.31839561462402	-0.593840062618256	-0.0951645225286484	0.182068273425102	0.0623383484780788
-4.60278558731079	-8.31937026977539	-0.595182716846466	-0.0950808599591255	0.182033061981201	0.0623326525092125
-4.60456943511963	-8.32229804992676	-0.602288901805878	-0.0950895398855209	0.182058572769165	0.0623962469398975
-4.60514879226685	-8.32365322113037	-0.599165439605713	-0.0951768010854721	0.182030096650124	0.0622465573251247
-4.60867500305176	-8.32940101623535	-0.599231004714966	-0.0950601249933243	0.181951493024826	0.0621658898890018
-4.61266660690308	-8.33203125	-0.613886058330536	-0.0950083583593369	0.181989654898643	0.062201015651226
-4.61442089080811	-8.33015441894531	-0.608289241790771	-0.0950285047292709	0.182076826691628	0.0622085705399513
-4.61456489562988	-8.3332405090332	-0.602053642272949	-0.0949965715408325	0.181938081979752	0.0620593465864658
-4.61688470840454	-8.33705234527588	-0.6015784740448	-0.0950319916009903	0.181938692927361	0.0619936436414719
-4.61857223510742	-8.3369722366333	-0.612307250499725	-0.0950174555182457	0.181940346956253	0.0621317252516747
-4.61918163299561	-8.3344554901123	-0.608173489570618	-0.0950258448719978	0.181982412934303	0.062032874673605
-4.62093830108643	-8.33656787872314	-0.603987097740173	-0.0948381945490837	0.181823000311852	0.0618912540376186
-4.62218189239502	-8.34054088592529	-0.612048864364624	-0.0949439704418182	0.181823894381523	0.0619737096130848
-4.62563467025757	-8.33954524993896	-0.618675947189331	-0.0949868410825729	0.181931063532829	0.0619094036519527
-4.62107515335083	-8.33843612670898	-0.608026385307312	-0.0949069112539291	0.181864589452744	0.061829999089241
-4.62061071395874	-8.33941078186035	-0.615382313728333	-0.094838485121727	0.181769698858261	0.0618178658187389
-4.6270751953125	-8.34305000305176	-0.612408041954041	-0.0949625372886658	0.181910395622253	0.061914473772049
-4.6255784034729	-8.34255599975586	-0.609873592853546	-0.0949459001421928	0.181848272681236	0.0617614276707172
-4.62244606018066	-8.34563732147217	-0.603621006011963	-0.0948362126946449	0.181794628500938	0.0617032498121262
-4.62706756591797	-8.3422908782959	-0.613713264465332	-0.0948338359594345	0.181896910071373	0.0618273988366127
-4.62664651870728	-8.34363460540771	-0.612930655479431	-0.0948753207921982	0.181864231824875	0.061730831861496
-4.62665367126465	-8.34803771972656	-0.601880788803101	-0.0948203504085541	0.181805089116096	0.0616549700498581
-4.6308479309082	-8.35022354125977	-0.605363667011261	-0.0948081538081169	0.181758508086205	0.0617166757583618
-4.635085105896	-8.35045146942139	-0.61805659532547	-0.0948321893811226	0.181867957115173	0.0617486052215099
-4.62702560424805	-8.35261154174805	-0.604950308799744	-0.0947290658950806	0.181737571954727	0.0616005510091782
-4.62667083740234	-8.35370635986328	-0.606183528900146	-0.0946851894259453	0.181641608476639	0.061672642827034
-4.63426303863525	-8.35807991027832	-0.616753339767456	-0.0947356894612312	0.181698426604271	0.0617572963237762
-4.63335514068604	-8.35556793212891	-0.60603266954422	-0.0947116613388062	0.181774124503136	0.061655517667532
-4.63034820556641	-8.35302734375	-0.607111155986786	-0.0946251153945923	0.181632563471794	0.0616265572607517
-4.6299729347229	-8.35684776306152	-0.618662655353546	-0.0946045443415642	0.181536942720413	0.0617773644626141
-4.63300228118896	-8.35521221160889	-0.610681474208832	-0.0947232842445374	0.181605085730553	0.0617275275290012
-4.62997817993164	-8.35840129852295	-0.603769242763519	-0.0946662873029709	0.181568637490273	0.0616428218781948
-4.63448095321655	-8.35603427886963	-0.609466314315796	-0.094564788043499	0.18154202401638	0.0617626495659351
-4.63190841674805	-8.3532247543335	-0.610682725906372	-0.0947002395987511	0.181588888168335	0.061784639954567
-4.6285514831543	-8.35329532623291	-0.597198963165283	-0.0946072936058044	0.181463196873665	0.0617362558841705
-4.62938213348389	-8.35610103607178	-0.603510022163391	-0.0945416986942291	0.181394755840302	0.0618278793990612
-4.6318826675415	-8.35248470306396	-0.603148281574249	-0.0947103500366211	0.181473180651665	0.061842318624258
-4.62824296951294	-8.35332870483398	-0.59802234172821	-0.0946222618222237	0.18140834569931	0.0617622658610344
-4.62709283828735	-8.34925556182861	-0.606047689914703	-0.0945135429501534	0.181279048323631	0.0618388429284096
-4.63054037094116	-8.35277938842773	-0.608605563640594	-0.0947201177477837	0.181365057826042	0.0619457997381687
-4.62792921066284	-8.34824275970459	-0.597754180431366	-0.0946907699108124	0.181291908025742	0.0618502497673035
-4.62479972839355	-8.34976768493652	-0.593572795391083	-0.0946485698223114	0.181239053606987	0.0618226304650307
-4.62989187240601	-8.34560298919678	-0.606841623783112	-0.0946289971470833	0.181344494223595	0.0619904361665249
-4.6268253326416	-8.34590911865234	-0.599319517612457	-0.094629280269146	0.181267455220222	0.0618881285190582
-4.62650442123413	-8.34570503234863	-0.589501261711121	-0.0947015359997749	0.181200101971626	0.0618350617587566
-4.62789678573608	-8.34697914123535	-0.600029528141022	-0.0946087464690208	0.181174039840698	0.0620039850473404
-4.62815380096436	-8.34563541412354	-0.600899398326874	-0.0946291238069534	0.181215956807137	0.0619890913367271
-4.62440204620361	-8.34439563751221	-0.591934680938721	-0.094627633690834	0.181152120232582	0.0618711672723293
-4.62281227111816	-8.34496784210205	-0.59315288066864	-0.0946084558963776	0.181013643741608	0.0619657821953297
-4.63181352615356	-8.34930896759033	-0.602104008197784	-0.0946889072656631	0.181149676442146	0.0620995201170444
-4.62945222854614	-8.34823608398438	-0.590437114238739	-0.0946152284741402	0.181139841675758	0.0619417801499367
-4.62455129623413	-8.34591484069824	-0.594560742378235	-0.0945695042610168	0.180995896458626	0.0620343685150146
-4.62748622894287	-8.34746551513672	-0.59748649597168	-0.0946517810225487	0.180969938635826	0.0621537007391453
-4.62869548797607	-8.34727191925049	-0.590276479721069	-0.0946453958749771	0.181065693497658	0.0620823092758656
-4.62517786026001	-8.34767246246338	-0.586456179618835	-0.0945304781198502	0.181011468172073	0.0620066151022911
-4.62813854217529	-8.34839725494385	-0.592480301856995	-0.0945348888635635	0.180959194898605	0.0621125251054764
-4.62566757202148	-8.34573936462402	-0.592714190483093	-0.0945362374186516	0.180933967232704	0.0621637105941772
-4.62708711624146	-8.34577655792236	-0.588190793991089	-0.0946006253361702	0.18098983168602	0.0621196664869785
-4.62711334228516	-8.34617328643799	-0.58762800693512	-0.0944830030202866	0.180898547172546	0.0621447078883648
-4.62249612808228	-8.34657192230225	-0.591022849082947	-0.0944337993860245	0.180787652730942	0.0622627846896648
-4.62465476989746	-8.34452152252197	-0.587996125221252	-0.0945203825831413	0.18089896440506	0.0622173622250557
-4.62149858474731	-8.34355449676514	-0.576537132263184	-0.0944885462522507	0.180801540613174	0.0622265264391899
-4.61928272247314	-8.34793949127197	-0.579068005084991	-0.0944581106305122	0.180756822228432	0.0622456558048725
-4.62095546722412	-8.34461402893066	-0.583367526531219	-0.0943573787808418	0.1808922290802	0.0623068436980248
-4.62148714065552	-8.34315204620361	-0.57788759469986	-0.0945042744278908	0.180848985910416	0.0623319298028946
-4.61428594589233	-8.3453311920166	-0.571320533752441	-0.0943880379199982	0.180717706680298	0.0622563436627388
-4.61514377593994	-8.34675025939941	-0.575014472007751	-0.0943701639771461	0.180713593959808	0.0623652823269367
-4.61867189407349	-8.34270477294922	-0.581576645374298	-0.0943834856152534	0.180832996964455	0.0624130256474018
-4.61600780487061	-8.34230709075928	-0.572245955467224	-0.0943492725491524	0.180835455656052	0.0624045208096504
-4.61414098739624	-8.34557819366455	-0.563073933124542	-0.0943863689899445	0.180768385529518	0.0623414851725101
-4.61613702774048	-8.34617233276367	-0.567535519599915	-0.0943183228373528	0.180784061551094	0.0623806044459343
-4.61565637588501	-8.34919357299805	-0.572947561740875	-0.0943251773715019	0.180774137377739	0.0624604225158691
-4.61556577682495	-8.34868431091309	-0.567371726036072	-0.0943721681833267	0.180861189961433	0.062433797866106
-4.61619663238525	-8.35182857513428	-0.564675092697144	-0.0943562090396881	0.18085353076458	0.0623271279036999
-4.61472988128662	-8.35347461700439	-0.567363679409027	-0.0942035242915154	0.180773466825485	0.0623402632772923
-4.61465787887573	-8.35349941253662	-0.570569038391113	-0.0942888259887695	0.180843338370323	0.0624458566308022
-4.62181949615479	-8.35827922821045	-0.570391714572906	-0.094324603676796	0.180915579199791	0.0624056458473206
-4.61952924728394	-8.36094284057617	-0.563160121440887	-0.0941945239901543	0.180879056453705	0.0622829422354698
-4.61933898925781	-8.35959053039551	-0.567013561725616	-0.0941709131002426	0.180789709091187	0.062331311404705
-4.62143754959106	-8.36152172088623	-0.566381335258484	-0.0941586121916771	0.180822357535362	0.0624483004212379
-4.62592792510986	-8.36465644836426	-0.568470239639282	-0.0941834077239037	0.180845603346825	0.0623746961355209
-4.62589359283447	-8.36416530609131	-0.560651421546936	-0.0941480174660683	0.180886805057526	0.0623227879405022
-4.62105274200439	-8.36488914489746	-0.563377916812897	-0.0940157920122147	0.180756911635399	0.0623482093214989
-4.62662982940674	-8.36688041687012	-0.564291298389435	-0.0940450504422188	0.180728957056999	0.0623675547540188
-4.63128137588501	-8.36894702911377	-0.56410950422287	-0.0940488800406456	0.180871069431305	0.0624085925519466
-4.63015031814575	-8.36814403533936	-0.553818464279175	-0.0939324796199799	0.180841282010078	0.0623632520437241
-4.62901639938354	-8.36946105957031	-0.555375993251801	-0.0938781052827835	0.18070113658905	0.062367171049118
-4.63381385803223	-8.3734188079834	-0.554687976837158	-0.0939526930451393	0.180776134133339	0.062403779476881
-4.63593101501465	-8.37624931335449	-0.562114536762238	-0.0937900021672249	0.18083430826664	0.062492735683918
-4.63661432266235	-8.37149429321289	-0.558395087718964	-0.0938222706317902	0.180843323469162	0.0624239072203636
-4.63938665390015	-8.37719058990479	-0.550610840320587	-0.0938221514225006	0.18085765838623	0.0623766593635082
-4.64232873916626	-8.38061332702637	-0.550952732563019	-0.0937503054738045	0.180801838636398	0.0624226629734039
-4.64277219772339	-8.37899208068848	-0.560827493667603	-0.0937137827277184	0.180833712220192	0.0624339692294598
-4.65014505386353	-8.38026809692383	-0.559397399425507	-0.093760684132576	0.180897489190102	0.0624093413352966
-4.64913511276245	-8.3858060836792	-0.549858868122101	-0.0936843082308769	0.180767729878426	0.0623432956635952
-4.64642238616943	-8.3892707824707	-0.54945182800293	-0.0935913920402527	0.180758684873581	0.0623733922839165
-4.6576042175293	-8.38780403137207	-0.558730006217957	-0.0936149209737778	0.180920109152794	0.062509186565876
-4.65498733520508	-8.39019298553467	-0.561248898506165	-0.0936079099774361	0.180831491947174	0.0623900666832924
-4.65527677536011	-8.39425373077393	-0.548075556755066	-0.0935289114713669	0.180691793560982	0.0623312406241894
-4.66410779953003	-8.39385318756104	-0.561181128025055	-0.0935338512063026	0.180767238140106	0.0625229328870773
-4.66503143310547	-8.39541435241699	-0.561656057834625	-0.093549557030201	0.180882513523102	0.0624252706766129
-4.66331577301025	-8.39589881896973	-0.552465975284576	-0.0934028998017311	0.180730223655701	0.0623819455504417
-4.66524076461792	-8.39700317382813	-0.559066772460938	-0.0933757796883583	0.180677801370621	0.0625676512718201
-4.67090511322021	-8.39988231658936	-0.560854196548462	-0.0935593247413635	0.180687949061394	0.0626182854175568
-4.67127990722656	-8.39972686767578	-0.550066709518433	-0.0934042558073998	0.180705338716507	0.0624499320983887
-4.66914796829224	-8.40089988708496	-0.555581629276276	-0.0933372601866722	0.180647969245911	0.0625494793057442
-4.67367744445801	-8.39878749847412	-0.559661090373993	-0.0934027880430222	0.180715665221214	0.0626333132386208
-4.66999244689941	-8.39783477783203	-0.55605685710907	-0.0933228433132172	0.180612847208977	0.0625608041882515
-4.67089986801147	-8.40358734130859	-0.548494160175323	-0.0933331698179245	0.180646434426308	0.0625173896551132
-4.67375326156616	-8.40167713165283	-0.55664324760437	-0.0932987704873085	0.180649623274803	0.0626908913254738
-4.67312335968018	-8.39911556243896	-0.555801272392273	-0.0933560654520988	0.180743023753166	0.0626700296998024
-4.6702094078064	-8.39805030822754	-0.548400342464447	-0.0932200103998184	0.180590718984604	0.0625924840569496
-4.67275381088257	-8.39881134033203	-0.552706956863403	-0.093301884829998	0.180598020553589	0.0626449435949326
-4.67226600646973	-8.39772701263428	-0.552031338214874	-0.0932441577315331	0.180642127990723	0.0627259463071823
-4.66817617416382	-8.39915657043457	-0.55074542760849	-0.0933031961321831	0.180692791938782	0.062704786658287
-4.6655068397522	-8.3992919921875	-0.542115688323975	-0.093188501894474	0.180573374032974	0.0627144351601601
-4.66996812820435	-8.40261268615723	-0.548277080059052	-0.0931975245475769	0.18055921792984	0.0628203675150871
-4.66859531402588	-8.39855289459229	-0.552346289157867	-0.0932319983839989	0.180734008550644	0.0628402754664421
-4.6694188117981	-8.39815425872803	-0.54504406452179	-0.0932135507464409	0.180667340755463	0.0628811344504356
-4.66545963287354	-8.39907169342041	-0.537440657615662	-0.0931400582194328	0.180527895689011	0.0629034861922264
-4.66740036010742	-8.39940071105957	-0.548572897911072	-0.0931674316525459	0.180533468723297	0.0630228146910667
-4.66683435440063	-8.39627361297607	-0.541099488735199	-0.0932349786162376	0.180748775601387	0.0629837289452553
-4.66295051574707	-8.39751720428467	-0.533828973770142	-0.0930869430303574	0.180563569068909	0.0629640966653824
-4.65925407409668	-8.3989896774292	-0.537224769592285	-0.0929703190922737	0.180508524179459	0.0630943328142166
-4.66302967071533	-8.39688873291016	-0.532313048839569	-0.093085952103138	0.180645391345024	0.0631460174918175
-4.6646900177002	-8.39613914489746	-0.524071097373962	-0.0930209681391716	0.180693775415421	0.0630945861339569
-4.66012239456177	-8.40170955657959	-0.530058562755585	-0.0928843393921852	0.180590450763702	0.0631776377558708
-4.65797758102417	-8.39812850952148	-0.528073310852051	-0.0929147452116013	0.180684998631477	0.063263975083828
-4.65911388397217	-8.39869785308838	-0.517729461193085	-0.0929912179708481	0.18073445558548	0.0632431358098984
-4.65415525436401	-8.40153312683105	-0.514322340488434	-0.0928769111633301	0.180543318390846	0.0631814077496529
-4.65609741210938	-8.40107917785645	-0.521047651767731	-0.0928000956773758	0.180634826421738	0.0633022412657738
-4.65841293334961	-8.39821815490723	-0.514964997768402	-0.0928687378764153	0.180647060275078	0.0633411929011345
-4.65142822265625	-8.39675045013428	-0.510980069637299	-0.0927600041031837	0.180554568767548	0.0632927343249321
-4.65218210220337	-8.40045547485352	-0.50861394405365	-0.0927338674664497	0.180493071675301	0.0632695779204369
-4.65858173370361	-8.39882755279541	-0.513520538806915	-0.0927372053265572	0.180599972605705	0.0633852854371071
-4.65594148635864	-8.3978910446167	-0.503381729125977	-0.092697449028492	0.180634990334511	0.0633455067873001
-4.65358066558838	-8.39857196807861	-0.499246925115585	-0.0926897749304771	0.180518820881844	0.0632696226239204
-4.6537880897522	-8.40474224090576	-0.500799000263214	-0.0927533060312271	0.180455222725868	0.0632736086845398
-4.65725326538086	-8.40118598937988	-0.50960236787796	-0.0926744565367699	0.180517643690109	0.0633047446608543
-4.653648853302	-8.39783191680908	-0.503012657165527	-0.0926184505224228	0.180471673607826	0.063231959939003
-4.65571546554565	-8.3986644744873	-0.495798945426941	-0.0926623195409775	0.180442452430725	0.0631239414215088
-4.65715026855469	-8.40063381195068	-0.503027200698853	-0.0926651731133461	0.180318802595139	0.063132531940937
-4.65952968597412	-8.40097999572754	-0.504932880401611	-0.0926391407847404	0.180399507284164	0.0631236508488655
-4.65952062606812	-8.39837074279785	-0.505499482154846	-0.0927204042673111	0.180411770939827	0.0629921332001686
-4.6566309928894	-8.40048599243164	-0.498515337705612	-0.0927322953939438	0.180227369070053	0.0629525631666183
-4.6592493057251	-8.40167808532715	-0.503277003765106	-0.0926562175154686	0.180321395397186	0.0629015490412712
-4.66253042221069	-8.39757633209229	-0.511385321617126	-0.0927185863256454	0.18044301867485	0.062879778444767
-4.66003465652466	-8.39687538146973	-0.511629462242126	-0.0927463844418526	0.180301606655121	0.0627245306968689
-4.66109418869019	-8.39561462402344	-0.503669738769531	-0.092733234167099	0.180225193500519	0.0626146644353867
-4.6667218208313	-8.40078067779541	-0.52021336555481	-0.0926735103130341	0.180287659168243	0.0626264736056328
[truncated: 13,687 more rows]
