# Supplementary material for: Identification of Haptic Based Guiding Using Hard Reins
Source: PLoS One. 2015 Jul 22;10(7):e0132020. doi: 10.1371/journal.pone.0132020 (PMC4511788; doi:10.1371/journal.pone.0132020)
Supplement: S6 File — (ZIP) [file pone.0132020.s006.zip › Exp2_ForceData2/Subject10/path1/T4.csv]

Force X (N)	Force Y (N)	Force Z (N)	Torque X (N-m)	Torque Y (N-m)	Torque Z (N-m)	Frequency = 10000	Averaging Level = 16	F/T Serial Number = FT11772	Time Started = 19/02/2013 17:35:02
-6.84542465209961	-8.1070442199707	-3.92857766151428	-0.099797360599041	0.157137602567673	0.116664826869965
-6.84227895736694	-8.10754108428955	-3.93018388748169	-0.0997270941734314	0.156985729932785	0.11667638272047
-6.83856821060181	-8.1073112487793	-3.92830038070679	-0.0997583419084549	0.157006740570068	0.11666252464056
-6.83410358428955	-8.10542774200439	-3.92863059043884	-0.0997829660773277	0.156896412372589	0.116644717752934
-6.8349814414978	-8.10544013977051	-3.93623828887939	-0.0998032167553902	0.156866699457169	0.116701483726501
-6.82768583297729	-8.10236835479736	-3.92507457733154	-0.0998147204518318	0.156880214810371	0.116674870252609
-6.82243776321411	-8.0996789932251	-3.93093991279602	-0.099817082285881	0.156835481524467	0.116704285144806
-6.82190179824829	-8.09579277038574	-3.92815852165222	-0.0998828262090683	0.156997740268707	0.116696618497372
-6.81453895568848	-8.09364891052246	-3.92201328277588	-0.0998345538973808	0.156885355710983	0.116639368236065
-6.81309413909912	-8.09438228607178	-3.91629791259766	-0.0998972654342651	0.156951054930687	0.116714656352997
-6.80744695663452	-8.09141445159912	-3.91016864776611	-0.0998476147651672	0.156926289200783	0.116625890135765
-6.79927062988281	-8.09173488616943	-3.91838932037354	-0.0997874289751053	0.156787216663361	0.116700321435928
-6.79746389389038	-8.09368705749512	-3.91212201118469	-0.0998297333717346	0.156822979450226	0.11670957505703
-6.79498052597046	-8.09488105773926	-3.90413618087769	-0.0998169779777527	0.156835913658142	0.116611428558826
-6.79431104660034	-8.09260082244873	-3.91510081291199	-0.0998811721801758	0.156970128417015	0.116715505719185
-6.79188632965088	-8.09230136871338	-3.9109742641449	-0.0998718291521072	0.156931862235069	0.116636991500854
-6.790771484375	-8.09317588806152	-3.90845036506653	-0.0997981578111649	0.156975731253624	0.116646371781826
-6.79308986663818	-8.09468364715576	-3.90963125228882	-0.0998791754245758	0.157042756676674	0.116616003215313
-6.79187965393066	-8.09482002258301	-3.90376329421997	-0.0998536422848701	0.157045915722847	0.116547048091888
-6.79089689254761	-8.09839725494385	-3.91349387168884	-0.0998048037290573	0.156929463148117	0.116646073758602
-6.79168176651001	-8.09696865081787	-3.90656352043152	-0.0997885018587112	0.1569684445858	0.116560153663158
-6.78912353515625	-8.10108089447021	-3.91174364089966	-0.0997235551476479	0.156946450471878	0.116541765630245
-6.79014158248901	-8.10116577148438	-3.91843152046204	-0.0998232215642929	0.156884759664536	0.116596817970276
-6.79010725021362	-8.0995569229126	-3.91018915176392	-0.0998480692505836	0.156816050410271	0.116531565785408
-6.79008960723877	-8.10123634338379	-3.91456174850464	-0.0999025478959084	0.156802386045456	0.116568610072136
-6.79186344146729	-8.09816932678223	-3.91395711898804	-0.0999348536133766	0.156906828284264	0.11652534455061
-6.78798294067383	-8.09999561309814	-3.90386319160461	-0.0998586043715477	0.15687569975853	0.116459034383297
-6.79147624969482	-8.10097408294678	-3.91639995574951	-0.0998926758766174	0.156882971525192	0.116451248526573
-6.78689336776733	-8.10051918029785	-3.90397095680237	-0.0999077409505844	0.156790673732758	0.116356618702412
-6.78517818450928	-8.10078907012939	-3.91054892539978	-0.0998428091406822	0.156736597418785	0.116296693682671
-6.78300285339355	-8.09852313995361	-3.90327286720276	-0.0998345762491226	0.156778678297997	0.116352930665016
-6.78235912322998	-8.10034465789795	-3.90274524688721	-0.0998783260583878	0.156664296984673	0.116230353713036
-6.78442668914795	-8.09629154205322	-3.9071729183197	-0.0999161377549171	0.156709864735603	0.116284385323524
-6.78212404251099	-8.10012722015381	-3.89989018440247	-0.0999787747859955	0.15676087141037	0.116212204098701
-6.77997541427612	-8.09762096405029	-3.90045642852783	-0.099880538880825	0.156753435730934	0.116229027509689
-6.78050708770752	-8.09697723388672	-3.90333199501038	-0.0998991802334785	0.156816422939301	0.116134881973267
-6.77682447433472	-8.09876251220703	-3.89568066596985	-0.0998225659132004	0.156729757785797	0.116004556417465
-6.77661418914795	-8.1012134552002	-3.89472770690918	-0.0998328551650047	0.156741410493851	0.116041347384453
-6.7769513130188	-8.10454082489014	-3.88796091079712	-0.0998211428523064	0.156733751296997	0.11593671888113
-6.77336502075195	-8.10660171508789	-3.89101624488831	-0.0996266826987267	0.156679093837738	0.115869522094727
-6.77879285812378	-8.10856056213379	-3.89481163024902	-0.0996228531002998	0.156678110361099	0.115829341113567
-6.78289413452148	-8.11572551727295	-3.88684558868408	-0.0996650531888008	0.156784549355507	0.115678876638412
-6.78953456878662	-8.11814880371094	-3.8958637714386	-0.0996318534016609	0.156774237751961	0.115740619599819
-6.79284811019897	-8.11889934539795	-3.89324808120728	-0.0995444059371948	0.156847715377808	0.115610629320145
-6.79808044433594	-8.12503433227539	-3.90146255493164	-0.0994669571518898	0.156890153884888	0.115446463227272
-6.80495834350586	-8.12730026245117	-3.90220308303833	-0.0995598286390305	0.15699115395546	0.115352272987366
-6.80414009094238	-8.12974643707275	-3.9045991897583	-0.0993775054812431	0.156806260347366	0.115274004638195
-6.81405353546143	-8.13253021240234	-3.91711163520813	-0.0993575975298882	0.156795963644981	0.115228272974491
-6.81871366500854	-8.13795757293701	-3.91338992118835	-0.0993527248501778	0.156750351190567	0.115007624030113
-6.82292413711548	-8.13988590240479	-3.92549014091492	-0.0994611606001854	0.156767129898071	0.11510344594717
-6.82859182357788	-8.13546943664551	-3.92139768600464	-0.0994271486997604	0.156878262758255	0.114962212741375
-6.82910585403442	-8.13971900939941	-3.92337965965271	-0.0994196683168411	0.156806081533432	0.114866986870766
-6.83292245864868	-8.13926029205322	-3.92309951782227	-0.0994951799511909	0.156836226582527	0.114827141165733
-6.83358526229858	-8.13923072814941	-3.91868019104004	-0.0994914323091507	0.156750172376633	0.114777289330959
-6.8323655128479	-8.13798904418945	-3.92686486244202	-0.0994818285107613	0.156724184751511	0.114775039255619
-6.82767581939697	-8.13653469085693	-3.92062616348267	-0.0995344743132591	0.156681165099144	0.11467382311821
-6.82848167419434	-8.13604831695557	-3.92875456809998	-0.0995218902826309	0.156656458973885	0.114685490727425
-6.8274621963501	-8.13169193267822	-3.91822147369385	-0.0996052175760269	0.156665787100792	0.11473935842514
-6.82201766967773	-8.12659645080566	-3.92270874977112	-0.0996285900473595	0.156621098518372	0.11469491571188
-6.81693506240845	-8.12360095977783	-3.92208337783813	-0.0997007638216019	0.156740516424179	0.114713251590729
-6.8128342628479	-8.11917781829834	-3.91611814498901	-0.0996668413281441	0.156739562749863	0.114653572440147
-6.80954599380493	-8.11971950531006	-3.91306948661804	-0.0997318178415298	0.156694963574409	0.114686153829098
-6.80784511566162	-8.11682891845703	-3.91441869735718	-0.0997847989201546	0.156780153512955	0.114644765853882
-6.80262660980225	-8.11725616455078	-3.91153454780579	-0.0997772067785263	0.156732082366943	0.114620231091976
-6.8028998374939	-8.11878776550293	-3.91488742828369	-0.0997855290770531	0.156769037246704	0.114640511572361
-6.79958772659302	-8.1189546585083	-3.90864539146423	-0.0998305231332779	0.156765475869179	0.114674620330334
-6.80124378204346	-8.12200260162354	-3.90855932235718	-0.0998616814613342	0.156759664416313	0.114661522209644
-6.79973697662354	-8.11699676513672	-3.90700364112854	-0.0998680964112282	0.156797081232071	0.114784218370914
-6.79398393630981	-8.11701011657715	-3.91238617897034	-0.0998103395104408	0.156792566180229	0.114690758287907
-6.79286289215088	-8.11177825927734	-3.91503405570984	-0.0997483655810356	0.156801730394363	0.114753596484661
-6.79119634628296	-8.10756492614746	-3.90848827362061	-0.0997786521911621	0.156857073307037	0.114733383059502
-6.78476619720459	-8.10928630828857	-3.90604901313782	-0.0997418090701103	0.156776949763298	0.114714816212654
-6.78124856948853	-8.10690498352051	-3.90642642974854	-0.0997975617647171	0.156839594244957	0.11478029191494
-6.78062152862549	-8.10605239868164	-3.90189528465271	-0.0996648818254471	0.156776368618011	0.114759661257267
-6.77971601486206	-8.10778427124023	-3.90810203552246	-0.0997341796755791	0.156691625714302	0.114878050982952
-6.7793083190918	-8.10690116882324	-3.90098786354065	-0.0998304858803749	0.156707122921944	0.114870302379131
-6.77945804595947	-8.10721588134766	-3.90255737304688	-0.0998533144593239	0.156763985753059	0.114953726530075
-6.77636671066284	-8.10199451446533	-3.89682650566101	-0.099872499704361	0.156857296824455	0.114997856318951
-6.76765394210815	-8.10026264190674	-3.89519715309143	-0.0998025238513947	0.156736865639687	0.114947095513344
-6.76512050628662	-8.09960079193115	-3.89311790466309	-0.0998610109090805	0.156819641590118	0.115054950118065
-6.75692796707153	-8.10007476806641	-3.88407778739929	-0.0997906401753426	0.156741142272949	0.115071333944798
-6.75328636169434	-8.0975227355957	-3.8825261592865	-0.0996277034282684	0.156632140278816	0.115146622061729
-6.75085973739624	-8.09734535217285	-3.87945771217346	-0.0996768921613693	0.156696766614914	0.115192070603371
-6.74877691268921	-8.09568405151367	-3.87103509902954	-0.0996931567788124	0.156617879867554	0.115130998194218
-6.74840879440308	-8.09306335449219	-3.87917995452881	-0.0997728407382965	0.156667724251747	0.115268729627132
-6.7429666519165	-8.09059238433838	-3.86748170852661	-0.0997173935174942	0.156714871525764	0.115169078111649
-6.74166250228882	-8.09004402160645	-3.87214064598084	-0.0997211337089539	0.156774654984474	0.115217469632626
-6.74287509918213	-8.0912446975708	-3.86247873306274	-0.0997188091278076	0.156848698854446	0.115205332636833
-6.7426061630249	-8.09026145935059	-3.85974907875061	-0.0995459854602814	0.156797915697098	0.115136243402958
-6.74093580245972	-8.09297943115234	-3.86622405052185	-0.0995789170265198	0.156762957572937	0.115225166082382
-6.73889780044556	-8.0956335067749	-3.86120438575745	-0.0995309129357338	0.156763985753059	0.115150712430477
-6.74221134185791	-8.09786987304688	-3.86815237998962	-0.0994919687509537	0.156720355153084	0.115205101668835
-6.74662256240845	-8.09882736206055	-3.86511015892029	-0.0996296852827072	0.156798467040062	0.115246213972569
-6.74698972702026	-8.09767150878906	-3.86413598060608	-0.099540188908577	0.156713172793388	0.115255229175091
-6.75117826461792	-8.09811878204346	-3.86852979660034	-0.0995417907834053	0.156873121857643	0.115257225930691
-6.75095558166504	-8.09978771209717	-3.8640193939209	-0.0994804203510284	0.156702741980553	0.115146428346634
-6.75065565109253	-8.10096836090088	-3.8628249168396	-0.0994316264986992	0.156736359000206	0.115261413156986
-6.74971103668213	-8.1017951965332	-3.85894441604614	-0.0993732810020447	0.156729117035866	0.11515436321497
-6.75128936767578	-8.10620880126953	-3.86568999290466	-0.0993404388427734	0.156609192490578	0.115195415914059
-6.75501155853271	-8.10528373718262	-3.86039400100708	-0.099459171295166	0.156670182943344	0.115205235779285
-6.75357484817505	-8.10514163970947	-3.86458277702332	-0.0993696078658104	0.156543180346489	0.115204028785229
-6.75699710845947	-8.09888172149658	-3.86578822135925	-0.0994473919272423	0.156675651669502	0.115244194865227
-6.75525426864624	-8.10429763793945	-3.86157464981079	-0.0994204729795456	0.156671538949013	0.115153856575489
-6.75819158554077	-8.10267639160156	-3.86139750480652	-0.0993544608354568	0.156568810343742	0.115175299346447
-6.75393199920654	-8.10115432739258	-3.85219120979309	-0.0993368402123451	0.156587421894073	0.115087829530239
-6.74717569351196	-8.10335826873779	-3.85674214363098	-0.0993053168058395	0.156501471996307	0.115119121968746
-6.75109672546387	-8.10432434082031	-3.85403156280518	-0.0992972031235695	0.156618267297745	0.115164898335934
-6.74921417236328	-8.10247707366943	-3.84752535820007	-0.0992867946624756	0.156425803899765	0.11514588445425
-6.74903059005737	-8.10171413421631	-3.85186314582825	-0.0993774309754372	0.156517162919044	0.115207754075527
-6.74807119369507	-8.10316371917725	-3.84072113037109	-0.0993110239505768	0.156568050384521	0.115078806877136
-6.74981117248535	-8.10255908966064	-3.84517455101013	-0.0993314534425735	0.156599700450897	0.115080505609512
-6.74816656112671	-8.10177993774414	-3.84354686737061	-0.0993190258741379	0.156598165631294	0.11505151540041
-6.74757719039917	-8.10385036468506	-3.83987188339233	-0.0992400422692299	0.156611382961273	0.114940404891968
-6.7467360496521	-8.10669612884521	-3.84863710403442	-0.099176399409771	0.156612306833267	0.114958703517914
-6.75129318237305	-8.11021995544434	-3.84411692619324	-0.0991359874606133	0.156609952449799	0.114908665418625
-6.75437068939209	-8.11290454864502	-3.85159349441528	-0.0991460233926773	0.156555593013763	0.114847466349602
-6.7613730430603	-8.11595726013184	-3.84877133369446	-0.0992359817028046	0.156603202223778	0.114861696958542
-6.76536083221436	-8.1182861328125	-3.8487823009491	-0.0992175340652466	0.156686589121819	0.114776909351349
-6.76671600341797	-8.12046718597412	-3.8543963432312	-0.0991512760519981	0.156647995114326	0.114912077784538
-6.76831483840942	-8.11992454528809	-3.85510277748108	-0.0991881713271141	0.156693130731583	0.114818394184113
-6.76854801177979	-8.12327671051025	-3.85316348075867	-0.0991573706269264	0.156651377677917	0.114806480705738
-6.77090930938721	-8.12427520751953	-3.86011528968811	-0.0991952493786812	0.156682044267654	0.114823013544083
-6.772057056427	-8.12279510498047	-3.85402655601501	-0.0991439372301102	0.156627282500267	0.114781908690929
-6.77193737030029	-8.12479877471924	-3.86341214179993	-0.0991082489490509	0.15655505657196	0.114812552928925
-6.77085494995117	-8.12187576293945	-3.86234498023987	-0.0991842076182365	0.156544089317322	0.114812940359116
-6.76869678497314	-8.12557125091553	-3.8642852306366	-0.0992109254002571	0.156437560915947	0.11477068811655
-6.77073812484741	-8.12238788604736	-3.86704730987549	-0.0992811322212219	0.156580820679665	0.114909656345844
-6.77033615112305	-8.11908721923828	-3.86038255691528	-0.0992699339985847	0.156559377908707	0.114826269447803
-6.76465940475464	-8.1143274307251	-3.86429476737976	-0.0993073955178261	0.156591847538948	0.114876747131348
-6.76053714752197	-8.11308288574219	-3.86575770378113	-0.0994092375040054	0.156611368060112	0.11489449441433
-6.7556004524231	-8.11277770996094	-3.85788726806641	-0.0992789193987846	0.156566292047501	0.114842124283314
-6.75329113006592	-8.11086368560791	-3.86316156387329	-0.0993514284491539	0.15657551586628	0.114903137087822
-6.74620723724365	-8.109299659729	-3.85910725593567	-0.0993153601884842	0.156484514474869	0.114861853420734
-6.74432229995728	-8.11031436920166	-3.86109066009521	-0.0993729531764984	0.156485468149185	0.114953614771366
-6.7481107711792	-8.10889530181885	-3.85500884056091	-0.0993823632597923	0.156577408313751	0.114984527230263
-6.74152421951294	-8.10884666442871	-3.8510217666626	-0.0993782356381416	0.156484201550484	0.115012422204018
-6.74136781692505	-8.1049108505249	-3.85822916030884	-0.0994274616241455	0.156620115041733	0.115069136023521
-6.73993396759033	-8.1061954498291	-3.85286951065063	-0.0994295328855515	0.156670764088631	0.11506675183773
-6.73985004425049	-8.10777378082275	-3.8559627532959	-0.0993556752800941	0.156617194414139	0.115025885403156
-6.7422080039978	-8.11077690124512	-3.85204076766968	-0.0993500873446465	0.156656056642532	0.115012295544147
-6.73693943023682	-8.11100769042969	-3.85006642341614	-0.0992953553795815	0.156562983989716	0.114986747503281
-6.74080991744995	-8.1135368347168	-3.85864496231079	-0.0992157235741615	0.156665220856667	0.115101739764214
-6.74420785903931	-8.11357688903809	-3.8536159992218	-0.0991778522729874	0.156588107347488	0.115017175674438
-6.74626445770264	-8.11716651916504	-3.85911011695862	-0.0992419347167015	0.156650170683861	0.115116134285927
-6.74743509292603	-8.11326789855957	-3.86028504371643	-0.0992785468697548	0.156658753752708	0.115047760307789
-6.74991750717163	-8.11645221710205	-3.86432409286499	-0.0992250218987465	0.156700745224953	0.115027241408825
-6.74807691574097	-8.11551475524902	-3.86225414276123	-0.0992240980267525	0.156712397933006	0.115004368126392
-6.74847936630249	-8.119873046875	-3.85827946662903	-0.099125511944294	0.156623646616936	0.11494692414999
-6.7473316192627	-8.12018775939941	-3.86935639381409	-0.0990963205695152	0.15659011900425	0.115019172430038
-6.75023555755615	-8.12190723419189	-3.85418081283569	-0.0990471392869949	0.156612753868103	0.114980764687061
-6.74846696853638	-8.12150955200195	-3.86471223831177	-0.0990235060453415	0.156527921557426	0.1149962246418
-6.75279855728149	-8.12030029296875	-3.86277437210083	-0.099097266793251	0.156606614589691	0.115083694458008
-6.74944543838501	-8.11619567871094	-3.86557364463806	-0.0991098210215569	0.156518861651421	0.114998310804367
-6.75027847290039	-8.11893558502197	-3.86631011962891	-0.0990756303071976	0.156579285860062	0.115060016512871
-6.74850511550903	-8.11642837524414	-3.86417150497437	-0.0990425124764442	0.156627520918846	0.114958673715591
-6.74774265289307	-8.11593532562256	-3.8553421497345	-0.0990207269787788	0.15653333067894	0.115049138665199
-6.74677181243896	-8.11649513244629	-3.86388087272644	-0.0990665704011917	0.156501278281212	0.115040443837643
-6.74297904968262	-8.11453533172607	-3.84799861907959	-0.0990123823285103	0.156503334641457	0.115015804767609
-6.74411916732788	-8.11863327026367	-3.85751271247864	-0.0989509373903275	0.156462520360947	0.115084610879421
-6.74416780471802	-8.11862564086914	-3.84600615501404	-0.0989851802587509	0.15647779405117	0.115020908415318
-6.74249458312988	-8.11962032318115	-3.84994673728943	-0.0989686772227287	0.156416028738022	0.115144513547421
-6.746497631073	-8.11870384216309	-3.84360671043396	-0.0990080609917641	0.156501352787018	0.115182384848595
-6.74644708633423	-8.12108707427979	-3.83885264396667	-0.0989702343940735	0.156495571136475	0.115042492747307
-6.74626016616821	-8.12148857116699	-3.84556770324707	-0.0990114659070969	0.15648840367794	0.115117505192757
-6.7481803894043	-8.12044143676758	-3.83995008468628	-0.098908320069313	0.156547531485558	0.11504577845335
-6.7466287612915	-8.12319087982178	-3.83674144744873	-0.0988806560635567	0.156454220414162	0.115056306123734
-6.74692964553833	-8.12483978271484	-3.84091186523438	-0.0988956317305565	0.156505838036537	0.1150993257761
-6.74596643447876	-8.12587451934814	-3.83490967750549	-0.0987702608108521	0.156389504671097	0.115036427974701
-6.74895477294922	-8.12953853607178	-3.84532332420349	-0.0988184958696365	0.156395956873894	0.115143924951553
-6.7525520324707	-8.12646198272705	-3.83313035964966	-0.0987973362207413	0.156421184539795	0.115156650543213
-6.74962282180786	-8.1251974105835	-3.83562231063843	-0.0987332314252853	0.156341940164566	0.115151926875114
-6.74981641769409	-8.12588500976563	-3.83678841590881	-0.0987892895936966	0.156444177031517	0.11518020182848
-6.74855852127075	-8.12881183624268	-3.83746719360352	-0.0987411364912987	0.156346619129181	0.115170836448669
-6.75097894668579	-8.12822246551514	-3.83444881439209	-0.098681204020977	0.156290084123611	0.115220822393894
-6.7461633682251	-8.13158226013184	-3.82649827003479	-0.0986291915178299	0.156262367963791	0.115122877061367
-6.74597930908203	-8.13253211975098	-3.83345794677734	-0.0985750183463097	0.156183794140816	0.115240357816219
-6.74788379669189	-8.13417053222656	-3.82391262054443	-0.098626434803009	0.156261906027794	0.115254141390324
-6.74424123764038	-8.13230228424072	-3.82484436035156	-0.0985828712582588	0.156114041805267	0.115312047302723
-6.74337148666382	-8.13008975982666	-3.82926630973816	-0.0985988974571228	0.156220629811287	0.115382373332977
-6.7449517250061	-8.13450336456299	-3.81359148025513	-0.098647341132164	0.15621492266655	0.115316182374954
-6.74637603759766	-8.13397026062012	-3.82048964500427	-0.0986427217721939	0.15620456635952	0.115441627800465
-6.74492931365967	-8.13957214355469	-3.80956411361694	-0.0986413732171059	0.156251803040504	0.115384168922901
-6.738196849823	-8.14031887054443	-3.81361675262451	-0.0984758511185646	0.156042769551277	0.115431442856789
-6.74152088165283	-8.14093208312988	-3.80238699913025	-0.09845370054245	0.156110167503357	0.11547414213419
-6.73543214797974	-8.14261054992676	-3.81127643585205	-0.0984001234173775	0.155940338969231	0.115485832095146
-6.73623275756836	-8.13724994659424	-3.81738662719727	-0.0984345003962517	0.15604393184185	0.115589112043381
-6.73397874832153	-8.13805484771729	-3.80814409255981	-0.0984073951840401	0.156057640910149	0.115482918918133
-6.7357325553894	-8.13729190826416	-3.80975890159607	-0.0983469113707542	0.156074985861778	0.115589693188667
-6.73750448226929	-8.14083671569824	-3.80948901176453	-0.0984156504273415	0.15618608891964	0.115502066910267
-6.73822021484375	-8.13948631286621	-3.80695676803589	-0.0983733758330345	0.156069546937943	0.115531407296658
-6.73701620101929	-8.14153957366943	-3.81373739242554	-0.0983422994613647	0.156111538410187	0.115582823753357
-6.74003553390503	-8.14414405822754	-3.80107283592224	-0.0983037948608398	0.156135573983192	0.115568928420544
-6.74190998077393	-8.14251899719238	-3.81405687332153	-0.0982895120978355	0.156041815876961	0.115648359060287
-6.74565601348877	-8.14488506317139	-3.81038594245911	-0.0984223484992981	0.156021773815155	0.115682430565357
-6.74406814575195	-8.14684677124023	-3.80809736251831	-0.0985058769583702	0.155928760766983	0.115747705101967
-6.74835062026978	-8.14756679534912	-3.81256198883057	-0.098517119884491	0.156058222055435	0.115857064723969
-6.7472939491272	-8.14563751220703	-3.80492877960205	-0.0984916985034943	0.15602533519268	0.115863092243671
-6.74516439437866	-8.14845657348633	-3.81279635429382	-0.098485566675663	0.155928522348404	0.115904055535793
-6.74754810333252	-8.14796543121338	-3.80535340309143	-0.0985304340720177	0.155961856245995	0.115983664989471
-6.74335479736328	-8.14666366577148	-3.80069494247437	-0.0983999222517014	0.155869200825691	0.11594171077013
-6.74112606048584	-8.14853572845459	-3.81120085716248	-0.098446398973465	0.155825302004814	0.11606726795435
-6.74145126342773	-8.14510822296143	-3.80388283729553	-0.0984005406498909	0.155812740325928	0.116009011864662
-6.74180221557617	-8.14635848999023	-3.8011372089386	-0.0983816236257553	0.155774682760239	0.116149000823498
-6.74494457244873	-8.14421367645264	-3.80936121940613	-0.098417803645134	0.1559097468853	0.116195552051067
-6.74184274673462	-8.14272785186768	-3.79813623428345	-0.0984020084142685	0.155868247151375	0.116176269948483
-6.74459743499756	-8.14409446716309	-3.80606818199158	-0.0984171479940414	0.155940100550652	0.11626385897398
-6.74641895294189	-8.14752101898193	-3.80130362510681	-0.0984232127666473	0.155956700444221	0.116235122084618
-6.74370527267456	-8.15015029907227	-3.80850911140442	-0.0983611643314362	0.155876979231834	0.1163370013237
-6.74423313140869	-8.15297412872314	-3.80412745475769	-0.0983458459377289	0.155904278159142	0.116379737854004
-6.74328804016113	-8.15616607666016	-3.80779600143433	-0.0982349142432213	0.155840635299683	0.116405658423901
-6.745765209198	-8.15812110900879	-3.80125308036804	-0.0983205065131187	0.155930444598198	0.116549223661423
-6.761887550354	-8.15714359283447	-3.81836652755737	-0.0982580631971359	0.155776724219322	0.116452217102051
-6.76260662078857	-8.15308094024658	-3.82077813148499	-0.0983990877866745	0.155844658613205	0.116689205169678
-6.75156164169312	-8.14821529388428	-3.80168986320496	-0.0985069274902344	0.155929446220398	0.116659954190254
-6.75740242004395	-8.15340900421143	-3.80395293235779	-0.0984461158514023	0.155790448188782	0.116656824946404
-6.7587685585022	-8.15290832519531	-3.80595278739929	-0.0984251871705055	0.155838593840599	0.11659662425518
-6.75533008575439	-8.15490818023682	-3.81019639968872	-0.0982756242156029	0.155771136283875	0.116576500236988
-6.75631809234619	-8.15628910064697	-3.81280517578125	-0.0982609316706657	0.155818313360214	0.11668673157692
-6.75581741333008	-8.15647315979004	-3.80777764320374	-0.0983537808060646	0.155842393636703	0.116707779467106
-6.75574111938477	-8.15673637390137	-3.8056013584137	-0.0982845798134804	0.155832603573799	0.116783566772938
-6.75519990921021	-8.15524387359619	-3.807368516922	-0.0984414666891098	0.155886620283127	0.116820640861988
-6.75455045700073	-8.15768432617188	-3.81149339675903	-0.0983698591589928	0.155894488096237	0.116794377565384
-6.75471448898315	-8.15751934051514	-3.80820894241333	-0.0983288586139679	0.155911326408386	0.116880066692829
-6.75930500030518	-8.16026401519775	-3.80539798736572	-0.098320871591568	0.155916959047318	0.116819590330124
-6.75989055633545	-8.16070652008057	-3.80788278579712	-0.0982755869626999	0.155790418386459	0.116921700537205
-6.75872993469238	-8.16240215301514	-3.81006407737732	-0.098249688744545	0.155879810452461	0.116882279515266
-6.75785732269287	-8.16261196136475	-3.80140113830566	-0.0982085019350052	0.155813500285149	0.116839893162251
-6.76605176925659	-8.16438865661621	-3.81457281112671	-0.0982162952423096	0.155805751681328	0.116964593529701
-6.76349782943726	-8.16556644439697	-3.80967855453491	-0.0983128920197487	0.155800819396973	0.116890303790569
-6.7653341293335	-8.16402339935303	-3.81366109848022	-0.0982692539691925	0.155789539217949	0.11698929220438
-6.76915454864502	-8.16740131378174	-3.81795239448547	-0.0983312726020813	0.15577694773674	0.117020092904568
-6.77001190185547	-8.16689872741699	-3.80804419517517	-0.0982464030385017	0.155776485800743	0.116957977414131
-6.77086687088013	-8.17019557952881	-3.80939221382141	-0.0982636287808418	0.155775547027588	0.117009304463863
-6.77306652069092	-8.17134380340576	-3.80688643455505	-0.0982814207673073	0.15586593747139	0.117065466940403
-6.76853895187378	-8.17276668548584	-3.80092692375183	-0.0981593132019043	0.155687600374222	0.117009393870831
-6.77050828933716	-8.17536926269531	-3.80627155303955	-0.0981288850307465	0.155686527490616	0.117146126925945
-6.76770114898682	-8.17740821838379	-3.80487155914307	-0.0981542617082596	0.155697107315063	0.117051355540752
-6.77106094360352	-8.17984962463379	-3.80760478973389	-0.0981526374816895	0.155673429369926	0.117193922400475
-6.77429962158203	-8.17613315582275	-3.80642366409302	-0.0981894135475159	0.155807301402092	0.117254160344601
-6.77020978927612	-8.1753454208374	-3.80482864379883	-0.0980887040495873	0.155743673443794	0.117295853793621
-6.76839065551758	-8.17463207244873	-3.80020666122437	-0.0982048362493515	0.155804753303528	0.117339991033077
-6.76525354385376	-8.17595195770264	-3.79371404647827	-0.0980974063277245	0.155748561024666	0.117327183485031
-6.76314306259155	-8.17196559906006	-3.79647302627563	-0.0980699062347412	0.155772879719734	0.117439441382885
-6.75897359848022	-8.17471408843994	-3.79599857330322	-0.0979827716946602	0.155672520399094	0.117387682199478
-6.75639057159424	-8.17763137817383	-3.79708695411682	-0.098029613494873	0.15567110478878	0.117498762905598
-6.75798797607422	-8.17415428161621	-3.78915143013	-0.0980375707149506	0.15571403503418	0.117533527314663
-6.75368642807007	-8.17283058166504	-3.79060935974121	-0.0980191230773926	0.155684068799019	0.117648459970951
-6.75435543060303	-8.17068099975586	-3.78801107406616	-0.0980110615491867	0.155829221010208	0.117680460214615
-6.75011014938354	-8.16977882385254	-3.78313136100769	-0.0979500561952591	0.155723392963409	0.117593415081501
-6.74585151672363	-8.17219066619873	-3.78205418586731	-0.0979854613542557	0.155725106596947	0.117758721113205
-6.7462944984436	-8.16874885559082	-3.78175806999207	-0.0979305282235146	0.155781626701355	0.117727287113667
-6.74254655838013	-8.17558765411377	-3.7782416343689	-0.0978741124272347	0.155708700418472	0.117796041071415
-6.74700212478638	-8.1749324798584	-3.77729845046997	-0.0980048403143883	0.155692592263222	0.117908291518688
-6.74097681045532	-8.17599773406982	-3.77005767822266	-0.0980221852660179	0.15563939511776	0.117929592728615
-6.74164772033691	-8.17180252075195	-3.77393364906311	-0.0979591086506844	0.155679762363434	0.117998518049717
-6.73617267608643	-8.16911792755127	-3.76742672920227	-0.0979691594839096	0.155754387378693	0.117978982627392
-6.73031854629517	-8.16991519927979	-3.76403307914734	-0.0979664847254753	0.155702114105225	0.118018418550491
-6.73186779022217	-8.16749000549316	-3.76055455207825	-0.0979709178209305	0.155750274658203	0.118069052696228
-6.72781753540039	-8.17092227935791	-3.75570344924927	-0.0979671478271484	0.155697867274284	0.118021093308926
-6.72653961181641	-8.17020130157471	-3.75379800796509	-0.0978775769472122	0.155647695064545	0.118097774684429
-6.72500133514404	-8.16975784301758	-3.75423860549927	-0.0978636741638184	0.155666753649712	0.118117369711399
-6.72627019882202	-8.17415237426758	-3.75003123283386	-0.0977596417069435	0.155683606863022	0.118053011596203
-6.7276439666748	-8.17349720001221	-3.75648021697998	-0.0977668985724449	0.155718550086021	0.118182919919491
-6.72900104522705	-8.17489051818848	-3.75110149383545	-0.0978693887591362	0.155760273337364	0.118096113204956
-6.73336935043335	-8.17931652069092	-3.75393104553223	-0.0977596417069435	0.155754312872887	0.118194557726383
-6.73394536972046	-8.17840576171875	-3.74812769889832	-0.0977919027209282	0.155852079391479	0.118185572326183
-6.73444700241089	-8.18447971343994	-3.75029921531677	-0.0976262167096138	0.155806824564934	0.118189588189125
-6.73718023300171	-8.18936634063721	-3.74950623512268	-0.0976933613419533	0.155808925628662	0.118335649371147
-6.73513698577881	-8.19029808044434	-3.74870133399963	-0.0975594967603683	0.155764013528824	0.118232391774654
-6.73512554168701	-8.19202327728271	-3.74675107002258	-0.0974640622735024	0.155668541789055	0.118306957185268
-6.73913526535034	-8.1987419128418	-3.74579524993896	-0.0974800437688828	0.155682623386383	0.118405029177666
-6.74484348297119	-8.19869804382324	-3.7416672706604	-0.09737678617239	0.155615016818047	0.118303038179874
-6.74784469604492	-8.20216464996338	-3.74497389793396	-0.0974177643656731	0.155632272362709	0.118454627692699
-6.75187969207764	-8.20102691650391	-3.74138736724854	-0.0973802804946899	0.155719503760338	0.118398629128933
-6.7522439956665	-8.20306301116943	-3.73691821098328	-0.0973115339875221	0.155656889081001	0.118403248488903
-6.75140476226807	-8.20387649536133	-3.74113821983337	-0.097291961312294	0.155711680650711	0.118453145027161
-6.7571587562561	-8.20561122894287	-3.73347520828247	-0.0972443968057632	0.155689358711243	0.118370406329632
-6.7571496963501	-8.20921611785889	-3.7362687587738	-0.0971595048904419	0.15558622777462	0.118382945656776
-6.76036787033081	-8.21170234680176	-3.73050594329834	-0.0972416624426842	0.155594751238823	0.118414454162121
-6.7593846321106	-8.20992088317871	-3.7215530872345	-0.0970950648188591	0.155512869358063	0.118365690112114
-6.7662181854248	-8.21242904663086	-3.73354363441467	-0.0970669388771057	0.155354872345924	0.118460908532143
-6.7712345123291	-8.21361064910889	-3.72954535484314	-0.0971481874585152	0.155442520976067	0.118437685072422
-6.77607917785645	-8.21408748626709	-3.72205567359924	-0.0970345214009285	0.155298858880997	0.118477240204811
-6.78064489364624	-8.21020412445068	-3.72555637359619	-0.0971032753586769	0.155428975820541	0.118524625897408
-6.77921295166016	-8.21264839172363	-3.7196261882782	-0.0970844998955727	0.155462339520454	0.118464931845665
-6.78135442733765	-8.21419620513916	-3.72146439552307	-0.0970341861248016	0.155531480908394	0.118513718247414
-6.78126621246338	-8.21171569824219	-3.72185611724854	-0.0969661921262741	0.155531868338585	0.118454672396183
-6.78011846542358	-8.21564865112305	-3.70687007904053	-0.0969372168183327	0.15558759868145	0.118431381881237
-6.776939868927	-8.21750450134277	-3.71711468696594	-0.0968501940369606	0.155558541417122	0.118524625897408
-6.77979469299316	-8.22080516815186	-3.70481467247009	-0.096753902733326	0.155567586421967	0.11859504878521
-6.78025197982788	-8.22478580474854	-3.71357917785645	-0.0966797918081284	0.155455440282822	0.118607081472874
-6.78439617156982	-8.22749328613281	-3.70318865776062	-0.0967505425214767	0.155532956123352	0.118730388581753
-6.7849006652832	-8.22902774810791	-3.70601558685303	-0.0967190936207771	0.155511751770973	0.118691086769104
-6.78897905349731	-8.22886657714844	-3.70278286933899	-0.0967126041650772	0.155545994639397	0.11883719265461
-6.79047632217407	-8.23255157470703	-3.70293474197388	-0.0967334061861038	0.155682697892189	0.118784032762051
-6.79272985458374	-8.23329067230225	-3.69991064071655	-0.0966711491346359	0.155557200312614	0.118833363056183
-6.7984766960144	-8.23510646820068	-3.70190811157227	-0.0966756045818329	0.155609548091888	0.118847072124481
-6.79272365570068	-8.23675632476807	-3.6901707649231	-0.0966930910944939	0.155552297830582	0.11885928362608
-6.79657793045044	-8.24189758300781	-3.69894576072693	-0.0965633094310761	0.155620157718658	0.118991576135159
-6.79984664916992	-8.24405384063721	-3.68854403495789	-0.0966992676258087	0.155635714530945	0.118935331702232
-6.80195474624634	-8.24797058105469	-3.69134545326233	-0.0966943204402924	0.155593261122704	0.119021326303482
-6.8089451789856	-8.24486827850342	-3.69367074966431	-0.0967660918831825	0.155741423368454	0.119110248982906
-6.80742979049683	-8.2458553314209	-3.68585300445557	-0.096745491027832	0.155763775110245	0.119045175611973
-6.8111777305603	-8.24666881561279	-3.69457817077637	-0.0967627465724945	0.155814409255981	0.119181171059608
-6.81208181381226	-8.24776935577393	-3.69200849533081	-0.0967850387096405	0.155949473381042	0.119122385978699
-6.80817794799805	-8.24585247039795	-3.69165945053101	-0.0967050194740295	0.155851632356644	0.119198501110077
-6.81029844284058	-8.24763298034668	-3.69099617004395	-0.0967810451984406	0.155943408608437	0.119272671639919
-6.80529022216797	-8.24654674530029	-3.68306088447571	-0.0967893674969673	0.155822962522507	0.119199596345425
-6.80790519714355	-8.25044631958008	-3.69103717803955	-0.0967239588499069	0.155896663665771	0.119272843003273
-6.81379127502441	-8.25021171569824	-3.68491125106812	-0.0968633964657784	0.155993074178696	0.119380064308643
-6.81086874008179	-8.24843883514404	-3.68049168586731	-0.0968301147222519	0.155934154987335	0.119410298764706
-6.81499338150024	-8.24769592285156	-3.68683576583862	-0.0969005674123764	0.156085610389709	0.119534596800804
-6.80920553207397	-8.24876403808594	-3.68156027793884	-0.0969003513455391	0.156116262078285	0.119520641863346
-6.80970144271851	-8.24929237365723	-3.68147802352905	-0.0969362631440163	0.156104847788811	0.119550429284573
-6.8083872795105	-8.24827480316162	-3.67298340797424	-0.0968923419713974	0.156170696020126	0.119549423456192
-6.80306625366211	-8.24879264831543	-3.68041253089905	-0.0967709571123123	0.156000450253487	0.119585268199444
-6.80729055404663	-8.25203609466553	-3.67260837554932	-0.0968022644519806	0.156129598617554	0.119704991579056
-6.80755138397217	-8.24964332580566	-3.66666769981384	-0.0968008115887642	0.156054496765137	0.119707651436329
-6.80492734909058	-8.24804782867432	-3.67399334907532	-0.0969491600990295	0.156171843409538	0.11976982653141
-6.80254173278809	-8.2498664855957	-3.66123104095459	-0.0968783423304558	0.156191974878311	0.119756825268269
-6.80365371704102	-8.24944019317627	-3.6694917678833	-0.0968780145049095	0.156194493174553	0.119816787540913
-6.80083990097046	-8.24673652648926	-3.66393280029297	-0.0967895016074181	0.156284660100937	0.119759745895863
-6.79726219177246	-8.24996852874756	-3.66346526145935	-0.0967740416526794	0.156168699264526	0.119812965393066
-6.79268741607666	-8.24775695800781	-3.66117978096008	-0.0967086628079414	0.156156033277512	0.119886942207813
-6.79190969467163	-8.25051116943359	-3.66027569770813	-0.0966781899333	0.156163185834885	0.119915381073952
-6.79154682159424	-8.24850940704346	-3.65506076812744	-0.0967586487531662	0.156153455376625	0.119957990944386
-6.78775310516357	-8.24838066101074	-3.65189409255981	-0.0967296063899994	0.156214699149132	0.119978286325932
-6.78297901153564	-8.24733066558838	-3.65665674209595	-0.0967107117176056	0.156238108873367	0.120010435581207
-6.7813138961792	-8.2459602355957	-3.64700078964233	-0.0967532321810722	0.156292423605919	0.120033882558346
-6.77634572982788	-8.24763584136963	-3.64361715316772	-0.0965844616293907	0.156204596161842	0.119991466403008
-6.773606300354	-8.24666500091553	-3.63881230354309	-0.0966690555214882	0.156266748905182	0.12004592269659
-6.76672458648682	-8.24485778808594	-3.63204336166382	-0.0965376272797585	0.156249180436134	0.120007820427418
-6.76371288299561	-8.24539184570313	-3.63775777816772	-0.0965253934264183	0.15617598593235	0.120102532207966
-6.7600212097168	-8.24600887298584	-3.62339544296265	-0.0966471582651138	0.156215935945511	0.120066963136196
-6.75766515731812	-8.24315929412842	-3.63015604019165	-0.0965984687209129	0.156147852540016	0.120074331760406
-6.75354051589966	-8.24021911621094	-3.62154412269592	-0.0966918617486954	0.156275227665901	0.120121940970421
-6.74800300598145	-8.24017810821533	-3.61308097839355	-0.0965879112482071	0.156216040253639	0.120016559958458
-6.74627542495728	-8.24077606201172	-3.6121461391449	-0.096573643386364	0.156276538968086	0.120091788470745
-6.7405800819397	-8.2411994934082	-3.6083447933197	-0.0964904129505157	0.156220898032188	0.120003998279572
-6.74037218093872	-8.24306678771973	-3.60687780380249	-0.0963634252548218	0.156239405274391	0.120039999485016
-6.74011182785034	-8.24718570709229	-3.6063711643219	-0.0964445248246193	0.156268417835236	0.119988098740578
-6.73923301696777	-8.24927043914795	-3.59674692153931	-0.0964839160442352	0.156226590275764	0.119944512844086
-6.74256944656372	-8.24561977386475	-3.60440278053284	-0.0965058952569962	0.156361997127533	0.119961030781269
-6.73753643035889	-8.25045871734619	-3.59119176864624	-0.0965322405099869	0.156350865960121	0.119889229536057
-6.73695373535156	-8.24972152709961	-3.6004273891449	-0.0964073687791824	0.156395107507706	0.119785651564598
-6.73246955871582	-8.24932956695557	-3.58356094360352	-0.0965604856610298	0.156378418207169	0.119709476828575
-6.73437261581421	-8.25089263916016	-3.59124732017517	-0.0963454470038414	0.156343027949333	0.119661211967468
-6.72970104217529	-8.24826812744141	-3.5850133895874	-0.0962972790002823	0.156377092003822	0.119631297886372
-6.73220348358154	-8.25551795959473	-3.58243823051453	-0.0962989330291748	0.156253278255463	0.11952431499958
-6.73796081542969	-8.25772285461426	-3.58573460578918	-0.0962845608592033	0.156351998448372	0.119526542723179
-6.7414493560791	-8.25726413726807	-3.58186435699463	-0.0963362753391266	0.156413957476616	0.119465418159962
-6.74259042739868	-8.2572078704834	-3.58864045143127	-0.0962170585989952	0.156456798315048	0.119414076209068
-6.7431845664978	-8.25958728790283	-3.59067988395691	-0.0962817072868347	0.156470373272896	0.119407668709755
-6.73934173583984	-8.26036739349365	-3.58198380470276	-0.0962397009134293	0.156402364373207	0.119246281683445
-6.73897409439087	-8.26395130157471	-3.59035181999207	-0.0961247906088829	0.156376734375954	0.1192641928792
-6.73884153366089	-8.26390647888184	-3.57619762420654	-0.0960950553417206	0.156358674168587	0.119145356118679
-6.73531484603882	-8.26937961578369	-3.57864356040955	-0.0959734693169594	0.156268581748009	0.119129732251167
-6.74162673950195	-8.2719030380249	-3.5882465839386	-0.0960423871874809	0.156336814165115	0.119157627224922
-6.7456374168396	-8.27219676971436	-3.58343482017517	-0.0960094183683395	0.156334191560745	0.119045913219452
-6.74717235565186	-8.2734375	-3.58735299110413	-0.0960514917969704	0.15631727874279	0.119101457297802
-6.74820852279663	-8.27364826202393	-3.59306645393372	-0.0960172563791275	0.156442135572433	0.118972569704056
-6.7490348815918	-8.27751064300537	-3.59030032157898	-0.09599519520998	0.156378880143166	0.118920855224133
-6.75448751449585	-8.27642154693604	-3.59326505661011	-0.0959839820861816	0.156411483883858	0.118903711438179
-6.74955654144287	-8.27660465240479	-3.59105920791626	-0.0959542766213417	0.156300634145737	0.118703320622444
-6.75358963012695	-8.2795238494873	-3.59323978424072	-0.0959287509322166	0.156367480754852	0.118763819336891
-6.75286102294922	-8.27938747406006	-3.58707737922668	-0.0958613231778145	0.156244248151779	0.118634164333344
-6.7543306350708	-8.28069019317627	-3.59542536735535	-0.0959738567471504	0.156234219670296	0.118691153824329
-6.75516843795776	-8.28091335296631	-3.59106278419495	-0.0960313528776169	0.156310573220253	0.118523754179478
-6.7547492980957	-8.27981281280518	-3.59557604789734	-0.0960498973727226	0.156308770179749	0.118514977395535
-6.75758123397827	-8.27965259552002	-3.58928728103638	-0.0960336402058601	0.156337842345238	0.118389986455441
-6.7524151802063	-8.2786693572998	-3.5852153301239	-0.0959818437695503	0.156278103590012	0.118339657783508
-6.75221681594849	-8.2772798538208	-3.58841180801392	-0.0960541442036629	0.156330868601799	0.118314206600189
-6.75147342681885	-8.27887058258057	-3.58066487312317	-0.0960297212004662	0.15622091293335	0.118198297917843
-6.75381994247437	-8.27474403381348	-3.58545994758606	-0.0961428582668304	0.156219631433487	0.118252813816071
-6.74777269363403	-8.27437591552734	-3.58588457107544	-0.0961972177028656	0.15631790459156	0.11810540407896
-6.74859523773193	-8.27329921722412	-3.58567643165588	-0.0962180197238922	0.156262263655663	0.118100598454475
-6.74789571762085	-8.27165699005127	-3.57600975036621	-0.0962941870093346	0.156404763460159	0.11791880428791
-6.74156761169434	-8.27242374420166	-3.57944631576538	-0.0962646529078484	0.156324535608292	0.117828562855721
-6.73981332778931	-8.26894950866699	-3.57871341705322	-0.0962746664881706	0.156378567218781	0.117783546447754
-6.73614692687988	-8.27182388305664	-3.57031893730164	-0.0962494313716888	0.156278148293495	0.117685794830322
-6.74258708953857	-8.26823997497559	-3.57337164878845	-0.0963306874036789	0.156339138746262	0.117725312709808
-6.73672103881836	-8.2686014175415	-3.5712206363678	-0.0963300913572311	0.156348869204521	0.117622315883636
-6.73695755004883	-8.26582908630371	-3.57748484611511	-0.0963426902890205	0.156394049525261	0.11759576946497
-6.7328085899353	-8.26372241973877	-3.56924152374268	-0.0964471772313118	0.156460121273994	0.117509298026562
-6.72566795349121	-8.26403522491455	-3.56829118728638	-0.0963670909404755	0.156383588910103	0.117384470999241
-6.72547388076782	-8.26200294494629	-3.56826376914978	-0.0963956490159035	0.156399577856064	0.117415614426136
-6.71802473068237	-8.26581478118896	-3.55677676200867	-0.0963406711816788	0.156254962086678	0.117279343307018
-6.72027587890625	-8.26162338256836	-3.56249332427979	-0.0963748097419739	0.156327500939369	0.117326952517033
-6.7155909538269	-8.26068305969238	-3.55753612518311	-0.0963908508419991	0.156330794095993	0.117239490151405
-6.7129077911377	-8.25956344604492	-3.55816006660461	-0.0964526534080505	0.156296640634537	0.117261335253716
-6.71080160140991	-8.25473117828369	-3.55851268768311	-0.0964198410511017	0.156369775533676	0.117083236575127
-6.70652341842651	-8.25833511352539	-3.54818677902222	-0.0963744670152664	0.15627583861351	0.11699865758419
-6.70584297180176	-8.25552082061768	-3.54695987701416	-0.0964240804314613	0.156319737434387	0.116959765553474
-6.6993350982666	-8.25342082977295	-3.54292941093445	-0.0962419137358665	0.156207650899887	0.116833619773388
-6.70106792449951	-8.25504493713379	-3.54376673698425	-0.0963053479790688	0.156210973858833	0.116762258112431
-6.69958639144897	-8.25499725341797	-3.54277324676514	-0.0963460952043533	0.156231820583344	0.116687543690205
-6.69748067855835	-8.25371646881104	-3.54664754867554	-0.096349224448204	0.156256929039955	0.116704888641834
-6.69632625579834	-8.25041007995605	-3.53777527809143	-0.0963270962238312	0.156263813376427	0.116516686975956
-6.69415664672852	-8.25214958190918	-3.5380392074585	-0.0962979644536972	0.156248465180397	0.116498813033104
-6.68899297714233	-8.24952507019043	-3.53165316581726	-0.0962929800152779	0.156255275011063	0.116399079561234
-6.68387269973755	-8.25154209136963	-3.53635239601135	-0.0961473137140274	0.156179934740067	0.116373158991337
-6.68742036819458	-8.25477600097656	-3.53174471855164	-0.0962866842746735	0.156264409422874	0.116272516548634
-6.68473243713379	-8.25219535827637	-3.53075647354126	-0.0962214022874832	0.156225696206093	0.11632327735424
-6.68259906768799	-8.24987888336182	-3.53519034385681	-0.0962416231632233	0.15633450448513	0.116226010024548
-6.67747831344604	-8.25166606903076	-3.52189588546753	-0.0961778461933136	0.156286060810089	0.116161875426769
-6.67575550079346	-8.2516975402832	-3.5223593711853	-0.0962189063429832	0.156309634447098	0.116120338439941
-6.66697835922241	-8.24993705749512	-3.51621198654175	-0.096009187400341	0.156211882829666	0.116013117134571
-6.66537570953369	-8.24976921081543	-3.52474403381348	-0.0960881859064102	0.156208395957947	0.116000026464462
-6.66317176818848	-8.25209522247314	-3.51515936851501	-0.096120610833168	0.156184539198875	0.115938276052475
-6.66459703445435	-8.24563694000244	-3.5153272151947	-0.0960498303174973	0.156378597021103	0.115899942815304
-6.65727949142456	-8.24566650390625	-3.51177549362183	-0.0960268974304199	0.156370058655739	0.115758344531059
-6.6529369354248	-8.24505233764648	-3.50632667541504	-0.095988929271698	0.156347393989563	0.115753524005413
-6.6436882019043	-8.24536991119385	-3.50839829444885	-0.0959251150488853	0.156271368265152	0.115619383752346
-6.64379644393921	-8.24501800537109	-3.50477933883667	-0.0958925858139992	0.156264275312424	0.115631483495235
-6.64100980758667	-8.24592685699463	-3.49285650253296	-0.0959275886416435	0.156350195407867	0.115566492080688
-6.64013957977295	-8.24641132354736	-3.49874901771545	-0.0958303064107895	0.156378954648972	0.115539468824863
-6.63812875747681	-8.24014282226563	-3.49826335906982	-0.095886118710041	0.156415343284607	0.115481995046139
-6.63171005249023	-8.23885345458984	-3.49214673042297	-0.0958095863461494	0.156406044960022	0.115383304655552
-6.63165044784546	-8.23842620849609	-3.49327254295349	-0.0957986786961555	0.156448349356651	0.115346938371658
-6.62208843231201	-8.23883247375488	-3.47778105735779	-0.0957266092300415	0.156382143497467	0.115233957767487
-6.62187576293945	-8.23943328857422	-3.48999857902527	-0.0956413000822067	0.15640577673912	0.11526533216238
-6.62025165557861	-8.23655986785889	-3.478839635849	-0.0956454947590828	0.156408742070198	0.115176558494568
-6.61990547180176	-8.23744487762451	-3.4772355556488	-0.0955993086099625	0.156433880329132	0.115110293030739
-6.62059879302979	-8.23575687408447	-3.47105240821838	-0.0956117659807205	0.156488180160522	0.115092255175114
-6.61196374893188	-8.23585510253906	-3.47216582298279	-0.0955831781029701	0.156466081738472	0.115003660321236
-6.60985612869263	-8.23616600036621	-3.46764445304871	-0.0955686494708061	0.156489595770836	0.114880740642548
-6.60620403289795	-8.23848056793213	-3.46682333946228	-0.0953963324427605	0.156356915831566	0.114828705787659
-6.60559177398682	-8.23912048339844	-3.46150469779968	-0.0954865738749504	0.156402602791786	0.114733412861824
-6.60644817352295	-8.24080944061279	-3.458979845047	-0.0954067260026932	0.156358107924461	0.114727057516575
-6.60806035995483	-8.23710918426514	-3.45977210998535	-0.0953722819685936	0.156516686081886	0.114642210304737
-6.60853290557861	-8.24035453796387	-3.45141243934631	-0.0953633263707161	0.156454369425774	0.114448383450508
-6.61012649536133	-8.24166774749756	-3.45318508148193	-0.0953219532966614	0.15653084218502	0.114381045103073
-6.60457706451416	-8.24334621429443	-3.45090103149414	-0.0951837077736855	0.156384348869324	0.11430885642767
-6.6099534034729	-8.24484825134277	-3.45303893089294	-0.0952178388834	0.156422898173332	0.11420039832592
-6.6095871925354	-8.24672317504883	-3.44940543174744	-0.0951646193861961	0.156338334083557	0.114053830504417
-6.61510276794434	-8.2426290512085	-3.45090293884277	-0.0951985046267509	0.156420975923538	0.114015243947506
-6.6096978187561	-8.24348545074463	-3.44613933563232	-0.0951336547732353	0.15638467669487	0.11381658911705
-6.61069631576538	-8.24388313293457	-3.44987154006958	-0.0950781255960464	0.156431511044502	0.113755263388157
-6.60786151885986	-8.24522972106934	-3.43712067604065	-0.0950330719351768	0.156385898590088	0.113565877079964
-6.60747051239014	-8.24641513824463	-3.44512343406677	-0.0949381068348885	0.156275257468224	0.11356557905674
-6.60844945907593	-8.2482328414917	-3.43840503692627	-0.094964899122715	0.156380861997604	0.113393060863018
-6.61167812347412	-8.24792957305908	-3.43681693077087	-0.0949864834547043	0.156438484787941	0.113411158323288
-6.60662937164307	-8.24629020690918	-3.43887257575989	-0.095005601644516	0.156434550881386	0.113202936947346
-6.60577821731567	-8.24921035766602	-3.43409013748169	-0.0948601588606834	0.15637095272541	0.113169737160206
-6.60073709487915	-8.24774551391602	-3.42770838737488	-0.094879999756813	0.156378388404846	0.113031893968582
-6.59658479690552	-8.25051021575928	-3.43217134475708	-0.0947656556963921	0.156310647726059	0.11297981441021
-6.59839153289795	-8.25147819519043	-3.43146204948425	-0.0949111953377724	0.156344175338745	0.112895458936691
-6.59801864624023	-8.24668884277344	-3.42754292488098	-0.0948396176099777	0.156352579593658	0.112898416817188
-6.59649276733398	-8.24713611602783	-3.42707872390747	-0.0949657335877419	0.156433090567589	0.112839736044407
-6.59409284591675	-8.24609088897705	-3.42222762107849	-0.0948252454400063	0.156371250748634	0.112589478492737
-6.59349584579468	-8.24419212341309	-3.42541098594666	-0.0948182120919228	0.156426206231117	0.11264032125473
-6.58608102798462	-8.24601268768311	-3.41562795639038	-0.0948756411671638	0.156405687332153	0.112442530691624
-6.58728933334351	-8.24522590637207	-3.42464399337769	-0.0948305130004883	0.156354635953903	0.112454645335674
-6.58569145202637	-8.24316024780273	-3.41739082336426	-0.0949257239699364	0.156420737504959	0.112238615751266
-6.58755731582642	-8.24129676818848	-3.42109322547913	-0.0948262363672256	0.156441584229469	0.112257435917854
-6.58448791503906	-8.23818302154541	-3.42132067680359	-0.0949464589357376	0.15648677945137	0.112065151333809
-6.58322477340698	-8.24150466918945	-3.41732954978943	-0.0948866307735443	0.156525298953056	0.112009033560753
-6.5811505317688	-8.24320793151855	-3.41108584403992	-0.0948802083730698	0.156593888998032	0.111862629652023
-6.58079862594604	-8.24455547332764	-3.41774415969849	-0.0948259904980659	0.156521245837212	0.111874483525753
-6.58262205123901	-8.24507236480713	-3.41232180595398	-0.0948911905288696	0.1566271930933	0.111674770712852
-6.5837869644165	-8.24584674835205	-3.41913104057312	-0.0948555842041969	0.156708270311356	0.111693523824215
-6.58345174789429	-8.24675273895264	-3.41735363006592	-0.0949027761816978	0.156866148114204	0.111511528491974
-6.5816125869751	-8.24909496307373	-3.42240476608276	-0.0948454514145851	0.156719222664833	0.111455470323563
-6.58159351348877	-8.25041961669922	-3.41758394241333	-0.0948167219758034	0.156720221042633	0.111376903951168
-6.58867502212524	-8.25008010864258	-3.42341756820679	-0.094894252717495	0.156771630048752	0.111367829144001
-6.58797168731689	-8.249587059021	-3.41571998596191	-0.0949092581868172	0.15687070786953	0.111183941364288
-6.58657503128052	-8.25210475921631	-3.43115162849426	-0.0948836728930473	0.156846463680267	0.111162565648556
-6.58655452728271	-8.2506046295166	-3.42021465301514	-0.0948956683278084	0.156934261322021	0.111013107001781
-6.58399772644043	-8.25280094146729	-3.42645049095154	-0.0948569551110268	0.156941264867783	0.111010432243347
-6.58648204803467	-8.25228214263916	-3.42429351806641	-0.0948015600442886	0.156876966357231	0.110881492495537
-6.5883355140686	-8.25064754486084	-3.42947769165039	-0.0949045345187187	0.156931594014168	0.110936470329762
-6.58775663375854	-8.25304222106934	-3.42626690864563	-0.0950509011745453	0.157049417495728	0.110792875289917
-6.59114217758179	-8.24936962127686	-3.4298849105835	-0.0949474722146988	0.157063543796539	0.110720358788967
-6.58715200424194	-8.24884128570557	-3.4234983921051	-0.094919852912426	0.157049834728241	0.11059732735157
-6.58735418319702	-8.2524585723877	-3.43484163284302	-0.0948844105005264	0.157025411725044	0.110568635165691
-6.58746767044067	-8.25046157836914	-3.4218053817749	-0.0949505195021629	0.157070279121399	0.110531821846962
-6.58806180953979	-8.24728202819824	-3.43310213088989	-0.0950337052345276	0.157130628824234	0.110538244247437
-6.58496284484863	-8.24633598327637	-3.4302499294281	-0.0950369089841843	0.157167300581932	0.110463760793209
-6.58420991897583	-8.24813079833984	-3.43260741233826	-0.0950504094362259	0.157185390591621	0.110431872308254
-6.57902479171753	-8.24246406555176	-3.42021131515503	-0.0949623212218285	0.157202824950218	0.110275216400623
-6.57419300079346	-8.24514389038086	-3.42707419395447	-0.0948930680751801	0.157170832157135	0.110329903662205
-6.57454586029053	-8.24267673492432	-3.41771030426025	-0.0949898809194565	0.157166972756386	0.1102549508214
-6.57307386398315	-8.24360942840576	-3.42212724685669	-0.0950258150696754	0.157170698046684	0.11029390245676
-6.57241010665894	-8.24217414855957	-3.41886878013611	-0.0950201004743576	0.157296910881996	0.110174864530563
-6.56810235977173	-8.24337196350098	-3.41598653793335	-0.094976544380188	0.157237470149994	0.11015459895134
-6.56565999984741	-8.24095344543457	-3.41094851493835	-0.0949197858572006	0.157231643795967	0.110007517039776
-6.56722021102905	-8.24591064453125	-3.41598677635193	-0.0948815494775772	0.157192811369896	0.110029235482216
-6.56598997116089	-8.24202537536621	-3.40568470954895	-0.0948925018310547	0.157233119010925	0.109939768910408
-6.56765556335449	-8.24169063568115	-3.41356134414673	-0.0949274003505707	0.157351389527321	0.109915964305401
-6.56700563430786	-8.23876667022705	-3.40211033821106	-0.0948332473635674	0.157307878136635	0.109783075749874
-6.56629705429077	-8.23894119262695	-3.40590691566467	-0.0947305038571358	0.157234475016594	0.109742373228073
-6.55973386764526	-8.24179267883301	-3.39978361129761	-0.0946671292185783	0.157134860754013	0.109597429633141
-6.5675311088562	-8.24058818817139	-3.40338015556335	-0.0947916507720947	0.157246202230453	0.109629638493061
-6.56253433227539	-8.23967170715332	-3.39906001091003	-0.0946898311376572	0.157276213169098	0.109454490244389
-6.56877708435059	-8.2412748336792	-3.4010009765625	-0.0947632268071175	0.157348766922951	0.10946050286293
-6.56189203262329	-8.23982906341553	-3.39564943313599	-0.0945657566189766	0.15717214345932	0.109378404915333
-6.56647348403931	-8.24377155303955	-3.40217733383179	-0.0946067348122597	0.157175928354263	0.10932745039463
-6.56612873077393	-8.24239158630371	-3.38939642906189	-0.0946054682135582	0.157131522893906	0.109313562512398
-6.56516170501709	-8.23898220062256	-3.39990901947021	-0.0946914702653885	0.157194510102272	0.109281092882156
-6.56275463104248	-8.24003124237061	-3.38905048370361	-0.0945985019207001	0.157156363129616	0.109149165451527
-6.56190586090088	-8.23818206787109	-3.38587951660156	-0.0945921093225479	0.157187953591347	0.10915344953537
-6.55779457092285	-8.23928642272949	-3.38945555686951	-0.0945287048816681	0.157014474272728	0.109129875898361
-6.55591201782227	-8.23436260223389	-3.38088822364807	-0.094607874751091	0.157069638371468	0.108994752168655
-6.55930185317993	-8.23537254333496	-3.38441824913025	-0.0946118459105492	0.157107055187225	0.109020479023457
-6.55310869216919	-8.23146820068359	-3.37384104728699	-0.0946191251277924	0.157121241092682	0.108870007097721
-6.54694652557373	-8.23116397857666	-3.37756562232971	-0.0946194604039192	0.157030716538429	0.108885362744331
-6.54234409332275	-8.23462677001953	-3.36922407150269	-0.0945221856236458	0.157001227140427	0.108785837888718
-6.54491567611694	-8.23150157928467	-3.37737107276917	-0.0946466326713562	0.157016053795815	0.108871348202229
-6.53983068466187	-8.23211574554443	-3.37038969993591	-0.0946144610643387	0.157078474760056	0.108698531985283
-6.5409688949585	-8.22900867462158	-3.36933183670044	-0.0945662260055542	0.157088309526443	0.108750976622105
-6.53289842605591	-8.229905128479	-3.36513900756836	-0.0946120694279671	0.156998187303543	0.108570083975792
-6.53141975402832	-8.23159980773926	-3.36636209487915	-0.0945146828889847	0.157014966011047	0.108675196766853
-6.53038692474365	-8.23139667510986	-3.35594248771667	-0.0945290625095367	0.156926676630974	0.108641386032104
-6.53092622756958	-8.23080921173096	-3.36363005638123	-0.0945727080106735	0.157092407345772	0.108601503074169
-6.52405738830566	-8.23129749298096	-3.35246419906616	-0.0945754051208496	0.156997710466385	0.108544163405895
-6.52593517303467	-8.22900485992432	-3.35245728492737	-0.0944777801632881	0.157063588500023	0.108448021113873
-6.52279901504517	-8.23324012756348	-3.35491824150085	-0.0944259762763977	0.156992495059967	0.108383551239967
-6.52281141281128	-8.23302555084229	-3.35144090652466	-0.0945288687944412	0.157012060284615	0.108355909585953
-6.52127504348755	-8.23141765594482	-3.34625649452209	-0.0944813117384911	0.1569714397192	0.108302764594555
-6.52099704742432	-8.23033142089844	-3.35158061981201	-0.0946048051118851	0.157090604305267	0.108238235116005
-6.5183572769165	-8.23361873626709	-3.34941530227661	-0.0944743975996971	0.157006248831749	0.108173884451389
-6.51488733291626	-8.23320865631104	-3.34344387054443	-0.0945149064064026	0.15703472495079	0.10799977183342
-6.51616859436035	-8.23496246337891	-3.35394358634949	-0.0944562330842018	0.156981572508812	0.107995808124542
-6.51543855667114	-8.2310619354248	-3.34434843063354	-0.0944915041327477	0.156992942094803	0.107836477458477
-6.5201587677002	-8.23197746276855	-3.3501603603363	-0.0945714861154556	0.157135352492332	0.107837975025177
-6.51081085205078	-8.23247146606445	-3.34335470199585	-0.0944356322288513	0.15702460706234	0.107670195400715
-6.51794672012329	-8.2356595993042	-3.35068702697754	-0.0944255515933037	0.157072246074677	0.107670314610004
-6.51867246627808	-8.2362003326416	-3.34668803215027	-0.0945107564330101	0.156994700431824	0.107555031776428
-6.52200746536255	-8.23252391815186	-3.35027146339417	-0.0945460349321365	0.157130837440491	0.107398875057697
-6.52021360397339	-8.23485279083252	-3.34761023521423	-0.0944832190871239	0.157056763768196	0.107343010604382
-6.51871871948242	-8.23488616943359	-3.34453320503235	-0.0945338606834412	0.157068148255348	0.107217848300934
-6.51990509033203	-8.23566818237305	-3.35688543319702	-0.0944210067391396	0.156956642866135	0.1071617603302
-6.52358531951904	-8.23442363739014	-3.34835910797119	-0.0945669934153557	0.157058581709862	0.106998592615128
-6.52541399002075	-8.23234272003174	-3.35584115982056	-0.094576321542263	0.157102838158607	0.106999695301056
-6.52009344100952	-8.23539447784424	-3.34995555877686	-0.0945020541548729	0.157075509428978	0.106816135346889
-6.52266597747803	-8.2335319519043	-3.35668134689331	-0.0944758132100105	0.157087206840515	0.106755703687668
-6.52417325973511	-8.23451805114746	-3.35780763626099	-0.0945015475153923	0.156982079148293	0.106678083539009
-6.52781391143799	-8.23118495941162	-3.35927104949951	-0.0945961847901344	0.157159611582756	0.106620691716671
-6.5305061340332	-8.23416900634766	-3.36268019676209	-0.0946146175265312	0.157151594758034	0.106549479067326
-6.52484798431396	-8.23462772369385	-3.36019468307495	-0.0945562347769737	0.157096147537231	0.106417261064053
-6.53202247619629	-8.23718166351318	-3.36242485046387	-0.0946822464466095	0.157099813222885	0.106483958661556
-6.52909564971924	-8.23274230957031	-3.36414980888367	-0.0946837589144707	0.157033443450928	0.106406539678574
-6.53164386749268	-8.23048877716064	-3.36653518676758	-0.0947449207305908	0.157159894704819	0.106323853135109
-6.52787494659424	-8.22971820831299	-3.36717796325684	-0.0946594476699829	0.157032743096352	0.106281645596027
-6.52812767028809	-8.22868824005127	-3.36927366256714	-0.0946550890803337	0.157105103135109	0.106150932610035
-6.5305962562561	-8.23016738891602	-3.3724524974823	-0.0947702154517174	0.156981095671654	0.106237158179283
-6.53095722198486	-8.22770214080811	-3.36251401901245	-0.094828762114048	0.157116338610649	0.106113843619823
-6.53068828582764	-8.22526073455811	-3.37320399284363	-0.094854936003685	0.157128691673279	0.106137543916702
-6.52640914916992	-8.22339057922363	-3.36490964889526	-0.0948935747146606	0.157114461064339	0.105976916849613
-6.52604055404663	-8.22360801696777	-3.37328934669495	-0.0948516130447388	0.157059520483017	0.105985753238201
-6.52417039871216	-8.22439289093018	-3.36564564704895	-0.0949735045433044	0.157049581408501	0.105866268277168
-6.52870512008667	-8.21883106231689	-3.3700168132782	-0.0950181782245636	0.15724028646946	0.105933591723442
-6.52304124832153	-8.21750450134277	-3.36496496200562	-0.0949864760041237	0.157164797186852	0.105810768902302
-6.52181768417358	-8.21739959716797	-3.36421751976013	-0.0950899347662926	0.157160982489586	0.105839416384697
-6.51920557022095	-8.21672821044922	-3.36620473861694	-0.0949958562850952	0.157054930925369	0.105737440288067
-6.51833629608154	-8.21434116363525	-3.36421823501587	-0.0951400026679039	0.157194301486015	0.105710804462433
-6.51924991607666	-8.21121788024902	-3.36961507797241	-0.0950248688459396	0.157253786921501	0.10577654838562
-6.51956224441528	-8.20998287200928	-3.36015343666077	-0.0950679481029511	0.157253876328468	0.105628065764904
-6.5124568939209	-8.21032905578613	-3.36838626861572	-0.0949990674853325	0.157198548316956	0.105675168335438
-6.51190805435181	-8.2107458114624	-3.36613631248474	-0.0950194150209427	0.157062292098999	0.105598971247673
-6.51172590255737	-8.20701503753662	-3.36598587036133	-0.095167949795723	0.157248869538307	0.105644315481186
-6.50999021530151	-8.20708560943604	-3.36108493804932	-0.0950968265533447	0.157245263457298	0.105524837970734
-6.50911283493042	-8.20817565917969	-3.36477136611938	-0.0951432436704636	0.157241970300674	0.105448566377163
-6.50283718109131	-8.20832061767578	-3.36689686775208	-0.0950425192713737	0.157140672206879	0.10544042289257
-6.50585412979126	-8.20467948913574	-3.3603823184967	-0.0951527580618858	0.157187163829803	0.105452314019203
-6.50327205657959	-8.20339870452881	-3.36819243431091	-0.095104031264782	0.157171443104744	0.105448544025421
-6.50266313552856	-8.20238590240479	-3.36509680747986	-0.0951861068606377	0.157292887568474	0.105305559933186
-6.49684572219849	-8.20286273956299	-3.36800575256348	-0.0950958579778671	0.157193422317505	0.105337500572205
-6.49374628067017	-8.20372867584229	-3.36519956588745	-0.0950809866189957	0.157129734754562	0.105227641761303
-6.49782848358154	-8.20052623748779	-3.36602377891541	-0.0951464399695396	0.157185390591621	0.105370573699474
-6.49140691757202	-8.19883441925049	-3.36702442169189	-0.0950894951820374	0.157202050089836	0.105215594172478
-6.49367427825928	-8.19512557983398	-3.36195015907288	-0.0950935855507851	0.157287701964378	0.105179242789745
-6.49046421051025	-8.19894409179688	-3.36822533607483	-0.0949925035238266	0.157127723097801	0.105197168886662
-6.49009561538696	-8.19690418243408	-3.36187148094177	-0.0951568260788918	0.15718486905098	0.105057798326015
-6.49391794204712	-8.19578170776367	-3.36616563796997	-0.0952006950974464	0.157267108559608	0.105147711932659
-6.4889235496521	-8.19424152374268	-3.36019372940063	-0.0951068624854088	0.15716464817524	0.104947596788406
-6.48764085769653	-8.19434928894043	-3.36518144607544	-0.0951596200466156	0.157217755913734	0.105033122003078
-6.48435878753662	-8.19668483734131	-3.36456561088562	-0.0950910821557045	0.157050564885139	0.104916907846928
-6.49119186401367	-8.19687938690186	-3.36933541297913	-0.0952656865119934	0.157116785645485	0.105000533163548
-6.4866771697998	-8.1920108795166	-3.36458110809326	-0.0951907709240913	0.157165020704269	0.104860000312328
-6.48910093307495	-8.19030570983887	-3.36590027809143	-0.0951873436570168	0.157251358032227	0.104817673563957
-6.48191499710083	-8.19430160522461	-3.3656153678894	-0.0951995626091957	0.157087117433548	0.104742847383022
-6.48873138427734	-8.19157123565674	-3.36005210876465	-0.0952119529247284	0.157035380601883	0.10470575094223
-6.48721694946289	-8.18998050689697	-3.36296391487122	-0.0953298881649971	0.157167598605156	0.104711443185806
-6.48576736450195	-8.19260215759277	-3.36080288887024	-0.0952721238136292	0.15710660815239	0.104584716260433
-6.48584938049316	-8.18923473358154	-3.36010599136353	-0.0952852219343185	0.157154724001884	0.104489006102085
-6.48302555084229	-8.19293785095215	-3.3635938167572	-0.0952811166644096	0.156963616609573	0.104447215795517
-6.48655128479004	-8.18994045257568	-3.35854649543762	-0.0953561067581177	0.157035827636719	0.104319103062153
-6.4897632598877	-8.18896198272705	-3.36529135704041	-0.0953926295042038	0.157156735658646	0.104336015880108
-6.48515319824219	-8.18873119354248	-3.35975313186646	-0.0952753275632858	0.157052084803581	0.104124188423157
-6.49233722686768	-8.19422245025635	-3.36501383781433	-0.0953294560313225	0.157107323408127	0.104163400828838
-6.49471712112427	-8.19339370727539	-3.36262989044189	-0.0953970104455948	0.157073438167572	0.104131825268269
-6.49242687225342	-8.19164276123047	-3.35692238807678	-0.0953840166330338	0.15711610019207	0.103958435356617
-6.49148893356323	-8.19379997253418	-3.35625672340393	-0.0954172909259796	0.157064169645309	0.10394299030304
-6.48914337158203	-8.19358539581299	-3.35877537727356	-0.0952770709991455	0.156943514943123	0.103782646358013
-6.49303102493286	-8.19341659545898	-3.36770987510681	-0.0953930467367172	0.157010614871979	0.103864349424839
-6.49356365203857	-8.19125747680664	-3.36343097686768	-0.0953361168503761	0.157015562057495	0.10375652462244
-6.49347639083862	-8.193039894104	-3.35628700256348	-0.0953507050871849	0.157097727060318	0.103606954216957
-6.48911428451538	-8.19515895843506	-3.36034274101257	-0.0953088849782944	0.156955182552338	0.103511430323124
-6.49362564086914	-8.19578170776367	-3.36244297027588	-0.0953137949109077	0.156999722123146	0.103474341332912
-6.49423122406006	-8.19760227203369	-3.36721539497375	-0.095298707485199	0.156911328434944	0.103412725031376
-6.49402379989624	-8.19453430175781	-3.36304616928101	-0.0953539311885834	0.157043918967247	0.103313826024532
-6.49474573135376	-8.19537258148193	-3.36646580696106	-0.0953792631626129	0.1569944024086	0.103285990655422
-6.49066925048828	-8.19604587554932	-3.35984992980957	-0.0952668264508247	0.15689605474472	0.103058248758316
-6.49792242050171	-8.19738578796387	-3.36474180221558	-0.0953135788440704	0.156971171498299	0.103111058473587
-6.49507665634155	-8.19406604766846	-3.36307311058044	-0.0953182131052017	0.156874880194664	0.102994687855244
-6.49584341049194	-8.19359397888184	-3.36522197723389	-0.0953084528446198	0.157016769051552	0.102801069617271
-6.49431991577148	-8.19471740722656	-3.36530303955078	-0.0952385067939758	0.156938195228577	0.102796591818333
-6.49600744247437	-8.19394874572754	-3.36642789840698	-0.0952225476503372	0.156916171312332	0.102588683366776
-6.49945831298828	-8.19554138183594	-3.36824560165405	-0.0952509418129921	0.156921088695526	0.102593801915646
-6.49913167953491	-8.1931619644165	-3.36827635765076	-0.0952482745051384	0.15691839158535	0.102437987923622
-6.50110387802124	-8.19655704498291	-3.37164568901062	-0.095304049551487	0.157058343291283	0.102352723479271
-6.4985671043396	-8.19529438018799	-3.36382746696472	-0.0951913595199585	0.156911820173264	0.102248154580593
-6.50118446350098	-8.19586753845215	-3.37285470962524	-0.095255509018898	0.156989365816116	0.102122791111469
-6.50587463378906	-8.19679355621338	-3.37921619415283	-0.0953008159995079	0.15693336725235	0.102080635726452
-6.50461292266846	-8.19504737854004	-3.36829543113709	-0.0953000485897064	0.157055616378784	0.101938374340534
-6.50437927246094	-8.19833087921143	-3.37695741653442	-0.095186173915863	0.15694472193718	0.101906530559063
-6.50707674026489	-8.1988410949707	-3.37229132652283	-0.0951183289289474	0.156869813799858	0.101723596453667
-6.5115327835083	-8.19870662689209	-3.3779923915863	-0.0952871590852737	0.157039940357208	0.101766981184483
-6.51665878295898	-8.20052719116211	-3.38375043869019	-0.0951888114213943	0.157013520598412	0.101599633693695
-6.51608514785767	-8.20210266113281	-3.37533497810364	-0.0951714143157005	0.157040327787399	0.10147824883461
-6.51717758178711	-8.20995044708252	-3.38439893722534	-0.0951760187745094	0.156914278864861	0.101479455828667
-6.52187538146973	-8.20564270019531	-3.37517166137695	-0.0951209217309952	0.156941369175911	0.101373583078384
-6.52573776245117	-8.20316219329834	-3.38598394393921	-0.0952401012182236	0.15699827671051	0.101354964077473
-6.52216863632202	-8.20539569854736	-3.38161396980286	-0.0951145887374878	0.156957373023033	0.101186245679855
-6.52253341674805	-8.20301055908203	-3.38674187660217	-0.095081090927124	0.157000452280045	0.101067140698433
-6.52462434768677	-8.20647144317627	-3.39064788818359	-0.0951435342431068	0.156877025961876	0.101097293198109
-6.53028297424316	-8.20041179656982	-3.38888192176819	-0.0951861962676048	0.157017976045609	0.100943543016911
-6.53018808364868	-8.20586681365967	-3.39182567596436	-0.0952628180384636	0.157081887125969	0.100847281515598
-6.52581119537354	-8.20576953887939	-3.38011002540588	-0.0952125117182732	0.156957447528839	0.100737243890762
-6.52987051010132	-8.20895862579346	-3.3895857334137	-0.0952619314193726	0.15701849758625	0.100726291537285
-6.53497362136841	-8.20788669586182	-3.38804173469543	-0.0953183248639107	0.15705019235611	0.100679077208042
-6.53775024414063	-8.20438766479492	-3.38950419425964	-0.0954118743538857	0.157170921564102	0.100643701851368
-6.5343918800354	-8.20530891418457	-3.39959263801575	-0.0953658521175385	0.156990528106689	0.10052901506424
-6.53409576416016	-8.20569801330566	-3.38941597938538	-0.0953418090939522	0.157054424285889	0.10045974701643
-6.53699731826782	-8.20172023773193	-3.39721131324768	-0.0954461023211479	0.157026588916779	0.100512579083443
-6.53588151931763	-8.20682334899902	-3.39935612678528	-0.0954873934388161	0.157043740153313	0.100417830049992
-6.54097175598145	-8.20065307617188	-3.3970844745636	-0.0955504029989243	0.157149881124496	0.100324094295502
-6.53315258026123	-8.20459175109863	-3.40250468254089	-0.0955347642302513	0.157019406557083	0.100328132510185
-6.53808116912842	-8.19858551025391	-3.39340376853943	-0.0956014767289162	0.157059952616692	0.100227259099483
-6.53603315353394	-8.19593048095703	-3.39864587783813	-0.0957681834697723	0.157135128974915	0.100247129797935
-6.53138589859009	-8.1960620880127	-3.39742708206177	-0.0957167372107506	0.157090947031975	0.100116416811943
-6.53016471862793	-8.1916618347168	-3.39576506614685	-0.095746174454689	0.157087564468384	0.0999614596366882
-6.5312647819519	-8.19320011138916	-3.40050745010376	-0.095832958817482	0.157093569636345	0.100009627640247
-6.53434753417969	-8.19075393676758	-3.39762091636658	-0.0959083437919617	0.157182037830353	0.0998586416244507
-6.53253030776978	-8.19081020355225	-3.40687847137451	-0.0959285423159599	0.15725864470005	0.0998065248131752
-6.52776288986206	-8.18863677978516	-3.39329695701599	-0.0958579853177071	0.157136753201485	0.09969712048769
-6.53387498855591	-8.19242095947266	-3.40242791175842	-0.0960901007056236	0.157215103507042	0.0996315702795982
-6.53692197799683	-8.19235515594482	-3.40801692008972	-0.0960698500275612	0.157176032662392	0.0995978116989136
-6.53880643844604	-8.19023704528809	-3.40825915336609	-0.0961842089891434	0.157311618328094	0.0994852781295776
-6.53622198104858	-8.19130039215088	-3.41659808158875	-0.0961297750473022	0.157186105847359	0.099387988448143
-6.53869724273682	-8.1921443939209	-3.41329860687256	-0.0960913300514221	0.157183259725571	0.0992766097187996
-6.54262971878052	-8.1891450881958	-3.42256164550781	-0.0962194800376892	0.157227620482445	0.099302351474762
-6.54232883453369	-8.19280529022217	-3.42158675193787	-0.096283532679081	0.157238274812698	0.0991321504116058
-6.55030870437622	-8.19089126586914	-3.41461491584778	-0.0962556973099709	0.15731754899025	0.0990081876516342
-6.54555130004883	-8.19722461700439	-3.41829586029053	-0.0962584093213081	0.157207280397415	0.0989508330821991
-6.54957675933838	-8.19237613677979	-3.42160892486572	-0.0962639525532722	0.157203853130341	0.0988882929086685
-6.55129909515381	-8.1928071975708	-3.42492747306824	-0.0964064672589302	0.157261982560158	0.0988404080271721
-6.54988813400269	-8.19278812408447	-3.41814875602722	-0.0963531285524368	0.157228499650955	0.0986733213067055
-6.54992294311523	-8.18921279907227	-3.4233124256134	-0.0962788239121437	0.157180547714233	0.0985880866646767
-6.54843473434448	-8.19331550598145	-3.42036390304565	-0.0962467789649963	0.157100394368172	0.0985425487160683
-6.55329084396362	-8.18878173828125	-3.4255518913269	-0.0963588953018188	0.1572495251894	0.0984120666980743
-6.55353212356567	-8.19286918640137	-3.42855429649353	-0.096296489238739	0.157328546047211	0.0983772501349449
-6.55139541625977	-8.1919584274292	-3.40798783302307	-0.0963544994592667	0.157279759645462	0.0982316136360168
-6.54908227920532	-8.19399929046631	-3.42418122291565	-0.0962041839957237	0.157195135951042	0.0982266291975975
-6.54965353012085	-8.19413375854492	-3.42146229743958	-0.0963278040289879	0.157216444611549	0.0980807319283485
-6.55622434616089	-8.191819190979	-3.42675733566284	-0.0963103324174881	0.157387837767601	0.0980708375573158
-6.55074071884155	-8.19087219238281	-3.42115235328674	-0.0962410271167755	0.157275006175041	0.0979012474417686
-6.54868841171265	-8.19369506835938	-3.41638565063477	-0.0962851047515869	0.157297000288963	0.0978984162211418
-6.55193424224854	-8.19391822814941	-3.4236044883728	-0.0961263552308083	0.157279461622238	0.0978438407182693
-6.55088233947754	-8.19527244567871	-3.4211118221283	-0.0961967706680298	0.157366886734962	0.097716398537159
-6.55392122268677	-8.19252490997314	-3.42644619941711	-0.0961252078413963	0.157397776842117	0.0977775678038597
-6.54938316345215	-8.19435405731201	-3.4233341217041	-0.0961321517825127	0.157322749495506	0.0975595936179161
-6.55461120605469	-8.19624137878418	-3.42384052276611	-0.0960821732878685	0.157378241419792	0.0976095125079155
-6.55429267883301	-8.19466876983643	-3.42315220832825	-0.0961156338453293	0.157315567135811	0.0976585000753403
-6.55668544769287	-8.19215965270996	-3.42040157318115	-0.0961147099733353	0.15736086666584	0.0974666103720665
-6.55394601821899	-8.19443416595459	-3.42495918273926	-0.0960246920585632	0.157374247908592	0.0974730029702187
-6.54881525039673	-8.19352245330811	-3.42350578308105	-0.0959787368774414	0.157210037112236	0.0973923206329346
-6.55195713043213	-8.18732261657715	-3.42182111740112	-0.0960415974259377	0.157264545559883	0.0973716601729393
-6.55177545547485	-8.18845272064209	-3.42216420173645	-0.0959820598363876	0.157357782125473	0.0972826033830643
-6.54930019378662	-8.18593502044678	-3.409663438797	-0.095978669822216	0.1573096960783	0.0972565710544586
-6.55130243301392	-8.18601417541504	-3.42280077934265	-0.095849446952343	0.157259210944176	0.0972607731819153
-6.54608297348022	-8.18782901763916	-3.40891098976135	-0.09598758071661	0.157260522246361	0.0971845462918282
-6.55355405807495	-8.1845178604126	-3.41119384765625	-0.096003845334053	0.157415196299553	0.0971707329154015
-6.54610967636108	-8.17985057830811	-3.40607118606567	-0.0959145426750183	0.15726737678051	0.0970498695969582
-6.54575967788696	-8.18050384521484	-3.40136551856995	-0.0958637520670891	0.15732330083847	0.0970711559057236
-6.5443434715271	-8.18074417114258	-3.40776801109314	-0.0957980006933212	0.157183587551117	0.0969904363155365
-6.5435152053833	-8.17941570281982	-3.40434002876282	-0.0958932787179947	0.157328277826309	0.0969363152980804
-6.54492568969727	-8.17648792266846	-3.40704727172852	-0.0957792997360229	0.157354384660721	0.0969243794679642
-6.54349708557129	-8.1793098449707	-3.40078401565552	-0.095705546438694	0.157325401902199	0.0966612994670868
-6.54688453674316	-8.18111515045166	-3.4036431312561	-0.0957081466913223	0.157414972782135	0.0966916382312775
-6.55104494094849	-8.18000888824463	-3.400958776474	-0.0956935212016106	0.157266601920128	0.09661615639925
-6.55508613586426	-8.17721366882324	-3.4017288684845	-0.0956854745745659	0.157537907361984	0.0964737758040428
-6.55948925018311	-8.17991161346436	-3.40315628051758	-0.0956918895244598	0.157493084669113	0.0964452475309372
-6.55788946151733	-8.18415641784668	-3.40483593940735	-0.0956523269414902	0.157436549663544	0.0962935462594032
-6.56874084472656	-8.18202018737793	-3.42025470733643	-0.0957668721675873	0.157479658722878	0.09627915173769
-6.57000303268433	-8.1814432144165	-3.41142582893372	-0.0957238078117371	0.157416015863419	0.0961861237883568
-6.57529258728027	-8.18075752258301	-3.42276310920715	-0.0957619547843933	0.15757842361927	0.0960892140865326
-6.5780930519104	-8.18305206298828	-3.42029166221619	-0.0956903249025345	0.157439723610878	0.096018485724926
-6.57994842529297	-8.18404102325439	-3.41965341567993	-0.0958030298352242	0.157518967986107	0.0958932116627693
-6.58987379074097	-8.18456363677979	-3.43024563789368	-0.0959168896079063	0.157559230923653	0.0959466248750687
-6.58908653259277	-8.181321144104	-3.42740416526794	-0.0958698093891144	0.157477229833603	0.0957519635558128
-6.59121513366699	-8.1809196472168	-3.42321610450745	-0.0960383489727974	0.15755207836628	0.0957049652934074
-6.59096622467041	-8.17951965332031	-3.42940640449524	-0.0959140136837959	0.157415002584457	0.0956738814711571
-6.59396123886108	-8.17564296722412	-3.42908215522766	-0.0961550399661064	0.15752799808979	0.0956015735864639
-6.59333467483521	-8.17116260528564	-3.43134212493896	-0.096133291721344	0.157449454069138	0.0956019908189774
-6.58940076828003	-8.16928577423096	-3.43232989311218	-0.0961479172110558	0.157481133937836	0.0953812599182129
-6.58955717086792	-8.17013645172119	-3.43393564224243	-0.0961616635322571	0.157537251710892	0.0954340323805809
-6.59176588058472	-8.16956329345703	-3.42292356491089	-0.0961700305342674	0.157460987567902	0.0953325852751732
-6.58987379074097	-8.16378974914551	-3.42685198783875	-0.0963150039315224	0.157635822892189	0.0952487960457802
-6.5899019241333	-8.16504096984863	-3.42606091499329	-0.0962731093168259	0.157609760761261	0.0952114015817642
-6.58234882354736	-8.16329765319824	-3.42299628257751	-0.0962522774934769	0.157523334026337	0.0950601026415825
-6.58817768096924	-8.16650199890137	-3.43254733085632	-0.0963034853339195	0.157594323158264	0.0951371118426323
-6.58585977554321	-8.16207981109619	-3.42425179481506	-0.0962813124060631	0.157596066594124	0.0950307101011276
-6.5867919921875	-8.16443347930908	-3.42928814888	-0.0963649898767471	0.157722994685173	0.0949900075793266
-6.58664417266846	-8.16415119171143	-3.42775511741638	-0.0961950272321701	0.157611414790154	0.0949855670332909
-6.58788585662842	-8.16548824310303	-3.42781066894531	-0.0962366238236427	0.157685413956642	0.0948694944381714
-6.59303379058838	-8.16746520996094	-3.43132042884827	-0.0962080731987953	0.15768001973629	0.0949072167277336
-6.59126091003418	-8.16747856140137	-3.42358708381653	-0.0962195098400116	0.157721385359764	0.0947670787572861
-6.59240007400513	-8.16925621032715	-3.42939114570618	-0.096207857131958	0.157752841711044	0.0947105139493942
-6.59192276000977	-8.17307949066162	-3.43088293075562	-0.0961103439331055	0.15767714381218	0.0945739522576332
-6.59728002548218	-8.17241096496582	-3.43361663818359	-0.0962500050663948	0.15766753256321	0.0946388840675354
-6.59607744216919	-8.16953945159912	-3.43547391891479	-0.0961166694760323	0.157642915844917	0.0945006981492043
-6.59737157821655	-8.16928863525391	-3.43290638923645	-0.0961833447217941	0.157775983214378	0.0944253131747246
-6.59239816665649	-8.17483615875244	-3.43649363517761	-0.096130408346653	0.157674461603165	0.0943218916654587
-6.59600830078125	-8.17290115356445	-3.43580555915833	-0.096057265996933	0.157604902982712	0.0942355468869209
-6.59882545471191	-8.17054176330566	-3.44499659538269	-0.0961597189307213	0.157668322324753	0.094165675342083
-6.59648609161377	-8.16901206970215	-3.43513321876526	-0.0961532220244408	0.157656237483025	0.0940655097365379
-6.59665155410767	-8.1685905456543	-3.43357586860657	-0.0961705967783928	0.157721325755119	0.0939252749085426
-6.59387969970703	-8.17125034332275	-3.43378639221191	-0.0960788875818253	0.15753960609436	0.0938400253653526
-6.59622573852539	-8.16686725616455	-3.43026685714722	-0.0962009504437447	0.157636702060699	0.0938542112708092
-6.5928258895874	-8.1673526763916	-3.4363865852356	-0.0961848050355911	0.157718434929848	0.0937815383076668
-6.59035348892212	-8.16722106933594	-3.4270932674408	-0.0961742475628853	0.157658070325851	0.0935598984360695
-6.58641481399536	-8.16483879089355	-3.43501400947571	-0.0960995629429817	0.157701030373573	0.0935079827904701
-6.58480834960938	-8.16863441467285	-3.43650484085083	-0.0962154567241669	0.157607764005661	0.0934114307165146
-6.58618402481079	-8.16388511657715	-3.4258394241333	-0.0961597263813019	0.15765392780304	0.0932981669902802
-6.58679485321045	-8.16584587097168	-3.43337821960449	-0.0962114781141281	0.157783776521683	0.0931695178151131
-6.57993793487549	-8.16708374023438	-3.42794847488403	-0.0961237475275993	0.157635167241096	0.093033105134964
-6.58466243743896	-8.16768741607666	-3.42764258384705	-0.0961954817175865	0.157665088772774	0.0929921269416809
-6.58248519897461	-8.16901016235352	-3.42507410049438	-0.0961563587188721	0.157718509435654	0.0928462445735931
-6.58472394943237	-8.16401767730713	-3.43256449699402	-0.0961847230792046	0.15782742202282	0.0926842167973518
-6.57906341552734	-8.16596412658691	-3.43180680274963	-0.0961183086037636	0.157647982239723	0.0925419330596924
-6.584716796875	-8.1658411026001	-3.42944502830505	-0.0959791466593742	0.157700419425964	0.0924056097865105
-6.5899224281311	-8.16688060760498	-3.43765926361084	-0.0961175635457039	0.157785058021545	0.0923299789428711
-6.58802366256714	-8.17008876800537	-3.43292903900146	-0.0961398929357529	0.157727718353271	0.0921463742852211
-6.59381866455078	-8.16980075836182	-3.43450903892517	-0.096097469329834	0.157829329371452	0.0920354202389717
-6.58802890777588	-8.17495727539063	-3.43924903869629	-0.0959995985031128	0.157655745744705	0.0919223949313164
-6.59805536270142	-8.17193126678467	-3.43536949157715	-0.0960927754640579	0.157739758491516	0.0918004736304283
-6.59592771530151	-8.17123126983643	-3.44499492645264	-0.0960571989417076	0.157768607139587	0.0916852429509163
-6.59214925765991	-8.17285919189453	-3.43571209907532	-0.0960505604743958	0.157669171690941	0.0914482474327087
-6.59752178192139	-8.17213344573975	-3.44416880607605	-0.0959685668349266	0.157701924443245	0.0913600400090218
-6.59900140762329	-8.17890453338623	-3.44646453857422	-0.0960452035069466	0.157701313495636	0.0912420004606247
-6.60233688354492	-8.17438125610352	-3.44753122329712	-0.0960843414068222	0.157727628946304	0.0910708606243134
-6.60268354415894	-8.17663860321045	-3.44688320159912	-0.0961035266518593	0.157802030444145	0.0910156890749931
-6.60531377792358	-8.17736434936523	-3.44739031791687	-0.0959689021110535	0.157642111182213	0.0908582285046577
-6.60926103591919	-8.17534637451172	-3.44630408287048	-0.0961069539189339	0.157737895846367	0.0907476767897606
-6.60712051391602	-8.17436790466309	-3.45412874221802	-0.0960140153765678	0.15773931145668	0.0907508507370949
-6.60763883590698	-8.17744445800781	-3.45004606246948	-0.0960138440132141	0.157752260565758	0.0905431881546974
-6.60758447647095	-8.17985057830811	-3.45768165588379	-0.0960118547081947	0.157799258828163	0.0905583426356316
-6.61179637908936	-8.17989921569824	-3.45197057723999	-0.0959670841693878	0.157685369253159	0.0905054956674576
-6.61115217208862	-8.17740535736084	-3.46054005622864	-0.0960682407021523	0.15786999464035	0.090443029999733
-6.60825967788696	-8.17919445037842	-3.46297764778137	-0.0960477814078331	0.157713249325752	0.0904190391302109
-6.608717918396	-8.18126010894775	-3.45763921737671	-0.0959746763110161	0.157714292407036	0.0902559384703636
-6.61264133453369	-8.17743587493896	-3.46904253959656	-0.096036784350872	0.157740563154221	0.0903392881155014
-6.60914325714111	-8.17401695251465	-3.46912789344788	-0.0959959626197815	0.157714203000069	0.0902193412184715
-6.61112642288208	-8.17436695098877	-3.46832036972046	-0.0960534065961838	0.157815426588058	0.0900999531149864
-6.6115665435791	-8.17621612548828	-3.47578549385071	-0.0959711074829102	0.157781988382339	0.0901483818888664
-6.61324548721313	-8.1774263381958	-3.47637104988098	-0.0961146950721741	0.157778173685074	0.0900608450174332
-6.61601161956787	-8.17284297943115	-3.47678995132446	-0.0961654484272003	0.157880812883377	0.0900516659021378
-6.61297702789307	-8.17121505737305	-3.47881984710693	-0.0960083305835724	0.157786875963211	0.0899757370352745
-6.61075830459595	-8.1724271774292	-3.47611546516418	-0.0960098803043365	0.157738387584686	0.0899277850985527
-6.61199760437012	-8.16929244995117	-3.47965478897095	-0.096127413213253	0.157891750335693	0.0899338573217392
-6.60934114456177	-8.16957950592041	-3.47824764251709	-0.0961360037326813	0.157809838652611	0.089892216026783
-6.60588455200195	-8.16530132293701	-3.47061538696289	-0.0960964635014534	0.157773464918137	0.0897969603538513
-6.60710048675537	-8.1699390411377	-3.47814631462097	-0.0961488336324692	0.157828956842422	0.0898104086518288
-6.60450601577759	-8.16266536712646	-3.47596955299377	-0.0962174460291862	0.157824128866196	0.0897547379136086
-6.60167646408081	-8.15955924987793	-3.46905446052551	-0.096205823123455	0.157895535230637	0.0897111147642136
-6.60041952133179	-8.16333198547363	-3.47382807731628	-0.0960901156067848	0.157935351133347	0.0896924436092377
-6.59849405288696	-8.16557312011719	-3.46530365943909	-0.0962042808532715	0.157874524593353	0.0895856916904449
-6.60313701629639	-8.1622257232666	-3.47423100471497	-0.0962980166077614	0.158033937215805	0.0895402953028679
-6.59899568557739	-8.16342544555664	-3.47065329551697	-0.0963272228837013	0.157925084233284	0.0895179510116577
-6.5966682434082	-8.16363906860352	-3.46765470504761	-0.0962100476026535	0.157808542251587	0.0894701927900314
-6.59902954101563	-8.16116428375244	-3.47528696060181	-0.0962909385561943	0.157944560050964	0.0894587188959122
-6.5985746383667	-8.15891647338867	-3.47503924369812	-0.0962121412158012	0.15794263780117	0.0894060209393501
-6.59549522399902	-8.1619815826416	-3.47213673591614	-0.0962527021765709	0.157974198460579	0.0892913118004799
-6.59580278396606	-8.16379928588867	-3.47554779052734	-0.0962378531694412	0.157947659492493	0.0892857313156128
-6.59736394882202	-8.16002464294434	-3.46686267852783	-0.0962473824620247	0.157938718795776	0.0892469882965088
-6.5952935218811	-8.15680027008057	-3.4676148891449	-0.0963169112801552	0.157979890704155	0.0891737341880798
-6.5936541557312	-8.15787220001221	-3.46856045722961	-0.0962197706103325	0.157971382141113	0.0891730040311813
-6.5883903503418	-8.15970993041992	-3.46958756446838	-0.0962161421775818	0.15779185295105	0.0890968814492226
-6.59263849258423	-8.15514659881592	-3.46694111824036	-0.0963093638420105	0.157938852906227	0.0890926048159599
-6.59054946899414	-8.15597057342529	-3.46699380874634	-0.0962696671485901	0.158003851771355	0.0890793651342392
-6.58212614059448	-8.15541648864746	-3.45955061912537	-0.0961482003331184	0.157789304852486	0.0889173597097397
-6.58343887329102	-8.15668869018555	-3.45713043212891	-0.0963349044322968	0.157887622714043	0.0889667943120003
-6.58084630966187	-8.15180110931396	-3.46356797218323	-0.096187599003315	0.157928809523582	0.0889727473258972
-6.57656049728394	-8.15007305145264	-3.46055579185486	-0.0961535647511482	0.157838717103004	0.0887530446052551
-6.57925271987915	-8.15312004089355	-3.45550322532654	-0.0961819365620613	0.157931014895439	0.0887530669569969
-6.5798773765564	-8.15402030944824	-3.45685529708862	-0.0963206067681313	0.157920867204666	0.0887559428811073
-6.57812881469727	-8.15099143981934	-3.45464539527893	-0.0961930230259895	0.157920986413956	0.0886203646659851
-6.5768027305603	-8.15101146697998	-3.46013259887695	-0.0961663573980331	0.157878652215004	0.0885483920574188
-6.57671499252319	-8.15106296539307	-3.4591817855835	-0.0960932821035385	0.157816424965858	0.0885129645466805
-6.57868671417236	-8.14848804473877	-3.45692706108093	-0.09618079662323	0.157930359244347	0.0883718654513359
-6.58506345748901	-8.15027046203613	-3.45725774765015	-0.0962524488568306	0.157979607582092	0.0882979854941368
-6.58265542984009	-8.15152072906494	-3.45723295211792	-0.0961561650037766	0.157854303717613	0.0882402658462524
-6.58527898788452	-8.15172958374023	-3.45226454734802	-0.096208781003952	0.157920300960541	0.0882007852196693
-6.5846643447876	-8.1433629989624	-3.45991635322571	-0.0962608903646469	0.157894089818001	0.0881631001830101
-6.57792663574219	-8.1503324508667	-3.4614953994751	-0.0961747467517853	0.157828629016876	0.0879719480872154
-6.58452796936035	-8.1507740020752	-3.44614887237549	-0.0962234437465668	0.157870665192604	0.0879781916737556
-6.58952760696411	-8.14614200592041	-3.45387887954712	-0.0962790995836258	0.157957777380943	0.0879150107502937
-6.58515882492065	-8.1489315032959	-3.454270362854	-0.09625094383955	0.157907396554947	0.0878090932965279
-6.58371591567993	-8.14775562286377	-3.44716143608093	-0.0962429270148277	0.157909274101257	0.0877146124839783
-6.58318948745728	-8.14903163909912	-3.453209400177	-0.0961761027574539	0.157814219594002	0.0877162143588066
-6.58537864685059	-8.14342021942139	-3.44435000419617	-0.0963013768196106	0.1578538864851	0.0875783935189247
-6.58532857894897	-8.1451530456543	-3.4515323638916	-0.096299447119236	0.158003807067871	0.0876075997948647
-6.58154439926147	-8.14549922943115	-3.44265699386597	-0.0962392687797546	0.157864347100258	0.0874475240707397
-6.58704376220703	-8.14817428588867	-3.44064950942993	-0.0962676033377647	0.157942220568657	0.0873841419816017
-6.58666610717773	-8.15003871917725	-3.44024109840393	-0.0963967069983482	0.157956182956696	0.0874257683753967
-6.58472442626953	-8.14925670623779	-3.43490648269653	-0.0963161364197731	0.157979995012283	0.0871580541133881
-6.58275556564331	-8.15027046203613	-3.43296194076538	-0.0963076651096344	0.158036515116692	0.0871785879135132
-6.58301591873169	-8.15323448181152	-3.43483376502991	-0.0962167978286743	0.157931223511696	0.0870838239789009
-6.58696842193604	-8.15090656280518	-3.43525195121765	-0.0963135585188866	0.158056020736694	0.0869957804679871
-6.58989715576172	-8.15120220184326	-3.44001889228821	-0.0962628647685051	0.158131510019302	0.08693528175354
-6.58980989456177	-8.15269374847412	-3.42343926429749	-0.0961450487375259	0.158182799816132	0.0867311358451843
-6.59677457809448	-8.15810680389404	-3.43350100517273	-0.0962567031383514	0.158151566982269	0.0866719111800194
-6.59635019302368	-8.15930652618408	-3.43180131912231	-0.0963068231940269	0.158184066414833	0.0866109430789948
-6.60034894943237	-8.15813827514648	-3.42947220802307	-0.0961960554122925	0.158201605081558	0.0864671468734741
-6.59782648086548	-8.15952110290527	-3.43287920951843	-0.0961505621671677	0.158194452524185	0.0863499790430069
-6.60783720016479	-8.16777801513672	-3.43871021270752	-0.0962644889950752	0.158240273594856	0.0863363891839981
-6.6113109588623	-8.16473388671875	-3.43580746650696	-0.096260242164135	0.158256098628044	0.0860964730381966
-6.6101245880127	-8.16495895385742	-3.43255805969238	-0.0963326171040535	0.158297792077065	0.0860828012228012
-6.61480331420898	-8.16299343109131	-3.43591117858887	-0.0962735712528229	0.15818102657795	0.08600202947855
-6.61553764343262	-8.16269302368164	-3.43844199180603	-0.0963524281978607	0.158211797475815	0.0857977345585823
-6.62278127670288	-8.16215229034424	-3.43990707397461	-0.0963233038783073	0.158380508422852	0.0857470482587814
-6.62065553665161	-8.16807651519775	-3.44237351417542	-0.0963296219706535	0.158315256237984	0.0856019854545593
-6.62921380996704	-8.16566848754883	-3.44027376174927	-0.0963527038693428	0.158291861414909	0.0854972079396248
-6.63245534896851	-8.16458797454834	-3.44504284858704	-0.0965303406119347	0.158530175685883	0.0854410231113434
-6.62916040420532	-8.16539287567139	-3.44950532913208	-0.096377968788147	0.158424451947212	0.0852693244814873
-6.63053321838379	-8.16657447814941	-3.44699573516846	-0.0964706763625145	0.1584842056036	0.0851191058754921
-6.64094972610474	-8.16676616668701	-3.45336389541626	-0.0965316817164421	0.158628031611443	0.0851498916745186
-6.6407675743103	-8.16926956176758	-3.45100903511047	-0.0965893939137459	0.158582463860512	0.084913857281208
-6.64221429824829	-8.16725444793701	-3.44720816612244	-0.0966643989086151	0.158664226531982	0.0848229005932808
-6.64738368988037	-8.16833305358887	-3.46037864685059	-0.0966458320617676	0.158622846007347	0.0848447307944298
-6.64794445037842	-8.17017555236816	-3.456951379776	-0.0968006774783134	0.158712595701218	0.0846962183713913
-6.65224552154541	-8.16388607025146	-3.46171474456787	-0.0968024581670761	0.158897489309311	0.0846647396683693
-6.64987373352051	-8.16950416564941	-3.46366453170776	-0.0967785716056824	0.158767476677895	0.0846277847886086
-6.65738010406494	-8.17048358917236	-3.45688796043396	-0.0968727841973305	0.158818632364273	0.0845732763409615
-6.6610255241394	-8.16770553588867	-3.47004818916321	-0.0969909802079201	0.158954411745071	0.0845554769039154
-6.6609673500061	-8.16997909545898	-3.46711564064026	-0.0969144999980927	0.158866256475449	0.0845391973853111
-6.65834093093872	-8.17009258270264	-3.46745085716248	-0.0969229936599731	0.158874496817589	0.0844627544283867
-6.66270065307617	-8.16896629333496	-3.47778153419495	-0.0971221104264259	0.158987060189247	0.0845699980854988
-6.66335773468018	-8.16751289367676	-3.47888660430908	-0.097075492143631	0.159016653895378	0.0844125002622604
-6.66391468048096	-8.17061519622803	-3.47178387641907	-0.0971234142780304	0.159050986170769	0.0843585282564163
-6.66128730773926	-8.16904640197754	-3.47726225852966	-0.0971569046378136	0.158920779824257	0.0844723656773567
-6.65956258773804	-8.1661548614502	-3.48022723197937	-0.0971670970320702	0.158944651484489	0.084375187754631
-6.66114234924316	-8.16439151763916	-3.47571301460266	-0.0972768366336823	0.159033745527267	0.0843116119503975
-6.65832805633545	-8.1627140045166	-3.48501300811768	-0.0972202643752098	0.159072458744049	0.0843200013041496
-6.66008567810059	-8.16305637359619	-3.47901034355164	-0.0972570106387138	0.158922851085663	0.0843018665909767
-6.66162252426147	-8.15867900848389	-3.48348474502563	-0.0973863303661346	0.159080803394318	0.084249421954155
-6.65545797348022	-8.16023254394531	-3.48101449012756	-0.0973603650927544	0.158981949090958	0.0842501595616341
-6.65256214141846	-8.15970420837402	-3.47712254524231	-0.097334511578083	0.158918142318726	0.0841789916157722
-6.65764474868774	-8.15361213684082	-3.48617839813232	-0.0974491238594055	0.159085765480995	0.0842196643352509
-6.65549850463867	-8.15264129638672	-3.48869657516479	-0.0974118560552597	0.159104496240616	0.0841483622789383
-6.65113639831543	-8.15276336669922	-3.4766411781311	-0.097466953098774	0.159063130617142	0.084051676094532
-6.65047121047974	-8.15212345123291	-3.47835040092468	-0.0975427478551865	0.159005343914032	0.0840268209576607
-6.65578126907349	-8.15185737609863	-3.48046946525574	-0.0975383073091507	0.159055337309837	0.084154449403286
-6.64685821533203	-8.1477518081665	-3.47708821296692	-0.09750647097826	0.159088835120201	0.0839525386691093
-6.64445781707764	-8.1480073928833	-3.48447394371033	-0.0975446850061417	0.159063845872879	0.0840346738696098
-6.64687442779541	-8.14595985412598	-3.48317670822144	-0.0974564999341965	0.159023463726044	0.0839433595538139
-6.6451530456543	-8.1458740234375	-3.47781038284302	-0.0975834056735039	0.159152969717979	0.0838717445731163
-6.64727020263672	-8.14407920837402	-3.47774195671082	-0.0976516082882881	0.159125477075577	0.0838853716850281
-6.63825702667236	-8.13997459411621	-3.48669648170471	-0.0975624620914459	0.158975183963776	0.0838096141815186
-6.63926219940186	-8.13870143890381	-3.48149514198303	-0.0975441411137581	0.159037694334984	0.0837023928761482
-6.64068222045898	-8.13840198516846	-3.47716736793518	-0.0976102128624916	0.159165099263191	0.0836661159992218
-6.63973426818848	-8.13854598999023	-3.47906684875488	-0.0974488705396652	0.159031748771667	0.0836538895964623
-6.63722610473633	-8.13654708862305	-3.47594165802002	-0.0976232662796974	0.159061446785927	0.0835191830992699
-6.63926362991333	-8.1344747543335	-3.47386479377747	-0.0976177304983139	0.159100145101547	0.0834744423627853
-6.63462686538696	-8.13541126251221	-3.47677397727966	-0.0975148305296898	0.159064143896103	0.0834859013557434
-6.6338791847229	-8.13539409637451	-3.47934079170227	-0.0974578782916069	0.159058153629303	0.0833641439676285
-6.64152956008911	-8.1316385269165	-3.48028421401978	-0.0975778847932816	0.159138083457947	0.0833395272493362
-6.63489770889282	-8.13118934631348	-3.47541522979736	-0.0975203663110733	0.159029245376587	0.0832622274756432
-6.62863302230835	-8.1314811706543	-3.4675509929657	-0.0975040644407272	0.158967807888985	0.0831352174282074
-6.63368272781372	-8.1323823928833	-3.47876811027527	-0.0974791124463081	0.159019753336906	0.0831742212176323
-6.62825489044189	-8.12808990478516	-3.47289991378784	-0.0973982214927673	0.159051060676575	0.0830768272280693
-6.62586832046509	-8.12860012054443	-3.46323895454407	-0.097397580742836	0.159114703536034	0.082942821085453
-6.62605094909668	-8.13039207458496	-3.47121500968933	-0.0973729714751244	0.158998027443886	0.0829019919037819
-6.62540149688721	-8.13131809234619	-3.46443486213684	-0.0973848178982735	0.158975794911385	0.0828381255269051
-6.62562417984009	-8.12588882446289	-3.46107006072998	-0.0973964110016823	0.159046232700348	0.0826767608523369
-6.6192741394043	-8.12595558166504	-3.47004079818726	-0.0972593203186989	0.15905536711216	0.0826801136136055
-6.62033414840698	-8.129150390625	-3.4657769203186	-0.0971787795424461	0.158910021185875	0.0825174301862717
-6.62141132354736	-8.12637996673584	-3.46058440208435	-0.097256176173687	0.1590955555439	0.0825101137161255
-6.62279033660889	-8.13035583496094	-3.46176791191101	-0.0971861407160759	0.159054294228554	0.0824025571346283
-6.61708641052246	-8.13149166107178	-3.45717883110046	-0.0970921441912651	0.159019827842712	0.0822544917464256
-6.62164974212646	-8.1304349899292	-3.45684027671814	-0.0970864817500114	0.158975809812546	0.0823285207152367
-6.62040853500366	-8.12850761413574	-3.46710801124573	-0.0970258265733719	0.159061685204506	0.0822287425398827
-6.61700820922852	-8.13144588470459	-3.46654891967773	-0.0969339087605476	0.158949822187424	0.0820682048797607
-6.62361717224121	-8.1328296661377	-3.46027278900146	-0.0969851240515709	0.158996060490608	0.0819909125566483
-6.62373781204224	-8.13354110717773	-3.46569132804871	-0.097019150853157	0.159037366509438	0.0820653736591339
-6.62176179885864	-8.13179874420166	-3.46188592910767	-0.0969417616724968	0.158965483307838	0.0817973464727402
-6.62092161178589	-8.1317024230957	-3.46428632736206	-0.0969446003437042	0.158941298723221	0.081772580742836
-6.62492847442627	-8.13255882263184	-3.47062826156616	-0.0969537794589996	0.158985435962677	0.0817646905779839
-6.62457990646362	-8.13152408599854	-3.46479725837708	-0.0969983339309692	0.159009829163551	0.0816211625933647
-6.62323617935181	-8.13078498840332	-3.46350383758545	-0.0969863384962082	0.158970147371292	0.0814976617693901
-6.62512731552124	-8.1292085647583	-3.47374057769775	-0.097018800675869	0.158909529447556	0.0815113186836243
-6.62332820892334	-8.12621212005615	-3.47258567810059	-0.0969131365418434	0.158953294157982	0.0813662335276604
-6.61888456344604	-8.12289237976074	-3.46424961090088	-0.0969746261835098	0.158991560339928	0.0812370255589485
-6.62175607681274	-8.12685775756836	-3.47117328643799	-0.097055621445179	0.15894703567028	0.0812104195356369
-6.62234735488892	-8.1248607635498	-3.47648644447327	-0.0970838144421577	0.15895026922226	0.0812394917011261
-6.61504030227661	-8.12029457092285	-3.47017192840576	-0.0970426946878433	0.158943191170692	0.0809894725680351
-6.61474132537842	-8.11939239501953	-3.4741849899292	-0.0970498770475388	0.158967092633247	0.081038773059845
-6.61472272872925	-8.12120056152344	-3.47879886627197	-0.0971451997756958	0.158972725272179	0.0810217186808586
-6.61373329162598	-8.11772060394287	-3.47237133979797	-0.0971523523330688	0.159024432301521	0.0809053033590317
-6.60892343521118	-8.11392593383789	-3.47374176979065	-0.0970977023243904	0.159001156687737	0.0808128044009209
-6.60604238510132	-8.11295318603516	-3.48268890380859	-0.0971299186348915	0.159018158912659	0.0808659493923187
-6.60653305053711	-8.11266994476318	-3.47473907470703	-0.0972220152616501	0.159116715192795	0.0806429013609886
-6.60359668731689	-8.11097431182861	-3.47043609619141	-0.09720478951931	0.15901991724968	0.0805737301707268
-6.60231351852417	-8.11151885986328	-3.47525715827942	-0.0973090380430222	0.159048691391945	0.0805834382772446
-6.59919023513794	-8.10319232940674	-3.48047542572021	-0.097211055457592	0.159150287508965	0.0805505886673927
-6.59890604019165	-8.10938358306885	-3.47525644302368	-0.0971668511629105	0.159151121973991	0.0803929716348648
-6.60212182998657	-8.10672092437744	-3.4743754863739	-0.0972825363278389	0.15917344391346	0.080332837998867
-6.59796810150146	-8.10271453857422	-3.47892212867737	-0.0973208770155907	0.159250691533089	0.0803544372320175
-6.59230804443359	-8.10442638397217	-3.48157715797424	-0.0971618741750717	0.159157037734985	0.0802750587463379
-6.59370183944702	-8.10448455810547	-3.4799690246582	-0.0972884222865105	0.159225836396217	0.0800792053341866
-6.596923828125	-8.10641193389893	-3.47445797920227	-0.0973317250609398	0.159330680966377	0.0801008492708206
-6.59226846694946	-8.10639190673828	-3.47721314430237	-0.0972942933440208	0.1592967659235	0.0800332948565483
-6.59065341949463	-8.10811710357666	-3.47461652755737	-0.0971639901399612	0.159216850996017	0.0799810141324997
-6.59220600128174	-8.10626792907715	-3.47178101539612	-0.0972987040877342	0.159438595175743	0.0799082368612289
-6.59256172180176	-8.1055736541748	-3.47691082954407	-0.0972773879766464	0.159444808959961	0.0797615423798561
-6.58901214599609	-8.10994052886963	-3.47688055038452	-0.0973263308405876	0.159310385584831	0.0797490999102592
-6.58831882476807	-8.1059741973877	-3.46633863449097	-0.0973058491945267	0.159350097179413	0.0796970948576927
-6.58673620223999	-8.10543537139893	-3.47352147102356	-0.0973693653941154	0.159471228718758	0.0795624181628227
-6.58360147476196	-8.10545063018799	-3.4737389087677	-0.0972336679697037	0.159433379769325	0.0795226097106934
-6.58464527130127	-8.10869407653809	-3.46244430541992	-0.0973013266921043	0.15949359536171	0.0793748199939728
-6.58586454391479	-8.10566329956055	-3.45573759078979	-0.0973827391862869	0.159614264965057	0.0793896242976189
-6.57961225509644	-8.10560894012451	-3.46460342407227	-0.0972229391336441	0.159488528966904	0.0793413817882538
-6.58344554901123	-8.10632228851318	-3.46149373054504	-0.0971619784832001	0.159522771835327	0.0792467519640923
-6.58320760726929	-8.10810470581055	-3.46483087539673	-0.0972525849938393	0.159693598747253	0.079205721616745
-6.58878517150879	-8.10899829864502	-3.45317220687866	-0.0972470790147781	0.15970304608345	0.0790478438138962
-6.58366823196411	-8.11313056945801	-3.45957136154175	-0.097259059548378	0.159632489085197	0.0790628716349602
-6.58617258071899	-8.11220741271973	-3.46383142471313	-0.0971964746713638	0.159724831581116	0.0789227411150932
-6.58685827255249	-8.11703872680664	-3.45092082023621	-0.0972876772284508	0.159765347838402	0.0788374245166779
-6.59167337417603	-8.11883640289307	-3.45739102363586	-0.0973466038703918	0.159730494022369	0.0788526386022568
-6.58910703659058	-8.11404037475586	-3.45509719848633	-0.0972464829683304	0.159811481833458	0.0787872970104218
-6.58968496322632	-8.11971569061279	-3.45898056030273	-0.0971838310360909	0.159768924117088	0.0785539597272873
-6.59772205352783	-8.12262439727783	-3.45751595497131	-0.0971660688519478	0.159856215119362	0.0785683915019035
-6.59737873077393	-8.12196159362793	-3.45987772941589	-0.0973765403032303	0.159943789243698	0.0785885974764824
-6.59388208389282	-8.12033367156982	-3.46201968193054	-0.0971434339880943	0.159829020500183	0.0784825310111046
-6.59389638900757	-8.1204195022583	-3.45874238014221	-0.0971906334161758	0.159819006919861	0.0783340930938721
-6.60085296630859	-8.11925792694092	-3.45946097373962	-0.0971972048282623	0.159962207078934	0.0783578231930733
-6.5972318649292	-8.12232303619385	-3.45416879653931	-0.0972581803798676	0.159864783287048	0.0782822147011757
-6.59549856185913	-8.12062931060791	-3.44951748847961	-0.0971216708421707	0.159790888428688	0.0782143995165825
-6.59521484375	-8.11910820007324	-3.45589375495911	-0.0972700268030167	0.159891709685326	0.0781559571623802
-6.59419345855713	-8.11832904815674	-3.46072053909302	-0.0971814393997192	0.159959957003593	0.078134149312973
-6.58832168579102	-8.11914730072021	-3.45510983467102	-0.0971220880746841	0.159844636917114	0.0779413431882858
-6.59389638900757	-8.11877822875977	-3.44570446014404	-0.0972457602620125	0.159865885972977	0.077961191534996
-6.59085130691528	-8.11725997924805	-3.45548820495605	-0.0972031056880951	0.159951344132423	0.0779086723923683
-6.58642578125	-8.118239402771	-3.45042395591736	-0.0970642417669296	0.159875333309174	0.0778222680091858
-6.58491086959839	-8.12152576446533	-3.44053912162781	-0.097200058400631	0.159937530755997	0.0777262449264526
-6.58800220489502	-8.11794757843018	-3.44346022605896	-0.0972898378968239	0.160069242119789	0.0777199640870094
-6.58099222183228	-8.11862373352051	-3.43992209434509	-0.0971651449799538	0.159925162792206	0.0776452198624611
-6.58339929580688	-8.12076091766357	-3.44048404693604	-0.0970143973827362	0.15991473197937	0.0775863826274872
-6.58646678924561	-8.12250423431396	-3.43828201293945	-0.0971402302384377	0.160055220127106	0.0774705857038498
-6.58896398544312	-8.12235069274902	-3.43308639526367	-0.097056619822979	0.160056889057159	0.077380932867527
-6.58485841751099	-8.12459945678711	-3.44174218177795	-0.0970761924982071	0.159932136535645	0.0773206427693367
-6.58676624298096	-8.12117481231689	-3.43495488166809	-0.097009152173996	0.159959644079208	0.0771725252270699
-6.58780908584595	-8.12547016143799	-3.43170928955078	-0.0970400869846344	0.160121098160744	0.0770852118730545
-6.59295558929443	-8.13060665130615	-3.43551683425903	-0.0970920100808144	0.160025596618652	0.0771391317248344
-6.59320545196533	-8.12804794311523	-3.43962049484253	-0.0969967767596245	0.160090833902359	0.0770268663764
-6.59519815444946	-8.12848949432373	-3.43677759170532	-0.0969907343387604	0.160160198807716	0.076871320605278
-6.59734296798706	-8.13413715362549	-3.44049644470215	-0.0969465598464012	0.160098701715469	0.0769130513072014
-6.60335969924927	-8.13458347320557	-3.44111680984497	-0.0969987064599991	0.160106882452965	0.0768211558461189
-6.60283851623535	-8.13683032989502	-3.43789601325989	-0.0969395264983177	0.160158574581146	0.0766667127609253
-6.60462856292725	-8.13880825042725	-3.44141459465027	-0.0969346761703491	0.160123214125633	0.0765513852238655
-6.61174201965332	-8.1400032043457	-3.45141506195068	-0.0969102084636688	0.160223141312599	0.0766722932457924
-6.61436557769775	-8.14431285858154	-3.44248294830322	-0.0969241857528687	0.160188540816307	0.0765359699726105
-6.61390829086304	-8.14548969268799	-3.43788719177246	-0.0969399884343147	0.160092204809189	0.0764386504888535
-6.61776399612427	-8.14236736297607	-3.45441389083862	-0.0968907251954079	0.160131111741066	0.0764262825250626
-6.62415027618408	-8.14193058013916	-3.45521020889282	-0.0968895182013512	0.160248935222626	0.076392725110054
-6.62136125564575	-8.14648914337158	-3.45167350769043	-0.0969493836164474	0.160135999321938	0.0762549862265587
-6.62826013565063	-8.14417839050293	-3.45054769515991	-0.0969519913196564	0.160147830843925	0.076252281665802
-6.62994384765625	-8.14276790618896	-3.46634721755981	-0.0970077812671661	0.160202875733376	0.0762335881590843
-6.62764263153076	-8.1445426940918	-3.46675753593445	-0.0968756675720215	0.160204127430916	0.0761676654219627
-6.63234567642212	-8.14800262451172	-3.46071028709412	-0.0969602540135384	0.160196095705032	0.0760554298758507
-6.63891887664795	-8.14630222320557	-3.47066497802734	-0.0970947965979576	0.160364553332329	0.0761415660381317
-6.63751792907715	-8.14573287963867	-3.47044944763184	-0.0970892533659935	0.160248175263405	0.0760164111852646
-6.63828611373901	-8.14789199829102	-3.46644616127014	-0.0969663262367249	0.160214215517044	0.0760170146822929
-6.63986158370972	-8.14760780334473	-3.47821593284607	-0.0971011891961098	0.160282120108604	0.0760700181126595
-6.64348936080933	-8.14906120300293	-3.47886848449707	-0.0970503613352776	0.160358130931854	0.0760247558355331
-6.64008617401123	-8.14878368377686	-3.4732551574707	-0.0970410034060478	0.160248324275017	0.0759587064385414
-6.64847278594971	-8.15000343322754	-3.47643685340881	-0.0970922037959099	0.160249844193459	0.0760056301951408
-6.64575290679932	-8.14704990386963	-3.490966796875	-0.0971508547663689	0.16035895049572	0.0760368257761002
-6.64330005645752	-8.14862537384033	-3.48241233825684	-0.0969986021518707	0.160243913531303	0.0759886205196381
-6.6464319229126	-8.14810466766357	-3.47757840156555	-0.0971104353666306	0.160261049866676	0.0759838446974754
-6.64694118499756	-8.14783191680908	-3.48695373535156	-0.0971935465931892	0.160331457853317	0.0761158168315887
-6.64095211029053	-8.14669418334961	-3.4856915473938	-0.0971135124564171	0.160243973135948	0.0760781764984131
-6.64362907409668	-8.14634704589844	-3.48578691482544	-0.0969913601875305	0.160219371318817	0.0760644972324371
-6.6438570022583	-8.14446067810059	-3.49574279785156	-0.0971885025501251	0.160374507308006	0.0761807933449745
-6.64081811904907	-8.14554786682129	-3.48577642440796	-0.0971406996250153	0.160306468605995	0.0761706233024597
-6.63594388961792	-8.14917278289795	-3.48863077163696	-0.0970701575279236	0.160175830125809	0.0761828199028969
-6.63922119140625	-8.14495182037354	-3.49302744865417	-0.0971009433269501	0.160301342606544	0.076243557035923
-6.64091348648071	-8.14639282226563	-3.49105048179626	-0.0970504358410835	0.160367414355278	0.0762709826231003
-6.63435697555542	-8.14766120910645	-3.49028038978577	-0.0969857797026634	0.160221010446548	0.076322503387928
-6.63427877426147	-8.14847564697266	-3.48117136955261	-0.0970574617385864	0.160243481397629	0.0763573870062828
-6.63429117202759	-8.14496803283691	-3.48937511444092	-0.0970299318432808	0.160359889268875	0.0763501152396202
-6.62920808792114	-8.15115165710449	-3.48646259307861	-0.0969531908631325	0.160315349698067	0.0763123482465744
-6.63237285614014	-8.15176296234131	-3.48479628562927	-0.0970063954591751	0.160295695066452	0.0763691738247871
-6.63058567047119	-8.15212821960449	-3.47875738143921	-0.0970587879419327	0.160387545824051	0.0763735324144363
-6.62578868865967	-8.15374183654785	-3.48768496513367	-0.0968890711665154	0.160326793789864	0.0764049664139748
-6.62411832809448	-8.15654468536377	-3.48295450210571	-0.0968862101435661	0.160240411758423	0.0764169469475746
-6.62399482727051	-8.15367221832275	-3.47788596153259	-0.0968439504504204	0.160337850451469	0.0764211565256119
-6.62297868728638	-8.15440464019775	-3.47391891479492	-0.0968883484601974	0.160412132740021	0.0764729902148247
-6.62181854248047	-8.15571117401123	-3.48310494422913	-0.0968180224299431	0.160267740488052	0.0765476226806641
-6.62244606018066	-8.15623378753662	-3.47960543632507	-0.0967485457658768	0.160333976149559	0.0764608681201935
-6.62491989135742	-8.15657329559326	-3.4742636680603	-0.0967374369502068	0.160343632102013	0.0764304921030998
-6.62128353118896	-8.15845203399658	-3.47883534431458	-0.0967384576797485	0.160239905118942	0.0765659436583519
-6.6241250038147	-8.15448188781738	-3.48741340637207	-0.0967591777443886	0.160375267267227	0.076540894806385
-6.62239742279053	-8.15736103057861	-3.47894167900085	-0.0966194048523903	0.160269275307655	0.0765618085861206
-6.62273597717285	-8.15686893463135	-3.47986221313477	-0.096753716468811	0.160287439823151	0.0765892267227173
-6.62054824829102	-8.15425586700439	-3.47451114654541	-0.0966983437538147	0.16028618812561	0.0765195041894913
-6.62076330184937	-8.15968608856201	-3.48745560646057	-0.0966111645102501	0.160269036889076	0.0765883028507233
-6.6247615814209	-8.15655708312988	-3.47933983802795	-0.0966129377484322	0.160164892673492	0.0765902772545815
-6.62792110443115	-8.15792655944824	-3.47498321533203	-0.0966627970337868	0.160270318388939	0.0765481218695641
-6.62473726272583	-8.1561222076416	-3.48044538497925	-0.096598319709301	0.160150364041328	0.0765803158283234
-6.62544584274292	-8.15918350219727	-3.48564124107361	-0.0965715646743774	0.160179510712624	0.0766648724675179
-6.62836694717407	-8.15896701812744	-3.48145866394043	-0.0965852290391922	0.160192728042603	0.0765485092997551
-6.6293830871582	-8.16194248199463	-3.47901821136475	-0.0966279059648514	0.160114049911499	0.0765464082360268
-6.63023328781128	-8.15925979614258	-3.48683571815491	-0.0966697335243225	0.160068064928055	0.0766319036483765
-6.63680362701416	-8.15727615356445	-3.49222874641418	-0.0965286046266556	0.160189360380173	0.0766307637095451
-6.63371467590332	-8.16185188293457	-3.4869647026062	-0.0965398922562599	0.160108879208565	0.0765366926789284
-6.63792943954468	-8.15683078765869	-3.48144841194153	-0.0966253578662872	0.160050272941589	0.0766445025801659
-6.63778305053711	-8.15825653076172	-3.49155616760254	-0.0965727418661118	0.160117372870445	0.0766113176941872
-6.63460731506348	-8.15825939178467	-3.4874153137207	-0.0965003669261932	0.160006493330002	0.0766014158725739
-6.64047527313232	-8.16037750244141	-3.48420286178589	-0.0965731292963028	0.160009160637856	0.076629564166069
-6.6394419670105	-8.15694522857666	-3.47759890556335	-0.0965975746512413	0.160011157393456	0.0766494497656822
-6.6328010559082	-8.15561962127686	-3.48738479614258	-0.096525102853775	0.159899160265923	0.0766817703843117
-6.63625144958496	-8.1570291519165	-3.4868335723877	-0.0965309664607048	0.159902185201645	0.0767177939414978
-6.64203071594238	-8.15890026092529	-3.47858858108521	-0.0965639501810074	0.159990772604942	0.0766831040382385
-6.63498115539551	-8.15567684173584	-3.47701025009155	-0.0965661332011223	0.159787863492966	0.0767285153269768
-6.63815689086914	-8.15667247772217	-3.48401546478271	-0.0966032594442368	0.15987029671669	0.0768560990691185
-6.63993358612061	-8.1580753326416	-3.4867115020752	-0.0965312644839287	0.159856155514717	0.0767653584480286
-6.63596868515015	-8.15908241271973	-3.47266554832459	-0.0964526683092117	0.159779146313667	0.076801136136055
-6.63644790649414	-8.15690803527832	-3.47675776481628	-0.096580408513546	0.159804373979568	0.0768834874033928
-6.63927125930786	-8.15670013427734	-3.47843289375305	-0.0965018346905708	0.159862861037254	0.0769300684332848
-6.63597202301025	-8.16332912445068	-3.48233008384705	-0.0964170172810555	0.159778371453285	0.0769073516130447
-6.64222764968872	-8.16140079498291	-3.46654748916626	-0.096433699131012	0.159759849309921	0.0769878625869751
-6.64377450942993	-8.15997695922852	-3.47593331336975	-0.0964375659823418	0.159818261861801	0.077002078294754
-6.64153575897217	-8.16345596313477	-3.47555494308472	-0.0963038727641106	0.159691080451012	0.0770485699176788
-6.64207601547241	-8.16562461853027	-3.46962642669678	-0.0962792485952377	0.159667640924454	0.0769825652241707
-6.64908838272095	-8.16483783721924	-3.47292351722717	-0.0963932871818542	0.159730404615402	0.0770999193191528
-6.6494255065918	-8.17010879516602	-3.46470308303833	-0.0963605642318726	0.159682437777519	0.0771236270666122
-6.6454119682312	-8.17050457000732	-3.46469569206238	-0.096220538020134	0.159573704004288	0.0771094337105751
-6.64925384521484	-8.17061996459961	-3.46194314956665	-0.0962962880730629	0.159686923027039	0.0771443769335747
-6.65294742584229	-8.17182922363281	-3.46654510498047	-0.0963284075260162	0.159676074981689	0.0771502777934074
-6.65148639678955	-8.1774787902832	-3.4636754989624	-0.0962601602077484	0.159454569220543	0.0772362127900124
-6.6533670425415	-8.1748743057251	-3.45770788192749	-0.0962575376033783	0.159472122788429	0.0772326439619064
-6.65441370010376	-8.17462635040283	-3.4579553604126	-0.0962228700518608	0.159548193216324	0.0772105678915977
-6.6587610244751	-8.17875194549561	-3.46058702468872	-0.0961485505104065	0.159570246934891	0.0772716626524925
-6.66219997406006	-8.18160152435303	-3.4610550403595	-0.0961618795990944	0.159538865089417	0.0773278400301933
-6.65924406051636	-8.18009376525879	-3.45609521865845	-0.0961552485823631	0.159489095211029	0.0772542804479599
-6.66050100326538	-8.18203258514404	-3.46143984794617	-0.0960428044199944	0.159476712346077	0.0772949308156967
-6.66468954086304	-8.18239688873291	-3.46327471733093	-0.0960883349180222	0.159444466233253	0.0772899612784386
-6.66431140899658	-8.18822574615479	-3.45640158653259	-0.0960690528154373	0.159459412097931	0.0772436782717705
-6.66740131378174	-8.18623065948486	-3.45373392105103	-0.0960384681820869	0.159398689866066	0.0771775990724564
-6.66869306564331	-8.18650722503662	-3.46458077430725	-0.0961138531565666	0.159336403012276	0.0773384273052216
-6.67074108123779	-8.18558788299561	-3.4611132144928	-0.096075527369976	0.159374535083771	0.0772139206528664
-6.6738920211792	-8.19266700744629	-3.45524907112122	-0.0960211977362633	0.159337818622589	0.0771928280591965
-6.67574787139893	-8.19280815124512	-3.46083760261536	-0.0960904210805893	0.159315347671509	0.0772753357887268
-6.67859601974487	-8.19027709960938	-3.46370077133179	-0.0959901288151741	0.159353747963905	0.077277883887291
-6.67862319946289	-8.1957368850708	-3.460373878479	-0.0959528982639313	0.159253016114235	0.0771640837192535
-6.68758869171143	-8.19861125946045	-3.46245360374451	-0.0959763154387474	0.159271091222763	0.0772239342331886
-6.69001007080078	-8.19615364074707	-3.4655454158783	-0.0961147174239159	0.159341067075729	0.0772209241986275
-6.6897439956665	-8.19681358337402	-3.4742751121521	-0.095946729183197	0.159223884344101	0.0772092938423157
-6.69311189651489	-8.20111179351807	-3.47080159187317	-0.0959874093532562	0.159207582473755	0.0771268084645271
-6.6978497505188	-8.2025203704834	-3.46886897087097	-0.0961221009492874	0.15934582054615	0.0771185904741287
-6.70129585266113	-8.20697498321533	-3.47409272193909	-0.0961285904049873	0.159238755702972	0.0771283283829689
-6.70494556427002	-8.2063684463501	-3.48374199867249	-0.0960286930203438	0.159231722354889	0.0771485343575478
-6.70851802825928	-8.20888996124268	-3.48038291931152	-0.0961056128144264	0.159311011433601	0.0771297290921211
-6.71347904205322	-8.20908069610596	-3.4776303768158	-0.0961102843284607	0.159219905734062	0.0770591348409653
-6.71434211730957	-8.20908069610596	-3.48825931549072	-0.0962217971682549	0.159246176481247	0.0771944597363472
-6.71565341949463	-8.20663261413574	-3.49174880981445	-0.0961930900812149	0.159303352236748	0.0771729424595833
-6.71444129943848	-8.21063613891602	-3.47911047935486	-0.096165843307972	0.159162789583206	0.0771816968917847
-6.71826696395874	-8.21263885498047	-3.48722553253174	-0.0962998121976852	0.15917307138443	0.0772003456950188
-6.71919250488281	-8.20447540283203	-3.4899730682373	-0.0962062180042267	0.159218698740005	0.0772184953093529
-6.71695804595947	-8.20933246612549	-3.49701070785522	-0.096135139465332	0.15913151204586	0.077254943549633
-6.71965932846069	-8.20744895935059	-3.49232387542725	-0.0962665528059006	0.159125342965126	0.07731693983078
-6.71810626983643	-8.20564270019531	-3.49317646026611	-0.0963275134563446	0.159126967191696	0.0773197859525681
-6.71475601196289	-8.2040319442749	-3.49847626686096	-0.0962653160095215	0.159106016159058	0.0772939175367355
-6.72363662719727	-8.20851421356201	-3.49926018714905	-0.0963621288537979	0.159271255135536	0.0774405151605606
-6.71930122375488	-8.20466899871826	-3.49525451660156	-0.0962695851922035	0.159173846244812	0.0774019137024879
-6.71552085876465	-8.206374168396	-3.48999977111816	-0.0961819365620613	0.159031644463539	0.0774255320429802
-6.72141408920288	-8.20245552062988	-3.5044960975647	-0.0962828397750854	0.159170031547546	0.0775391459465027
-6.72497081756592	-8.20921230316162	-3.4979190826416	-0.0962756872177124	0.159189358353615	0.077533058822155
-6.71963214874268	-8.20863914489746	-3.4978985786438	-0.0962197259068489	0.15910105407238	0.0774970576167107
-6.724693775177	-8.20787334442139	-3.49917078018188	-0.0962490364909172	0.159105032682419	0.0776108279824257
-6.72879409790039	-8.21157455444336	-3.50860238075256	-0.0962774455547333	0.159270569682121	0.0776260569691658
-6.73085069656372	-8.21263599395752	-3.50204634666443	-0.0960796922445297	0.159128174185753	0.0776842758059502
-6.73270082473755	-8.21369457244873	-3.50463223457336	-0.0962092056870461	0.159109726548195	0.0777188241481781
-6.7358283996582	-8.21275615692139	-3.50696182250977	-0.0961265936493874	0.159180343151093	0.0777629092335701
-6.73609781265259	-8.21542263031006	-3.51293802261353	-0.0960151180624962	0.159125998616219	0.0778180062770844
-6.7399377822876	-8.21796226501465	-3.51223039627075	-0.0959561318159103	0.159026682376862	0.077847383916378
-6.74753046035767	-8.21711444854736	-3.50986433029175	-0.0961016789078712	0.159174665808678	0.0778349116444588
-6.74460029602051	-8.22095108032227	-3.51599955558777	-0.0960311368107796	0.159091472625732	0.0779288187623024
-6.74589586257935	-8.21967315673828	-3.52058815956116	-0.0958914831280708	0.159007400274277	0.0779644921422005
-6.75080251693726	-8.22115039825439	-3.51582098007202	-0.0959014147520065	0.159099027514458	0.0779171139001846
-6.75367164611816	-8.22515296936035	-3.51437187194824	-0.0959220752120018	0.159136950969696	0.077941931784153
-6.75628709793091	-8.22570419311523	-3.5219783782959	-0.0958642885088921	0.159021809697151	0.0780374482274055
-6.7573127746582	-8.2225170135498	-3.52394390106201	-0.095761351287365	0.159120246767998	0.0780956372618675
-6.75702428817749	-8.22156429290771	-3.51837229728699	-0.0956956967711449	0.159073352813721	0.0779999867081642
-6.76182270050049	-8.2267427444458	-3.51992964744568	-0.0957358554005623	0.159057021141052	0.0781433507800102
-6.76236009597778	-8.22417736053467	-3.52459049224854	-0.0957419350743294	0.158997476100922	0.0782139375805855
-6.76304721832275	-8.22600173950195	-3.52017402648926	-0.0956394076347351	0.159044861793518	0.0781833976507187
-6.76372241973877	-8.22511386871338	-3.5333468914032	-0.0955299437046051	0.158987164497375	0.0781746506690979
-6.77392959594727	-8.23057079315186	-3.53342700004578	-0.0956677421927452	0.159108757972717	0.0783215016126633
-6.7740797996521	-8.2298469543457	-3.52846145629883	-0.0956455394625664	0.159023687243462	0.0782224982976913
-6.77253580093384	-8.23327255249023	-3.52504801750183	-0.0955518707633018	0.159003764390945	0.0782502219080925
-6.77636861801147	-8.22657680511475	-3.53974294662476	-0.0955401062965393	0.159023195505142	0.0783618912100792
-6.78074026107788	-8.2313985824585	-3.5377984046936	-0.0955010503530502	0.159040257334709	0.0782846510410309
-6.78289699554443	-8.22980976104736	-3.53124499320984	-0.0955165475606918	0.159058526158333	0.0782073885202408
-6.78460168838501	-8.23218536376953	-3.53765869140625	-0.0955181866884232	0.159006208181381	0.0783357322216034
-6.78321075439453	-8.22852802276611	-3.53743386268616	-0.0955288261175156	0.158996507525444	0.0784061476588249
-6.77972507476807	-8.23057651519775	-3.53550815582275	-0.0954474806785584	0.158953338861465	0.0783069804310799
-6.78860282897949	-8.23118019104004	-3.53572344779968	-0.0954497382044792	0.159006878733635	0.0783602669835091
-6.78951787948608	-8.22988605499268	-3.53998255729675	-0.0955332517623901	0.15906897187233	0.0784891098737717
-6.78341007232666	-8.22666645050049	-3.53630375862122	-0.0954416021704674	0.158875033259392	0.0783846452832222
-6.78295135498047	-8.22811985015869	-3.53455591201782	-0.0953522324562073	0.158937126398087	0.0784503072500229
-6.78681230545044	-8.22583198547363	-3.54383182525635	-0.0954814255237579	0.158985868096352	0.0784544795751572
-6.78102874755859	-8.22642993927002	-3.53626871109009	-0.0953953638672829	0.1589085906744	0.0784687474370003
-6.77319574356079	-8.22675895690918	-3.53448605537415	-0.0953237786889076	0.158825725317001	0.0784981623291969
-6.77620077133179	-8.22244071960449	-3.53633570671082	-0.0954213961958885	0.158919081091881	0.078505165874958
-6.77682685852051	-8.22309398651123	-3.53611397743225	-0.0953517705202103	0.158980429172516	0.0785341709852219
-6.77254009246826	-8.22538661956787	-3.53282022476196	-0.0952920541167259	0.158814400434494	0.0785113051533699
-6.77349901199341	-8.22322750091553	-3.53013515472412	-0.0954361259937286	0.158912479877472	0.078511580824852
-6.770751953125	-8.21932029724121	-3.52840209007263	-0.0953158065676689	0.158961802721024	0.0785193145275116
-6.76792526245117	-8.22248935699463	-3.53784441947937	-0.0952510982751846	0.158873051404953	0.0785401090979576
-6.77258205413818	-8.22281646728516	-3.52723026275635	-0.0953300148248672	0.158845663070679	0.0785382241010666
-6.77024173736572	-8.21861934661865	-3.52815270423889	-0.095392145216465	0.159030184149742	0.0785008370876312
-6.76602363586426	-8.2198314666748	-3.5382068157196	-0.095170333981514	0.158863678574562	0.0785370171070099
-6.77018308639526	-8.22354602813721	-3.53588223457336	-0.0952708795666695	0.158828645944595	0.0785224884748459
-6.77182149887085	-8.22394275665283	-3.52839469909668	-0.0952791050076485	0.158872082829475	0.0784861892461777
-6.77083396911621	-8.22671604156494	-3.52556729316711	-0.0952857136726379	0.158888921141624	0.0784877315163612
-6.77288913726807	-8.22212982177734	-3.53632354736328	-0.0952006354928017	0.158818557858467	0.0785517543554306
-6.77054786682129	-8.22422218322754	-3.5323634147644	-0.0952234789729118	0.158867925405502	0.0784410908818245
-6.77837514877319	-8.22556209564209	-3.526282787323	-0.095233716070652	0.158877193927765	0.0783997997641563
-6.77560758590698	-8.22953414916992	-3.52902889251709	-0.0953376591205597	0.158804893493652	0.0785122066736221
-6.7754020690918	-8.22578811645508	-3.52986121177673	-0.0952802672982216	0.158707827329636	0.0784682631492615
-6.77137422561646	-8.22456932067871	-3.53418970108032	-0.0952033847570419	0.158768221735954	0.0783638805150986
-6.77471685409546	-8.22804927825928	-3.53403520584106	-0.0952514559030533	0.15878838300705	0.078365296125412
-6.78100347518921	-8.22843456268311	-3.53381061553955	-0.0952960848808289	0.158811077475548	0.0784358382225037
-6.77319431304932	-8.22649002075195	-3.5234043598175	-0.0953474119305611	0.158711090683937	0.0782962888479233
-6.77137422561646	-8.22720146179199	-3.52686977386475	-0.0952883362770081	0.158760294318199	0.0783066600561142
-6.77376270294189	-8.22688007354736	-3.52911138534546	-0.095285065472126	0.158771649003029	0.0783741399645805
-6.77416753768921	-8.22667121887207	-3.5238721370697	-0.0953361839056015	0.158733084797859	0.0782554745674133
-6.7700834274292	-8.22400093078613	-3.5167772769928	-0.0953357294201851	0.15867392718792	0.078204832971096
-6.77210283279419	-8.22350311279297	-3.5262508392334	-0.095353290438652	0.158755660057068	0.0782886371016502
-6.77035140991211	-8.22622680664063	-3.52593731880188	-0.0952961891889572	0.158746212720871	0.0782186761498451
-6.76735019683838	-8.22576713562012	-3.51884317398071	-0.0952772349119186	0.15871287882328	0.0781326964497566
-6.76773309707642	-8.22780895233154	-3.51524806022644	-0.095425009727478	0.158657938241959	0.0781431421637535
-6.77213096618652	-8.22481822967529	-3.52489948272705	-0.095342643558979	0.158708110451698	0.0781669318675995
-6.76391267776489	-8.22674465179443	-3.52012777328491	-0.0952693149447441	0.158650681376457	0.0779998451471329
-6.76854991912842	-8.22820568084717	-3.51030707359314	-0.0953272581100464	0.158694505691528	0.0780356675386429
-6.77143955230713	-8.22775650024414	-3.51211452484131	-0.095477007329464	0.158797800540924	0.0779865384101868
-6.76878309249878	-8.22961807250977	-3.51099586486816	-0.0953835919499397	0.158612266182899	0.0779491439461708
-6.76437711715698	-8.23143482208252	-3.50709009170532	-0.0953440889716148	0.15858618915081	0.0778761729598045
-6.76984405517578	-8.22831630706787	-3.51466107368469	-0.0953859686851501	0.1587033867836	0.0779188498854637
-6.77083969116211	-8.23160934448242	-3.51255941390991	-0.0954200923442841	0.158771976828575	0.0777974352240562
-6.76672649383545	-8.23372840881348	-3.5009913444519	-0.0953566804528236	0.158590033650398	0.077723927795887
-6.77008199691772	-8.23112201690674	-3.50579881668091	-0.0954874157905579	0.158619955182076	0.0777198374271393
-6.76869678497314	-8.22885322570801	-3.51104593276978	-0.0953964442014694	0.158652037382126	0.0777356699109077
-6.76589393615723	-8.23574161529541	-3.50542306900024	-0.0953568816184998	0.158610701560974	0.0775806829333305
-6.77223110198975	-8.23548793792725	-3.49886798858643	-0.0954137966036797	0.158627361059189	0.0775811746716499
-6.77240514755249	-8.23462867736816	-3.5087902545929	-0.0955621898174286	0.158744037151337	0.0775785222649574
-6.76662921905518	-8.23694229125977	-3.50377416610718	-0.0953354835510254	0.15853850543499	0.0775301679968834
-6.76651334762573	-8.23979759216309	-3.49703550338745	-0.0953673496842384	0.158523559570313	0.077386312186718
-6.77168130874634	-8.23771381378174	-3.49674534797668	-0.0953611582517624	0.158727273344994	0.0773938968777657
-6.77069759368896	-8.23983001708984	-3.49192976951599	-0.0955522581934929	0.158570766448975	0.0773536264896393
-6.77013492584229	-8.24206256866455	-3.49386429786682	-0.0953172668814659	0.158489435911179	0.0773234367370605
-6.77092885971069	-8.24278831481934	-3.49301862716675	-0.095411404967308	0.158663138747215	0.0772059410810471
-6.77797269821167	-8.24385356903076	-3.49617528915405	-0.0954083576798439	0.158692136406898	0.0771541520953178
-6.77462673187256	-8.25014686584473	-3.49765396118164	-0.0954128876328468	0.158560961484909	0.0771328881382942
-6.77350282669067	-8.2464485168457	-3.4907431602478	-0.0953906401991844	0.158568903803825	0.077092245221138
-6.77569198608398	-8.24519443511963	-3.4881432056427	-0.0953327193856239	0.158683866262436	0.0769640877842903
-6.77587223052979	-8.25167846679688	-3.49682641029358	-0.0953152179718018	0.158581718802452	0.0769689157605171
-6.78208923339844	-8.25207614898682	-3.495441198349	-0.0953793451189995	0.158644258975983	0.0769222006201744
-6.78044843673706	-8.25056171417236	-3.48782515525818	-0.0954276546835899	0.158686965703964	0.0768538191914558
-6.77681875228882	-8.25310516357422	-3.49388241767883	-0.0953260436654091	0.158563300967216	0.0768927112221718
-6.78020000457764	-8.25717353820801	-3.49134564399719	-0.0952768176794052	0.158522218465805	0.0768130570650101
-6.78271150588989	-8.25734710693359	-3.48891448974609	-0.0953663662075996	0.158651128411293	0.0767648071050644
-6.78587579727173	-8.2612190246582	-3.48921489715576	-0.0954500958323479	0.15862001478672	0.0767239928245544
-6.78154373168945	-8.2613468170166	-3.49784684181213	-0.0953445732593536	0.158508807420731	0.0767996162176132
-6.78738212585449	-8.25965785980225	-3.4952187538147	-0.0953218042850494	0.158546030521393	0.0766468197107315
-6.79128980636597	-8.26239967346191	-3.49524927139282	-0.0953539982438087	0.158666923642159	0.0766719505190849
-6.79485321044922	-8.2647705078125	-3.49874663352966	-0.0953086763620377	0.158527582883835	0.0767622739076614
-6.79205560684204	-8.26549816131592	-3.50437760353088	-0.0953386873006821	0.158539399504662	0.0767064765095711
-6.78890705108643	-8.26325702667236	-3.5028510093689	-0.0953805297613144	0.158539846539497	0.0765964016318321
-6.79133605957031	-8.26514339447021	-3.50950312614441	-0.0953159481287003	0.158603221178055	0.0767323076725006
-6.79412746429443	-8.26520729064941	-3.50710487365723	-0.0953290387988091	0.158450976014137	0.0767495259642601
-6.79810905456543	-8.26419162750244	-3.5122401714325	-0.0954108834266663	0.158490344882011	0.0766581818461418
-6.79480743408203	-8.26515960693359	-3.51265096664429	-0.0953193455934525	0.158477619290352	0.0767586231231689
-6.79395055770874	-8.26291656494141	-3.51746201515198	-0.0952885150909424	0.15839210152626	0.0767513364553452
-6.79712820053101	-8.26279544830322	-3.5176408290863	-0.0953357070684433	0.158424749970436	0.0767082720994949
-6.79825258255005	-8.2662992477417	-3.50844836235046	-0.0954249799251556	0.158501267433167	0.0767384320497513
-6.80159187316895	-8.26624488830566	-3.52131772041321	-0.0953118205070496	0.158362001180649	0.0767746269702911
-6.80128526687622	-8.26328086853027	-3.51399660110474	-0.0954151526093483	0.158406466245651	0.0767800509929657
-6.79847145080566	-8.26277446746826	-3.52209448814392	-0.0952918529510498	0.158421844244003	0.0767551437020302
-6.79794311523438	-8.26460361480713	-3.52538108825684	-0.0953166708350182	0.15840856730938	0.0768297463655472
-6.79935789108276	-8.26123714447021	-3.52383995056152	-0.0953727513551712	0.158295542001724	0.0768736079335213
-6.7983775138855	-8.26005363464355	-3.5186665058136	-0.0952608361840248	0.158350497484207	0.0768299028277397
-6.79554414749146	-8.25744152069092	-3.52922534942627	-0.0952044948935509	0.158327296376228	0.0768798813223839
-6.79202651977539	-8.26369762420654	-3.52249574661255	-0.0951966568827629	0.15823045372963	0.0769274830818176
-6.79596900939941	-8.25845336914063	-3.519775390625	-0.0952129364013672	0.158317416906357	0.0768855884671211
-6.79280853271484	-8.26136875152588	-3.5262668132782	-0.0952420458197594	0.158346742391586	0.0769677832722664
-6.79382848739624	-8.25613403320313	-3.52675127983093	-0.0951314270496368	0.15815033018589	0.0770893692970276
-6.79045820236206	-8.25747203826904	-3.5259997844696	-0.0950927138328552	0.158261194825172	0.0770355015993118
-6.79237031936646	-8.25572681427002	-3.5208797454834	-0.0950763747096062	0.158271655440331	0.0770364031195641
-6.79322481155396	-8.25899982452393	-3.5202214717865	-0.0950375720858574	0.158229276537895	0.0771971195936203
-6.78817367553711	-8.25550842285156	-3.52517366409302	-0.0951262637972832	0.158101141452789	0.0772351175546646
-6.78437185287476	-8.25507831573486	-3.52331399917603	-0.0949615687131882	0.158112183213234	0.0771715268492699
-6.78971242904663	-8.25635051727295	-3.51691055297852	-0.0949965715408325	0.158147677779198	0.0772233605384827
-6.79156875610352	-8.25868225097656	-3.52324628829956	-0.0950567424297333	0.158217921853065	0.0773562267422676
-6.78590154647827	-8.25637149810791	-3.52530264854431	-0.0949332639575005	0.158068120479584	0.0772826299071312
-6.78529024124146	-8.25626754760742	-3.51982879638672	-0.0947865322232246	0.158075094223022	0.0773191824555397
-6.7926344871521	-8.25577640533447	-3.51952219009399	-0.0949678346514702	0.158273607492447	0.0773361101746559
-6.78684997558594	-8.25749397277832	-3.51849985122681	-0.09487134963274	0.158112332224846	0.0774282291531563
-6.77915906906128	-8.25597953796387	-3.52107882499695	-0.0948411822319031	0.157948866486549	0.0773990824818611
-6.77914810180664	-8.25315093994141	-3.52249383926392	-0.0948907062411308	0.158116459846497	0.0774464756250381
-6.78215789794922	-8.25570678710938	-3.51785278320313	-0.0949220508337021	0.158186659216881	0.0774635970592499
-6.77892541885376	-8.25444221496582	-3.52799415588379	-0.094780296087265	0.158017113804817	0.0775705724954605
-6.7775616645813	-8.25251293182373	-3.51877212524414	-0.0948467627167702	0.158023208379745	0.077583834528923
-6.77615785598755	-8.24912261962891	-3.52235269546509	-0.0947292298078537	0.158156871795654	0.0775825902819633
-6.77644395828247	-8.25353908538818	-3.5252857208252	-0.0948345586657524	0.158115610480309	0.0776719152927399
-6.77458477020264	-8.24799823760986	-3.52377486228943	-0.0949022844433784	0.158104687929153	0.0777350291609764
-6.76819086074829	-8.24755859375	-3.52360010147095	-0.0947186872363091	0.15796272456646	0.0777577236294746
-6.76894855499268	-8.25005912780762	-3.51708650588989	-0.0948363319039345	0.157989680767059	0.0777046009898186
-6.77340030670166	-8.2457857131958	-3.51770901679993	-0.0949059426784515	0.158163890242577	0.0778288096189499
-6.7637825012207	-8.2453556060791	-3.52166414260864	-0.0947578996419907	0.15805421769619	0.0778049454092979
-6.76749897003174	-8.24685001373291	-3.52988052368164	-0.0947764664888382	0.1580870449543	0.0778278708457947
-6.76869678497314	-8.24916362762451	-3.52143454551697	-0.0948320999741554	0.158167660236359	0.0778126493096352
-6.77341175079346	-8.24751758575439	-3.52586841583252	-0.0948481559753418	0.158159017562866	0.0778215900063515
-6.77289199829102	-8.24614906311035	-3.53479909896851	-0.0948031321167946	0.158115386962891	0.0779275372624397
-6.77035045623779	-8.24457263946533	-3.52981781959534	-0.0948278158903122	0.158224865794182	0.0778226479887962
-6.77212142944336	-8.25033760070801	-3.52506637573242	-0.0948282778263092	0.158198550343513	0.0777608826756477
-6.77043390274048	-8.24746227264404	-3.53743648529053	-0.0949859917163849	0.15820848941803	0.0779119879007339
-6.76898956298828	-8.24181842803955	-3.53851819038391	-0.0948276370763779	0.15821085870266	0.0779354646801949
-6.76592063903809	-8.24218559265137	-3.53512334823608	-0.094801127910614	0.158151775598526	0.0777974650263786
-6.77152824401855	-8.24073886871338	-3.52764225006104	-0.0948547050356865	0.158209055662155	0.0778756365180016
-6.7685170173645	-8.24314785003662	-3.53045868873596	-0.0950367823243141	0.158209010958672	0.0778936445713043
-6.76673889160156	-8.23888301849365	-3.53432011604309	-0.0948916152119637	0.158129557967186	0.0779050514101982
-6.76593065261841	-8.24021339416504	-3.53454685211182	-0.0949852764606476	0.158139750361443	0.0778191089630127
-6.76590347290039	-8.24086380004883	-3.53082036972046	-0.0949986726045609	0.158253476023674	0.0778557360172272
-6.7641487121582	-8.23713207244873	-3.5342960357666	-0.0949873179197311	0.158179998397827	0.0779047980904579
-6.76291370391846	-8.23664093017578	-3.52979397773743	-0.0948599427938461	0.158097371459007	0.0778611972928047
-6.76301097869873	-8.23705005645752	-3.52971291542053	-0.0949705541133881	0.158282697200775	0.0778158456087112
-6.76134729385376	-8.23536014556885	-3.52675485610962	-0.0950079038739204	0.158272206783295	0.0778041034936905
-6.75939989089966	-8.23766708374023	-3.52995944023132	-0.0949497744441032	0.158129900693893	0.0778576880693436
-6.7596230506897	-8.23382759094238	-3.52945756912231	-0.0949419066309929	0.158203214406967	0.0777925923466682
-6.75863838195801	-8.23464679718018	-3.51965546607971	-0.0948900878429413	0.158322513103485	0.0777782872319222
-6.76168155670166	-8.23951244354248	-3.52887487411499	-0.0949353575706482	0.158218264579773	0.0778153985738754
-6.76202440261841	-8.2393684387207	-3.53005003929138	-0.0949586257338524	0.158253267407417	0.0778790190815926
-6.75640296936035	-8.2358570098877	-3.52833986282349	-0.0948850736021996	0.158218085765839	0.0777037218213081
-6.76077842712402	-8.23774909973145	-3.52431583404541	-0.0948202908039093	0.158305391669273	0.077798455953598
-6.76271438598633	-8.23696517944336	-3.52832269668579	-0.0949465036392212	0.158306986093521	0.0777475759387016
-6.76033973693848	-8.23785400390625	-3.5286660194397	-0.0948391407728195	0.158236488699913	0.077742263674736
-6.75448894500732	-8.242506980896	-3.53008985519409	-0.0948430374264717	0.158169656991959	0.0776365771889687
-6.76273965835571	-8.23750972747803	-3.52873539924622	-0.0948923453688622	0.158301785588264	0.0776195749640465
-6.75975131988525	-8.23878192901611	-3.52426409721375	-0.0948822870850563	0.158284217119217	0.0776265114545822
-6.76253700256348	-8.23582649230957	-3.52975964546204	-0.0947445034980774	0.158118039369583	0.0776393562555313
-6.76026391983032	-8.23488330841064	-3.52960300445557	-0.0948331952095032	0.158217340707779	0.0775565505027771
-6.76284408569336	-8.23589992523193	-3.52667379379272	-0.0947890281677246	0.158191457390785	0.077494852244854
-6.76337766647339	-8.24209976196289	-3.53093123435974	-0.0948188975453377	0.158180624246597	0.0775704458355904
-6.75864887237549	-8.2378396987915	-3.53110504150391	-0.0949016660451889	0.158133864402771	0.0774944946169853
-6.75627851486206	-8.23623180389404	-3.52716898918152	-0.0946807190775871	0.158085450530052	0.0774272531270981
-6.76120758056641	-8.23851871490479	-3.53323674201965	-0.0947428420186043	0.158095926046371	0.077407106757164
-6.76220941543579	-8.23833465576172	-3.53643417358398	-0.0948204472661018	0.158171772956848	0.0775134041905403
-6.75800848007202	-8.23919868469238	-3.53227591514587	-0.0947514697909355	0.15808530151844	0.0773411616683006
-6.75637722015381	-8.24003601074219	-3.5324604511261	-0.0946630984544754	0.158119097352028	0.0772552117705345
-6.76264953613281	-8.23973751068115	-3.54061532020569	-0.0947811976075172	0.158220946788788	0.0772453770041466
-6.76103782653809	-8.2412633895874	-3.53024816513062	-0.0947135090827942	0.15809577703476	0.0772136375308037
-6.75617504119873	-8.24249172210693	-3.53076505661011	-0.094625435769558	0.158045798540115	0.0770761743187904
-6.76167917251587	-8.23778438568115	-3.53466868400574	-0.0946228057146072	0.158170834183693	0.0770235434174538
-6.76427936553955	-8.2413854598999	-3.53411793708801	-0.0946999862790108	0.158237189054489	0.0769797265529633
-6.76286268234253	-8.24344921112061	-3.53999352455139	-0.0945854112505913	0.158064529299736	0.0769907459616661
-6.76238107681274	-8.24491786956787	-3.53616714477539	-0.0946657210588455	0.158213049173355	0.0768787711858749
-6.76360607147217	-8.24256706237793	-3.53500986099243	-0.094519168138504	0.158210322260857	0.0767281129956245
-6.76897811889648	-8.24844074249268	-3.54003143310547	-0.0945966765284538	0.158174514770508	0.0767991095781326
-6.76383209228516	-8.24401378631592	-3.54320240020752	-0.0946627780795097	0.158064603805542	0.0767492279410362
-6.76354312896729	-8.24509143829346	-3.53682947158813	-0.0944773703813553	0.158057942986488	0.0766583681106567
-6.76227140426636	-8.24990940093994	-3.53525948524475	-0.0945506542921066	0.15809477865696	0.0766067281365395
-6.77096891403198	-8.24889087677002	-3.53681063652039	-0.0947606563568115	0.158161759376526	0.0766695439815521
-6.76137781143188	-8.24727344512939	-3.53831768035889	-0.0945514291524887	0.158039599657059	0.0766102522611618
-6.7666482925415	-8.24959278106689	-3.53807997703552	-0.0945263355970383	0.158147796988487	0.0765406936407089
-6.76779890060425	-8.25292873382568	-3.53003597259521	-0.0946696400642395	0.158158332109451	0.0764827206730843
-6.76441860198975	-8.24949550628662	-3.52921295166016	-0.0946315228939056	0.158135071396828	0.0764012411236763
-6.76629257202148	-8.24955940246582	-3.53941988945007	-0.0946119725704193	0.158104747533798	0.076447531580925
-6.7691068649292	-8.25422763824463	-3.53491258621216	-0.0946283340454102	0.158176347613335	0.0763404965400696
-6.76366376876831	-8.25486660003662	-3.53211522102356	-0.0945980474352837	0.158135890960693	0.0762605145573616
-6.76566410064697	-8.25049209594727	-3.53244638442993	-0.0947225838899612	0.158153176307678	0.0762889087200165
-6.76564025878906	-8.2492504119873	-3.53720641136169	-0.0946398749947548	0.158222854137421	0.0763110592961311
-6.763108253479	-8.2528133392334	-3.53433132171631	-0.0946053862571716	0.158115267753601	0.0762322619557381
-6.76710224151611	-8.24982643127441	-3.52967143058777	-0.09464281052351	0.158134505152702	0.0761640146374702
-6.76535987854004	-8.25066566467285	-3.53433418273926	-0.0946851819753647	0.15820237994194	0.0761677101254463
-6.76331424713135	-8.25191211700439	-3.54165506362915	-0.0946467965841293	0.158167243003845	0.0761668235063553
-6.76833009719849	-8.25413131713867	-3.5381486415863	-0.094687856733799	0.158213213086128	0.076112188398838
-6.76660442352295	-8.25138568878174	-3.53890037536621	-0.0947386249899864	0.158271491527557	0.0760387107729912
-6.76280927658081	-8.25353908538818	-3.53799319267273	-0.0947481915354729	0.158200308680534	0.0760948583483696
-6.76428842544556	-8.25233268737793	-3.54226493835449	-0.0947617590427399	0.158148586750031	0.0760998800396919
-6.76380014419556	-8.25289440155029	-3.5403778553009	-0.094791054725647	0.158291324973106	0.0760259926319122
-6.76237201690674	-8.25205421447754	-3.53427624702454	-0.094796247780323	0.158228322863579	0.0759766474366188
-6.76304006576538	-8.24990558624268	-3.54265117645264	-0.0949055776000023	0.158251002430916	0.0760676637291908
-6.7605938911438	-8.24803256988525	-3.54345345497131	-0.0948759391903877	0.158303171396255	0.0760058015584946
-6.75860929489136	-8.25017070770264	-3.53698754310608	-0.0947757586836815	0.158237233757973	0.0759429112076759
-6.75806188583374	-8.25238800048828	-3.53765511512756	-0.094925157725811	0.158236518502235	0.07596555352211
-6.75893211364746	-8.24629211425781	-3.54198241233826	-0.0948674827814102	0.158353000879288	0.0760258510708809
-6.75044059753418	-8.24742794036865	-3.54870080947876	-0.0947708338499069	0.158284902572632	0.07594083994627
-6.7548041343689	-8.24724292755127	-3.53674411773682	-0.0948844477534294	0.158371821045876	0.0759559273719788
-6.7544150352478	-8.24689292907715	-3.53463125228882	-0.0949719399213791	0.15840357542038	0.0758791714906693
-6.7494592666626	-8.24089050292969	-3.54130482673645	-0.0948246195912361	0.158331081271172	0.0759261399507523
-6.74764966964722	-8.24551963806152	-3.54389190673828	-0.0948693975806236	0.15830971300602	0.0758386552333832
-6.74994230270386	-8.24399948120117	-3.54064774513245	-0.0949463322758675	0.158386811614037	0.0757982805371284
-6.74822092056274	-8.24434185028076	-3.53326296806335	-0.0948820561170578	0.158367574214935	0.0757760480046272
-6.74699878692627	-8.23977947235107	-3.54457998275757	-0.0949054360389709	0.158328637480736	0.0758611708879471
-6.74707269668579	-8.24184703826904	-3.53950667381287	-0.0948811173439026	0.158389508724213	0.0757903978228569
-6.74489212036133	-8.24325942993164	-3.53180289268494	-0.0948507562279701	0.158323049545288	0.075654961168766
-6.74495267868042	-8.23953914642334	-3.531329870224	-0.0948753356933594	0.158282116055489	0.0757326260209084
-6.74145555496216	-8.23977565765381	-3.54486775398254	-0.0948631837964058	0.158329948782921	0.0757215991616249
-6.74121618270874	-8.23977375030518	-3.53737759590149	-0.0947542265057564	0.158323884010315	0.0756315663456917
-6.74583530426025	-8.24288272857666	-3.5292637348175	-0.0948635339736938	0.15829162299633	0.0756234601140022
-6.74627733230591	-8.23938846588135	-3.53522872924805	-0.0948958918452263	0.15831533074379	0.0756633058190346
-6.7355432510376	-8.23732376098633	-3.5338921546936	-0.0948226228356361	0.158243507146835	0.0755719318985939
-6.73816156387329	-8.23852062225342	-3.53488302230835	-0.0946817845106125	0.158226013183594	0.0755179077386856
-6.74294996261597	-8.23764324188232	-3.52327251434326	-0.0948710292577744	0.158366292715073	0.0755433812737465
-6.73695087432861	-8.23767375946045	-3.53136277198792	-0.094793789088726	0.15826053917408	0.0755386054515839
-6.73110580444336	-8.23844814300537	-3.52283143997192	-0.0947211235761642	0.158133089542389	0.0754687190055847
-6.73550510406494	-8.23688220977783	-3.52663969993591	-0.0947457402944565	0.158330798149109	0.0754302144050598
-6.73681020736694	-8.23915195465088	-3.5212390422821	-0.0948247909545898	0.158293813467026	0.0753768235445023
-6.73504161834717	-8.23919010162354	-3.52358388900757	-0.0946389436721802	0.158183202147484	0.0753762274980545
-6.73540210723877	-8.23655223846436	-3.52734088897705	-0.0946346893906593	0.158279925584793	0.075301930308342
-6.73430156707764	-8.2378101348877	-3.5207154750824	-0.0945553109049797	0.158361002802849	0.0751623585820198
-6.73922920227051	-8.24180316925049	-3.52799844741821	-0.0946048125624657	0.158335253596306	0.0751855745911598
-6.74047422409058	-8.23995590209961	-3.52487516403198	-0.0945942401885986	0.158299639821053	0.0751418769359589
-6.73716068267822	-8.2373685836792	-3.51931953430176	-0.0945638418197632	0.158278465270996	0.0750625357031822
-6.73514795303345	-8.23764801025391	-3.52808094024658	-0.094453364610672	0.158230274915695	0.0750012248754501
-6.74051761627197	-8.24292755126953	-3.53316521644592	-0.0945288687944412	0.158308312296867	0.0750158280134201
-6.74188804626465	-8.24227428436279	-3.52648782730103	-0.0944923162460327	0.158342495560646	0.0748947933316231
-6.73882818222046	-8.24254512786865	-3.52704477310181	-0.0944274887442589	0.158246472477913	0.0748807638883591
-6.74365043640137	-8.24076557159424	-3.53017544746399	-0.0944554954767227	0.158301323652267	0.0748877301812172
-6.74743509292603	-8.24762153625488	-3.52583479881287	-0.094415657222271	0.158328846096992	0.0748220756649971
-6.74435377120972	-8.2473783493042	-3.52135753631592	-0.094416081905365	0.158242657780647	0.0746883377432823
-6.75078868865967	-8.24437999725342	-3.52431178092957	-0.094390369951725	0.158234357833862	0.0747113451361656
-6.75010395050049	-8.24782085418701	-3.53521704673767	-0.0943769589066505	0.158359974622726	0.0746656730771065
-6.75113248825073	-8.25333595275879	-3.5331084728241	-0.0942995473742485	0.158270329236984	0.0746182575821877
-6.74965143203735	-8.25374984741211	-3.53455519676209	-0.0944518148899078	0.158221587538719	0.0745726898312569
-6.75131225585938	-8.25058555603027	-3.52607035636902	-0.0942835360765457	0.158395171165466	0.0744604095816612
-6.75350046157837	-8.25183296203613	-3.53457856178284	-0.0942453965544701	0.158285841345787	0.0744997784495354
-6.7566294670105	-8.25197982788086	-3.53194284439087	-0.0943181738257408	0.15828412771225	0.074467770755291
-6.75778388977051	-8.25314140319824	-3.52781844139099	-0.0942546650767326	0.158285230398178	0.074358657002449
-6.75261545181274	-8.25338077545166	-3.5364511013031	-0.0941642075777054	0.158256947994232	0.0742489695549011
-6.76210880279541	-8.25207614898682	-3.54479908943176	-0.0941750854253769	0.158457204699516	0.0742925554513931
-6.76430320739746	-8.2563362121582	-3.54029393196106	-0.0942218825221062	0.158385381102562	0.0741973370313644
-6.76041507720947	-8.25850105285645	-3.53705048561096	-0.0940794497728348	0.158287405967712	0.0741785168647766
-6.76706266403198	-8.2585334777832	-3.53800988197327	-0.0941668450832367	0.15847447514534	0.0741053223609924
-6.77114152908325	-8.26051712036133	-3.54105162620544	-0.0941183194518089	0.158476084470749	0.0740279108285904
-6.7721586227417	-8.26349830627441	-3.54320502281189	-0.0941062271595001	0.158385053277016	0.0739858895540237
-6.77347135543823	-8.26179027557373	-3.53683185577393	-0.0940998122096062	0.158407494425774	0.0739598795771599
-6.77416467666626	-8.26032733917236	-3.54273128509521	-0.0940439999103546	0.15853451192379	0.0738944411277771
-6.78104448318481	-8.26591110229492	-3.54323601722717	-0.0940375775098801	0.158484071493149	0.073861762881279
-6.78129291534424	-8.26545810699463	-3.55045533180237	-0.0940927341580391	0.158485680818558	0.0738712772727013
-6.77713060379028	-8.26822662353516	-3.54708170890808	-0.0939825922250748	0.158480808138847	0.0737439319491386
-6.78599882125854	-8.26888847351074	-3.54093551635742	-0.0939458981156349	0.158548295497894	0.0737760663032532
-6.79008293151855	-8.26941680908203	-3.55019378662109	-0.0941609740257263	0.158583253622055	0.0736947283148766
-6.78846454620361	-8.26717662811279	-3.54851961135864	-0.0939933806657791	0.158480614423752	0.0736744180321693
-6.78430509567261	-8.26984214782715	-3.55109763145447	-0.0939246416091919	0.158407717943192	0.0735608786344528
-6.79324340820313	-8.26526546478271	-3.54679608345032	-0.0940579026937485	0.158538147807121	0.0736046880483627
-6.79105854034424	-8.26760005950928	-3.54724073410034	-0.0940481871366501	0.158636063337326	0.0735750645399094
-6.79184627532959	-8.26694297790527	-3.54498696327209	-0.0940340086817741	0.158449798822403	0.0735330879688263
-6.79129362106323	-8.26560688018799	-3.54609704017639	-0.0940617248415947	0.158573776483536	0.0734890848398209
-6.79293966293335	-8.26325130462646	-3.54188179969788	-0.0941132083535194	0.158633664250374	0.0734089538455009
-6.79188251495361	-8.26355743408203	-3.54602718353271	-0.0941475033760071	0.158548608422279	0.0735116302967072
-6.79218530654907	-8.25958442687988	-3.5474112033844	-0.0941316038370132	0.158518776297569	0.0734995678067207
-6.78935623168945	-8.25839138031006	-3.54299020767212	-0.0940509364008904	0.158500000834465	0.073377326130867
-6.79262828826904	-8.25984573364258	-3.53937959671021	-0.0941590145230293	0.158627465367317	0.0733775570988655
-6.79280519485474	-8.25702285766602	-3.54205942153931	-0.0942255929112434	0.158661305904388	0.0734456554055214
-6.78634405136108	-8.25713920593262	-3.54211282730103	-0.0940547287464142	0.158558696508408	0.0734343156218529
-6.79064893722534	-8.2576789855957	-3.54289937019348	-0.0940529853105545	0.158602356910706	0.0734292045235634
-6.79310274124146	-8.25516986846924	-3.53505635261536	-0.0942304283380508	0.1586052775383	0.0734277218580246
-6.78872585296631	-8.25455188751221	-3.53671717643738	-0.094088152050972	0.158549249172211	0.0734598934650421
-6.78718376159668	-8.25461578369141	-3.54109144210815	-0.0941008478403091	0.158573925495148	0.0735586807131767
-6.78762674331665	-8.25299549102783	-3.52916622161865	-0.0941716879606247	0.158559337258339	0.0734857171773911
-6.78570890426636	-8.25799465179443	-3.52514886856079	-0.0942334309220314	0.158586606383324	0.0735231563448906
-6.78524780273438	-8.25322246551514	-3.53310441970825	-0.0941748395562172	0.158400490880013	0.0736307725310326
-6.78466892242432	-8.25105857849121	-3.53746843338013	-0.0941128730773926	0.158585280179977	0.0736155211925507
-6.78311538696289	-8.25311374664307	-3.53053617477417	-0.0940513387322426	0.158479407429695	0.0735592469573021
-6.78363704681396	-8.25271320343018	-3.52075242996216	-0.0941857546567917	0.158439248800278	0.0735969990491867
-6.78419017791748	-8.24951267242432	-3.53022789955139	-0.0941536277532578	0.15856908261776	0.0735899209976196
-6.78236532211304	-8.25197792053223	-3.52785921096802	-0.0941091105341911	0.158483043313026	0.0736307427287102
-6.78401041030884	-8.25302886962891	-3.52636623382568	-0.0941958352923393	0.158469825983047	0.0737069994211197
-6.7793755531311	-8.24786186218262	-3.52272534370422	-0.0940790772438049	0.158445164561272	0.0735758692026138
-6.78105211257935	-8.25252628326416	-3.51523590087891	-0.094023734331131	0.158440887928009	0.0737023279070854
-6.78371715545654	-8.25166606903076	-3.52187657356262	-0.09420096129179	0.158499702811241	0.0737188756465912
-6.77802181243896	-8.24835395812988	-3.52054286003113	-0.0940988212823868	0.158378720283508	0.0737852826714516
-6.77318811416626	-8.25296306610107	-3.51697444915771	-0.0940499231219292	0.158336624503136	0.0737587437033653
-6.77778053283691	-8.24940490722656	-3.51174354553223	-0.0941483303904533	0.158454149961472	0.0737505108118057
-6.77266788482666	-8.25356483459473	-3.5074462890625	-0.094096302986145	0.158380523324013	0.0738091990351677
-6.77163696289063	-8.24519348144531	-3.51698565483093	-0.0939919203519821	0.15833468735218	0.0739162638783455
-6.77234220504761	-8.25061702728271	-3.50774383544922	-0.0939880087971687	0.158317923545837	0.0738705322146416
-6.76906299591064	-8.25054168701172	-3.50449061393738	-0.0939618423581123	0.158267498016357	0.0737975016236305
-6.76789665222168	-8.24990558624268	-3.50324988365173	-0.0940223261713982	0.158283486962318	0.0739114135503769
-6.76615047454834	-8.24836254119873	-3.50928854942322	-0.0939909666776657	0.15839147567749	0.0739202424883842
-6.7691011428833	-8.25202178955078	-3.5054886341095	-0.0938620269298553	0.158216461539268	0.0739094763994217
-6.76716613769531	-8.25317287445068	-3.50153589248657	-0.0940035507082939	0.158219113945961	0.0738983377814293
-6.76603746414185	-8.24923419952393	-3.50128173828125	-0.0939711108803749	0.158266812562943	0.0738433673977852
-6.76786184310913	-8.2524881362915	-3.50453686714172	-0.0937652885913849	0.15828800201416	0.0738784670829773
-6.76955938339233	-8.25712871551514	-3.4996075630188	-0.0939117595553398	0.15826615691185	0.0738742053508759
-6.76607656478882	-8.25539875030518	-3.50078463554382	-0.0936655029654503	0.158180579543114	0.0738628208637238
-6.76742076873779	-8.25953578948975	-3.50254535675049	-0.0936480760574341	0.158135533332825	0.0737689584493637
-6.77781867980957	-8.26090908050537	-3.50621247291565	-0.0936893001198769	0.158362433314323	0.0737201422452927
-6.77439212799072	-8.26271915435791	-3.50180339813232	-0.0936174467206001	0.15823121368885	0.0737336874008179
-6.7790789604187	-8.26375102996826	-3.5080783367157	-0.0934990793466568	0.1582300812006	0.07369264960289
-6.78422355651855	-8.26974868774414	-3.50347828865051	-0.0935246795415878	0.158320754766464	0.0736064612865448
-6.78422975540161	-8.27316570281982	-3.50255227088928	-0.0935002192854881	0.158154249191284	0.0734847784042358
-6.79201698303223	-8.2744083404541	-3.51181387901306	-0.0935072004795074	0.158274054527283	0.0734798163175583
-6.79502296447754	-8.27996635437012	-3.51354813575745	-0.0934301912784576	0.158310174942017	0.0733993127942085
-6.79707670211792	-8.28188323974609	-3.51369690895081	-0.0933023318648338	0.158228516578674	0.0733297020196915
-6.800461769104	-8.28703212738037	-3.51542210578918	-0.0934239849448204	0.158276215195656	0.073289692401886
-6.80113172531128	-8.28575992584229	-3.5127260684967	-0.0933111384510994	0.158283188939095	0.0731372386217117
-6.80858373641968	-8.29026222229004	-3.51652240753174	-0.0933528989553452	0.158242329955101	0.0731838569045067
-6.80715560913086	-8.29128742218018	-3.52253079414368	-0.0934077724814415	0.158196717500687	0.0731398984789848
-6.81057834625244	-8.29352283477783	-3.52506875991821	-0.0932329371571541	0.158190935850143	0.073044165968895
-6.81376695632935	-8.29744434356689	-3.5206835269928	-0.0933576002717018	0.15823470056057	0.0729468837380409
-6.81652736663818	-8.29493522644043	-3.51741671562195	-0.0934651345014572	0.158273801207542	0.0729182586073875
-6.81353378295898	-8.29543209075928	-3.51802515983582	-0.0933503210544586	0.15824431180954	0.0728833079338074
-6.81877088546753	-8.29559898376465	-3.52252578735352	-0.0933487787842751	0.158200368285179	0.07282455265522
-6.81850671768188	-8.29818439483643	-3.52511286735535	-0.0934125408530235	0.158219695091248	0.0727287530899048
-6.81334924697876	-8.29884243011475	-3.52367830276489	-0.0933174714446068	0.158079922199249	0.0726410895586014
-6.82074642181396	-8.2947244644165	-3.52469730377197	-0.0933358743786812	0.158275842666626	0.0726163759827614
-6.81931734085083	-8.29943370819092	-3.52676486968994	-0.0934020131826401	0.158266738057137	0.0725793093442917
-6.82068157196045	-8.29642391204834	-3.53350114822388	-0.093322865664959	0.15815144777298	0.0725947916507721
-6.82407808303833	-8.29990482330322	-3.53907680511475	-0.093363419175148	0.158275663852692	0.0724519342184067
-6.82299470901489	-8.30576610565186	-3.53290414810181	-0.0933631286025047	0.158275842666626	0.0723570808768272
-6.82830286026001	-8.30101299285889	-3.53866171836853	-0.0933035090565681	0.158254206180573	0.0724240466952324
-6.82991123199463	-8.30546855926514	-3.54647541046143	-0.0933463275432587	0.158361211419106	0.0723798200488091
-6.83537340164185	-8.30814743041992	-3.54852199554443	-0.0933118090033531	0.158264726400375	0.0723941475152969
-6.83428621292114	-8.30918502807617	-3.55410957336426	-0.0933765694499016	0.158302620053291	0.0723221972584724
-6.83120250701904	-8.3098840713501	-3.56094837188721	-0.0933915823698044	0.15827089548111	0.0721753835678101
-6.83898591995239	-8.31259250640869	-3.55352592468262	-0.0933173671364784	0.158289402723312	0.0722181871533394
-6.83711004257202	-8.31071949005127	-3.55850982666016	-0.0935183018445969	0.158310815691948	0.0722445398569107
-6.8387303352356	-8.31301879882813	-3.56250977516174	-0.0933321788907051	0.158319696784019	0.0722018480300903
-6.84667253494263	-8.31491565704346	-3.56467270851135	-0.0935549661517143	0.158324971795082	0.0722567588090897
-6.83885145187378	-8.31407928466797	-3.56071925163269	-0.0935085490345955	0.158243775367737	0.0721389204263687
-6.84208059310913	-8.31579971313477	-3.56792068481445	-0.0934251621365547	0.158327102661133	0.0721820369362831
-6.84734487533569	-8.31433868408203	-3.5662317276001	-0.0935953631997108	0.158405035734177	0.0721690952777863
-6.84576463699341	-8.3184757232666	-3.56983995437622	-0.0935721844434738	0.158324047923088	0.0721790343523026
-6.83920764923096	-8.31737232208252	-3.57221817970276	-0.093482680618763	0.158162236213684	0.0721615105867386
-6.84395790100098	-8.31542301177979	-3.56877732276917	-0.0934993401169777	0.15837861597538	0.0721076056361198
-6.84502172470093	-8.31967258453369	-3.56389331817627	-0.0935500338673592	0.158460721373558	0.0721305534243584
-6.84510898590088	-8.31979274749756	-3.57389974594116	-0.093564048409462	0.158287167549133	0.0721829012036324
-6.84743309020996	-8.31738948822021	-3.57953333854675	-0.0934442430734634	0.158456236124039	0.0721921324729919
-6.84790706634521	-8.32319164276123	-3.57505655288696	-0.0934853032231331	0.158399924635887	0.0720718055963516
-6.84927320480347	-8.32086086273193	-3.57179927825928	-0.0934440195560455	0.158402949571609	0.0721562802791595
-6.84797668457031	-8.3234281539917	-3.57066226005554	-0.093477837741375	0.158514350652695	0.0721485987305641
-6.84797191619873	-8.3272647857666	-3.57234501838684	-0.0934865772724152	0.158489406108856	0.0721157938241959
-6.85134649276733	-8.32556629180908	-3.57922172546387	-0.0934935063123703	0.158542692661285	0.0722362324595451
-6.84632253646851	-8.32789611816406	-3.57868957519531	-0.0933870077133179	0.158463105559349	0.0720850899815559
-6.853684425354	-8.3290319442749	-3.56831383705139	-0.0934269055724144	0.158605143427849	0.0721949487924576
-6.8515772819519	-8.32828426361084	-3.56510448455811	-0.0934730842709541	0.158656731247902	0.0721897557377815
-6.84728002548218	-8.32652378082275	-3.57330369949341	-0.0932907238602638	0.158542335033417	0.0721780806779861
-6.85451936721802	-8.33279228210449	-3.57339978218079	-0.0933284163475037	0.158686131238937	0.0722279474139214
-6.85223436355591	-8.33024883270264	-3.56241464614868	-0.0933581218123436	0.158585593104362	0.0721709951758385
-6.84733629226685	-8.33122730255127	-3.56939911842346	-0.0931970179080963	0.158514350652695	0.0722221806645393
-6.85009479522705	-8.33238506317139	-3.56653308868408	-0.0932491719722748	0.158657744526863	0.0721867382526398
-6.85224771499634	-8.33088970184326	-3.56027793884277	-0.0932765528559685	0.158653572201729	0.0722060427069664
-6.84799814224243	-8.33049774169922	-3.56252646446228	-0.0931289866566658	0.158588498830795	0.0722823962569237
-6.84868144989014	-8.33239841461182	-3.5604248046875	-0.0931283608078957	0.158712550997734	0.0721999332308769
-6.84680461883545	-8.33271217346191	-3.5478687286377	-0.0930935442447662	0.158578664064407	0.0722063407301903
-6.84475755691528	-8.33061218261719	-3.55371069908142	-0.0931043550372124	0.158583149313927	0.0721984058618546
-6.84767055511475	-8.33116245269775	-3.5475435256958	-0.0929974541068077	0.158714756369591	0.0721823126077652
-6.84509515762329	-8.3345365524292	-3.54273867607117	-0.0929974243044853	0.158592998981476	0.0722596570849419
-6.84392404556274	-8.32820796966553	-3.54926252365112	-0.0930242463946342	0.158587723970413	0.0722595453262329
-6.84478521347046	-8.33128547668457	-3.54196858406067	-0.0928644314408302	0.158568918704987	0.0721641778945923
-6.84452867507935	-8.33330059051514	-3.53430342674255	-0.0930191278457642	0.158590316772461	0.0721706077456474
-6.83726453781128	-8.33133792877197	-3.53362774848938	-0.0929199829697609	0.158574610948563	0.0722048655152321
-6.83876180648804	-8.33300971984863	-3.53525686264038	-0.0927943140268326	0.158540636301041	0.0721512660384178
-6.84177350997925	-8.33020973205566	-3.52686166763306	-0.0927678719162941	0.158500865101814	0.0722218155860901
-6.84003067016602	-8.32997894287109	-3.52137446403503	-0.0927954241633415	0.158509537577629	0.0721638351678848
-6.83073806762695	-8.3302173614502	-3.52416205406189	-0.0926998183131218	0.158438235521317	0.0721641331911087
-6.8357892036438	-8.32988929748535	-3.5259382724762	-0.0927260667085648	0.158468723297119	0.072209358215332
-6.83118009567261	-8.32857608795166	-3.51604056358337	-0.0927244052290916	0.158439368009567	0.0721582770347595
-6.82563400268555	-8.32875537872314	-3.50786685943604	-0.092595599591732	0.158284351229668	0.072192020714283
-6.82883214950562	-8.32515335083008	-3.50615000724792	-0.0926060676574707	0.158421367406845	0.0721845328807831
-6.82714319229126	-8.32508182525635	-3.50436806678772	-0.0925733000040054	0.158404335379601	0.0721141993999481
-6.82079076766968	-8.32931613922119	-3.50970506668091	-0.0925421267747879	0.158173441886902	0.0721894130110741
-6.81706380844116	-8.32400703430176	-3.49816608428955	-0.0924482494592667	0.158198148012161	0.0721832662820816
-6.81385278701782	-8.32651424407959	-3.48987412452698	-0.0924461707472801	0.158272281289101	0.0721333473920822
-6.81363773345947	-8.32906627655029	-3.4852180480957	-0.0925298556685448	0.158237099647522	0.072178065776825
-6.81229114532471	-8.3234281539917	-3.4873685836792	-0.0923805013298988	0.158221065998077	0.0721967071294785
-6.80453205108643	-8.32636737823486	-3.49073457717896	-0.092244952917099	0.158140912652016	0.072050616145134
-6.80951929092407	-8.32688426971436	-3.47257542610168	-0.0923035517334938	0.15815532207489	0.0720949545502663
-6.80755376815796	-8.32400894165039	-3.47994232177734	-0.0922582894563675	0.158188879489899	0.072109542787075
-6.80081272125244	-8.32783794403076	-3.47541499137878	-0.0921633467078209	0.158127307891846	0.0720608457922935
-6.80824279785156	-8.33087062835693	-3.47446346282959	-0.0922405496239662	0.158188343048096	0.0721217021346092
-6.80279588699341	-8.33159065246582	-3.47309446334839	-0.092137485742569	0.158092796802521	0.0719826072454453
-6.80010318756104	-8.32918262481689	-3.46734070777893	-0.0920280888676643	0.158049345016479	0.0719387009739876
-6.80341625213623	-8.33156681060791	-3.46247911453247	-0.0920776724815369	0.158232659101486	0.0719315856695175
-6.80413913726807	-8.33068656921387	-3.46110248565674	-0.0920418128371239	0.158147946000099	0.0718756392598152
-6.79798746109009	-8.33118152618408	-3.46323561668396	-0.0920429080724716	0.158039331436157	0.0719568133354187
-6.80034351348877	-8.33170127868652	-3.46187019348145	-0.0919914245605469	0.158150285482407	0.0718378946185112
-6.79649305343628	-8.3330135345459	-3.44979500770569	-0.0919664800167084	0.158037573099136	0.0717993676662445
-6.79356575012207	-8.3314151763916	-3.45586323738098	-0.0919931828975677	0.158092632889748	0.0717656388878822
-6.79638481140137	-8.33209800720215	-3.45131754875183	-0.0918873324990273	0.158183947205544	0.0716561153531075
-6.79628467559814	-8.33173847198486	-3.45413446426392	-0.0919694975018501	0.158110871911049	0.071758933365345
-6.7957878112793	-8.3292932510376	-3.45568990707397	-0.0919211208820343	0.158156618475914	0.0716080069541931
-6.79422235488892	-8.33380031585693	-3.45531439781189	-0.091836541891098	0.158116832375526	0.0715841799974442
-6.79274082183838	-8.3323392868042	-3.44938945770264	-0.091930128633976	0.158069416880608	0.0715113282203674
-6.78990173339844	-8.32665729522705	-3.44765710830688	-0.0919565930962563	0.158167779445648	0.0714367181062698
-6.79413461685181	-8.32895278930664	-3.45192074775696	-0.0918515995144844	0.158217057585716	0.0714341923594475
-6.79534339904785	-8.33125495910645	-3.44362902641296	-0.0920287817716599	0.158230945467949	0.0713944062590599
-6.78979873657227	-8.32488536834717	-3.44921660423279	-0.0918232351541519	0.158240243792534	0.0713235437870026
-6.79485559463501	-8.32738304138184	-3.45148611068726	-0.091929204761982	0.158188596367836	0.071233868598938
-6.79360914230347	-8.32825756072998	-3.45044589042664	-0.0919629633426666	0.15826304256916	0.0711773335933685
-6.79465389251709	-8.3266658782959	-3.45194792747498	-0.0919597893953323	0.158262357115746	0.0711876675486565
-6.79804515838623	-8.32335186004639	-3.45967268943787	-0.0919225290417671	0.158375337719917	0.0711877942085266
-6.80074691772461	-8.3262996673584	-3.45741987228394	-0.0920320227742195	0.158342063426971	0.0711371600627899
-6.79837703704834	-8.32757759094238	-3.45676374435425	-0.0919485539197922	0.158258631825447	0.0710551291704178
-6.80095624923706	-8.32170963287354	-3.46224117279053	-0.0919564068317413	0.158396571874619	0.0709812566637993
-6.80242824554443	-8.32566547393799	-3.45687460899353	-0.0921174138784409	0.158367082476616	0.0709883943200111
-6.8058876991272	-8.32330989837646	-3.46742844581604	-0.0920660793781281	0.158337086439133	0.0709665194153786
-6.81004095077515	-8.32168483734131	-3.47452402114868	-0.0920131877064705	0.158411651849747	0.0709406211972237
-6.80759382247925	-8.32155323028564	-3.46652817726135	-0.0920382514595985	0.158347770571709	0.0708543434739113
-6.81339740753174	-8.31997585296631	-3.46740007400513	-0.0921669378876686	0.158339813351631	0.0708828046917915
-6.81171560287476	-8.3178596496582	-3.47501659393311	-0.092132605612278	0.158429950475693	0.0708397552371025
-6.81444120407104	-8.32041263580322	-3.47218084335327	-0.0921205952763557	0.158378705382347	0.0708329901099205
-6.81922054290771	-8.32228374481201	-3.47094321250916	-0.0922018960118294	0.158390566706657	0.0708301663398743
-6.81247138977051	-8.31764888763428	-3.47533750534058	-0.0921278446912766	0.158337250351906	0.070765845477581
-6.81901931762695	-8.31835746765137	-3.47134780883789	-0.0920772030949593	0.15842105448246	0.070816844701767
-6.82222461700439	-8.31753826141357	-3.46989250183105	-0.0922458693385124	0.15851141512394	0.0708006471395493
-6.81940269470215	-8.31472873687744	-3.47341156005859	-0.0920204967260361	0.158390447497368	0.0707969889044762
-6.82182788848877	-8.32235717773438	-3.48226642608643	-0.0921184048056602	0.158406183123589	0.0708681344985962
-6.82404708862305	-8.320631980896	-3.47890901565552	-0.0921576917171478	0.158446311950684	0.0707827880978584
-6.82117891311646	-8.31944942474365	-3.47389912605286	-0.0920024067163467	0.158390209078789	0.0708461627364159
-6.82337856292725	-8.31693935394287	-3.48020672798157	-0.0920524895191193	0.158546224236488	0.0708884745836258
-6.82803344726563	-8.32106876373291	-3.48053646087646	-0.0920024961233139	0.158520936965942	0.0708949491381645
-6.8184928894043	-8.31877708435059	-3.47751259803772	-0.0919783115386963	0.158419087529182	0.070916585624218
-6.82365083694458	-8.31765842437744	-3.4775083065033	-0.091909371316433	0.158488646149635	0.0709154680371284
-6.82087659835815	-8.32113456726074	-3.4685161113739	-0.0918499901890755	0.1584502607584	0.0709491223096848
-6.82123374938965	-8.31832122802734	-3.47486901283264	-0.0919067189097404	0.158392578363419	0.0710057392716408
-6.8235125541687	-8.3178014755249	-3.47079205513	-0.0918275490403175	0.158530905842781	0.0710318014025688
-6.82168531417847	-8.32589530944824	-3.47342085838318	-0.0917741730809212	0.158491879701614	0.071102187037468
-6.8179931640625	-8.31709671020508	-3.46892952919006	-0.0917788967490196	0.158379226922989	0.07110845297575
-6.81518983840942	-8.3176736831665	-3.46359467506409	-0.0916291028261185	0.158470869064331	0.0710383951663971
-6.81688117980957	-8.31929016113281	-3.46295738220215	-0.0917587503790855	0.158456653356552	0.0710776746273041
-6.81461191177368	-8.31460857391357	-3.4631609916687	-0.0916970819234848	0.158500343561172	0.0712125077843666
-6.80942726135254	-8.31595993041992	-3.45935988426209	-0.0915394723415375	0.158477380871773	0.0711515545845032
-6.81166172027588	-8.31622409820557	-3.45321536064148	-0.0915786102414131	0.158410504460335	0.0712291300296783
-6.81052207946777	-8.31470680236816	-3.44601106643677	-0.0915840715169907	0.158493772149086	0.0711909160017967
-6.80331134796143	-8.31444835662842	-3.45001077651978	-0.0914907231926918	0.158435121178627	0.0712275728583336
-6.8077220916748	-8.31348514556885	-3.44873571395874	-0.0914953202009201	0.158497348427773	0.0713449642062187
-6.80541706085205	-8.31200695037842	-3.44071197509766	-0.0915105491876602	0.15854424238205	0.071288600564003
-6.79794883728027	-8.31659507751465	-3.43597364425659	-0.0913517847657204	0.158369868993759	0.0712956413626671
-6.79919385910034	-8.31347370147705	-3.43866324424744	-0.0913872718811035	0.158586129546165	0.0713428780436516
-6.79906129837036	-8.31082153320313	-3.43384599685669	-0.0913547277450562	0.15857720375061	0.0713224038481712
-6.799973487854	-8.31342792510986	-3.43371033668518	-0.0912757888436317	0.158519640564919	0.0714467093348503
-6.79752159118652	-8.31340599060059	-3.43339705467224	-0.0912558361887932	0.158523321151733	0.0713958740234375
-6.79446840286255	-8.31333446502686	-3.42342329025269	-0.0911811292171478	0.158574998378754	0.0714087188243866
-6.79921388626099	-8.31648349761963	-3.42277908325195	-0.0912906974554062	0.158582210540771	0.071408711373806
-6.79731798171997	-8.31283760070801	-3.42610788345337	-0.0911769345402718	0.158606171607971	0.0714593231678009
-6.79390335083008	-8.31615734100342	-3.42636823654175	-0.0910933390259743	0.158660769462585	0.0714632645249367
-6.79681015014648	-8.316819190979	-3.41276502609253	-0.0911809727549553	0.158626973628998	0.0714657977223396
-6.79536437988281	-8.31518936157227	-3.41075396537781	-0.0910326689481735	0.158674538135529	0.0714972615242004
-6.79405355453491	-8.3191556930542	-3.40930843353271	-0.0910251289606094	0.158692941069603	0.0714169666171074
-6.79873275756836	-8.31624317169189	-3.41121864318848	-0.091062031686306	0.158820614218712	0.0715446546673775
-6.79317378997803	-8.31683349609375	-3.41052532196045	-0.0909634530544281	0.158730521798134	0.0715489983558655
-6.79897212982178	-8.32138061523438	-3.40847706794739	-0.0909402966499329	0.158767580986023	0.0715297758579254
-6.79921436309814	-8.32470512390137	-3.40242552757263	-0.090937465429306	0.158811792731285	0.0715240091085434
-6.79183864593506	-8.32486152648926	-3.40211153030396	-0.0908100306987762	0.158665746450424	0.0714505314826965
-6.80069208145142	-8.32331848144531	-3.40162038803101	-0.0908538177609444	0.158924341201782	0.0715282037854195
-6.80085611343384	-8.32719993591309	-3.39872598648071	-0.0909050330519676	0.158870667219162	0.0715347453951836
-6.80137395858765	-8.32446575164795	-3.40044641494751	-0.0906634405255318	0.158798485994339	0.0715654268860817
-6.80409955978394	-8.32811069488525	-3.3996524810791	-0.0908140018582344	0.158842667937279	0.0714960545301437
-6.80453109741211	-8.32964038848877	-3.40154623985291	-0.0907133370637894	0.158878892660141	0.0713882967829704
-6.80837917327881	-8.33152198791504	-3.39986538887024	-0.0907641649246216	0.158868014812469	0.0714317187666893
-6.80896902084351	-8.32873344421387	-3.40883946418762	-0.0907461419701576	0.158992156386375	0.0714680328965187
-6.81248807907104	-8.33505725860596	-3.4016387462616	-0.0905806124210358	0.158893138170242	0.0714097693562508
-6.81456136703491	-8.3377513885498	-3.40070199966431	-0.0908139646053314	0.158911108970642	0.0714217647910118
-6.81384801864624	-8.33483791351318	-3.40596699714661	-0.090728223323822	0.158920913934708	0.0714241042733192
-6.81693410873413	-8.33735275268555	-3.40679407119751	-0.0905914157629013	0.158996343612671	0.0714603364467621
-6.82546281814575	-8.34192276000977	-3.40752363204956	-0.0907029658555985	0.158919885754585	0.0715078487992287
-6.82156372070313	-8.34012126922607	-3.41270422935486	-0.0906009301543236	0.158937484025955	0.0714364722371101
-6.82456398010254	-8.3431396484375	-3.4116268157959	-0.0906135365366936	0.158941239118576	0.0713581666350365
-6.83158922195435	-8.34113788604736	-3.40938425064087	-0.0906393900513649	0.158994540572166	0.0713655725121498
-6.82874488830566	-8.34493160247803	-3.41744947433472	-0.0906243175268173	0.158985510468483	0.0714061260223389
-6.83539390563965	-8.34364986419678	-3.42297053337097	-0.0905896723270416	0.158977836370468	0.0714084953069687
-6.83497333526611	-8.34360313415527	-3.41866683959961	-0.0906107500195503	0.158953458070755	0.071423202753067
-6.83050680160522	-8.34334659576416	-3.41801476478577	-0.0905221328139305	0.158811956644058	0.0713952928781509
-6.83610486984253	-8.34007740020752	-3.417325258255	-0.0905184373259544	0.159005910158157	0.0713920071721077
-6.83638906478882	-8.34205532073975	-3.41488409042358	-0.0905629992485046	0.159048497676849	0.0713938400149345
-6.83535671234131	-8.34326934814453	-3.41828918457031	-0.0904985889792442	0.158935993909836	0.071462869644165
-6.83346080780029	-8.34072875976563	-3.42033100128174	-0.0904679968953133	0.159007683396339	0.0714373737573624
-6.83324670791626	-8.34384441375732	-3.41913056373596	-0.0904580876231194	0.158978164196014	0.0713408961892128
-6.83577632904053	-8.3401050567627	-3.41871690750122	-0.0904958546161652	0.158909782767296	0.0715089365839958
-6.83402061462402	-8.33854866027832	-3.41812443733215	-0.0904770493507385	0.15904538333416	0.0715040192008018
-6.83319330215454	-8.34275341033936	-3.4205276966095	-0.0904055014252663	0.158977121114731	0.0714730769395828
-6.83528232574463	-8.34512996673584	-3.4158251285553	-0.0903800800442696	0.15896937251091	0.0716022029519081
-6.82942247390747	-8.34361457824707	-3.41480779647827	-0.0903141498565674	0.158974498510361	0.071520172059536
-6.83181810379028	-8.34480762481689	-3.41068911552429	-0.0902342349290848	0.159014523029327	0.0715683177113533
-6.83235216140747	-8.34474849700928	-3.41561889648438	-0.090416893362999	0.159085646271706	0.0715923458337784
-6.83162403106689	-8.34640598297119	-3.40946650505066	-0.090263769030571	0.159003272652626	0.0716518983244896
-6.82434558868408	-8.35041236877441	-3.4113245010376	-0.0901848822832108	0.158924013376236	0.0716249719262123
-6.83025979995728	-8.34802627563477	-3.40412497520447	-0.0901939943432808	0.159021645784378	0.0716834366321564
-6.82445621490479	-8.35173988342285	-3.40557169914246	-0.0902190953493118	0.158946141600609	0.0717304870486259
-6.82719755172729	-8.34731483459473	-3.40497469902039	-0.0900188684463501	0.158933103084564	0.0718656629323959
-6.82461309432983	-8.35254096984863	-3.40642499923706	-0.0900707766413689	0.159000188112259	0.0718131586909294
-6.82106494903564	-8.3544750213623	-3.39891219139099	-0.0899857804179192	0.158965438604355	0.07173702865839
-6.82253837585449	-8.35433769226074	-3.38966131210327	-0.0900346264243126	0.158889040350914	0.0719115808606148
-6.82096815109253	-8.35244464874268	-3.40086984634399	-0.089955061674118	0.158960700035095	0.0719335228204727
-6.82051372528076	-8.35609817504883	-3.38579225540161	-0.0897972956299782	0.15877902507782	0.071931004524231
-6.81652116775513	-8.35802173614502	-3.39117860794067	-0.0899039879441261	0.158835172653198	0.0720080509781837
-6.81555271148682	-8.35348606109619	-3.3880558013916	-0.0897156447172165	0.15887288749218	0.071966640651226
-6.81776571273804	-8.36119842529297	-3.37897109985352	-0.0897168293595314	0.158916085958481	0.072075791656971
-6.81393432617188	-8.35995101928711	-3.37367701530457	-0.0898115187883377	0.158893421292305	0.072201207280159
-6.80739688873291	-8.35829162597656	-3.3685839176178	-0.0895787701010704	0.158795192837715	0.0722668319940567
-6.8063006401062	-8.36515426635742	-3.37015700340271	-0.0896841138601303	0.158797413110733	0.0722205340862274
-6.80925464630127	-8.36363124847412	-3.36438584327698	-0.0896415263414383	0.158870548009872	0.0722233206033707
-6.80085229873657	-8.36307716369629	-3.35993456840515	-0.0895979404449463	0.158729180693626	0.0723414644598961
-6.80417966842651	-8.36285400390625	-3.36036419868469	-0.0894704014062881	0.158799588680267	0.0723834410309792
-6.80229520797729	-8.36652374267578	-3.35161638259888	-0.0895546823740005	0.158751517534256	0.0724531039595604
-6.79380750656128	-8.36600875854492	-3.34787178039551	-0.0893531888723373	0.158568903803825	0.0724629089236259
-6.8008885383606	-8.36672878265381	-3.34880208969116	-0.0893397852778435	0.158736228942871	0.0724701732397079
-6.79489850997925	-8.37180519104004	-3.3406720161438	-0.0893485695123672	0.158668383955956	0.0724700018763542
-6.79362392425537	-8.37000942230225	-3.34000587463379	-0.0893016755580902	0.158609449863434	0.0725689008831978
-6.79439496994019	-8.37014007568359	-3.34065985679626	-0.089244470000267	0.158669948577881	0.0725790038704872
-6.79052639007568	-8.37436676025391	-3.33565330505371	-0.0892046764492989	0.158514559268951	0.0725102126598358
-6.78827095031738	-8.36873912811279	-3.3292384147644	-0.0891899466514587	0.158550202846527	0.0726165398955345
-6.7857871055603	-8.36963939666748	-3.32782816886902	-0.0891076549887657	0.158556297421455	0.0726171210408211
-6.78775024414063	-8.37632083892822	-3.32429003715515	-0.0891092866659164	0.158484905958176	0.0726020708680153
-6.78555727005005	-8.37563037872314	-3.32737421989441	-0.0891172960400581	0.158422887325287	0.0727397277951241
-6.78007507324219	-8.3733491897583	-3.31835126876831	-0.0890075713396072	0.158384308218956	0.0726011097431183
-6.78273773193359	-8.37479019165039	-3.31288766860962	-0.0889527052640915	0.158374816179276	0.0726819261908531
-6.78174877166748	-8.37550163269043	-3.31465125083923	-0.0890881940722466	0.158409789204597	0.0727136805653572
-6.7748851776123	-8.37441349029541	-3.32176804542542	-0.0889595374464989	0.158295810222626	0.0726947635412216
-6.77877044677734	-8.37673664093018	-3.31348013877869	-0.0890347212553024	0.158307299017906	0.0726918429136276
-6.77605533599854	-8.37779331207275	-3.30629849433899	-0.0890120342373848	0.158349081873894	0.0726421400904655
-6.7746787071228	-8.37755393981934	-3.30711150169373	-0.0888915657997131	0.158217772841454	0.0726258903741837
-6.77566385269165	-8.37896537780762	-3.30563449859619	-0.0890003219246864	0.158357039093971	0.0726538971066475
-6.77609252929688	-8.38050365447998	-3.30159187316895	-0.0890415832400322	0.158235877752304	0.0725996941328049
-6.77462291717529	-8.37842178344727	-3.30724596977234	-0.0889969989657402	0.158207640051842	0.0726073160767555
-6.77541255950928	-8.38212776184082	-3.30806303024292	-0.0890330076217651	0.158272683620453	0.0725428462028503
-6.77240371704102	-8.38421058654785	-3.30424451828003	-0.089072622358799	0.15815643966198	0.072510227560997
-6.7756519317627	-8.38175201416016	-3.3063633441925	-0.0890886709094048	0.158220902085304	0.0725056752562523
-6.77818059921265	-8.38283252716064	-3.2998628616333	-0.0890456736087799	0.158238813281059	0.0723846256732941
-6.77927446365356	-8.38660717010498	-3.30709099769592	-0.0891655161976814	0.158198893070221	0.0724495723843575
-6.77751111984253	-8.3832483291626	-3.30827474594116	-0.0892425999045372	0.158149912953377	0.0723801031708717
-6.77515602111816	-8.38433361053467	-3.30281734466553	-0.0890889093279839	0.158134967088699	0.0722438171505928
-6.78146266937256	-8.38759899139404	-3.30784916877747	-0.0893451943993568	0.158175319433212	0.0721992328763008
-6.7805323600769	-8.38391590118408	-3.30875253677368	-0.0893009305000305	0.158194363117218	0.0722506195306778
-6.77630567550659	-8.38506698608398	-3.31196141242981	-0.0892549529671669	0.158194974064827	0.0721428617835045
-6.7861704826355	-8.38619232177734	-3.31292128562927	-0.0893142893910408	0.158117905259132	0.0720760077238083
-6.78347539901733	-8.38621425628662	-3.31173539161682	-0.0893992707133293	0.158180966973305	0.0719599276781082
-6.7792706489563	-8.38381004333496	-3.31683373451233	-0.0893511772155762	0.158131271600723	0.0719385743141174
-6.78494358062744	-8.38431167602539	-3.32240843772888	-0.0894435569643974	0.158260509371758	0.0719480961561203
-6.78778266906738	-8.38675975799561	-3.32433271408081	-0.0895077809691429	0.158219203352928	0.0718452334403992
-6.78211879730225	-8.38683414459229	-3.31750392913818	-0.089458741247654	0.15810564160347	0.0717720165848732
-6.78499889373779	-8.38342380523682	-3.32145667076111	-0.0895339250564575	0.158227801322937	0.0718081369996071
-6.78759050369263	-8.38741874694824	-3.31719493865967	-0.0895496532320976	0.158275410532951	0.0716919898986816
-6.78543758392334	-8.38950157165527	-3.32636213302612	-0.0895483568310738	0.158142164349556	0.0717333629727364
-6.78547811508179	-8.38482666015625	-3.32831764221191	-0.089496411383152	0.158193692564964	0.0716321989893913
-6.78485631942749	-8.38581371307373	-3.32217741012573	-0.089530773460865	0.158260464668274	0.0715397745370865
-6.78797912597656	-8.39101409912109	-3.32690334320068	-0.0896639302372932	0.158178478479385	0.0715087130665779
-6.78696727752686	-8.38496589660645	-3.33129811286926	-0.0896102637052536	0.158247247338295	0.0715399980545044
-6.78594589233398	-8.38888931274414	-3.33003425598145	-0.0894591435790062	0.158236682415009	0.0714144334197044
-6.78687953948975	-8.39118766784668	-3.32728147506714	-0.0896178483963013	0.158256247639656	0.0714080035686493
-6.78845643997192	-8.38915634155273	-3.32445383071899	-0.0895762369036675	0.158255681395531	0.0713137984275818
-6.78302049636841	-8.38774394989014	-3.3298282623291	-0.0895162373781204	0.158222183585167	0.0712486803531647
-6.79278039932251	-8.38948440551758	-3.33029341697693	-0.0897109359502792	0.158339247107506	0.0712772905826569
-6.7857141494751	-8.3892068862915	-3.32959866523743	-0.0894984006881714	0.158181011676788	0.0712291672825813
-6.79124450683594	-8.39028072357178	-3.33475828170776	-0.0894570499658585	0.158267796039581	0.0711492151021957
-6.79130554199219	-8.39081478118896	-3.32705688476563	-0.0895283594727516	0.158362373709679	0.0710773915052414
-6.7855076789856	-8.39259433746338	-3.33497762680054	-0.089549794793129	0.158249363303185	0.0709442868828774
-6.79308128356934	-8.39176368713379	-3.33080220222473	-0.089503139257431	0.158397987484932	0.0709699690341949
-6.79416751861572	-8.39484310150146	-3.3305504322052	-0.0895503461360931	0.158400774002075	0.0709127187728882
-6.78910779953003	-8.39289569854736	-3.33194804191589	-0.0894834846258163	0.158224016427994	0.0708061829209328
-6.79043483734131	-8.39562320709229	-3.33602476119995	-0.0894414186477661	0.158394739031792	0.0707468688488007
-6.79458808898926	-8.39840602874756	-3.33216595649719	-0.0894894599914551	0.15844352543354	0.0706287026405334
-6.79529809951782	-8.3952169418335	-3.33216071128845	-0.089476116001606	0.158281698822975	0.0707022920250893
-6.79389810562134	-8.39524364471436	-3.33821558952332	-0.0894848108291626	0.158474788069725	0.0706321150064468
-6.79880857467651	-8.39669513702393	-3.33251285552979	-0.089441180229187	0.158322587609291	0.070550948381424
-6.79354095458984	-8.39446640014648	-3.33302140235901	-0.089471273124218	0.158347323536873	0.0705514177680016
-6.79493618011475	-8.39580249786377	-3.33026576042175	-0.0894090682268143	0.158348649740219	0.0703689008951187
-6.7998628616333	-8.39537620544434	-3.32922172546387	-0.0894439518451691	0.158391162753105	0.0704402029514313
-6.79224443435669	-8.39214611053467	-3.33351278305054	-0.0893455594778061	0.158405318856239	0.0702839940786362
-6.79723644256592	-8.39779663085938	-3.3350145816803	-0.0893798619508743	0.158379018306732	0.0702975988388062
-6.80138444900513	-8.39940071105957	-3.33561253547668	-0.0894752889871597	0.158456668257713	0.0703574419021606
-6.79366445541382	-8.39919090270996	-3.32800960540771	-0.0893709063529968	0.158357664942741	0.0702821537852287
-6.80095195770264	-8.39861297607422	-3.33765482902527	-0.0892366841435432	0.158427581191063	0.0702775865793228
-6.80147123336792	-8.40012168884277	-3.33201146125793	-0.089407317340374	0.158473253250122	0.0701917484402657
-6.79704570770264	-8.39786434173584	-3.33736848831177	-0.0892713069915771	0.15839783847332	0.0701991766691208
-6.80452823638916	-8.39992141723633	-3.34683728218079	-0.0892826467752457	0.158488154411316	0.0701939538121223
-6.80690288543701	-8.4025411605835	-3.33475995063782	-0.0893297642469406	0.158489778637886	0.070174403488636
-6.80266427993774	-8.40446853637695	-3.33646774291992	-0.0891952961683273	0.158381193876266	0.0701353773474693
-6.80753040313721	-8.40323734283447	-3.34270834922791	-0.0893676578998566	0.158554226160049	0.0700970739126205
-6.80965375900269	-8.40372562408447	-3.34217977523804	-0.0892967209219933	0.158563226461411	0.0700234994292259
-6.80649852752686	-8.40445137023926	-3.34623908996582	-0.0893282368779182	0.158419564366341	0.0700524374842644
-6.80594110488892	-8.4027795791626	-3.34346342086792	-0.0893743112683296	0.158414021134377	0.0700465142726898
-6.8069314956665	-8.40154361724854	-3.34100103378296	-0.0893681198358536	0.158470347523689	0.0699655786156654
-6.80675411224365	-8.40299320220947	-3.34369707107544	-0.0894486978650093	0.158401906490326	0.06996950507164
-6.80948066711426	-8.3977575302124	-3.34712648391724	-0.0894037410616875	0.158478781580925	0.0700279921293259
-6.80140686035156	-8.39863681793213	-3.34995460510254	-0.0893573313951492	0.158398538827896	0.0699402615427971
-6.80592393875122	-8.39738655090332	-3.33757090568542	-0.0894765481352806	0.158406838774681	0.0699746683239937
-6.80299139022827	-8.39266490936279	-3.33837056159973	-0.0894923582673073	0.158447533845901	0.0699314475059509
-6.79774475097656	-8.3924388885498	-3.34487438201904	-0.0894655287265778	0.158401668071747	0.0699492767453194
-6.80211114883423	-8.39301109313965	-3.3477566242218	-0.0896037966012955	0.158489480614662	0.0700465440750122
-6.79160833358765	-8.39011573791504	-3.34118843078613	-0.0896166861057281	0.158348634839058	0.0699928030371666
-6.79200506210327	-8.3905143737793	-3.34442901611328	-0.0895026251673698	0.158369600772858	0.0700331926345825
-6.79173231124878	-8.39070606231689	-3.34044098854065	-0.0896820798516274	0.158518120646477	0.0699982941150665
-6.78701305389404	-8.38625240325928	-3.33504962921143	-0.0896776616573334	0.158421382308006	0.0699935108423233
-6.78918504714966	-8.38556385040283	-3.33978605270386	-0.0896875411272049	0.158459007740021	0.0701132565736771
-6.78579139709473	-8.38970470428467	-3.34211134910584	-0.0897397175431252	0.158504411578178	0.0700734034180641
-6.7814621925354	-8.3894100189209	-3.32891249656677	-0.08970857411623	0.158367574214935	0.0701136961579323
-6.77694129943848	-8.38293361663818	-3.33479189872742	-0.0898131653666496	0.158443927764893	0.0700896978378296
-6.77962636947632	-8.38384056091309	-3.33320832252502	-0.0897956192493439	0.158481881022453	0.070122554898262
-6.77911853790283	-8.38802814483643	-3.3309268951416	-0.0898825228214264	0.15845137834549	0.0701276063919067
-6.77225494384766	-8.38273620605469	-3.33554530143738	-0.0899508893489838	0.158409371972084	0.0701366886496544
-6.77163887023926	-8.38327312469482	-3.3292384147644	-0.0898384675383568	0.158412784337997	0.0701233968138695
-6.77157115936279	-8.38516902923584	-3.33037209510803	-0.0900015160441399	0.158426702022552	0.0701038986444473
-6.76948738098145	-8.37993717193604	-3.32461810112	-0.0899561941623688	0.158430084586143	0.0700419545173645
-6.77078199386597	-8.38363552093506	-3.32902574539185	-0.0898904055356979	0.158478111028671	0.0700818225741386
-6.77306318283081	-8.38036727905273	-3.32776308059692	-0.0901338309049606	0.158490896224976	0.0700873807072639
-6.76321458816528	-8.37935066223145	-3.32603216171265	-0.0899369195103645	0.158341526985168	0.0700415894389153
-6.76935625076294	-8.38354778289795	-3.3198139667511	-0.0900005176663399	0.15843690931797	0.0700385645031929
-6.76818752288818	-8.38068389892578	-3.31931138038635	-0.0900199711322784	0.15849743783474	0.0699585005640984
-6.76368522644043	-8.38033962249756	-3.32520318031311	-0.0899797901511192	0.158413484692574	0.069961316883564
-6.76872539520264	-8.38252830505371	-3.32971167564392	-0.0900724455714226	0.158516004681587	0.069954015314579
-6.76378011703491	-8.38022804260254	-3.3255443572998	-0.0901070386171341	0.158382341265678	0.0699476525187492
-6.76386022567749	-8.38286876678467	-3.32575607299805	-0.0900544449687004	0.158395126461983	0.0699455216526985
-6.76693153381348	-8.38079452514648	-3.32117557525635	-0.090058796107769	0.15851679444313	0.0698198825120926
-6.76434278488159	-8.38236618041992	-3.31539225578308	-0.0900921449065208	0.15839821100235	0.0698263347148895
-6.76339626312256	-8.37975025177002	-3.32139039039612	-0.0901455953717232	0.158439829945564	0.0698245465755463
-6.76638460159302	-8.37899875640869	-3.31971907615662	-0.0901379734277725	0.158506199717522	0.0697659105062485
-6.76862859725952	-8.383056640625	-3.32879972457886	-0.0901645720005035	0.1584502607584	0.0697687193751335
-6.7677583694458	-8.377610206604	-3.3233323097229	-0.0901092365384102	0.158509641885757	0.0696374773979187
-6.76685953140259	-8.38023853302002	-3.32116103172302	-0.0901850536465645	0.158470571041107	0.0695890709757805
-6.77259683609009	-8.38352680206299	-3.32736229896545	-0.0902921482920647	0.158516436815262	0.0695733726024628
-6.77280139923096	-8.37909412384033	-3.32179260253906	-0.0901469066739082	0.158617943525314	0.0695530399680138
-6.77694892883301	-8.38595771789551	-3.32503008842468	-0.0901884138584137	0.158593371510506	0.0695335492491722
-6.77707958221436	-8.38090896606445	-3.33237195014954	-0.0902646332979202	0.158599659800529	0.0694969221949577
-6.77302551269531	-8.38158893585205	-3.32812452316284	-0.0901056751608849	0.158560782670975	0.0694494247436523
-6.77765464782715	-8.38325023651123	-3.3285973072052	-0.0902471467852592	0.15857982635498	0.0694110244512558
-6.77661991119385	-8.38032531738281	-3.32596659660339	-0.0902503952383995	0.158569470047951	0.069342814385891
-6.77855777740479	-8.38157367706299	-3.32595896720886	-0.090121753513813	0.15856759250164	0.0693984106183052
-6.7804274559021	-8.38271141052246	-3.32827377319336	-0.0903225913643837	0.158636078238487	0.069415807723999
-6.77936315536499	-8.38123989105225	-3.3294894695282	-0.0902751609683037	0.158567294478416	0.0693742409348488
-6.7796950340271	-8.38437747955322	-3.33526015281677	-0.0902405381202698	0.158593982458115	0.0693508088588715
-6.7841682434082	-8.38295555114746	-3.32687997817993	-0.0902956873178482	0.158656552433968	0.069303423166275
-6.78023719787598	-8.38372898101807	-3.32520055770874	-0.0902767181396484	0.158595636487007	0.0693319961428642
-6.78431034088135	-8.38267707824707	-3.33123278617859	-0.0903639420866966	0.158686518669128	0.0693661123514175
-6.79025268554688	-8.38273620605469	-3.32589626312256	-0.0903163626790047	0.158709615468979	0.0693195536732674
-6.78606796264648	-8.38514709472656	-3.33613276481628	-0.090293675661087	0.158634200692177	0.0693844333291054
-6.78963088989258	-8.38697338104248	-3.33726811408997	-0.0903916135430336	0.158766135573387	0.0693514719605446
-6.78923892974854	-8.38655090332031	-3.33144497871399	-0.0903850793838501	0.158634215593338	0.0694222897291183
-6.78792142868042	-8.38487148284912	-3.3368833065033	-0.0903096124529839	0.15868091583252	0.0694343149662018
-6.78872966766357	-8.38763618469238	-3.33278656005859	-0.0903281792998314	0.158738851547241	0.0693903863430023
-6.79030799865723	-8.38650989532471	-3.33468198776245	-0.090422548353672	0.158558309078217	0.0695450901985168
-6.78976440429688	-8.38264560699463	-3.34072852134705	-0.0903841704130173	0.158694297075272	0.069567546248436
-6.79192352294922	-8.38916110992432	-3.33802795410156	-0.0903074741363525	0.158548563718796	0.0696319714188576
-6.78619384765625	-8.38457679748535	-3.33524513244629	-0.0904465094208717	0.158542826771736	0.0696660727262497
-6.78151702880859	-8.38369083404541	-3.33826756477356	-0.0903492122888565	0.158490106463432	0.0696128085255623
-6.78633594512939	-8.38347721099854	-3.33221077919006	-0.0903788432478905	0.158536419272423	0.0697587430477142
-6.78350353240967	-8.38125610351563	-3.33240056037903	-0.0904566720128059	0.158583670854568	0.0697802305221558
-6.77854347229004	-8.38069248199463	-3.33759236335754	-0.0903597921133041	0.15847635269165	0.0698794350028038
-6.78494596481323	-8.38242626190186	-3.33428740501404	-0.090432770550251	0.158478140830994	0.0699808299541473
-6.77475500106812	-8.38150596618652	-3.3317756652832	-0.0904047042131424	0.158378005027771	0.0699252858757973
-6.77781820297241	-8.37949466705322	-3.33262825012207	-0.0902946516871452	0.158428758382797	0.0699905455112457
-6.78041982650757	-8.38113307952881	-3.32848787307739	-0.0904825106263161	0.158485561609268	0.0700323805212975
-6.77328538894653	-8.37970542907715	-3.33082032203674	-0.0903087556362152	0.158356472849846	0.0701150596141815
-6.77812004089355	-8.38055992126465	-3.33279514312744	-0.0904112160205841	0.158422604203224	0.070271797478199
-6.77872943878174	-8.38114356994629	-3.33062791824341	-0.0905213057994843	0.158419027924538	0.0702042356133461
-6.77391672134399	-8.3800687789917	-3.32520890235901	-0.0902655646204948	0.158265367150307	0.0703557804226875
-6.77661991119385	-8.38059139251709	-3.33082342147827	-0.0903720930218697	0.158440306782722	0.0703491941094399
-6.77850961685181	-8.38250923156738	-3.33054757118225	-0.0903680250048637	0.158270418643951	0.0703777894377708
-6.77941370010376	-8.37997245788574	-3.33259534835815	-0.0903497859835625	0.158254712820053	0.0704921036958694
-6.78071784973145	-8.38258457183838	-3.33264231681824	-0.0903389006853104	0.15830834209919	0.0705735310912132
-6.77728509902954	-8.38579845428467	-3.32852673530579	-0.0902986377477646	0.158175438642502	0.0706530660390854
-6.77637624740601	-8.38529491424561	-3.33579587936401	-0.0903077349066734	0.158112078905106	0.0706777274608612
-6.7746639251709	-8.38397789001465	-3.33245921134949	-0.0902773961424828	0.158149868249893	0.0706615969538689
-6.78039264678955	-8.38429546356201	-3.32593464851379	-0.090363934636116	0.158122569322586	0.0707933828234673
-6.77715921401978	-8.38356304168701	-3.33701324462891	-0.0903605371713638	0.158109411597252	0.0708808079361916
-6.77542686462402	-8.38477802276611	-3.33312487602234	-0.0901665091514587	0.158069789409637	0.0708807781338692
-6.77975177764893	-8.38709449768066	-3.32937717437744	-0.0903471931815147	0.158023476600647	0.0709426328539848
-6.77131271362305	-8.38167095184326	-3.32736563682556	-0.0902575254440308	0.157991603016853	0.0709059163928032
-6.77575445175171	-8.38455104827881	-3.32687425613403	-0.0902031883597374	0.158014714717865	0.0710704252123833
-6.7761607170105	-8.38226795196533	-3.32867550849915	-0.0903767347335815	0.158048018813133	0.0710738971829414
-6.76837921142578	-8.38147926330566	-3.33017659187317	-0.0902033150196075	0.157854035496712	0.0711447075009346
-6.77702569961548	-8.38877391815186	-3.33166313171387	-0.0902449786663055	0.157926976680756	0.0712574869394302
-6.77203178405762	-8.38577842712402	-3.33137607574463	-0.0902377068996429	0.157995477318764	0.0712374150753021
-6.76949882507324	-8.38784790039063	-3.32715082168579	-0.0901357680559158	0.157820522785187	0.0712889954447746
-6.76876974105835	-8.38461112976074	-3.33019781112671	-0.0902133211493492	0.157971948385239	0.0713967084884644
-6.77327060699463	-8.38553333282471	-3.32624006271362	-0.0902426242828369	0.157836839556694	0.0714187696576118
-6.76760244369507	-8.38602924346924	-3.33398246765137	-0.0901736170053482	0.157772853970528	0.071498766541481
-6.76987743377686	-8.38759613037109	-3.33110094070435	-0.0901882648468018	0.157907888293266	0.0715016275644302
-6.76617908477783	-8.38691806793213	-3.32344341278076	-0.0900983065366745	0.157645925879478	0.0716162919998169
-6.76609373092651	-8.38512706756592	-3.32914781570435	-0.0901993960142136	0.15779447555542	0.0716092064976692
-6.76757097244263	-8.3853816986084	-3.32165813446045	-0.0901359170675278	0.157778784632683	0.0716356709599495
-6.7689528465271	-8.38810729980469	-3.33014798164368	-0.0902462005615234	0.157694131135941	0.071743868291378
-6.76615715026855	-8.38319683074951	-3.33669829368591	-0.0902143195271492	0.157688677310944	0.0717617273330688
-6.76405096054077	-8.38632583618164	-3.32774829864502	-0.0901011452078819	0.157678738236427	0.0717915073037148
-6.76263999938965	-8.38509082794189	-3.33472204208374	-0.0902224779129028	0.157632917165756	0.0718169063329697
-6.76358556747437	-8.38340282440186	-3.33680272102356	-0.0901095345616341	0.157655835151672	0.0717806741595268
-6.77000427246094	-8.38438320159912	-3.32881307601929	-0.0901594683527946	0.157580748200417	0.071901723742485
-6.76129007339478	-8.38501071929932	-3.33578562736511	-0.0901737585663795	0.15766304731369	0.0718664824962616
-6.76782608032227	-8.38783836364746	-3.3362832069397	-0.0900636836886406	0.157667458057404	0.0719450786709785
-6.77241086959839	-8.38843822479248	-3.3366379737854	-0.0902227088809013	0.157636344432831	0.072010725736618
-6.76639699935913	-8.3887186050415	-3.33744668960571	-0.090178370475769	0.157620951533318	0.0719717144966125
-6.77022266387939	-8.38797473907471	-3.3359899520874	-0.0900529623031616	0.157558336853981	0.0720027536153793
-6.77302932739258	-8.38811302185059	-3.33556628227234	-0.0902453288435936	0.157654076814651	0.0719913244247437
-6.76994132995605	-8.38528442382813	-3.34648513793945	-0.0900772884488106	0.157504454255104	0.0720260292291641
-6.77667665481567	-8.38499450683594	-3.34577870368958	-0.0901309102773666	0.157638251781464	0.0721210092306137
-6.77413606643677	-8.38764095306396	-3.34316897392273	-0.0902562960982323	0.15758404135704	0.0720673203468323
-6.77390766143799	-8.38718795776367	-3.34556078910828	-0.0901307091116905	0.157493904232979	0.0721459537744522
-6.77718162536621	-8.38567066192627	-3.34683108329773	-0.0901437699794769	0.157663881778717	0.0721070691943169
-6.77684164047241	-8.38812637329102	-3.34097862243652	-0.0902359634637833	0.157548829913139	0.0720910429954529
-6.77675008773804	-8.38239479064941	-3.35590100288391	-0.0902492329478264	0.157529100775719	0.0722099021077156
-6.77587556838989	-8.38454818725586	-3.34767937660217	-0.0901531204581261	0.157645151019096	0.0721400752663612
-6.77671051025391	-8.384690284729	-3.34806656837463	-0.0901396051049232	0.15746958553791	0.0721964538097382
-6.77661085128784	-8.38212299346924	-3.35170769691467	-0.090138390660286	0.157570585608482	0.0722162947058678
-6.77788972854614	-8.38393020629883	-3.34856009483337	-0.0901484042406082	0.157576262950897	0.072120301425457
-6.78360271453857	-8.38477516174316	-3.34677743911743	-0.0902349054813385	0.157546684145927	0.0722173154354095
-6.78302145004272	-8.382568359375	-3.36005282402039	-0.090232789516449	0.157660812139511	0.0722311958670616
-6.78409337997437	-8.38615989685059	-3.36193132400513	-0.0901599898934364	0.157634004950523	0.072260208427906
-6.79038429260254	-8.38824558258057	-3.35827016830444	-0.0902837663888931	0.157565414905548	0.0722766518592834
-6.78585767745972	-8.38570022583008	-3.36003375053406	-0.0902084186673164	0.157566070556641	0.0722016096115112
-6.79062175750732	-8.38966369628906	-3.35918092727661	-0.0901445671916008	0.157535776495934	0.0723097026348114
-6.79514694213867	-8.38880252838135	-3.36579990386963	-0.0903463438153267	0.157699257135391	0.0722910016775131
-6.79090309143066	-8.38778209686279	-3.36938953399658	-0.0901609882712364	0.157534196972847	0.0723707899451256
-6.79428625106812	-8.39164924621582	-3.37418079376221	-0.0901776626706123	0.157566010951996	0.0723661929368973
-6.79651880264282	-8.38823223114014	-3.3687961101532	-0.0902739614248276	0.157556816935539	0.0723540782928467
-6.79287433624268	-8.38936042785645	-3.36667108535767	-0.0902134776115417	0.15744836628437	0.0724237039685249
-6.79472684860229	-8.38640785217285	-3.36992692947388	-0.0902574509382248	0.15754933655262	0.0725333094596863
-6.79648399353027	-8.38996315002441	-3.36917757987976	-0.0902695506811142	0.157507464289665	0.0725472792983055
-6.7874813079834	-8.38764953613281	-3.36807227134705	-0.090226337313652	0.157377243041992	0.0725861936807632
-6.78830099105835	-8.38182258605957	-3.36776757240295	-0.0902465656399727	0.157411709427834	0.0725416243076324
-6.78733444213867	-8.38728523254395	-3.36201667785645	-0.0903141498565674	0.157515555620193	0.0725640133023262
-6.7862811088562	-8.38503360748291	-3.36304521560669	-0.090324692428112	0.157330706715584	0.072659820318222
-6.78513383865356	-8.37973690032959	-3.37091779708862	-0.0901711881160736	0.157379075884819	0.0727098062634468
-6.78205680847168	-8.38353443145752	-3.36509394645691	-0.0902055278420448	0.157361790537834	0.0727067515254021
-6.78269195556641	-8.38174819946289	-3.35940957069397	-0.0902461782097816	0.157282814383507	0.0728056356310844
-6.77634811401367	-8.38209342956543	-3.36066794395447	-0.0901912897825241	0.15739706158638	0.0727409273386002
-6.7849006652832	-8.3869686126709	-3.36508965492249	-0.0901675298810005	0.157392710447311	0.0728222355246544
-6.7839617729187	-8.38697910308838	-3.36591243743896	-0.090267613530159	0.157383665442467	0.0729624107480049
-6.77899169921875	-8.38611698150635	-3.36721086502075	-0.0901374518871307	0.157400101423264	0.0729333236813545
-6.78158140182495	-8.38712787628174	-3.36208558082581	-0.090088963508606	0.157262086868286	0.0729371607303619
-6.78335428237915	-8.38683605194092	-3.36011910438538	-0.0902544409036636	0.157338514924049	0.0730001106858253
-6.77778911590576	-8.38450050354004	-3.36574053764343	-0.0900911539793015	0.157264441251755	0.0729996934533119
-6.78562450408936	-8.38683128356934	-3.36455583572388	-0.0901980176568031	0.157340779900551	0.0730586498975754
-6.77727031707764	-8.3881196975708	-3.35601830482483	-0.0902662202715874	0.157254606485367	0.0730813667178154
-6.77717447280884	-8.38565063476563	-3.36256980895996	-0.0900624096393585	0.157167047262192	0.0731639415025711
-6.77587509155273	-8.38772487640381	-3.35283327102661	-0.0901848524808884	0.157224550843239	0.0731432288885117
-6.77368831634521	-8.38442134857178	-3.34778523445129	-0.0901765301823616	0.157165125012398	0.0731589272618294
-6.77008104324341	-8.38035488128662	-3.35043454170227	-0.0901193395256996	0.157217532396317	0.0732230022549629
-6.76698017120361	-8.38195419311523	-3.34609413146973	-0.0902457982301712	0.157237097620964	0.0731938704848289
-6.76523590087891	-8.38326263427734	-3.34670329093933	-0.0901916176080704	0.157153815031052	0.0732699781656265
-6.76399421691895	-8.37732601165771	-3.3481388092041	-0.0901114121079445	0.157228961586952	0.0732898414134979
-6.75979518890381	-8.3777904510498	-3.33896541595459	-0.0900586619973183	0.15719947218895	0.073178268969059
-6.76388645172119	-8.37864875793457	-3.3364851474762	-0.0901977270841599	0.157178029417992	0.0733009800314903
-6.76196050643921	-8.37685775756836	-3.34509062767029	-0.0901927873492241	0.157311633229256	0.0732935965061188
-6.75996351242065	-8.37851142883301	-3.34777045249939	-0.0900706425309181	0.157197967171669	0.0733033120632172
-6.76451206207275	-8.3821849822998	-3.3423285484314	-0.0902415812015533	0.157270058989525	0.0733188837766647
-6.75743579864502	-8.37903308868408	-3.34180212020874	-0.0901546329259872	0.15722268819809	0.073244720697403
-6.7598762512207	-8.38236713409424	-3.33754968643188	-0.0900950878858566	0.157259181141853	0.0733554884791374
-6.76179027557373	-8.38191699981689	-3.33982586860657	-0.0902722328901291	0.157275378704071	0.0732791274785995
-6.75977611541748	-8.37930488586426	-3.34019327163696	-0.0901148021221161	0.157217279076576	0.0733316540718079
-6.75710153579712	-8.38280296325684	-3.34064936637878	-0.0901374593377113	0.157088577747345	0.0732928961515427
-6.76096343994141	-8.38287925720215	-3.33925843238831	-0.0902077779173851	0.157263308763504	0.0732607319951057
-6.75600910186768	-8.3813304901123	-3.33547449111938	-0.0901796072721481	0.157208904623985	0.0733106583356857
-6.75826597213745	-8.37803268432617	-3.33700728416443	-0.0901266187429428	0.157188236713409	0.0733431577682495
-6.75809240341187	-8.38156700134277	-3.33508706092834	-0.0901529416441917	0.157228052616119	0.0732675641775131
-6.7472767829895	-8.38128185272217	-3.33531379699707	-0.090152345597744	0.157066375017166	0.0732346996665001
-6.75132417678833	-8.3763313293457	-3.32848978042603	-0.0901206955313683	0.157108336687088	0.0732570663094521
-6.75057315826416	-8.37704372406006	-3.32956027984619	-0.0901691913604736	0.157267868518829	0.0731989741325378
-6.75252342224121	-8.37822818756104	-3.32155108451843	-0.090200774371624	0.157093942165375	0.0732377767562866
-6.74570989608765	-8.37545299530029	-3.32618880271912	-0.0901613309979439	0.157122492790222	0.0732600688934326
-6.74382066726685	-8.37300395965576	-3.3239152431488	-0.0901690945029259	0.157202586531639	0.0730638578534126
-6.74644184112549	-8.37607192993164	-3.31264424324036	-0.0901535451412201	0.157151445746422	0.0731256529688835
-6.74327087402344	-8.37548732757568	-3.32013082504272	-0.0902258828282356	0.157267391681671	0.0731038674712181
-6.74028158187866	-8.37583637237549	-3.31911277770996	-0.0900641307234764	0.157161444425583	0.0730463564395905
-6.74575757980347	-8.38004684448242	-3.31873345375061	-0.0901830345392227	0.157211720943451	0.0729700475931168
-6.74285840988159	-8.37835121154785	-3.31531453132629	-0.0901511311531067	0.157175317406654	0.0728791281580925
-6.74242448806763	-8.37893676757813	-3.31944561004639	-0.0900969430804253	0.157211124897003	0.0728548765182495
-6.75112056732178	-8.38253498077393	-3.32220482826233	-0.0902175679802895	0.157342985272408	0.0727946907281876
-6.75086355209351	-8.38454532623291	-3.31476426124573	-0.0902103707194328	0.157280877232552	0.0727448835968971
-6.75022792816162	-8.38785934448242	-3.3208863735199	-0.0900424793362617	0.157239362597466	0.0727219507098198
-6.75629949569702	-8.38856410980225	-3.32273840904236	-0.090121328830719	0.157373860478401	0.0726300552487373
-6.7586817741394	-8.39095401763916	-3.32041811943054	-0.0901511311531067	0.157233446836472	0.072543129324913
-6.75900745391846	-8.3920373916626	-3.32711791992188	-0.0902334749698639	0.157323375344276	0.0725715830922127
-6.76683235168457	-8.39108085632324	-3.33003973960876	-0.0900640115141869	0.157392218708992	0.0724933072924614
-6.76905870437622	-8.39228343963623	-3.33529424667358	-0.0901628956198692	0.157238706946373	0.0724806860089302
-6.76662397384644	-8.39304542541504	-3.33414030075073	-0.0901044830679893	0.157237991690636	0.07243412733078
-6.76838970184326	-8.39307880401611	-3.32826232910156	-0.0900982394814491	0.157200753688812	0.0723344534635544
-6.77193593978882	-8.39554309844971	-3.33387470245361	-0.0901463851332664	0.157201901078224	0.0723575279116631
-6.77543640136719	-8.3923397064209	-3.34252905845642	-0.0900697112083435	0.157249689102173	0.0723328143358231
-6.77542114257813	-8.39729499816895	-3.34570002555847	-0.0900482311844826	0.157269239425659	0.0723062977194786
-6.7771315574646	-8.39533996582031	-3.34243512153625	-0.0901737958192825	0.15721407532692	0.0722813978791237
-6.7775673866272	-8.39704322814941	-3.34915375709534	-0.0900702849030495	0.157232627272606	0.0722519680857658
-6.78002977371216	-8.39896678924561	-3.35144734382629	-0.0901288688182831	0.157254353165627	0.0722020491957664
-6.78224420547485	-8.39489364624023	-3.35217833518982	-0.0902061760425568	0.157310634851456	0.0722735151648521
-6.78078365325928	-8.39810466766357	-3.3567099571228	-0.0901080965995789	0.157278940081596	0.0722851455211639
-6.78426599502563	-8.39836502075195	-3.35958981513977	-0.0901628956198692	0.157307535409927	0.072293221950531
-6.78247880935669	-8.39924907684326	-3.35737991333008	-0.0902108922600746	0.157285049557686	0.0723272189497948
-6.77643728256226	-8.39543724060059	-3.3629777431488	-0.0901435762643814	0.157210528850555	0.0723056569695473
-6.78499317169189	-8.39536762237549	-3.35681295394897	-0.0902552679181099	0.157326966524124	0.0724281743168831
-6.77898931503296	-8.39409065246582	-3.36194658279419	-0.0902905091643333	0.157362625002861	0.0724847465753555
-6.77830505371094	-8.38970279693604	-3.36837911605835	-0.0902557596564293	0.157208785414696	0.0725887417793274
-6.77878046035767	-8.39270305633545	-3.36448502540588	-0.0902515724301338	0.157309755682945	0.072563461959362
-6.77777242660522	-8.3893404006958	-3.36028647422791	-0.0902704671025276	0.157307714223862	0.0725452229380608
-6.77258491516113	-8.3901309967041	-3.36519765853882	-0.0903212204575539	0.157267138361931	0.0727402418851852
-6.77222776412964	-8.38815402984619	-3.36815738677979	-0.0903937891125679	0.15738371014595	0.0727338567376137
-6.77379703521729	-8.39079284667969	-3.36547946929932	-0.0902997925877571	0.157344743609428	0.0728382915258408
-6.76965951919556	-8.38687419891357	-3.36949563026428	-0.0903985053300858	0.157323613762856	0.0729131102561951
-6.764976978302	-8.3861141204834	-3.36794757843018	-0.0903937742114067	0.157304286956787	0.0728512853384018
-6.77171182632446	-8.3864574432373	-3.36489772796631	-0.0903799161314964	0.157362088561058	0.0729872435331345
-6.76797294616699	-8.38487815856934	-3.36715698242188	-0.090488962829113	0.157424688339233	0.0730420649051666
-6.76372575759888	-8.38468265533447	-3.37085390090942	-0.0903722420334816	0.157291322946548	0.0731433406472206
-6.76898670196533	-8.38621807098389	-3.36610269546509	-0.0904912129044533	0.157340571284294	0.0731811001896858
-6.76271915435791	-8.38348293304443	-3.36759781837463	-0.0904943868517876	0.157288417220116	0.0731254816055298
-6.76236248016357	-8.3824348449707	-3.36545705795288	-0.0903966799378395	0.15727137029171	0.0732143148779869
-6.76519775390625	-8.38059997558594	-3.37160897254944	-0.0906177684664726	0.157409250736237	0.0732498615980148
-6.76336002349854	-8.3813533782959	-3.36802625656128	-0.0905086025595665	0.157280102372169	0.0733097419142723
-6.76113319396973	-8.38088226318359	-3.36843705177307	-0.0905003100633621	0.157243773341179	0.0733655318617821
-6.76142692565918	-8.38053703308105	-3.36199283599854	-0.0905387625098228	0.157324254512787	0.0733499601483345
-6.75796890258789	-8.38180065155029	-3.36195802688599	-0.0905060693621635	0.157195374369621	0.0734388157725334
-6.7577805519104	-8.37777805328369	-3.36404776573181	-0.0905574932694435	0.157263055443764	0.073492169380188
-6.75911474227905	-8.37626171112061	-3.36279129981995	-0.0905337333679199	0.157306611537933	0.0734870806336403
-6.75710678100586	-8.37859439849854	-3.36476588249207	-0.0905850008130074	0.157139882445335	0.0735969841480255
-6.75406837463379	-8.3757495880127	-3.3600742816925	-0.0904314666986465	0.157226070761681	0.0735809877514839
-6.75351572036743	-8.37657260894775	-3.3571343421936	-0.0904625281691551	0.157164484262466	0.0736894384026527
-6.75377035140991	-8.37576580047607	-3.35665655136108	-0.0905065611004829	0.157150074839592	0.0737091675400734
-6.74977684020996	-8.37248802185059	-3.3542640209198	-0.0904484465718269	0.157209023833275	0.0736917182803154
-6.75219821929932	-8.37712574005127	-3.3526885509491	-0.0904773846268654	0.157141953706741	0.0738221034407616
-6.7474308013916	-8.37242698669434	-3.35642385482788	-0.0904837027192116	0.157091692090034	0.073865607380867
-6.74515724182129	-8.37299346923828	-3.34996891021729	-0.0903195813298225	0.157002717256546	0.0738661214709282
-6.74301385879517	-8.37658023834229	-3.34558057785034	-0.0904137417674065	0.157037556171417	0.0738575458526611
-6.74433946609497	-8.37190246582031	-3.34562921524048	-0.0903816893696785	0.157086864113808	0.0738841891288757
-6.74016666412354	-8.37408828735352	-3.34226703643799	-0.0902975425124168	0.157047048211098	0.0739147290587425
-6.74565696716309	-8.37462997436523	-3.34225010871887	-0.0904143452644348	0.157137602567673	0.0739378482103348
-6.74316024780273	-8.37330722808838	-3.34157824516296	-0.0903159901499748	0.157012641429901	0.0739224851131439
-6.74339485168457	-8.37495231628418	-3.34208416938782	-0.0901963263750076	0.156955108046532	0.0739249587059021
-6.75079441070557	-8.37553310394287	-3.33918261528015	-0.0902830883860588	0.157099261879921	0.0738501995801926
-6.74725675582886	-8.37614059448242	-3.33464169502258	-0.0901619866490364	0.156952127814293	0.0738533437252045
-6.75076770782471	-8.37639808654785	-3.34258508682251	-0.0903241857886314	0.157061710953712	0.0738322660326958
-6.7576961517334	-8.37903785705566	-3.34435200691223	-0.0903107821941376	0.157059550285339	0.0738550573587418
-6.75345802307129	-8.37784862518311	-3.34069013595581	-0.0902232900261879	0.156954407691956	0.0738425701856613
-6.75591564178467	-8.37777805328369	-3.34065508842468	-0.0902956649661064	0.157000780105591	0.0737879723310471
-6.7575945854187	-8.37878227233887	-3.33164954185486	-0.0902910679578781	0.156952291727066	0.0737807750701904
-6.75916624069214	-8.37837982177734	-3.33922576904297	-0.0903823152184486	0.15694884955883	0.0738081261515617
-6.76142692565918	-8.37353992462158	-3.34213447570801	-0.0903278440237045	0.156989961862564	0.0737808868288994
-6.76108264923096	-8.38203525543213	-3.34501552581787	-0.0904011949896812	0.156864911317825	0.0737240612506866
-6.75986576080322	-8.3724536895752	-3.34086012840271	-0.0903974398970604	0.156800270080566	0.0737854018807411
-6.75767040252686	-8.37175273895264	-3.34557247161865	-0.0903468653559685	0.156847342848778	0.0736729726195335
-6.76561784744263	-8.37766647338867	-3.33924555778503	-0.0905126258730888	0.15681454539299	0.0736608356237412
-6.76458740234375	-8.37263298034668	-3.34423446655273	-0.0905710980296135	0.156827926635742	0.0736474543809891
-6.7658052444458	-8.37422752380371	-3.34517097473145	-0.0904604867100716	0.156829729676247	0.0736220553517342
-6.7690691947937	-8.37526226043701	-3.34430861473084	-0.0906287953257561	0.156779959797859	0.0736396163702011
-6.76694393157959	-8.37339973449707	-3.34776377677917	-0.0905281975865364	0.15673291683197	0.0735689252614975
-6.77126455307007	-8.37613964080811	-3.35109996795654	-0.0905813649296761	0.156766712665558	0.0735106840729713
-6.77447652816772	-8.37692928314209	-3.34497141838074	-0.0907188132405281	0.156784370541573	0.0734779238700867
-6.77274560928345	-8.37722206115723	-3.35256934165955	-0.0906567201018333	0.156722292304039	0.0734566003084183
-6.78224468231201	-8.37761497497559	-3.36179232597351	-0.0906795635819435	0.156847387552261	0.0734642520546913
-6.78312730789185	-8.37788009643555	-3.36131191253662	-0.090777650475502	0.156753644347191	0.0734390541911125
-6.78166913986206	-8.37891101837158	-3.3648841381073	-0.0907012522220612	0.15666763484478	0.0733864828944206
-6.78764200210571	-8.37620258331299	-3.36109066009521	-0.0907244235277176	0.156716540455818	0.0732903927564621
-6.78990268707275	-8.38149261474609	-3.3606116771698	-0.0908093675971031	0.156661033630371	0.0733515322208405
-6.7928352355957	-8.38033294677734	-3.36878538131714	-0.0908330976963043	0.156736716628075	0.0732736438512802
-6.79684114456177	-8.37924289703369	-3.37177133560181	-0.0907859951257706	0.156791716814041	0.0732763931155205
-6.79780578613281	-8.38385009765625	-3.37382888793945	-0.090830534696579	0.156587451696396	0.0732653886079788
-6.80019521713257	-8.37791442871094	-3.37308740615845	-0.0908255279064178	0.156685918569565	0.0732201710343361
-6.8006067276001	-8.38222694396973	-3.37329530715942	-0.0908677130937576	0.156680598855019	0.0731324851512909
-6.80447578430176	-8.38495349884033	-3.37438726425171	-0.0909659862518311	0.156663551926613	0.073138989508152
-6.80892658233643	-8.38118839263916	-3.38701152801514	-0.0909341424703598	0.156701520085335	0.0731581524014473
-6.8065390586853	-8.384108543396	-3.38767266273499	-0.0908787250518799	0.156659170985222	0.0730013772845268
-6.81611442565918	-8.38371658325195	-3.38802409172058	-0.0910005643963814	0.156738758087158	0.0730376094579697
-6.817626953125	-8.38484573364258	-3.39032006263733	-0.0910976827144623	0.156724765896797	0.0729865953326225
-6.81746196746826	-8.38368988037109	-3.40118646621704	-0.091012217104435	0.156707242131233	0.0729307979345322
-6.8292555809021	-8.3850212097168	-3.39927887916565	-0.091154433786869	0.156786531209946	0.073000393807888
-6.82405042648315	-8.38692569732666	-3.40671277046204	-0.0911705046892166	0.156743362545967	0.0728983134031296
-6.83005094528198	-8.38484477996826	-3.41395902633667	-0.0911442413926125	0.156770557165146	0.0728985145688057
-6.83572053909302	-8.38925647735596	-3.41020035743713	-0.0913559943437576	0.156908646225929	0.0728758350014687
-6.83104133605957	-8.38447284698486	-3.41748666763306	-0.0913247913122177	0.156756088137627	0.0728577300906181
-6.83866882324219	-8.38265132904053	-3.42817306518555	-0.0914067104458809	0.156933680176735	0.0728973895311356
-6.8383994102478	-8.38441753387451	-3.42162179946899	-0.0915570929646492	0.156945765018463	0.0728758573532104
-6.84105110168457	-8.38152122497559	-3.4274206161499	-0.0915080681443214	0.156804367899895	0.0729245319962502
-6.83980321884155	-8.38091850280762	-3.43110990524292	-0.0916258990764618	0.156925529241562	0.0728067234158516
-6.84288740158081	-8.37890529632568	-3.43372178077698	-0.0916296169161797	0.157000005245209	0.0727516561746597
-6.84592533111572	-8.37811279296875	-3.43910098075867	-0.0917869433760643	0.156972900032997	0.0729425325989723
-6.84465837478638	-8.37178611755371	-3.45270562171936	-0.0918448567390442	0.15701961517334	0.0728990137577057
-6.8424596786499	-8.37303161621094	-3.44828248023987	-0.0917762070894241	0.156978935003281	0.0729031711816788
-6.84506225585938	-8.37272357940674	-3.44781756401062	-0.0920422077178955	0.15703883767128	0.0728879049420357
-6.842942237854	-8.36383533477783	-3.44982981681824	-0.0921079963445663	0.157128691673279	0.0729083269834518
-6.84454202651978	-8.362717628479	-3.4579381942749	-0.0920305922627449	0.15714955329895	0.072973795235157
-6.84552526473999	-8.35921192169189	-3.45456004142761	-0.0922024920582771	0.15711385011673	0.0730345472693443
-6.84017896652222	-8.35658740997314	-3.45840239524841	-0.0920892581343651	0.157040938735008	0.0730551183223724
-6.8402361869812	-8.35812377929688	-3.46444535255432	-0.0922471508383751	0.157068073749542	0.0730493664741516
-6.84494256973267	-8.35270595550537	-3.45898747444153	-0.0923229977488518	0.157204017043114	0.0730884373188019
-6.83719444274902	-8.35225963592529	-3.45705795288086	-0.0923781543970108	0.157141283154488	0.0731555595993996
[truncated: 11,703 more rows]
