# Supplementary material for: Identification of Haptic Based Guiding Using Hard Reins
Source: PLoS One. 2015 Jul 22;10(7):e0132020. doi: 10.1371/journal.pone.0132020 (PMC4511788; doi:10.1371/journal.pone.0132020)
Supplement: S6 File — (ZIP) [file pone.0132020.s006.zip › Exp2_ForceData2/Subject10/path1/T5.csv]

Force X (N)	Force Y (N)	Force Z (N)	Torque X (N-m)	Torque Y (N-m)	Torque Z (N-m)	Frequency = 10000	Averaging Level = 16	F/T Serial Number = FT11772	Time Started = 19/02/2013 17:38:56
-5.35943126678467	-7.43593263626099	-2.59114980697632	-0.091507762670517	0.114046677947044	0.0396505482494831
-5.35414218902588	-7.43329191207886	-2.58858060836792	-0.0915002599358559	0.114152282476425	0.0395665876567364
-5.35160303115845	-7.43282794952393	-2.58949565887451	-0.0916292071342468	0.114112883806229	0.0396416112780571
-5.34783315658569	-7.42925834655762	-2.59225273132324	-0.0917219892144203	0.11424420773983	0.0396700538694859
-5.34681749343872	-7.42990970611572	-2.58959698677063	-0.0917891338467598	0.114151947200298	0.0397100634872913
-5.34063625335693	-7.42551708221436	-2.5919303894043	-0.0919116139411926	0.114237576723099	0.0397591032087803
-5.33611583709717	-7.42210721969604	-2.58440613746643	-0.0920054018497467	0.114333219826221	0.0398077517747879
-5.33169317245483	-7.42086839675903	-2.59165692329407	-0.0921192392706871	0.114309690892696	0.0398185327649117
-5.327232837677	-7.41628837585449	-2.59056735038757	-0.092117115855217	0.114347420632839	0.039944089949131
-5.32630920410156	-7.41426038742065	-2.58244061470032	-0.0923110768198967	0.114422917366028	0.0400065518915653
-5.32030820846558	-7.41495847702026	-2.59299731254578	-0.0922901704907417	0.114449396729469	0.0400150567293167
-5.32111978530884	-7.41074132919312	-2.58791422843933	-0.0925110951066017	0.114505544304848	0.0400351881980896
-5.3154730796814	-7.41324281692505	-2.58713388442993	-0.0925178378820419	0.11456398665905	0.0401592627167702
-5.31879091262817	-7.41072368621826	-2.60801649093628	-0.0925968885421753	0.114598415791988	0.0401665568351746
-5.3130350112915	-7.40482807159424	-2.58959984779358	-0.092619776725769	0.11460180580616	0.0401394106447697
-5.31424522399902	-7.40593385696411	-2.59781765937805	-0.0927034467458725	0.114638604223728	0.0403196476399899
-5.30686807632446	-7.40364456176758	-2.59765839576721	-0.0928596258163452	0.114679902791977	0.0402760878205299
-5.30666589736938	-7.40348815917969	-2.59853315353394	-0.0928070843219757	0.114707350730896	0.0402975752949715
-5.30620956420898	-7.39873933792114	-2.60218191146851	-0.0929172709584236	0.114684782922268	0.040458582341671
-5.30102062225342	-7.39774703979492	-2.60879468917847	-0.0929090157151222	0.11473722755909	0.0403729677200317
-5.30343246459961	-7.39675140380859	-2.60209035873413	-0.0930176749825478	0.114756047725677	0.0405109599232674
-5.2979998588562	-7.39564371109009	-2.61214017868042	-0.0929016098380089	0.114803835749626	0.0404930338263512
-5.29840898513794	-7.39125299453735	-2.61415791511536	-0.0930969193577766	0.114815548062325	0.0405124835669994
-5.29560661315918	-7.38548135757446	-2.6150496006012	-0.0930630788207054	0.114830397069454	0.0406165271997452
-5.29714155197144	-7.38626909255981	-2.61113786697388	-0.0931945368647575	0.114878818392754	0.0407098866999149
-5.29143047332764	-7.38336181640625	-2.61865878105164	-0.0931419655680656	0.114884272217751	0.0406527481973171
-5.29590845108032	-7.3822283744812	-2.61682271957397	-0.0931727513670921	0.114847242832184	0.0407029949128628
-5.29096460342407	-7.38134479522705	-2.62438464164734	-0.0932981371879578	0.114917919039726	0.0407850407063961
-5.29293298721313	-7.38402223587036	-2.62015914916992	-0.0932089611887932	0.114970900118351	0.0407366342842579
-5.29242658615112	-7.3709716796875	-2.6273090839386	-0.0932375863194466	0.114945657551289	0.0408384092152119
-5.29180145263672	-7.36886692047119	-2.63418817520142	-0.0932385176420212	0.114960066974163	0.0408461093902588
-5.28418111801147	-7.36826610565186	-2.62717056274414	-0.0932743698358536	0.11485531181097	0.040895614773035
-5.2849292755127	-7.36545181274414	-2.63775944709778	-0.0932733416557312	0.11490560323	0.0410068742930889
-5.28094863891602	-7.3572473526001	-2.65129947662354	-0.0933038294315338	0.114900805056095	0.0409267209470272
-5.2821888923645	-7.35995578765869	-2.64315938949585	-0.0933231487870216	0.114854231476784	0.0410466343164444
-5.27917909622192	-7.35775518417358	-2.65504431724548	-0.0934212654829025	0.114817216992378	0.0411255583167076
-5.28054618835449	-7.35703611373901	-2.64959144592285	-0.0933604910969734	0.114966459572315	0.0410532206296921
-5.28087520599365	-7.35675573348999	-2.65129733085632	-0.0934114381670952	0.114815928041935	0.0412151850759983
-5.27914142608643	-7.35144281387329	-2.66023755073547	-0.0933390483260155	0.115025460720062	0.0411943159997463
-5.27582263946533	-7.35391664505005	-2.65909099578857	-0.0934133976697922	0.114834867417812	0.0412343479692936
-5.27159452438354	-7.34171390533447	-2.66410326957703	-0.0934234634041786	0.114774510264397	0.0413812883198261
-5.27240753173828	-7.34599637985229	-2.66269969940186	-0.0934413895010948	0.114904455840588	0.041376881301403
-5.26890802383423	-7.34178495407104	-2.6716034412384	-0.0934181809425354	0.114714585244656	0.0414131246507168
-5.27370119094849	-7.34126615524292	-2.67118787765503	-0.0934497714042664	0.114793010056019	0.0414951927959919
-5.26910305023193	-7.33972215652466	-2.67363119125366	-0.0933884382247925	0.114814653992653	0.0415347516536713
-5.2728476524353	-7.34209728240967	-2.67587113380432	-0.0934450998902321	0.114765904843807	0.0415186695754528
-5.27332544326782	-7.33655738830566	-2.67882990837097	-0.0934482216835022	0.114855982363224	0.0416052639484406
-5.27046298980713	-7.33959627151489	-2.68012237548828	-0.0934288799762726	0.114776380360126	0.0416115969419479
-5.27224779129028	-7.33456087112427	-2.68606185913086	-0.0934973359107971	0.11473074555397	0.041663758456707
-5.26818418502808	-7.33491611480713	-2.68378305435181	-0.0934070646762848	0.114808157086372	0.0416946485638618
-5.26905012130737	-7.33737945556641	-2.68037939071655	-0.0935268104076386	0.11482160538435	0.0417212657630444
-5.2671103477478	-7.33254098892212	-2.68876433372498	-0.0933569073677063	0.114714838564396	0.0417395904660225
-5.27057313919067	-7.33581972122192	-2.67227935791016	-0.0934864953160286	0.114738948643208	0.0417423248291016
-5.26883888244629	-7.33841753005981	-2.69728660583496	-0.0934052392840385	0.114640213549137	0.0418148934841156
-5.2716383934021	-7.33694648742676	-2.68505001068115	-0.0932718887925148	0.114684328436852	0.0417515523731709
-5.27072668075562	-7.33659553527832	-2.68674039840698	-0.0933512076735497	0.114626549184322	0.0419085621833801
-5.2691912651062	-7.33975076675415	-2.69009399414063	-0.0932631865143776	0.114660829305649	0.0418212339282036
-5.26827383041382	-7.33641195297241	-2.68506336212158	-0.0932606235146523	0.114629127085209	0.0418016016483307
-5.27346992492676	-7.34184312820435	-2.68555688858032	-0.0931133031845093	0.11460916697979	0.0418902263045311
-5.27829599380493	-7.34330654144287	-2.69393706321716	-0.0932039767503738	0.114580444991589	0.0419001691043377
-5.27522373199463	-7.34526681900024	-2.69111824035645	-0.093036450445652	0.114587403833866	0.0418794043362141
-5.28209352493286	-7.34784555435181	-2.68546509742737	-0.0931319147348404	0.114532671868801	0.0419528298079968
-5.27873611450195	-7.3472318649292	-2.69807076454163	-0.0930422097444534	0.114582002162933	0.0418960712850094
-5.28561973571777	-7.35249471664429	-2.68267560005188	-0.0931249037384987	0.114422172307968	0.0418759435415268
-5.28789854049683	-7.34884691238403	-2.69810819625854	-0.0929847359657288	0.114501796662807	0.0419641248881817
-5.29117727279663	-7.35620212554932	-2.68819975852966	-0.0930460840463638	0.114541567862034	0.041829913854599
-5.29117393493652	-7.35148811340332	-2.69026923179626	-0.0929241701960564	0.114377990365028	0.0418886281549931
-5.29533624649048	-7.35632514953613	-2.69658350944519	-0.092897355556488	0.114447630941868	0.0418660305440426
-5.2921576499939	-7.35989761352539	-2.68867897987366	-0.092960998415947	0.114373832941055	0.0418085567653179
-5.29628562927246	-7.35621213912964	-2.69798231124878	-0.0928257554769516	0.114361844956875	0.0418271832168102
-5.30044031143188	-7.36028242111206	-2.68422389030457	-0.092846542596817	0.114339038729668	0.0417654104530811
-5.29713916778564	-7.36405611038208	-2.69842433929443	-0.0927734076976776	0.114260770380497	0.0417466871440411
-5.30446434020996	-7.36312675476074	-2.69758415222168	-0.0927657783031464	0.114297732710838	0.0416660383343697
-5.31052827835083	-7.36711454391479	-2.69851064682007	-0.0927134528756142	0.114187173545361	0.0417091734707356
-5.31036233901978	-7.36953067779541	-2.70797777175903	-0.0927161350846291	0.114337913691998	0.0416105724871159
-5.31530570983887	-7.37088871002197	-2.70032382011414	-0.0926810204982758	0.114181116223335	0.0415453985333443
-5.31703948974609	-7.37070226669312	-2.70444059371948	-0.0925533249974251	0.114113733172417	0.0415845848619938
-5.32161617279053	-7.3741192817688	-2.70578026771545	-0.0926403030753136	0.114129282534122	0.0415507890284061
-5.32187652587891	-7.37221002578735	-2.71097159385681	-0.0925169363617897	0.114054918289185	0.0414541661739349
-5.32580947875977	-7.37659406661987	-2.713543176651	-0.0925480350852013	0.114076942205429	0.0414920412003994
-5.32822942733765	-7.37461042404175	-2.71978616714478	-0.0924958810210228	0.114029176533222	0.0415054336190224
-5.33523559570313	-7.37745761871338	-2.72235727310181	-0.0924533754587173	0.11397273093462	0.0414226725697517
-5.33720016479492	-7.37148666381836	-2.71626377105713	-0.0925818085670471	0.114042274653912	0.0414682105183601
-5.33624839782715	-7.38110780715942	-2.72907042503357	-0.0924846827983856	0.113965831696987	0.0414456166327
-5.34342956542969	-7.37556457519531	-2.73424005508423	-0.0925241112709045	0.113913871347904	0.0413972437381744
-5.33890056610107	-7.37688970565796	-2.72974157333374	-0.0924992859363556	0.113872326910496	0.0414560474455357
-5.34124422073364	-7.37725877761841	-2.73197245597839	-0.0925308987498283	0.113935969769955	0.0414915308356285
-5.3364086151123	-7.371910572052	-2.735515832901	-0.0925157144665718	0.113791763782501	0.0413852706551552
-5.34001207351685	-7.37445783615112	-2.73913359642029	-0.0924786329269409	0.113844886422157	0.0415132604539394
-5.34136152267456	-7.37352228164673	-2.73054099082947	-0.0925310626626015	0.113844841718674	0.0415030233561993
-5.33606672286987	-7.37374067306519	-2.73989295959473	-0.0924772173166275	0.113894619047642	0.0414672344923019
-5.34120225906372	-7.37108087539673	-2.73833680152893	-0.0924741625785828	0.113749243319035	0.0415175370872021
-5.33621025085449	-7.36752414703369	-2.73740792274475	-0.092446357011795	0.113932147622108	0.0415028817951679
-5.34052467346191	-7.37511014938354	-2.74137783050537	-0.092423751950264	0.113770768046379	0.0414633378386498
-5.34178113937378	-7.36577320098877	-2.73706817626953	-0.092397078871727	0.113808833062649	0.0414475835859776
-5.3410325050354	-7.37150001525879	-2.7438006401062	-0.0923546254634857	0.113758981227875	0.0415025800466537
-5.34519290924072	-7.37270641326904	-2.74820923805237	-0.0923221856355667	0.113730370998383	0.0415333211421967
-5.3417181968689	-7.36944961547852	-2.75306987762451	-0.0922608524560928	0.113811820745468	0.0415253825485706
-5.34927797317505	-7.37575483322144	-2.74267339706421	-0.0922595113515854	0.113661415874958	0.0416477918624878
-5.34238290786743	-7.37048387527466	-2.76050925254822	-0.0921146497130394	0.113669939339161	0.0416627079248428
-5.34661293029785	-7.37411499023438	-2.75289154052734	-0.0921574309468269	0.113697737455368	0.0416355356574059
-5.34475088119507	-7.37093734741211	-2.75412654876709	-0.0920844972133636	0.113636024296284	0.0417983941733837
-5.34372568130493	-7.37447690963745	-2.76054978370667	-0.0920584797859192	0.113623842597008	0.0417754612863064
-5.34361982345581	-7.37185430526733	-2.76061964035034	-0.0919911563396454	0.113502413034439	0.041821613907814
-5.34405374526978	-7.37602043151855	-2.76370906829834	-0.0919253826141357	0.113582387566566	0.041887205094099
-5.34141302108765	-7.37339782714844	-2.75752186775208	-0.0919570028781891	0.113473139703274	0.0419342666864395
-5.34201574325562	-7.37100172042847	-2.76297664642334	-0.0918061062693596	0.113482467830181	0.0419782549142838
-5.33960008621216	-7.37160158157349	-2.75594449043274	-0.0919352918863297	0.11350255459547	0.0420533232390881
-5.3375244140625	-7.37391090393066	-2.76446962356567	-0.0918714106082916	0.113425992429256	0.0421246699988842
-5.33933973312378	-7.37028217315674	-2.76484680175781	-0.091756246984005	0.113410748541355	0.0421067997813225
-5.33929395675659	-7.37281131744385	-2.75559973716736	-0.0917877182364464	0.113434135913849	0.0422549732029438
-5.3383674621582	-7.37216234207153	-2.76412963867188	-0.0916046127676964	0.113439999520779	0.0422510653734207
-5.33787488937378	-7.3695330619812	-2.75249862670898	-0.0917088389396667	0.113372512161732	0.0422934740781784
-5.33544445037842	-7.37334060668945	-2.75395774841309	-0.0915926173329353	0.113334201276302	0.0423825047910213
-5.34179067611694	-7.37561845779419	-2.75652265548706	-0.0916258618235588	0.113302670419216	0.042435422539711
-5.3382043838501	-7.37830972671509	-2.76289582252502	-0.0915239378809929	0.113342694938183	0.0423658862709999
-5.34708070755005	-7.38080787658691	-2.75682353973389	-0.0914105772972107	0.113230526447296	0.0423925779759884
-5.34770059585571	-7.37953567504883	-2.75598287582397	-0.0913613438606262	0.113334059715271	0.0424101315438747
-5.35422039031982	-7.38734865188599	-2.7563111782074	-0.0912752822041512	0.113223716616631	0.0423827692866325
-5.35727977752686	-7.38444328308105	-2.76079130172729	-0.0912111699581146	0.11315243691206	0.0424544401466846
-5.35848236083984	-7.39176273345947	-2.76192378997803	-0.0910497233271599	0.113160595297813	0.0423978008329868
-5.36209487915039	-7.39217472076416	-2.76379346847534	-0.0909906923770905	0.1129981726408	0.0424607917666435
-5.3658127784729	-7.39377212524414	-2.76846170425415	-0.0908909514546394	0.113036565482616	0.0424908176064491
-5.36627244949341	-7.3972692489624	-2.76462888717651	-0.0908817797899246	0.112907320261002	0.0424470044672489
-5.37344741821289	-7.40147542953491	-2.76812148094177	-0.090787872672081	0.112864807248116	0.0424946248531342
-5.37687110900879	-7.39862585067749	-2.772789478302	-0.0907698348164558	0.112805262207985	0.0425495095551014
-5.38022947311401	-7.40671968460083	-2.78047204017639	-0.0906088650226593	0.11288721114397	0.0425123460590839
-5.38608074188232	-7.40889739990234	-2.77472829818726	-0.0905884206295013	0.112669140100479	0.0426073670387268
-5.38749885559082	-7.40807008743286	-2.78216624259949	-0.0904470533132553	0.112775675952435	0.0425541363656521
-5.39413070678711	-7.41319561004639	-2.77652549743652	-0.0904981642961502	0.112660720944405	0.0426234267652035
-5.39466190338135	-7.41168928146362	-2.77933430671692	-0.0903600603342056	0.112550787627697	0.0427278131246567
-5.39868640899658	-7.42040061950684	-2.78545737266541	-0.0904032588005066	0.112663701176643	0.042750209569931
-5.39562320709229	-7.41924571990967	-2.79139733314514	-0.0902715474367142	0.112471416592598	0.0427884571254253
-5.40364074707031	-7.4233717918396	-2.78458070755005	-0.0903293490409851	0.112483955919743	0.0429179295897484
-5.39979791641235	-7.42198181152344	-2.7912015914917	-0.0901798158884048	0.112453289330006	0.042925763875246
-5.40734195709229	-7.4252028465271	-2.78201007843018	-0.0901500433683395	0.11233975738287	0.0429976508021355
-5.40726137161255	-7.42656946182251	-2.79036569595337	-0.0901568606495857	0.11238718777895	0.0431291684508324
-5.41197872161865	-7.4317364692688	-2.79591155052185	-0.0901800915598869	0.112330861389637	0.0430099070072174
-5.40909814834595	-7.43004655838013	-2.78566956520081	-0.0900610759854317	0.112240053713322	0.0431386157870293
-5.41164636611938	-7.43385219573975	-2.79424643516541	-0.0900411307811737	0.112340688705444	0.0432115569710732
-5.41171073913574	-7.43263530731201	-2.78839564323425	-0.0899090468883514	0.112276621162891	0.0432165153324604
-5.41795492172241	-7.43664884567261	-2.79473757743835	-0.0899082869291306	0.112202987074852	0.0433340482413769
-5.41936254501343	-7.4386739730835	-2.79039740562439	-0.0898724421858788	0.112156465649605	0.0433698147535324
-5.41818237304688	-7.4420018196106	-2.80046772956848	-0.0897928699851036	0.112102828919888	0.0433867983520031
-5.42273426055908	-7.44346857070923	-2.79977512359619	-0.0898468792438507	0.112104095518589	0.0434898734092712
-5.4168815612793	-7.44269990921021	-2.80319595336914	-0.0897202715277672	0.112093433737755	0.0434848070144653
-5.42220306396484	-7.44418144226074	-2.79673314094543	-0.0897549688816071	0.111994229257107	0.0436019077897072
-5.41869640350342	-7.44180059432983	-2.79833841323853	-0.0896665677428246	0.111939936876297	0.0436566025018692
-5.420494556427	-7.44919109344482	-2.79828977584839	-0.0897148624062538	0.111939668655396	0.0437092706561089
-5.42057657241821	-7.44379663467407	-2.80719923973084	-0.0895868018269539	0.111882902681828	0.0437702797353268
-5.42261075973511	-7.44186735153198	-2.79427480697632	-0.0895109176635742	0.111909925937653	0.0438933074474335
-5.41690301895142	-7.44557476043701	-2.80027151107788	-0.0895179659128189	0.111854925751686	0.0439023785293102
-5.41908836364746	-7.44723415374756	-2.8030264377594	-0.089442290365696	0.111718341708183	0.0439483597874641
-5.42195320129395	-7.44419002532959	-2.79089784622192	-0.0894579142332077	0.111787177622318	0.0440556481480598
-5.41853618621826	-7.4467601776123	-2.80036902427673	-0.0892864093184471	0.111735098063946	0.0441371873021126
-5.42092514038086	-7.44647121429443	-2.80396938323975	-0.089450865983963	0.1117282807827	0.0442027747631073
-5.41596984863281	-7.44812631607056	-2.79898548126221	-0.0892849117517471	0.111685298383236	0.0442340858280659
-5.42230749130249	-7.44783639907837	-2.80203938484192	-0.0893555134534836	0.111704006791115	0.0444113649427891
-5.41613245010376	-7.44591045379639	-2.8030891418457	-0.0892496258020401	0.111638568341732	0.0444334410130978
-5.41989135742188	-7.45180368423462	-2.79478740692139	-0.0893220081925392	0.111639142036438	0.0445667654275894
-5.41771554946899	-7.44783163070679	-2.79833030700684	-0.0892334431409836	0.111587427556515	0.0446203239262104
-5.41707134246826	-7.44931793212891	-2.79252982139587	-0.0891687572002411	0.111624181270599	0.0446642190217972
-5.41653919219971	-7.45204830169678	-2.79578685760498	-0.0892209634184837	0.111513614654541	0.0449156910181046
-5.41145133972168	-7.44787502288818	-2.80104088783264	-0.0891190245747566	0.111555650830269	0.0448281466960907
-5.41521072387695	-7.45035743713379	-2.79021573066711	-0.0892303809523582	0.111499883234501	0.0449562482535839
-5.41491508483887	-7.44912958145142	-2.79414081573486	-0.0890403166413307	0.111515857279301	0.0450457520782948
-5.41470861434937	-7.45246648788452	-2.79264974594116	-0.0891923755407333	0.111476965248585	0.0450675748288631
-5.41153383255005	-7.44981908798218	-2.79013752937317	-0.0889682620763779	0.111392490565777	0.045091487467289
-5.41472005844116	-7.45179796218872	-2.78376531600952	-0.088996022939682	0.111436203122139	0.0451367273926735
-5.41195249557495	-7.45469617843628	-2.7846851348877	-0.0890395492315292	0.111382767558098	0.0452242791652679
-5.41400194168091	-7.45192670822144	-2.794593334198	-0.0888400748372078	0.111294969916344	0.0451667197048664
-5.41868782043457	-7.45228004455566	-2.78288054466248	-0.0888949632644653	0.111323237419128	0.0451951511204243
-5.42018938064575	-7.46014165878296	-2.78730320930481	-0.0887686535716057	0.111250251531601	0.0452206395566463
-5.42383909225464	-7.45939493179321	-2.78189444541931	-0.0888330563902855	0.111221879720688	0.0451993271708488
-5.42472696304321	-7.46025419235229	-2.78585028648376	-0.0887061432003975	0.111207768321037	0.0451824441552162
-5.43228626251221	-7.46627283096313	-2.78965306282043	-0.0887018442153931	0.111239179968834	0.0452223867177963
-5.43140268325806	-7.46789360046387	-2.78495240211487	-0.0886288061738014	0.11112367361784	0.0451004840433598
-5.43838596343994	-7.46872711181641	-2.78670930862427	-0.0885374173521996	0.111069329082966	0.0452166758477688
-5.44027805328369	-7.47505617141724	-2.78730702400208	-0.0885136425495148	0.111083276569843	0.0451558902859688
-5.4434757232666	-7.47806215286255	-2.79013752937317	-0.0883694291114807	0.111007124185562	0.0451491661369801
-5.45014524459839	-7.48344945907593	-2.78769063949585	-0.0884068459272385	0.110928878188133	0.0452303886413574
-5.44863319396973	-7.48427581787109	-2.79597163200378	-0.0882873609662056	0.110960215330124	0.0451930537819862
-5.45273399353027	-7.48984432220459	-2.79172444343567	-0.0882934480905533	0.11083947122097	0.0452280230820179
-5.45546054840088	-7.4876823425293	-2.78708219528198	-0.0882259756326675	0.110880948603153	0.0452173426747322
-5.45813512802124	-7.49588060379028	-2.79021239280701	-0.0881403684616089	0.110747314989567	0.0452131144702435
-5.4638557434082	-7.49269962310791	-2.79728150367737	-0.0881386920809746	0.110748842358589	0.045188419520855
-5.46499013900757	-7.49632358551025	-2.7911491394043	-0.0879848897457123	0.110811270773411	0.0451643541455269
-5.47106218338013	-7.50069713592529	-2.7955276966095	-0.0881050229072571	0.110681481659412	0.0452342741191387
-5.46558856964111	-7.49693059921265	-2.80660605430603	-0.0879963040351868	0.110705137252808	0.0451148860156536
-5.47240781784058	-7.50181198120117	-2.79055857658386	-0.0880070626735687	0.110622219741344	0.0451467745006084
-5.47192716598511	-7.50145196914673	-2.79873967170715	-0.0879287496209145	0.110619910061359	0.0451710000634193
-5.47584438323975	-7.50132989883423	-2.79642295837402	-0.087960459291935	0.11061891913414	0.0450786724686623
-5.47237110137939	-7.50053405761719	-2.79521012306213	-0.0879625827074051	0.110463619232178	0.0450929515063763
-5.47929906845093	-7.50432014465332	-2.80385828018188	-0.0878498405218124	0.110627815127373	0.045115128159523
-5.47603940963745	-7.50425577163696	-2.79673266410828	-0.0879115164279938	0.110459141433239	0.0450152456760406
-5.47946548461914	-7.50151014328003	-2.80525970458984	-0.087799184024334	0.110413864254951	0.0451247207820416
-5.47871780395508	-7.50295734405518	-2.79465699195862	-0.0878545045852661	0.11044829338789	0.0449945330619812
-5.4774374961853	-7.50427770614624	-2.808762550354	-0.0878030881285667	0.110362723469734	0.0450493320822716
-5.48418998718262	-7.50205421447754	-2.80398416519165	-0.0878366231918335	0.110346473753452	0.0450424067676067
-5.48141670227051	-7.50244998931885	-2.80629372596741	-0.0877190083265305	0.110434703528881	0.0449997074902058
-5.48724460601807	-7.50415372848511	-2.8045666217804	-0.0878401175141335	0.11028029024601	0.0450339615345001
-5.48389863967896	-7.50311183929443	-2.80983424186707	-0.0877754017710686	0.11033246666193	0.0450159683823586
-5.486328125	-7.50866651535034	-2.81352877616882	-0.0879060551524162	0.110384784638882	0.0449393093585968
-5.48338747024536	-7.50213098526001	-2.81431913375854	-0.0876515582203865	0.11031686514616	0.0449590496718884
-5.48953580856323	-7.50359344482422	-2.81000542640686	-0.0877784341573715	0.11029989272356	0.0449839793145657
-5.48392009735107	-7.50381088256836	-2.814129114151	-0.087846577167511	0.11031948775053	0.0449470393359661
-5.48496246337891	-7.50566053390503	-2.8225462436676	-0.0877826884388924	0.110260613262653	0.0449037477374077
-5.4858136177063	-7.50145530700684	-2.81052446365356	-0.0878783464431763	0.110255941748619	0.0449206791818142
-5.48411178588867	-7.50312805175781	-2.82526588439941	-0.0876654535531998	0.110253050923347	0.0449083372950554
-5.48849678039551	-7.50098133087158	-2.8267879486084	-0.0878771841526031	0.11022812128067	0.0448997169733047
-5.48248338699341	-7.49814748764038	-2.81771183013916	-0.0877363979816437	0.110150597989559	0.0448442399501801
-5.48973321914673	-7.50125741958618	-2.83369898796082	-0.0877929553389549	0.110260844230652	0.0448838621377945
-5.4861798286438	-7.4972825050354	-2.83232307434082	-0.087678387761116	0.110182359814644	0.044801015406847
-5.4900050163269	-7.49744176864624	-2.83027529716492	-0.0876865014433861	0.110199935734272	0.0448454134166241
-5.48959970474243	-7.49899578094482	-2.83565425872803	-0.0877475142478943	0.110206581652164	0.0447617396712303
-5.49137020111084	-7.49950933456421	-2.84155654907227	-0.0876549407839775	0.110166549682617	0.0447041019797325
-5.49465322494507	-7.49784469604492	-2.84174013137817	-0.0876620635390282	0.110105909407139	0.0447196625173092
-5.49175405502319	-7.49787950515747	-2.84474349021912	-0.0876492708921433	0.110247626900673	0.0447324812412262
-5.49726629257202	-7.50052499771118	-2.85095286369324	-0.0876516997814178	0.1101438626647	0.0446440540254116
-5.49465608596802	-7.4981632232666	-2.85039496421814	-0.0875819846987724	0.110164448618889	0.0446841306984425
-5.49725008010864	-7.50606822967529	-2.85265326499939	-0.0875476971268654	0.110137261450291	0.0446475148200989
-5.50016450881958	-7.49842834472656	-2.86284017562866	-0.0875687673687935	0.11013562977314	0.0446039400994778
-5.49578762054443	-7.4988956451416	-2.86043405532837	-0.0874356850981712	0.110081031918526	0.0446161068975925
-5.50143241882324	-7.50584316253662	-2.85944151878357	-0.0875258818268776	0.110126495361328	0.0446674935519695
-5.49804353713989	-7.50005197525024	-2.87191462516785	-0.0874531790614128	0.110115684568882	0.0446163080632687
-5.50538015365601	-7.50389289855957	-2.8555543422699	-0.087580218911171	0.110066749155521	0.0446516051888466
-5.50118923187256	-7.50469303131104	-2.86830925941467	-0.0874244049191475	0.110062353312969	0.0446886271238327
-5.50368165969849	-7.50362205505371	-2.86598110198975	-0.0874792262911797	0.110101133584976	0.0446127206087112
-5.49558639526367	-7.50331735610962	-2.86463260650635	-0.0874010920524597	0.110008135437965	0.0446546450257301
-5.50041246414185	-7.50637626647949	-2.87654638290405	-0.0874429196119308	0.110106460750103	0.0447400100529194
-5.49431467056274	-7.49893999099731	-2.87335658073425	-0.0872890502214432	0.110007628798485	0.0446745418012142
-5.49663400650024	-7.50353336334229	-2.87282752990723	-0.0873549059033394	0.109999917447567	0.044792003929615
-5.49300241470337	-7.50317430496216	-2.87417769432068	-0.0872690454125404	0.110019505023956	0.0448403283953667
-5.49292373657227	-7.5038366317749	-2.87852334976196	-0.0872365981340408	0.110055856406689	0.0447956435382366
-5.49375104904175	-7.50377941131592	-2.86984586715698	-0.0872620493173599	0.109938852488995	0.0448819808661938
-5.48848485946655	-7.50349807739258	-2.87479972839355	-0.0872233659029007	0.110004469752312	0.0449346713721752
-5.49169540405273	-7.50928831100464	-2.87572598457336	-0.0872474387288094	0.109998434782028	0.044916819781065
-5.49009895324707	-7.50232648849487	-2.87216567993164	-0.0872404053807259	0.110004395246506	0.044974822551012
-5.4894585609436	-7.50958919525146	-2.87587022781372	-0.0871722847223282	0.10991121083498	0.0450569614768028
-5.4886302947998	-7.50362968444824	-2.87830352783203	-0.0871979370713234	0.109909623861313	0.0450690314173698
-5.48679542541504	-7.50428438186646	-2.86636996269226	-0.0871607288718224	0.110005207359791	0.0450536720454693
-5.48816204071045	-7.5060567855835	-2.87276816368103	-0.0872785672545433	0.109958343207836	0.0451264344155788
-5.48316478729248	-7.50468826293945	-2.88429689407349	-0.0872028991580009	0.109919279813766	0.0451075918972492
-5.48285627365112	-7.50238847732544	-2.87105584144592	-0.0873029008507729	0.109933920204639	0.0452239066362381
-5.48169136047363	-7.50318288803101	-2.87751150131226	-0.087212510406971	0.1098892390728	0.0452642627060413
-5.48116397857666	-7.49960279464722	-2.87830400466919	-0.0873212665319443	0.109914220869541	0.0452933050692081
-5.47256422042847	-7.49776792526245	-2.86470746994019	-0.087275043129921	0.109876863658428	0.0453740805387497
-5.47493553161621	-7.49561929702759	-2.87138843536377	-0.0872896388173103	0.109988823533058	0.0454838275909424
-5.4645824432373	-7.49200248718262	-2.86328744888306	-0.0873502194881439	0.109831057488918	0.0454364232718945
-5.46143054962158	-7.49134874343872	-2.85828876495361	-0.087338499724865	0.10985442250967	0.0455471239984035
-5.45823240280151	-7.48854160308838	-2.86195349693298	-0.0873855352401733	0.109865859150887	0.0455658100545406
-5.45634698867798	-7.48764181137085	-2.86486577987671	-0.0873992890119553	0.109884940087795	0.0456537492573261
-5.45520114898682	-7.48627424240112	-2.85285377502441	-0.0874478369951248	0.109945617616177	0.0456679053604603
-5.45194101333618	-7.48677968978882	-2.85536909103394	-0.0874732136726379	0.109965048730373	0.0457179397344589
-5.45415019989014	-7.48849201202393	-2.86118292808533	-0.0873866155743599	0.109917931258678	0.0457063913345337
-5.45159149169922	-7.48364067077637	-2.85643911361694	-0.087483748793602	0.11000768840313	0.0457523614168167
-5.45299100875854	-7.4897289276123	-2.8576672077179	-0.0874614045023918	0.109972335398197	0.045716293156147
-5.45414113998413	-7.48355388641357	-2.86264228820801	-0.0874601230025291	0.10994016379118	0.0457525216042995
-5.45353174209595	-7.48413562774658	-2.85199618339539	-0.0874001458287239	0.109984949231148	0.0457450486719608
-5.45888900756836	-7.4865927696228	-2.85325694084167	-0.0874804705381393	0.10993318259716	0.0457926392555237
-5.45429468154907	-7.48544788360596	-2.86384630203247	-0.0873799994587898	0.110006898641586	0.0456620454788208
-5.45687818527222	-7.48783302307129	-2.84665703773499	-0.0874311774969101	0.109905198216438	0.0456385277211666
-5.45846509933472	-7.48343181610107	-2.85583925247192	-0.0873877480626106	0.10995002835989	0.0457197986543179
-5.45754146575928	-7.4875054359436	-2.85491180419922	-0.0874268487095833	0.109940521419048	0.0455339029431343
-5.45922946929932	-7.47936773300171	-2.85628652572632	-0.087426632642746	0.109873123466969	0.0455671735107899
-5.46080303192139	-7.48297500610352	-2.8537700176239	-0.0873646438121796	0.109977923333645	0.0454856641590595
-5.4579873085022	-7.48448514938354	-2.84927320480347	-0.0874500200152397	0.109884902834892	0.0454535819590092
-5.45862483978271	-7.47773408889771	-2.85210680961609	-0.0872970893979073	0.109884835779667	0.0454337671399117
-5.46196031570435	-7.47974157333374	-2.83301782608032	-0.0874119699001312	0.10997013002634	0.0453156679868698
-5.4596962928772	-7.48181295394897	-2.8558464050293	-0.0872983187437058	0.109869189560413	0.0452847965061665
-5.46412515640259	-7.47856760025024	-2.83951377868652	-0.0873197466135025	0.109911493957043	0.0451474264264107
-5.46489810943604	-7.47982978820801	-2.84431910514832	-0.0873162820935249	0.109877176582813	0.045220997184515
-5.46528482437134	-7.47711944580078	-2.84786438941956	-0.0872385427355766	0.10989024490118	0.0450383983552456
-5.46888160705566	-7.47683429718018	-2.84078288078308	-0.0872941613197327	0.10993704944849	0.044974360615015
-5.46900749206543	-7.48211193084717	-2.84256553649902	-0.0872070863842964	0.109888821840286	0.044908843934536
-5.47441291809082	-7.4762864112854	-2.84499454498291	-0.0872615948319435	0.109880484640598	0.0448346808552742
-5.4709529876709	-7.48060941696167	-2.84094023704529	-0.0871325135231018	0.10992605984211	0.0447146967053413
-5.48083734512329	-7.48531484603882	-2.83190703392029	-0.0872330218553543	0.109893620014191	0.0446833483874798
-5.47920417785645	-7.48157835006714	-2.8496732711792	-0.0871109962463379	0.109930865466595	0.0444839149713516
-5.48254203796387	-7.4852819442749	-2.83078384399414	-0.0871633440256119	0.109846599400043	0.0444214716553688
-5.48294258117676	-7.48661231994629	-2.84172320365906	-0.0871218144893646	0.109879091382027	0.0443991720676422
-5.48525810241699	-7.48986768722534	-2.83838868141174	-0.0871458798646927	0.10989686101675	0.0442391559481621
-5.48452425003052	-7.48828458786011	-2.83298277854919	-0.0871157944202423	0.109774217009544	0.0441826432943344
-5.48609447479248	-7.49068069458008	-2.83754205703735	-0.0870322659611702	0.109946824610233	0.0441102422773838
-5.48689413070679	-7.49483585357666	-2.82721781730652	-0.0871034562587738	0.109878435730934	0.0440485924482346
-5.48858737945557	-7.49015712738037	-2.83556723594666	-0.0869575217366219	0.109792500734329	0.0440324433147907
-5.48939609527588	-7.49314498901367	-2.82247924804688	-0.087087944149971	0.109872527420521	0.0439098998904228
-5.4873743057251	-7.49257516860962	-2.83589267730713	-0.0869537368416786	0.10979738086462	0.0439253784716129
-5.48574924468994	-7.49129199981689	-2.82347941398621	-0.0870705842971802	0.109869889914989	0.0438738018274307
-5.48602294921875	-7.49171829223633	-2.82439351081848	-0.0869294106960297	0.109897956252098	0.0439111106097698
-5.48142623901367	-7.4902195930481	-2.8294837474823	-0.0870125666260719	0.109905116260052	0.0437895357608795
-5.47690534591675	-7.48978471755981	-2.82107353210449	-0.087151899933815	0.109820358455181	0.043815091252327
-5.47500324249268	-7.48946142196655	-2.82069325447083	-0.0871303528547287	0.109900966286659	0.0438058488070965
-5.47449350357056	-7.48544120788574	-2.81962752342224	-0.0872223824262619	0.110003046691418	0.0437870174646378
-5.46558046340942	-7.48422145843506	-2.81826186180115	-0.0872438475489616	0.109949164092541	0.0437905043363571
-5.46778535842896	-7.48295927047729	-2.81131553649902	-0.0872696116566658	0.109992690384388	0.0438395738601685
-5.45972442626953	-7.48082733154297	-2.81435871124268	-0.0873873978853226	0.110076673328876	0.0438268594443798
-5.45628976821899	-7.4791088104248	-2.81462621688843	-0.0874183773994446	0.109972916543484	0.0438403524458408
-5.45170497894287	-7.47175168991089	-2.80334568023682	-0.0875522941350937	0.110099837183952	0.0438373014330864
-5.44485950469971	-7.47418594360352	-2.80766367912292	-0.0875416845083237	0.11016658693552	0.0438451282680035
-5.44400644302368	-7.46713829040527	-2.81010150909424	-0.0876682251691818	0.110130161046982	0.0438045747578144
-5.43300342559814	-7.46094799041748	-2.79817986488342	-0.0877317786216736	0.110151335597038	0.0437489300966263
-5.43196249008179	-7.46676969528198	-2.79853248596191	-0.087870791554451	0.110206969082355	0.0438048914074898
-5.42222833633423	-7.45743846893311	-2.7979850769043	-0.0879100412130356	0.110211476683617	0.0437706001102924
-5.42124223709106	-7.45805168151855	-2.79790782928467	-0.0879593938589096	0.110212787985802	0.043800313025713
-5.41857194900513	-7.45471572875977	-2.79124522209167	-0.0881200507283211	0.110281392931938	0.043780941516161
-5.40959548950195	-7.4534707069397	-2.80117416381836	-0.0881538912653923	0.110308237373829	0.0438005924224854
-5.41205549240112	-7.4507040977478	-2.7965235710144	-0.0882143378257751	0.110293127596378	0.0437282137572765
-5.40351724624634	-7.44814395904541	-2.7911970615387	-0.0883144661784172	0.110358752310276	0.0437628142535686
-5.40223979949951	-7.44908905029297	-2.79912757873535	-0.088317021727562	0.110349826514721	0.0437517203390598
-5.39466571807861	-7.44100904464722	-2.79010844230652	-0.0884509682655334	0.110384248197079	0.0437078587710857
-5.39171838760376	-7.4435887336731	-2.78998374938965	-0.0883754268288612	0.110423848032951	0.0436791703104973
-5.39386367797852	-7.44227457046509	-2.79109072685242	-0.0886209309101105	0.110468171536922	0.0436397157609463
-5.38866472244263	-7.43599128723145	-2.79254126548767	-0.0886090770363808	0.110557615756989	0.0434769541025162
-5.39309787750244	-7.43984889984131	-2.77966523170471	-0.088676393032074	0.110515370965004	0.0435360595583916
-5.38725805282593	-7.43888568878174	-2.8006420135498	-0.0887209177017212	0.110615506768227	0.0433903969824314
-5.38855695724487	-7.43522357940674	-2.78785085678101	-0.088866226375103	0.110656052827835	0.0432854555547237
-5.38499927520752	-7.43571472167969	-2.78774333000183	-0.0887973830103874	0.110651135444641	0.0432806313037872
-5.38783693313599	-7.43377113342285	-2.78783750534058	-0.08889040350914	0.110688328742981	0.0431320779025555
-5.37982511520386	-7.43376588821411	-2.78502035140991	-0.0888673365116119	0.110733173787594	0.0430882275104523
-5.38429594039917	-7.43786859512329	-2.78433012962341	-0.0890037566423416	0.11076558381319	0.0430922098457813
-5.37750291824341	-7.42966508865356	-2.7956964969635	-0.0889691933989525	0.110786885023117	0.0429402142763138
-5.38271188735962	-7.43497371673584	-2.77519798278809	-0.089049257338047	0.110898271203041	0.0428751297295094
-5.38159465789795	-7.43540906906128	-2.78983783721924	-0.0890361666679382	0.110799141228199	0.0428320467472076
-5.38072872161865	-7.43387079238892	-2.78090667724609	-0.0890643447637558	0.11092834174633	0.0426102429628372
-5.38450527191162	-7.43664407730103	-2.77753758430481	-0.0891139507293701	0.110888637602329	0.0426296517252922
-5.37963151931763	-7.43223333358765	-2.78458619117737	-0.0890484675765038	0.111011236906052	0.0424403138458729
-5.38228321075439	-7.43469333648682	-2.78052234649658	-0.0890667364001274	0.110938437283039	0.042373288422823
-5.38009023666382	-7.43025779724121	-2.77924823760986	-0.0890781208872795	0.110978603363037	0.0422680974006653
-5.38464069366455	-7.43367528915405	-2.77581191062927	-0.0890993922948837	0.111088067293167	0.0421497076749802
-5.38054180145264	-7.4323787689209	-2.77925729751587	-0.0890602171421051	0.110963247716427	0.0420694351196289
-5.38568544387817	-7.43229866027832	-2.78334927558899	-0.0890680328011513	0.11108361184597	0.0419696010649204
-5.38579177856445	-7.43392276763916	-2.77809619903564	-0.0890346392989159	0.111067816615105	0.0418946892023087
-5.38538455963135	-7.43432283401489	-2.78746962547302	-0.088976688683033	0.111086934804916	0.0417919903993607
-5.38862323760986	-7.43203163146973	-2.77978944778442	-0.0890668630599976	0.111064605414867	0.0417121723294258
-5.38687467575073	-7.43110370635986	-2.78040051460266	-0.0889898538589478	0.111069016158581	0.0416510514914989
-5.38873863220215	-7.43160533905029	-2.78691029548645	-0.089044064283371	0.111032128334045	0.0415186434984207
-5.38758707046509	-7.43128442764282	-2.77553558349609	-0.0890137180685997	0.111085020005703	0.0414064265787601
-5.38982582092285	-7.4326057434082	-2.7809956073761	-0.0891085341572762	0.111101701855659	0.0413773097097874
-5.38382482528687	-7.42596244812012	-2.78185606002808	-0.089060865342617	0.111107498407364	0.0412242785096169
-5.38964509963989	-7.42742538452148	-2.77838325500488	-0.0890178605914116	0.111146070063114	0.0412031747400761
-5.38921976089478	-7.42191553115845	-2.77867197990417	-0.0891530588269234	0.111139453947544	0.0411335006356239
-5.38597106933594	-7.42220878601074	-2.78023242950439	-0.0891337096691132	0.111231982707977	0.0409443005919456
-5.38898181915283	-7.41773319244385	-2.77145886421204	-0.0891504436731339	0.111211776733398	0.0409669056534767
-5.38473415374756	-7.41813516616821	-2.77420902252197	-0.0891716629266739	0.1113371104002	0.0408301129937172
-5.38492727279663	-7.42035865783691	-2.77598547935486	-0.0891620665788651	0.111244536936283	0.0407642535865307
-5.3821759223938	-7.41359996795654	-2.7747175693512	-0.0891670361161232	0.111302986741066	0.0406943373382092
-5.38378667831421	-7.41810178756714	-2.76644229888916	-0.0892309620976448	0.111332133412361	0.0406812839210033
-5.38507318496704	-7.41669416427612	-2.76910543441772	-0.0892402604222298	0.111192837357521	0.0406241714954376
-5.3865704536438	-7.41485261917114	-2.77180123329163	-0.0892528295516968	0.111351259052753	0.0404996499419212
-5.38810920715332	-7.41706466674805	-2.76381015777588	-0.0892577916383743	0.11130429059267	0.0405149199068546
-5.38431453704834	-7.42032814025879	-2.77286720275879	-0.089241087436676	0.111323103308678	0.0404625199735165
-5.38950443267822	-7.41844463348389	-2.76415705680847	-0.0893119126558304	0.111340083181858	0.0403314679861069
-5.38892793655396	-7.41682529449463	-2.77095508575439	-0.0893087908625603	0.111334808170795	0.0404018722474575
-5.39078903198242	-7.41770553588867	-2.77833199501038	-0.0892983973026276	0.111373111605644	0.0402893722057343
-5.38999652862549	-7.41555261611938	-2.77285623550415	-0.0893450602889061	0.111325278878212	0.040233563631773
-5.39165687561035	-7.4133768081665	-2.77443766593933	-0.0893181413412094	0.111415259540081	0.0401848405599594
-5.3916072845459	-7.4176025390625	-2.76396465301514	-0.0894171297550201	0.111380979418755	0.0402252003550529
-5.38821601867676	-7.41478586196899	-2.77880144119263	-0.0893000811338425	0.111406706273556	0.0401486940681934
-5.39050436019897	-7.41287899017334	-2.76692652702332	-0.0894449353218079	0.11146642267704	0.0401281155645847
-5.38805818557739	-7.41413450241089	-2.76909804344177	-0.0894216746091843	0.111382402479649	0.0401406213641167
-5.38772964477539	-7.4088282585144	-2.76588773727417	-0.0894183069467545	0.111427791416645	0.0400442332029343
-5.38809394836426	-7.41022253036499	-2.76179027557373	-0.0894856601953506	0.111391864717007	0.040176123380661
-5.3831353187561	-7.41017007827759	-2.76879119873047	-0.0894797369837761	0.111499689519405	0.0400975160300732
-5.38230180740356	-7.40873289108276	-2.76446604728699	-0.0896152928471565	0.111433729529381	0.040079765021801
-5.37870216369629	-7.40749835968018	-2.7616012096405	-0.0895281881093979	0.111471809446812	0.0400870703160763
-5.38186407089233	-7.40498065948486	-2.75938534736633	-0.0896565318107605	0.111473798751831	0.040060255676508
-5.37283658981323	-7.40622615814209	-2.75807499885559	-0.0896046087145805	0.111578084528446	0.0400131493806839
-5.37883424758911	-7.40342378616333	-2.75022864341736	-0.0896931365132332	0.111568190157413	0.0400420650839806
-5.37101364135742	-7.39921045303345	-2.75404667854309	-0.0896900594234467	0.11170269548893	0.0400259606540203
-5.37121057510376	-7.40247344970703	-2.74915981292725	-0.0896951630711555	0.111580692231655	0.0399654321372509
-5.37135362625122	-7.39840173721313	-2.7522234916687	-0.0897699892520905	0.111627593636513	0.0400784350931644
-5.36568069458008	-7.4019947052002	-2.74634170532227	-0.0897568389773369	0.111704289913177	0.0400021113455296
-5.36627769470215	-7.40056133270264	-2.74095010757446	-0.0898425355553627	0.111596830189228	0.0400068052113056
-5.36523294448853	-7.39990663528442	-2.74215173721313	-0.0898432284593582	0.111753836274147	0.0400696806609631
-5.36217546463013	-7.39953851699829	-2.73556447029114	-0.0899222195148468	0.111733846366405	0.040020901709795
-5.36266899108887	-7.39865446090698	-2.74053120613098	-0.0898681282997131	0.111721761524677	0.0400305688381195
-5.36076164245605	-7.39970874786377	-2.73717951774597	-0.0899757444858551	0.111792355775833	0.040066409856081
-5.35438108444214	-7.39726638793945	-2.73893308639526	-0.0899510160088539	0.111835658550262	0.0399775132536888
-5.35632228851318	-7.39760828018188	-2.7286581993103	-0.0900821313261986	0.11174488067627	0.040049497038126
-5.3510799407959	-7.39386892318726	-2.7295184135437	-0.0900200009346008	0.111916281282902	0.0400030054152012
-5.35133409500122	-7.39567899703979	-2.73102331161499	-0.0900719538331032	0.111806772649288	0.0399495996534824
-5.34821796417236	-7.38900279998779	-2.72488498687744	-0.0900951698422432	0.111872397363186	0.0399994142353535
-5.34601926803589	-7.39390754699707	-2.71732473373413	-0.0901696011424065	0.111931622028351	0.0399524308741093
-5.3421802520752	-7.39182043075562	-2.71708965301514	-0.0901476442813873	0.111859507858753	0.039895411580801
-5.34217834472656	-7.39087772369385	-2.713219165802	-0.0902232602238655	0.112006790935993	0.039851576089859
-5.33882617950439	-7.3902759552002	-2.709547996521	-0.0902792364358902	0.111998252570629	0.0398871041834354
-5.33597803115845	-7.39223861694336	-2.71445679664612	-0.0902188047766685	0.112002789974213	0.0397709012031555
-5.33916139602661	-7.39076280593872	-2.70085763931274	-0.0903385803103447	0.112117387354374	0.0397531874477863
-5.33480262756348	-7.39190196990967	-2.70566058158875	-0.0903100222349167	0.112084478139877	0.0397336930036545
-5.33882141113281	-7.39049625396729	-2.70140147209167	-0.090393103659153	0.112132199108601	0.0396290384232998
-5.33354711532593	-7.38742208480835	-2.69479036331177	-0.0903423205018044	0.112092867493629	0.0395833104848862
-5.33664608001709	-7.39172410964966	-2.69605398178101	-0.090444378554821	0.112200133502483	0.0395897291600704
-5.33161735534668	-7.38474225997925	-2.70551943778992	-0.0903020799160004	0.112140312790871	0.0394673682749271
-5.33455753326416	-7.39018297195435	-2.69201350212097	-0.090437687933445	0.112168230116367	0.0394534394145012
-5.33489418029785	-7.38508415222168	-2.69341492652893	-0.0904219076037407	0.112159505486488	0.0394398793578148
-5.3299036026001	-7.3882212638855	-2.68976736068726	-0.0903940424323082	0.112221337854862	0.0392978712916374
-5.33194351196289	-7.38690757751465	-2.68645405769348	-0.090476281940937	0.112100124359131	0.0393385775387287
-5.32846117019653	-7.38505840301514	-2.69053411483765	-0.0903965532779694	0.112285621464252	0.0392477065324783
-5.33192682266235	-7.38858604431152	-2.69030785560608	-0.0904349088668823	0.112129107117653	0.039166409522295
-5.3287525177002	-7.3825249671936	-2.68407821655273	-0.0904527828097343	0.112162977457047	0.0391189083456993
-5.33229732513428	-7.38295555114746	-2.68401503562927	-0.0905519351363182	0.112215980887413	0.03904864564538
-5.32887887954712	-7.38342380523682	-2.68959784507751	-0.0905045792460442	0.112170748412609	0.0389321558177471
-5.32903289794922	-7.38104343414307	-2.68112325668335	-0.090529203414917	0.112240649759769	0.0388701632618904
-5.32804775238037	-7.38001441955566	-2.67651414871216	-0.0905762389302254	0.112205177545547	0.0387904159724712
-5.33161211013794	-7.38080549240112	-2.68862509727478	-0.0905365943908691	0.112177684903145	0.0386677533388138
-5.33248996734619	-7.37786722183228	-2.68244409561157	-0.0906372293829918	0.112260721623898	0.0385993383824825
-5.33306121826172	-7.38167858123779	-2.68430185317993	-0.090634822845459	0.112298928201199	0.0384189635515213
-5.33528661727905	-7.37880325317383	-2.68358850479126	-0.0906455889344215	0.112218342721462	0.0383249633014202
-5.33872127532959	-7.38203144073486	-2.68904209136963	-0.0905629768967628	0.112377986311913	0.0381919182837009
-5.33714199066162	-7.38184356689453	-2.6787097454071	-0.0906666144728661	0.112250335514545	0.0380393117666245
-5.34533596038818	-7.3804783821106	-2.68301105499268	-0.0906346142292023	0.112276375293732	0.037967637181282
-5.34727191925049	-7.38407802581787	-2.68259453773499	-0.0906580165028572	0.112388528883457	0.0378549285233021
-5.34997940063477	-7.38249635696411	-2.68968462944031	-0.0905931740999222	0.112271592020988	0.0377137251198292
-5.35481548309326	-7.38261032104492	-2.68519878387451	-0.0906231626868248	0.112329706549644	0.0376246087253094
-5.35790777206421	-7.38532543182373	-2.69514489173889	-0.0905890613794327	0.112399980425835	0.0374816805124283
-5.36394739151001	-7.38508129119873	-2.69902873039246	-0.0906333103775978	0.112267203629017	0.0373820513486862
-5.36348009109497	-7.38103055953979	-2.69082832336426	-0.0906402170658112	0.112362630665302	0.037310253828764
-5.36584377288818	-7.38777303695679	-2.69212079048157	-0.0905973613262177	0.112372890114784	0.0372105576097965
-5.37158012390137	-7.38375520706177	-2.70292496681213	-0.0906311199069023	0.112355023622513	0.0370978936553001
-5.37072563171387	-7.38214635848999	-2.69837188720703	-0.090621180832386	0.112454257905483	0.0369997471570969
-5.37178564071655	-7.38399314880371	-2.69429659843445	-0.0906735509634018	0.112404748797417	0.036941897124052
-5.37361526489258	-7.38064289093018	-2.70512437820435	-0.090587854385376	0.112341001629829	0.0367614775896072
-5.37567234039307	-7.38054370880127	-2.7003014087677	-0.0907034501433373	0.112466551363468	0.036735512316227
-5.373366355896	-7.38405704498291	-2.70774149894714	-0.0906475111842155	0.112396143376827	0.0366281345486641
-5.37785291671753	-7.37805080413818	-2.70290374755859	-0.0907204896211624	0.11245208978653	0.0365385562181473
-5.37301111221313	-7.38067722320557	-2.7039635181427	-0.0906584784388542	0.112455599009991	0.0364350341260433
-5.3792610168457	-7.38037919998169	-2.70317602157593	-0.0907519608736038	0.11249353736639	0.0364162921905518
-5.37365055084229	-7.37504243850708	-2.70882797241211	-0.0906014516949654	0.11249166727066	0.0362443402409554
-5.37960243225098	-7.3777904510498	-2.70597338676453	-0.0907825231552124	0.112618640065193	0.036226149648428
-5.37395286560059	-7.37297868728638	-2.71309161186218	-0.0907766669988632	0.112509071826935	0.0361592806875706
-5.37634468078613	-7.37012577056885	-2.70169448852539	-0.0908016413450241	0.112619899213314	0.0360150970518589
-5.37674760818481	-7.37291860580444	-2.70978546142578	-0.0908892005681992	0.112636707723141	0.0361114218831062
-5.37578582763672	-7.36938953399658	-2.71599817276001	-0.0908504575490952	0.112610653042793	0.0358538776636124
-5.37582492828369	-7.36574935913086	-2.70209932327271	-0.0909905061125755	0.112700164318085	0.0357895568013191
-5.37724685668945	-7.36747741699219	-2.71498322486877	-0.0909384712576866	0.112717010080814	0.0357444807887077
-5.37729167938232	-7.36008739471436	-2.70724391937256	-0.0910521000623703	0.112787969410419	0.035619430243969
-5.37026262283325	-7.36294317245483	-2.70753502845764	-0.091089703142643	0.112803272902966	0.0355673357844353
-5.376877784729	-7.35772085189819	-2.70732951164246	-0.0911252871155739	0.112786345183849	0.0355389714241028
-5.36835098266602	-7.35352802276611	-2.71432256698608	-0.0911378934979439	0.112812459468842	0.0353921018540859
-5.37220525741577	-7.3542652130127	-2.70524215698242	-0.0912198349833488	0.11281480640173	0.0353576429188252
-5.36639547348022	-7.34665584564209	-2.71208620071411	-0.0912424996495247	0.112880006432533	0.0353345386683941
-5.36359453201294	-7.34621381759644	-2.70779347419739	-0.0912299603223801	0.112872034311295	0.0352227464318275
-5.35997533798218	-7.34260416030884	-2.70802140235901	-0.0913031026721001	0.11285749822855	0.0352536551654339
-5.36538219451904	-7.34347915649414	-2.7184362411499	-0.0913828462362289	0.11297120898962	0.0351655930280685
-5.3634877204895	-7.34204578399658	-2.70743012428284	-0.091421864926815	0.112909361720085	0.035094041377306
-5.36307144165039	-7.34279584884644	-2.71149635314941	-0.0914145112037659	0.112983211874962	0.0350808277726173
-5.36108541488647	-7.3411717414856	-2.70518636703491	-0.091560110449791	0.112983554601669	0.0349390804767609
-5.35938882827759	-7.34103679656982	-2.70452904701233	-0.0914907157421112	0.112993068993092	0.034848365932703
-5.3599100112915	-7.33838272094727	-2.70292377471924	-0.0916129127144814	0.112980857491493	0.0348831936717033
-5.35580015182495	-7.33849811553955	-2.71075439453125	-0.0915745943784714	0.113053888082504	0.0346696004271507
-5.35685873031616	-7.33929634094238	-2.70430064201355	-0.0916331335902214	0.112987667322159	0.0346443466842175
-5.35718679428101	-7.33798837661743	-2.70625376701355	-0.0915143415331841	0.113070011138916	0.0345357395708561
-5.35674476623535	-7.33176136016846	-2.70019316673279	-0.0916862562298775	0.113109745085239	0.034389354288578
-5.35490846633911	-7.33592796325684	-2.69469690322876	-0.0916311219334602	0.113120660185814	0.0343347936868668
-5.35894346237183	-7.33335447311401	-2.69993281364441	-0.0917166918516159	0.113117836415768	0.0341873243451118
-5.35440731048584	-7.32945013046265	-2.7001314163208	-0.0917023569345474	0.113162830471992	0.0339666567742825
-5.36239814758301	-7.33466339111328	-2.68580627441406	-0.0917150750756264	0.113145262002945	0.0339621566236019
-5.35299396514893	-7.32852077484131	-2.70557808876038	-0.0916931629180908	0.113161593675613	0.0337532535195351
-5.35716819763184	-7.3282151222229	-2.68936586380005	-0.0917395651340485	0.113180667161942	0.0336387529969215
-5.35783576965332	-7.32804870605469	-2.69785284996033	-0.0916837602853775	0.113171592354774	0.0335587896406651
-5.36166763305664	-7.32449865341187	-2.70382881164551	-0.0916662439703941	0.11314432322979	0.0334236957132816
-5.35763216018677	-7.32192707061768	-2.69401359558105	-0.0916586890816689	0.113221451640129	0.0333066061139107
-5.36028575897217	-7.32789659500122	-2.68821310997009	-0.0917059555649757	0.113188169896603	0.0331851989030838
-5.35908365249634	-7.32196998596191	-2.69213390350342	-0.09166219830513	0.113144353032112	0.0330918878316879
-5.35986375808716	-7.32578754425049	-2.69053506851196	-0.0917057171463966	0.113196842372417	0.0329017080366611
-5.35798454284668	-7.32475137710571	-2.69715213775635	-0.0916433408856392	0.113188654184341	0.0328227616846561
-5.3604040145874	-7.32377815246582	-2.69748854637146	-0.0917673632502556	0.113092586398125	0.0328113883733749
-5.35569858551025	-7.32005500793457	-2.70309662818909	-0.091724768280983	0.113264009356499	0.0325425416231155
-5.35706233978271	-7.31904172897339	-2.69522786140442	-0.0919073596596718	0.11308266967535	0.0324054248631001
-5.35628318786621	-7.31509065628052	-2.6999340057373	-0.0917141288518906	0.113187469542027	0.0322460941970348
-5.35542106628418	-7.30994510650635	-2.69974756240845	-0.0918276980519295	0.113154925405979	0.0320620201528072
-5.35184717178345	-7.30989742279053	-2.69595837593079	-0.0916866585612297	0.113183036446571	0.031974732875824
-5.35524320602417	-7.31090688705444	-2.69872450828552	-0.0917671173810959	0.11314918845892	0.0318851098418236
-5.35602855682373	-7.30845499038696	-2.70451760292053	-0.0917089581489563	0.11322520673275	0.031756367534399
-5.35767459869385	-7.30776500701904	-2.6978805065155	-0.0917966216802597	0.113242529332638	0.031688392162323
-5.35779285430908	-7.31557703018188	-2.70466899871826	-0.0916686654090881	0.113167621195316	0.0315515249967575
-5.35941648483276	-7.30704021453857	-2.69979786872864	-0.0917895287275314	0.11319924890995	0.0315262414515018
-5.35710144042969	-7.31184387207031	-2.70214557647705	-0.0916808992624283	0.11325179040432	0.0313849598169327
-5.35792779922485	-7.30954074859619	-2.70382332801819	-0.0916889607906342	0.113117717206478	0.0312790423631668
-5.35566902160645	-7.30703353881836	-2.70596408843994	-0.091650128364563	0.113201573491096	0.0311820711940527
-5.3546199798584	-7.30951642990112	-2.69959926605225	-0.0917322263121605	0.113205604255199	0.0310588013380766
-5.35626411437988	-7.30577182769775	-2.71663475036621	-0.091735877096653	0.113239116966724	0.0309799872338772
-5.35576248168945	-7.30269241333008	-2.70481848716736	-0.0918213129043579	0.113265343010426	0.0308348201215267
-5.35307455062866	-7.30316114425659	-2.7146897315979	-0.0917895436286926	0.113288633525372	0.0306820403784513
-5.35827445983887	-7.29945135116577	-2.71005988121033	-0.0917824506759644	0.113266877830029	0.030623035505414
-5.35346651077271	-7.29761457443237	-2.71241903305054	-0.0917795449495316	0.113413251936436	0.0305075477808714
-5.35652256011963	-7.29911756515503	-2.71400094032288	-0.0917774513363838	0.113353945314884	0.0303959101438522
-5.35384750366211	-7.2912278175354	-2.71705627441406	-0.0917696356773376	0.113357000052929	0.0303217843174934
-5.35537385940552	-7.29586267471313	-2.71462106704712	-0.0918596014380455	0.113447889685631	0.0302305314689875
-5.35232973098755	-7.28994989395142	-2.71901178359985	-0.0917766764760017	0.113363265991211	0.0301565602421761
-5.35619878768921	-7.2931981086731	-2.72161626815796	-0.0918724313378334	0.113422237336636	0.0301354601979256
-5.35209321975708	-7.28657627105713	-2.73351430892944	-0.0918545052409172	0.113475278019905	0.0300034433603287
-5.35584783554077	-7.28811168670654	-2.7231764793396	-0.0918823778629303	0.113418370485306	0.0299840494990349
-5.3515419960022	-7.28350496292114	-2.72892117500305	-0.0917831584811211	0.113477371633053	0.0300104971975088
-5.35480070114136	-7.28356313705444	-2.72789669036865	-0.0919701159000397	0.113568596541882	0.0297959074378014
-5.34955310821533	-7.27990579605103	-2.72491145133972	-0.0918820798397064	0.113510251045227	0.0297955367714167
-5.35779714584351	-7.28048038482666	-2.73497080802917	-0.0919646173715591	0.113648638129234	0.0297876056283712
-5.34921550750732	-7.2773551940918	-2.74003672599792	-0.0919368863105774	0.11362661421299	0.0296617690473795
-5.35429096221924	-7.27672052383423	-2.73686361312866	-0.0920319855213165	0.113677635788918	0.0296843443065882
-5.35053491592407	-7.27476930618286	-2.74322605133057	-0.0920201539993286	0.113667577505112	0.0296364258974791
-5.35158491134644	-7.27121639251709	-2.74425768852234	-0.0920348316431046	0.113701887428761	0.0295200385153294
-5.34909820556641	-7.27476072311401	-2.74538159370422	-0.09209144115448	0.113700464367867	0.0295859090983868
-5.3470573425293	-7.26523971557617	-2.75470972061157	-0.0919749140739441	0.113742351531982	0.0293734818696976
-5.34746074676514	-7.26418972015381	-2.74673199653625	-0.0920639112591743	0.113769263029099	0.0293675363063812
-5.34644365310669	-7.26352405548096	-2.75375390052795	-0.0919728651642799	0.113803833723068	0.0293057151138783
-5.34235382080078	-7.25302457809448	-2.75895190238953	-0.0920547097921371	0.113752663135529	0.0292290356010199
-5.34065055847168	-7.25160503387451	-2.76159286499023	-0.0920302271842957	0.113846585154533	0.0292118266224861
-5.33901596069336	-7.25046443939209	-2.76502418518066	-0.0920467525720596	0.113809235394001	0.0290629528462887
-5.34414863586426	-7.24466037750244	-2.7612361907959	-0.0920561924576759	0.113869808614254	0.0290223024785519
-5.34002923965454	-7.24127101898193	-2.7698290348053	-0.0919856876134872	0.113958604633808	0.0289526022970676
-5.34339666366577	-7.24182415008545	-2.75960755348206	-0.0920117720961571	0.113882631063461	0.0288615692406893
-5.34193849563599	-7.2434196472168	-2.76555395126343	-0.0919874534010887	0.113914474844933	0.028903141617775
-5.34635972976685	-7.24030447006226	-2.77354073524475	-0.0920452773571014	0.113927952945232	0.0287999138236046
-5.34347152709961	-7.23977947235107	-2.76683664321899	-0.0919099822640419	0.113973937928677	0.0288117080926895
-5.34507322311401	-7.2435359954834	-2.76493096351624	-0.0919993966817856	0.113931655883789	0.0288409795612097
-5.34013891220093	-7.23534154891968	-2.7755708694458	-0.0919143557548523	0.113911554217339	0.0287771988660097
-5.3427414894104	-7.23737001419067	-2.76107501983643	-0.0919767320156097	0.11398158967495	0.0287943445146084
-5.33746337890625	-7.23683023452759	-2.77325224876404	-0.0918991416692734	0.113878145813942	0.0287727266550064
-5.34073781967163	-7.23497533798218	-2.76602458953857	-0.0919608175754547	0.113941341638565	0.028844378888607
-5.33529615402222	-7.2309136390686	-2.77142429351807	-0.0918746516108513	0.113991230726242	0.0288020651787519
-5.33789110183716	-7.23566818237305	-2.76486873626709	-0.0920606404542923	0.113978296518326	0.0288611091673374
-5.33084154129028	-7.23105478286743	-2.77018523216248	-0.0919651165604591	0.1139892116189	0.028922863304615
-5.33194398880005	-7.22997951507568	-2.76377367973328	-0.0920506194233894	0.113975711166859	0.0288640446960926
-5.32376718521118	-7.22636938095093	-2.76012992858887	-0.0919946879148483	0.113933064043522	0.0288837421685457
-5.32747364044189	-7.22597932815552	-2.75110578536987	-0.0920668393373489	0.113976873457432	0.028993820771575
-5.31968116760254	-7.21929264068604	-2.76095795631409	-0.09190983325243	0.114054761826992	0.0289205145090818
-5.31899356842041	-7.21915817260742	-2.74871373176575	-0.0920791476964951	0.113987110555172	0.0290332697331905
-5.31197834014893	-7.21727609634399	-2.75660300254822	-0.0919809713959694	0.114059805870056	0.0290444623678923
-5.31179141998291	-7.20955657958984	-2.74947166442871	-0.0922010540962219	0.114044271409512	0.0290636476129293
-5.30222368240356	-7.21359348297119	-2.73546934127808	-0.0920785591006279	0.114095464348793	0.0290940515697002
-5.30494403839111	-7.21179485321045	-2.74471259117126	-0.0922034233808517	0.114002779126167	0.0291538313031197
-5.30036973953247	-7.20741653442383	-2.74590969085693	-0.0921243727207184	0.114133983850479	0.0291995406150818
-5.29700803756714	-7.20963764190674	-2.73101043701172	-0.0922725424170494	0.114149324595928	0.0292102862149477
-5.29403018951416	-7.20597553253174	-2.74118185043335	-0.0921401381492615	0.114122249186039	0.0292970538139343
-5.29100608825684	-7.206298828125	-2.72926378250122	-0.0922931730747223	0.114183850586414	0.0293324775993824
-5.28359317779541	-7.20754384994507	-2.7332227230072	-0.0922633707523346	0.114145949482918	0.0293368436396122
-5.28958463668823	-7.20517110824585	-2.72276091575623	-0.0922625511884689	0.114176779985428	0.0294531807303429
-5.2794246673584	-7.20299816131592	-2.71947050094604	-0.092292845249176	0.114282950758934	0.0294542144984007
-5.27820587158203	-7.2101936340332	-2.72083711624146	-0.0922884866595268	0.114122971892357	0.0294968392699957
-5.27494049072266	-7.2047438621521	-2.71552658081055	-0.0922261029481888	0.114137969911098	0.029619425535202
-5.27760076522827	-7.20839977264404	-2.71663618087769	-0.0923370644450188	0.114218041300774	0.0295902993530035
-5.26993942260742	-7.20726442337036	-2.71498489379883	-0.0921504944562912	0.114107050001621	0.0296160839498043
-5.27474212646484	-7.21068048477173	-2.70794630050659	-0.092286191880703	0.114235177636147	0.0297269411385059
-5.26558923721313	-7.20793628692627	-2.71630501747131	-0.0922229290008545	0.114173084497452	0.0297369863837957
-5.2716760635376	-7.21118640899658	-2.70586895942688	-0.0922528356313705	0.114119455218315	0.02974365465343
-5.26780796051025	-7.21213102340698	-2.71273446083069	-0.0921896621584892	0.114181943237782	0.0297930110245943
-5.26672220230103	-7.21266317367554	-2.70583343505859	-0.0923000648617744	0.114176079630852	0.0297656133770943
-5.26365375518799	-7.21417808532715	-2.70228099822998	-0.0921784117817879	0.114164255559444	0.029795553535223
-5.26974487304688	-7.21684598922729	-2.71024465560913	-0.0922015011310577	0.114092417061329	0.029818469658494
-5.26999807357788	-7.21181583404541	-2.71178650856018	-0.0920615643262863	0.114115960896015	0.0297732036560774
-5.27254009246826	-7.22127485275269	-2.702303647995	-0.0922010689973831	0.114144667983055	0.0297377090901136
-5.27097702026367	-7.22189140319824	-2.71103763580322	-0.0920337364077568	0.114072367548943	0.0297315567731857
-5.27618885040283	-7.22058534622192	-2.70474600791931	-0.092039443552494	0.114080026745796	0.0297566298395395
-5.27239513397217	-7.22304582595825	-2.70894742012024	-0.0919696241617203	0.114090293645859	0.0297014527022839
-5.27918577194214	-7.23042011260986	-2.70759868621826	-0.0920151546597481	0.114013634622097	0.0297255776822567
-5.27770519256592	-7.22569751739502	-2.71144127845764	-0.0918774455785751	0.11405611038208	0.0297325272113085
-5.27979516983032	-7.22839689254761	-2.70827460289001	-0.0919850915670395	0.11397510766983	0.0297458674758673
-5.27836751937866	-7.23031330108643	-2.70811104774475	-0.0918739661574364	0.113960839807987	0.0297727193683386
-5.28196477890015	-7.23146057128906	-2.70815110206604	-0.0919916331768036	0.113993100821972	0.0297702848911285
-5.27909851074219	-7.23207998275757	-2.71092486381531	-0.0918560922145844	0.11396200209856	0.0297261383384466
-5.28681945800781	-7.23273754119873	-2.69926881790161	-0.0919341742992401	0.113877534866333	0.0298434123396873
-5.28158378601074	-7.23149013519287	-2.71577596664429	-0.0918606892228127	0.113978862762451	0.0297571290284395
-5.28137731552124	-7.23311710357666	-2.70026755332947	-0.0919542089104652	0.113843977451324	0.0297744441777468
-5.27771425247192	-7.2338171005249	-2.70391917228699	-0.0917695835232735	0.113838121294975	0.0299213994294405
-5.28246164321899	-7.23642873764038	-2.70756077766418	-0.0918885171413422	0.113863073289394	0.0299142766743898
-5.2777099609375	-7.23385143280029	-2.69704914093018	-0.0917453840374947	0.113851673901081	0.0299545638263226
-5.27740907669067	-7.24053764343262	-2.69503951072693	-0.09186652302742	0.11379462480545	0.0300267804414034
-5.2762508392334	-7.23301696777344	-2.70399451255798	-0.0917099639773369	0.113855600357056	0.030097832903266
-5.2763614654541	-7.23744440078735	-2.68962931632996	-0.0918130651116371	0.113838233053684	0.0301613062620163
-5.27376651763916	-7.24049520492554	-2.70138907432556	-0.0917166247963905	0.113737061619759	0.0302337650209665
-5.27585935592651	-7.23946762084961	-2.69299864768982	-0.0917898342013359	0.113760709762573	0.0302083250135183
-5.27614593505859	-7.24397659301758	-2.6938145160675	-0.091709241271019	0.113749280571938	0.0304010380059481
-5.27840900421143	-7.24583148956299	-2.69662880897522	-0.0916416049003601	0.113674856722355	0.0303809083998203
-5.27356719970703	-7.24341583251953	-2.69795989990234	-0.0916914492845535	0.113801136612892	0.0305483639240265
-5.2787446975708	-7.25123739242554	-2.69401359558105	-0.0917708203196526	0.113747462630272	0.0305820070207119
-5.27497005462646	-7.2499213218689	-2.69544982910156	-0.0916241034865379	0.113660365343094	0.0306332726031542
-5.281165599823	-7.25107192993164	-2.68764710426331	-0.0916729047894478	0.113707587122917	0.0307591985911131
-5.27380800247192	-7.25274324417114	-2.69598317146301	-0.0916694551706314	0.113692827522755	0.0308280996978283
-5.27825880050659	-7.25947952270508	-2.68609380722046	-0.091629795730114	0.113603316247463	0.0309326220303774
-5.27512550354004	-7.25527811050415	-2.69868206977844	-0.0916777700185776	0.113621987402439	0.0310192182660103
-5.27564859390259	-7.26111745834351	-2.69105911254883	-0.0915930196642876	0.113605946302414	0.0310983415693045
-5.2752103805542	-7.25881338119507	-2.6951060295105	-0.0916526988148689	0.113625787198544	0.0312772132456303
-5.27812528610229	-7.2614164352417	-2.69582748413086	-0.0915552228689194	0.113644979894161	0.0313795655965805
-5.27571582794189	-7.26076555252075	-2.68973970413208	-0.0916125625371933	0.11354698240757	0.0314674228429794
-5.27738428115845	-7.26241779327393	-2.69500470161438	-0.0915678218007088	0.113602668046951	0.0316861905157566
-5.26922082901001	-7.2623872756958	-2.69692063331604	-0.0916014611721039	0.113610319793224	0.0317601151764393
-5.26746797561646	-7.26441621780396	-2.69014835357666	-0.0915698409080505	0.113597676157951	0.031886350363493
-5.26627159118652	-7.26292848587036	-2.69009447097778	-0.0915998369455338	0.113531358540058	0.0321227200329304
-5.26372861862183	-7.26236438751221	-2.69625163078308	-0.0915423035621643	0.113545298576355	0.0322338566184044
-5.26099634170532	-7.26523494720459	-2.68909120559692	-0.0916002914309502	0.113495916128159	0.032441683113575
-5.25652122497559	-7.26868677139282	-2.70310544967651	-0.0915500968694687	0.113507822155952	0.0325601398944855
-5.25380754470825	-7.26033639907837	-2.69209289550781	-0.0916084051132202	0.113507620990276	0.032748069614172
-5.24860954284668	-7.26693201065063	-2.68995189666748	-0.0915483832359314	0.11354124546051	0.0329208038747311
-5.25087356567383	-7.26398086547852	-2.68902993202209	-0.0916730090975761	0.113482154905796	0.0330839268863201
-5.24027538299561	-7.2641339302063	-2.68951082229614	-0.0915901064872742	0.11355871707201	0.0332023873925209
-5.24576759338379	-7.26279354095459	-2.68811106681824	-0.0916242673993111	0.113509356975555	0.0334074385464191
-5.23465824127197	-7.26130199432373	-2.68866181373596	-0.0917275324463844	0.113570928573608	0.0335438810288906
-5.23059797286987	-7.2631049156189	-2.67940068244934	-0.0916951149702072	0.113450706005096	0.0336522571742535
-5.23226737976074	-7.25725698471069	-2.68448734283447	-0.0917650163173676	0.11351166665554	0.0338682681322098
-5.22460508346558	-7.25929832458496	-2.67891025543213	-0.0917370021343231	0.113565407693386	0.0339467339217663
-5.22498416900635	-7.26151323318481	-2.68092131614685	-0.0918382778763771	0.11345499753952	0.0341316722333431
-5.22163486480713	-7.26028442382813	-2.68307328224182	-0.09184779971838	0.113556087017059	0.0343252457678318
-5.21853065490723	-7.25891256332397	-2.67765235900879	-0.0918625742197037	0.113562889397144	0.0344253219664097
-5.21852254867554	-7.25970554351807	-2.67402267456055	-0.0918993428349495	0.113525867462158	0.0345591753721237
-5.21489906311035	-7.25703620910645	-2.66991472244263	-0.0919832736253738	0.113604910671711	0.0347726419568062
-5.21205615997314	-7.25666999816895	-2.67516875267029	-0.0919345244765282	0.11368091404438	0.0347362011671066
-5.21138954162598	-7.25793981552124	-2.6640453338623	-0.0920122042298317	0.113551378250122	0.0350308567285538
-5.20730304718018	-7.25706386566162	-2.66951084136963	-0.0919183343648911	0.113644354045391	0.0350463390350342
-5.20496797561646	-7.26115608215332	-2.66446399688721	-0.092022642493248	0.11359615623951	0.0352210327982903
-5.20316219329834	-7.25903701782227	-2.66807413101196	-0.0918764919042587	0.11359217017889	0.0353931970894337
-5.20858287811279	-7.26196908950806	-2.66990232467651	-0.0919808894395828	0.113588839769363	0.0354693308472633
-5.20255470275879	-7.26211404800415	-2.66481471061707	-0.0918588191270828	0.113589271903038	0.0355797298252583
-5.20872163772583	-7.26686143875122	-2.6639232635498	-0.0918989852070808	0.113611340522766	0.0357834883034229
-5.20334720611572	-7.26490020751953	-2.67341995239258	-0.0918753743171692	0.113645389676094	0.0358160212635994
-5.20872783660889	-7.27255630493164	-2.66128087043762	-0.0918951854109764	0.113569959998131	0.0359428748488426
-5.207688331604	-7.27151393890381	-2.66862845420837	-0.0918152928352356	0.113562114536762	0.0361375063657761
-5.20830535888672	-7.27399921417236	-2.66541433334351	-0.0918169021606445	0.113585531711578	0.0360945723950863
-5.20536851882935	-7.27451705932617	-2.66071724891663	-0.0917251706123352	0.113475479185581	0.0361909754574299
-5.21405172348022	-7.27512359619141	-2.67069673538208	-0.0916844233870506	0.113573901355267	0.0363318435847759
-5.21047019958496	-7.2798433303833	-2.67520213127136	-0.0916988998651505	0.11345911026001	0.0363013558089733
-5.21656656265259	-7.27967119216919	-2.6667013168335	-0.0915998890995979	0.113456755876541	0.0364299304783344
-5.21791219711304	-7.28304243087769	-2.6730968952179	-0.0915596336126328	0.113447524607182	0.0364152640104294
-5.22065448760986	-7.28859233856201	-2.6740517616272	-0.0914723873138428	0.113436959683895	0.0364593602716923
-5.22550296783447	-7.29020214080811	-2.66683340072632	-0.0914351269602776	0.113350003957748	0.0365474075078964
-5.22739171981812	-7.29336833953857	-2.67077708244324	-0.091344341635704	0.113379031419754	0.0366373099386692
-5.23289012908936	-7.29933643341064	-2.68123507499695	-0.0912611335515976	0.113301239907742	0.0365812294185162
-5.23606252670288	-7.30121183395386	-2.67206501960754	-0.09125105291605	0.113288938999176	0.036675252020359
-5.24256658554077	-7.30833911895752	-2.68118190765381	-0.0910483971238136	0.113251760601997	0.0367133319377899
-5.24921464920044	-7.31111431121826	-2.68721842765808	-0.091045193374157	0.113281443715096	0.0367329679429531
-5.25032472610474	-7.31506299972534	-2.68505811691284	-0.090919129550457	0.113218754529953	0.0367778167128563
-5.25783538818359	-7.31832408905029	-2.68310618400574	-0.0909480080008507	0.113167375326157	0.0368276797235012
-5.25687122344971	-7.32143449783325	-2.68575024604797	-0.0908368155360222	0.113096043467522	0.0368202850222588
-5.26375150680542	-7.32616186141968	-2.69422006607056	-0.0907217636704445	0.113068260252476	0.0368316732347012
-5.26808452606201	-7.32472085952759	-2.68157148361206	-0.090763583779335	0.113128967583179	0.0369571968913078
-5.26792144775391	-7.33187055587769	-2.69123792648315	-0.0905391573905945	0.113018296658993	0.0369979664683342
-5.27241039276123	-7.33287477493286	-2.69561505317688	-0.0905461683869362	0.113112330436707	0.0370079055428505
-5.27404594421387	-7.33425045013428	-2.68904733657837	-0.0905420333147049	0.11296121776104	0.0371144376695156
-5.2750768661499	-7.33769750595093	-2.69620823860168	-0.0904348194599152	0.112995609641075	0.0372133553028107
-5.27638721466064	-7.34179544448853	-2.68481659889221	-0.0905597060918808	0.1129509806633	0.0372744053602219
-5.27536678314209	-7.34064340591431	-2.69770359992981	-0.0904126390814781	0.112932994961739	0.0373654253780842
-5.27500581741333	-7.34228229522705	-2.68509387969971	-0.090421587228775	0.112991839647293	0.0374922342598438
-5.27019739151001	-7.34468030929565	-2.69067144393921	-0.0904438123106956	0.112868808209896	0.0376727432012558
-5.26868391036987	-7.34206247329712	-2.68969678878784	-0.0903547182679176	0.112981855869293	0.037694975733757
-5.26939058303833	-7.34365797042847	-2.68159246444702	-0.0904614925384521	0.112872175872326	0.0379279926419258
-5.26105546951294	-7.34108400344849	-2.69279265403748	-0.090377576649189	0.112932734191418	0.0380455739796162
-5.26047706604004	-7.34622526168823	-2.68345332145691	-0.0904623046517372	0.112855456769466	0.0382144972681999
-5.25437784194946	-7.34132385253906	-2.68492794036865	-0.090381808578968	0.112825952470303	0.0384291708469391
-5.25235319137573	-7.34344625473022	-2.6814546585083	-0.0904371589422226	0.112964116036892	0.0385738089680672
-5.24621343612671	-7.34275913238525	-2.68285799026489	-0.0904926657676697	0.112878724932671	0.0387007743120193
-5.24524784088135	-7.33873414993286	-2.68280076980591	-0.0904334038496017	0.112864159047604	0.0388570874929428
-5.23875999450684	-7.33956146240234	-2.67046618461609	-0.0905774608254433	0.112947203218937	0.0390875041484833
-5.23411989212036	-7.33838748931885	-2.67772364616394	-0.0905110388994217	0.112924940884113	0.0392177440226078
-5.23274040222168	-7.33452224731445	-2.6739137172699	-0.0906054899096489	0.112915143370628	0.0393611676990986
-5.22179555892944	-7.33420562744141	-2.66843128204346	-0.0906255915760994	0.112894810736179	0.0395828932523727
-5.22301578521729	-7.33399343490601	-2.677654504776	-0.0906145349144936	0.11301027983427	0.0397149324417114
-5.21504831314087	-7.33163833618164	-2.66388249397278	-0.0907382294535637	0.112903326749802	0.0398299880325794
-5.21363353729248	-7.33001089096069	-2.6728253364563	-0.0906165614724159	0.112973287701607	0.0399760641157627
-5.21322679519653	-7.33420372009277	-2.65999817848206	-0.090813122689724	0.113021098077297	0.0401128940284252
-5.20656728744507	-7.32944965362549	-2.67313194274902	-0.0906970351934433	0.112966142594814	0.0402747206389904
-5.20655488967896	-7.32858276367188	-2.66576981544495	-0.0907594338059425	0.112985499203205	0.0403118245303631
-5.20698308944702	-7.32839727401733	-2.66542887687683	-0.0908576101064682	0.1129991710186	0.0405128784477711
-5.20154428482056	-7.32726860046387	-2.66576671600342	-0.0907503142952919	0.113042607903481	0.0405573062598705
-5.20466613769531	-7.32924699783325	-2.6640567779541	-0.0908647179603577	0.11299891769886	0.0407628566026688
-5.19831848144531	-7.32557153701782	-2.66040539741516	-0.0908380895853043	0.113067016005516	0.0409037917852402
-5.20220994949341	-7.32948780059814	-2.6646409034729	-0.0908753573894501	0.11307068169117	0.0409850813448429
-5.20068407058716	-7.32388782501221	-2.66892552375793	-0.0908656269311905	0.113013617694378	0.0410911291837692
-5.19559526443481	-7.32622480392456	-2.66066217422485	-0.09087785333395	0.113109618425369	0.041198093444109
-5.19226217269897	-7.3295750617981	-2.65807747840881	-0.0909938737750053	0.113015025854111	0.0413066297769547
-5.19182157516479	-7.32310247421265	-2.66725492477417	-0.0908949226140976	0.113068230450153	0.0413097776472569
-5.19415044784546	-7.32209587097168	-2.65654492378235	-0.0909885466098785	0.113076731562614	0.0414135344326496
-5.19283246994019	-7.32448196411133	-2.66752362251282	-0.0909128189086914	0.113109946250916	0.0415585152804852
-5.19356870651245	-7.32431030273438	-2.6610324382782	-0.0910341590642929	0.113147795200348	0.0415220186114311
-5.18775653839111	-7.32158756256104	-2.65060210227966	-0.0909906178712845	0.113090433180332	0.0416202209889889
-5.19062185287476	-7.32379865646362	-2.66568875312805	-0.0909677967429161	0.113150663673878	0.0416474044322968
-5.19028806686401	-7.32703065872192	-2.6545422077179	-0.0910764560103416	0.113110467791557	0.0417246706783772
-5.18631553649902	-7.3190336227417	-2.66632056236267	-0.0909582749009132	0.113164819777012	0.0417747087776661
-5.19204950332642	-7.32458209991455	-2.64858841896057	-0.090989388525486	0.11316754668951	0.0417614057660103
-5.18709850311279	-7.32415199279785	-2.65950679779053	-0.0909574553370476	0.113088138401508	0.0418502762913704
-5.19078493118286	-7.32471799850464	-2.658846616745	-0.0910056903958321	0.11316654086113	0.0417717769742012
-5.19193410873413	-7.32736110687256	-2.65806174278259	-0.0909661874175072	0.113053634762764	0.0418795272707939
-5.1925311088562	-7.3272705078125	-2.65353298187256	-0.0909387394785881	0.113166220486164	0.0419055856764317
-5.19212627410889	-7.33135843276978	-2.66155791282654	-0.0907925069332123	0.113032720983028	0.0418850630521774
-5.19531345367432	-7.32715702056885	-2.66030144691467	-0.0908509194850922	0.113057285547256	0.0418436601758003
-5.19333553314209	-7.33493757247925	-2.65956521034241	-0.0907596051692963	0.113033428788185	0.041897676885128
-5.20400142669678	-7.33474683761597	-2.66316366195679	-0.0908731743693352	0.113123692572117	0.0418922193348408
-5.20025539398193	-7.33466053009033	-2.66644406318665	-0.0907343700528145	0.113083377480507	0.0418090671300888
-5.21016883850098	-7.33988809585571	-2.65424299240112	-0.0907031744718552	0.113037914037704	0.041829202324152
-5.21059465408325	-7.33709287643433	-2.66303086280823	-0.0907156616449356	0.113126508891582	0.0418294481933117
-5.21407127380371	-7.34254837036133	-2.66861724853516	-0.0906057953834534	0.112998284399509	0.0417903102934361
-5.21904277801514	-7.33972978591919	-2.66771125793457	-0.09063720703125	0.113034687936306	0.0417879857122898
-5.21855545043945	-7.34609317779541	-2.66870808601379	-0.0905892178416252	0.11296958476305	0.0418043248355389
-5.22537088394165	-7.34318828582764	-2.680251121521	-0.0905576944351196	0.112956248223782	0.041801393032074
-5.22411823272705	-7.34212779998779	-2.66956090927124	-0.0904582887887955	0.112908348441124	0.0417293719947338
-5.22840261459351	-7.34507322311401	-2.67507719993591	-0.0904900580644608	0.112924888730049	0.0418237596750259
-5.22581815719604	-7.3465051651001	-2.67558550834656	-0.0905244499444962	0.112979017198086	0.0417365357279778
-5.22552061080933	-7.34192371368408	-2.68070340156555	-0.0903919339179993	0.112882427871227	0.0417522378265858
-5.22937822341919	-7.34063243865967	-2.67452812194824	-0.090485967695713	0.112821005284786	0.0418191179633141
-5.22209787368774	-7.34305191040039	-2.68622851371765	-0.0904025360941887	0.11290742456913	0.0417926535010338
-5.22440481185913	-7.34236812591553	-2.68418526649475	-0.0904976949095726	0.11283478140831	0.0418161228299141
-5.22224140167236	-7.33813524246216	-2.6797559261322	-0.0905432775616646	0.112896680831909	0.0418090224266052
-5.22394800186157	-7.34010648727417	-2.6780469417572	-0.0904000476002693	0.112844280898571	0.041865810751915
-5.22197341918945	-7.33523368835449	-2.67648911476135	-0.0904450193047524	0.112852498888969	0.0418016277253628
-5.21413898468018	-7.33645248413086	-2.67739462852478	-0.0904339179396629	0.112879157066345	0.0418348722159863
-5.22034311294556	-7.33590507507324	-2.67632055282593	-0.0904883146286011	0.11285138130188	0.0419148355722427
-5.20939970016479	-7.33252096176147	-2.67966556549072	-0.0904139503836632	0.112814046442509	0.0418614856898785
-5.2147798538208	-7.33417367935181	-2.67186498641968	-0.090417392551899	0.112787045538425	0.0418582037091255
-5.2126669883728	-7.32909727096558	-2.67765069007874	-0.0904947146773338	0.112871915102005	0.0418801419436932
-5.20910167694092	-7.33422803878784	-2.68096351623535	-0.0904051512479782	0.112801171839237	0.0418369844555855
-5.21241140365601	-7.32825660705566	-2.67789363861084	-0.090486653149128	0.112806059420109	0.0418868996202946
-5.20641326904297	-7.32747411727905	-2.67038702964783	-0.0904583558440208	0.112816646695137	0.0418266952037811
-5.20719766616821	-7.32925224304199	-2.67796993255615	-0.0904890820384026	0.112869642674923	0.0418589636683464
-5.1994161605835	-7.32352685928345	-2.6755108833313	-0.0904798358678818	0.11280994862318	0.0417836606502533
-5.20395183563232	-7.32612466812134	-2.67962050437927	-0.0904299542307854	0.112769991159439	0.0418715327978134
-5.19958257675171	-7.32550811767578	-2.68036556243896	-0.0904531553387642	0.11275540292263	0.0418324694037437
-5.1971263885498	-7.32515239715576	-2.67765307426453	-0.0904373899102211	0.112773656845093	0.0418180637061596
-5.19694423675537	-7.32507419586182	-2.67486023902893	-0.0904700979590416	0.112702019512653	0.0418181046843529
-5.19232892990112	-7.32252264022827	-2.67476606369019	-0.0904496312141418	0.112760432064533	0.041815310716629
-5.19312524795532	-7.32682275772095	-2.67757320404053	-0.0903992056846619	0.112682670354843	0.0417712517082691
-5.19005966186523	-7.32202959060669	-2.67138767242432	-0.0904847905039787	0.112754747271538	0.0417883209884167
-5.18852710723877	-7.32597970962524	-2.67976832389832	-0.0903630703687668	0.112706668674946	0.0418108776211739
-5.18717813491821	-7.32295799255371	-2.67298746109009	-0.0904118418693542	0.112739615142345	0.0417775027453899
-5.18210029602051	-7.3214807510376	-2.67250871658325	-0.0903608426451683	0.112776733934879	0.0417537242174149
-5.1848578453064	-7.32559204101563	-2.66550707817078	-0.0903998389840126	0.112713225185871	0.0417716577649117
-5.17735481262207	-7.32319736480713	-2.67356085777283	-0.0904208347201347	0.112737223505974	0.04176090285182
-5.18038845062256	-7.32627153396606	-2.66859436035156	-0.0904023572802544	0.112668119370937	0.041742842644453
-5.1782603263855	-7.3198676109314	-2.67188429832459	-0.0904421731829643	0.11276213824749	0.0417511723935604
-5.17412424087524	-7.32610034942627	-2.6737117767334	-0.0903595387935638	0.112746775150299	0.0416761599481106
-5.17982292175293	-7.32184457778931	-2.67560052871704	-0.0904036834836006	0.112733960151672	0.0416738539934158
-5.1745777130127	-7.31952810287476	-2.66767358779907	-0.0903454273939133	0.112778127193451	0.041635375469923
-5.17668294906616	-7.32682418823242	-2.67035317420959	-0.090478390455246	0.112764291465282	0.0416723638772964
-5.17224502563477	-7.32015132904053	-2.67773365974426	-0.090407133102417	0.112695135176182	0.0416191332042217
-5.17557907104492	-7.32370281219482	-2.66366195678711	-0.0904010608792305	0.11275914311409	0.0416584387421608
-5.17343330383301	-7.32137155532837	-2.67950081825256	-0.0904438346624374	0.112766548991203	0.0416796281933784
-5.1729564666748	-7.31953763961792	-2.67045569419861	-0.0904718562960625	0.112800620496273	0.0415626764297485
-5.17009019851685	-7.3237509727478	-2.66619658470154	-0.0905007794499397	0.112699538469315	0.0416848249733448
-5.16798782348633	-7.31915807723999	-2.67581367492676	-0.0904777273535728	0.112797744572163	0.0416120924055576
-5.16644239425659	-7.32107734680176	-2.66638016700745	-0.090522013604641	0.112704075872898	0.0416009463369846
-5.16401338577271	-7.31528186798096	-2.66981840133667	-0.0905731618404388	0.112681001424789	0.041665755212307
-5.16192579269409	-7.32065582275391	-2.67162322998047	-0.0905704125761986	0.112778782844543	0.0416973456740379
-5.1597466468811	-7.31653690338135	-2.67407536506653	-0.0906643494963646	0.11268138885498	0.0416501834988594
-5.15932941436768	-7.31227827072144	-2.67290210723877	-0.0905720889568329	0.112818107008934	0.0416700281202793
-5.16091871261597	-7.31704235076904	-2.66129779815674	-0.0906817615032196	0.112719029188156	0.0417357794940472
-5.15502691268921	-7.31206798553467	-2.67459559440613	-0.0906518995761871	0.112792387604713	0.0416836626827717
-5.15389537811279	-7.31145620346069	-2.65754890441895	-0.0906582921743393	0.112730987370014	0.041654285043478
-5.15501832962036	-7.31169700622559	-2.66339540481567	-0.0906917974352837	0.112706825137138	0.0417338795959949
-5.15254783630371	-7.31107187271118	-2.66764760017395	-0.0906755477190018	0.112782746553421	0.0416205264627934
-5.15341520309448	-7.31189155578613	-2.6677885055542	-0.0907029807567596	0.112677589058876	0.0416541695594788
-5.15313625335693	-7.30769062042236	-2.66821026802063	-0.0906509235501289	0.112771019339561	0.041573029011488
-5.15705680847168	-7.31446123123169	-2.65849328041077	-0.090752899646759	0.11274716258049	0.0416098684072495
-5.15545892715454	-7.31023788452148	-2.66908502578735	-0.0906762555241585	0.112734608352184	0.0414844043552876
-5.15678691864014	-7.31457376480103	-2.6589469909668	-0.0907154828310013	0.112792193889618	0.0414395034313202
-5.15585327148438	-7.31328201293945	-2.66576886177063	-0.0907900109887123	0.112665921449661	0.0414548739790916
-5.15594291687012	-7.31153678894043	-2.66928577423096	-0.0906659141182899	0.112723603844643	0.0413090363144875
-5.15891981124878	-7.31435441970825	-2.66331315040588	-0.0907188355922699	0.112664252519608	0.041365560144186
-5.16065740585327	-7.31787490844727	-2.67513823509216	-0.0906340852379799	0.112705945968628	0.041303176432848
-5.16553974151611	-7.31630849838257	-2.66430044174194	-0.0906761214137077	0.112706571817398	0.0411832071840763
-5.16321659088135	-7.31658363342285	-2.66487884521484	-0.0905623361468315	0.112634435296059	0.0411741025745869
-5.16847705841064	-7.31897497177124	-2.66946363449097	-0.0906157866120338	0.112637609243393	0.0411422215402126
-5.16577053070068	-7.3197603225708	-2.66683840751648	-0.0905852541327477	0.112626694142818	0.0410593077540398
-5.17326164245605	-7.32008028030396	-2.66408443450928	-0.0905167907476425	0.11261098086834	0.0409994348883629
-5.16963863372803	-7.32279062271118	-2.66066551208496	-0.0905737057328224	0.112665370106697	0.0409507229924202
-5.17028665542603	-7.32662582397461	-2.6713171005249	-0.0904473587870598	0.112532168626785	0.0408619828522205
-5.1775050163269	-7.32096862792969	-2.65972185134888	-0.0905142948031425	0.112559281289577	0.0408450625836849
-5.17429828643799	-7.32976961135864	-2.66181468963623	-0.0904728397727013	0.112604856491089	0.040815681219101
-5.17951822280884	-7.33196258544922	-2.66603946685791	-0.0905309990048409	0.112527184188366	0.0407420210540295
-5.17888259887695	-7.32653427124023	-2.66042852401733	-0.0903899818658829	0.112550929188728	0.0406159348785877
-5.18307638168335	-7.3342719078064	-2.66306829452515	-0.0904207602143288	0.112599618732929	0.0407162234187126
-5.17759799957275	-7.32855987548828	-2.66836071014404	-0.0904108285903931	0.112541869282722	0.0405758805572987
-5.18480730056763	-7.33168411254883	-2.6628086566925	-0.0903090983629227	0.112530291080475	0.0405149422585964
-5.18629169464111	-7.32888984680176	-2.65313863754272	-0.0903203040361404	0.112513683736324	0.0405668318271637
-5.17890071868896	-7.33071613311768	-2.66131520271301	-0.0902122780680656	0.112533435225487	0.0404855161905289
-5.1839861869812	-7.33375883102417	-2.65947651863098	-0.0903481766581535	0.112421907484531	0.0404112264513969
-5.18420648574829	-7.33000469207764	-2.65790796279907	-0.0902649462223053	0.112575553357601	0.040382232517004
-5.1847038269043	-7.33318662643433	-2.65730905532837	-0.0902205854654312	0.112471923232079	0.0403431430459023
-5.18447017669678	-7.3281044960022	-2.65789151191711	-0.0902084708213806	0.112471714615822	0.0403022356331348
-5.18287515640259	-7.33239507675171	-2.65719676017761	-0.0901928916573524	0.112467221915722	0.0403130613267422
-5.18595695495605	-7.33050632476807	-2.65474104881287	-0.0902630686759949	0.112433344125748	0.0403438284993172
-5.18140363693237	-7.32858228683472	-2.66382026672363	-0.0901215001940727	0.11251400411129	0.0402615517377853
-5.18331909179688	-7.33360528945923	-2.64465808868408	-0.090205229818821	0.112477660179138	0.0403845310211182
-5.17852830886841	-7.33013010025024	-2.66217494010925	-0.0901330038905144	0.112449392676353	0.0403911806643009
-5.17517852783203	-7.32873868942261	-2.65417695045471	-0.0901820734143257	0.112391740083694	0.0403168350458145
-5.17434978485107	-7.32834959030151	-2.65102910995483	-0.0901889726519585	0.112429223954678	0.040443167090416
-5.1741771697998	-7.32733535766602	-2.65915203094482	-0.0901561602950096	0.112492769956589	0.0404784865677357
-5.17039442062378	-7.32754993438721	-2.65293335914612	-0.0901891961693764	0.11245483905077	0.0405109971761703
-5.16839933395386	-7.32536220550537	-2.65461897850037	-0.0901775732636452	0.112451680004597	0.0405929572880268
-5.16689157485962	-7.32906007766724	-2.64311528205872	-0.0902906283736229	0.112521953880787	0.0406009256839752
-5.16105127334595	-7.32824659347534	-2.65753054618835	-0.090205080807209	0.112434379756451	0.040684275329113
-5.16134309768677	-7.32380723953247	-2.64175057411194	-0.0902244225144386	0.112523101270199	0.0406757183372974
-5.15743541717529	-7.32430648803711	-2.64518570899963	-0.0902670994400978	0.112485744059086	0.0408491268754005
-5.15297937393188	-7.32232332229614	-2.64747190475464	-0.0902348086237907	0.112577378749847	0.0408173985779285
-5.15561056137085	-7.32533121109009	-2.63702201843262	-0.0902892500162125	0.112536512315273	0.0408585742115974
-5.1510591506958	-7.3223705291748	-2.63787841796875	-0.0902564004063606	0.112567357718945	0.0409679710865021
-5.1468334197998	-7.32577705383301	-2.63564109802246	-0.0903225168585777	0.11256767809391	0.0409991629421711
-5.15014553070068	-7.31938695907593	-2.63678956031799	-0.0903565287590027	0.112578794360161	0.040964737534523
-5.143394947052	-7.31869268417358	-2.63176655769348	-0.090273529291153	0.112606465816498	0.0410132110118866
-5.14688062667847	-7.32153034210205	-2.62434482574463	-0.0904485359787941	0.112605951726437	0.0411029942333698
-5.13710451126099	-7.31460285186768	-2.63648152351379	-0.0903847441077232	0.11259376257658	0.0410593338310719
-5.14359998703003	-7.31596279144287	-2.61510014533997	-0.0904354453086853	0.112637020647526	0.0410870090126991
-5.13940477371216	-7.31558561325073	-2.62232804298401	-0.0904167592525482	0.112701393663883	0.0411796197295189
-5.13989591598511	-7.31795930862427	-2.62063503265381	-0.090478740632534	0.112676165997982	0.0410863049328327
-5.13566875457764	-7.31502532958984	-2.60758233070374	-0.090503916144371	0.112655304372311	0.0411618202924728
-5.13771152496338	-7.31674003601074	-2.61349821090698	-0.0904795303940773	0.112779781222343	0.0411734506487846
-5.13641023635864	-7.32007551193237	-2.60930299758911	-0.0905495434999466	0.112713403999805	0.0412060208618641
-5.13677215576172	-7.31449842453003	-2.61530685424805	-0.0904575884342194	0.112650513648987	0.0411720089614391
-5.14006090164185	-7.31954336166382	-2.59904098510742	-0.0905424430966377	0.112727910280228	0.0411697812378407
-5.13974523544312	-7.31913805007935	-2.61090874671936	-0.0904817432165146	0.112649910151958	0.0411520674824715
-5.14181804656982	-7.31987190246582	-2.60406613349915	-0.0904980823397636	0.112727008759975	0.0410934016108513
-5.14494228363037	-7.32188892364502	-2.60349416732788	-0.0904822275042534	0.112655088305473	0.0411668084561825
-5.14657592773438	-7.32188177108765	-2.61013793945313	-0.090412363409996	0.112675949931145	0.041013989597559
-5.14792537689209	-7.32334327697754	-2.60259032249451	-0.0904657244682312	0.112672068178654	0.0409898981451988
-5.15175342559814	-7.32330560684204	-2.61069107055664	-0.0903803780674934	0.11260075122118	0.0410410724580288
-5.15815353393555	-7.32973861694336	-2.60599875450134	-0.0904013589024544	0.112699389457703	0.0410093292593956
-5.15881443023682	-7.33316135406494	-2.60824155807495	-0.0903427824378014	0.112541891634464	0.0409347005188465
-5.16290187835693	-7.33224487304688	-2.60719752311707	-0.0902854800224304	0.112697184085846	0.0408987179398537
-5.16690492630005	-7.33535575866699	-2.60231947898865	-0.090262770652771	0.112591691315174	0.0409780479967594
-5.16652679443359	-7.33624887466431	-2.6163694858551	-0.0902194976806641	0.112604692578316	0.0408836640417576
-5.17036628723145	-7.33904933929443	-2.60689973831177	-0.0902484431862831	0.112561605870724	0.0408328175544739
-5.17255640029907	-7.33648204803467	-2.6102774143219	-0.0901897698640823	0.112525835633278	0.0409264862537384
-5.17157697677612	-7.33995151519775	-2.60762143135071	-0.0901672393083572	0.112513706088066	0.0408053323626518
-5.17253160476685	-7.33958387374878	-2.6061007976532	-0.0902131274342537	0.112443663179874	0.0407976247370243
-5.17261505126953	-7.33722972869873	-2.61163806915283	-0.0901670306921005	0.11256105452776	0.0408644191920757
-5.17732715606689	-7.34027671813965	-2.60211181640625	-0.0902181565761566	0.112518608570099	0.0408305451273918
-5.17701244354248	-7.33874845504761	-2.61444139480591	-0.0900999307632446	0.112514309585094	0.0408296585083008
-5.18318367004395	-7.34144639968872	-2.60036468505859	-0.0902192518115044	0.11252848058939	0.0407751426100731
-5.17960739135742	-7.34130096435547	-2.61474895477295	-0.0901606306433678	0.112412340939045	0.0408339723944664
-5.18227386474609	-7.34241819381714	-2.61421704292297	-0.0900661051273346	0.112501956522465	0.0407533757388592
-5.18636178970337	-7.34550428390503	-2.61438417434692	-0.0901252403855324	0.112383939325809	0.0408494248986244
-5.18721628189087	-7.34597587585449	-2.61970520019531	-0.0900512635707855	0.112448774278164	0.0408967696130276
-5.19164705276489	-7.350510597229	-2.62077355384827	-0.0901253670454025	0.112408205866814	0.0409112684428692
-5.19097423553467	-7.34615278244019	-2.62982153892517	-0.0900797918438911	0.112378671765327	0.0409656800329685
-5.19457483291626	-7.349778175354	-2.62592911720276	-0.0901312679052353	0.11241015791893	0.0410384647548199
-5.19422340393066	-7.35295391082764	-2.62972807884216	-0.0901331230998039	0.112371660768986	0.0410437434911728
-5.20008897781372	-7.34925937652588	-2.6344141960144	-0.0901218801736832	0.112325720489025	0.0410619489848614
-5.19499444961548	-7.35068941116333	-2.62628722190857	-0.0902053043246269	0.112432755529881	0.0411939881742001
-5.19281053543091	-7.35303783416748	-2.63594532012939	-0.0901355668902397	0.112319983541965	0.0412245653569698
-5.19377088546753	-7.34685087203979	-2.62793326377869	-0.0902419090270996	0.112399160861969	0.0412928648293018
-5.1890721321106	-7.35099029541016	-2.62542843818665	-0.0901742428541183	0.112407572567463	0.0414528660476208
-5.19157218933105	-7.34994316101074	-2.63449335098267	-0.0902365744113922	0.11236060410738	0.0415117852389812
-5.18582105636597	-7.35107660293579	-2.62479114532471	-0.0903091356158257	0.11234574764967	0.0415710844099522
-5.18677139282227	-7.34934997558594	-2.63322472572327	-0.0901733711361885	0.112422734498978	0.0417654477059841
-5.18462944030762	-7.35210561752319	-2.62274146080017	-0.0903574526309967	0.112462043762207	0.0417890287935734
-5.17641258239746	-7.34913015365601	-2.6331684589386	-0.0901874080300331	0.112335257232189	0.0419307984411716
-5.18152570724487	-7.34783792495728	-2.62099575996399	-0.0902485549449921	0.1124172732234	0.0419922396540642
-5.17225074768066	-7.35057592391968	-2.62041330337524	-0.0902790352702141	0.112433575093746	0.0421556197106838
-5.17335319519043	-7.34860801696777	-2.6256115436554	-0.0902491807937622	0.11239755153656	0.0421462580561638
-5.17447185516357	-7.35177946090698	-2.62370204925537	-0.0903500095009804	0.112395837903023	0.0423491150140762
-5.17135000228882	-7.35089445114136	-2.62453055381775	-0.0902552679181099	0.112516708672047	0.0424649380147457
-5.17431306838989	-7.35719156265259	-2.6270809173584	-0.0902941673994064	0.112527973949909	0.0424999408423901
-5.17208337783813	-7.35140085220337	-2.63596248626709	-0.0901577025651932	0.112375512719154	0.0426346100866795
-5.17468929290771	-7.35373497009277	-2.62879276275635	-0.0902086049318314	0.112454757094383	0.0427839048206806
-5.17077207565308	-7.3542947769165	-2.62912917137146	-0.0901541262865067	0.112403869628906	0.0429368168115616
-5.17118787765503	-7.35806083679199	-2.63586902618408	-0.0901000127196312	0.112319141626358	0.0430138222873211
-5.17271995544434	-7.35424184799194	-2.62755966186523	-0.0901207774877548	0.112386733293533	0.043169692158699
-5.17082071304321	-7.35616064071655	-2.63436508178711	-0.0899688899517059	0.112313494086266	0.0433110184967518
-5.1729679107666	-7.35432958602905	-2.63911581039429	-0.0900823175907135	0.112300582230091	0.043372567743063
-5.16763973236084	-7.35529899597168	-2.63438320159912	-0.0900062769651413	0.112209126353264	0.0435041040182114
-5.17013740539551	-7.35599136352539	-2.64032793045044	-0.0900086537003517	0.112327180802822	0.0436554253101349
-5.16611528396606	-7.35575580596924	-2.63670754432678	-0.0900295153260231	0.112209491431713	0.0436924435198307
-5.16308212280273	-7.35038709640503	-2.64800548553467	-0.0899388045072556	0.112180218100548	0.0439006239175797
-5.16682767868042	-7.35597324371338	-2.63550329208374	-0.0900010243058205	0.112208910286427	0.0439786352217197
-5.16056489944458	-7.3527398109436	-2.64722728729248	-0.0899751409888268	0.112132608890533	0.0441567450761795
-5.15722227096558	-7.35269165039063	-2.64132905006409	-0.0899220705032349	0.112181320786476	0.0441500768065453
-5.16152858734131	-7.35448026657104	-2.63982439041138	-0.0899735242128372	0.112126089632511	0.044397383928299
-5.15517234802246	-7.35258293151855	-2.63911843299866	-0.0899028703570366	0.112235985696316	0.0444066189229488
-5.15802431106567	-7.35379791259766	-2.64213943481445	-0.0899186134338379	0.11210847645998	0.0445162169635296
-5.15460300445557	-7.34832715988159	-2.63801574707031	-0.0898998975753784	0.112149491906166	0.0445140041410923
-5.14980411529541	-7.35550165176392	-2.63380002975464	-0.0898208394646645	0.112060658633709	0.0446527265012264
-5.15217447280884	-7.35398006439209	-2.63722157478333	-0.0899082571268082	0.112064704298973	0.0447603464126587
-5.1471734046936	-7.35400009155273	-2.6341245174408	-0.0898627936840057	0.112159699201584	0.0447427183389664
-5.15212106704712	-7.35622692108154	-2.62889361381531	-0.089904859662056	0.112095490098	0.0448845587670803
-5.14880514144897	-7.35485506057739	-2.63386607170105	-0.0898409485816956	0.11215078830719	0.0449351780116558
-5.14674615859985	-7.35851526260376	-2.63348174095154	-0.0897544398903847	0.112061761319637	0.0449439138174057
-5.15134716033936	-7.35316514968872	-2.62776589393616	-0.0898782089352608	0.112049125134945	0.0450068973004818
-5.14440870285034	-7.3605523109436	-2.62450218200684	-0.0897967889904976	0.112106800079346	0.0450712665915489
-5.15478467941284	-7.36191177368164	-2.63331246376038	-0.0897747501730919	0.112114086747169	0.0450915433466434
-5.15034961700439	-7.36046552658081	-2.62146687507629	-0.0897719338536263	0.112054698169231	0.0450632721185684
-5.15719413757324	-7.36354064941406	-2.62863159179688	-0.0897752642631531	0.112045958638191	0.045201737433672
-5.15848350524902	-7.368821144104	-2.62371015548706	-0.0899470522999763	0.112037532031536	0.0451673455536366
-5.15737295150757	-7.37045049667358	-2.63989233970642	-0.0897296890616417	0.111964054405689	0.0452081449329853
-5.16269636154175	-7.36786508560181	-2.62418508529663	-0.0897930711507797	0.112013131380081	0.0452057383954525
-5.16255807876587	-7.37347936630249	-2.63070869445801	-0.0897641405463219	0.111985303461552	0.0454096607863903
-5.16020488739014	-7.3705153465271	-2.64258623123169	-0.0896856114268303	0.111973412334919	0.0452747829258442
-5.16429424285889	-7.37308168411255	-2.63479781150818	-0.0897448882460594	0.11185747385025	0.04540840908885
-5.15990734100342	-7.3725643157959	-2.63432574272156	-0.0896919965744019	0.111925192177296	0.0455260761082172
-5.16034936904907	-7.3773717880249	-2.63673877716064	-0.0897018909454346	0.111860781908035	0.0455797389149666
-5.16117191314697	-7.3711051940918	-2.64218902587891	-0.0896448343992233	0.111769840121269	0.045629907399416
-5.1544771194458	-7.37190818786621	-2.64261889457703	-0.0895794034004211	0.111884362995625	0.0457191169261932
-5.15881872177124	-7.37682294845581	-2.6330201625824	-0.0897371843457222	0.111796103417873	0.0458249449729919
-5.14843368530273	-7.3730411529541	-2.64526772499084	-0.0896263271570206	0.11178894340992	0.0458571687340736
-5.15240669250488	-7.37281179428101	-2.64357495307922	-0.0896959230303764	0.111779853701591	0.0459258630871773
-5.14740943908691	-7.36803770065308	-2.63142919540405	-0.0897326022386551	0.11173228174448	0.0459906049072742
-5.14178371429443	-7.37189769744873	-2.62847471237183	-0.0896819233894348	0.111729219555855	0.0461716800928116
-5.14073371887207	-7.37098121643066	-2.63856959342957	-0.0897297337651253	0.111778073012829	0.0461249463260174
-5.13497161865234	-7.36774730682373	-2.63041067123413	-0.0897775664925575	0.111694186925888	0.0462368242442608
-5.12996482849121	-7.36586856842041	-2.63200926780701	-0.0896967947483063	0.111782632768154	0.0462801270186901
-5.12936544418335	-7.36667776107788	-2.62272834777832	-0.0898744612932205	0.111748822033405	0.046393983066082
-5.12024879455566	-7.36207294464111	-2.63245677947998	-0.0897282436490059	0.111747696995735	0.0464092828333378
-5.1188497543335	-7.36465454101563	-2.61698341369629	-0.0898199528455734	0.111777223646641	0.0463754571974278
-5.11623239517212	-7.36538076400757	-2.62489724159241	-0.0898880586028099	0.111778922379017	0.0465204268693924
-5.1137843132019	-7.36145257949829	-2.62193489074707	-0.0897679179906845	0.111839488148689	0.0464786626398563
-5.1138219833374	-7.36472320556641	-2.6198296546936	-0.0898511186242104	0.111665226519108	0.0465445853769779
-5.11162376403809	-7.36298274993896	-2.61367392539978	-0.0898563489317894	0.11183325946331	0.046525489538908
-5.11406755447388	-7.36457586288452	-2.62028026580811	-0.089823842048645	0.111792616546154	0.0465254969894886
-5.11472797393799	-7.36166524887085	-2.620356798172	-0.0898355767130852	0.111822359263897	0.0464857742190361
-5.11309289932251	-7.36693382263184	-2.61809706687927	-0.089870847761631	0.111789420247078	0.0465064272284508
-5.1220817565918	-7.36895990371704	-2.62412166595459	-0.089849628508091	0.111748866736889	0.0465427078306675
-5.12106513977051	-7.36671257019043	-2.63294172286987	-0.0897632166743279	0.111873149871826	0.0464174598455429
-5.12873554229736	-7.36981534957886	-2.6199746131897	-0.0898765921592712	0.1118248924613	0.0464927144348621
-5.12574672698975	-7.36932134628296	-2.63298153877258	-0.0897531360387802	0.111825786530972	0.0464815609157085
-5.12813568115234	-7.37199354171753	-2.62986874580383	-0.0898277834057808	0.111823365092278	0.0464612394571304
-5.13171100616455	-7.37321949005127	-2.63288331031799	-0.0898720845580101	0.111840933561325	0.0465264245867729
-5.13325691223145	-7.37451648712158	-2.63625526428223	-0.0898362100124359	0.11192574352026	0.0465441159904003
-5.13191080093384	-7.37642478942871	-2.6344747543335	-0.0898491516709328	0.111812882125378	0.0465943142771721
-5.13168716430664	-7.37091159820557	-2.64070534706116	-0.0898191034793854	0.111882261931896	0.0466643385589123
-5.13252353668213	-7.37605142593384	-2.62919116020203	-0.089989922940731	0.111925527453423	0.0467697717249393
-5.12674808502197	-7.37363862991333	-2.64388036727905	-0.089899405837059	0.111909084022045	0.0468195825815201
-5.12710475921631	-7.37089776992798	-2.63976502418518	-0.0899265110492706	0.111888512969017	0.0468785725533962
-5.12572383880615	-7.36787366867065	-2.63581728935242	-0.0899556800723076	0.111888609826565	0.0469935424625874
-5.11942005157471	-7.36506032943726	-2.6341392993927	-0.0899675339460373	0.111930683255196	0.0470620915293694
-5.12118577957153	-7.369300365448	-2.63783597946167	-0.0899923518300056	0.111894831061363	0.0470936931669712
-5.11508750915527	-7.3651008605957	-2.63303780555725	-0.0901127085089684	0.11199714243412	0.0471957512199879
-5.11295890808105	-7.36145544052124	-2.6315290927887	-0.0900222733616829	0.111945368349552	0.0473489090800285
-5.11225080490112	-7.36087512969971	-2.63295817375183	-0.0900680348277092	0.111957162618637	0.0473862662911415
-5.10653305053711	-7.35945606231689	-2.63428902626038	-0.0900290161371231	0.111971706151962	0.0474566482007504
-5.11002492904663	-7.35919857025146	-2.62823820114136	-0.0901172235608101	0.112027086317539	0.0475716143846512
-5.10107660293579	-7.35823154449463	-2.63283061981201	-0.0900913700461388	0.112038873136044	0.0476210527122021
-5.10440921783447	-7.35892152786255	-2.63045406341553	-0.0900201424956322	0.112018063664436	0.0476445108652115
-5.10210132598877	-7.35477781295776	-2.62724900245667	-0.090215191245079	0.112114556133747	0.0477478541433811
-5.09887456893921	-7.35577344894409	-2.62713479995728	-0.0900870189070702	0.112027227878571	0.0477905161678791
-5.10349988937378	-7.35739898681641	-2.62736392021179	-0.0901674702763557	0.112115174531937	0.0478071458637714
-5.09888410568237	-7.35456085205078	-2.62235713005066	-0.0900952965021133	0.112030282616615	0.0478577725589275
-5.10034942626953	-7.35883903503418	-2.63132953643799	-0.0901183858513832	0.112169250845909	0.0479263588786125
-5.10058879852295	-7.35747957229614	-2.62022638320923	-0.0901594161987305	0.112094484269619	0.047908116132021
-5.10280847549438	-7.3572826385498	-2.63448858261108	-0.0900795832276344	0.112022168934345	0.0480096526443958
-5.10497951507568	-7.36024570465088	-2.62063097953796	-0.0901357531547546	0.112172827124596	0.0480148419737816
-5.10371589660645	-7.35735511779785	-2.62969779968262	-0.0900673940777779	0.112066097557545	0.0480672158300877
-5.10731983184814	-7.35847187042236	-2.63146328926086	-0.0900054648518562	0.112111896276474	0.0480046160519123
-5.10850095748901	-7.36301469802856	-2.62599277496338	-0.0900890231132507	0.112007990479469	0.0481536388397217
-5.10795545578003	-7.35966396331787	-2.62844252586365	-0.0900163426995277	0.112062767148018	0.0481712855398655
-5.11239290237427	-7.36251211166382	-2.63064026832581	-0.0900262445211411	0.112028002738953	0.0482050403952599
-5.10904884338379	-7.35946941375732	-2.62961316108704	-0.0900135487318039	0.111987113952637	0.0482654348015785
-5.10886669158936	-7.36203479766846	-2.62674808502197	-0.0899662300944328	0.111982136964798	0.0483308285474777
-5.11230802536011	-7.36472654342651	-2.62459254264832	-0.0900463759899139	0.112014934420586	0.0483789555728436
-5.10850620269775	-7.36227655410767	-2.63398885726929	-0.089937224984169	0.112035930156708	0.0483704544603825
-5.11376428604126	-7.36503934860229	-2.62257242202759	-0.0900373905897141	0.111956261098385	0.0484486147761345
-5.11147165298462	-7.36187219619751	-2.62347316741943	-0.0899869352579117	0.111931130290031	0.0485208258032799
-5.10845136642456	-7.3654317855835	-2.62569499015808	-0.0899098441004753	0.111872985959053	0.0484998859465122
-5.11465311050415	-7.36477184295654	-2.62165880203247	-0.0899830609560013	0.111942104995251	0.0485275983810425
-5.10684156417847	-7.36448669433594	-2.61537837982178	-0.0899148508906364	0.111932352185249	0.0485563091933727
-5.11351299285889	-7.36427974700928	-2.62433481216431	-0.089971698820591	0.112029314041138	0.0486263744533062
-5.10660791397095	-7.36457109451294	-2.6090943813324	-0.0899827107787132	0.111957140266895	0.0485710687935352
-5.10823631286621	-7.36249256134033	-2.61035108566284	-0.0899119675159454	0.111940145492554	0.048654779791832
-5.10628366470337	-7.36449098587036	-2.59641742706299	-0.0899727642536163	0.111912064254284	0.0486324205994606
-5.10592269897461	-7.36575508117676	-2.61693716049194	-0.0899360328912735	0.111847743391991	0.0486681871116161
-5.10370206832886	-7.36584854125977	-2.5980327129364	-0.089948982000351	0.11199788749218	0.0485519208014011
-5.10910320281982	-7.3709545135498	-2.59997057914734	-0.090045802295208	0.111904814839363	0.0486987605690956
-5.1071662902832	-7.36809635162354	-2.59953117370605	-0.0899932533502579	0.112063303589821	0.0486116893589497
-5.11087560653687	-7.37428188323975	-2.60069227218628	-0.089957058429718	0.111926846206188	0.0486260913312435
-5.11019134521484	-7.36613082885742	-2.59867715835571	-0.0900108218193054	0.111952401697636	0.0486081838607788
-5.113694190979	-7.37720251083374	-2.59463405609131	-0.0899325832724571	0.111974805593491	0.0486176088452339
-5.11783266067505	-7.37778377532959	-2.59620213508606	-0.0900400578975677	0.111909084022045	0.048614177852869
-5.11347150802612	-7.37872886657715	-2.60211658477783	-0.0899619236588478	0.111913166940212	0.0485924631357193
-5.1173357963562	-7.37949228286743	-2.59858894348145	-0.0899213552474976	0.111921079456806	0.0486488677561283
-5.12022542953491	-7.38052463531494	-2.59460496902466	-0.0899806395173073	0.11193922907114	0.0486651696264744
-5.1175856590271	-7.38356018066406	-2.60304713249207	-0.0898428112268448	0.11194671690464	0.0486662462353706
-5.12037181854248	-7.38211679458618	-2.60037088394165	-0.0900194048881531	0.111878007650375	0.0486320853233337
-5.11575508117676	-7.38271760940552	-2.59388899803162	-0.0899754762649536	0.111893892288208	0.0487527661025524
-5.11748552322388	-7.38663911819458	-2.59896230697632	-0.0899844169616699	0.111945062875748	0.0487140268087387
-5.11509418487549	-7.38258934020996	-2.58857393264771	-0.0900184810161591	0.111928425729275	0.0487008281052113
-5.11188697814941	-7.38036394119263	-2.59375643730164	-0.0899798050522804	0.111915603280067	0.0487577021121979
-5.11148834228516	-7.38219451904297	-2.58617877960205	-0.0900239497423172	0.111964702606201	0.0487702488899231
-5.10748291015625	-7.3818531036377	-2.5913999080658	-0.0899869278073311	0.111930765211582	0.0487807802855968
-5.10931205749512	-7.37820768356323	-2.5824716091156	-0.0899819880723953	0.111966826021671	0.0487639978528023
-5.10466289520264	-7.38092756271362	-2.57992649078369	-0.0901383981108665	0.111906848847866	0.0488311052322388
-5.10019779205322	-7.37602567672729	-2.58312773704529	-0.0900445133447647	0.112037613987923	0.0488301031291485
-5.10109281539917	-7.37745237350464	-2.57981491088867	-0.0902071595191956	0.111957237124443	0.0487837679684162
-5.09791469573975	-7.36949014663696	-2.57176208496094	-0.0902114361524582	0.112064078450203	0.0488503351807594
-5.09798526763916	-7.37890529632568	-2.57272243499756	-0.0902170166373253	0.112023204565048	0.0488064177334309
-5.09574747085571	-7.37153100967407	-2.57304048538208	-0.0902451798319817	0.112078100442886	0.0488244332373142
-5.09302568435669	-7.37343215942383	-2.56411242485046	-0.0902484729886055	0.112118646502495	0.0487742610275745
-5.09810543060303	-7.37592506408691	-2.55352830886841	-0.0904036536812782	0.112209297716618	0.048813883215189
-5.09121608734131	-7.37239694595337	-2.57293295860291	-0.0902993455529213	0.112199649214745	0.0487226098775864
-5.09689044952393	-7.37646198272705	-2.55557870864868	-0.0904319360852242	0.112169995903969	0.0487068183720112
-5.09838914871216	-7.37482738494873	-2.56002140045166	-0.0903765857219696	0.11224652826786	0.0487797260284424
-5.09798049926758	-7.3817720413208	-2.56132864952087	-0.0903548821806908	0.112314395606518	0.048672791570425
-5.10412931442261	-7.3794846534729	-2.56704783439636	-0.0903820544481277	0.112298458814621	0.0486664101481438
-5.10331630706787	-7.38388681411743	-2.55860161781311	-0.0904091596603394	0.112247154116631	0.0486843064427376
-5.11088609695435	-7.38875722885132	-2.56708526611328	-0.0904291570186615	0.112314574420452	0.0487385615706444
-5.10747385025024	-7.38902378082275	-2.5659384727478	-0.0904011204838753	0.1121995896101	0.0486991405487061
-5.11283922195435	-7.38899803161621	-2.57349514961243	-0.0903219431638718	0.112266838550568	0.0488007590174675
-5.11645126342773	-7.39065265655518	-2.56055617332459	-0.0904063582420349	0.112303987145424	0.0487557537853718
-5.11415004730225	-7.39143323898315	-2.57324957847595	-0.0904132574796677	0.11225713789463	0.0488869249820709
-5.11442708969116	-7.38837480545044	-2.57773160934448	-0.0903359726071358	0.112273283302784	0.0488151721656322
-5.11485433578491	-7.38865613937378	-2.56941056251526	-0.0903874635696411	0.112141437828541	0.0489427298307419
-5.10863208770752	-7.38729047775269	-2.57539510726929	-0.0904165953397751	0.112231455743313	0.0490029528737068
-5.11269521713257	-7.38911199569702	-2.5786988735199	-0.0903779715299606	0.112169481813908	0.0490631423890591
-5.1085090637207	-7.38324022293091	-2.57993721961975	-0.0904750898480415	0.112150259315968	0.0491641014814377
-5.10234451293945	-7.38290405273438	-2.57469844818115	-0.0903848856687546	0.112203516066074	0.049203347414732
-5.10640001296997	-7.3818883895874	-2.57515525817871	-0.0904099643230438	0.112161464989185	0.0493095479905605
-5.09701204299927	-7.37950658798218	-2.57969498634338	-0.0903855189681053	0.112198017537594	0.0494210794568062
-5.09528064727783	-7.37942981719971	-2.57793164253235	-0.090403325855732	0.112130336463451	0.0494795814156532
-5.09600257873535	-7.37709283828735	-2.57132720947266	-0.0904875844717026	0.112180195748806	0.0495875589549541
-5.09069633483887	-7.37647819519043	-2.57881426811218	-0.0904097929596901	0.112214453518391	0.0497044585645199
-5.09290885925293	-7.37813520431519	-2.57805204391479	-0.0904547721147537	0.112270072102547	0.0497136488556862
-5.08552360534668	-7.37235927581787	-2.57410407066345	-0.0903910547494888	0.112105153501034	0.0498504936695099
-5.08416652679443	-7.37141990661621	-2.57680821418762	-0.0903534442186356	0.11225301772356	0.0499448403716087
-5.08817291259766	-7.37219619750977	-2.5743932723999	-0.0904498845338821	0.112271293997765	0.0500411577522755
-5.07928371429443	-7.36593294143677	-2.58268785476685	-0.0903398841619492	0.112179532647133	0.0500135123729706
-5.08261108398438	-7.36789512634277	-2.57985687255859	-0.0903637930750847	0.112216748297215	0.050138171762228
-5.08015966415405	-7.36707448959351	-2.57867860794067	-0.0904086455702782	0.112219393253326	0.0502318255603313
-5.07626867294312	-7.36688613891602	-2.58386826515198	-0.0903290286660194	0.112144187092781	0.0502994880080223
-5.08007431030273	-7.36425685882568	-2.58693313598633	-0.0902707949280739	0.112202569842339	0.0502702966332436
-5.08024740219116	-7.36520099639893	-2.58194088935852	-0.0903504937887192	0.112126469612122	0.0504387579858303
-5.07728147506714	-7.36380815505981	-2.58098196983337	-0.090281069278717	0.112231194972992	0.0504353307187557
-5.08079195022583	-7.36678218841553	-2.58624625205994	-0.0902461037039757	0.112160265445709	0.0504564195871353
-5.07950496673584	-7.36183023452759	-2.58656787872314	-0.090374730527401	0.112170182168484	0.0505352467298508
-5.07543182373047	-7.36334466934204	-2.58090329170227	-0.0902899950742722	0.112107761204243	0.050536971539259
-5.07926082611084	-7.36214351654053	-2.58324861526489	-0.0903121083974838	0.112216033041477	0.0506576821208
-5.07619094848633	-7.36146068572998	-2.5794038772583	-0.0903524458408356	0.112210035324097	0.050669752061367
-5.07489013671875	-7.36237478256226	-2.58723664283752	-0.0903058648109436	0.112132735550404	0.0506096892058849
-5.07631015777588	-7.36233568191528	-2.57871317863464	-0.0903836712241173	0.112102158367634	0.0506887249648571
-5.07648468017578	-7.36029005050659	-2.58127069473267	-0.0903210490942001	0.112222842872143	0.0507490746676922
-5.07567071914673	-7.36474514007568	-2.57723093032837	-0.090355671942234	0.112229101359844	0.0506503991782665
-5.07771492004395	-7.3598780632019	-2.57556486129761	-0.0902790278196335	0.11223316937685	0.0507116056978703
-5.06930732727051	-7.35968542098999	-2.56905889511108	-0.0902851670980453	0.112238675355911	0.0507015399634838
-5.07652378082275	-7.36646604537964	-2.5702977180481	-0.0903188660740852	0.112252712249756	0.0507077537477016
-5.07380104064941	-7.36476135253906	-2.56324243545532	-0.0903205275535584	0.112205468118191	0.0505926236510277
-5.07506322860718	-7.36641883850098	-2.57045722007751	-0.0902647078037262	0.11223129928112	0.0506372787058353
-5.07615041732788	-7.36745738983154	-2.5546133518219	-0.0902801603078842	0.112307891249657	0.0505983084440231
-5.07618045806885	-7.37022304534912	-2.55731868743896	-0.0903037488460541	0.112244457006454	0.0506128445267677
-5.07718515396118	-7.3687596321106	-2.55888843536377	-0.0901779979467392	0.112333342432976	0.0504679568111897
-5.08268928527832	-7.37505340576172	-2.55645179748535	-0.0903043076395988	0.112327635288239	0.0504698865115643
-5.08316898345947	-7.37366914749146	-2.55809640884399	-0.0902147069573402	0.112357005476952	0.0504237115383148
-5.08795356750488	-7.380051612854	-2.56409072875977	-0.0901764333248138	0.112323246896267	0.0504804402589798
-5.09046697616577	-7.37780714035034	-2.55883193016052	-0.0901480540633202	0.112306490540504	0.0504338890314102
-5.08740758895874	-7.38268280029297	-2.5590968132019	-0.0900909826159477	0.112310841679573	0.050397090613842
-5.09799814224243	-7.38403701782227	-2.55426716804504	-0.090162917971611	0.11228584498167	0.0504841543734074
-5.09375047683716	-7.38632535934448	-2.56363797187805	-0.0900496542453766	0.112313613295555	0.0504360981285572
-5.0981969833374	-7.38945817947388	-2.56501078605652	-0.0900179594755173	0.112222209572792	0.050477284938097
-5.09881258010864	-7.38689374923706	-2.56227779388428	-0.0900807157158852	0.112269960343838	0.0504184551537037
-5.09710454940796	-7.38970136642456	-2.56610822677612	-0.0899431630969048	0.112205989658833	0.0505171343684196
-5.0937762260437	-7.38954544067383	-2.56400442123413	-0.0900359824299812	0.112237028777599	0.0504597872495651
-5.0926833152771	-7.38790559768677	-2.55865859985352	-0.0900481641292572	0.112160257995129	0.0504956468939781
-5.08986711502075	-7.38553285598755	-2.5657377243042	-0.0900214836001396	0.112254425883293	0.0505496747791767
-5.09113931655884	-7.38787031173706	-2.56275343894959	-0.0901280641555786	0.112266637384892	0.0505899004638195
-5.08204936981201	-7.38029146194458	-2.56606197357178	-0.0900689139962196	0.112194694578648	0.0505976006388664
-5.08463430404663	-7.38158988952637	-2.5564444065094	-0.0901078879833221	0.112188942730427	0.0506872721016407
-5.07804346084595	-7.37820053100586	-2.55429077148438	-0.090187095105648	0.112260699272156	0.0507549345493317
-5.07176113128662	-7.37746381759644	-2.55843234062195	-0.0901886150240898	0.11223404109478	0.0507761314511299
-5.06813907623291	-7.37195158004761	-2.55155897140503	-0.0901823565363884	0.11229095607996	0.0507407039403915
-5.06401634216309	-7.37296676635742	-2.54571604728699	-0.0903317928314209	0.112240590155125	0.0509003438055515
-5.05863475799561	-7.36841201782227	-2.54396224021912	-0.0903013721108437	0.112370818853378	0.0508882515132427
-5.05638456344604	-7.37097978591919	-2.54190731048584	-0.0903373956680298	0.112375386059284	0.0509550794959068
-5.05272674560547	-7.3642258644104	-2.54111623764038	-0.0904848724603653	0.112323835492134	0.0509453862905502
-5.04689502716064	-7.36355543136597	-2.54103517532349	-0.0904208645224571	0.112447001039982	0.0509390607476234
-5.04925441741943	-7.35959148406982	-2.53196740150452	-0.0905076265335083	0.112421631813049	0.050978496670723
-5.04192876815796	-7.36190414428711	-2.54096460342407	-0.0905513539910316	0.112480193376541	0.0509789511561394
-5.04061079025269	-7.35854005813599	-2.54479432106018	-0.0905003920197487	0.112482897937298	0.0509219653904438
-5.04284286499023	-7.35765409469604	-2.53150606155396	-0.0906160324811935	0.112475581467152	0.0510206520557404
-5.03820562362671	-7.35397911071777	-2.54164242744446	-0.0905978754162788	0.112509161233902	0.0510663874447346
-5.03767824172974	-7.35890913009644	-2.534991979599	-0.0906599164009094	0.112580209970474	0.0509647615253925
-5.04054069519043	-7.35258197784424	-2.53542232513428	-0.090688094496727	0.112610556185246	0.0509963929653168
-5.03318023681641	-7.35168886184692	-2.5304594039917	-0.0907138288021088	0.112521134316921	0.0509487427771091
-5.03453683853149	-7.35147714614868	-2.53806352615356	-0.0907584950327873	0.112650737166405	0.0509651377797127
-5.03520679473877	-7.35064792633057	-2.52481031417847	-0.0907996222376823	0.112621627748013	0.050936084240675
-5.03264808654785	-7.35061502456665	-2.53221082687378	-0.0907618924975395	0.112707935273647	0.050877720117569
-5.03160619735718	-7.34862852096558	-2.52881073951721	-0.0908680185675621	0.112731665372849	0.0508226752281189
-5.03294515609741	-7.34498405456543	-2.52113747596741	-0.0908723995089531	0.112781211733818	0.0508252121508121
-5.02744436264038	-7.34546136856079	-2.52367234230042	-0.0909630581736565	0.112815007567406	0.050838116556406
-5.02662181854248	-7.34535598754883	-2.52659034729004	-0.0909760519862175	0.112854078412056	0.0507253669202328
-5.03078699111938	-7.34332084655762	-2.52290177345276	-0.0909964889287949	0.112845622003078	0.0507366545498371
-5.02609729766846	-7.34300661087036	-2.5117769241333	-0.0911293029785156	0.112937532365322	0.05068738758564
-5.02826595306396	-7.34372663497925	-2.51789355278015	-0.0909981653094292	0.112928569316864	0.0506438985466957
-5.02839803695679	-7.34196329116821	-2.51254820823669	-0.0911634042859077	0.112975381314754	0.0505443103611469
-5.0264139175415	-7.34176397323608	-2.50968337059021	-0.0911821275949478	0.11296633630991	0.0504535958170891
-5.02608919143677	-7.33844375610352	-2.50812292098999	-0.0911532118916512	0.11307068169117	0.0503885373473167
-5.03444337844849	-7.33984184265137	-2.50004601478577	-0.0912363529205322	0.113032698631287	0.0503531023859978
-5.02935600280762	-7.33732509613037	-2.50127005577087	-0.0912568122148514	0.113156341016293	0.0502890534698963
-5.02706670761108	-7.34072303771973	-2.50548195838928	-0.091188371181488	0.11313807964325	0.0501994229853153
-5.03442239761353	-7.33915901184082	-2.5015926361084	-0.0913053080439568	0.113139651715755	0.0500901862978935
-5.03635358810425	-7.34130048751831	-2.50348162651062	-0.0912890955805779	0.113186426460743	0.0500722452998161
-5.03774976730347	-7.34452152252197	-2.49708676338196	-0.0913074389100075	0.113265730440617	0.0499686785042286
-5.04275274276733	-7.34620475769043	-2.49781799316406	-0.0914031714200974	0.113283820450306	0.0499207898974419
-5.04245519638062	-7.34008884429932	-2.50016283988953	-0.0912547335028648	0.113255523145199	0.0497815907001495
-5.04643058776855	-7.34339904785156	-2.50206851959229	-0.0913473144173622	0.113300144672394	0.0498075969517231
-5.04590368270874	-7.34336137771606	-2.49383568763733	-0.0913416370749474	0.113264076411724	0.0497341156005859
-5.04468774795532	-7.34523391723633	-2.50481414794922	-0.0913310572504997	0.113240540027618	0.049678698182106
-5.04475784301758	-7.34119319915771	-2.49470925331116	-0.0913468524813652	0.113302260637283	0.0495842322707176
-5.0512900352478	-7.3409538269043	-2.49459290504456	-0.0913880467414856	0.113272942602634	0.049583874642849
-5.04769897460938	-7.33862686157227	-2.49344635009766	-0.0913750976324081	0.113381892442703	0.0495399348437786
-5.04990339279175	-7.34372806549072	-2.49772310256958	-0.0913552343845367	0.11321710050106	0.049482986330986
-5.04303932189941	-7.33470630645752	-2.49438548088074	-0.0914101153612137	0.11318726837635	0.0494133420288563
-5.0422420501709	-7.33612251281738	-2.49050402641296	-0.0914032831788063	0.113229423761368	0.0494250580668449
-5.04068994522095	-7.33427667617798	-2.48699498176575	-0.0913124233484268	0.113320626318455	0.0494150668382645
-5.04047775268555	-7.33371639251709	-2.48671388626099	-0.0914523079991341	0.113240994513035	0.0493946373462677
-5.0360279083252	-7.32921266555786	-2.48550987243652	-0.0913791283965111	0.113318599760532	0.0493123196065426
-5.03662157058716	-7.33124113082886	-2.48964381217957	-0.0913349539041519	0.113271236419678	0.0492589101195335
-5.03617668151855	-7.32776403427124	-2.48755049705505	-0.0914045944809914	0.113240651786327	0.0492324121296406
-5.03424882888794	-7.32829427719116	-2.48715353012085	-0.0913232564926147	0.113304577767849	0.0492680706083775
-5.03448390960693	-7.33037567138672	-2.48699927330017	-0.091374859213829	0.11329647898674	0.0491541586816311
-5.03553152084351	-7.32820796966553	-2.48769640922546	-0.091346874833107	0.11324454843998	0.0491558350622654
-5.03281879425049	-7.32493257522583	-2.48603057861328	-0.0912207439541817	0.113235577940941	0.0491124838590622
-5.03353834152222	-7.32726144790649	-2.49170899391174	-0.0913399532437325	0.113226503133774	0.0490700155496597
-5.03396463394165	-7.32840299606323	-2.4825804233551	-0.0912973955273628	0.113191843032837	0.0490267984569073
-5.03137636184692	-7.32413864135742	-2.49213242530823	-0.0912662446498871	0.113220326602459	0.0490222871303558
-5.03396797180176	-7.32744789123535	-2.48782515525818	-0.0913079977035522	0.113206662237644	0.0489433482289314
-5.03787422180176	-7.32253408432007	-2.48277163505554	-0.0912514552474022	0.113139152526855	0.0489525385200977
-5.0362286567688	-7.32889604568481	-2.48646521568298	-0.0912868604063988	0.113162092864513	0.0489792078733444
-5.03490972518921	-7.32474184036255	-2.49277400970459	-0.0912076607346535	0.113170005381107	0.0488519780337811
-5.03909683227539	-7.32876968383789	-2.4894163608551	-0.0912668481469154	0.11308529227972	0.0488397181034088
-5.03820276260376	-7.32442045211792	-2.49058842658997	-0.0912933051586151	0.11318139731884	0.0487961657345295
-5.0386962890625	-7.32661151885986	-2.49321603775024	-0.091206781566143	0.113087773323059	0.0487851873040199
-5.04006862640381	-7.32375717163086	-2.49371385574341	-0.0912584811449051	0.113134257495403	0.0487119778990746
-5.03757381439209	-7.32831239700317	-2.49865412712097	-0.0912352651357651	0.113063089549541	0.0486858561635017
-5.03685426712036	-7.32603740692139	-2.49446153640747	-0.0912693813443184	0.113067664206028	0.0486330129206181
-5.04008054733276	-7.3244047164917	-2.48982620239258	-0.0913437530398369	0.113026350736618	0.048688780516386
-5.03750133514404	-7.32151079177856	-2.50433731079102	-0.09129349142313	0.113138906657696	0.0486356876790524
-5.03734350204468	-7.32502222061157	-2.49265837669373	-0.0912457630038261	0.113058216869831	0.0485622324049473
-5.0396466255188	-7.31995487213135	-2.49633240699768	-0.091365784406662	0.113071613013744	0.0486647635698318
-5.0347900390625	-7.32263374328613	-2.49548959732056	-0.0913956016302109	0.113144792616367	0.0486388318240643
-5.03840208053589	-7.3198504447937	-2.50770163536072	-0.0914207771420479	0.113072566688061	0.0486183390021324
-5.03419017791748	-7.31948137283325	-2.49266076087952	-0.0914763361215591	0.113040626049042	0.048517033457756
-5.03507089614868	-7.31892681121826	-2.5011773109436	-0.0913721546530724	0.113126628100872	0.0486069582402706
-5.03577184677124	-7.32087707519531	-2.49614548683167	-0.0915511399507523	0.113173715770245	0.0485311150550842
-5.03328704833984	-7.31733226776123	-2.50676107406616	-0.0914829298853874	0.113068506121635	0.0485656186938286
-5.03398704528809	-7.31885623931885	-2.50612688064575	-0.0915098041296005	0.113092973828316	0.0485078133642673
-5.03686904907227	-7.31742858886719	-2.49686479568481	-0.0915494114160538	0.113075688481331	0.048521563410759
-5.03274726867676	-7.32040786743164	-2.50287508964539	-0.0915100201964378	0.113143362104893	0.0485267080366611
-5.03850317001343	-7.32185316085815	-2.50680732727051	-0.0915423482656479	0.113112933933735	0.0485306605696678
-5.03597497940063	-7.3170280456543	-2.50562763214111	-0.0916331261396408	0.113079503178596	0.0484859831631184
-5.03203725814819	-7.31926727294922	-2.50498867034912	-0.0915123671293259	0.1130760461092	0.0485790707170963
-5.0361647605896	-7.31631517410278	-2.51141309738159	-0.091599278151989	0.113184526562691	0.0484945401549339
-5.03413009643555	-7.31815052032471	-2.51250171661377	-0.0916031524538994	0.113054543733597	0.0484925359487534
-5.03413248062134	-7.31661367416382	-2.50972008705139	-0.0916074812412262	0.113124400377274	0.0485012270510197
-5.0331449508667	-7.31717205047607	-2.5093731880188	-0.0916958972811699	0.113107964396477	0.048552468419075
-5.03195333480835	-7.31683874130249	-2.51288199424744	-0.0916402563452721	0.113165609538555	0.0485317371785641
-5.03171873092651	-7.31576347351074	-2.50955843925476	-0.0915821567177773	0.113080747425556	0.0485217906534672
-5.03234910964966	-7.31218242645264	-2.50850629806519	-0.091690219938755	0.113158963620663	0.0486361868679523
-5.02536201477051	-7.3153862953186	-2.50494313240051	-0.0916563645005226	0.1131836399436	0.0486290268599987
-5.02761650085449	-7.31527614593506	-2.51645874977112	-0.091633066534996	0.113191567361355	0.0486508011817932
-5.02603244781494	-7.31335163116455	-2.50484776496887	-0.0917879715561867	0.113154746592045	0.0486405305564404
-5.02267122268677	-7.30914926528931	-2.51548671722412	-0.091662809252739	0.11321035027504	0.0486904121935368
-5.02248048782349	-7.31184768676758	-2.50729537010193	-0.0918263122439384	0.113163881003857	0.0487683787941933
-5.02033424377441	-7.30842351913452	-2.5139365196228	-0.0917174592614174	0.113190419971943	0.0487336553633213
-5.01836395263672	-7.3100643157959	-2.50965547561646	-0.0916932746767998	0.113135136663914	0.0487586818635464
-5.02414655685425	-7.30929517745972	-2.51031231880188	-0.0918117985129356	0.113201290369034	0.0487736240029335
-5.02259922027588	-7.30846834182739	-2.50944995880127	-0.0917554646730423	0.113173134624958	0.0488498285412788
-5.01754426956177	-7.30597591400146	-2.51941013336182	-0.0917661562561989	0.113257735967636	0.0488263219594955
-5.02001953125	-7.30595445632935	-2.51185274124146	-0.091727152466774	0.113150000572205	0.0488975420594215
-5.01589345932007	-7.30003499984741	-2.51237368583679	-0.0917910411953926	0.11313047260046	0.0489110536873341
-5.01382064819336	-7.30452966690063	-2.51436042785645	-0.0917736440896988	0.113185442984104	0.0489961504936218
-5.01439046859741	-7.30221462249756	-2.51699042320251	-0.0918725878000259	0.113139115273952	0.0490826703608036
-5.01066303253174	-7.29991245269775	-2.51577877998352	-0.0918774232268333	0.11319638043642	0.0490869246423244
-5.01164531707764	-7.29832744598389	-2.51849699020386	-0.0918312221765518	0.113216489553452	0.0491775013506413
-5.00923538208008	-7.29797410964966	-2.50969052314758	-0.0920249000191689	0.113195203244686	0.0492770075798035
-5.00560426712036	-7.29596328735352	-2.51883482933044	-0.0919480174779892	0.11315206438303	0.049278549849987
-5.00241613388062	-7.29720544815063	-2.5183436870575	-0.091983363032341	0.113144062459469	0.0493235401809216
-5.00154304504395	-7.2889199256897	-2.51290369033813	-0.0920749753713608	0.113145925104618	0.0494595170021057
-4.99620628356934	-7.2924427986145	-2.50693678855896	-0.0920329913496971	0.113188780844212	0.0494725592434406
-4.99855756759644	-7.29163885116577	-2.51230478286743	-0.0921123251318932	0.113202556967735	0.0495569594204426
-4.9916296005249	-7.28821182250977	-2.5071108341217	-0.0920934751629829	0.113164484500885	0.0495765246450901
-4.99147987365723	-7.28538656234741	-2.50850129127502	-0.0921015366911888	0.113148801028728	0.0496997311711311
-4.98892974853516	-7.28695821762085	-2.5003228187561	-0.0921455696225166	0.113227158784866	0.0497029349207878
-4.98517990112305	-7.28707456588745	-2.51284050941467	-0.0921646282076836	0.113153077661991	0.0498248599469662
-4.98570489883423	-7.28438138961792	-2.50101017951965	-0.0921269506216049	0.113271772861481	0.0497445240616798
-4.98865604400635	-7.28877210617065	-2.50195503234863	-0.0922058895230293	0.113183125853539	0.0498789735138416
-4.98393726348877	-7.28745746612549	-2.50564813613892	-0.0921923816204071	0.113293766975403	0.0498984903097153
-4.98364973068237	-7.29085063934326	-2.50560331344604	-0.0921426936984062	0.113166034221649	0.0499422587454319
-4.9834303855896	-7.28416395187378	-2.50006651878357	-0.0921793729066849	0.113180764019489	0.049991387873888
-4.98458099365234	-7.2925329208374	-2.50397133827209	-0.0921297445893288	0.113184362649918	0.0500217564404011
-4.98841094970703	-7.29183149337769	-2.50235533714294	-0.0922214835882187	0.113153100013733	0.0500255897641182
-4.98432016372681	-7.29065227508545	-2.51186537742615	-0.0921957343816757	0.113193780183792	0.0500224940478802
-4.98904848098755	-7.28998470306396	-2.50783205032349	-0.092137947678566	0.113147541880608	0.0500007756054401
-4.99048376083374	-7.29390001296997	-2.49907207489014	-0.0921920090913773	0.113148711621761	0.0500528961420059
-4.9886531829834	-7.29478549957275	-2.5123918056488	-0.0921914651989937	0.113134644925594	0.0500197038054466
-4.99183464050293	-7.29549980163574	-2.50391626358032	-0.0921489968895912	0.113151669502258	0.0499356463551521
-4.99640226364136	-7.29445123672485	-2.50366425514221	-0.0921867340803146	0.113107144832611	0.0499105788767338
-4.98899555206299	-7.29712104797363	-2.49909663200378	-0.0921436846256256	0.11305920034647	0.0498807691037655
-4.99859762191772	-7.29815864562988	-2.50640296936035	-0.0921332314610481	0.113163150846958	0.0498969852924347
-4.99633646011353	-7.2979621887207	-2.50436186790466	-0.0922096222639084	0.113100081682205	0.0498033687472343
-4.99268484115601	-7.29671764373779	-2.51025199890137	-0.0921740606427193	0.113109707832336	0.0497936755418777
-4.99712038040161	-7.29919958114624	-2.49646210670471	-0.0922201126813889	0.113167852163315	0.0497469231486321
-4.99784231185913	-7.2996129989624	-2.50606989860535	-0.0922307521104813	0.11313609033823	0.0497463345527649
-4.99530935287476	-7.30417728424072	-2.50359964370728	-0.0922491103410721	0.113197594881058	0.0496110245585442
-4.99993467330933	-7.29988098144531	-2.50427055358887	-0.0922320485115051	0.11312497407198	0.0496195591986179
-4.99911832809448	-7.30031538009644	-2.49679660797119	-0.0922546312212944	0.113269411027431	0.0495743416249752
-5.00396728515625	-7.30720186233521	-2.50062894821167	-0.0921926125884056	0.113231085240841	0.0494871996343136
-5.00375032424927	-7.30175876617432	-2.49946784973145	-0.0922758653759956	0.113173842430115	0.0494200214743614
-5.0056414604187	-7.30521154403687	-2.50466156005859	-0.0921816304326057	0.113217689096928	0.0493615120649338
-5.01273536682129	-7.30870723724365	-2.5040602684021	-0.0922680497169495	0.113236844539642	0.0493104495108128
-5.01161861419678	-7.31163692474365	-2.51054549217224	-0.0922297611832619	0.113218143582344	0.0492570511996746
-5.01750183105469	-7.30420351028442	-2.5197925567627	-0.0920835062861443	0.113268531858921	0.0491814129054546
-5.02224636077881	-7.31041240692139	-2.51230120658875	-0.09218480437994	0.113163284957409	0.0491607263684273
-5.02359533309937	-7.30863285064697	-2.52324676513672	-0.0921592116355896	0.113186530768871	0.0491574145853519
-5.02686834335327	-7.31165027618408	-2.52589273452759	-0.0920890420675278	0.113149635493755	0.0490700118243694
-5.03164958953857	-7.31214761734009	-2.52360272407532	-0.0922271236777306	0.113160766661167	0.0490339323878288
-5.02495861053467	-7.30947256088257	-2.52057480812073	-0.0922000631690025	0.113106042146683	0.0490277409553528
-5.03160619735718	-7.30924987792969	-2.53605461120605	-0.0922298207879066	0.113216944038868	0.0490312464535236
-5.02649593353271	-7.30822706222534	-2.5276460647583	-0.0922510474920273	0.113152243196964	0.0489771664142609
-5.02682399749756	-7.303053855896	-2.54178309440613	-0.0922245681285858	0.113108806312084	0.0490583032369614
-5.02800703048706	-7.30383396148682	-2.52689599990845	-0.092367023229599	0.113237999379635	0.0490167550742626
-5.02315425872803	-7.30346584320068	-2.541259765625	-0.0923169106245041	0.113141320645809	0.0491005927324295
-5.01899671554565	-7.29670715332031	-2.53179740905762	-0.0923804566264153	0.113202065229416	0.0490572191774845
-5.01980209350586	-7.29721260070801	-2.53242516517639	-0.0924426540732384	0.113161779940128	0.0491863749921322
-5.0112624168396	-7.29242897033691	-2.53123116493225	-0.0924891233444214	0.113386228680611	0.0492122024297714
-5.00959968566895	-7.29637098312378	-2.53088760375977	-0.0925314873456955	0.113265335559845	0.0492664612829685
-5.00509214401245	-7.28294038772583	-2.52703595161438	-0.0925978571176529	0.113317184150219	0.0492822863161564
-4.99969387054443	-7.28990793228149	-2.52149176597595	-0.0926235690712929	0.113435477018356	0.0493652336299419
-4.99964094161987	-7.28809595108032	-2.52543544769287	-0.0927803814411163	0.113333962857723	0.0493947677314281
-4.9911994934082	-7.28348636627197	-2.5264778137207	-0.0927790030837059	0.113529235124588	0.0493770241737366
-4.99404573440552	-7.28472423553467	-2.51819801330566	-0.0928144305944443	0.113487765192986	0.0494289435446262
-4.99018955230713	-7.28123998641968	-2.51709055900574	-0.0929041728377342	0.113561294972897	0.049478255212307
-4.98832225799561	-7.28314781188965	-2.52765679359436	-0.0927930772304535	0.113541126251221	0.0494854003190994
-4.9856333732605	-7.28066921234131	-2.52056169509888	-0.0929207131266594	0.113487415015697	0.0494975857436657
-4.98539543151855	-7.28355407714844	-2.51823949813843	-0.0929274037480354	0.113562300801277	0.0495901145040989
-4.98768472671509	-7.28432083129883	-2.5239634513855	-0.0929065346717834	0.11363784968853	0.049599464982748
-4.9878134727478	-7.28296279907227	-2.52904558181763	-0.0929557234048843	0.113520868122578	0.0496423095464706
-4.98433876037598	-7.27953290939331	-2.52450895309448	-0.0928289070725441	0.11354698985815	0.0496763996779919
-4.98686265945435	-7.28252935409546	-2.5234386920929	-0.0928651914000511	0.113575525581837	0.0497480221092701
-4.98516893386841	-7.28209400177002	-2.5261013507843	-0.0928788930177689	0.113539300858974	0.0496933050453663
-4.98359966278076	-7.28009700775146	-2.53445363044739	-0.092886209487915	0.113489933311939	0.0497342720627785
-4.98257160186768	-7.2805438041687	-2.52267336845398	-0.0929878354072571	0.113554701209068	0.0496704392135143
-4.98703575134277	-7.28132629394531	-2.5288667678833	-0.0929461121559143	0.113540172576904	0.0498199760913849
-4.98165369033813	-7.27576208114624	-2.52975678443909	-0.0929161086678505	0.113617748022079	0.0497692339122295
-4.98648500442505	-7.28107213973999	-2.54006147384644	-0.0928685292601585	0.113544262945652	0.0498273186385632
-4.98175668716431	-7.27086877822876	-2.5351448059082	-0.0929340273141861	0.113524340093136	0.0498072355985641
-4.97835397720337	-7.27777528762817	-2.53674101829529	-0.0928964093327522	0.113495767116547	0.0498697124421597
-4.98533868789673	-7.28115367889404	-2.53475666046143	-0.0929945856332779	0.113588705658913	0.0498818121850491
-4.97794103622437	-7.27529764175415	-2.5333399772644	-0.0929046496748924	0.113526910543442	0.049880925565958
-4.97977733612061	-7.27519130706787	-2.53852391242981	-0.0928303301334381	0.113566800951958	0.0498678050935268
-4.98082971572876	-7.27673530578613	-2.52739286422729	-0.0929387658834457	0.113581448793411	0.049933485686779
-4.97600698471069	-7.27455425262451	-2.53400659561157	-0.0928433910012245	0.113551713526249	0.0499315708875656
-4.97802925109863	-7.27406549453735	-2.53080725669861	-0.0928887352347374	0.113521784543991	0.0498813986778259
-4.97864437103271	-7.27179670333862	-2.52620196342468	-0.0929796248674393	0.113538965582848	0.0499316565692425
-4.97351121902466	-7.27480602264404	-2.51746821403503	-0.0928775668144226	0.113556459546089	0.0498120300471783
-4.97660970687866	-7.27703857421875	-2.53033900260925	-0.0929525122046471	0.113627262413502	0.0498281009495258
-4.97488451004028	-7.27360534667969	-2.51948165893555	-0.0929077565670013	0.113584592938423	0.04971918836236
-4.97573471069336	-7.27224540710449	-2.52316737174988	-0.0928755328059196	0.113585263490677	0.049711711704731
-4.97842025756836	-7.27700901031494	-2.50938129425049	-0.0929501950740814	0.113628178834915	0.0496322102844715
-4.97928762435913	-7.27772808074951	-2.52737903594971	-0.0928918048739433	0.113559380173683	0.0496419332921505
-4.98323678970337	-7.27923583984375	-2.52066373825073	-0.0928876176476479	0.113602936267853	0.0494692213833332
-4.98776340484619	-7.28076839447021	-2.52477192878723	-0.0928839221596718	0.113569155335426	0.0495409928262234
-4.98968601226807	-7.28187084197998	-2.52808117866516	-0.0928109213709831	0.113660462200642	0.0494614243507385
-4.99393463134766	-7.29065799713135	-2.53165173530579	-0.0927523300051689	0.113500908017159	0.0494078956544399
-4.99577903747559	-7.28183937072754	-2.53652548789978	-0.0927431210875511	0.1135099157691	0.0493830814957619
-4.99914884567261	-7.2877197265625	-2.53746628761292	-0.0926604419946671	0.113497786223888	0.04942462220788
-5.00563287734985	-7.28910636901855	-2.54468250274658	-0.0927110835909843	0.113491624593735	0.0493459887802601
-5.00462198257446	-7.29235410690308	-2.539626121521	-0.0926411524415016	0.113477535545826	0.0492990277707577
-5.00847339630127	-7.28821420669556	-2.54569411277771	-0.0925611183047295	0.113407909870148	0.0493183210492134
-5.00866460800171	-7.28982305526733	-2.54099535942078	-0.0926548168063164	0.113412395119667	0.0493918657302856
-5.00467252731323	-7.29084730148315	-2.55816149711609	-0.092512920498848	0.113393753767014	0.0493113473057747
-5.00588750839233	-7.28803873062134	-2.55489897727966	-0.0925604701042175	0.113345354795456	0.0493539348244667
-5.00276756286621	-7.28662061691284	-2.55744671821594	-0.0925779193639755	0.113318763673306	0.0494161956012249
-5.00057172775269	-7.2863245010376	-2.55464887619019	-0.0925440043210983	0.113391377031803	0.0494704805314541
-4.99817132949829	-7.28606128692627	-2.55374360084534	-0.0926036462187767	0.113292925059795	0.0495141893625259
-4.99120664596558	-7.27931547164917	-2.5606427192688	-0.0924811214208603	0.113280914723873	0.049558412283659
-4.99269866943359	-7.28230857849121	-2.55075335502625	-0.0926127955317497	0.113324522972107	0.0496117621660233
-4.98613262176514	-7.27822971343994	-2.56118512153625	-0.0925685465335846	0.113297492265701	0.0496463477611542
-4.98497533798218	-7.27493238449097	-2.55200624465942	-0.0925847366452217	0.113314278423786	0.0496759600937366
-4.98349761962891	-7.27661609649658	-2.54649829864502	-0.0926273465156555	0.11327863484621	0.0497716031968594
-4.97525024414063	-7.27099800109863	-2.5513768196106	-0.0925823003053665	0.11335002630949	0.0498248599469662
-4.9762659072876	-7.27148723602295	-2.55237412452698	-0.0925904735922813	0.113363586366177	0.0498570613563061
-4.9737229347229	-7.27053070068359	-2.54487919807434	-0.0926657095551491	0.113343760371208	0.0498553439974785
-4.96907567977905	-7.26713132858276	-2.5425500869751	-0.0926730632781982	0.113322287797928	0.0499328784644604
-4.96560192108154	-7.27092695236206	-2.53902196884155	-0.0926523804664612	0.11334104090929	0.0500133000314236
-4.9702730178833	-7.2697696685791	-2.55236887931824	-0.092728890478611	0.113339431583881	0.0500305183231831
-4.96678304672241	-7.27061986923218	-2.55158972740173	-0.0926131159067154	0.113365709781647	0.0500715486705303
-4.96997833251953	-7.27119588851929	-2.54424905776978	-0.0925774350762367	0.113286077976227	0.0501167960464954
-4.97244358062744	-7.27548122406006	-2.54441332817078	-0.0926211625337601	0.113377213478088	0.050196822732687
-4.96904420852661	-7.27640247344971	-2.55384659767151	-0.0925600603222847	0.113364309072495	0.0502498634159565
-4.97142362594604	-7.27568340301514	-2.54635572433472	-0.0925789177417755	0.113266609609127	0.0502366349101067
-4.97245931625366	-7.2777042388916	-2.54834318161011	-0.0925188586115837	0.113312885165215	0.050352793186903
-4.97412633895874	-7.27845001220703	-2.55293297767639	-0.092458575963974	0.113325066864491	0.0502860099077225
-4.97901105880737	-7.27984094619751	-2.55036211013794	-0.0924848020076752	0.11333229392767	0.0503671281039715
-4.97342920303345	-7.27812433242798	-2.54673266410828	-0.0924225300550461	0.113214626908302	0.0503362119197845
-4.97337675094604	-7.278977394104	-2.55348706245422	-0.0923594459891319	0.113232016563416	0.0504385158419609
-4.97766494750977	-7.27919340133667	-2.54359030723572	-0.0923777744174004	0.113294444978237	0.0504105314612389
-4.97379922866821	-7.27516937255859	-2.55607342720032	-0.0923527777194977	0.113157190382481	0.050487719476223
-4.97210311889648	-7.27677536010742	-2.55274653434753	-0.0923206657171249	0.113225243985653	0.0504193417727947
-4.97545146942139	-7.27691459655762	-2.55013084411621	-0.0923636555671692	0.11310026794672	0.0505783408880234
-4.97155618667603	-7.27515506744385	-2.54720067977905	-0.0923049971461296	0.113252714276314	0.0506123118102551
-4.97107076644897	-7.28056764602661	-2.5475959777832	-0.0922241285443306	0.113160826265812	0.0506363213062286
-4.96806335449219	-7.27573490142822	-2.54300117492676	-0.0922811031341553	0.113084107637405	0.0506200008094311
-4.96638917922974	-7.27739477157593	-2.53914308547974	-0.0921720713376999	0.113140352070332	0.0506870299577713
-4.96709966659546	-7.27861881256104	-2.53140616416931	-0.0922304689884186	0.113118879497051	0.0506528802216053
-4.96423101425171	-7.27964973449707	-2.53757071495056	-0.092283122241497	0.113137230277061	0.0506631694734097
-4.96562051773071	-7.27614641189575	-2.53757071495056	-0.0921167880296707	0.113095544278622	0.050645999610424
-4.96517086029053	-7.27844715118408	-2.52091431617737	-0.0922303944826126	0.113114900887012	0.050683930516243
-4.96106910705566	-7.27637386322021	-2.53182935714722	-0.0921508297324181	0.113101363182068	0.0506416112184525
-4.96209287643433	-7.28023481369019	-2.52350068092346	-0.0920949801802635	0.113026335835457	0.0506125018000603
-4.96655464172363	-7.27646684646606	-2.52066206932068	-0.0921739190816879	0.113128639757633	0.0505932755768299
-4.96116065979004	-7.28138971328735	-2.51757431030273	-0.092087410390377	0.113083839416504	0.0505526140332222
-4.96891832351685	-7.28474426269531	-2.52039957046509	-0.0920779556035995	0.113124467432499	0.0505558848381042
-4.96559953689575	-7.28455638885498	-2.51417946815491	-0.092051587998867	0.113097652792931	0.0504587665200233
-4.96961641311646	-7.28756332397461	-2.51531171798706	-0.09200718998909	0.11303187161684	0.0505333095788956
-4.97204256057739	-7.28886938095093	-2.51152610778809	-0.091975174844265	0.113152682781219	0.0504397265613079
-4.97340250015259	-7.29693078994751	-2.52059650421143	-0.0919380933046341	0.113037779927254	0.0504570119082928
-4.97570705413818	-7.29648923873901	-2.51817059516907	-0.0918413251638412	0.113125331699848	0.0503786616027355
-4.98103332519531	-7.30076837539673	-2.51464676856995	-0.0918753370642662	0.1129549741745	0.0505119189620018
-4.98137950897217	-7.29993867874146	-2.52228045463562	-0.0917930454015732	0.113127857446671	0.0504350103437901
-4.98386478424072	-7.30648422241211	-2.52083301544189	-0.0917713642120361	0.11298518627882	0.0504816621541977
-4.98431253433228	-7.30037593841553	-2.52270603179932	-0.0917376726865768	0.112952269613743	0.0504621267318726
-4.98280763626099	-7.30903148651123	-2.52191472053528	-0.0916971489787102	0.11297906935215	0.0504997186362743
-4.99019861221313	-7.30863857269287	-2.52356123924255	-0.0917158871889114	0.112944930791855	0.0504681244492531
-4.98141717910767	-7.30609893798828	-2.52923941612244	-0.0916362553834915	0.112931706011295	0.0503942929208279
-4.9912633895874	-7.30979490280151	-2.5182626247406	-0.0916086435317993	0.112908057868481	0.0504785627126694
-4.98671293258667	-7.30539464950562	-2.52067279815674	-0.0916513428092003	0.113010928034782	0.0505009591579437
-4.98345375061035	-7.31152534484863	-2.52358675003052	-0.0915292426943779	0.112777546048164	0.0504633784294128
-4.98382759094238	-7.30419206619263	-2.52480006217957	-0.0916627794504166	0.11282130330801	0.0505204163491726
-4.97811269760132	-7.30675935745239	-2.52310824394226	-0.0916002839803696	0.112874433398247	0.0505663976073265
-4.98128032684326	-7.30777788162231	-2.53205442428589	-0.0916013941168785	0.11288733035326	0.0505460686981678
-4.97512483596802	-7.30317878723145	-2.51595687866211	-0.0916058197617531	0.112759962677956	0.0505645014345646
-4.97593307495117	-7.30510187149048	-2.52419018745422	-0.0915791168808937	0.112806938588619	0.0506286285817623
-4.97740030288696	-7.30864095687866	-2.51334834098816	-0.0917211621999741	0.112914711236954	0.0505646951496601
-4.97361183166504	-7.30599117279053	-2.53054594993591	-0.0915937498211861	0.112810768187046	0.050681296736002
-4.9742226600647	-7.30522775650024	-2.51858830451965	-0.0916325449943542	0.112817615270615	0.0506389401853085
-4.9752631187439	-7.30859899520874	-2.51985430717468	-0.0916497707366943	0.112829215824604	0.0507513731718063
-4.97118282318115	-7.30279779434204	-2.53069162368774	-0.0915749669075012	0.112853370606899	0.0506434142589569
-4.97431421279907	-7.30740833282471	-2.52146220207214	-0.0916406661272049	0.112789802253246	0.0507022850215435
-4.97069597244263	-7.3038067817688	-2.52220892906189	-0.0916167870163918	0.11283166706562	0.0507192015647888
-4.97244262695313	-7.31391429901123	-2.52447462081909	-0.091618686914444	0.112826749682426	0.0507984198629856
-4.97455739974976	-7.30869483947754	-2.52627301216125	-0.0915949270129204	0.112783096730709	0.050802007317543
-4.971764087677	-7.30714511871338	-2.52383279800415	-0.0915058255195618	0.112832687795162	0.0508064106106758
-4.97633409500122	-7.31069755554199	-2.52231740951538	-0.0915499553084373	0.112803287804127	0.0508646927773952
-4.97097587585449	-7.30746364593506	-2.53348112106323	-0.0916012823581696	0.112789250910282	0.0509060025215149
-4.97421503067017	-7.3113579750061	-2.53431129455566	-0.0915020555257797	0.112782306969166	0.0509049892425537
-4.97109079360962	-7.30785274505615	-2.5295398235321	-0.0915913805365562	0.112863577902317	0.0509675517678261
-4.96986770629883	-7.31287002563477	-2.52611637115479	-0.0915244296193123	0.112803801894188	0.0509654730558395
-4.97242164611816	-7.310378074646	-2.53333902359009	-0.0915520861744881	0.112813152372837	0.0509926229715347
-4.96676540374756	-7.30903244018555	-2.52169609069824	-0.0915253460407257	0.11270859092474	0.051008302718401
-4.97008371353149	-7.31038331985474	-2.53177833557129	-0.0915413945913315	0.112922355532646	0.0510606244206429
-4.96885251998901	-7.31475257873535	-2.51774954795837	-0.0915958434343338	0.112846627831459	0.0510835312306881
-4.96529912948608	-7.30808687210083	-2.53063154220581	-0.091457188129425	0.112862251698971	0.051102876663208
-4.96711587905884	-7.30925607681274	-2.51219582557678	-0.0916251316666603	0.112951628863811	0.0511369146406651
-4.9638876914978	-7.31243324279785	-2.51820802688599	-0.0915546491742134	0.112877920269966	0.0511703118681908
-4.9637508392334	-7.3110089302063	-2.51574873924255	-0.0915297865867615	0.112969405949116	0.0511090382933617
-4.96417808532715	-7.31445598602295	-2.50569128990173	-0.0916177704930305	0.11290330439806	0.0511770956218243
-4.96143817901611	-7.31067657470703	-2.51099109649658	-0.0915868654847145	0.112970195710659	0.0511408187448978
-4.96435117721558	-7.31998348236084	-2.50143814086914	-0.0916031375527382	0.112941712141037	0.0510814227163792
-4.9662446975708	-7.31450128555298	-2.50191974639893	-0.091655008494854	0.112966097891331	0.0510563142597675
-4.96251678466797	-7.3181266784668	-2.49663543701172	-0.0915613025426865	0.113032162189484	0.0510493591427803
-4.97204971313477	-7.3185567855835	-2.49301052093506	-0.091672345995903	0.113038599491119	0.0510217808187008
-4.96416425704956	-7.31908750534058	-2.49280881881714	-0.0916096270084381	0.113093242049217	0.0509558878839016
-4.97132444381714	-7.32411766052246	-2.48709440231323	-0.091637022793293	0.113069266080856	0.0509123615920544
-4.97039031982422	-7.32573938369751	-2.48039531707764	-0.0917079448699951	0.113124266266823	0.050895981490612
-4.9749927520752	-7.32849884033203	-2.48427867889404	-0.0915627107024193	0.113167263567448	0.0508735850453377
-4.97938823699951	-7.33518409729004	-2.48524689674377	-0.0916038379073143	0.113167181611061	0.0507841482758522
-4.98249101638794	-7.33756828308105	-2.48733425140381	-0.091599702835083	0.113099291920662	0.0507707111537457
-4.98910045623779	-7.33855962753296	-2.48583745956421	-0.0914404466748238	0.113114036619663	0.0507903322577477
-4.99686813354492	-7.34916830062866	-2.49061679840088	-0.0915003791451454	0.113076202571392	0.0508025549352169
-4.99688386917114	-7.34415674209595	-2.49436736106873	-0.0913481786847115	0.113038413226604	0.0507226958870888
-5.00993967056274	-7.35220956802368	-2.49683666229248	-0.0913128703832626	0.113052867352962	0.0507357604801655
-5.0125207901001	-7.35387516021729	-2.49833011627197	-0.0912992209196091	0.113002307713032	0.0507039465010166
-5.01370811462402	-7.35694360733032	-2.51440525054932	-0.0911436676979065	0.112943425774574	0.0507402494549751
-5.01917791366577	-7.35578203201294	-2.51427388191223	-0.0911168083548546	0.112906560301781	0.0506532266736031
-5.02057504653931	-7.36069869995117	-2.50953507423401	-0.0911485701799393	0.112905919551849	0.0507431663572788
-5.02101564407349	-7.35943841934204	-2.52093648910522	-0.0911684632301331	0.112837515771389	0.050703402608633
-5.02574634552002	-7.36167526245117	-2.52139163017273	-0.091016098856926	0.112747579813004	0.0507150031626225
-5.02690315246582	-7.35555171966553	-2.52504873275757	-0.0911105126142502	0.112784914672375	0.0507024191319942
-5.02199697494507	-7.35741472244263	-2.52665901184082	-0.0909880250692368	0.112715788185596	0.0507347024977207
-5.02827215194702	-7.35675239562988	-2.52545619010925	-0.0910024642944336	0.1126988530159	0.0507735870778561
-5.0256724357605	-7.35995960235596	-2.52804660797119	-0.0910631194710732	0.112690523266792	0.0508688315749168
-5.02177762985229	-7.35354280471802	-2.53906512260437	-0.0909077599644661	0.112682193517685	0.0508540011942387
-5.02553081512451	-7.35760402679443	-2.52568173408508	-0.0910400152206421	0.112594738602638	0.0509424060583115
-5.02002668380737	-7.3508186340332	-2.53243708610535	-0.0909470841288567	0.112645283341408	0.0510575883090496
-5.01774549484253	-7.35591840744019	-2.53468823432922	-0.0909638777375221	0.1126813814044	0.0510757900774479
-5.01833009719849	-7.35344648361206	-2.53936839103699	-0.0909673720598221	0.112606145441532	0.0511335618793964
-5.01393032073975	-7.35288095474243	-2.53430938720703	-0.0908892303705215	0.112532787024975	0.0511946119368076
-5.01168346405029	-7.35198020935059	-2.53081059455872	-0.0908797383308411	0.112663686275482	0.0512789115309715
-5.01455545425415	-7.35505294799805	-2.52607774734497	-0.0908820107579231	0.112629622220993	0.0513995587825775
-5.00924682617188	-7.35529375076294	-2.53490209579468	-0.0908671543002129	0.112627409398556	0.0514229498803616
-5.00755214691162	-7.35584545135498	-2.53980755805969	-0.0908639505505562	0.112552270293236	0.0514593161642551
-5.00877285003662	-7.352952003479	-2.52625417709351	-0.0908110365271568	0.112622082233429	0.0515716820955276
-5.00703907012939	-7.35793685913086	-2.53736591339111	-0.0907830074429512	0.112631402909756	0.0517198890447617
-5.00442171096802	-7.35510158538818	-2.5394868850708	-0.0907377451658249	0.112531311810017	0.0516791231930256
-5.00888729095459	-7.35813331604004	-2.53512406349182	-0.0907670557498932	0.112571477890015	0.0517983287572861
-5.00309419631958	-7.35534620285034	-2.53946399688721	-0.0907114371657372	0.112608298659325	0.0518864020705223
-5.0040864944458	-7.35930919647217	-2.53612470626831	-0.0907507836818695	0.112593911588192	0.051898218691349
-5.00481224060059	-7.35264015197754	-2.54178380966187	-0.0907377824187279	0.112543217837811	0.0519234500825405
-4.99879360198975	-7.35121488571167	-2.53827404975891	-0.0906413048505783	0.112573049962521	0.0519699491560459
-4.99862718582153	-7.35403394699097	-2.53930568695068	-0.0907228663563728	0.112544663250446	0.0520816221833229
-4.99556112289429	-7.35212469100952	-2.53553462028503	-0.0907199829816818	0.112537436187267	0.0520813129842281
-4.99298477172852	-7.34951686859131	-2.53083372116089	-0.090703584253788	0.112546063959599	0.0521516837179661
-4.98990440368652	-7.34753656387329	-2.52637839317322	-0.0907706022262573	0.112545557320118	0.0521374680101871
-4.9889063835144	-7.34597444534302	-2.52454543113709	-0.0907921344041824	0.112525045871735	0.0522551871836185
-4.98228549957275	-7.34780979156494	-2.51558589935303	-0.0908273234963417	0.11259700357914	0.0522473566234112
-4.98368692398071	-7.34394025802612	-2.52427506446838	-0.0908873155713081	0.112599641084671	0.0523104965686798
-4.97938823699951	-7.34094953536987	-2.51621675491333	-0.0908666402101517	0.112589091062546	0.0523586124181747
-4.97720003128052	-7.34003448486328	-2.519451379776	-0.0908108577132225	0.112643949687481	0.0524058155715466
-4.97334051132202	-7.34332895278931	-2.50879430770874	-0.0910355821251869	0.112680561840534	0.0523808822035789
-4.97253894805908	-7.34016132354736	-2.51506471633911	-0.0909934341907501	0.112620338797569	0.0524194091558456
-4.9708456993103	-7.33854484558105	-2.50235056877136	-0.0910539105534554	0.112683095037937	0.0523125566542149
-4.97029876708984	-7.33879470825195	-2.5037682056427	-0.0911315381526947	0.112670116126537	0.0523277148604393
-4.96445655822754	-7.33788061141968	-2.50029325485229	-0.0911175906658173	0.112691096961498	0.0522818863391876
-4.96660661697388	-7.34049892425537	-2.50344300270081	-0.0911370292305946	0.112682551145554	0.0522564835846424
-4.96974468231201	-7.33992576599121	-2.49378705024719	-0.0911484062671661	0.11273667961359	0.0522367991507053
-4.96833658218384	-7.33686494827271	-2.49209547042847	-0.0912022441625595	0.112707734107971	0.0522469766438007
-4.97229862213135	-7.34453964233398	-2.49001955986023	-0.0911394655704498	0.112811572849751	0.0522428043186665
-4.97751426696777	-7.34547424316406	-2.49409294128418	-0.0912296026945114	0.112731568515301	0.0522861965000629
-4.97303152084351	-7.34496212005615	-2.50302672386169	-0.0911682024598122	0.112763233482838	0.0522515997290611
-4.98195457458496	-7.34358263015747	-2.50173044204712	-0.0911441594362259	0.112698219716549	0.052208237349987
-4.98234939575195	-7.34805774688721	-2.49571704864502	-0.0912627801299095	0.112698465585709	0.0522480607032776
-4.97925853729248	-7.3466854095459	-2.50881052017212	-0.0910980701446533	0.112686894834042	0.0522118881344795
-4.98155117034912	-7.3490424156189	-2.5049045085907	-0.0911525636911392	0.112637728452682	0.0521668381989002
-4.98388051986694	-7.34594535827637	-2.50420045852661	-0.0912537053227425	0.112659059464931	0.0521615631878376
-4.97945261001587	-7.34458160400391	-2.50591468811035	-0.0911321714520454	0.112613022327423	0.0521471127867699
-4.98400926589966	-7.3461480140686	-2.51195764541626	-0.0911725237965584	0.112694554030895	0.0521642155945301
-4.98025703430176	-7.34735774993896	-2.50853991508484	-0.0912784039974213	0.112640045583248	0.0521200150251389
-4.97856855392456	-7.33979463577271	-2.51708889007568	-0.0911640226840973	0.112608157098293	0.0521640032529831
-4.98086643218994	-7.34217977523804	-2.50624918937683	-0.091339148581028	0.112716138362885	0.0520830154418945
-4.97774696350098	-7.34030532836914	-2.50990390777588	-0.0912618339061737	0.112632296979427	0.0521944351494312
-4.9752140045166	-7.33914566040039	-2.51624298095703	-0.0913314744830132	0.112750023603439	0.0520669631659985
-4.97637033462524	-7.33536291122437	-2.51589441299438	-0.0913159474730492	0.1126868724823	0.0520640946924686
-4.97653913497925	-7.3367657661438	-2.50935554504395	-0.091363437473774	0.112736269831657	0.0520985387265682
-4.9762396812439	-7.33585262298584	-2.51361966133118	-0.0913196504116058	0.112740434706211	0.0519857630133629
-4.97604608535767	-7.33372640609741	-2.50651478767395	-0.0914177969098091	0.112710535526276	0.0519900545477867
-4.97433948516846	-7.33085966110229	-2.50924396514893	-0.0913880094885826	0.11271508783102	0.051939744502306
-4.97559261322021	-7.33354187011719	-2.50684142112732	-0.0914461314678192	0.112830199301243	0.0518709197640419
-4.98043441772461	-7.33358192443848	-2.5137779712677	-0.0915626287460327	0.112772092223167	0.0518441647291183
-4.97629928588867	-7.33324861526489	-2.51895022392273	-0.0914503410458565	0.112777501344681	0.051770992577076
-4.98069429397583	-7.33351755142212	-2.5212550163269	-0.0915388986468315	0.112805478274822	0.0516921356320381
-4.98691082000732	-7.33784914016724	-2.50958824157715	-0.0915572419762611	0.112813785672188	0.0516390912234783
-4.98734426498413	-7.33423614501953	-2.52306532859802	-0.0915373936295509	0.112900912761688	0.051687590777874
-4.98760747909546	-7.33897018432617	-2.51974368095398	-0.091527059674263	0.112843692302704	0.0515523925423622
-4.99467086791992	-7.33753633499146	-2.52635669708252	-0.0914910286664963	0.112782530486584	0.0515438541769981
-4.99393558502197	-7.33790397644043	-2.52399444580078	-0.0914428681135178	0.112832047045231	0.0514088645577431
-4.9999098777771	-7.33880043029785	-2.53701853752136	-0.0914930105209351	0.112834602594376	0.05148771032691
-4.99963283538818	-7.33739233016968	-2.53316473960876	-0.0914548859000206	0.112722337245941	0.0513844899833202
-5.00369358062744	-7.33686447143555	-2.5417263507843	-0.0914077237248421	0.112768851220608	0.0513695776462555
-5.00472497940063	-7.34119892120361	-2.53123497962952	-0.0914289951324463	0.112816579639912	0.0512821152806282
-5.00571250915527	-7.33775997161865	-2.54260945320129	-0.0914205983281136	0.112694554030895	0.051315326243639
-5.00333738327026	-7.33761739730835	-2.54810619354248	-0.091382272541523	0.11277112364769	0.0512403585016727
-5.00719738006592	-7.33853197097778	-2.54892587661743	-0.0914336368441582	0.112651117146015	0.0511961244046688
-5.00583934783936	-7.33489179611206	-2.54516744613647	-0.0914056673645973	0.112700216472149	0.0512001551687717
-5.0066876411438	-7.3373966217041	-2.5515513420105	-0.0913427472114563	0.112740382552147	0.0512208789587021
-5.00597095489502	-7.33567190170288	-2.551349401474	-0.09140694886446	0.112734258174896	0.0512002483010292
-5.00463247299194	-7.3312201499939	-2.54983139038086	-0.0913895219564438	0.112697541713715	0.0511404015123844
-5.00107479095459	-7.33386850357056	-2.55051279067993	-0.0913669094443321	0.112795956432819	0.0511120930314064
-5.00298738479614	-7.33595561981201	-2.54821276664734	-0.091456264257431	0.112753726541996	0.0511343814432621
-4.99993133544922	-7.33368253707886	-2.54214215278625	-0.0914486050605774	0.112744055688381	0.0511001497507095
-4.99645614624023	-7.33363914489746	-2.55223035812378	-0.0914408043026924	0.112778514623642	0.0511135794222355
-4.99617910385132	-7.33499717712402	-2.53728914260864	-0.0914823859930038	0.112746566534042	0.0510453768074512
-4.99495363235474	-7.33132791519165	-2.54151177406311	-0.0915478244423866	0.11274977773428	0.0511099062860012
-4.99265098571777	-7.33634328842163	-2.5353696346283	-0.0915044993162155	0.112851768732071	0.0510302037000656
-4.99803876876831	-7.33604431152344	-2.54081153869629	-0.0915858149528503	0.112860389053822	0.0510139279067516
-4.99202680587769	-7.33153104782104	-2.53096914291382	-0.0916283503174782	0.112824164330959	0.0509501956403255
-4.99496936798096	-7.3351788520813	-2.53841638565063	-0.0916016548871994	0.112872734665871	0.0509099401533604
-4.99713373184204	-7.33889675140381	-2.52663946151733	-0.0916404202580452	0.112911522388458	0.0508097037672997
-4.99530601501465	-7.33907985687256	-2.54304242134094	-0.0915690138936043	0.112902514636517	0.0507633797824383
-5.00013113021851	-7.33860874176025	-2.53098702430725	-0.0916390046477318	0.113038495182991	0.0507085584104061
-5.00168371200562	-7.34400653839111	-2.53447508811951	-0.0916850045323372	0.11291977763176	0.0507197640836239
-5.00110387802124	-7.34182119369507	-2.53166794776917	-0.0916047394275665	0.113047070801258	0.0506437309086323
-5.00600051879883	-7.34656000137329	-2.53840160369873	-0.0916523411870003	0.112967535853386	0.0505912974476814
-5.00617074966431	-7.34201622009277	-2.52796053886414	-0.0917139276862144	0.113060042262077	0.0505637675523758
-5.00662565231323	-7.34938383102417	-2.53236103057861	-0.0917107611894608	0.112988747656345	0.0505415983498096
-5.01033401489258	-7.34868001937866	-2.53207778930664	-0.0917665287852287	0.113018155097961	0.0505235344171524
-5.00481176376343	-7.34438276290894	-2.53947019577026	-0.0917126089334488	0.113010011613369	0.0504178032279015
-5.0096640586853	-7.34333419799805	-2.5347752571106	-0.0917927399277687	0.113014854490757	0.0504847541451454
-5.00743865966797	-7.34396553039551	-2.53327250480652	-0.0918246954679489	0.113014973700047	0.0504829697310925
-5.00623083114624	-7.33987426757813	-2.53602051734924	-0.0917729362845421	0.113048136234283	0.0504397787153721
-5.00444650650024	-7.34091377258301	-2.53281116485596	-0.0918623432517052	0.113065160810947	0.0503813959658146
-5.0038480758667	-7.33551692962646	-2.53222012519836	-0.0918173789978027	0.113056980073452	0.0504552535712719
-4.99815654754639	-7.33769559860229	-2.53972053527832	-0.0918474420905113	0.113110445439816	0.0504498146474361
-5.00150585174561	-7.33616161346436	-2.53744626045227	-0.0919532850384712	0.113108418881893	0.0504694990813732
-4.99445915222168	-7.3313136100769	-2.53482913970947	-0.0919391661882401	0.113111823797226	0.0504929311573505
-4.99746322631836	-7.3332257270813	-2.53886699676514	-0.0919473171234131	0.11311749368906	0.0506188943982124
-4.99227046966553	-7.32973432540894	-2.53732824325562	-0.0921059995889664	0.113181784749031	0.0504701919853687
-4.98584127426147	-7.32699871063232	-2.54210925102234	-0.0919914320111275	0.113059587776661	0.0506165400147438
-4.9877552986145	-7.32160091400146	-2.53509187698364	-0.0920694619417191	0.113212712109089	0.050561361014843
-4.98255681991577	-7.32435846328735	-2.53491401672363	-0.0921312496066093	0.113139547407627	0.0506900995969772
-4.97759437561035	-7.3214282989502	-2.53936886787415	-0.0920999348163605	0.113211043179035	0.0506569594144821
-4.97912502288818	-7.32340431213379	-2.53539729118347	-0.0921425446867943	0.113101206719875	0.0506950095295906
-4.97391653060913	-7.31729793548584	-2.53085327148438	-0.09210304915905	0.11318764090538	0.0507227182388306
-4.97121810913086	-7.32225751876831	-2.53477025032043	-0.0921707600355148	0.113193415105343	0.0507538765668869
-4.97163248062134	-7.31395626068115	-2.54047155380249	-0.0921553000807762	0.113161735236645	0.0507708489894867
-4.96333980560303	-7.31582260131836	-2.53261017799377	-0.0921488180756569	0.113261669874191	0.0507822968065739
-4.96769523620605	-7.31439685821533	-2.52431654930115	-0.092236191034317	0.11323032528162	0.0508292317390442
-4.96170616149902	-7.31102705001831	-2.53303980827332	-0.0921990647912025	0.113235786557198	0.0508360974490643
-4.96096754074097	-7.30834913253784	-2.52827334403992	-0.0921361222863197	0.11321197450161	0.0508054234087467
-4.95639562606812	-7.3071722984314	-2.52498602867126	-0.0922629237174988	0.113236702978611	0.050843957811594
-4.95151710510254	-7.30748653411865	-2.52574825286865	-0.0922154784202576	0.113275021314621	0.0508240312337875
-4.9519681930542	-7.30860614776611	-2.52278852462769	-0.0921579077839851	0.11332605779171	0.0508068650960922
-4.95243453979492	-7.30824136734009	-2.52715110778809	-0.0922954231500626	0.11328062415123	0.0508232973515987
-4.94740009307861	-7.30191707611084	-2.51419925689697	-0.0922703891992569	0.113305196166039	0.0507316589355469
-4.94935894012451	-7.30307626724243	-2.51936197280884	-0.0922357961535454	0.113378621637821	0.0508551076054573
-4.94949579238892	-7.30398321151733	-2.51487183570862	-0.0923541337251663	0.113364979624748	0.0507593713700771
-4.94688034057617	-7.30302906036377	-2.52714467048645	-0.0922822952270508	0.113328389823437	0.0507947206497192
-4.94692707061768	-7.30232858657837	-2.51544570922852	-0.0923198685050011	0.113454721868038	0.0507053956389427
-4.94784736633301	-7.30600929260254	-2.51355195045471	-0.0923630744218826	0.113392233848572	0.0507677271962166
-4.94669914245605	-7.30103969573975	-2.51825475692749	-0.0923252329230309	0.113467566668987	0.0506980791687965
-4.94967126846313	-7.30353927612305	-2.51527833938599	-0.0923042222857475	0.11343914270401	0.0506338961422443
-4.94748497009277	-7.30039262771606	-2.50714135169983	-0.0924616307020187	0.11336587369442	0.0506102629005909
-4.94846248626709	-7.30213689804077	-2.50260972976685	-0.0924011990427971	0.113458707928658	0.0506337732076645
-4.95186710357666	-7.30309581756592	-2.50408434867859	-0.0924183949828148	0.113585449755192	0.0505704246461391
-4.95114755630493	-7.30424308776855	-2.51147651672363	-0.0924148857593536	0.113411426544189	0.0504964180290699
-4.95149374008179	-7.30197381973267	-2.50700569152832	-0.092421680688858	0.113528214395046	0.0504851676523685
-4.95731019973755	-7.30287504196167	-2.49489378929138	-0.0924508199095726	0.113445498049259	0.0505044050514698
-4.95378112792969	-7.30025672912598	-2.51065993309021	-0.0924360826611519	0.113569304347038	0.0504548437893391
-4.95488262176514	-7.308189868927	-2.50489807128906	-0.0923841297626495	0.113451950252056	0.0503721050918102
-4.957763671875	-7.30093669891357	-2.50553274154663	-0.0923982337117195	0.113522544503212	0.050427470356226
-4.9560809135437	-7.30667066574097	-2.49971437454224	-0.0923451632261276	0.11354224383831	0.0504322275519371
-4.96111488342285	-7.3083119392395	-2.5084216594696	-0.0923761948943138	0.113526120781898	0.050386194139719
-4.96058940887451	-7.30600595474243	-2.50281429290771	-0.0923331677913666	0.113437481224537	0.0503319054841995
-4.9642071723938	-7.30860948562622	-2.50810623168945	-0.0922728031873703	0.113491475582123	0.0503344237804413
-4.96845102310181	-7.31100082397461	-2.5035707950592	-0.0923553109169006	0.11355222761631	0.0502222068607807
-4.97056198120117	-7.31037712097168	-2.51741766929626	-0.0921667069196701	0.113427929580212	0.0502323918044567
-4.97518444061279	-7.3121166229248	-2.5087628364563	-0.092254713177681	0.113524600863457	0.0501597225666046
-4.97361278533936	-7.31646156311035	-2.51158094406128	-0.0922746509313583	0.113425366580486	0.050258107483387
-4.97221183776855	-7.31448316574097	-2.51958084106445	-0.0921799167990685	0.113433986902237	0.0501274652779102
-4.97941446304321	-7.3172721862793	-2.51537942886353	-0.0922158434987068	0.113357111811638	0.0501038990914822
-4.9778265953064	-7.31293964385986	-2.51591300964355	-0.0922706425189972	0.113496601581573	0.0500404350459576
-4.98045873641968	-7.31807088851929	-2.51397705078125	-0.0920954123139381	0.113423749804497	0.0500779040157795
-4.98284673690796	-7.31573629379272	-2.51159191131592	-0.0922131612896919	0.113437995314598	0.0500270612537861
-4.9800763130188	-7.31351280212402	-2.51177620887756	-0.0921901687979698	0.113389328122139	0.0499651432037354
-4.9825644493103	-7.31275463104248	-2.51239037513733	-0.0922006443142891	0.113450713455677	0.0499535091221333
-4.98198699951172	-7.31723165512085	-2.50771331787109	-0.0922706574201584	0.113423407077789	0.0500003173947334
-4.97869253158569	-7.31114482879639	-2.51700305938721	-0.0922424793243408	0.113418579101563	0.0498996265232563
-4.97648620605469	-7.31259107589722	-2.50382661819458	-0.0922392532229424	0.113345146179199	0.0498461425304413
-4.97835493087769	-7.30658292770386	-2.50345826148987	-0.0922936126589775	0.113414019346237	0.0499859228730202
-4.97412538528442	-7.31001663208008	-2.51531219482422	-0.0922848284244537	0.113506749272346	0.0499070696532726
-4.97643995285034	-7.31178617477417	-2.51439809799194	-0.0923538729548454	0.113402731716633	0.0498714670538902
-4.97128772735596	-7.30645227432251	-2.50087332725525	-0.0923587158322334	0.113494671881199	0.0498528145253658
-4.97448444366455	-7.30847215652466	-2.50446629524231	-0.0924346670508385	0.113495633006096	0.0499427281320095
-4.96996307373047	-7.30810117721558	-2.49825191497803	-0.0924785062670708	0.113499604165554	0.049803901463747
-4.96822452545166	-7.30686521530151	-2.50800037384033	-0.0923683270812035	0.113466717302799	0.0498244911432266
-4.97141551971436	-7.30800580978394	-2.49318289756775	-0.0924816429615021	0.113584719598293	0.0497230365872383
-4.97020435333252	-7.30774164199829	-2.49550676345825	-0.0924987569451332	0.113575384020805	0.0497528165578842
-4.97128295898438	-7.30691957473755	-2.48871088027954	-0.0924329459667206	0.113583147525787	0.0497561246156693
-4.97278308868408	-7.30747365951538	-2.49973273277283	-0.0924604833126068	0.113601043820381	0.0496225915849209
-4.97496604919434	-7.30737209320068	-2.4890673160553	-0.0924446508288383	0.113662384450436	0.0495761819183826
-4.97592687606812	-7.30813074111938	-2.49186372756958	-0.0924481600522995	0.113618813455105	0.0495469644665718
-4.97683048248291	-7.31443881988525	-2.48367285728455	-0.0924893766641617	0.11366805434227	0.0494609400629997
-4.97750043869019	-7.31276655197144	-2.49051713943481	-0.0925005152821541	0.113601580262184	0.0494807250797749
-4.97837829589844	-7.30902242660522	-2.49072599411011	-0.0924750193953514	0.113687731325626	0.0493623130023479
-4.98420429229736	-7.31636571884155	-2.47846508026123	-0.0924751758575439	0.113630682229996	0.0494261234998703
-4.9817852973938	-7.31470251083374	-2.49082112312317	-0.0924527794122696	0.113704338669777	0.0493525341153145
-4.98138666152954	-7.31978940963745	-2.48599362373352	-0.092413604259491	0.113597847521305	0.0492531098425388
-4.98430204391479	-7.31254863739014	-2.48082184791565	-0.0924245268106461	0.113653138279915	0.0493367351591587
-4.98397445678711	-7.3203911781311	-2.48318099975586	-0.0923949703574181	0.113665819168091	0.0492443330585957
-4.98547315597534	-7.32124805450439	-2.49074411392212	-0.0924625620245934	0.113661378622055	0.049280658364296
-4.9817852973938	-7.31805849075317	-2.47922420501709	-0.0924414917826653	0.113644801080227	0.0491854436695576
-4.98825645446777	-7.32705163955688	-2.47883009910584	-0.0924445390701294	0.113693542778492	0.0492929518222809
-4.98662042617798	-7.32479095458984	-2.47710275650024	-0.0924731865525246	0.11365682631731	0.0491702631115913
-4.98411226272583	-7.32557535171509	-2.48088359832764	-0.0923473834991455	0.113640837371349	0.049160897731781
-4.98861360549927	-7.32489585876465	-2.47132849693298	-0.0924065187573433	0.113749906420708	0.0491777807474136
-4.98945283889771	-7.33123636245728	-2.47231912612915	-0.092392273247242	0.113770797848701	0.0491484329104424
-4.99072265625	-7.33133745193481	-2.47972369194031	-0.0923310816287994	0.113706015050411	0.0490807704627514
-4.99325180053711	-7.33012437820435	-2.46896171569824	-0.0924057438969612	0.113688923418522	0.0490727089345455
-4.99482202529907	-7.33632326126099	-2.47853755950928	-0.0923112630844116	0.113768272101879	0.0490628741681576
-4.99800300598145	-7.33667945861816	-2.4783148765564	-0.0924344435334206	0.113763354718685	0.048945777118206
-4.99756193161011	-7.33701515197754	-2.47850298881531	-0.0923050567507744	0.113678283989429	0.0488970838487148
-5.00358200073242	-7.34033966064453	-2.48021769523621	-0.09234469383955	0.113693185150623	0.048922635614872
-5.00144147872925	-7.34152746200562	-2.48289656639099	-0.0923096165060997	0.11366868019104	0.0488684587180614
-5.00426006317139	-7.34154319763184	-2.49252986907959	-0.0922780409455299	0.11369451135397	0.0488500706851482
-5.0073766708374	-7.33896923065186	-2.47839260101318	-0.0923540815711021	0.113640420138836	0.0488207340240479
-5.00578022003174	-7.34189605712891	-2.48732566833496	-0.09227254986763	0.113640978932381	0.0488955192267895
-5.00902080535889	-7.34289789199829	-2.48670339584351	-0.0923691391944885	0.113670103251934	0.048759251832962
-5.010085105896	-7.33980655670166	-2.48653197288513	-0.0922958701848984	0.113588526844978	0.0488191731274128
-5.0038480758667	-7.33859586715698	-2.48753690719604	-0.0922556519508362	0.113596998155117	0.0488130189478397
-5.00684881210327	-7.34233713150024	-2.49066686630249	-0.0923931673169136	0.113595947623253	0.0488671697676182
-5.00031805038452	-7.33233308792114	-2.497722864151	-0.0922805741429329	0.113569781184196	0.0488229282200336
-5.00207281112671	-7.33781766891479	-2.4831645488739	-0.0923710763454437	0.113598868250847	0.0488383546471596
-4.99915552139282	-7.33582019805908	-2.48932671546936	-0.0924038216471672	0.113622844219208	0.0489067547023296
-4.99400472640991	-7.33647394180298	-2.4889178276062	-0.0924493446946144	0.11361363530159	0.0489089377224445
-4.99508333206177	-7.32994890213013	-2.48712372779846	-0.0924372896552086	0.113557152450085	0.0489006340503693
-4.98873043060303	-7.32986259460449	-2.47892379760742	-0.09249147772789	0.113594613969326	0.0489852055907249
-4.98775911331177	-7.33036613464355	-2.4856550693512	-0.0924739018082619	0.113627701997757	0.0489178001880646
-4.9853777885437	-7.32905673980713	-2.48365259170532	-0.0926169455051422	0.113591939210892	0.0489305704832077
-4.98216199874878	-7.32366991043091	-2.47640919685364	-0.0925342440605164	0.11356408894062	0.0489069856703281
-4.97926664352417	-7.32510995864868	-2.47241687774658	-0.09259944409132	0.11374819278717	0.0489600598812103
-4.97688961029053	-7.32290267944336	-2.4742591381073	-0.0926706343889236	0.113653503358364	0.0488775335252285
-4.9742374420166	-7.32069206237793	-2.48193979263306	-0.0925744473934174	0.113653212785721	0.0488509945571423
-4.97611665725708	-7.32284832000732	-2.46893620491028	-0.0926831513643265	0.113655813038349	0.0488578528165817
-4.97361850738525	-7.31933784484863	-2.47453165054321	-0.0926898717880249	0.113743647933006	0.0488912165164948
-4.97152662277222	-7.31976366043091	-2.47536206245422	-0.0925894156098366	0.113686315715313	0.0488349832594395
-4.97418689727783	-7.31759786605835	-2.47393202781677	-0.092741034924984	0.113695420324802	0.0488475561141968
-4.96807289123535	-7.31744718551636	-2.47230958938599	-0.0927365198731422	0.113642990589142	0.0488570928573608
-4.97570514678955	-7.31750249862671	-2.48587894439697	-0.0927061587572098	0.113737255334854	0.0488773286342621
-4.97095155715942	-7.32000017166138	-2.4696307182312	-0.0927401706576347	0.113675147294998	0.048870574682951
-4.96656370162964	-7.31158256530762	-2.48465299606323	-0.0926960036158562	0.113670825958252	0.0488617606461048
-4.97154521942139	-7.31990623474121	-2.46851801872253	-0.0927396267652512	0.113724119961262	0.0488929562270641
-4.96769237518311	-7.3142294883728	-2.47945380210876	-0.092782661318779	0.113694928586483	0.0489707440137863
-4.96403932571411	-7.31722640991211	-2.48161339759827	-0.0928008928894997	0.113698184490204	0.0489401556551456
-4.96639251708984	-7.31497669219971	-2.47501993179321	-0.0927784368395805	0.113681271672249	0.0489326864480972
-4.96033048629761	-7.31376266479492	-2.4728889465332	-0.0927897095680237	0.113712310791016	0.0489974617958069
-4.95873212814331	-7.31446838378906	-2.47356104850769	-0.0928374975919724	0.113734804093838	0.0489447042346001
-4.95823431015015	-7.31223726272583	-2.46748018264771	-0.0929170176386833	0.11376266181469	0.0489958301186562
-4.95638036727905	-7.30988931655884	-2.47010564804077	-0.0928927436470985	0.113772936165333	0.0490176565945148
-4.95293760299683	-7.31333208084106	-2.45870351791382	-0.0929167717695236	0.113835118710995	0.0490315295755863
-4.95497179031372	-7.31353712081909	-2.4563205242157	-0.0929780527949333	0.113809324800968	0.0489913113415241
-4.94751691818237	-7.31133222579956	-2.4647204875946	-0.0929182320833206	0.11384966224432	0.0489248372614384
-4.95012140274048	-7.31558179855347	-2.4490704536438	-0.0930314064025879	0.113804578781128	0.048961203545332
-4.95011615753174	-7.31214570999146	-2.45345449447632	-0.0930474102497101	0.113920897245407	0.0488977991044521
-4.94982767105103	-7.31496715545654	-2.45150351524353	-0.0929955691099167	0.113897114992142	0.0489209592342377
-4.95150184631348	-7.31268835067749	-2.44745779037476	-0.0931150242686272	0.114003837108612	0.0488211140036583
-4.94649505615234	-7.31520843505859	-2.44242930412292	-0.0931183025240898	0.113869644701481	0.0487736761569977
-4.95292139053345	-7.31557941436768	-2.44704842567444	-0.0931035280227661	0.114050276577473	0.0487516708672047
-4.95162105560303	-7.31991767883301	-2.43160009384155	-0.093170665204525	0.113990604877472	0.0487023070454597
-4.95065546035767	-7.3149151802063	-2.44093108177185	-0.0930160731077194	0.113980293273926	0.0486153550446033
-4.96358442306519	-7.3250584602356	-2.42604684829712	-0.0931097865104675	0.114078179001808	0.0485197827219963
-4.96577978134155	-7.32635164260864	-2.43893647193909	-0.0931361317634583	0.114039212465286	0.0485935769975185
-4.96848249435425	-7.33292245864868	-2.43406748771667	-0.0930163860321045	0.114099770784378	0.048503216356039
-4.97885036468506	-7.3350715637207	-2.43745374679565	-0.0930297076702118	0.114046178758144	0.0483871810138226
-4.98263645172119	-7.33896923065186	-2.4359438419342	-0.0930585786700249	0.114116154611111	0.0484401099383831
-4.98792695999146	-7.3479437828064	-2.44433331489563	-0.0928944572806358	0.114020191133022	0.0483461879193783
-4.99250602722168	-7.3465723991394	-2.44140386581421	-0.0928664728999138	0.11395426094532	0.0482911057770252
-4.99287557601929	-7.34663915634155	-2.44363236427307	-0.0927285552024841	0.113868124783039	0.0483224801719189
-5.00207805633545	-7.34841108322144	-2.44044804573059	-0.0926851630210876	0.113902874290943	0.0483709871768951
-5.01129531860352	-7.35795068740845	-2.44545245170593	-0.0926831215620041	0.113823771476746	0.0484226755797863
-5.01581382751465	-7.35733699798584	-2.46055555343628	-0.0925284847617149	0.11385428160429	0.0483819469809532
-5.02386379241943	-7.36489391326904	-2.45420408248901	-0.0925617665052414	0.113757468760014	0.0484663881361485
-5.02571153640747	-7.36275434494019	-2.4701201915741	-0.0924692153930664	0.113710977137089	0.048479326069355
-5.02534484863281	-7.3681492805481	-2.46805644035339	-0.0924366563558578	0.113614842295647	0.0485537052154541
-5.02562999725342	-7.36366367340088	-2.4719774723053	-0.0924734771251678	0.113659225404263	0.0485257096588612
-5.01944589614868	-7.36280870437622	-2.46441769599915	-0.0923953577876091	0.113647989928722	0.0485484153032303
-5.02029037475586	-7.36133718490601	-2.47618556022644	-0.0923663452267647	0.113786786794662	0.0485586412250996
-5.02119541168213	-7.36507606506348	-2.46601152420044	-0.0924650654196739	0.113671764731407	0.0485394112765789
-5.01828241348267	-7.35696649551392	-2.48010849952698	-0.0923576205968857	0.113698020577431	0.048603929579258
-5.02294015884399	-7.35901403427124	-2.46726274490356	-0.0925254821777344	0.113689877092838	0.0485875010490417
-5.01946449279785	-7.35925245285034	-2.47553300857544	-0.0924844816327095	0.113660916686058	0.0487134344875813
-5.01582479476929	-7.36020755767822	-2.47746133804321	-0.0924639627337456	0.11369750648737	0.0487466715276241
-5.01952266693115	-7.35798263549805	-2.48187613487244	-0.0924863666296005	0.113699391484261	0.0487838909029961
-5.01576662063599	-7.35723495483398	-2.47773361206055	-0.0924737229943275	0.113650046288967	0.0489136017858982
-5.01568698883057	-7.35659027099609	-2.48075437545776	-0.0924764201045036	0.11365657299757	0.0489004068076611
-5.01762676239014	-7.36011505126953	-2.47698783874512	-0.0924942940473557	0.113609038293362	0.0489275231957436
-5.01682233810425	-7.35786724090576	-2.48397636413574	-0.0925707742571831	0.113654516637325	0.0489659868180752
-5.01601123809814	-7.35975170135498	-2.47593569755554	-0.0925784632563591	0.113704726099968	0.0490352511405945
-5.01863861083984	-7.35766887664795	-2.47632789611816	-0.0926201418042183	0.11363422870636	0.0490458235144615
-5.01490163803101	-7.35589027404785	-2.48719573020935	-0.0925332382321358	0.113690830767155	0.0490271784365177
-5.01866722106934	-7.36083698272705	-2.47300410270691	-0.0926281064748764	0.113640137016773	0.0490860678255558
-5.01962852478027	-7.35682773590088	-2.47170543670654	-0.0926491618156433	0.113751284778118	0.0491128489375114
-5.01855897903442	-7.36162710189819	-2.47741603851318	-0.0925715789198875	0.11373346298933	0.0491660423576832
-5.02003049850464	-7.3612699508667	-2.47280812263489	-0.0926635712385178	0.113749623298645	0.0491809248924255
-5.01819324493408	-7.35936880111694	-2.47647452354431	-0.0926255136728287	0.113668091595173	0.0492422692477703
-5.0166711807251	-7.35980558395386	-2.46747183799744	-0.0925591960549355	0.113788604736328	0.0492945052683353
-5.02046537399292	-7.36582708358765	-2.46922302246094	-0.0927237793803215	0.113766826689243	0.0493681542575359
-5.01503658294678	-7.36150455474854	-2.46931147575378	-0.0926845520734787	0.113709211349487	0.0492825470864773
-5.01794958114624	-7.36361503601074	-2.4699809551239	-0.0927257835865021	0.113824993371964	0.0493244007229805
-5.01792526245117	-7.36602210998535	-2.45010352134705	-0.0928246527910233	0.113862067461014	0.0493720732629299
-5.01715135574341	-7.36452531814575	-2.45650124549866	-0.0928192734718323	0.113843098282814	0.0494249239563942
-5.01503419876099	-7.36425542831421	-2.44959926605225	-0.0928021445870399	0.113953769207001	0.0493211932480335
-5.01494073867798	-7.36642932891846	-2.44883823394775	-0.0928493738174438	0.113829873502254	0.049372460693121
-5.01273059844971	-7.35941171646118	-2.43657374382019	-0.0928774252533913	0.113944500684738	0.0493444055318832
-5.0164794921875	-7.36426782608032	-2.42931771278381	-0.0928318053483963	0.113960199058056	0.0494199395179749
-5.02074289321899	-7.36736583709717	-2.42349457740784	-0.0929936245083809	0.114012733101845	0.0494180843234062
-5.01943683624268	-7.36696243286133	-2.4177258014679	-0.0929309576749802	0.114035621285439	0.0494717881083488
-5.0232982635498	-7.36710548400879	-2.41098022460938	-0.092970609664917	0.11415421962738	0.0494726002216339
-5.02540445327759	-7.37584066390991	-2.41391944885254	-0.0931022688746452	0.114095911383629	0.0494601763784885
-5.01880073547363	-7.36961650848389	-2.41704607009888	-0.0930350348353386	0.114080138504505	0.0493937470018864
-5.02458906173706	-7.37523651123047	-2.40489983558655	-0.0930363237857819	0.114131227135658	0.0493742786347866
-5.02531862258911	-7.37166738510132	-2.40230202674866	-0.0931300818920136	0.114216148853302	0.0493641570210457
-5.02492475509644	-7.37913608551025	-2.40297675132751	-0.0930529460310936	0.114256955683231	0.049284566193819
-5.03029632568359	-7.37663459777832	-2.40858435630798	-0.0930154100060463	0.114236168563366	0.0492523461580276
-5.03062915802002	-7.38039112091064	-2.39882302284241	-0.093035526573658	0.114217720925808	0.0492921136319637
-5.0333137512207	-7.38104104995728	-2.40514755249023	-0.0930039659142494	0.114238627254963	0.0493467636406422
-5.03820562362671	-7.3867359161377	-2.40039682388306	-0.0931020230054855	0.114128030836582	0.0493667088449001
-5.03697347640991	-7.38484382629395	-2.41157484054565	-0.0930254906415939	0.114228039979935	0.0494029559195042
-5.03773212432861	-7.38770866394043	-2.41395592689514	-0.0929669439792633	0.114133007824421	0.0493863150477409
-5.04164886474609	-7.38658809661865	-2.40993165969849	-0.0929675698280334	0.114141583442688	0.0494953729212284
-5.04086399078369	-7.39136552810669	-2.41433596611023	-0.0928872749209404	0.114203654229641	0.0495537705719471
-5.03986263275146	-7.39253902435303	-2.41583704948425	-0.0929703786969185	0.114155575633049	0.0494951568543911
-5.04237747192383	-7.39146614074707	-2.41358327865601	-0.0929631143808365	0.114188522100449	0.0495739281177521
-5.03754758834839	-7.38952589035034	-2.41509437561035	-0.0929543003439903	0.114196889102459	0.0496484711766243
-5.03825521469116	-7.39485836029053	-2.41541886329651	-0.0929859653115273	0.114161089062691	0.0496318750083447
-5.03686380386353	-7.38981533050537	-2.42077898979187	-0.0930197611451149	0.114179834723473	0.0496834367513657
-5.03229379653931	-7.38871240615845	-2.416095495224	-0.0929664447903633	0.11416057497263	0.0497700311243534
-5.03530502319336	-7.39130449295044	-2.41183090209961	-0.0930673032999039	0.114130064845085	0.0497946292161942
-5.03180646896362	-7.38867616653442	-2.40991950035095	-0.0930667445063591	0.114173762500286	0.0498531050980091
-5.02863311767578	-7.38979244232178	-2.41397547721863	-0.0930382758378983	0.114284165203571	0.0498829036951065
-5.02839612960815	-7.3903226852417	-2.40263319015503	-0.0930563732981682	0.114228717982769	0.0498761981725693
-5.02714586257935	-7.38586616516113	-2.40531635284424	-0.0931326448917389	0.114244855940342	0.0499764457345009
-5.02141523361206	-7.39142084121704	-2.40336060523987	-0.0931141525506973	0.11430000513792	0.0499898120760918
-5.02425193786621	-7.38897466659546	-2.4081118106842	-0.0932541936635971	0.11424981802702	0.0500394403934479
-5.02129125595093	-7.38393068313599	-2.39358687400818	-0.0931985974311829	0.114303320646286	0.049984835088253
-5.01726102828979	-7.3847599029541	-2.40255928039551	-0.0931984186172485	0.114302136003971	0.0500281304121017
-5.01948928833008	-7.38706827163696	-2.39371275901794	-0.0933027714490891	0.114381857216358	0.0499472133815289
-5.01532649993896	-7.38832807540894	-2.39711165428162	-0.0932678207755089	0.114320211112499	0.0500273406505585
-5.01523590087891	-7.38496398925781	-2.39252424240112	-0.0933022648096085	0.114362873136997	0.0499512776732445
-5.014244556427	-7.38501214981079	-2.3846116065979	-0.0933527424931526	0.114437565207481	0.0499130971729755
-5.01851558685303	-7.3885064125061	-2.3827018737793	-0.0934032499790192	0.114440873265266	0.049940001219511
-5.01402282714844	-7.38693571090698	-2.38396215438843	-0.0933983251452446	0.114566653966904	0.0498446710407734
-5.01899909973145	-7.39352655410767	-2.38262057304382	-0.0933029800653458	0.114424824714661	0.0498293451964855
-5.01963949203491	-7.38804244995117	-2.38609218597412	-0.0933956652879715	0.114517696201801	0.0497837997972965
-5.02092504501343	-7.39525938034058	-2.38614344596863	-0.0933699831366539	0.114491395652294	0.0498189590871334
-5.02826929092407	-7.39753675460815	-2.38715219497681	-0.0933895409107208	0.114596642553806	0.0497260801494122
-5.03424692153931	-7.40312051773071	-2.38553237915039	-0.0933409854769707	0.114578500390053	0.0497146733105183
-5.03397083282471	-7.40327453613281	-2.39995741844177	-0.0932443216443062	0.114599168300629	0.0497064925730228
-5.0380744934082	-7.40787124633789	-2.39879059791565	-0.0932051092386246	0.114426724612713	0.0497259348630905
-5.0442099571228	-7.40687847137451	-2.40531158447266	-0.0932183563709259	0.114482022821903	0.0497446209192276
-5.0459041595459	-7.41047143936157	-2.41424751281738	-0.0930626094341278	0.114473417401314	0.0498229674994946
-5.04758930206299	-7.41087102890015	-2.41738367080688	-0.0931187868118286	0.114463716745377	0.0498198308050632
-5.04587173461914	-7.40696668624878	-2.42550826072693	-0.0931084826588631	0.114316865801811	0.0499270334839821
-5.04626226425171	-7.40716314315796	-2.42403650283813	-0.093039259314537	0.114329680800438	0.0499443784356117
-5.04797506332397	-7.41075801849365	-2.43514275550842	-0.0930821970105171	0.114390842616558	0.0500226877629757
-5.04190158843994	-7.40007877349854	-2.4314227104187	-0.0929613411426544	0.11424121260643	0.050068948417902
-5.03980493545532	-7.39841842651367	-2.44388699531555	-0.0930191949009895	0.114240594208241	0.0502024963498116
-5.03564500808716	-7.39877271652222	-2.43463563919067	-0.0930780619382858	0.114267267286777	0.050240408629179
-5.03411483764648	-7.39469385147095	-2.44004201889038	-0.093069814145565	0.114211961627007	0.0504531711339951
-5.02789258956909	-7.39108991622925	-2.44738340377808	-0.0930802524089813	0.114249400794506	0.0505066439509392
-5.02749109268188	-7.3896050453186	-2.44424819946289	-0.0931016653776169	0.114201113581657	0.0506353452801704
-5.02074480056763	-7.38632202148438	-2.44399905204773	-0.0931315571069717	0.114177897572517	0.0507672540843487
-5.01225900650024	-7.3855996131897	-2.45008325576782	-0.0930723994970322	0.114238098263741	0.0509988144040108
-5.01143455505371	-7.38660478591919	-2.44983220100403	-0.0932028070092201	0.114264540374279	0.0511003695428371
-5.00740909576416	-7.3774847984314	-2.45009565353394	-0.0932330116629601	0.114217162132263	0.0512203313410282
-5.00078105926514	-7.37878084182739	-2.45178389549255	-0.0931575372815132	0.114290475845337	0.0513349026441574
-4.99980068206787	-7.37797117233276	-2.44616770744324	-0.0932189971208572	0.114234052598476	0.0515362396836281
-4.99007177352905	-7.37540292739868	-2.45249843597412	-0.093181274831295	0.114212051033974	0.0516083166003227
-4.9883770942688	-7.37526750564575	-2.4535129070282	-0.0931471139192581	0.114204742014408	0.0516974814236164
-4.98671293258667	-7.3725266456604	-2.44376087188721	-0.093233697116375	0.114277049899101	0.0517841503024101
-4.98311758041382	-7.3689546585083	-2.44442796707153	-0.0932719483971596	0.114228457212448	0.0520050041377544
-4.98089218139648	-7.37175512313843	-2.44871044158936	-0.0932156816124916	0.114325650036335	0.0520117096602917
-4.9833550453186	-7.37033987045288	-2.45153737068176	-0.0932295918464661	0.114234708249569	0.0521424002945423
-4.97846555709839	-7.36996507644653	-2.44447684288025	-0.0932449549436569	0.114244185388088	0.0521900542080402
-4.97786283493042	-7.36876058578491	-2.44905114173889	-0.093179889023304	0.114292569458485	0.0523565895855427
-4.97741746902466	-7.37365674972534	-2.44394302368164	-0.093270942568779	0.114311322569847	0.0523769818246365
-4.97244882583618	-7.37043857574463	-2.44423174858093	-0.0932239592075348	0.114224188029766	0.052462887018919
-4.97022819519043	-7.37213850021362	-2.44419980049133	-0.0932559818029404	0.114269554615021	0.0524601228535175
-4.97271299362183	-7.37071895599365	-2.43983745574951	-0.0932679176330566	0.11424145847559	0.0525149591267109
-4.97363138198853	-7.37193059921265	-2.44044494628906	-0.0933278575539589	0.114212229847908	0.0526494346559048
-4.96990585327148	-7.37118291854858	-2.44256186485291	-0.0932445973157883	0.11434955149889	0.0525851137936115
-4.97231101989746	-7.37323808670044	-2.43817281723022	-0.0932846069335938	0.114273861050606	0.0526013150811195
-4.97152900695801	-7.36886215209961	-2.43300867080688	-0.0933743566274643	0.114340089261532	0.0526238158345222
-4.96805191040039	-7.37039041519165	-2.43308186531067	-0.093325674533844	0.114251010119915	0.0526284947991371
-4.96843814849854	-7.37414741516113	-2.42523074150085	-0.0933402478694916	0.11431635171175	0.0526709742844105
-4.97227954864502	-7.3768048286438	-2.42458534240723	-0.0934416130185127	0.114360228180885	0.0526886060833931
-4.96682691574097	-7.37397336959839	-2.42456769943237	-0.0933892801403999	0.114370949566364	0.0526665709912777
-4.97089147567749	-7.37557172775269	-2.43314623832703	-0.0933689773082733	0.11437014490366	0.0525968670845032
-4.97457599639893	-7.37962341308594	-2.41941118240356	-0.0934714451432228	0.114336349070072	0.0526377260684967
-4.97511100769043	-7.38062334060669	-2.42375540733337	-0.0934770405292511	0.114466235041618	0.0527135916054249
-4.97372436523438	-7.38785028457642	-2.42084884643555	-0.093392439186573	0.114420771598816	0.0526212491095066
-4.97935199737549	-7.38553714752197	-2.42339253425598	-0.0933371931314468	0.114405371248722	0.0526508279144764
-4.97562170028687	-7.38807058334351	-2.41861176490784	-0.0932942256331444	0.114264957606792	0.0525946542620659
-4.97993230819702	-7.38876676559448	-2.42496871948242	-0.0932172387838364	0.114371843636036	0.0526232682168484
-4.9864616394043	-7.39540481567383	-2.42006826400757	-0.0932046920061111	0.114357762038708	0.0526228919625282
-4.9862208366394	-7.39796209335327	-2.42685651779175	-0.0931371748447418	0.1143718957901	0.0525093711912632
-4.98812246322632	-7.39834547042847	-2.43549394607544	-0.0930246487259865	0.114274077117443	0.0525116436183453
-4.99386882781982	-7.39863300323486	-2.42790079116821	-0.0928963124752045	0.114302091300488	0.0524405650794506
-4.99836492538452	-7.40133619308472	-2.43202304840088	-0.0929140523076057	0.11421062797308	0.0524792112410069
-5.00028610229492	-7.40483283996582	-2.431969165802	-0.0928835868835449	0.114220440387726	0.0524714551866055
-5.00499725341797	-7.40747594833374	-2.4401707649231	-0.0927865952253342	0.114240147173405	0.0523890927433968
-5.01035594940186	-7.41024398803711	-2.44629311561584	-0.0927431285381317	0.114109948277473	0.0524050444364548
-5.01099300384521	-7.40639209747314	-2.44621062278748	-0.0926457270979881	0.114134058356285	0.0524108298122883
-5.01243495941162	-7.4094443321228	-2.44681143760681	-0.0926007479429245	0.114140972495079	0.0524139069020748
-5.01745271682739	-7.41058349609375	-2.45344233512878	-0.0927197858691216	0.114086508750916	0.0524410456418991
-5.01516056060791	-7.409339427948	-2.45579957962036	-0.0926166474819183	0.114062935113907	0.0523842535912991
-5.01923179626465	-7.41341781616211	-2.45063066482544	-0.092636451125145	0.114049412310123	0.0524680092930794
-5.01757144927979	-7.40960264205933	-2.46167898178101	-0.0927137359976768	0.114110000431538	0.0525401942431927
-5.01823949813843	-7.4114785194397	-2.46349573135376	-0.0925459638237953	0.114012114703655	0.052551556378603
-5.01649522781372	-7.40795755386353	-2.45653104782104	-0.0926461741328239	0.114035859704018	0.0526426658034325
-5.01566505432129	-7.41068840026855	-2.46043705940247	-0.0926116034388542	0.114014871418476	0.052767388522625
-5.01330804824829	-7.40706539154053	-2.45322060585022	-0.092614471912384	0.114045336842537	0.052791453897953
-5.00903415679932	-7.40796232223511	-2.45924615859985	-0.0927174687385559	0.113970033824444	0.0529084615409374
-5.00489377975464	-7.40385818481445	-2.45386004447937	-0.0926674082875252	0.114063128829002	0.0528923980891705
-5.00589179992676	-7.40429353713989	-2.45789527893066	-0.0926372036337852	0.114036813378334	0.0530943274497986
-5.00410032272339	-7.40465927124023	-2.44594836235046	-0.0928145721554756	0.114126794040203	0.0531178116798401
-4.99730682373047	-7.40222549438477	-2.45668935775757	-0.09285669028759	0.114010028541088	0.0533505976200104
-4.99676656723022	-7.40099668502808	-2.44989085197449	-0.0928206816315651	0.114113599061966	0.053345825523138
-4.99697828292847	-7.40183258056641	-2.4536190032959	-0.0928871333599091	0.114045545458794	0.0535643175244331
-4.99094247817993	-7.39779806137085	-2.44747853279114	-0.0928836241364479	0.114145912230015	0.0536246635019779
-4.98809289932251	-7.40162038803101	-2.45438861846924	-0.0928460359573364	0.114042200148106	0.053762461990118
-4.98441648483276	-7.39789819717407	-2.44960498809814	-0.092903196811676	0.114068113267422	0.0538737773895264
-4.98166704177856	-7.3956298828125	-2.45022583007813	-0.0928636714816093	0.114037744700909	0.0539843030273914
-4.97956562042236	-7.39723205566406	-2.44615364074707	-0.0929065123200417	0.114096760749817	0.0541234835982323
-4.97829341888428	-7.39831972122192	-2.44604349136353	-0.0929233580827713	0.113934926688671	0.0542221069335938
-4.9736213684082	-7.39305019378662	-2.44647002220154	-0.0929001644253731	0.114089205861092	0.0543424785137177
-4.97226285934448	-7.39682149887085	-2.45442771911621	-0.0929173827171326	0.114064320921898	0.0544333606958389
-4.97510385513306	-7.39633703231812	-2.44245100021362	-0.0929391607642174	0.113938793540001	0.0545796491205692
-4.96869564056396	-7.39244556427002	-2.44328284263611	-0.0929202735424042	0.113991439342499	0.0547291822731495
-4.96386432647705	-7.39866924285889	-2.44422602653503	-0.0929071754217148	0.113992102444172	0.0548049062490463
-4.96659421920776	-7.39359092712402	-2.44864153862	-0.0929411947727203	0.113942824304104	0.0548915863037109
-4.95681953430176	-7.39517450332642	-2.44356155395508	-0.0928929448127747	0.113938704133034	0.0549679435789585
-4.95799112319946	-7.39208269119263	-2.4434826374054	-0.0929152071475983	0.11400481313467	0.0550360083580017
-4.95698499679565	-7.39615535736084	-2.43368005752563	-0.0929340571165085	0.113953359425068	0.0551236979663372
-4.95214319229126	-7.39052486419678	-2.44120597839355	-0.0929815247654915	0.113993056118488	0.0551882348954678
-4.94975996017456	-7.39507436752319	-2.43839740753174	-0.0929060056805611	0.113916873931885	0.0552353784441948
-4.95217180252075	-7.39144039154053	-2.43119144439697	-0.0929605588316917	0.113897375762463	0.055341575294733
-4.94625520706177	-7.39325475692749	-2.43807744979858	-0.0929034128785133	0.113989695906639	0.055375374853611
-4.94424819946289	-7.39097881317139	-2.43512988090515	-0.0929305478930473	0.113862663507462	0.0553917363286018
-4.94783067703247	-7.39355802536011	-2.42976140975952	-0.0929851979017258	0.11385415494442	0.0554655566811562
-4.94491529464722	-7.39058637619019	-2.42811965942383	-0.0929185524582863	0.113908141851425	0.0555216930806637
-4.94419050216675	-7.39655303955078	-2.432053565979	-0.092859260737896	0.113885968923569	0.0555937811732292
-4.94431495666504	-7.39289045333862	-2.4260778427124	-0.0929369032382965	0.11387462168932	0.0555809997022152
-4.94145917892456	-7.3901515007019	-2.43226313591003	-0.0928923785686493	0.113797649741173	0.0555371679365635
-4.94125509262085	-7.39161586761475	-2.42832708358765	-0.0929191634058952	0.113859921693802	0.0555591434240341
-4.94549894332886	-7.39710760116577	-2.41722583770752	-0.092950277030468	0.113847777247429	0.0555667690932751
-4.94040203094482	-7.3927435874939	-2.42446374893188	-0.0929631367325783	0.113928392529488	0.0555225014686584
-4.94132995605469	-7.39530038833618	-2.41899394989014	-0.0928845405578613	0.113787777721882	0.0554762147367001
-4.94350957870483	-7.39330816268921	-2.42103028297424	-0.0929610207676888	0.11381171643734	0.0555064342916012
-4.93998050689697	-7.39790868759155	-2.41582322120667	-0.0928884446620941	0.113883048295975	0.0554073490202427
-4.9460129737854	-7.39887285232544	-2.42497873306274	-0.0929029956459999	0.113847859203815	0.0553579702973366
-4.94718599319458	-7.40169048309326	-2.41985177993774	-0.0929205641150475	0.113744050264359	0.0553021542727947
-4.94891357421875	-7.3986701965332	-2.41812992095947	-0.0928253009915352	0.113833650946617	0.0552151910960674
-4.9543719291687	-7.40423583984375	-2.41621899604797	-0.0928594022989273	0.113847829401493	0.0552100874483585
-4.95677614212036	-7.40420341491699	-2.41059947013855	-0.092841312289238	0.113900177180767	0.0550636500120163
-4.95870780944824	-7.40484714508057	-2.42433619499207	-0.0928005427122116	0.113819770514965	0.0550379864871502
-4.96104001998901	-7.40657424926758	-2.42208361625671	-0.0928412228822708	0.113907635211945	0.0548670515418053
-4.9670729637146	-7.40790176391602	-2.41691660881042	-0.0928673446178436	0.113873481750488	0.0547941215336323
-4.96779918670654	-7.40880250930786	-2.41153287887573	-0.0928138419985771	0.113878443837166	0.0548376552760601
-4.96571016311646	-7.41048145294189	-2.42185044288635	-0.092782273888588	0.113869719207287	0.0546509884297848
-4.97289800643921	-7.41271781921387	-2.41862440109253	-0.0927267894148827	0.113777883350849	0.054605208337307
-4.97560739517212	-7.40844631195068	-2.41915941238403	-0.0928602814674377	0.113963052630425	0.0544310808181763
-4.97089529037476	-7.41189384460449	-2.42275953292847	-0.0927435755729675	0.11386775970459	0.0543872117996216
-4.97701025009155	-7.41204929351807	-2.41752314567566	-0.0927298292517662	0.113923311233521	0.054399911314249
-4.97715377807617	-7.41453409194946	-2.42123222351074	-0.0928745046257973	0.113922290503979	0.054377768188715
-4.97184562683105	-7.41233682632446	-2.43160176277161	-0.0927765220403671	0.113869294524193	0.0542920008301735
-4.97846031188965	-7.41373205184937	-2.42388200759888	-0.0927509963512421	0.113852918148041	0.0542335622012615
-4.97628116607666	-7.41188097000122	-2.42200040817261	-0.0928096398711205	0.113904111087322	0.0542004257440567
-4.97508430480957	-7.40864086151123	-2.42707371711731	-0.092774361371994	0.11390309035778	0.05416189879179
-4.97373580932617	-7.41059494018555	-2.42436218261719	-0.0927709266543388	0.113906055688858	0.0540954321622849
-4.9778037071228	-7.41082668304443	-2.43579840660095	-0.0928430631756783	0.11387949436903	0.0540948025882244
-4.97591257095337	-7.40918493270874	-2.42637610435486	-0.0928296893835068	0.113866209983826	0.0539865717291832
-4.97627115249634	-7.40686750411987	-2.43846702575684	-0.0927857682108879	0.11393266171217	0.0541187673807144
-4.97536897659302	-7.40958213806152	-2.43652486801147	-0.0928867757320404	0.113907605409622	0.0540378466248512
-4.97456312179565	-7.40559005737305	-2.44261050224304	-0.0928157418966293	0.113853737711906	0.0540839955210686
-4.97232055664063	-7.40536499023438	-2.44372653961182	-0.0928160697221756	0.113910257816315	0.0540663227438927
-4.97295665740967	-7.40633678436279	-2.43738603591919	-0.0929615497589111	0.113910235464573	0.0540543906390667
-4.97117853164673	-7.40575742721558	-2.43556618690491	-0.0929554924368858	0.113920979201794	0.0541714355349541
-4.96884393692017	-7.40423965454102	-2.4495370388031	-0.0929516181349754	0.113982819020748	0.0541608817875385
-4.96829748153687	-7.40418910980225	-2.44313406944275	-0.0929876863956451	0.113886140286922	0.0541444346308708
-4.9673023223877	-7.39550113677979	-2.44125199317932	-0.0930750072002411	0.113925628364086	0.0541772060096264
-4.96405792236328	-7.40051031112671	-2.44513297080994	-0.0930969044566154	0.11391257494688	0.0542772822082043
-4.96425580978394	-7.3994402885437	-2.44027662277222	-0.0932013317942619	0.114018000662327	0.0543216988444328
-4.95706033706665	-7.3985390663147	-2.44146680831909	-0.0931748598814011	0.113973066210747	0.0543428175151348
-4.9575343132019	-7.39310646057129	-2.44607281684875	-0.0931271612644196	0.11404824256897	0.0543452650308609
-4.95397853851318	-7.39289283752441	-2.43307542800903	-0.0932370647788048	0.114052727818489	0.054439403116703
-4.949866771698	-7.39194297790527	-2.43690085411072	-0.0933040231466293	0.114099450409412	0.0544661954045296
-4.94884920120239	-7.39085531234741	-2.44072198867798	-0.0932920426130295	0.114104963839054	0.0545235648751259
-4.95081901550293	-7.39325571060181	-2.43932437896729	-0.093366339802742	0.114221796393394	0.0544908381998539
-4.95065927505493	-7.39119052886963	-2.442378282547	-0.0932810381054878	0.1141537129879	0.0545439571142197
-4.94546413421631	-7.38960933685303	-2.43769121170044	-0.0933173298835754	0.114153325557709	0.0545826815068722
-4.94860076904297	-7.39056777954102	-2.43862414360046	-0.0933488830924034	0.114226505160332	0.0546112433075905
-4.94962072372437	-7.39209413528442	-2.42925834655762	-0.0934081822633743	0.114204898476601	0.0546734109520912
-4.94798946380615	-7.3892650604248	-2.43471026420593	-0.0933540984988213	0.114255540072918	0.0546786934137344
-4.94751071929932	-7.39157581329346	-2.43554902076721	-0.0933018922805786	0.114156223833561	0.0547151453793049
-4.94757318496704	-7.38837718963623	-2.4309618473053	-0.0933273136615753	0.114252753555775	0.0548030585050583
-4.94867706298828	-7.39090967178345	-2.44009804725647	-0.093379445374012	0.114285498857498	0.0549357607960701
-4.9428277015686	-7.38875246047974	-2.43692445755005	-0.0933093205094337	0.114225022494793	0.0548891983926296
-4.9462423324585	-7.39000749588013	-2.43911337852478	-0.0933166965842247	0.114174783229828	0.0549673140048981
-4.94172191619873	-7.39116287231445	-2.4294855594635	-0.0933587104082108	0.114165253937244	0.0549731813371181
-4.93867778778076	-7.38465976715088	-2.43508124351501	-0.0932929962873459	0.114156231284142	0.0551182851195335
-4.93692445755005	-7.3909969329834	-2.42996335029602	-0.0932889431715012	0.114238932728767	0.0551966279745102
-4.93967342376709	-7.39070463180542	-2.43604063987732	-0.0933738201856613	0.114186272025108	0.0552216991782188
-4.93320178985596	-7.38812208175659	-2.43034911155701	-0.0933049321174622	0.114258252084255	0.0552980452775955
-4.92998170852661	-7.38362121582031	-2.43132567405701	-0.093244306743145	0.114180378615856	0.0553529299795628
-4.93073415756226	-7.38920831680298	-2.42371702194214	-0.0933222100138664	0.114142999053001	0.055485051125288
-4.92539215087891	-7.38245725631714	-2.42426109313965	-0.0933922082185745	0.114236548542976	0.055484913289547
-4.9210786819458	-7.38679313659668	-2.4171085357666	-0.0933317393064499	0.114211440086365	0.0555906258523464
-4.91979646682739	-7.38584518432617	-2.41665267944336	-0.0934009402990341	0.114282354712486	0.0555822774767876
-4.91468477249146	-7.38468647003174	-2.41597676277161	-0.093386746942997	0.114239074289799	0.055697999894619
-4.91376161575317	-7.38297843933105	-2.40815138816834	-0.0932987481355667	0.11425943672657	0.055717334151268
-4.91441869735718	-7.38828945159912	-2.40940976142883	-0.0933394879102707	0.114310413599014	0.0557907149195671
-4.91378593444824	-7.38766956329346	-2.39674305915833	-0.0933969542384148	0.114238597452641	0.0558124408125877
-4.91079092025757	-7.38563871383667	-2.4078586101532	-0.0933471769094467	0.114293694496155	0.0559077300131321
-4.91243457794189	-7.38777875900269	-2.39583158493042	-0.0933459475636482	0.114264041185379	0.055901437997818
-4.91577577590942	-7.38776826858521	-2.40015649795532	-0.0933564677834511	0.11433719098568	0.0559809394180775
-4.90654039382935	-7.39156341552734	-2.40112996101379	-0.0933585911989212	0.1142568141222	0.0561167486011982
-4.90828418731689	-7.38797378540039	-2.40880465507507	-0.0932873636484146	0.114338964223862	0.0560358874499798
-4.91124534606934	-7.39253187179565	-2.39911866188049	-0.0933092907071114	0.114215202629566	0.0561596304178238
-4.9079852104187	-7.39050054550171	-2.40103578567505	-0.0933087766170502	0.11426567286253	0.0562234818935394
-4.90674448013306	-7.39378833770752	-2.39887928962708	-0.0932200998067856	0.114237546920776	0.056269459426403
-4.90681552886963	-7.39197158813477	-2.39790177345276	-0.0933230519294739	0.114284999668598	0.0563137754797935
-4.9059271812439	-7.39130401611328	-2.40112543106079	-0.0933248773217201	0.114176131784916	0.0563361458480358
-4.90167570114136	-7.38846015930176	-2.39546489715576	-0.0933182239532471	0.114255756139755	0.0563236027956009
-4.90608930587769	-7.3908953666687	-2.39597845077515	-0.0933621600270271	0.114282958209515	0.056479886174202
-4.90292930603027	-7.38560581207275	-2.39581060409546	-0.0933770388364792	0.114284083247185	0.0565417371690273
-4.89670515060425	-7.38671684265137	-2.40234637260437	-0.0933092385530472	0.114241801202297	0.0565534085035324
-4.89404630661011	-7.3886833190918	-2.39670252799988	-0.0933205634355545	0.114199742674828	0.056618120521307
-4.89692354202271	-7.3843789100647	-2.39590430259705	-0.0933988392353058	0.114209823310375	0.0567167289555073
-4.88937854766846	-7.3845682144165	-2.39407896995544	-0.0933938175439835	0.11416132748127	0.0567280352115631
-4.88898181915283	-7.3846960067749	-2.3940269947052	-0.0933406725525856	0.114325635135174	0.0567842237651348
-4.88892793655396	-7.38687181472778	-2.39417815208435	-0.0934585183858871	0.114321455359459	0.0568949393928051
-4.88242340087891	-7.38297367095947	-2.39455103874207	-0.0934731885790825	0.114241398870945	0.0568961463868618
-4.88163995742798	-7.38101053237915	-2.40011072158813	-0.0934379398822784	0.114244386553764	0.0569590926170349
-4.88153123855591	-7.38341951370239	-2.38761353492737	-0.0935217514634132	0.114257082343102	0.0569372959434986
-4.88340091705322	-7.3785343170166	-2.38955616950989	-0.0934107154607773	0.114209897816181	0.0570544935762882
-4.87799596786499	-7.38151407241821	-2.3952784538269	-0.0934516191482544	0.114342071115971	0.057068906724453
-4.87840223312378	-7.38224458694458	-2.39899754524231	-0.0935250371694565	0.114321045577526	0.0571114346385002
-4.8803915977478	-7.38074684143066	-2.39262676239014	-0.0935696065425873	0.114244908094406	0.0572237633168697
-4.87727785110474	-7.37689065933228	-2.3929328918457	-0.0935046672821045	0.114339537918568	0.0572699420154095
-4.87610197067261	-7.38316869735718	-2.39829063415527	-0.0935572534799576	0.114331357181072	0.0573230609297752
-4.87711143493652	-7.37937784194946	-2.39362335205078	-0.093536302447319	0.114364854991436	0.0573430843651295
-4.8721604347229	-7.37880849838257	-2.39874815940857	-0.0935404598712921	0.114296413958073	0.0574208348989487
-4.87153482437134	-7.37747669219971	-2.39420700073242	-0.0935764163732529	0.1143464371562	0.0574530139565468
-4.87451076507568	-7.37850093841553	-2.39340567588806	-0.0935648307204247	0.114348895847797	0.0575402304530144
-4.87101554870605	-7.37501287460327	-2.39423680305481	-0.0935779139399529	0.114428423345089	0.0576272867619991
-4.86752843856812	-7.38072633743286	-2.3968071937561	-0.0935518741607666	0.114308096468449	0.0576181039214134
-4.86946058273315	-7.37540197372437	-2.39205861091614	-0.0936503037810326	0.114350028336048	0.0576316751539707
-4.86883878707886	-7.3769702911377	-2.39385628700256	-0.0936313793063164	0.11439448595047	0.0577245950698853
-4.86309862136841	-7.3773307800293	-2.39046311378479	-0.0936542972922325	0.114400610327721	0.0577428862452507
-4.86523675918579	-7.37848901748657	-2.3965470790863	-0.0936781615018845	0.114473290741444	0.0577716454863548
-4.86184930801392	-7.37849903106689	-2.39076447486877	-0.0936796367168427	0.114475272595882	0.0578128397464752
-4.858802318573	-7.37366342544556	-2.39036774635315	-0.0936419442296028	0.114493668079376	0.0579128004610538
-4.86200666427612	-7.37758159637451	-2.38469433784485	-0.0936835557222366	0.114499874413013	0.0578812323510647
-4.85924100875854	-7.37510347366333	-2.38295197486877	-0.0937294661998749	0.114567957818508	0.057929839938879
-4.85595083236694	-7.37642908096313	-2.38590741157532	-0.0937224179506302	0.11455163359642	0.0579863525927067
-4.85496807098389	-7.37440156936646	-2.38261842727661	-0.0937125384807587	0.114582926034927	0.0579207949340343
-4.85607385635376	-7.37548398971558	-2.37279105186462	-0.0938028544187546	0.114561073482037	0.0579940229654312
-4.85358238220215	-7.37298107147217	-2.3821439743042	-0.0937360674142838	0.114642605185509	0.0579684004187584
-4.85365009307861	-7.375892162323	-2.37922549247742	-0.0938098356127739	0.11464662104845	0.0579846873879433
-4.85247278213501	-7.37684631347656	-2.37310123443604	-0.0939170718193054	0.114759221673012	0.0580009818077087
-4.84928369522095	-7.37380504608154	-2.38037467002869	-0.0938224494457245	0.114728167653084	0.0579787977039814
-4.85305786132813	-7.37353324890137	-2.37086415290833	-0.0937924236059189	0.114831164479256	0.0580235831439495
-4.85338306427002	-7.37595796585083	-2.36728572845459	-0.0939458012580872	0.114812098443508	0.0580073893070221
-4.84754943847656	-7.37045764923096	-2.37177801132202	-0.0939433723688126	0.11485867202282	0.057973388582468
-4.85266160964966	-7.37369823455811	-2.37636613845825	-0.0939130038022995	0.114885531365871	0.0579834096133709
-4.84932041168213	-7.37365770339966	-2.3590612411499	-0.0939425304532051	0.114934138953686	0.0579738393425941
-4.84808778762817	-7.36832332611084	-2.37068748474121	-0.0939684361219406	0.114918455481529	0.0579889081418514
-4.84575843811035	-7.37144136428833	-2.36492228507996	-0.0939569696784019	0.114997759461403	0.0579573847353458
-4.85029029846191	-7.37175989151001	-2.36608099937439	-0.0940085351467133	0.115019991993904	0.0579639337956905
-4.84678506851196	-7.36566686630249	-2.35876607894897	-0.0940718650817871	0.115009479224682	0.0579081773757935
-4.84577751159668	-7.36396551132202	-2.36414909362793	-0.0940390378236771	0.115090511739254	0.0579272992908955
-4.84917593002319	-7.36606884002686	-2.35419607162476	-0.0940858498215675	0.115096539258957	0.0579156503081322
-4.84508275985718	-7.36367845535278	-2.35541296005249	-0.0941059961915016	0.115152843296528	0.0578552260994911
-4.84274053573608	-7.36258745193481	-2.3590612411499	-0.0941471233963966	0.115194641053677	0.0578532852232456
-4.84609937667847	-7.36319637298584	-2.35225749015808	-0.094162181019783	0.115236669778824	0.0577568635344505
-4.84396696090698	-7.3623833656311	-2.35238003730774	-0.0941945090889931	0.115209497511387	0.05784697458148
-4.84468936920166	-7.36185598373413	-2.34858512878418	-0.0941682457923889	0.115337319672108	0.0578005462884903
-4.84241819381714	-7.36180543899536	-2.35122656822205	-0.0941542610526085	0.115380957722664	0.0577706880867481
-4.84682083129883	-7.36638069152832	-2.34597635269165	-0.0941375195980072	0.115358106791973	0.0577641949057579
-4.84481143951416	-7.3636474609375	-2.34935092926025	-0.0942948684096336	0.115427300333977	0.0577460676431656
-4.84139204025269	-7.36191511154175	-2.35172152519226	-0.0941524282097816	0.115365646779537	0.0577298738062382
-4.84441471099854	-7.3616943359375	-2.3475980758667	-0.0941444858908653	0.11546279489994	0.0577383115887642
-4.84679698944092	-7.36281776428223	-2.34831762313843	-0.094215914607048	0.115398682653904	0.0577645972371101
-4.84156847000122	-7.3582649230957	-2.34792542457581	-0.0941946357488632	0.115482039749622	0.0576895289123058
-4.84261274337769	-7.36120796203613	-2.35068941116333	-0.0941518694162369	0.115432813763618	0.0576870180666447
-4.84305715560913	-7.36160707473755	-2.33790612220764	-0.0942036658525467	0.115455485880375	0.0575951933860779
-4.84570217132568	-7.35682916641235	-2.34084272384644	-0.0942156761884689	0.115484841167927	0.0576678737998009
-4.8408317565918	-7.36205768585205	-2.3355085849762	-0.0941741093993187	0.115566343069077	0.0576530247926712
-4.8459529876709	-7.36230087280273	-2.3437557220459	-0.0942497551441193	0.11561293900013	0.0576115623116493
-4.84770679473877	-7.36052083969116	-2.33739423751831	-0.0942729413509369	0.115575633943081	0.0575610063970089
-4.84204912185669	-7.35918617248535	-2.34063625335693	-0.0942075625061989	0.115557976067066	0.0574927665293217
-4.84389925003052	-7.35710763931274	-2.34100294113159	-0.0941921472549438	0.115592025220394	0.0575557611882687
-4.84442758560181	-7.36175870895386	-2.33184194564819	-0.0942065119743347	0.115651831030846	0.0574354343116283
-4.84614562988281	-7.36010265350342	-2.34032368659973	-0.094263032078743	0.115605026483536	0.0574688613414764
-4.84648132324219	-7.36172914505005	-2.33931684494019	-0.0941871181130409	0.115670323371887	0.0574340671300888
-4.84785413742065	-7.3593897819519	-2.3335907459259	-0.0942109152674675	0.115698911249638	0.0573912896215916
-4.84651708602905	-7.36269474029541	-2.33714270591736	-0.0941828042268753	0.115630626678467	0.0574570000171661
-4.84520244598389	-7.35691547393799	-2.33624505996704	-0.0941951498389244	0.115657679736614	0.0574026852846146
-4.8469295501709	-7.35957717895508	-2.33491158485413	-0.0941076651215553	0.115618884563446	0.0574518069624901
-4.8460431098938	-7.36496162414551	-2.3369140625	-0.0942387580871582	0.115666471421719	0.0573982745409012
-4.84654188156128	-7.3602180480957	-2.33744788169861	-0.0942034274339676	0.115660108625889	0.0573997162282467
-4.84320259094238	-7.35769128799438	-2.33764386177063	-0.0941390320658684	0.115592025220394	0.0573707595467567
-4.84310722351074	-7.35864734649658	-2.33336877822876	-0.0941603258252144	0.115652017295361	0.0573318339884281
-4.84532022476196	-7.36196565628052	-2.32666301727295	-0.0942836925387383	0.115642584860325	0.0574062392115593
-4.84051513671875	-7.35593843460083	-2.33434438705444	-0.0942290499806404	0.11572589725256	0.0574156530201435
-4.83827924728394	-7.35816049575806	-2.34081339836121	-0.0942110940814018	0.115639247000217	0.0573934428393841
-4.83708620071411	-7.35522222518921	-2.33247399330139	-0.0942780673503876	0.115639366209507	0.0573986284434795
-4.83874702453613	-7.35521745681763	-2.33223795890808	-0.0942469537258148	0.115676134824753	0.0574136227369308
-4.83162403106689	-7.35522890090942	-2.32554149627686	-0.0942288413643837	0.1156220510602	0.0573927462100983
-4.83528661727905	-7.35981225967407	-2.340487241745	-0.0942677035927773	0.115740798413754	0.0574390292167664
-4.83230781555176	-7.35797452926636	-2.32610130310059	-0.0942740142345428	0.115616343915462	0.0573819614946842
-4.82898950576782	-7.35161447525024	-2.33507537841797	-0.0942074432969093	0.11566087603569	0.0573864951729774
-4.83333683013916	-7.35461139678955	-2.32969903945923	-0.0942888855934143	0.11568820476532	0.0574291162192822
-4.83228158950806	-7.35331678390503	-2.32584714889526	-0.0943064317107201	0.115662068128586	0.0574514828622341
-4.82933187484741	-7.35574293136597	-2.33822774887085	-0.094295933842659	0.115628376603127	0.0574847273528576
-4.82671642303467	-7.35366725921631	-2.33118867874146	-0.0942473486065865	0.11567460000515	0.0573813728988171
-4.83125019073486	-7.35303831100464	-2.3282687664032	-0.0943543538451195	0.115632019937038	0.0573835968971252
-4.82602214813232	-7.3508996963501	-2.32533383369446	-0.094341978430748	0.115652993321419	0.0574284605681896
-4.82426118850708	-7.35201740264893	-2.32992553710938	-0.0942480936646461	0.115635201334953	0.0574209876358509
-4.82449293136597	-7.35338926315308	-2.33068180084229	-0.094353549182415	0.115684077143669	0.0573984794318676
-4.82490968704224	-7.34882307052612	-2.33036303520203	-0.094297744333744	0.115668155252934	0.0574114769697189
-4.81933307647705	-7.34979867935181	-2.33053994178772	-0.0942603051662445	0.115660130977631	0.0573455281555653
-4.82445573806763	-7.35106515884399	-2.32932233810425	-0.0943290740251541	0.115678839385509	0.0573388934135437
-4.82828283309937	-7.3538703918457	-2.32436656951904	-0.0943003594875336	0.115692041814327	0.0573028437793255
-4.82431173324585	-7.3476996421814	-2.33615517616272	-0.0942845866084099	0.115778431296349	0.0572447516024113
-4.82714509963989	-7.35243368148804	-2.33101224899292	-0.0942687690258026	0.115620456635952	0.0571864135563374
-4.82978868484497	-7.34921503067017	-2.33096432685852	-0.0943266525864601	0.115684434771538	0.0571915805339813
-4.82834815979004	-7.35340261459351	-2.32912087440491	-0.0942471548914909	0.115714460611343	0.0571336597204208
-4.83258581161499	-7.35116624832153	-2.33858180046082	-0.0942421406507492	0.115698352456093	0.0570866614580154
-4.83415699005127	-7.35494899749756	-2.3372061252594	-0.0943048596382141	0.115676715970039	0.0570492632687092
-4.83199834823608	-7.3514084815979	-2.33850884437561	-0.0941952243447304	0.115668132901192	0.0570134781301022
-4.83572244644165	-7.35656785964966	-2.33871245384216	-0.0942553281784058	0.115703165531158	0.0570320226252079
-4.83595752716064	-7.35332441329956	-2.32863640785217	-0.0942387208342552	0.115743860602379	0.0569263435900211
-4.83291721343994	-7.3548378944397	-2.34126114845276	-0.0942105650901794	0.115650296211243	0.056969840079546
-4.8346700668335	-7.35458612442017	-2.33967542648315	-0.0942348465323448	0.115787088871002	0.0568177439272404
-4.8380298614502	-7.35532712936401	-2.33417558670044	-0.0942451804876328	0.115673780441284	0.0569002628326416
-4.8338360786438	-7.35195207595825	-2.33333206176758	-0.094187393784523	0.115796968340874	0.0568355731666088
-4.83224964141846	-7.35526752471924	-2.34087705612183	-0.0940958261489868	0.115729823708534	0.0568335466086864
-4.83132266998291	-7.35070466995239	-2.33971285820007	-0.094144344329834	0.115662693977356	0.0567886307835579
-4.82811164855957	-7.35163545608521	-2.33268117904663	-0.0940965786576271	0.115736991167068	0.0568098723888397
-4.82789611816406	-7.35278797149658	-2.33409667015076	-0.0941733345389366	0.115767225623131	0.0568052046000957
-4.82719898223877	-7.35112619400024	-2.33227372169495	-0.0941698476672173	0.115627028048038	0.056777648627758
-4.82182312011719	-7.34763717651367	-2.33670091629028	-0.0941474139690399	0.115665666759014	0.0567770823836327
-4.8257040977478	-7.35076379776001	-2.3382933139801	-0.0940980017185211	0.115626342594624	0.0568246729671955
-4.82466506958008	-7.34639739990234	-2.3276219367981	-0.0941914245486259	0.115698911249638	0.0568019710481167
-4.82109928131104	-7.34913206100464	-2.33250856399536	-0.0940973088145256	0.115674152970314	0.0568984523415565
-4.81875419616699	-7.3490424156189	-2.33536314964294	-0.0941501036286354	0.115669794380665	0.0568318627774715
-4.81881141662598	-7.34497785568237	-2.33070802688599	-0.0941464826464653	0.115708626806736	0.0568439662456512
-4.81293869018555	-7.34513187408447	-2.32368016242981	-0.0941101536154747	0.11571130156517	0.0569053031504154
-4.81389284133911	-7.34707021713257	-2.33032655715942	-0.0941869169473648	0.115726999938488	0.0569718293845654
-4.80774688720703	-7.34167623519897	-2.324138879776	-0.0942211151123047	0.11563977599144	0.056920874863863
-4.80687475204468	-7.34180927276611	-2.3281774520874	-0.0941731333732605	0.115659035742283	0.0569797791540623
-4.80266332626343	-7.34078216552734	-2.31668400764465	-0.0942130833864212	0.115729101002216	0.0569556429982185
-4.79665756225586	-7.33901500701904	-2.32201099395752	-0.0942228808999062	0.115627683699131	0.0570719614624977
-4.7933669090271	-7.3373761177063	-2.32167315483093	-0.0942260473966599	0.115784108638763	0.057034507393837
-4.79477119445801	-7.33671712875366	-2.31843543052673	-0.094313345849514	0.115751951932907	0.0569957196712494
-4.78792142868042	-7.33538293838501	-2.3080894947052	-0.094366580247879	0.115752331912518	0.0571148656308651
-4.78317737579346	-7.33328723907471	-2.30820846557617	-0.0942841619253159	0.11578644067049	0.0571532659232616
[truncated: 12,323 more rows]
