# Supplementary material for: Identification of Haptic Based Guiding Using Hard Reins
Source: PLoS One. 2015 Jul 22;10(7):e0132020. doi: 10.1371/journal.pone.0132020 (PMC4511788; doi:10.1371/journal.pone.0132020)
Supplement: S6 File — (ZIP) [file pone.0132020.s006.zip › Exp2_ForceData2/Subject10/path1/T6.csv]

Force X (N)	Force Y (N)	Force Z (N)	Torque X (N-m)	Torque Y (N-m)	Torque Z (N-m)	Frequency = 10000	Averaging Level = 16	F/T Serial Number = FT11772	Time Started = 19/02/2013 17:40:14
-4.71633291244507	-6.7986216545105	-1.03406500816345	-0.122535109519958	0.162481337785721	0.0314465202391148
-4.71416997909546	-6.79319334030151	-1.03842723369598	-0.122539684176445	0.162340611219406	0.0313275679945946
-4.71746921539307	-6.79236125946045	-1.02838742733002	-0.122567124664783	0.162405177950859	0.0314321890473366
-4.71716499328613	-6.79763078689575	-1.04715406894684	-0.122531577944756	0.162401184439659	0.0314353331923485
-4.7180552482605	-6.79680299758911	-1.03505766391754	-0.122624829411507	0.162332981824875	0.0313037931919098
-4.71920442581177	-6.7975754737854	-1.03516948223114	-0.122595638036728	0.162473693490028	0.0313613265752792
-4.71801424026489	-6.80027627944946	-1.04884815216064	-0.122615776956081	0.162335410714149	0.0313543491065502
-4.72165012359619	-6.79804420471191	-1.02927792072296	-0.122660763561726	0.162432059645653	0.0313810408115387
-4.71728897094727	-6.80133152008057	-1.04410243034363	-0.122664831578732	0.162349462509155	0.0313429608941078
-4.72016668319702	-6.79877281188965	-1.04091894626617	-0.122679956257343	0.162313848733902	0.0313208922743797
-4.72455739974976	-6.80217123031616	-1.03483998775482	-0.122707016766071	0.16256520152092	0.0314113460481167
-4.71544599533081	-6.79920482635498	-1.0433064699173	-0.122745908796787	0.162347227334976	0.0312899760901928
-4.72256183624268	-6.7963490486145	-1.03662824630737	-0.122672326862812	0.162393689155579	0.0313320718705654
-4.72246265411377	-6.79946804046631	-1.0420149564743	-0.122766315937042	0.16251240670681	0.0313477404415607
-4.7198314666748	-6.79915332794189	-1.04543018341064	-0.122719869017601	0.16241654753685	0.031262431293726
-4.72237586975098	-6.79732227325439	-1.03321993350983	-0.122626259922981	0.162434726953506	0.0313338674604893
-4.71956586837769	-6.80392837524414	-1.03615391254425	-0.122881181538105	0.162554860115051	0.0312998220324516
-4.72171115875244	-6.79583787918091	-1.03343367576599	-0.122741311788559	0.162499159574509	0.0312737673521042
-4.72367000579834	-6.80276918411255	-1.03412461280823	-0.12267754971981	0.162538662552834	0.0313246063888073
-4.72269868850708	-6.79950189590454	-1.04046654701233	-0.122788466513157	0.162478789687157	0.0312045868486166
-4.72099256515503	-6.7971625328064	-1.02620899677277	-0.122743800282478	0.162563264369965	0.0312129929661751
-4.72678899765015	-6.80302095413208	-1.03411722183228	-0.122755102813244	0.162635147571564	0.0312247239053249
-4.72314786911011	-6.80180501937866	-1.03925824165344	-0.122770845890045	0.162468805909157	0.0311202853918076
-4.72483921051025	-6.79900503158569	-1.02563977241516	-0.122864291071892	0.162460908293724	0.0311896074563265
-4.72803974151611	-6.80594444274902	-1.03592789173126	-0.122764952480793	0.162594884634018	0.0310896914452314
-4.72501850128174	-6.80184030532837	-1.03420662879944	-0.122697226703167	0.162455916404724	0.0310849398374558
-4.7332820892334	-6.80199575424194	-1.02162480354309	-0.122893527150154	0.162618473172188	0.0311416182667017
-4.72873401641846	-6.80232810974121	-1.03608274459839	-0.122782222926617	0.162608429789543	0.0309958327561617
-4.73298835754395	-6.80261039733887	-1.02535510063171	-0.122744999825954	0.162561893463135	0.0310018640011549
-4.73432731628418	-6.80760335922241	-1.02254033088684	-0.122790403664112	0.162675753235817	0.0310660842806101
-4.73029899597168	-6.80595302581787	-1.03100526332855	-0.122847363352776	0.16264833509922	0.0310018379241228
-4.73665857315063	-6.80202341079712	-1.0212596654892	-0.122790351510048	0.162694334983826	0.0309432484209538
-4.73555660247803	-6.80629253387451	-1.02170872688293	-0.122840777039528	0.16265381872654	0.0310202930122614
-4.73517799377441	-6.80470132827759	-1.02549600601196	-0.122820556163788	0.162656992673874	0.0309404004365206
-4.73698377609253	-6.80448579788208	-1.01494407653809	-0.122829116880894	0.162825599312782	0.0309474393725395
-4.7385311126709	-6.81103372573853	-1.01574265956879	-0.122958458960056	0.162818610668182	0.0309670828282833
-4.73603343963623	-6.80200672149658	-1.01807630062103	-0.122812435030937	0.162727177143097	0.0309092216193676
-4.73903179168701	-6.80580282211304	-1.01257014274597	-0.122853174805641	0.162867724895477	0.0310714598745108
-4.74078845977783	-6.81025075912476	-1.02193558216095	-0.122797735035419	0.162793517112732	0.0309055745601654
-4.73812484741211	-6.8028998374939	-1.01723670959473	-0.122871339321136	0.162804454565048	0.0309800002723932
-4.73984479904175	-6.81205463409424	-1.01650989055634	-0.122924260795116	0.16292867064476	0.031016344204545
-4.74309062957764	-6.80627536773682	-1.01342368125916	-0.122845560312271	0.162798538804054	0.0308658983558416
-4.74165725708008	-6.80760478973389	-1.01130247116089	-0.122843436896801	0.16280834376812	0.0310185123234987
-4.7421760559082	-6.8118839263916	-1.01873731613159	-0.122857689857483	0.162833690643311	0.0309823323041201
-4.73957395553589	-6.80878734588623	-1.02203941345215	-0.122878327965736	0.16279861330986	0.0309715624898672
-4.74249458312988	-6.81052684783936	-1.00769543647766	-0.122960180044174	0.162880316376686	0.0310242883861065
-4.73673295974731	-6.80927324295044	-1.02460825443268	-0.122900620102882	0.162814423441887	0.0309779066592455
-4.73708581924438	-6.80728340148926	-1.0144157409668	-0.123035170137882	0.162730127573013	0.0310303680598736
-4.74244785308838	-6.80979347229004	-1.0105242729187	-0.123007372021675	0.162895485758781	0.0311334524303675
-4.73381805419922	-6.81112384796143	-1.01882338523865	-0.123011529445648	0.16274830698967	0.0310946404933929
-4.73700857162476	-6.80642938613892	-1.01319944858551	-0.123054221272469	0.162735641002655	0.0311466958373785
-4.73424959182739	-6.80848503112793	-1.01236569881439	-0.123146191239357	0.162827789783478	0.0312245655804873
-4.7329216003418	-6.80733489990234	-1.01720082759857	-0.123156026005745	0.162807285785675	0.0311498269438744
-4.73152780532837	-6.80798053741455	-1.00711703300476	-0.123070932924747	0.162754684686661	0.0312443394213915
-4.73003482818604	-6.80935001373291	-1.01009929180145	-0.123253129422665	0.162829965353012	0.0312865599989891
-4.72959566116333	-6.80160999298096	-1.0101226568222	-0.12315921485424	0.16281670331955	0.0312774032354355
-4.72547149658203	-6.80275869369507	-1.00217688083649	-0.123257927596569	0.162808358669281	0.0314340330660343
-4.72597360610962	-6.80825710296631	-1.01298999786377	-0.123263783752918	0.162884160876274	0.0314150676131248
-4.72204828262329	-6.79966878890991	-1.0070024728775	-0.123276345431805	0.162818759679794	0.0314071141183376
-4.72165632247925	-6.80670261383057	-0.997199058532715	-0.123440146446228	0.162903234362602	0.0314982235431671
-4.7160906791687	-6.80331897735596	-1.01325833797455	-0.123387031257153	0.162835612893105	0.0314723774790764
-4.72236347198486	-6.79828786849976	-0.996163129806519	-0.123466648161411	0.16290271282196	0.0315640717744827
-4.72128534317017	-6.80613231658936	-1.00843775272369	-0.123406663537025	0.163013771176338	0.0315979830920696
-4.71267414093018	-6.80104732513428	-1.01022720336914	-0.123387694358826	0.162821277976036	0.0315724760293961
-4.71888065338135	-6.80355501174927	-0.991810262203217	-0.123564124107361	0.162998035550117	0.0316777862608433
-4.7126669883728	-6.80111217498779	-1.01519596576691	-0.123477049171925	0.16295513510704	0.0316231325268745
-4.71490907669067	-6.80085897445679	-1.00584208965302	-0.123468443751335	0.162876054644585	0.0315723307430744
-4.71699810028076	-6.80361890792847	-1.00049531459808	-0.123479627072811	0.162957236170769	0.0316595733165741
-4.71642255783081	-6.80632877349854	-1.0140563249588	-0.123583517968655	0.163038641214371	0.0316503271460533
-4.71825933456421	-6.80008125305176	-1.00678646564484	-0.123491033911705	0.163033977150917	0.0316071137785912
-4.71683263778687	-6.80286598205566	-1.00706493854523	-0.123545922338963	0.163008958101273	0.0316688232123852
-4.71780252456665	-6.80453729629517	-1.01782071590424	-0.123548313975334	0.162947535514832	0.0315964072942734
-4.71666765213013	-6.79881811141968	-1.01392340660095	-0.123493865132332	0.163009256124496	0.0315828025341034
-4.71971702575684	-6.80927515029907	-1.01240146160126	-0.123659707605839	0.163107693195343	0.0316355712711811
-4.71435260772705	-6.80138158798218	-1.02306246757507	-0.123560078442097	0.162944003939629	0.0315852276980877
-4.71511602401733	-6.80128955841064	-1.00771343708038	-0.123672276735306	0.162970528006554	0.0316246561706066
-4.71603155136108	-6.80534362792969	-1.01864433288574	-0.123737335205078	0.163106754422188	0.0316470824182034
-4.71537113189697	-6.79793119430542	-1.02055776119232	-0.123669542372227	0.16295138001442	0.031496562063694
-4.71517848968506	-6.79743146896362	-1.01064276695251	-0.12376407533884	0.163017809391022	0.0316604748368263
-4.71132564544678	-6.79859304428101	-1.02089524269104	-0.123714692890644	0.163015753030777	0.0315641164779663
-4.71178340911865	-6.79513549804688	-1.00904703140259	-0.123836144804955	0.163039088249207	0.0315850302577019
-4.71215391159058	-6.79646635055542	-1.0053893327713	-0.123758263885975	0.163116082549095	0.0316209867596626
-4.70944881439209	-6.79842472076416	-1.02014815807343	-0.123720519244671	0.163069367408752	0.031659085303545
-4.71152448654175	-6.79743051528931	-1.00335848331451	-0.123900420963764	0.163158521056175	0.0317653603851795
-4.70538949966431	-6.79668045043945	-1.00654172897339	-0.123856455087662	0.163128733634949	0.0317280068993568
-4.70443391799927	-6.80004835128784	-1.01291871070862	-0.123841114342213	0.163076117634773	0.0317423827946186
-4.70664119720459	-6.79726696014404	-1.00691866874695	-0.12379477918148	0.163147404789925	0.0317859128117561
-4.70468616485596	-6.80353116989136	-1.00654947757721	-0.123991131782532	0.163178935647011	0.0318754129111767
-4.70355749130249	-6.80407381057739	-1.01492524147034	-0.123783856630325	0.163116201758385	0.0318351499736309
-4.70153379440308	-6.80038547515869	-1.00164008140564	-0.123791165649891	0.163041785359383	0.0319314226508141
-4.70787334442139	-6.80721759796143	-1.01070630550385	-0.123865887522697	0.16319714486599	0.0319690071046352
-4.70187520980835	-6.79904890060425	-1.01207840442657	-0.123741835355759	0.163093581795692	0.0318382680416107
-4.70552778244019	-6.80450344085693	-1.00186836719513	-0.123836882412434	0.163145765662193	0.0319415032863617
-4.70294523239136	-6.806312084198	-1.01431703567505	-0.123779833316803	0.163060665130615	0.0319649949669838
-4.70338582992554	-6.80127048492432	-1.01248145103455	-0.123846746981144	0.163027912378311	0.0319176875054836
-4.7003755569458	-6.80612134933472	-1.0087525844574	-0.123820625245571	0.163170143961906	0.0319539047777653
-4.70393705368042	-6.80685663223267	-1.01600134372711	-0.123821578919888	0.162995859980583	0.0319489985704422
-4.70708179473877	-6.80234336853027	-1.00369727611542	-0.123887956142426	0.163141548633575	0.031997587531805
-4.69999837875366	-6.80758333206177	-1.01827955245972	-0.123864524066448	0.163117915391922	0.0319955348968506
-4.70448303222656	-6.80101823806763	-1.00558960437775	-0.123868852853775	0.162975698709488	0.0319381095468998
-4.70379066467285	-6.80302476882935	-1.00859665870667	-0.123917706310749	0.163183063268661	0.0320152081549168
-4.69695138931274	-6.80519723892212	-1.02103114128113	-0.123886309564114	0.163032084703445	0.0319132208824158
-4.70534944534302	-6.79949569702148	-1.0005304813385	-0.123976595699787	0.163070976734161	0.0319729261100292
-4.69970178604126	-6.80280685424805	-1.02265572547913	-0.123868942260742	0.16310279071331	0.0319871120154858
-4.70022869110107	-6.80022764205933	-1.01084887981415	-0.123897820711136	0.163034692406654	0.0318687371909618
-4.70368194580078	-6.80354070663452	-1.0081787109375	-0.123920604586601	0.163175269961357	0.0320011489093304
-4.69976615905762	-6.80510807037354	-1.01656198501587	-0.124025233089924	0.163097187876701	0.0319303870201111
-4.70550012588501	-6.79957485198975	-1.00239610671997	-0.123883068561554	0.163101404905319	0.0319069772958755
-4.70305442810059	-6.80542945861816	-1.01205372810364	-0.123979724943638	0.163088589906693	0.0319342650473118
-4.70233678817749	-6.80146169662476	-1.01662385463715	-0.123931288719177	0.163031086325645	0.031807117164135
-4.7062668800354	-6.80299425125122	-1.00388967990875	-0.1239178404212	0.163186758756638	0.0318170078098774
-4.70798540115356	-6.81026124954224	-1.01527976989746	-0.123919129371643	0.163102939724922	0.0318375527858734
-4.70909214019775	-6.80436182022095	-1.01786208152771	-0.123920448124409	0.163078442215919	0.0317285060882568
-4.71090984344482	-6.80846071243286	-1.0161384344101	-0.123874627053738	0.163148537278175	0.0318523421883583
-4.71247148513794	-6.81099939346313	-1.01474726200104	-0.123833745718002	0.16316120326519	0.0317402631044388
-4.70858335494995	-6.80511569976807	-1.02078020572662	-0.123811230063438	0.162966206669807	0.0317058861255646
-4.71134471893311	-6.81335020065308	-1.0227597951889	-0.123855493962765	0.163137406110764	0.0318022556602955
-4.71358442306519	-6.80910348892212	-1.02575445175171	-0.123816065490246	0.163062751293182	0.0317053869366646
-4.71276521682739	-6.80869770050049	-1.01070880889893	-0.12382286041975	0.163018822669983	0.0317765548825264
-4.71276617050171	-6.81159257888794	-1.01470446586609	-0.123747132718563	0.163073465228081	0.0318345874547958
-4.71252155303955	-6.80995655059814	-1.03237092494965	-0.123758666217327	0.162934735417366	0.0317751243710518
-4.71423482894897	-6.80720233917236	-1.01409614086151	-0.12382285296917	0.163015887141228	0.0318098813295364
-4.70543575286865	-6.81000089645386	-1.02642405033112	-0.12373760342598	0.16294302046299	0.0318314954638481
-4.70817136764526	-6.80444049835205	-1.02668714523315	-0.12375470250845	0.162931725382805	0.0318305753171444
-4.71313047409058	-6.8134388923645	-1.01739144325256	-0.123832404613495	0.163102984428406	0.0319880619645119
-4.70195531845093	-6.80628061294556	-1.02814924716949	-0.123733066022396	0.162884846329689	0.031923696398735
-4.70667314529419	-6.80742359161377	-1.01396155357361	-0.123792581260204	0.163011848926544	0.0320198312401772
-4.70181035995483	-6.80841541290283	-1.01987981796265	-0.123867370188236	0.163063302636147	0.0320579968392849
-4.69792985916138	-6.80674982070923	-1.02246391773224	-0.123816400766373	0.162889376282692	0.0320011861622334
-4.69859838485718	-6.80640077590942	-1.01330184936523	-0.12377805262804	0.163050830364227	0.0321414396166801
-4.69721508026123	-6.80856227874756	-1.0214946269989	-0.123927444219589	0.163041859865189	0.0321458019316196
-4.69625329971313	-6.7999415397644	-1.00828921794891	-0.123786203563213	0.163006916642189	0.0321613885462284
-4.69503211975098	-6.80835390090942	-1.01508927345276	-0.123825989663601	0.163012325763702	0.032236572355032
-4.69408941268921	-6.80328893661499	-1.01605033874512	-0.123884424567223	0.163011625409126	0.0321941003203392
-4.69036388397217	-6.80565214157104	-1.00891947746277	-0.123834975063801	0.163068324327469	0.0322839841246605
-4.69010591506958	-6.80700349807739	-1.01572263240814	-0.123835645616055	0.163011819124222	0.0323099754750729
-4.69233751296997	-6.80312776565552	-1.00184190273285	-0.123868308961391	0.162965938448906	0.0323033593595028
-4.68797969818115	-6.80640983581543	-1.01140546798706	-0.123793728649616	0.163071140646935	0.0323924124240875
-4.688880443573	-6.8080792427063	-1.01297891139984	-0.123863063752651	0.162922948598862	0.0322730764746666
-4.68951749801636	-6.80414342880249	-0.999586462974548	-0.123844861984253	0.163083046674728	0.0324120335280895
-4.68490695953369	-6.8055682182312	-1.01574647426605	-0.123881861567497	0.16300992667675	0.0323373451828957
-4.68582153320313	-6.80233287811279	-1.0156307220459	-0.123845435678959	0.1629898250103	0.0323223732411861
-4.68721151351929	-6.8024754524231	-1.0054247379303	-0.123866409063339	0.162976816296577	0.032412227243185
-4.68658876419067	-6.80227422714233	-1.01899743080139	-0.123963862657547	0.162984564900398	0.032278623431921
-4.68511724472046	-6.79794263839722	-1.00936341285706	-0.123843163251877	0.162938103079796	0.0322801470756531
-4.68349981307983	-6.80686140060425	-1.01430058479309	-0.12397176027298	0.163041606545448	0.0323975831270218
-4.68313789367676	-6.79708623886108	-1.01539635658264	-0.123836725950241	0.162998169660568	0.0322760157287121
-4.68543720245361	-6.79778385162354	-1.00580227375031	-0.123896971344948	0.162980630993843	0.0323461070656776
-4.6828670501709	-6.80160617828369	-1.01610922813416	-0.123901151120663	0.163006857037544	0.0322839915752411
-4.68145799636841	-6.79147291183472	-1.01173043251038	-0.123825244605541	0.162966996431351	0.0322383865714073
-4.68268632888794	-6.79881381988525	-1.00705480575562	-0.123996362090111	0.163081556558609	0.0323036722838879
-4.68026781082153	-6.79328393936157	-1.01979076862335	-0.123933337628841	0.162969633936882	0.0322069749236107
-4.67997312545776	-6.790931224823	-1.00745487213135	-0.123984538018703	0.163017764687538	0.0323139764368534
-4.68039989471436	-6.79613494873047	-1.01047825813293	-0.123950079083443	0.163123592734337	0.032221432775259
-4.67601537704468	-6.78817844390869	-1.01054930686951	-0.12397164106369	0.162933453917503	0.0321678183972836
-4.67758655548096	-6.7929105758667	-1.00867986679077	-0.124067209661007	0.163084089756012	0.0322923362255096
-4.67586803436279	-6.79030084609985	-1.02179777622223	-0.124024018645287	0.163092330098152	0.0321521051228046
-4.67769765853882	-6.78915691375732	-1.00081622600555	-0.124031998217106	0.16302764415741	0.0321642532944679
-4.67646408081055	-6.78726291656494	-1.01420986652374	-0.123976975679398	0.163094058632851	0.0321298465132713
-4.6772141456604	-6.78757047653198	-1.01890337467194	-0.123939082026482	0.163037747144699	0.0319913923740387
-4.68622779846191	-6.78315782546997	-1.00118362903595	-0.124027356505394	0.163109257817268	0.0320229679346085
-4.67725801467896	-6.78668117523193	-1.01573431491852	-0.123922668397427	0.163099840283394	0.0319733060896397
-4.67954444885254	-6.78356552124023	-1.01394319534302	-0.123917236924171	0.163080260157585	0.0318916365504265
-4.6856746673584	-6.78326463699341	-1.01015722751617	-0.123916484415531	0.163197666406631	0.0319306515157223
-4.68155002593994	-6.78303050994873	-1.01337611675262	-0.123914413154125	0.163142487406731	0.0318096801638603
-4.6856575012207	-6.78226041793823	-1.00401759147644	-0.123862750828266	0.16310977935791	0.0317718386650085
-4.68697547912598	-6.78276872634888	-1.01338267326355	-0.123849764466286	0.163161113858223	0.0317896567285061
-4.68697690963745	-6.77974557876587	-1.0210747718811	-0.123867183923721	0.163119986653328	0.0316642113029957
-4.68759918212891	-6.77783298492432	-1.00643455982208	-0.123731933534145	0.163156241178513	0.0316737033426762
-4.69045352935791	-6.78520584106445	-1.01257753372192	-0.123911768198013	0.163217961788177	0.0316265039145947
-4.69245290756226	-6.77742433547974	-1.0086282491684	-0.12379564344883	0.163186967372894	0.0315352827310562
-4.69122123718262	-6.77752542495728	-1.00381588935852	-0.123835742473602	0.163152426481247	0.0316087044775486
-4.69496488571167	-6.78252267837524	-1.01177155971527	-0.123810544610023	0.163200467824936	0.031475231051445
-4.69214344024658	-6.77570819854736	-1.00858497619629	-0.123798862099648	0.163127988576889	0.0314328148961067
-4.69486427307129	-6.7794885635376	-1.0041286945343	-0.123849891126156	0.163273245096207	0.0314344502985477
-4.69276571273804	-6.77766180038452	-1.01084470748901	-0.123770467936993	0.163147956132889	0.0313187055289745
-4.69951820373535	-6.77342081069946	-0.995892763137817	-0.123848482966423	0.163252204656601	0.0313866771757603
-4.69839763641357	-6.78179311752319	-1.00735890865326	-0.123678490519524	0.163241386413574	0.0312981531023979
-4.6987943649292	-6.77681922912598	-1.00628685951233	-0.123718447983265	0.163159504532814	0.0311796944588423
-4.70134878158569	-6.77836847305298	-0.9940105676651	-0.123872593045235	0.163255244493484	0.0312453545629978
-4.6992359161377	-6.77758550643921	-1.00872921943665	-0.123742140829563	0.163251176476479	0.0310627315193415
-4.70202827453613	-6.77885580062866	-1.00296115875244	-0.123673729598522	0.163129523396492	0.0310724824666977
-4.70746660232544	-6.78204107284546	-1.00413930416107	-0.123759157955647	0.163256168365479	0.0311450809240341
-4.70502281188965	-6.77871942520142	-1.00626766681671	-0.123733922839165	0.1631770581007	0.0309155285358429
-4.71071910858154	-6.78057193756104	-0.995967626571655	-0.12360468506813	0.163232117891312	0.0309314467012882
-4.71081161499023	-6.7811598777771	-1.0082380771637	-0.123576655983925	0.163137763738632	0.0308945570141077
-4.71487045288086	-6.78030157089233	-1.00982975959778	-0.123582430183887	0.163069099187851	0.030792772769928
-4.71594476699829	-6.78042697906494	-0.998640239238739	-0.12344029545784	0.163131207227707	0.0307484176009893
-4.71703815460205	-6.78619575500488	-1.01521551609039	-0.123568214476109	0.163024947047234	0.0306730307638645
-4.72185182571411	-6.7813458442688	-1.00359487533569	-0.123457625508308	0.163029924035072	0.0306464489549398
-4.72016382217407	-6.78799152374268	-1.01379823684692	-0.123477049171925	0.163103401660919	0.0305996760725975
-4.72247552871704	-6.78356790542603	-1.00752472877502	-0.123418316245079	0.1629259288311	0.0304163824766874
-4.72573709487915	-6.78467750549316	-1.01122784614563	-0.123365521430969	0.16308556497097	0.0304956194013357
-4.7280011177063	-6.78533744812012	-1.01421141624451	-0.123368747532368	0.163015469908714	0.0303081031888723
-4.73186159133911	-6.78096866607666	-1.00493335723877	-0.123336955904961	0.162934839725494	0.030252430588007
-4.72836828231812	-6.78374910354614	-1.01784360408783	-0.123234361410141	0.162917897105217	0.0302664302289486
-4.73040914535522	-6.78397989273071	-1.02096390724182	-0.123311892151833	0.162899181246758	0.0300901755690575
-4.73298692703247	-6.78548192977905	-1.01016581058502	-0.123230807483196	0.162983849644661	0.0301641281694174
-4.73032903671265	-6.78314542770386	-1.02705442905426	-0.123199805617332	0.162821620702744	0.0301116146147251
-4.73683023452759	-6.78021812438965	-1.01347041130066	-0.123309709131718	0.16287137567997	0.0300825890153646
-4.73041391372681	-6.7854437828064	-1.02304089069366	-0.123216457664967	0.162874579429626	0.0300180967897177
-4.73533821105957	-6.77961349487305	-1.02006947994232	-0.123146362602711	0.162847191095352	0.0299080274999142
-4.73854541778564	-6.78281116485596	-1.01655912399292	-0.123220518231392	0.162957459688187	0.030001450330019
-4.72620439529419	-6.780104637146	-1.02024304866791	-0.123171709477901	0.162815406918526	0.0298510678112507
-4.73320055007935	-6.77811670303345	-1.0089955329895	-0.123157314956188	0.162800133228302	0.0299107637256384
-4.72950267791748	-6.78090810775757	-1.01935064792633	-0.123284578323364	0.162900865077972	0.0299132894724607
-4.72861242294312	-6.77587461471558	-1.01840162277222	-0.12319927662611	0.162761524319649	0.0298049729317427
-4.72689962387085	-6.77913856506348	-1.0120757818222	-0.123184986412525	0.16288585960865	0.0298671741038561
-4.72495269775391	-6.77893209457397	-1.01921927928925	-0.123382538557053	0.162847116589546	0.0298657566308975
-4.72450304031372	-6.7700777053833	-1.02024877071381	-0.123224876821041	0.162819087505341	0.0297983959317207
-4.72001600265503	-6.77348470687866	-1.01831912994385	-0.123266100883484	0.162836581468582	0.0299431327730417
-4.72165060043335	-6.77287149429321	-1.02283251285553	-0.123371988534927	0.162795200943947	0.0298504140228033
-4.71652889251709	-6.76692819595337	-1.01505434513092	-0.12334793806076	0.162804409861565	0.0298962034285069
-4.71351909637451	-6.77316617965698	-1.01672923564911	-0.123475201427937	0.162895262241364	0.0299409423023462
-4.71113348007202	-6.76634120941162	-1.02089953422546	-0.123420298099518	0.162775129079819	0.0298643242567778
-4.71042442321777	-6.76436901092529	-1.01563370227814	-0.123436853289604	0.162810072302818	0.029987121000886
-4.70563745498657	-6.76929616928101	-1.01960027217865	-0.123412065207958	0.162863612174988	0.0298882704228163
-4.70163726806641	-6.76438570022583	-1.0207656621933	-0.123456135392189	0.162740036845207	0.0299125742167234
-4.70574235916138	-6.76410150527954	-1.00678205490112	-0.12357846647501	0.162884250283241	0.0299985837191343
-4.69887685775757	-6.76317262649536	-1.02070164680481	-0.123530261218548	0.162799999117851	0.0299521908164024
-4.69753932952881	-6.76358509063721	-1.01656150817871	-0.123587377369404	0.162738606333733	0.0299906134605408
-4.69569969177246	-6.76561450958252	-1.01588916778564	-0.123629607260227	0.162839293479919	0.0301341004669666
-4.69216728210449	-6.76195240020752	-1.02061653137207	-0.123687915503979	0.162792772054672	0.0300042890012264
-4.69488573074341	-6.7589635848999	-1.01480734348297	-0.123667411506176	0.162834659218788	0.0300503429025412
-4.69058036804199	-6.7618465423584	-1.01367831230164	-0.123675309121609	0.162788242101669	0.0301056113094091
-4.68793153762817	-6.76047849655151	-1.02509951591492	-0.123690441250801	0.162796184420586	0.0300772394984961
-4.68373203277588	-6.75584936141968	-1.0154070854187	-0.12364898622036	0.16280959546566	0.0300966203212738
-4.68519639968872	-6.76204395294189	-1.01447665691376	-0.123780459165573	0.162925660610199	0.0301155131310225
-4.68098974227905	-6.75677585601807	-1.02459561824799	-0.123706497251987	0.1627416908741	0.0300925020128489
-4.68176221847534	-6.7563214302063	-1.02329516410828	-0.123800918459892	0.162795692682266	0.0302027557045221
-4.68215751647949	-6.76205730438232	-1.02234673500061	-0.123753495514393	0.162897244095802	0.0302089340984821
-4.67871379852295	-6.75613164901733	-1.02737033367157	-0.123694658279419	0.162758857011795	0.0301378574222326
-4.68289566040039	-6.75930166244507	-1.030238032341	-0.123774223029613	0.162885800004005	0.0302463676780462
-4.6803503036499	-6.75775957107544	-1.0393899679184	-0.123745083808899	0.162791803479195	0.0301974322646856
-4.68073081970215	-6.75701475143433	-1.02739930152893	-0.123752549290657	0.162714049220085	0.0302175655961037
-4.67875385284424	-6.75876617431641	-1.02626764774323	-0.123681202530861	0.162846401333809	0.0302939657121897
-4.67729520797729	-6.75593233108521	-1.04185104370117	-0.123680584132671	0.162686407566071	0.0302304606884718
-4.68303823471069	-6.75376272201538	-1.03180682659149	-0.123782195150852	0.162740021944046	0.0302818585187197
-4.67442846298218	-6.75376749038696	-1.0387876033783	-0.123715594410896	0.162722885608673	0.0303177703171968
-4.67478799819946	-6.75058364868164	-1.0416784286499	-0.123701095581055	0.1627017557621	0.0302845351397991
-4.67825555801392	-6.75457239151001	-1.03601038455963	-0.123743467032909	0.162892714142799	0.0303875301033258
-4.67186307907104	-6.75230073928833	-1.03834390640259	-0.123726449906826	0.162692174315453	0.0303766075521708
-4.67473411560059	-6.75005483627319	-1.03947007656097	-0.123664796352386	0.162776544690132	0.0303611475974321
-4.67242670059204	-6.7511887550354	-1.04357016086578	-0.12371090054512	0.16278925538063	0.0304804518818855
-4.67157602310181	-6.74817991256714	-1.0478343963623	-0.123722240328789	0.162698090076447	0.0303782522678375
-4.66775608062744	-6.74851322174072	-1.0368355512619	-0.123716555535793	0.162745207548141	0.0304824337363243
-4.66927719116211	-6.75360536575317	-1.04343163967133	-0.123825892806053	0.162779822945595	0.0305138919502497
-4.67068004608154	-6.74487686157227	-1.04074513912201	-0.123707845807076	0.162772163748741	0.0304567534476519
-4.66440343856812	-6.74822616577148	-1.0365217924118	-0.123742900788784	0.162698969244957	0.0305920299142599
-4.67104768753052	-6.75256013870239	-1.04349040985107	-0.123709544539452	0.162797883152962	0.0305395014584064
-4.6677770614624	-6.74482870101929	-1.03942716121674	-0.123644225299358	0.162771239876747	0.030560215935111
-4.66975259780884	-6.75254964828491	-1.03871023654938	-0.123734667897224	0.162850886583328	0.0305869169533253
-4.66799449920654	-6.75044870376587	-1.04582166671753	-0.123612977564335	0.162656247615814	0.0305364560335875
-4.6735692024231	-6.75088930130005	-1.03480231761932	-0.123676441609859	0.162700444459915	0.0306748785078526
-4.67184400558472	-6.75454378128052	-1.04746663570404	-0.123655810952187	0.16284216940403	0.0306038185954094
-4.6699538230896	-6.75273466110229	-1.04858243465424	-0.123532921075821	0.162658661603928	0.0305534172803164
-4.67805576324463	-6.75396585464478	-1.03945195674896	-0.123661495745182	0.162780568003654	0.0306267105042934
-4.67212677001953	-6.75601243972778	-1.05557942390442	-0.123568631708622	0.162702545523643	0.030503436923027
-4.67926931381226	-6.75402212142944	-1.04235124588013	-0.12355924397707	0.162595123052597	0.0306159202009439
-4.68057298660278	-6.75852584838867	-1.05136740207672	-0.123580574989319	0.162706479430199	0.0306538008153439
-4.67651557922363	-6.7504243850708	-1.05595147609711	-0.123474031686783	0.162551507353783	0.0304941572248936
-4.68374395370483	-6.75732707977295	-1.03998339176178	-0.12351156026125	0.162595674395561	0.0305641759186983
-4.6819486618042	-6.75966501235962	-1.0590888261795	-0.123479336500168	0.162596613168716	0.0305223558098078
-4.68348741531372	-6.75154161453247	-1.04605388641357	-0.123419106006622	0.162538945674896	0.0304859280586243
-4.68609571456909	-6.75956296920776	-1.0504949092865	-0.123437240719795	0.162589579820633	0.0305360835045576
-4.68266534805298	-6.75116300582886	-1.05410766601563	-0.123325169086456	0.162441328167915	0.0304684117436409
-4.68996858596802	-6.75567674636841	-1.04188883304596	-0.123366191983223	0.1626016497612	0.0304627977311611
-4.68325805664063	-6.75592041015625	-1.06136906147003	-0.123360633850098	0.162463217973709	0.0303782057017088
-4.68577098846436	-6.74929809570313	-1.04988050460815	-0.123295523226261	0.162440463900566	0.0304401908069849
-4.68988847732544	-6.75682306289673	-1.05118155479431	-0.12324420362711	0.162591248750687	0.0304585080593824
-4.68547773361206	-6.75501728057861	-1.05248427391052	-0.123290449380875	0.162384495139122	0.0303452741354704
-4.68999195098877	-6.75442457199097	-1.04723489284515	-0.123254880309105	0.162462547421455	0.0304087046533823
-4.68834686279297	-6.7538948059082	-1.05781424045563	-0.123161107301712	0.162475660443306	0.0304197780787945
-4.68873500823975	-6.75617837905884	-1.0531964302063	-0.123219706118107	0.16241580247879	0.0302802640944719
-4.68956136703491	-6.75455045700073	-1.04240810871124	-0.123229272663593	0.162519007921219	0.0303456820547581
-4.68869733810425	-6.76146793365479	-1.04985237121582	-0.123212061822414	0.162446767091751	0.0303152296692133
-4.691575050354	-6.75782871246338	-1.05434942245483	-0.12310878187418	0.162419617176056	0.0302349012345076
-4.69260835647583	-6.75760412216187	-1.04350328445435	-0.123106442391872	0.162409588694572	0.0303492248058319
-4.6939582824707	-6.76235198974609	-1.05270743370056	-0.123096190392971	0.162492096424103	0.0302590169012547
-4.68879413604736	-6.75946426391602	-1.05019235610962	-0.123032845556736	0.162289753556252	0.0302169919013977
-4.69873809814453	-6.76228094100952	-1.04453015327454	-0.12308707088232	0.162418052554131	0.0302619226276875
-4.69315958023071	-6.76345872879028	-1.05181634426117	-0.123127125203609	0.162505567073822	0.0302569791674614
-4.69516229629517	-6.76458978652954	-1.05363643169403	-0.123039826750755	0.162333130836487	0.0302174277603626
-4.69307613372803	-6.76369380950928	-1.04771459102631	-0.123001985251904	0.162280231714249	0.0302318185567856
-4.6965856552124	-6.77048444747925	-1.05142986774445	-0.123175472021103	0.162407323718071	0.0302388891577721
-4.69604206085205	-6.76139497756958	-1.05283164978027	-0.123073823750019	0.162309259176254	0.0301920492202044
-4.69376516342163	-6.76063632965088	-1.04790830612183	-0.123049005866051	0.162294641137123	0.0302492510527372
-4.69628238677979	-6.76829290390015	-1.05718612670898	-0.123080939054489	0.162331402301788	0.0301944762468338
-4.69331407546997	-6.76091909408569	-1.05352520942688	-0.123105317354202	0.162205591797829	0.0301808472722769
-4.69251298904419	-6.76716899871826	-1.05217730998993	-0.123149685561657	0.162378862500191	0.0302681736648083
-4.6900634765625	-6.76342439651489	-1.05676460266113	-0.123120494186878	0.162186801433563	0.0301505234092474
-4.6890344619751	-6.75913619995117	-1.0457044839859	-0.123216167092323	0.162221863865852	0.0302697997540236
-4.68716764450073	-6.7652907371521	-1.05253839492798	-0.123141407966614	0.162299200892448	0.0302535239607096
-4.68130683898926	-6.75943660736084	-1.05582344532013	-0.12308956682682	0.162120044231415	0.0302311759442091
-4.68873739242554	-6.7626485824585	-1.03935432434082	-0.123275198042393	0.162240758538246	0.0302967894822359
-4.68240404129028	-6.7590479850769	-1.06023275852203	-0.123194664716721	0.162238404154778	0.0302018318325281
-4.68560409545898	-6.75798511505127	-1.04424750804901	-0.123204834759235	0.162178173661232	0.0303052105009556
-4.68389320373535	-6.75988864898682	-1.04603445529938	-0.123235255479813	0.162357956171036	0.0303609203547239
-4.67630004882813	-6.75923728942871	-1.0485805273056	-0.123314037919044	0.162217631936073	0.0302667394280434
-4.68183946609497	-6.75746965408325	-1.03938972949982	-0.123256906867027	0.162290871143341	0.03025171905756
-4.67872619628906	-6.75924682617188	-1.05404925346375	-0.123279243707657	0.162265002727509	0.030331764370203
-4.67890787124634	-6.75731372833252	-1.0505291223526	-0.123308800160885	0.162253156304359	0.030244767665863
-4.67850351333618	-6.75559091567993	-1.04118192195892	-0.123217761516571	0.162320017814636	0.0302725061774254
-4.67929649353027	-6.76150751113892	-1.05317747592926	-0.123350150883198	0.162312045693398	0.0302509255707264
-4.67728233337402	-6.75715684890747	-1.05661511421204	-0.123256854712963	0.162251114845276	0.0302252527326345
-4.67951631546021	-6.75789642333984	-1.05521023273468	-0.123223192989826	0.16230596601963	0.0303018484264612
-4.68258047103882	-6.76494741439819	-1.05707788467407	-0.1232058852911	0.162310898303986	0.0302258711308241
-4.67922925949097	-6.75636911392212	-1.06345796585083	-0.123105049133301	0.162177488207817	0.0301612243056297
-4.68262147903442	-6.76701211929321	-1.06358373165131	-0.12323172390461	0.162290260195732	0.0302825383841991
-4.68463039398193	-6.75956153869629	-1.0783064365387	-0.123120047152042	0.162212401628494	0.0301439445465803
-4.68373775482178	-6.76064395904541	-1.06149995326996	-0.123204849660397	0.16210512816906	0.0301905032247305
-4.68957138061523	-6.76147317886353	-1.08284628391266	-0.123137049376965	0.162219241261482	0.0301827937364578
-4.68350696563721	-6.75835752487183	-1.07776093482971	-0.123103410005569	0.162012338638306	0.0301367193460464
-4.68817520141602	-6.75896883010864	-1.06747686862946	-0.123236730694771	0.162134557962418	0.0301501899957657
-4.6784496307373	-6.75884675979614	-1.08812487125397	-0.123192101716995	0.162125259637833	0.0300334058701992
-4.68525695800781	-6.75182199478149	-1.07490992546082	-0.123228617012501	0.162049278616905	0.0301740486174822
-4.68367338180542	-6.75454759597778	-1.0833785533905	-0.12324146181345	0.162133395671844	0.0302030239254236
-4.67442035675049	-6.75111436843872	-1.08842980861664	-0.123186320066452	0.1619513630867	0.0301430262625217
-4.68183374404907	-6.74872064590454	-1.07749235630035	-0.12325606495142	0.16210450232029	0.0302160270512104
-4.67386150360107	-6.74751377105713	-1.08866894245148	-0.123319827020168	0.162096232175827	0.0302384253591299
-4.67141437530518	-6.7424201965332	-1.08178544044495	-0.12324945628643	0.161966040730476	0.0302629265934229
-4.66936349868774	-6.74258804321289	-1.06685948371887	-0.123297944664955	0.162128776311874	0.0303569659590721
-4.66840410232544	-6.74691963195801	-1.0777428150177	-0.123418927192688	0.162120670080185	0.0304176546633244
-4.66367959976196	-6.73729372024536	-1.07831943035126	-0.123319700360298	0.162084296345711	0.0303894560784101
-4.66483926773071	-6.73626613616943	-1.06598043441772	-0.123319081962109	0.16208204627037	0.0305069126188755
-4.66629934310913	-6.74322748184204	-1.07745504379272	-0.123350992798805	0.16213159263134	0.0304264463484287
-4.65997648239136	-6.73205137252808	-1.07349467277527	-0.123283408582211	0.162092953920364	0.0304508041590452
-4.66106748580933	-6.73836851119995	-1.07356297969818	-0.123378582298756	0.162214323878288	0.0305538941174746
-4.6598014831543	-6.73661231994629	-1.07981324195862	-0.123350962996483	0.16207230091095	0.0304247103631496
-4.66369485855103	-6.73225402832031	-1.06968784332275	-0.123343832790852	0.162130326032639	0.030495086684823
-4.66646242141724	-6.73431015014648	-1.07083141803741	-0.123348690569401	0.162292793393135	0.0305210929363966
-4.66031217575073	-6.73845195770264	-1.07599449157715	-0.123315468430519	0.162089079618454	0.0303897503763437
-4.66749048233032	-6.7344651222229	-1.07430219650269	-0.123269259929657	0.162106439471245	0.0303804613649845
-4.67055320739746	-6.73624467849731	-1.07886290550232	-0.123265229165554	0.162149205803871	0.0304344054311514
-4.67138671875	-6.73571681976318	-1.08686661720276	-0.123183161020279	0.162076130509377	0.0302588902413845
-4.67674875259399	-6.73591136932373	-1.07585537433624	-0.123132973909378	0.162095472216606	0.0303077809512615
-4.67745733261108	-6.74141979217529	-1.08355247974396	-0.123229742050171	0.162126645445824	0.0303265433758497
-4.67979955673218	-6.73484182357788	-1.07821702957153	-0.123053304851055	0.162080854177475	0.0301695093512535
-4.68336200714111	-6.73706912994385	-1.07801389694214	-0.123084388673306	0.162045776844025	0.0302441008388996
-4.68842935562134	-6.74088668823242	-1.09149861335754	-0.123093940317631	0.162005484104156	0.0301286857575178
-4.68895387649536	-6.73472213745117	-1.07548844814301	-0.122997395694256	0.162089958786964	0.03006486967206
-4.69004440307617	-6.74231100082397	-1.0910621881485	-0.123101226985455	0.162007242441177	0.0300929173827171
-4.69502210617065	-6.73288726806641	-1.08500158786774	-0.122919581830502	0.161946684122086	0.0300183203071356
-4.69745206832886	-6.73785352706909	-1.08626389503479	-0.122934117913246	0.162100851535797	0.0300764702260494
-4.69672822952271	-6.74188280105591	-1.08495330810547	-0.122941270470619	0.161949053406715	0.029896579682827
-4.69552803039551	-6.73537635803223	-1.08095562458038	-0.122884690761566	0.161975517868996	0.0299817901104689
-4.69777536392212	-6.74312400817871	-1.08623778820038	-0.122990503907204	0.162065714597702	0.0299868267029524
-4.70043849945068	-6.73843908309937	-1.07957482337952	-0.12285441160202	0.161959737539291	0.0298152472823858
-4.70115327835083	-6.73955202102661	-1.07234573364258	-0.122852958738804	0.16190280020237	0.0299351252615452
-4.70379400253296	-6.74215269088745	-1.09147453308105	-0.122818037867546	0.161964282393456	0.0298151914030313
-4.70479011535645	-6.7386269569397	-1.07450532913208	-0.122829169034958	0.161898970603943	0.0297387540340424
-4.71029472351074	-6.74440813064575	-1.06784522533417	-0.122822053730488	0.161982551217079	0.0297816712409258
-4.70526885986328	-6.74326133728027	-1.07762920856476	-0.122674733400345	0.161898016929626	0.0296706296503544
-4.71360301971436	-6.74224901199341	-1.07073163986206	-0.122747421264648	0.161919265985489	0.0297519788146019
-4.7169451713562	-6.74808216094971	-1.0734384059906	-0.122752010822296	0.16208116710186	0.029665807262063
-4.71368551254272	-6.74684381484985	-1.07823288440704	-0.122678533196449	0.161850318312645	0.0295626856386662
-4.72506618499756	-6.74966049194336	-1.06743443012238	-0.122744515538216	0.161976143717766	0.0295852590352297
-4.72332954406738	-6.75187969207764	-1.0867133140564	-0.122608356177807	0.16197358071804	0.0294769983738661
-4.72572231292725	-6.75021076202393	-1.08155047893524	-0.122524313628674	0.161813288927078	0.0294076055288315
-4.73496627807617	-6.75573492050171	-1.0791072845459	-0.122532777488232	0.161957070231438	0.0294432621449232
-4.73384571075439	-6.75772380828857	-1.08870697021484	-0.122506834566593	0.161777645349503	0.0293227192014456
-4.73744821548462	-6.75800323486328	-1.07549011707306	-0.122397124767303	0.161766916513443	0.0293178334832191
-4.74096488952637	-6.76158905029297	-1.09423184394836	-0.122390165925026	0.161738470196724	0.0293058510869741
-4.7406849861145	-6.75559902191162	-1.09595167636871	-0.122369401156902	0.161634892225266	0.029245151206851
-4.74253082275391	-6.76269865036011	-1.08807647228241	-0.122378014028072	0.161769986152649	0.0292377565056086
-4.74369144439697	-6.76273441314697	-1.09679663181305	-0.122400611639023	0.161628514528275	0.0292705446481705
-4.74595928192139	-6.75715827941895	-1.08563125133514	-0.122360490262508	0.16161684691906	0.0292137544602156
-4.74596643447876	-6.76218891143799	-1.10024094581604	-0.122332848608494	0.161680042743683	0.029274782165885
-4.74376249313354	-6.76246166229248	-1.09897673130035	-0.122331812977791	0.161489263176918	0.0291379913687706
-4.7459192276001	-6.75881099700928	-1.08590757846832	-0.122354045510292	0.161671876907349	0.0293091982603073
-4.73850250244141	-6.76054716110229	-1.09825086593628	-0.122412212193012	0.161561980843544	0.0292243119329214
-4.74078178405762	-6.75934362411499	-1.09083127975464	-0.122443668544292	0.161547586321831	0.02931266464293
-4.7339825630188	-6.76029443740845	-1.09633374214172	-0.122461244463921	0.161648094654083	0.0293953623622656
-4.73188543319702	-6.75702047348022	-1.09826719760895	-0.122492857277393	0.161517068743706	0.0292853787541389
-4.73214149475098	-6.75654029846191	-1.08085012435913	-0.122417241334915	0.161611720919609	0.0293967928737402
-4.72810745239258	-6.76180124282837	-1.08608615398407	-0.122602321207523	0.161586403846741	0.029504906386137
-4.72633361816406	-6.75387096405029	-1.08619379997253	-0.122489951550961	0.161574825644493	0.0294577032327652
-4.7261266708374	-6.75560617446899	-1.07735812664032	-0.122608758509159	0.161585226655006	0.029574828222394
-4.72375345230103	-6.75948572158813	-1.08714890480042	-0.122646234929562	0.161591589450836	0.0295593906193972
-4.71729040145874	-6.75133800506592	-1.08403027057648	-0.1225496083498	0.161559700965881	0.0295739434659481
-4.71978902816772	-6.75878477096558	-1.07740807533264	-0.122699931263924	0.161748841404915	0.0296438932418823
-4.712242603302	-6.755699634552	-1.08216917514801	-0.122636564075947	0.161578789353371	0.0296254996210337
-4.7129077911377	-6.75427961349487	-1.07318377494812	-0.122710272669792	0.161595165729523	0.0297549683600664
-4.71415615081787	-6.76131391525269	-1.07799279689789	-0.122728452086449	0.161780625581741	0.0296927131712437
-4.71026229858398	-6.74975252151489	-1.07953321933746	-0.122647687792778	0.161553904414177	0.0296107213944197
-4.71354484558105	-6.75817203521729	-1.08268201351166	-0.122780703008175	0.161694347858429	0.0297336559742689
-4.71397924423218	-6.75873994827271	-1.0918253660202	-0.122686423361301	0.161703869700432	0.0296589788049459
-4.7139892578125	-6.75496292114258	-1.07975649833679	-0.12268703430891	0.161624819040298	0.0296224560588598
-4.7147364616394	-6.75970220565796	-1.08753991127014	-0.122615337371826	0.16174653172493	0.0296839606016874
-4.71508550643921	-6.75570058822632	-1.10408473014832	-0.122577242553234	0.161567240953445	0.0295619424432516
-4.72134971618652	-6.76108551025391	-1.09147000312805	-0.122698239982128	0.16162271797657	0.0296607315540314
-4.71103048324585	-6.7590479850769	-1.11360085010529	-0.122712761163712	0.161526814103127	0.0295623112469912
-4.72127819061279	-6.75481462478638	-1.10411775112152	-0.12272472679615	0.161521300673485	0.0295560266822577
-4.72319650650024	-6.761305809021	-1.10734450817108	-0.122713916003704	0.161614090204239	0.0295943263918161
-4.71424341201782	-6.75571537017822	-1.11828780174255	-0.12268353998661	0.161391779780388	0.0294585507363081
-4.72513246536255	-6.75644779205322	-1.10742557048798	-0.122759580612183	0.161563396453857	0.0295525398105383
-4.71714925765991	-6.75703620910645	-1.12429320812225	-0.122778758406639	0.161548852920532	0.0294781289994717
-4.71767568588257	-6.75125408172607	-1.10902881622314	-0.122761659324169	0.161431059241295	0.0294707156717777
-4.71878385543823	-6.75444889068604	-1.11240637302399	-0.12283419072628	0.161604046821594	0.0295467153191566
-4.71275568008423	-6.74680089950562	-1.12324213981628	-0.122822225093842	0.161493971943855	0.0294630192220211
-4.71366214752197	-6.75119018554688	-1.11166274547577	-0.122848741710186	0.161540687084198	0.0295582190155983
-4.71075534820557	-6.74824571609497	-1.12306594848633	-0.122873462736607	0.161548063158989	0.0295626800507307
-4.70930004119873	-6.73879671096802	-1.11654269695282	-0.122910656034946	0.161522701382637	0.0296032205224037
-4.70765542984009	-6.74564743041992	-1.11852943897247	-0.122928008437157	0.161616250872612	0.0296212714165449
-4.70564937591553	-6.74283075332642	-1.12188053131104	-0.122940048575401	0.161463871598244	0.0295834615826607
-4.7075891494751	-6.73562002182007	-1.11730325222015	-0.1230498701334	0.161588743329048	0.0296374596655369
-4.70088911056519	-6.74207353591919	-1.12692785263062	-0.122959658503532	0.161590442061424	0.0296845398843288
-4.69993734359741	-6.73928308486938	-1.12284004688263	-0.122974842786789	0.161430791020393	0.0295944102108479
-4.70533227920532	-6.73655843734741	-1.1142144203186	-0.123034976422787	0.161689698696136	0.0297190994024277
-4.69870615005493	-6.73684787750244	-1.12579011917114	-0.123008519411087	0.161563083529472	0.029636075720191
-4.70143747329712	-6.7358226776123	-1.1170471906662	-0.122949987649918	0.161564767360687	0.0296373832970858
-4.70153999328613	-6.73779630661011	-1.12245917320251	-0.122945107519627	0.161610290408134	0.0297262631356716
-4.69754266738892	-6.7364935874939	-1.12975978851318	-0.123004294931889	0.161539629101753	0.0295654162764549
-4.70062875747681	-6.73737668991089	-1.11820709705353	-0.122870989143848	0.161611288785934	0.0296000223606825
-4.70235633850098	-6.74461317062378	-1.12762546539307	-0.123049221932888	0.161620303988457	0.0296927727758884
-4.70239353179932	-6.73408651351929	-1.12647306919098	-0.122848935425282	0.16154907643795	0.0295421853661537
-4.7053484916687	-6.74062061309814	-1.12513613700867	-0.122891783714294	0.161524161696434	0.0296053569763899
-4.70879602432251	-6.74367475509644	-1.13708460330963	-0.122916176915169	0.161514043807983	0.0295347981154919
-4.70637702941895	-6.73633337020874	-1.12746500968933	-0.12273720651865	0.161445468664169	0.0294496100395918
-4.71222352981567	-6.74730348587036	-1.13386952877045	-0.122892707586288	0.161573126912117	0.0294584427028894
-4.71145582199097	-6.73993110656738	-1.14041316509247	-0.122781753540039	0.16141077876091	0.0293993484228849
-4.71840524673462	-6.74408435821533	-1.13438141345978	-0.122817181050777	0.161519303917885	0.0294278543442488
-4.71688175201416	-6.74443817138672	-1.14107060432434	-0.122743986546993	0.161459490656853	0.0292830690741539
-4.71755075454712	-6.7400860786438	-1.13647162914276	-0.122686102986336	0.161422118544579	0.0292956959456205
-4.71943664550781	-6.74838066101074	-1.14233028888702	-0.122819259762764	0.161511436104774	0.0293292365968227
-4.72423124313354	-6.74095582962036	-1.13703429698944	-0.122639857232571	0.161400735378265	0.0291365459561348
-4.72420740127563	-6.7443265914917	-1.13858199119568	-0.122657477855682	0.161367401480675	0.0292135234922171
-4.72591304779053	-6.74647760391235	-1.15705966949463	-0.122638277709484	0.161372095346451	0.0291144233196974
-4.73048543930054	-6.74052667617798	-1.13965880870819	-0.122607499361038	0.161377057433128	0.0290534906089306
-4.72501134872437	-6.75134372711182	-1.15119659900665	-0.122692987322807	0.161372527480125	0.0290873814374208
-4.73014116287231	-6.7413969039917	-1.15472650527954	-0.122597403824329	0.16138282418251	0.0289795827120543
-4.7282452583313	-6.74258327484131	-1.14596211910248	-0.122533790767193	0.161295935511589	0.0290334727615118
-4.72641658782959	-6.74527740478516	-1.14973127841949	-0.122580580413342	0.161270141601563	0.0288822427392006
-4.73401403427124	-6.74089097976685	-1.14641213417053	-0.122507356107235	0.161350265145302	0.0289861299097538
-4.73092746734619	-6.7447714805603	-1.15086948871613	-0.122600987553596	0.16142250597477	0.0289190858602524
-4.73271942138672	-6.74322700500488	-1.1483279466629	-0.122417747974396	0.161345317959785	0.028867157176137
-4.73340082168579	-6.74641466140747	-1.14593517780304	-0.122523404657841	0.161417156457901	0.0289331786334515
-4.73499631881714	-6.74889945983887	-1.15836954116821	-0.122523844242096	0.161366373300552	0.0288676004856825
-4.73504447937012	-6.74475336074829	-1.15055918693542	-0.1223364174366	0.16128072142601	0.0288116950541735
-4.73875570297241	-6.75173139572144	-1.14916348457336	-0.122446626424789	0.16139180958271	0.0288409907370806
-4.74008846282959	-6.7488751411438	-1.1620215177536	-0.12232943624258	0.161314129829407	0.0287707261741161
-4.73881340026855	-6.74601173400879	-1.14980006217957	-0.12232918292284	0.161292225122452	0.0288494806736708
-4.74415874481201	-6.75567722320557	-1.16134393215179	-0.12229435890913	0.161356419324875	0.0288473330438137
-4.74299955368042	-6.7503023147583	-1.16294455528259	-0.122329115867615	0.161155313253403	0.0286876205354929
-4.7482738494873	-6.74910259246826	-1.15230858325958	-0.122351869940758	0.161329135298729	0.0287269689142704
-4.74644041061401	-6.75035858154297	-1.16787052154541	-0.12219450622797	0.161304414272308	0.0287155229598284
-4.74660110473633	-6.74981927871704	-1.17014968395233	-0.122208848595619	0.161109492182732	0.0286287609487772
-4.7489447593689	-6.74578237533569	-1.16022098064423	-0.122241355478764	0.161236062645912	0.0286886114627123
-4.75129222869873	-6.74767208099365	-1.16351163387299	-0.122311465442181	0.161234021186829	0.0286934413015842
-4.74506759643555	-6.74925708770752	-1.17749083042145	-0.122209951281548	0.161150962114334	0.0285939816385508
-4.74630689620972	-6.74225759506226	-1.16403841972351	-0.122249394655228	0.161024287343025	0.0286488216370344
-4.74600744247437	-6.74522161483765	-1.17250621318817	-0.122315116226673	0.161242336034775	0.0287763867527246
-4.74001836776733	-6.74361991882324	-1.173619389534	-0.122253939509392	0.161146372556686	0.0287150125950575
-4.74267864227295	-6.74067449569702	-1.16136264801025	-0.122312873601913	0.16113717854023	0.0287372246384621
-4.73898601531982	-6.74353933334351	-1.16975367069244	-0.122350603342056	0.161127701401711	0.0288467165082693
-4.73697185516357	-6.73928022384644	-1.1729029417038	-0.122335121035576	0.161195516586304	0.0288061313331127
-4.7329306602478	-6.73285865783691	-1.15851497650146	-0.122268363833427	0.161200970411301	0.028858432546258
-4.73140144348145	-6.74117517471313	-1.1616622209549	-0.122438728809357	0.161121636629105	0.0288729909807444
-4.73095273971558	-6.73172426223755	-1.16449546813965	-0.12236924469471	0.161128044128418	0.0288455504924059
-4.72978353500366	-6.73504400253296	-1.15843188762665	-0.122414819896221	0.161182090640068	0.029001334682107
-4.7262110710144	-6.73720741271973	-1.1617693901062	-0.122395068407059	0.16116501390934	0.0289247035980225
-4.72572040557861	-6.73261070251465	-1.15570712089539	-0.1224125623703	0.161202877759933	0.0290339384227991
-4.72374057769775	-6.73597192764282	-1.16104674339294	-0.122502073645592	0.161301285028458	0.0291108638048172
-4.72210502624512	-6.73147344589233	-1.15508306026459	-0.122563600540161	0.161159157752991	0.028978431597352
-4.72172069549561	-6.73336219787598	-1.14997327327728	-0.122481748461723	0.161192297935486	0.029158053919673
-4.72034931182861	-6.73349094390869	-1.16421794891357	-0.122532337903976	0.161184325814247	0.0290390327572823
-4.71855354309082	-6.72876644134521	-1.15784442424774	-0.122485667467117	0.161189943552017	0.0291211195290089
-4.716796875	-6.73551225662231	-1.16025447845459	-0.122559763491154	0.161181420087814	0.0291215889155865
-4.7179708480835	-6.73156452178955	-1.15896022319794	-0.122498989105225	0.161228865385056	0.0290362667292356
-4.71712923049927	-6.72951459884644	-1.14934897422791	-0.12250167876482	0.161152526736259	0.0292410776019096
-4.71637487411499	-6.73675489425659	-1.15950727462769	-0.122597478330135	0.161243110895157	0.0291571989655495
-4.71228504180908	-6.72937440872192	-1.15646660327911	-0.12245125323534	0.16106091439724	0.0291280671954155
-4.71942758560181	-6.73251533508301	-1.14777624607086	-0.122688487172127	0.161264598369598	0.0292598009109497
-4.71378087997437	-6.73441791534424	-1.16342115402222	-0.122607260942459	0.16125500202179	0.0291606690734625
-4.71276617050171	-6.72769117355347	-1.15545260906219	-0.122566863894463	0.161111310124397	0.0291863121092319
-4.71381902694702	-6.73544692993164	-1.15404284000397	-0.122630923986435	0.16129544377327	0.0292660873383284
-4.71017551422119	-6.73068904876709	-1.15874445438385	-0.122660927474499	0.161170482635498	0.0292042102664709
-4.71156358718872	-6.72838544845581	-1.14782071113586	-0.122660174965858	0.161199405789375	0.0292271580547094
-4.70990896224976	-6.73567962646484	-1.15474963188171	-0.122682392597198	0.16121119260788	0.029231047257781
-4.7111291885376	-6.72745370864868	-1.15825307369232	-0.122764721512794	0.161172166466713	0.0292180757969618
-4.70528316497803	-6.72835540771484	-1.15083456039429	-0.122703127563	0.161291882395744	0.0292394980788231
-4.70498991012573	-6.73239088058472	-1.15561592578888	-0.122803993523121	0.161226600408554	0.0292377788573503
-4.70797872543335	-6.72421216964722	-1.15193712711334	-0.122828669846058	0.161227941513062	0.0291649345308542
-4.70478963851929	-6.72417974472046	-1.1481568813324	-0.12280248105526	0.161345347762108	0.0293150637298822
-4.70244359970093	-6.72997665405273	-1.15246796607971	-0.122881665825844	0.161333203315735	0.0291815530508757
-4.70460033416748	-6.72495651245117	-1.14754796028137	-0.122901439666748	0.16127735376358	0.0292230378836393
-4.70583057403564	-6.72945117950439	-1.15178430080414	-0.122986994683743	0.161412596702576	0.029272397980094
-4.70112371444702	-6.72600555419922	-1.1568146944046	-0.122887566685677	0.161296978592873	0.0291991550475359
-4.70550346374512	-6.72889041900635	-1.14626479148865	-0.122959032654762	0.161319509148598	0.0292822122573853
-4.70760107040405	-6.73229265213013	-1.14824390411377	-0.123063273727894	0.161462217569351	0.0292464289814234
-4.70125436782837	-6.72447776794434	-1.14528810977936	-0.12289471924305	0.16130268573761	0.0291931014508009
-4.70477485656738	-6.73506498336792	-1.14389050006866	-0.123100474476814	0.161403715610504	0.0292810872197151
-4.70412397384644	-6.72778415679932	-1.15152966976166	-0.122979238629341	0.161404699087143	0.0291829854249954
-4.70598697662354	-6.72737884521484	-1.14099204540253	-0.12302204221487	0.161396950483322	0.0291827451437712
-4.70780944824219	-6.73627710342407	-1.14453959465027	-0.123009279370308	0.161412343382835	0.0291155260056257
-4.70665264129639	-6.73258447647095	-1.15285170078278	-0.122976183891296	0.161234423518181	0.0290832314640284
-4.71278619766235	-6.73329877853394	-1.13977289199829	-0.123037062585354	0.161485210061073	0.0291205495595932
-4.71012449264526	-6.7368278503418	-1.15941309928894	-0.122984409332275	0.161439329385757	0.0290067587047815
-4.7126407623291	-6.73474836349487	-1.15081191062927	-0.123025588691235	0.161284655332565	0.029037045314908
-4.71790885925293	-6.74284934997559	-1.15098023414612	-0.12302029132843	0.161519482731819	0.029041288420558
-4.71512937545776	-6.74330282211304	-1.15615129470825	-0.122968837618828	0.161382034420967	0.0289217531681061
-4.71798229217529	-6.74053049087524	-1.14564454555511	-0.123001381754875	0.161385133862495	0.0289244279265404
-4.71830749511719	-6.74347019195557	-1.15213572978973	-0.122970916330814	0.16139642894268	0.0290117282420397
-4.72005414962769	-6.74750804901123	-1.1562385559082	-0.123044386506081	0.161330923438072	0.0288645699620247
-4.71976852416992	-6.74436092376709	-1.14770770072937	-0.123064607381821	0.161399319767952	0.0288661476224661
-4.72306346893311	-6.75160837173462	-1.15121448040009	-0.123026184737682	0.16137669980526	0.0288619678467512
-4.7226767539978	-6.75030136108398	-1.16010940074921	-0.123044170439243	0.16139130294323	0.028772197663784
-4.72644233703613	-6.74884271621704	-1.14503955841064	-0.123092941939831	0.161436468362808	0.0287852175533772
-4.72979402542114	-6.75610542297363	-1.1528217792511	-0.123048774898052	0.161462903022766	0.0287795439362526
-4.72431707382202	-6.75656938552856	-1.15240550041199	-0.123057298362255	0.161403506994247	0.0286558847874403
-4.73343658447266	-6.75378322601318	-1.1433093547821	-0.123007118701935	0.161403104662895	0.028717091307044
-4.7326602935791	-6.75757217407227	-1.15472781658173	-0.123050048947334	0.161520287394524	0.0287337061017752
-4.73343133926392	-6.75724744796753	-1.158900141716	-0.123102933168411	0.161444321274757	0.0286186654120684
-4.73153018951416	-6.7564435005188	-1.15220940113068	-0.122977174818516	0.16139167547226	0.0286211930215359
-4.73459386825562	-6.76660823822021	-1.15350115299225	-0.123172089457512	0.161483407020569	0.0286318268626928
-4.73942184448242	-6.7576699256897	-1.15830636024475	-0.12305998057127	0.161403104662895	0.0285438615828753
-4.73598480224609	-6.75802230834961	-1.15424132347107	-0.123081460595131	0.161370262503624	0.0285669788718224
-4.7394118309021	-6.76529121398926	-1.15368354320526	-0.123063243925571	0.161542862653732	0.0285177044570446
-4.74091911315918	-6.76186752319336	-1.16238701343536	-0.123061142861843	0.16137707233429	0.0284587163478136
-4.74348163604736	-6.75693035125732	-1.15120673179626	-0.123122036457062	0.161458194255829	0.0284902267158031
-4.73937797546387	-6.7608642578125	-1.15959787368774	-0.123063519597054	0.16152161359787	0.0284733939915895
-4.74230051040649	-6.76075124740601	-1.15836834907532	-0.123094782233238	0.161407306790352	0.0283944867551327
-4.74627685546875	-6.75703382492065	-1.15270864963531	-0.123070366680622	0.161564841866493	0.0284744147211313
-4.74410676956177	-6.75815343856812	-1.14945876598358	-0.123141303658485	0.161527886986732	0.0284717436879873
-4.74418687820435	-6.75697612762451	-1.1646500825882	-0.123055577278137	0.161486998200417	0.028381111100316
-4.74548482894897	-6.75655508041382	-1.15412819385529	-0.123106725513935	0.161487609148026	0.0285379812121391
-4.74221897125244	-6.75853824615479	-1.16193115711212	-0.123116709291935	0.161525309085846	0.0284539889544249
-4.73780870437622	-6.75159788131714	-1.15834033489227	-0.122997589409351	0.161419600248337	0.0284892302006483
-4.74376153945923	-6.75836658477783	-1.15946161746979	-0.123217836022377	0.161557093262672	0.0286288522183895
-4.73904800415039	-6.75024366378784	-1.16775000095367	-0.123132668435574	0.161479040980339	0.028568098321557
-4.73890399932861	-6.75010299682617	-1.15584397315979	-0.123137623071671	0.161486700177193	0.0286776032298803
-4.73776721954346	-6.7541651725769	-1.16279530525208	-0.123179048299789	0.161564812064171	0.0286801140755415
-4.73549699783325	-6.74795341491699	-1.16785228252411	-0.123151019215584	0.161444559693336	0.0287210997194052
-4.73814344406128	-6.74694681167603	-1.14684307575226	-0.123245902359486	0.161611020565033	0.0288206469267607
-4.73203802108765	-6.7503809928894	-1.16295039653778	-0.12321825325489	0.161586001515388	0.0288128070533276
-4.73258972167969	-6.74221706390381	-1.1577615737915	-0.123194046318531	0.161486506462097	0.0288258567452431
-4.73415565490723	-6.74333810806274	-1.15789687633514	-0.123187534511089	0.161682665348053	0.0290020033717155
-4.73064136505127	-6.74535369873047	-1.16192960739136	-0.123260326683521	0.161584421992302	0.0290027540177107
-4.7301459312439	-6.73941469192505	-1.15526080131531	-0.123243488371372	0.161547645926476	0.0289664249867201
-4.72960948944092	-6.74220752716064	-1.15350759029388	-0.12323410063982	0.161626875400543	0.0291326213628054
-4.72689342498779	-6.74560165405273	-1.16410279273987	-0.123280726373196	0.161604627966881	0.0291669592261314
-4.72719144821167	-6.73930311203003	-1.15782833099365	-0.123273462057114	0.161548659205437	0.0291508175432682
-4.73032569885254	-6.74185419082642	-1.14937579631805	-0.123365998268127	0.161719813942909	0.0292492527514696
-4.72553825378418	-6.74281597137451	-1.16558110713959	-0.123277723789215	0.161591351032257	0.0292411390691996
-4.72611474990845	-6.74006319046021	-1.16235756874084	-0.123258963227272	0.161579564213753	0.0292993430048227
-4.72931528091431	-6.73973035812378	-1.15705263614655	-0.123236745595932	0.161588683724403	0.0294174812734127
-4.72985458374023	-6.7450065612793	-1.15954864025116	-0.123299099504948	0.16170771420002	0.0295048914849758
-4.72600841522217	-6.74092817306519	-1.16770541667938	-0.12319241464138	0.16161385178566	0.0295002050697804
-4.72779512405396	-6.74204969406128	-1.15976667404175	-0.123129941523075	0.161535635590553	0.0295367781072855
-4.72864246368408	-6.74364805221558	-1.16122698783875	-0.123223938047886	0.161655724048615	0.0296233426779509
-4.72588014602661	-6.74522829055786	-1.1679310798645	-0.12329638004303	0.161551252007484	0.0297108255326748
-4.72787141799927	-6.74104070663452	-1.16324889659882	-0.123200282454491	0.161572620272636	0.0296202413737774
-4.72783231735229	-6.74081563949585	-1.16428017616272	-0.123197607696056	0.161565482616425	0.0298279244452715
-4.73129367828369	-6.75038909912109	-1.1705322265625	-0.123224638402462	0.161626160144806	0.029760355129838
-4.7273154258728	-6.74091768264771	-1.16634380817413	-0.123152427375317	0.161482036113739	0.02976487390697
-4.72900056838989	-6.74569129943848	-1.16143763065338	-0.123279020190239	0.161679357290268	0.0298940651118755
-4.72346496582031	-6.74436902999878	-1.17336595058441	-0.123163655400276	0.161617994308472	0.0299329068511724
-4.72412109375	-6.74426937103271	-1.16155362129211	-0.12321975082159	0.161468148231506	0.0299462415277958
-4.729079246521	-6.74411916732788	-1.15907502174377	-0.123302817344666	0.161685273051262	0.0300760269165039
-4.72256994247437	-6.74676275253296	-1.16850078105927	-0.123313620686531	0.161655768752098	0.0300977770239115
-4.72403526306152	-6.744788646698	-1.16634452342987	-0.123295105993748	0.161567166447639	0.0301478076726198
-4.72550535202026	-6.74659633636475	-1.15606558322906	-0.123318552970886	0.161523878574371	0.0302748661488295
-4.72321891784668	-6.74919366836548	-1.16186475753784	-0.12338362634182	0.161736339330673	0.0303404349833727
-4.71883964538574	-6.74402093887329	-1.1653299331665	-0.12332621961832	0.161626294255257	0.0303132906556129
-4.7241382598877	-6.74652147293091	-1.15114641189575	-0.123364977538586	0.161688059568405	0.0304044242948294
-4.72224712371826	-6.74929428100586	-1.15995454788208	-0.123422868549824	0.161680340766907	0.0304899364709854
-4.72481822967529	-6.74719190597534	-1.16043794155121	-0.12337314337492	0.161617383360863	0.030490055680275
-4.72102832794189	-6.74781227111816	-1.15613675117493	-0.123342029750347	0.161703497171402	0.0305492375046015
-4.72331857681274	-6.75447988510132	-1.1536283493042	-0.123511463403702	0.16173879802227	0.0306035671383142
-4.72318077087402	-6.75002908706665	-1.1632776260376	-0.123361349105835	0.161642462015152	0.0305972006171942
-4.72301054000854	-6.75203943252563	-1.15420210361481	-0.123429216444492	0.161623030900955	0.0307682603597641
-4.72354316711426	-6.75970888137817	-1.16046965122223	-0.123410753905773	0.161761000752449	0.0307680182158947
-4.72282981872559	-6.75110864639282	-1.15898883342743	-0.123421423137188	0.161630034446716	0.0307249464094639
-4.72413206100464	-6.75880432128906	-1.150315284729	-0.123523734509945	0.161792561411858	0.0309417154639959
-4.72397661209106	-6.75733327865601	-1.16300845146179	-0.123375326395035	0.161717250943184	0.0308498162776232
-4.72179508209229	-6.75557327270508	-1.14640355110168	-0.123490497469902	0.161592230200768	0.0309426803141832
-4.72350931167603	-6.75891780853271	-1.15779674053192	-0.123389661312103	0.16179446876049	0.0310441795736551
-4.72134494781494	-6.75673961639404	-1.16025602817535	-0.12339011579752	0.16167426109314	0.031030960381031
-4.72583770751953	-6.7591552734375	-1.14770972728729	-0.123526699841022	0.161782667040825	0.0311181358993053
-4.71917915344238	-6.75821208953857	-1.14979863166809	-0.123459376394749	0.161644116044044	0.0311406813561916
-4.71762132644653	-6.76065492630005	-1.15820455551147	-0.123497910797596	0.161734893918037	0.0312056671828032
-4.72154855728149	-6.75910949707031	-1.15016674995422	-0.123425878584385	0.161722645163536	0.0313326604664326
-4.72184562683105	-6.76153755187988	-1.14863801002502	-0.123543202877045	0.16184301674366	0.0313917100429535
-4.71698951721191	-6.76033735275269	-1.1558803319931	-0.123495675623417	0.161761626601219	0.0313615426421165
-4.71647930145264	-6.76111078262329	-1.14630711078644	-0.123498901724815	0.161690950393677	0.0314919129014015
-4.72134399414063	-6.76472139358521	-1.15220808982849	-0.123629912734032	0.161828845739365	0.0315195880830288
-4.71696949005127	-6.75931692123413	-1.15297114849091	-0.123436942696571	0.161722674965858	0.0315240509808064
-4.71889019012451	-6.76681423187256	-1.14208114147186	-0.123584188520908	0.161833614110947	0.0316047891974449
-4.71765899658203	-6.76734590530396	-1.15644311904907	-0.123571939766407	0.161804109811783	0.0316023081541061
-4.71602153778076	-6.76196479797363	-1.14475536346436	-0.123530685901642	0.161770284175873	0.0316651612520218
-4.71995210647583	-6.77322864532471	-1.15337455272675	-0.123566336929798	0.161888033151627	0.0317139849066734
-4.72187042236328	-6.77206993103027	-1.15298283100128	-0.123521335422993	0.161745131015778	0.031732652336359
-4.72555637359619	-6.77112150192261	-1.1443612575531	-0.123558185994625	0.161846667528152	0.031715489923954
-4.72259712219238	-6.7742772102356	-1.15791618824005	-0.1235481351614	0.161819443106651	0.0318249948322773
-4.72516393661499	-6.77554416656494	-1.15591561794281	-0.123452939093113	0.161706656217575	0.0317491851747036
-4.72843074798584	-6.773841381073	-1.1511664390564	-0.123545929789543	0.161813199520111	0.0318621397018433
-4.72802972793579	-6.77830123901367	-1.15165376663208	-0.123640455305576	0.161797434091568	0.031864732503891
-4.72492551803589	-6.7757043838501	-1.1653892993927	-0.123495899140835	0.161718815565109	0.0318418443202972
-4.72661924362183	-6.77802658081055	-1.15284514427185	-0.123580016195774	0.161712050437927	0.0320120863616467
-4.72592544555664	-6.78271389007568	-1.16429078578949	-0.123615466058254	0.161787286400795	0.0320047065615654
-4.72195768356323	-6.77186107635498	-1.15643656253815	-0.123460121452808	0.161655411124229	0.0319356508553028
-4.72795867919922	-6.78046703338623	-1.15579390525818	-0.123662419617176	0.161749571561813	0.0321085155010223
-4.72440099716187	-6.77866983413696	-1.16374230384827	-0.1235536262393	0.161720663309097	0.032055489718914
-4.72248888015747	-6.77314615249634	-1.15494000911713	-0.123618461191654	0.161711096763611	0.0321358442306519
-4.7221999168396	-6.77978801727295	-1.15636610984802	-0.123672679066658	0.161739885807037	0.0322312638163567
-4.71797132492065	-6.7747745513916	-1.16468393802643	-0.123655676841736	0.161654889583588	0.0322231985628605
-4.71837282180786	-6.77279996871948	-1.14868569374084	-0.123736441135406	0.161726459860802	0.0323129296302795
-4.71585512161255	-6.7764720916748	-1.15224027633667	-0.123693495988846	0.161776229739189	0.0323775075376034
-4.71387434005737	-6.77647304534912	-1.15471351146698	-0.123727761209011	0.161682695150375	0.0322938226163387
-4.71182155609131	-6.77261924743652	-1.15007412433624	-0.123736843466759	0.161664053797722	0.0324838422238827
-4.7120566368103	-6.77841949462891	-1.14917612075806	-0.123793177306652	0.161771923303604	0.032549224793911
-4.7127947807312	-6.77516889572144	-1.15236496925354	-0.123818174004555	0.161719337105751	0.0324231870472431
-4.71046304702759	-6.77545833587646	-1.1402815580368	-0.123820215463638	0.161700338125229	0.0325277857482433
-4.7131199836731	-6.77572536468506	-1.15147852897644	-0.123826637864113	0.161797270178795	0.0325896851718426
-4.71173000335693	-6.77481317520142	-1.15663492679596	-0.123749174177647	0.161730229854584	0.0324929356575012
-4.71529626846313	-6.77390718460083	-1.14223790168762	-0.123861782252789	0.161822706460953	0.0325956903398037
-4.71047067642212	-6.77784395217896	-1.14787125587463	-0.123777642846107	0.161700859665871	0.0326126888394356
-4.70963430404663	-6.7761607170105	-1.14840698242188	-0.123784519731998	0.161707565188408	0.0325540825724602
-4.71668767929077	-6.7774715423584	-1.14629065990448	-0.1236906722188	0.161778524518013	0.032663956284523
-4.71570205688477	-6.7809476852417	-1.14792811870575	-0.123877562582493	0.161804690957069	0.032723993062973
-4.71310472488403	-6.77762746810913	-1.1609034538269	-0.123738542199135	0.161729574203491	0.0326239913702011
-4.71659183502197	-6.78102397918701	-1.14684450626373	-0.123687654733658	0.161668717861176	0.0327033959329128
-4.71749210357666	-6.78403568267822	-1.15148270130157	-0.123798437416553	0.161784216761589	0.0327832698822021
-4.71564769744873	-6.77664375305176	-1.15690195560455	-0.123648889362812	0.16162882745266	0.0326366536319256
-4.71778297424316	-6.78558778762817	-1.14342260360718	-0.123748756945133	0.161719143390656	0.0327461324632168
-4.71661567687988	-6.78381013870239	-1.15559113025665	-0.123684383928776	0.161654740571976	0.032688070088625
-4.71854400634766	-6.78098201751709	-1.15067911148071	-0.123670600354671	0.161601543426514	0.0327170602977276
-4.71868324279785	-6.78665018081665	-1.14969563484192	-0.123601846396923	0.161769568920135	0.0327602438628674
-4.71883916854858	-6.78710079193115	-1.15568852424622	-0.123645514249802	0.161587163805962	0.0327474661171436
-4.72040700912476	-6.78438758850098	-1.14601528644562	-0.123703673481941	0.161639407277107	0.0327566377818584
-4.71957588195801	-6.7857813835144	-1.15468144416809	-0.123625546693802	0.161673218011856	0.0328798554837704
-4.71790599822998	-6.78810739517212	-1.15443217754364	-0.123620808124542	0.161560088396072	0.0327420867979527
-4.72355556488037	-6.78207015991211	-1.15031182765961	-0.123655468225479	0.161596044898033	0.032779973000288
-4.72061061859131	-6.78895998001099	-1.14775550365448	-0.123713351786137	0.161709517240524	0.0328214839100838
-4.71520185470581	-6.78876924514771	-1.15421092510223	-0.123586021363735	0.161598324775696	0.0327870473265648
-4.72054243087769	-6.787682056427	-1.14287984371185	-0.123616732656956	0.161591038107872	0.0328880399465561
-4.72093963623047	-6.79177665710449	-1.15002346038818	-0.123651161789894	0.161629229784012	0.0329008921980858
-4.71854877471924	-6.78493785858154	-1.15146422386169	-0.123560070991516	0.161545917391777	0.0328019559383392
-4.72444772720337	-6.79288578033447	-1.14193058013916	-0.123573310673237	0.161592498421669	0.0328749977052212
-4.7231502532959	-6.79241037368774	-1.15156900882721	-0.123558633029461	0.161575093865395	0.0329003408551216
-4.72478008270264	-6.78964281082153	-1.15104329586029	-0.123527631163597	0.161546483635902	0.0328542105853558
-4.72360324859619	-6.79204750061035	-1.14240789413452	-0.123483799397945	0.161634743213654	0.0329122804105282
-4.72428226470947	-6.79754972457886	-1.1531765460968	-0.123586118221283	0.16155731678009	0.0328823700547218
-4.72585773468018	-6.79080009460449	-1.15146052837372	-0.12348984181881	0.161444082856178	0.0328749790787697
-4.72535181045532	-6.79714012145996	-1.15060293674469	-0.12347025424242	0.161577254533768	0.0329577475786209
-4.73047208786011	-6.79944658279419	-1.15417170524597	-0.123474590480328	0.161581680178642	0.0329198949038982
-4.72262096405029	-6.79283714294434	-1.15239298343658	-0.123438432812691	0.161432474851608	0.0328577756881714
-4.72706031799316	-6.8001880645752	-1.15041530132294	-0.123537801206112	0.161594465374947	0.0329969264566898
-4.72805547714233	-6.79940271377563	-1.15911734104156	-0.123484060168266	0.161528438329697	0.0329285115003586
-4.72454690933228	-6.79706048965454	-1.14460110664368	-0.123515039682388	0.161450177431107	0.0329642966389656
-4.72361946105957	-6.79869985580444	-1.15240073204041	-0.12348772585392	0.161532804369926	0.0330509096384048
-4.72171211242676	-6.80095386505127	-1.16335344314575	-0.123546235263348	0.161444202065468	0.0329810120165348
-4.72576093673706	-6.79446268081665	-1.14897167682648	-0.123533613979816	0.161517068743706	0.0330625623464584
-4.72209739685059	-6.79481267929077	-1.14424514770508	-0.123502768576145	0.161456435918808	0.0331439338624477
-4.71677732467651	-6.79753875732422	-1.15631055831909	-0.123560026288033	0.161448910832405	0.0330596268177032
-4.71921968460083	-6.79373264312744	-1.15005052089691	-0.12354688346386	0.161451756954193	0.0331384427845478
-4.71721076965332	-6.79860591888428	-1.14949202537537	-0.123709045350552	0.16159887611866	0.0332349762320518
-4.71337652206421	-6.79648733139038	-1.15423917770386	-0.123589068651199	0.161521270871162	0.0331972315907478
-4.71436500549316	-6.79292154312134	-1.13603019714355	-0.12359968572855	0.161524087190628	0.0332466252148151
-4.71719837188721	-6.79617500305176	-1.15179514884949	-0.123738065361977	0.161597281694412	0.0332889370620251
-4.71039009094238	-6.79017972946167	-1.1413049697876	-0.12359269708395	0.161522045731544	0.0332234427332878
-4.71203136444092	-6.79638385772705	-1.13921558856964	-0.123698875308037	0.161601677536964	0.0333345606923103
-4.71028709411621	-6.79881906509399	-1.15124011039734	-0.123688951134682	0.161639630794525	0.0332865566015244
-4.70829010009766	-6.78868293762207	-1.13806819915771	-0.123688690364361	0.161591783165932	0.0333838164806366
-4.71009206771851	-6.80271530151367	-1.14053773880005	-0.123688727617264	0.16168324649334	0.0334021113812923
-4.70724678039551	-6.79595375061035	-1.146120429039	-0.123654931783676	0.161518678069115	0.0333889909088612
-4.71172714233398	-6.79596996307373	-1.13781988620758	-0.123638026416302	0.161616325378418	0.0334731489419937
-4.70565700531006	-6.79990291595459	-1.154545545578	-0.123640798032284	0.161618188023567	0.033452246338129
-4.70748996734619	-6.79618692398071	-1.1441011428833	-0.123710475862026	0.161480292677879	0.0334258638322353
-4.70986032485962	-6.79975080490112	-1.13973820209503	-0.123717099428177	0.161648958921432	0.033557653427124
-4.70393991470337	-6.79813241958618	-1.15138137340546	-0.123655155301094	0.161473363637924	0.0334718637168407
-4.71025419235229	-6.79676675796509	-1.13794434070587	-0.123675480484962	0.161524638533592	0.0335365012288094
-4.70805740356445	-6.79745101928711	-1.14941215515137	-0.123731769621372	0.16155119240284	0.0335774943232536
-4.70087194442749	-6.79690408706665	-1.1516340970993	-0.123744979500771	0.16150788962841	0.0334249436855316
-4.70603513717651	-6.79250431060791	-1.1423647403717	-0.123654335737228	0.161559626460075	0.033540103584528
-4.70434522628784	-6.7972297668457	-1.14842700958252	-0.12383858859539	0.161556556820869	0.0336505696177483
-4.70268678665161	-6.79107522964478	-1.15096294879913	-0.123733378946781	0.161546006798744	0.0335127785801888
-4.6991868019104	-6.78980302810669	-1.13970530033112	-0.123782299458981	0.16154645383358	0.0336415767669678
-4.6998176574707	-6.79501485824585	-1.14449369907379	-0.123801805078983	0.161625191569328	0.0336421355605125
-4.69548416137695	-6.79060697555542	-1.14932858943939	-0.123812273144722	0.161516189575195	0.0336584001779556
-4.69975996017456	-6.78936004638672	-1.13998198509216	-0.123859532177448	0.161674410104752	0.0336903221905231
-4.69549226760864	-6.79238700866699	-1.14298927783966	-0.123841255903244	0.161666929721832	0.0336992405354977
-4.69462251663208	-6.78747177124023	-1.1395663022995	-0.123838908970356	0.161549508571625	0.0336253717541695
-4.69507074356079	-6.78821516036987	-1.13527524471283	-0.123836703598499	0.161676108837128	0.0337736010551453
-4.69582843780518	-6.79329347610474	-1.14012897014618	-0.123861528933048	0.161713153123856	0.0337250083684921
-4.69806814193726	-6.78821134567261	-1.13775742053986	-0.123811833560467	0.16169761121273	0.0336515195667744
-4.69601488113403	-6.79131317138672	-1.13115775585175	-0.123807348310947	0.161661356687546	0.0337828770279884
-4.69785833358765	-6.79407119750977	-1.14699137210846	-0.123721055686474	0.161713451147079	0.0337746366858482
-4.69754314422607	-6.78952550888062	-1.14311861991882	-0.123672276735306	0.161695778369904	0.0337249860167503
-4.70007562637329	-6.79538583755493	-1.13788366317749	-0.123821541666985	0.161660373210907	0.0337683111429214
-4.69788265228271	-6.79551362991333	-1.15093088150024	-0.123685784637928	0.161617875099182	0.0337216071784496
-4.703444480896	-6.79234886169434	-1.14709806442261	-0.123644731938839	0.161622554063797	0.0337175354361534
-4.70916795730591	-6.79777050018311	-1.1391282081604	-0.123620040714741	0.161702305078506	0.03379737585783
-4.70282793045044	-6.79967880249023	-1.15125477313995	-0.123626798391342	0.16160973906517	0.033733356744051
-4.70371007919312	-6.79367160797119	-1.14009618759155	-0.123496070504189	0.161604762077332	0.0337540172040462
-4.70400857925415	-6.79547739028931	-1.14437258243561	-0.12358108907938	0.161573737859726	0.0338444523513317
-4.70520925521851	-6.79770088195801	-1.15297770500183	-0.12355937063694	0.16156692802906	0.0337777882814407
-4.70037078857422	-6.79039669036865	-1.15114974975586	-0.123438380658627	0.161434024572372	0.0337883792817593
-4.70543336868286	-6.79747772216797	-1.14067554473877	-0.123551487922668	0.161558657884598	0.0338709466159344
-4.70307588577271	-6.79538679122925	-1.15218007564545	-0.123452112078667	0.161503151059151	0.033870767802
-4.70299386978149	-6.79179716110229	-1.1496684551239	-0.123499773442745	0.161493241786957	0.0338462963700294
-4.69877529144287	-6.79217529296875	-1.14601528644562	-0.123464018106461	0.161530092358589	0.0339193306863308
-4.69873476028442	-6.79718494415283	-1.14923202991486	-0.123521216213703	0.161504283547401	0.0339784286916256
-4.69728231430054	-6.79011535644531	-1.14418625831604	-0.123446390032768	0.161395907402039	0.0339197963476181
-4.69616031646729	-6.79032611846924	-1.14484000205994	-0.123477980494499	0.161448374390602	0.0340611189603806
-4.69529819488525	-6.79610538482666	-1.14621329307556	-0.123480297625065	0.161572009325027	0.0340685248374939
-4.6902060508728	-6.78990077972412	-1.14067852497101	-0.123413391411304	0.161338269710541	0.0340993143618107
-4.69573068618774	-6.79258251190186	-1.13124358654022	-0.123560652136803	0.161563232541084	0.0342250615358353
-4.689208984375	-6.79264068603516	-1.14541435241699	-0.123441778123379	0.161518961191177	0.0341731496155262
-4.69098329544067	-6.79111671447754	-1.13775539398193	-0.123454354703426	0.161512941122055	0.0341329984366894
-4.69157266616821	-6.79596138000488	-1.13370931148529	-0.12348248064518	0.161560371518135	0.0343585684895515
-4.68765878677368	-6.80123090744019	-1.14040267467499	-0.123598039150238	0.161537632346153	0.0343738198280334
-4.68900394439697	-6.79226350784302	-1.13178443908691	-0.123457759618759	0.161540508270264	0.0342879556119442
-4.6895055770874	-6.79651021957397	-1.13186466693878	-0.123565018177032	0.161523923277855	0.0344283282756805
-4.69015598297119	-6.80039691925049	-1.14192342758179	-0.12354701012373	0.161590620875359	0.0343669019639492
-4.68927764892578	-6.79210472106934	-1.14088320732117	-0.12343417853117	0.161489650607109	0.0343907885253429
-4.69010829925537	-6.80082845687866	-1.1338404417038	-0.123610220849514	0.161620810627937	0.0344459637999535
-4.68750143051147	-6.79680013656616	-1.13604462146759	-0.123488590121269	0.161555364727974	0.0344022512435913
-4.6886157989502	-6.79286289215088	-1.13164079189301	-0.123435445129871	0.161477297544479	0.0344227328896523
-4.69169759750366	-6.79821109771729	-1.13285768032074	-0.123463802039623	0.161625355482101	0.0344962291419506
-4.68973112106323	-6.80004644393921	-1.13868975639343	-0.123511217534542	0.161562010645866	0.034424003213644
-4.6913104057312	-6.79693841934204	-1.12915861606598	-0.123508676886559	0.161491870880127	0.0343853272497654
-4.68937110900879	-6.79861307144165	-1.12900054454803	-0.123493701219559	0.161524206399918	0.0345154255628586
-4.69097089767456	-6.80485677719116	-1.13705539703369	-0.123528003692627	0.161602362990379	0.0344345606863499
-4.69264364242554	-6.79956388473511	-1.1303938627243	-0.123449318110943	0.161529526114464	0.0344081446528435
-4.69547128677368	-6.80397319793701	-1.12326765060425	-0.123539470136166	0.161604106426239	0.0344650335609913
-4.69175052642822	-6.80349540710449	-1.13654029369354	-0.123439833521843	0.161447897553444	0.034427672624588
-4.69335556030273	-6.80086994171143	-1.13397014141083	-0.123412504792213	0.161467537283897	0.0344646982848644
-4.69823312759399	-6.80543518066406	-1.12734842300415	-0.123371757566929	0.161583468317986	0.0345196537673473
-4.69431304931641	-6.80594921112061	-1.12993371486664	-0.123439967632294	0.161515638232231	0.0345046445727348
-4.69113922119141	-6.80559349060059	-1.14535057544708	-0.123301230370998	0.161391362547874	0.0344778075814247
-4.69520616531372	-6.80268001556396	-1.1285343170166	-0.123264759778976	0.161404833197594	0.0345982313156128
-4.69805288314819	-6.80811262130737	-1.13671493530273	-0.123339585959911	0.161490201950073	0.0345572717487812
-4.69336128234863	-6.80554723739624	-1.14459657669067	-0.123327508568764	0.161441966891289	0.034517765045166
-4.6953296661377	-6.80268859863281	-1.13754105567932	-0.123304665088654	0.161421805620193	0.0345507301390171
-4.69521999359131	-6.80590057373047	-1.14092791080475	-0.123236507177353	0.161412879824638	0.034583568572998
-4.69594478607178	-6.80714178085327	-1.14116621017456	-0.123225383460522	0.16147156059742	0.0345380529761314
-4.69269990921021	-6.8046612739563	-1.14000904560089	-0.123178564012051	0.16132178902626	0.0345614440739155
-4.69626188278198	-6.80410575866699	-1.13226997852325	-0.123287290334702	0.161448732018471	0.0346371345221996
-4.69125413894653	-6.80295038223267	-1.13856768608093	-0.123166590929031	0.161425575613976	0.0347202233970165
-4.69059228897095	-6.80515956878662	-1.13631927967072	-0.123188734054565	0.161397472023964	0.0346018187701702
-4.6928186416626	-6.80193471908569	-1.13372600078583	-0.123191110789776	0.161385029554367	0.0346432439982891
-4.69265699386597	-6.80432558059692	-1.13273239135742	-0.123237431049347	0.161377221345901	0.034690510481596
-4.68894147872925	-6.80124664306641	-1.14602768421173	-0.123137079179287	0.161388143897057	0.0346479192376137
-4.6886830329895	-6.80203151702881	-1.13058710098267	-0.123125851154327	0.161328881978989	0.0346843935549259
-4.69202709197998	-6.80149459838867	-1.13426804542542	-0.123133607208729	0.161422997713089	0.0347719229757786
-4.68693399429321	-6.80822610855103	-1.13780581951141	-0.12318728864193	0.161355063319206	0.0347853936254978
-4.686842918396	-6.80144834518433	-1.13062357902527	-0.123102381825447	0.161364898085594	0.0346940979361534
-4.68810367584229	-6.80207300186157	-1.13322150707245	-0.123140752315521	0.161326244473457	0.0347977355122566
-4.68942928314209	-6.80509281158447	-1.13129639625549	-0.123086929321289	0.161357790231705	0.0347728431224823
-4.68713808059692	-6.80143642425537	-1.14214861392975	-0.123088866472244	0.161283880472183	0.0347351133823395
-4.68892574310303	-6.80057239532471	-1.12511456012726	-0.123154163360596	0.161370724439621	0.0347757041454315
-4.68841218948364	-6.80696868896484	-1.13418710231781	-0.123127639293671	0.161339819431305	0.0348158665001392
-4.68805694580078	-6.80311584472656	-1.13123178482056	-0.123058393597603	0.161303251981735	0.0347238965332508
-4.68523120880127	-6.79906177520752	-1.13275098800659	-0.123073384165764	0.161261111497879	0.0347905158996582
-4.68852567672729	-6.80358028411865	-1.13181698322296	-0.12312389165163	0.161329433321953	0.03487928211689
-4.68798923492432	-6.80102205276489	-1.13928472995758	-0.123034000396729	0.161311477422714	0.0348306521773338
-4.68732500076294	-6.80075931549072	-1.12749016284943	-0.123114690184593	0.161206588149071	0.0348242484033108
-4.684739112854	-6.80031871795654	-1.13071298599243	-0.123071312904358	0.161316707730293	0.034861546009779
-4.68292284011841	-6.80441999435425	-1.13185691833496	-0.12313337624073	0.161250919103622	0.0349025651812553
-4.68357801437378	-6.800621509552	-1.13822245597839	-0.123070046305656	0.161280676722527	0.034859512001276
-4.68199634552002	-6.79993152618408	-1.12964773178101	-0.123124860227108	0.161253735423088	0.034866601228714
-4.68322038650513	-6.80239057540894	-1.12477672100067	-0.123140729963779	0.16129495203495	0.0349324569106102
-4.6772255897522	-6.79824066162109	-1.13449370861053	-0.123120866715908	0.161234825849533	0.0348371751606464
-4.67922353744507	-6.79455327987671	-1.12489020824432	-0.12314547598362	0.161199808120728	0.034836184233427
-4.67972183227539	-6.79624462127686	-1.12114381790161	-0.123172722756863	0.161217644810677	0.0348729267716408
-4.67964172363281	-6.79615592956543	-1.12381517887115	-0.123169913887978	0.1612419039011	0.0347900390625
-4.67352390289307	-6.78952407836914	-1.12262809276581	-0.123072482645512	0.161216646432877	0.0347736291587353
-4.67634963989258	-6.7956600189209	-1.11949932575226	-0.123223967850208	0.161301329731941	0.0348177328705788
-4.67485427856445	-6.79954671859741	-1.12826001644135	-0.123221583664417	0.16130967438221	0.0347879678010941
-4.67098188400269	-6.79233551025391	-1.12151527404785	-0.123259499669075	0.161235630512238	0.0348360165953636
-4.6701021194458	-6.79435777664185	-1.12155258655548	-0.123158484697342	0.161295846104622	0.0348483882844448
-4.67406940460205	-6.80094051361084	-1.12355530261993	-0.123226016759872	0.161364898085594	0.0349353402853012
-4.67251539230347	-6.79665994644165	-1.12726294994354	-0.123157329857349	0.161257535219193	0.0348490439355373
-4.6740517616272	-6.79775810241699	-1.12184989452362	-0.123244874179363	0.161338165402412	0.0349657014012337
-4.66838788986206	-6.80051755905151	-1.12562966346741	-0.123226277530193	0.161321297287941	0.0348909385502338
-4.66850566864014	-6.79642868041992	-1.12753331661224	-0.123129777610302	0.161190882325172	0.0348797030746937
-4.67722463607788	-6.79874610900879	-1.11970710754395	-0.123254865407944	0.161289557814598	0.0349202454090118
-4.67240858078003	-6.79670000076294	-1.13419318199158	-0.123190969228745	0.161316707730293	0.034920908510685
-4.6705493927002	-6.79543352127075	-1.13078343868256	-0.123135402798653	0.161139667034149	0.0348418392241001
-4.67264652252197	-6.79597282409668	-1.12690603733063	-0.123195312917233	0.161226227879524	0.0349495559930801
-4.66960048675537	-6.80044794082642	-1.13993144035339	-0.123224422335625	0.16125962138176	0.0349160805344582
-4.67163276672363	-6.79338026046753	-1.1324474811554	-0.123158074915409	0.161274060606956	0.0348622687160969
-4.67160272598267	-6.79671192169189	-1.12841272354126	-0.123209170997143	0.161239430308342	0.0349314175546169
-4.67203807830811	-6.79938507080078	-1.14356303215027	-0.123189650475979	0.161233216524124	0.034935362637043
-4.66689395904541	-6.79115343093872	-1.13806617259979	-0.123119309544563	0.161176294088364	0.0349412113428116
-4.67124366760254	-6.7973108291626	-1.1283221244812	-0.123270593583584	0.161265432834625	0.0349534638226032
-4.66783475875854	-6.79755640029907	-1.14117729663849	-0.123228162527084	0.161244988441467	0.0348344743251801
-4.66742086410522	-6.79395484924316	-1.13289844989777	-0.123229593038559	0.161174952983856	0.034847330302
-4.67194080352783	-6.79397535324097	-1.13317430019379	-0.123166672885418	0.161270529031754	0.0349474586546421
-4.6694507598877	-6.79790210723877	-1.138139128685	-0.123229138553143	0.161226525902748	0.0348476842045784
-4.6684832572937	-6.79208135604858	-1.13433265686035	-0.123164400458336	0.16117849946022	0.0347860343754292
-4.67002773284912	-6.79338932037354	-1.1304520368576	-0.12326492369175	0.16118948161602	0.0348736234009266
-4.67154884338379	-6.79633140563965	-1.13795268535614	-0.123177416622639	0.161296501755714	0.034850150346756
-4.66883516311646	-6.79474210739136	-1.14142537117004	-0.123154737055302	0.161189720034599	0.0347235128283501
-4.67479515075684	-6.79273700714111	-1.13437879085541	-0.123183853924274	0.161271259188652	0.0348138883709908
-4.66972780227661	-6.7953314781189	-1.13980162143707	-0.123165398836136	0.161093860864639	0.0348127894103527
-4.67103719711304	-6.79395198822021	-1.14121210575104	-0.123151935636997	0.161120533943176	0.0347224734723568
-4.67486190795898	-6.79229021072388	-1.13970291614532	-0.123062089085579	0.161189571022987	0.0347638502717018
-4.67321872711182	-6.79608774185181	-1.14408457279205	-0.123230487108231	0.161214664578438	0.0346981696784496
-4.66918277740479	-6.79140996932983	-1.14595758914948	-0.123059906065464	0.161096081137657	0.0346434637904167
-4.6697735786438	-6.79122447967529	-1.13954377174377	-0.123024813830853	0.161062121391296	0.034664373844862
-4.67510175704956	-6.7927827835083	-1.14338767528534	-0.123077064752579	0.161176562309265	0.0347079932689667
-4.66946744918823	-6.78850078582764	-1.14780879020691	-0.123059429228306	0.161077678203583	0.0345734022557735
-4.67091512680054	-6.78620910644531	-1.14409863948822	-0.12298259884119	0.161077991127968	0.0345288179814816
-4.67232084274292	-6.78889608383179	-1.14142489433289	-0.122971892356873	0.161065295338631	0.0345704965293407
-4.67099380493164	-6.78607749938965	-1.15160131454468	-0.122972674667835	0.161090597510338	0.0345241539180279
-4.6679539680481	-6.78491592407227	-1.14448225498199	-0.122970744967461	0.161010980606079	0.0344629995524883
-4.67137002944946	-6.78680658340454	-1.14346075057983	-0.122995488345623	0.161137714982033	0.0344951674342155
-4.66687154769897	-6.78584432601929	-1.15641355514526	-0.122922256588936	0.16105780005455	0.034357201308012
-4.67045307159424	-6.78258180618286	-1.13831508159637	-0.122883975505829	0.160926893353462	0.0343394726514816
-4.67474746704102	-6.78453731536865	-1.14648115634918	-0.122887425124645	0.16109861433506	0.0343793369829655
-4.66856527328491	-6.78454065322876	-1.15539395809174	-0.12282657623291	0.161015719175339	0.0342178046703339
-4.67343854904175	-6.78107357025146	-1.14971828460693	-0.12278489023447	0.16105717420578	0.0341553725302219
-4.67492246627808	-6.78372955322266	-1.1519992351532	-0.122767560184002	0.160999402403831	0.0341796353459358
-4.67350721359253	-6.78282499313354	-1.1626638174057	-0.122779160737991	0.160998702049255	0.034055121243
-4.67193937301636	-6.77922868728638	-1.15648472309113	-0.122677706182003	0.160918489098549	0.0340136997401714
-4.67738676071167	-6.78056001663208	-1.14950919151306	-0.122734524309635	0.16091750562191	0.0339989736676216
-4.67629766464233	-6.78085708618164	-1.1617568731308	-0.122684203088284	0.160874009132385	0.034005381166935
-4.67675733566284	-6.77937746047974	-1.16414737701416	-0.12263997644186	0.16083487868309	0.0338570885360241
-4.67671775817871	-6.77590990066528	-1.15824317932129	-0.122566670179367	0.160902708768845	0.0338780023157597
-4.6795768737793	-6.78023910522461	-1.16110575199127	-0.122677750885487	0.160901606082916	0.0338156707584858
-4.67511129379272	-6.77460479736328	-1.16703879833221	-0.122575797140598	0.160827293992043	0.0337294824421406
-4.67782211303711	-6.77395915985107	-1.1614910364151	-0.122613273561001	0.160852417349815	0.0338376015424728
-4.67638778686523	-6.77991771697998	-1.16251742839813	-0.122653648257256	0.160934090614319	0.0337644852697849
-4.66999340057373	-6.77078151702881	-1.16165387630463	-0.122590512037277	0.160743981599808	0.0336999520659447
-4.67319965362549	-6.77021026611328	-1.15610563755035	-0.122681073844433	0.160861134529114	0.0337525121867657
-4.66968202590942	-6.77183198928833	-1.16172051429749	-0.122596450150013	0.160830780863762	0.0337890423834324
-4.67085409164429	-6.77062463760376	-1.1693342924118	-0.122642025351524	0.160849064588547	0.0336590297520161
-4.66662836074829	-6.76755571365356	-1.1559591293335	-0.122614823281765	0.160813927650452	0.0336899235844612
-4.66588878631592	-6.77228927612305	-1.15985453128815	-0.122735552489758	0.160821229219437	0.0336828380823135
-4.66292285919189	-6.76781892776489	-1.16611897945404	-0.122667171061039	0.160820886492729	0.0336077623069286
-4.66573667526245	-6.7646017074585	-1.1555860042572	-0.12266930937767	0.160797789692879	0.0336625352501869
-4.66446208953857	-6.76601552963257	-1.15872418880463	-0.12273021787405	0.160901620984077	0.0336564742028713
-4.6571364402771	-6.7655987739563	-1.16544365882874	-0.122703187167645	0.16072690486908	0.0335475131869316
-4.66011428833008	-6.7600884437561	-1.15680277347565	-0.122653670608997	0.160714492201805	0.0335237085819244
-4.66008853912354	-6.76297998428345	-1.15758013725281	-0.122691348195076	0.160775810480118	0.033510584384203
-4.66066360473633	-6.76105976104736	-1.16268873214722	-0.122653856873512	0.160788848996162	0.0334052927792072
-4.65926122665405	-6.75586557388306	-1.16235685348511	-0.12251041084528	0.1607556194067	0.0333503931760788
-4.66025733947754	-6.76483678817749	-1.15715384483337	-0.122669033706188	0.160767704248428	0.0333271138370037
-4.66195774078369	-6.76298379898071	-1.17487573623657	-0.12259729206562	0.160757601261139	0.0332436077296734
-4.66271209716797	-6.76050424575806	-1.16685676574707	-0.122592955827713	0.160738095641136	0.0331869684159756
-4.66357088088989	-6.76377391815186	-1.17108881473541	-0.122592851519585	0.160822466015816	0.0331575535237789
-4.66443395614624	-6.76726102828979	-1.17156100273132	-0.122565224766731	0.160701915621758	0.0330988951027393
-4.66582775115967	-6.76360416412354	-1.17886972427368	-0.12250555306673	0.160691231489182	0.0329800471663475
-4.66759061813354	-6.76099872589111	-1.16895639896393	-0.122565947473049	0.160600811243057	0.0330255441367626
-4.67068433761597	-6.76396465301514	-1.17949485778809	-0.12250605225563	0.160749465227127	0.0329260677099228
-4.66798257827759	-6.76197385787964	-1.1896014213562	-0.12245911359787	0.160588964819908	0.0328273959457874
-4.66798162460327	-6.76277589797974	-1.1838835477829	-0.122469954192638	0.160567030310631	0.0327654965221882
-4.67143821716309	-6.76340055465698	-1.1839781999588	-0.122510984539986	0.160534337162971	0.0327898077666759
-4.67019462585449	-6.76389837265015	-1.19261801242828	-0.12254885584116	0.160608664155006	0.0326943062245846
-4.66573572158813	-6.75830554962158	-1.19897317886353	-0.122486755251884	0.160515993833542	0.0325876586139202
-4.67059850692749	-6.7597484588623	-1.18652045726776	-0.122593142092228	0.160552158951759	0.0326414853334427
-4.66609859466553	-6.75813388824463	-1.20141577720642	-0.122628733515739	0.160495892167091	0.0325917042791843
-4.66563892364502	-6.75293350219727	-1.20160102844238	-0.122631505131721	0.1604925096035	0.0325207710266113
-4.66347646713257	-6.75087690353394	-1.1975337266922	-0.12253987044096	0.160547986626625	0.0324594937264919
-4.66475677490234	-6.75530815124512	-1.19797396659851	-0.122682757675648	0.160584539175034	0.0324408449232578
-4.66289091110229	-6.74767875671387	-1.20672786235809	-0.122574746608734	0.160486549139023	0.0323295705020428
-4.6601505279541	-6.7481894493103	-1.19897389411926	-0.122633293271065	0.160441219806671	0.0323602706193924
-4.66404438018799	-6.74951124191284	-1.20034086704254	-0.122673451900482	0.160598382353783	0.0323523953557014
-4.65974760055542	-6.74827098846436	-1.20319283008575	-0.122659422457218	0.16047215461731	0.0322188064455986
-4.65996980667114	-6.74269008636475	-1.19600892066956	-0.122672155499458	0.160522401332855	0.0322062261402607
-4.65882682800293	-6.74516534805298	-1.20677018165588	-0.122652411460876	0.160605996847153	0.0323047563433647
-4.65517854690552	-6.7457799911499	-1.2169029712677	-0.122752204537392	0.160577788949013	0.0322112292051315
-4.65656805038452	-6.74009037017822	-1.20331609249115	-0.122708261013031	0.16054992377758	0.032225713133812
-4.6549186706543	-6.74341535568237	-1.20466864109039	-0.122834138572216	0.160583540797234	0.0322222895920277
-4.65206527709961	-6.74099969863892	-1.21088004112244	-0.122733846306801	0.160562574863434	0.0321827083826065
-4.65342903137207	-6.73625087738037	-1.20548593997955	-0.122795969247818	0.160616308450699	0.032221008092165
-4.65257692337036	-6.74140596389771	-1.21144437789917	-0.122797325253487	0.160629779100418	0.0321802645921707
-4.64733934402466	-6.73678112030029	-1.21226787567139	-0.122707352042198	0.160519242286682	0.0320647023618221
-4.65146493911743	-6.73374271392822	-1.21227037906647	-0.122603662312031	0.160593554377556	0.0321208760142326
-4.65128803253174	-6.73535299301147	-1.21489179134369	-0.122740522027016	0.160599783062935	0.0321326106786728
-4.65201807022095	-6.73512363433838	-1.22681438922882	-0.122727185487747	0.160584732890129	0.0320152454078197
-4.64749050140381	-6.73012685775757	-1.21357882022858	-0.122644521296024	0.160592690110207	0.0319968461990356
-4.64779233932495	-6.73623752593994	-1.21040844917297	-0.122745402157307	0.16064128279686	0.0319716744124889
-4.65161800384521	-6.73653793334961	-1.22323632240295	-0.122720777988434	0.16064178943634	0.0319490842521191
-4.64677906036377	-6.72952699661255	-1.22345721721649	-0.122757874429226	0.160593956708908	0.0319060645997524
-4.64793014526367	-6.7308464050293	-1.21450078487396	-0.12265282869339	0.160717383027077	0.0319049581885338
-4.65030002593994	-6.7338342666626	-1.22383570671082	-0.122716523706913	0.160665974020958	0.0318643264472485
-4.64848232269287	-6.7288646697998	-1.2233794927597	-0.122611336410046	0.160584554076195	0.0317194797098637
-4.65061664581299	-6.72760963439941	-1.21831250190735	-0.122676849365234	0.160644605755806	0.0317760147154331
-4.64983320236206	-6.73116827011108	-1.22398936748505	-0.122614562511444	0.160617858171463	0.0316904932260513
-4.64690160751343	-6.72437334060669	-1.22628831863403	-0.122572682797909	0.1605044901371	0.0315657891333103
-4.65408515930176	-6.72750329971313	-1.21614742279053	-0.122712172567844	0.160581856966019	0.0315737351775169
-4.65004873275757	-6.72842311859131	-1.22403788566589	-0.12267953902483	0.160672262310982	0.0316351614892483
-4.64955282211304	-6.72390270233154	-1.23114168643951	-0.122558042407036	0.160572826862335	0.0314263254404068
-4.6516432762146	-6.72462034225464	-1.22052180767059	-0.122509188950062	0.16063866019249	0.0315256603062153
-4.65410757064819	-6.72890329360962	-1.22488856315613	-0.122610680758953	0.160602256655693	0.0314747281372547
-4.65070772171021	-6.72519445419312	-1.23323678970337	-0.122571170330048	0.160635218024254	0.0314128361642361
-4.65536260604858	-6.72271919250488	-1.22690165042877	-0.122540786862373	0.160633862018585	0.0313506387174129
-4.6542501449585	-6.72642993927002	-1.2242978811264	-0.122516073286533	0.160663038492203	0.0313522256910801
-4.65223741531372	-6.72865581512451	-1.23055398464203	-0.122574679553509	0.160580471158028	0.0312740206718445
-4.65466260910034	-6.72137355804443	-1.22707939147949	-0.122503556311131	0.160596266388893	0.0312666743993759
-4.65357494354248	-6.72739362716675	-1.22332370281219	-0.122503325343132	0.160598486661911	0.0312883779406548
-4.65695953369141	-6.72667551040649	-1.22563624382019	-0.122462101280689	0.16059722006321	0.031151544302702
-4.65283823013306	-6.72183179855347	-1.22667682170868	-0.122458539903164	0.160530045628548	0.0311300382018089
-4.65642261505127	-6.72495412826538	-1.21916937828064	-0.122495539486408	0.160606056451797	0.0311957485973835
-4.65541553497314	-6.72467756271362	-1.23482370376587	-0.122379213571548	0.160627394914627	0.0310885291546583
-4.65320158004761	-6.72489929199219	-1.22457897663116	-0.122490756213665	0.16049100458622	0.0310334879904985
-4.65612649917603	-6.7229905128479	-1.21457028388977	-0.122397519648075	0.160586938261986	0.0310404244810343
-4.65345573425293	-6.726646900177	-1.22500216960907	-0.122433662414551	0.160570934414864	0.0310371685773134
-4.65249872207642	-6.72116804122925	-1.22182893753052	-0.122422993183136	0.160539388656616	0.03093714825809
-4.65395736694336	-6.71929454803467	-1.21218132972717	-0.122390903532505	0.16057351231575	0.0309805702418089
-4.65562009811401	-6.72481441497803	-1.21876561641693	-0.122378751635551	0.160689294338226	0.0309140961617231
-4.6485071182251	-6.72041177749634	-1.22076785564423	-0.12241192907095	0.160488307476044	0.0308288745582104
-4.65536689758301	-6.72096920013428	-1.20715737342834	-0.122357800602913	0.16060982644558	0.0308703370392323
-4.65087461471558	-6.72253131866455	-1.21703124046326	-0.122392848134041	0.16061969101429	0.0308467447757721
-4.64886999130249	-6.71906042098999	-1.21937727928162	-0.122325532138348	0.160526171326637	0.0308125168085098
-4.64833688735962	-6.71926259994507	-1.21209180355072	-0.122324228286743	0.160566389560699	0.0308198314160109
-4.65034246444702	-6.72695827484131	-1.21563124656677	-0.122468993067741	0.160591945052147	0.0308348927646875
-4.64806842803955	-6.71810674667358	-1.21395409107208	-0.122309274971485	0.160543993115425	0.0307321790605783
-4.64703226089478	-6.71744012832642	-1.20998549461365	-0.12236975133419	0.160545974969864	0.0308050345629454
-4.64697599411011	-6.72453832626343	-1.21363461017609	-0.122442409396172	0.160604670643806	0.0308085400611162
-4.64402723312378	-6.71471166610718	-1.21510624885559	-0.122386522591114	0.160451605916023	0.0307187866419554
-4.64807891845703	-6.71218061447144	-1.20409095287323	-0.122405841946602	0.160647854208946	0.030751246958971
-4.64220905303955	-6.71757125854492	-1.21839821338654	-0.122450411319733	0.160691693425179	0.0307251326739788
-4.63821601867676	-6.71655130386353	-1.20875442028046	-0.12242491543293	0.160553693771362	0.0306631196290255
-4.64077472686768	-6.71282529830933	-1.21215856075287	-0.122434116899967	0.160614654421806	0.0306871235370636
-4.64091825485229	-6.71376132965088	-1.20323979854584	-0.122512683272362	0.160673454403877	0.030727319419384
-4.63806629180908	-6.71243095397949	-1.22126924991608	-0.122455716133118	0.160708159208298	0.0305950026959181
-4.63738632202148	-6.71167135238647	-1.2097419500351	-0.122472301125526	0.160563468933105	0.0306026376783848
-4.63940286636353	-6.71317481994629	-1.2061448097229	-0.122501507401466	0.160682633519173	0.0306601524353027
-4.63900518417358	-6.71489953994751	-1.21083807945251	-0.122563168406487	0.160679459571838	0.0306093078106642
-4.63785409927368	-6.70786046981812	-1.21223664283752	-0.122482925653458	0.16064541041851	0.0305184982717037
-4.63684701919556	-6.71052598953247	-1.19923973083496	-0.122522130608559	0.160651624202728	0.0305916760116816
-4.63711977005005	-6.7141752243042	-1.21011877059937	-0.122567214071751	0.160736843943596	0.0305209811776876
-4.63708686828613	-6.70815134048462	-1.2158614397049	-0.122527897357941	0.16068023443222	0.030496584251523
-4.64014434814453	-6.7079963684082	-1.20400726795197	-0.122523315250874	0.160772442817688	0.0305242259055376
-4.63356065750122	-6.71068668365479	-1.20936357975006	-0.122571535408497	0.160781159996986	0.030519288033247
-4.63213968276978	-6.70579147338867	-1.2036999464035	-0.122584693133831	0.16070556640625	0.0305148717015982
-4.63152980804443	-6.70365571975708	-1.21329355239868	-0.122582495212555	0.160781785845757	0.0305693559348583
-4.63299369812012	-6.70559406280518	-1.20897197723389	-0.1225600913167	0.160922974348068	0.0305547174066305
-4.62915372848511	-6.69980907440186	-1.21078431606293	-0.122511804103851	0.16082926094532	0.0304746851325035
-4.62870025634766	-6.69980764389038	-1.20597040653229	-0.122582137584686	0.160851582884789	0.0305135566741228
-4.62854146957397	-6.69867658615112	-1.19930922985077	-0.122570417821407	0.160930871963501	0.0305510628968477
-4.62389326095581	-6.70172262191772	-1.21272838115692	-0.122631408274174	0.160916849970818	0.0305672027170658
-4.62728595733643	-6.69640827178955	-1.20690548419952	-0.122559487819672	0.16102397441864	0.0305039286613464
-4.62707376480103	-6.69419240951538	-1.19960010051727	-0.122552737593651	0.160957589745522	0.0305767171084881
-4.6238431930542	-6.70004796981812	-1.20371603965759	-0.122638382017612	0.161026537418365	0.0305907651782036
-4.61984920501709	-6.69345378875732	-1.21394240856171	-0.122551925480366	0.16090501844883	0.0304981339722872
-4.62442684173584	-6.69452905654907	-1.19958221912384	-0.122595846652985	0.161011382937431	0.030578238889575
-4.62248706817627	-6.6932315826416	-1.20451974868774	-0.122574143111706	0.161023288965225	0.0306178014725447
-4.6206259727478	-6.69275140762329	-1.21358203887939	-0.122645780444145	0.16100312769413	0.0305379014462233
-4.61814546585083	-6.68937349319458	-1.19858825206757	-0.122494071722031	0.160957232117653	0.030566768720746
-4.618323802948	-6.69552946090698	-1.19790375232697	-0.122668318450451	0.161007359623909	0.0305555369704962
-4.61800956726074	-6.688316822052	-1.20706391334534	-0.122628875076771	0.160994917154312	0.0305506400763988
-4.61562252044678	-6.68416547775269	-1.20242011547089	-0.122650355100632	0.161041304469109	0.0305636674165726
-4.61456394195557	-6.68839645385742	-1.19632065296173	-0.122656241059303	0.161125704646111	0.0305866114795208
-4.61417055130005	-6.68878889083862	-1.20251107215881	-0.122721940279007	0.161032795906067	0.0305643063038588
-4.61475944519043	-6.68209981918335	-1.19947826862335	-0.122700609266758	0.161019712686539	0.0305275395512581
-4.61240720748901	-6.67967748641968	-1.19362139701843	-0.122734136879444	0.161076486110687	0.0306205470114946
-4.60985803604126	-6.68593072891235	-1.20107328891754	-0.122739493846893	0.161130741238594	0.0305788405239582
-4.60650300979614	-6.68072175979614	-1.20153665542603	-0.122681237757206	0.16098815202713	0.0305510573089123
-4.61284446716309	-6.6817831993103	-1.18877995014191	-0.122843824326992	0.161161333322525	0.0306065250188112
-4.60387754440308	-6.68213844299316	-1.20255434513092	-0.122752949595451	0.161200568079948	0.0305206160992384
-4.60633945465088	-6.68035745620728	-1.18741500377655	-0.122762836515903	0.161055654287338	0.0304920878261328
-4.60772466659546	-6.68071842193604	-1.18764102458954	-0.122804470360279	0.161224484443665	0.0305799376219511
-4.60149478912354	-6.67936944961548	-1.19630455970764	-0.122912645339966	0.161168411374092	0.0305174831300974
-4.6041407585144	-6.67711305618286	-1.18833601474762	-0.122801966965199	0.161162257194519	0.030468113720417
-4.60327100753784	-6.68090391159058	-1.18617951869965	-0.122889719903469	0.161171019077301	0.0305476039648056
-4.60421419143677	-6.68233823776245	-1.19692492485046	-0.122866958379745	0.161192566156387	0.0304905325174332
-4.60020685195923	-6.67840433120728	-1.18730103969574	-0.122856482863426	0.161117836833	0.0304348692297935
-4.60439777374268	-6.68383979797363	-1.18332207202911	-0.122967407107353	0.161268591880798	0.0304862521588802
-4.60164642333984	-6.68312978744507	-1.20007944107056	-0.12286438792944	0.161240294575691	0.0303759444504976
-4.60090494155884	-6.67774772644043	-1.18733131885529	-0.122907370328903	0.161059752106667	0.030384873971343
-4.60468482971191	-6.68262147903442	-1.19301009178162	-0.122957445681095	0.161254391074181	0.0304613467305899
-4.60082387924194	-6.68230581283569	-1.19112324714661	-0.122988812625408	0.161205813288689	0.030292360112071
-4.60185718536377	-6.67895555496216	-1.18182647228241	-0.122908882796764	0.161160841584206	0.0302959531545639
-4.60118198394775	-6.68058824539185	-1.18551695346832	-0.122942447662354	0.161232277750969	0.0303747858852148
-4.60227012634277	-6.68154048919678	-1.2018483877182	-0.123042389750481	0.161237448453903	0.0302241034805775
-4.59873008728027	-6.67645835876465	-1.18109631538391	-0.122955739498138	0.161238744854927	0.0302218999713659
-4.59968233108521	-6.6794548034668	-1.18473613262177	-0.123044811189175	0.161289021372795	0.0302696451544762
-4.59735107421875	-6.67895317077637	-1.19420599937439	-0.122964076697826	0.16123366355896	0.0301504787057638
-4.60013198852539	-6.67737245559692	-1.18553519248962	-0.123061217367649	0.161264270544052	0.0301605463027954
-4.60059547424316	-6.68012142181396	-1.17921245098114	-0.12302777916193	0.161374434828758	0.030218506231904
-4.59660625457764	-6.67883682250977	-1.19656884670258	-0.123064890503883	0.161243170499802	0.0300825275480747
-4.59644317626953	-6.67636346817017	-1.18769240379333	-0.123034320771694	0.161334499716759	0.0300396122038364
-4.59921598434448	-6.67629289627075	-1.18476665019989	-0.12309618294239	0.161302223801613	0.0300871208310127
-4.59702444076538	-6.67763662338257	-1.19038951396942	-0.123117573559284	0.161369264125824	0.0300203561782837
-4.59396171569824	-6.67379522323608	-1.18318498134613	-0.123067617416382	0.161279261112213	0.0299291219562292
-4.59760904312134	-6.67870664596558	-1.18342864513397	-0.123211957514286	0.161404311656952	0.0300202928483486
-4.5987868309021	-6.67422389984131	-1.19096791744232	-0.123178087174892	0.161344230175018	0.0298902336508036
-4.59513235092163	-6.66885375976563	-1.18724679946899	-0.123260445892811	0.161325007677078	0.0298492647707462
-4.59130668640137	-6.67629146575928	-1.18089759349823	-0.123209021985531	0.161467358469963	0.0299171879887581
-4.59364604949951	-6.67638921737671	-1.1865428686142	-0.123238541185856	0.161340966820717	0.0298220105469227
-4.5954704284668	-6.66950798034668	-1.17742574214935	-0.123231194913387	0.161400184035301	0.0298294201493263
-4.58947372436523	-6.67599010467529	-1.18629217147827	-0.123241893947124	0.161466062068939	0.029882088303566
-4.59034156799316	-6.67642402648926	-1.19388031959534	-0.123262211680412	0.161404028534889	0.0297820791602135
-4.58964872360229	-6.67235994338989	-1.18406558036804	-0.123292036354542	0.161382049322128	0.0298078041523695
-4.59415626525879	-6.67586755752563	-1.18573462963104	-0.123385913670063	0.161488875746727	0.0298339985311031
-4.58789587020874	-6.67506790161133	-1.19154977798462	-0.123305328190327	0.161467537283897	0.0297713223844767
-4.58998966217041	-6.67395067214966	-1.18344700336456	-0.123300731182098	0.161362409591675	0.0297607984393835
-4.5896201133728	-6.67667722702026	-1.18281161785126	-0.123359084129333	0.161501973867416	0.0298309251666069
-4.59221458435059	-6.67522859573364	-1.19096052646637	-0.123395659029484	0.161477476358414	0.0297865997999907
-4.58799886703491	-6.67478704452515	-1.19263935089111	-0.123401992022991	0.161486715078354	0.0296892784535885
-4.58735656738281	-6.67160224914551	-1.18043339252472	-0.123394042253494	0.161509722471237	0.0297516379505396
-4.58981943130493	-6.67724895477295	-1.18693709373474	-0.123393893241882	0.161599934101105	0.0297343861311674
-4.58821058273315	-6.67530584335327	-1.19512629508972	-0.12343142926693	0.161432072520256	0.0297311246395111
-4.59315776824951	-6.67227458953857	-1.18671727180481	-0.123483948409557	0.161560609936714	0.0297164581716061
-4.58639526367188	-6.67652463912964	-1.19160354137421	-0.123476624488831	0.161597087979317	0.0297591239213943
-4.58657264709473	-6.67708969116211	-1.18890964984894	-0.123473279178143	0.161499351263046	0.0296955183148384
-4.58277130126953	-6.6733570098877	-1.1911678314209	-0.123460508882999	0.161481276154518	0.0297071225941181
-4.58530902862549	-6.67669725418091	-1.18182444572449	-0.123535804450512	0.161619544029236	0.0298443865031004
-4.58409023284912	-6.67421388626099	-1.19875073432922	-0.123440280556679	0.161573216319084	0.0297754164785147
-4.58411169052124	-6.67367649078369	-1.1858344078064	-0.123574294149876	0.161497920751572	0.0297657903283834
-4.57976627349854	-6.67422008514404	-1.1815619468689	-0.123537227511406	0.161611750721931	0.0298096779733896
-4.57823371887207	-6.67828321456909	-1.18920743465424	-0.123535193502903	0.161571845412254	0.0298217888921499
-4.57926845550537	-6.67084980010986	-1.18984043598175	-0.123488657176495	0.161614626646042	0.029776668176055
-4.57802486419678	-6.67070150375366	-1.17524778842926	-0.123618483543396	0.161562263965607	0.0299175344407558
-4.57298040390015	-6.67410373687744	-1.19038665294647	-0.123582430183887	0.161633610725403	0.0298096425831318
-4.56739950180054	-6.66896533966064	-1.18217885494232	-0.123598746955395	0.161519110202789	0.0298404823988676
-4.57197189331055	-6.66908740997314	-1.17577123641968	-0.123615771532059	0.16160261631012	0.0299262385815382
-4.56585741043091	-6.67044925689697	-1.18664574623108	-0.123653575778008	0.161679223179817	0.0299671832472086
-4.56406259536743	-6.66410350799561	-1.17915880680084	-0.123634733259678	0.161589697003365	0.0299307592213154
-4.56211996078491	-6.66268587112427	-1.17441868782043	-0.123615577816963	0.161627978086472	0.0300059989094734
-4.5576000213623	-6.66826725006104	-1.17565906047821	-0.12373349070549	0.161703675985336	0.0300905220210552
-4.55162858963013	-6.65767765045166	-1.1713742017746	-0.123687647283077	0.161627531051636	0.0300117805600166
-4.5493483543396	-6.6602029800415	-1.16577565670013	-0.123765841126442	0.161640971899033	0.0301446244120598
-4.54872894287109	-6.66377210617065	-1.17489457130432	-0.123737163841724	0.16173467040062	0.0301720723509789
-4.54309940338135	-6.65829515457153	-1.17711615562439	-0.123876646161079	0.161610826849937	0.0301682837307453
-4.54283142089844	-6.65595769882202	-1.16073083877563	-0.123916693031788	0.161759197711945	0.0302546303719282
-4.53592205047607	-6.65704011917114	-1.16681969165802	-0.123891890048981	0.161727890372276	0.0302584376186132
-4.53198909759521	-6.65417623519897	-1.1687023639679	-0.123859025537968	0.161617547273636	0.0302443895488977
-4.53367376327515	-6.64868021011353	-1.15439403057098	-0.124003358185291	0.161825299263	0.0303238239139318
-4.52877044677734	-6.65065479278564	-1.1596451997757	-0.124101176857948	0.161793574690819	0.0303651932626963
-4.52156734466553	-6.64958047866821	-1.1615047454834	-0.124058678746223	0.161763697862625	0.0303751714527607
-4.52416849136353	-6.64643239974976	-1.15868759155273	-0.124036237597466	0.161687135696411	0.0304463766515255
-4.52153253555298	-6.64628410339355	-1.15163850784302	-0.124132208526134	0.161893412470818	0.0305435117334127
-4.51368618011475	-6.64304542541504	-1.15760862827301	-0.124203376471996	0.161828875541687	0.0304818954318762
-4.51257228851318	-6.63897371292114	-1.14819014072418	-0.124211870133877	0.161827266216278	0.0305493623018265
-4.50701236724854	-6.64096927642822	-1.14424788951874	-0.124264657497406	0.161834180355072	0.0306179821491241
-4.50678682327271	-6.63963937759399	-1.14709174633026	-0.124242171645164	0.16182017326355	0.0306068602949381
-4.50192356109619	-6.63214349746704	-1.1464592218399	-0.124236948788166	0.161794230341911	0.0305955912917852
-4.50409889221191	-6.63558673858643	-1.13395464420319	-0.124414563179016	0.161957234144211	0.0306244529783726
-4.49549722671509	-6.63459634780884	-1.14655470848083	-0.124299935996532	0.161966979503632	0.0306577924638987
-4.49260902404785	-6.62928342819214	-1.14318180084229	-0.124387308955193	0.161866366863251	0.030679564923048
-4.49113130569458	-6.62927722930908	-1.13922894001007	-0.124363802373409	0.161973625421524	0.0307774860411882
-4.48726034164429	-6.63068580627441	-1.14087343215942	-0.124464750289917	0.161981999874115	0.0307835526764393
-4.48508787155151	-6.625319480896	-1.13505911827087	-0.124449200928211	0.162006989121437	0.0307488776743412
-4.48402643203735	-6.62515354156494	-1.13003730773926	-0.124459862709045	0.161933079361916	0.0308471973985434
-4.48128890991211	-6.62338066101074	-1.13993442058563	-0.124448828399181	0.162020400166512	0.0308535322546959
-4.47687292098999	-6.6229887008667	-1.14069855213165	-0.124461144208908	0.162005066871643	0.030803706496954
-4.48336887359619	-6.61748504638672	-1.12753236293793	-0.124519653618336	0.162030696868896	0.0308572761714458
-4.47584867477417	-6.61929321289063	-1.13335454463959	-0.124483786523342	0.162029311060905	0.0309035927057266
-4.47299385070801	-6.61802244186401	-1.13227188587189	-0.124494306743145	0.162037327885628	0.0307838637381792
-4.47211599349976	-6.61547613143921	-1.13463878631592	-0.124446660280228	0.162023842334747	0.0308532472699881
-4.47827911376953	-6.61493682861328	-1.12736558914185	-0.124572865664959	0.162130191922188	0.0308606419712305
-4.47133874893188	-6.61568593978882	-1.1388875246048	-0.124510265886784	0.162152886390686	0.0308208912611008
-4.47142457962036	-6.61093473434448	-1.12489283084869	-0.124508209526539	0.16203798353672	0.0308037213981152
-4.4737548828125	-6.61614274978638	-1.12479937076569	-0.124539121985435	0.162197917699814	0.030906293541193
-4.47167491912842	-6.61609077453613	-1.13281321525574	-0.124600678682327	0.162127315998077	0.0308198351413012
-4.47194671630859	-6.61097717285156	-1.12851476669312	-0.124549016356468	0.162168517708778	0.0307633765041828
-4.47292566299438	-6.61348485946655	-1.12756752967834	-0.12450685352087	0.162149429321289	0.0308220610022545
-4.47417736053467	-6.61582517623901	-1.13493239879608	-0.124477207660675	0.162188977003098	0.0307173300534487
-4.47257471084595	-6.60964441299438	-1.13262844085693	-0.124415963888168	0.162036925554276	0.0306756645441055
-4.47772789001465	-6.61360311508179	-1.12743186950684	-0.124496728181839	0.162134811282158	0.0307142119854689
-4.47582483291626	-6.61282062530518	-1.13573145866394	-0.124384067952633	0.16219037771225	0.030679527670145
-4.47589349746704	-6.61111450195313	-1.1366149187088	-0.124350391328335	0.1620834171772	0.0305484924465418
-4.47744512557983	-6.61234188079834	-1.13439667224884	-0.124346882104874	0.162063047289848	0.0305825155228376
-4.4804744720459	-6.61316633224487	-1.13169741630554	-0.124433174729347	0.16216054558754	0.0305694881826639
-4.47800397872925	-6.61229228973389	-1.14290702342987	-0.124335393309593	0.162126541137695	0.0304438825696707
-4.4811110496521	-6.61017799377441	-1.13855767250061	-0.124316275119781	0.162027433514595	0.030351871624589
-4.4849009513855	-6.61406135559082	-1.13128733634949	-0.124266035854816	0.162147924304008	0.0304393265396357
-4.48421669006348	-6.61604595184326	-1.13989150524139	-0.124350883066654	0.162137538194656	0.0303258821368217
-4.48457622528076	-6.60917139053345	-1.13354671001434	-0.124246008694172	0.162059620022774	0.0302721299231052
-4.48338413238525	-6.61184549331665	-1.13071072101593	-0.124221637845039	0.162095859646797	0.0303029846400023
-4.48810052871704	-6.61578845977783	-1.13859307765961	-0.124271713197231	0.162052795290947	0.0301944725215435
-4.48622560501099	-6.60826635360718	-1.13704240322113	-0.12419218569994	0.161991626024246	0.030085252597928
-4.4927544593811	-6.61527442932129	-1.12599205970764	-0.124283447861671	0.162138774991035	0.0301112476736307
-4.48832845687866	-6.61484384536743	-1.13875329494476	-0.12420392036438	0.162039637565613	0.0299551449716091
-4.49323415756226	-6.61128234863281	-1.13756144046783	-0.124138832092285	0.161930248141289	0.0299377180635929
-4.49203634262085	-6.61388921737671	-1.13491630554199	-0.124185308814049	0.162070214748383	0.0299242734909058
-4.49547338485718	-6.61663246154785	-1.14049232006073	-0.124192781746387	0.162032976746559	0.0298375189304352
-4.49587774276733	-6.61144399642944	-1.13827216625214	-0.124125525355339	0.162005037069321	0.0296795908361673
-4.49680185317993	-6.61285829544067	-1.12766516208649	-0.124150566756725	0.161955758929253	0.0297374054789543
-4.49738788604736	-6.61592674255371	-1.13517558574677	-0.12407024949789	0.162057563662529	0.0297112762928009
-4.49861478805542	-6.61772108078003	-1.14684629440308	-0.124082453548908	0.161963909864426	0.0295834727585316
-4.50363826751709	-6.61183834075928	-1.13815593719482	-0.124082118272781	0.161979913711548	0.0295432228595018
-4.50057649612427	-6.61170673370361	-1.13606607913971	-0.12412266433239	0.161974996328354	0.0295123364776373
-4.50164079666138	-6.61484384536743	-1.14154803752899	-0.123999662697315	0.162000834941864	0.0294310804456472
-4.49987125396729	-6.61048698425293	-1.13737034797668	-0.123927637934685	0.161861971020699	0.029330026358366
-4.50790643692017	-6.61409282684326	-1.13123178482056	-0.124072834849358	0.162026569247246	0.029355900362134
-4.50339078903198	-6.61377000808716	-1.14670789241791	-0.123988084495068	0.162004172801971	0.0292432364076376
-4.50358581542969	-6.61119508743286	-1.14236545562744	-0.123949132859707	0.161899134516716	0.0291994754225016
-4.50729846954346	-6.61476898193359	-1.13620138168335	-0.123974055051804	0.162032097578049	0.0292104706168175
-4.50729656219482	-6.61524391174316	-1.13996767997742	-0.123973198235035	0.161907091736794	0.0291195996105671
-4.50867414474487	-6.61032772064209	-1.14042484760284	-0.123949468135834	0.16189007461071	0.0289977379143238
-4.50954151153564	-6.61410856246948	-1.14146435260773	-0.123829185962677	0.161899328231812	0.0290407873690128
-4.51041316986084	-6.61440849304199	-1.15423274040222	-0.123855218291283	0.161857843399048	0.0288987047970295
-4.51052236557007	-6.60776138305664	-1.14811992645264	-0.123782806098461	0.161823868751526	0.0288021694868803
-4.51229667663574	-6.61252880096436	-1.14215624332428	-0.123830370604992	0.161954939365387	0.0288131088018417
-4.50921010971069	-6.61185073852539	-1.15173518657684	-0.123818635940552	0.161875307559967	0.0287446081638336
-4.51267576217651	-6.60891819000244	-1.14258205890656	-0.123809821903706	0.161791861057281	0.0287285335361958
-4.5155200958252	-6.61209678649902	-1.14031600952148	-0.123860731720924	0.161935657262802	0.0286976210772991
-4.50954055786133	-6.61074209213257	-1.15519309043884	-0.123819090425968	0.161801367998123	0.028568034991622
-4.51688528060913	-6.60878086090088	-1.14312839508057	-0.123829759657383	0.161826029419899	0.0285708289593458
-4.51457118988037	-6.61127424240112	-1.15113759040833	-0.123868688941002	0.161873981356621	0.0286239925771952
-4.51305055618286	-6.6097559928894	-1.15616059303284	-0.123840861022472	0.161859855055809	0.028430862352252
-4.51536655426025	-6.60737419128418	-1.14559102058411	-0.123701669275761	0.161825820803642	0.0284378919750452
-4.51904630661011	-6.61211681365967	-1.14805400371552	-0.123811736702919	0.161947906017303	0.0284912269562483
-4.51787185668945	-6.6097617149353	-1.16100013256073	-0.123726293444633	0.161860674619675	0.0283497069031
-4.51780605316162	-6.60503435134888	-1.1419450044632	-0.123822547495365	0.161834836006165	0.028366457670927
-4.51790857315063	-6.61230278015137	-1.1459321975708	-0.123807892203331	0.161889672279358	0.0283265449106693
-4.51955556869507	-6.60944890975952	-1.15653312206268	-0.123757399618626	0.161812722682953	0.0283008553087711
-4.51938724517822	-6.60640716552734	-1.14828813076019	-0.123732022941113	0.161815911531448	0.0282835606485605
-4.5180139541626	-6.61015462875366	-1.14714562892914	-0.12374160438776	0.161905407905579	0.0282846540212631
-4.52200937271118	-6.61335277557373	-1.15229892730713	-0.123724490404129	0.161941841244698	0.0281876027584076
-4.51968908309937	-6.60429096221924	-1.14412844181061	-0.123669564723969	0.161776199936867	0.0280927438288927
-4.52063083648682	-6.61137199401855	-1.14705514907837	-0.123720765113831	0.161940082907677	0.028149014338851
-4.52287912368774	-6.61240673065186	-1.15632367134094	-0.123697727918625	0.161876678466797	0.0280802026391029
-4.52279472351074	-6.60969591140747	-1.15112972259521	-0.12372250854969	0.161772713065147	0.0279941763728857
-4.52567052841187	-6.61038303375244	-1.14510250091553	-0.123643204569817	0.16186212003231	0.0280224326997995
-4.52469873428345	-6.61594438552856	-1.15959703922272	-0.123658403754234	0.161827057600021	0.0279935859143734
-4.52840995788574	-6.61065053939819	-1.1591888666153	-0.12360105663538	0.161819189786911	0.0278809033334255
-4.52792358398438	-6.61235809326172	-1.14806282520294	-0.123667724430561	0.161782920360565	0.0279928520321846
-4.52779674530029	-6.61764812469482	-1.15816080570221	-0.123707205057144	0.161866024136543	0.0278475508093834
-4.53017616271973	-6.61078453063965	-1.16236662864685	-0.123509705066681	0.161769703030586	0.0277842525392771
-4.5366325378418	-6.61262464523315	-1.15082514286041	-0.123645693063736	0.161822944879532	0.0277474280446768
-4.5311279296875	-6.61289262771606	-1.16102647781372	-0.123597845435143	0.16182316839695	0.0277214106172323
-4.53241968154907	-6.61160659790039	-1.16052711009979	-0.123605117201805	0.161688268184662	0.0276257302612066
-4.53410291671753	-6.61153030395508	-1.1516455411911	-0.123592190444469	0.161785304546356	0.0276901330798864
-4.53728294372559	-6.61760091781616	-1.16020977497101	-0.123715028166771	0.161739975214005	0.027657737955451
-4.53759813308716	-6.61102485656738	-1.16144788265228	-0.123612962663174	0.161751061677933	0.027510141953826
-4.53661298751831	-6.61158275604248	-1.15322172641754	-0.123573109507561	0.161738902330399	0.02761903218925
-4.54020833969116	-6.61798000335693	-1.16194236278534	-0.123591087758541	0.161676496267319	0.0275268144905567
-4.54120349884033	-6.61128234863281	-1.16093933582306	-0.12352416664362	0.16166889667511	0.0274340771138668
-4.54267263412476	-6.61425065994263	-1.14957940578461	-0.123571053147316	0.161821782588959	0.0275080520659685
-4.53885078430176	-6.6162109375	-1.17046046257019	-0.123521715402603	0.161729022860527	0.0274679157882929
-4.54147338867188	-6.61350393295288	-1.16310679912567	-0.123492829501629	0.161568254232407	0.0274127293378115
-4.54526615142822	-6.61516427993774	-1.16018843650818	-0.123510383069515	0.161717385053635	0.0274230353534222
-4.54858350753784	-6.61850166320801	-1.16087889671326	-0.123600259423256	0.161710500717163	0.0274107661098242
-4.54341697692871	-6.61637592315674	-1.17134082317352	-0.123435631394386	0.161645621061325	0.0272960681468248
-4.5461630821228	-6.61699533462524	-1.15686821937561	-0.123479299247265	0.16151325404644	0.0273562483489513
-4.54757022857666	-6.62109231948853	-1.16159272193909	-0.123517289757729	0.161691501736641	0.0273876301944256
-4.54400634765625	-6.61666631698608	-1.16479682922363	-0.123363174498081	0.161538675427437	0.0272804684937
-4.55182504653931	-6.62000322341919	-1.16126668453217	-0.123490869998932	0.161592096090317	0.0273069031536579
-4.54937982559204	-6.62512588500977	-1.16326820850372	-0.123431921005249	0.161590799689293	0.0272426549345255
-4.55195188522339	-6.62247610092163	-1.16764807701111	-0.123385690152645	0.161558851599693	0.0272073764353991
-4.55212116241455	-6.61930322647095	-1.16240286827087	-0.123316071927547	0.161507844924927	0.0272226706147194
-4.55580806732178	-6.62548923492432	-1.15938568115234	-0.123425602912903	0.16163681447506	0.0271889492869377
-4.55170154571533	-6.62119960784912	-1.17042100429535	-0.123293288052082	0.161480963230133	0.027138389647007
-4.55399084091187	-6.62396287918091	-1.16198527812958	-0.123307041823864	0.161431387066841	0.0271458998322487
-4.55610609054565	-6.62884473800659	-1.16899371147156	-0.123373232781887	0.161611288785934	0.0271941032260656
-4.55407094955444	-6.62632179260254	-1.1720210313797	-0.123314343392849	0.161501288414001	0.0271122567355633
-4.55635404586792	-6.62365436553955	-1.16338610649109	-0.123268872499466	0.161504939198494	0.0270458348095417
-4.55837488174438	-6.62579917907715	-1.16443169116974	-0.123349100351334	0.161493837833405	0.0271301437169313
-4.55783557891846	-6.62795782089233	-1.16474795341492	-0.123276188969612	0.161501631140709	0.0270729511976242
-4.55661535263062	-6.62601089477539	-1.17160308361053	-0.123201727867126	0.161406636238098	0.0270013529807329
-4.56223154067993	-6.6264705657959	-1.15812957286835	-0.123290970921516	0.16151225566864	0.0270219352096319
-4.55640554428101	-6.627854347229	-1.16916310787201	-0.123214811086655	0.161414846777916	0.0270358789712191
-4.55723762512207	-6.62935638427734	-1.17114436626434	-0.123256094753742	0.161330386996269	0.026945773512125
-4.56319999694824	-6.62660503387451	-1.1644514799118	-0.123159281909466	0.161411911249161	0.0270201358944178
-4.56194353103638	-6.62992382049561	-1.16254305839539	-0.123330518603325	0.161422908306122	0.0270259473472834
-4.5572361946106	-6.62979412078857	-1.16879665851593	-0.123206429183483	0.161317199468613	0.0269711632281542
-4.56011199951172	-6.62728071212769	-1.15815401077271	-0.123148784041405	0.161304086446762	0.0269722137600183
-4.56163930892944	-6.63165521621704	-1.16212379932404	-0.123260602355003	0.161412596702576	0.0270481128245592
-4.56115770339966	-6.63010454177856	-1.16931569576263	-0.123270004987717	0.161284103989601	0.0269819609820843
-4.56333160400391	-6.6270923614502	-1.16532731056213	-0.123213388025761	0.161328017711639	0.0269714184105396
-4.56248140335083	-6.6324520111084	-1.16144740581512	-0.123303838074207	0.161350384354591	0.0270343329757452
-4.56512308120728	-6.63378190994263	-1.17037200927734	-0.123354971408844	0.161267563700676	0.0270116832107306
-4.56333827972412	-6.62740659713745	-1.16402351856232	-0.123223759233952	0.161271065473557	0.026984503492713
-4.56576442718506	-6.63411235809326	-1.16199135780334	-0.123308420181274	0.161374643445015	0.0270463973283768
-4.56334638595581	-6.63751745223999	-1.17172288894653	-0.123236425220966	0.161326915025711	0.0269985590130091
-4.56465435028076	-6.63607883453369	-1.15843081474304	-0.123328350484371	0.16124027967453	0.0269753783941269
-4.57032489776611	-6.63877391815186	-1.15745520591736	-0.123329028487206	0.161462724208832	0.0271083954721689
-4.56552076339722	-6.63727283477783	-1.16728448867798	-0.123267903923988	0.161281257867813	0.0269185807555914
-4.56868505477905	-6.63712024688721	-1.15828943252563	-0.12335030734539	0.161254063248634	0.0270122978836298
-4.57205057144165	-6.64322853088379	-1.15782761573792	-0.12333020567894	0.161317199468613	0.027091545984149
-4.57108068466187	-6.64215564727783	-1.16427743434906	-0.123292319476604	0.16134150326252	0.0269436594098806
-4.56938648223877	-6.63847208023071	-1.15819251537323	-0.123223662376404	0.1612818390131	0.0269743297249079
-4.57662534713745	-6.64703893661499	-1.15195202827454	-0.123328067362309	0.161347553133965	0.0270626209676266
-4.5739107131958	-6.64685583114624	-1.16171038150787	-0.123267292976379	0.16134075820446	0.0270339008420706
-4.57360506057739	-6.64109802246094	-1.15088152885437	-0.123287796974182	0.161313593387604	0.0270423050969839
-4.57583713531494	-6.64912509918213	-1.14457273483276	-0.123280249536037	0.161437258124352	0.0269753914326429
-4.5773983001709	-6.65311050415039	-1.1541451215744	-0.123400516808033	0.161344558000565	0.0270480159670115
-4.57800388336182	-6.64841890335083	-1.14646756649017	-0.12328626960516	0.161293849349022	0.0270023513585329
-4.57765293121338	-6.65312480926514	-1.14341199398041	-0.123321257531643	0.161389961838722	0.0271207075566053
-4.58293962478638	-6.65944385528564	-1.14799523353577	-0.123333007097244	0.161480009555817	0.0270515121519566
-4.5793514251709	-6.65269088745117	-1.14231872558594	-0.123287573456764	0.161271423101425	0.0269964970648289
-4.57995748519897	-6.65858316421509	-1.13315498828888	-0.123362049460411	0.161376118659973	0.0271530747413635
-4.58228921890259	-6.66170501708984	-1.15031218528748	-0.123277470469475	0.161388695240021	0.0271067339926958
-4.58085441589355	-6.66276454925537	-1.13827383518219	-0.123393483459949	0.161312982439995	0.0270852241665125
-4.58234977722168	-6.66283655166626	-1.12899148464203	-0.123262010514736	0.161394670605659	0.0272115189582109
-4.58211421966553	-6.66907501220703	-1.13651585578918	-0.123338423669338	0.161364004015923	0.027220057323575
-4.58535861968994	-6.66543912887573	-1.13661396503448	-0.123277403414249	0.161344423890114	0.0272024367004633
-4.58830070495605	-6.66733026504517	-1.12633621692657	-0.123258017003536	0.161319017410278	0.0273371394723654
-4.58307552337646	-6.67560148239136	-1.12971031665802	-0.123370461165905	0.161350727081299	0.0272364318370819
-4.58062028884888	-6.67269659042358	-1.13050436973572	-0.123242601752281	0.161339357495308	0.0272714961320162
-4.58643198013306	-6.67366218566895	-1.11846697330475	-0.123382672667503	0.161378145217896	0.0273077022284269
-4.5851674079895	-6.6758279800415	-1.12828052043915	-0.12328128516674	0.161347210407257	0.027388384565711
-4.58262348175049	-6.67925930023193	-1.12339234352112	-0.123334899544716	0.1612888276577	0.0273133851587772
-4.58184337615967	-6.67729616165161	-1.11590957641602	-0.123254172503948	0.161313071846962	0.0273970328271389
-4.58427953720093	-6.68667030334473	-1.11701369285583	-0.123405493795872	0.161433577537537	0.0274306200444698
-4.58660984039307	-6.67931604385376	-1.12243735790253	-0.123266346752644	0.16135972738266	0.0273843966424465
-4.58267259597778	-6.68251705169678	-1.11467897891998	-0.123372755944729	0.161298468708992	0.0275344476103783
-4.58456754684448	-6.68777799606323	-1.11992406845093	-0.123349323868752	0.161379724740982	0.0275261513888836
-4.58594179153442	-6.68801832199097	-1.11795032024384	-0.123339481651783	0.161236673593521	0.0275734830647707
-4.58497381210327	-6.68560457229614	-1.10735249519348	-0.123430728912354	0.161303952336311	0.0276366360485554
-4.58128786087036	-6.68918228149414	-1.11657512187958	-0.12331435829401	0.161320760846138	0.027686694636941
-4.58130550384521	-6.6917781829834	-1.11457240581512	-0.123392224311829	0.161254450678825	0.0276674199849367
-4.58196783065796	-6.68953084945679	-1.10310614109039	-0.123403981328011	0.161315754055977	0.0277764275670052
-4.58133792877197	-6.69228839874268	-1.10438883304596	-0.123483456671238	0.161397114396095	0.0278499256819487
-4.5739951133728	-6.68915510177612	-1.11148118972778	-0.12340509146452	0.161323815584183	0.0278428606688976
-4.57472848892212	-6.68721580505371	-1.09961938858032	-0.123429767787457	0.161242857575417	0.0279326792806387
-4.57326364517212	-6.69037675857544	-1.10270047187805	-0.123530343174934	0.161425709724426	0.0280819311738014
-4.56567668914795	-6.68975305557251	-1.10373556613922	-0.123551398515701	0.161328062415123	0.0280310083180666
-4.56662750244141	-6.68571949005127	-1.09595358371735	-0.123577512800694	0.161356538534164	0.0281183682382107
-4.56248760223389	-6.68812894821167	-1.09050846099854	-0.123692341148853	0.161385416984558	0.0282945614308119
-4.55818557739258	-6.69142723083496	-1.10176599025726	-0.123699463903904	0.161379605531693	0.0283573586493731
-4.55403089523315	-6.68177652359009	-1.09577178955078	-0.123703747987747	0.161391362547874	0.0283667724579573
-4.55341720581055	-6.68671607971191	-1.07934963703156	-0.123804688453674	0.161548510193825	0.0285118203610182
-4.54636716842651	-6.68413686752319	-1.08652102947235	-0.123786710202694	0.161467224359512	0.0285615641623735
-4.54414987564087	-6.68002700805664	-1.07923901081085	-0.123797036707401	0.161301732063293	0.0286663454025984
-4.54128742218018	-6.67978429794312	-1.07859420776367	-0.123855508863926	0.16149628162384	0.0288067143410444
-4.53634595870972	-6.68225765228271	-1.08141696453094	-0.123971708118916	0.161536544561386	0.02887780405581
-4.53404855728149	-6.6772084236145	-1.07448482513428	-0.123929597437382	0.16149677336216	0.0289065800607204
-4.52878046035767	-6.67516469955444	-1.06252002716064	-0.124008156359196	0.161483749747276	0.0290989819914103
-4.52282285690308	-6.67512464523315	-1.05993616580963	-0.123977169394493	0.161559835076332	0.0291896257549524
-4.51684141159058	-6.676100730896	-1.0742027759552	-0.124057792127132	0.161553427577019	0.0292409565299749
-4.5171103477478	-6.67270755767822	-1.05474662780762	-0.124155580997467	0.161684289574623	0.0293597336858511
-4.50855398178101	-6.67229175567627	-1.0561591386795	-0.124202117323875	0.161689341068268	0.0294956527650356
-4.50293064117432	-6.67796850204468	-1.05628609657288	-0.124245226383209	0.161750257015228	0.0295087285339832
-4.50261735916138	-6.66872262954712	-1.05379617214203	-0.124257892370224	0.161672368645668	0.029583565890789
-4.49931192398071	-6.6722149848938	-1.04117953777313	-0.124406725168228	0.161837384104729	0.0297805611044168
-4.49125671386719	-6.67282342910767	-1.05357646942139	-0.124446369707584	0.161802560091019	0.0298483092337847
-4.48521614074707	-6.66975212097168	-1.0436464548111	-0.124407425522804	0.161739706993103	0.0298941638320684
-4.48604011535645	-6.67481851577759	-1.03982353210449	-0.12445305287838	0.16190131008625	0.0300771687179804
-4.47893762588501	-6.67467546463013	-1.04057371616364	-0.124604679644108	0.161916092038155	0.0301362704485655
-4.47589349746704	-6.67106819152832	-1.03744661808014	-0.124573938548565	0.161909118294716	0.0301770400255919
-4.47009325027466	-6.67401552200317	-1.02741241455078	-0.124610081315041	0.161896213889122	0.0303300842642784
-4.47089147567749	-6.67932367324829	-1.03835022449493	-0.124656975269318	0.161947757005692	0.0303570907562971
-4.46872329711914	-6.67300891876221	-1.03631973266602	-0.124690219759941	0.161901965737343	0.0303669329732656
-4.46861553192139	-6.67678499221802	-1.02318727970123	-0.124766312539577	0.162040144205093	0.0304780304431915
-4.45931148529053	-6.67664623260498	-1.04192221164703	-0.124733328819275	0.162112340331078	0.0304980650544167
-4.46049928665161	-6.67789268493652	-1.02782547473907	-0.124717436730862	0.161955982446671	0.0304822139441967
-4.45921039581299	-6.67855024337769	-1.02154874801636	-0.124810174107552	0.162090733647346	0.0306321140378714
-4.46100616455078	-6.68221616744995	-1.02718412876129	-0.124875694513321	0.162170276045799	0.0306163132190704
-4.45311880111694	-6.6810474395752	-1.03067624568939	-0.124766141176224	0.162126958370209	0.0305753760039806
-4.45708656311035	-6.68178462982178	-1.01768493652344	-0.124800972640514	0.162030979990959	0.0306350700557232
-4.45743799209595	-6.68659639358521	-1.02726578712463	-0.124812044203281	0.162179544568062	0.0307422056794167
-4.45305252075195	-6.68651914596558	-1.02564811706543	-0.124874599277973	0.162116706371307	0.0306829754263163
-4.45679903030396	-6.68069887161255	-1.01659262180328	-0.12476547062397	0.162168323993683	0.0306757036596537
-4.45445442199707	-6.69252967834473	-1.02247834205627	-0.124790549278259	0.162147894501686	0.0307756531983614
-4.45579195022583	-6.6895432472229	-1.03394091129303	-0.124789036810398	0.162135899066925	0.0307069085538387
-4.45378923416138	-6.6901593208313	-1.02078855037689	-0.124644227325916	0.162160396575928	0.0307266023010015
-4.45773792266846	-6.69594764709473	-1.01729238033295	-0.124793842434883	0.162264421582222	0.0307124760001898
-4.45689868927002	-6.69199848175049	-1.03256511688232	-0.124690115451813	0.162191927433014	0.0306229069828987
-4.45694446563721	-6.69335556030273	-1.01953876018524	-0.124733492732048	0.162173584103584	0.0307272132486105
-4.46161460876465	-6.69699048995972	-1.0301970243454	-0.124645605683327	0.162324637174606	0.0306942276656628
-4.45790243148804	-6.69643783569336	-1.03111386299133	-0.12460757791996	0.162195935845375	0.0305688288062811
-4.46158981323242	-6.69580125808716	-1.01502323150635	-0.124590843915939	0.162247434258461	0.030575780197978
-4.46216773986816	-6.69900608062744	-1.02694010734558	-0.124534122645855	0.1622154712677	0.0306199360638857
-4.46346616744995	-6.70135927200317	-1.0358521938324	-0.124467574059963	0.162205517292023	0.0305080339312553
-4.46621942520142	-6.69795513153076	-1.02420747280121	-0.124427087605	0.162220820784569	0.0304529070854187
-4.46719264984131	-6.70121431350708	-1.0257796049118	-0.124478153884411	0.162260845303535	0.0304664447903633
-4.46726274490356	-6.7027473449707	-1.04360675811768	-0.124352887272835	0.162238463759422	0.0303069483488798
-4.4729790687561	-6.69990348815918	-1.02531015872955	-0.124377578496933	0.162258192896843	0.0303529798984528
-4.47353219985962	-6.70576477050781	-1.03336536884308	-0.124311544001102	0.162266731262207	0.0303682368248701
-4.47014713287354	-6.70242214202881	-1.03482234477997	-0.124285936355591	0.16213071346283	0.0301811210811138
-4.474684715271	-6.70378303527832	-1.03091609477997	-0.124166533350945	0.162201061844826	0.0302271004766226
-4.4750919342041	-6.70292282104492	-1.02892065048218	-0.124170139431953	0.16216804087162	0.0302928909659386
-4.47640132904053	-6.70596551895142	-1.029141664505	-0.124248266220093	0.16221010684967	0.0301705561578274
-4.47567701339722	-6.69868850708008	-1.03420197963715	-0.124055922031403	0.162131577730179	0.0301425401121378
-4.47709560394287	-6.69917631149292	-1.02833139896393	-0.124104037880898	0.162177458405495	0.0301553048193455
-4.47660255432129	-6.70601224899292	-1.03143548965454	-0.12409234046936	0.162132307887077	0.0301626417785883
-4.47539234161377	-6.69914865493774	-1.0337438583374	-0.124150469899178	0.162145540118217	0.0300962924957275
-4.47400856018066	-6.69877815246582	-1.02186667919159	-0.124024741351604	0.162215828895569	0.0301093123853207
-4.47381496429443	-6.70172500610352	-1.02965748310089	-0.124117098748684	0.162225887179375	0.0301057659089565
-4.47118186950684	-6.69895219802856	-1.03186070919037	-0.123965695500374	0.162159457802773	0.0300655961036682
-4.47272539138794	-6.69806957244873	-1.02685797214508	-0.124023504555225	0.162084966897964	0.03009800799191
-4.47652816772461	-6.69803285598755	-1.01900172233582	-0.123994879424572	0.162237524986267	0.0301759317517281
-4.47076940536499	-6.70092439651489	-1.03109955787659	-0.124006494879723	0.162117093801498	0.0301162637770176
-4.46836709976196	-6.69458532333374	-1.02280223369598	-0.123940005898476	0.162123516201973	0.0300679318606853
-4.46974611282349	-6.69779682159424	-1.01409375667572	-0.123919203877449	0.162034332752228	0.030155461281538
-4.47078371047974	-6.69892501831055	-1.02533090114594	-0.123980142176151	0.162111833691597	0.0301557350903749
-4.46656465530396	-6.69627666473389	-1.02174985408783	-0.123866990208626	0.162057876586914	0.0301097705960274
-4.47267150878906	-6.69727897644043	-1.01668393611908	-0.123860508203506	0.162080839276314	0.0301452577114105
-4.4697060585022	-6.69859981536865	-1.02715420722961	-0.123853027820587	0.162031546235085	0.0301819555461407
-4.46811771392822	-6.69381380081177	-1.0307868719101	-0.123839855194092	0.161983206868172	0.0301160123199224
-4.46848201751709	-6.69479560852051	-1.0130443572998	-0.123751610517502	0.162095531821251	0.030130522325635
-4.46910905838013	-6.69841527938843	-1.01929748058319	-0.123877063393593	0.16201363503933	0.0301299095153809
-4.4665265083313	-6.69400501251221	-1.02769768238068	-0.123774223029613	0.161909177899361	0.0300911590456963
-4.46766471862793	-6.69440412521362	-1.0151983499527	-0.123828262090683	0.161960229277611	0.0301010739058256
-4.47170209884644	-6.69832992553711	-1.02659249305725	-0.123799495398998	0.162077233195305	0.030130522325635
-4.46772336959839	-6.69580030441284	-1.02556908130646	-0.123808220028877	0.161891177296638	0.0300228372216225
-4.47174310684204	-6.69590711593628	-1.01390027999878	-0.123853042721748	0.161920309066772	0.030034065246582
-4.46994113922119	-6.6966552734375	-1.02162647247314	-0.123704999685287	0.16194960474968	0.0301216803491116
-4.47055578231812	-6.69865989685059	-1.02930545806885	-0.123789221048355	0.16195422410965	0.0300473030656576
-4.46982002258301	-6.6934494972229	-1.01943230628967	-0.123754754662514	0.161868572235107	0.030018912628293
-4.47141170501709	-6.69698524475098	-1.01301729679108	-0.123786374926567	0.162018164992332	0.0300757866352797
-4.46672439575195	-6.6958966255188	-1.02308976650238	-0.123711675405502	0.161893337965012	0.0300282202661037
-4.46978521347046	-6.69214153289795	-1.02445209026337	-0.123701959848404	0.161868631839752	0.0299951247870922
-4.47186660766602	-6.69792699813843	-1.01683759689331	-0.123748429119587	0.162030816078186	0.0301062315702438
-4.46756076812744	-6.69760465621948	-1.02643060684204	-0.12380638718605	0.161924377083778	0.029991801828146
-4.46867752075195	-6.69328165054321	-1.01867532730103	-0.123635813593864	0.161923453211784	0.0300289615988731
-4.46736764907837	-6.69353342056274	-1.01406681537628	-0.123710677027702	0.161918595433235	0.0300808753818274
-4.47005367279053	-6.69486951828003	-1.02137863636017	-0.12379664927721	0.162037625908852	0.0300974156707525
-4.46523761749268	-6.68920850753784	-1.02505803108215	-0.123748958110809	0.161928921937943	0.0300742164254189
-4.46484136581421	-6.69204330444336	-1.01400113105774	-0.123841159045696	0.16195473074913	0.0300874914973974
-4.46252727508545	-6.69500923156738	-1.02275121212006	-0.123827986419201	0.161990076303482	0.0300932321697474
-4.46216773986816	-6.68911218643188	-1.01792097091675	-0.123823091387749	0.16195547580719	0.0301162675023079
-4.45877456665039	-6.68946695327759	-1.01732671260834	-0.123775616288185	0.16207580268383	0.0301254410296679
-4.45891380310059	-6.69487476348877	-1.01437926292419	-0.123801499605179	0.16203747689724	0.030168054625392
-4.45791006088257	-6.69083595275879	-1.01558637619019	-0.123852998018265	0.161966159939766	0.0301012564450502
-4.45701122283936	-6.69009828567505	-1.01159608364105	-0.123904131352901	0.162015974521637	0.0301906764507294
-4.46015357971191	-6.69271278381348	-1.01131522655487	-0.123832449316978	0.162143439054489	0.0302029382437468
-4.45414018630981	-6.68968152999878	-1.01438939571381	-0.123823903501034	0.161954462528229	0.0301120188087225
-4.4583592414856	-6.68838787078857	-1.01110577583313	-0.123836763203144	0.162026107311249	0.0301235970109701
-4.45782232284546	-6.68734788894653	-1.00798916816711	-0.123931035399437	0.16195173561573	0.0301871672272682
-4.45600700378418	-6.69003248214722	-1.01949632167816	-0.123983822762966	0.162046849727631	0.0301562044769526
-4.45157384872437	-6.6849250793457	-1.01149356365204	-0.123842224478722	0.161996126174927	0.0301093850284815
-4.45661211013794	-6.68855381011963	-1.0069168806076	-0.12398199737072	0.162053003907204	0.0301361884921789
-4.45431089401245	-6.68909072875977	-1.01231813430786	-0.123924262821674	0.161990195512772	0.0301605071872473
-4.45643758773804	-6.6866569519043	-1.01701140403748	-0.123949609696865	0.162001714110374	0.030163386836648
-4.45524072647095	-6.68401193618774	-1.01182758808136	-0.12390948086977	0.162088364362717	0.0300968382507563
-4.45677089691162	-6.68853998184204	-1.00712597370148	-0.123988427221775	0.162109598517418	0.030125580728054
-4.45329999923706	-6.68663883209229	-1.01974809169769	-0.123951777815819	0.162023887038231	0.0300586260855198
-4.45500898361206	-6.68357706069946	-1.00928258895874	-0.123957917094231	0.161915689706802	0.0300795435905457
-4.45761632919312	-6.68599367141724	-1.01345479488373	-0.123952507972717	0.162052392959595	0.0300866346806288
-4.45621061325073	-6.68691253662109	-1.01777744293213	-0.123940117657185	0.162071466445923	0.0300593692809343
-4.45921754837036	-6.68176603317261	-1.01001715660095	-0.123931750655174	0.161963939666748	0.0299958940595388
-4.45811557769775	-6.6819634437561	-1.01411688327789	-0.123878307640553	0.161970615386963	0.0300135295838118
-4.46141147613525	-6.68490695953369	-1.01905393600464	-0.12390498816967	0.162022396922112	0.0300667304545641
-4.46036100387573	-6.68188238143921	-1.02421319484711	-0.123882941901684	0.161948248744011	0.0299570541828871
-4.46501445770264	-6.68144798278809	-1.01579284667969	-0.123878851532936	0.161995589733124	0.0299687348306179
-4.46566677093506	-6.68290758132935	-1.01828026771545	-0.123904146254063	0.161937803030014	0.0299955643713474
-4.46168756484985	-6.68285989761353	-1.02367103099823	-0.123842284083366	0.161927297711372	0.0298803206533194
-4.4642481803894	-6.67927551269531	-1.02355206012726	-0.123791165649891	0.16192664206028	0.0298620071262121
-4.46627140045166	-6.68159580230713	-1.01860868930817	-0.123971492052078	0.162027776241302	0.0298570115119219
-4.46532297134399	-6.68007612228394	-1.02850079536438	-0.123826898634434	0.162043765187263	0.0297747235745192
-4.46677732467651	-6.67778539657593	-1.02551746368408	-0.123821675777435	0.161904633045197	0.0298052169382572
-4.47115421295166	-6.68229150772095	-1.01975679397583	-0.123777881264687	0.162036836147308	0.0298619475215673
-4.46908664703369	-6.67904567718506	-1.02582061290741	-0.123870462179184	0.161957606673241	0.029820566996932
-4.47143936157227	-6.67523288726807	-1.02130627632141	-0.123794324696064	0.161964431405067	0.0297453626990318
-4.47307157516479	-6.67995023727417	-1.01991069316864	-0.123724654316902	0.16198804974556	0.0297949407249689
-4.47741556167603	-6.68511724472046	-1.02855324745178	-0.12380313128233	0.162004992365837	0.0297206863760948
-4.47711277008057	-6.67751169204712	-1.0219920873642	-0.123718529939651	0.161878883838654	0.0296800043433905
-4.48087644577026	-6.68306636810303	-1.0150580406189	-0.123791120946407	0.162076339125633	0.0297224074602127
-4.48212909698486	-6.68377304077148	-1.03231954574585	-0.12365036457777	0.16199816763401	0.0296911485493183
-4.48440980911255	-6.68354797363281	-1.01567339897156	-0.123709246516228	0.161906331777573	0.029608566313982
-4.49140977859497	-6.68531703948975	-1.01154565811157	-0.123682484030724	0.162046566605568	0.0297242701053619
-4.48701858520508	-6.69120407104492	-1.02362143993378	-0.123716689646244	0.161975055932999	0.0296019874513149
-4.49027538299561	-6.68751668930054	-1.01968538761139	-0.123631179332733	0.161961540579796	0.0295754242688417
-4.49476432800293	-6.6915168762207	-1.01428425312042	-0.123671591281891	0.161931812763214	0.029658704996109
-4.49612855911255	-6.69326543807983	-1.01656866073608	-0.12366010248661	0.162066340446472	0.0296617206186056
-4.49442481994629	-6.69069528579712	-1.01624822616577	-0.123546116054058	0.161952793598175	0.0295555796474218
-4.5033745765686	-6.69405555725098	-1.00748205184937	-0.123567283153534	0.162042170763016	0.0295482389628887
-4.5032262802124	-6.69555997848511	-1.01067113876343	-0.12349234521389	0.161982908844948	0.0296044033020735
-4.50365591049194	-6.6977219581604	-1.01796293258667	-0.123574301600456	0.161942481994629	0.0295049455016851
-4.50521564483643	-6.69396114349365	-1.00368237495422	-0.12350457161665	0.161977723240852	0.0295400749891996
-4.50848579406738	-6.70339775085449	-1.00430595874786	-0.12358895689249	0.162047550082207	0.0294883400201797
-4.50498485565186	-6.70009469985962	-1.01185393333435	-0.123498916625977	0.161955118179321	0.0294315200299025
-4.50721836090088	-6.69758224487305	-1.00328290462494	-0.123498857021332	0.161886498332024	0.0294613298028708
-4.51319932937622	-6.70297050476074	-1.00755214691162	-0.123484387993813	0.162118718028069	0.0294741485267878
-4.51187562942505	-6.70316314697266	-1.00671744346619	-0.123467572033405	0.161965578794479	0.029332822188735
-4.513258934021	-6.70214080810547	-1.00057947635651	-0.123443141579628	0.161933869123459	0.0293005704879761
-4.516282081604	-6.70389556884766	-1.00564432144165	-0.123356230556965	0.161923885345459	0.0293592549860477
-4.51554393768311	-6.70638513565063	-1.01008570194244	-0.123428538441658	0.161957383155823	0.0293182339519262
-4.51638698577881	-6.70659923553467	-1.00397109985352	-0.123383596539497	0.161906078457832	0.0292736757546663
-4.52047729492188	-6.70607995986938	-0.996751546859741	-0.12346775829792	0.161968380212784	0.0292956158518791
-4.51595735549927	-6.70666265487671	-1.01239848136902	-0.123411297798157	0.161825180053711	0.0292029995471239
-4.51842164993286	-6.70428991317749	-1.00683856010437	-0.123369827866554	0.161847367882729	0.0292327236384153
-4.52167224884033	-6.70937442779541	-1.00162041187286	-0.123445175588131	0.161934599280357	0.0292983390390873
-4.51527738571167	-6.70691108703613	-1.01105868816376	-0.123428449034691	0.16187958419323	0.0292323399335146
-4.51584434509277	-6.70623826980591	-1.00310695171356	-0.123293042182922	0.161782756447792	0.0292004309594631
-4.51488542556763	-6.70703506469727	-1.00054860115051	-0.123394571244717	0.161753594875336	0.0292983297258615
-4.51543855667114	-6.70881652832031	-1.01198446750641	-0.123529583215714	0.161817401647568	0.0292589571326971
-4.5097393989563	-6.70288991928101	-1.00406742095947	-0.123322866857052	0.161736950278282	0.0292170774191618
-4.51196241378784	-6.71129417419434	-1.00041556358337	-0.123526446521282	0.161807492375374	0.0292779039591551
-4.5103645324707	-6.70427417755127	-1.01349639892578	-0.123479396104813	0.161760956048965	0.0292383041232824
-4.50531530380249	-6.70308065414429	-0.999287366867065	-0.123532265424728	0.161708772182465	0.029352892190218
-4.50956630706787	-6.71068286895752	-1.00783491134644	-0.123590633273125	0.161782711744308	0.0293276757001877
-4.50480651855469	-6.70184993743896	-1.01092803478241	-0.123599082231522	0.161675378680229	0.0292656198143959
-4.50690793991089	-6.70496702194214	-1.00166761875153	-0.123676985502243	0.1618362814188	0.0293406154960394
-4.50082588195801	-6.70869874954224	-1.00934040546417	-0.123544305562973	0.161778271198273	0.029307696968317
-4.50189924240112	-6.70556354522705	-1.00568532943726	-0.123690202832222	0.16159300506115	0.0292808562517166
-4.50506973266602	-6.70253610610962	-1.00589108467102	-0.1236402541399	0.161817416548729	0.0292960740625858
-4.50162172317505	-6.70637464523315	-1.02098739147186	-0.123638607561588	0.161789178848267	0.0291906911879778
-4.5041332244873	-6.70341300964355	-1.01424837112427	-0.123550914227962	0.161736786365509	0.0291867088526487
-4.50345230102539	-6.70402812957764	-1.00925731658936	-0.123666279017925	0.161708638072014	0.0293367486447096
-4.50164318084717	-6.70577049255371	-1.01876306533813	-0.123726271092892	0.161736279726028	0.0292134713381529
-4.49947500228882	-6.70068264007568	-1.01716065406799	-0.123586975038052	0.1617142111063	0.0291498266160488
-4.50204038619995	-6.71161508560181	-1.0092681646347	-0.123855523765087	0.161759495735168	0.0292707234621048
-4.50264549255371	-6.70347595214844	-1.02437770366669	-0.123786695301533	0.161729082465172	0.029153561219573
-4.5012903213501	-6.7040057182312	-1.00761735439301	-0.123768851161003	0.161747470498085	0.0292273815721273
-4.50300264358521	-6.70866346359253	-1.01842105388641	-0.123836256563663	0.161747947335243	0.0291828904300928
-4.50245904922485	-6.70310688018799	-1.02013278007507	-0.123775593936443	0.161704808473587	0.0291447248309851
-4.50148296356201	-6.70583629608154	-1.0118043422699	-0.123916923999786	0.161826178431511	0.0291606709361076
-4.49539756774902	-6.70404291152954	-1.02272439002991	-0.123857386410236	0.161728903651237	0.0291304234415293
-4.49845266342163	-6.69866847991943	-1.01730978488922	-0.123829498887062	0.161649405956268	0.0290849953889847
-4.49995374679565	-6.70197153091431	-1.01678884029388	-0.123862721025944	0.161850467324257	0.0292146727442741
-4.49556255340576	-6.70392084121704	-1.02467453479767	-0.123881429433823	0.16175077855587	0.0290909390896559
-4.49799537658691	-6.70268487930298	-1.01077651977539	-0.123858489096165	0.161741033196449	0.0290914885699749
-4.4992847442627	-6.70262432098389	-1.02210879325867	-0.123881369829178	0.161814466118813	0.0292282700538635
-4.49675703048706	-6.70308780670166	-1.02650439739227	-0.123903885483742	0.161816611886024	0.0291408430784941
-4.49574375152588	-6.69906234741211	-1.01033759117126	-0.123916126787663	0.161791443824768	0.0291293300688267
-4.49638748168945	-6.70560550689697	-1.01936852931976	-0.123939193785191	0.161809831857681	0.0291469674557447
-4.49671649932861	-6.70075559616089	-1.0283545255661	-0.123869821429253	0.161774903535843	0.0290925223380327
-4.49961137771606	-6.6994047164917	-1.01712012290955	-0.123864002525806	0.161794006824493	0.0291677936911583
-4.49893760681152	-6.70532941818237	-1.0190315246582	-0.123823896050453	0.161819338798523	0.0291269216686487
-4.49409484863281	-6.70416402816772	-1.02287340164185	-0.123766921460629	0.161666288971901	0.0290954299271107
-4.49939870834351	-6.70269393920898	-1.01394975185394	-0.123854793608189	0.161754578351974	0.0291052777320147
-4.49988460540771	-6.7066445350647	-1.01915597915649	-0.123885154724121	0.161777690052986	0.0291339885443449
-4.50045108795166	-6.70414161682129	-1.02231335639954	-0.12389262765646	0.161708489060402	0.0290385242551565
-4.50065612792969	-6.70155954360962	-1.02096843719482	-0.123722679913044	0.161697149276733	0.0290689822286367
-4.50284671783447	-6.71241140365601	-1.01945221424103	-0.123909160494804	0.161759689450264	0.0291114486753941
-4.50498199462891	-6.70511054992676	-1.02324175834656	-0.12378017604351	0.161702901124954	0.0289950706064701
-4.50713872909546	-6.70339250564575	-1.01643550395966	-0.123730003833771	0.16167040169239	0.0290022566914558
-4.50829410552979	-6.71088171005249	-1.02105832099915	-0.123731710016727	0.161757379770279	0.028937479481101
-4.51063108444214	-6.70881175994873	-1.02373063564301	-0.123694010078907	0.161612883210182	0.0289045441895723
-4.51331853866577	-6.70927000045776	-1.01373016834259	-0.123778529465199	0.161726027727127	0.0289200525730848
-4.51013231277466	-6.71168518066406	-1.02707743644714	-0.123561233282089	0.161662831902504	0.028843367472291
-4.51572751998901	-6.7142186164856	-1.01803696155548	-0.123550482094288	0.161531791090965	0.0288164652884007
-4.5211763381958	-6.71494436264038	-1.0139387845993	-0.123625762760639	0.161659672856331	0.0288724340498447
-4.52173471450806	-6.71970748901367	-1.02021789550781	-0.123560830950737	0.161697745323181	0.0287781897932291
-4.52369546890259	-6.71873331069946	-1.02294909954071	-0.1235057041049	0.161612257361412	0.0286903716623783
-4.5275354385376	-6.72024440765381	-1.01258504390717	-0.123459585011005	0.161534279584885	0.0287446510046721
-4.52959966659546	-6.72704887390137	-1.01950335502625	-0.123515024781227	0.161629870533943	0.0286876615136862
-4.52902412414551	-6.72248268127441	-1.01918697357178	-0.123352587223053	0.161501586437225	0.0286290664225817
-4.53784036636353	-6.72697639465332	-1.01100587844849	-0.12338612228632	0.161611691117287	0.0286411568522453
-4.53715515136719	-6.73180627822876	-1.02111053466797	-0.123333401978016	0.161570638418198	0.0285837016999722
-4.53858327865601	-6.72712755203247	-1.02107203006744	-0.123319707810879	0.16154271364212	0.028506999835372
-4.54079914093018	-6.73151874542236	-1.01226687431335	-0.123260870575905	0.161571905016899	0.0284833330661058
-4.54047298431396	-6.73609685897827	-1.01686060428619	-0.12331310659647	0.161538198590279	0.0284822005778551
-4.54361343383789	-6.72991561889648	-1.01780259609222	-0.123183041810989	0.16142138838768	0.0284006185829639
-4.54478788375854	-6.73456573486328	-1.01056480407715	-0.123190008103848	0.161501511931419	0.0284471344202757
-4.54849433898926	-6.74035167694092	-1.01390814781189	-0.123224005103111	0.161572247743607	0.0283554270863533
-4.54569911956787	-6.73580121994019	-1.01617848873138	-0.123098976910114	0.161400824785233	0.0282857269048691
-4.54991626739502	-6.73919486999512	-1.00868082046509	-0.12310029566288	0.161448374390602	0.0283613093197346
-4.54964399337769	-6.7402172088623	-1.02522909641266	-0.123063772916794	0.161504700779915	0.0283081661909819
-4.54989576339722	-6.73867845535278	-1.01115024089813	-0.123130545020103	0.161313757300377	0.0282751210033894
-4.55100584030151	-6.74127817153931	-1.01250064373016	-0.123093001544476	0.161464646458626	0.0283476877957582
-4.54863500595093	-6.74675178527832	-1.03042149543762	-0.123104453086853	0.161347270011902	0.0283471904695034
-4.55424070358276	-6.74090147018433	-1.0135749578476	-0.123061425983906	0.161390155553818	0.0283461529761553
-4.54975080490112	-6.74521684646606	-1.01472330093384	-0.123070664703846	0.161329567432404	0.02844606526196
-4.5490550994873	-6.74723958969116	-1.02107429504395	-0.123091600835323	0.161273330450058	0.0283019803464413
-4.55146837234497	-6.74343109130859	-1.01588833332062	-0.123005427420139	0.161333978176117	0.0284202359616756
-4.54512357711792	-6.74663829803467	-1.02199339866638	-0.12315970659256	0.161308661103249	0.0284226443618536
-4.54521226882935	-6.74483299255371	-1.02202069759369	-0.122976005077362	0.161274269223213	0.0283852275460958
-4.54352426528931	-6.74498891830444	-1.00914180278778	-0.123147860169411	0.161263406276703	0.0284893773496151
-4.54650211334229	-6.74675941467285	-1.02624225616455	-0.123126164078712	0.161338910460472	0.0284483563154936
-4.53827047348022	-6.74149131774902	-1.01412189006805	-0.123018048703671	0.161217927932739	0.0284751132130623
-4.54102087020874	-6.7480525970459	-1.00939750671387	-0.123171970248222	0.161362364888191	0.0285805463790894
-4.53839921951294	-6.74366235733032	-1.0226731300354	-0.123145438730717	0.161250904202461	0.0285265017300844
-4.53450489044189	-6.73915004730225	-1.00599265098572	-0.123189389705658	0.161230638623238	0.0285995695739985
-4.53595399856567	-6.74843454360962	-1.01008415222168	-0.123096585273743	0.161353379487991	0.0286486148834229
-4.5328311920166	-6.73921632766724	-1.01031339168549	-0.123153761029243	0.161227390170097	0.0286085270345211
-4.53265523910522	-6.74416971206665	-1.00209558010101	-0.123218074440956	0.161382287740707	0.0287154614925385
-4.52587699890137	-6.74579954147339	-1.02086305618286	-0.123183332383633	0.161264389753342	0.0286856088787317
-4.52666330337524	-6.74047708511353	-1.00262320041656	-0.123238399624825	0.161174014210701	0.0287703908979893
-4.53109979629517	-6.74382019042969	-0.998300492763519	-0.123247019946575	0.16143174469471	0.0288360174745321
-4.52419996261597	-6.74300527572632	-1.01414334774017	-0.123238570988178	0.161269843578339	0.028774494305253
-4.52607488632202	-6.7442741394043	-1.00607645511627	-0.123201616108418	0.161298334598541	0.028876755386591
-4.52778387069702	-6.74161291122437	-1.00440204143524	-0.123274423182011	0.161344990134239	0.0289793815463781
-4.52358102798462	-6.74068546295166	-1.01125514507294	-0.123253457248211	0.161332920193672	0.0288792662322521
-4.52023983001709	-6.73581552505493	-1.00375127792358	-0.123137101531029	0.161352932453156	0.0289032999426126
-4.52069711685181	-6.74314641952515	-0.999478936195374	-0.123267322778702	0.161329343914986	0.0290451813489199
-4.51739311218262	-6.74107933044434	-1.01263833045959	-0.123232774436474	0.161313757300377	0.0290501937270164
-4.51649284362793	-6.73447799682617	-0.999212741851807	-0.123249113559723	0.161335870623589	0.0290962886065245
-4.51575517654419	-6.7444543838501	-0.996782004833221	-0.123310133814812	0.161392405629158	0.0291468501091003
-4.51419448852539	-6.73703575134277	-1.01091933250427	-0.123195722699165	0.1612638682127	0.0291812624782324
-4.51329851150513	-6.73675537109375	-0.996141254901886	-0.123326070606709	0.161355391144753	0.0292747970670462
-4.50922822952271	-6.73934507369995	-1.00709128379822	-0.123290754854679	0.161440819501877	0.0292650051414967
-4.50628995895386	-6.73732900619507	-0.999047577381134	-0.12327965348959	0.161249980330467	0.0292916856706142
-4.50727272033691	-6.73468160629272	-0.996962070465088	-0.123261786997318	0.161388233304024	0.0294380113482475
-4.50425148010254	-6.7381796836853	-1.00136685371399	-0.123309947550297	0.161440208554268	0.0294518303126097
-4.50304126739502	-6.73365211486816	-0.990598678588867	-0.123297095298767	0.161286577582359	0.0294455010443926
-4.50181436538696	-6.73376941680908	-0.992416322231293	-0.123264521360397	0.161358922719955	0.029555756598711
-4.49832391738892	-6.73479270935059	-1.00052273273468	-0.123274855315685	0.161414727568626	0.0295835342258215
-4.49434232711792	-6.73138189315796	-0.993099868297577	-0.123260483145714	0.161359414458275	0.029641130939126
-4.49566745758057	-6.73692226409912	-0.985504388809204	-0.123378671705723	0.161424562335014	0.0297141578048468
-4.49181175231934	-6.73303651809692	-1.00270688533783	-0.123261399567127	0.161382049322128	0.0296589564532042
-4.49369621276855	-6.7313346862793	-0.986717462539673	-0.123265862464905	0.161371991038322	0.0297859758138657
-4.49359655380249	-6.73831224441528	-0.989177882671356	-0.123349986970425	0.161487713456154	0.0298702195286751
-4.48597049713135	-6.73505353927612	-0.995307624340057	-0.123227402567863	0.161258026957512	0.0298359524458647
-4.49099445343018	-6.73224306106567	-0.990311920642853	-0.123253688216209	0.161416292190552	0.0298383422195911
-4.48895454406738	-6.73811006546021	-0.994171440601349	-0.123289540410042	0.161467403173447	0.0299106054008007
-4.48742914199829	-6.73577547073364	-0.996491193771362	-0.123298950493336	0.161403670907021	0.02981823310256
-4.4872522354126	-6.73329877853394	-0.986445248126984	-0.123071737587452	0.16135510802269	0.0298403091728687
-4.49003934860229	-6.73923063278198	-0.986548185348511	-0.123184874653816	0.161376416683197	0.0299045369029045
-4.48751401901245	-6.73683500289917	-0.990321397781372	-0.123108267784119	0.161310076713562	0.029920132830739
-4.48776006698608	-6.73333406448364	-0.992600202560425	-0.123104214668274	0.1612568795681	0.029865674674511
-4.48629140853882	-6.73404502868652	-0.985405802726746	-0.123002737760544	0.161330729722977	0.0298673342913389
-4.48991346359253	-6.74114084243774	-0.990322232246399	-0.123057745397091	0.161300420761108	0.0298684183508158
-4.48968982696533	-6.73714065551758	-0.997224807739258	-0.123005755245686	0.161247700452805	0.0297549273818731
-4.49162817001343	-6.73696660995483	-0.981492638587952	-0.123052537441254	0.161225363612175	0.0297985058277845
-4.49469995498657	-6.74215793609619	-0.986998438835144	-0.122995011508465	0.161331102252007	0.0297602564096451
-4.49021673202515	-6.74006080627441	-0.997421979904175	-0.122905679047108	0.161151856184006	0.0296326838433743
-4.49858999252319	-6.73899984359741	-0.979944229125977	-0.122881151735783	0.161204606294632	0.0296824723482132
-4.49955606460571	-6.73898601531982	-0.988304138183594	-0.122877202928066	0.161163181066513	0.0296683292835951
-4.49906969070435	-6.74171209335327	-0.995160818099976	-0.1227712854743	0.161179631948471	0.0295263715088367
-4.49832725524902	-6.73784685134888	-0.989241421222687	-0.122643478214741	0.161064893007278	0.0294655989855528
-4.5056037902832	-6.74393463134766	-0.986676454544067	-0.12265245616436	0.161114811897278	0.029455803334713
-4.50374126434326	-6.74654912948608	-1.00340569019318	-0.122621670365334	0.161108568310738	0.0294286031275988
-4.50454235076904	-6.74364137649536	-0.992268860340118	-0.122572302818298	0.161056190729141	0.0293403435498476
-4.50945615768433	-6.75003957748413	-0.984313428401947	-0.12247458845377	0.161092296242714	0.0292894821614027
-4.51138162612915	-6.751953125	-0.998456478118896	-0.122434809803963	0.161029145121574	0.0292598754167557
-4.51604175567627	-6.74788427352905	-0.992011904716492	-0.122367992997169	0.160965606570244	0.029170511290431
-4.51965999603271	-6.75220155715942	-0.994782984256744	-0.122304767370224	0.160966262221336	0.0291223526000977
-4.52113819122314	-6.75423574447632	-0.998789072036743	-0.122296810150146	0.160836353898048	0.028977245092392
-4.5215539932251	-6.75028324127197	-0.999187171459198	-0.122210800647736	0.160782366991043	0.028947914019227
-4.52904891967773	-6.7563419342041	-0.995290994644165	-0.122259564697742	0.160881504416466	0.0289393998682499
-4.53223705291748	-6.75509548187256	-1.00745069980621	-0.122163146734238	0.160735353827477	0.0286959204822779
-4.53039693832397	-6.7551794052124	-0.991666734218597	-0.122124791145325	0.160700753331184	0.0287079010158777
-4.53757810592651	-6.75691652297974	-0.997578263282776	-0.122061267495155	0.160769775509834	0.0287007857114077
-4.53757047653198	-6.75818109512329	-1.00933718681335	-0.121955059468746	0.16067698597908	0.0286052841693163
-4.54596185684204	-6.75704288482666	-0.995023548603058	-0.121930457651615	0.160672172904015	0.0285294782370329
-4.54720830917358	-6.75897598266602	-0.999041199684143	-0.121891483664513	0.160682156682014	0.0285515282303095
-4.54802846908569	-6.76380968093872	-1.00112318992615	-0.121875338256359	0.160599604249001	0.028372997418046
-4.55311346054077	-6.76065683364868	-0.998492896556854	-0.121715188026428	0.1605374366045	0.0283591318875551
-4.56027030944824	-6.76931428909302	-0.993464767932892	-0.121815130114555	0.160649314522743	0.0283300373703241
-4.55705976486206	-6.7677149772644	-1.00367820262909	-0.121655851602554	0.160618185997009	0.0282046254724264
-4.56068468093872	-6.77168989181519	-0.994572699069977	-0.121638551354408	0.160523444414139	0.028230506926775
-4.56410121917725	-6.77646732330322	-1.0010176897049	-0.12165405601263	0.160583764314651	0.0282551702111959
-4.56173276901245	-6.77107286453247	-1.00153470039368	-0.121582455933094	0.160445764660835	0.0281850043684244
-4.56586790084839	-6.7763671875	-0.994261682033539	-0.121539235115051	0.1604845225811	0.0282584801316261
-4.56670618057251	-6.78015565872192	-1.00325536727905	-0.121461540460587	0.160445466637611	0.0282490625977516
-4.57058095932007	-6.77687454223633	-1.0061708688736	-0.121447913348675	0.160375759005547	0.028164679184556
-4.57108592987061	-6.77719736099243	-1.00452351570129	-0.121343292295933	0.160447150468826	0.028164729475975
-4.57517004013062	-6.78506422042847	-1.00774621963501	-0.12134113907814	0.16040064394474	0.0281774811446667
-4.57653188705444	-6.78122329711914	-1.00861835479736	-0.121282629668713	0.160280495882034	0.0280901938676834
-4.58348274230957	-6.78088235855103	-0.999743163585663	-0.121265016496181	0.160239964723587	0.0281186476349831
-4.58409738540649	-6.78869104385376	-1.00669836997986	-0.12120758742094	0.160361528396606	0.0281068626791239
-4.57956790924072	-6.78422927856445	-1.01305484771729	-0.121122777462006	0.160095945000648	0.0280254893004894
-4.5871000289917	-6.78876161575317	-0.996873736381531	-0.121199637651443	0.160207271575928	0.0280872080475092
-4.58650255203247	-6.79268646240234	-1.01011824607849	-0.121122866868973	0.160146921873093	0.0281168185174465
-4.5874080657959	-6.79051828384399	-1.01163184642792	-0.121064931154251	0.160060212016106	0.0280062146484852
-4.58947372436523	-6.79190731048584	-1.00867104530334	-0.120973743498325	0.160020664334297	0.0280044078826904
-4.59170627593994	-6.79993152618408	-1.00797164440155	-0.121165484189987	0.160062372684479	0.0281163826584816
-4.59184694290161	-6.79378366470337	-1.0143860578537	-0.121004268527031	0.160019084811211	0.0279802493751049
-4.59277391433716	-6.79553031921387	-0.996462047100067	-0.121056072413921	0.160029411315918	0.0280413012951612
-4.5955924987793	-6.80414342880249	-1.00896191596985	-0.121009677648544	0.159967422485352	0.0280274767428637
-4.59917736053467	-6.79894971847534	-1.01251697540283	-0.12098253518343	0.159912213683128	0.0279828440397978
-4.60141801834106	-6.8010950088501	-1.0034008026123	-0.121039032936096	0.159910529851913	0.0279932171106339
-4.59968757629395	-6.80637168884277	-1.01189601421356	-0.121001817286015	0.159976303577423	0.028004003688693
-4.60425806045532	-6.80750417709351	-1.01507985591888	-0.120941385626793	0.15979140996933	0.0278559010475874
-4.60330247879028	-6.80815172195435	-1.01151978969574	-0.120920486748219	0.15982548892498	0.0279754623770714
-4.60743522644043	-6.81330633163452	-1.01387238502502	-0.120953284204006	0.159912690520287	0.027994068339467
-4.61120986938477	-6.8167028427124	-1.02013111114502	-0.120933853089809	0.159876182675362	0.0278793778270483
-4.60963296890259	-6.81318044662476	-1.00804269313812	-0.120923355221748	0.159705087542534	0.0278940759599209
-4.61592292785645	-6.81975221633911	-1.01276457309723	-0.120847351849079	0.159850656986237	0.0279215201735497
-4.6144437789917	-6.82367134094238	-1.02769196033478	-0.12091102451086	0.159721955657005	0.0278973989188671
-4.62268686294556	-6.82001113891602	-1.01417303085327	-0.120927788317204	0.159784525632858	0.0278686713427305
-4.62183332443237	-6.82495260238647	-1.01557326316833	-0.120881237089634	0.159740775823593	0.0279250126332045
-4.61856412887573	-6.82825088500977	-1.02100777626038	-0.120931856334209	0.159735351800919	0.0278118085116148
-4.62637376785278	-6.82564210891724	-1.01473355293274	-0.120865032076836	0.159740880131721	0.0278631113469601
-4.62959957122803	-6.83262395858765	-1.01782190799713	-0.121006026864052	0.159860417246819	0.0278818365186453
-4.62332391738892	-6.83157396316528	-1.0207793712616	-0.120984487235546	0.159785285592079	0.0278515517711639
-4.62459516525269	-6.83059024810791	-1.01274037361145	-0.120944418013096	0.159663796424866	0.0278238374739885
-4.62805938720703	-6.83531475067139	-1.01264846324921	-0.12095395475626	0.15984021127224	0.0279308203607798
-4.6282901763916	-6.83514308929443	-1.02041411399841	-0.121053099632263	0.159712255001068	0.0278305634856224
-4.62932634353638	-6.83394908905029	-1.01193749904633	-0.120991848409176	0.159754201769829	0.0278069823980331
-4.62957715988159	-6.8375039100647	-1.01517999172211	-0.120998166501522	0.159739792346954	0.0278967525810003
-4.63152933120728	-6.8438081741333	-1.01529252529144	-0.121050529181957	0.159754201769829	0.0278289187699556
-4.62914323806763	-6.83514833450317	-1.00828063488007	-0.120964050292969	0.159657076001167	0.0278417132794857
-4.6308856010437	-6.8420672416687	-1.00703763961792	-0.121127150952816	0.159850865602493	0.0278935022652149
-4.62968158721924	-6.84121799468994	-1.02344119548798	-0.120946079492569	0.159764781594276	0.0277706887573004
-4.63431119918823	-6.84009838104248	-1.00851345062256	-0.121016524732113	0.159699663519859	0.0278281755745411
-4.63558149337769	-6.8455638885498	-1.00917446613312	-0.121019445359707	0.159882947802544	0.0278632305562496
-4.6325101852417	-6.84606695175171	-1.02301967144012	-0.120903477072716	0.159625440835953	0.027715690433979
-4.64014577865601	-6.843674659729	-1.00889658927917	-0.120942257344723	0.159726873040199	0.0277961939573288
-4.63907384872437	-6.84544610977173	-1.02005040645599	-0.120958864688873	0.159755393862724	0.0277445204555988
-4.63764333724976	-6.84599113464355	-1.02041602134705	-0.120907098054886	0.159633457660675	0.0276853498071432
-4.6452054977417	-6.84473943710327	-1.0178633928299	-0.120790280401707	0.159658014774323	0.0276835020631552
-4.64484405517578	-6.85204029083252	-1.01984465122223	-0.120967611670494	0.159736081957817	0.0277497880160809
-4.64409160614014	-6.84565782546997	-1.031458735466	-0.120835743844509	0.159625202417374	0.0275644343346357
-4.64372444152832	-6.83903646469116	-1.01696181297302	-0.120768450200558	0.159574374556541	0.0276733431965113
-4.64332294464111	-6.84797382354736	-1.03245687484741	-0.12085098028183	0.159550294280052	0.0275974981486797
-4.642662525177	-6.84311008453369	-1.03176116943359	-0.120794199407101	0.159531265497208	0.0275868736207485
-4.64776229858398	-6.84131765365601	-1.02359664440155	-0.120769567787647	0.159490376710892	0.0276061967015266
-4.64393520355225	-6.84233427047729	-1.02537477016449	-0.12074389308691	0.159552738070488	0.027589688077569
-4.64191675186157	-6.84064149856567	-1.02916705608368	-0.120734706521034	0.159401193261147	0.0275406427681446
-4.63997364044189	-6.83649063110352	-1.02798354625702	-0.120648413896561	0.159383863210678	0.0276020094752312
-4.63946580886841	-6.83614063262939	-1.02410447597504	-0.120722889900208	0.159487783908844	0.0277398545295
-4.63916444778442	-6.837562084198	-1.0351881980896	-0.120663858950138	0.159441277384758	0.0276329722255468
-4.63558959960938	-6.83468818664551	-1.02086091041565	-0.12075325101614	0.159388303756714	0.0276526138186455
-4.63668441772461	-6.83424377441406	-1.01916122436523	-0.120613232254982	0.159463375806808	0.027722429484129
-4.63497972488403	-6.83689498901367	-1.03273570537567	-0.120727740228176	0.159330263733864	0.027739254757762
-4.63603591918945	-6.8329029083252	-1.02577352523804	-0.12065115571022	0.159397125244141	0.0277491603046656
-4.63699388504028	-6.83146619796753	-1.02054619789124	-0.120712220668793	0.159326687455177	0.0278005003929138
-4.63093042373657	-6.83752155303955	-1.02810299396515	-0.120659813284874	0.159333258867264	0.0277623515576124
-4.63232231140137	-6.83085870742798	-1.03169369697571	-0.120588131248951	0.159202769398689	0.0277754571288824
-4.63521289825439	-6.83391046524048	-1.02154862880707	-0.120670832693577	0.159302532672882	0.0278713088482618
-4.63134860992432	-6.83283567428589	-1.02670431137085	-0.120653741061687	0.159260347485542	0.0279302261769772
-4.63201951980591	-6.83261632919312	-1.02643942832947	-0.120633907616138	0.159160971641541	0.0278245415538549
-4.63297653198242	-6.82870149612427	-1.02390217781067	-0.120511084794998	0.159191206097603	0.0279239602386951
-4.63205099105835	-6.83611059188843	-1.02079355716705	-0.120676934719086	0.159223467111588	0.027973297983408
-4.63345003128052	-6.83079481124878	-1.02743625640869	-0.120616972446442	0.159198001027107	0.0278982482850552
-4.63103532791138	-6.82414817810059	-1.02026975154877	-0.120601929724216	0.159071952104568	0.0279607959091663
-4.63088703155518	-6.83413457870483	-1.01965713500977	-0.120568908751011	0.159193202853203	0.0279740765690804
-4.63249683380127	-6.83124351501465	-1.02449643611908	-0.120569743216038	0.159027859568596	0.0279146675020456
-4.63605070114136	-6.82585430145264	-1.0175929069519	-0.120606258511543	0.159116193652153	0.0279595386236906
-4.63118457794189	-6.82599258422852	-1.02062797546387	-0.120557054877281	0.159121096134186	0.0280128363519907
-4.63225412368774	-6.83278465270996	-1.02197742462158	-0.120523653924465	0.159035041928291	0.0278883799910545
-4.63060665130615	-6.82736110687256	-1.01834380626678	-0.120582990348339	0.159036979079247	0.0279388763010502
-4.63606977462769	-6.82845306396484	-1.0130181312561	-0.120660535991192	0.159153655171394	0.027945389971137
-4.63066291809082	-6.82961416244507	-1.02267324924469	-0.120525002479553	0.159005746245384	0.0279112439602613
-4.63510847091675	-6.83017492294312	-1.01769542694092	-0.120528288185596	0.158893644809723	0.0279130358248949
-4.63784742355347	-6.83331298828125	-1.01861917972565	-0.120538875460625	0.15902104973793	0.0279297791421413
-4.6381688117981	-6.83703517913818	-1.01750421524048	-0.120555952191353	0.158989489078522	0.0279025696218014
-4.63895463943481	-6.83359813690186	-1.02545309066772	-0.120457574725151	0.158938392996788	0.0278194937855005
-4.64113283157349	-6.8331093788147	-1.01468014717102	-0.120466269552708	0.158965200185776	0.0278537273406982
-4.64274024963379	-6.83945322036743	-1.02399408817291	-0.120530463755131	0.158908799290657	0.0277901012450457
-4.64162158966064	-6.83514451980591	-1.02942788600922	-0.120357424020767	0.15880911052227	0.0277579557150602
-4.64912366867065	-6.8372859954834	-1.01792097091675	-0.120403438806534	0.158918350934982	0.0277315117418766
-4.65105819702148	-6.84119939804077	-1.03177809715271	-0.120371639728546	0.158888652920723	0.0277201738208532
-4.65239000320435	-6.84076976776123	-1.03220045566559	-0.120334915816784	0.158745273947716	0.0275912191718817
-4.6556453704834	-6.83841276168823	-1.03502333164215	-0.120323330163956	0.158699184656143	0.0275706388056278
-4.65988874435425	-6.84585618972778	-1.03642117977142	-0.120402246713638	0.158810809254646	0.0275987349450588
-4.66308689117432	-6.84266424179077	-1.04164719581604	-0.120346903800964	0.158685922622681	0.0274209603667259
-4.66406631469727	-6.8400239944458	-1.03309905529022	-0.120340816676617	0.158641278743744	0.027450617402792
-4.66572332382202	-6.8436450958252	-1.04050827026367	-0.120314568281174	0.158724918961525	0.0274499412626028
-4.66641855239868	-6.84430074691772	-1.05188286304474	-0.120216719806194	0.158576726913452	0.0273229330778122
-4.67263317108154	-6.84307765960693	-1.04056239128113	-0.120323784649372	0.158663764595985	0.0273409467190504
-4.67082786560059	-6.84222316741943	-1.04728436470032	-0.120304115116596	0.158588618040085	0.0273257475346327
-4.66777038574219	-6.8464298248291	-1.04975533485413	-0.120271444320679	0.158622249960899	0.027224401012063
-4.67481088638306	-6.84394931793213	-1.04550719261169	-0.120333485305309	0.158609598875046	0.0272867903113365
-4.67389345169067	-6.84617567062378	-1.04470789432526	-0.120432071387768	0.158711493015289	0.0273087006062269
-4.67179107666016	-6.84512996673584	-1.05787396430969	-0.120344705879688	0.158575266599655	0.0271637756377459
-4.67263746261597	-6.84211397171021	-1.04089820384979	-0.120358057320118	0.158567503094673	0.0272480305284262
-4.67546272277832	-6.8489408493042	-1.04593098163605	-0.120449095964432	0.158652752637863	0.0272977035492659
-4.67176628112793	-6.84547758102417	-1.05114364624023	-0.120446935296059	0.158527225255966	0.0271742325276136
-4.67453670501709	-6.8449010848999	-1.04269123077393	-0.1204704195261	0.158601477742195	0.0272116176784039
-4.6747670173645	-6.85446357727051	-1.0520646572113	-0.120494708418846	0.158619523048401	0.0272577852010727
-4.67566585540771	-6.85197162628174	-1.05101799964905	-0.120553933084011	0.158598020672798	0.0272270627319813
-4.67183876037598	-6.84780597686768	-1.0482884645462	-0.120490618050098	0.158577024936676	0.0271623115986586
-4.67589139938354	-6.85515928268433	-1.04966497421265	-0.120537720620632	0.158614531159401	0.0272439755499363
-4.67214584350586	-6.85468339920044	-1.06157553195953	-0.120554767549038	0.158533781766891	0.027177644893527
-4.67569303512573	-6.85360431671143	-1.05182480812073	-0.120629116892815	0.158477962017059	0.0272085275501013
-4.67616891860962	-6.85483503341675	-1.04622316360474	-0.120624735951424	0.158629685640335	0.0271980408579111
-4.6744213104248	-6.85606813430786	-1.05720055103302	-0.120641052722931	0.158562168478966	0.0271463952958584
-4.67359590530396	-6.85219430923462	-1.05556392669678	-0.120635651051998	0.158576756715775	0.0271511990576983
-4.6712007522583	-6.85419464111328	-1.05517280101776	-0.120762817561626	0.1585323959589	0.0272106621414423
-4.66974544525146	-6.85561895370483	-1.05966401100159	-0.120848245918751	0.158582627773285	0.0271418914198875
-4.6669020652771	-6.85050296783447	-1.05801904201508	-0.120784468948841	0.158449172973633	0.0270849093794823
-4.67056226730347	-6.85650253295898	-1.05271458625793	-0.120892122387886	0.158566072583199	0.0271753929555416
-4.66733121871948	-6.85366106033325	-1.06269979476929	-0.12091164290905	0.158546105027199	0.0271254517138004
-4.66668272018433	-6.84890985488892	-1.05908238887787	-0.120977580547333	0.158558443188667	0.0271370504051447
-4.66539669036865	-6.85488224029541	-1.04884433746338	-0.120987489819527	0.158721745014191	0.0271823778748512
-4.66337633132935	-6.85244035720825	-1.06005442142487	-0.121037445962429	0.158511772751808	0.0271675605326891
-4.6651406288147	-6.84806537628174	-1.04727447032928	-0.121046900749207	0.158547788858414	0.027152456343174
-4.66051197052002	-6.85356569290161	-1.05504655838013	-0.121112659573555	0.158605262637138	0.0271882433444262
-4.66003704071045	-6.84991216659546	-1.05420315265656	-0.121099017560482	0.158510237932205	0.0270866043865681
-4.6583046913147	-6.84922456741333	-1.04850518703461	-0.12113294750452	0.158620998263359	0.0271844770759344
-4.65694856643677	-6.85271501541138	-1.0573456287384	-0.121247045695782	0.158632025122643	0.0271865781396627
-4.65780067443848	-6.84927940368652	-1.05258905887604	-0.121246613562107	0.158597186207771	0.0270999819040298
-4.65476894378662	-6.84785747528076	-1.04480290412903	-0.121273353695869	0.158608138561249	0.0272002536803484
-4.6549220085144	-6.85268020629883	-1.05954682826996	-0.121263146400452	0.158618569374084	0.0271507799625397
-4.65143156051636	-6.84930896759033	-1.05715441703796	-0.121286027133465	0.158561766147614	0.027090035378933
-4.6536717414856	-6.85209798812866	-1.04147708415985	-0.121404908597469	0.15870301425457	0.0271414201706648
-4.65034961700439	-6.85051202774048	-1.05802512168884	-0.121281296014786	0.1586002856493	0.0270709451287985
-4.65094041824341	-6.84717273712158	-1.0493837594986	-0.121381357312202	0.158566907048225	0.0271135736256838
-4.65210866928101	-6.85257148742676	-1.05210328102112	-0.121435359120369	0.158729046583176	0.0271843522787094
-4.64410018920898	-6.84780359268188	-1.05245459079742	-0.121327705681324	0.158559054136276	0.0269872676581144
-4.65344285964966	-6.84964418411255	-1.04248547554016	-0.121367610991001	0.158703416585922	0.027081897482276
-4.64958190917969	-6.85279321670532	-1.0581077337265	-0.121401607990265	0.158690825104713	0.0270557682961226
-4.65042638778687	-6.85004997253418	-1.05451619625092	-0.121374048292637	0.158556938171387	0.0269168391823769
-4.65482330322266	-6.85262680053711	-1.04935789108276	-0.121365264058113	0.15869614481926	0.0270073935389519
-4.65266942977905	-6.85401487350464	-1.06311905384064	-0.121394917368889	0.158640474081039	0.0269448421895504
-4.65544176101685	-6.84774923324585	-1.05736064910889	-0.121271528303623	0.158654317259789	0.0268995482474566
-4.65453147888184	-6.85478019714355	-1.05677628517151	-0.121263988316059	0.158616095781326	0.0269465558230877
-4.65936708450317	-6.85447120666504	-1.06619679927826	-0.121305629611015	0.158551841974258	0.0268729068338871
-4.65513324737549	-6.84910297393799	-1.0570307970047	-0.12120957672596	0.158689856529236	0.0268430039286613
-4.65742492675781	-6.85822200775146	-1.06596767902374	-0.121282003819942	0.15863524377346	0.0268576964735985
-4.65860319137573	-6.85270738601685	-1.06121253967285	-0.12126000970602	0.158524423837662	0.0268206615000963
-4.65874338150024	-6.850257396698	-1.05852687358856	-0.121270582079887	0.158569291234016	0.0269350484013557
-4.65933895111084	-6.85855054855347	-1.06429612636566	-0.121167287230492	0.158678144216537	0.0268721282482147
-4.65370035171509	-6.8524227142334	-1.06798708438873	-0.121169023215771	0.158518746495247	0.026829469949007
-4.66363763809204	-6.85510301589966	-1.05710422992706	-0.121280118823051	0.158622816205025	0.026909127831459
-4.65595293045044	-6.85631942749023	-1.06776559352875	-0.121235430240631	0.158612042665482	0.0268669165670872
-4.65676641464233	-6.85570049285889	-1.06482470035553	-0.121210135519505	0.158561706542969	0.0268484614789486
-4.6613883972168	-6.85528230667114	-1.05687844753265	-0.121108405292034	0.158613741397858	0.0268888752907515
-4.65869045257568	-6.86128091812134	-1.06308770179749	-0.121343299746513	0.158682703971863	0.0270007196813822
-4.6567234992981	-6.85298204421997	-1.06206429004669	-0.121170893311501	0.158589094877243	0.0268930085003376
-4.65578174591064	-6.84962368011475	-1.04995954036713	-0.121213637292385	0.158621460199356	0.0270149130374193
-4.65656614303589	-6.85591888427734	-1.06830286979675	-0.121192649006844	0.158621564507484	0.0269775185734034
-4.65177059173584	-6.8482084274292	-1.06107258796692	-0.121099904179573	0.158496871590614	0.0270144026726484
-4.65590667724609	-6.85198020935059	-1.05364143848419	-0.121250912547112	0.15869727730751	0.0270784124732018
-4.65034437179565	-6.85222434997559	-1.06430971622467	-0.121190339326859	0.158630535006523	0.0270406436175108
-4.64759063720703	-6.84643840789795	-1.05133736133575	-0.121170833706856	0.158486843109131	0.0271245483309031
-4.650465965271	-6.85335159301758	-1.05097496509552	-0.121242016553879	0.158719971776009	0.0272019430994987
-4.64486598968506	-6.84908771514893	-1.05444896221161	-0.121226027607918	0.158499225974083	0.0271550435572863
-4.64745950698853	-6.85177516937256	-1.04495561122894	-0.121260665357113	0.158570602536201	0.0272883363068104
-4.64594697952271	-6.85149478912354	-1.05985510349274	-0.121274948120117	0.158645749092102	0.0273496843874455
-4.64370250701904	-6.85147142410278	-1.05369198322296	-0.121318034827709	0.158542916178703	0.02732764929533
-4.64133882522583	-6.85086679458618	-1.03908503055573	-0.121291600167751	0.158606216311455	0.0274175200611353
-4.64150238037109	-6.85380029678345	-1.04832530021667	-0.121334128081799	0.158580034971237	0.0274876244366169
-4.64158916473389	-6.85005140304565	-1.04846727848053	-0.121246539056301	0.158578515052795	0.0274863485246897
-4.64348030090332	-6.84993124008179	-1.03754580020905	-0.121324114501476	0.15861701965332	0.0275874100625515
-4.64218854904175	-6.85485219955444	-1.04315662384033	-0.121370017528534	0.158684387803078	0.0276233982294798
-4.63457107543945	-6.85318851470947	-1.04108095169067	-0.121330626308918	0.158574134111404	0.0275520402938128
-4.64107227325439	-6.85022974014282	-1.03540635108948	-0.12130805850029	0.158578976988792	0.027625760063529
-4.64257669448853	-6.85357570648193	-1.03944504261017	-0.121374472975731	0.158660054206848	0.0276962406933308
-4.64048528671265	-6.85353517532349	-1.04114770889282	-0.121283680200577	0.158595904707909	0.0276284143328667
-4.6400933265686	-6.85330629348755	-1.03173339366913	-0.1212372854352	0.1586534678936	0.0276593677699566
-4.64359951019287	-6.8607029914856	-1.0304856300354	-0.121388733386993	0.15869015455246	0.0277202185243368
-4.64517211914063	-6.85895824432373	-1.03628659248352	-0.121241047978401	0.158612683415413	0.0276503954082727
-4.6462516784668	-6.85496997833252	-1.03067696094513	-0.121288478374481	0.158588036894798	0.0277027562260628
-4.64790105819702	-6.8634729385376	-1.02984690666199	-0.121264815330505	0.15870600938797	0.0277143567800522
-4.65129947662354	-6.86447620391846	-1.03988289833069	-0.12121607363224	0.158632442355156	0.0277226939797401
-4.65661859512329	-6.86017465591431	-1.03168284893036	-0.121166124939919	0.158597722649574	0.0276487711817026
-4.65567922592163	-6.86238622665405	-1.02623105049133	-0.121193945407867	0.158626392483711	0.0276868417859077
-4.65914487838745	-6.86797904968262	-1.03897976875305	-0.121137537062168	0.158655092120171	0.0276751909404993
-4.65530967712402	-6.86832857131958	-1.04192292690277	-0.121101140975952	0.158556535840034	0.0276220571249723
-4.66671657562256	-6.86611175537109	-1.02487397193909	-0.121044762432575	0.158643320202827	0.0276704747229815
-4.66250514984131	-6.86971855163574	-1.03534328937531	-0.120989717543125	0.15864822268486	0.0277143344283104
-4.6647686958313	-6.87073707580566	-1.04292273521423	-0.121024578809738	0.158541992306709	0.027594244107604
-4.6671462059021	-6.86975049972534	-1.03441035747528	-0.120871923863888	0.158590450882912	0.0276432372629642
-4.67013311386108	-6.87406015396118	-1.03513693809509	-0.121037289500237	0.15863524377346	0.0277033858001232
-4.66662979125977	-6.87085056304932	-1.03865909576416	-0.120880633592606	0.158537626266479	0.0276592075824738
-4.66786575317383	-6.86875104904175	-1.03505885601044	-0.120838336646557	0.158568158745766	0.0276706572622061
-4.66971445083618	-6.87689208984375	-1.02630364894867	-0.120831206440926	0.158704742789268	0.0276783294975758
-4.67109823226929	-6.87445449829102	-1.03583896160126	-0.12075487524271	0.158540695905685	0.0276764091104269
-4.67311000823975	-6.87167406082153	-1.03198564052582	-0.120732881128788	0.158583477139473	0.0277035422623158
-4.67241668701172	-6.87435245513916	-1.0344899892807	-0.120665356516838	0.15862563252449	0.0277635361999273
-4.67475652694702	-6.88031482696533	-1.03553020954132	-0.120682142674923	0.158618316054344	0.0276674292981625
-4.67360162734985	-6.87317419052124	-1.03087055683136	-0.120535872876644	0.158481597900391	0.0276925880461931
-4.67516851425171	-6.88339424133301	-1.02893555164337	-0.120676875114441	0.158616438508034	0.027764018625021
-4.67664766311646	-6.88091611862183	-1.03710865974426	-0.120534561574459	0.158561199903488	0.027683537453413
-4.67864465713501	-6.87948751449585	-1.02184283733368	-0.120537914335728	0.158555746078491	0.0277396868914366
-4.67825555801392	-6.88024234771729	-1.02396976947784	-0.120490491390228	0.158603265881538	0.0277693513780832
-4.67655277252197	-6.88427972793579	-1.03703224658966	-0.120435729622841	0.158465459942818	0.0277797281742096
-4.68448305130005	-6.88000059127808	-1.01986539363861	-0.120458602905273	0.158556088805199	0.0277638584375381
-4.68069648742676	-6.88110160827637	-1.02457165718079	-0.120407469570637	0.158501297235489	0.0278335716575384
-4.67964267730713	-6.88507890701294	-1.03000664710999	-0.12037505954504	0.158475458621979	0.0277466252446175
-4.68231534957886	-6.88078737258911	-1.02275371551514	-0.120273351669312	0.158428743481636	0.0278366878628731
-4.68474721908569	-6.88529777526855	-1.02151453495026	-0.120447039604187	0.158595979213715	0.0279093030840158
-4.67687273025513	-6.88346242904663	-1.03367340564728	-0.120293259620667	0.158424481749535	0.0278399754315615
-4.68201065063477	-6.88313674926758	-1.01038897037506	-0.120282873511314	0.158433496952057	0.0279356203973293
-4.68301439285278	-6.88829946517944	-1.01824474334717	-0.120393425226212	0.158559337258339	0.0279764290899038
-4.67704105377197	-6.88310146331787	-1.0229583978653	-0.120239026844501	0.158401995897293	0.0278976652771235
-4.67819786071777	-6.88790512084961	-1.01080393791199	-0.120356366038322	0.158513993024826	0.0280293542891741
-4.67591619491577	-6.89058256149292	-1.0144122838974	-0.120292089879513	0.158486247062683	0.0280876625329256
-4.67662811279297	-6.88347196578979	-1.01937234401703	-0.120380513370037	0.158437862992287	0.0280953105539083
-4.67294120788574	-6.88584756851196	-1.00611913204193	-0.120323091745377	0.158564433455467	0.0281138811260462
-4.67483901977539	-6.88990592956543	-1.01426339149475	-0.1203952729702	0.158499643206596	0.0281554199755192
-4.67313957214355	-6.88313245773315	-1.0086954832077	-0.120346859097481	0.158467799425125	0.0281413104385138
-4.67069864273071	-6.88296127319336	-1.00556886196136	-0.120389580726624	0.158522546291351	0.0282370839267969
-4.66766357421875	-6.88884496688843	-1.0133216381073	-0.120334826409817	0.158518403768539	0.0281863212585449
-4.66927289962769	-6.88337659835815	-1.01059293746948	-0.120361804962158	0.158467844128609	0.0281924325972795
-4.6710262298584	-6.88741970062256	-1.00094056129456	-0.120414577424526	0.15862911939621	0.0282465368509293
-4.66698122024536	-6.88542556762695	-1.01043796539307	-0.120374448597431	0.158602580428123	0.0282842461019754
-4.6643705368042	-6.88578033447266	-1.0065221786499	-0.120358899235725	0.158478006720543	0.0282174181193113
-4.66696691513062	-6.88650703430176	-0.993679821491241	-0.120340205729008	0.158555075526237	0.0283559020608664
-4.66421937942505	-6.8891282081604	-1.00510156154633	-0.120474383234978	0.158548459410667	0.0283625703305006
-4.66422033309937	-6.88367938995361	-1.0036153793335	-0.12037767469883	0.158528298139572	0.0283287167549133
-4.66248178482056	-6.88457918167114	-0.997766077518463	-0.120404422283173	0.158514335751534	0.028376767411828
-4.65987110137939	-6.88782072067261	-1.01159393787384	-0.120434939861298	0.158497497439384	0.0284046977758408
-4.6599702835083	-6.88029909133911	-0.999852895736694	-0.120361097157001	0.15853551030159	0.0283624585717916
-4.66060733795166	-6.88840055465698	-0.992820143699646	-0.120551899075508	0.158634662628174	0.0284157637506723
-4.65488147735596	-6.88644504547119	-1.00461268424988	-0.120488680899143	0.158579096198082	0.0283668152987957
-4.65532541275024	-6.88040637969971	-0.995811641216278	-0.120509691536427	0.158545598387718	0.0284606926143169
-4.65669822692871	-6.88713884353638	-0.997624516487122	-0.120607644319534	0.158716678619385	0.0285192187875509
-4.65200090408325	-6.88379621505737	-0.998736262321472	-0.120588071644306	0.158592596650124	0.028445441275835
-4.6537914276123	-6.88139390945435	-0.994015216827393	-0.120632208883762	0.158595219254494	0.0284405760467052
-4.65026569366455	-6.88221025466919	-0.997158408164978	-0.120601423084736	0.158648952841759	0.0285339765250683
-4.65079212188721	-6.88426923751831	-1.00508618354797	-0.120600491762161	0.158665254712105	0.0284886192530394
-4.64948844909668	-6.87866640090942	-0.991057097911835	-0.12068110704422	0.158700793981552	0.0284473896026611
-4.65127038955688	-6.88379573822021	-0.990664541721344	-0.120692759752274	0.158702939748764	0.028490012511611
-4.64467000961304	-6.88414096832275	-1.00537610054016	-0.120676383376122	0.158697456121445	0.0284395515918732
-4.64778757095337	-6.88015460968018	-0.997004449367523	-0.120692871510983	0.158711031079292	0.0284709427505732
-4.6509256362915	-6.88425588607788	-0.99396163225174	-0.120729126036167	0.158784821629524	0.0285510905086994
-4.64434194564819	-6.88207149505615	-1.0016850233078	-0.120748065412045	0.158769100904465	0.0284564737230539
-4.64437913894653	-6.87852096557617	-0.991396605968475	-0.120674133300781	0.158741980791092	0.0284046828746796
-4.64483499526978	-6.87832736968994	-0.995277345180511	-0.120720900595188	0.158751353621483	0.0285158436745405
-4.64820051193237	-6.88070774078369	-1.00433373451233	-0.12080342322588	0.158875122666359	0.0284850802272558
-4.64297342300415	-6.87168312072754	-0.997496724128723	-0.120649673044682	0.158790290355682	0.0284383315593004
-4.64235496520996	-6.87510681152344	-0.991883516311646	-0.120756641030312	0.158802852034569	0.0285331699997187
-4.64061784744263	-6.87553691864014	-1.00020813941956	-0.120796233415604	0.158804714679718	0.0285348799079657
-4.63502264022827	-6.86802911758423	-0.995469391345978	-0.120886236429214	0.158799082040787	0.0284955427050591
-4.63430690765381	-6.86864805221558	-0.991558790206909	-0.120848223567009	0.158961623907089	0.0285445358604193
-4.6333475112915	-6.87153673171997	-0.99743640422821	-0.120912551879883	0.158909529447556	0.0285681691020727
-4.63295459747314	-6.8640661239624	-0.994174242019653	-0.120881073176861	0.158898249268532	0.0285724028944969
-4.62950325012207	-6.86060094833374	-0.986411988735199	-0.120940111577511	0.158970132470131	0.0286559108644724
-4.62550783157349	-6.86206102371216	-0.988627910614014	-0.120889462530613	0.159032717347145	0.0286446288228035
-4.61900568008423	-6.85770082473755	-0.991660237312317	-0.120877124369144	0.158909618854523	0.0286036711186171
-4.62282514572144	-6.85456085205078	-0.979884505271912	-0.120958663523197	0.158961474895477	0.0287200268357992
-4.61779356002808	-6.85524272918701	-0.989312708377838	-0.120992667973042	0.159050405025482	0.0287180915474892
-4.61622047424316	-6.85226774215698	-0.987277865409851	-0.120998665690422	0.159042969346046	0.0286913495510817
-4.61398553848267	-6.84993124008179	-0.975309133529663	-0.120959296822548	0.159049198031425	0.0287640914320946
-4.61105108261108	-6.85676193237305	-0.984141051769257	-0.121095158159733	0.159135341644287	0.0288886670023203
-4.60881662368774	-6.84631872177124	-0.982827425003052	-0.12103309482336	0.159050509333611	0.0287977196276188
-4.60516881942749	-6.84412097930908	-0.978517830371857	-0.121031381189823	0.159050330519676	0.0288939271122217
-4.60512447357178	-6.85028409957886	-0.975100040435791	-0.12114517390728	0.159146204590797	0.0288823675364256
-4.6032600402832	-6.84594202041626	-0.983293116092682	-0.121124148368835	0.15905487537384	0.0289417635649443
-4.60332632064819	-6.83874607086182	-0.972709834575653	-0.121130757033825	0.159053862094879	0.0289464257657528
-4.5985255241394	-6.84260034561157	-0.974644601345062	-0.121190637350082	0.159158289432526	0.0290529131889343
-4.59762287139893	-6.84365653991699	-0.966822922229767	-0.121179074048996	0.159147709608078	0.0289814211428165
-4.59546518325806	-6.83657550811768	-0.967826843261719	-0.12112532556057	0.159081473946571	0.0290337279438972
-4.59149837493896	-6.84334993362427	-0.96717357635498	-0.12131105363369	0.159281238913536	0.0291758757084608
-4.59177875518799	-6.83668947219849	-0.97215211391449	-0.121222257614136	0.159184664487839	0.0291246697306633
-4.59153890609741	-6.83585643768311	-0.957164883613586	-0.121272690594196	0.159138739109039	0.0291195195168257
-4.58748579025269	-6.8382716178894	-0.958804309368134	-0.121254168450832	0.159201383590698	0.0291912909597158
-4.58695507049561	-6.84069538116455	-0.968429207801819	-0.121267311275005	0.159156665205956	0.0291629210114479
-4.59152984619141	-6.83648633956909	-0.958338379859924	-0.121303923428059	0.15922899544239	0.0291641652584076
-4.58602666854858	-6.836998462677	-0.95761913061142	-0.121323734521866	0.159215316176414	0.0292677581310272
-4.58469581604004	-6.8416576385498	-0.961707830429077	-0.121372178196907	0.159267827868462	0.029157554730773
-4.58932209014893	-6.83888483047485	-0.958156168460846	-0.121269010007381	0.159190788865089	0.0291590131819248
-4.59122085571289	-6.83886003494263	-0.954460740089417	-0.12143936753273	0.159318387508392	0.0292201898992062
-4.59000158309937	-6.83981990814209	-0.961206197738647	-0.121375389397144	0.159338667988777	0.0291709899902344
-4.59039258956909	-6.8396167755127	-0.951323211193085	-0.121291235089302	0.15918941795826	0.029111459851265
-4.59381771087646	-6.84308290481567	-0.956773996353149	-0.121382161974907	0.159338176250458	0.0292007196694613
-4.58993864059448	-6.84459066390991	-0.956925809383392	-0.121370762586594	0.159256771206856	0.0291212350130081
-4.59072065353394	-6.84021186828613	-0.951964139938354	-0.121246039867401	0.159263327717781	0.029120309278369
-4.59151411056519	-6.84152698516846	-0.955222904682159	-0.121319867670536	0.159305423498154	0.0291669443249702
-4.59299945831299	-6.84543466567993	-0.959239780902863	-0.121388956904411	0.159213587641716	0.0291008353233337
-4.59168195724487	-6.84012174606323	-0.956212639808655	-0.121373608708382	0.159267604351044	0.0290468726307154
-4.59539175033569	-6.84670400619507	-0.955946624279022	-0.121417127549648	0.159326732158661	0.0290875192731619
-4.59381866455078	-6.845543384552	-0.958255589008331	-0.121371321380138	0.159209668636322	0.0290342569351196
-4.59611511230469	-6.84323072433472	-0.948678851127625	-0.121400497853756	0.159301713109016	0.0291382558643818
-4.59556007385254	-6.84825134277344	-0.95646071434021	-0.121392004191875	0.159275338053703	0.0290197227150202
-4.59200477600098	-6.84405708312988	-0.959459841251373	-0.121383138000965	0.159247115254402	0.0289548374712467
-4.59904003143311	-6.84511852264404	-0.947807610034943	-0.12149915844202	0.159362271428108	0.0290153324604034
-4.59339475631714	-6.84677648544312	-0.960634231567383	-0.121379904448986	0.15938039124012	0.0289712082594633
-4.59586334228516	-6.84511613845825	-0.955836653709412	-0.121436893939972	0.159272044897079	0.0288457591086626
-4.60140180587769	-6.84968566894531	-0.950374484062195	-0.121490381658077	0.159410327672958	0.0289240647107363
-4.59696197509766	-6.85057973861694	-0.959788799285889	-0.121561162173748	0.159399062395096	0.0289131700992584
-4.59705495834351	-6.84413433074951	-0.954813301563263	-0.12142625451088	0.159406512975693	0.0287964623421431
-4.60079050064087	-6.84688711166382	-0.949852764606476	-0.121509276330471	0.15940123796463	0.0288624875247478
-4.60133075714111	-6.84908199310303	-0.958883225917816	-0.121524147689342	0.159367069602013	0.0287850201129913
-4.59742498397827	-6.84333801269531	-0.95338237285614	-0.121443346142769	0.159389019012451	0.0287414342164993
-4.60308694839478	-6.85071754455566	-0.952443420886993	-0.121554963290691	0.159475684165955	0.0287229139357805
-4.60001373291016	-6.84527015686035	-0.962393760681152	-0.121489860117435	0.159393027424812	0.0286332536488771
-4.60037899017334	-6.84624910354614	-0.949104607105255	-0.121540702879429	0.159462362527847	0.0287598967552185
-4.60404396057129	-6.85120677947998	-0.955660581588745	-0.121564626693726	0.159616336226463	0.0286717843264341
-4.60213708877563	-6.84397602081299	-0.959994196891785	-0.121571086347103	0.159467622637749	0.0285976715385914
-4.60411787033081	-6.84646654129028	-0.950647532939911	-0.121596813201904	0.159580439329147	0.0286240912973881
-4.60262441635132	-6.84669780731201	-0.95984810590744	-0.121574401855469	0.159627676010132	0.0286452118307352
-4.60209131240845	-6.84741067886353	-0.953602612018585	-0.121672891080379	0.159562021493912	0.0286160502582788
-4.60216951370239	-6.84374618530273	-0.94700288772583	-0.121610693633556	0.159662634134293	0.0286683179438114
-4.59672594070435	-6.84846115112305	-0.961866915225983	-0.121687211096287	0.159658625721931	0.0287001002579927
-4.60177612304688	-6.84082412719727	-0.952365815639496	-0.121649779379368	0.159675866365433	0.0286734625697136
-4.59783601760864	-6.84122800827026	-0.944739580154419	-0.121677532792091	0.15968020260334	0.0288012754172087
-4.59444046020508	-6.84684896469116	-0.953063666820526	-0.12170098721981	0.159707486629486	0.0287559181451797
-4.59631109237671	-6.84014987945557	-0.946143746376038	-0.121669977903366	0.159717291593552	0.0287375468760729
-4.59749555587769	-6.84355354309082	-0.938666760921478	-0.121816784143448	0.159917697310448	0.0288786739110947
-4.5864725112915	-6.84123754501343	-0.950517117977142	-0.121768951416016	0.159827217459679	0.0288424286991358
-4.58783149719238	-6.83849906921387	-0.936174154281616	-0.121749952435493	0.159784495830536	0.0288911685347557
-4.58815813064575	-6.84077215194702	-0.934108078479767	-0.12182892113924	0.159888625144958	0.029069297015667
-4.58267402648926	-6.84007835388184	-0.943830549716949	-0.121864192187786	0.159878998994827	0.0290416460484266
-4.58212757110596	-6.83365631103516	-0.932692229747772	-0.121790088713169	0.159882426261902	0.0290278848260641
-4.57917737960815	-6.83935737609863	-0.928761899471283	-0.121834598481655	0.159976378083229	0.029169499874115
-4.57878017425537	-6.83830738067627	-0.939331471920013	-0.121862724423409	0.159962028264999	0.0291031021624804
-4.57558965682983	-6.83196926116943	-0.932156026363373	-0.121851414442062	0.160040065646172	0.0291451048105955
-4.57610988616943	-6.84207582473755	-0.927913546562195	-0.121936500072479	0.160077378153801	0.0292459055781364
-4.57455635070801	-6.83577299118042	-0.936525583267212	-0.121871434152126	0.159941554069519	0.0292020495980978
-4.57416391372681	-6.83278656005859	-0.923053026199341	-0.121894702315331	0.160034909844398	0.0293844770640135
-4.5705099105835	-6.83509492874146	-0.936117947101593	-0.121869519352913	0.160095557570457	0.0293901246041059
-4.56619882583618	-6.833327293396	-0.938137292861938	-0.121857702732086	0.159971967339516	0.0294137988239527
-4.56831169128418	-6.83043718338013	-0.921894967556	-0.121956907212734	0.160029664635658	0.0295107401907444
-4.56152963638306	-6.83215093612671	-0.937120616436005	-0.121938295662403	0.160019278526306	0.0295479111373425
-4.55864572525024	-6.82794666290283	-0.934715986251831	-0.12193851172924	0.160038769245148	0.0295054148882627
-4.56034135818481	-6.82782506942749	-0.921831011772156	-0.121933132410049	0.160059824585915	0.0296983942389488
-4.55569171905518	-6.82965278625488	-0.928968846797943	-0.122070103883743	0.160087987780571	0.0297347288578749
-4.55366468429565	-6.81857538223267	-0.931003928184509	-0.1219771951437	0.160097181797028	0.029717244207859
-4.55032587051392	-6.81997632980347	-0.921375453472137	-0.122055575251579	0.160069793462753	0.0298563279211521
-4.55045652389526	-6.82256412506104	-0.930484175682068	-0.122112400829792	0.160096436738968	0.0298479981720448
-4.54172801971436	-6.81451082229614	-0.928150951862335	-0.122087053954601	0.160041853785515	0.0298963021486998
-4.54104900360107	-6.81779766082764	-0.915873825550079	-0.122234329581261	0.160202413797379	0.0299695916473866
-4.53908729553223	-6.815514087677	-0.932710707187653	-0.122173272073269	0.160137966275215	0.0299551542848349
-4.53395128250122	-6.80956506729126	-0.92038369178772	-0.122182294726372	0.160101309418678	0.0300295446068048
-4.53615713119507	-6.81264972686768	-0.920875549316406	-0.122250564396381	0.160314545035362	0.030173784121871
-4.53075551986694	-6.81295680999756	-0.925714492797852	-0.122312046587467	0.160178050398827	0.0301020927727222
-4.52847957611084	-6.80895662307739	-0.913349330425262	-0.122312806546688	0.16020904481411	0.0301431957632303
-4.52615118026733	-6.81333637237549	-0.918510735034943	-0.122316293418407	0.16028955578804	0.0302421934902668
-4.52539396286011	-6.80923795700073	-0.922303259372711	-0.12237424403429	0.16030290722847	0.0301431231200695
-4.52280950546265	-6.80436229705811	-0.914420664310455	-0.122360683977604	0.16030652821064	0.0302219111472368
-4.52291393280029	-6.81194019317627	-0.916204392910004	-0.122514508664608	0.160330951213837	0.0302891470491886
-4.51945400238037	-6.80832767486572	-0.923259615898132	-0.122468963265419	0.160311505198479	0.0302459187805653
-4.52172327041626	-6.80550241470337	-0.913071036338806	-0.122513324022293	0.160340860486031	0.0303318984806538
-4.51822948455811	-6.81033420562744	-0.914191722869873	-0.122584275901318	0.160417020320892	0.0303724762052298
-4.51299715042114	-6.80851459503174	-0.918948650360107	-0.122545972466469	0.160311833024025	0.0302871782332659
-4.51702213287354	-6.80388307571411	-0.904277503490448	-0.122604921460152	0.160424247384071	0.0303491447120905
-4.51393556594849	-6.80974006652832	-0.917055785655975	-0.122678138315678	0.160433754324913	0.030295604839921
-4.51248502731323	-6.80756807327271	-0.918443500995636	-0.122685082256794	0.160383492708206	0.0302616227418184
-4.51480388641357	-6.80577087402344	-0.909201323986053	-0.122680932283401	0.160466462373734	0.0302861332893372
-4.51313018798828	-6.80865716934204	-0.913509070873261	-0.122831866145134	0.160523653030396	0.0303001459687948
-4.51671361923218	-6.80093955993652	-0.909316599369049	-0.122700117528439	0.160503253340721	0.0302219036966562
-4.51304006576538	-6.80570983886719	-0.909517705440521	-0.122751705348492	0.160533890128136	0.0303368251770735
-4.51551961898804	-6.80684661865234	-0.914300560951233	-0.122772626578808	0.160524159669876	0.030219903215766
-4.50911283493042	-6.79955196380615	-0.905147194862366	-0.122726678848267	0.160505548119545	0.0302197430282831
-4.51166009902954	-6.80536937713623	-0.909973323345184	-0.122834049165249	0.160633087158203	0.0302632134407759
-4.50902128219604	-6.80111217498779	-0.916250288486481	-0.122768856585026	0.160514608025551	0.0301865506917238
-4.51251983642578	-6.79663419723511	-0.902957499027252	-0.122834458947182	0.160508379340172	0.0301891658455133
-4.51295137405396	-6.80137252807617	-0.909948348999023	-0.12282507121563	0.160697802901268	0.0301514994353056
-4.50584268569946	-6.80029964447021	-0.908101499080658	-0.12276117503643	0.160577520728111	0.0300738774240017
-4.51246166229248	-6.79852914810181	-0.901735186576843	-0.122856140136719	0.160689130425453	0.0300730913877487
-4.51010990142822	-6.79922199249268	-0.905785322189331	-0.122879154980183	0.160690486431122	0.0300846174359322
-4.50777769088745	-6.79864597320557	-0.91188633441925	-0.122843973338604	0.160595044493675	0.0298977438360453
-4.51319742202759	-6.79953527450562	-0.900170505046844	-0.122795008122921	0.16070382297039	0.029973141849041
-4.51027822494507	-6.80180788040161	-0.915529131889343	-0.122885063290596	0.160725966095924	0.0299446806311607
-4.51573657989502	-6.79507207870483	-0.90872848033905	-0.122770041227341	0.160695523023605	0.0298555456101894
-4.51195573806763	-6.80090808868408	-0.916722118854523	-0.122799880802631	0.160666719079018	0.0299073997884989
-4.51517295837402	-6.79692840576172	-0.919850766658783	-0.1227797716856	0.160623028874397	0.0298419035971165
-4.51620626449585	-6.79507493972778	-0.9143927693367	-0.122703060507774	0.160713359713554	0.0298127103596926
-4.51631593704224	-6.80178213119507	-0.921483099460602	-0.122809685766697	0.160704046487808	0.0297925360500813
-4.51484680175781	-6.79076433181763	-0.925466418266296	-0.12274657189846	0.160591527819633	0.0297462660819292
-4.51694345474243	-6.79427766799927	-0.920180916786194	-0.122750632464886	0.160744488239288	0.0297693498432636
-4.51861715316772	-6.794921875	-0.923560798168182	-0.122751004993916	0.160704523324966	0.0296112317591906
-4.5128059387207	-6.78731870651245	-0.925247371196747	-0.122793756425381	0.160608679056168	0.0296161435544491
-4.51532030105591	-6.79081869125366	-0.919539749622345	-0.122748725116253	0.160777002573013	0.0296610128134489
-4.51148223876953	-6.79002380371094	-0.936142861843109	-0.122797816991806	0.160726189613342	0.0295855440199375
-4.51135635375977	-6.78572463989258	-0.918471992015839	-0.122804813086987	0.160666078329086	0.0295830499380827
-4.51104402542114	-6.78405857086182	-0.927225172519684	-0.122771807014942	0.160776063799858	0.0296311043202877
-4.50946617126465	-6.78448152542114	-0.935685038566589	-0.122716635465622	0.160728707909584	0.0295945722609758
-4.51300144195557	-6.78175067901611	-0.919059336185455	-0.122899271547794	0.160803496837616	0.029578685760498
-4.5076003074646	-6.7832670211792	-0.923546135425568	-0.122805409133434	0.16078245639801	0.0296885557472706
-4.50426244735718	-6.7809853553772	-0.930392622947693	-0.122846983373165	0.160771399736404	0.0295605082064867
-4.51168060302734	-6.78004503250122	-0.92258095741272	-0.122829787433147	0.160839647054672	0.0295814722776413
-4.50595235824585	-6.78514957427979	-0.92290210723877	-0.122946292161942	0.160910189151764	0.0295674744993448
-4.50679063796997	-6.77963733673096	-0.926915943622589	-0.122775763273239	0.160853624343872	0.029461232945323
-4.50895166397095	-6.77798938751221	-0.921411454677582	-0.1227957457304	0.160864755511284	0.0295681711286306
-4.51110982894897	-6.78125858306885	-0.924731135368347	-0.122849762439728	0.16092312335968	0.029535885900259
-4.50844240188599	-6.77940559387207	-0.930438339710236	-0.122807137668133	0.160887509584427	0.0295105297118425
-4.5092306137085	-6.77677774429321	-0.921600103378296	-0.12278089672327	0.160889968276024	0.0294386893510818
-4.51128387451172	-6.78249788284302	-0.929458558559418	-0.122667632997036	0.160897240042686	0.0294579956680536
-4.51283693313599	-6.78165721893311	-0.929916977882385	-0.122698843479156	0.160850614309311	0.0294140670448542
-4.5100154876709	-6.77630567550659	-0.926272571086884	-0.122653104364872	0.160874739289284	0.0293837003409863
-4.50960779190063	-6.78639316558838	-0.930032789707184	-0.122726500034332	0.160909369587898	0.0294336266815662
-4.51236915588379	-6.77767705917358	-0.929701507091522	-0.122690051794052	0.160828903317451	0.0293144136667252
-4.51131010055542	-6.77738237380981	-0.923727333545685	-0.122700810432434	0.160909041762352	0.0294690355658531
-4.50821399688721	-6.78063583374023	-0.937489688396454	-0.122643806040287	0.160787865519524	0.029288237914443
-4.51167106628418	-6.77239084243774	-0.924510955810547	-0.122581973671913	0.160808891057968	0.0293475072830915
-4.50982618331909	-6.77781391143799	-0.931390166282654	-0.122711136937141	0.160957798361778	0.0293259546160698
-4.50781774520874	-6.77376651763916	-0.930897235870361	-0.12254985421896	0.160895571112633	0.0292355269193649
-4.51026344299316	-6.77532482147217	-0.927343666553497	-0.122647434473038	0.16086246073246	0.0293986964970827
-4.50541353225708	-6.77558088302612	-0.936521232128143	-0.12268902361393	0.16093809902668	0.0292564332485199
-4.5039210319519	-6.76881837844849	-0.927884995937347	-0.122546374797821	0.160898774862289	0.0291928313672543
-4.50686454772949	-6.77504444122314	-0.921333074569702	-0.122779689729214	0.16095158457756	0.0293524861335754
-4.49933385848999	-6.77079153060913	-0.932362079620361	-0.122723653912544	0.160944625735283	0.0292710103094578
-4.50073432922363	-6.76947736740112	-0.921725690364838	-0.122682392597198	0.160917937755585	0.0292571801692247
-4.50201511383057	-6.7717432975769	-0.919878780841827	-0.122685775160789	0.161049336194992	0.0292979087680578
-4.50151443481445	-6.77051210403442	-0.933635175228119	-0.122729882597923	0.160889372229576	0.0292633511126041
-4.50246620178223	-6.7678689956665	-0.920447587966919	-0.12271036952734	0.161011606454849	0.0292232483625412
-4.49943828582764	-6.77066659927368	-0.923013806343079	-0.122684679925442	0.161066636443138	0.0292282309383154
-4.49823427200317	-6.76714086532593	-0.920867681503296	-0.122717656195164	0.160942375659943	0.0291209034621716
-4.49758291244507	-6.76378679275513	-0.918304026126862	-0.122687444090843	0.160991311073303	0.0291860029101372
-4.49594879150391	-6.76924657821655	-0.924766778945923	-0.122770212590694	0.161065876483917	0.0291945524513721
-4.49700736999512	-6.76410436630249	-0.928123772144318	-0.122702307999134	0.160965219140053	0.0290285050868988
-4.49427700042725	-6.76354742050171	-0.917326331138611	-0.122706152498722	0.160975560545921	0.0291418116539717
-4.49361515045166	-6.76437854766846	-0.931657433509827	-0.122729413211346	0.161007314920425	0.0291194021701813
-4.49310064315796	-6.75774908065796	-0.925491154193878	-0.12263260781765	0.160980671644211	0.0290884897112846
-4.4924578666687	-6.7637243270874	-0.917270720005035	-0.122806042432785	0.161030143499374	0.0291279125958681
-4.48949146270752	-6.76135158538818	-0.928271055221558	-0.122666172683239	0.160963654518127	0.0290569830685854
-4.49176454544067	-6.757737159729	-0.918845653533936	-0.122748263180256	0.160967335104942	0.0292067658156157
-4.48731756210327	-6.76348161697388	-0.923757612705231	-0.122849956154823	0.161043435335159	0.0291010439395905
-4.4811863899231	-6.75583839416504	-0.925697565078735	-0.122685223817825	0.160897761583328	0.0290576945990324
-4.48809480667114	-6.7588939666748	-0.911438524723053	-0.12278801202774	0.161043062806129	0.0291278772056103
-4.48143482208252	-6.75739526748657	-0.926387488842011	-0.12280760705471	0.161057159304619	0.0290578119456768
-4.47889375686646	-6.75428819656372	-0.923766553401947	-0.1227692887187	0.160886764526367	0.029052784666419
-4.4817910194397	-6.75631046295166	-0.914674520492554	-0.122837401926517	0.161040753126144	0.0291789919137955
-4.47910976409912	-6.75375509262085	-0.918255209922791	-0.122852049767971	0.160981565713882	0.0291174277663231
-4.4774284362793	-6.74768495559692	-0.911384761333466	-0.122866258025169	0.161018386483192	0.0290544778108597
-4.47757911682129	-6.75147008895874	-0.914648592472076	-0.122840546071529	0.161028653383255	0.0291428547352552
-4.47713422775269	-6.75191497802734	-0.923072814941406	-0.122895300388336	0.161000058054924	0.0290438029915094
-4.47315788269043	-6.74608564376831	-0.915378749370575	-0.122789517045021	0.1610496789217	0.0290583018213511
-4.47130537033081	-6.75441646575928	-0.913822710514069	-0.122905805706978	0.161057770252228	0.0290981233119965
-4.47118806838989	-6.74874114990234	-0.91644412279129	-0.122832104563713	0.160988345742226	0.0290261283516884
-4.47478675842285	-6.74620342254639	-0.910776853561401	-0.122852802276611	0.160982757806778	0.0290919989347458
-4.47405338287354	-6.74867916107178	-0.913339793682098	-0.122849650681019	0.161123812198639	0.0290503017604351
-4.4679913520813	-6.74657535552979	-0.919726312160492	-0.122718207538128	0.160941645503044	0.0289478842169046
-4.47653245925903	-6.74516010284424	-0.910539031028748	-0.122804962098598	0.161044985055923	0.028959896415472
-4.47370862960815	-6.74705934524536	-0.912507832050323	-0.122813530266285	0.161012798547745	0.0289283748716116
-4.4756031036377	-6.74743318557739	-0.91766232252121	-0.122826851904392	0.160981625318527	0.0288818161934614
-4.47216129302979	-6.7412428855896	-0.918840408325195	-0.122709639370441	0.160982802510262	0.02883006259799
-4.4772629737854	-6.74978971481323	-0.910732567310333	-0.122821301221848	0.161056786775589	0.0288900509476662
-4.47468328475952	-6.74594306945801	-0.925997495651245	-0.122816741466522	0.16097617149353	0.0287570767104626
-4.47530460357666	-6.74128007888794	-0.907881379127502	-0.122794315218925	0.1609807908535	0.0287746917456388
-4.47677326202393	-6.74693298339844	-0.914219617843628	-0.122819446027279	0.161082580685616	0.0287119802087545
-4.47253179550171	-6.74391412734985	-0.919324278831482	-0.122800752520561	0.160923853516579	0.0286895707249641
-4.47954368591309	-6.74262952804565	-0.913492143154144	-0.122764356434345	0.161072358489037	0.0286777932196856
-4.47448825836182	-6.74548006057739	-0.916991472244263	-0.122751817107201	0.161056324839592	0.0286439284682274
-4.47512054443359	-6.74120998382568	-0.921141803264618	-0.122715502977371	0.160879731178284	0.0285090785473585
-4.47616815567017	-6.74043083190918	-0.914169430732727	-0.122687131166458	0.161046460270882	0.0286039169877768
-4.47717761993408	-6.74610376358032	-0.923901915550232	-0.122788272798061	0.161072671413422	0.0285269916057587
-4.47664022445679	-6.74132585525513	-0.914536535739899	-0.122719950973988	0.161003798246384	0.0284478049725294
-4.47391366958618	-6.74179029464722	-0.914018630981445	-0.122705034911633	0.161034688353539	0.028548676520586
-4.47415399551392	-6.7429575920105	-0.927116513252258	-0.122784748673439	0.161008939146996	0.0284410491585732
-4.47344827651978	-6.73681163787842	-0.914039433002472	-0.122754909098148	0.160991311073303	0.0284090004861355
-4.47196960449219	-6.74302959442139	-0.916576385498047	-0.122841082513332	0.16101536154747	0.0284705311059952
-4.47150945663452	-6.73848724365234	-0.925280153751373	-0.122722625732422	0.161002784967422	0.0283348299562931
-4.47418403625488	-6.73523139953613	-0.91462242603302	-0.122760988771915	0.161012396216393	0.0284620057791471
-4.47019672393799	-6.74196815490723	-0.922152698040009	-0.122748903930187	0.161104112863541	0.0283736400306225
-4.47099256515503	-6.73630142211914	-0.922388732433319	-0.12279686331749	0.160982832312584	0.0282406955957413
-4.47742033004761	-6.73837518692017	-0.91240793466568	-0.122844845056534	0.161080077290535	0.0283758193254471
-4.47199106216431	-6.74042510986328	-0.934058904647827	-0.122748911380768	0.161059305071831	0.0282711256295443
-4.47123003005981	-6.73646211624146	-0.92059737443924	-0.122730754315853	0.160949990153313	0.028178920969367
-4.47457075119019	-6.74067878723145	-0.92219090461731	-0.122749455273151	0.161112561821938	0.0283114425837994
-4.47222757339478	-6.73855876922607	-0.925552189350128	-0.122768938541412	0.160994485020638	0.0282490514218807
-4.47453498840332	-6.73652839660645	-0.9133620262146	-0.122790731489658	0.161002427339554	0.0282322093844414
-4.4717230796814	-6.74156665802002	-0.925496280193329	-0.122743062674999	0.161032795906067	0.0282695051282644
-4.47453451156616	-6.7392258644104	-0.924022138118744	-0.122848331928253	0.161010295152664	0.028182914480567
-4.4715051651001	-6.73490190505981	-0.922041952610016	-0.122753381729126	0.161081567406654	0.028205743059516
-4.47341394424438	-6.745201587677	-0.926726937294006	-0.122814565896988	0.161048024892807	0.0281904898583889
-4.47675228118896	-6.7343897819519	-0.921237885951996	-0.122788228094578	0.161039337515831	0.0280958600342274
-4.46987295150757	-6.73679828643799	-0.92816036939621	-0.122813291847706	0.161112397909164	0.0282200872898102
-4.47155094146729	-6.73922872543335	-0.931730985641479	-0.122792541980743	0.161033719778061	0.0280756317079067
-4.47198104858398	-6.73108959197998	-0.922790169715881	-0.122796796262264	0.161079406738281	0.0281401760876179
-4.47132015228271	-6.73528146743774	-0.923057913780212	-0.122908942401409	0.161142453551292	0.0281296279281378
[truncated: 11,083 more rows]
