# Supplementary material for: Identification of Haptic Based Guiding Using Hard Reins
Source: PLoS One. 2015 Jul 22;10(7):e0132020. doi: 10.1371/journal.pone.0132020 (PMC4511788; doi:10.1371/journal.pone.0132020)
Supplement: S6 File — (ZIP) [file pone.0132020.s006.zip › Exp2_ForceData2/Subject10/path1/T7.csv]

Force X (N)	Force Y (N)	Force Z (N)	Torque X (N-m)	Torque Y (N-m)	Torque Z (N-m)	Frequency = 10000	Averaging Level = 16	F/T Serial Number = FT11772	Time Started = 19/02/2013 17:43:10
-5.48234558105469	-6.68230485916138	-2.13700652122498	-0.0933314487338066	0.114353343844414	0.0459993593394756
-5.48264026641846	-6.6806697845459	-2.15782308578491	-0.0931265726685524	0.114408038556576	0.0461009293794632
-5.47742509841919	-6.67620325088501	-2.16378378868103	-0.0928902998566628	0.114426985383034	0.0462342947721481
-5.4691162109375	-6.67128467559814	-2.1597113609314	-0.0928462073206902	0.114243052899837	0.0464582331478596
-5.46682024002075	-6.67047595977783	-2.16613507270813	-0.0927684232592583	0.114177599549294	0.0465537831187248
-5.46635437011719	-6.67176723480225	-2.18024253845215	-0.0924848094582558	0.114218078553677	0.0467390902340412
-5.44993448257446	-6.66456604003906	-2.1807849407196	-0.0922913253307343	0.113959185779095	0.0469302982091904
-5.44120597839355	-6.65914583206177	-2.18425631523132	-0.0921780169010162	0.113851472735405	0.0471581518650055
-5.44055461883545	-6.6609992980957	-2.19650769233704	-0.0919188559055328	0.113822430372238	0.0472761243581772
-5.42976522445679	-6.65795087814331	-2.20635080337524	-0.0916685834527016	0.113654591143131	0.0476332865655422
-5.41285943984985	-6.64871406555176	-2.20959973335266	-0.0915200859308243	0.113565504550934	0.0478622391819954
-5.41147184371948	-6.65137147903442	-2.21919083595276	-0.0912237390875816	0.113340094685555	0.0481054931879044
-5.39916658401489	-6.65142297744751	-2.23394703865051	-0.0909065902233124	0.113304555416107	0.048468355089426
-5.38463401794434	-6.6452465057373	-2.23629379272461	-0.0908105745911598	0.113194271922112	0.0486317537724972
-5.37896299362183	-6.64245939254761	-2.24156713485718	-0.0906379148364067	0.112890042364597	0.0489568114280701
-5.37101650238037	-6.6453218460083	-2.25479507446289	-0.0903623774647713	0.112880416214466	0.0492242127656937
-5.35897016525269	-6.64108848571777	-2.26216650009155	-0.0901815369725227	0.112882643938065	0.049462478607893
-5.34198427200317	-6.63601922988892	-2.25789189338684	-0.0900809243321419	0.112589053809643	0.0498302355408669
-5.33364534378052	-6.6383581161499	-2.26954984664917	-0.0898682102560997	0.112409166991711	0.0501479916274548
-5.32773590087891	-6.63906812667847	-2.28003931045532	-0.0895890071988106	0.112360410392284	0.0503974333405495
-5.30947685241699	-6.63176727294922	-2.29100894927979	-0.0893650203943253	0.112289376556873	0.050819106400013
-5.28932046890259	-6.62517881393433	-2.28560566902161	-0.0892742127180099	0.112096473574638	0.0510972328484058
-5.28386354446411	-6.62601327896118	-2.29747343063354	-0.0890704020857811	0.111926257610321	0.0514010712504387
-5.27260160446167	-6.62467575073242	-2.30908131599426	-0.0888127386569977	0.111876010894775	0.0516844615340233
-5.25080299377441	-6.61842489242554	-2.3193690776825	-0.088538646697998	0.111794129014015	0.0520278625190258
-5.24210023880005	-6.61339282989502	-2.30813670158386	-0.0885365530848503	0.11160971224308	0.0523087121546268
-5.2341685295105	-6.61354732513428	-2.33115887641907	-0.0883611366152763	0.111513264477253	0.0525955185294151
-5.2219295501709	-6.61170148849487	-2.32857394218445	-0.0881083607673645	0.111483126878738	0.0527775473892689
-5.20828866958618	-6.60841035842896	-2.33908772468567	-0.0880073755979538	0.1113650649786	0.0532074943184853
-5.19106101989746	-6.60214424133301	-2.3394021987915	-0.087951123714447	0.111247062683105	0.0534617714583874
-5.18653345108032	-6.5998010635376	-2.34944939613342	-0.0877456739544868	0.111138723790646	0.0537078604102135
-5.17231273651123	-6.59932661056519	-2.36088275909424	-0.0876590833067894	0.11116000264883	0.0540235266089439
-5.15090751647949	-6.59149885177612	-2.35622668266296	-0.087500624358654	0.11090612411499	0.0543039701879025
-5.1470365524292	-6.59453153610229	-2.35907292366028	-0.0874629467725754	0.110892310738564	0.0544510185718536
-5.14261341094971	-6.58972072601318	-2.37682223320007	-0.0872623771429062	0.110837779939175	0.0547198764979839
-5.12761497497559	-6.58329296112061	-2.37164402008057	-0.0870779231190681	0.110788710415363	0.0548031404614449
-5.11353635787964	-6.57838010787964	-2.37085843086243	-0.0871986821293831	0.110721275210381	0.0550690479576588
-5.10534763336182	-6.5751314163208	-2.37470483779907	-0.0871224030852318	0.11058647185564	0.0551101081073284
-5.10359907150269	-6.5745587348938	-2.38374495506287	-0.0869908109307289	0.110522635281086	0.0551939308643341
-5.0981879234314	-6.56798791885376	-2.38525390625	-0.0869016721844673	0.110580146312714	0.0553891286253929
-5.07937622070313	-6.56187438964844	-2.39243173599243	-0.0868027284741402	0.110541865229607	0.0554926469922066
-5.07240390777588	-6.55815458297729	-2.37637639045715	-0.0869284197688103	0.11047974973917	0.0555516630411148
-5.06987333297729	-6.55712509155273	-2.39427733421326	-0.0868328809738159	0.110336221754551	0.0557374730706215
-5.06410694122314	-6.55337762832642	-2.39495205879211	-0.0866884291172028	0.11051531881094	0.0557298175990582
-5.05225324630737	-6.54973363876343	-2.39722895622253	-0.086724191904068	0.110495954751968	0.055951576679945
-5.03924083709717	-6.54325008392334	-2.38403463363647	-0.0868494734168053	0.11043506115675	0.0560529567301273
-5.03763389587402	-6.54329776763916	-2.38604593276978	-0.0868160426616669	0.110446579754353	0.0561934486031532
-5.02624177932739	-6.53998470306396	-2.40021443367004	-0.0867370143532753	0.110367804765701	0.0563932694494724
-5.01278924942017	-6.5346941947937	-2.40104222297668	-0.0865982919931412	0.11047800630331	0.0565463751554489
-4.99807024002075	-6.52912998199463	-2.39722633361816	-0.0867332071065903	0.110327996313572	0.0568598136305809
-4.98889398574829	-6.52501821517944	-2.39316201210022	-0.0867131426930428	0.110232956707478	0.0570458546280861
-4.9888072013855	-6.52303218841553	-2.40725612640381	-0.0866165310144424	0.110305517911911	0.0571518018841743
-4.97281122207642	-6.52102613449097	-2.41533327102661	-0.0865533873438835	0.110354959964752	0.0574350319802761
-4.96192169189453	-6.51413440704346	-2.40722227096558	-0.0866085961461067	0.110389105975628	0.0575937330722809
-4.95282030105591	-6.50875949859619	-2.40439414978027	-0.0867273584008217	0.110193453729153	0.0577539838850498
-4.94772529602051	-6.50874614715576	-2.40772747993469	-0.0867318138480186	0.110196217894554	0.0578790381550789
-4.94282388687134	-6.50663995742798	-2.41437149047852	-0.0867019221186638	0.110365577042103	0.0579490661621094
-4.93067646026611	-6.50101184844971	-2.4125394821167	-0.0867172256112099	0.110326260328293	0.0582539699971676
-4.9174370765686	-6.49255275726318	-2.40798139572144	-0.0867859423160553	0.110271878540516	0.0583611540496349
-4.91241979598999	-6.49421358108521	-2.41320276260376	-0.0868202522397041	0.110197462141514	0.0584816075861454
-4.90626525878906	-6.49012660980225	-2.41414260864258	-0.0868091583251953	0.110293045639992	0.0587049163877964
-4.89315223693848	-6.48487567901611	-2.41866040229797	-0.0867495536804199	0.110439866781235	0.0589228607714176
-4.87909269332886	-6.47821998596191	-2.41325616836548	-0.0868637710809708	0.110321275889874	0.0591547526419163
-4.86694478988647	-6.46972227096558	-2.41767954826355	-0.0868735238909721	0.110277712345123	0.0592927448451519
-4.86314821243286	-6.47171020507813	-2.41661930084229	-0.0868972614407539	0.110276527702808	0.0594539828598499
-4.85593318939209	-6.46502161026001	-2.42420673370361	-0.086746834218502	0.110284104943275	0.0596509911119938
-4.83585977554321	-6.45884799957275	-2.42348051071167	-0.0867096036672592	0.110387958586216	0.0598665177822113
-4.82001686096191	-6.45309734344482	-2.42966771125793	-0.0867490023374558	0.110164389014244	0.0601415149867535
-4.812744140625	-6.44703769683838	-2.42682385444641	-0.086776115000248	0.110181026160717	0.0603363625705242
-4.80150604248047	-6.45014524459839	-2.43482184410095	-0.0866926312446594	0.110156998038292	0.0605824626982212
-4.79416799545288	-6.4435977935791	-2.44694185256958	-0.086517721414566	0.110190317034721	0.0609306022524834
-4.77814483642578	-6.43629264831543	-2.44590449333191	-0.0864962339401245	0.110252499580383	0.0611901208758354
-4.76357412338257	-6.43668794631958	-2.44447159767151	-0.0864829868078232	0.110017374157906	0.0615073479712009
-4.75528621673584	-6.42945909500122	-2.44041085243225	-0.0864952504634857	0.110043212771416	0.0616848953068256
-4.74944972991943	-6.43177175521851	-2.45611834526062	-0.0863043069839478	0.110053151845932	0.0619459971785545
-4.73698043823242	-6.4318528175354	-2.46433091163635	-0.0862679779529572	0.109938912093639	0.0622286014258862
-4.72284746170044	-6.41997671127319	-2.469078540802	-0.0861236155033112	0.110036179423332	0.0624337382614613
-4.70963621139526	-6.4170503616333	-2.4663987159729	-0.0860806107521057	0.10982309281826	0.062600240111351
-4.70578622817993	-6.4103479385376	-2.47314119338989	-0.0860682874917984	0.109791524708271	0.0628330036997795
-4.69742918014526	-6.41619348526001	-2.47845673561096	-0.0858862176537514	0.109771005809307	0.0629972964525223
-4.69093084335327	-6.41046524047852	-2.49450898170471	-0.0857464820146561	0.109797902405262	0.0632365122437477
-4.68133878707886	-6.40757322311401	-2.4961097240448	-0.0855835974216461	0.109688274562359	0.0634289979934692
-4.67048358917236	-6.40419864654541	-2.49575567245483	-0.085574708878994	0.109589993953705	0.0635577738285065
-4.66512632369995	-6.40002775192261	-2.50108885765076	-0.0855408161878586	0.109554663300514	0.0637158155441284
-4.66007518768311	-6.40180158615112	-2.50388526916504	-0.0854962021112442	0.109393559396267	0.0637892559170723
-4.6657862663269	-6.401442527771	-2.51801753044128	-0.0853747725486755	0.10946150124073	0.0639658495783806
-4.65654039382935	-6.4074387550354	-2.52220773696899	-0.0850752592086792	0.109437324106693	0.0640928596258163
-4.65562057495117	-6.40198087692261	-2.52809882164001	-0.0850537791848183	0.109443910419941	0.0642729923129082
-4.64853668212891	-6.3999605178833	-2.53036594390869	-0.0849925950169563	0.109296977519989	0.0643408447504044
-4.64035511016846	-6.39670324325562	-2.5287036895752	-0.0850181579589844	0.109344385564327	0.064413346350193
-4.63857507705688	-6.39370250701904	-2.53051543235779	-0.0850860327482224	0.109202712774277	0.0645402073860168
-4.63972902297974	-6.39757204055786	-2.53692674636841	-0.0849844142794609	0.109196357429028	0.0645492598414421
-4.64104652404785	-6.39855146408081	-2.54185605049133	-0.084815114736557	0.109244339168072	0.0646234676241875
-4.63529396057129	-6.39606857299805	-2.54547786712646	-0.0848031640052795	0.109220430254936	0.0647455155849457
-4.62792921066284	-6.39389371871948	-2.54802989959717	-0.0848123654723167	0.109243310987949	0.0648598596453667
-4.6209602355957	-6.39168071746826	-2.53807950019836	-0.084870420396328	0.109187141060829	0.0648524761199951
-4.62362337112427	-6.38951015472412	-2.54113674163818	-0.0849606171250343	0.109195627272129	0.0649116635322571
-4.63103675842285	-6.39476776123047	-2.55110383033752	-0.0847930163145065	0.109152555465698	0.0649480670690537
-4.62584543228149	-6.38985395431519	-2.54869651794434	-0.0846561416983604	0.109261728823185	0.0650245994329453
-4.62287569046021	-6.38771533966064	-2.55638217926025	-0.0846914499998093	0.109304301440716	0.0650703459978104
-4.61494112014771	-6.38720178604126	-2.54665660858154	-0.084838792681694	0.109215639531612	0.064983919262886
-4.62061023712158	-6.38521337509155	-2.54620003700256	-0.0847796350717545	0.109245397150517	0.0650092959403992
-4.62371158599854	-6.3884539604187	-2.54824090003967	-0.0846745669841766	0.109248101711273	0.0649086982011795
-4.62544870376587	-6.38439083099365	-2.55098032951355	-0.0847252234816551	0.109336756169796	0.0649325922131538
-4.62030792236328	-6.38199901580811	-2.55659437179565	-0.0847534909844399	0.109289936721325	0.0649691522121429
-4.61863374710083	-6.38034391403198	-2.53929328918457	-0.0848222449421883	0.109186232089996	0.0647854954004288
-4.6297779083252	-6.3826847076416	-2.54865598678589	-0.0848461389541626	0.109360754489899	0.0647986233234406
-4.63372850418091	-6.38131427764893	-2.54805159568787	-0.0847034677863121	0.109353221952915	0.0646730214357376
-4.63221311569214	-6.37878084182739	-2.54808211326599	-0.0848196744918823	0.109461471438408	0.0646055936813354
-4.63141393661499	-6.37587213516235	-2.54404044151306	-0.084911085665226	0.109450154006481	0.0645758360624313
-4.63981533050537	-6.37962102890015	-2.53598833084106	-0.0849629789590836	0.109451398253441	0.0643319264054298
-4.64801359176636	-6.37932348251343	-2.53772234916687	-0.0849807560443878	0.109581887722015	0.0641966834664345
-4.65106821060181	-6.377272605896	-2.53752064704895	-0.0850273668766022	0.109695374965668	0.0641335621476173
-4.64709854125977	-6.37344026565552	-2.52299666404724	-0.0852755680680275	0.109690047800541	0.0638716369867325
-4.65236854553223	-6.37652826309204	-2.52374148368835	-0.0854348838329315	0.109782814979553	0.0637356862425804
-4.66923093795776	-6.37428855895996	-2.5097496509552	-0.0855001956224442	0.109870173037052	0.0634207800030708
-4.6781120300293	-6.37625741958618	-2.51737022399902	-0.0856096744537354	0.110041409730911	0.0632596984505653
-4.6784520149231	-6.37449789047241	-2.50103092193604	-0.0857894942164421	0.110260926187038	0.0630182772874832
-4.68651008605957	-6.37212896347046	-2.49238562583923	-0.0860830172896385	0.110354699194431	0.0628175884485245
-4.68834447860718	-6.37088584899902	-2.48491954803467	-0.0862371325492859	0.110478535294533	0.0625029057264328
-4.70120334625244	-6.36952877044678	-2.46229457855225	-0.0865539312362671	0.110585995018482	0.0621040128171444
-4.71804571151733	-6.37103223800659	-2.4631814956665	-0.0868231654167175	0.11081175506115	0.0618249587714672
-4.73033332824707	-6.37525224685669	-2.45329165458679	-0.0869832336902618	0.111095003783703	0.061346959322691
-4.73970603942871	-6.37335109710693	-2.44741463661194	-0.0873319208621979	0.111320234835148	0.0610787160694599
-4.74573135375977	-6.36873769760132	-2.41980504989624	-0.0877639055252075	0.111556984484196	0.0605834387242794
-4.76597785949707	-6.36842489242554	-2.40757536888123	-0.0881355777382851	0.111726455390453	0.0601118206977844
-4.78340721130371	-6.37038660049438	-2.39334917068481	-0.0885742977261543	0.112074166536331	0.0596247464418411
-4.79648637771606	-6.36969184875488	-2.37922668457031	-0.0888950377702713	0.112498492002487	0.0590396076440811
-4.81020069122314	-6.36461162567139	-2.3533718585968	-0.0895274579524994	0.112716667354107	0.0586377866566181
-4.82424211502075	-6.36412858963013	-2.3389573097229	-0.0900010839104652	0.113062761723995	0.0580074116587639
-4.8485279083252	-6.36702013015747	-2.31986570358276	-0.0904818326234818	0.113331466913223	0.0573702789843082
-4.86977195739746	-6.3658447265625	-2.30088591575623	-0.091040812432766	0.113861352205276	0.0568130128085613
-4.88410043716431	-6.36059236526489	-2.28019499778748	-0.0915836989879608	0.11435628682375	0.0562346093356609
-4.89792776107788	-6.35813808441162	-2.2514500617981	-0.0922662541270256	0.114717520773411	0.0556562803685665
-4.91114044189453	-6.35039329528809	-2.23133301734924	-0.0928897708654404	0.115020595490932	0.0549815259873867
-4.93841028213501	-6.35168552398682	-2.20501041412354	-0.0935325399041176	0.115446045994759	0.0543360374867916
-4.96134328842163	-6.34682655334473	-2.19239568710327	-0.0940060690045357	0.115901686251163	0.0537533685564995
-4.97263050079346	-6.33907890319824	-2.16169834136963	-0.0946260169148445	0.116451799869537	0.0531427599489689
-4.98520708084106	-6.33299207687378	-2.13795208930969	-0.0953198298811913	0.116823926568031	0.052558422088623
-5.00082206726074	-6.32512474060059	-2.11173272132874	-0.0958770513534546	0.117142356932163	0.0519909486174583
-5.01537656784058	-6.32906436920166	-2.10010981559753	-0.0962705612182617	0.117571428418159	0.0514983050525188
-5.02162551879883	-6.32141590118408	-2.08607816696167	-0.0966662466526031	0.117805004119873	0.0511604323983192
-5.02515506744385	-6.31176662445068	-2.06854343414307	-0.0971050038933754	0.118073187768459	0.0507392063736916
-5.04196739196777	-6.31961345672607	-2.05311012268066	-0.0974858477711678	0.118258647620678	0.0503487922251225
-5.05054473876953	-6.31733322143555	-2.04930233955383	-0.097641333937645	0.118584267795086	0.0500974468886852
-5.05366325378418	-6.31282901763916	-2.03419303894043	-0.0978753715753555	0.118858009576797	0.0498615764081478
-5.06222486495972	-6.31019449234009	-2.03479027748108	-0.098093070089817	0.11887351423502	0.0496877245604992
-5.06882858276367	-6.31218433380127	-2.03325843811035	-0.0982217788696289	0.118975900113583	0.0495112389326096
-5.07112741470337	-6.30947494506836	-2.03197717666626	-0.0982326492667198	0.119249857962132	0.0494750514626503
-5.07055759429932	-6.30753707885742	-2.02191114425659	-0.0984512269496918	0.119165189564228	0.0493789277970791
-5.07563495635986	-6.30844640731812	-2.02292680740356	-0.0986077487468719	0.119234204292297	0.0492358095943928
-5.08921432495117	-6.30926990509033	-2.01922702789307	-0.0987153351306915	0.119392864406109	0.0490272492170334
-5.09537220001221	-6.30758190155029	-2.02035856246948	-0.09880181401968	0.119524508714676	0.049026045948267
-5.0893497467041	-6.30260562896729	-2.01478123664856	-0.0988732054829597	0.119600236415863	0.0489434860646725
-5.09174728393555	-6.29949426651001	-2.00676035881042	-0.0991150587797165	0.119620829820633	0.0488757565617561
-5.09820985794067	-6.29526472091675	-2.00009608268738	-0.0993680208921433	0.119663439691067	0.0487091429531574
-5.10404205322266	-6.29950618743896	-2.00298595428467	-0.0994764044880867	0.119881466031075	0.0485629327595234
-5.10181522369385	-6.29385852813721	-1.99557042121887	-0.0996032431721687	0.119963459670544	0.0485101006925106
-5.09719896316528	-6.28503131866455	-1.9924339056015	-0.0998273491859436	0.120140716433525	0.0484482608735561
-5.09997844696045	-6.28476762771606	-1.97670376300812	-0.100032664835453	0.120125316083431	0.0483718179166317
-5.10386562347412	-6.28380155563354	-1.97962057590485	-0.100274711847305	0.120278507471085	0.0482166036963463
-5.10430669784546	-6.28139400482178	-1.97680366039276	-0.100317813456059	0.120477080345154	0.0482153072953224
-5.10052156448364	-6.27620363235474	-1.97328877449036	-0.100547336041927	0.120490007102489	0.0482442602515221
-5.09686470031738	-6.26879072189331	-1.95989418029785	-0.100747637450695	0.120556645095348	0.0481747090816498
-5.10067844390869	-6.27162933349609	-1.96487641334534	-0.100890204310417	0.120612405240536	0.0481083206832409
-5.10590744018555	-6.27123785018921	-1.96356284618378	-0.100813880562782	0.120796889066696	0.0481057427823544
-5.09848499298096	-6.26437759399414	-1.96095681190491	-0.100950680673122	0.120885364711285	0.0482075251638889
-5.09749126434326	-6.26645946502686	-1.95827484130859	-0.101150952279568	0.12075861543417	0.0481620952486992
-5.10262823104858	-6.26500988006592	-1.96716797351837	-0.101129166781902	0.120903320610523	0.0481934435665607
-5.09590244293213	-6.26126861572266	-1.96426033973694	-0.101106114685535	0.120994105935097	0.0482534691691399
-5.09871816635132	-6.25843524932861	-1.96116125583649	-0.101173244416714	0.120849683880806	0.0483200997114182
-5.10381698608398	-6.26198673248291	-1.96808207035065	-0.101147890090942	0.120920196175575	0.0483320727944374
-5.1002516746521	-6.25787973403931	-1.96701502799988	-0.101130813360214	0.121076747775078	0.0484164096415043
-5.09677028656006	-6.25586557388306	-1.96396458148956	-0.101225987076759	0.120850130915642	0.0484944097697735
-5.09962892532349	-6.25576877593994	-1.9713454246521	-0.101254180073738	0.120843827724457	0.0485314056277275
-5.10146331787109	-6.25561332702637	-1.97779452800751	-0.101140484213829	0.120982393622398	0.048547051846981
-5.09742641448975	-6.25435209274292	-1.97414290904999	-0.101228348910809	0.120924763381481	0.0487392544746399
-5.09042882919312	-6.24748086929321	-1.97360873222351	-0.101300023496151	0.120861761271954	0.0487871244549751
-5.09881019592285	-6.25152397155762	-1.97627770900726	-0.101233556866646	0.120942205190659	0.0487615503370762
-5.0949330329895	-6.24784708023071	-1.98349177837372	-0.101223289966583	0.12094197422266	0.0489111132919788
-5.08642148971558	-6.24535703659058	-1.97329461574554	-0.101354457437992	0.120969101786613	0.0488883182406425
-5.09155464172363	-6.24690866470337	-1.97102069854736	-0.10140585154295	0.120907485485077	0.0488908141851425
-5.09530067443848	-6.2481575012207	-1.98036873340607	-0.101334951817989	0.120992258191109	0.0489207357168198
-5.08715057373047	-6.24605798721313	-1.9787415266037	-0.101318754255772	0.121111303567886	0.0489668883383274
-5.08623361587524	-6.24429655075073	-1.96043348312378	-0.10147950053215	0.120991997420788	0.0490058027207851
-5.09182119369507	-6.24694204330444	-1.97637414932251	-0.101362444460392	0.120980784296989	0.0490736998617649
-5.08641958236694	-6.24823045730591	-1.9688059091568	-0.101257339119911	0.121113494038582	0.0490607917308807
-5.08415269851685	-6.24840402603149	-1.96444725990295	-0.101428367197514	0.121009983122349	0.0492147952318192
-5.08562088012695	-6.25132656097412	-1.96381413936615	-0.101452745497227	0.120939299464226	0.0491442419588566
-5.09520864486694	-6.25507879257202	-1.96977233886719	-0.101207062602043	0.121043786406517	0.0491656176745892
-5.09159660339355	-6.25407743453979	-1.96486532688141	-0.10124883055687	0.12102260440588	0.0491827055811882
-5.09228324890137	-6.25856685638428	-1.96210765838623	-0.101339630782604	0.120976716279984	0.0492082014679909
-5.09830093383789	-6.26179265975952	-1.96207690238953	-0.101172745227814	0.121011003851891	0.04905990883708
-5.10367155075073	-6.26335334777832	-1.96474575996399	-0.101132988929749	0.121039517223835	0.0490913540124893
-5.09816694259644	-6.26195669174194	-1.95813345909119	-0.101173214614391	0.121000900864601	0.0491334982216358
-5.10782766342163	-6.26921510696411	-1.94756877422333	-0.101160369813442	0.120965719223022	0.0490030311048031
-5.11616706848145	-6.271484375	-1.96404719352722	-0.101092360913754	0.121039673686028	0.0490825027227402
-5.10733127593994	-6.27234077453613	-1.95816993713379	-0.101110629737377	0.121053256094456	0.0490632764995098
-5.11280107498169	-6.27318954467773	-1.94589948654175	-0.101143419742584	0.121021755039692	0.0490331910550594
-5.12230634689331	-6.27791881561279	-1.94758367538452	-0.101155355572701	0.120998218655586	0.0490490235388279
-5.12158870697021	-6.27988576889038	-1.94906055927277	-0.100873708724976	0.121018223464489	0.0490655191242695
-5.1144118309021	-6.2802996635437	-1.93983578681946	-0.100970588624477	0.12099714577198	0.049095381051302
-5.11600112915039	-6.27997446060181	-1.9445436000824	-0.101033590734005	0.120912835001945	0.049221582710743
-5.12275886535645	-6.2869701385498	-1.94318401813507	-0.100894682109356	0.120879262685776	0.0492090284824371
-5.11967039108276	-6.28577136993408	-1.94670438766479	-0.10085292160511	0.121016405522823	0.0493620708584785
-5.11008596420288	-6.28538370132446	-1.93963956832886	-0.100868999958038	0.12090627849102	0.0494821108877659
-5.11272096633911	-6.28793048858643	-1.92893707752228	-0.100948713719845	0.12092025578022	0.0495348162949085
-5.11804819107056	-6.2931342124939	-1.92947113513947	-0.100943312048912	0.120924606919289	0.0496626496315002
-5.1125636100769	-6.29292392730713	-1.9350768327713	-0.100773185491562	0.12096095085144	0.0498032234609127
-5.10088300704956	-6.29317092895508	-1.92352390289307	-0.100968837738037	0.120909079909325	0.0498017966747284
-5.10177135467529	-6.29594564437866	-1.92293977737427	-0.100969344377518	0.120862558484077	0.0500540137290955
-5.10401439666748	-6.29909229278564	-1.92044317722321	-0.100803330540657	0.120943397283554	0.0500312112271786
-5.09708070755005	-6.29761743545532	-1.91925513744354	-0.100882537662983	0.120890870690346	0.0501760579645634
-5.08921146392822	-6.29731893539429	-1.92105841636658	-0.100955985486507	0.120798192918301	0.0503278002142906
-5.09639692306519	-6.30338907241821	-1.91520369052887	-0.100782282650471	0.120891578495502	0.0503309443593025
-5.09009265899658	-6.29852247238159	-1.91406488418579	-0.100877158343792	0.120942085981369	0.050451286137104
-5.08393335342407	-6.29919958114624	-1.91168630123138	-0.100964300334454	0.120882742106915	0.0506498701870441
-5.09134817123413	-6.30608367919922	-1.9172089099884	-0.100885473191738	0.120939716696739	0.0507194064557552
-5.0827579498291	-6.30567932128906	-1.90989112854004	-0.10082221031189	0.120945513248444	0.0508974827826023
-5.07350063323975	-6.30377340316772	-1.91053938865662	-0.100963421165943	0.120856419205666	0.0511075519025326
-5.07930469512939	-6.30525875091553	-1.90827405452728	-0.100953862071037	0.12090165913105	0.0511231161653996
-5.07205820083618	-6.30126142501831	-1.90973901748657	-0.100922092795372	0.120918437838554	0.0513051077723503
-5.06363916397095	-6.29857349395752	-1.90670228004456	-0.101135939359665	0.120938189327717	0.0514896363019943
-5.06542730331421	-6.30285263061523	-1.9019570350647	-0.10112340003252	0.120850846171379	0.0516324378550053
-5.06404209136963	-6.29990482330322	-1.90807366371155	-0.101074777543545	0.121033996343613	0.0517658405005932
-5.05276679992676	-6.29935216903687	-1.90681052207947	-0.101222030818462	0.121021680533886	0.0519534051418304
-5.04811239242554	-6.29563426971436	-1.90106105804443	-0.101386144757271	0.121036522090435	0.0520913936197758
-5.04695892333984	-6.30145597457886	-1.89612054824829	-0.101387284696102	0.121038243174553	0.0522077195346355
-5.04166173934937	-6.29534149169922	-1.90767741203308	-0.101419262588024	0.121158696711063	0.0524805225431919
-5.02561664581299	-6.28961038589478	-1.88738059997559	-0.101644799113274	0.121098153293133	0.0525694899260998
-5.02654409408569	-6.29394292831421	-1.89149975776672	-0.101707272231579	0.121206991374493	0.052737794816494
-5.026291847229	-6.29116821289063	-1.8955225944519	-0.101694516837597	0.121326185762882	0.0529752783477306
-5.00791120529175	-6.28703927993774	-1.88312172889709	-0.101886764168739	0.121266230940819	0.0531066097319126
-4.99869251251221	-6.28727245330811	-1.8737895488739	-0.102017410099506	0.121345207095146	0.0532098673284054
-5.00501012802124	-6.28741216659546	-1.88361752033234	-0.102085173130035	0.121528021991253	0.0534169934689999
-4.99588108062744	-6.28415012359619	-1.87876772880554	-0.102061830461025	0.121527418494225	0.0535235740244389
-4.98852872848511	-6.28445529937744	-1.87392711639404	-0.102249480783939	0.121650099754333	0.053730770945549
-4.98099231719971	-6.28153848648071	-1.86679589748383	-0.102440625429153	0.121586762368679	0.0537895001471043
-4.98228931427002	-6.28805589675903	-1.87271296977997	-0.102356046438217	0.121669448912144	0.0539593249559402
-4.97764778137207	-6.28073453903198	-1.87008833885193	-0.102333270013332	0.121807806193829	0.0541543662548065
-4.9666919708252	-6.27749872207642	-1.86079919338226	-0.102566532790661	0.121712557971478	0.0542453601956367
-4.96830320358276	-6.28524923324585	-1.86738264560699	-0.102464586496353	0.121827252209187	0.0543821007013321
-4.96834802627563	-6.28047657012939	-1.87259840965271	-0.102441094815731	0.121933057904243	0.0545554421842098
-4.9558219909668	-6.27388095855713	-1.86774969100952	-0.102482758462429	0.121879197657108	0.0547086782753468
-4.95539283752441	-6.27978229522705	-1.86317336559296	-0.10260920971632	0.121868513524532	0.0547820068895817
-4.96096420288086	-6.28092908859253	-1.88165414333344	-0.102542005479336	0.122016228735447	0.0550057329237461
-4.9542236328125	-6.27727890014648	-1.87688672542572	-0.102399602532387	0.122015684843063	0.0551064014434814
-4.94587755203247	-6.27525281906128	-1.87180197238922	-0.102445505559444	0.121965914964676	0.0553337335586548
-4.94275331497192	-6.27449941635132	-1.8692774772644	-0.102625109255314	0.121925920248032	0.0553979016840458
-4.94646835327148	-6.27764511108398	-1.87486207485199	-0.102551892399788	0.122004516422749	0.0555045567452908
-4.9433913230896	-6.27473115921021	-1.87770175933838	-0.102514930069447	0.122054323554039	0.055722251534462
-4.93145847320557	-6.26795625686646	-1.87733280658722	-0.102582953870296	0.122020147740841	0.0558602698147297
-4.92858362197876	-6.26963472366333	-1.86002051830292	-0.102705657482147	0.121974505484104	0.0559476427733898
-4.93422698974609	-6.27153015136719	-1.8768675327301	-0.102697961032391	0.122094355523586	0.056060679256916
-4.93029594421387	-6.26982641220093	-1.87905669212341	-0.102604992687702	0.122158013284206	0.0561433918774128
-4.92705249786377	-6.26530933380127	-1.88063132762909	-0.102663978934288	0.122270949184895	0.0562945902347565
-4.92184495925903	-6.26176977157593	-1.87279260158539	-0.102856382727623	0.122190333902836	0.0563908144831657
-4.91763210296631	-6.26610660552979	-1.8696436882019	-0.10290065407753	0.122286289930344	0.0564542338252068
-4.92625856399536	-6.26633834838867	-1.88561022281647	-0.102827176451683	0.122398220002651	0.056624386459589
-4.9182653427124	-6.26094722747803	-1.87250542640686	-0.102758899331093	0.122449204325676	0.0567000657320023
-4.91584205627441	-6.26167631149292	-1.86630237102509	-0.102982550859451	0.122344270348549	0.0567477233707905
-4.92149591445923	-6.26505041122437	-1.87222409248352	-0.102991752326488	0.122385606169701	0.0568512640893459
-4.92149353027344	-6.27046203613281	-1.87424743175507	-0.102905593812466	0.122471079230309	0.0569146387279034
-4.91709470748901	-6.26288938522339	-1.87167060375214	-0.102930247783661	0.122569277882576	0.0570459254086018
-4.91329765319824	-6.26139307022095	-1.86769020557404	-0.103163525462151	0.122423566877842	0.0570732429623604
-4.91373872756958	-6.2680721282959	-1.86682498455048	-0.10319759696722	0.122567966580391	0.0571081228554249
-4.92244052886963	-6.26675510406494	-1.87519180774689	-0.103115789592266	0.122637309134007	0.0572288855910301
-4.91759204864502	-6.26372337341309	-1.87106037139893	-0.10304070264101	0.122674152255058	0.0572532564401627
-4.91353034973145	-6.26263475418091	-1.86759352684021	-0.103240139782429	0.12267392128706	0.0573825985193253
-4.90885400772095	-6.26179933547974	-1.86346697807312	-0.103401988744736	0.122616626322269	0.0573922544717789
-4.91445779800415	-6.27021884918213	-1.86995089054108	-0.103338822722435	0.12277589738369	0.0575212650001049
-4.91882085800171	-6.26416921615601	-1.87053716182709	-0.103316068649292	0.122864857316017	0.0576057285070419
-4.91034841537476	-6.26381778717041	-1.86878848075867	-0.103402249515057	0.122771210968494	0.0576874762773514
-4.91075992584229	-6.26641798019409	-1.8598895072937	-0.103478029370308	0.122851498425007	0.057684201747179
-4.91855192184448	-6.27048635482788	-1.86732280254364	-0.103596158325672	0.12286888808012	0.0578427352011204
-4.92041826248169	-6.27034330368042	-1.87260210514069	-0.103387147188187	0.12288486212492	0.0578494556248188
-4.92016410827637	-6.26894330978394	-1.87293148040771	-0.103534691035748	0.122968398034573	0.0580082312226295
-4.91435480117798	-6.26653861999512	-1.86229526996613	-0.103648692369461	0.122852377593517	0.0579958260059357
-4.92181062698364	-6.27387714385986	-1.86679005622864	-0.103774197399616	0.122973702847958	0.0580463856458664
-4.93349027633667	-6.27609348297119	-1.87271928787231	-0.103717349469662	0.123125776648521	0.0581230819225311
-4.9289665222168	-6.27470111846924	-1.86876106262207	-0.103629171848297	0.123110450804234	0.0581696331501007
-4.92151641845703	-6.27338838577271	-1.86108005046844	-0.103921249508858	0.123136974871159	0.0582201220095158
-4.92970132827759	-6.27358770370483	-1.85796344280243	-0.104098163545132	0.123138800263405	0.058272510766983
-4.93699407577515	-6.28037357330322	-1.85848653316498	-0.103968121111393	0.123260051012039	0.0582628361880779
-4.94017219543457	-6.28032445907593	-1.86579978466034	-0.104000210762024	0.123376235365868	0.058329489082098
-4.93280410766602	-6.27975273132324	-1.84996807575226	-0.104141093790531	0.123371765017509	0.0583223290741444
-4.93750858306885	-6.2789421081543	-1.85413682460785	-0.104370005428791	0.123515270650387	0.0583628192543983
-4.94483184814453	-6.28736782073975	-1.8427118062973	-0.104489341378212	0.123518534004688	0.0583200268447399
-4.95141410827637	-6.28835296630859	-1.84967827796936	-0.104437328875065	0.123617872595787	0.0583292134106159
-4.95605182647705	-6.2890772819519	-1.85245299339294	-0.104452028870583	0.123788915574551	0.058409471064806
-4.94932174682617	-6.28808307647705	-1.83803284168243	-0.104572333395481	0.123754926025867	0.058317493647337
-4.95351934432983	-6.2914924621582	-1.83961498737335	-0.104771792888641	0.123774260282516	0.0583573207259178
-4.96398544311523	-6.29497718811035	-1.84248542785645	-0.104771867394447	0.123865805566311	0.0582788772881031
-4.96561145782471	-6.29755020141602	-1.83770608901978	-0.10474306344986	0.123943783342838	0.0582907386124134
-4.96336841583252	-6.29786729812622	-1.84054350852966	-0.104972206056118	0.124027110636234	0.0582674704492092
-4.9667010307312	-6.30181407928467	-1.82829248905182	-0.105063050985336	0.123999014496803	0.0581618845462799
-4.97534227371216	-6.30602502822876	-1.83638954162598	-0.105088859796524	0.124122433364391	0.0581691674888134
-4.98661518096924	-6.30903434753418	-1.8451681137085	-0.104993581771851	0.12422201782465	0.0582181550562382
-4.97731065750122	-6.30555009841919	-1.83106255531311	-0.105092287063599	0.124181598424911	0.0581255033612251
-4.98530435562134	-6.31214094161987	-1.82742035388947	-0.105274058878422	0.124216444790363	0.0581600517034531
-4.99248266220093	-6.31704568862915	-1.83512997627258	-0.105075493454933	0.124288365244865	0.0581316240131855
-4.99495601654053	-6.31775045394897	-1.83616256713867	-0.105181656777859	0.124338053166866	0.0582143478095531
-4.99351406097412	-6.31701135635376	-1.83686792850494	-0.1051941588521	0.124386921525002	0.0581745281815529
-4.99166250228882	-6.31934118270874	-1.82491016387939	-0.10529288649559	0.124255113303661	0.058095209300518
-4.99749326705933	-6.32241725921631	-1.82828748226166	-0.105411894619465	0.124423660337925	0.0580884590744972
-5.00812530517578	-6.32560205459595	-1.84122574329376	-0.105339214205742	0.124465085566044	0.0580601617693901
-4.99920082092285	-6.32545709609985	-1.83299052715302	-0.105363965034485	0.12445080280304	0.0580591037869453
-4.999351978302	-6.32484245300293	-1.83325672149658	-0.105525650084019	0.124525792896748	0.0580734089016914
-5.00486660003662	-6.3290753364563	-1.82579934597015	-0.105525322258472	0.124448351562023	0.0579393990337849
-5.01141405105591	-6.33360528945923	-1.83203935623169	-0.105547226965427	0.12461744248867	0.0580769069492817
-5.00622129440308	-6.3311448097229	-1.83477938175201	-0.105515912175179	0.124727427959442	0.0580368526279926
-4.99944019317627	-6.32735109329224	-1.82955527305603	-0.105604737997055	0.124650590121746	0.0580160617828369
-5.00390195846558	-6.33007478713989	-1.81982839107513	-0.105798199772835	0.124741800129414	0.0580321028828621
-5.0138692855835	-6.33618021011353	-1.82493591308594	-0.105772137641907	0.124780751764774	0.0580413900315762
-5.01343965530396	-6.33320713043213	-1.82113933563232	-0.105692945420742	0.124917827546597	0.0580777265131474
-5.00838184356689	-6.33087873458862	-1.8294450044632	-0.105779819190502	0.124944776296616	0.058133952319622
-5.00500965118408	-6.32740449905396	-1.81195139884949	-0.10594280064106	0.124909117817879	0.0580734498798847
-5.01089525222778	-6.33411884307861	-1.8196976184845	-0.106022372841835	0.124989598989487	0.0581533163785934
-5.0181827545166	-6.33715963363647	-1.8203182220459	-0.105938918888569	0.12505929172039	0.0580948516726494
-5.01389408111572	-6.33225584030151	-1.82312452793121	-0.106045752763748	0.125140815973282	0.0581054873764515
-5.00840997695923	-6.33285474777222	-1.81788551807404	-0.106035605072975	0.12515826523304	0.0582457445561886
-5.00683355331421	-6.33264446258545	-1.81097912788391	-0.106257990002632	0.125099554657936	0.0581695809960365
-5.01031589508057	-6.33703851699829	-1.81853401660919	-0.106322519481182	0.125168696045876	0.0583028756082058
-5.01529121398926	-6.33911943435669	-1.81645333766937	-0.106191620230675	0.125168442726135	0.058261513710022
-5.01372528076172	-6.33488702774048	-1.82915222644806	-0.106229841709137	0.125278621912003	0.0584065355360508
-5.00430297851563	-6.33019971847534	-1.82125663757324	-0.106254279613495	0.125223115086555	0.0583807528018951
-5.00626659393311	-6.33148431777954	-1.81135106086731	-0.106403172016144	0.125202640891075	0.0584636889398098
-5.01134538650513	-6.3336386680603	-1.82253050804138	-0.106449291110039	0.125250712037086	0.0584663152694702
-5.01472425460815	-6.33423662185669	-1.82445979118347	-0.1063077673316	0.125303596258163	0.0585066974163055
-5.00408983230591	-6.32933282852173	-1.82617247104645	-0.106441214680672	0.125354215502739	0.0585932955145836
-4.99755001068115	-6.3271656036377	-1.81842124462128	-0.10651022195816	0.125236794352531	0.0587051473557949
-4.99806308746338	-6.32925224304199	-1.81203031539917	-0.10665538161993	0.125215575098991	0.0587218068540096
-4.99832725524902	-6.32876539230347	-1.82519829273224	-0.106618478894234	0.125261887907982	0.0588221438229084
-4.99666309356689	-6.32636547088623	-1.8253937959671	-0.106523998081684	0.125385969877243	0.058935321867466
-4.99015951156616	-6.32518672943115	-1.82070076465607	-0.106678105890751	0.125365555286407	0.059080995619297
-4.98378038406372	-6.32113456726074	-1.81964063644409	-0.106694303452969	0.125303864479065	0.0591985732316971
-4.98394727706909	-6.3233585357666	-1.81787109375	-0.106709688901901	0.125334501266479	0.059196300804615
-4.9840874671936	-6.32167768478394	-1.8223522901535	-0.106701962649822	0.125326782464981	0.0594045668840408
-4.97817373275757	-6.31726264953613	-1.82290375232697	-0.106662854552269	0.125435590744019	0.0594448074698448
-4.96914911270142	-6.31717491149902	-1.81967985630035	-0.10677145421505	0.125378102064133	0.0596617572009563
-4.96237182617188	-6.31161594390869	-1.80968761444092	-0.106835260987282	0.125345513224602	0.0597249753773212
-4.96786165237427	-6.31718873977661	-1.8159863948822	-0.106857188045979	0.125465989112854	0.0598198473453522
-4.96579933166504	-6.31721687316895	-1.82229089736938	-0.106805376708508	0.125471234321594	0.0599678866565228
-4.95823001861572	-6.31157064437866	-1.82862639427185	-0.106798976659775	0.125483348965645	0.0600292086601257
-4.95609045028687	-6.31325101852417	-1.81844770908356	-0.106917768716812	0.125473394989967	0.0602177903056145
-4.95076465606689	-6.30953216552734	-1.80940580368042	-0.10689664632082	0.125423237681389	0.0602244660258293
-4.95751333236694	-6.31718683242798	-1.81795990467072	-0.106940515339375	0.125444144010544	0.0603542067110538
-4.95760154724121	-6.31579637527466	-1.82373571395874	-0.10686282068491	0.125522285699844	0.0604149922728539
-4.95428943634033	-6.31226253509521	-1.81939554214478	-0.106850624084473	0.125561073422432	0.0605527982115746
-4.94772815704346	-6.31185531616211	-1.81863784790039	-0.106908187270164	0.12552210688591	0.0606897175312042
-4.94634532928467	-6.31120920181274	-1.8162282705307	-0.106959976255894	0.125519543886185	0.0607238225638866
-4.95062685012817	-6.31594944000244	-1.81868696212769	-0.106929518282413	0.125584527850151	0.0607080422341824
-4.95159006118774	-6.31397104263306	-1.81795740127563	-0.106850318610668	0.125590458512306	0.0608484074473381
-4.94248867034912	-6.30978012084961	-1.82042741775513	-0.106941893696785	0.125652387738228	0.0608428791165352
-4.94340467453003	-6.30958604812622	-1.81944608688354	-0.106962911784649	0.12548939883709	0.0609453618526459
-4.94892930984497	-6.31133317947388	-1.81552731990814	-0.106983080506325	0.125562101602554	0.0608891099691391
-4.9495096206665	-6.31591320037842	-1.82295107841492	-0.106937728822231	0.125728666782379	0.0610467903316021
-4.94490337371826	-6.3100700378418	-1.81815946102142	-0.106931410729885	0.125633597373962	0.0610955022275448
-4.94280576705933	-6.31033515930176	-1.81792652606964	-0.107024788856506	0.125547170639038	0.0610788874328136
-4.95233678817749	-6.31582021713257	-1.81913506984711	-0.107042036950588	0.125683918595314	0.0610947646200657
-4.95317268371582	-6.31704235076904	-1.82029604911804	-0.106971524655819	0.125714853405952	0.0612100586295128
-4.94499397277832	-6.31468152999878	-1.81980109214783	-0.106959842145443	0.125777542591095	0.0612151585519314
-4.94764995574951	-6.31162405014038	-1.81586217880249	-0.107004627585411	0.125654295086861	0.0612866058945656
-4.94977474212646	-6.31573295593262	-1.81438040733337	-0.107178971171379	0.125669926404953	0.0612414665520191
-4.95399713516235	-6.32042503356934	-1.81884765625	-0.106976836919785	0.125699773430824	0.0612835176289082
-4.95385551452637	-6.32078170776367	-1.81873893737793	-0.106942161917686	0.125772729516029	0.0613798424601555
-4.94586420059204	-6.31389760971069	-1.81329727172852	-0.106969118118286	0.12579520046711	0.061446662992239
-4.94547176361084	-6.32026147842407	-1.80582761764526	-0.106974855065346	0.12562857568264	0.0615374371409416
-4.94802331924438	-6.31877326965332	-1.81010460853577	-0.106996990740299	0.125733926892281	0.0615014582872391
-4.95103073120117	-6.32334899902344	-1.81651747226715	-0.106935158371925	0.125838235020638	0.0616064108908176
-4.95085191726685	-6.32203054428101	-1.81373596191406	-0.106872648000717	0.125822752714157	0.0616721771657467
-4.9417610168457	-6.31776905059814	-1.81060874462128	-0.106886528432369	0.125809222459793	0.0617591291666031
-4.93978643417358	-6.32168388366699	-1.80828535556793	-0.106940947473049	0.125697895884514	0.0618514828383923
-4.94464731216431	-6.32042264938354	-1.80893468856812	-0.107051230967045	0.125800728797913	0.0618894957005978
-4.94919443130493	-6.33004236221313	-1.80774915218353	-0.10687255859375	0.125778377056122	0.0619222931563854
-4.9487476348877	-6.32832050323486	-1.81365561485291	-0.106814466416836	0.125884592533112	0.0620431564748287
-4.94434356689453	-6.32433748245239	-1.81494438648224	-0.106754086911678	0.125876218080521	0.0621860064566135
-4.93919610977173	-6.32559013366699	-1.80524599552155	-0.106823205947876	0.12576562166214	0.0622508749365807
-4.93494939804077	-6.32455778121948	-1.8044261932373	-0.106906801462173	0.125740855932236	0.062399797141552
-4.93625640869141	-6.33091259002686	-1.7938187122345	-0.106839880347252	0.125706449151039	0.0624461881816387
-4.94331455230713	-6.32905769348145	-1.80761325359344	-0.106843963265419	0.125803142786026	0.0626378431916237
-4.93601846694946	-6.33298444747925	-1.8027423620224	-0.106688395142555	0.125808775424957	0.0627293512225151
-4.93361043930054	-6.32259893417358	-1.80836057662964	-0.106586195528507	0.125871330499649	0.0629182159900665
-4.92411231994629	-6.32364511489868	-1.79540646076202	-0.106765516102314	0.125707611441612	0.0630025118589401
-4.92474603652954	-6.3268141746521	-1.79766607284546	-0.106746345758438	0.125791057944298	0.0630272850394249
-4.93073320388794	-6.32723712921143	-1.8055682182312	-0.106604777276516	0.125873953104019	0.0632216930389404
-4.92205953598022	-6.32353925704956	-1.80397522449493	-0.106489978730679	0.125848114490509	0.063357375562191
-4.91775178909302	-6.32269859313965	-1.79287850856781	-0.106629684567451	0.12579220533371	0.0634770616889
-4.91406297683716	-6.32071447372437	-1.79199278354645	-0.106612980365753	0.125696182250977	0.0635945945978165
-4.91599655151367	-6.32678508758545	-1.8001526594162	-0.106525681912899	0.125722154974937	0.0636911392211914
-4.92081785202026	-6.32397651672363	-1.80359172821045	-0.106409639120102	0.125799417495728	0.0639036074280739
-4.90854120254517	-6.32077550888062	-1.80295014381409	-0.10621952265501	0.125733777880669	0.064053051173687
-4.90232276916504	-6.31853437423706	-1.79670345783234	-0.106255099177361	0.125709623098373	0.0641660541296005
-4.90150260925293	-6.31634473800659	-1.80130696296692	-0.106195941567421	0.125631868839264	0.0643406584858894
-4.90163040161133	-6.31715250015259	-1.8019677400589	-0.106023155152798	0.125671237707138	0.0644252598285675
-4.89991283416748	-6.31130361557007	-1.81068766117096	-0.105828516185284	0.12568436563015	0.0646997615695
-4.88820743560791	-6.30594730377197	-1.80484294891357	-0.105818189680576	0.125537395477295	0.064816065132618
-4.88663816452026	-6.30981397628784	-1.80979657173157	-0.105853773653507	0.125573500990868	0.0650649666786194
-4.89113998413086	-6.30908203125	-1.81469869613647	-0.105598919093609	0.125492930412292	0.0652265697717667
-4.88342094421387	-6.30130195617676	-1.81940233707428	-0.105298675596714	0.125430047512054	0.0654679238796234
-4.87112522125244	-6.29722595214844	-1.81867504119873	-0.105325929820538	0.125390902161598	0.0657160580158234
-4.87316656112671	-6.29213619232178	-1.81965148448944	-0.105206348001957	0.125269711017609	0.0659393221139908
-4.86739730834961	-6.29281949996948	-1.82437062263489	-0.105004094541073	0.125269398093224	0.0661219581961632
-4.86701583862305	-6.28873634338379	-1.84309101104736	-0.104759722948074	0.125239446759224	0.0664414837956429
-4.8544225692749	-6.28162622451782	-1.83661484718323	-0.104652233421803	0.125216707587242	0.0666330009698868
-4.84995222091675	-6.27909135818481	-1.84157907962799	-0.1046132594347	0.125090584158897	0.0668989717960358
-4.84323883056641	-6.27835941314697	-1.8455775976181	-0.104558788239956	0.125031411647797	0.0670824497938156
-4.84279251098633	-6.27418375015259	-1.85062050819397	-0.10434602946043	0.125132739543915	0.067350447177887
-4.84321022033691	-6.27522039413452	-1.86033368110657	-0.104110889136791	0.125022351741791	0.0676107183098793
-4.83109664916992	-6.26571798324585	-1.85579323768616	-0.104014530777931	0.125013530254364	0.0678130090236664
-4.82113313674927	-6.26004219055176	-1.86576104164124	-0.103952161967754	0.124983489513397	0.0681199207901955
-4.81468963623047	-6.25831937789917	-1.85250854492188	-0.103990137577057	0.124842375516891	0.0682002976536751
-4.81371021270752	-6.25786161422729	-1.86356008052826	-0.103878639638424	0.124799892306328	0.0685297697782516
-4.80922174453735	-6.25539255142212	-1.8612722158432	-0.103694908320904	0.12473402172327	0.0686970353126526
-4.80895853042603	-6.2535080909729	-1.87131202220917	-0.103610374033451	0.124829173088074	0.068954311311245
-4.80311584472656	-6.25158309936523	-1.87782347202301	-0.103326462209225	0.124813161790371	0.069168284535408
-4.79149103164673	-6.24392223358154	-1.87868642807007	-0.103394724428654	0.124719254672527	0.069365531206131
-4.78049945831299	-6.23958539962769	-1.87710237503052	-0.103270627558231	0.124628484249115	0.0695446282625198
-4.77820491790771	-6.23433256149292	-1.87834405899048	-0.103186205029488	0.124554365873337	0.0697458982467651
-4.77241182327271	-6.23110580444336	-1.88281559944153	-0.103176236152649	0.124534085392952	0.0698817670345306
-4.77731418609619	-6.23550891876221	-1.88476848602295	-0.103047765791416	0.124537967145443	0.0700021162629128
-4.77358961105347	-6.23262548446655	-1.88882791996002	-0.102886185050011	0.124561302363873	0.0701962113380432
-4.76503562927246	-6.22963762283325	-1.89669382572174	-0.102754384279251	0.12458923459053	0.0702880620956421
-4.75953578948975	-6.22396802902222	-1.90172100067139	-0.102781273424625	0.12445329874754	0.0705156698822975
-4.74922943115234	-6.21460294723511	-1.89306771755219	-0.102744206786156	0.124451145529747	0.0705216228961945
-4.75046586990356	-6.2160325050354	-1.90060555934906	-0.102672770619392	0.124297626316547	0.0706902071833611
-4.74761772155762	-6.20976400375366	-1.90136623382568	-0.102685496211052	0.124298058450222	0.0707060694694519
-4.74932765960693	-6.21336603164673	-1.90939080715179	-0.102539271116257	0.124354600906372	0.0708127841353416
-4.74534177780151	-6.2083911895752	-1.91693949699402	-0.102451510727406	0.124297648668289	0.0709476545453072
-4.74069786071777	-6.20608139038086	-1.91528069972992	-0.102370865643024	0.124362707138062	0.0710345655679703
-4.73518085479736	-6.20241022109985	-1.91815555095673	-0.102297261357307	0.124292969703674	0.0711335241794586
-4.72662687301636	-6.19588851928711	-1.91555559635162	-0.102261535823345	0.124215118587017	0.0712102428078651
-4.72519254684448	-6.19417142868042	-1.91808772087097	-0.1023158878088	0.124131008982658	0.0712538063526154
-4.72761535644531	-6.19446182250977	-1.92438900470734	-0.102291166782379	0.1241145581007	0.0713353902101517
-4.72762870788574	-6.19779491424561	-1.93003225326538	-0.102092638611794	0.124121971428394	0.0713594779372215
-4.732834815979	-6.19161367416382	-1.93781399726868	-0.10206177085638	0.124168261885643	0.0715100765228271
-4.72326231002808	-6.18671703338623	-1.9387743473053	-0.101937666535378	0.124032713472843	0.0715357661247253
-4.72081995010376	-6.18290567398071	-1.93523633480072	-0.10190898925066	0.124058425426483	0.071553185582161
-4.7173547744751	-6.18041610717773	-1.93389749526978	-0.102063074707985	0.12387116253376	0.0715921968221664
-4.72017812728882	-6.18415832519531	-1.93997204303741	-0.101955011487007	0.123928233981133	0.0715068355202675
-4.72743511199951	-6.18244791030884	-1.95415663719177	-0.10193544626236	0.123933061957359	0.0715838074684143
-4.72339820861816	-6.17990732192993	-1.95395767688751	-0.101828999817371	0.123915545642376	0.0715565979480743
-4.72410249710083	-6.17534828186035	-1.95741546154022	-0.101739004254341	0.123907096683979	0.0716488808393478
-4.71388816833496	-6.17103910446167	-1.95880806446075	-0.101790115237236	0.12378765642643	0.0715468004345894
-4.71742963790894	-6.16652297973633	-1.95598065853119	-0.101812064647675	0.123753935098648	0.071597658097744
-4.7170672416687	-6.16960048675537	-1.95599853992462	-0.101832024753094	0.123693756759167	0.0715394541621208
-4.71966886520386	-6.16702699661255	-1.96459496021271	-0.10183834284544	0.123717539012432	0.0715080350637436
-4.72955513000488	-6.172119140625	-1.96976935863495	-0.101760216057301	0.123655751347542	0.0715292394161224
-4.72659301757813	-6.17072534561157	-1.966641664505	-0.101674556732178	0.123668573796749	0.0715735927224159
-4.72823810577393	-6.16842269897461	-1.97648882865906	-0.101526610553265	0.123590357601643	0.071525402367115
-4.72538232803345	-6.16541719436646	-1.97323894500732	-0.101639896631241	0.123640060424805	0.0715463310480118
-4.71652555465698	-6.16407203674316	-1.97562563419342	-0.101574748754501	0.123507484793663	0.071529820561409
-4.7208456993103	-6.16280651092529	-1.97324323654175	-0.101602084934711	0.123442202806473	0.0715139359235764
-4.72355461120605	-6.16393947601318	-1.97425878047943	-0.101591497659683	0.123417541384697	0.0715222656726837
-4.73089075088501	-6.16805028915405	-1.97991466522217	-0.101507991552353	0.123440682888031	0.0713634639978409
-4.73403644561768	-6.16562414169312	-1.98958742618561	-0.101395137608051	0.123425722122192	0.0714059844613075
-4.73562335968018	-6.16733741760254	-1.97929894924164	-0.101280219852924	0.123483024537563	0.0712790191173553
-4.7372875213623	-6.16876649856567	-1.99176681041718	-0.101232290267944	0.123463034629822	0.0712301060557365
-4.735426902771	-6.16481685638428	-1.98721182346344	-0.101230159401894	0.123448230326176	0.0711879730224609
-4.73459148406982	-6.1640739440918	-1.98588645458221	-0.101171337068081	0.123353816568851	0.0711246803402901
-4.73144149780273	-6.16010093688965	-1.98843443393707	-0.101200327277184	0.123342491686344	0.0710417777299881
-4.73861312866211	-6.16447067260742	-1.97946584224701	-0.101163245737553	0.123259887099266	0.0709252655506134
-4.74138021469116	-6.16615533828735	-1.98842883110046	-0.101053148508072	0.123282983899117	0.0707906559109688
-4.74202728271484	-6.16815948486328	-1.99061632156372	-0.100960977375507	0.123381219804287	0.0707656368613243
-4.74541759490967	-6.16679000854492	-1.98954117298126	-0.100854270160198	0.123281426727772	0.0706688240170479
-4.74034118652344	-6.16687726974487	-1.98880767822266	-0.100784413516521	0.123340874910355	0.0706651210784912
-4.73716640472412	-6.16536855697632	-1.98188352584839	-0.100804843008518	0.123243853449821	0.0706127360463142
-4.73612356185913	-6.1639552116394	-1.97826898097992	-0.10094415396452	0.123191528022289	0.0705389827489853
-4.7374472618103	-6.17097997665405	-1.97369635105133	-0.100861072540283	0.123189955949783	0.0703753978013992
-4.74264478683472	-6.17135810852051	-1.9825211763382	-0.100742131471634	0.123228639364243	0.0703464299440384
-4.74375915527344	-6.17299795150757	-1.98621594905853	-0.100653141736984	0.123239301145077	0.0703241527080536
-4.74216794967651	-6.17033672332764	-1.97899127006531	-0.100594945251942	0.123287379741669	0.0702019557356834
-4.73470544815063	-6.16534423828125	-1.97720861434937	-0.100670725107193	0.12314785271883	0.0702090784907341
-4.73399114608765	-6.16785526275635	-1.9629008769989	-0.100743599236012	0.123144961893559	0.0701102912425995
-4.73273468017578	-6.16645908355713	-1.96218109130859	-0.100705780088902	0.12307009100914	0.0700723230838776
-4.73221206665039	-6.17251777648926	-1.96470165252686	-0.100749209523201	0.12313437461853	0.069991298019886
-4.74313831329346	-6.17429161071777	-1.96456217765808	-0.100668735802174	0.123184509575367	0.0700049325823784
-4.73854112625122	-6.17353916168213	-1.96331322193146	-0.100560329854488	0.123166486620903	0.069944866001606
-4.73137712478638	-6.17334413528442	-1.95892739295959	-0.100593522191048	0.123188272118568	0.0699154660105705
-4.72471189498901	-6.16646957397461	-1.94902241230011	-0.100723318755627	0.123083606362343	0.0698914229869843
-4.72896718978882	-6.17385482788086	-1.94888317584991	-0.100780330598354	0.123065873980522	0.0698153749108315
-4.73443746566772	-6.1786470413208	-1.94764399528503	-0.100698232650757	0.123097971081734	0.0697042271494865
-4.73525333404541	-6.17675399780273	-1.95011353492737	-0.100615121424198	0.123180218040943	0.0696736946702003
-4.73091077804565	-6.17529439926147	-1.94851648807526	-0.100692085921764	0.123185679316521	0.0695972293615341
-4.72352647781372	-6.17401456832886	-1.93446099758148	-0.100816324353218	0.12309356033802	0.0695734396576881
-4.72623062133789	-6.1744589805603	-1.93415522575378	-0.100909903645515	0.123180381953716	0.0695334374904633
-4.73101139068604	-6.18039131164551	-1.92682421207428	-0.100882701575756	0.123175524175167	0.069461852312088
-4.73420810699463	-6.18443727493286	-1.93340480327606	-0.100806199014187	0.123247317969799	0.0694529637694359
-4.72761583328247	-6.18151140213013	-1.9336109161377	-0.100741729140282	0.123275771737099	0.0694430023431778
-4.72508907318115	-6.18255186080933	-1.92115366458893	-0.100849598646164	0.123275317251682	0.0694202557206154
-4.72108602523804	-6.1808762550354	-1.91996157169342	-0.100887514650822	0.12318529933691	0.0694015920162201
-4.72374057769775	-6.18780374526978	-1.91670453548431	-0.100869625806808	0.12316682189703	0.0693285316228867
-4.72768402099609	-6.18743944168091	-1.9162083864212	-0.100860401988029	0.123265862464905	0.069336399435997
-4.73117446899414	-6.1931791305542	-1.92339897155762	-0.100725516676903	0.123186200857162	0.069217249751091
-4.72723579406738	-6.19345426559448	-1.92215168476105	-0.100701801478863	0.123251967132092	0.0692341923713684
-4.72086048126221	-6.19070863723755	-1.91783857345581	-0.100750550627708	0.123163633048534	0.0691796690225601
-4.72671175003052	-6.19287395477295	-1.90893661975861	-0.100860640406609	0.123134084045887	0.0691170617938042
-4.72733497619629	-6.19531393051147	-1.90577387809753	-0.100791476666927	0.123119361698627	0.0690883174538612
-4.73457670211792	-6.20166969299316	-1.91212904453278	-0.100710570812225	0.123152144253254	0.0690205097198486
-4.73326206207275	-6.20504951477051	-1.91728782653809	-0.100720837712288	0.123159475624561	0.068959541618824
-4.72875118255615	-6.20531749725342	-1.90897190570831	-0.100603446364403	0.123208954930305	0.068886324763298
-4.7285590171814	-6.2076997756958	-1.90280055999756	-0.100802063941956	0.12312026321888	0.068875752389431
-4.72653341293335	-6.20952987670898	-1.89453017711639	-0.100804552435875	0.123133212327957	0.0688095763325691
-4.73202800750732	-6.21517658233643	-1.89525938034058	-0.100823454558849	0.123068392276764	0.0687672272324562
-4.73684358596802	-6.21755695343018	-1.88868367671967	-0.100878342986107	0.12309056520462	0.0685947239398956
-4.73864936828613	-6.22486448287964	-1.89704382419586	-0.100710414350033	0.123137585818768	0.0685674697160721
-4.73418998718262	-6.22524833679199	-1.89474964141846	-0.100696630775928	0.123177662491798	0.0685676336288452
-4.7324161529541	-6.22655534744263	-1.8846834897995	-0.100736044347286	0.123254537582397	0.0685392916202545
-4.73111295700073	-6.23026418685913	-1.87408006191254	-0.10079550743103	0.123124994337559	0.0685750246047974
-4.73004531860352	-6.23022603988647	-1.86726272106171	-0.100949518382549	0.123165801167488	0.0684526339173317
-4.73137950897217	-6.23886346817017	-1.86414408683777	-0.100937515497208	0.123065978288651	0.0684374198317528
-4.73554706573486	-6.2399468421936	-1.86608612537384	-0.100841738283634	0.123165227472782	0.0684142261743546
-4.72908353805542	-6.2423996925354	-1.86482357978821	-0.100770033895969	0.123257525265217	0.0684700831770897
-4.72368335723877	-6.2425742149353	-1.85074210166931	-0.100852727890015	0.123196460306644	0.0684479400515556
-4.72509098052979	-6.23863506317139	-1.84920060634613	-0.100992120802402	0.123168118298054	0.0684313401579857
-4.72575283050537	-6.25188875198364	-1.84533512592316	-0.100963719189167	0.123189233243465	0.0684361383318901
-4.72765445709229	-6.25031661987305	-1.85255026817322	-0.1009606346488	0.12327766418457	0.0684737712144852
-4.72358751296997	-6.25404167175293	-1.84779477119446	-0.100860506296158	0.123301602900028	0.0685705989599228
-4.72172927856445	-6.25121355056763	-1.83914399147034	-0.100827641785145	0.123272404074669	0.0685606151819229
-4.71312427520752	-6.24920558929443	-1.83773744106293	-0.10094178467989	0.123280800879002	0.0687026828527451
-4.71315860748291	-6.25460624694824	-1.81887638568878	-0.100955687463284	0.123155936598778	0.0686613768339157
-4.71780729293823	-6.25526905059814	-1.82792806625366	-0.100954033434391	0.123213291168213	0.0687117129564285
-4.71872901916504	-6.26347064971924	-1.8338166475296	-0.100812517106533	0.123286545276642	0.0687541961669922
-4.71945953369141	-6.25968647003174	-1.82930791378021	-0.100782103836536	0.123306974768639	0.0688300207257271
-4.71525430679321	-6.26022052764893	-1.82575082778931	-0.100755974650383	0.12323334813118	0.0688334926962852
-4.71069002151489	-6.26251173019409	-1.81786179542542	-0.100849494338036	0.123252600431442	0.0689331591129303
-4.70932197570801	-6.26060342788696	-1.81808507442474	-0.100890025496483	0.123077765107155	0.0689652636647224
-4.71150207519531	-6.26877403259277	-1.81294298171997	-0.100915841758251	0.123145967721939	0.0689758285880089
-4.71607542037964	-6.27386283874512	-1.82088541984558	-0.100840598344803	0.123193986713886	0.0690483748912811
-4.71136999130249	-6.27055025100708	-1.81861591339111	-0.100735813379288	0.123216591775417	0.0691482573747635
-4.70664405822754	-6.27044820785522	-1.81556046009064	-0.100721374154091	0.123199641704559	0.0692621618509293
-4.70046043395996	-6.26806163787842	-1.80969369411469	-0.100738003849983	0.12310378998518	0.0692680850625038
-4.70091342926025	-6.27285861968994	-1.80699598789215	-0.100849099457264	0.123166508972645	0.0693846568465233
-4.70568799972534	-6.2756462097168	-1.80613303184509	-0.100761003792286	0.123088404536247	0.0693702474236488
-4.70381641387939	-6.27902841567993	-1.80616903305054	-0.100694872438908	0.123206853866577	0.0695134624838829
-4.70434093475342	-6.27798461914063	-1.80012762546539	-0.100579231977463	0.123167775571346	0.0694769024848938
-4.70194482803345	-6.27818012237549	-1.80373728275299	-0.100638329982758	0.123195193707943	0.0696491003036499
-4.69198179244995	-6.27789545059204	-1.80124449729919	-0.100714318454266	0.123161017894745	0.0696564540266991
-4.69241952896118	-6.28063821792603	-1.78308403491974	-0.100758828222752	0.123092144727707	0.0697425380349159
-4.69387483596802	-6.28512382507324	-1.78653264045715	-0.100772924721241	0.123082585632801	0.0698055177927017
-4.69560432434082	-6.28988027572632	-1.78994047641754	-0.100657716393471	0.123082384467125	0.0698111429810524
-4.69250965118408	-6.28842258453369	-1.78803956508636	-0.100687555968761	0.123197071254253	0.0699792951345444
-4.68203115463257	-6.28611421585083	-1.77428591251373	-0.100749902427197	0.123146839439869	0.0699702128767967
-4.6816725730896	-6.289870262146	-1.76671123504639	-0.100861139595509	0.123114340007305	0.0700893327593803
-4.68068742752075	-6.28722620010376	-1.76612138748169	-0.100908391177654	0.123120091855526	0.070062443614006
-4.68767213821411	-6.29435157775879	-1.76255714893341	-0.100904569029808	0.123218350112438	0.0701567083597183
-4.68428802490234	-6.29998159408569	-1.76060104370117	-0.100936263799667	0.123246684670448	0.070283904671669
-4.68095207214355	-6.29714632034302	-1.75945651531219	-0.100877694785595	0.123377345502377	0.0702706575393677
-4.67617177963257	-6.29765605926514	-1.75070345401764	-0.100939191877842	0.123314015567303	0.0704391747713089
-4.66851663589478	-6.29502773284912	-1.73765587806702	-0.101013638079166	0.123321622610092	0.0705060064792633
-4.67073631286621	-6.30017852783203	-1.735027551651	-0.101100869476795	0.123267754912376	0.0705762878060341
-4.67383432388306	-6.30211925506592	-1.72542309761047	-0.101118803024292	0.123264133930206	0.0706545785069466
-4.67545461654663	-6.30798673629761	-1.73296773433685	-0.101049646735191	0.123361200094223	0.0707131177186966
-4.67062664031982	-6.31008577346802	-1.73074650764465	-0.101054161787033	0.123419985175133	0.0707908570766449
-4.66400718688965	-6.30461454391479	-1.72129154205322	-0.101149544119835	0.123515084385872	0.0708941295742989
-4.66375970840454	-6.31187200546265	-1.7150753736496	-0.10118144005537	0.123344630002975	0.0709780231118202
-4.66122055053711	-6.30764293670654	-1.70565211772919	-0.10130363702774	0.123425424098969	0.0709774494171143
-4.66396999359131	-6.3162202835083	-1.70050668716431	-0.101321130990982	0.123355984687805	0.0710039958357811
-4.67169380187988	-6.321044921875	-1.69976615905762	-0.101390659809113	0.123515196144581	0.0710291191935539
-4.66964054107666	-6.32800912857056	-1.70359778404236	-0.101332053542137	0.123642973601818	0.071161650121212
-4.67466831207275	-6.32636642456055	-1.70153892040253	-0.101399607956409	0.123611494898796	0.0711935013532639
-4.66996049880981	-6.32795143127441	-1.69283175468445	-0.101377040147781	0.123602494597435	0.0711881294846535
-4.66635417938232	-6.32993030548096	-1.68347132205963	-0.101526439189911	0.12357722222805	0.071229912340641
-4.66972303390503	-6.33094167709351	-1.67770171165466	-0.101676665246487	0.123562105000019	0.0712430328130722
-4.67292165756226	-6.34010934829712	-1.67649328708649	-0.101664990186691	0.123613283038139	0.0711895301938057
-4.68448877334595	-6.34514188766479	-1.67870795726776	-0.101625978946686	0.123690374195576	0.0712882056832314
-4.68050765991211	-6.34378862380981	-1.67575657367706	-0.101480215787888	0.123652629554272	0.0712505131959915
-4.67997789382935	-6.34907293319702	-1.66948091983795	-0.101646088063717	0.123624563217163	0.0713000595569611
-4.67674350738525	-6.34833669662476	-1.65818893909454	-0.101677156984806	0.123594120144844	0.0712916329503059
-4.68024349212646	-6.35618495941162	-1.66417038440704	-0.101693876087666	0.12361104041338	0.0713067799806595
-4.68886661529541	-6.36449241638184	-1.66547989845276	-0.101674258708954	0.123578585684299	0.0712623298168182
-4.68859386444092	-6.36801290512085	-1.66205537319183	-0.101568885147572	0.123628117144108	0.0712821558117867
-4.69814205169678	-6.37314701080322	-1.66762280464172	-0.101454846560955	0.1236442476511	0.0713474228978157
-4.69663381576538	-6.37392902374268	-1.66001117229462	-0.101371981203556	0.123690187931061	0.0713311657309532
-4.695631980896	-6.37820434570313	-1.66531217098236	-0.101346909999847	0.123697698116302	0.0713362470269203
-4.69367122650146	-6.38046360015869	-1.65004527568817	-0.101490907371044	0.123582787811756	0.0713049173355103
-4.69739484786987	-6.38475656509399	-1.65353405475616	-0.101451322436333	0.123589709401131	0.071347713470459
-4.70499277114868	-6.39154481887817	-1.65251958370209	-0.10128415375948	0.12356735765934	0.071242444217205
-4.71106004714966	-6.39393758773804	-1.65463161468506	-0.101334199309349	0.123637206852436	0.0712898075580597
-4.71329927444458	-6.39812707901001	-1.65692806243896	-0.101084798574448	0.123630471527576	0.0712530985474586
-4.71165752410889	-6.40046167373657	-1.65209257602692	-0.101143851876259	0.123635217547417	0.0713000595569611
-4.70872354507446	-6.40065145492554	-1.65090548992157	-0.101076036691666	0.123621791601181	0.0713008195161819
-4.71088361740112	-6.40324068069458	-1.65130150318146	-0.101073004305363	0.123489283025265	0.0712874382734299
-4.70966482162476	-6.40525960922241	-1.64186489582062	-0.101088233292103	0.123532384634018	0.0712737813591957
-4.71653318405151	-6.40963363647461	-1.64636182785034	-0.101018883287907	0.123413056135178	0.0713685527443886
-4.71785974502563	-6.41529035568237	-1.65116739273071	-0.100933253765106	0.123467698693275	0.0714168921113014
-4.7170238494873	-6.41520357131958	-1.65333390235901	-0.100753732025623	0.123614698648453	0.0715078487992287
-4.71690130233765	-6.41659927368164	-1.64735913276672	-0.100775100290775	0.123517408967018	0.0716468393802643
-4.70581197738647	-6.41451406478882	-1.64396345615387	-0.100707642734051	0.123487085103989	0.0716569349169731
-4.70602893829346	-6.41573333740234	-1.64129185676575	-0.100769773125648	0.123355887830257	0.0718677565455437
-4.70793437957764	-6.41690969467163	-1.64059352874756	-0.100711025297642	0.123360730707645	0.0719148591160774
-4.70679807662964	-6.42345714569092	-1.64704084396362	-0.100667268037796	0.12336839735508	0.0720123574137688
-4.7059121131897	-6.42380714416504	-1.65167891979218	-0.100607395172119	0.123315051198006	0.0721203908324242
-4.70103406906128	-6.42169761657715	-1.64795434474945	-0.100533731281757	0.123422339558601	0.0723086297512054
-4.69539928436279	-6.42200613021851	-1.65132081508636	-0.100520625710487	0.123265117406845	0.0724434778094292
-4.68824100494385	-6.41707611083984	-1.64207684993744	-0.100539036095142	0.123296983540058	0.0726096406579018
-4.68597316741943	-6.42179584503174	-1.64143371582031	-0.100570105016232	0.12316482514143	0.0727383866906166
-4.6874041557312	-6.41943693161011	-1.64810478687286	-0.100598536431789	0.123204298317432	0.0728700309991837
-4.68776702880859	-6.42581558227539	-1.6518120765686	-0.100470647215843	0.1231889128685	0.0729808807373047
-4.6912693977356	-6.4244179725647	-1.65710723400116	-0.100448302924633	0.12326081097126	0.0731800869107246
-4.68398571014404	-6.42356204986572	-1.65312969684601	-0.100293092429638	0.123182505369186	0.0733209550380707
-4.68085956573486	-6.42158651351929	-1.65868139266968	-0.10035228729248	0.123164765536785	0.0735244676470757
-4.67434930801392	-6.42196273803711	-1.64987599849701	-0.100395545363426	0.123023495078087	0.0736079439520836
-4.67130136489868	-6.42144298553467	-1.65134859085083	-0.100402973592281	0.123036831617355	0.0736623778939247
-4.67677545547485	-6.4232234954834	-1.65826857089996	-0.100429028272629	0.122903645038605	0.0738607943058014
-4.67521381378174	-6.43141841888428	-1.65345990657806	-0.100346460938454	0.122930586338043	0.0738967508077621
-4.68044948577881	-6.42995643615723	-1.66064095497131	-0.100215949118137	0.122905857861042	0.0740270465612412
-4.68016290664673	-6.43171977996826	-1.66623747348785	-0.100173227488995	0.122963018715382	0.0741703882813454
-4.68111848831177	-6.43284702301025	-1.66930496692657	-0.1000165194273	0.122893661260605	0.0742040723562241
-4.6771674156189	-6.42952251434326	-1.67016792297363	-0.100018218159676	0.122928366065025	0.0742821916937828
-4.67837142944336	-6.43433523178101	-1.67108583450317	-0.0999534800648689	0.122759371995926	0.07439124584198
-4.67018556594849	-6.43431568145752	-1.66314136981964	-0.0999695211648941	0.122704572975636	0.0743311867117882
-4.67463636398315	-6.43491649627686	-1.67306530475616	-0.0999540835618973	0.122607722878456	0.0744028985500336
-4.68157339096069	-6.44018936157227	-1.6627162694931	-0.099885493516922	0.122597217559814	0.0743640586733818
-4.68499851226807	-6.44224786758423	-1.67599451541901	-0.0997724086046219	0.12253787368536	0.074373334646225
-4.69454336166382	-6.4463038444519	-1.68292510509491	-0.0996833816170692	0.122553654015064	0.0743727385997772
-4.69417238235474	-6.45036602020264	-1.6803811788559	-0.0995557308197021	0.122490778565407	0.0743979886174202
-4.69532680511475	-6.45112228393555	-1.67921340465546	-0.0994687899947166	0.122556522488594	0.0743320137262344
-4.69752073287964	-6.4527792930603	-1.67870938777924	-0.0994087234139442	0.122478015720844	0.0743975266814232
-4.69598722457886	-6.44940948486328	-1.68084621429443	-0.0993673801422119	0.122508868575096	0.0743173360824585
-4.69715785980225	-6.45128297805786	-1.68343603610992	-0.0993210002779961	0.122357673943043	0.0743139833211899
-4.69484996795654	-6.44858360290527	-1.68295729160309	-0.0993438437581062	0.122281394898891	0.0742427781224251
-4.69482231140137	-6.45530366897583	-1.67742085456848	-0.099303811788559	0.122140847146511	0.0741753876209259
-4.69773817062378	-6.45188999176025	-1.68246173858643	-0.0994277521967888	0.122229024767876	0.0741686746478081
-4.69730520248413	-6.45563459396362	-1.67895448207855	-0.0993106737732887	0.122105561196804	0.0741151347756386
-4.70525026321411	-6.45300197601318	-1.684490442276	-0.0993426218628883	0.122220791876316	0.0740470886230469
-4.70487833023071	-6.45640563964844	-1.69246244430542	-0.0991564989089966	0.12220237404108	0.0740890502929688
-4.70137023925781	-6.45494794845581	-1.68436884880066	-0.0992452427744865	0.1222238317132	0.0740551874041557
-4.69077587127686	-6.44696044921875	-1.68746852874756	-0.0991841554641724	0.122119307518005	0.0740878656506538
-4.68904161453247	-6.44738245010376	-1.67585802078247	-0.0993278622627258	0.122101567685604	0.0740507021546364
-4.68647813796997	-6.44274234771729	-1.67942726612091	-0.0993976444005966	0.121982172131538	0.0739975199103355
-4.68571186065674	-6.44851207733154	-1.6775848865509	-0.0993840768933296	0.122048765420914	0.0740286931395531
-4.6938533782959	-6.44691276550293	-1.67989265918732	-0.0993474423885345	0.122080579400063	0.0740182399749756
-4.68464136123657	-6.44437456130981	-1.68077194690704	-0.0992434844374657	0.122114278376102	0.0740323141217232
-4.68213987350464	-6.44114112854004	-1.6879631280899	-0.099253386259079	0.122111700475216	0.0741658508777618
-4.67278861999512	-6.43456125259399	-1.6822521686554	-0.0993711873888969	0.122009433805943	0.074072852730751
-4.66704607009888	-6.43406200408936	-1.68295252323151	-0.0994807630777359	0.12208916246891	0.0741798430681229
-4.66024589538574	-6.42992258071899	-1.6727409362793	-0.0996561497449875	0.122002154588699	0.0741595104336739
-4.65850448608398	-6.42900228500366	-1.67754232883453	-0.0996235311031342	0.122016698122025	0.0743068605661392
-4.65786361694336	-6.42948627471924	-1.67672348022461	-0.0995721071958542	0.122081153094769	0.074303612112999
-4.6559739112854	-6.42496013641357	-1.68658292293549	-0.0997549593448639	0.122116036713123	0.0744143724441528
-4.65027189254761	-6.42355632781982	-1.6830540895462	-0.099654920399189	0.122100979089737	0.0744816809892654
-4.63783740997314	-6.41569519042969	-1.68025279045105	-0.099809505045414	0.122174210846424	0.0746286958456039
-4.62700366973877	-6.41061019897461	-1.67275822162628	-0.0999844819307327	0.122158154845238	0.0747065991163254
-4.61977767944336	-6.40716505050659	-1.67565274238586	-0.100138880312443	0.122140385210514	0.0748126208782196
-4.61297464370728	-6.40150785446167	-1.66875874996185	-0.100306831300259	0.122246190905571	0.074874222278595
-4.61318874359131	-6.40066766738892	-1.67474544048309	-0.100486986339092	0.122171893715858	0.074944905936718
-4.6083836555481	-6.39687395095825	-1.67497932910919	-0.100477665662766	0.122248508036137	0.0750304460525513
-4.60189628601074	-6.39087533950806	-1.67286491394043	-0.100552268326283	0.122388757765293	0.0750953853130341
-4.59529876708984	-6.38653612136841	-1.67250072956085	-0.100686632096767	0.122453078627586	0.0752476751804352
-4.57953786849976	-6.37838888168335	-1.67054033279419	-0.100813999772072	0.122478887438774	0.0753020271658897
-4.57538604736328	-6.37101554870605	-1.66764378547668	-0.100966885685921	0.122474074363708	0.0754390731453896
-4.56895446777344	-6.36835145950317	-1.66240608692169	-0.101205565035343	0.122506514191628	0.0754615366458893
-4.56569147109985	-6.36905813217163	-1.66440868377686	-0.101341500878334	0.122480005025864	0.0755076110363007
-4.56589889526367	-6.36368942260742	-1.66682088375092	-0.101501561701298	0.12260190397501	0.0755767971277237
-4.55990743637085	-6.36513948440552	-1.66293919086456	-0.101527512073517	0.122636660933495	0.0756246969103813
-4.5565447807312	-6.35885381698608	-1.67126572132111	-0.101608291268349	0.122804023325443	0.0756845250725746
-4.55226707458496	-6.35624694824219	-1.67197608947754	-0.101754412055016	0.122861675918102	0.0757754296064377
-4.548171043396	-6.34973001480103	-1.66898918151855	-0.101855404675007	0.122960321605206	0.0758218616247177
-4.53714799880981	-6.34285926818848	-1.66679930686951	-0.10201221704483	0.122957050800323	0.0758022740483284
-4.53667831420898	-6.34153747558594	-1.66441345214844	-0.10222715139389	0.122931741178036	0.0758796632289886
-4.52901411056519	-6.33823823928833	-1.65891599655151	-0.10231639444828	0.122935719788074	0.0758967846632004
-4.53185224533081	-6.33881235122681	-1.66454768180847	-0.102425917983055	0.12306435406208	0.0758787766098976
-4.52743911743164	-6.33826017379761	-1.65636670589447	-0.102555871009827	0.123030230402946	0.0758919566869736
-4.52807903289795	-6.33913564682007	-1.66377854347229	-0.102643437683582	0.12312114238739	0.0758601278066635
-4.53813934326172	-6.34217691421509	-1.66574323177338	-0.102609746158123	0.123144790530205	0.075865127146244
-4.5357403755188	-6.3404860496521	-1.67091333866119	-0.102617748081684	0.123272486031055	0.0758629515767097
-4.5373649597168	-6.33690595626831	-1.6756854057312	-0.10259760171175	0.123295493423939	0.0758541375398636
-4.53385925292969	-6.3342399597168	-1.67458212375641	-0.102764971554279	0.123330123722553	0.075837604701519
-4.52491426467896	-6.33527183532715	-1.67017471790314	-0.10284510999918	0.123316623270512	0.0758005455136299
-4.53182315826416	-6.33524227142334	-1.66862308979034	-0.103018619120121	0.123329676687717	0.0758171752095222
-4.53065967559814	-6.33770847320557	-1.67652571201324	-0.102880664169788	0.123338907957077	0.0757290795445442
-4.53087663650513	-6.33777618408203	-1.66917610168457	-0.103073291480541	0.123293273150921	0.0756604671478271
-4.53585195541382	-6.34010410308838	-1.66956305503845	-0.103013969957829	0.123331919312477	0.075640469789505
-4.54453039169312	-6.34576320648193	-1.67716324329376	-0.10301112383604	0.123369336128235	0.0755429044365883
-4.55014705657959	-6.34553289413452	-1.67607843875885	-0.103031493723392	0.123300261795521	0.0754919275641441
-4.55658674240112	-6.35422658920288	-1.68586909770966	-0.10294882953167	0.123357318341732	0.0753877982497215
-4.55969142913818	-6.35501050949097	-1.69718658924103	-0.102881260216236	0.123365342617035	0.0754052177071571
-4.56454753875732	-6.36047077178955	-1.69244790077209	-0.102744489908218	0.12338525056839	0.0753912627696991
-4.567795753479	-6.3619179725647	-1.70037364959717	-0.102723844349384	0.123411320149899	0.0753377228975296
-4.56891298294067	-6.36217260360718	-1.69991958141327	-0.102672472596169	0.123394452035427	0.0753799751400948
-4.56971549987793	-6.36551666259766	-1.70126974582672	-0.102614261209965	0.123359687626362	0.0753161832690239
-4.56828308105469	-6.36149168014526	-1.70504796504974	-0.102629281580448	0.123295962810516	0.0752747803926468
-4.57202911376953	-6.37062644958496	-1.69392454624176	-0.102722495794296	0.123145766556263	0.0752324014902115
-4.57878017425537	-6.37295436859131	-1.70608854293823	-0.102674677968025	0.123198181390762	0.0751750767230988
-4.58497905731201	-6.379798412323	-1.70997405052185	-0.10253631323576	0.123243607580662	0.0750712677836418
-4.59635591506958	-6.38216543197632	-1.71497070789337	-0.102430932223797	0.123249024152756	0.0750938653945923
-4.59579420089722	-6.38327360153198	-1.72165143489838	-0.102260947227478	0.123250253498554	0.0749919638037682
-4.60014677047729	-6.38487339019775	-1.7217321395874	-0.10230677574873	0.123191237449646	0.07500409334898
-4.59680509567261	-6.38486242294312	-1.71765351295471	-0.102326788008213	0.123100750148296	0.0748809576034546
-4.59973382949829	-6.38833475112915	-1.71895158290863	-0.102368243038654	0.123081021010876	0.074933335185051
-4.60583972930908	-6.39309644699097	-1.72078919410706	-0.10230678319931	0.123024001717567	0.0747495293617249
-4.61868143081665	-6.39303398132324	-1.73320531845093	-0.102230064570904	0.123078115284443	0.0748186782002449
-4.61994028091431	-6.3976731300354	-1.73572397232056	-0.102011114358902	0.123064406216145	0.0747592747211456
-4.62169122695923	-6.39491891860962	-1.73935484886169	-0.102090127766132	0.123088471591473	0.0747257322072983
-4.62191581726074	-6.39833831787109	-1.74491488933563	-0.102000892162323	0.12298521399498	0.0747536197304726
-4.6196494102478	-6.3957052230835	-1.73703134059906	-0.10197851806879	0.12288448959589	0.0746491551399231
-4.621178150177	-6.39266014099121	-1.74577248096466	-0.101987928152084	0.122854873538017	0.0746974498033524
-4.62751340866089	-6.4002046585083	-1.73343622684479	-0.102017790079117	0.122852943837643	0.0746137499809265
-4.63062143325806	-6.39795398712158	-1.75046062469482	-0.101890578866005	0.122803792357445	0.0746082291007042
-4.63496208190918	-6.40074825286865	-1.75234317779541	-0.101782396435738	0.122888475656509	0.074616938829422
-4.63272285461426	-6.40120601654053	-1.75504803657532	-0.101791426539421	0.122880689799786	0.0746906325221062
-4.62544679641724	-6.39980697631836	-1.76036238670349	-0.101729519665241	0.122926309704781	0.0746841430664063
-4.62620401382446	-6.39687919616699	-1.75443184375763	-0.101830877363682	0.12283581495285	0.0747829452157021
-4.6232852935791	-6.39503955841064	-1.75171899795532	-0.101843051612377	0.122769057750702	0.0747881010174751
-4.62333679199219	-6.39873838424683	-1.7586350440979	-0.101849973201752	0.122708052396774	0.0748546347022057
-4.62342882156372	-6.3944845199585	-1.7526832818985	-0.101857244968414	0.122716173529625	0.0748765170574188
-4.62161064147949	-6.39692306518555	-1.76678740978241	-0.101788334548473	0.122699931263924	0.0749253109097481
-4.62243938446045	-6.3939208984375	-1.76224458217621	-0.101756229996681	0.122752346098423	0.0750120580196381
-4.61945772171021	-6.39527368545532	-1.76199054718018	-0.101719632744789	0.122851714491844	0.0750686600804329
-4.6128945350647	-6.39318561553955	-1.76521456241608	-0.101706355810165	0.122716881334782	0.0751872286200523
-4.60377311706543	-6.3823676109314	-1.75814664363861	-0.101801075041294	0.122732371091843	0.0752084106206894
-4.60134601593018	-6.38928031921387	-1.75609648227692	-0.101811319589615	0.122609205543995	0.0752485245466232
-4.60267066955566	-6.38432025909424	-1.75899279117584	-0.10184770822525	0.122705094516277	0.07534309476614
-4.59867000579834	-6.38817691802979	-1.75558114051819	-0.10178516805172	0.122708342969418	0.0753664299845696
-4.59713125228882	-6.38420391082764	-1.76674258708954	-0.101845316588879	0.122727364301682	0.0755369290709496
-4.59062385559082	-6.38729000091553	-1.76413142681122	-0.10174860060215	0.12274158000946	0.0756651610136032
-4.59134578704834	-6.38239002227783	-1.76082849502563	-0.10175497084856	0.122826427221298	0.0757837668061256
-4.57773733139038	-6.38151168823242	-1.75864148139954	-0.101736970245838	0.122710675001144	0.0758430138230324
-4.56995725631714	-6.37670373916626	-1.75712180137634	-0.101722851395607	0.122775077819824	0.0760143250226974
-4.56146669387817	-6.37307834625244	-1.75332796573639	-0.101818718016148	0.122662045061588	0.0760639235377312
-4.55695295333862	-6.37496709823608	-1.75658631324768	-0.101851478219032	0.12265844643116	0.0761969834566116
-4.55000877380371	-6.37439584732056	-1.74482035636902	-0.101912066340446	0.122606746852398	0.0762467309832573
-4.55278539657593	-6.37357807159424	-1.75488865375519	-0.10182911157608	0.122671127319336	0.0764354318380356
-4.54378366470337	-6.37574434280396	-1.75157642364502	-0.10171889513731	0.122567117214203	0.076506718993187
-4.54496669769287	-6.37281942367554	-1.75288605690002	-0.101775079965591	0.122623108327389	0.0766380652785301
-4.54059886932373	-6.37376880645752	-1.76142358779907	-0.101586662232876	0.122593633830547	0.0766518339514732
-4.53170728683472	-6.37070751190186	-1.75830745697021	-0.101664997637272	0.122666113078594	0.076825350522995
-4.51999187469482	-6.36636781692505	-1.75773692131042	-0.101578749716282	0.122573263943195	0.0768603906035423
-4.51367330551147	-6.36583518981934	-1.75077712535858	-0.101632304489613	0.122502349317074	0.0770021677017212
-4.50539350509644	-6.35993051528931	-1.74105167388916	-0.101674132049084	0.122531704604626	0.0770513564348221
-4.50763034820557	-6.36378240585327	-1.74748158454895	-0.101711355149746	0.122466571629047	0.0771175250411034
-4.50314617156982	-6.36065530776978	-1.75168192386627	-0.101586364209652	0.122505210340023	0.0771829560399055
-4.49864816665649	-6.36322450637817	-1.75318396091461	-0.101578824222088	0.12260789424181	0.07718376070261
-4.49494791030884	-6.36378002166748	-1.75012052059174	-0.101551562547684	0.122507825493813	0.0773046612739563
-4.48805379867554	-6.36000728607178	-1.74702274799347	-0.10155576467514	0.122557818889618	0.0773339942097664
-4.47955226898193	-6.35876417160034	-1.74876379966736	-0.101567126810551	0.122502379119396	0.0774224326014519
-4.47537183761597	-6.35447645187378	-1.74467611312866	-0.101691372692585	0.122447840869427	0.0774698555469513
-4.47390413284302	-6.36027145385742	-1.74751496315002	-0.101573683321476	0.122360900044441	0.0774515867233276
-4.47595453262329	-6.35764169692993	-1.75411522388458	-0.101603880524635	0.122362047433853	0.0774707794189453
-4.47336387634277	-6.36393451690674	-1.75398075580597	-0.101553715765476	0.122388489544392	0.0775488913059235
-4.47112369537354	-6.35957431793213	-1.75627493858337	-0.101451769471169	0.122429527342319	0.0775758400559425
-4.4659366607666	-6.35691165924072	-1.75850737094879	-0.101319573819637	0.122386440634727	0.0776932761073112
-4.45881271362305	-6.35619115829468	-1.758784532547	-0.101327866315842	0.122386507689953	0.0777262151241302
-4.45083475112915	-6.35141468048096	-1.75868582725525	-0.101344339549541	0.122333876788616	0.0777855813503265
-4.44707918167114	-6.35464382171631	-1.75172805786133	-0.101432934403419	0.12222958356142	0.0778246894478798
-4.44553995132446	-6.35348749160767	-1.75532460212708	-0.101423054933548	0.122150830924511	0.0779089778661728
-4.44236135482788	-6.35685396194458	-1.76220631599426	-0.101281061768532	0.122183740139008	0.0779607817530632
-4.44514894485474	-6.35496187210083	-1.76806533336639	-0.101247474551201	0.122220359742641	0.0780791342258453
-4.43392515182495	-6.3518590927124	-1.7661007642746	-0.101155839860439	0.122214511036873	0.0781713053584099
-4.4274959564209	-6.34796667098999	-1.77511155605316	-0.101114831864834	0.122174419462681	0.0783110857009888
-4.41581106185913	-6.34056615829468	-1.77414071559906	-0.101063713431358	0.122081078588963	0.0783431306481361
-4.40720272064209	-6.34149837493896	-1.77724599838257	-0.101098619401455	0.122009195387363	0.0784947201609612
-4.40236282348633	-6.33880662918091	-1.7675176858902	-0.101137183606625	0.12186910957098	0.0784894749522209
-4.4009804725647	-6.33890581130981	-1.77843773365021	-0.101112976670265	0.12193026393652	0.0786745399236679
-4.39673662185669	-6.3373007774353	-1.77949464321136	-0.100953288376331	0.121895365417004	0.0786984786391258
-4.39206457138062	-6.33332872390747	-1.78637194633484	-0.100936211645603	0.121913768351078	0.0787901431322098
-4.38261222839355	-6.33132362365723	-1.78826582431793	-0.100824102759361	0.121881850063801	0.079029455780983
-4.36876773834229	-6.32344007492065	-1.78819024562836	-0.100823573768139	0.121806479990482	0.079023651778698
-4.35870885848999	-6.32002353668213	-1.79264438152313	-0.100911416113377	0.121701844036579	0.0791685804724693
-4.35450315475464	-6.32014799118042	-1.78428852558136	-0.10088887065649	0.121646821498871	0.0792465880513191
-4.34690380096436	-6.31798505783081	-1.78779172897339	-0.10080948472023	0.121622480452061	0.0793547704815865
-4.34789609909058	-6.31634616851807	-1.79912161827087	-0.100845001637936	0.121548011898994	0.0793611481785774
-4.34192132949829	-6.31653928756714	-1.80361831188202	-0.100729264318943	0.121591463685036	0.0794940963387489
-4.33257102966309	-6.31455707550049	-1.80208456516266	-0.100615859031677	0.121617846190929	0.0795570462942123
-4.32492876052856	-6.31281328201294	-1.80910301208496	-0.100607790052891	0.121503993868828	0.0797222033143044
-4.31276512145996	-6.30628061294556	-1.81002426147461	-0.100547090172768	0.121517471969128	0.0797648876905441
-4.30606555938721	-6.303635597229	-1.81041467189789	-0.100557684898376	0.121332667768002	0.0799251422286034
-4.30113744735718	-6.29922103881836	-1.80951523780823	-0.100505150854588	0.121317602694035	0.0799445807933807
-4.29063177108765	-6.30545377731323	-1.81210207939148	-0.100417748093605	0.121230080723763	0.0800299495458603
-4.2920994758606	-6.30186128616333	-1.81690406799316	-0.100485719740391	0.121285513043404	0.0801040381193161
-4.28719854354858	-6.30890274047852	-1.82361543178558	-0.100308530032635	0.121146984398365	0.0801378786563873
-4.28622531890869	-6.30302572250366	-1.8303130865097	-0.100210100412369	0.12128022313118	0.0802271962165833
-4.28359365463257	-6.30985689163208	-1.83734333515167	-0.100085578858852	0.121163502335548	0.0802870765328407
-4.28403282165527	-6.30768871307373	-1.83728587627411	-0.100051991641521	0.121213726699352	0.0803738236427307
-4.27426910400391	-6.30512475967407	-1.83726370334625	-0.0999163910746574	0.121147327125072	0.0804675295948982
-4.27316093444824	-6.30192279815674	-1.84723281860352	-0.0998467728495598	0.121075659990311	0.0804815739393234
-4.26276016235352	-6.29880380630493	-1.8387246131897	-0.0998396873474121	0.120904043316841	0.0804597586393356
-4.26360416412354	-6.30278396606445	-1.84751558303833	-0.0999069362878799	0.120979115366936	0.0804925188422203
-4.26452732086182	-6.30560493469238	-1.8406982421875	-0.099878691136837	0.120860762894154	0.08045644313097
-4.26224374771118	-6.30464649200439	-1.84995067119598	-0.0997985228896141	0.120949350297451	0.0804953128099442
-4.26928424835205	-6.30731153488159	-1.86104941368103	-0.0996692627668381	0.120937772095203	0.0804921090602875
-4.26644659042358	-6.30354738235474	-1.8556125164032	-0.099616751074791	0.120970889925957	0.0805063769221306
-4.26213502883911	-6.30360555648804	-1.8567703962326	-0.0996036976575851	0.120947435498238	0.0804955959320068
-4.25737476348877	-6.30102014541626	-1.86390578746796	-0.099566750228405	0.120931081473827	0.0805525034666061
-4.24665975570679	-6.30181455612183	-1.86197221279144	-0.0995483472943306	0.120859801769257	0.0805186331272125
-4.24931192398071	-6.29710865020752	-1.86127984523773	-0.0996866524219513	0.120909847319126	0.0804935917258263
-4.23816537857056	-6.29784440994263	-1.86676430702209	-0.0996126532554626	0.120864376425743	0.0805548429489136
-4.23867177963257	-6.29895973205566	-1.85192382335663	-0.0997436791658401	0.12081191688776	0.0805140063166618
-4.23709201812744	-6.29709386825562	-1.86249101161957	-0.0997005179524422	0.120821535587311	0.0805196166038513
-4.2365779876709	-6.30224943161011	-1.86244678497314	-0.0997047051787376	0.120817735791206	0.0804853439331055
-4.23812198638916	-6.30055952072144	-1.86034774780273	-0.0997436419129372	0.120781607925892	0.080438457429409
-4.23998165130615	-6.30460929870605	-1.86617159843445	-0.0995849221944809	0.12078270316124	0.080431267619133
-4.23983383178711	-6.30270051956177	-1.87094378471375	-0.0995473489165306	0.1208211556077	0.0804280191659927
-4.23978042602539	-6.30094718933105	-1.87577104568481	-0.0995021983981133	0.12091651558876	0.0803748294711113
-4.23944282531738	-6.30334568023682	-1.87517189979553	-0.0994661897420883	0.120829455554485	0.0803477019071579
-4.23586225509644	-6.29725551605225	-1.87298107147217	-0.0994625464081764	0.120880410075188	0.0803387239575386
-4.23557472229004	-6.30009508132935	-1.87000691890717	-0.0995608195662498	0.120814733207226	0.0802270472049713
-4.23400068283081	-6.29452610015869	-1.87337708473206	-0.0996109247207642	0.120827287435532	0.0801582261919975
-4.23613977432251	-6.29952812194824	-1.85988235473633	-0.0997198596596718	0.120708644390106	0.0800198242068291
-4.23999261856079	-6.29610395431519	-1.86152136325836	-0.0997032895684242	0.120737589895725	0.0799195766448975
-4.24355602264404	-6.30236148834229	-1.86488997936249	-0.0997091829776764	0.120775371789932	0.0798259079456329
-4.25264120101929	-6.30263376235962	-1.86465919017792	-0.0997381880879402	0.120833098888397	0.0797067582607269
-4.25265312194824	-6.30012464523315	-1.87126266956329	-0.0996831208467484	0.120945475995541	0.0796162784099579
-4.25657939910889	-6.30304861068726	-1.87748742103577	-0.0997546687722206	0.12091288715601	0.0796415209770203
-4.25657606124878	-6.30084133148193	-1.86320650577545	-0.0997627153992653	0.120944201946259	0.0794495642185211
-4.25549459457397	-6.29953002929688	-1.87025713920593	-0.0998016819357872	0.120955236256123	0.0794591680169106
-4.25617456436157	-6.29549741744995	-1.86487925052643	-0.099863089621067	0.120998360216618	0.0793128311634064
-4.24880790710449	-6.29735660552979	-1.85940945148468	-0.0999165773391724	0.120975442230701	0.0792604386806488
-4.25241708755493	-6.29317426681519	-1.85022449493408	-0.100048258900642	0.120968550443649	0.07917819917202
-4.2538914680481	-6.29886913299561	-1.85591042041779	-0.100082039833069	0.120982080698013	0.0791295319795609
-4.25981473922729	-6.29882764816284	-1.84425640106201	-0.100086316466331	0.120967753231525	0.0789729207754135
-4.26556348800659	-6.30186128616333	-1.85907375812531	-0.100097320973873	0.121031008660793	0.0789771676063538
-4.26880025863647	-6.30316638946533	-1.85221111774445	-0.100083701312542	0.121102623641491	0.0787643492221832
-4.27074193954468	-6.30267095565796	-1.85645151138306	-0.100070811808109	0.121115744113922	0.0787874907255173
-4.27070188522339	-6.30416345596313	-1.85332119464874	-0.100104570388794	0.121166437864304	0.0786736011505127
-4.27301836013794	-6.302414894104	-1.84471118450165	-0.100070111453533	0.121128134429455	0.0785723924636841
-4.2717432975769	-6.29864597320557	-1.84991407394409	-0.10026790201664	0.121192127466202	0.0784403383731842
-4.27857494354248	-6.3012433052063	-1.83559966087341	-0.100312247872353	0.121011935174465	0.07830810546875
-4.27947664260864	-6.3000373840332	-1.8410679101944	-0.100376896560192	0.121098421514034	0.078162893652916
-4.28973913192749	-6.30422973632813	-1.84521245956421	-0.100389793515205	0.12115253508091	0.0780812799930573
-4.29408168792725	-6.30648708343506	-1.84121882915497	-0.100392431020737	0.121207721531391	0.077934518456459
-4.29376316070557	-6.30131340026855	-1.84958577156067	-0.100316360592842	0.121273033320904	0.0778643935918808
-4.29358625411987	-6.30331468582153	-1.83467698097229	-0.100407384335995	0.12121570110321	0.0777308493852615
-4.29665994644165	-6.29815053939819	-1.83321237564087	-0.100583471357822	0.121290169656277	0.0776108950376511
-4.29821014404297	-6.30588245391846	-1.83109569549561	-0.100585497915745	0.121193543076515	0.0774795934557915
-4.30742740631104	-6.30724477767944	-1.83523368835449	-0.10068790614605	0.121337912976742	0.0773803368210793
-4.31100177764893	-6.31142520904541	-1.83778178691864	-0.100633107125759	0.121340289711952	0.0773342251777649
-4.31648778915405	-6.31168651580811	-1.84447157382965	-0.100554294884205	0.121497333049774	0.0772557109594345
-4.31376028060913	-6.30888319015503	-1.84070456027985	-0.100464306771755	0.121437706053257	0.0771577954292297
-4.31948328018188	-6.31177520751953	-1.84589195251465	-0.1005629748106	0.121434092521667	0.0771156325936317
-4.31976461410522	-6.30846309661865	-1.84335696697235	-0.100466154515743	0.121438793838024	0.0770283937454224
-4.32083034515381	-6.30829668045044	-1.84243178367615	-0.100605234503746	0.121423341333866	0.0769807100296021
-4.31961536407471	-6.30848932266235	-1.83702063560486	-0.100647002458572	0.121361114084721	0.0768511593341827
-4.32458448410034	-6.30875635147095	-1.83623933792114	-0.100744538009167	0.121443845331669	0.0768252089619637
-4.33424472808838	-6.31177473068237	-1.83760845661163	-0.100714944303036	0.121421881020069	0.0766311287879944
-4.33633327484131	-6.31189823150635	-1.84587931632996	-0.100739240646362	0.121476732194424	0.0766400322318077
-4.34335851669312	-6.31530332565308	-1.83974659442902	-0.100707575678825	0.121547512710094	0.0764688774943352
-4.34423732757568	-6.31533288955688	-1.8514552116394	-0.10071262717247	0.121505111455917	0.0765075981616974
-4.34273815155029	-6.31331014633179	-1.84079599380493	-0.100673459470272	0.121576361358166	0.0763686150312424
-4.34453344345093	-6.30970001220703	-1.84372138977051	-0.100811578333378	0.121587015688419	0.076358824968338
-4.33972072601318	-6.30793952941895	-1.83871960639954	-0.100859269499779	0.121549233794212	0.0763035267591476
-4.33913230895996	-6.3063793182373	-1.82812511920929	-0.100977197289467	0.121555037796497	0.0761676728725433
-4.34716272354126	-6.30841827392578	-1.83998370170593	-0.100996889173985	0.121566534042358	0.0761338025331497
-4.34965658187866	-6.31167316436768	-1.83247566223145	-0.101030498743057	0.121692545711994	0.0760339871048927
-4.34859418869019	-6.30725860595703	-1.84158098697662	-0.10104950517416	0.121676683425903	0.0760024189949036
-4.34767150878906	-6.30696296691895	-1.83287107944489	-0.101183384656906	0.121796809136868	0.0760280340909958
-4.34384775161743	-6.30538892745972	-1.82490563392639	-0.101219065487385	0.121683895587921	0.0759537145495415
-4.33899021148682	-6.29756784439087	-1.82719910144806	-0.101295508444309	0.121797442436218	0.0759248659014702
-4.33991098403931	-6.30502557754517	-1.81999278068542	-0.101369254291058	0.121735282242298	0.0758851617574692
-4.33928203582764	-6.30057239532471	-1.81666922569275	-0.101496070623398	0.121818602085114	0.075776495039463
-4.34356212615967	-6.30592489242554	-1.8165283203125	-0.101514115929604	0.121795870363712	0.0757564976811409
-4.34927225112915	-6.3059606552124	-1.82327854633331	-0.101622149348259	0.121847949922085	0.0756886824965477
-4.34961271286011	-6.31079721450806	-1.81635236740112	-0.101536706089973	0.121870994567871	0.0755647420883179
-4.35877561569214	-6.31144189834595	-1.8188453912735	-0.101649716496468	0.122019097208977	0.0755857452750206
-4.35543012619019	-6.31272745132446	-1.81693208217621	-0.101546451449394	0.122059762477875	0.0754892081022263
-4.357177734375	-6.30933904647827	-1.81581115722656	-0.101683214306831	0.12210264056921	0.0754581168293953
-4.35322284698486	-6.31151866912842	-1.80884921550751	-0.10174249112606	0.121980413794518	0.0753698274493217
-4.35619258880615	-6.31057119369507	-1.79833590984344	-0.10190261900425	0.12211050093174	0.0752453356981277
-4.35948991775513	-6.31167697906494	-1.79916822910309	-0.101992331445217	0.122018977999687	0.0751641020178795
-4.36677837371826	-6.31726980209351	-1.79754865169525	-0.10206388682127	0.122129566967487	0.0750370770692825
-4.37419891357422	-6.32034206390381	-1.8057177066803	-0.102002196013927	0.122201509773731	0.074912503361702
-4.37553262710571	-6.31853437423706	-1.80184745788574	-0.102056816220284	0.122309252619743	0.0748849436640739
-4.37766456604004	-6.32217454910278	-1.79869294166565	-0.102042526006699	0.122261568903923	0.0747837349772453
-4.3774847984314	-6.3172755241394	-1.7960125207901	-0.102145209908485	0.122341983020306	0.0746920928359032
-4.37473773956299	-6.31983041763306	-1.79386234283447	-0.102282643318176	0.122293315827847	0.0746076926589012
-4.37704181671143	-6.31817674636841	-1.78163051605225	-0.102359898388386	0.122342996299267	0.0744040906429291
-4.37721490859985	-6.31956577301025	-1.78538072109222	-0.102461740374565	0.122320480644703	0.0743963122367859
-4.38353109359741	-6.32278776168823	-1.77727890014648	-0.102513901889324	0.122274599969387	0.074229896068573
-4.38511514663696	-6.32663869857788	-1.7849634885788	-0.102559015154839	0.122272960841656	0.0741416662931442
-4.39588356018066	-6.3278374671936	-1.77920663356781	-0.102529168128967	0.122409269213676	0.0739903151988983
-4.39461231231689	-6.32891798019409	-1.77810192108154	-0.102529458701611	0.122416220605373	0.0740159973502159
-4.39738798141479	-6.33125066757202	-1.77632796764374	-0.102521821856499	0.122537933290005	0.0738193839788437
-4.39987659454346	-6.33190679550171	-1.78193736076355	-0.102620966732502	0.122472114861012	0.0738574415445328
-4.39674139022827	-6.32843732833862	-1.77686011791229	-0.102608285844326	0.122568100690842	0.0737193450331688
-4.39943552017212	-6.32883834838867	-1.77542197704315	-0.102639555931091	0.122464425861835	0.0736301317811012
-4.40027761459351	-6.32934045791626	-1.77243399620056	-0.102791912853718	0.12242753058672	0.0735086351633072
-4.40092086791992	-6.33214473724365	-1.76653861999512	-0.102758452296257	0.122372664511204	0.0734169632196426
-4.40778112411499	-6.32744455337524	-1.77178645133972	-0.102882549166679	0.122429333627224	0.0733947455883026
-4.41183710098267	-6.33942222595215	-1.76880180835724	-0.102757945656776	0.122428573668003	0.0732585936784744
-4.41710138320923	-6.33551549911499	-1.7788188457489	-0.102814301848412	0.122540488839149	0.0732310488820076
-4.42102336883545	-6.33618688583374	-1.77199065685272	-0.102718733251095	0.122542694211006	0.0732292607426643
-4.41795110702515	-6.33829307556152	-1.7762678861618	-0.102753341197968	0.122579537332058	0.0732055604457855
-4.4148097038269	-6.33069038391113	-1.77156567573547	-0.102786310017109	0.122502870857716	0.0731611549854279
-4.41833591461182	-6.33409833908081	-1.7638031244278	-0.102892190217972	0.122455649077892	0.0730566754937172
-4.42110919952393	-6.33482599258423	-1.76617932319641	-0.102950394153595	0.122457526624203	0.0729577615857124
-4.42436695098877	-6.33506536483765	-1.77252554893494	-0.102987036108971	0.12249805778265	0.0729452595114708
-4.43138217926025	-6.33927297592163	-1.7661155462265	-0.102925218641758	0.122497789561749	0.0728437751531601
-4.43217849731445	-6.33876323699951	-1.76917970180511	-0.102907381951809	0.12253425270319	0.0727939531207085
-4.44087409973145	-6.34173250198364	-1.77458691596985	-0.102901332080364	0.122548945248127	0.072782926261425
-4.43607711791992	-6.33782196044922	-1.76584196090698	-0.102904729545116	0.122598171234131	0.0726889967918396
-4.43366289138794	-6.33757209777832	-1.77080392837524	-0.102950356900692	0.122597359120846	0.0726548731327057
-4.43418884277344	-6.33802032470703	-1.76433944702148	-0.103127136826515	0.122597858309746	0.0725586414337158
-4.43453502655029	-6.33816576004028	-1.76721787452698	-0.103072538971901	0.122528322041035	0.0725228413939476
-4.43974876403809	-6.33880186080933	-1.75438356399536	-0.103184223175049	0.122485108673573	0.0723835304379463
-4.44318532943726	-6.34398317337036	-1.75656807422638	-0.103278897702694	0.122565232217312	0.0723308771848679
-4.44993543624878	-6.34443426132202	-1.75761592388153	-0.103218570351601	0.122571229934692	0.0721374303102493
-4.45681571960449	-6.34548234939575	-1.76449227333069	-0.103260986506939	0.122638344764709	0.0721547305583954
-4.45814752578735	-6.3468804359436	-1.76073336601257	-0.103120803833008	0.122744798660278	0.0719564408063889
-4.4610538482666	-6.34507703781128	-1.76473522186279	-0.103207044303417	0.122725546360016	0.0719441026449203
-4.45765829086304	-6.34143924713135	-1.75411975383759	-0.103281602263451	0.122704550623894	0.0717486068606377
-4.46564722061157	-6.34711217880249	-1.75549626350403	-0.103281423449516	0.122653186321259	0.0716851204633713
-4.46460199356079	-6.34335327148438	-1.75635457038879	-0.103369399905205	0.122672997415066	0.0715133398771286
-4.47597455978394	-6.34632682800293	-1.74974012374878	-0.103320173919201	0.122636534273624	0.0713709965348244
-4.4814920425415	-6.35061454772949	-1.75956618785858	-0.103317432105541	0.122669719159603	0.0712589621543884
-4.48508214950562	-6.35636281967163	-1.76901769638062	-0.103180937469006	0.122822754085064	0.0711795762181282
-4.48603248596191	-6.35262203216553	-1.7682112455368	-0.103114284574986	0.122718743979931	0.0710728019475937
-4.48691940307617	-6.3503885269165	-1.76373672485352	-0.103227004408836	0.122689127922058	0.0710070431232452
-4.48912477493286	-6.35493612289429	-1.76406049728394	-0.103183828294277	0.122586712241173	0.0708751827478409
-4.49791240692139	-6.35321235656738	-1.76700782775879	-0.103268802165985	0.122623950242996	0.0707768425345421
-4.50404119491577	-6.36146450042725	-1.77000284194946	-0.103201434016228	0.122546784579754	0.0706507116556168
-4.51076364517212	-6.35815143585205	-1.77162432670593	-0.103169478476048	0.12263847142458	0.0705335587263107
-4.51594495773315	-6.36176347732544	-1.7797976732254	-0.103031769394875	0.122675865888596	0.0704796239733696
-4.51589250564575	-6.36160230636597	-1.78059935569763	-0.103035256266594	0.122730813920498	0.0703446790575981
-4.51463890075684	-6.35470485687256	-1.77511858940125	-0.103056624531746	0.122664868831635	0.0702143907546997
-4.52010154724121	-6.35810327529907	-1.76949191093445	-0.103149674832821	0.122652590274811	0.0700954869389534
-4.52201223373413	-6.35831260681152	-1.77516674995422	-0.103189796209335	0.122580833733082	0.0699652954936028
-4.52960300445557	-6.36234855651855	-1.77942824363708	-0.103196874260902	0.122576899826527	0.0698338747024536
-4.54114389419556	-6.36599445343018	-1.78515899181366	-0.103144943714142	0.122577197849751	0.0697275996208191
-4.54284334182739	-6.36405277252197	-1.79093968868256	-0.103007115423679	0.122724786400795	0.0696346908807755
-4.5520076751709	-6.36351680755615	-1.7987767457962	-0.103009037673473	0.122712828218937	0.0696050077676773
-4.54663467407227	-6.36072015762329	-1.78468668460846	-0.103070430457592	0.122687965631485	0.0694703757762909
-4.54901647567749	-6.35847949981689	-1.79630088806152	-0.103087946772575	0.122712135314941	0.0694113224744797
-4.54752254486084	-6.35563135147095	-1.78688275814056	-0.10322368144989	0.122667074203491	0.069213941693306
-4.55028057098389	-6.35484409332275	-1.79138386249542	-0.103300698101521	0.122647330164909	0.0691382884979248
-4.56046295166016	-6.35755586624146	-1.78943467140198	-0.103308402001858	0.122614607214928	0.0690056830644608
-4.56940889358521	-6.35859537124634	-1.79701089859009	-0.103337928652763	0.122671388089657	0.0689642727375031
-4.57514429092407	-6.36092281341553	-1.80236148834229	-0.103273689746857	0.122735172510147	0.0687307789921761
-4.57965326309204	-6.35882043838501	-1.80933284759521	-0.103302888572216	0.122783504426479	0.0687545016407967
-4.57955074310303	-6.35502290725708	-1.80369627475739	-0.103243634104729	0.122748754918575	0.0685728713870049
-4.57883262634277	-6.35211324691772	-1.80606007575989	-0.103310756385326	0.12279000133276	0.0685614049434662
-4.5761079788208	-6.34617900848389	-1.79518306255341	-0.103362947702408	0.122785903513432	0.0684414356946945
-4.58218812942505	-6.34816741943359	-1.80734157562256	-0.103422656655312	0.122711412608624	0.0683455690741539
-4.58858919143677	-6.35102272033691	-1.8060884475708	-0.103424482047558	0.122766301035881	0.0682012438774109
-4.59161853790283	-6.35233736038208	-1.80852067470551	-0.103389270603657	0.122902646660805	0.068090945482254
-4.59410619735718	-6.34987497329712	-1.80652511119843	-0.103462904691696	0.122882664203644	0.0681059956550598
-4.58943128585815	-6.34228610992432	-1.79449844360352	-0.103501044213772	0.122855827212334	0.0679370984435081
-4.59138679504395	-6.34489345550537	-1.79953694343567	-0.103599548339844	0.122806288301945	0.067895233631134
-4.60082769393921	-6.34201097488403	-1.79971706867218	-0.103559859097004	0.122871987521648	0.0677059069275856
-4.60497236251831	-6.34854602813721	-1.8029351234436	-0.103573061525822	0.122987940907478	0.0677059218287468
-4.60050678253174	-6.34452104568481	-1.80171585083008	-0.103471301496029	0.123002618551254	0.0676571950316429
-4.59760332107544	-6.33590078353882	-1.7984527349472	-0.103594116866589	0.123042546212673	0.0675924867391586
-4.59977436065674	-6.33960676193237	-1.7914365530014	-0.103734962642193	0.122956775128841	0.0675674676895142
-4.59952020645142	-6.33732461929321	-1.78908348083496	-0.103739202022552	0.123000040650368	0.0674230679869652
-4.60261917114258	-6.34150695800781	-1.7928478717804	-0.10370597243309	0.123037524521351	0.0674162581562996
-4.60561275482178	-6.33930206298828	-1.78989064693451	-0.103668682277203	0.123088300228119	0.0674020200967789
-4.59453535079956	-6.33215188980103	-1.78768134117126	-0.10372306406498	0.123120009899139	0.0674677044153214
-4.59505844116211	-6.33506488800049	-1.77159488201141	-0.103833168745041	0.123003751039505	0.0673947781324387
-4.6010684967041	-6.33123779296875	-1.78295016288757	-0.103923626244068	0.123114347457886	0.0672913864254951
-4.60201501846313	-6.33949327468872	-1.77917766571045	-0.103883199393749	0.123152807354927	0.0672948509454727
-4.59953880310059	-6.33351612091064	-1.77614629268646	-0.103859007358551	0.123273469507694	0.0672627389431
-4.59609603881836	-6.32853364944458	-1.77042961120605	-0.103933706879616	0.123230032622814	0.0672787353396416
-4.59436750411987	-6.32884979248047	-1.76202094554901	-0.103986091911793	0.123225696384907	0.0671385079622269
-4.59428548812866	-6.32605743408203	-1.76235222816467	-0.104182071983814	0.123304940760136	0.0671100839972496
-4.59615325927734	-6.32982444763184	-1.75423836708069	-0.104135118424892	0.123295500874519	0.0670570954680443
-4.60702610015869	-6.32983160018921	-1.76075673103333	-0.104232408106327	0.123429983854294	0.0669414326548576
-4.60084581375122	-6.33085870742798	-1.75195205211639	-0.104131795465946	0.123474530875683	0.0669134557247162
-4.5989408493042	-6.32444763183594	-1.75163626670837	-0.104204952716827	0.123515881597996	0.0668791085481644
-4.59530639648438	-6.32666969299316	-1.73460423946381	-0.104532912373543	0.123398520052433	0.0667840838432312
-4.6045618057251	-6.33129644393921	-1.73782753944397	-0.104449070990086	0.123535476624966	0.0666425079107285
-4.60981750488281	-6.3306713104248	-1.7413341999054	-0.104443795979023	0.123656801879406	0.0666834264993668
-4.60680675506592	-6.32844257354736	-1.73410403728485	-0.104403555393219	0.1236712038517	0.0665677785873413
-4.60758304595947	-6.32829284667969	-1.73535561561584	-0.104487963020802	0.123666845262051	0.0665295794606209
-4.60349702835083	-6.32890939712524	-1.72121322154999	-0.104588538408279	0.123581610620022	0.0663564428687096
-4.61022281646729	-6.33210515975952	-1.72596085071564	-0.104695536196232	0.12369129806757	0.0662858039140701
-4.62151527404785	-6.3378701210022	-1.72336483001709	-0.104612685739994	0.123667694628239	0.0661632865667343
-4.62446975708008	-6.33803510665894	-1.72733211517334	-0.104534707963467	0.12382722645998	0.0660666227340698
-4.62479019165039	-6.33735656738281	-1.7322416305542	-0.10461038351059	0.123837620019913	0.0660277828574181
-4.62475919723511	-6.33328914642334	-1.71541512012482	-0.104640908539295	0.123749502003193	0.0658460706472397
-4.62975740432739	-6.3379077911377	-1.71633207798004	-0.104762479662895	0.123817749321461	0.0657548978924751
-4.64159917831421	-6.34230947494507	-1.71766769886017	-0.10476116091013	0.123813487589359	0.0655223652720451
-4.64991426467896	-6.34543609619141	-1.71819198131561	-0.104772619903088	0.12392795085907	0.0654557943344116
-4.65467262268066	-6.34864616394043	-1.71664607524872	-0.104618608951569	0.123993813991547	0.0653212890028954
-4.65376806259155	-6.34465551376343	-1.71304154396057	-0.104714266955853	0.123967155814171	0.0651294142007828
-4.65715217590332	-6.34961748123169	-1.70477724075317	-0.104890234768391	0.123976208269596	0.0650076866149902
-4.66646575927734	-6.35273408889771	-1.69730961322784	-0.104971192777157	0.123926647007465	0.0647959113121033
-4.67846012115479	-6.35420846939087	-1.70841526985168	-0.104880154132843	0.124010995030403	0.0647090524435043
-4.68918752670288	-6.35959815979004	-1.71127104759216	-0.104782290756702	0.124189503490925	0.0644963830709457
-4.68885564804077	-6.36020374298096	-1.70999050140381	-0.104871518909931	0.124178268015385	0.0644290819764137
-4.6845874786377	-6.3587908744812	-1.70337975025177	-0.104885064065456	0.124176159501076	0.0642994716763496
-4.69668245315552	-6.36028909683228	-1.70396387577057	-0.104946471750736	0.124166168272495	0.0641501620411873
-4.71080017089844	-6.36878967285156	-1.70758521556854	-0.104953274130821	0.12415636330843	0.0640545338392258
-4.71687030792236	-6.37436199188232	-1.71737849712372	-0.104731984436512	0.124214380979538	0.0639210864901543
-4.7151346206665	-6.37074136734009	-1.70838224887848	-0.104766264557838	0.124267503619194	0.0637969002127647
-4.72225189208984	-6.37532520294189	-1.70836174488068	-0.104857511818409	0.124183230102062	0.063790887594223
-4.73424386978149	-6.38057470321655	-1.70607030391693	-0.104870177805424	0.124177679419518	0.0635270178318024
-4.74223470687866	-6.3847713470459	-1.72225296497345	-0.104779846966267	0.124224431812763	0.0634970143437386
-4.74445390701294	-6.38708591461182	-1.71846735477448	-0.104728907346725	0.124333113431931	0.0634070634841919
-4.74693250656128	-6.38406085968018	-1.71575498580933	-0.104784660041332	0.124291978776455	0.0633345618844032
-4.74868011474609	-6.38935470581055	-1.71370387077332	-0.104894824326038	0.124204285442829	0.0632785782217979
-4.75688219070435	-6.38903379440308	-1.70881199836731	-0.104796662926674	0.124250024557114	0.0630587339401245
-4.76992273330688	-6.39531755447388	-1.72540020942688	-0.104815758764744	0.124292366206646	0.0630580559372902
-4.77392148971558	-6.39742612838745	-1.71780228614807	-0.104741938412189	0.124415166676044	0.0629337131977081
-4.77308368682861	-6.39953947067261	-1.72604322433472	-0.104790337383747	0.124443538486958	0.0629578903317451
-4.77108192443848	-6.39533996582031	-1.71210598945618	-0.104808449745178	0.124404981732368	0.0628860741853714
-4.77866888046265	-6.40017557144165	-1.71469020843506	-0.104950726032257	0.124396435916424	0.0627951100468636
-4.78532934188843	-6.40322017669678	-1.72341823577881	-0.10489509254694	0.124496661126614	0.0627376884222031
-4.78534126281738	-6.40304040908813	-1.71992099285126	-0.104819439351559	0.124627284705639	0.0626613572239876
-4.78622198104858	-6.40325975418091	-1.71960031986237	-0.104917109012604	0.1245481595397	0.0626775249838829
-4.78387451171875	-6.40027809143066	-1.71778953075409	-0.104987986385822	0.124566771090031	0.0626029595732689
-4.79305982589722	-6.40343952178955	-1.71551954746246	-0.105029039084911	0.124578900635242	0.0625313594937325
-4.8002233505249	-6.40487146377563	-1.71221685409546	-0.105062000453472	0.12465612590313	0.06247279047966
-4.80084466934204	-6.40920925140381	-1.7235279083252	-0.105013564229012	0.124831892549992	0.0624347813427448
-4.8017258644104	-6.4109354019165	-1.72475075721741	-0.104957453906536	0.124747760593891	0.0625001713633537
-4.79783153533936	-6.40182209014893	-1.72490835189819	-0.105017334222794	0.12487880885601	0.062485083937645
-4.80116033554077	-6.40562725067139	-1.71283423900604	-0.105118148028851	0.124698676168919	0.0624264031648636
-4.80619764328003	-6.40571308135986	-1.71811044216156	-0.10518491268158	0.124857105314732	0.062358196824789
-4.80958986282349	-6.4111180305481	-1.7269994020462	-0.105152189731598	0.124906592071056	0.0623375587165356
-4.81417036056519	-6.41021060943604	-1.72153067588806	-0.105169497430325	0.124930404126644	0.0623806789517403
-4.80976295471191	-6.40728330612183	-1.73056387901306	-0.10516819357872	0.125042021274567	0.0624169558286667
-4.80843353271484	-6.40672779083252	-1.71556782722473	-0.105253785848618	0.124943763017654	0.0624105781316757
-4.81142520904541	-6.4043345451355	-1.71665167808533	-0.105450138449669	0.125013530254364	0.062426470220089
-4.8129677772522	-6.41246223449707	-1.72087347507477	-0.105332903563976	0.125103756785393	0.062406875193119
-4.81608581542969	-6.40897989273071	-1.72551298141479	-0.105313055217266	0.125251352787018	0.0624678507447243
-4.80877447128296	-6.40322065353394	-1.71712100505829	-0.105352573096752	0.12529057264328	0.0624645464122295
-4.80688428878784	-6.40425443649292	-1.71360611915588	-0.105492368340492	0.125164911150932	0.0624661184847355
-4.81105899810791	-6.40402698516846	-1.71962821483612	-0.10561840236187	0.12532451748848	0.0624592266976833
-4.81347703933716	-6.40899610519409	-1.72154152393341	-0.105474129319191	0.125396937131882	0.0624607726931572
-4.81873178482056	-6.40642690658569	-1.7203015089035	-0.105506889522076	0.125516295433044	0.0625347197055817
-4.81066370010376	-6.40284204483032	-1.71684074401855	-0.105567961931229	0.125552743673325	0.0624862238764763
-4.80821466445923	-6.40106058120728	-1.71021246910095	-0.105617426335812	0.125562742352486	0.0625003054738045
-4.81232595443726	-6.40282821655273	-1.70421540737152	-0.105835631489754	0.125523149967194	0.0624619051814079
-4.81801080703735	-6.40524387359619	-1.71359944343567	-0.105813913047314	0.125649735331535	0.0623854622244835
-4.82769250869751	-6.40425300598145	-1.71941947937012	-0.105755425989628	0.1257503926754	0.0624536089599133
-4.82230567932129	-6.40417432785034	-1.71704864501953	-0.105712376534939	0.125764116644859	0.0623846352100372
-4.82235240936279	-6.40082454681396	-1.71004521846771	-0.105822131037712	0.125824391841888	0.0624722875654697
-4.81706142425537	-6.39916276931763	-1.70485949516296	-0.105928741395473	0.125765293836594	0.0623597502708435
-4.81858491897583	-6.39783477783203	-1.7076917886734	-0.106070570647717	0.125842720270157	0.0623830519616604
-4.82260894775391	-6.40264272689819	-1.69536590576172	-0.106125555932522	0.125792637467384	0.0623448714613914
-4.82564067840576	-6.40082406997681	-1.7037535905838	-0.106097750365734	0.126007184386253	0.0622898638248444
-4.83371686935425	-6.40179872512817	-1.71000671386719	-0.106012918055058	0.125969484448433	0.0623830631375313
-4.82857894897461	-6.3997106552124	-1.69476807117462	-0.106026142835617	0.125996321439743	0.062323447316885
-4.82468414306641	-6.39965105056763	-1.70538794994354	-0.106118865311146	0.12602624297142	0.0623616985976696
-4.81900310516357	-6.39980888366699	-1.68660032749176	-0.10628492385149	0.12602886557579	0.0622760243713856
-4.82546138763428	-6.39898681640625	-1.68788135051727	-0.10633247345686	0.126113638281822	0.0623440183699131
-4.8298978805542	-6.40592098236084	-1.68363380432129	-0.106182962656021	0.126131474971771	0.0622723922133446
-4.83016872406006	-6.4045877456665	-1.69292366504669	-0.106252454221249	0.12628398835659	0.0623175986111164
-4.82666110992432	-6.40210151672363	-1.69085288047791	-0.106298431754112	0.12626676261425	0.0623071417212486
-4.81904792785645	-6.40369081497192	-1.67530846595764	-0.106460466980934	0.126195386052132	0.0622090958058834
-4.82359457015991	-6.40353679656982	-1.675577044487	-0.106463380157948	0.126229733228683	0.0622814558446407
-4.82941198348999	-6.40913820266724	-1.67164361476898	-0.106498554348946	0.126282438635826	0.0621720068156719
-4.83429145812988	-6.41047668457031	-1.67855954170227	-0.106427431106567	0.126377865672112	0.0622496269643307
-4.8325891494751	-6.4074821472168	-1.6755633354187	-0.106400519609451	0.126397237181664	0.062155906111002
-4.83069705963135	-6.40759563446045	-1.66960644721985	-0.106566049158573	0.126349702477455	0.0622125640511513
-4.82975482940674	-6.41146421432495	-1.66618037223816	-0.106587514281273	0.126287952065468	0.0621650815010071
-4.83377265930176	-6.41292715072632	-1.66062331199646	-0.106673926115036	0.126293316483498	0.0620355866849422
-4.84427928924561	-6.41725158691406	-1.67151546478271	-0.106618858873844	0.126283407211304	0.0620840191841125
-4.8456654548645	-6.4194540977478	-1.66484570503235	-0.10651071369648	0.126466646790504	0.061944492161274
-4.84548282623291	-6.41933345794678	-1.6720153093338	-0.106567360460758	0.126435235142708	0.0619973205029964
-4.84135580062866	-6.42038869857788	-1.65724205970764	-0.106725484132767	0.12647120654583	0.0619228221476078
-4.84624099731445	-6.42025423049927	-1.65360605716705	-0.106737725436687	0.126413211226463	0.0618696175515652
-4.84493446350098	-6.42280530929565	-1.65318810939789	-0.106810472905636	0.126383557915688	0.0617950744926929
-4.85216999053955	-6.42598676681519	-1.65222883224487	-0.10679230093956	0.126519098877907	0.061745673418045
-4.85619688034058	-6.42943716049194	-1.65901434421539	-0.10675710439682	0.126480117440224	0.0617309510707855
-4.85358905792236	-6.42794370651245	-1.6516273021698	-0.106743365526199	0.126722902059555	0.0616745948791504
-4.8514928817749	-6.42704248428345	-1.64206290245056	-0.106805197894573	0.126502975821495	0.0616488717496395
-4.85321950912476	-6.42872428894043	-1.64366376399994	-0.106942184269428	0.126532927155495	0.0615966618061066
-4.85657644271851	-6.43370008468628	-1.64606070518494	-0.106855891644955	0.126581147313118	0.061506412923336
-4.86347675323486	-6.43253087997437	-1.65226674079895	-0.106883339583874	0.126585602760315	0.0614269003272057
-4.86403322219849	-6.4342999458313	-1.647944688797	-0.106832519173622	0.12669537961483	0.0614490360021591
-4.86504077911377	-6.43196439743042	-1.6497677564621	-0.106874115765095	0.126614078879356	0.0613647848367691
-4.86081218719482	-6.42781209945679	-1.63853538036346	-0.106924176216125	0.126651555299759	0.0613440871238709
-4.86044549942017	-6.43318223953247	-1.63525807857513	-0.107029788196087	0.126561656594276	0.0612681321799755
-4.87155389785767	-6.43254709243774	-1.64093577861786	-0.107045851647854	0.126573011279106	0.0612203851342201
-4.87226629257202	-6.43758916854858	-1.64565110206604	-0.106940142810345	0.126723170280457	0.0611860528588295
-4.8702974319458	-6.43428373336792	-1.64277708530426	-0.107002504169941	0.126684710383415	0.0611204952001572
-4.86928224563599	-6.4311957359314	-1.63490808010101	-0.107148244976997	0.126662135124207	0.0610401183366776
-4.87112474441528	-6.43621349334717	-1.636967420578	-0.107184045016766	0.126639470458031	0.0609921291470528
-4.87922859191895	-6.43554878234863	-1.64203774929047	-0.107199393212795	0.126784697175026	0.060931608080864
-4.87640380859375	-6.43519592285156	-1.63957285881042	-0.107137709856033	0.126766815781593	0.0609315596520901
-4.87332677841187	-6.43206453323364	-1.63199782371521	-0.10721368342638	0.126708194613457	0.0608638748526573
-4.87525224685669	-6.43093013763428	-1.64072108268738	-0.107304364442825	0.126728475093842	0.0608326233923435
-4.87593984603882	-6.43889045715332	-1.63059186935425	-0.107357315719128	0.126708567142487	0.0607386007905006
-4.88597679138184	-6.4380521774292	-1.64521777629852	-0.10732439160347	0.126849606633186	0.0607504323124886
-4.87860822677612	-6.43742275238037	-1.63792133331299	-0.107138767838478	0.126795366406441	0.0606518387794495
-4.8802433013916	-6.43481731414795	-1.64384949207306	-0.107264369726181	0.126832440495491	0.0606289878487587
-4.8808913230896	-6.43541288375854	-1.63558602333069	-0.107425466179848	0.126749396324158	0.0606215000152588
-4.88671875	-6.44073247909546	-1.63536822795868	-0.107392325997353	0.126838520169258	0.0604950115084648
-4.89409637451172	-6.44258737564087	-1.64554023742676	-0.107325807213783	0.126869097352028	0.060506958514452
-4.8951530456543	-6.44063997268677	-1.64555394649506	-0.107217267155647	0.12681533396244	0.0604231171309948
-4.89332485198975	-6.43739032745361	-1.64553809165955	-0.107255108654499	0.126838251948357	0.0604724511504173
-4.88545179367065	-6.4349217414856	-1.63588356971741	-0.107385948300362	0.126770183444023	0.0603648200631142
-4.8870153427124	-6.43777179718018	-1.64212381839752	-0.107458233833313	0.126755595207214	0.0604018568992615
-4.89787149429321	-6.44069194793701	-1.64247417449951	-0.107430279254913	0.126785859465599	0.0603175386786461
-4.89550447463989	-6.43650579452515	-1.64338743686676	-0.107280671596527	0.126789093017578	0.0602880455553532
-4.89691209793091	-6.43610858917236	-1.6534743309021	-0.107347771525383	0.12685814499855	0.0603681057691574
-4.88919401168823	-6.42901659011841	-1.64071357250214	-0.107404097914696	0.12675853073597	0.0602977052330971
-4.88936471939087	-6.42983198165894	-1.648721575737	-0.107542552053928	0.126759752631187	0.0602864250540733
-4.89522266387939	-6.43154811859131	-1.64759194850922	-0.107518941164017	0.126764252781868	0.0602609887719154
-4.89372587203979	-6.4318208694458	-1.64772593975067	-0.107456728816032	0.12681682407856	0.0603728927671909
-4.8859715461731	-6.42485475540161	-1.64653193950653	-0.107562258839607	0.126807644963264	0.0604136362671852
-4.88165998458862	-6.42501592636108	-1.63649320602417	-0.107698768377304	0.126674026250839	0.0603714995086193
-4.88214015960693	-6.42304372787476	-1.63967001438141	-0.107697330415249	0.126766353845596	0.0604071170091629
-4.89006185531616	-6.42794275283813	-1.64681220054626	-0.107604071497917	0.126739919185638	0.0604238174855709
-4.87843322753906	-6.42404174804688	-1.63483154773712	-0.107622399926186	0.12679348886013	0.0604158341884613
-4.87323570251465	-6.42037725448608	-1.64461612701416	-0.107716791331768	0.126787543296814	0.0605067200958729
-4.87313842773438	-6.42270708084106	-1.62274551391602	-0.107909977436066	0.126700326800346	0.0603928864002228
-4.87947654724121	-6.42262077331543	-1.6403169631958	-0.107906684279442	0.126818403601646	0.060457993298769
-4.87986421585083	-6.424241065979	-1.63794302940369	-0.107711434364319	0.126819685101509	0.0604096837341785
-4.87428140640259	-6.42054557800293	-1.63242483139038	-0.107803761959076	0.126835629343987	0.0604228675365448
-4.87110662460327	-6.42049884796143	-1.63458430767059	-0.107928805053234	0.126782730221748	0.0605351030826569
-4.87101316452026	-6.42161321640015	-1.62138879299164	-0.107984364032745	0.126742988824844	0.0604327246546745
-4.87078714370728	-6.42219829559326	-1.62783741950989	-0.107992857694626	0.126758322119713	0.0605658553540707
-4.87587785720825	-6.42559099197388	-1.62269079685211	-0.107914842665195	0.126758188009262	0.0605249106884003
-4.87468481063843	-6.42363262176514	-1.63872361183167	-0.107827596366405	0.126777812838554	0.0606334507465363
-4.86643075942993	-6.42142724990845	-1.63661015033722	-0.107739649713039	0.126710891723633	0.0606335960328579
-4.86516809463501	-6.41998815536499	-1.62983810901642	-0.107805132865906	0.126724287867546	0.0607327222824097
-4.86057233810425	-6.4235405921936	-1.62838399410248	-0.107895269989967	0.12660239636898	0.0608252808451653
-4.86099910736084	-6.42476224899292	-1.62364327907562	-0.107917182147503	0.126606687903404	0.0608143657445908
-4.86409378051758	-6.42748880386353	-1.63358974456787	-0.107813648879528	0.126567780971527	0.0609061121940613
-4.86331272125244	-6.4294867515564	-1.62806808948517	-0.107789278030396	0.126638054847717	0.0608601644635201
-4.85489892959595	-6.42883157730103	-1.63669145107269	-0.107699662446976	0.126567363739014	0.0609821490943432
-4.84900999069214	-6.42559576034546	-1.62155401706696	-0.1077830940485	0.126632884144783	0.0609829351305962
-4.85256242752075	-6.42692089080811	-1.62140166759491	-0.107888348400593	0.126515105366707	0.0609918460249901
-4.85091733932495	-6.43103361129761	-1.62224578857422	-0.107770875096321	0.126506686210632	0.0610430277884007
-4.8578987121582	-6.43338632583618	-1.62155187129974	-0.107723601162434	0.126601815223694	0.0609934777021408
-4.85624599456787	-6.43516826629639	-1.62462091445923	-0.107738822698593	0.126521453261375	0.0610994547605515
-4.84763097763062	-6.43285369873047	-1.61548697948456	-0.107701614499092	0.126671180129051	0.061007421463728
-4.84635734558105	-6.43169689178467	-1.61829090118408	-0.107760481536388	0.126497983932495	0.0611754767596722
-4.84629726409912	-6.43427753448486	-1.60696685314178	-0.107891723513603	0.126511961221695	0.061035580933094
-4.85067939758301	-6.44023704528809	-1.60969257354736	-0.107733629643917	0.126588419079781	0.0610449649393559
-4.85595369338989	-6.44111204147339	-1.60919177532196	-0.107779413461685	0.126643225550652	0.060993067920208
-4.85470962524414	-6.44374418258667	-1.61121344566345	-0.107707254588604	0.126763448119164	0.0609254240989685
-4.85405492782593	-6.44372081756592	-1.61233842372894	-0.107703238725662	0.126604586839676	0.0609146356582642
-4.85044717788696	-6.4432487487793	-1.59937834739685	-0.107828006148338	0.126565754413605	0.060808788985014
-4.85831069946289	-6.45133209228516	-1.60224795341492	-0.10782353579998	0.126589372754097	0.0607086084783077
-4.87291240692139	-6.45318412780762	-1.60251474380493	-0.107757262885571	0.126641228795052	0.0606871880590916
-4.87358236312866	-6.45882844924927	-1.61262762546539	-0.107571192085743	0.126652240753174	0.0606811717152596
-4.87548923492432	-6.45964097976685	-1.61270046234131	-0.107678174972534	0.126627802848816	0.0606908947229385
-4.87235450744629	-6.45695972442627	-1.61106503009796	-0.107731893658638	0.126583233475685	0.0606721863150597
-4.87402296066284	-6.46199131011963	-1.61052358150482	-0.107611604034901	0.126441970467567	0.0606061965227127
-4.88093948364258	-6.46177625656128	-1.61739861965179	-0.107677608728409	0.126510053873062	0.0606253519654274
-4.88264322280884	-6.46763229370117	-1.61867952346802	-0.107470221817493	0.126462638378143	0.0606756880879402
-4.88110017776489	-6.46316289901733	-1.61711943149567	-0.107440479099751	0.126446023583412	0.0606577023863792
-4.87843084335327	-6.46045303344727	-1.61834394931793	-0.10750462859869	0.126319348812103	0.0607466213405132
-4.88443183898926	-6.46900987625122	-1.61776292324066	-0.10746043920517	0.126328676939011	0.0607107877731323
-4.88887166976929	-6.47042942047119	-1.62702929973602	-0.107386454939842	0.126381859183311	0.0608026161789894
-4.8775577545166	-6.46365928649902	-1.62084591388702	-0.107354491949081	0.126380011439323	0.060857530683279
-4.87205123901367	-6.46704053878784	-1.62017321586609	-0.107413895428181	0.126230016350746	0.0608765408396721
-4.87749671936035	-6.46712970733643	-1.62101531028748	-0.107475750148296	0.126276239752769	0.060947310179472
-4.87613296508789	-6.47427701950073	-1.62635159492493	-0.107335120439529	0.126263082027435	0.0609705224633217
-4.87891292572021	-6.47323036193848	-1.62641632556915	-0.107342936098576	0.126289591193199	0.0610648319125175
-4.87101078033447	-6.47008275985718	-1.62209820747375	-0.107228763401508	0.126331195235252	0.061128918081522
-4.869300365448	-6.47014808654785	-1.6247866153717	-0.107302114367485	0.126254737377167	0.0611814297735691
-4.85933542251587	-6.47064733505249	-1.61055183410645	-0.107379071414471	0.126137927174568	0.0611693263053894
-4.86569118499756	-6.47312021255493	-1.6160774230957	-0.107410915195942	0.126202419400215	0.0612331591546535
-4.87512445449829	-6.47802972793579	-1.62451362609863	-0.107231974601746	0.126245439052582	0.061273168772459
-4.86828994750977	-6.4774374961853	-1.62433624267578	-0.107162043452263	0.126222535967827	0.0612090863287449
-4.86476373672485	-6.47494697570801	-1.61987471580505	-0.107232481241226	0.126219853758812	0.0612097904086113
-4.86592864990234	-6.47660684585571	-1.61053586006165	-0.10735335201025	0.126137048006058	0.0612134337425232
-4.87248992919922	-6.4838981628418	-1.61390781402588	-0.107214279472828	0.126235798001289	0.0611604861915112
-4.87886047363281	-6.48288631439209	-1.62797296047211	-0.107129156589508	0.126255795359612	0.0612046495079994
-4.86986351013184	-6.47980785369873	-1.61711537837982	-0.10709847509861	0.126219868659973	0.0611595474183559
-4.87013816833496	-6.48253631591797	-1.61603009700775	-0.107272043824196	0.126264303922653	0.0611759163439274
-4.87205123901367	-6.48681211471558	-1.61308598518372	-0.107288740575314	0.126193150877953	0.0610527843236923
-4.87922859191895	-6.4865665435791	-1.61739301681519	-0.107178457081318	0.126316130161285	0.0610120445489883
-4.88608980178833	-6.48819065093994	-1.62822341918945	-0.107064999639988	0.126348212361336	0.0610511489212513
-4.87680006027222	-6.48547315597534	-1.61660706996918	-0.107222124934196	0.126247182488441	0.0609788075089455
-4.8786039352417	-6.4868631362915	-1.61867165565491	-0.107250340282917	0.126266896724701	0.0609767250716686
-4.8885555267334	-6.48707151412964	-1.61350286006927	-0.107321076095104	0.126271054148674	0.0608422756195068
-4.89205169677734	-6.49053144454956	-1.61054599285126	-0.107314556837082	0.1263817101717	0.0608829706907272
-4.89059972763062	-6.48569440841675	-1.62166798114777	-0.107251949608326	0.12634065747261	0.0608483403921127
-4.88141584396362	-6.48340845108032	-1.6136691570282	-0.107384443283081	0.126325130462646	0.0607879720628262
-4.88408994674683	-6.48243045806885	-1.6097012758255	-0.107540212571621	0.126380354166031	0.0607508830726147
-4.89210319519043	-6.48550987243652	-1.61456918716431	-0.107483349740505	0.126373440027237	0.0607014559209347
-4.89160919189453	-6.48493719100952	-1.61051297187805	-0.107463285326958	0.12651264667511	0.0607016533613205
-4.88803243637085	-6.48283004760742	-1.61863315105438	-0.107532635331154	0.126543581485748	0.0607258938252926
-4.88319396972656	-6.48030710220337	-1.60169172286987	-0.107643157243729	0.126415550708771	0.060618918389082
-4.88372039794922	-6.48154306411743	-1.6042320728302	-0.107786573469639	0.126442596316338	0.0606859140098095
-4.89410734176636	-6.48321056365967	-1.60669124126434	-0.107609145343304	0.126512959599495	0.0605743229389191
-4.89163494110107	-6.47957229614258	-1.61117720603943	-0.107695177197456	0.126668557524681	0.0605767033994198
-4.88365983963013	-6.48027038574219	-1.59999144077301	-0.107836119830608	0.126581534743309	0.0606191344559193
-4.88819360733032	-6.47726106643677	-1.5927277803421	-0.107892215251923	0.126556411385536	0.0603974238038063
-4.89483785629272	-6.48047685623169	-1.60013008117676	-0.107992365956306	0.126650035381317	0.06043591350317
-4.90124130249023	-6.4833836555481	-1.59567713737488	-0.107802711427212	0.126700714230537	0.0602445676922798
-4.89988851547241	-6.48121356964111	-1.6041579246521	-0.107852883636951	0.126824483275414	0.0602993629872799
-4.89340400695801	-6.47810363769531	-1.59664845466614	-0.10798617452383	0.126809433102608	0.0601709373295307
-4.90157699584961	-6.47940921783447	-1.58971202373505	-0.108053810894489	0.126760676503181	0.0600951015949249
-4.91293859481812	-6.48420858383179	-1.60240423679352	-0.108066596090794	0.12684029340744	0.0599977821111679
-4.91430997848511	-6.48783779144287	-1.60507750511169	-0.107955262064934	0.126859396696091	0.0599202662706375
-4.90786838531494	-6.48408651351929	-1.59537100791931	-0.108115568757057	0.126873672008514	0.0598245523869991
-4.91399955749512	-6.48736763000488	-1.6030387878418	-0.108163453638554	0.126846715807915	0.0598803274333477
-4.92546367645264	-6.49089813232422	-1.60336875915527	-0.107998661696911	0.126861602067947	0.0597218237817287
-4.92839336395264	-6.49229907989502	-1.61051559448242	-0.107965260744095	0.126929238438606	0.0597848333418369
-4.91839265823364	-6.48989772796631	-1.60973012447357	-0.1079261302948	0.126863315701485	0.0597389116883278
-4.92336273193359	-6.49285650253296	-1.60631763935089	-0.108018316328526	0.126748025417328	0.0597579143941402
-4.93011569976807	-6.4942684173584	-1.61291027069092	-0.107931472361088	0.126767113804817	0.0597521103918552
-4.93342542648315	-6.49668407440186	-1.62277090549469	-0.107611298561096	0.126824095845222	0.0597068853676319
-4.92547845840454	-6.49202537536621	-1.61450147628784	-0.107726253569126	0.126755908131599	0.0597315281629562
-4.92599439620972	-6.49435949325562	-1.62369906902313	-0.10777709633112	0.126701325178146	0.0598388090729713
-4.9359302520752	-6.49752426147461	-1.61928069591522	-0.10767474770546	0.126679688692093	0.0596982277929783
-4.93776845932007	-6.4992356300354	-1.63953816890717	-0.107529520988464	0.126664638519287	0.0598098523914814
-4.93141222000122	-6.49900388717651	-1.63366341590881	-0.10748316347599	0.126748576760292	0.0598104670643806
-4.9316987991333	-6.49977922439575	-1.62741649150848	-0.107559867203236	0.126640290021896	0.0597926154732704
-4.93684530258179	-6.50349187850952	-1.63394379615784	-0.107467494904995	0.126629739999771	0.059833038598299
-4.93876600265503	-6.50606536865234	-1.64179408550262	-0.107243463397026	0.126707494258881	0.0597999915480614
-4.93747234344482	-6.50606250762939	-1.63919508457184	-0.107299014925957	0.126711875200272	0.0597999766469002
-4.93639707565308	-6.50595712661743	-1.64453673362732	-0.107264414429665	0.126641571521759	0.059853482991457
-4.94829273223877	-6.51234006881714	-1.64219546318054	-0.107196934521198	0.126582592725754	0.0596774481236935
-4.95131587982178	-6.5131516456604	-1.65989100933075	-0.107126288115978	0.126606538891792	0.0597273260354996
-4.94812154769897	-6.51364326477051	-1.65577578544617	-0.107020795345306	0.126588270068169	0.0597003996372223
-4.94942331314087	-6.51319742202759	-1.6454701423645	-0.107069291174412	0.126518279314041	0.0596981644630432
-4.95733165740967	-6.516921043396	-1.65211093425751	-0.107055008411407	0.126508146524429	0.0597333610057831
-4.96539878845215	-6.51891422271729	-1.66796112060547	-0.106797352433205	0.126502484083176	0.0596085451543331
-4.96448802947998	-6.52071142196655	-1.66655373573303	-0.106825351715088	0.126488491892815	0.0596750564873219
-4.96014785766602	-6.51948499679565	-1.6681147813797	-0.106878243386745	0.1264318972826	0.0596617944538593
-4.97006702423096	-6.52497291564941	-1.65909397602081	-0.106830812990665	0.126359447836876	0.05954584851861
-4.97831678390503	-6.52735757827759	-1.67595326900482	-0.106662079691887	0.126292049884796	0.0595808438956738
-4.97686195373535	-6.52728176116943	-1.67246997356415	-0.106577999889851	0.12636736035347	0.0595217756927013
-4.97828054428101	-6.52506828308105	-1.67350578308105	-0.106635086238384	0.126337304711342	0.059529896825552
-4.97836971282959	-6.53119707107544	-1.66678750514984	-0.10669232159853	0.126209154725075	0.0594902746379375
-4.98556280136108	-6.53135871887207	-1.67384505271912	-0.106519773602486	0.126198679208755	0.0593596398830414
-4.99084281921387	-6.5339035987854	-1.68729555606842	-0.106509424746037	0.126260250806808	0.0594574138522148
-4.98579072952271	-6.53211975097656	-1.67798101902008	-0.106358997523785	0.126220881938934	0.0593977421522141
-4.98883104324341	-6.53476047515869	-1.67735028266907	-0.106454059481621	0.12620797753334	0.0594247169792652
-4.99300909042358	-6.53631114959717	-1.67615032196045	-0.106414742767811	0.126109078526497	0.0593319460749626
-5.00179767608643	-6.54580545425415	-1.68005537986755	-0.106301538646221	0.126174464821815	0.0592969357967377
-5.00712203979492	-6.54713439941406	-1.68770003318787	-0.106256939470768	0.1261205971241	0.0593035519123077
-4.99907207489014	-6.5450873374939	-1.68782162666321	-0.106088846921921	0.126206874847412	0.0592565014958382
-5.0018482208252	-6.54566812515259	-1.67592084407806	-0.106252059340477	0.126112937927246	0.0592263229191303
-5.01333951950073	-6.55150508880615	-1.68728411197662	-0.106183610856533	0.126077726483345	0.0592207089066505
-5.01883792877197	-6.55450201034546	-1.68807923793793	-0.106052793562412	0.12617614865303	0.059071023017168
-5.01593351364136	-6.55286693572998	-1.69228386878967	-0.106087058782578	0.12615878880024	0.0591640248894691
-5.01596593856812	-6.55222463607788	-1.68517220020294	-0.106108315289021	0.126080632209778	0.0590399876236916
-5.02757501602173	-6.55822563171387	-1.68461036682129	-0.106059856712818	0.126069396734238	0.0589692555367947
-5.03309774398804	-6.5618200302124	-1.6964635848999	-0.105998024344444	0.126169517636299	0.0589876435697079
-5.02995777130127	-6.56034803390503	-1.69666016101837	-0.105900377035141	0.126190215349197	0.0589503161609173
-5.03276634216309	-6.56016540527344	-1.6775084733963	-0.106105208396912	0.126056760549545	0.0588882453739643
-5.04232406616211	-6.56286668777466	-1.69070172309875	-0.10594430565834	0.126052394509315	0.0589129477739334
-5.04687786102295	-6.56919431686401	-1.69327890872955	-0.105886101722717	0.126074716448784	0.0588027164340019
-5.04763031005859	-6.56715536117554	-1.69506585597992	-0.105914033949375	0.126139134168625	0.0589054077863693
-5.04164218902588	-6.56806516647339	-1.69021129608154	-0.105952002108097	0.12607741355896	0.0588885061442852
-5.04959106445313	-6.57064056396484	-1.69518041610718	-0.105970568954945	0.125972285866737	0.0588990673422813
-5.05509424209595	-6.57119226455688	-1.69710111618042	-0.105867348611355	0.125980347394943	0.0589041709899902
-5.04895448684692	-6.57111644744873	-1.70339274406433	-0.105766341090202	0.126075938344002	0.0589589290320873
-5.05101108551025	-6.57378339767456	-1.68943345546722	-0.105879589915276	0.125988766551018	0.0590463727712631
-5.05191946029663	-6.57207775115967	-1.69698679447174	-0.105853676795959	0.125880554318428	0.0590416043996811
-5.05627584457397	-6.57696723937988	-1.70331692695618	-0.105704538524151	0.125938817858696	0.059089157730341
-5.05256605148315	-6.5772762298584	-1.70913660526276	-0.105715893208981	0.125940024852753	0.0592535734176636
-5.04811382293701	-6.56885004043579	-1.69947981834412	-0.105732306838036	0.125849455595016	0.059276107698679
-5.05242156982422	-6.57357454299927	-1.69911396503448	-0.105691075325012	0.125760406255722	0.0593242011964321
-5.05252742767334	-6.5784854888916	-1.7060387134552	-0.105656035244465	0.125729829072952	0.0593909397721291
-5.05761241912842	-6.57936763763428	-1.70642793178558	-0.105561636388302	0.125836655497551	0.0594023354351521
-5.05438423156738	-6.57719898223877	-1.71039319038391	-0.105591908097267	0.125699952244759	0.0595469661056995
-5.04897785186768	-6.57520294189453	-1.70013976097107	-0.105595521628857	0.125711753964424	0.0596180222928524
-5.05392265319824	-6.5836181640625	-1.70357143878937	-0.105632908642292	0.125673964619637	0.0595881603658199
-5.05517864227295	-6.58080959320068	-1.71175312995911	-0.105518594384193	0.12564505636692	0.0596555881202221
-5.05491304397583	-6.58540058135986	-1.70904016494751	-0.1054652556777	0.125799432396889	0.0597240589559078
-5.04864263534546	-6.5838360786438	-1.70097291469574	-0.105512574315071	0.125559970736504	0.0597681477665901
-5.05253982543945	-6.584312915802	-1.70116090774536	-0.105482779443264	0.125543102622032	0.0597617030143738
-5.06014776229858	-6.59144687652588	-1.70315706729889	-0.10546749830246	0.125635057687759	0.0596885830163956
-5.05808544158936	-6.59093046188354	-1.70464611053467	-0.105388194322586	0.125569045543671	0.0597899258136749
-5.05323219299316	-6.58976936340332	-1.69658493995667	-0.105448313057423	0.125550851225853	0.0597661882638931
-5.05899667739868	-6.59411382675171	-1.69949221611023	-0.105399057269096	0.125521212816238	0.0597493425011635
-5.06313610076904	-6.59688234329224	-1.6983357667923	-0.105345085263252	0.125526234507561	0.0597707591950893
-5.06562328338623	-6.60153770446777	-1.69483506679535	-0.105288296937943	0.125675693154335	0.0597558990120888
-5.06219387054443	-6.59965133666992	-1.68939399719238	-0.105235151946545	0.125460311770439	0.059791523963213
-5.0620231628418	-6.60037136077881	-1.68660593032837	-0.105264067649841	0.125497713685036	0.0597637630999088
-5.07020139694214	-6.60825634002686	-1.68966436386108	-0.105229862034321	0.125427573919296	0.0597162134945393
-5.0723671913147	-6.61214923858643	-1.6936537027359	-0.105118229985237	0.125394523143768	0.0597799643874168
-5.06686639785767	-6.61253309249878	-1.68871188163757	-0.104986622929573	0.125489413738251	0.0597575195133686
-5.06864261627197	-6.61068773269653	-1.68547999858856	-0.105019979178905	0.125307828187943	0.0597854778170586
-5.07146835327148	-6.61394691467285	-1.68248641490936	-0.104987718164921	0.125262811779976	0.0597356259822845
-5.07722806930542	-6.62088871002197	-1.68923807144165	-0.104809060692787	0.125256702303886	0.0597732551395893
-5.07638692855835	-6.62240171432495	-1.69480788707733	-0.104774355888367	0.125195682048798	0.0597884207963943
-5.0775899887085	-6.62233686447144	-1.68928337097168	-0.104643195867538	0.125322923064232	0.0598169304430485
-5.07728576660156	-6.62698841094971	-1.68560588359833	-0.104636527597904	0.125094458460808	0.0598248392343521
-5.0783576965332	-6.62820768356323	-1.68121993541718	-0.104591123759747	0.125050857663155	0.0597479119896889
-5.08536529541016	-6.63455247879028	-1.69437181949615	-0.104436196386814	0.125068306922913	0.0597752146422863
-5.08716440200806	-6.63540744781494	-1.69400405883789	-0.104299053549767	0.124995328485966	0.0598000809550285
-5.08416557312012	-6.63354253768921	-1.69103240966797	-0.104262448847294	0.124997481703758	0.059865728020668
-5.08412551879883	-6.63651609420776	-1.68128955364227	-0.104216322302818	0.124740496277809	0.0598139539361
-5.08921575546265	-6.63610363006592	-1.68893706798553	-0.104217782616615	0.124749019742012	0.0598053522408009
-5.09424781799316	-6.6465106010437	-1.68731927871704	-0.104083500802517	0.124769702553749	0.0597878284752369
-5.09680652618408	-6.64495038986206	-1.6966028213501	-0.103954948484898	0.124811239540577	0.0597976706922054
-5.09346437454224	-6.63979434967041	-1.68649649620056	-0.103888526558876	0.124785549938679	0.0598251968622208
-5.09146022796631	-6.64412212371826	-1.68156635761261	-0.103929489850998	0.124506376683712	0.0598067305982113
-5.09611654281616	-6.64574289321899	-1.68595027923584	-0.103946208953857	0.124622017145157	0.0597914047539234
-5.1016149520874	-6.65236902236938	-1.69257020950317	-0.103754311800003	0.124641038477421	0.059775821864605
-5.10733413696289	-6.65275859832764	-1.69908022880554	-0.103698268532753	0.124635472893715	0.0598447509109974
-5.09996557235718	-6.6492166519165	-1.69030559062958	-0.103639349341393	0.124581351876259	0.0598553270101547
-5.09853458404541	-6.65194988250732	-1.68941843509674	-0.103653311729431	0.124382250010967	0.0598769187927246
-5.11019992828369	-6.65444135665894	-1.69590723514557	-0.10360699146986	0.124430157244205	0.059853158891201
-5.11448240280151	-6.65845489501953	-1.69794166088104	-0.10343100130558	0.124423742294312	0.0599544495344162
-5.11095571517944	-6.65481615066528	-1.68824744224548	-0.103404067456722	0.124445989727974	0.0599424317479134
-5.10539531707764	-6.65364694595337	-1.69786083698273	-0.103410750627518	0.124332994222641	0.0600435510277748
-5.10765171051025	-6.65800333023071	-1.68724679946899	-0.103466875851154	0.124275080859661	0.0600310042500496
-5.11607265472412	-6.65851163864136	-1.69874596595764	-0.103422701358795	0.124238729476929	0.0600095167756081
-5.11698913574219	-6.66486644744873	-1.70613157749176	-0.103346899151802	0.124249339103699	0.0600429251790047
-5.12031316757202	-6.65840911865234	-1.70852196216583	-0.103227376937866	0.124290138483047	0.0601430237293243
-5.11393165588379	-6.65799951553345	-1.69612538814545	-0.103108234703541	0.124133415520191	0.0601436346769333
-5.10982894897461	-6.65759181976318	-1.69319319725037	-0.103315651416779	0.124195650219917	0.0601633824408054
-5.11212396621704	-6.65752792358398	-1.7005672454834	-0.103349164128304	0.12405101954937	0.0602283962070942
-5.11575555801392	-6.66154861450195	-1.69798624515533	-0.103242076933384	0.124120399355888	0.0602055117487907
-5.1207537651062	-6.66142225265503	-1.71072745323181	-0.103140965104103	0.124158829450607	0.0602920278906822
-5.11107349395752	-6.65751838684082	-1.69847452640533	-0.103145308792591	0.124136976897717	0.0603299513459206
-5.10957622528076	-6.65499305725098	-1.70330989360809	-0.103262066841125	0.124030143022537	0.0603856593370438
-5.11213541030884	-6.65915870666504	-1.69682157039642	-0.103277772665024	0.124012663960457	0.0603463500738144
-5.1153302192688	-6.66020107269287	-1.70250689983368	-0.10323029756546	0.124088048934937	0.06039072945714
-5.11943006515503	-6.65983915328979	-1.70810604095459	-0.10316127538681	0.124086409807205	0.0605397522449493
-5.11397409439087	-6.65436840057373	-1.69901776313782	-0.103110410273075	0.124097563326359	0.060450442135334
-5.10741710662842	-6.65196847915649	-1.70301699638367	-0.103209279477596	0.124078445136547	0.0605439767241478
-5.1083345413208	-6.65386009216309	-1.69140684604645	-0.103340730071068	0.123939357697964	0.0604827366769314
-5.11519956588745	-6.65886163711548	-1.70098292827606	-0.103297658264637	0.124024227261543	0.0605659522116184
-5.11470031738281	-6.65843868255615	-1.70396268367767	-0.103076264262199	0.124060928821564	0.0605650059878826
-5.10810136795044	-6.6518497467041	-1.70469582080841	-0.103201568126678	0.124027132987976	0.0605772510170937
-5.10760879516602	-6.65404319763184	-1.69762432575226	-0.103299088776112	0.124073013663292	0.0606575608253479
-5.11092567443848	-6.65467023849487	-1.68877267837524	-0.103221863508224	0.123994141817093	0.0605692453682423
-5.11558437347412	-6.65649127960205	-1.70097148418427	-0.103165082633495	0.124061740934849	0.0606888867914677
-5.11478424072266	-6.6540641784668	-1.70605719089508	-0.103039160370827	0.124045550823212	0.0606894791126251
-5.1074686050415	-6.65099668502808	-1.69543027877808	-0.103141598403454	0.124009668827057	0.0606922470033169
-5.10619258880615	-6.65149736404419	-1.69659674167633	-0.103159733116627	0.124030373990536	0.0607772283256054
-5.11068248748779	-6.65643548965454	-1.6920679807663	-0.103129670023918	0.123959794640541	0.0607174001634121
-5.11452770233154	-6.65527772903442	-1.69925808906555	-0.10310597717762	0.123980775475502	0.0607720054686069
-5.11097764968872	-6.65786409378052	-1.70109605789185	-0.102932810783386	0.124015182256699	0.0607874840497971
-5.10248184204102	-6.65280818939209	-1.6918386220932	-0.103043466806412	0.123982794582844	0.0607564598321915
-5.09987545013428	-6.65456676483154	-1.69017612934113	-0.103135272860527	0.123879350721836	0.0608437992632389
-5.11014223098755	-6.65779542922974	-1.68135499954224	-0.103060871362686	0.123943015933037	0.0607667714357376
-5.11032724380493	-6.65812492370605	-1.69313478469849	-0.102949015796185	0.12393044680357	0.0608283951878548
-5.11104679107666	-6.66094636917114	-1.69209110736847	-0.102864347398281	0.124023891985416	0.0608041398227215
-5.10921859741211	-6.65819025039673	-1.68838536739349	-0.102956801652908	0.12404628098011	0.0608510486781597
-5.10535287857056	-6.65886926651001	-1.68631529808044	-0.102927759289742	0.123920857906342	0.0608667209744453
-5.10993432998657	-6.66301441192627	-1.68033003807068	-0.102918490767479	0.12390972673893	0.0607619322836399
-5.1166524887085	-6.66766881942749	-1.6998872756958	-0.102766916155815	0.123999498784542	0.0608136579394341
-5.1128945350647	-6.66125917434692	-1.68693351745605	-0.102691501379013	0.12397838383913	0.0607526674866676
-5.1119704246521	-6.66492748260498	-1.68457853794098	-0.102790281176567	0.123910412192345	0.0608244277536869
-5.11777639389038	-6.66854524612427	-1.68389940261841	-0.10276785492897	0.123873852193356	0.0607602559030056
-5.12615919113159	-6.67109251022339	-1.69098949432373	-0.102629475295544	0.123964130878448	0.0606899820268154
-5.12372350692749	-6.67090559005737	-1.686279296875	-0.102593168616295	0.124019466340542	0.0607388317584991
-5.11753797531128	-6.67132091522217	-1.68488144874573	-0.102615900337696	0.123907700181007	0.0607223436236382
-5.12377405166626	-6.67667150497437	-1.68164372444153	-0.102612234652042	0.123867809772491	0.0606092661619186
-5.13180112838745	-6.67852640151978	-1.68937754631042	-0.102548934519291	0.123995035886765	0.0606649033725262
-5.12476205825806	-6.67879962921143	-1.6831579208374	-0.102505035698414	0.123952433466911	0.0606167204678059
-5.12616586685181	-6.67842721939087	-1.6741726398468	-0.102547764778137	0.123861640691757	0.0605896487832069
-5.12964725494385	-6.68116903305054	-1.68872475624084	-0.102390170097351	0.123895637691021	0.0606130994856358
-5.12611532211304	-6.68112421035767	-1.68649423122406	-0.102310247719288	0.124006852507591	0.0605933517217636
-5.123703956604	-6.67922210693359	-1.68438708782196	-0.102382436394691	0.123881831765175	0.0605894774198532
-5.12852668762207	-6.68254947662354	-1.68750393390656	-0.10232188552618	0.123871497809887	0.0606062076985836
-5.13419532775879	-6.68701410293579	-1.69235932826996	-0.102125309407711	0.123941875994205	0.0604867003858089
-5.13136625289917	-6.6852445602417	-1.69493138790131	-0.102122880518436	0.123968444764614	0.0605366565287113
-5.12307786941528	-6.68230295181274	-1.69208371639252	-0.102091461420059	0.123882792890072	0.0605857633054256
-5.1259708404541	-6.6858024597168	-1.68684303760529	-0.102136686444283	0.123852707445621	0.0605628527700901
-5.12915420532227	-6.68673896789551	-1.69012403488159	-0.102015115320683	0.123820558190346	0.0605455860495567
-5.13356399536133	-6.69078779220581	-1.69887566566467	-0.101941831409931	0.123949103057384	0.0604872554540634
-5.12890386581421	-6.68868780136108	-1.69730484485626	-0.101935535669327	0.123920202255249	0.0604650638997555
-5.12512159347534	-6.68700122833252	-1.69477844238281	-0.101881258189678	0.123841114342213	0.0605465918779373
-5.13121891021729	-6.69100093841553	-1.69219791889191	-0.101901262998581	0.123853087425232	0.0604175291955471
-5.13538265228271	-6.6931095123291	-1.70690679550171	-0.101798251271248	0.123942941427231	0.0604423396289349
-5.12429714202881	-6.6891655921936	-1.70573174953461	-0.101699620485306	0.123941294848919	0.0604313537478447
-5.12633085250854	-6.68814373016357	-1.69863057136536	-0.101775281131268	0.12388651072979	0.0604112632572651
-5.13019323348999	-6.68981838226318	-1.70980775356293	-0.101654537022114	0.123887993395329	0.0603865943849087
-5.13225364685059	-6.69394779205322	-1.71386873722076	-0.10154864192009	0.123962700366974	0.060370497405529
-5.13047409057617	-6.69034957885742	-1.70798444747925	-0.10152068734169	0.123953647911549	0.0603762678802013
-5.12262344360352	-6.68901824951172	-1.71220743656158	-0.101529009640217	0.123912289738655	0.0603559091687202
-5.12272834777832	-6.68904209136963	-1.70262658596039	-0.101532548666	0.123906694352627	0.0603155270218849
-5.12904691696167	-6.6904125213623	-1.71756446361542	-0.101451329886913	0.123892553150654	0.0603151731193066
-5.13522624969482	-6.69523954391479	-1.71480739116669	-0.101348027586937	0.123971849679947	0.0602194592356682
-5.12935733795166	-6.69257259368896	-1.72108376026154	-0.101302735507488	0.12405513972044	0.0602829568088055
-5.1242413520813	-6.69039106369019	-1.71588945388794	-0.101353779435158	0.123939201235771	0.0602292455732822
-5.13112497329712	-6.69452333450317	-1.71219396591187	-0.101324863731861	0.123938016593456	0.0601614080369473
-5.1371808052063	-6.69865560531616	-1.72171902656555	-0.101277783513069	0.123981706798077	0.0601446069777012
-5.13315582275391	-6.69652700424194	-1.72918784618378	-0.101122140884399	0.124073535203934	0.0601568184792995
-5.12943935394287	-6.69400501251221	-1.71465039253235	-0.101234041154385	0.123907133936882	0.0601719729602337
-5.13073062896729	-6.69400358200073	-1.72305202484131	-0.101224668323994	0.1239293217659	0.0601149164140224
-5.13761615753174	-6.69854593276978	-1.72155106067657	-0.10109406709671	0.123918920755386	0.0600687079131603
-5.136559009552	-6.69750165939331	-1.73332965373993	-0.101074002683163	0.124015837907791	0.0600859336555004
-5.12874555587769	-6.69624519348145	-1.72248446941376	-0.101202569901943	0.124041259288788	0.0600447803735733
-5.13245391845703	-6.6994743347168	-1.72094476222992	-0.101245895028114	0.123969882726669	0.0599724054336548
-5.13068056106567	-6.69834184646606	-1.71910452842712	-0.101215980947018	0.123937956988811	0.0599651299417019
-5.13770818710327	-6.70208501815796	-1.72403371334076	-0.101162068545818	0.124117262661457	0.0598393641412258
-5.13374757766724	-6.69772148132324	-1.72837090492249	-0.101156875491142	0.123998858034611	0.0599185302853584
-5.12687540054321	-6.69348812103271	-1.72161865234375	-0.101166166365147	0.124098464846611	0.059787929058075
-5.12886953353882	-6.69649457931519	-1.72342121601105	-0.101250901818275	0.123981341719627	0.0597805455327034
-5.13206195831299	-6.69971084594727	-1.72406160831451	-0.101277403533459	0.124055698513985	0.0596723705530167
-5.13307046890259	-6.69975709915161	-1.72618520259857	-0.101238682866096	0.124215446412563	0.0596764758229256
-5.12798404693604	-6.69711494445801	-1.72170150279999	-0.101241581141949	0.124103434383869	0.0596061684191227
-5.12618398666382	-6.69527673721313	-1.7211252450943	-0.101315073668957	0.124099433422089	0.0595493167638779
-5.13553428649902	-6.69924974441528	-1.72065544128418	-0.101312503218651	0.1241694688797	0.0594154261052608
-5.13550567626953	-6.70054864883423	-1.73451483249664	-0.101264700293541	0.124238833785057	0.0594579763710499
-5.12675428390503	-6.69710254669189	-1.72351908683777	-0.101294063031673	0.124263226985931	0.0593052953481674
-5.13007402420044	-6.69940805435181	-1.72463166713715	-0.101411670446396	0.124238081276417	0.0592961348593235
-5.13731527328491	-6.69743013381958	-1.72836911678314	-0.101398222148418	0.124232195317745	0.0591735653579235
-5.14106321334839	-6.69976186752319	-1.73602247238159	-0.101340442895889	0.12441374361515	0.0591517947614193
-5.13410234451294	-6.69617652893066	-1.73205244541168	-0.101460680365562	0.124305531382561	0.0591368712484837
-5.13676404953003	-6.69616603851318	-1.72912871837616	-0.101484231650829	0.124270893633366	0.0590389519929886
-5.14232921600342	-6.69733142852783	-1.73303925991058	-0.101474314928055	0.124368198215961	0.0589061193168163
-5.14165449142456	-6.69636487960815	-1.73770487308502	-0.101423069834709	0.124383866786957	0.0589931346476078
-5.13562536239624	-6.69207334518433	-1.72939908504486	-0.101492084562778	0.124413356184959	0.058867484331131
-5.14041709899902	-6.69319200515747	-1.73172473907471	-0.101532593369484	0.12436418235302	0.0588000230491161
-5.14466953277588	-6.69390869140625	-1.73593926429749	-0.101574994623661	0.124442934989929	0.0587544105947018
-5.14381122589111	-6.69233560562134	-1.74213254451752	-0.101570762693882	0.124596960842609	0.0587750673294067
-5.13736009597778	-6.6875114440918	-1.73459243774414	-0.101708874106407	0.124494627118111	0.0587053149938583
-5.13770008087158	-6.68738269805908	-1.73034358024597	-0.101741425693035	0.124432243406773	0.0586665980517864
-5.14473533630371	-6.69195032119751	-1.73778080940247	-0.101731359958649	0.124586820602417	0.0585489459335804
-5.14113569259644	-6.68511056900024	-1.74705266952515	-0.101761922240257	0.124551557004452	0.0586118474602699
-5.13497018814087	-6.68047189712524	-1.73917770385742	-0.10181962698698	0.124550700187683	0.0585019402205944
-5.14346122741699	-6.68249225616455	-1.73836731910706	-0.10185719281435	0.124537341296673	0.0584908835589886
-5.14501953125	-6.68326759338379	-1.7485671043396	-0.101878888905048	0.124557800590992	0.0585000589489937
-5.13867712020874	-6.67772436141968	-1.74486982822418	-0.101889505982399	0.124720238149166	0.05849464610219
-5.13872289657593	-6.67628335952759	-1.73905098438263	-0.101950168609619	0.124529510736465	0.0585337616503239
-5.13785076141357	-6.67473840713501	-1.74467992782593	-0.101975709199905	0.124516218900681	0.0584974549710751
-5.14284467697144	-6.6741189956665	-1.74771869182587	-0.101882509887218	0.124616824090481	0.0584654211997986
-5.13843059539795	-6.67109537124634	-1.74658513069153	-0.10192833095789	0.124619141221046	0.0585758872330189
-5.13025379180908	-6.66615152359009	-1.73737287521362	-0.1019506752491	0.124560564756393	0.058567862957716
-5.1313853263855	-6.66758728027344	-1.74228179454803	-0.101996816694736	0.124433770775795	0.0585319735109806
-5.13467741012573	-6.66849899291992	-1.74643015861511	-0.102018617093563	0.124481700360775	0.0585645399987698
-5.13052129745483	-6.66292524337769	-1.74550676345825	-0.101948410272598	0.124637931585312	0.0585976168513298
-5.12225198745728	-6.66082620620728	-1.74195158481598	-0.102079682052135	0.124440804123878	0.0585916750133038
-5.11922407150269	-6.65874242782593	-1.73451411724091	-0.102039344608784	0.124478682875633	0.0586364641785622
-5.12188816070557	-6.66021537780762	-1.74009001255035	-0.102037437260151	0.124494709074497	0.058574665337801
-5.12247180938721	-6.65874862670898	-1.74452745914459	-0.10193046182394	0.124476924538612	0.0587089322507381
-5.11302947998047	-6.65246963500977	-1.73605561256409	-0.101898439228535	0.124545052647591	0.058674480766058
-5.10794591903687	-6.65810489654541	-1.73567068576813	-0.101987957954407	0.124405980110168	0.0587464347481728
-5.11079263687134	-6.65479040145874	-1.73466885089874	-0.102063566446304	0.124389916658401	0.0586578734219074
-5.11167621612549	-6.65528917312622	-1.73921608924866	-0.101874344050884	0.124521516263485	0.0587086714804173
-5.10566997528076	-6.6520299911499	-1.73432874679565	-0.101873368024826	0.124434851109982	0.0588073022663593
-5.09788465499878	-6.64846420288086	-1.72781276702881	-0.101988486945629	0.1243736743927	0.0587798170745373
-5.10249471664429	-6.65340375900269	-1.72456502914429	-0.101955145597458	0.12428817152977	0.0587257817387581
-5.10304975509644	-6.65479183197021	-1.73353409767151	-0.101828619837761	0.124404102563858	0.0587834268808365
-5.09595632553101	-6.65109586715698	-1.72534775733948	-0.101796865463257	0.124451637268066	0.0588031001389027
-5.09064722061157	-6.65040922164917	-1.72195684909821	-0.101901195943356	0.124289803206921	0.0587975680828094
-5.09644842147827	-6.65032577514648	-1.7157301902771	-0.101971939206123	0.124284796416759	0.0587045699357986
-5.09720420837402	-6.65510654449463	-1.71954584121704	-0.101866729557514	0.124333433806896	0.058722160756588
-5.09438562393188	-6.65249729156494	-1.71392631530762	-0.101744249463081	0.124366596341133	0.0587438270449638
-5.08919239044189	-6.65120983123779	-1.71356308460236	-0.101801127195358	0.124414600431919	0.0587216317653656
-5.08595752716064	-6.65125274658203	-1.70853984355927	-0.101844273507595	0.124187350273132	0.0586715005338192
-5.0864052772522	-6.64847040176392	-1.70524215698242	-0.10186392813921	0.124295011162758	0.0585763454437256
-5.09091186523438	-6.65737056732178	-1.70104002952576	-0.10183122754097	0.124262802302837	0.0585376583039761
-5.09507036209106	-6.65962982177734	-1.70093894004822	-0.101845689117908	0.124375179409981	0.058514092117548
-5.09111452102661	-6.65626382827759	-1.70773875713348	-0.101737156510353	0.124354265630245	0.0585491023957729
-5.08544206619263	-6.65714454650879	-1.69480562210083	-0.101845286786556	0.124240510165691	0.0584482625126839
-5.08722877502441	-6.65526723861694	-1.69133496284485	-0.101929187774658	0.124275267124176	0.0584298446774483
-5.09109973907471	-6.66441202163696	-1.68746960163116	-0.10186205804348	0.124251209199429	0.0583197996020317
-5.09590005874634	-6.66428899765015	-1.69153785705566	-0.101853922009468	0.124322906136513	0.0582613125443459
-5.09260559082031	-6.66326904296875	-1.68698036670685	-0.10179790109396	0.124272480607033	0.0582381896674633
-5.08717346191406	-6.66077661514282	-1.6800754070282	-0.101887702941895	0.124216131865978	0.0581562630832195
-5.09107828140259	-6.66410446166992	-1.67994260787964	-0.101980224251747	0.124172128736973	0.0581149160861969
-5.09475755691528	-6.67169618606567	-1.68339991569519	-0.101828470826149	0.124196238815784	0.0580409914255142
-5.10315370559692	-6.67101716995239	-1.68434977531433	-0.101806290447712	0.124297991394997	0.0580535419285297
-5.09524011611938	-6.66482067108154	-1.67977261543274	-0.101787924766541	0.124171264469624	0.0579850561916828
-5.09657716751099	-6.6724739074707	-1.67474794387817	-0.101889930665493	0.124057449400425	0.0578920245170593
-5.10419273376465	-6.67215442657471	-1.67990672588348	-0.101822055876255	0.124197475612164	0.0578195340931416
-5.1083197593689	-6.68076515197754	-1.68897461891174	-0.10172625631094	0.124148935079575	0.0578308962285519
-5.10407400131226	-6.67723655700684	-1.67656564712524	-0.101724795997143	0.124131828546524	0.0577604398131371
-5.1013970375061	-6.67272281646729	-1.67555153369904	-0.101856388151646	0.124034509062767	0.0577329620718956
-5.10716819763184	-6.68228673934937	-1.67678415775299	-0.101805932819843	0.12401656806469	0.0576127171516418
-5.11534547805786	-6.68218755722046	-1.68311274051666	-0.101744063198566	0.124098837375641	0.0576260723173618
-5.10908555984497	-6.68030595779419	-1.67840170860291	-0.101712703704834	0.124096028506756	0.0575763322412968
-5.10708379745483	-6.67904615402222	-1.68100643157959	-0.101767361164093	0.124033696949482	0.0575576908886433
-5.11006498336792	-6.68202924728394	-1.67277932167053	-0.101935103535652	0.123972825706005	0.0574539713561535
-5.11404705047607	-6.68979120254517	-1.67608880996704	-0.101842015981674	0.124048262834549	0.057444866746664
-5.11985301971436	-6.69202470779419	-1.68581700325012	-0.101818338036537	0.124121159315109	0.0574447959661484
-5.11513090133667	-6.68455076217651	-1.67311060428619	-0.101703405380249	0.124050639569759	0.0574168190360069
-5.11105585098267	-6.68629789352417	-1.6732804775238	-0.101852171123028	0.124028585851192	0.0573735572397709
-5.11190795898438	-6.6850733757019	-1.67034423351288	-0.101970389485359	0.123959846794605	0.0572628118097782
-5.11609077453613	-6.69300651550293	-1.67795407772064	-0.101903237402439	0.124095626175404	0.0572052858769894
-5.12490367889404	-6.69324588775635	-1.67872321605682	-0.101858377456665	0.124169118702412	0.057193823158741
-5.1172890663147	-6.69155216217041	-1.67750251293182	-0.10182823240757	0.124088600277901	0.0571129880845547
-5.11627912521362	-6.69166040420532	-1.6683167219162	-0.101958878338337	0.124174579977989	0.0570092722773552
-5.12384080886841	-6.69168901443481	-1.67204618453979	-0.102019481360912	0.12415137141943	0.0569846034049988
-5.12720441818237	-6.69989347457886	-1.67565846443176	-0.102048560976982	0.124170035123825	0.0568292997777462
-5.13490772247314	-6.69812107086182	-1.69101297855377	-0.101944103837013	0.124275416135788	0.0568646490573883
-5.12780952453613	-6.6930103302002	-1.67654383182526	-0.101969070732594	0.124254420399666	0.0567668825387955
-5.12846183776855	-6.69550657272339	-1.67976868152618	-0.102171540260315	0.124256081879139	0.0567444339394569
-5.13497447967529	-6.70327854156494	-1.67592191696167	-0.102214112877846	0.124228730797768	0.0567049607634544
-5.13831949234009	-6.69958829879761	-1.68681812286377	-0.102059192955494	0.124334134161472	0.0566523745656013
-5.14694261550903	-6.70495939254761	-1.69386875629425	-0.102026104927063	0.124318726360798	0.0566844195127487
-5.13856172561646	-6.69973278045654	-1.68429100513458	-0.102124646306038	0.124351337552071	0.0565679483115673
-5.13775777816772	-6.70431566238403	-1.68615686893463	-0.102292530238628	0.124297872185707	0.0566231198608875
-5.14550065994263	-6.70695686340332	-1.69250762462616	-0.102217979729176	0.12429828196764	0.0566052570939064
-5.14536476135254	-6.70413637161255	-1.68942666053772	-0.102148868143559	0.124410107731819	0.0565756075084209
-5.14102506637573	-6.70320844650269	-1.68854081630707	-0.102267384529114	0.124364197254181	0.0565859116613865
-5.13944578170776	-6.70384883880615	-1.68122863769531	-0.102415002882481	0.124307304620743	0.0565318204462528
-5.14524221420288	-6.70497226715088	-1.68447065353394	-0.102388709783554	0.124469630420208	0.0565905943512917
-5.14872884750366	-6.70413637161255	-1.69484078884125	-0.102317705750465	0.124488353729248	0.0567004419863224
-5.13654708862305	-6.70096635818481	-1.67565286159515	-0.102407813072205	0.124493353068829	0.056592483073473
-5.13721370697021	-6.70487499237061	-1.68006312847137	-0.102571800351143	0.124511078000069	0.0566517785191536
-5.14505672454834	-6.70639181137085	-1.6884206533432	-0.102494701743126	0.12454778701067	0.056580413132906
-5.14136743545532	-6.70357799530029	-1.67966878414154	-0.102429531514645	0.124649912118912	0.0566746406257153
-5.13519906997681	-6.70107698440552	-1.67534232139587	-0.102558769285679	0.124653659760952	0.0567266047000885
-5.13414812088013	-6.705650806427	-1.66953349113464	-0.102605693042278	0.124610856175423	0.0566741414368153
-5.13778066635132	-6.70566749572754	-1.67571222782135	-0.102568380534649	0.124731667339802	0.0566624142229557
-5.14499807357788	-6.70826292037964	-1.68126142024994	-0.10250598937273	0.124825201928616	0.056756392121315
-5.13403844833374	-6.70474529266357	-1.67051482200623	-0.102589070796967	0.124743424355984	0.0567503981292248
-5.1325888633728	-6.70691204071045	-1.6681923866272	-0.102723255753517	0.124735601246357	0.0567910261452198
-5.13771343231201	-6.7077465057373	-1.66887867450714	-0.102723076939583	0.124737061560154	0.0566875301301479
-5.1468825340271	-6.70860052108765	-1.67719388008118	-0.102662622928619	0.124866589903831	0.0567900836467743
-5.13907194137573	-6.70889377593994	-1.66939389705658	-0.102646894752979	0.124895825982094	0.0567861124873161
-5.13299512863159	-6.70302200317383	-1.66288959980011	-0.102760799229145	0.124834224581718	0.0567641891539097
-5.13915681838989	-6.70672464370728	-1.65643739700317	-0.102830469608307	0.124900743365288	0.056784488260746
-5.14393949508667	-6.71275424957275	-1.66778647899628	-0.102808751165867	0.124891757965088	0.0568259991705418
-5.14509725570679	-6.71285772323608	-1.66284108161926	-0.102736383676529	0.125015214085579	0.0568628050386906
-5.14161729812622	-6.70903825759888	-1.66911613941193	-0.102652303874493	0.125007390975952	0.0569571889936924
-5.13352727890015	-6.70982265472412	-1.6559122800827	-0.102834738790989	0.124972395598888	0.0568670257925987
-5.13259840011597	-6.71010494232178	-1.65766537189484	-0.10290601849556	0.124955005943775	0.056964997202158
-5.13459539413452	-6.71196413040161	-1.64931237697601	-0.102857291698456	0.124928079545498	0.0569607056677341
-5.13744783401489	-6.71266555786133	-1.65170216560364	-0.102926455438137	0.124926321208477	0.0570144578814507
-5.13787317276001	-6.71393299102783	-1.65612316131592	-0.102790601551533	0.12498876452446	0.0569624528288841
-5.13186836242676	-6.71164655685425	-1.65375733375549	-0.102860294282436	0.125044152140617	0.0570149794220924
-5.12403535842896	-6.70896625518799	-1.65123951435089	-0.10297978669405	0.124966204166412	0.0570287145674229
-5.12682676315308	-6.70919561386108	-1.63748860359192	-0.103028871119022	0.124958209693432	0.0570085570216179
-5.13163566589355	-6.7099552154541	-1.6423465013504	-0.102945476770401	0.125012159347534	0.0570446141064167
-5.13263893127441	-6.71150541305542	-1.64225172996521	-0.102859534323215	0.125026509165764	0.0569736585021019
-5.12656831741333	-6.70784568786621	-1.63479828834534	-0.102937303483486	0.125086426734924	0.0570021271705627
-5.12514400482178	-6.71076440811157	-1.63150465488434	-0.103013627231121	0.124923557043076	0.0570151507854462
-5.13526582717896	-6.7144775390625	-1.63112533092499	-0.102948285639286	0.124964572489262	0.0568514950573444
-5.13490200042725	-6.71723365783691	-1.63843011856079	-0.10297916084528	0.125102043151855	0.0569219477474689
-5.13256454467773	-6.71606540679932	-1.6332311630249	-0.102870151400566	0.125082194805145	0.0569221898913383
-5.13222646713257	-6.71759557723999	-1.62642335891724	-0.103051491081715	0.124950930476189	0.0569390393793583
-5.13524341583252	-6.719153881073	-1.62662661075592	-0.103043831884861	0.124975845217705	0.0568942204117775
-5.14232587814331	-6.7245020866394	-1.63922905921936	-0.10291800647974	0.125050470232964	0.0568326115608215
-5.13885736465454	-6.72225141525269	-1.6340479850769	-0.102927997708321	0.125037774443626	0.0569346211850643
-5.1291184425354	-6.72150421142578	-1.63291227817535	-0.102888554334641	0.125028401613235	0.0569627657532692
-5.1344895362854	-6.72095346450806	-1.62699806690216	-0.102967828512192	0.124946482479572	0.056978952139616
-5.13677358627319	-6.72537326812744	-1.64031338691711	-0.102889157831669	0.124922886490822	0.0570793077349663
-5.14175367355347	-6.72810459136963	-1.63516509532928	-0.102737084031105	0.124926492571831	0.0570999644696712
-5.13725185394287	-6.72731924057007	-1.6407105922699	-0.102759256958961	0.124982468783855	0.0571510717272758
-5.1319751739502	-6.72462844848633	-1.63322854042053	-0.102762252092361	0.125035375356674	0.0572326555848122
-5.12850379943848	-6.72256231307983	-1.6275155544281	-0.102791003882885	0.12487556040287	0.0572527050971985
-5.13064098358154	-6.72306251525879	-1.63558089733124	-0.102731168270111	0.12487368285656	0.0573153235018253
-5.13071918487549	-6.72684574127197	-1.63717782497406	-0.102745890617371	0.124923348426819	0.0573353618383408
-5.12580919265747	-6.72326612472534	-1.63838016986847	-0.102772645652294	0.124841578304768	0.0574975907802582
-5.11815452575684	-6.71980619430542	-1.63064646720886	-0.102782376110554	0.124887965619564	0.0574723817408085
-5.12117290496826	-6.72188854217529	-1.6335597038269	-0.102776437997818	0.124823577702045	0.0574889704585075
-5.1181206703186	-6.72107934951782	-1.63656425476074	-0.102718241512775	0.124854698777199	0.0575622655451298
-5.11476373672485	-6.72118091583252	-1.63412845134735	-0.102742612361908	0.125023186206818	0.0576218329370022
-5.10974836349487	-6.71683549880981	-1.62879383563995	-0.102875299751759	0.124854296445847	0.0576611422002316
-5.10928869247437	-6.71797227859497	-1.62924182415009	-0.102826803922653	0.124857380986214	0.0576666817069054
-5.11304235458374	-6.71949625015259	-1.63022232055664	-0.102882869541645	0.124917894601822	0.0576277151703835
-5.11134195327759	-6.71745014190674	-1.63493847846985	-0.102814316749573	0.124968953430653	0.0577073842287064
-5.1038293838501	-6.71416616439819	-1.6272007226944	-0.102903984487057	0.124944381415844	0.0576361007988453
-5.10331726074219	-6.71185779571533	-1.62475061416626	-0.102994240820408	0.124854542315006	0.0577026717364788
-5.10831308364868	-6.70840644836426	-1.63188195228577	-0.103034690022469	0.124872744083405	0.0576086938381195
-5.11135482788086	-6.7157564163208	-1.63545382022858	-0.102963797748089	0.124873384833336	0.0575726851820946
-5.11287832260132	-6.71156358718872	-1.63804733753204	-0.102946557104588	0.124934680759907	0.0575968995690346
-5.10550689697266	-6.70330667495728	-1.63594567775726	-0.102963156998158	0.124954007565975	0.0575793944299221
-5.10923862457275	-6.70462036132813	-1.62813699245453	-0.103099316358566	0.124836757779121	0.0575281605124474
-5.11424112319946	-6.7050633430481	-1.63642537593842	-0.103121548891068	0.124922960996628	0.0574837177991867
-5.11301326751709	-6.70813512802124	-1.64280891418457	-0.103063218295574	0.125034838914871	0.0575055740773678
-5.11209201812744	-6.70448446273804	-1.63862121105194	-0.103089243173599	0.124976061284542	0.0574848875403404
-5.11083698272705	-6.69870138168335	-1.63516759872437	-0.103219732642174	0.124974839389324	0.0575148165225983
-5.1080207824707	-6.70017623901367	-1.63359582424164	-0.103259906172752	0.124908864498138	0.0573960840702057
-5.11641597747803	-6.69879341125488	-1.6431028842926	-0.103269979357719	0.124963067471981	0.0574043020606041
-5.11543464660645	-6.69764375686646	-1.64377701282501	-0.103194802999496	0.125097081065178	0.0574370734393597
-5.11234188079834	-6.69651556015015	-1.64333999156952	-0.103256523609161	0.125032752752304	0.0574618056416512
-5.10463094711304	-6.6868953704834	-1.63702738285065	-0.103290259838104	0.12501160800457	0.0574067085981369
-5.1044397354126	-6.69214105606079	-1.6405291557312	-0.103370346128941	0.124951303005219	0.0573969595134258
-5.11090564727783	-6.69359588623047	-1.64410638809204	-0.103342436254025	0.125020116567612	0.057362038642168
-5.10758304595947	-6.69496631622314	-1.6499490737915	-0.103214085102081	0.125056073069572	0.0574097596108913
-5.10556268692017	-6.68999338150024	-1.6440589427948	-0.103280022740364	0.125094413757324	0.0573712140321732
-5.10016107559204	-6.68337774276733	-1.64165472984314	-0.103377506136894	0.125050112605095	0.0573327019810677
-5.10031032562256	-6.69204044342041	-1.638631939888	-0.103366903960705	0.124984107911587	0.0572489276528358
-5.11038541793823	-6.6895318031311	-1.64887928962708	-0.1033556163311	0.125082775950432	0.0571833439171314
-5.11176729202271	-6.69588756561279	-1.65116035938263	-0.103279739618301	0.12507452070713	0.0571899339556694
-5.11653232574463	-6.69227743148804	-1.64793848991394	-0.103192195296288	0.125156879425049	0.057075709104538
-5.10883522033691	-6.68719673156738	-1.65196311473846	-0.103277735412121	0.125125408172607	0.0570395030081272
-5.11335229873657	-6.69005489349365	-1.64232110977173	-0.103349760174751	0.125072225928307	0.0569195002317429
-5.11983299255371	-6.69151306152344	-1.65614557266235	-0.103375986218452	0.125059321522713	0.0568764619529247
-5.1226954460144	-6.6980447769165	-1.6553338766098	-0.103231184184551	0.125103339552879	0.0568110719323158
-5.12966632843018	-6.69218635559082	-1.65754055976868	-0.103169374167919	0.125202745199203	0.0567907318472862
-5.11947202682495	-6.68895673751831	-1.65719711780548	-0.103143759071827	0.125090882182121	0.0567442439496517
-5.11758279800415	-6.69167613983154	-1.64569771289825	-0.103297516703606	0.125165104866028	0.0567383021116257
-5.12103748321533	-6.68791055679321	-1.65577530860901	-0.103323444724083	0.125088691711426	0.0567289255559444
-5.12618589401245	-6.69547939300537	-1.65465843677521	-0.103247255086899	0.125117734074593	0.0566517785191536
-5.12943983078003	-6.69298648834229	-1.66579031944275	-0.103134498000145	0.125190749764442	0.0567117594182491
-5.1196985244751	-6.68932962417603	-1.6557799577713	-0.103177532553673	0.125171229243279	0.0566379874944687
-5.11932945251465	-6.68514394760132	-1.65179002285004	-0.103331185877323	0.125153616070747	0.0567083060741425
-5.11654567718506	-6.68788290023804	-1.64904248714447	-0.103371940553188	0.1251130849123	0.0566517822444439
-5.11781930923462	-6.68802452087402	-1.65212166309357	-0.103434257209301	0.125289484858513	0.056670781224966
-5.1249566078186	-6.68769645690918	-1.65489506721497	-0.103382833302021	0.125201821327209	0.0566507652401924
-5.11841249465942	-6.68673229217529	-1.64711272716522	-0.103342443704605	0.125362828373909	0.0566342994570732
-5.11051750183105	-6.68202877044678	-1.65123331546783	-0.103423155844212	0.125303894281387	0.0566968284547329
-5.10736417770386	-6.68218421936035	-1.63649106025696	-0.103605769574642	0.125230923295021	0.0565986186265945
-5.11489105224609	-6.68278217315674	-1.63992369174957	-0.103568755090237	0.125292077660561	0.0566867738962173
-5.11480331420898	-6.68215799331665	-1.64567637443542	-0.10344086587429	0.125320568680763	0.0566286705434322
-5.10994052886963	-6.67998027801514	-1.63590407371521	-0.103523634374142	0.125384464859962	0.0565911196172237
-5.10382890701294	-6.68208360671997	-1.63636386394501	-0.103689685463905	0.125354915857315	0.0566647872328758
-5.10100507736206	-6.67668867111206	-1.62441003322601	-0.103784792125225	0.12535947561264	0.0565133839845657
-5.10601568222046	-6.68047714233398	-1.63124513626099	-0.103803053498268	0.125410407781601	0.0565647296607494
-5.11112976074219	-6.68240022659302	-1.63115048408508	-0.103708811104298	0.125473260879517	0.0564410910010338
-5.10448312759399	-6.68075561523438	-1.63214159011841	-0.103831380605698	0.125582247972488	0.056500680744648
-5.09696817398071	-6.67528247833252	-1.62358665466309	-0.103884615004063	0.125564202666283	0.0564539581537247
-5.10024976730347	-6.68119239807129	-1.61807477474213	-0.104028970003128	0.12557590007782	0.0563641153275967
-5.10476016998291	-6.67695188522339	-1.62084639072418	-0.1040069013834	0.125621184706688	0.0563900955021381
-5.10405158996582	-6.6809253692627	-1.62064254283905	-0.103937946259975	0.125673875212669	0.0563732944428921
-5.09403657913208	-6.67384576797485	-1.61399924755096	-0.104066282510757	0.125711560249329	0.0563282109797001
-5.09090852737427	-6.67289876937866	-1.61450088024139	-0.104187071323395	0.125713855028152	0.0564047433435917
-5.09353399276733	-6.67849493026733	-1.60160338878632	-0.104263111948967	0.125712394714355	0.0562934279441834
-5.09422636032104	-6.67681121826172	-1.61379396915436	-0.104192227125168	0.125747516751289	0.0563565269112587
-5.09095764160156	-6.67562198638916	-1.609166264534	-0.104163929820061	0.1258704662323	0.056347668170929
-5.08632278442383	-6.67006826400757	-1.60121166706085	-0.104358531534672	0.125893011689186	0.0563709065318108
-5.07801342010498	-6.6692156791687	-1.6032520532608	-0.10438446700573	0.125809788703918	0.0563776046037674
-5.08207654953003	-6.66960430145264	-1.59578013420105	-0.104419589042664	0.125882461667061	0.0562794581055641
-5.08079624176025	-6.6741304397583	-1.60494995117188	-0.104459330439568	0.125900775194168	0.0563946142792702
-5.07419204711914	-6.67094945907593	-1.5956803560257	-0.104386158287525	0.126036003232002	0.056257389485836
-5.06750297546387	-6.66958618164063	-1.5985232591629	-0.104499414563179	0.125994592905045	0.0564002357423306
-5.06121301651001	-6.66587924957275	-1.58753740787506	-0.104598604142666	0.125998273491859	0.0563415214419365
-5.06624412536621	-6.66788625717163	-1.59093642234802	-0.104589603841305	0.126039668917656	0.0562773868441582
-5.06555700302124	-6.67207431793213	-1.58569407463074	-0.104601003229618	0.126098439097404	0.0562953092157841
-5.06199789047241	-6.67152309417725	-1.59085583686829	-0.104500398039818	0.126211553812027	0.0562027618288994
-5.05752372741699	-6.67063474655151	-1.57236862182617	-0.104700475931168	0.126218780875206	0.0560256578028202
-5.05751895904541	-6.67898797988892	-1.57306027412415	-0.104707039892673	0.126300051808357	0.0560229532420635
-5.06396770477295	-6.6862645149231	-1.57480895519257	-0.104477435350418	0.126503199338913	0.0559476725757122
-5.06150484085083	-6.69469976425171	-1.5746157169342	-0.104575276374817	0.126720070838928	0.0559117682278156
-5.05584669113159	-6.69954109191895	-1.56883358955383	-0.10476366430521	0.126831591129303	0.0559355840086937
-5.04312896728516	-6.69676113128662	-1.55003714561462	-0.104945197701454	0.126661226153374	0.0559912472963333
-5.0367546081543	-6.69417238235474	-1.55336046218872	-0.10497710108757	0.126709163188934	0.055978175252676
-5.03564977645874	-6.68872833251953	-1.55285692214966	-0.104953117668629	0.126957610249519	0.0559363178908825
-5.0301513671875	-6.68689823150635	-1.54736948013306	-0.104970470070839	0.12700317800045	0.0559442639350891
-5.02756881713867	-6.68852138519287	-1.5445693731308	-0.105109535157681	0.127049580216408	0.0558630973100662
-5.02970266342163	-6.68965482711792	-1.54191660881042	-0.105221107602119	0.126964777708054	0.055827546864748
-5.03354835510254	-6.69162750244141	-1.54157364368439	-0.105176657438278	0.127049535512924	0.0557074025273323
-5.03235912322998	-6.68928241729736	-1.54673802852631	-0.105163246393204	0.127308860421181	0.0557017251849175
-5.0231556892395	-6.68559312820435	-1.54248309135437	-0.105162277817726	0.12722972035408	0.0556776374578476
-5.01847410202026	-6.6864857673645	-1.54008722305298	-0.105210222303867	0.127269521355629	0.0555412247776985
-5.01904821395874	-6.69496965408325	-1.53665781021118	-0.105213284492493	0.127490445971489	0.0553864017128944
-5.01523399353027	-6.6945333480835	-1.53678488731384	-0.105218760669231	0.12757833302021	0.0554867461323738
-5.00722789764404	-6.69315099716187	-1.52573478221893	-0.105265825986862	0.127680093050003	0.0553175434470177
-5.00330352783203	-6.69423818588257	-1.52374768257141	-0.105370819568634	0.127639517188072	0.0553281754255295
-5.00931358337402	-6.69945764541626	-1.51699471473694	-0.105468541383743	0.12775893509388	0.0551998987793922
-5.00920104980469	-6.70185852050781	-1.5221346616745	-0.10536751896143	0.12799571454525	0.0551978722214699
-4.99922657012939	-6.69942235946655	-1.51910579204559	-0.105438381433487	0.127981469035149	0.0551522448658943
-4.99351644515991	-6.69227504730225	-1.5163711309433	-0.105427451431751	0.128066375851631	0.0551034472882748
-4.99728679656982	-6.70280075073242	-1.51401114463806	-0.105584651231766	0.12806998193264	0.0549808330833912
-5.00051546096802	-6.70575141906738	-1.52669370174408	-0.10540796071291	0.128189921379089	0.0549603216350079
-5.00119209289551	-6.70293712615967	-1.52545630931854	-0.105403497815132	0.128428116440773	0.0549238100647926
-4.99886465072632	-6.70082235336304	-1.52010154724121	-0.105523787438869	0.128356784582138	0.0549122989177704
-4.99490928649902	-6.70203685760498	-1.51687180995941	-0.105605855584145	0.128387942910194	0.0548942387104034
-4.99826192855835	-6.70927667617798	-1.52260637283325	-0.105549722909927	0.128398969769478	0.0548255145549774
-4.99641561508179	-6.70970392227173	-1.52212727069855	-0.105544783174992	0.128564536571503	0.0548601448535919
-4.99259519577026	-6.70460510253906	-1.5228123664856	-0.105571791529655	0.128758326172829	0.0548932515084744
-4.98866748809814	-6.70777654647827	-1.51300299167633	-0.105614952743053	0.12864862382412	0.0548524148762226
-4.99042415618896	-6.71217250823975	-1.5176008939743	-0.105716019868851	0.1288041472435	0.0547661893069744
-4.99166536331177	-6.71308946609497	-1.52309572696686	-0.105648100376129	0.12897402048111	0.0548157095909119
-4.98182153701782	-6.70940685272217	-1.51325464248657	-0.105784930288792	0.12899175286293	0.0548786409199238
-4.97774219512939	-6.70474624633789	-1.50675106048584	-0.105850547552109	0.129033833742142	0.0548357330262661
-4.97952795028687	-6.71011209487915	-1.515101313591	-0.105906419456005	0.129075482487679	0.0548619665205479
-4.96965551376343	-6.70425081253052	-1.51467001438141	-0.105894424021244	0.129118621349335	0.0548871494829655
-4.95795917510986	-6.69571161270142	-1.51038646697998	-0.106106765568256	0.129245325922966	0.0549757443368435
-4.9611120223999	-6.69883728027344	-1.50022780895233	-0.106219403445721	0.129101261496544	0.0549231842160225
-4.96527671813965	-6.69815874099731	-1.50617790222168	-0.106156446039677	0.129216343164444	0.0549453385174274
-4.95921850204468	-6.69662046432495	-1.50703525543213	-0.106209918856621	0.129390671849251	0.0549710653722286
-4.95703077316284	-6.69203662872314	-1.50492787361145	-0.106243275105953	0.129350483417511	0.0550167933106422
-4.95648956298828	-6.69047784805298	-1.49897062778473	-0.106393627822399	0.129262700676918	0.054927971214056
-4.96158027648926	-6.69649124145508	-1.5081707239151	-0.106357917189598	0.129434004426003	0.0549566484987736
-4.9587459564209	-6.6912579536438	-1.50638353824615	-0.106349132955074	0.129449144005775	0.0549550242722034
-4.95485734939575	-6.68532991409302	-1.50899112224579	-0.106501936912537	0.129493772983551	0.0549380406737328
-4.95762968063354	-6.68844366073608	-1.50224125385284	-0.106581844389439	0.129470676183701	0.0549058020114899
-4.96166276931763	-6.68846082687378	-1.51068985462189	-0.106559157371521	0.129586443305016	0.0549472905695438
-4.95747375488281	-6.68413496017456	-1.51124405860901	-0.106574669480324	0.129653438925743	0.0549328662455082
-4.95285797119141	-6.68164110183716	-1.50930964946747	-0.106708154082298	0.129484921693802	0.0549595355987549
-4.95955610275269	-6.68155956268311	-1.50723910331726	-0.10678742825985	0.129530191421509	0.0549415051937103
-4.95928907394409	-6.68583917617798	-1.51578533649445	-0.106701709330082	0.12962381541729	0.0549385733902454
-4.9553542137146	-6.67827701568604	-1.51361417770386	-0.106667071580887	0.129490301012993	0.0549859777092934
-4.95197725296021	-6.67348718643188	-1.51359915733337	-0.106765426695347	0.129641398787498	0.0550131350755692
-4.95254421234131	-6.67714738845825	-1.50895810127258	-0.106884300708771	0.129443868994713	0.0550209619104862
-4.95322275161743	-6.67784976959229	-1.51496601104736	-0.106772109866142	0.129511743783951	0.0550572462379932
-4.94875621795654	-6.67839670181274	-1.52281033992767	-0.106768392026424	0.129652976989746	0.0551376231014729
-4.94486951828003	-6.67057371139526	-1.51395761966705	-0.106791011989117	0.129595652222633	0.05517702922225
-4.93969345092773	-6.6697416305542	-1.50429928302765	-0.1069041416049	0.129516914486885	0.0552045814692974
-4.94255685806274	-6.67364883422852	-1.51942420005798	-0.106829538941383	0.129554480314255	0.0552152656018734
-4.94157695770264	-6.67204332351685	-1.51342082023621	-0.106756828725338	0.129571005702019	0.0553066916763783
-4.93179893493652	-6.66497087478638	-1.51207304000854	-0.106805555522442	0.129665315151215	0.0553474277257919
-4.93358755111694	-6.66634750366211	-1.50557899475098	-0.10688017308712	0.129369422793388	0.0553603693842888
-4.93200492858887	-6.66835641860962	-1.51692616939545	-0.106856383383274	0.129523187875748	0.0553373768925667
-4.92677927017212	-6.66309309005737	-1.51514959335327	-0.106726907193661	0.129658609628677	0.0554190762341022
-4.92078113555908	-6.66185474395752	-1.5125480890274	-0.106845997273922	0.129445672035217	0.0554796792566776
-4.9190468788147	-6.65802240371704	-1.50557804107666	-0.106902733445168	0.129473075270653	0.0554379336535931
-4.92210674285889	-6.66595983505249	-1.50804591178894	-0.106795199215412	0.129482164978981	0.055444348603487
-4.9219913482666	-6.66468715667725	-1.50286996364594	-0.106742560863495	0.129538774490356	0.0555235855281353
-4.91489171981812	-6.65928030014038	-1.50728058815002	-0.106744214892387	0.129636749625206	0.0555580854415894
-4.91252851486206	-6.66183805465698	-1.49784088134766	-0.106852427124977	0.129404008388519	0.0555282309651375
-4.91328763961792	-6.66198062896729	-1.49843525886536	-0.10689914226532	0.129466786980629	0.0555147416889668
-4.91250276565552	-6.66578340530396	-1.50471436977386	-0.106734998524189	0.129574403166771	0.0555076114833355
-4.90664672851563	-6.65993118286133	-1.49648630619049	-0.106741644442081	0.129510805010796	0.0555663704872131
-4.90488243103027	-6.65737724304199	-1.49537289142609	-0.106874629855156	0.129476577043533	0.0555706992745399
-4.90549755096436	-6.66452217102051	-1.49848711490631	-0.106870524585247	0.129447847604752	0.0555463247001171
-4.90884351730347	-6.66350936889648	-1.50065469741821	-0.106809079647064	0.129510596394539	0.0555344447493553
-4.90536499023438	-6.66246891021729	-1.49749398231506	-0.106817848980427	0.129584729671478	0.0555311255156994
-4.89907932281494	-6.66097593307495	-1.49904716014862	-0.106817662715912	0.129501178860664	0.0555900931358337
-4.89676284790039	-6.65584850311279	-1.49191462993622	-0.106873668730259	0.129511162638664	0.0555347464978695
-4.89742040634155	-6.66110420227051	-1.48835825920105	-0.106941506266594	0.129465445876122	0.0555195957422256
-4.90560817718506	-6.66092252731323	-1.49407148361206	-0.106965214014053	0.129559069871902	0.0554524213075638
-4.90175008773804	-6.66135025024414	-1.49912643432617	-0.106786124408245	0.129581972956657	0.0555015839636326
-4.89951515197754	-6.65745115280151	-1.49981009960175	-0.106863223016262	0.129550620913506	0.0554998479783535
-4.89396572113037	-6.65095663070679	-1.48883962631226	-0.106955483555794	0.129512086510658	0.0554708167910576
-4.89407539367676	-6.65932941436768	-1.48828375339508	-0.107003800570965	0.129427433013916	0.0554331541061401
-4.90146541595459	-6.65647554397583	-1.49426913261414	-0.106964632868767	0.129571348428726	0.0554018281400204
-4.89846467971802	-6.6563549041748	-1.49237620830536	-0.106864586472511	0.129610076546669	0.0554740466177464
-4.89190769195557	-6.65385580062866	-1.49057757854462	-0.106954753398895	0.129579350352287	0.0554233379662037
-4.888014793396	-6.64615440368652	-1.49132454395294	-0.107014574110508	0.129533708095551	0.0554561577737331
-4.88774299621582	-6.65431976318359	-1.48728585243225	-0.107134848833084	0.129413977265358	0.055428609251976
-4.89360046386719	-6.65332412719727	-1.50415503978729	-0.107035279273987	0.129491493105888	0.0554607175290585
-4.89037418365479	-6.65275955200195	-1.49745869636536	-0.106838993728161	0.129576295614243	0.0555076152086258
-4.89145612716675	-6.64478349685669	-1.50028085708618	-0.106914140284061	0.129625335335732	0.0555160269141197
-4.88150787353516	-6.6437554359436	-1.49632525444031	-0.107012525200844	0.129447236657143	0.0555124580860138
-4.87428379058838	-6.63995504379272	-1.49235951900482	-0.107123516499996	0.129457205533981	0.0554882548749447
-4.87933015823364	-6.64201593399048	-1.49750113487244	-0.107149958610535	0.129428833723068	0.0555548407137394
-4.88038206100464	-6.63952493667603	-1.49447071552277	-0.10707588493824	0.129483878612518	0.0554782822728157
-4.87975645065308	-6.63545370101929	-1.49884593486786	-0.10708937048912	0.129473224282265	0.0556283853948116
-4.86745738983154	-6.62888813018799	-1.48879766464233	-0.107254333794117	0.12939590215683	0.0555785112082958
-4.86580085754395	-6.62840700149536	-1.4873743057251	-0.107429027557373	0.12937043607235	0.055598858743906
-4.8755784034729	-6.63050985336304	-1.49024963378906	-0.107354000210762	0.129426211118698	0.0556003451347351
-4.86828947067261	-6.62487268447876	-1.49475240707397	-0.107234947383404	0.129462942481041	0.0556581430137157
-4.86118841171265	-6.62116384506226	-1.4877462387085	-0.107349179685116	0.12946192920208	0.0556668899953365
-4.85614156723022	-6.61743593215942	-1.48136103153229	-0.107534669339657	0.129317462444305	0.055642407387495
-4.85973024368286	-6.62208080291748	-1.48186755180359	-0.1075344607234	0.129379317164421	0.055636178702116
-4.86613607406616	-6.62035655975342	-1.49337840080261	-0.107369810342789	0.129507645964622	0.0557180903851986
-4.85729503631592	-6.61739730834961	-1.48197567462921	-0.10737619549036	0.129509374499321	0.0557328723371029
-4.85327339172363	-6.6141209602356	-1.47832894325256	-0.107521429657936	0.129457265138626	0.0557381957769394
-4.8526611328125	-6.61811351776123	-1.47268795967102	-0.10763144493103	0.129338771104813	0.0556932277977467
-4.85910749435425	-6.61570167541504	-1.47736001014709	-0.107567504048347	0.129492938518524	0.0557055808603764
-4.86209058761597	-6.61638879776001	-1.48738694190979	-0.107455901801586	0.129426807165146	0.0557722300291061
-4.85556316375732	-6.61226654052734	-1.4814031124115	-0.107467465102673	0.129434064030647	0.0557169616222382
-4.8528618812561	-6.61099433898926	-1.48101723194122	-0.107537113130093	0.129435002803802	0.0558533258736134
-4.85254573822021	-6.61191034317017	-1.46867477893829	-0.107652276754379	0.129325643181801	0.0557280331850052
-4.85948133468628	-6.61432313919067	-1.47750747203827	-0.107607312500477	0.129375427961349	0.0557632632553577
-4.86375427246094	-6.61696720123291	-1.48330926895142	-0.107451699674129	0.12934897840023	0.055769506841898
-4.86092519760132	-6.61171531677246	-1.48295342922211	-0.107488639652729	0.129395261406898	0.0557847768068314
-4.85821008682251	-6.61315393447876	-1.48677182197571	-0.107505954802036	0.129312977194786	0.0558211877942085
-4.85889434814453	-6.61063003540039	-1.47510766983032	-0.107556149363518	0.12924525141716	0.0557419955730438
-4.86345815658569	-6.61327600479126	-1.48645198345184	-0.107549980282784	0.129314512014389	0.0558154806494713
-4.86650943756104	-6.61423778533936	-1.48670089244843	-0.107353039085865	0.129283204674721	0.0557095557451248
-4.86671924591064	-6.61362266540527	-1.49103891849518	-0.107431672513485	0.129324436187744	0.0557794980704784
-4.85867118835449	-6.61004066467285	-1.4880439043045	-0.107452690601349	0.129309579730034	0.0557355955243111
-4.86489057540894	-6.61293601989746	-1.48156595230103	-0.107505835592747	0.129287093877792	0.0556400530040264
-4.87174367904663	-6.61484622955322	-1.48879861831665	-0.107433885335922	0.1292964220047	0.0556189827620983
-4.87086820602417	-6.61608934402466	-1.49490714073181	-0.107291743159294	0.129317283630371	0.0556115172803402
-4.86764240264893	-6.61104965209961	-1.48824536800385	-0.107376180589199	0.129302978515625	0.0555150918662548
-4.86561870574951	-6.60959482192993	-1.4926666021347	-0.10749689489603	0.129284724593163	0.0555347055196762
-4.87517929077148	-6.61429500579834	-1.48647308349609	-0.107430316507816	0.129239276051521	0.0554063394665718
-4.88063526153564	-6.6164436340332	-1.50191295146942	-0.107391081750393	0.129378840327263	0.0554653257131577
-4.87625122070313	-6.61516666412354	-1.50370538234711	-0.107298217713833	0.129358425736427	0.0553628131747246
-4.87545967102051	-6.61073637008667	-1.50235235691071	-0.107407711446285	0.1292954236269	0.0554238297045231
-4.8721604347229	-6.61399793624878	-1.50017154216766	-0.107404984533787	0.129226252436638	0.0554588809609413
-4.87735176086426	-6.61481237411499	-1.50439548492432	-0.107395924627781	0.12921442091465	0.055271215736866
-4.88274097442627	-6.61521625518799	-1.5249137878418	-0.107318170368671	0.129255622625351	0.0554403066635132
-4.87899875640869	-6.61480903625488	-1.51867866516113	-0.107276536524296	0.129367113113403	0.0553540922701359
-4.8736252784729	-6.61255741119385	-1.52232992649078	-0.107308693230152	0.129335060715675	0.0554161071777344
-4.86976289749146	-6.60985898971558	-1.51087701320648	-0.107415169477463	0.129309073090553	0.0553474575281143
-4.87550401687622	-6.61155080795288	-1.5195552110672	-0.1074064001441	0.129312261939049	0.0553405284881592
-4.87421226501465	-6.61025285720825	-1.52777779102325	-0.107351869344711	0.129414916038513	0.0553217567503452
-4.87271356582642	-6.60784482955933	-1.5341237783432	-0.107331737875938	0.129563376307487	0.0552514046430588
-4.86625003814697	-6.60563135147095	-1.53577017784119	-0.107415616512299	0.129459351301193	0.0553640611469746
-4.85873079299927	-6.59802007675171	-1.53194427490234	-0.107467301189899	0.129575461149216	0.0553112141788006
-4.85993480682373	-6.59949445724487	-1.53338968753815	-0.107520215213299	0.129518955945969	0.0552897229790688
-4.86308765411377	-6.59723997116089	-1.54244542121887	-0.107574500143528	0.129578962922096	0.055185541510582
-4.8598461151123	-6.5956449508667	-1.54845213890076	-0.107537694275379	0.129751965403557	0.0552308782935143
-4.85315036773682	-6.58916187286377	-1.54810404777527	-0.10750887542963	0.129759430885315	0.0551803186535835
-4.84743356704712	-6.58039331436157	-1.5488692522049	-0.107670918107033	0.12973128259182	0.0551612116396427
-4.85010194778442	-6.58367013931274	-1.54574358463287	-0.107824862003326	0.129674270749092	0.0550929829478264
-4.85233068466187	-6.58181953430176	-1.56037640571594	-0.107793055474758	0.12975038588047	0.0550374761223793
-4.85160112380981	-6.57777881622314	-1.56699073314667	-0.107684656977654	0.129957124590874	0.0549904555082321
-4.84736919403076	-6.57176446914673	-1.56525695323944	-0.107805259525776	0.129888996481895	0.0550665520131588
-4.84408617019653	-6.56593751907349	-1.56194221973419	-0.107912063598633	0.129832714796066	0.0550334192812443
-4.84620141983032	-6.57111883163452	-1.57004868984222	-0.107912220060825	0.129824340343475	0.0549567155539989
-4.85030746459961	-6.56878471374512	-1.57750236988068	-0.107946716248989	0.1298768222332	0.0549409575760365
-4.8467493057251	-6.56320095062256	-1.58244788646698	-0.107839591801167	0.130003571510315	0.0549231320619583
-4.84001302719116	-6.56192445755005	-1.58351075649261	-0.107938073575497	0.129871115088463	0.0549732260406017
-4.83527183532715	-6.55393934249878	-1.58159530162811	-0.108065351843834	0.129899963736534	0.0548678338527679
-4.83929347991943	-6.55791091918945	-1.59021317958832	-0.108066730201244	0.129919931292534	0.0548860803246498
-4.84464311599731	-6.55672216415405	-1.59078049659729	-0.108122691512108	0.13000899553299	0.0548517182469368
-4.84034204483032	-6.5551323890686	-1.5982152223587	-0.107973866164684	0.130198627710342	0.0548687353730202
-4.83227968215942	-6.5475926399231	-1.59354543685913	-0.108035854995251	0.130006209015846	0.0548483207821846
-4.83094167709351	-6.5438346862793	-1.58728981018066	-0.108230330049992	0.130079612135887	0.0548127293586731
-4.83075094223022	-6.55006647109985	-1.58623874187469	-0.108176216483116	0.130052968859673	0.0547536127269268
-4.83420991897583	-6.54728031158447	-1.59673953056335	-0.108224503695965	0.130165845155716	0.0546915903687477
-4.83173561096191	-6.5467700958252	-1.59731483459473	-0.108079470694065	0.130170807242393	0.0547069907188416
-4.83162355422974	-6.53978395462036	-1.59238982200623	-0.108085356652737	0.130252733826637	0.0546232014894485
-4.82064247131348	-6.53438949584961	-1.59857356548309	-0.108133174479008	0.130153864622116	0.0546476095914841
-4.82007503509521	-6.53875875473022	-1.58143162727356	-0.108252435922623	0.130096942186356	0.0545394234359264
-4.82665586471558	-6.53806638717651	-1.60001218318939	-0.108249239623547	0.130181565880775	0.0544934496283531
-4.82675409317017	-6.539381980896	-1.59682929515839	-0.108117088675499	0.130193755030632	0.0543706081807613
-4.82914733886719	-6.5341944694519	-1.59918057918549	-0.10809089243412	0.130272552371025	0.0544249601662159
-4.82298851013184	-6.53229570388794	-1.59749889373779	-0.108086504042149	0.130199238657951	0.0543393306434155
-4.81780481338501	-6.52892303466797	-1.60170674324036	-0.108174264431	0.130164206027985	0.0542747266590595
-4.81888198852539	-6.52489805221558	-1.60282468795776	-0.108289457857609	0.130163818597794	0.0542026087641716
-4.82217597961426	-6.52932596206665	-1.60200166702271	-0.108255095779896	0.130191802978516	0.0540969632565975
-4.82698583602905	-6.52563905715942	-1.61490559577942	-0.108120299875736	0.130295321345329	0.0541200265288353
-4.81313896179199	-6.51761674880981	-1.60574412345886	-0.108111299574375	0.130302980542183	0.0540187209844589
-4.81094598770142	-6.51448106765747	-1.60918021202087	-0.108256667852402	0.130260944366455	0.053983561694622
-4.80810880661011	-6.51133441925049	-1.60791862010956	-0.108299069106579	0.130182877182961	0.0538524761795998
-4.81267786026001	-6.51082181930542	-1.61639130115509	-0.10820385068655	0.130278408527374	0.0537585914134979
-4.81766700744629	-6.51026725769043	-1.6229635477066	-0.108192503452301	0.130310550332069	0.05376211181283
-4.80657005310059	-6.50345182418823	-1.61845541000366	-0.108213014900684	0.130285784602165	0.0536405369639397
-4.80316829681396	-6.5012993812561	-1.61854600906372	-0.108364596962929	0.130353108048439	0.0536932647228241
-4.80834770202637	-6.50082349777222	-1.61922466754913	-0.10826899856329	0.13031117618084	0.0535142421722412
-4.8089075088501	-6.49792098999023	-1.62488567829132	-0.108214117586613	0.13041914999485	0.0534923039376736
-4.80055952072144	-6.49354314804077	-1.63171899318695	-0.108211822807789	0.130364969372749	0.0534956976771355
-4.79212808609009	-6.49098968505859	-1.62232279777527	-0.108339443802834	0.130281060934067	0.0533649586141109
-4.79415845870972	-6.48790407180786	-1.62721717357635	-0.108404487371445	0.130348563194275	0.0533520989120007
-4.7992467880249	-6.49017000198364	-1.63478815555573	-0.108298592269421	0.130297243595123	0.0532782264053822
-4.79483127593994	-6.48589658737183	-1.6352059841156	-0.108248166739941	0.130440786480904	0.053238146007061
-4.78952884674072	-6.47711420059204	-1.64118909835815	-0.108254753053188	0.130489885807037	0.0532440356910229
-4.78184843063354	-6.47578954696655	-1.63151013851166	-0.108427815139294	0.130340158939362	0.0531207583844662
-4.78761529922485	-6.47644281387329	-1.63523280620575	-0.108402006328106	0.130472257733345	0.0531483478844166
-4.78706359863281	-6.47567462921143	-1.65051031112671	-0.108203336596489	0.130487397313118	0.0530591756105423
-4.77926397323608	-6.46963310241699	-1.64829242229462	-0.108308814466	0.130553409457207	0.0530403479933739
-4.77536392211914	-6.46799421310425	-1.64677512645721	-0.108401536941528	0.130473181605339	0.0530703291296959
-4.76902008056641	-6.4676251411438	-1.63909780979156	-0.108446009457111	0.130442246794701	0.0529290698468685
-4.77214574813843	-6.46700143814087	-1.64693522453308	-0.108462497591972	0.130480468273163	0.0529497265815735
-4.77630281448364	-6.4656662940979	-1.64797675609589	-0.108341298997402	0.130508288741112	0.0528533048927784
-4.76964282989502	-6.46401596069336	-1.65744841098785	-0.108396746218204	0.130583480000496	0.0528550483286381
-4.75936698913574	-6.46096658706665	-1.65167427062988	-0.108403317630291	0.13057316839695	0.0528358481824398
-4.76032781600952	-6.45835447311401	-1.64761686325073	-0.10849791765213	0.130472794175148	0.0528050102293491
-4.76406860351563	-6.46214056015015	-1.65048897266388	-0.108492851257324	0.130532175302505	0.0528038404881954
-4.76267576217651	-6.46068620681763	-1.66526162624359	-0.108324036002159	0.130553022027016	0.0527736507356167
-4.75346612930298	-6.45260095596313	-1.6601026058197	-0.108437441289425	0.130625009536743	0.0527502633631229
-4.74331426620483	-6.45071029663086	-1.65953803062439	-0.10850416123867	0.130548551678658	0.0527919195592403
-4.74530124664307	-6.45187330245972	-1.65528416633606	-0.108537197113037	0.13049490749836	0.0527189187705517
-4.74774122238159	-6.45140743255615	-1.66893649101257	-0.108476042747498	0.130621567368507	0.0527543313801289
-4.74037456512451	-6.44921922683716	-1.66767728328705	-0.108434334397316	0.130621030926704	0.052704706788063
-4.73727750778198	-6.44382667541504	-1.66922116279602	-0.108531221747398	0.130615144968033	0.0527125559747219
-4.72657680511475	-6.4426097869873	-1.66593050956726	-0.108578152954578	0.130582883954048	0.0527144595980644
-4.72491073608398	-6.44148969650269	-1.66088092327118	-0.108622036874294	0.130573317408562	0.0526523068547249
-4.72769165039063	-6.44166707992554	-1.66656768321991	-0.108639426529408	0.130538254976273	0.0526833906769753
-4.72580051422119	-6.43979167938232	-1.66999220848083	-0.108548372983932	0.130571156740189	0.0526168309152126
-4.72060298919678	-6.43830633163452	-1.67579746246338	-0.108524516224861	0.13065692782402	0.0526762083172798
-4.71233558654785	-6.43269395828247	-1.66892611980438	-0.108583338558674	0.130652666091919	0.0526559501886368
-4.71045207977295	-6.43297815322876	-1.66995239257813	-0.108676664531231	0.130578204989433	0.0526542998850346
-4.70912837982178	-6.43148708343506	-1.66875886917114	-0.108706340193748	0.13060174882412	0.0525942258536816
-4.71431684494019	-6.43741989135742	-1.66975772380829	-0.108679048717022	0.130630925297737	0.0525242350995541
-4.71172857284546	-6.43333625793457	-1.68003845214844	-0.108611382544041	0.130653619766235	0.0526449792087078
-4.70334720611572	-6.43140268325806	-1.67802727222443	-0.108614392578602	0.130722373723984	0.0526497922837734
-4.6998028755188	-6.43008327484131	-1.67720127105713	-0.108617015182972	0.130631655454636	0.0526950880885124
-4.69975900650024	-6.42825651168823	-1.67227697372437	-0.108732864260674	0.130673438310623	0.0526385940611362
-4.70049858093262	-6.43288612365723	-1.68549597263336	-0.108702398836613	0.130631670355797	0.0526289232075214
-4.69743728637695	-6.43091678619385	-1.68405330181122	-0.108608238399029	0.130755499005318	0.0526928901672363
-4.69693088531494	-6.42905378341675	-1.68537580966949	-0.108577147126198	0.130799233913422	0.0527092516422272
-4.69007253646851	-6.42848110198975	-1.69014275074005	-0.108606673777103	0.130702286958694	0.0527387410402298
-4.68758249282837	-6.4205060005188	-1.6813063621521	-0.108659394085407	0.130736276507378	0.052718061953783
-4.68950796127319	-6.42859029769897	-1.69270324707031	-0.108619831502438	0.130720347166061	0.0527372620999813
-4.68783235549927	-6.42602348327637	-1.68987739086151	-0.108585104346275	0.130786493420601	0.0528415739536285
-4.68074131011963	-6.4179835319519	-1.69687223434448	-0.10868426412344	0.130746066570282	0.0528527125716209
-4.68083715438843	-6.42142009735107	-1.69135391712189	-0.108654126524925	0.130674824118614	0.0527988225221634
-4.68360233306885	-6.42063665390015	-1.69658267498016	-0.10865742713213	0.130711331963539	0.0528671517968178
-4.67713642120361	-6.4191689491272	-1.69481992721558	-0.108540289103985	0.130823060870171	0.0528937205672264
-4.67412090301514	-6.41707372665405	-1.69097352027893	-0.108569093048573	0.130749970674515	0.052943043410778
-4.67167282104492	-6.41519975662231	-1.69058883190155	-0.108697205781937	0.130694895982742	0.0528824962675571
-4.67404365539551	-6.42031478881836	-1.69540691375732	-0.108613960444927	0.130703300237656	0.0529220663011074
-4.67515563964844	-6.41697692871094	-1.69712007045746	-0.108583196997643	0.13076913356781	0.0529672652482986
-4.66800737380981	-6.41721534729004	-1.70623660087585	-0.108373664319515	0.13079796731472	0.0530778504908085
-4.66483211517334	-6.41647100448608	-1.69878804683685	-0.108407124876976	0.130710884928703	0.0530816279351711
-4.65837621688843	-6.41059541702271	-1.69953048229218	-0.108493529260159	0.130676954984665	0.0531009249389172
-4.6637487411499	-6.41897821426392	-1.70004177093506	-0.108414106070995	0.130579695105553	0.0530962906777859
-4.66609716415405	-6.41689586639404	-1.71074366569519	-0.108372002840042	0.130724996328354	0.0531041510403156
-4.66094923019409	-6.4141263961792	-1.70702958106995	-0.108254514634609	0.130641624331474	0.0531831458210945
-4.65571784973145	-6.41472387313843	-1.6976420879364	-0.108296036720276	0.130532562732697	0.053199477493763
-4.65511226654053	-6.41049289703369	-1.70361387729645	-0.108340583741665	0.130618467926979	0.0532375536859035
-4.65837240219116	-6.41643333435059	-1.69807207584381	-0.108280040323734	0.130532547831535	0.0531546212732792
-4.66277599334717	-6.41539192199707	-1.70967137813568	-0.108195893466473	0.130661129951477	0.0532940924167633
-4.6523756980896	-6.41090536117554	-1.71049535274506	-0.108023047447205	0.130562514066696	0.053288921713829
-4.64866638183594	-6.41214370727539	-1.70612013339996	-0.108113422989845	0.130531907081604	0.0533320866525173
-4.64928674697876	-6.41185760498047	-1.70748519897461	-0.108272276818752	0.130423292517662	0.0533412732183933
-4.6512598991394	-6.41706228256226	-1.71307599544525	-0.108086794614792	0.130499139428139	0.0533402375876904
-4.65343904495239	-6.41679954528809	-1.72153580188751	-0.108025766909122	0.130520731210709	0.0534369498491287
-4.64445543289185	-6.40946626663208	-1.72010684013367	-0.10790391266346	0.130492016673088	0.0535013936460018
-4.6426682472229	-6.41031932830811	-1.71180176734924	-0.10802736133337	0.130411058664322	0.0535758584737778
-4.64270448684692	-6.41104078292847	-1.71519875526428	-0.108052685856819	0.130420565605164	0.0535673908889294
-4.64266204833984	-6.41645050048828	-1.71798741817474	-0.107920370995998	0.130404576659203	0.0535789355635643
-4.65038251876831	-6.41256904602051	-1.72726452350616	-0.107895597815514	0.130498930811882	0.0536608472466469
-4.64202308654785	-6.41134071350098	-1.722052693367	-0.107830516993999	0.130373731255531	0.0537241771817207
-4.63742446899414	-6.40876865386963	-1.71562492847443	-0.107943221926689	0.130324602127075	0.053748793900013
-4.6399097442627	-6.4094066619873	-1.72043573856354	-0.107954017817974	0.130289629101753	0.053797110915184
-4.6448974609375	-6.41160726547241	-1.72338426113129	-0.107930488884449	0.130308255553246	0.0537619777023792
-4.64662408828735	-6.41213035583496	-1.7319667339325	-0.107696771621704	0.130302116274834	0.053877230733633
-4.63146495819092	-6.40593957901001	-1.71848523616791	-0.107764013111591	0.130240365862846	0.0539256371557713
-4.63447570800781	-6.40383243560791	-1.72227215766907	-0.107851430773735	0.130202680826187	0.0539186224341393
-4.63972806930542	-6.40977954864502	-1.71714198589325	-0.107844769954681	0.130204632878304	0.0539488680660725
-4.63859367370605	-6.41039085388184	-1.72766399383545	-0.107668332755566	0.130256250500679	0.0540354326367378
-4.63587665557861	-6.40841054916382	-1.72480034828186	-0.107682779431343	0.130291655659676	0.0541440024971962
-4.62802457809448	-6.40541458129883	-1.71704363822937	-0.107751958072186	0.130186975002289	0.0541137121617794
-4.62928247451782	-6.40889501571655	-1.71210122108459	-0.1078070551157	0.130255624651909	0.0541903860867023
-4.63070106506348	-6.411949634552	-1.7119128704071	-0.107795022428036	0.130128353834152	0.0541388131678104
-4.63369369506836	-6.41218852996826	-1.72089314460754	-0.10776960849762	0.130161672830582	0.0542898550629616
-4.63613367080688	-6.41257190704346	-1.72163915634155	-0.107575803995132	0.130222916603088	0.0542984120547771
-4.62679004669189	-6.40646648406982	-1.71468734741211	-0.107683509588242	0.13016776740551	0.0543345846235752
-4.6249303817749	-6.41053628921509	-1.70557188987732	-0.107818461954594	0.130150303244591	0.0544819347560406
-4.63167810440063	-6.41285467147827	-1.70387351512909	-0.107763826847076	0.130069553852081	0.0544138364493847
-4.63402223587036	-6.41648817062378	-1.7062349319458	-0.107684560120106	0.130135178565979	0.0545462295413017
-4.6300482749939	-6.41444873809814	-1.71527338027954	-0.10759536921978	0.130153864622116	0.0546352006494999
-4.62524032592773	-6.41566276550293	-1.69530856609344	-0.107775285840034	0.130119204521179	0.0546065680682659
-4.62779569625854	-6.41768550872803	-1.69908201694489	-0.107796102762222	0.130109310150146	0.0547690242528915
-4.63279390335083	-6.42407655715942	-1.70012533664703	-0.107645288109779	0.130046367645264	0.0547579638659954
-4.63376426696777	-6.42329978942871	-1.70315313339233	-0.107640862464905	0.130200281739235	0.0548835247755051
-4.62521362304688	-6.42431163787842	-1.69832372665405	-0.107682347297668	0.130125254392624	0.0550437048077583
-4.62179899215698	-6.42466354370117	-1.68614220619202	-0.107746616005898	0.130054444074631	0.0550320148468018
-4.62527322769165	-6.42937707901001	-1.69601011276245	-0.10773840546608	0.130036234855652	0.0552561208605766
-4.62964963912964	-6.42989349365234	-1.69448900222778	-0.107505150139332	0.130083754658699	0.0552015416324139
-4.62037181854248	-6.42853498458862	-1.68944454193115	-0.107616938650608	0.130070686340332	0.0553472340106964
-4.61947441101074	-6.43112659454346	-1.68924331665039	-0.107706651091576	0.13000126183033	0.0554298274219036
-4.62462425231934	-6.43710041046143	-1.68293917179108	-0.107577964663506	0.12996806204319	0.0554612353444099
-4.6261682510376	-6.43644618988037	-1.68619322776794	-0.107561506330967	0.130086585879326	0.0555820502340794
-4.62234401702881	-6.43698596954346	-1.68959963321686	-0.107445999979973	0.130041375756264	0.05571623519063
-4.61675548553467	-6.43713712692261	-1.6739958524704	-0.107583828270435	0.129997745156288	0.0556758530437946
-4.62250900268555	-6.44078922271729	-1.68094289302826	-0.10758750885725	0.129963740706444	0.0558243915438652
-4.62788057327271	-6.44750595092773	-1.67149448394775	-0.107561312615871	0.129932031035423	0.055721253156662
-4.6350302696228	-6.45074892044067	-1.68533170223236	-0.10738367587328	0.130012825131416	0.0557614713907242
-4.632239818573	-6.44896793365479	-1.67953109741211	-0.107271537184715	0.129979655146599	0.05574831366539
-4.633225440979	-6.45239782333374	-1.67365252971649	-0.107472166419029	0.129942387342453	0.0558084547519684
-4.6403956413269	-6.45744752883911	-1.6723712682724	-0.107471391558647	0.129882574081421	0.0558363050222397
-4.64891910552979	-6.46115207672119	-1.6795825958252	-0.107195839285851	0.12994359433651	0.0557495541870594
-4.64510869979858	-6.46046257019043	-1.67882692813873	-0.107290759682655	0.129925638437271	0.0558295957744122
-4.64556694030762	-6.46071624755859	-1.67377984523773	-0.107351586222649	0.129798591136932	0.0558985508978367
-4.65662574768066	-6.46927165985107	-1.67220151424408	-0.107284054160118	0.129770308732986	0.0557713508605957
-4.66217756271362	-6.47118616104126	-1.68569219112396	-0.107218615710735	0.129879087209702	0.0558730959892273
-4.65244579315186	-6.47023963928223	-1.67863202095032	-0.107116870582104	0.12982265651226	0.0559007525444031
-4.65745782852173	-6.47013664245605	-1.66690313816071	-0.107247687876225	0.129739657044411	0.0559095926582813
-4.66591835021973	-6.47559022903442	-1.66706764698029	-0.107266649603844	0.129670545458794	0.0559471175074577
-4.67027807235718	-6.47943067550659	-1.6828361749649	-0.106993243098259	0.129722774028778	0.0559041984379292
-4.66586303710938	-6.47926044464111	-1.67757439613342	-0.107091017067432	0.129670113325119	0.0559974201023579
-4.66272020339966	-6.47730112075806	-1.67329978942871	-0.107078120112419	0.12964078783989	0.056069377809763
-4.67273044586182	-6.4829306602478	-1.66755425930023	-0.107110373675823	0.12958599627018	0.0560115203261375
-4.67648124694824	-6.48530721664429	-1.67921078205109	-0.107029564678669	0.129599839448929	0.056078165769577
-4.67537832260132	-6.48712348937988	-1.67624127864838	-0.106933288276196	0.129620805382729	0.0561074279248714
-4.67625427246094	-6.48696422576904	-1.6732691526413	-0.107062645256519	0.129600524902344	0.0561660006642342
-4.6750111579895	-6.48814582824707	-1.6726279258728	-0.10704417526722	0.129478439688683	0.0561936236917973
-4.67817783355713	-6.4932918548584	-1.66618490219116	-0.107043974101543	0.129468366503716	0.056106835603714
-4.68648767471313	-6.49673461914063	-1.67984986305237	-0.106948368251324	0.129501789808273	0.0562206953763962
-4.68545007705688	-6.4955792427063	-1.67331719398499	-0.106927894055843	0.129527479410172	0.0561794601380825
-4.68277597427368	-6.49659204483032	-1.66929721832275	-0.10698825865984	0.129452884197235	0.0562981702387333
-4.68348169326782	-6.49808740615845	-1.66586768627167	-0.10699538141489	0.129338353872299	0.056286446750164
-4.69425249099731	-6.50296258926392	-1.67318642139435	-0.106919400393963	0.12935271859169	0.0562839917838573
-4.69319152832031	-6.5019702911377	-1.67830848693848	-0.106821976602077	0.129325300455093	0.0563905462622643
-4.68966150283813	-6.50100374221802	-1.67215466499329	-0.106696732342243	0.129431754350662	0.0564733184874058
-4.68680000305176	-6.50300693511963	-1.66964864730835	-0.106777347624302	0.129270941019058	0.0565665028989315
-4.68636798858643	-6.50182819366455	-1.66499531269073	-0.106761761009693	0.129227831959724	0.0565618313848972
-4.69329738616943	-6.50563907623291	-1.67147743701935	-0.106711804866791	0.129207536578178	0.0565892681479454
-4.69565963745117	-6.51068925857544	-1.67601311206818	-0.106670878827572	0.129234790802002	0.0566525459289551
-4.69384670257568	-6.50752973556519	-1.6728847026825	-0.106547720730305	0.1292904317379	0.0567287541925907
-4.69151210784912	-6.50753784179688	-1.66448962688446	-0.106592766940594	0.129085883498192	0.0567940548062325
-4.68942832946777	-6.50490474700928	-1.66365563869476	-0.106612741947174	0.129087284207344	0.0568225719034672
-4.69729852676392	-6.51093864440918	-1.66480028629303	-0.106559969484806	0.129104033112526	0.056796170771122
-4.70060062408447	-6.51274013519287	-1.67350232601166	-0.10646378993988	0.129076525568962	0.0568602085113525
-4.69554710388184	-6.51175546646118	-1.66583800315857	-0.106439791619778	0.129146635532379	0.056905772536993
-4.69264364242554	-6.50760889053345	-1.66379845142365	-0.106435790657997	0.12903319299221	0.0569353997707367
-4.69553184509277	-6.50866413116455	-1.65793287754059	-0.106513135135174	0.128967612981796	0.0569165013730526
-4.69947814941406	-6.51449108123779	-1.66534698009491	-0.106430217623711	0.128968611359596	0.0569069422781467
-4.70507335662842	-6.51489639282227	-1.66821539402008	-0.10642971098423	0.128987357020378	0.0569378957152367
-4.70657825469971	-6.5185694694519	-1.66837358474731	-0.106324471533298	0.129075318574905	0.0569727458059788
-4.70544481277466	-6.51527833938599	-1.66992104053497	-0.106284826993942	0.129015102982521	0.0570283606648445
-4.70048666000366	-6.51103544235229	-1.66177761554718	-0.106391049921513	0.128920987248421	0.0570942237973213
-4.69912099838257	-6.51567029953003	-1.66325426101685	-0.106361754238605	0.128873735666275	0.0570880882441998
-4.70707416534424	-6.51472425460815	-1.66610217094421	-0.106392301619053	0.128870218992233	0.0571109019219875
-4.7069730758667	-6.51755046844482	-1.67130863666534	-0.106200851500034	0.128958940505981	0.0571327432990074
-4.70536184310913	-6.51264381408691	-1.66891193389893	-0.106211006641388	0.128997340798378	0.0572418905794621
-4.70017051696777	-6.50743675231934	-1.66495871543884	-0.106285281479359	0.128940179944038	0.0572402216494083
-4.69811773300171	-6.51038789749146	-1.65848982334137	-0.106295458972454	0.128845155239105	0.0572683736681938
-4.70213460922241	-6.51227378845215	-1.66387164592743	-0.106392033398151	0.128830924630165	0.0572783090174198
-4.70440292358398	-6.51492214202881	-1.66983067989349	-0.106256052851677	0.12889164686203	0.0573251992464066
-4.7022590637207	-6.51310729980469	-1.66963005065918	-0.10620428621769	0.128928020596504	0.0573932379484177
-4.69484758377075	-6.50461721420288	-1.66938531398773	-0.106230646371841	0.128854617476463	0.0574415661394596
-4.69482660293579	-6.50726938247681	-1.65928661823273	-0.106342494487762	0.128744408488274	0.0573784969747067
-4.6989598274231	-6.50844287872314	-1.67176413536072	-0.106389559805393	0.128777012228966	0.0573954060673714
-4.69945955276489	-6.51100301742554	-1.66925477981567	-0.10630340129137	0.128834083676338	0.0573579743504524
-4.70548534393311	-6.50616693496704	-1.66792333126068	-0.106264986097813	0.12887416779995	0.0574182905256748
-4.69455289840698	-6.50051927566528	-1.66380608081818	-0.106198824942112	0.128731176257133	0.057385042309761
-4.68977308273315	-6.50073146820068	-1.65971410274506	-0.106370367109776	0.12874037027359	0.0573377348482609
-4.69337940216064	-6.5015811920166	-1.66893255710602	-0.106457181274891	0.12861505150795	0.0573995895683765
-4.69922399520874	-6.50539922714233	-1.66511213779449	-0.106287710368633	0.128757670521736	0.0573528856039047
-4.69985294342041	-6.50213813781738	-1.67257714271545	-0.106220804154873	0.128852069377899	0.057442519813776
-4.68761920928955	-6.49594306945801	-1.66027653217316	-0.106286749243736	0.128707841038704	0.0573833473026752
-4.68725156784058	-6.49540710449219	-1.66349983215332	-0.106426745653152	0.128709092736244	0.0574579201638699
-4.69178104400635	-6.50005388259888	-1.66141784191132	-0.106461763381958	0.12864151597023	0.057453315705061
-4.69008779525757	-6.50016450881958	-1.66564702987671	-0.10628404468298	0.128750711679459	0.0574459247291088
-4.69126033782959	-6.49721097946167	-1.67003691196442	-0.106257311999798	0.12875409424305	0.0575743466615677
-4.6817626953125	-6.49339437484741	-1.65785014629364	-0.106331869959831	0.128613591194153	0.0575243160128593
-4.67926025390625	-6.49527359008789	-1.65705800056458	-0.106412418186665	0.128545060753822	0.057600349187851
-4.68079090118408	-6.49430751800537	-1.66206920146942	-0.106385633349419	0.1285749822855	0.0575390383601189
-4.68510055541992	-6.49417495727539	-1.6632753610611	-0.106315925717354	0.128640577197075	0.0575933940708637
-4.67731618881226	-6.49404287338257	-1.66230142116547	-0.106303326785564	0.128625586628914	0.057615403085947
-4.66992855072021	-6.49032354354858	-1.66102087497711	-0.106359452009201	0.128538608551025	0.0575504973530769
-4.66983652114868	-6.48904466629028	-1.65683162212372	-0.106474652886391	0.128579869866371	0.0575832352042198
-4.67764520645142	-6.49114179611206	-1.65566921234131	-0.10643046349287	0.128548309206963	0.0575768947601318
-4.67312574386597	-6.49104118347168	-1.65471541881561	-0.106344021856785	0.128612488508224	0.0575854703783989
-4.67001914978027	-6.48845672607422	-1.65560615062714	-0.106371112167835	0.128646403551102	0.0576049275696278
-4.66227197647095	-6.48612546920776	-1.64955687522888	-0.106526911258698	0.128576457500458	0.0575028918683529
-4.66187191009521	-6.48665952682495	-1.64922440052032	-0.106599450111389	0.128526389598846	0.0575513951480389
-4.66871929168701	-6.48979330062866	-1.64876365661621	-0.106474593281746	0.128558978438377	0.0573682561516762
-4.67119789123535	-6.48447370529175	-1.65432393550873	-0.106505379080772	0.128592416644096	0.0573921389877796
-4.66900634765625	-6.48744869232178	-1.65265882015228	-0.106452785432339	0.128607407212257	0.0573707818984985
-4.65980195999146	-6.48147106170654	-1.64179682731628	-0.106604464352131	0.128495842218399	0.0572584643959999
-4.66150188446045	-6.48425006866455	-1.6465255022049	-0.106673561036587	0.128525540232658	0.0573025122284889
-4.66876363754272	-6.48528289794922	-1.64066803455353	-0.106609836220741	0.128517284989357	0.0571466758847237
-4.66703224182129	-6.48352289199829	-1.65288329124451	-0.10652768611908	0.128590568900108	0.057220071554184
-4.65665292739868	-6.47972583770752	-1.64791452884674	-0.106673739850521	0.128570526838303	0.0571585036814213
-4.65716505050659	-6.47644901275635	-1.63834166526794	-0.106731779873371	0.128506422042847	0.0571245364844799
-4.66290998458862	-6.48051500320435	-1.63839185237885	-0.106782093644142	0.128522485494614	0.0570977889001369
-4.66399478912354	-6.48182106018066	-1.64761126041412	-0.106588304042816	0.128574535250664	0.0570067726075649
-4.65914821624756	-6.47874546051025	-1.64913511276245	-0.106708206236362	0.12860569357872	0.0569949969649315
-4.65320253372192	-6.47342538833618	-1.64264512062073	-0.106758341193199	0.128606006503105	0.056988038122654
-4.65538692474365	-6.47817277908325	-1.6352926492691	-0.106837920844555	0.12850047647953	0.0569199956953526
-4.65925407409668	-6.47855758666992	-1.64144134521484	-0.106810949742794	0.128544926643372	0.0569287836551666
-4.66048812866211	-6.47832679748535	-1.64242744445801	-0.106749095022678	0.128604739904404	0.0568482354283333
-4.65498971939087	-6.47222900390625	-1.63823103904724	-0.106926046311855	0.128601849079132	0.0568078979849815
-4.65102291107178	-6.47410345077515	-1.63780093193054	-0.106946587562561	0.128525838255882	0.0568242259323597
-4.6578426361084	-6.47440910339355	-1.6340229511261	-0.106982633471489	0.12850034236908	0.0566648915410042
-4.66214656829834	-6.47525787353516	-1.64167749881744	-0.10695493966341	0.128534823656082	0.056657325476408
-4.65879201889038	-6.4720401763916	-1.63677763938904	-0.106897927820683	0.128669276833534	0.0565719604492188
[truncated: 11,269 more rows]
