# Supplementary material for: Identification of Haptic Based Guiding Using Hard Reins
Source: PLoS One. 2015 Jul 22;10(7):e0132020. doi: 10.1371/journal.pone.0132020 (PMC4511788; doi:10.1371/journal.pone.0132020)
Supplement: S6 File — (ZIP) [file pone.0132020.s006.zip › Exp2_ForceData2/Subject10/path1/T8.csv]

Force X (N)	Force Y (N)	Force Z (N)	Torque X (N-m)	Torque Y (N-m)	Torque Z (N-m)	Frequency = 10000	Averaging Level = 16	F/T Serial Number = FT11772	Time Started = 19/02/2013 17:47:59
-2.74494075775146	-8.1306095123291	-2.56493592262268	-0.119870282709599	0.222753703594208	-0.00168376683723181
-2.74695992469788	-8.12840270996094	-2.5707471370697	-0.119747683405876	0.222836419939995	-0.00163026328664273
-2.75125002861023	-8.12618446350098	-2.57055759429932	-0.119757130742073	0.22270093858242	-0.00165394437499344
-2.74409151077271	-8.13156795501709	-2.56748580932617	-0.119836255908012	0.222785010933876	-0.00165419350378215
-2.75049757957459	-8.13197231292725	-2.56604146957397	-0.119759224355221	0.22285769879818	-0.00156207859981805
-2.74979639053345	-8.12964725494385	-2.56794834136963	-0.11975259333849	0.22273388504982	-0.00165375031065196
-2.74640965461731	-8.1332311630249	-2.57031273841858	-0.119841106235981	0.222843140363693	-0.00158158445265144
-2.75317335128784	-8.13816547393799	-2.5667998790741	-0.119737178087234	0.22287505865097	-0.00158786692190915
-2.75652575492859	-8.13632583618164	-2.56775784492493	-0.119880266487598	0.222764149308205	-0.00159191910643131
-2.74817895889282	-8.13267230987549	-2.57282781600952	-0.119812279939651	0.222822234034538	-0.00152825436089188
-2.75578665733337	-8.13857650756836	-2.56816673278809	-0.119780413806438	0.222853645682335	-0.00154381932225078
-2.75781798362732	-8.1347017288208	-2.5795271396637	-0.119787998497486	0.222790002822876	-0.00152555876411498
-2.74935460090637	-8.13571548461914	-2.57462072372437	-0.119889482855797	0.222841158509254	-0.00153516756836325
-2.75412178039551	-8.13816356658936	-2.57218027114868	-0.119812473654747	0.222896233201027	-0.00150732917245477
-2.75656509399414	-8.13733959197998	-2.57449436187744	-0.119882509112358	0.222809225320816	-0.00152740732301027
-2.75059485435486	-8.13339996337891	-2.5796914100647	-0.119971252977848	0.222918748855591	-0.00153116090223193
-2.75383830070496	-8.13926029205322	-2.57313752174377	-0.119980372488499	0.222889646887779	-0.0015445239841938
-2.7584376335144	-8.13449382781982	-2.5696439743042	-0.120021596550941	0.222825989127159	-0.00149100180715322
-2.75157809257507	-8.13422298431396	-2.57735252380371	-0.119956657290459	0.222853943705559	-0.00154710607603192
-2.75409698486328	-8.13829708099365	-2.57366824150085	-0.120059929788113	0.222873255610466	-0.00149701326154172
-2.75833892822266	-8.13270282745361	-2.57379174232483	-0.119994170963764	0.222890615463257	-0.00152052321936935
-2.75444650650024	-8.13269424438477	-2.57404565811157	-0.120044991374016	0.222904026508331	-0.00154700502753258
-2.75398755073547	-8.13526821136475	-2.57292509078979	-0.120077215135098	0.222853198647499	-0.00155183882452548
-2.76380395889282	-8.13334655761719	-2.57660031318665	-0.120050147175789	0.222941428422928	-0.00148746452759951
-2.75673174858093	-8.13457679748535	-2.58084797859192	-0.120081923902035	0.22291924059391	-0.00158983841538429
-2.7592978477478	-8.13790893554688	-2.57566428184509	-0.120101474225521	0.222944661974907	-0.00147335813380778
-2.7643346786499	-8.13369846343994	-2.57416677474976	-0.120054140686989	0.222891554236412	-0.00142893963493407
-2.75826382637024	-8.13668441772461	-2.57916378974915	-0.120071396231651	0.223003938794136	-0.00149419624358416
-2.76170134544373	-8.1392936706543	-2.57750058174133	-0.120050132274628	0.223015323281288	-0.00142301630694419
-2.76781892776489	-8.14084720611572	-2.57390356063843	-0.120088592171669	0.222938597202301	-0.0013900202466175
-2.76138949394226	-8.14158344268799	-2.57591080665588	-0.120099283754826	0.223011314868927	-0.00141098373569548
-2.76932883262634	-8.14872169494629	-2.57752060890198	-0.120034150779247	0.223124042153358	-0.00132016208954155
-2.77088689804077	-8.14790916442871	-2.57371354103088	-0.119961448013783	0.223068609833717	-0.00130261480808258
-2.76823949813843	-8.15149307250977	-2.57228207588196	-0.120061784982681	0.223118722438812	-0.00128251872956753
-2.77093744277954	-8.1564998626709	-2.57490491867065	-0.119972109794617	0.223209396004677	-0.0012063873000443
-2.77597641944885	-8.15442371368408	-2.57774353027344	-0.119914323091507	0.223021194338799	-0.00121227849740535
-2.77252793312073	-8.15962886810303	-2.57158350944519	-0.119994349777699	0.223187685012817	-0.00119155249558389
-2.77881002426147	-8.16519069671631	-2.57543849945068	-0.11988990008831	0.223178774118423	-0.00109812628943473
-2.78224539756775	-8.16069507598877	-2.569495677948	-0.119887888431549	0.223121866583824	-0.00110213796142489
-2.77941608428955	-8.16579627990723	-2.57180428504944	-0.119862288236618	0.223153561353683	-0.00109407410491258
-2.78673100471497	-8.17103958129883	-2.57508587837219	-0.119914919137955	0.22323103249073	-0.0010116690536961
-2.7864248752594	-8.16653823852539	-2.56986546516418	-0.119819544255733	0.223145812749863	-0.000970784050878137
-2.78340792655945	-8.17070293426514	-2.5701892375946	-0.119859300553799	0.223214879631996	-0.000949707115069032
-2.78748774528503	-8.17564296722412	-2.57153081893921	-0.119789682328701	0.223245739936829	-0.000896209268830717
-2.7856605052948	-8.172607421875	-2.56901049613953	-0.119784876704216	0.223110809922218	-0.000847943825647235
-2.78356456756592	-8.17483711242676	-2.57198524475098	-0.119752898812294	0.223214760422707	-0.000832985853776336
-2.78834915161133	-8.17961883544922	-2.56310129165649	-0.119804039597511	0.223256647586823	-0.000733845285139978
-2.78664088249207	-8.17639064788818	-2.56347966194153	-0.119695253670216	0.223206222057343	-0.000719425675924867
-2.78629064559937	-8.17816257476807	-2.56549978256226	-0.119664654135704	0.22319284081459	-0.00062218215316534
-2.78517937660217	-8.17896461486816	-2.56345748901367	-0.119764924049377	0.223309189081192	-0.000613032665569335
-2.78322291374207	-8.1774730682373	-2.55940055847168	-0.119671687483788	0.223304092884064	-0.000513386621605605
-2.7818329334259	-8.18030548095703	-2.56064295768738	-0.119669161736965	0.223275274038315	-0.000499186688102782
-2.78537702560425	-8.18294906616211	-2.55781412124634	-0.119743153452873	0.223361045122147	-0.000428474450018257
-2.7809419631958	-8.18028163909912	-2.55629706382751	-0.119751572608948	0.223381042480469	-0.000337190751451999
-2.77797031402588	-8.18468284606934	-2.55283808708191	-0.119593143463135	0.223357811570168	-0.000225098076043651
-2.78137469291687	-8.18298625946045	-2.55013108253479	-0.119741328060627	0.223401948809624	-0.000235311817959882
-2.77461123466492	-8.18379878997803	-2.55071091651917	-0.119711712002754	0.223437622189522	-0.000107479863800108
-2.77657055854797	-8.18053913116455	-2.54965257644653	-0.119689412415028	0.223395153880119	-7.09085943526588E-05
-2.77719783782959	-8.184983253479	-2.54717779159546	-0.119750440120697	0.22343435883522	-9.14046977413818E-05
-2.7746422290802	-8.1812572479248	-2.54328393936157	-0.119773648679256	0.223463818430901	3.63909862244327E-06
-2.77359557151794	-8.17874145507813	-2.54438304901123	-0.119692422449589	0.223422557115555	8.85179979377426E-05
-2.77480936050415	-8.17806434631348	-2.5419499874115	-0.119780227541924	0.223487302660942	7.89629993960261E-05
-2.77049326896667	-8.17868614196777	-2.54704737663269	-0.119806468486786	0.223479941487312	0.0001312382373726
-2.77094316482544	-8.17654132843018	-2.54133296012878	-0.119702532887459	0.22343884408474	0.000182656731340103
-2.77000284194946	-8.17571449279785	-2.54748153686523	-0.119780212640762	0.223396152257919	0.000202969269594178
-2.7703685760498	-8.17235279083252	-2.54111862182617	-0.119883999228477	0.223499819636345	0.000286564289126545
-2.76626896858215	-8.17278957366943	-2.54217839241028	-0.119735307991505	0.223423540592194	0.000275467318715528
-2.76777529716492	-8.17226409912109	-2.53675699234009	-0.11982586234808	0.223352506756783	0.000272210163529962
-2.76463031768799	-8.16740036010742	-2.53837633132935	-0.119928665459156	0.223419323563576	0.000368779961718246
-2.76845741271973	-8.16451454162598	-2.53738188743591	-0.119807884097099	0.223483666777611	0.000381141842808574
-2.7623450756073	-8.16215896606445	-2.53967714309692	-0.11982749402523	0.223358631134033	0.000361590617103502
-2.76314973831177	-8.16485214233398	-2.53890204429626	-0.120043106377125	0.223425582051277	0.000434739573393017
-2.76485753059387	-8.15971755981445	-2.53764176368713	-0.119850322604179	0.22350001335144	0.000419742718804628
-2.76351737976074	-8.16320610046387	-2.54095149040222	-0.120003521442413	0.223394721746445	0.00038583273999393
-2.75904893875122	-8.15622711181641	-2.53531813621521	-0.119995154440403	0.223437607288361	0.00041864175000228
-2.76396369934082	-8.16184139251709	-2.53471565246582	-0.119943961501122	0.223436832427979	0.000459862756542861
-2.75859379768372	-8.154953956604	-2.53785419464111	-0.120012335479259	0.223415449261665	0.000458191003417596
-2.76033854484558	-8.15502262115479	-2.53682851791382	-0.12006688863039	0.22348715364933	0.000525984680280089
-2.76175165176392	-8.15861129760742	-2.5280442237854	-0.12003805488348	0.223559141159058	0.000478469650261104
-2.75768113136292	-8.15435123443604	-2.53059339523315	-0.11996079236269	0.223447531461716	0.000496653781738132
-2.75896859169006	-8.15570163726807	-2.53570866584778	-0.120117641985416	0.223572701215744	0.000523699389304966
-2.75855350494385	-8.15808582305908	-2.53446364402771	-0.120030254125595	0.223572999238968	0.000523401482496411
-2.75974822044373	-8.15303707122803	-2.53297710418701	-0.120056003332138	0.223473772406578	0.000569722789805382
-2.75594782829285	-8.15209293365479	-2.53369379043579	-0.120090611279011	0.223619192838669	0.000520847213920206
-2.761061668396	-8.15683650970459	-2.53194189071655	-0.120080135762691	0.223630100488663	0.000606093148235232
-2.76173877716064	-8.15507316589355	-2.52840137481689	-0.120126098394394	0.223668321967125	0.000508197059389204
-2.75945568084717	-8.15429973602295	-2.53247404098511	-0.120131962001324	0.223685592412949	0.000532622972968966
-2.76679968833923	-8.15992259979248	-2.53395295143127	-0.120120517909527	0.223822921514511	0.000545378949027509
-2.76240921020508	-8.15678787231445	-2.5257625579834	-0.120116621255875	0.223661810159683	0.000541860586963594
-2.76533365249634	-8.15960121154785	-2.53158092498779	-0.120161302387714	0.223725438117981	0.000567816547118127
-2.76825189590454	-8.16305828094482	-2.53078889846802	-0.120078839361668	0.223740100860596	0.000489680387545377
-2.77053928375244	-8.15825462341309	-2.53202772140503	-0.120105445384979	0.22367200255394	0.000559642619919032
-2.76953601837158	-8.16360378265381	-2.53548407554626	-0.120044477283955	0.223739922046661	0.000500376627314836
-2.77603983879089	-8.16594314575195	-2.53269290924072	-0.120185650885105	0.22375413775444	0.000476987304864451
-2.77862501144409	-8.16302680969238	-2.5309591293335	-0.120019301772118	0.22374863922596	0.000451285828603432
-2.78000044822693	-8.16962909698486	-2.53178262710571	-0.120014056563377	0.223707109689713	0.000548465235624462
-2.78066372871399	-8.17002487182617	-2.53498578071594	-0.120080411434174	0.223727464675903	0.000492743914946914
-2.78266716003418	-8.17191791534424	-2.53018856048584	-0.120068557560444	0.223750919103622	0.000519881956279278
-2.78556132316589	-8.17219543457031	-2.53792095184326	-0.119974114000797	0.223760157823563	0.00052284385310486
-2.78957009315491	-8.1781177520752	-2.5366587638855	-0.120056562125683	0.223751232028008	0.000493201601784676
-2.78837585449219	-8.17738342285156	-2.53433609008789	-0.120028868317604	0.223778665065765	0.000507793040014803
-2.78923487663269	-8.17867755889893	-2.53676962852478	-0.119906485080719	0.223662212491035	0.000516363477800041
-2.79307126998901	-8.18229675292969	-2.53116488456726	-0.120053455233574	0.223767518997192	0.000511701160576195
-2.7924268245697	-8.17972755432129	-2.53120183944702	-0.120009250938892	0.223805278539658	0.000550979631952941
-2.79343152046204	-8.1839542388916	-2.53256320953369	-0.119982473552227	0.223783239722252	0.000610922113992274
-2.79516744613647	-8.18729400634766	-2.53210973739624	-0.120003424584866	0.22379070520401	0.000549624732229859
-2.79467463493347	-8.18435859680176	-2.52607011795044	-0.120063878595829	0.223812744021416	0.000590018986258656
-2.793536901474	-8.18381595611572	-2.52847504615784	-0.119917497038841	0.223805636167526	0.000670542474836111
-2.7965521812439	-8.18705749511719	-2.52999997138977	-0.120059050619602	0.223817229270935	0.000641745864413679
-2.79309892654419	-8.18786144256592	-2.52545952796936	-0.120013058185577	0.223865389823914	0.000730968953575939
-2.79669880867004	-8.18640518188477	-2.52853083610535	-0.1198470890522	0.223800837993622	0.000774688553065062
-2.79611158370972	-8.18667602539063	-2.52878260612488	-0.120117530226707	0.223810791969299	0.000731197360437363
-2.79189944267273	-8.18888092041016	-2.52830839157104	-0.120073445141315	0.223857939243317	0.000806739029940218
-2.79396224021912	-8.18870639801025	-2.52703166007996	-0.119974307715893	0.223930299282074	0.000838961394038051
-2.79590940475464	-8.18892002105713	-2.52461886405945	-0.120056122541428	0.223805785179138	0.000823013775516301
-2.79261565208435	-8.18770027160645	-2.52453374862671	-0.120088279247284	0.22396656870842	0.00089851557277143
-2.79439878463745	-8.18846893310547	-2.52474331855774	-0.119999431073666	0.223905548453331	0.000940872530918568
-2.78879165649414	-8.18784236907959	-2.51984858512878	-0.120151124894619	0.223859071731567	0.000894800352398306
-2.78782629966736	-8.18758583068848	-2.51982665061951	-0.120140939950943	0.223879963159561	0.000930329028051347
-2.78732943534851	-8.1884937286377	-2.52567315101624	-0.12016424536705	0.223945438861847	0.00101254798937589
-2.78885388374329	-8.18385219573975	-2.52512502670288	-0.120122633874416	0.223906561732292	0.00102066446561366
-2.78295493125916	-8.18456649780273	-2.5227382183075	-0.120249405503273	0.224040791392326	0.000995993963442743
-2.78394198417664	-8.18617248535156	-2.51885914802551	-0.120141081511974	0.223992347717285	0.00106624746695161
-2.78602719306946	-8.1831693649292	-2.51792883872986	-0.120215132832527	0.224003374576569	0.00109196954872459
-2.77663064002991	-8.18229675292969	-2.51937222480774	-0.120279222726822	0.224018201231956	0.0010347266215831
-2.78178143501282	-8.18335628509521	-2.51202607154846	-0.120313242077827	0.224123328924179	0.00115304812788963
-2.77890300750732	-8.18127918243408	-2.51694107055664	-0.12023238837719	0.224008783698082	0.00111900339834392
-2.77446293830872	-8.18165302276611	-2.51265072822571	-0.120410695672035	0.224126741290092	0.0012037722626701
-2.77584290504456	-8.18400287628174	-2.5068678855896	-0.120270676910877	0.224183470010757	0.00124751450493932
-2.77397346496582	-8.18005657196045	-2.51055598258972	-0.120337307453156	0.224051594734192	0.00125617394223809
-2.76707625389099	-8.18283081054688	-2.51225924491882	-0.120417460799217	0.224145844578743	0.00123212754260749
-2.7738823890686	-8.18179130554199	-2.50719738006592	-0.120341569185257	0.224219128489494	0.00132534746080637
-2.76877927780151	-8.179443359375	-2.50760912895203	-0.120300576090813	0.224181458353996	0.00129116710741073
-2.76462864875793	-8.18326091766357	-2.50296068191528	-0.120409063994884	0.224244073033333	0.00132301938720047
-2.76816129684448	-8.18618869781494	-2.50820255279541	-0.12027682363987	0.22430756688118	0.0014104493893683
-2.76845526695251	-8.183913230896	-2.50177145004272	-0.120370924472809	0.224264323711395	0.00139013514854014
-2.75939464569092	-8.17995071411133	-2.50429844856262	-0.120341427624226	0.224313452839851	0.001420694636181
-2.76749205589294	-8.18770503997803	-2.49766039848328	-0.120301268994808	0.224368318915367	0.00141711230389774
-2.7665479183197	-8.1823558807373	-2.50356698036194	-0.120302371680737	0.224290400743484	0.00140934565570205
-2.76259589195251	-8.18097972869873	-2.50617599487305	-0.120330765843391	0.22436785697937	0.00140872702468187
-2.76674246788025	-8.18797302246094	-2.50152230262756	-0.12036144733429	0.224391028285027	0.00136783858761191
-2.76491665840149	-8.18136596679688	-2.49894452095032	-0.1202307716012	0.22430707514286	0.00142110045999289
-2.7639753818512	-8.18258094787598	-2.50167107582092	-0.120278231799603	0.224405437707901	0.00141144450753927
-2.76519083976746	-8.18726348876953	-2.4987325668335	-0.120357826352119	0.224358320236206	0.00140954542439431
-2.76924896240234	-8.18171501159668	-2.50349640846252	-0.120318807661533	0.224291101098061	0.00143341301009059
-2.76446104049683	-8.17859554290771	-2.50525546073914	-0.120185509324074	0.224331364035606	0.00140785390976816
-2.76740646362305	-8.18497848510742	-2.49596047401428	-0.120386391878128	0.224263846874237	0.00140336307231337
-2.76870560646057	-8.18270492553711	-2.4958667755127	-0.120243519544601	0.224425956606865	0.00139894103631377
-2.76741909980774	-8.18080997467041	-2.49732065200806	-0.120184436440468	0.224322631955147	0.00136075401678681
-2.76766347885132	-8.18215465545654	-2.49083566665649	-0.120253086090088	0.22434601187706	0.00134080729912966
-2.77124333381653	-8.18067646026611	-2.49026870727539	-0.120261117815971	0.22435088455677	0.00142743729520589
-2.76739525794983	-8.17742443084717	-2.49757480621338	-0.1202182918787	0.22437384724617	0.0013452242128551
-2.7696578502655	-8.18234443664551	-2.48808908462524	-0.1202192902565	0.224274352192879	0.0013223763089627
-2.77321672439575	-8.17827606201172	-2.49040818214417	-0.120208352804184	0.224406778812408	0.00135602150112391
-2.77183532714844	-8.17499256134033	-2.48907899856567	-0.120132878422737	0.224356800317764	0.00134269939735532
-2.77364063262939	-8.17677974700928	-2.49033427238464	-0.120264425873756	0.224347770214081	0.00123098294716328
-2.7742178440094	-8.17904281616211	-2.48813366889954	-0.120185442268848	0.224440068006516	0.00128166028298438
-2.77637720108032	-8.17419242858887	-2.48334550857544	-0.120123900473118	0.224355190992355	0.00127622089348733
-2.77502989768982	-8.17785835266113	-2.48976349830627	-0.120181635022163	0.224368542432785	0.00119788851588964
-2.77536773681641	-8.17472648620605	-2.47984194755554	-0.120240427553654	0.224374666810036	0.00126037979498506
-2.78131365776062	-8.17482662200928	-2.48829579353333	-0.120059080421925	0.224460959434509	0.00121722102630883
-2.78634881973267	-8.17587471008301	-2.47621560096741	-0.120208561420441	0.224328368902206	0.00114292453508824
-2.77973079681396	-8.17372989654541	-2.48601198196411	-0.120206795632839	0.224415510892868	0.00109975109808147
-2.78286290168762	-8.17500972747803	-2.48558855056763	-0.120111927390099	0.224450051784515	0.00110427895560861
-2.78968143463135	-8.16992378234863	-2.47820448875427	-0.120105735957623	0.224407717585564	0.00102786789648235
-2.78507208824158	-8.17380142211914	-2.48149490356445	-0.120144590735435	0.224375411868095	0.000937493925448507
-2.78907752037048	-8.17663764953613	-2.48068904876709	-0.120097607374191	0.224481463432312	0.00100108154583722
-2.79422855377197	-8.17248344421387	-2.48079252243042	-0.120063185691833	0.224410429596901	0.00095384765882045
-2.79229521751404	-8.17655467987061	-2.48354530334473	-0.12014552205801	0.224512979388237	0.000869321986101568
-2.79273772239685	-8.17908573150635	-2.47612357139587	-0.120068088173866	0.224515751004219	0.000828485877718776
-2.79998397827148	-8.1757926940918	-2.47610092163086	-0.120076507329941	0.224411472678185	0.000821605266537517
-2.79534578323364	-8.17510604858398	-2.48091626167297	-0.120109856128693	0.224550157785416	0.000753801257815212
-2.79851245880127	-8.1793737411499	-2.48234868049622	-0.120097950100899	0.224502861499786	0.000724668381735682
-2.80436635017395	-8.17465782165527	-2.47631072998047	-0.12011831253767	0.224513098597527	0.000749232654925436
-2.80225157737732	-8.17773818969727	-2.479896068573	-0.120008707046509	0.224541932344437	0.000671366811729968
-2.80509877204895	-8.18429088592529	-2.48274803161621	-0.120092451572418	0.224555402994156	0.000601807900238782
-2.80746936798096	-8.18258762359619	-2.47748160362244	-0.120179936289787	0.224613577127457	0.000636643904726952
-2.80918169021606	-8.18279933929443	-2.47504305839539	-0.120071038603783	0.22462996840477	0.000585186877287924
-2.80801057815552	-8.18507194519043	-2.48073577880859	-0.120047457516193	0.224565356969833	0.000487170618725941
-2.81101655960083	-8.18548107147217	-2.47707056999207	-0.120161138474941	0.224619597196579	0.000555475009605289
-2.81126666069031	-8.1841869354248	-2.47818827629089	-0.120048843324184	0.224718660116196	0.00042445317376405
-2.81419467926025	-8.18421649932861	-2.47691035270691	-0.120086945593357	0.224625900387764	0.000374513590941206
-2.81487107276917	-8.18493270874023	-2.47575616836548	-0.120155662298203	0.224754765629768	0.000359549419954419
-2.81650114059448	-8.1853141784668	-2.48372197151184	-0.120040684938431	0.224733844399452	0.000377860589651391
-2.81884860992432	-8.18217468261719	-2.47934627532959	-0.120080538094044	0.224658116698265	0.000285099231405184
-2.81496667861938	-8.18650722503662	-2.47887563705444	-0.120158590376377	0.224718555808067	0.000239276807405986
-2.81913995742798	-8.18859195709229	-2.47260928153992	-0.120113357901573	0.224733963608742	0.000241920046391897
-2.81834959983826	-8.18174171447754	-2.47765135765076	-0.120030254125595	0.224620327353477	0.000153919725562446
-2.82003259658813	-8.1831521987915	-2.47495889663696	-0.120163910090923	0.224794134497643	9.79716933215968E-05
-2.82279634475708	-8.18453216552734	-2.46906399726868	-0.120017617940903	0.22474978864193	7.82915667514317E-05
-2.82387804985046	-8.18047332763672	-2.47147703170776	-0.12009608745575	0.224769622087479	1.97210320038721E-05
-2.81863927841187	-8.18595790863037	-2.47684693336487	-0.120147332549095	0.224795147776604	-5.52544042875525E-05
-2.82407474517822	-8.18327140808105	-2.47463488578796	-0.120142735540867	0.224865034222603	-2.77663493761793E-05
-2.8244776725769	-8.17973613739014	-2.46995711326599	-0.120117336511612	0.224774301052094	-0.000144962163176388
-2.82012152671814	-8.18008422851563	-2.47357845306396	-0.120207101106644	0.224831610918045	-0.000159204588271677
-2.82752799987793	-8.17996120452881	-2.4759738445282	-0.120124980807304	0.224940329790115	-0.000232932201470248
-2.82855033874512	-8.17799663543701	-2.47715163230896	-0.120094917714596	0.22483716905117	-0.000266338116489351
-2.82355928421021	-8.17706108093262	-2.47747540473938	-0.12017522752285	0.224870309233665	-0.000345360836945474
-2.83282923698425	-8.18426322937012	-2.47587132453918	-0.120107471942902	0.224916204810143	-0.000424690457293764
-2.82756185531616	-8.17695140838623	-2.47584366798401	-0.120136059820652	0.224790081381798	-0.000413779605878517
-2.82837128639221	-8.17927169799805	-2.48232984542847	-0.120112895965576	0.224876135587692	-0.000506028532981873
-2.8289155960083	-8.18181705474854	-2.47494649887085	-0.120268084108829	0.224961623549461	-0.000579273386392742
-2.82562208175659	-8.17487621307373	-2.48105216026306	-0.120145291090012	0.224814623594284	-0.00060267630033195
-2.82559156417847	-8.17653751373291	-2.47917222976685	-0.120118074119091	0.224812865257263	-0.000642505183350295
-2.82773756980896	-8.17555618286133	-2.48198223114014	-0.12021642178297	0.224860906600952	-0.000749533995985985
-2.82909631729126	-8.17559623718262	-2.48114800453186	-0.120173200964928	0.224843144416809	-0.000750367704313248
-2.82973623275757	-8.17049980163574	-2.47697806358337	-0.12003268301487	0.224805235862732	-0.000842026202008128
-2.83103680610657	-8.17392349243164	-2.47885251045227	-0.120155267417431	0.224824324250221	-0.000950024230405688
-2.82610678672791	-8.17021656036377	-2.48227143287659	-0.120135024189949	0.224883764982224	-0.00100572104565799
-2.82880306243896	-8.17123222351074	-2.48223233222961	-0.120074555277824	0.224819883704185	-0.000967907253652811
-2.8342432975769	-8.16698551177979	-2.48234224319458	-0.120187409222126	0.224846258759499	-0.00113722414243966
-2.82568049430847	-8.16793727874756	-2.48434996604919	-0.120233431458473	0.224871143698692	-0.00115642161108553
-2.8288254737854	-8.16463661193848	-2.48131990432739	-0.120097197592258	0.22472882270813	-0.00117401895113289
-2.83230638504028	-8.16708469390869	-2.48347115516663	-0.120180651545525	0.224809184670448	-0.00132519123144448
-2.82887291908264	-8.16451930999756	-2.48032712936401	-0.120269604027271	0.224859014153481	-0.00137021590489894
-2.83083844184875	-8.16265296936035	-2.48624300956726	-0.120111115276814	0.224751979112625	-0.00135271635372192
-2.83540654182434	-8.16299057006836	-2.48767924308777	-0.12026073038578	0.224726364016533	-0.00145870354026556
-2.83122658729553	-8.16287040710449	-2.48354697227478	-0.120248094201088	0.224824175238609	-0.001533935777843
-2.83361911773682	-8.16216564178467	-2.49363684654236	-0.120183795690536	0.224682182073593	-0.00151234283111989
-2.83357763290405	-8.16183567047119	-2.49717950820923	-0.120228558778763	0.224689915776253	-0.00163407705258578
-2.83381104469299	-8.16302108764648	-2.49283814430237	-0.120247222483158	0.224705621600151	-0.00161981862038374
-2.83580040931702	-8.16127872467041	-2.49374175071716	-0.120065987110138	0.224638164043427	-0.00169102766085416
-2.83852338790894	-8.16263580322266	-2.50053143501282	-0.120148062705994	0.224573478102684	-0.00174059299752116
-2.83648347854614	-8.16239356994629	-2.50009179115295	-0.12015700340271	0.224612861871719	-0.00171777384821326
-2.84036302566528	-8.16342353820801	-2.49950075149536	-0.120124727487564	0.22461199760437	-0.0017935496289283
-2.83471393585205	-8.16505336761475	-2.50307035446167	-0.12017273157835	0.224520087242126	-0.00189051998313516
-2.84225797653198	-8.16501712799072	-2.49942016601563	-0.1202058121562	0.224592983722687	-0.00182499561924487
-2.84205460548401	-8.16368389129639	-2.50552821159363	-0.120031267404556	0.224549040198326	-0.00194309651851654
-2.84217214584351	-8.16622734069824	-2.50142860412598	-0.120121464133263	0.224500194191933	-0.00200726045295596
-2.83962607383728	-8.1614933013916	-2.50210285186768	-0.12012754380703	0.224580988287926	-0.00195507192984223
-2.84679889678955	-8.1673002243042	-2.49801087379456	-0.120028235018253	0.224562019109726	-0.0020230645313859
-2.84457159042358	-8.16567897796631	-2.50858378410339	-0.120084464550018	0.22453810274601	-0.0020821422804147
-2.84477949142456	-8.16314888000488	-2.50326561927795	-0.120052136480808	0.224535509943962	-0.00205036206170917
-2.8478581905365	-8.16600322723389	-2.50670742988586	-0.1200056001544	0.22453348338604	-0.00210739602334797
-2.84898853302002	-8.16649913787842	-2.51380157470703	-0.120026230812073	0.22451888024807	-0.002165453042835
-2.84750580787659	-8.16554832458496	-2.50801730155945	-0.120058283209801	0.224511325359344	-0.00215161428786814
-2.84977889060974	-8.16984081268311	-2.50568437576294	-0.119955502450466	0.224466860294342	-0.00217616348527372
-2.851313829422	-8.16456699371338	-2.51218247413635	-0.120033398270607	0.224513784050941	-0.0022419651504606
-2.85137319564819	-8.16638374328613	-2.51216125488281	-0.11999723315239	0.224487259984016	-0.00222262321040034
-2.85264539718628	-8.16310214996338	-2.51026177406311	-0.119834996759892	0.224397659301758	-0.00225649913772941
-2.85531306266785	-8.16946983337402	-2.51181244850159	-0.119917802512646	0.224420785903931	-0.0023084320127964
-2.85312390327454	-8.16484832763672	-2.51030421257019	-0.11994556337595	0.22449566423893	-0.00224049086682498
-2.85468363761902	-8.16763210296631	-2.50314807891846	-0.119810119271278	0.224376335740089	-0.00228027068078518
-2.86199378967285	-8.16788959503174	-2.51140189170837	-0.119878932833672	0.224424436688423	-0.00234751333482564
-2.85802316665649	-8.16693019866943	-2.5083179473877	-0.119853988289833	0.224374562501907	-0.00236586923711002
-2.85987710952759	-8.16508293151855	-2.50452351570129	-0.119732953608036	0.22436186671257	-0.00232098903506994
-2.86243724822998	-8.16807556152344	-2.50895643234253	-0.119828201830387	0.224398285150528	-0.00241433246992528
-2.85933613777161	-8.16690540313721	-2.50535082817078	-0.119838185608387	0.224368959665298	-0.0023899155203253
-2.85997128486633	-8.16570091247559	-2.50635623931885	-0.119656927883625	0.224314406514168	-0.00236795237287879
-2.86818361282349	-8.16757869720459	-2.50795555114746	-0.119770750403404	0.224312111735344	-0.00247440859675407
-2.85905623435974	-8.16658496856689	-2.51277685165405	-0.119794204831123	0.224358141422272	-0.0024733270984143
-2.86370301246643	-8.16968727111816	-2.50846743583679	-0.119674071669579	0.224270284175873	-0.00244867196306586
-2.86619234085083	-8.16804981231689	-2.50378561019897	-0.119738422334194	0.224354386329651	-0.00252923625521362
-2.85985159873962	-8.16952610015869	-2.50559234619141	-0.119697242975235	0.22431880235672	-0.00252236588858068
-2.86563730239868	-8.17177677154541	-2.51401400566101	-0.119688384234905	0.224334761500359	-0.00250568613409996
-2.86765265464783	-8.17105865478516	-2.50947761535645	-0.11977181583643	0.224280089139938	-0.00253165327012539
-2.86192846298218	-8.17123699188232	-2.51428937911987	-0.119778916239738	0.22431842982769	-0.00256510451436043
-2.86900973320007	-8.17338848114014	-2.51871395111084	-0.119692742824554	0.224320277571678	-0.00256066187284887
-2.86963748931885	-8.17022514343262	-2.51294541358948	-0.119775824248791	0.224289193749428	-0.00258164736442268
-2.86250972747803	-8.17600059509277	-2.5189733505249	-0.119780138134956	0.224272057414055	-0.00261405715718865
-2.86595106124878	-8.17495822906494	-2.51454901695251	-0.119790785014629	0.224286422133446	-0.0025310842320323
-2.86796522140503	-8.17247295379639	-2.518394947052	-0.119687534868717	0.224191769957542	-0.00259990221820772
-2.86419701576233	-8.1724328994751	-2.51877117156982	-0.119839526712894	0.224300593137741	-0.00263677444308996
-2.86378645896912	-8.17326164245605	-2.51713180541992	-0.119761876761913	0.224283710122108	-0.00264571700245142
-2.86807441711426	-8.17239284515381	-2.51719570159912	-0.119869887828827	0.224158555269241	-0.00261783576570451
-2.8620183467865	-8.16981029510498	-2.51847004890442	-0.119874678552151	0.224208265542984	-0.00268870475701988
-2.86166024208069	-8.17158317565918	-2.51998805999756	-0.119841799139977	0.224198117852211	-0.00270064151845872
-2.8643057346344	-8.1640157699585	-2.51524686813354	-0.119923621416092	0.22414542734623	-0.00264530396088958
-2.85969924926758	-8.16721439361572	-2.50808119773865	-0.119892202317715	0.224180936813354	-0.00270941178314388
-2.85984659194946	-8.16835975646973	-2.52099537849426	-0.11997727304697	0.224188476800919	-0.00267801387235522
-2.85935235023499	-8.16558361053467	-2.51946067810059	-0.120041325688362	0.224174097180367	-0.00264553772285581
-2.86019682884216	-8.1660327911377	-2.51417374610901	-0.119949355721474	0.224219635128975	-0.00265378528274596
-2.85422658920288	-8.16399765014648	-2.51806664466858	-0.11993482708931	0.224138662219048	-0.0027409135363996
-2.85582780838013	-8.16418933868408	-2.51747059822083	-0.120132766664028	0.224188417196274	-0.00260027498006821
-2.85776233673096	-8.16231822967529	-2.51715612411499	-0.120009168982506	0.224225863814354	-0.00260656233876944
-2.85322237014771	-8.16342639923096	-2.51463460922241	-0.120120383799076	0.224086776375771	-0.00266409385949373
-2.85255885124207	-8.16292667388916	-2.50885605812073	-0.120088182389736	0.224186703562737	-0.00264098681509495
-2.85335993766785	-8.16568660736084	-2.50086212158203	-0.120045110583305	0.224223360419273	-0.00260240444913507
-2.85312676429749	-8.16059970855713	-2.5099184513092	-0.120071366429329	0.224129751324654	-0.00258880597539246
-2.84733271598816	-8.16048908233643	-2.50818538665771	-0.120186820626259	0.224191606044769	-0.00259496155194938
-2.85030841827393	-8.16096210479736	-2.50833177566528	-0.120120875537395	0.2242321819067	-0.00254032714292407
-2.84838581085205	-8.15966892242432	-2.51120901107788	-0.12011656910181	0.224073216319084	-0.00255106133408844
-2.847416639328	-8.16124439239502	-2.51086759567261	-0.120196126401424	0.224144831299782	-0.00252605578862131
-2.84978628158569	-8.16340160369873	-2.50711536407471	-0.120152495801449	0.224255219101906	-0.00247773877345026
-2.85073447227478	-8.15946483612061	-2.50913166999817	-0.120154015719891	0.22412520647049	-0.00248671416193247
-2.84532618522644	-8.15898513793945	-2.51175546646118	-0.120197132229805	0.224189147353172	-0.00250399392098188
-2.85055565834045	-8.1660795211792	-2.50459742546082	-0.120159789919853	0.224212288856506	-0.00239088456146419
-2.8498854637146	-8.15876007080078	-2.50452256202698	-0.120156422257423	0.224174201488495	-0.00238408893346787
-2.84732484817505	-8.15910911560059	-2.50829577445984	-0.120141312479973	0.224133744835854	-0.00245325756259263
-2.85056900978088	-8.16236114501953	-2.50764751434326	-0.120234377682209	0.224226132035255	-0.00243632448837161
-2.84833908081055	-8.16093826293945	-2.50795435905457	-0.120192989706993	0.224096149206161	-0.00241709291003644
-2.85129046440125	-8.16346454620361	-2.50821995735168	-0.12016237527132	0.224120333790779	-0.00233969651162624
-2.85088443756104	-8.16435813903809	-2.510981798172	-0.120186470448971	0.224205330014229	-0.00236078468151391
-2.84956502914429	-8.15881443023682	-2.50646758079529	-0.120186619460583	0.224199846386909	-0.00225042947567999
-2.85208702087402	-8.16411972045898	-2.50773239135742	-0.120077207684517	0.224195241928101	-0.00226193433627486
-2.85040593147278	-8.16325664520264	-2.51302433013916	-0.1201211810112	0.224139273166656	-0.00220770994201303
-2.84906363487244	-8.16058826446533	-2.51059174537659	-0.12013466656208	0.224215403199196	-0.00211314554326236
-2.85017943382263	-8.16459083557129	-2.5082323551178	-0.120027430355549	0.224159747362137	-0.0020950825419277
-2.85145497322083	-8.16248512268066	-2.50820469856262	-0.120039254426956	0.22412633895874	-0.0020606096368283
-2.84693908691406	-8.16525554656982	-2.50762701034546	-0.120136074721813	0.224211528897285	-0.00200994592159987
-2.85351037979126	-8.16642951965332	-2.49788784980774	-0.120020143687725	0.22421045601368	-0.00192946440074593
-2.8505494594574	-8.16670417785645	-2.50692749023438	-0.120022624731064	0.224172860383987	-0.00193985877558589
-2.84956836700439	-8.16359615325928	-2.50552296638489	-0.120057865977287	0.22425901889801	-0.00182492681778967
-2.85421109199524	-8.17052555084229	-2.50304460525513	-0.119965292513371	0.224244549870491	-0.00180891482159495
-2.85840487480164	-8.16853141784668	-2.50187826156616	-0.119936913251877	0.224267482757568	-0.00173468352295458
-2.84605503082275	-8.16809368133545	-2.50408530235291	-0.120065346360207	0.224281966686249	-0.00173562578856945
-2.85725021362305	-8.17336559295654	-2.49627351760864	-0.120012111961842	0.224270865321159	-0.00163763121236116
-2.85926747322083	-8.1721658706665	-2.50909876823425	-0.119973331689835	0.22423043847084	-0.00160084117669612
-2.85069727897644	-8.17142200469971	-2.50269675254822	-0.120086275041103	0.224252164363861	-0.00158934993669391
-2.85695719718933	-8.1759729385376	-2.50101161003113	-0.11998650431633	0.224345356225967	-0.0015187015524134
-2.85971522331238	-8.17435932159424	-2.50509691238403	-0.11994730681181	0.224160805344582	-0.00148906512185931
-2.85455703735352	-8.17113971710205	-2.50766277313232	-0.120021030306816	0.224264696240425	-0.00145017099566758
-2.8591616153717	-8.17822456359863	-2.50251865386963	-0.119944222271442	0.224256664514542	-0.00136887771077454
-2.861492395401	-8.17449855804443	-2.50391221046448	-0.120068453252316	0.224194139242172	-0.00133543508127332
-2.85563135147095	-8.17104911804199	-2.50888633728027	-0.11993046849966	0.224212929606438	-0.001342982519418
-2.8583779335022	-8.17964839935303	-2.50401282310486	-0.120011985301971	0.224189892411232	-0.00124449247960001
-2.86052131652832	-8.17547702789307	-2.50771951675415	-0.119929917156696	0.224181964993477	-0.00120804272592068
-2.85657429695129	-8.17225933074951	-2.50483059883118	-0.119877733290195	0.22422482073307	-0.0011731565464288
-2.85471177101135	-8.17910385131836	-2.50513243675232	-0.119903244078159	0.224169328808784	-0.00115847552660853
-2.86071681976318	-8.17520046234131	-2.50173115730286	-0.119927205145359	0.224175304174423	-0.00103405129630119
-2.852290391922	-8.17433738708496	-2.5043249130249	-0.119859889149666	0.224215105175972	-0.00108014815486968
-2.85303211212158	-8.18024921417236	-2.49637341499329	-0.119888223707676	0.224205181002617	-0.000990496599115431
-2.85615849494934	-8.17657089233398	-2.50014400482178	-0.119875833392143	0.22428198158741	-0.000911482668016106
-2.85132741928101	-8.17684078216553	-2.49955010414124	-0.119863912463188	0.224249139428139	-0.000887922826223075
-2.84780097007751	-8.17934226989746	-2.49483561515808	-0.119836285710335	0.224235281348228	-0.000856891740113497
-2.85223412513733	-8.1781005859375	-2.49279737472534	-0.119842030107975	0.224194034934044	-0.00079738034401089
-2.84664988517761	-8.17533874511719	-2.49378371238709	-0.119777724146843	0.224232524633408	-0.000760522380005568
-2.84793376922607	-8.17951011657715	-2.49601793289185	-0.11974523216486	0.224298566579819	-0.000725940684787929
-2.84798693656921	-8.17788219451904	-2.4911470413208	-0.119845643639565	0.224299356341362	-0.000642726663500071
-2.84474658966064	-8.17693519592285	-2.4932918548584	-0.119692414999008	0.224271446466446	-0.000658643082715571
-2.84531021118164	-8.17969799041748	-2.49101138114929	-0.11972226947546	0.224277675151825	-0.000612722302321345
-2.84140992164612	-8.17875862121582	-2.48687887191772	-0.119752168655396	0.224300965666771	-0.0005272037233226
-2.84499788284302	-8.17791366577148	-2.4892590045929	-0.119703844189644	0.224368706345558	-0.000552124052774161
-2.8395721912384	-8.17667198181152	-2.48592877388	-0.119765907526016	0.22424142062664	-0.000573229393921793
-2.83855628967285	-8.1789379119873	-2.48487448692322	-0.119748182594776	0.224348545074463	-0.000439110037405044
-2.84121370315552	-8.18002510070801	-2.4809091091156	-0.119582951068878	0.224428430199623	-0.000460840936284512
-2.83901071548462	-8.1779203414917	-2.48245120048523	-0.119687475264072	0.224285960197449	-0.000493540544994175
-2.83658266067505	-8.17944526672363	-2.48357129096985	-0.119730658829212	0.224394723773003	-0.000402965379180387
-2.83999252319336	-8.18119049072266	-2.47636127471924	-0.119525112211704	0.224394977092743	-0.000376707903342322
-2.83749961853027	-8.17919540405273	-2.4838593006134	-0.119643218815327	0.224359408020973	-0.000404295744374394
-2.83663010597229	-8.17972850799561	-2.48139595985413	-0.119646966457367	0.224473893642426	-0.000333600910380483
-2.83863949775696	-8.18438339233398	-2.47594976425171	-0.119601458311081	0.224496111273766	-0.000315153592964634
-2.83484029769897	-8.18288898468018	-2.47970581054688	-0.11958509683609	0.224392339587212	-0.000320366118103266
-2.83641767501831	-8.18214797973633	-2.4797511100769	-0.119660019874573	0.224501863121986	-0.00026008885470219
-2.83527112007141	-8.18894195556641	-2.47164845466614	-0.119563475251198	0.224453076720238	-0.000292374956188723
-2.83590507507324	-8.18314552307129	-2.48190641403198	-0.119600929319859	0.224433481693268	-0.000231452460866421
-2.83239483833313	-8.19003105163574	-2.48137068748474	-0.119646735489368	0.224490433931351	-0.000241937406826764
-2.83967089653015	-8.19397068023682	-2.47906684875488	-0.119622379541397	0.2245172560215	-0.00023561978014186
-2.8396008014679	-8.1879301071167	-2.47376823425293	-0.119539968669415	0.224371507763863	-0.000281662010820583
-2.83630919456482	-8.19139671325684	-2.48006534576416	-0.119667574763298	0.224434047937393	-0.000294500030577183
-2.84801054000854	-8.19217395782471	-2.48184323310852	-0.119590610265732	0.224515080451965	-0.00027578670415096
-2.84588122367859	-8.1906042098999	-2.47963452339172	-0.119576491415501	0.224411278963089	-0.000320809573167935
-2.84392046928406	-8.18886184692383	-2.48131084442139	-0.119632296264172	0.224487408995628	-0.0002959119156003
-2.85219836235046	-8.1992015838623	-2.47679328918457	-0.119599290192127	0.224431827664375	-0.000311975716613233
-2.8539719581604	-8.19246959686279	-2.48506212234497	-0.119539842009544	0.224390983581543	-0.000300723942928016
-2.84984254837036	-8.19674301147461	-2.48779368400574	-0.119641706347466	0.224409028887749	-0.000347741734003648
-2.85682678222656	-8.19975852966309	-2.48259162902832	-0.119562789797783	0.224310860037804	-0.000344910979038104
-2.85816621780396	-8.2005500793457	-2.48874688148499	-0.119627438485622	0.22429558634758	-0.000373790710000321
-2.85730361938477	-8.19911670684814	-2.49200987815857	-0.119660265743732	0.224348425865173	-0.000416418391978368
-2.86014676094055	-8.20614814758301	-2.49017333984375	-0.11961105465889	0.224241346120834	-0.000398232601583004
-2.86623811721802	-8.20505619049072	-2.4890673160553	-0.119617022573948	0.224159583449364	-0.00041371988481842
-2.86275911331177	-8.20272064208984	-2.49807262420654	-0.119551979005337	0.224238008260727	-0.000495539745315909
-2.86731433868408	-8.20955181121826	-2.49314403533936	-0.119641818106174	0.22417838871479	-0.000517838343512267
-2.87082386016846	-8.20544815063477	-2.4951868057251	-0.119541309773922	0.224149242043495	-0.00051937613170594
-2.87003588676453	-8.20597267150879	-2.50100588798523	-0.119633160531521	0.224109306931496	-0.000608831120189279
-2.8692307472229	-8.2085018157959	-2.50401639938354	-0.119583509862423	0.224136218428612	-0.000617656914982945
-2.87909770011902	-8.20824337005615	-2.49959993362427	-0.119574762880802	0.224169865250587	-0.000611824681982398
-2.87250447273254	-8.2100133895874	-2.50448441505432	-0.119572430849075	0.224128842353821	-0.00069926050491631
-2.87455177307129	-8.21492767333984	-2.50865817070007	-0.119628101587296	0.224023029208183	-0.000728609447833151
-2.88289308547974	-8.21036338806152	-2.51183795928955	-0.119563065469265	0.224101394414902	-0.00069955614162609
-2.88134145736694	-8.2142276763916	-2.51087093353271	-0.119557410478592	0.224005043506622	-0.00080090353731066
-2.88111996650696	-8.21811199188232	-2.50716638565063	-0.119624897837639	0.2240130007267	-0.000848395633511245
-2.88679313659668	-8.21839809417725	-2.51093769073486	-0.119558945298195	0.223956048488617	-0.000797269865870476
-2.88642621040344	-8.21817016601563	-2.51423287391663	-0.119555711746216	0.224020704627037	-0.000865587149746716
-2.88786649703979	-8.22113037109375	-2.52131986618042	-0.119546234607697	0.223912984132767	-0.000921531347557902
-2.89379858970642	-8.21975612640381	-2.51706266403198	-0.11960643529892	0.223992913961411	-0.000867905560880899
-2.89153170585632	-8.22387886047363	-2.52063465118408	-0.119465060532093	0.223926544189453	-0.000912403629627079
-2.89775538444519	-8.22847652435303	-2.52833700180054	-0.119627267122269	0.223854005336761	-0.000976410286966711
-2.89948630332947	-8.22598552703857	-2.52250552177429	-0.119643054902554	0.223844274878502	-0.000926328590139747
-2.90221118927002	-8.22829723358154	-2.52544951438904	-0.119524233043194	0.223873898386955	-0.0010412436677143
-2.8996057510376	-8.23136520385742	-2.52694177627563	-0.119498871266842	0.223809689283371	-0.00102441222406924
-2.90269446372986	-8.22819519042969	-2.52290487289429	-0.11957398802042	0.22380518913269	-0.00091631937539205
-2.89874792098999	-8.23160171508789	-2.53039240837097	-0.119527518749237	0.22373041510582	-0.00104894512332976
-2.90685296058655	-8.23459911346436	-2.5318443775177	-0.11950358748436	0.223815694451332	-0.000968812615610659
-2.90250849723816	-8.22896766662598	-2.53096461296082	-0.119474291801453	0.223741814494133	-0.000963114376645535
-2.90587115287781	-8.23113822937012	-2.53380441665649	-0.119490370154381	0.223748311400414	-0.000917463505174965
-2.90568923950195	-8.23459148406982	-2.52996325492859	-0.119457870721817	0.223761066794395	-0.000951891066506505
-2.90725111961365	-8.23158168792725	-2.52802348136902	-0.119469627737999	0.223593905568123	-0.000899290607776493
-2.90436720848084	-8.2308464050293	-2.53882002830505	-0.11940935254097	0.223661467432976	-0.000904544373042881
-2.90750122070313	-8.23589038848877	-2.53144478797913	-0.119564011693001	0.223735481500626	-0.000876828213222325
-2.90365695953369	-8.23097229003906	-2.53079962730408	-0.119387939572334	0.223597526550293	-0.000791248807217926
-2.90557336807251	-8.23236846923828	-2.53594017028809	-0.11948873847723	0.223600059747696	-0.00073540722951293
-2.90193247795105	-8.2372350692749	-2.53902578353882	-0.119557090103626	0.223680093884468	-0.000723295728676021
-2.90240693092346	-8.23395347595215	-2.53061413764954	-0.119562774896622	0.223663568496704	-0.000629947753623128
-2.90095901489258	-8.23002338409424	-2.53485631942749	-0.119413301348686	0.223624631762505	-0.000591892108786851
-2.89782118797302	-8.23772716522217	-2.52723550796509	-0.119614757597446	0.223587885499001	-0.000522598973475397
-2.89880847930908	-8.22994136810303	-2.53053665161133	-0.119507402181625	0.22362956404686	-0.000429535371949896
-2.89207601547241	-8.23061466217041	-2.52799248695374	-0.119565233588219	0.223535314202309	-0.000408419669838622
-2.88922548294067	-8.23332405090332	-2.52385210990906	-0.119532324373722	0.223557204008102	-0.000336939905537292
-2.88932943344116	-8.23170280456543	-2.52482223510742	-0.119522757828236	0.223566502332687	-0.000229692261200398
-2.88413405418396	-8.22722053527832	-2.52532911300659	-0.11953067034483	0.223545178771019	-0.000175448338268325
-2.8822979927063	-8.23017406463623	-2.5222339630127	-0.119599461555481	0.223544999957085	-0.000164111756021157
-2.88243389129639	-8.22828483581543	-2.5201244354248	-0.119619369506836	0.223642781376839	-1.92301413335372E-05
-2.87990379333496	-8.22632503509521	-2.51665306091309	-0.119472034275532	0.223581492900848	1.36851740535349E-05
-2.88007926940918	-8.22648620605469	-2.5165159702301	-0.119618840515614	0.223544731736183	2.35709449043497E-05
-2.87245941162109	-8.22568702697754	-2.5142879486084	-0.119617357850075	0.223594203591347	0.000183830561581999
-2.87264013290405	-8.22268104553223	-2.51858401298523	-0.119511365890503	0.223554611206055	0.000288099137833342
-2.87213850021362	-8.22450065612793	-2.51835894584656	-0.119561463594437	0.223553895950317	0.000243501868681051
-2.86712121963501	-8.22418880462646	-2.51030898094177	-0.119598180055618	0.223587244749069	0.000378630880732089
-2.86700034141541	-8.22138690948486	-2.51462817192078	-0.119515836238861	0.223644912242889	0.000435508292866871
-2.86462473869324	-8.22244644165039	-2.5128800868988	-0.119563810527325	0.223459005355835	0.000469932507257909
-2.86113548278809	-8.22000503540039	-2.50801396369934	-0.119603723287582	0.223559305071831	0.000628486915957183
-2.85945296287537	-8.22043800354004	-2.50907421112061	-0.119527317583561	0.223587080836296	0.000696406816132367
-2.85545587539673	-8.21723175048828	-2.50516080856323	-0.119528971612453	0.223435416817665	0.000687020656187087
-2.85484933853149	-8.22193050384521	-2.50222563743591	-0.11962179094553	0.223540931940079	0.000841420143842697
-2.85539698600769	-8.22081565856934	-2.49969553947449	-0.119493439793587	0.223583474755287	0.000903311301954091
-2.8513810634613	-8.22113513946533	-2.49944615364075	-0.119636692106724	0.223487377166748	0.000886794179677963
-2.84927177429199	-8.21719455718994	-2.49935913085938	-0.119603373110294	0.223550528287888	0.00104868353810161
-2.85104823112488	-8.22110176086426	-2.49567866325378	-0.119548037648201	0.22358825802803	0.00104095111601055
-2.84754633903503	-8.21638298034668	-2.49704909324646	-0.119562707841396	0.223512187600136	0.00107764836866409
-2.8458845615387	-8.21835231781006	-2.49751353263855	-0.119601652026176	0.223593905568123	0.00117121473886073
-2.84680962562561	-8.21838569641113	-2.49043989181519	-0.119546703994274	0.223629310727119	0.00120383943431079
-2.84323644638062	-8.218092918396	-2.49141597747803	-0.119533255696297	0.223444730043411	0.00118726014625281
-2.84164023399353	-8.21697330474854	-2.49248766899109	-0.119659475982189	0.22359199821949	0.00128100521396846
-2.84182906150818	-8.21849060058594	-2.48551869392395	-0.119521155953407	0.223557785153389	0.00128495064564049
-2.84354257583618	-8.21484088897705	-2.49213075637817	-0.119551338255405	0.223484337329865	0.00132369541097432
-2.83654856681824	-8.21619892120361	-2.49497675895691	-0.119620777666569	0.223558321595192	0.00127180886920542
-2.84296274185181	-8.21781826019287	-2.48597764968872	-0.119580864906311	0.223624914884567	0.00137736240867525
-2.8386013507843	-8.2161693572998	-2.48796224594116	-0.119463458657265	0.223498806357384	0.00132947531528771
-2.83594250679016	-8.21695327758789	-2.49013161659241	-0.119621850550175	0.223599836230278	0.00137231568805873
-2.84069681167603	-8.22062301635742	-2.48743748664856	-0.11955714225769	0.223599568009377	0.00141222402453423
-2.84314513206482	-8.2178373336792	-2.48765683174133	-0.119601368904114	0.223534733057022	0.00139991356991231
-2.83741331100464	-8.21559524536133	-2.48908638954163	-0.119564488530159	0.223558574914932	0.00140029680915177
-2.84234189987183	-8.22189998626709	-2.48614621162415	-0.119579568505287	0.223676338791847	0.00135630066506565
-2.83837461471558	-8.21363258361816	-2.48930048942566	-0.119605645537376	0.223605021834373	0.00138164218515158
-2.83832192420959	-8.21835422515869	-2.48982572555542	-0.119564220309258	0.223635494709015	0.00143319962080568
-2.84097504615784	-8.21832180023193	-2.48916935920715	-0.119688898324966	0.223678186535835	0.00132477178703994
-2.83515524864197	-8.21707439422607	-2.48797464370728	-0.119647227227688	0.223592475056648	0.0013767012860626
-2.84140682220459	-8.21739482879639	-2.48498558998108	-0.119554363191128	0.223545521497726	0.00136851868592203
-2.83988189697266	-8.21631908416748	-2.49013733863831	-0.119662828743458	0.223606690764427	0.00130320806056261
-2.84026384353638	-8.21758937835693	-2.49025177955627	-0.119730278849602	0.223582953214645	0.00131826649885625
-2.84141159057617	-8.2172679901123	-2.48740649223328	-0.119624271988869	0.2235267162323	0.0012707308633253
-2.84219908714294	-8.21724891662598	-2.48909616470337	-0.119728051126003	0.22355030477047	0.00120536366011947
-2.84318518638611	-8.21829986572266	-2.49370622634888	-0.119813293218613	0.223634526133537	0.00118629506323487
-2.84420657157898	-8.21787643432617	-2.49242806434631	-0.119642108678818	0.223501160740852	0.00114238960668445
-2.85280966758728	-8.21640586853027	-2.49904084205627	-0.11972238868475	0.223523139953613	0.00102652132045478
-2.84383916854858	-8.21449756622314	-2.49555540084839	-0.11979565769434	0.223507732152939	0.000983674428425729
-2.85161757469177	-8.22155475616455	-2.49345541000366	-0.119748406112194	0.223513647913933	0.00096894201124087
-2.85459971427917	-8.21821880340576	-2.49954581260681	-0.119725242257118	0.22342386841774	0.000931156682781875
-2.85300183296204	-8.21896171569824	-2.50361275672913	-0.119776859879494	0.223538920283318	0.000885315879713744
-2.8583824634552	-8.22485065460205	-2.49848318099976	-0.119935102760792	0.223523139953613	0.000803280679974705
-2.86019778251648	-8.22059059143066	-2.50319290161133	-0.119752019643784	0.223477050662041	0.000803203729446977
-2.8594868183136	-8.22292900085449	-2.5064058303833	-0.119795724749565	0.223452270030975	0.000748369842767715
-2.86017060279846	-8.22603130340576	-2.5067286491394	-0.119898423552513	0.223506599664688	0.000702196557540447
-2.86313319206238	-8.22280502319336	-2.50467658042908	-0.119843028485775	0.223508045077324	0.000683304970152676
-2.86102724075317	-8.22531318664551	-2.50566697120667	-0.119726665318012	0.22349040210247	0.000646889442577958
-2.86318302154541	-8.22601890563965	-2.50607228279114	-0.119821541011333	0.22348989546299	0.000564633053727448
-2.85909295082092	-8.22469425201416	-2.50901532173157	-0.119885981082916	0.223502442240715	0.000624255742877722
-2.85955762863159	-8.22621154785156	-2.50629019737244	-0.119802057743073	0.223426073789597	0.000621834537014365
-2.8638391494751	-8.22764301300049	-2.51090908050537	-0.119832113385201	0.223402500152588	0.000607128196861595
-2.8544385433197	-8.22305011749268	-2.51367139816284	-0.119838953018188	0.223427683115005	0.000612427073065192
-2.85817098617554	-8.22996520996094	-2.50963616371155	-0.119832165539265	0.22341713309288	0.000626977300271392
-2.85657453536987	-8.22062587738037	-2.51047897338867	-0.119845271110535	0.223320230841637	0.000621056649833918
-2.85160994529724	-8.22312450408936	-2.51423478126526	-0.119803793728352	0.223354160785675	0.000569503521546721
-2.85373520851135	-8.22748851776123	-2.50858569145203	-0.119955457746983	0.223471224308014	0.000602750049438328
-2.85015726089478	-8.22207260131836	-2.50881266593933	-0.119845107197762	0.223464116454124	0.000614699791185558
-2.84907722473145	-8.22281169891357	-2.50346326828003	-0.119873464107513	0.223371312022209	0.000610483868513256
-2.84609317779541	-8.22132301330566	-2.50941038131714	-0.119925290346146	0.223500937223434	0.000644098850898445
-2.84488821029663	-8.22159099578857	-2.50620913505554	-0.119914688169956	0.223452135920525	0.000662121921777725
-2.84140658378601	-8.21719837188721	-2.50463223457336	-0.119885958731174	0.223425015807152	0.000678560405503958
-2.84041094779968	-8.21566486358643	-2.50878357887268	-0.119890674948692	0.223453789949417	0.000635160889942199
-2.83284950256348	-8.21511554718018	-2.50701904296875	-0.120019309222698	0.223491042852402	0.000673942093271762
-2.82967185974121	-8.21316623687744	-2.50955128669739	-0.119927175343037	0.223409682512283	0.000669619475957006
-2.8348240852356	-8.21441555023193	-2.50692629814148	-0.119984321296215	0.223454922437668	0.000596149533521384
-2.82530188560486	-8.20633125305176	-2.50436806678772	-0.119990788400173	0.223528444766998	0.000621527316980064
-2.82553839683533	-8.20966148376465	-2.49553942680359	-0.119950383901596	0.223464339971542	0.000654993753414601
-2.8251850605011	-8.20492935180664	-2.49971890449524	-0.119998022913933	0.22344583272934	0.000603479507844895
-2.81809902191162	-8.19973564147949	-2.50219798088074	-0.120040573179722	0.223528772592545	0.000612368807196617
-2.81863760948181	-8.2038631439209	-2.49352622032166	-0.120087884366512	0.223580911755562	0.00059938634512946
-2.81916379928589	-8.20193481445313	-2.49895119667053	-0.120045311748981	0.223430275917053	0.000610946677625179
-2.80987644195557	-8.19668960571289	-2.50469660758972	-0.120103657245636	0.223474651575089	0.000595650111790746
-2.81185340881348	-8.20119380950928	-2.49543905258179	-0.120106428861618	0.223475933074951	0.000554186117369682
-2.81411600112915	-8.19412040710449	-2.49489116668701	-0.120066367089748	0.223447144031525	0.000585269706789404
-2.80693912506104	-8.19326114654541	-2.49801707267761	-0.120090134441853	0.223517522215843	0.000546315975952894
-2.80930042266846	-8.19719409942627	-2.49571251869202	-0.12016473710537	0.223435342311859	0.000556741666514426
-2.80996489524841	-8.19170570373535	-2.49681711196899	-0.120074413716793	0.223491623997688	0.000481059250887483
-2.80746841430664	-8.18726253509521	-2.49841666221619	-0.120076067745686	0.223543897271156	0.00048173704999499
-2.80340528488159	-8.19089794158936	-2.49173736572266	-0.120082587003708	0.223553702235222	0.000506070500705391
-2.80929017066956	-8.18725967407227	-2.49215054512024	-0.1201426461339	0.223558992147446	0.000463534990558401
-2.80473256111145	-8.18658828735352	-2.5035228729248	-0.120092920958996	0.223575577139854	0.000358409859472886
-2.80558896064758	-8.19040870666504	-2.50167226791382	-0.120116010308266	0.223548248410225	0.000394199742004275
-2.80988717079163	-8.18701267242432	-2.49828314781189	-0.120071485638618	0.223589181900024	0.000391545792808756
-2.8066074848175	-8.18705463409424	-2.49988007545471	-0.120061650872231	0.22363555431366	0.000347537250490859
-2.8048734664917	-8.19155502319336	-2.50086998939514	-0.120136059820652	0.223644122481346	0.000315510580549017
-2.81079268455505	-8.18952941894531	-2.50187015533447	-0.120102867484093	0.223549544811249	0.000370413879863918
-2.80629253387451	-8.1896276473999	-2.50077199935913	-0.120042562484741	0.223630547523499	0.000300035870168358
-2.81026339530945	-8.19549369812012	-2.50473546981812	-0.120039656758308	0.223660841584206	0.000252142024692148
-2.81052756309509	-8.19456768035889	-2.50272178649902	-0.120085850358009	0.223638325929642	0.000303710694424808
-2.80980968475342	-8.19592666625977	-2.50373697280884	-0.119978278875351	0.223654568195343	0.000237410815316252
-2.81149387359619	-8.20072746276855	-2.50482606887817	-0.12007711827755	0.223687291145325	0.000233982122153975
-2.81731820106506	-8.19703388214111	-2.50027012825012	-0.120044775307178	0.223684430122375	0.00029494464979507
-2.81347441673279	-8.20067310333252	-2.50272393226624	-0.120036818087101	0.223730072379112	0.000205389296752401
-2.81583952903748	-8.20492649078369	-2.50537967681885	-0.120040841400623	0.223767995834351	0.000211037273402326
-2.81919145584106	-8.20044040679932	-2.49952077865601	-0.120096579194069	0.223732337355614	0.000270008109509945
-2.81944704055786	-8.2050313949585	-2.49798893928528	-0.119936525821686	0.223767414689064	0.000163413686095737
-2.82300543785095	-8.20881938934326	-2.50350904464722	-0.119955614209175	0.223731383681297	9.61980185820721E-05
-2.82257413864136	-8.2049617767334	-2.50261521339417	-0.119995594024658	0.223759040236473	0.000153838947881013
-2.83073019981384	-8.21137809753418	-2.50292229652405	-0.119895733892918	0.22375200688839	0.000140299351187423
-2.82768154144287	-8.21023750305176	-2.50324392318726	-0.119927778840065	0.223737984895706	8.39853382785805E-05
-2.83071494102478	-8.20877552032471	-2.50614142417908	-0.119951993227005	0.223790019750595	0.000125465609016828
-2.83280801773071	-8.2124605178833	-2.5068507194519	-0.119828216731548	0.223802924156189	7.93871004134417E-05
-2.83522582054138	-8.21499538421631	-2.5046124458313	-0.119969591498375	0.22380493581295	-1.20996810437646E-06
-2.83468747138977	-8.21121501922607	-2.5040922164917	-0.11990050971508	0.223821297287941	6.09422022535E-06
-2.83652281761169	-8.21438026428223	-2.50499582290649	-0.119812719523907	0.223727911710739	-2.29606885113753E-05
-2.83958721160889	-8.2169828414917	-2.5091392993927	-0.119963906705379	0.223822861909866	-0.000103576123365201
-2.84118318557739	-8.21714878082275	-2.50673627853394	-0.119960717856884	0.223799198865891	-7.83367941039614E-05
-2.84178566932678	-8.21682643890381	-2.50793933868408	-0.119826875627041	0.223706915974617	-8.23070222395472E-05
-2.84626221656799	-8.22080421447754	-2.50355243682861	-0.119939588010311	0.223809704184532	-0.000193006155313924
-2.84582424163818	-8.2180061340332	-2.5093789100647	-0.119943112134933	0.223859846591949	-0.00019855257414747
-2.84683275222778	-8.22050666809082	-2.50239109992981	-0.119864150881767	0.223726853728294	-0.000229126468184404
-2.85366058349609	-8.21993255615234	-2.50980496406555	-0.119906969368458	0.223752826452255	-0.000269968702923507
-2.84928345680237	-8.2195987701416	-2.50972580909729	-0.119922839105129	0.223749697208405	-0.000335181801347062
-2.85357475280762	-8.2194299697876	-2.50903677940369	-0.119858466088772	0.223721072077751	-0.000294471741653979
-2.8573362827301	-8.22246074676514	-2.51523351669312	-0.11989838629961	0.22373840212822	-0.000401505036279559
-2.85356450080872	-8.22132396697998	-2.51224136352539	-0.120003923773766	0.223743572831154	-0.000419996038544923
-2.8546245098114	-8.21774864196777	-2.52201247215271	-0.11988864839077	0.223679631948471	-0.000407929299399257
-2.85639691352844	-8.22022724151611	-2.51086401939392	-0.120042748749256	0.223676905035973	-0.000548442825675011
-2.85372614860535	-8.21974182128906	-2.51197123527527	-0.120035514235497	0.223720699548721	-0.00054412119789049
-2.85789847373962	-8.21499347686768	-2.51563811302185	-0.119994960725307	0.223688885569572	-0.000513774924911559
-2.85577869415283	-8.21621990203857	-2.52165651321411	-0.120121575891972	0.223624676465988	-0.000607740599662066
-2.8539035320282	-8.21607303619385	-2.51950216293335	-0.120174005627632	0.223679482936859	-0.000615964469034225
-2.85461354255676	-8.2146110534668	-2.51964974403381	-0.12003468722105	0.223685026168823	-0.000626991502940655
-2.85616016387939	-8.21695041656494	-2.52128624916077	-0.1202023178339	0.223614811897278	-0.000721559335943311
-2.85119438171387	-8.21386528015137	-2.52235841751099	-0.120211385190487	0.223595395684242	-0.000628674286417663
-2.85568046569824	-8.21136569976807	-2.52758383750916	-0.120126225054264	0.223665609955788	-0.000667516374960542
-2.84688496589661	-8.21122550964355	-2.52350664138794	-0.120217733085155	0.223530396819115	-0.000772626255638897
-2.84802937507629	-8.21197509765625	-2.52366304397583	-0.120293945074081	0.223579466342926	-0.000639031350146979
-2.8477201461792	-8.20773601531982	-2.52175784111023	-0.120130717754364	0.223570004105568	-0.000648655754048377
-2.8442919254303	-8.21142482757568	-2.52677369117737	-0.12030528485775	0.223595917224884	-0.000691326335072517
-2.84010314941406	-8.20570182800293	-2.52170157432556	-0.120305977761745	0.223583906888962	-0.000613285868894309
-2.84125208854675	-8.20733261108398	-2.52170372009277	-0.120289921760559	0.223558232188225	-0.000636566313914955
-2.84021234512329	-8.20985412597656	-2.52567219734192	-0.120328731834888	0.223609268665314	-0.000617231766227633
-2.83898115158081	-8.2054443359375	-2.51779127120972	-0.120344117283821	0.223532110452652	-0.000569664756767452
-2.83478164672852	-8.2049503326416	-2.52643394470215	-0.120245613157749	0.223572790622711	-0.000521412119269371
-2.8364782333374	-8.21035099029541	-2.52635598182678	-0.120463863015175	0.22362232208252	-0.000540288630872965
-2.83380460739136	-8.20374488830566	-2.52257061004639	-0.120334081351757	0.223553419113159	-0.000542425957974046
-2.83069682121277	-8.20531940460205	-2.52678489685059	-0.120334252715111	0.223528131842613	-0.000474765751278028
-2.8327214717865	-8.20691108703613	-2.52582359313965	-0.120354376733303	0.223568275570869	-0.000454481749329716
-2.83597540855408	-8.20491123199463	-2.52254462242126	-0.120350949466228	0.223582446575165	-0.000406294537242502
-2.82838439941406	-8.20057964324951	-2.52870273590088	-0.120330035686493	0.223522141575813	-0.000372598267858848
-2.82881307601929	-8.2059850692749	-2.52403664588928	-0.120411314070225	0.223531365394592	-0.000371669622836635
-2.82739162445068	-8.19963550567627	-2.52799725532532	-0.120328068733215	0.223543807864189	-0.000298627244774252
-2.82575011253357	-8.19962978363037	-2.52051424980164	-0.120257765054703	0.223469123244286	-0.000226058153202757
-2.82700562477112	-8.20441436767578	-2.51902151107788	-0.120366230607033	0.223546594381332	-0.000226354590267874
-2.82348132133484	-8.20063018798828	-2.5202043056488	-0.120340757071972	0.22352297604084	-0.000203339179279283
-2.82042169570923	-8.19949245452881	-2.51738095283508	-0.120310768485069	0.223502948880196	-9.67329324339516E-05
-2.82134008407593	-8.20366954803467	-2.51983237266541	-0.12030253559351	0.223518684506416	-6.96919014444575E-05
-2.81932210922241	-8.19999217987061	-2.51296830177307	-0.12037231773138	0.223591208457947	-4.07089282816742E-05
-2.82009267807007	-8.20072937011719	-2.51940584182739	-0.120176501572132	0.223535120487213	6.78436044836417E-05
-2.82415461540222	-8.20090389251709	-2.5175666809082	-0.120282128453255	0.223496496677399	5.52093115402386E-05
-2.81263136863709	-8.20039463043213	-2.52025532722473	-0.120309323072433	0.223546355962753	6.79697041050531E-05
-2.82075667381287	-8.20462799072266	-2.51769876480103	-0.120163425803185	0.223562717437744	0.000178082278580405
-2.81809139251709	-8.20112895965576	-2.51336860656738	-0.120287910103798	0.223466396331787	0.000227102791541256
-2.81438708305359	-8.19998073577881	-2.52016925811768	-0.120149753987789	0.223560258746147	0.000230398538406007
-2.81760048866272	-8.20278835296631	-2.51757478713989	-0.120229981839657	0.223522454500198	0.000298217841191217
-2.81771993637085	-8.20126819610596	-2.51437878608704	-0.120178796350956	0.223532944917679	0.000340878177667037
-2.81252360343933	-8.19901657104492	-2.51720547676086	-0.120190009474754	0.223544523119926	0.000384131300961599
-2.81086230278015	-8.20513820648193	-2.51125693321228	-0.120242111384869	0.223515421152115	0.000422297714976594
-2.81744265556335	-8.20061016082764	-2.50835466384888	-0.120229430496693	0.223566740751266	0.000512126600369811
-2.8106575012207	-8.19936656951904	-2.51606607437134	-0.120167955756187	0.223558947443962	0.000468279235064983
-2.8101110458374	-8.20375633239746	-2.50951647758484	-0.12021292001009	0.223489016294479	0.00049658608622849
-2.81388711929321	-8.1996431350708	-2.50965523719788	-0.120173923671246	0.223624482750893	0.000580542371608317
-2.81107306480408	-8.19773483276367	-2.51363515853882	-0.120106257498264	0.223560065031052	0.00059082149527967
-2.80958485603333	-8.19964694976807	-2.51244354248047	-0.12026059627533	0.223532557487488	0.000576346123125404
-2.80758118629456	-8.19783115386963	-2.50721526145935	-0.120290741324425	0.223539143800735	0.000676834606565535
-2.8082389831543	-8.19566059112549	-2.51010346412659	-0.120171681046486	0.223538652062416	0.000695802620612085
-2.80658173561096	-8.19723892211914	-2.51463580131531	-0.120174512267113	0.223466232419014	0.00066939607495442
-2.80310487747192	-8.19704055786133	-2.50973153114319	-0.120296970009804	0.223541557788849	0.00077323371078819
-2.80394959449768	-8.19464015960693	-2.50970268249512	-0.120101049542427	0.223611041903496	0.00077391043305397
-2.80000448226929	-8.19643783569336	-2.50516819953918	-0.120193727314472	0.223439425230026	0.000787252734880894
-2.80087733268738	-8.19423007965088	-2.50114846229553	-0.120254538953304	0.223531246185303	0.000887879927176982
-2.80086731910706	-8.19357585906982	-2.50787925720215	-0.120175398886204	0.223610743880272	0.00086155638564378
-2.7950804233551	-8.1948184967041	-2.50304579734802	-0.120209038257599	0.223539307713509	0.000826300238259137
-2.79920673370361	-8.19526481628418	-2.5025475025177	-0.120306730270386	0.22357414662838	0.000928202294744551
-2.79990911483765	-8.19512176513672	-2.49851250648499	-0.120245344936848	0.223656445741653	0.000928352528717369
-2.79923295974731	-8.19764995574951	-2.49439215660095	-0.120289348065853	0.223566383123398	0.000927752640563995
-2.79741263389587	-8.19557285308838	-2.49641346931458	-0.120361320674419	0.223662078380585	0.00100813352037221
-2.80183815956116	-8.20113563537598	-2.49317574501038	-0.120240561664104	0.223678097128868	0.000984243000857532
-2.79667019844055	-8.19773292541504	-2.50432538986206	-0.120306082069874	0.223660349845886	0.0010270964121446
-2.79717373847961	-8.19955253601074	-2.49714493751526	-0.120331272482872	0.223711118102074	0.00106715527363122
-2.79863691329956	-8.20291519165039	-2.49303507804871	-0.120288416743279	0.223756149411201	0.00106204161420465
-2.79564380645752	-8.19929981231689	-2.49378275871277	-0.120265647768974	0.2236088514328	0.00109977799002081
-2.7947998046875	-8.20124626159668	-2.49719977378845	-0.120420277118683	0.223693981766701	0.00113920320291072
-2.79369068145752	-8.2036190032959	-2.492347240448	-0.120327368378639	0.223714128136635	0.00112327106762677
-2.79732799530029	-8.19586563110352	-2.49394655227661	-0.120322585105896	0.223660632967949	0.00112191773951054
-2.79244041442871	-8.20144081115723	-2.49631428718567	-0.120431609451771	0.22372479736805	0.00117341428995132
-2.79737162590027	-8.20287799835205	-2.49089384078979	-0.120358496904373	0.22381030023098	0.00119329511653632
-2.79431343078613	-8.19884490966797	-2.49467754364014	-0.120373867452145	0.223716676235199	0.00116959551814944
-2.79051351547241	-8.20080947875977	-2.49464440345764	-0.120425835251808	0.22370146214962	0.00117688963655382
-2.79358386993408	-8.20503330230713	-2.49791717529297	-0.120398923754692	0.223774433135986	0.00121222250163555
-2.79300808906555	-8.19951248168945	-2.49605655670166	-0.120407082140446	0.223600313067436	0.00126381404697895
-2.7866632938385	-8.1984338760376	-2.49661874771118	-0.120490953326225	0.22370733320713	0.00116883823648095
-2.79243040084839	-8.20399475097656	-2.49622178077698	-0.120457261800766	0.223683893680573	0.00119967176578939
-2.79100179672241	-8.19731521606445	-2.49913859367371	-0.120439313352108	0.223648339509964	0.00121906527783722
-2.78549671173096	-8.19715309143066	-2.5036735534668	-0.12048352509737	0.223639041185379	0.0012192454887554
-2.78812313079834	-8.20131301879883	-2.4988157749176	-0.12056652456522	0.223672658205032	0.00118952058255672
-2.78712940216064	-8.19633483886719	-2.50238847732544	-0.120511889457703	0.223622694611549	0.00119682820513844
-2.78453779220581	-8.19569301605225	-2.50641274452209	-0.120569936931133	0.223582372069359	0.00123347644694149
-2.78600645065308	-8.19830989837646	-2.4999406337738	-0.120636716485023	0.223679587244987	0.00116237625479698
-2.78927302360535	-8.19573211669922	-2.49718880653381	-0.120596267282963	0.223620995879173	0.00117539544589818
-2.78454732894897	-8.19381999969482	-2.50444912910461	-0.120514340698719	0.223560616374016	0.00115985772572458
-2.78748035430908	-8.19868564605713	-2.5049295425415	-0.120637819170952	0.223600149154663	0.00109802023507655
-2.78879284858704	-8.19318866729736	-2.50305724143982	-0.120598062872887	0.223633781075478	0.00114071147982031
-2.7859742641449	-8.19070720672607	-2.50556015968323	-0.120533153414726	0.223534569144249	0.00114660058170557
-2.78729891777039	-8.19586277008057	-2.50303483009338	-0.12064977735281	0.223584070801735	0.00110903813038021
-2.78647065162659	-8.19392108917236	-2.50476312637329	-0.12065152078867	0.22357651591301	0.0011319937184453
-2.78278660774231	-8.19098854064941	-2.50559091567993	-0.120573282241821	0.223579496145248	0.0011198396096006
-2.78933095932007	-8.19361972808838	-2.50862908363342	-0.120661191642284	0.223602935671806	0.00108255457598716
-2.78645372390747	-8.19313716888428	-2.50226783752441	-0.120700232684612	0.223644003272057	0.00104310095775872
-2.78735899925232	-8.19110679626465	-2.50794339179993	-0.120572030544281	0.223570123314857	0.00106944050639868
-2.79116249084473	-8.19432735443115	-2.50351142883301	-0.120664894580841	0.223633274435997	0.00103123253211379
-2.78860330581665	-8.19269371032715	-2.50334930419922	-0.120650947093964	0.223636075854301	0.00105069146957248
-2.793297290802	-8.19375419616699	-2.50314211845398	-0.120578788220882	0.223672702908516	0.00102270243223757
-2.79477047920227	-8.19450378417969	-2.50436878204346	-0.120649725198746	0.223703280091286	0.000987617648206651
-2.79122567176819	-8.19522094726563	-2.50674939155579	-0.120664604008198	0.223726838827133	0.000982391531579196
-2.79513216018677	-8.1974401473999	-2.50767064094543	-0.120579794049263	0.223739847540855	0.00108161685056984
-2.79417848587036	-8.19570541381836	-2.50004720687866	-0.12066201120615	0.223630800843239	0.00101451016962528
-2.79155707359314	-8.19674873352051	-2.50255441665649	-0.12067236751318	0.223726406693459	0.00105557485949248
-2.79680371284485	-8.20092010498047	-2.50613117218018	-0.12057938426733	0.223672136664391	0.00105840968899429
-2.8010425567627	-8.19723987579346	-2.50161075592041	-0.120636828243732	0.223676934838295	0.00104538933373988
-2.79607200622559	-8.20088863372803	-2.50061321258545	-0.120568193495274	0.223743468523026	0.00102881027851254
-2.79602074623108	-8.20471668243408	-2.50387692451477	-0.120624206960201	0.223602786660194	0.00108510628342628
-2.80124950408936	-8.20061302185059	-2.50064420700073	-0.120578423142433	0.223679333925247	0.00112308107782155
-2.79958486557007	-8.20336818695068	-2.50194048881531	-0.120548762381077	0.223705172538757	0.001109404489398
-2.80034756660461	-8.20700168609619	-2.49926519393921	-0.120543718338013	0.223709538578987	0.00113924464676529
-2.80074548721313	-8.20875072479248	-2.49707937240601	-0.120507016777992	0.223692089319229	0.00117457855958492
-2.80197310447693	-8.20594596862793	-2.50209498405457	-0.120414882898331	0.223709493875504	0.00118584278970957
-2.80144786834717	-8.21035766601563	-2.5044252872467	-0.12043946236372	0.223702490329742	0.0011315387673676
-2.80290794372559	-8.21090507507324	-2.49862217903137	-0.120533242821693	0.223770320415497	0.00122518336866051
-2.80093359947205	-8.21145439147949	-2.50156021118164	-0.120339311659336	0.223835974931717	0.00123857508879155
-2.80331540107727	-8.21358585357666	-2.49959421157837	-0.120428077876568	0.223641961812973	0.00118123285938054
-2.79652452468872	-8.21323299407959	-2.50632882118225	-0.120496705174446	0.223791286349297	0.00128132244572043
-2.80036568641663	-8.21448135375977	-2.50506639480591	-0.120340056717396	0.223804324865341	0.00131096225231886
-2.80035972595215	-8.20896911621094	-2.49758076667786	-0.1204744130373	0.223748579621315	0.00130106857977808
-2.7969172000885	-8.2138671875	-2.49984884262085	-0.120481327176094	0.223772779107094	0.00133126939181238
-2.79681897163391	-8.21525478363037	-2.49509930610657	-0.120388150215149	0.223803803324699	0.00140605063643306
-2.79921317100525	-8.21127510070801	-2.49246048927307	-0.120389506220818	0.223839983344078	0.0014856617199257
-2.79216051101685	-8.21381664276123	-2.4958553314209	-0.120457962155342	0.223799988627434	0.00150940625462681
-2.78873443603516	-8.2149658203125	-2.49457192420959	-0.120417356491089	0.223873734474182	0.001547408872284
-2.79349660873413	-8.21269798278809	-2.49142336845398	-0.120450839400291	0.223844230175018	0.00163106294348836
-2.78564214706421	-8.2107572555542	-2.49415564537048	-0.120428800582886	0.223866656422615	0.00162538315635175
-2.78635430335999	-8.21629619598389	-2.49117422103882	-0.120467469096184	0.223852902650833	0.00167476071510464
-2.78573560714722	-8.20862293243408	-2.48559021949768	-0.120498709380627	0.223887115716934	0.00178044708445668
-2.78016448020935	-8.21255016326904	-2.48540210723877	-0.120419636368752	0.223985478281975	0.00180548871867359
-2.77990102767944	-8.21312427520752	-2.48791337013245	-0.12049538642168	0.223902508616447	0.00180606939829886
-2.77564907073975	-8.2107629776001	-2.4826488494873	-0.120554603636265	0.224001884460449	0.00193336850497872
-2.7738049030304	-8.20993995666504	-2.47691988945007	-0.120484054088593	0.224042117595673	0.00196990487165749
-2.76844167709351	-8.21051120758057	-2.48087906837463	-0.120489582419395	0.224011063575745	0.001936080516316
-2.76647686958313	-8.2062292098999	-2.47639226913452	-0.120631195604801	0.224051371216774	0.00208113784901798
-2.76566481590271	-8.20730113983154	-2.47674989700317	-0.12049774825573	0.224098190665245	0.00204470264725387
-2.7641863822937	-8.20559978485107	-2.47501230239868	-0.120576784014702	0.224006950855255	0.00206493190489709
-2.75642776489258	-8.20223140716553	-2.47371053695679	-0.120625697076321	0.224054545164108	0.00217256206087768
-2.76143980026245	-8.20269203186035	-2.4717538356781	-0.12050449103117	0.224153578281403	0.00220412435010076
-2.75424695014954	-8.19963264465332	-2.47142434120178	-0.120585218071938	0.22409200668335	0.00220118230208755
-2.75177478790283	-8.19848155975342	-2.47043800354004	-0.120680548250675	0.224135637283325	0.0022770066279918
-2.75473070144653	-8.19989013671875	-2.46569108963013	-0.120617173612118	0.224194347858429	0.00229102186858654
-2.75104379653931	-8.19538402557373	-2.46605634689331	-0.120599366724491	0.224072441458702	0.00230503175407648
-2.74727821350098	-8.19272994995117	-2.4629123210907	-0.120760641992092	0.224159076809883	0.00237920205108821
-2.74735903739929	-8.19473075866699	-2.45889520645142	-0.120671734213829	0.224241837859154	0.00236006383784115
-2.74569129943848	-8.19096279144287	-2.46240258216858	-0.120687231421471	0.224090695381165	0.00237579946406186
-2.74077939987183	-8.19204902648926	-2.46724367141724	-0.120811127126217	0.224094048142433	0.00239275279454887
-2.74671530723572	-8.18974208831787	-2.46521639823914	-0.12077235430479	0.224263712763786	0.0024439375847578
-2.74240469932556	-8.18596267700195	-2.45772433280945	-0.120756320655346	0.224149167537689	0.00240433774888515
-2.73606753349304	-8.18621921539307	-2.45682430267334	-0.120843067765236	0.224190533161163	0.00244105746969581
-2.74210715293884	-8.18956661224365	-2.45731949806213	-0.120797790586948	0.224244996905327	0.00246650096960366
-2.74005746841431	-8.183274269104	-2.46045780181885	-0.120800040662289	0.224136710166931	0.00247838604263961
-2.73148083686829	-8.18120288848877	-2.46290993690491	-0.120848014950752	0.22420047223568	0.00248114531859756
-2.73849725723267	-8.18810749053955	-2.45329141616821	-0.120812810957432	0.224247619509697	0.0024867937900126
-2.73755812644959	-8.18496036529541	-2.45836114883423	-0.120804846286774	0.224170342087746	0.00243993452750146
-2.73069071769714	-8.18392372131348	-2.45902538299561	-0.12084523588419	0.224226757884026	0.0024763394612819
-2.7337863445282	-8.1886100769043	-2.45580506324768	-0.120881639420986	0.2242701202631	0.0025239484384656
-2.7350959777832	-8.18622493743896	-2.45227456092834	-0.1208401247859	0.224180474877357	0.00249995710328221
-2.73008275032043	-8.18306255340576	-2.4584801197052	-0.120929665863514	0.224318444728851	0.00251779868267477
-2.73295664787292	-8.19204711914063	-2.4519054889679	-0.120882697403431	0.224285781383514	0.00252079055644572
-2.73610353469849	-8.18465232849121	-2.45045518875122	-0.120910510420799	0.224234059453011	0.00254048896022141
-2.72894406318665	-8.18572998046875	-2.45465016365051	-0.120847173035145	0.22432005405426	0.00253132474608719
-2.73113775253296	-8.19043922424316	-2.45332312583923	-0.121002167463303	0.224230527877808	0.00255324132740498
-2.73185896873474	-8.18721103668213	-2.45424938201904	-0.120893195271492	0.224330201745033	0.00259472220204771
-2.7279953956604	-8.18905258178711	-2.45063495635986	-0.120936006307602	0.224353581666946	0.00256067723967135
-2.72670006752014	-8.19338512420654	-2.44927072525024	-0.120929569005966	0.22434601187706	0.00258427811786532
-2.73344850540161	-8.19238376617432	-2.45142579078674	-0.120972685515881	0.224388748407364	0.00264541711658239
-2.72381114959717	-8.190505027771	-2.44629096984863	-0.12090927362442	0.224417075514793	0.00264696427620947
-2.72555589675903	-8.19400978088379	-2.44269871711731	-0.120969973504543	0.224393948912621	0.00267605180852115
-2.72714233398438	-8.19414043426514	-2.44398760795593	-0.12100974470377	0.22450852394104	0.00277842092327774
-2.72330808639526	-8.1927318572998	-2.44653701782227	-0.120890505611897	0.224443539977074	0.00277499691583216
-2.72112512588501	-8.19827175140381	-2.44341039657593	-0.120955817401409	0.224503517150879	0.00277262181043625
-2.72333025932312	-8.19878673553467	-2.44487762451172	-0.120974503457546	0.224463671445847	0.00293019693344831
-2.7209484577179	-8.19578552246094	-2.44543528556824	-0.120871067047119	0.224522814154625	0.00295702577568591
-2.71942281723022	-8.20242881774902	-2.44378590583801	-0.120953574776649	0.224485963582993	0.00294969789683819
-2.71799278259277	-8.20086479187012	-2.44165587425232	-0.121033728122711	0.224550098180771	0.00308679207228124
-2.71718716621399	-8.19996452331543	-2.44794726371765	-0.120910033583641	0.224565744400024	0.00312061165459454
-2.71839022636414	-8.20307159423828	-2.43668103218079	-0.121023535728455	0.224466919898987	0.00311299250461161
-2.71319031715393	-8.20019245147705	-2.43903875350952	-0.121025919914246	0.224597081542015	0.00318669504486024
-2.71262836456299	-8.20341682434082	-2.44406008720398	-0.120932832360268	0.224562138319016	0.00330832740291953
-2.71685981750488	-8.20389556884766	-2.43328976631165	-0.121027648448944	0.224581509828568	0.00341532402671874
-2.70547819137573	-8.20442581176758	-2.43877148628235	-0.121072627604008	0.224604263901711	0.00339267472736537
-2.70547103881836	-8.20767879486084	-2.43171548843384	-0.121089726686478	0.224599078297615	0.00350439921021461
-2.71073126792908	-8.20522689819336	-2.43133783340454	-0.121055342257023	0.224668800830841	0.00362402969039977
-2.70575475692749	-8.20305442810059	-2.43046689033508	-0.121088452637196	0.224722430109978	0.00369038875214756
-2.70532560348511	-8.20736122131348	-2.43073058128357	-0.121136389672756	0.224739030003548	0.00373144494369626
-2.70396995544434	-8.20728206634521	-2.42440843582153	-0.121072016656399	0.224782288074493	0.00387933547608554
-2.70002102851868	-8.20534896850586	-2.42078065872192	-0.121078208088875	0.224779978394508	0.00393745396286249
-2.70003795623779	-8.21107006072998	-2.42059731483459	-0.12113443762064	0.224875286221504	0.00395200261846185
-2.6996796131134	-8.21200275421143	-2.42328929901123	-0.121236391365528	0.224906474351883	0.00410995678976178
-2.69897079467773	-8.21030902862549	-2.42108917236328	-0.12105119228363	0.224995404481888	0.00413229642435908
-2.69936203956604	-8.2117977142334	-2.41873574256897	-0.121238231658936	0.224910646677017	0.0041628829203546
-2.69723582267761	-8.21010780334473	-2.41645216941834	-0.121276408433914	0.225090980529785	0.00427160412073135
-2.70069646835327	-8.21532535552979	-2.41655230522156	-0.121144957840443	0.225174084305763	0.0043293391354382
-2.69680905342102	-8.21360874176025	-2.40973949432373	-0.121243968605995	0.225120887160301	0.0043102353811264
-2.69382071495056	-8.22183799743652	-2.40494751930237	-0.121318891644478	0.225330576300621	0.00438323430716991
-2.69877457618713	-8.22205638885498	-2.41524410247803	-0.121305167675018	0.225384995341301	0.00447717355564237
-2.70088720321655	-8.22094440460205	-2.40644192695618	-0.121322624385357	0.225379928946495	0.00448072887957096
-2.70033240318298	-8.22587299346924	-2.41139626502991	-0.121399253606796	0.225493639707565	0.00449165888130665
-2.69919490814209	-8.22954654693604	-2.4100558757782	-0.121330685913563	0.225449472665787	0.00455272709950805
-2.7040491104126	-8.22700309753418	-2.41165494918823	-0.121375009417534	0.225423783063889	0.00459801452234387
-2.70081686973572	-8.22824478149414	-2.41105365753174	-0.121372103691101	0.225529849529266	0.00456885574385524
-2.70483875274658	-8.2325963973999	-2.41899609565735	-0.121335543692112	0.22554437816143	0.00463626300916076
-2.70651125907898	-8.22977447509766	-2.41316485404968	-0.121352188289165	0.225487560033798	0.00469856709241867
-2.70683169364929	-8.2300910949707	-2.42349863052368	-0.121382035315037	0.22554649412632	0.00461054500192404
-2.70736527442932	-8.23162269592285	-2.42472648620605	-0.121350474655628	0.225575357675552	0.00464502349495888
-2.7098867893219	-8.22922515869141	-2.42503571510315	-0.121445074677467	0.225495845079422	0.00469152070581913
-2.70738983154297	-8.22783470153809	-2.42121195793152	-0.121317736804485	0.22556746006012	0.00462340051308274
-2.70540308952332	-8.23032665252686	-2.42085242271423	-0.121319651603699	0.225464537739754	0.00457064667716622
-2.70609402656555	-8.22503566741943	-2.41547584533691	-0.121491484344006	0.225538074970245	0.00470130192115903
-2.70706391334534	-8.22451877593994	-2.4174599647522	-0.121281214058399	0.225523039698601	0.0046271332539618
-2.70806384086609	-8.22616386413574	-2.4212634563446	-0.121375061571598	0.225478142499924	0.00457321712747216
-2.70536804199219	-8.22289276123047	-2.42294549942017	-0.121385857462883	0.225549951195717	0.00465496955439448
-2.71176862716675	-8.22348499298096	-2.41866230964661	-0.121327988803387	0.225488737225533	0.00462769158184528
-2.70267772674561	-8.2185115814209	-2.42152047157288	-0.121264636516571	0.225388407707214	0.00462439749389887
-2.70243573188782	-8.21837615966797	-2.4171314239502	-0.121312975883484	0.225444659590721	0.00467385770753026
-2.70354151725769	-8.21777725219727	-2.4219274520874	-0.121248736977577	0.225494146347046	0.00463684508576989
-2.70180010795593	-8.21355247497559	-2.42344093322754	-0.12118611484766	0.22536213696003	0.00459376536309719
-2.69869232177734	-8.21354579925537	-2.42429566383362	-0.121264234185219	0.225406900048256	0.00456971162930131
-2.69916439056396	-8.211012840271	-2.42205119132996	-0.121115982532501	0.225430846214294	0.00460992194712162
-2.70273780822754	-8.2048807144165	-2.41970992088318	-0.12104058265686	0.225286900997162	0.0045500467531383
-2.69241046905518	-8.20676422119141	-2.42943358421326	-0.121122986078262	0.225302383303642	0.00450238864868879
-2.69875645637512	-8.20803642272949	-2.42286062240601	-0.121103405952454	0.225421905517578	0.00453268084675074
-2.69899940490723	-8.19985961914063	-2.42624449729919	-0.121112748980522	0.225309193134308	0.00451680459082127
-2.69204115867615	-8.20138931274414	-2.42777037620544	-0.1209931448102	0.225260078907013	0.00446717767044902
-2.70167350769043	-8.20140743255615	-2.43044281005859	-0.121032491326332	0.225350186228752	0.00440812716260552
-2.69231176376343	-8.1952543258667	-2.4240505695343	-0.120956666767597	0.225276663899422	0.00446938490495086
-2.69548296928406	-8.19822597503662	-2.42870497703552	-0.120962493121624	0.225282087922096	0.00442908890545368
-2.69298887252808	-8.19729709625244	-2.43133306503296	-0.121010921895504	0.225315451622009	0.00438312953338027
-2.69271326065063	-8.19145965576172	-2.42937803268433	-0.12094809114933	0.225225478410721	0.00437800632789731
-2.69321656227112	-8.19484233856201	-2.42448258399963	-0.120884723961353	0.225276082754135	0.0043406100012362
-2.69371747970581	-8.19273567199707	-2.42787599563599	-0.121010437607765	0.22528013586998	0.00430106185376644
-2.68966507911682	-8.18717193603516	-2.42635369300842	-0.120948478579521	0.225295886397362	0.00431335857138038
-2.68889331817627	-8.19168186187744	-2.42148542404175	-0.120899945497513	0.225198328495026	0.00426493771374226
-2.6902379989624	-8.18334293365479	-2.43189191818237	-0.120899342000484	0.225191295146942	0.00425896886736155
-2.68410086631775	-8.18482685089111	-2.43105173110962	-0.120944432914257	0.225263208150864	0.00425253342837095
-2.686927318573	-8.18694686889648	-2.41901612281799	-0.120942547917366	0.225229799747467	0.00424129841849208
-2.68430662155151	-8.18204402923584	-2.42865967750549	-0.12092263251543	0.22513747215271	0.00418165978044271
-2.67921543121338	-8.1799259185791	-2.42739701271057	-0.120980635285378	0.225172981619835	0.0042068655602634
-2.67988228797913	-8.1812105178833	-2.43040776252747	-0.120975576341152	0.225203856825829	0.00416768062859774
-2.67941117286682	-8.17931842803955	-2.4261646270752	-0.12096743285656	0.225074395537376	0.00419607711955905
-2.67142367362976	-8.17020797729492	-2.43165612220764	-0.120986521244049	0.225148513913155	0.00410315115004778
-2.67519807815552	-8.17752170562744	-2.42705202102661	-0.120948866009712	0.225162655115128	0.0040717045776546
-2.67237186431885	-8.16951084136963	-2.42314124107361	-0.120975561439991	0.22503487765789	0.00409235013648868
-2.66460299491882	-8.16938400268555	-2.42508888244629	-0.121057890355587	0.22506582736969	0.00410116976127028
-2.66686964035034	-8.17063999176025	-2.42426109313965	-0.1210862621665	0.225142195820808	0.00400636624544859
-2.66130256652832	-8.16503524780273	-2.42427349090576	-0.121088020503521	0.225023359060287	0.00398154743015766
-2.66042685508728	-8.16514873504639	-2.42554640769959	-0.121110454201698	0.225034609436989	0.00398144219070673
-2.65589785575867	-8.16474628448486	-2.42182159423828	-0.121148079633713	0.225102111697197	0.00390043831430376
-2.65633058547974	-8.16089534759521	-2.42215752601624	-0.121147990226746	0.22503986954689	0.00386178772896528
-2.65018343925476	-8.15379333496094	-2.42698979377747	-0.121029429137707	0.224996790289879	0.00384730403311551
-2.64789652824402	-8.16092395782471	-2.42722249031067	-0.121273972094059	0.224958598613739	0.00376489944756031
-2.64689993858337	-8.15528869628906	-2.42555069923401	-0.121308349072933	0.225057125091553	0.00378524325788021
-2.64476752281189	-8.15442276000977	-2.4289276599884	-0.121224701404572	0.224958971142769	0.0037589066196233
-2.64910244941711	-8.15364074707031	-2.42888236045837	-0.121366560459137	0.225089997053146	0.00364179140888155
-2.63697671890259	-8.14728736877441	-2.42747664451599	-0.121407561004162	0.225040450692177	0.00360100623220205
-2.63941073417664	-8.15256977081299	-2.42839288711548	-0.121382676064968	0.22498282790184	0.0036466633901
-2.64263653755188	-8.14914035797119	-2.42661285400391	-0.121426902711391	0.224922254681587	0.0035220654681325
-2.63642287254334	-8.14628314971924	-2.42839741706848	-0.121485382318497	0.225057065486908	0.00351277296431363
-2.63845634460449	-8.14801120758057	-2.42505645751953	-0.121576435863972	0.225075960159302	0.00350590422749519
-2.6392514705658	-8.14724349975586	-2.42748928070068	-0.121528796851635	0.225012958049774	0.00348633504472673
-2.63401341438293	-8.14731311798096	-2.43043160438538	-0.121730871498585	0.225114464759827	0.00343244965188205
-2.63379883766174	-8.15227317810059	-2.42611026763916	-0.121731154620647	0.225141629576683	0.00339471525512636
-2.63648700714111	-8.1474666595459	-2.42619252204895	-0.12173680216074	0.225068464875221	0.00337356375530362
-2.63319087028503	-8.14664459228516	-2.43384981155396	-0.121713638305664	0.225164487957954	0.00328897149302065
-2.63413262367249	-8.15055179595947	-2.42899012565613	-0.121856726706028	0.225148096680641	0.00324969389475882
-2.63405299186707	-8.14875984191895	-2.43419790267944	-0.121801406145096	0.225183054804802	0.00324958330020308
-2.63141226768494	-8.14596271514893	-2.43623924255371	-0.121830448508263	0.225199550390244	0.00320442905649543
-2.63167643547058	-8.15066242218018	-2.43277192115784	-0.121899344027042	0.225207954645157	0.0031219138763845
-2.63166618347168	-8.15127277374268	-2.4338161945343	-0.121899902820587	0.225251480937004	0.00312676373869181
-2.63239097595215	-8.14973258972168	-2.43584203720093	-0.121815107762814	0.225269064307213	0.00311582908034325
-2.63399338722229	-8.15163040161133	-2.43496584892273	-0.12185014039278	0.225347504019737	0.0030522954184562
-2.62800693511963	-8.14983558654785	-2.43180966377258	-0.121916323900223	0.225346326828003	0.00305634061805904
-2.63105249404907	-8.15156841278076	-2.43822431564331	-0.121829345822334	0.225304394960403	0.00306675769388676
-2.63564348220825	-8.15277194976807	-2.43747901916504	-0.121885873377323	0.225315988063812	0.00304230209439993
-2.62742590904236	-8.14999198913574	-2.43808841705322	-0.121924035251141	0.225370228290558	0.00299237831495702
-2.63011598587036	-8.15653610229492	-2.43199515342712	-0.121824167668819	0.225358441472054	0.00302279065363109
-2.63403224945068	-8.15190601348877	-2.42966747283936	-0.121839836239815	0.225353538990021	0.00301377987489104
-2.62573671340942	-8.15283393859863	-2.43292355537415	-0.121864393353462	0.225427001714706	0.00302789243869483
-2.62954020500183	-8.15634155273438	-2.43960404396057	-0.121839068830013	0.225487247109413	0.00307738687843084
-2.63159012794495	-8.15426063537598	-2.43113374710083	-0.121820777654648	0.225441917777061	0.00303381239064038
-2.62581443786621	-8.15334510803223	-2.43081879615784	-0.121761374175549	0.225562334060669	0.00304381269961596
-2.62522220611572	-8.1585578918457	-2.43558526039124	-0.121810495853424	0.2254788428545	0.00307821133174002
-2.63511180877686	-8.15858554840088	-2.43328547477722	-0.121760047972202	0.225484520196915	0.00313054630532861
-2.62608432769775	-8.15831851959229	-2.43435382843018	-0.121718145906925	0.225585713982582	0.00307789770886302
-2.62903809547424	-8.16235542297363	-2.43100166320801	-0.121734939515591	0.225493490695953	0.00310482014901936
-2.63047099113464	-8.16065120697021	-2.43283367156982	-0.121722213923931	0.225602015852928	0.00318026402965188
-2.62753129005432	-8.15796089172363	-2.43560028076172	-0.121601410210133	0.22551454603672	0.0031863811891526
-2.63098645210266	-8.16214561462402	-2.43216276168823	-0.121705435216427	0.225573256611824	0.00319244037382305
-2.62779474258423	-8.16534042358398	-2.43105578422546	-0.121616758406162	0.225531250238419	0.00327911600470543
-2.63331723213196	-8.16201972961426	-2.43708825111389	-0.121474109590054	0.225584700703621	0.00332124065607786
-2.63192987442017	-8.16481876373291	-2.43641567230225	-0.121590912342072	0.225552216172218	0.00324681703932583
-2.63090872764587	-8.1653003692627	-2.4286515712738	-0.121517680585384	0.225603148341179	0.00334348273463547
-2.6308696269989	-8.1681022644043	-2.43280649185181	-0.121492937207222	0.225626096129417	0.00341715547256172
-2.63485217094421	-8.16922378540039	-2.42530536651611	-0.121466144919395	0.225515320897102	0.00340192182920873
-2.63008499145508	-8.1676197052002	-2.43891406059265	-0.121393017470837	0.225622594356537	0.00340764876455069
-2.63059496879578	-8.17275428771973	-2.43451237678528	-0.121322810649872	0.225617319345474	0.003476936602965
-2.63860630989075	-8.16925621032715	-2.43116331100464	-0.121351391077042	0.225597187876701	0.00353222317062318
-2.63106226921082	-8.17437744140625	-2.43516826629639	-0.12127972394228	0.225623801350594	0.00346684502437711
-2.63378214836121	-8.1737642288208	-2.43911528587341	-0.121277280151844	0.225586965680122	0.00354639976285398
-2.63517117500305	-8.17176628112793	-2.43755793571472	-0.121280789375305	0.225608229637146	0.00360240670852363
-2.63369917869568	-8.17497539520264	-2.42808103561401	-0.121305391192436	0.225624173879623	0.00360298296436667
-2.63033652305603	-8.17792797088623	-2.43489265441895	-0.121216095983982	0.225678756833076	0.00368032976984978
-2.63498568534851	-8.17645263671875	-2.42665386199951	-0.121257737278938	0.225684121251106	0.0037076196167618
-2.62834119796753	-8.1749153137207	-2.43145298957825	-0.121251977980137	0.225660592317581	0.00373599608428776
-2.62901997566223	-8.1771354675293	-2.43435645103455	-0.121220476925373	0.225640252232552	0.00379524868912995
-2.63214898109436	-8.17569255828857	-2.42318201065063	-0.121339038014412	0.225683644413948	0.00390243926085532
-2.62474822998047	-8.17358207702637	-2.43136525154114	-0.121181301772594	0.225677728652954	0.00390965072438121
-2.62592267990112	-8.17321014404297	-2.42267799377441	-0.121278516948223	0.225584790110588	0.00395250134170055
-2.62178754806519	-8.17108345031738	-2.42629408836365	-0.121318146586418	0.225705921649933	0.0040002535097301
-2.62161684036255	-8.17153167724609	-2.42535591125488	-0.121231190860271	0.225675135850906	0.00412523606792092
-2.61704611778259	-8.16951942443848	-2.42505311965942	-0.121304117143154	0.225554376840591	0.00407190900295973
-2.61528778076172	-8.17138290405273	-2.42065334320068	-0.121303662657738	0.225705206394196	0.00414007809013128
-2.61535477638245	-8.16939258575439	-2.42423057556152	-0.12128271907568	0.225677326321602	0.00423402711749077
-2.61696314811707	-8.16690731048584	-2.42460775375366	-0.121282741427422	0.225616559386253	0.00429995823651552
-2.61109638214111	-8.16992473602295	-2.42446446418762	-0.121378108859062	0.225664585828781	0.00436394661664963
-2.60939502716064	-8.17237949371338	-2.42308640480042	-0.121336847543716	0.225665464997292	0.00445137079805136
-2.60942912101746	-8.16647052764893	-2.41990280151367	-0.12132228910923	0.225645959377289	0.00452664121985435
-2.60111832618713	-8.16961765289307	-2.41921019554138	-0.121474847197533	0.225680038332939	0.00450540194287896
-2.60381603240967	-8.1696834564209	-2.41497325897217	-0.121360741555691	0.225770026445389	0.00467632059007883
-2.60163998603821	-8.16448593139648	-2.41655683517456	-0.121323294937611	0.225704178214073	0.00474044121801853
-2.59405517578125	-8.16846656799316	-2.41326355934143	-0.121446900069714	0.225799217820168	0.00473741535097361
-2.59316349029541	-8.1669807434082	-2.4145040512085	-0.121387265622616	0.225872576236725	0.00483191758394241
-2.59444141387939	-8.1633129119873	-2.40860271453857	-0.121462978422642	0.225779220461845	0.00493026059120893
-2.58532118797302	-8.16262626647949	-2.40841364860535	-0.121552169322968	0.225835859775543	0.00495175225660205
-2.58478665351868	-8.16817474365234	-2.40974116325378	-0.121463775634766	0.225934609770775	0.00506138568744063
-2.585782289505	-8.15891742706299	-2.4026825428009	-0.121505998075008	0.225833937525749	0.00516360020264983
-2.57515335083008	-8.16224575042725	-2.40226054191589	-0.121553145349026	0.225819885730743	0.00520028034225106
-2.57834100723267	-8.16169166564941	-2.40092706680298	-0.121604114770889	0.226001605391502	0.00532185193151236
-2.57262849807739	-8.15740489959717	-2.39561676979065	-0.121591329574585	0.225930526852608	0.0054334313608706
-2.56932520866394	-8.15562438964844	-2.3963463306427	-0.121673807501793	0.225919216871262	0.00554063217714429
-2.56732201576233	-8.1596622467041	-2.39066576957703	-0.12171233445406	0.225969567894936	0.00556564191356301
-2.56108236312866	-8.1507396697998	-2.39129042625427	-0.121720224618912	0.225990280508995	0.00576577801257372
-2.55747961997986	-8.15425300598145	-2.38671517372131	-0.121722757816315	0.226022347807884	0.00581679493188858
-2.55643272399902	-8.15582656860352	-2.38749361038208	-0.121886350214481	0.225992888212204	0.00592955760657787
-2.55135822296143	-8.15135669708252	-2.38661432266235	-0.121873155236244	0.226072192192078	0.00606503523886204
-2.5488293170929	-8.15262794494629	-2.38076138496399	-0.12189619243145	0.226064145565033	0.00612118514254689
-2.54648923873901	-8.14800357818604	-2.38332533836365	-0.121932961046696	0.226115822792053	0.00618189293891191
-2.54162859916687	-8.14901065826416	-2.38206052780151	-0.122009970247746	0.226121842861176	0.00632295245304704
-2.54130935668945	-8.14912223815918	-2.37159323692322	-0.122059755027294	0.226227179169655	0.00643398985266685
-2.53891468048096	-8.14798355102539	-2.37444710731506	-0.12198993563652	0.226179450750351	0.00647361623123288
-2.53237414360046	-8.14510440826416	-2.37218260765076	-0.122095912694931	0.226253196597099	0.00660231849178672
-2.53174018859863	-8.14689636230469	-2.3688657283783	-0.12206345051527	0.226333275437355	0.00668028881773353
-2.53405952453613	-8.14287948608398	-2.36661076545715	-0.122103057801723	0.226236611604691	0.00679059699177742
-2.52257180213928	-8.13966369628906	-2.36980962753296	-0.122173063457012	0.226336777210236	0.00690788403153419
-2.52664661407471	-8.14506816864014	-2.36487293243408	-0.12213334441185	0.226366922259331	0.00699366303160787
-2.52225923538208	-8.13903713226318	-2.35801410675049	-0.122184164822102	0.226364254951477	0.00710222683846951
-2.515949010849	-8.13828563690186	-2.36483955383301	-0.122212968766689	0.226379185914993	0.00717718619853258
-2.51939940452576	-8.14234733581543	-2.3571150302887	-0.122221991419792	0.226507589221001	0.00724550615996122
-2.51139426231384	-8.13631820678711	-2.35400557518005	-0.122184880077839	0.226379916071892	0.00738264201208949
-2.50960731506348	-8.13479328155518	-2.35238003730774	-0.122219748795033	0.226431667804718	0.0074945273809135
-2.50708365440369	-8.13779926300049	-2.35348081588745	-0.12224980443716	0.226555109024048	0.00758701656013727
-2.50583624839783	-8.13411903381348	-2.34222650527954	-0.122323878109455	0.22651182115078	0.00771131506189704
-2.49878120422363	-8.1328010559082	-2.35027766227722	-0.122234478592873	0.226557195186615	0.0077543999068439
-2.49944138526917	-8.13603019714355	-2.34044742584229	-0.122324995696545	0.226573929190636	0.00779946194961667
-2.49739551544189	-8.13350391387939	-2.3394923210144	-0.122290752828121	0.226690888404846	0.00794259924441576
-2.49176526069641	-8.13079833984375	-2.3404004573822	-0.122259862720966	0.226704642176628	0.00802058633416891
-2.49024510383606	-8.13331127166748	-2.33401012420654	-0.122365392744541	0.226692274212837	0.00807921402156353
-2.49032592773438	-8.13126850128174	-2.32984352111816	-0.122314065694809	0.226737186312675	0.00821668095886707
-2.48355650901794	-8.12735366821289	-2.33662557601929	-0.122289314866066	0.226723179221153	0.00824572797864676
-2.48567318916321	-8.13208389282227	-2.33318614959717	-0.12233866751194	0.226778760552406	0.00829829182475805
-2.47980761528015	-8.1270809173584	-2.3246591091156	-0.122350379824638	0.226806327700615	0.0083976536989212
-2.48018598556519	-8.12617874145508	-2.3256242275238	-0.122228786349297	0.226736038923264	0.00841057021170855
-2.48332500457764	-8.12643623352051	-2.32452440261841	-0.122390434145927	0.226781502366066	0.00845110230147839
-2.47450041770935	-8.1227388381958	-2.3276481628418	-0.122386671602726	0.226843297481537	0.00849166978150606
-2.47727918624878	-8.12777042388916	-2.31826496124268	-0.122299298644066	0.226817980408669	0.00859861075878143
-2.48010778427124	-8.12443733215332	-2.32313346862793	-0.12242017686367	0.226823449134827	0.00857335515320301
-2.470867395401	-8.12239646911621	-2.32397603988647	-0.122284971177578	0.226841256022453	0.00863410998135805
-2.4742546081543	-8.12728786468506	-2.31961441040039	-0.12235165387392	0.226766064763069	0.00872965343296528
-2.47663521766663	-8.12402534484863	-2.32241225242615	-0.122324101626873	0.226850897073746	0.00874208472669125
-2.47470808029175	-8.126296043396	-2.32282447814941	-0.122310131788254	0.226882949471474	0.0087493322789669
-2.47516489028931	-8.13117218017578	-2.31619238853455	-0.122427888214588	0.226867437362671	0.00876784231513739
-2.47782063484192	-8.13042831420898	-2.31651258468628	-0.122370190918446	0.226884722709656	0.00887112505733967
-2.47435617446899	-8.128005027771	-2.32011127471924	-0.122270479798317	0.226933822035789	0.00886575970798731
-2.47719931602478	-8.13579082489014	-2.31919026374817	-0.122363150119781	0.226905301213264	0.00888699293136597
-2.47840547561646	-8.13554573059082	-2.31756186485291	-0.122361570596695	0.227014392614365	0.00896729156374931
-2.47716617584229	-8.13351440429688	-2.31708884239197	-0.122225195169449	0.226915389299393	0.00898317433893681
-2.48055362701416	-8.13894748687744	-2.31711959838867	-0.122321151196957	0.226981401443481	0.0089394710958004
-2.47385954856873	-8.13769245147705	-2.31370782852173	-0.122317172586918	0.227013885974884	0.00902052130550146
-2.48002982139587	-8.141432762146	-2.32101440429688	-0.122221201658249	0.227018669247627	0.00910961627960205
-2.48186016082764	-8.14097690582275	-2.3191773891449	-0.122364230453968	0.227004870772362	0.00909967441111803
-2.47357940673828	-8.14197158813477	-2.31806111335754	-0.122249118983746	0.227095350623131	0.0091091888025403
-2.47679162025452	-8.14735889434814	-2.32209300994873	-0.122316256165504	0.227086395025253	0.00914964731782675
-2.4788179397583	-8.14272308349609	-2.31037378311157	-0.122308626770973	0.227104738354683	0.00915661547333002
-2.47164678573608	-8.14362525939941	-2.317227602005	-0.122267961502075	0.227175489068031	0.00923485029488802
-2.47091794013977	-8.14808654785156	-2.31394124031067	-0.122298590838909	0.227140188217163	0.00922671984881163
-2.47550630569458	-8.14314270019531	-2.31175446510315	-0.12229061126709	0.227158859372139	0.00928549841046333
-2.46788620948792	-8.14283466339111	-2.31335020065308	-0.122332267463207	0.22716648876667	0.00926561001688242
-2.46739363670349	-8.14945507049561	-2.31316804885864	-0.122359342873096	0.227180182933807	0.00930326990783215
-2.46712398529053	-8.14741134643555	-2.31183099746704	-0.122329488396645	0.227189987897873	0.00939688459038734
-2.46301054954529	-8.14852046966553	-2.30821585655212	-0.122297868132591	0.227216333150864	0.00942820869386196
-2.46213173866272	-8.14699840545654	-2.30589056015015	-0.122357673943043	0.227257430553436	0.00938848126679659
-2.45887780189514	-8.14877128601074	-2.29826831817627	-0.122411407530308	0.22728630900383	0.0094651635736227
-2.45825123786926	-8.14845180511475	-2.3075258731842	-0.122312389314175	0.227336645126343	0.00949099380522966
-2.45570683479309	-8.15185546875	-2.30751323699951	-0.122377909719944	0.227296590805054	0.00944245886057615
-2.45637917518616	-8.14752292633057	-2.29934000968933	-0.122379153966904	0.227440804243088	0.00950834807008505
-2.45240998268127	-8.14678573608398	-2.30695343017578	-0.122312515974045	0.227408051490784	0.00951330084353685
-2.45307779312134	-8.15126132965088	-2.30100584030151	-0.122440353035927	0.227383017539978	0.00949495006352663
-2.44807744026184	-8.14614009857178	-2.30093455314636	-0.122382007539272	0.227522522211075	0.00952796917408705
-2.44752359390259	-8.14817142486572	-2.30352401733398	-0.122294835746288	0.227434068918228	0.00956142880022526
-2.44987177848816	-8.14563846588135	-2.29748678207397	-0.122417837381363	0.227472588419914	0.00951765663921833
-2.44183278083801	-8.15004825592041	-2.29547929763794	-0.122384890913963	0.227452203631401	0.00946475192904472
-2.44192862510681	-8.14924812316895	-2.29904961585999	-0.122386440634727	0.227492213249207	0.00952136795967817
-2.44435954093933	-8.14722347259521	-2.29751062393188	-0.122398063540459	0.227441012859344	0.00955568347126246
-2.43716025352478	-8.14680004119873	-2.29526615142822	-0.122421473264694	0.227544203400612	0.00952350068837404
-2.43674373626709	-8.14967346191406	-2.29481029510498	-0.122421987354755	0.227518782019615	0.00951294973492622
-2.44216227531433	-8.14750289916992	-2.29265117645264	-0.122401431202888	0.227504178881645	0.00951618887484074
-2.43743443489075	-8.14411449432373	-2.29413914680481	-0.122391790151596	0.22752833366394	0.0094561418518424
-2.43776655197144	-8.14974784851074	-2.29678177833557	-0.122489392757416	0.22749362885952	0.00942152552306652
-2.43858742713928	-8.14631652832031	-2.29123973846436	-0.122498549520969	0.227590814232826	0.00942322239279747
-2.43982648849487	-8.14383983612061	-2.29764437675476	-0.122369140386581	0.227632328867912	0.00936883315443993
-2.44182443618774	-8.14723777770996	-2.3027458190918	-0.122444055974483	0.227493062615395	0.00929359439760447
-2.44073104858398	-8.14794445037842	-2.29939150810242	-0.122543305158615	0.227568164467812	0.00933224335312843
-2.44448518753052	-8.14814472198486	-2.302490234375	-0.122421570122242	0.227644816040993	0.00927791837602854
-2.44429445266724	-8.14814186096191	-2.30198240280151	-0.122427128255367	0.227485805749893	0.00919248349964619
-2.44229578971863	-8.14936256408691	-2.30408906936646	-0.122484169900417	0.227562516927719	0.00917351525276899
-2.44842195510864	-8.14933586120605	-2.30831980705261	-0.12242054194212	0.227624073624611	0.00917998980730772
-2.45123195648193	-8.14864730834961	-2.31116938591003	-0.122494213283062	0.227466508746147	0.00907559506595135
-2.44934034347534	-8.15013885498047	-2.31367111206055	-0.122608207166195	0.227604031562805	0.0090295821428299
-2.45139670372009	-8.15294075012207	-2.31739544868469	-0.122439384460449	0.227576330304146	0.00901853293180466
-2.45777869224548	-8.15080165863037	-2.31549191474915	-0.122513771057129	0.227555707097054	0.00891223549842834
-2.45219612121582	-8.15277576446533	-2.32170844078064	-0.122569419443607	0.227511256933212	0.00890498422086239
-2.45795822143555	-8.15470027923584	-2.33107757568359	-0.12249780446291	0.227507725358009	0.00889932177960873
-2.46153235435486	-8.1503381729126	-2.32170677185059	-0.122534312307835	0.227573543787003	0.00885246321558952
-2.4571475982666	-8.15367126464844	-2.32569670677185	-0.122503377497196	0.227592960000038	0.00876202899962664
-2.4602370262146	-8.15848827362061	-2.32875895500183	-0.122539885342121	0.227527871727943	0.00876173283904791
-2.46270036697388	-8.15595817565918	-2.3319239616394	-0.122570894658566	0.227579906582832	0.00877675041556358
-2.46865844726563	-8.15932273864746	-2.33445405960083	-0.122465074062347	0.227642118930817	0.00875761918723583
-2.46651363372803	-8.15834903717041	-2.33501601219177	-0.122499868273735	0.227506026625633	0.0086826840415597
-2.46825289726257	-8.16354656219482	-2.33495473861694	-0.122609943151474	0.227569684386253	0.00872536282986403
-2.47354507446289	-8.16233062744141	-2.34145069122314	-0.122438929975033	0.227559596300125	0.00874136202037334
-2.47336268424988	-8.16161251068115	-2.33940839767456	-0.122484095394611	0.227502539753914	0.00865283794701099
-2.47578692436218	-8.16628074645996	-2.34815120697021	-0.122582077980042	0.227602854371071	0.0086731594055891
-2.47926688194275	-8.16572856903076	-2.34553289413452	-0.122379489243031	0.22760833799839	0.00865073315799236
-2.48354053497314	-8.16152667999268	-2.34302258491516	-0.122399419546127	0.227460876107216	0.00862561818212271
-2.48170304298401	-8.16764450073242	-2.34844136238098	-0.122465252876282	0.227604627609253	0.00860718358308077
-2.48928880691528	-8.17015171051025	-2.34921145439148	-0.122368477284908	0.227591782808304	0.00862486660480499
-2.49160933494568	-8.16769123077393	-2.34803771972656	-0.122341059148312	0.227457657456398	0.0085846334695816
-2.49096465110779	-8.17045402526855	-2.35218238830566	-0.122396096587181	0.227499380707741	0.00861578620970249
-2.49662566184998	-8.17312240600586	-2.35400772094727	-0.122347801923752	0.227603480219841	0.00861410330981016
-2.50079989433289	-8.16716194152832	-2.35507154464722	-0.122285194694996	0.227456375956535	0.00855051353573799
-2.49417090415955	-8.16987705230713	-2.3540153503418	-0.122312515974045	0.227490201592445	0.00854971911758184
-2.49817872047424	-8.17304229736328	-2.35691404342651	-0.122242048382759	0.22746667265892	0.00859085749834776
-2.50144338607788	-8.1690731048584	-2.35595679283142	-0.122328191995621	0.227443397045135	0.00863482523709536
-2.49842762947083	-8.17105770111084	-2.35110235214233	-0.122114777565002	0.227377369999886	0.00857383292168379
-2.50263857841492	-8.1730432510376	-2.35609197616577	-0.122200362384319	0.227429494261742	0.00854860432446003
-2.50157856941223	-8.16972351074219	-2.35671734809875	-0.122191436588764	0.227440401911736	0.00862532295286655
-2.50520849227905	-8.17296695709229	-2.35523271560669	-0.122060753405094	0.227391347289085	0.00862566474825144
-2.50363993644714	-8.16968441009521	-2.35737323760986	-0.122119717299938	0.227403715252876	0.00864569563418627
-2.5008373260498	-8.17063331604004	-2.35651659965515	-0.122058555483818	0.227383553981781	0.0087087620049715
-2.50555562973022	-8.17292404174805	-2.35130929946899	-0.122011341154575	0.227424621582031	0.00870830006897449
-2.50727438926697	-8.17180919647217	-2.35677266120911	-0.12192726880312	0.227294787764549	0.00868995394557714
-2.50584244728088	-8.17208862304688	-2.35813593864441	-0.121990159153938	0.227324306964874	0.00876235123723745
-2.50581026077271	-8.17470455169678	-2.35427713394165	-0.121937915682793	0.227384969592094	0.00875896960496902
-2.50765466690063	-8.1702356338501	-2.35114216804504	-0.121920622885227	0.227233812212944	0.00877677369862795
-2.50502562522888	-8.1711254119873	-2.35549068450928	-0.121847793459892	0.227296993136406	0.00877844076603651
-2.50658893585205	-8.17349815368652	-2.35992312431335	-0.121871903538704	0.227254167199135	0.00876484252512455
-2.50904059410095	-8.16970825195313	-2.35017156600952	-0.121886134147644	0.227259993553162	0.00887899566441774
-2.5073926448822	-8.1684741973877	-2.35569167137146	-0.12177400290966	0.227318689227104	0.0088465353474021
-2.50619149208069	-8.17197227478027	-2.35542416572571	-0.121804624795914	0.227162852883339	0.00885501690208912
-2.50803852081299	-8.17033100128174	-2.3531711101532	-0.121810235083103	0.227249726653099	0.0089314840734005
-2.50890326499939	-8.17297649383545	-2.35599160194397	-0.121699213981628	0.227249905467033	0.00892986450344324
-2.50997734069824	-8.16840934753418	-2.34872555732727	-0.121770583093166	0.227139890193939	0.00894328206777573
-2.50371623039246	-8.1714506149292	-2.35291862487793	-0.121829897165298	0.227212399244308	0.00898629799485207
-2.50833511352539	-8.1739673614502	-2.3532567024231	-0.121713705360889	0.227295681834221	0.00903923809528351
-2.50710892677307	-8.16821098327637	-2.35099840164185	-0.121706046164036	0.227167725563049	0.00908164214342833
-2.5036609172821	-8.17056274414063	-2.34889030456543	-0.121659874916077	0.227216154336929	0.00908583588898182
-2.50387287139893	-8.17267990112305	-2.3567214012146	-0.121670939028263	0.227211341261864	0.00911438092589378
-2.50718069076538	-8.17106246948242	-2.34610080718994	-0.121644161641598	0.227139219641685	0.00924000050872564
-2.50669288635254	-8.17086696624756	-2.35079503059387	-0.121662646532059	0.227276027202606	0.00922518596053123
-2.5014111995697	-8.17563438415527	-2.34830832481384	-0.121636018157005	0.227202132344246	0.00918162520974875
-2.50473690032959	-8.17314624786377	-2.34310674667358	-0.121686965227127	0.227218687534332	0.00936617981642485
-2.50461077690125	-8.17572593688965	-2.34874725341797	-0.1216134801507	0.227289915084839	0.0093098534271121
-2.50439953804016	-8.17344951629639	-2.34084606170654	-0.121633648872375	0.227155581116676	0.00933746341615915
-2.50373506546021	-8.1769847869873	-2.34285640716553	-0.121635682880878	0.227291524410248	0.00937688630074263
-2.50375866889954	-8.17886829376221	-2.34489989280701	-0.12163295596838	0.227243795990944	0.00943550001829863
-2.50700497627258	-8.17653179168701	-2.33815503120422	-0.121654286980629	0.227166816592216	0.00951815396547318
-2.50073409080505	-8.17820453643799	-2.34590172767639	-0.121645696461201	0.22728219628334	0.00951753742992878
-2.50193238258362	-8.18283176422119	-2.34237360954285	-0.12158789485693	0.22728955745697	0.00956207048147917
-2.50340723991394	-8.17613220214844	-2.34383082389832	-0.121631346642971	0.227163955569267	0.00966115947812796
-2.49915599822998	-8.1776819229126	-2.33926820755005	-0.121532596647739	0.227205812931061	0.00963262282311916
-2.50216484069824	-8.18052101135254	-2.34278082847595	-0.121525228023529	0.22722502052784	0.00966020952910185
-2.49776434898376	-8.18054485321045	-2.33729267120361	-0.121596284210682	0.227153033018112	0.00978223979473114
-2.49883651733398	-8.17813587188721	-2.33855724334717	-0.121498569846153	0.227256387472153	0.00970066245645285
-2.49411654472351	-8.18191623687744	-2.33669257164001	-0.121471971273422	0.227154925465584	0.00968456827104092
-2.49389672279358	-8.18032360076904	-2.3386173248291	-0.121572241187096	0.227151706814766	0.00981245841830969
-2.49627494812012	-8.18009853363037	-2.33506107330322	-0.121439710259438	0.227253749966621	0.00979996845126152
-2.49451661109924	-8.18119335174561	-2.33373379707336	-0.121527999639511	0.227136179804802	0.00979611463844776
-2.49092483520508	-8.18278980255127	-2.33603477478027	-0.121575720608234	0.227249175310135	0.0098042618483305
-2.48969388008118	-8.18306064605713	-2.33553028106689	-0.121519580483437	0.227303236722946	0.00990562792867422
-2.49347496032715	-8.18199253082275	-2.33523011207581	-0.121523015201092	0.227197259664536	0.00996190309524536
-2.48679995536804	-8.17948436737061	-2.33555316925049	-0.121552236378193	0.227220848202705	0.00996053870767355
-2.48436069488525	-8.18283653259277	-2.33600044250488	-0.121491834521294	0.227160066366196	0.00997460540384054
-2.48791456222534	-8.18252182006836	-2.32570338249207	-0.121607951819897	0.227265924215317	0.0100378785282373
-2.48404765129089	-8.1803092956543	-2.33293890953064	-0.12146870046854	0.227199494838715	0.0100772958248854
-2.48186016082764	-8.18193626403809	-2.33012962341309	-0.121499367058277	0.227126836776733	0.0100901545956731
-2.48027086257935	-8.18052864074707	-2.33016490936279	-0.121639095246792	0.227230548858643	0.0101591944694519
-2.4829580783844	-8.18016624450684	-2.33265089988709	-0.121419660747051	0.227284029126167	0.0101714618504047
-2.47719669342041	-8.17464923858643	-2.3274130821228	-0.121541082859039	0.227182790637016	0.0101548209786415
-2.47289514541626	-8.17898464202881	-2.33176469802856	-0.121563404798508	0.227227747440338	0.0102329459041357
-2.47446894645691	-8.17759990692139	-2.32577347755432	-0.121534466743469	0.227310881018639	0.0102428952232003
-2.47601342201233	-8.17611789703369	-2.32817578315735	-0.121506571769714	0.227211311459541	0.0102419778704643
-2.47342014312744	-8.17487144470215	-2.32890868186951	-0.121629536151886	0.227318868041039	0.010286420583725
-2.46996188163757	-8.17737674713135	-2.32962656021118	-0.121537357568741	0.227239355444908	0.0103032132610679
-2.47231459617615	-8.17308521270752	-2.32140684127808	-0.121613033115864	0.227212280035019	0.0103617571294308
-2.46701312065125	-8.17315578460693	-2.3300838470459	-0.121585920453072	0.227278470993042	0.0103320525959134
-2.46880841255188	-8.1792106628418	-2.32599234580994	-0.121626652777195	0.227243334054947	0.0103970924392343
-2.46953129768372	-8.17166709899902	-2.32671308517456	-0.121600024402142	0.227243065834045	0.0104506639763713
-2.46474695205688	-8.17547225952148	-2.32092094421387	-0.121650442481041	0.227210894227028	0.0104313064366579
-2.46416020393372	-8.17490673065186	-2.32941794395447	-0.121618092060089	0.227409869432449	0.0104878125712276
-2.46756744384766	-8.17025947570801	-2.32490682601929	-0.121662668883801	0.227212205529213	0.0105278324335814
-2.46117305755615	-8.17396354675293	-2.31977844238281	-0.121665216982365	0.227295204997063	0.0105289574712515
-2.46379566192627	-8.17502975463867	-2.32421064376831	-0.121648460626602	0.227315291762352	0.0105402683839202
-2.4641969203949	-8.16791343688965	-2.32432126998901	-0.121732801198959	0.227216526865959	0.0106760738417506
-2.46227884292603	-8.17018890380859	-2.32444524765015	-0.121625244617462	0.22731651365757	0.0106251733377576
-2.46272277832031	-8.17499828338623	-2.32445502281189	-0.12175465375185	0.227283924818039	0.0106323165819049
-2.4589729309082	-8.17315864562988	-2.32603597640991	-0.121803462505341	0.227299317717552	0.0107684126123786
-2.46006679534912	-8.17567825317383	-2.32194423675537	-0.121770523488522	0.227233111858368	0.0107734790071845
-2.46005868911743	-8.17047691345215	-2.32302904129028	-0.121781408786774	0.227236419916153	0.0108271585777402
-2.45643067359924	-8.17475032806396	-2.32271361351013	-0.121816247701645	0.22734360396862	0.0108480518683791
-2.46052646636963	-8.17595291137695	-2.32208752632141	-0.121847704052925	0.227325558662415	0.0109245162457228
-2.45893716812134	-8.17333507537842	-2.3167884349823	-0.121797233819962	0.22731252014637	0.01097621768713
-2.45551228523254	-8.17662620544434	-2.32023096084595	-0.121935598552227	0.227351143956184	0.0110233118757606
-2.45671534538269	-8.17827415466309	-2.32424902915955	-0.121837697923183	0.22745905816555	0.0110753551125526
-2.45789861679077	-8.17423248291016	-2.32010269165039	-0.121880799531937	0.227350398898125	0.0111704738810658
-2.45176148414612	-8.17526531219482	-2.3169322013855	-0.12185662984848	0.227476552128792	0.0111902439966798
-2.45105719566345	-8.18269538879395	-2.32015013694763	-0.121884666383266	0.227445885539055	0.0112426104024053
-2.45181250572205	-8.17945575714111	-2.31485247612	-0.121970094740391	0.227495953440666	0.0113441254943609
-2.44737267494202	-8.18080997467041	-2.31537222862244	-0.121870763599873	0.227631449699402	0.0113482838496566
-2.4470956325531	-8.18122673034668	-2.31421589851379	-0.121945053339005	0.227489694952965	0.0113856876268983
-2.44587326049805	-8.1813907623291	-2.31441593170166	-0.122038662433624	0.227671295404434	0.0114872418344021
-2.44399285316467	-8.18210315704346	-2.30863976478577	-0.12193950265646	0.227690234780312	0.0115630934014916
-2.4449987411499	-8.17928409576416	-2.30770301818848	-0.121993146836758	0.227658614516258	0.0116238119080663
-2.43807315826416	-8.17998790740967	-2.30579924583435	-0.12199180573225	0.22778108716011	0.011655880138278
-2.43886613845825	-8.18413829803467	-2.3073353767395	-0.122010491788387	0.227767810225487	0.0117176594212651
-2.43802618980408	-8.18306350708008	-2.30583596229553	-0.122160151600838	0.227794542908669	0.0118079492822289
-2.433842420578	-8.18305969238281	-2.3070764541626	-0.121930107474327	0.227824851870537	0.0118718696758151
-2.43429183959961	-8.18385410308838	-2.29876852035522	-0.122083269059658	0.22777758538723	0.0118991509079933
-2.42910861968994	-8.18210029602051	-2.30087518692017	-0.122061334550381	0.227935373783112	0.0119984308257699
-2.42665076255798	-8.1852855682373	-2.30295920372009	-0.122030176222324	0.227872580289841	0.0120559493079782
-2.4300332069397	-8.18206691741943	-2.30216026306152	-0.122093185782433	0.227921366691589	0.0121398912742734
-2.42005968093872	-8.18234252929688	-2.30163598060608	-0.12203211337328	0.227946907281876	0.0121896173804998
-2.41984724998474	-8.18601226806641	-2.29585528373718	-0.122091688215733	0.22797766327858	0.0122682573273778
-2.42266750335693	-8.18602561950684	-2.29826307296753	-0.122086957097054	0.228011086583138	0.012364043854177
-2.41642069816589	-8.18446922302246	-2.29748034477234	-0.121995031833649	0.227971211075783	0.0124652739614248
-2.41691374778748	-8.18684864044189	-2.28848671913147	-0.122139297425747	0.228028237819672	0.0124957533553243
-2.40806150436401	-8.1882963180542	-2.29020571708679	-0.122081115841866	0.228115081787109	0.0125948619097471
-2.40898990631104	-8.18831348419189	-2.28736066818237	-0.122019492089748	0.228137418627739	0.0126740289852023
-2.41127848625183	-8.1871337890625	-2.28670001029968	-0.122139811515808	0.228179603815079	0.0127621535211802
-2.40257525444031	-8.18501758575439	-2.28696417808533	-0.121976986527443	0.228225126862526	0.0127818295732141
-2.40235376358032	-8.19143486022949	-2.277419090271	-0.122130535542965	0.22820933163166	0.0128662521019578
-2.40205764770508	-8.18599605560303	-2.2854151725769	-0.122046440839767	0.228325441479683	0.0129228457808495
-2.39929699897766	-8.18739128112793	-2.27962684631348	-0.122032925486565	0.228210523724556	0.0129692582413554
-2.39940452575684	-8.18931770324707	-2.2798490524292	-0.122175708413124	0.228383779525757	0.0129825510084629
-2.39440059661865	-8.18561744689941	-2.27969646453857	-0.122117944061756	0.228430226445198	0.0130738690495491
-2.39357018470764	-8.18504428863525	-2.27840042114258	-0.12204759567976	0.228424876928329	0.0131498854607344
-2.39560866355896	-8.18781280517578	-2.27463483810425	-0.122092299163342	0.228430569171906	0.0131594445556402
-2.38714575767517	-8.18407344818115	-2.27192997932434	-0.122167952358723	0.228527218103409	0.0131778288632631
-2.39068961143494	-8.18666553497314	-2.26738333702087	-0.122058257460594	0.228524133563042	0.0132209621369839
-2.38942909240723	-8.18535709381104	-2.26350831985474	-0.122069373726845	0.228476256132126	0.0132721653208137
-2.38435769081116	-8.18350028991699	-2.2626314163208	-0.122122265398502	0.228487983345985	0.013332711532712
-2.38405275344849	-8.18389225006104	-2.25686264038086	-0.12213484197855	0.228595346212387	0.0132994903251529
-2.38138794898987	-8.18090057373047	-2.25902390480042	-0.122146353125572	0.228538155555725	0.0133543042466044
-2.38321542739868	-8.18303203582764	-2.25534653663635	-0.122056789696217	0.22859700024128	0.0133902197703719
-2.38244915008545	-8.18506622314453	-2.25700855255127	-0.122090101242065	0.228657573461533	0.0133772613480687
-2.38016653060913	-8.18276882171631	-2.26251244544983	-0.122215546667576	0.228650242090225	0.0133964261040092
-2.38337278366089	-8.18393898010254	-2.25693774223328	-0.122059866786003	0.228809297084808	0.0134373642504215
-2.38072800636292	-8.18050098419189	-2.25597476959229	-0.122071884572506	0.228683397173882	0.0134403239935637
-2.37775325775146	-8.18032073974609	-2.25374269485474	-0.122130922973156	0.228816568851471	0.0134898815304041
-2.37916445732117	-8.18135643005371	-2.25263714790344	-0.122129842638969	0.228817507624626	0.0134891495108604
-2.37547373771667	-8.17939281463623	-2.25035524368286	-0.12218701839447	0.228817760944366	0.0136319817975163
-2.37511706352234	-8.18470573425293	-2.24882364273071	-0.122128762304783	0.228929921984673	0.0136109283193946
-2.37390470504761	-8.18157958984375	-2.25784993171692	-0.12213496863842	0.228767931461334	0.0136553514748812
-2.37461137771606	-8.18153095245361	-2.25122499465942	-0.122230030596256	0.228957980871201	0.0137194572016597
-2.37169027328491	-8.18552017211914	-2.24651885032654	-0.122146151959896	0.228940889239311	0.013755158521235
-2.37354254722595	-8.18237972259521	-2.24613833427429	-0.122139737010002	0.228861138224602	0.0137584628537297
-2.36718201637268	-8.18225955963135	-2.24988031387329	-0.122261747717857	0.229022055864334	0.0138102564960718
-2.37191557884216	-8.18362998962402	-2.24847817420959	-0.122196733951569	0.229053616523743	0.0138730620965362
-2.36799550056458	-8.18325138092041	-2.2453281879425	-0.122205585241318	0.229036465287209	0.0138710401952267
-2.36606693267822	-8.18397808074951	-2.23750114440918	-0.122317247092724	0.22905458509922	0.0139013323932886
-2.36661553382874	-8.18506240844727	-2.23744320869446	-0.12224093079567	0.229155883193016	0.0139647889882326
-2.36267614364624	-8.18282985687256	-2.24133133888245	-0.122260421514511	0.229113891720772	0.0140015659853816
-2.36579298973084	-8.18396854400635	-2.23651170730591	-0.122295625507832	0.229108318686485	0.0140181696042418
-2.36268591880798	-8.18474769592285	-2.23798274993896	-0.122271411120892	0.229229837656021	0.0140628665685654
-2.36174964904785	-8.18211841583252	-2.2385880947113	-0.122315295040607	0.229252651333809	0.0141051700338721
-2.36458706855774	-8.18382740020752	-2.23321199417114	-0.122281700372696	0.229357689619064	0.0140788359567523
-2.3591423034668	-8.18230152130127	-2.23672008514404	-0.122244298458099	0.22926752269268	0.0141316186636686
-2.35685801506042	-8.18370723724365	-2.23328423500061	-0.122414842247963	0.229337975382805	0.0141910882666707
-2.35590004920959	-8.18517303466797	-2.2331428527832	-0.122289963066578	0.229450881481171	0.0141917821019888
-2.35480570793152	-8.1788330078125	-2.2321994304657	-0.122260853648186	0.229333609342575	0.0142295388504863
-2.34824681282043	-8.17739009857178	-2.22613859176636	-0.122390381991863	0.229390650987625	0.0142820384353399
-2.34841227531433	-8.18241882324219	-2.22900176048279	-0.122375331819057	0.229461058974266	0.0143136046826839
-2.34711575508118	-8.17767238616943	-2.22418785095215	-0.122453160583973	0.229475125670433	0.0144240483641624
-2.34428191184998	-8.17704677581787	-2.22164058685303	-0.122293278574944	0.229533925652504	0.0143802324309945
-2.34288477897644	-8.17818164825439	-2.22614765167236	-0.122488833963871	0.229524597525597	0.0144057888537645
-2.33774185180664	-8.17613887786865	-2.22218775749207	-0.122556433081627	0.229629278182983	0.0145167447626591
-2.33853721618652	-8.17898845672607	-2.21727561950684	-0.122456155717373	0.229676142334938	0.0145223354920745
-2.33676409721375	-8.17581653594971	-2.2155020236969	-0.122564196586609	0.229647129774094	0.0145670082420111
-2.3306884765625	-8.17864990234375	-2.22142338752747	-0.122622407972813	0.229727476835251	0.0145976291969419
-2.3317723274231	-8.17829608917236	-2.21452164649963	-0.12255572527647	0.229752153158188	0.0146766463294625
-2.32951593399048	-8.17329597473145	-2.21699643135071	-0.122547298669815	0.229704901576042	0.01468800380826
-2.32164597511292	-8.17580795288086	-2.21570706367493	-0.122629284858704	0.229771137237549	0.0146781951189041
-2.3221218585968	-8.17463207244873	-2.22286534309387	-0.122604265809059	0.229872837662697	0.0147841265425086
-2.32342600822449	-8.17438507080078	-2.21502661705017	-0.122675225138664	0.229861825704575	0.0148341618478298
-2.31955432891846	-8.17168045043945	-2.21900653839111	-0.122693434357643	0.229923263192177	0.0147909568622708
-2.31457209587097	-8.17379283905029	-2.2143292427063	-0.122636802494526	0.229905799031258	0.01483447663486
-2.31476235389709	-8.17336750030518	-2.20897030830383	-0.122795701026917	0.229917347431183	0.0149069428443909
-2.31294727325439	-8.17066669464111	-2.21588325500488	-0.122700035572052	0.230053648352623	0.0149570601060987
-2.31119894981384	-8.17165470123291	-2.20563912391663	-0.122735947370529	0.22990807890892	0.0149392997846007
-2.30974125862122	-8.1715202331543	-2.20812153816223	-0.122813455760479	0.230095058679581	0.0149439740926027
-2.3069064617157	-8.17250633239746	-2.20772004127502	-0.122737251222134	0.23006546497345	0.0149976396933198
-2.31415510177612	-8.17092514038086	-2.20725011825562	-0.122761055827141	0.230075120925903	0.0151268541812897
-2.30495858192444	-8.17212581634521	-2.21162986755371	-0.122772231698036	0.230123519897461	0.0151155889034271
-2.30582857131958	-8.17515277862549	-2.21308255195618	-0.122730240225792	0.230115294456482	0.015129191800952
-2.30865287780762	-8.17588233947754	-2.20438766479492	-0.122873365879059	0.230230882763863	0.015252890996635
-2.30527567863464	-8.17744255065918	-2.20990228652954	-0.122670203447342	0.230283111333847	0.0152671653777361
-2.30641722679138	-8.1789083480835	-2.20736837387085	-0.122768566012383	0.230244129896164	0.0153175704181194
-2.30228114128113	-8.17713069915771	-2.20328378677368	-0.122770793735981	0.230400711297989	0.0153778484091163
-2.30270409584045	-8.18039989471436	-2.20257973670959	-0.12266892939806	0.23038575053215	0.0154496487230062
-2.30233001708984	-8.17848873138428	-2.20163798332214	-0.122774809598923	0.230435535311699	0.0154692828655243
-2.29650568962097	-8.18014907836914	-2.19879031181335	-0.122726365923882	0.230486780405045	0.0154175534844398
-2.29775047302246	-8.18621253967285	-2.19490385055542	-0.122731097042561	0.230514138936996	0.0155107220634818
-2.3007287979126	-8.18542098999023	-2.19706702232361	-0.122697696089745	0.230607628822327	0.0156486872583628
-2.29546737670898	-8.18592166900635	-2.19877958297729	-0.122662805020809	0.230621322989464	0.0157215539366007
-2.29674077033997	-8.18696308135986	-2.19538307189941	-0.122774615883827	0.230647698044777	0.0157624371349812
-2.288409948349	-8.18825531005859	-2.19652342796326	-0.122730851173401	0.230710759758949	0.0158000830560923
-2.28804993629456	-8.19051647186279	-2.19472336769104	-0.122669115662575	0.230649277567863	0.0158948414027691
-2.28997826576233	-8.18996810913086	-2.19503355026245	-0.122702032327652	0.230721205472946	0.0159416403621435
-2.28507947921753	-8.18780517578125	-2.19968128204346	-0.122594438493252	0.230701729655266	0.0159794259816408
-2.28903460502625	-8.19225406646729	-2.19238090515137	-0.122687168419361	0.230721324682236	0.0159986987709999
-2.28874516487122	-8.18913173675537	-2.19448685646057	-0.122670836746693	0.230859845876694	0.0160637274384499
-2.28640484809875	-8.19139385223389	-2.19107031822205	-0.122585751116276	0.230778768658638	0.0161224212497473
-2.29047894477844	-8.1934928894043	-2.19322037696838	-0.122659482061863	0.230827122926712	0.016151949763298
-2.28021216392517	-8.18960189819336	-2.19606232643127	-0.122667014598846	0.230878576636314	0.0162589959800243
-2.28508448600769	-8.19666290283203	-2.18768501281738	-0.122562393546104	0.23087702691555	0.0163753293454647
-2.28531336784363	-8.19476699829102	-2.19218420982361	-0.122603364288807	0.23083271086216	0.0163726340979338
-2.27606463432312	-8.19243335723877	-2.18682193756104	-0.122609533369541	0.230856969952583	0.0165104009211063
-2.27969527244568	-8.19959163665771	-2.18447732925415	-0.122601665556431	0.230931177735329	0.0165280010551214
-2.27904605865479	-8.19595336914063	-2.18471264839172	-0.122547559440136	0.230873852968216	0.0166148971766233
-2.27417850494385	-8.20077228546143	-2.18741941452026	-0.122551709413528	0.230912566184998	0.0166518669575453
-2.2767505645752	-8.20144939422607	-2.18538165092468	-0.122566923499107	0.231001138687134	0.0166802816092968
-2.27207064628601	-8.20101833343506	-2.18654227256775	-0.122626818716526	0.230988413095474	0.0167975053191185
-2.27151536941528	-8.20155048370361	-2.18187260627747	-0.122520126402378	0.231000259518623	0.0168367326259613
-2.27154517173767	-8.20076179504395	-2.18527626991272	-0.12250891327858	0.230941921472549	0.0168800447136164
-2.26657605171204	-8.20012474060059	-2.18692111968994	-0.122565813362598	0.231022298336029	0.0169459767639637
-2.27002859115601	-8.20539855957031	-2.18396592140198	-0.122508585453033	0.231183484196663	0.016988929361105
-2.26216316223145	-8.19883728027344	-2.19095277786255	-0.122556999325752	0.231017887592316	0.0170464217662811
-2.26206493377686	-8.20107936859131	-2.18545293807983	-0.122575305402279	0.23105688393116	0.0171178840100765
-2.25893449783325	-8.20163631439209	-2.18738603591919	-0.12255834043026	0.231075629591942	0.0171486232429743
-2.25625443458557	-8.19653987884521	-2.18392872810364	-0.122607253491879	0.231054782867432	0.0172466263175011
-2.25559711456299	-8.19813442230225	-2.17880797386169	-0.122540354728699	0.231096103787422	0.0172594208270311
-2.25292253494263	-8.19553184509277	-2.18093872070313	-0.122465550899506	0.230963811278343	0.0172328408807516
-2.24673581123352	-8.19379138946533	-2.18347835540771	-0.122650727629662	0.231059446930885	0.0173765644431114
-2.24775671958923	-8.1925573348999	-2.1820764541626	-0.12253974378109	0.231048628687859	0.0173842310905457
-2.2481746673584	-8.18886280059814	-2.18253111839294	-0.122539795935154	0.230959743261337	0.0174225363880396
-2.23896765708923	-8.18878650665283	-2.1823742389679	-0.122598931193352	0.231020048260689	0.0174315553158522
-2.24141621589661	-8.19026279449463	-2.18244361877441	-0.122572205960751	0.231074586510658	0.0175083000212908
-2.23999714851379	-8.18619060516357	-2.17805576324463	-0.122663289308548	0.231120973825455	0.0175989232957363
-2.23583221435547	-8.18501377105713	-2.17202877998352	-0.122548677027225	0.231066256761551	0.017606982961297
-2.23208165168762	-8.1837215423584	-2.17848896980286	-0.122591078281403	0.230952501296997	0.0176206324249506
-2.23076725006104	-8.18332862854004	-2.18059682846069	-0.122699961066246	0.231144726276398	0.017733346670866
-2.23051714897156	-8.1858081817627	-2.17980766296387	-0.122560754418373	0.231104910373688	0.0177502073347569
-2.23032832145691	-8.18011093139648	-2.17701864242554	-0.122589863836765	0.231050550937653	0.0178266856819391
-2.22246718406677	-8.18253517150879	-2.17567682266235	-0.122695066034794	0.231055438518524	0.0178522076457739
-2.22561955451965	-8.18467235565186	-2.17722034454346	-0.12264109402895	0.231127560138702	0.0179486367851496
-2.22585034370422	-8.18072509765625	-2.17291450500488	-0.122683197259903	0.231118693947792	0.0179937779903412
-2.22085785865784	-8.182861328125	-2.17187881469727	-0.122667118906975	0.231176480650902	0.0179951880127192
-2.22106575965881	-8.18514251708984	-2.18049955368042	-0.122743681073189	0.231244638562202	0.0180199481546879
-2.22157835960388	-8.18311405181885	-2.1697244644165	-0.122728563845158	0.231205105781555	0.0181203857064247
-2.21873736381531	-8.18295955657959	-2.16866397857666	-0.12271723896265	0.231275901198387	0.0181432124227285
-2.21503925323486	-8.184326171875	-2.17386341094971	-0.122698314487934	0.231196820735931	0.0181383062154055
-2.21645522117615	-8.18389797210693	-2.16952538490295	-0.122829645872116	0.231300458312035	0.0182418748736382
-2.21872878074646	-8.18342018127441	-2.16863369941711	-0.122722826898098	0.231423139572144	0.0183064416050911
-2.2168185710907	-8.18459415435791	-2.16672825813293	-0.122781313955784	0.231303378939629	0.0182727575302124
-2.2137143611908	-8.18371772766113	-2.16709280014038	-0.122802793979645	0.231419578194618	0.0183382239192724
-2.21440076828003	-8.1846866607666	-2.17041707038879	-0.122770994901657	0.231469199061394	0.0184105318039656
-2.22001886367798	-8.18351650238037	-2.16889953613281	-0.122815862298012	0.231431484222412	0.0185257121920586
-2.21758270263672	-8.18282604217529	-2.16428089141846	-0.122746154665947	0.231433197855949	0.018539959564805
-2.21536636352539	-8.18621444702148	-2.1677770614624	-0.122777581214905	0.231460556387901	0.0186038482934237
-2.22027921676636	-8.18511009216309	-2.16703271865845	-0.122933454811573	0.231487676501274	0.0187068376690149
-2.21700024604797	-8.18324565887451	-2.167067527771	-0.122711099684238	0.231470450758934	0.0187255963683128
-2.21505856513977	-8.18824577331543	-2.16304183006287	-0.122848570346832	0.231399863958359	0.0187312997877598
-2.21433877944946	-8.18771266937256	-2.1644082069397	-0.122880145907402	0.231552809476852	0.0188079047948122
-2.21795296669006	-8.18983459472656	-2.16967916488647	-0.122764334082603	0.231538742780685	0.0188819393515587
-2.21896314620972	-8.18805408477783	-2.16170763969421	-0.122815236449242	0.231553003191948	0.0189041569828987
-2.21291780471802	-8.1877555847168	-2.16354250907898	-0.122733920812607	0.231560289859772	0.0189312286674976
-2.21526503562927	-8.19214820861816	-2.16520571708679	-0.122765801846981	0.231622785329819	0.019020602107048
-2.22032332420349	-8.19319438934326	-2.16650319099426	-0.122711032629013	0.231702715158463	0.0191351212561131
-2.21219778060913	-8.19302272796631	-2.15903043746948	-0.122759729623795	0.231739655137062	0.0191778931766748
-2.20968961715698	-8.19594097137451	-2.15998482704163	-0.122775509953499	0.231639921665192	0.0192593615502119
-2.21391463279724	-8.19512462615967	-2.15156531333923	-0.122687205672264	0.23174099624157	0.0193298868834972
-2.21207547187805	-8.19430255889893	-2.15364551544189	-0.122630551457405	0.231698200106621	0.0194540452212095
-2.21182703971863	-8.19514560699463	-2.1556932926178	-0.122705526649952	0.231728479266167	0.0194632858037949
-2.20808100700378	-8.19613933563232	-2.14974212646484	-0.122715719044209	0.231839925050735	0.01960663869977
-2.21084427833557	-8.19607257843018	-2.15354418754578	-0.122621901333332	0.231823429465294	0.019683089107275
-2.21210551261902	-8.19877529144287	-2.14880514144897	-0.12271436303854	0.231761127710342	0.0197726637125015
-2.20777368545532	-8.19610118865967	-2.14868497848511	-0.122635528445244	0.23190912604332	0.0198156014084816
-2.2063410282135	-8.20438480377197	-2.14676403999329	-0.12267130613327	0.23182724416256	0.0198690295219421
-2.2116494178772	-8.1992826461792	-2.14879393577576	-0.122607424855232	0.231940388679504	0.019996365532279
-2.20830178260803	-8.19952011108398	-2.14961767196655	-0.122612670063972	0.231910213828087	0.0200565699487925
-2.21110868453979	-8.20526599884033	-2.14427018165588	-0.12264645844698	0.232005193829536	0.0200779642909765
-2.20502758026123	-8.20011425018311	-2.13981628417969	-0.122678279876709	0.231967732310295	0.0201697405427694
-2.2077944278717	-8.20392799377441	-2.14143490791321	-0.122502490878105	0.232039615511894	0.0202702842652798
-2.21145677566528	-8.20167827606201	-2.14109945297241	-0.122634470462799	0.231987729668617	0.0202748570591211
-2.20305371284485	-8.20460033416748	-2.14634156227112	-0.122672557830811	0.232081443071365	0.0203717779368162
-2.20675873756409	-8.2115535736084	-2.13784313201904	-0.12260514497757	0.232090085744858	0.0204014144837856
-2.20940828323364	-8.20609760284424	-2.13435506820679	-0.122634515166283	0.23207288980484	0.0204828660935164
-2.2051727771759	-8.20866966247559	-2.14328384399414	-0.122576490044594	0.232069805264473	0.0205803066492081
-2.20719313621521	-8.2106294631958	-2.14240336418152	-0.122577428817749	0.232082396745682	0.0205463189631701
-2.20630311965942	-8.21076202392578	-2.14064335823059	-0.122682154178619	0.23218309879303	0.0206771567463875
-2.20666861534119	-8.21426677703857	-2.13866496086121	-0.122593440115452	0.232105255126953	0.0207386612892151
-2.21357154846191	-8.21231937408447	-2.13556098937988	-0.122607342898846	0.23215426504612	0.0207595434039831
-2.20589113235474	-8.21010971069336	-2.14482927322388	-0.122616611421108	0.232157185673714	0.0208142511546612
-2.21009755134583	-8.21764755249023	-2.13694071769714	-0.122595079243183	0.232179999351501	0.0208229441195726
-2.20594453811646	-8.21218013763428	-2.13524007797241	-0.122605308890343	0.232084065675735	0.0209438540041447
-2.20667576789856	-8.21685314178467	-2.13662266731262	-0.122575551271439	0.232112109661102	0.02097755856812
-2.20627665519714	-8.21572494506836	-2.13830637931824	-0.12262087315321	0.23206102848053	0.0209958218038082
-2.20241189002991	-8.21242046356201	-2.13372945785522	-0.122698791325092	0.2320896089077	0.0210944898426533
-2.20505475997925	-8.21662616729736	-2.13211607933044	-0.122614160180092	0.232177823781967	0.0211438685655594
-2.20747518539429	-8.21022129058838	-2.13107371330261	-0.122622475028038	0.232045412063599	0.0211991313844919
-2.19806694984436	-8.21748161315918	-2.13099122047424	-0.122694186866283	0.232092186808586	0.0212107729166746
-2.19874501228333	-8.21945953369141	-2.13562893867493	-0.12261638045311	0.232176899909973	0.0212715249508619
-2.20028400421143	-8.21332359313965	-2.12908959388733	-0.122694164514542	0.232153356075287	0.0213873088359833
-2.19924187660217	-8.21635723114014	-2.13407683372498	-0.122592680156231	0.232198283076286	0.0213665030896664
-2.19878029823303	-8.21678638458252	-2.1361255645752	-0.122661583125591	0.23213891685009	0.0214003473520279
-2.195645570755	-8.21551609039307	-2.13489365577698	-0.122713409364223	0.232175201177597	0.0215401276946068
-2.19742441177368	-8.21743965148926	-2.13146376609802	-0.122684188187122	0.232237756252289	0.0215092170983553
-2.19526791572571	-8.21121597290039	-2.13665175437927	-0.122673846781254	0.232102170586586	0.0216055009514093
-2.19220900535584	-8.2118444442749	-2.13368153572083	-0.122667074203491	0.232171282172203	0.0216049253940582
-2.19218349456787	-8.21383285522461	-2.13366556167603	-0.122701153159142	0.232135936617851	0.0217427108436823
-2.19376611709595	-8.21027278900146	-2.13051533699036	-0.122833304107189	0.232163578271866	0.0218033529818058
-2.18834471702576	-8.21263313293457	-2.13176155090332	-0.122641235589981	0.232165917754173	0.0218211933970451
-2.18805408477783	-8.21424579620361	-2.12305593490601	-0.122737765312195	0.23207488656044	0.0218672640621662
-2.18663096427917	-8.21159648895264	-2.13007354736328	-0.122739568352699	0.232198908925056	0.0219344068318605
-2.18142533302307	-8.21396636962891	-2.13089323043823	-0.122732363641262	0.232105582952499	0.0220066178590059
-2.18703770637512	-8.21233367919922	-2.13139796257019	-0.122741915285587	0.232123494148254	0.0220668185502291
-2.179692029953	-8.20889663696289	-2.13051271438599	-0.122677825391293	0.232146456837654	0.0220892205834389
-2.18129014968872	-8.21442699432373	-2.12770009040833	-0.12274656444788	0.232142150402069	0.0221428629010916
-2.17722177505493	-8.20920372009277	-2.12621736526489	-0.122838973999023	0.232186570763588	0.0221800897270441
-2.17511963844299	-8.21033954620361	-2.12904644012451	-0.122705064713955	0.232144370675087	0.0222481358796358
-2.17777109146118	-8.20985126495361	-2.13126301765442	-0.122822731733322	0.232107296586037	0.0222587697207928
-2.17109274864197	-8.20821285247803	-2.13173246383667	-0.122804813086987	0.232181161642075	0.0223243311047554
-2.16933417320251	-8.2116060256958	-2.12796330451965	-0.122860416769981	0.23216587305069	0.0223647765815258
-2.17081665992737	-8.20682239532471	-2.12268829345703	-0.12282445281744	0.23216512799263	0.022381030023098
-2.16692018508911	-8.20604801177979	-2.12807369232178	-0.122852236032486	0.232147410511971	0.0223895143717527
-2.16896510124207	-8.20940017700195	-2.12282848358154	-0.122885458171368	0.23220631480217	0.0223774611949921
-2.1638720035553	-8.20619297027588	-2.12672758102417	-0.122860997915268	0.232256412506104	0.0224490407854319
-2.165367603302	-8.20803833007813	-2.12284851074219	-0.122821137309074	0.232201278209686	0.0224644858390093
-2.16603755950928	-8.20101070404053	-2.12699174880981	-0.122858099639416	0.232142597436905	0.0224765278398991
-2.15860414505005	-8.20398426055908	-2.12955737113953	-0.122849829494953	0.232126653194427	0.0225270111113787
-2.16185927391052	-8.20648097991943	-2.12989974021912	-0.122895985841751	0.232157796621323	0.0224869661033154
-2.15867877006531	-8.20171165466309	-2.12903881072998	-0.122919626533985	0.23215951025486	0.0225781332701445
-2.16168975830078	-8.20209789276123	-2.12905287742615	-0.122900046408176	0.23225362598896	0.0225271470844746
-2.15635013580322	-8.19790554046631	-2.13233256340027	-0.122784286737442	0.232138440012932	0.0225138273090124
-2.15545558929443	-8.19853782653809	-2.12979006767273	-0.122959107160568	0.232183441519737	0.0225402396172285
-2.15361380577087	-8.1992073059082	-2.14362454414368	-0.122841455042362	0.232173442840576	0.0225196182727814
-2.1531777381897	-8.19601345062256	-2.13411259651184	-0.122973568737507	0.232173174619675	0.0225571729242802
-2.1521201133728	-8.19765663146973	-2.13589859008789	-0.122922591865063	0.232213720679283	0.022515781223774
-2.14797878265381	-8.19779777526855	-2.13905596733093	-0.122832849621773	0.232090249657631	0.022509491071105
-2.14846611022949	-8.19892597198486	-2.13773274421692	-0.122933149337769	0.232158154249191	0.0226128026843071
-2.14887762069702	-8.19688129425049	-2.14156317710876	-0.122760660946369	0.232209891080856	0.0225923229008913
-2.14724040031433	-8.19440078735352	-2.14264178276062	-0.122881464660168	0.232116520404816	0.0225688721984625
-2.14407086372375	-8.19468402862549	-2.13621473312378	-0.122869558632374	0.232176691293716	0.0226073637604713
-2.14095902442932	-8.19445419311523	-2.14426255226135	-0.122793108224869	0.232134431600571	0.0225982721894979
-2.14107799530029	-8.19678592681885	-2.14830279350281	-0.122818417847157	0.232169926166534	0.0225604232400656
-2.14213824272156	-8.19531154632568	-2.15039110183716	-0.122751384973526	0.232184737920761	0.0226550567895174
-2.14311456680298	-8.19311618804932	-2.14783382415771	-0.1228858679533	0.232182160019875	0.0225751325488091
-2.13619899749756	-8.18974208831787	-2.15268492698669	-0.122733868658543	0.232195347547531	0.0225149132311344
-2.14007544517517	-8.19383335113525	-2.14452791213989	-0.122830294072628	0.23215913772583	0.0225470922887325
-2.13671088218689	-8.18790626525879	-2.15345788002014	-0.122771516442299	0.232141464948654	0.0225833915174007
-2.13751721382141	-8.18900585174561	-2.15008687973022	-0.122670315206051	0.232124149799347	0.0225890185683966
-2.14439725875854	-8.18789482116699	-2.14975070953369	-0.122740730643272	0.2321617603302	0.0225729588419199
-2.13408088684082	-8.18424606323242	-2.14957189559937	-0.122722178697586	0.232100486755371	0.0225611664354801
-2.14297437667847	-8.19237422943115	-2.15038990974426	-0.122704729437828	0.23213118314743	0.0225570369511843
-2.13875436782837	-8.18463611602783	-2.15169501304626	-0.122639089822769	0.23202982544899	0.0225841794162989
-2.13971900939941	-8.18862724304199	-2.14881896972656	-0.122639402747154	0.232068046927452	0.0225872658193111
-2.13950109481812	-8.18865966796875	-2.15976500511169	-0.122593358159065	0.232029736042023	0.0225993040949106
-2.14151811599731	-8.18739986419678	-2.15275716781616	-0.122698895633221	0.232115849852562	0.0226380173116922
-2.14406871795654	-8.18620681762695	-2.15523648262024	-0.122621707618237	0.232150167226791	0.0225744023919106
-2.1453218460083	-8.18489265441895	-2.1565535068512	-0.122588701546192	0.232052490115166	0.0225891526788473
-2.14510226249695	-8.1871509552002	-2.15633964538574	-0.122607730329037	0.232078596949577	0.0225427392870188
-2.14753746986389	-8.1915454864502	-2.16742420196533	-0.122563526034355	0.232084080576897	0.0225155986845493
-2.14722800254822	-8.18716621398926	-2.15906643867493	-0.122593984007835	0.232031986117363	0.0225789360702038
-2.14925312995911	-8.19006156921387	-2.16052508354187	-0.122505702078342	0.232117921113968	0.0225941240787506
-2.15212869644165	-8.19343090057373	-2.16019749641418	-0.1225550994277	0.231959745287895	0.0225962568074465
-2.15579962730408	-8.1941614151001	-2.16195178031921	-0.122619047760963	0.232076853513718	0.0226202663034201
-2.15649223327637	-8.19503307342529	-2.16460371017456	-0.122455880045891	0.232113435864449	0.0226395018398762
-2.16159677505493	-8.19286346435547	-2.16257739067078	-0.122572600841522	0.232067197561264	0.0226206630468369
-2.15660071372986	-8.19188404083252	-2.16254472732544	-0.122505851089954	0.232079848647118	0.0225889626890421
-2.16037654876709	-8.19630432128906	-2.16020131111145	-0.122543312609196	0.232083469629288	0.0226221084594727
-2.16373372077942	-8.19356155395508	-2.16445732116699	-0.12251802533865	0.232167199254036	0.02264647744596
-2.16414642333984	-8.19894599914551	-2.16455745697021	-0.122452326118946	0.232166633009911	0.022701159119606
-2.16723680496216	-8.19856071472168	-2.16270279884338	-0.122493974864483	0.232142925262451	0.0227619558572769
-2.16468048095703	-8.19684505462646	-2.16672396659851	-0.122403785586357	0.232172772288322	0.0227369219064713
-2.16471552848816	-8.20214557647705	-2.16397476196289	-0.122469179332256	0.232174590229988	0.0227617807686329
-2.16205358505249	-8.20028686523438	-2.16231656074524	-0.122454389929771	0.232214987277985	0.0227794591337442
-2.16378712654114	-8.19774913787842	-2.156489610672	-0.122411608695984	0.232188761234283	0.0228691194206476
-2.16708040237427	-8.20017528533936	-2.15743088722229	-0.122435435652733	0.232194438576698	0.0228840727359056
-2.16101789474487	-8.19630146026611	-2.16175866127014	-0.122511453926563	0.232206135988235	0.0229126196354628
-2.16562175750732	-8.20047855377197	-2.15239596366882	-0.122511766850948	0.232317134737968	0.0229161903262138
-2.16171336174011	-8.19795417785645	-2.15685987472534	-0.122463040053844	0.232279419898987	0.0228861961513758
-2.16525053977966	-8.1987361907959	-2.15194249153137	-0.122538387775421	0.232267767190933	0.022954422980547
-2.16245746612549	-8.19685554504395	-2.15971422195435	-0.122510358691216	0.232210233807564	0.0229828841984272
-2.15924215316772	-8.1965970993042	-2.15685200691223	-0.122589811682701	0.232253670692444	0.023026941344142
-2.16258692741394	-8.19843101501465	-2.16001558303833	-0.122485719621181	0.232328087091446	0.0230608247220516
-2.15992546081543	-8.19176959991455	-2.15332913398743	-0.122670248150826	0.232356771826744	0.0230953730642796
-2.15863585472107	-8.19268703460693	-2.15620946884155	-0.122538208961487	0.232323676347733	0.0231140349060297
-2.15447616577148	-8.19412803649902	-2.14971590042114	-0.122650951147079	0.232229724526405	0.023135457187891
-2.15395069122314	-8.19367790222168	-2.15434455871582	-0.122850142419338	0.232345089316368	0.0232278909534216
-2.14848756790161	-8.19216251373291	-2.14847826957703	-0.122721940279007	0.232328906655312	0.0233006551861763
-2.15086841583252	-8.18972015380859	-2.14433240890503	-0.122810669243336	0.232268691062927	0.0233208443969488
-2.14382386207581	-8.18852806091309	-2.147540807724	-0.122850269079208	0.232345372438431	0.0233770292252302
-2.14455342292786	-8.19074630737305	-2.14702081680298	-0.122898258268833	0.232302039861679	0.023384802043438
-2.13812756538391	-8.19059371948242	-2.14019441604614	-0.123034745454788	0.232413232326508	0.0235028900206089
-2.13710021972656	-8.19043254852295	-2.14428234100342	-0.122945822775364	0.232456505298615	0.0235533323138952
-2.13758540153503	-8.18853664398193	-2.13944816589355	-0.123099215328693	0.232376724481583	0.0235811676830053
-2.13057565689087	-8.18661594390869	-2.14163684844971	-0.123138591647148	0.232513874769211	0.0235993321985006
-2.12850785255432	-8.18916702270508	-2.1419792175293	-0.123180195689201	0.232453107833862	0.0236362461000681
-2.12818789482117	-8.1894998550415	-2.14038109779358	-0.123215734958649	0.232496425509453	0.0236850194633007
-2.12258362770081	-8.18428897857666	-2.14253878593445	-0.123278021812439	0.23252859711647	0.0237585101276636
-2.12545800209045	-8.18909168243408	-2.1368420124054	-0.123340107500553	0.232559338212013	0.0237184092402458
-2.12061429023743	-8.18537330627441	-2.1323938369751	-0.123404406011105	0.232570305466652	0.0237424541264772
-2.11816382408142	-8.18696689605713	-2.13392925262451	-0.123307049274445	0.23255267739296	0.0237869210541248
-2.12201380729675	-8.18621063232422	-2.1310031414032	-0.123388595879078	0.232454001903534	0.0238290093839169
-2.11623430252075	-8.1836404800415	-2.13959741592407	-0.123444877564907	0.232562378048897	0.023845361545682
-2.11998081207275	-8.18886566162109	-2.13300061225891	-0.123487271368504	0.232589408755302	0.0238392073661089
-2.11466383934021	-8.18620204925537	-2.13242340087891	-0.123486757278442	0.232549533247948	0.0238905400037766
-2.11239504814148	-8.18816566467285	-2.13156390190125	-0.123462229967117	0.232595041394234	0.0239012762904167
-2.11140966415405	-8.18740558624268	-2.13610196113586	-0.123390629887581	0.232536301016808	0.023944903165102
-2.10781264305115	-8.19025802612305	-2.13872814178467	-0.12349983304739	0.232637330889702	0.0239774845540524
-2.11599779129028	-8.19024467468262	-2.13666081428528	-0.123471803963184	0.232694447040558	0.0240121688693762
-2.10639095306396	-8.18729496002197	-2.13210988044739	-0.123486712574959	0.232589825987816	0.0240405332297087
-2.11096930503845	-8.1915340423584	-2.13703632354736	-0.123468793928623	0.23273628950119	0.0240860190242529
-2.10563230514526	-8.19172859191895	-2.13347029685974	-0.123483546078205	0.232605203986168	0.0240955110639334
-2.10257148742676	-8.19108772277832	-2.13561272621155	-0.123627431690693	0.232652544975281	0.0242014490067959
-2.1043062210083	-8.19400119781494	-2.13520050048828	-0.123499885201454	0.232740685343742	0.0242025479674339
-2.10149121284485	-8.190185546875	-2.13452935218811	-0.123568139970303	0.232712090015411	0.0242692101746798
-2.0989818572998	-8.19334125518799	-2.1308422088623	-0.123553320765495	0.232768684625626	0.0242933891713619
-2.09668493270874	-8.19438552856445	-2.13421273231506	-0.123598963022232	0.232703343033791	0.0243244580924511
-2.09348821640015	-8.19562435150146	-2.12460422515869	-0.123625345528126	0.232785135507584	0.0244682189077139
-2.09466123580933	-8.19600582122803	-2.12879157066345	-0.123605154454708	0.232804760336876	0.0245335828512907
-2.09344029426575	-8.19039440155029	-2.12622714042664	-0.12369042634964	0.232759207487106	0.0245713610202074
-2.08391046524048	-8.18817234039307	-2.13307952880859	-0.123594284057617	0.232795089483261	0.0245931260287762
-2.08662676811218	-8.19258308410645	-2.13067555427551	-0.123659178614616	0.232778444886208	0.0246703699231148
-2.08065915107727	-8.18856239318848	-2.12510275840759	-0.123746804893017	0.232829481363297	0.0247329771518707
-2.07603979110718	-8.18775939941406	-2.13036632537842	-0.123570017516613	0.232815697789192	0.0248149577528238
-2.0784158706665	-8.18645000457764	-2.12430167198181	-0.123683579266071	0.232765704393387	0.024797149002552
-2.07111597061157	-8.18375873565674	-2.12932276725769	-0.123703114688396	0.23283639550209	0.0248108804225922
-2.07006525993347	-8.18967437744141	-2.11993074417114	-0.123714379966259	0.232853695750237	0.0248825382441282
-2.06568789482117	-8.18324661254883	-2.118807554245	-0.123652935028076	0.232781529426575	0.0249462388455868
-2.06281638145447	-8.1795539855957	-2.12762236595154	-0.123633719980717	0.232804477214813	0.0250054597854614
-2.06113648414612	-8.18272304534912	-2.12503862380981	-0.123679548501968	0.232800200581551	0.0249622408300638
-2.05611801147461	-8.18118476867676	-2.13076996803284	-0.123725540935993	0.232904627919197	0.0250286515802145
-2.05710554122925	-8.18205738067627	-2.1213755607605	-0.123610593378544	0.232874542474747	0.0250734314322472
-2.06027340888977	-8.17905330657959	-2.12880349159241	-0.123650513589382	0.232896417379379	0.0250980779528618
-2.04980874061584	-8.17594814300537	-2.12448668479919	-0.123638354241848	0.232899278402328	0.0251247547566891
-2.0536572933197	-8.1790132522583	-2.11880230903625	-0.123671911656857	0.232914552092552	0.0251106861978769
-2.04912352561951	-8.17286014556885	-2.12005376815796	-0.123578086495399	0.232800871133804	0.0251829400658607
-2.05093240737915	-8.17679977416992	-2.12448835372925	-0.123545207083225	0.232966333627701	0.0251531042158604
-2.04706168174744	-8.17578601837158	-2.12449622154236	-0.123552575707436	0.232872307300568	0.0252105314284563
-2.04701352119446	-8.17197799682617	-2.12426424026489	-0.123531952500343	0.232953041791916	0.0252822637557983
-2.0498046875	-8.17562389373779	-2.12210202217102	-0.123468786478043	0.232999622821808	0.0252560451626778
-2.04768133163452	-8.16961288452148	-2.12120342254639	-0.123411297798157	0.232854649424553	0.0252874884754419
-2.04100608825684	-8.17020988464355	-2.12256288528442	-0.123406022787094	0.232931077480316	0.0252854451537132
-2.04333138465881	-8.17347431182861	-2.12566304206848	-0.123279295861721	0.232999891042709	0.0253760851919651
-2.04139184951782	-8.16800689697266	-2.12095379829407	-0.12336228787899	0.232920825481415	0.0254323743283749
-2.03912782669067	-8.16961097717285	-2.12158155441284	-0.123186901211739	0.232987597584724	0.0253849849104881
-2.03912496566772	-8.17038631439209	-2.12338876724243	-0.123254239559174	0.23291189968586	0.0254345145076513
-2.03632044792175	-8.17058181762695	-2.12055540084839	-0.123245216906071	0.233059942722321	0.0254883114248514
-2.03354716300964	-8.17603588104248	-2.11917662620544	-0.123196892440319	0.233095481991768	0.0255463272333145
-2.03756332397461	-8.16936874389648	-2.12173390388489	-0.123200505971909	0.233047187328339	0.025608329102397
-2.02980542182922	-8.1691722869873	-2.11824917793274	-0.123167291283607	0.23313008248806	0.0255849976092577
-2.03072547912598	-8.17481327056885	-2.1202986240387	-0.123111352324486	0.233043640851974	0.0256185326725245
-2.03115177154541	-8.17203044891357	-2.11291098594666	-0.123184718191624	0.233123794198036	0.0256811622530222
-2.02800011634827	-8.17030048370361	-2.12545013427734	-0.123048946261406	0.233221709728241	0.0257149003446102
-2.03050255775452	-8.16697025299072	-2.11815094947815	-0.123166143894196	0.233094289898872	0.0256939250975847
-2.02560329437256	-8.16635608673096	-2.11897444725037	-0.123043954372406	0.233198583126068	0.0256803575903177
-2.02640652656555	-8.17464923858643	-2.12243294715881	-0.123039424419403	0.233147367835045	0.0257072485983372
-2.027991771698	-8.17026996612549	-2.11940455436707	-0.123017489910126	0.233166188001633	0.0257898569107056
-2.02374982833862	-8.1654577255249	-2.12086296081543	-0.122990690171719	0.233230069279671	0.0257748626172543
-2.02915048599243	-8.17038726806641	-2.12174940109253	-0.123024813830853	0.233294352889061	0.0257589742541313
-2.02272701263428	-8.16823291778564	-2.11823868751526	-0.123058579862118	0.233251199126244	0.0257419683039188
-2.0246205329895	-8.17007637023926	-2.11393237113953	-0.123000957071781	0.233284741640091	0.0257510729134083
-2.0265326499939	-8.1688346862793	-2.1188633441925	-0.122983984649181	0.233276441693306	0.0257519688457251
-2.02110600471497	-8.16531658172607	-2.12285780906677	-0.123028717935085	0.233308896422386	0.0257120206952095
-2.02277016639709	-8.16968727111816	-2.1173460483551	-0.123100839555264	0.233326688408852	0.0257107615470886
-2.02606987953186	-8.16657066345215	-2.11518979072571	-0.123073101043701	0.233347415924072	0.0257474202662706
-2.02307844161987	-8.16936683654785	-2.11883592605591	-0.123061865568161	0.233300358057022	0.0257485788315535
-2.02251172065735	-8.16970348358154	-2.12188124656677	-0.12308569252491	0.233309045433998	0.0256925839930773
-2.02065277099609	-8.16650581359863	-2.12016797065735	-0.123138971626759	0.233298763632774	0.025725070387125
-2.02154469490051	-8.17117786407471	-2.11880564689636	-0.123097464442253	0.233365118503571	0.0257308296859264
-2.0226149559021	-8.16662120819092	-2.11741638183594	-0.123120218515396	0.233242854475975	0.0256978031247854
-2.01620268821716	-8.16477489471436	-2.1239550113678	-0.123138040304184	0.233310997486115	0.0256767272949219
-2.0238082408905	-8.17250919342041	-2.12551999092102	-0.123156130313873	0.233333826065063	0.0255851428955793
-2.01976227760315	-8.16247272491455	-2.1251163482666	-0.123139761388302	0.233331978321075	0.0255931355059147
-2.01775169372559	-8.16980266571045	-2.12886166572571	-0.123177953064442	0.233357146382332	0.0255661141127348
-2.02100157737732	-8.16814804077148	-2.12796473503113	-0.12327153980732	0.233374059200287	0.0255202166736126
-2.0165855884552	-8.16343116760254	-2.12834095954895	-0.123278439044952	0.23337334394455	0.0255020167678595
-2.01941275596619	-8.16706562042236	-2.12185716629028	-0.123245306313038	0.233372315764427	0.0254933554679155
-2.01812195777893	-8.15963935852051	-2.13173532485962	-0.123262658715248	0.233245030045509	0.0254193171858788
-2.01278305053711	-8.16407871246338	-2.13269400596619	-0.123375378549099	0.233328402042389	0.0254153367131948
-2.01646018028259	-8.1639575958252	-2.13204646110535	-0.123367570340633	0.233379930257797	0.0253781899809837
-2.01460814476013	-8.15787220001221	-2.13201427459717	-0.123368859291077	0.2333604991436	0.0253413170576096
-2.00802636146545	-8.1583833694458	-2.13343858718872	-0.123313762247562	0.233362957835197	0.0253331530839205
-2.00725078582764	-8.16046810150146	-2.13254237174988	-0.123481191694736	0.23330020904541	0.0252380985766649
-2.00687432289124	-8.15889167785645	-2.13749575614929	-0.123457834124565	0.233362272381783	0.0252458807080984
-2.00898623466492	-8.16207695007324	-2.13358688354492	-0.123475171625614	0.233436271548271	0.0252004433423281
-2.00766015052795	-8.15393829345703	-2.13788533210754	-0.123466953635216	0.233286082744598	0.025170810520649
-2.00078320503235	-8.15888595581055	-2.13718938827515	-0.123565100133419	0.233373641967773	0.0251412391662598
-2.00234818458557	-8.15484714508057	-2.13958239555359	-0.123520605266094	0.233363375067711	0.0251811221241951
-2.00249838829041	-8.15067291259766	-2.13876843452454	-0.123552359640598	0.233330652117729	0.0251871813088655
-1.99752700328827	-8.1533784866333	-2.13419771194458	-0.123546309769154	0.233400851488113	0.0250891838222742
-1.99670505523682	-8.15280437469482	-2.13503170013428	-0.123521886765957	0.233405143022537	0.0251399017870426
-1.99727189540863	-8.15188884735107	-2.1349995136261	-0.123601585626602	0.233337268233299	0.0251277163624763
-1.99788355827332	-8.14818954467773	-2.13130664825439	-0.123524375259876	0.233447715640068	0.0250835157930851
-1.99072182178497	-8.15172576904297	-2.13733315467834	-0.123592048883438	0.233343556523323	0.025052186101675
-1.99428153038025	-8.14921855926514	-2.13070726394653	-0.123652935028076	0.233424723148346	0.0251610167324543
-1.99347102642059	-8.14816474914551	-2.13396739959717	-0.12351731210947	0.233458504080772	0.0250610634684563
-1.99017405509949	-8.14888286590576	-2.13718724250793	-0.123616129159927	0.233290538191795	0.0250365156680346
-1.98634791374207	-8.14533424377441	-2.13458371162415	-0.123702667653561	0.233386665582657	0.0250837467610836
-1.98981070518494	-8.14649391174316	-2.13506555557251	-0.123565211892128	0.233519017696381	0.0250612609088421
-1.99091827869415	-8.14256572723389	-2.12870669364929	-0.123572841286659	0.233390063047409	0.0250701811164618
-1.98282587528229	-8.14248561859131	-2.135906457901	-0.123597979545593	0.23343263566494	0.0250265281647444
-1.98355352878571	-8.14360523223877	-2.13658332824707	-0.123557798564434	0.233388394117355	0.0250084847211838
-1.98688185214996	-8.14016819000244	-2.13260912895203	-0.123665496706963	0.233400538563728	0.0250426400452852
-1.98215675354004	-8.14092540740967	-2.13418316841125	-0.12344729155302	0.233502522110939	0.0249869655817747
-1.98384463787079	-8.14121150970459	-2.13211965560913	-0.123639069497585	0.233334094285965	0.0249684285372496
-1.98004746437073	-8.13903427124023	-2.13086652755737	-0.123641654849052	0.23342789709568	0.0250001139938831
-1.98143577575684	-8.13683891296387	-2.13527226448059	-0.123516000807285	0.233413815498352	0.0250024534761906
-1.98627769947052	-8.13718700408936	-2.12794208526611	-0.123591929674149	0.233350068330765	0.0249468050897121
-1.97941195964813	-8.13970851898193	-2.13081550598145	-0.123606853187084	0.233444049954414	0.0248895715922117
-1.97968995571136	-8.14251708984375	-2.13338875770569	-0.123670063912869	0.23342077434063	0.0249725393950939
-1.98470044136047	-8.139892578125	-2.13537359237671	-0.123602211475372	0.233484029769897	0.0249448213726282
-1.98174166679382	-8.1352596282959	-2.12856459617615	-0.123526357114315	0.233417466282845	0.0249038878828287
-1.98280787467957	-8.13638305664063	-2.12978744506836	-0.123596377670765	0.233440518379211	0.0248727276921272
-1.97740590572357	-8.13657379150391	-2.13117742538452	-0.123557038605213	0.233419075608253	0.024875620380044
-1.97985398769379	-8.13807964324951	-2.13800859451294	-0.123468711972237	0.233349725604057	0.024909483268857
-1.98143494129181	-8.1378173828125	-2.13043737411499	-0.12361678481102	0.233391061425209	0.0248549729585648
-1.9747542142868	-8.13479995727539	-2.13726186752319	-0.123524144291878	0.233427733182907	0.0248754825443029
-1.97774136066437	-8.14039325714111	-2.13132834434509	-0.123562552034855	0.23341891169548	0.0248638167977333
-1.97853434085846	-8.13613128662109	-2.13011336326599	-0.123486943542957	0.233438178896904	0.0249099135398865
-1.97136449813843	-8.13200092315674	-2.13649749755859	-0.123531386256218	0.233379229903221	0.0248815938830376
-1.9769172668457	-8.13583469390869	-2.13353943824768	-0.12361167371273	0.233460754156113	0.0248402841389179
-1.97450494766235	-8.13096904754639	-2.13019633293152	-0.123598620295525	0.233506545424461	0.0248739775270224
-1.97176885604858	-8.13236236572266	-2.12956619262695	-0.123573392629623	0.233454003930092	0.0249003283679485
-1.97025835514069	-8.12948608398438	-2.13009667396545	-0.123610503971577	0.233447462320328	0.0248514041304588
-1.96406292915344	-8.12415409088135	-2.13137364387512	-0.123520180583	0.233474999666214	0.0248871948570013
-1.96786761283875	-8.12971591949463	-2.1263575553894	-0.123719796538353	0.23348730802536	0.0248753316700459
-1.96304297447205	-8.12215328216553	-2.12356233596802	-0.123638063669205	0.233524948358536	0.0249260980635881
-1.96218264102936	-8.12574481964111	-2.1265172958374	-0.123654901981354	0.233500882983208	0.0249075423926115
-1.9611918926239	-8.12044620513916	-2.12272024154663	-0.12368031591177	0.233392417430878	0.024949261918664
-1.95340442657471	-8.12068843841553	-2.12786650657654	-0.123799040913582	0.233512476086617	0.0249236710369587
-1.95844459533691	-8.12300777435303	-2.12327361106873	-0.123678997159004	0.233648359775543	0.0249773990362883
-1.95360255241394	-8.11411190032959	-2.11875247955322	-0.123723030090332	0.233504295349121	0.0249989274889231
-1.9468013048172	-8.11491870880127	-2.11764216423035	-0.12366758286953	0.233593419194221	0.0249490756541491
-1.94623291492462	-8.11781215667725	-2.11886239051819	-0.123765245079994	0.23347195982933	0.024916211143136
-1.94354617595673	-8.11275196075439	-2.11978888511658	-0.123854637145996	0.233583465218544	0.0250547342002392
-1.94172441959381	-8.11370754241943	-2.11308574676514	-0.123758137226105	0.233666658401489	0.0250006578862667
-1.94208133220673	-8.10917949676514	-2.11266589164734	-0.123860649764538	0.233570739626884	0.0249963607639074
-1.93524038791656	-8.10992050170898	-2.11687278747559	-0.123853884637356	0.233695760369301	0.0249367374926806
-1.93599224090576	-8.11224269866943	-2.11294198036194	-0.12384420633316	0.233632266521454	0.024974400177598
-1.9360659122467	-8.10590267181396	-2.11469674110413	-0.123919822275639	0.233694225549698	0.0249667931348085
-1.92720007896423	-8.1040620803833	-2.10631728172302	-0.123868115246296	0.233685702085495	0.0249860864132643
-1.92880392074585	-8.10758876800537	-2.11038732528687	-0.124008394777775	0.233674183487892	0.0249905399978161
-1.92271101474762	-8.10387706756592	-2.10920476913452	-0.124015845358372	0.23375491797924	0.025012195110321
-1.92746651172638	-8.10414695739746	-2.10829091072083	-0.123929433524609	0.233756333589554	0.0250618774443865
-1.92663049697876	-8.0990743637085	-2.11021327972412	-0.124042309820652	0.233755022287369	0.0250668283551931
-1.91655826568604	-8.1010103225708	-2.10972881317139	-0.124017991125584	0.233743101358414	0.0250440146774054
-1.91577279567719	-8.10175228118896	-2.1060471534729	-0.124052353203297	0.233680471777916	0.0250634625554085
-1.91721475124359	-8.10055160522461	-2.10656714439392	-0.124060593545437	0.23377913236618	0.0251416135579348
-1.90872001647949	-8.09643459320068	-2.10676717758179	-0.124063014984131	0.233725607395172	0.025140130892396
-1.90939366817474	-8.09718704223633	-2.1049747467041	-0.12418382614851	0.233829066157341	0.025089344009757
-1.90055811405182	-8.09418773651123	-2.10815262794495	-0.124141275882721	0.233878836035728	0.0251046176999807
-1.90050268173218	-8.09697246551514	-2.09971928596497	-0.124119125306606	0.233805313706398	0.0251631587743759
-1.89882791042328	-8.09190464019775	-2.10147023200989	-0.124180488288403	0.233799785375595	0.0251800995320082
-1.8912535905838	-8.09154891967773	-2.10245037078857	-0.124182313680649	0.233822375535965	0.0251645650714636
-1.89298248291016	-8.09188365936279	-2.09980916976929	-0.124251276254654	0.233906626701355	0.025140343233943
-1.88642930984497	-8.09036445617676	-2.10045409202576	-0.124321691691875	0.233877077698708	0.0251881275326014
-1.88672733306885	-8.09327697753906	-2.09227466583252	-0.124307565391064	0.233933478593826	0.0251843556761742
-1.88047969341278	-8.08643913269043	-2.09293103218079	-0.124287135899067	0.233784928917885	0.0252028238028288
-1.87778639793396	-8.08556842803955	-2.09344553947449	-0.124439530074596	0.233862787485123	0.0252309590578079
-1.87636268138885	-8.08269691467285	-2.10178327560425	-0.124372266232967	0.233781188726425	0.025178300216794
-1.87142527103424	-8.08122825622559	-2.09727478027344	-0.124446056783199	0.233828365802765	0.0252097379416227
-1.87407290935516	-8.07953548431396	-2.09436368942261	-0.124393701553345	0.23388659954071	0.0251635294407606
-1.86944949626923	-8.07444953918457	-2.09499359130859	-0.124409690499306	0.233721345663071	0.0251383557915688
-1.8630096912384	-8.07473278045654	-2.09907174110413	-0.124542541801929	0.2337327003479	0.0251020863652229
-1.86512768268585	-8.07264041900635	-2.09887480735779	-0.124530993402004	0.233834937214851	0.0250886213034391
-1.86145424842834	-8.06855583190918	-2.09953618049622	-0.124624751508236	0.233671233057976	0.0251303315162659
-1.85986804962158	-8.06793880462646	-2.09726786613464	-0.124623104929924	0.233748137950897	0.0250773783773184
-1.85533940792084	-8.06583595275879	-2.10084676742554	-0.12470455467701	0.23360151052475	0.024998776614666
-1.85344338417053	-8.06759929656982	-2.10339140892029	-0.124703861773014	0.233736678957939	0.0249943714588881
-1.8533923625946	-8.06821823120117	-2.0994508266449	-0.124813333153725	0.233639910817146	0.0249964948743582
-1.85471343994141	-8.06423759460449	-2.10793781280518	-0.124873019754887	0.233669728040695	0.025049390271306
-1.84879839420319	-8.05889701843262	-2.10655736923218	-0.124831542372704	0.23361100256443	0.024962130934
-1.85195827484131	-8.06001853942871	-2.10772347450256	-0.124949008226395	0.233584627509117	0.0249298606067896
-1.84307730197906	-8.05545902252197	-2.11073136329651	-0.124959342181683	0.233641758561134	0.0248951036483049
-1.84544491767883	-8.06250381469727	-2.10954165458679	-0.125063076615334	0.23361349105835	0.0249693058431149
-1.84555947780609	-8.05853843688965	-2.10901832580566	-0.125077798962593	0.233551487326622	0.024928143247962
-1.83573853969574	-8.05513191223145	-2.11333823204041	-0.125054687261581	0.23354497551918	0.0248980093747377
-1.83762788772583	-8.05912113189697	-2.10731172561646	-0.125249400734901	0.233523681759834	0.0248890426009893
-1.82962942123413	-8.05314159393311	-2.11265563964844	-0.12525649368763	0.233468428254128	0.0248989034444094
-1.82494854927063	-8.05238914489746	-2.11165833473206	-0.12524801492691	0.233424291014671	0.0249154642224312
-1.83144772052765	-8.05148601531982	-2.11598420143127	-0.125340133905411	0.233375757932663	0.0249343831092119
-1.82120978832245	-8.04898071289063	-2.11956286430359	-0.125395402312279	0.23338994383812	0.0249177925288677
-1.82350480556488	-8.05381107330322	-2.11451768875122	-0.125394016504288	0.233473733067513	0.0249126367270947
-1.81863605976105	-8.04438877105713	-2.12044453620911	-0.125465407967567	0.233334481716156	0.0249502956867218
-1.8135678768158	-8.04901027679443	-2.1233503818512	-0.125565975904465	0.233314767479897	0.0249469112604856
-1.81264281272888	-8.0470495223999	-2.12387609481812	-0.125638410449028	0.233290925621986	0.0248609818518162
-1.8102411031723	-8.0426778793335	-2.12304544448853	-0.125750690698624	0.233380928635597	0.0248385164886713
-1.8086701631546	-8.04514789581299	-2.12008094787598	-0.125673070549965	0.233342006802559	0.0248549729585648
-1.80898249149323	-8.04075622558594	-2.12590312957764	-0.125776216387749	0.233221307396889	0.0248234421014786
-1.80048441886902	-8.03991794586182	-2.12983560562134	-0.125910773873329	0.233310997486115	0.0247581414878368
-1.80184042453766	-8.04487228393555	-2.13251137733459	-0.125919237732887	0.233353272080421	0.0247468519955873
-1.8034371137619	-8.04031181335449	-2.13106346130371	-0.126148968935013	0.233275339007378	0.0247778240591288
-1.80001151561737	-8.03861236572266	-2.13649439811707	-0.126032814383507	0.233365997672081	0.0246704965829849
-1.7977294921875	-8.04432773590088	-2.13782501220703	-0.126240953803062	0.233204200863838	0.0246293507516384
-1.79643142223358	-8.0465669631958	-2.13631796836853	-0.126415863633156	0.2332903444767	0.0246573034673929
-1.79758250713348	-8.04287719726563	-2.14741921424866	-0.12634365260601	0.233299896121025	0.0245931968092918
-1.80171942710876	-8.04342937469482	-2.14860796928406	-0.12645623087883	0.233101710677147	0.0245672054588795
-1.79549539089203	-8.04365539550781	-2.15769147872925	-0.126549318432808	0.233124896883965	0.0244870278984308
-1.79526579380035	-8.04348659515381	-2.15820455551147	-0.126658618450165	0.233058199286461	0.0243600066751242
-1.79206144809723	-8.04039287567139	-2.16443300247192	-0.126792341470718	0.233013793826103	0.0243343245238066
-1.79572248458862	-8.04088115692139	-2.17382025718689	-0.126829147338867	0.232906758785248	0.0242992714047432
-1.79720854759216	-8.03894710540771	-2.17795896530151	-0.126901045441628	0.232934862375259	0.0241972133517265
-1.79247784614563	-8.0386266708374	-2.18683767318726	-0.127044409513474	0.232807442545891	0.0240888074040413
-1.79250156879425	-8.03636932373047	-2.18911027908325	-0.12727889418602	0.232741698622704	0.0240335892885923
-1.78985023498535	-8.03300380706787	-2.19766044616699	-0.127335220575333	0.232695236802101	0.0239138267934322
-1.79316663742065	-8.03130912780762	-2.19959831237793	-0.12744551897049	0.232517793774605	0.023841854184866
-1.79240763187408	-8.02562713623047	-2.21190071105957	-0.127570107579231	0.232448533177376	0.0237687192857265
-1.78559947013855	-8.02042198181152	-2.22048592567444	-0.12776406109333	0.232287466526031	0.0236144941300154
-1.78952658176422	-8.02340698242188	-2.22557067871094	-0.127940773963928	0.232244044542313	0.0234550926834345
-1.78873252868652	-8.01500701904297	-2.23480176925659	-0.12802816927433	0.232011497020721	0.0233601629734039
-1.78767764568329	-8.0101146697998	-2.24580502510071	-0.128229916095734	0.231847941875458	0.0232530701905489
-1.79017615318298	-8.0070858001709	-2.26028966903687	-0.128517270088196	0.231791988015175	0.023130539804697
-1.78532135486603	-8.00217247009277	-2.26580548286438	-0.128693044185638	0.231593668460846	0.0230286028236151
-1.7898885011673	-7.99342918395996	-2.27416753768921	-0.128883704543114	0.231373429298401	0.0228168312460184
-1.78735458850861	-7.98841905593872	-2.29156255722046	-0.129036232829094	0.231091141700745	0.0226292945444584
-1.78404450416565	-7.98137903213501	-2.30236434936523	-0.129364475607872	0.230887949466705	0.0224866271018982
-1.78779685497284	-7.97416162490845	-2.31801772117615	-0.129463464021683	0.230743035674095	0.02230079844594
-1.78478968143463	-7.96414613723755	-2.3331983089447	-0.129756063222885	0.230422779917717	0.0221587158739567
-1.78970420360565	-7.96213388442993	-2.34975266456604	-0.129943385720253	0.230209901928902	0.021970996633172
-1.78740346431732	-7.95495414733887	-2.37160181999207	-0.130261048674583	0.229922279715538	0.0217304937541485
-1.78954839706421	-7.94094705581665	-2.38627767562866	-0.130612730979919	0.229725554585457	0.0215882528573275
-1.79485106468201	-7.9318675994873	-2.39399266242981	-0.130832135677338	0.229541257023811	0.0213549602776766
-1.79464995861053	-7.92165803909302	-2.4163966178894	-0.131076797842979	0.22915580868721	0.0210951063781977
-1.79504215717316	-7.91636943817139	-2.43182563781738	-0.131504148244858	0.228884980082512	0.0208927448838949
-1.79928696155548	-7.91027355194092	-2.4538094997406	-0.131675332784653	0.2286616563797	0.0207176897674799
-1.79730188846588	-7.89460325241089	-2.46509528160095	-0.13197934627533	0.228280529379845	0.0205078441649675
-1.79814958572388	-7.88028764724731	-2.48580980300903	-0.132133111357689	0.228079840540886	0.0201430469751358
-1.79550981521606	-7.8686351776123	-2.49768424034119	-0.132331967353821	0.227697089314461	0.0198289155960083
-1.79601466655731	-7.86104440689087	-2.50801920890808	-0.132682651281357	0.227451756596565	0.0196730066090822
-1.79130148887634	-7.8532862663269	-2.52338695526123	-0.132982805371284	0.22719818353653	0.0195240043103695
-1.79173946380615	-7.84263896942139	-2.54156899452209	-0.133274897933006	0.226675033569336	0.0193771570920944
-1.78656721115112	-7.8323335647583	-2.55807375907898	-0.13359834253788	0.226446941494942	0.0191958341747522
-1.7837016582489	-7.81943273544312	-2.57504177093506	-0.133856132626534	0.226050511002541	0.0190661530941725
-1.78576266765594	-7.8054256439209	-2.58556652069092	-0.134164482355118	0.225708454847336	0.0188741944730282
-1.7829841375351	-7.78994846343994	-2.60470533370972	-0.134418442845345	0.225325688719749	0.0185865722596645
-1.78504359722137	-7.7786431312561	-2.61814737319946	-0.134764239192009	0.225011140108109	0.0182192772626877
-1.78500866889954	-7.76326608657837	-2.62916135787964	-0.135152980685234	0.224800661206245	0.0179477408528328
-1.78766322135925	-7.75041246414185	-2.64762949943542	-0.135352432727814	0.224477857351303	0.0176137145608664
-1.78567111492157	-7.73549795150757	-2.6642587184906	-0.135737463831902	0.224137872457504	0.0173363536596298
-1.78137278556824	-7.72088289260864	-2.68116188049316	-0.135967060923576	0.223910391330719	0.01712398044765
-1.78043723106384	-7.71602582931519	-2.69197845458984	-0.136247143149376	0.223557308316231	0.0169662646949291
-1.78396534919739	-7.70322608947754	-2.70706343650818	-0.13655860722065	0.223317220807076	0.0168414525687695
-1.77589905261993	-7.68938446044922	-2.71819686889648	-0.136839598417282	0.223032653331757	0.0166267119348049
-1.77543568611145	-7.68864583969116	-2.72682929039001	-0.137251809239388	0.222727879881859	0.0165148507803679
-1.77712392807007	-7.67443990707397	-2.73970556259155	-0.137443020939827	0.222420483827591	0.0164082963019609
-1.77082872390747	-7.66550207138062	-2.75624871253967	-0.137632772326469	0.222068756818771	0.0162991192191839
-1.7744677066803	-7.66136026382446	-2.77156186103821	-0.138049438595772	0.2218117415905	0.0161418057978153
-1.76915800571442	-7.65467691421509	-2.79143047332764	-0.138248920440674	0.221599966287613	0.016040476039052
-1.77160406112671	-7.64471626281738	-2.79746222496033	-0.138408660888672	0.221308544278145	0.0158829968422651
-1.7740433216095	-7.63320398330688	-2.81240463256836	-0.138755366206169	0.221032068133354	0.0156761761754751
-1.77250981330872	-7.61888742446899	-2.82196950912476	-0.138936340808868	0.220805764198303	0.0155122056603432
-1.77522099018097	-7.61268377304077	-2.8318510055542	-0.139317259192467	0.220441058278084	0.0153294131159782
-1.77593076229095	-7.59659481048584	-2.84531712532043	-0.139454275369644	0.220252588391304	0.0151512818410993
-1.77232944965363	-7.59129905700684	-2.85383462905884	-0.139672100543976	0.219907492399216	0.0150276347994804
-1.77940630912781	-7.58212614059448	-2.86347007751465	-0.140033349394798	0.219757169485092	0.0148463398218155
-1.77595376968384	-7.57358932495117	-2.87425637245178	-0.140237882733345	0.21954570710659	0.0146539891138673
-1.78189051151276	-7.56369638442993	-2.87989139556885	-0.140417233109474	0.219267636537552	0.0145865343511105
-1.78659987449646	-7.56455135345459	-2.90282654762268	-0.140826165676117	0.218906879425049	0.0144323213025928
-1.77403485774994	-7.54161691665649	-2.89385676383972	-0.140903681516647	0.218992680311203	0.0143030863255262
-1.78406620025635	-7.55666255950928	-2.91381406784058	-0.141206786036491	0.218852281570435	0.0140868620947003
-1.77591156959534	-7.53624391555786	-2.91571879386902	-0.141155362129211	0.218591064214706	0.0140423849225044
-1.79149055480957	-7.53673887252808	-2.94208145141602	-0.141557022929192	0.218248292803764	0.0139416484162211
-1.78954482078552	-7.51943397521973	-2.94487595558167	-0.141951084136963	0.217851191759109	0.0139834750443697
-1.78833675384521	-7.51465654373169	-2.96140456199646	-0.142147019505501	0.217542171478271	0.0137606272473931
-1.79248380661011	-7.50581407546997	-2.97486662864685	-0.142250016331673	0.217183709144592	0.0136642716825008
-1.79892611503601	-7.50158786773682	-2.9836745262146	-0.142465174198151	0.216958686709404	0.0133378310129046
-1.80739331245422	-7.49202585220337	-2.99993228912354	-0.142640635371208	0.216779768466949	0.0131153995171189
-1.81559336185455	-7.48439788818359	-3.00934815406799	-0.142716601490974	0.216569170355797	0.0129385106265545
-1.820143699646	-7.47956228256226	-3.02530336380005	-0.143171429634094	0.216255500912666	0.012762856669724
-1.81044518947601	-7.46231603622437	-3.03823399543762	-0.143213391304016	0.216130807995796	0.0125151555985212
-1.83044028282166	-7.45855712890625	-3.05636930465698	-0.143310442566872	0.215873941779137	0.0123578673228621
-1.82202398777008	-7.43780660629272	-3.05142688751221	-0.143765658140182	0.215494126081467	0.012333158403635
-1.82364857196808	-7.42917776107788	-3.06371808052063	-0.143901377916336	0.215047612786293	0.0121605219319463
-1.82960414886475	-7.4210000038147	-3.06637692451477	-0.144290938973427	0.214708715677261	0.0120887812227011
-1.83305156230927	-7.40263652801514	-3.07082557678223	-0.144525527954102	0.214282408356667	0.0119041353464127
-1.83525204658508	-7.39756774902344	-3.06782007217407	-0.144665196537971	0.213826715946198	0.0117598092183471
-1.8390326499939	-7.37932252883911	-3.08216595649719	-0.144735932350159	0.213375806808472	0.0114711131900549
-1.83734011650085	-7.3719744682312	-3.08109712600708	-0.14495538175106	0.213165909051895	0.0113013386726379
-1.84218239784241	-7.36706399917603	-3.08533883094788	-0.145221278071404	0.212971419095993	0.011193067766726
-1.84646618366241	-7.36312675476074	-3.11094307899475	-0.145177349448204	0.21257883310318	0.0110027426853776
-1.83113479614258	-7.3438138961792	-3.10182166099548	-0.145475879311562	0.212476432323456	0.0108503540977836
-1.83580982685089	-7.32454442977905	-3.09267950057983	-0.145780667662621	0.212350785732269	0.0106628611683846
-1.8367772102356	-7.3214545249939	-3.10287165641785	-0.145854562520981	0.211748123168945	0.0104529662057757
-1.83086383342743	-7.31661033630371	-3.1091194152832	-0.145944848656654	0.211568683385849	0.0105156321078539
-1.84299063682556	-7.31464338302612	-3.13360857963562	-0.146236836910248	0.211364299058914	0.0101598799228668
-1.83786976337433	-7.28491258621216	-3.12151598930359	-0.146683663129807	0.211037531495094	0.0102940769866109
-1.84200370311737	-7.28281450271606	-3.12909340858459	-0.14670392870903	0.210716232657433	0.00989873427897692
-1.84610116481781	-7.28789710998535	-3.14464783668518	-0.146694853901863	0.210407748818398	0.00971333216875792
-1.8529566526413	-7.26875495910645	-3.13968229293823	-0.147073104977608	0.210366129875183	0.00951855070888996
-1.84530305862427	-7.25043439865112	-3.1347930431366	-0.147474497556686	0.209988236427307	0.00944427773356438
-1.84947109222412	-7.24193286895752	-3.1470353603363	-0.147366508841515	0.209498539566994	0.00911452621221542
-1.84500193595886	-7.24827146530151	-3.15641784667969	-0.147567361593246	0.209478452801704	0.0091348635032773
-1.86071491241455	-7.23313283920288	-3.1577742099762	-0.147794395685196	0.20932249724865	0.00898285955190659
-1.85909736156464	-7.21148777008057	-3.15428161621094	-0.148016318678856	0.20896452665329	0.00891979783773422
-1.85778844356537	-7.22003984451294	-3.1648736000061	-0.148241266608238	0.208586618304253	0.00879862904548645
-1.86579394340515	-7.22045373916626	-3.18116879463196	-0.148247912526131	0.208400219678879	0.00869988277554512
-1.86647713184357	-7.19901609420776	-3.17075991630554	-0.148647844791412	0.20821376144886	0.00868634507060051
-1.87475609779358	-7.19122076034546	-3.17793703079224	-0.148648649454117	0.207848235964775	0.00849387794733047
-1.87185299396515	-7.18910312652588	-3.18747067451477	-0.148880317807198	0.207477450370789	0.00835526641458273
-1.87515354156494	-7.18140888214111	-3.19385814666748	-0.148948714137077	0.207290366292	0.00826226826757193
-1.88102424144745	-7.1684308052063	-3.18936133384705	-0.149168372154236	0.207177773118019	0.00807615369558334
-1.88432443141937	-7.15222835540771	-3.19364953041077	-0.149236902594566	0.206660091876984	0.00794867146760225
-1.87987792491913	-7.15544748306274	-3.19505381584167	-0.149548500776291	0.206466808915138	0.00784125551581383
-1.88655400276184	-7.14929151535034	-3.20931673049927	-0.14953625202179	0.206431224942207	0.00775354634970427
-1.89125430583954	-7.13034915924072	-3.20513582229614	-0.149743035435677	0.206081673502922	0.00762808183208108
-1.8914098739624	-7.12546491622925	-3.20299911499023	-0.149932205677032	0.205821737647057	0.00743129057809711
-1.88781714439392	-7.12363576889038	-3.21029710769653	-0.149930834770203	0.205481886863708	0.00735751260071993
-1.8943110704422	-7.11401510238647	-3.20600295066834	-0.150134459137917	0.205417960882187	0.00730366725474596
-1.8982036113739	-7.10413503646851	-3.20542025566101	-0.150242850184441	0.205197438597679	0.00713860336691141
-1.90301191806793	-7.09809541702271	-3.21311664581299	-0.15051281452179	0.204766839742661	0.00705214496701956
-1.90310096740723	-7.09307336807251	-3.21538162231445	-0.150622189044952	0.204642191529274	0.00696465699002147
-1.9072300195694	-7.09101343154907	-3.2142379283905	-0.150618106126785	0.204533532261848	0.00685597863048315
-1.91570651531219	-7.07250070571899	-3.21257567405701	-0.150770381093025	0.204183846712112	0.00675838021561503
-1.91535818576813	-7.07404708862305	-3.22298431396484	-0.150942206382751	0.20398060977459	0.00671281386166811
-1.91863226890564	-7.07172822952271	-3.22302007675171	-0.150981888175011	0.203812047839165	0.00667708832770586
-1.9280127286911	-7.06329488754272	-3.22008514404297	-0.151104599237442	0.203626170754433	0.00658718403428793
-1.93084037303925	-7.06134653091431	-3.22123384475708	-0.151393219828606	0.203403800725937	0.00652627693489194
-1.93527638912201	-7.06154680252075	-3.23460102081299	-0.151507139205933	0.203286185860634	0.0065027535893023
-1.93846476078033	-7.05520057678223	-3.23205018043518	-0.151661902666092	0.20308381319046	0.00646562781184912
-1.94840884208679	-7.04790639877319	-3.2384831905365	-0.151684910058975	0.202978909015656	0.00627617770805955
-1.95110392570496	-7.04925775527954	-3.2456738948822	-0.151841759681702	0.202719390392303	0.00622414983808994
-1.95333993434906	-7.04425382614136	-3.24757194519043	-0.152132034301758	0.202572554349899	0.00628484506160021
-1.96246075630188	-7.03977537155151	-3.25715923309326	-0.152188420295715	0.202522024512291	0.00624826177954674
-1.96600615978241	-7.03532934188843	-3.2486424446106	-0.152362003922462	0.202197521924973	0.00616768701002002
-1.96888339519501	-7.03818893432617	-3.25714731216431	-0.152555555105209	0.202148139476776	0.00618258351460099
-1.97265589237213	-7.03511524200439	-3.27146553993225	-0.152476578950882	0.201938793063164	0.00628135818988085
-1.98326301574707	-7.02796745300293	-3.27837800979614	-0.15264430642128	0.20173367857933	0.00629787519574165
-1.98628342151642	-7.02573490142822	-3.28577256202698	-0.152816832065582	0.201725631952286	0.00625358056277037
-1.99548172950745	-7.02987813949585	-3.28689193725586	-0.152858227491379	0.201528131961823	0.00622537778690457
-2.01158809661865	-7.02746438980103	-3.2868435382843	-0.153108239173889	0.201494365930557	0.00629479717463255
-2.01505899429321	-7.02483701705933	-3.29056715965271	-0.15309676527977	0.201259776949883	0.00626597087830305
-2.01788878440857	-7.02418613433838	-3.29653835296631	-0.153227016329765	0.200953498482704	0.00621473882347345
-2.0237135887146	-7.02380180358887	-3.30316686630249	-0.153373867273331	0.200883582234383	0.00623913761228323
-2.0302996635437	-7.01907968521118	-3.30821418762207	-0.153267130255699	0.20067024230957	0.00623703235760331
-2.0292022228241	-7.01751279830933	-3.3078601360321	-0.153498500585556	0.200352877378464	0.00610009022057056
-2.0314347743988	-7.01797962188721	-3.3105731010437	-0.153640002012253	0.200267493724823	0.00603816518560052
-2.03859424591064	-7.0097918510437	-3.31215572357178	-0.15368777513504	0.200010746717453	0.00601102551445365
-2.04738473892212	-7.00466871261597	-3.31265592575073	-0.153777033090591	0.199818298220634	0.00589501205831766
-2.04624438285828	-7.0024151802063	-3.32058024406433	-0.153889492154121	0.199577361345291	0.00571974227204919
-2.0526237487793	-6.99927186965942	-3.3226203918457	-0.153883740305901	0.199388191103935	0.00563390227034688
-2.06653761863709	-6.99570083618164	-3.32199144363403	-0.154119193553925	0.199205055832863	0.00555576337501407
-2.0704460144043	-6.98255825042725	-3.33290386199951	-0.154111281037331	0.19890595972538	0.00540403742343187
-2.07647180557251	-6.98465824127197	-3.33395576477051	-0.154143527150154	0.198596343398094	0.00517543684691191
-2.08053755760193	-6.97700643539429	-3.33041906356812	-0.154495298862457	0.198405548930168	0.00511449389159679
-2.08749532699585	-6.96785116195679	-3.33975028991699	-0.154435232281685	0.198191806674004	0.00496303243562579
-2.09404015541077	-6.96029567718506	-3.33430576324463	-0.154663428664207	0.197777137160301	0.00480745639652014
-2.09643149375916	-6.95193529129028	-3.33813285827637	-0.154728785157204	0.197616219520569	0.00472524855285883
-2.10855841636658	-6.94757223129272	-3.34187293052673	-0.154695197939873	0.197393104434013	0.00462603708729148
-2.11434984207153	-6.9376745223999	-3.33804082870483	-0.154938533902168	0.196951150894165	0.00441415654495358
-2.11314296722412	-6.93204212188721	-3.34032511711121	-0.155025079846382	0.196631491184235	0.00437666894868016
-2.1247866153717	-6.92421627044678	-3.34174418449402	-0.154960364103317	0.196409225463867	0.00432732934132218
-2.13128590583801	-6.91687250137329	-3.33525919914246	-0.155183717608452	0.195986822247505	0.00415105186402798
-2.13400912284851	-6.90710687637329	-3.33910846710205	-0.155274629592896	0.195791780948639	0.00405383296310902
-2.14373874664307	-6.90467691421509	-3.33775806427002	-0.155294552445412	0.195398554205894	0.00390750728547573
-2.15362906455994	-6.89381313323975	-3.33813238143921	-0.155378848314285	0.195141553878784	0.0038012966979295
-2.15512561798096	-6.88852643966675	-3.33411812782288	-0.155494824051857	0.194850936532021	0.0036118074785918
-2.1667308807373	-6.88512706756592	-3.33479690551758	-0.155530288815498	0.194562152028084	0.0035202675499022
-2.17193508148193	-6.87740802764893	-3.33165049552917	-0.155663356184959	0.194214209914207	0.00348022836260498
-2.17296552658081	-6.87469387054443	-3.33113193511963	-0.155653432011604	0.193941801786423	0.00328485271893442
-2.18400740623474	-6.87135696411133	-3.34002995491028	-0.155769184231758	0.193757221102715	0.00322710000909865
-2.1953341960907	-6.86110687255859	-3.33536815643311	-0.155773192644119	0.19337509572506	0.00309204449877143
-2.20222210884094	-6.85698747634888	-3.34205460548401	-0.155737057328224	0.193072155117989	0.00292876875028014
-2.20634937286377	-6.85938835144043	-3.34252977371216	-0.15580527484417	0.192835971713066	0.00279865390621126
-2.22303247451782	-6.85401010513306	-3.33673095703125	-0.155967608094215	0.192584663629532	0.00280442461371422
-2.22958588600159	-6.85069036483765	-3.34262537956238	-0.155841961503029	0.19234162569046	0.0026357932947576
-2.24123859405518	-6.85076713562012	-3.34709405899048	-0.155885919928551	0.191902160644531	0.0025605158880353
-2.25155138969421	-6.85108947753906	-3.34586071968079	-0.15594294667244	0.191767647862434	0.00255214865319431
-2.2698028087616	-6.85678863525391	-3.34671664237976	-0.155928015708923	0.191574439406395	0.00247993506491184
-2.28084015846252	-6.8531551361084	-3.35135865211487	-0.156035497784615	0.191309452056885	0.00242516677826643
-2.29306149482727	-6.85579633712769	-3.35704183578491	-0.15601272881031	0.191137865185738	0.00236868136562407
-2.3068790435791	-6.85942220687866	-3.35671734809875	-0.155946165323257	0.191001877188683	0.0023178004194051
-2.32559084892273	-6.85994291305542	-3.36399579048157	-0.155779823660851	0.190710753202438	0.00225762580521405
-2.33875489234924	-6.87048768997192	-3.36599373817444	-0.155814379453659	0.190495789051056	0.00225561833940446
-2.35626173019409	-6.88002395629883	-3.37658262252808	-0.155689567327499	0.190410301089287	0.00228272122330964
-2.37554359436035	-6.88678312301636	-3.37735819816589	-0.155674934387207	0.190151810646057	0.00242800358682871
-2.39239621162415	-6.89914608001709	-3.37519931793213	-0.155624583363533	0.190145671367645	0.0024599377065897
-2.41033387184143	-6.9166202545166	-3.38118505477905	-0.155672445893288	0.190019369125366	0.00268819462507963
-2.42869448661804	-6.93247270584106	-3.37312030792236	-0.155695557594299	0.189926445484161	0.003061902243644
-2.44523406028748	-6.95099782943726	-3.37521886825562	-0.155552089214325	0.189840570092201	0.00327438116073608
-2.46411085128784	-6.97329950332642	-3.37971067428589	-0.155613750219345	0.189783364534378	0.00357122276909649
-2.47695255279541	-6.99483251571655	-3.38443732261658	-0.15549048781395	0.189808160066605	0.00404508598148823
-2.50309586524963	-7.02021503448486	-3.38471651077271	-0.155434563755989	0.189812913537025	0.00441000005230308
-2.52138829231262	-7.04015207290649	-3.38946032524109	-0.155483067035675	0.189845681190491	0.00488291960209608
-2.54016184806824	-7.06781768798828	-3.38429355621338	-0.155509352684021	0.189939111471176	0.00547507824376225
-2.56216764450073	-7.10221385955811	-3.3875138759613	-0.155397444963455	0.190040856599808	0.0059966235421598
-2.58033204078674	-7.12717390060425	-3.39202523231506	-0.155289530754089	0.190003380179405	0.00653375685214996
-2.59419512748718	-7.1563982963562	-3.39618849754334	-0.155385211110115	0.190240055322647	0.00715661374852061
-2.6112802028656	-7.18401002883911	-3.39591193199158	-0.15520615875721	0.190399274230003	0.0075822570361197
-2.62536764144897	-7.20973587036133	-3.40067529678345	-0.15520928800106	0.19045814871788	0.00803251285105944
-2.63375949859619	-7.23988389968872	-3.407475233078	-0.155201405286789	0.190675243735313	0.008380476385355
-2.64039063453674	-7.2687520980835	-3.41670846939087	-0.155156597495079	0.190867587924004	0.00873011816293001
-2.65308809280396	-7.28794622421265	-3.42232871055603	-0.155276045203209	0.19103941321373	0.00902096088975668
-2.66358304023743	-7.3067102432251	-3.43232107162476	-0.155133381485939	0.191230177879333	0.00910291727632284
-2.67029118537903	-7.322922706604	-3.43608212471008	-0.155239507555962	0.191199719905853	0.00914517603814602
-2.68394637107849	-7.33459854125977	-3.4463312625885	-0.155320063233376	0.19142672419548	0.0090999249368906
-2.6887571811676	-7.34353542327881	-3.45020008087158	-0.155309423804283	0.191513955593109	0.00907293520867825
-2.7051088809967	-7.35008192062378	-3.44292235374451	-0.155428424477577	0.191415190696716	0.00907685793936253
-2.7122049331665	-7.35030174255371	-3.44776010513306	-0.155475661158562	0.191452860832214	0.00902358535677195
-2.72406959533691	-7.35819292068481	-3.44808673858643	-0.155573040246964	0.191271767020226	0.00899259094148874
-2.73668527603149	-7.35530614852905	-3.4387514591217	-0.155800208449364	0.191120967268944	0.00903880875557661
-2.74602103233337	-7.34974241256714	-3.44269585609436	-0.155706614255905	0.19098961353302	0.00902289338409901
-2.75693249702454	-7.34586334228516	-3.42776656150818	-0.155964702367783	0.190598368644714	0.00896927714347839
-2.76517868041992	-7.33441019058228	-3.41300392150879	-0.155998021364212	0.190354704856873	0.00888204853981733
-2.76940894126892	-7.32877016067505	-3.4101870059967	-0.156138822436333	0.18993104994297	0.00890828855335712
-2.78758668899536	-7.31543636322021	-3.390061378479	-0.156254127621651	0.189621955156326	0.00887156184762716
-2.78643608093262	-7.30443525314331	-3.38222932815552	-0.156280517578125	0.189238473773003	0.00883949268609285
-2.79537272453308	-7.29838609695435	-3.36842226982117	-0.156484365463257	0.188811242580414	0.00883933156728745
-2.80633902549744	-7.28644514083862	-3.35822796821594	-0.156670391559601	0.188471913337708	0.00891815219074488
-2.81509637832642	-7.27574443817139	-3.35045981407166	-0.156683996319771	0.188018217682838	0.00891026109457016
-2.82961559295654	-7.26554393768311	-3.32867646217346	-0.156907260417938	0.187697425484657	0.00875593069940805
-2.83057022094727	-7.25168085098267	-3.3157012462616	-0.157021194696426	0.18732762336731	0.00868488196283579
-2.84428548812866	-7.24556636810303	-3.30433511734009	-0.157140791416168	0.18693670630455	0.00861676782369614
-2.85913038253784	-7.23117208480835	-3.29115200042725	-0.157296702265739	0.186496287584305	0.00854585412889719
-2.85960555076599	-7.22530078887939	-3.27294731140137	-0.157347142696381	0.186053827404976	0.00849811639636755
-2.87386059761047	-7.21804523468018	-3.25109267234802	-0.15758042037487	0.185731694102287	0.00835450924932957
-2.87898445129395	-7.20762205123901	-3.2422878742218	-0.157597586512566	0.185323387384415	0.008348373696208
-2.88806056976318	-7.20190477371216	-3.2267701625824	-0.157583341002464	0.184838593006134	0.0083280261605978
-2.89552235603333	-7.19393968582153	-3.2057032585144	-0.157702162861824	0.18444949388504	0.0082414299249649
-2.89496517181396	-7.18502187728882	-3.19503903388977	-0.15774941444397	0.184123322367668	0.00819161999970675
-2.90786147117615	-7.18751239776611	-3.17260932922363	-0.15772008895874	0.183662116527557	0.0082441745325923
-2.91409778594971	-7.1762957572937	-3.15465664863586	-0.157662525773048	0.183270141482353	0.00824347045272589
-2.91613030433655	-7.17374420166016	-3.14232158660889	-0.157620579004288	0.182912111282349	0.00827766861766577
-2.93038272857666	-7.17498874664307	-3.11799383163452	-0.157613039016724	0.182630494236946	0.00827109906822443
-2.93087005615234	-7.16891050338745	-3.10165762901306	-0.157481297850609	0.182191535830498	0.00839495006948709
-2.94204640388489	-7.17403984069824	-3.07879376411438	-0.157424747943878	0.181764751672745	0.0084480931982398
-2.9551568031311	-7.17353296279907	-3.06924033164978	-0.157329142093658	0.181611895561218	0.00850899145007133
-2.96501278877258	-7.17695951461792	-3.04791784286499	-0.15731954574585	0.181254893541336	0.00852346047759056
-2.97820830345154	-7.17797183990479	-3.02717232704163	-0.157149478793144	0.180961355566978	0.00851715449243784
-2.98570275306702	-7.17659473419189	-3.0117290019989	-0.156971484422684	0.18058805167675	0.00849055405706167
-2.99156975746155	-7.18236494064331	-2.99269080162048	-0.156797528266907	0.180348038673401	0.00849623885005713
-3.0072934627533	-7.18876218795776	-2.98137426376343	-0.156680434942245	0.180133119225502	0.00849678833037615
-3.01099610328674	-7.19769191741943	-2.96205234527588	-0.156450569629669	0.179835140705109	0.00858343672007322
-3.03136849403381	-7.21485376358032	-2.94726777076721	-0.156235098838806	0.179733023047447	0.00863937847316265
-3.04335379600525	-7.23069429397583	-2.93833613395691	-0.156076177954674	0.179522454738617	0.00872186943888664
-3.05799126625061	-7.24491310119629	-2.92903685569763	-0.155893951654434	0.17929407954216	0.00893848482519388
-3.07155561447144	-7.26529359817505	-2.91114735603333	-0.155611217021942	0.179228886961937	0.00898149237036705
-3.07728576660156	-7.27837514877319	-2.90520834922791	-0.155318230390549	0.17905630171299	0.0090892668813467
-3.09341502189636	-7.29917001724243	-2.8917498588562	-0.155170112848282	0.179004073143005	0.00922411121428013
-3.108243227005	-7.32365036010742	-2.87815761566162	-0.154894024133682	0.179025575518608	0.00933418236672878
-3.12380695343018	-7.34272336959839	-2.87213706970215	-0.154669046401978	0.178877487778664	0.00943572446703911
-3.13729929924011	-7.37013483047485	-2.87078142166138	-0.154402524232864	0.178897142410278	0.00964947324246168
-3.15722131729126	-7.40550088882446	-2.8696026802063	-0.15423159301281	0.178909510374069	0.00981673691421747
-3.17349672317505	-7.42596530914307	-2.86823201179504	-0.15407919883728	0.179031908512115	0.0100181726738811
-3.19250464439392	-7.45439052581787	-2.87353825569153	-0.15368926525116	0.179118543863297	0.0100374752655625
-3.21137380599976	-7.48140859603882	-2.88143420219421	-0.153659552335739	0.179023683071136	0.010012405924499
-3.22583270072937	-7.50743341445923	-2.88845801353455	-0.153588607907295	0.179218426346779	0.0100482665002346
-3.24734544754028	-7.53194570541382	-2.90286207199097	-0.153374537825584	0.179201811552048	0.00990116875618696
-3.26523900032043	-7.54321956634521	-2.91172099113464	-0.153284937143326	0.179126158356667	0.0097187478095293
-3.27670431137085	-7.56057548522949	-2.92426156997681	-0.153251305222511	0.179166153073311	0.00943077262490988
-3.2956850528717	-7.57515811920166	-2.94340133666992	-0.153133019804955	0.179017215967178	0.00921194907277822
-3.31587243080139	-7.58113574981689	-2.95147013664246	-0.153254985809326	0.178897306323051	0.00888701900839806
-3.33400583267212	-7.58346652984619	-2.96153402328491	-0.153094977140427	0.178724646568298	0.00861199479550123
-3.35875415802002	-7.58649730682373	-2.97215127944946	-0.153206884860992	0.178369611501694	0.00816459208726883
-3.37393569946289	-7.58069658279419	-2.97937941551209	-0.153314709663391	0.178173780441284	0.00789893884211779
-3.40057134628296	-7.57063341140747	-2.98656702041626	-0.153268188238144	0.177810654044151	0.00755881750956178
-3.42100358009338	-7.55747890472412	-2.98691201210022	-0.153322622179985	0.177356347441673	0.00727212196215987
-3.4301974773407	-7.54259443283081	-2.99474692344666	-0.153398066759109	0.176987424492836	0.00693487329408526
-3.44463992118835	-7.52783823013306	-2.98670029640198	-0.153511881828308	0.176376685500145	0.00675594946369529
-3.46280479431152	-7.50255060195923	-2.97560501098633	-0.153515458106995	0.175895318388939	0.00661446899175644
-3.46862840652466	-7.48330736160278	-2.97292709350586	-0.15365843474865	0.175360798835754	0.00637697800993919
-3.47823858261108	-7.46541500091553	-2.96262454986572	-0.15367266535759	0.174891576170921	0.00626503815874457
-3.4931800365448	-7.44117164611816	-2.95374226570129	-0.153819382190704	0.174293696880341	0.00617384631186724
-3.4975311756134	-7.4174017906189	-2.9460461139679	-0.153789058327675	0.173847064375877	0.00602885847911239
-3.50354170799255	-7.39918422698975	-2.9393150806427	-0.15389658510685	0.173278883099556	0.00596514670178294
-3.51021766662598	-7.37601375579834	-2.9271674156189	-0.154049932956696	0.172765865921974	0.00597838219255209
-3.5113365650177	-7.35959386825562	-2.91467428207397	-0.15414597094059	0.172304853796959	0.00592420948669314
-3.51565623283386	-7.34287261962891	-2.90439081192017	-0.154271200299263	0.171751245856285	0.00594627996906638
-3.51706290245056	-7.32482481002808	-2.89641356468201	-0.154344752430916	0.171298235654831	0.00607880065217614
-3.5161075592041	-7.31005334854126	-2.88732814788818	-0.154243513941765	0.170971944928169	0.00615153647959232
-3.51188325881958	-7.29555606842041	-2.87568330764771	-0.154250428080559	0.170415371656418	0.00620953179895878
-3.50523805618286	-7.28679800033569	-2.8645658493042	-0.154288023710251	0.170159250497818	0.00641212705522776
-3.51153302192688	-7.28137826919556	-2.85588335990906	-0.154097154736519	0.169856429100037	0.0065224627032876
-3.51716661453247	-7.27888917922974	-2.85479736328125	-0.153963282704353	0.169343367218971	0.00667464872822165
-3.5128173828125	-7.27263832092285	-2.84803295135498	-0.154032602906227	0.169216156005859	0.00688612228259444
-3.50481843948364	-7.26481866836548	-2.83688116073608	-0.153867810964584	0.169088020920753	0.00689602782949805
-3.50702929496765	-7.26125526428223	-2.82800555229187	-0.153800487518311	0.16892671585083	0.0069039766676724
-3.50220417976379	-7.26206731796265	-2.81728363037109	-0.153648033738136	0.168832078576088	0.00691274367272854
-3.50468182563782	-7.26586532592773	-2.80705380439758	-0.153676465153694	0.168803557753563	0.0069557917304337
-3.50816583633423	-7.26154756546021	-2.79851388931274	-0.153485462069511	0.168623507022858	0.00694974046200514
-3.50018000602722	-7.26558780670166	-2.80132818222046	-0.153441578149796	0.168579429388046	0.00682050781324506
-3.49994254112244	-7.2670726776123	-2.79786896705627	-0.153316169977188	0.168576747179031	0.00674664136022329
-3.50497817993164	-7.270339012146	-2.78889083862305	-0.153289973735809	0.168602719902992	0.00665347138419747
-3.50632214546204	-7.27449321746826	-2.78215909004211	-0.153085514903069	0.168689653277397	0.0064448150806129
-3.50600576400757	-7.28816509246826	-2.7857141494751	-0.152965977787971	0.168631657958031	0.00624230597168207
-3.51607489585876	-7.29542779922485	-2.78760433197021	-0.152958601713181	0.168671026825905	0.00622710911557078
-3.52576613426209	-7.30351257324219	-2.78687238693237	-0.152657851576805	0.16871252655983	0.00610755383968353
-3.53017783164978	-7.314528465271	-2.78636765480042	-0.152605578303337	0.168560147285461	0.00602299021556973
-3.53137755393982	-7.32411193847656	-2.79162669181824	-0.152533918619156	0.168739438056946	0.00596925988793373
-3.54218244552612	-7.3381233215332	-2.78154897689819	-0.152311727404594	0.168852210044861	0.00580774992704391
-3.55257058143616	-7.34468126296997	-2.77597761154175	-0.152207851409912	0.168790802359581	0.00585743365809321
-3.55604314804077	-7.36328649520874	-2.77535676956177	-0.152183204889297	0.168873518705368	0.00588674191385508
-3.57020950317383	-7.37899971008301	-2.76776671409607	-0.151934117078781	0.169016674160957	0.00591186340898275
-3.57918310165405	-7.38577604293823	-2.75923180580139	-0.151828899979591	0.168924286961555	0.00595458829775453
-3.57945418357849	-7.40574169158936	-2.76053524017334	-0.151761129498482	0.169024780392647	0.00602906523272395
-3.58834409713745	-7.42089080810547	-2.75197553634644	-0.151627153158188	0.169211536645889	0.00612579565495253
-3.60078835487366	-7.4348087310791	-2.73484325408936	-0.151562586426735	0.16915537416935	0.00619841832667589
-3.60932683944702	-7.44789981842041	-2.72156476974487	-0.151323258876801	0.169313818216324	0.00624242285266519
-3.61536550521851	-7.46543979644775	-2.71705675125122	-0.151280909776688	0.16922889649868	0.0063247443176806
-3.6244912147522	-7.47243452072144	-2.70708203315735	-0.15118396282196	0.169347673654556	0.00644968636333942
-3.62822246551514	-7.49004936218262	-2.69596815109253	-0.151025891304016	0.169378384947777	0.0064267423003912
-3.63562083244324	-7.50464296340942	-2.6820433139801	-0.151047736406326	0.169451743364334	0.00647075660526752
-3.64181232452393	-7.51304864883423	-2.66842770576477	-0.151010826230049	0.169438406825066	0.00659148907288909
-3.6443977355957	-7.53172397613525	-2.6526792049408	-0.150838151574135	0.169604554772377	0.00666859978809953
-3.65191626548767	-7.54690074920654	-2.63952660560608	-0.150709912180901	0.169580742716789	0.00671481946483254
-3.65624761581421	-7.55881118774414	-2.63124537467957	-0.150598436594009	0.169605657458305	0.00686369277536869
-3.66798734664917	-7.57424020767212	-2.62692213058472	-0.150326743721962	0.169656410813332	0.00690225418657064
-3.67103862762451	-7.59028053283691	-2.62054705619812	-0.15024721622467	0.16960608959198	0.00701175769791007
-3.6716730594635	-7.60176658630371	-2.60786175727844	-0.150114446878433	0.169687122106552	0.00714228535071015
-3.67726564407349	-7.61553382873535	-2.59644317626953	-0.149775460362434	0.169707641005516	0.00717962486669421
-3.6787588596344	-7.63416910171509	-2.58454918861389	-0.149678453803062	0.169749230146408	0.00723336171358824
-3.67707681655884	-7.64813089370728	-2.5833694934845	-0.149315357208252	0.169755980372429	0.00739025510847569
-3.67323613166809	-7.65718412399292	-2.56727528572083	-0.148997813463211	0.169878274202347	0.00754440808668733
-3.67525029182434	-7.67711162567139	-2.56681323051453	-0.148831874132156	0.16996394097805	0.00754133192822337
-3.66771364212036	-7.69099569320679	-2.55607795715332	-0.148725673556328	0.17012931406498	0.007677904330194
-3.66694974899292	-7.70424747467041	-2.54286527633667	-0.148386627435684	0.170233964920044	0.00784703996032476
-3.66879558563232	-7.71906232833862	-2.538818359375	-0.148279517889023	0.170231193304062	0.00801949668675661
-3.6598436832428	-7.73089742660522	-2.53136277198792	-0.14807166159153	0.170491248369217	0.00820124894380569
-3.66238808631897	-7.75172472000122	-2.51482439041138	-0.147879511117935	0.170647755265236	0.00838126335293055
-3.66540360450745	-7.76523208618164	-2.51045894622803	-0.147698372602463	0.170704826712608	0.00851412769407034
-3.65950226783752	-7.78464889526367	-2.50702452659607	-0.147553890943527	0.17087633907795	0.00873007066547871
-3.65912652015686	-7.8108434677124	-2.49367523193359	-0.147307440638542	0.171097934246063	0.00891066715121269
-3.65879130363464	-7.82661914825439	-2.4907443523407	-0.147088006138802	0.171176046133041	0.00912155862897635
-3.6552836894989	-7.8452672958374	-2.48264074325562	-0.146930694580078	0.171497255563736	0.00927938241511583
-3.65203046798706	-7.8690333366394	-2.47575783729553	-0.14684471487999	0.171861886978149	0.00935809314250946
-3.63533568382263	-7.88295459747314	-2.45091843605042	-0.14668034017086	0.172261372208595	0.00958795286715031
-3.63412427902222	-7.89270114898682	-2.44322204589844	-0.146403044462204	0.172581568360329	0.0097749512642622
-3.63835382461548	-7.92681074142456	-2.44680905342102	-0.14646603167057	0.172577500343323	0.0100986761972308
-3.62307691574097	-7.92565822601318	-2.42878270149231	-0.146360948681831	0.172871977090836	0.0103559289127588
-3.6191873550415	-7.94111156463623	-2.43231916427612	-0.146222099661827	0.172869995236397	0.010699006728828
-3.61884069442749	-7.95663404464722	-2.43143272399902	-0.14599871635437	0.173072651028633	0.0109741175547242
-3.58642315864563	-7.95675182342529	-2.4090359210968	-0.145933747291565	0.173358038067818	0.0111082587391138
-3.59129953384399	-7.96989154815674	-2.40455222129822	-0.145554766058922	0.173469930887222	0.0112763084471226
-3.56632995605469	-7.96991634368896	-2.37694716453552	-0.145435884594917	0.173619523644447	0.0114450929686427
-3.545654296875	-7.97444248199463	-2.36994886398315	-0.145333185791969	0.173777148127556	0.0116085577756166
-3.53015732765198	-7.98154878616333	-2.35293817520142	-0.145290121436119	0.173947408795357	0.0119418017566204
-3.50880026817322	-7.97130250930786	-2.33968806266785	-0.145038574934006	0.173928216099739	0.0121426740661263
-3.49101161956787	-7.96804141998291	-2.32552552223206	-0.145038351416588	0.173910140991211	0.0125922206789255
-3.47264695167542	-7.97012710571289	-2.31415247917175	-0.144890040159225	0.174064412713051	0.0128724239766598
-3.45559763908386	-7.969970703125	-2.29451727867126	-0.144645303487778	0.174062356352806	0.0131915733218193
-3.43766283988953	-7.96491622924805	-2.2745041847229	-0.144455969333649	0.173992872238159	0.0135226249694824
-3.42428088188171	-7.9659276008606	-2.26339793205261	-0.144311353564262	0.174042448401451	0.013733216561377
-3.40365314483643	-7.96492671966553	-2.2404191493988	-0.144235298037529	0.174039512872696	0.0139257945120335
-3.3910071849823	-7.96291494369507	-2.22678017616272	-0.144016996026039	0.174253866076469	0.0141687737777829
-3.37131381034851	-7.9503231048584	-2.21108198165894	-0.143971338868141	0.1741793602705	0.0143277011811733
-3.34589409828186	-7.9494047164917	-2.19638633728027	-0.143989264965057	0.174204498529434	0.0145525457337499
-3.32830476760864	-7.94756746292114	-2.1833291053772	-0.143812939524651	0.174235552549362	0.0147230485454202
-3.30638647079468	-7.93541097640991	-2.17067217826843	-0.143716186285019	0.174227222800255	0.0148897543549538
-3.28158473968506	-7.93295669555664	-2.15554547309875	-0.143610507249832	0.174303650856018	0.0150380432605743
-3.26289749145508	-7.92226552963257	-2.14537954330444	-0.143657818436623	0.17426909506321	0.0151135856285691
-3.22869896888733	-7.91203594207764	-2.12712025642395	-0.143569439649582	0.174372032284737	0.0152277443557978
-3.21101784706116	-7.90406799316406	-2.1108078956604	-0.143432155251503	0.174253404140472	0.0153464581817389
-3.18099689483643	-7.89210033416748	-2.09983015060425	-0.143346771597862	0.174253538250923	0.015445226803422
-3.15672087669373	-7.88778877258301	-2.08665752410889	-0.143385410308838	0.174294739961624	0.0156680010259151
-3.14343976974487	-7.88335084915161	-2.07304000854492	-0.143356457352638	0.174191236495972	0.0158525481820107
-3.11805701255798	-7.86976623535156	-2.06476950645447	-0.143332690000534	0.174118831753731	0.0159502886235714
-3.09494566917419	-7.86436080932617	-2.05697011947632	-0.14343149960041	0.174077346920967	0.0161266662180424
-3.07891726493835	-7.85477876663208	-2.05180597305298	-0.143347010016441	0.174108147621155	0.0161742120981216
-3.05847311019897	-7.83733463287354	-2.03479671478271	-0.143406763672829	0.173969224095345	0.0161981470882893
-3.0380585193634	-7.82912302017212	-2.03086853027344	-0.143542692065239	0.173994854092598	0.0161622855812311
-3.03196263313293	-7.82321119308472	-2.018226146698	-0.143547281622887	0.174017190933228	0.0161504987627268
-3.00901985168457	-7.80854463577271	-2.01210165023804	-0.143643200397491	0.173713952302933	0.0161836333572865
-2.99995231628418	-7.80097150802612	-2.0044686794281	-0.143679857254028	0.1737320125103	0.0161367077380419
-2.99085927009583	-7.79181289672852	-1.99571025371552	-0.14383228123188	0.173667788505554	0.0160898379981518
-2.97583937644959	-7.78147411346436	-1.98674154281616	-0.143977344036102	0.173593536019325	0.01612713560462
-2.97654819488525	-7.77464771270752	-1.98346507549286	-0.144042760133743	0.173449173569679	0.0160745307803154
-2.96812009811401	-7.76435089111328	-1.98545265197754	-0.144218668341637	0.173312723636627	0.015991747379303
-2.95174098014832	-7.7528510093689	-1.97462236881256	-0.144310861825943	0.173306569457054	0.0158659592270851
-2.94696688652039	-7.73923635482788	-1.95988118648529	-0.14444138109684	0.173272743821144	0.0156676042824984
-2.93973636627197	-7.72509765625	-1.95953130722046	-0.144586831331253	0.173062384128571	0.0154739115387201
-2.92688846588135	-7.71256256103516	-1.9567174911499	-0.144829779863358	0.172982931137085	0.0153217650949955
-2.92192268371582	-7.70126724243164	-1.94862878322601	-0.144872173666954	0.172944292426109	0.0151375215500593
-2.91994571685791	-7.6844596862793	-1.94605946540833	-0.145162597298622	0.172726973891258	0.0148876020684838
-2.90650701522827	-7.67069101333618	-1.95168960094452	-0.145469561219215	0.172628968954086	0.0146386353299022
-2.89838123321533	-7.66425228118896	-1.93818521499634	-0.145512223243713	0.172563344240189	0.0144779225811362
-2.87791872024536	-7.65414714813232	-1.93843114376068	-0.1458580493927	0.172293677926064	0.0144513631239533
-2.84250497817993	-7.66544389724731	-1.93890964984894	-0.146221771836281	0.171823054552078	0.0149758560582995
-2.83716130256653	-7.68064117431641	-1.94460201263428	-0.146303683519363	0.171488732099533	0.0155628863722086
-2.83630108833313	-7.68120431900024	-1.94840979576111	-0.146433860063553	0.171071067452431	0.0157411508262157
-2.8277280330658	-7.66271305084229	-1.93519842624664	-0.146673753857613	0.171053677797318	0.0155497444793582
-2.82519626617432	-7.64468955993652	-1.93047142028809	-0.146788984537125	0.170691281557083	0.0153087843209505
-2.81735920906067	-7.62030982971191	-1.92868387699127	-0.147044658660889	0.170502930879593	0.0149689959362149
-2.79916834831238	-7.60390186309814	-1.9152740240097	-0.147256642580032	0.170296296477318	0.0147181153297424
-2.79635167121887	-7.5919451713562	-1.9115002155304	-0.147501036524773	0.170171111822128	0.0145353265106678
-2.79953289031982	-7.57544422149658	-1.9024760723114	-0.147767469286919	0.169837489724159	0.0144585864618421
-2.78260159492493	-7.57064342498779	-1.90173327922821	-0.147988393902779	0.169655069708824	0.0144978240132332
-2.78472471237183	-7.56548261642456	-1.89715385437012	-0.148184880614281	0.169271364808083	0.014537101611495
-2.78816938400269	-7.54946041107178	-1.89136385917664	-0.148389860987663	0.168963983654976	0.0144684249535203
-2.77919459342957	-7.54099893569946	-1.88682126998901	-0.148632824420929	0.168695971369743	0.0144279599189758
-2.77046132087708	-7.53553533554077	-1.88129663467407	-0.148851037025452	0.168327301740646	0.0144748892635107
-2.77116298675537	-7.52352046966553	-1.87841296195984	-0.14903935790062	0.168047949671745	0.0144586740061641
-2.76421904563904	-7.50752878189087	-1.87106049060822	-0.149267837405205	0.167747348546982	0.0143687594681978
-2.76008558273315	-7.49729633331299	-1.85715568065643	-0.149410218000412	0.167429506778717	0.0143347084522247
-2.75968980789185	-7.4820384979248	-1.84165155887604	-0.149579003453255	0.16712574660778	0.0142194861546159
-2.74849414825439	-7.4691481590271	-1.83155000209808	-0.149879097938538	0.166865363717079	0.0140519700944424
-2.74220061302185	-7.45819091796875	-1.81727206707001	-0.149988397955894	0.166600525379181	0.0140231596305966
-2.72865700721741	-7.44923305511475	-1.7961517572403	-0.150324001908302	0.166203647851944	0.0140780676156282
-2.72204399108887	-7.4409327507019	-1.79038858413696	-0.150412246584892	0.165716409683228	0.0140972724184394
-2.71240735054016	-7.43000411987305	-1.78112864494324	-0.150608107447624	0.16545695066452	0.0141377216205001
-2.69544887542725	-7.41468477249146	-1.76815533638	-0.150694653391838	0.165101557970047	0.0141301974654198
-2.6776487827301	-7.41259860992432	-1.75469362735748	-0.150740087032318	0.164918050169945	0.0139964716508985
-2.67485213279724	-7.39772415161133	-1.74236834049225	-0.150766059756279	0.164776429533958	0.0140018025413156
-2.65854048728943	-7.37854957580566	-1.72352623939514	-0.15088152885437	0.164525017142296	0.0139084029942751
-2.63862490653992	-7.36935758590698	-1.7104434967041	-0.15106163918972	0.164242684841156	0.0138589534908533
-2.63274955749512	-7.35806941986084	-1.69540417194366	-0.151276230812073	0.1640615016222	0.013841675594449
-2.6180465221405	-7.33966207504272	-1.68512785434723	-0.15137405693531	0.163620308041573	0.0139241153374314
-2.59938764572144	-7.32482051849365	-1.67390608787537	-0.151574924588203	0.16332596540451	0.0138092571869493
-2.59046196937561	-7.31511878967285	-1.65546345710754	-0.151606440544128	0.162973910570145	0.0137664536014199
-2.57942986488342	-7.29870557785034	-1.65034580230713	-0.151728987693787	0.162495359778404	0.0137496972456574
-2.55605053901672	-7.28240299224854	-1.63420212268829	-0.151791676878929	0.162399396300316	0.0136038046330214
-2.55258512496948	-7.27457284927368	-1.60962331295013	-0.151826366782188	0.162241846323013	0.013560120947659
-2.54296016693115	-7.26541614532471	-1.60190808773041	-0.151798486709595	0.161725237965584	0.0135575877502561
-2.52539563179016	-7.25174903869629	-1.60371124744415	-0.151846468448639	0.16151162981987	0.0135283693671227
-2.50883674621582	-7.23752927780151	-1.58043396472931	-0.151928544044495	0.161366358399391	0.0135007463395596
-2.48889565467834	-7.22152614593506	-1.57183158397675	-0.151985853910446	0.161078229546547	0.0134719964116812
-2.4773736000061	-7.21531820297241	-1.56151568889618	-0.151933372020721	0.161065652966499	0.0134191503748298
-2.4737434387207	-7.22177743911743	-1.5439156293869	-0.152066722512245	0.160812988877296	0.0133592914789915
-2.46774911880493	-7.21838474273682	-1.54595696926117	-0.152021855115891	0.16065901517868	0.0134333791211247
-2.43872427940369	-7.19997644424438	-1.54444324970245	-0.152152836322784	0.160463005304337	0.0134527171030641
-2.41321206092834	-7.18720006942749	-1.53174197673798	-0.152336582541466	0.160433292388916	0.0133419819176197
-2.39871025085449	-7.17214441299438	-1.508385181427	-0.15236584842205	0.160397723317146	0.0132163912057877
-2.37699675559998	-7.17099332809448	-1.49459779262543	-0.152265340089798	0.160430610179901	0.0129297403618693
-2.37264084815979	-7.16865205764771	-1.48853814601898	-0.152123302221298	0.160311549901962	0.0128387520089746
-2.35697221755981	-7.1661810874939	-1.48391580581665	-0.152105107903481	0.160176694393158	0.0126704918220639
-2.33500504493713	-7.15881729125977	-1.48142826557159	-0.152286127209663	0.160234868526459	0.0126495622098446
-2.32213306427002	-7.15765953063965	-1.46599674224854	-0.152320176362991	0.160288110375404	0.0126275802031159
-2.30318808555603	-7.14311552047729	-1.45736944675446	-0.152383476495743	0.16003555059433	0.0124072944745421
-2.28808975219727	-7.14603233337402	-1.4545487165451	-0.152313724160194	0.160137429833412	0.0122565999627113
-2.28298473358154	-7.14562940597534	-1.4490772485733	-0.152341932058334	0.160037711262703	0.0120700551196933
-2.26697969436646	-7.13812208175659	-1.44201409816742	-0.152354180812836	0.159843906760216	0.0118629317730665
-2.25135231018066	-7.13098382949829	-1.43713819980621	-0.152571842074394	0.159914270043373	0.0115996524691582
-2.24233937263489	-7.12891721725464	-1.42992758750916	-0.152392670512199	0.159854352474213	0.0112961605191231
-2.23486638069153	-7.12070083618164	-1.43340265750885	-0.152339816093445	0.159694537520409	0.0110008493065834
-2.21932744979858	-7.12161493301392	-1.43058788776398	-0.152515694499016	0.159714803099632	0.010721686296165
-2.21636343002319	-7.11376285552979	-1.41697514057159	-0.15246619284153	0.159635454416275	0.0105052953585982
-2.20783257484436	-7.10725545883179	-1.41588640213013	-0.152536883950233	0.159539505839348	0.010159426368773
-2.20102906227112	-7.10110330581665	-1.4153174161911	-0.152811527252197	0.159354642033577	0.00993010774254799
-2.2000789642334	-7.09111881256104	-1.40590667724609	-0.152737945318222	0.159298956394196	0.00962569005787373
-2.19008350372314	-7.08065557479858	-1.40552079677582	-0.152834251523018	0.158945813775063	0.00932370126247406
-2.18006420135498	-7.07092952728271	-1.40295469760895	-0.152871996164322	0.158801898360252	0.00905274692922831
-2.18528819084167	-7.07019329071045	-1.39066183567047	-0.152878120541573	0.158569276332855	0.00877134222537279
-2.18010091781616	-7.05470657348633	-1.39320647716522	-0.152950033545494	0.158189356327057	0.00855899881571531
-2.16937398910522	-7.04685592651367	-1.38356161117554	-0.153022289276123	0.157958135008812	0.0082740131765604
-2.16729807853699	-7.04227447509766	-1.37524104118347	-0.153003752231598	0.157663688063622	0.0080565856769681
-2.1681706905365	-7.03540134429932	-1.37163817882538	-0.153037562966347	0.157244741916656	0.00781269650906324
-2.15492415428162	-7.02223920822144	-1.36250054836273	-0.153239220380783	0.156952902674675	0.0076574394479394
-2.15399837493896	-7.01380634307861	-1.35305523872375	-0.153093531727791	0.156564205884933	0.00762666342779994
-2.14478206634521	-7.00419235229492	-1.34633779525757	-0.15324929356575	0.156262531876564	0.00735650304704905
-2.13521909713745	-6.99190807342529	-1.33013916015625	-0.153391733765602	0.155923098325729	0.00736652407795191
-2.12889623641968	-6.98171615600586	-1.31608593463898	-0.153356850147247	0.155709981918335	0.00723951077088714
-2.11788630485535	-6.97972297668457	-1.29654574394226	-0.153579995036125	0.15546515583992	0.00698728719726205
-2.13877034187317	-6.974045753479	-1.29368674755096	-0.153435289859772	0.154930949211121	0.0069049084559083
-2.13690948486328	-6.95975923538208	-1.30135774612427	-0.153546497225761	0.154368057847023	0.00681536784395576
-2.11083841323853	-6.94540786743164	-1.28923165798187	-0.15389595925808	0.153985038399696	0.00672435667365789
[truncated: 7,239 more rows]
