# Supplementary material for: Identification of Haptic Based Guiding Using Hard Reins
Source: PLoS One. 2015 Jul 22;10(7):e0132020. doi: 10.1371/journal.pone.0132020 (PMC4511788; doi:10.1371/journal.pone.0132020)
Supplement: S6 File — (ZIP) [file pone.0132020.s006.zip › Exp2_ForceData2/Subject10/path1/T9.csv]

Force X (N)	Force Y (N)	Force Z (N)	Torque X (N-m)	Torque Y (N-m)	Torque Z (N-m)	Frequency = 10000	Averaging Level = 16	F/T Serial Number = FT11772	Time Started = 19/02/2013 17:50:29
-4.79898738861084	-6.93036031723022	-0.930348038673401	-0.119489721953869	0.143350258469582	0.0125280804932117
-4.80164861679077	-6.93340015411377	-0.925015687942505	-0.119346857070923	0.143389284610748	0.012535585090518
-4.80457162857056	-6.93049764633179	-0.925223171710968	-0.119408696889877	0.143337920308113	0.0125138545408845
-4.79547452926636	-6.92931795120239	-0.928465962409973	-0.119590975344181	0.143498584628105	0.0124558098614216
-4.80315589904785	-6.92789554595947	-0.927847146987915	-0.119438357651234	0.143393144011497	0.0124923558905721
-4.80143404006958	-6.92928743362427	-0.927603602409363	-0.119630344212055	0.143382921814919	0.0123857343569398
-4.79798603057861	-6.92384338378906	-0.926862955093384	-0.119599722325802	0.143479809165001	0.0124153541401029
-4.80080413818359	-6.92353296279907	-0.934180855751038	-0.119453556835651	0.143543377518654	0.0124447038397193
-4.8046612739563	-6.92329978942871	-0.922324120998383	-0.119593523442745	0.143433913588524	0.0123971253633499
-4.80010223388672	-6.92303371429443	-0.925928950309753	-0.119646541774273	0.14353683590889	0.0124251144006848
-4.80732679367065	-6.92203521728516	-0.929916739463806	-0.119476526975632	0.143546909093857	0.0123657984659076
-4.80142402648926	-6.92281913757324	-0.929800510406494	-0.119620896875858	0.143464460968971	0.0122542455792427
-4.80686902999878	-6.91912698745728	-0.925375699996948	-0.119628846645355	0.143553182482719	0.0123450569808483
-4.80562305450439	-6.92101621627808	-0.925138354301453	-0.119545742869377	0.143529742956161	0.0122403530403972
-4.8083872795105	-6.92162656784058	-0.924687385559082	-0.119648717343807	0.143492832779884	0.0121541973203421
-4.80665588378906	-6.91619300842285	-0.926516354084015	-0.119610793888569	0.143526285886765	0.012177262455225
-4.81134033203125	-6.91930103302002	-0.926299810409546	-0.119549833238125	0.143541678786278	0.0121236210688949
-4.80911064147949	-6.91932725906372	-0.921833515167236	-0.119563490152359	0.143560215830803	0.0121139474213123
-4.81145620346069	-6.91628265380859	-0.927373349666595	-0.119608938694	0.143472939729691	0.012131080031395
-4.80862092971802	-6.91737508773804	-0.936486780643463	-0.119509592652321	0.143490567803383	0.0121104456484318
-4.81135511398315	-6.92448425292969	-0.925247728824615	-0.11952381581068	0.143553346395493	0.0120521206408739
-4.81520843505859	-6.91907787322998	-0.927714049816132	-0.119442589581013	0.143424481153488	0.0120705319568515
-4.81197547912598	-6.91695642471313	-0.935664534568787	-0.119484595954418	0.143478900194168	0.0120714884251356
-4.81816148757935	-6.92589521408081	-0.935727536678314	-0.119442820549011	0.143530830740929	0.0120190586894751
-4.82081747055054	-6.91959714889526	-0.929882228374481	-0.119446530938148	0.143432527780533	0.0119742937386036
-4.81631803512573	-6.9195122718811	-0.937810480594635	-0.11935718357563	0.14345571398735	0.0119027802720666
-4.8192777633667	-6.92309522628784	-0.93229866027832	-0.119372069835663	0.143443644046783	0.0119414180517197
-4.82291126251221	-6.92104768753052	-0.932166397571564	-0.119365409016609	0.143397212028503	0.0118761863559484
-4.82082271575928	-6.91744709014893	-0.938556373119354	-0.119307622313499	0.143447935581207	0.011834523640573
-4.82200050354004	-6.92457246780396	-0.931397616863251	-0.119285017251968	0.143421649932861	0.011818558908999
-4.82962703704834	-6.92214870452881	-0.93523508310318	-0.119298756122589	0.143392235040665	0.0117743406444788
-4.82460689544678	-6.92278957366943	-0.933084666728973	-0.119290269911289	0.143411636352539	0.0116614745929837
-4.83105564117432	-6.92060518264771	-0.935840249061584	-0.119244985282421	0.14344085752964	0.011668773368001
-4.83548450469971	-6.92117309570313	-0.932914137840271	-0.119252398610115	0.14337395131588	0.0115613527595997
-4.83436107635498	-6.92451095581055	-0.938638389110565	-0.119296416640282	0.143472418189049	0.0115238595753908
-4.83877992630005	-6.92875146865845	-0.937427222728729	-0.119140625	0.143419340252876	0.0114726396277547
-4.83835411071777	-6.92600440979004	-0.937186181545258	-0.119180731475353	0.143315210938454	0.011353868059814
-4.84129810333252	-6.92426872253418	-0.936433434486389	-0.119250014424324	0.143438637256622	0.0113686509430408
-4.84343147277832	-6.92570209503174	-0.938092052936554	-0.119123131036758	0.143428683280945	0.0112858153879642
-4.84443044662476	-6.92630290985107	-0.945220649242401	-0.119110472500324	0.143365502357483	0.0112292850390077
-4.84242630004883	-6.92566108703613	-0.94370836019516	-0.119101993739605	0.143424078822136	0.0112694818526506
-4.84513759613037	-6.92422676086426	-0.952742099761963	-0.11905575543642	0.143365651369095	0.0112619437277317
-4.84427452087402	-6.92861175537109	-0.948173701763153	-0.119114205241203	0.143397644162178	0.0112250922247767
-4.8487982749939	-6.92413759231567	-0.944432854652405	-0.119050525128841	0.143296524882317	0.0112087139859796
-4.84446668624878	-6.92546081542969	-0.948211133480072	-0.118974693119526	0.14331790804863	0.0111745558679104
-4.8452730178833	-6.93080377578735	-0.941185116767883	-0.119119942188263	0.143338814377785	0.0111303022131324
-4.84893417358398	-6.9239239692688	-0.946705460548401	-0.11901081353426	0.143376618623734	0.0111194150522351
-4.84129667282104	-6.92213344573975	-0.949785232543945	-0.119132839143276	0.143373906612396	0.0110783251002431
-4.84580087661743	-6.9251070022583	-0.951768577098846	-0.119073256850243	0.143371433019638	0.0111522600054741
-4.84917831420898	-6.9206075668335	-0.94429749250412	-0.119129665195942	0.143358841538429	0.0111283240839839
-4.84268522262573	-6.92435359954834	-0.947997450828552	-0.11918143928051	0.14341726899147	0.0110531505197287
-4.84540176391602	-6.92514991760254	-0.947579026222229	-0.119181007146835	0.143457338213921	0.0111694484949112
-4.84419536590576	-6.92257976531982	-0.947250008583069	-0.119250148534775	0.143428578972816	0.0110972039401531
-4.84132528305054	-6.92319822311401	-0.944923043251038	-0.119377128779888	0.143527895212173	0.0111676612868905
-4.8452353477478	-6.92582273483276	-0.938329041004181	-0.11927092820406	0.143506422638893	0.0111328680068254
-4.84167909622192	-6.92121410369873	-0.937981426715851	-0.119366079568863	0.143455520272255	0.0111153610050678
-4.83920955657959	-6.92217493057251	-0.936484754085541	-0.119485840201378	0.143597111105919	0.0111958365887403
-4.84117889404297	-6.92478656768799	-0.936491250991821	-0.119460426270962	0.143663987517357	0.011140089482069
-4.84306383132935	-6.92528486251831	-0.941080689430237	-0.119553610682487	0.143660038709641	0.0111425956711173
-4.84204959869385	-6.92200040817261	-0.940375924110413	-0.119612671434879	0.143745675683022	0.0111975641921163
-4.84199094772339	-6.92706775665283	-0.933300077915192	-0.119594380259514	0.143665298819542	0.0111628510057926
-4.84120225906372	-6.93029737472534	-0.939940452575684	-0.119722872972488	0.143796756863594	0.0111835962161422
-4.84467554092407	-6.92781114578247	-0.929563820362091	-0.119819954037666	0.143720254302025	0.0112096173688769
-4.83910799026489	-6.92694520950317	-0.940830886363983	-0.119741678237915	0.143768727779388	0.0112176155671477
-4.84117937088013	-6.93186807632446	-0.939453542232513	-0.119941614568233	0.143804743885994	0.0112281963229179
-4.84216785430908	-6.92771196365356	-0.936146557331085	-0.119881801307201	0.143784627318382	0.0112269064411521
-4.83670139312744	-6.92466688156128	-0.939045071601868	-0.119877323508263	0.14385624229908	0.0112297888845205
-4.83340454101563	-6.93089818954468	-0.941845536231995	-0.119896210730076	0.143767908215523	0.0113335717469454
-4.83778619766235	-6.92690467834473	-0.941061794757843	-0.119942300021648	0.143811568617821	0.0114164836704731
-4.82844209671021	-6.92423248291016	-0.943005502223969	-0.11992608755827	0.14380607008934	0.0113841854035854
-4.82656097412109	-6.92755126953125	-0.942991733551025	-0.119996473193169	0.143838629126549	0.0114866634830832
-4.83093118667603	-6.92258405685425	-0.944342494010925	-0.119896285235882	0.143763110041618	0.0115347635000944
-4.82335090637207	-6.9221887588501	-0.94557774066925	-0.120053604245186	0.143833667039871	0.0115441912785172
-4.82133626937866	-6.92143678665161	-0.942079246044159	-0.120031982660294	0.143892750144005	0.011643729172647
-4.82306337356567	-6.9157977104187	-0.940985560417175	-0.12003618478775	0.143855825066566	0.0117258178070188
-4.81046915054321	-6.91728496551514	-0.945283174514771	-0.120126157999039	0.143872007727623	0.0117645673453808
-4.81525182723999	-6.91928625106812	-0.935258328914642	-0.120095431804657	0.143942818045616	0.0118404254317284
-4.81072282791138	-6.91346120834351	-0.9385666847229	-0.12008273601532	0.143845319747925	0.0119161438196898
-4.80486869812012	-6.91499996185303	-0.938321590423584	-0.120256252586842	0.144031777977943	0.0120084891095757
-4.80442714691162	-6.91610622406006	-0.93677020072937	-0.120222494006157	0.144030898809433	0.0120642296969891
-4.80362272262573	-6.90935182571411	-0.936043798923492	-0.120233729481697	0.143898516893387	0.0120760872960091
-4.79525852203369	-6.91063356399536	-0.940135598182678	-0.120388396084309	0.144056424498558	0.0121708512306213
-4.80087900161743	-6.9097695350647	-0.933835089206696	-0.120267525315285	0.144043639302254	0.0122819114476442
-4.79461002349854	-6.90975856781006	-0.935619592666626	-0.12029393017292	0.143942505121231	0.0122898695990443
-4.79032278060913	-6.90800714492798	-0.937873780727386	-0.120378471910954	0.144095584750175	0.0123606715351343
-4.79095029830933	-6.90850973129272	-0.937402844429016	-0.120273061096668	0.144033715128899	0.0124625274911523
-4.79519653320313	-6.90838384628296	-0.934013068675995	-0.120380476117134	0.144081920385361	0.0124806920066476
-4.78443145751953	-6.90508699417114	-0.932851374149323	-0.12042198330164	0.144063994288445	0.0125225884839892
-4.78578090667725	-6.90504884719849	-0.936261177062988	-0.120341263711452	0.14404284954071	0.012577491812408
-4.78528547286987	-6.91066694259644	-0.934012353420258	-0.120479203760624	0.144012242555618	0.0125012351199985
-4.7871789932251	-6.90670394897461	-0.934361755847931	-0.120429277420044	0.144119769334793	0.0126174222677946
-4.78268432617188	-6.90517854690552	-0.932272434234619	-0.12047766149044	0.144081428647041	0.0126203261315823
-4.78158569335938	-6.90984296798706	-0.935359656810761	-0.120494902133942	0.144164443016052	0.0126405917108059
-4.78689861297607	-6.90606451034546	-0.931267619132996	-0.120464891195297	0.144087180495262	0.012688409537077
-4.7798810005188	-6.9080605506897	-0.931585311889648	-0.120519325137138	0.14410787820816	0.0126148173585534
-4.78515434265137	-6.91160726547241	-0.931400239467621	-0.120478510856628	0.144184678792953	0.012670649215579
-4.78413677215576	-6.90962982177734	-0.937376797199249	-0.120403677225113	0.144087627530098	0.0126157589256763
-4.78384351730347	-6.91253900527954	-0.935861229896545	-0.12058761715889	0.144127294421196	0.0126312458887696
-4.78629112243652	-6.91506385803223	-0.932531476020813	-0.120402723550797	0.144189745187759	0.0126124937087297
-4.78729629516602	-6.91164350509644	-0.935479044914246	-0.120358318090439	0.144040867686272	0.0125683667138219
-4.78269338607788	-6.91264343261719	-0.947659254074097	-0.120399624109268	0.144104897975922	0.0125794298946857
-4.78714036941528	-6.9155855178833	-0.946216762065887	-0.120352059602737	0.144088327884674	0.012650853022933
-4.78850317001343	-6.91313505172729	-0.948391258716583	-0.120301902294159	0.144030138850212	0.0125142885372043
-4.78601408004761	-6.91414451599121	-0.950081944465637	-0.120372593402863	0.144019171595573	0.0124971503391862
-4.79090404510498	-6.91353273391724	-0.947507083415985	-0.120248429477215	0.144091442227364	0.0125328740105033
-4.7955322265625	-6.91256427764893	-0.950800836086273	-0.120184898376465	0.143907129764557	0.0124981859698892
-4.78615427017212	-6.91218757629395	-0.960592865943909	-0.120246462523937	0.144036710262299	0.0124149229377508
-4.79283761978149	-6.91411781311035	-0.955015361309052	-0.120158538222313	0.143903389573097	0.0124056590721011
-4.79668712615967	-6.91383218765259	-0.96247661113739	-0.120155312120914	0.143921911716461	0.0123878978192806
-4.79223299026489	-6.90941858291626	-0.95476496219635	-0.120244339108467	0.14396633207798	0.0122690703719854
-4.79473257064819	-6.91105079650879	-0.959845185279846	-0.120137996971607	0.143880099058151	0.0123474271968007
-4.80073261260986	-6.91126871109009	-0.965183973312378	-0.120203971862793	0.143865898251534	0.0122422203421593
-4.79384279251099	-6.90991926193237	-0.964272797107697	-0.120194643735886	0.143954366445541	0.0122050130739808
-4.80123472213745	-6.91061973571777	-0.963139176368713	-0.1200997158885	0.143878161907196	0.0122403707355261
-4.79999732971191	-6.9074330329895	-0.971471428871155	-0.12013840675354	0.143867000937462	0.0121124032884836
-4.79819917678833	-6.90642929077148	-0.962766766548157	-0.120252400636673	0.143872812390327	0.0121847651898861
-4.7993597984314	-6.9067440032959	-0.969397902488709	-0.120018720626831	0.143857523798943	0.0121602360159159
-4.80153560638428	-6.9091649055481	-0.969901442527771	-0.120244473218918	0.143790662288666	0.0120676113292575
-4.79851627349854	-6.90696334838867	-0.968769431114197	-0.120252050459385	0.143862351775169	0.0121664255857468
-4.79749870300293	-6.90457677841187	-0.962648332118988	-0.120148964226246	0.143862098455429	0.0120440544560552
-4.79725933074951	-6.91130447387695	-0.97122448682785	-0.120201401412487	0.14394748210907	0.0120600303635001
-4.80004167556763	-6.9028205871582	-0.965583205223084	-0.120174564421177	0.143864139914513	0.0120712015777826
-4.79531192779541	-6.90553426742554	-0.966516435146332	-0.120185524225235	0.143829345703125	0.0120209883898497
-4.79840517044067	-6.90703439712524	-0.972204744815826	-0.120211616158485	0.14396233856678	0.0119992336258292
-4.80402946472168	-6.90517330169678	-0.971389651298523	-0.120127484202385	0.143806502223015	0.0120106246322393
-4.7941689491272	-6.90224313735962	-0.972825586795807	-0.120192751288414	0.143850773572922	0.011988609097898
-4.80212593078613	-6.90987634658813	-0.968815386295319	-0.120096743106842	0.143861725926399	0.0119844460859895
-4.80211734771729	-6.903724193573	-0.969759881496429	-0.120154201984406	0.143793866038322	0.0119710015133023
-4.79791259765625	-6.90147542953491	-0.971971273422241	-0.120199434459209	0.143868297338486	0.0119494749233127
-4.7985315322876	-6.90416955947876	-0.966192483901978	-0.120079450309277	0.14385849237442	0.0119897034019232
-4.80603218078613	-6.90294551849365	-0.969492435455322	-0.120142169296741	0.143823221325874	0.0119852824136615
-4.79545259475708	-6.89951515197754	-0.969936072826386	-0.120208643376827	0.143892124295235	0.0119112962856889
-4.79885101318359	-6.90488147735596	-0.960981786251068	-0.120086014270782	0.14385575056076	0.0120333041995764
-4.79773283004761	-6.89900636672974	-0.966024041175842	-0.120158061385155	0.143816277384758	0.0119871618226171
-4.79214477539063	-6.90026617050171	-0.965175211429596	-0.120170682668686	0.143849268555641	0.0120122265070677
-4.79422235488892	-6.90014171600342	-0.970221936702728	-0.120098114013672	0.143845528364182	0.0121117951348424
-4.79358530044556	-6.89918375015259	-0.959924697875977	-0.120181486010551	0.143796607851982	0.0121046882122755
-4.78748655319214	-6.90014457702637	-0.96348249912262	-0.120253436267376	0.143839493393898	0.0121659999713302
-4.79056835174561	-6.90039110183716	-0.960835874080658	-0.120183132588863	0.143882438540459	0.0122338021174073
-4.78875112533569	-6.8987774848938	-0.958264112472534	-0.120229758322239	0.143852695822716	0.0122522274032235
-4.78216934204102	-6.90020751953125	-0.958938837051392	-0.120237588882446	0.143872827291489	0.0122697418555617
-4.78229665756226	-6.89917135238647	-0.961908578872681	-0.12008448690176	0.143868625164032	0.0124096181243658
-4.78090524673462	-6.89997434616089	-0.955670595169067	-0.120201930403709	0.143767118453979	0.0123737957328558
-4.7772970199585	-6.89764928817749	-0.958318471908569	-0.120285749435425	0.143905505537987	0.0124758007004857
-4.78186225891113	-6.90246391296387	-0.957591533660889	-0.120151363313198	0.143938809633255	0.0125128151848912
-4.776291847229	-6.89858961105347	-0.954458475112915	-0.120242081582546	0.14386773109436	0.0125158820301294
-4.77395868301392	-6.90020704269409	-0.949639856815338	-0.120266921818256	0.143878564238548	0.0125890364870429
-4.77561044692993	-6.89999437332153	-0.95652848482132	-0.120185479521751	0.143872424960136	0.012597587890923
-4.77353143692017	-6.89953660964966	-0.956238746643066	-0.120281256735325	0.143859997391701	0.0126231778413057
-4.77228164672852	-6.89818477630615	-0.956911861896515	-0.120167568325996	0.143908739089966	0.0127022946253419
-4.77131223678589	-6.89907693862915	-0.96168839931488	-0.120308749377728	0.143773689866066	0.0127386981621385
-4.77037191390991	-6.90585374832153	-0.964216113090515	-0.120273873209953	0.143860191106796	0.0126962643116713
-4.77457189559937	-6.89980030059814	-0.952491641044617	-0.120231717824936	0.143734380602837	0.0127482274547219
-4.76669836044312	-6.89931297302246	-0.963916540145874	-0.120123520493507	0.143772631883621	0.0126722929999232
-4.7694034576416	-6.90298938751221	-0.958734571933746	-0.120245724916458	0.143763780593872	0.0127160148695111
-4.77251434326172	-6.89736223220825	-0.962883710861206	-0.120155341923237	0.143768295645714	0.0127549329772592
-4.76679611206055	-6.89700078964233	-0.963893115520477	-0.120134897530079	0.143763959407806	0.0127155371010303
-4.76755857467651	-6.90232133865356	-0.963032186031342	-0.120141841471195	0.143785163760185	0.0127994464710355
-4.77013111114502	-6.89703989028931	-0.965697944164276	-0.120114646852016	0.143752545118332	0.0127893052995205
-4.76279067993164	-6.90017890930176	-0.967476665973663	-0.120144292712212	0.143722727894783	0.0127573860809207
-4.76831197738647	-6.90221166610718	-0.966462552547455	-0.120094448328018	0.143724486231804	0.0128275426104665
-4.76777744293213	-6.89971399307251	-0.965134978294373	-0.120095886290073	0.143596768379211	0.0127510465681553
-4.76457595825195	-6.90101957321167	-0.965384542942047	-0.12019707262516	0.143797755241394	0.0128116318956017
-4.76956701278687	-6.90432929992676	-0.964993834495544	-0.120042033493519	0.143772944808006	0.0127900307998061
-4.76527404785156	-6.90047168731689	-0.970163643360138	-0.120046451687813	0.143598064780235	0.0127153564244509
-4.76573514938354	-6.90318536758423	-0.967136740684509	-0.120159350335598	0.143736496567726	0.012770283035934
-4.76989269256592	-6.90571641921997	-0.965985476970673	-0.120019555091858	0.143754824995995	0.0126770343631506
-4.76817750930786	-6.9048171043396	-0.973348259925842	-0.120005458593369	0.143649071455002	0.0126626584678888
-4.76977586746216	-6.90349340438843	-0.974965393543243	-0.12008648365736	0.143735483288765	0.0126710291951895
-4.77416276931763	-6.90533447265625	-0.972932994365692	-0.119938634335995	0.143642634153366	0.0126258572563529
-4.77130651473999	-6.90876150131226	-0.97844797372818	-0.120047129690647	0.143619552254677	0.0125764794647694
-4.77414226531982	-6.90791702270508	-0.974035799503326	-0.119952984154224	0.143617242574692	0.0125577636063099
-4.77600193023682	-6.90511512756348	-0.977247476577759	-0.119765676558018	0.143556907773018	0.0125406533479691
-4.77809381484985	-6.9100227355957	-0.975618124008179	-0.119917005300522	0.143541350960732	0.012452183291316
-4.77829933166504	-6.90571165084839	-0.977961480617523	-0.119802318513393	0.143574237823486	0.0124223763123155
-4.77441835403442	-6.911048412323	-0.983756005764008	-0.119783483445644	0.143446698784828	0.0124071771278977
-4.7776198387146	-6.91250944137573	-0.98526006937027	-0.119787812232971	0.14350388944149	0.0123343300074339
-4.78530311584473	-6.91146898269653	-0.984129071235657	-0.11973237991333	0.143461614847183	0.0123572116717696
-4.77888202667236	-6.91098356246948	-0.986097872257233	-0.119687795639038	0.143486425280571	0.0122570088133216
-4.78208017349243	-6.91177558898926	-0.988438665866852	-0.119662545621395	0.143401369452477	0.0122505454346538
-4.78516387939453	-6.90902090072632	-0.99323707818985	-0.119579143822193	0.143420502543449	0.012236537411809
-4.78270483016968	-6.90974950790405	-0.99305659532547	-0.119633130729198	0.143393114209175	0.0121939554810524
-4.7818546295166	-6.91188955307007	-0.995987415313721	-0.119508042931557	0.143361449241638	0.0121435960754752
-4.78867721557617	-6.90637874603271	-0.995381534099579	-0.119507655501366	0.143259793519974	0.0121326465159655
-4.78120708465576	-6.90985488891602	-1.00148189067841	-0.119481176137924	0.14322966337204	0.0121008167043328
-4.78708505630493	-6.91081237792969	-0.99611508846283	-0.11942283809185	0.143215924501419	0.012079088948667
-4.78802251815796	-6.90558052062988	-1.0054030418396	-0.119277358055115	0.143102377653122	0.0120178172364831
-4.78504419326782	-6.90798664093018	-1.0001448392868	-0.119423747062683	0.143177255988121	0.0120041165500879
-4.7847957611084	-6.90978097915649	-0.999230742454529	-0.119272105395794	0.14314840734005	0.0119655719026923
-4.79150915145874	-6.9045581817627	-1.00050783157349	-0.119185402989388	0.143044292926788	0.0118741989135742
-4.78480005264282	-6.90637016296387	-1.00818943977356	-0.119247026741505	0.143060192465782	0.0118944933637977
-4.79229688644409	-6.90487432479858	-1.00595712661743	-0.119046598672867	0.143069699406624	0.0118728019297123
-4.79074335098267	-6.90709495544434	-1.01255714893341	-0.118995070457458	0.142948135733604	0.0117667652666569
-4.78883409500122	-6.90351009368896	-1.01670444011688	-0.119000643491745	0.142941296100616	0.0117692500352859
-4.79270696640015	-6.90608024597168	-1.01421785354614	-0.118832685053349	0.142880156636238	0.0117505025118589
-4.7955904006958	-6.90489101409912	-1.01537358760834	-0.118895880877972	0.142887607216835	0.0116222575306892
-4.79106712341309	-6.90130758285522	-1.01877641677856	-0.118810743093491	0.142828762531281	0.0116352643817663
-4.79271125793457	-6.89846420288086	-1.01727700233459	-0.118690438568592	0.142733410000801	0.0115841953083873
-4.79454183578491	-6.90299558639526	-1.01878869533539	-0.118672080338001	0.142724350094795	0.0115028982982039
-4.79713869094849	-6.89965867996216	-1.02219498157501	-0.118639849126339	0.142701476812363	0.0115602761507034
-4.79431343078613	-6.89739179611206	-1.03011393547058	-0.118598900735378	0.142725005745888	0.0114744612947106
-4.79479360580444	-6.90555143356323	-1.03050529956818	-0.118564166128635	0.142700806260109	0.0114112589508295
-4.80121994018555	-6.89747333526611	-1.02782273292542	-0.118528194725513	0.142556399106979	0.0114205619320273
-4.79615354537964	-6.89941644668579	-1.02978575229645	-0.118554078042507	0.142631858587265	0.0113907475024462
-4.799156665802	-6.90016984939575	-1.02922010421753	-0.118465654551983	0.142635479569435	0.0113467518240213
-4.80020618438721	-6.90020036697388	-1.0350513458252	-0.118446283042431	0.142525941133499	0.011319694109261
-4.79828119277954	-6.89628601074219	-1.03502476215363	-0.118523724377155	0.142601311206818	0.0113534405827522
-4.80022764205933	-6.89823293685913	-1.03347051143646	-0.118386849761009	0.142506629228592	0.0112871378660202
-4.79787969589233	-6.90065765380859	-1.03689301013947	-0.118404611945152	0.142543613910675	0.0112615851685405
-4.80147218704224	-6.89721393585205	-1.03609824180603	-0.118371680378914	0.142497286200523	0.0112511813640594
-4.80012989044189	-6.89698076248169	-1.04220831394196	-0.118306294083595	0.142402559518814	0.0112322643399239
-4.80244922637939	-6.90390157699585	-1.03654336929321	-0.118383646011353	0.142434567213058	0.0111331082880497
-4.80603122711182	-6.89875078201294	-1.03877258300781	-0.118274316191673	0.142435938119888	0.011169545352459
-4.80278301239014	-6.8981556892395	-1.03981184959412	-0.118212006986141	0.142439097166061	0.0111096380278468
-4.80145931243896	-6.89916896820068	-1.04581236839294	-0.118147030472755	0.14236643910408	0.0111573757603765
-4.8084921836853	-6.89547300338745	-1.04755806922913	-0.118147641420364	0.142288073897362	0.0111153591424227
-4.80413866043091	-6.89980316162109	-1.04901123046875	-0.118140026926994	0.142344757914543	0.0111351376399398
-4.80600881576538	-6.89613485336304	-1.04695498943329	-0.118063785135746	0.142298385500908	0.0111584756523371
-4.80607461929321	-6.89802694320679	-1.04492139816284	-0.118119455873966	0.142132580280304	0.0110322684049606
-4.80163812637329	-6.89709901809692	-1.05092775821686	-0.118120074272156	0.142252445220947	0.0110638365149498
-4.80640125274658	-6.89834070205688	-1.04815781116486	-0.117944277822971	0.142225220799446	0.011109602637589
-4.80274772644043	-6.8977165222168	-1.04972469806671	-0.118045873939991	0.142125993967056	0.0110481726005673
-4.8039698600769	-6.89335250854492	-1.05466139316559	-0.117969401180744	0.142176374793053	0.0111283101141453
-4.80084657669067	-6.89591836929321	-1.05517244338989	-0.117852866649628	0.142084345221519	0.0111538404598832
-4.80409669876099	-6.89900636672974	-1.05668258666992	-0.117947764694691	0.142133295536041	0.0111630782485008
-4.80066251754761	-6.89723920822144	-1.05687773227692	-0.117727525532246	0.141968443989754	0.0112451240420341
-4.79635000228882	-6.89748811721802	-1.05925393104553	-0.117770671844482	0.141988322138786	0.0112389018759131
-4.796799659729	-6.89923334121704	-1.05340492725372	-0.117684960365295	0.141984552145004	0.0113262040540576
-4.79524278640747	-6.89676189422607	-1.06125521659851	-0.117692597210407	0.141834557056427	0.0112767731770873
-4.79014158248901	-6.89727640151978	-1.06272029876709	-0.117654249072075	0.141820013523102	0.0113799786195159
-4.79210233688354	-6.89670181274414	-1.06859040260315	-0.117412231862545	0.141878560185432	0.0114495782181621
-4.7879581451416	-6.89888381958008	-1.06751120090485	-0.11746746301651	0.141713529825211	0.0114584565162659
-4.78531169891357	-6.89791536331177	-1.07036185264587	-0.117434605956078	0.141702517867088	0.0116406418383121
-4.77899408340454	-6.89679861068726	-1.07122337818146	-0.117275580763817	0.141678333282471	0.0116635039448738
-4.77561140060425	-6.9027624130249	-1.08133161067963	-0.117249995470047	0.141571462154388	0.0117789832875133
-4.77137422561646	-6.89364957809448	-1.08027911186218	-0.117096744477749	0.141430929303169	0.0118945743888617
-4.75904130935669	-6.89886522293091	-1.09004783630371	-0.117012396454811	0.141281455755234	0.0120956907048821
-4.75860691070557	-6.89907598495483	-1.09040653705597	-0.11672231554985	0.141277432441711	0.0123520009219646
-4.74663257598877	-6.89666652679443	-1.10223042964935	-0.116690464317799	0.141074135899544	0.0125242630019784
-4.7320442199707	-6.89842224121094	-1.10780429840088	-0.116545632481575	0.140956193208694	0.0127684576436877
-4.72144031524658	-6.89403581619263	-1.11921167373657	-0.116211287677288	0.140754759311676	0.0131511222571135
-4.70599460601807	-6.89764928817749	-1.12904858589172	-0.116051502525806	0.140524074435234	0.0134182274341583
-4.69193410873413	-6.89522790908813	-1.14026045799255	-0.115808755159378	0.140400603413582	0.0138932466506958
-4.68044281005859	-6.89639139175415	-1.15511059761047	-0.115495413541794	0.140066042542458	0.0141980852931738
-4.67844820022583	-6.90057373046875	-1.16987705230713	-0.115269802510738	0.139910370111465	0.0143352886661887
-4.67485666275024	-6.8991174697876	-1.18655288219452	-0.114906989037991	0.139506444334984	0.0147122610360384
-4.64509248733521	-6.89155721664429	-1.20591306686401	-0.114448688924313	0.139117121696472	0.0152647169306874
-4.61667490005493	-6.8905930519104	-1.22279024124146	-0.114037707448006	0.138797417283058	0.0159397721290588
-4.58928871154785	-6.87947225570679	-1.23776292800903	-0.113708361983299	0.138423785567284	0.0165116097778082
-4.5654034614563	-6.87743043899536	-1.25309777259827	-0.113331697881222	0.138261288404465	0.016970582306385
-4.54811000823975	-6.8809757232666	-1.26871311664581	-0.112975083291531	0.138044908642769	0.0175608973950148
-4.53522729873657	-6.87783098220825	-1.28236472606659	-0.112633064389229	0.137536913156509	0.0180884413421154
-4.51029634475708	-6.88223743438721	-1.30351305007935	-0.112281039357185	0.137201234698296	0.0186182130128145
-4.49593782424927	-6.88657999038696	-1.32079184055328	-0.111887581646442	0.136981919407845	0.0192289631813765
-4.47259521484375	-6.88059043884277	-1.34001863002777	-0.111443310976028	0.136509880423546	0.0197966899722815
-4.44333600997925	-6.88193368911743	-1.36086785793304	-0.111094228923321	0.136221826076508	0.0204762481153011
-4.42382907867432	-6.88128566741943	-1.38279986381531	-0.110663235187531	0.13597309589386	0.021116117015481
-4.39598894119263	-6.87636137008667	-1.39983224868774	-0.110192686319351	0.135498687624931	0.0217805933207273
-4.37076902389526	-6.8758373260498	-1.42778301239014	-0.109871581196785	0.135218054056168	0.0223885551095009
-4.35116672515869	-6.8833212852478	-1.43849647045135	-0.10943590849638	0.134880229830742	0.0230058301240206
-4.32433938980103	-6.87621307373047	-1.45766031742096	-0.109100468456745	0.134490609169006	0.0235907062888145
-4.30136966705322	-6.87670373916626	-1.47731149196625	-0.108729138970375	0.134178802371025	0.0241635534912348
-4.28396272659302	-6.87526702880859	-1.48171973228455	-0.108352206647396	0.134005963802338	0.0247271433472633
-4.2588357925415	-6.87032127380371	-1.49921882152557	-0.107939392328262	0.133590251207352	0.0252825040370226
-4.23496198654175	-6.86273956298828	-1.51455998420715	-0.107679285109043	0.133472800254822	0.0257278811186552
-4.21743535995483	-6.86953401565552	-1.52631366252899	-0.107367962598801	0.133197501301765	0.0262613482773304
-4.20344877243042	-6.86488008499146	-1.53750956058502	-0.107064604759216	0.132829770445824	0.0268566459417343
-4.18080472946167	-6.86884069442749	-1.55950725078583	-0.106790810823441	0.132730275392532	0.0272845793515444
-4.17199182510376	-6.87192153930664	-1.56819379329681	-0.106479823589325	0.132487833499908	0.0278261974453926
-4.15499687194824	-6.86848735809326	-1.58003437519073	-0.106207512319088	0.132175251841545	0.0282357782125473
-4.13633632659912	-6.86975622177124	-1.5930095911026	-0.105960741639137	0.132161647081375	0.0286556668579578
-4.11808967590332	-6.8727126121521	-1.60668230056763	-0.105717480182648	0.131800249218941	0.0290510579943657
-4.11170291900635	-6.867356300354	-1.61614453792572	-0.105458587408066	0.131718620657921	0.029518099501729
-4.08962678909302	-6.87004995346069	-1.63162326812744	-0.105238527059555	0.131503656506538	0.0298474635928869
-4.08097648620605	-6.87048530578613	-1.63132417201996	-0.105052717030048	0.131356909871101	0.0301531013101339
-4.07135486602783	-6.86974334716797	-1.63747537136078	-0.104760199785233	0.131271153688431	0.0305254105478525
-4.05281114578247	-6.86927556991577	-1.65038287639618	-0.104536511003971	0.131060972809792	0.0308643355965614
-4.0496129989624	-6.87103891372681	-1.66403579711914	-0.104437738656998	0.13094288110733	0.0311623699963093
-4.03451251983643	-6.86900281906128	-1.66729509830475	-0.104229494929314	0.130846053361893	0.0314747765660286
-4.02658987045288	-6.87518882751465	-1.67622816562653	-0.104010224342346	0.130726456642151	0.031855683773756
-4.01805686950684	-6.87353134155273	-1.68308639526367	-0.103962875902653	0.130545601248741	0.0320232175290585
-4.00750398635864	-6.87684202194214	-1.68811631202698	-0.103788435459137	0.1305061429739	0.0323018096387386
-4.00354242324829	-6.87865877151489	-1.69823718070984	-0.103532016277313	0.130435481667519	0.0326244980096817
-3.99796676635742	-6.88030052185059	-1.70291435718536	-0.103422105312347	0.130255624651909	0.0327886044979095
-3.98376488685608	-6.88081312179565	-1.71150457859039	-0.103283457458019	0.130251199007034	0.0330076292157173
-3.97906994819641	-6.88374757766724	-1.71397638320923	-0.10316226631403	0.130135431885719	0.0331947505474091
-3.97876381874084	-6.88642454147339	-1.721883893013	-0.10308625549078	0.130032733082771	0.0334046334028244
-3.96739506721497	-6.88469696044922	-1.7303729057312	-0.102870151400566	0.13001249730587	0.0335903950035572
-3.96836137771606	-6.89187669754028	-1.73080551624298	-0.102810434997082	0.129986345767975	0.0336904227733612
-3.96003484725952	-6.8892183303833	-1.73324155807495	-0.102718740701675	0.129883259534836	0.0338320359587669
-3.95592403411865	-6.89124965667725	-1.74398505687714	-0.102448739111423	0.129748180508614	0.0340170785784721
-3.9562075138092	-6.8924036026001	-1.74977254867554	-0.102471515536308	0.129662454128265	0.0341562926769257
-3.94209861755371	-6.89115381240845	-1.76023805141449	-0.10229005664587	0.129647672176361	0.0343001112341881
-3.94350647926331	-6.8966908454895	-1.75618886947632	-0.102103777229786	0.129507705569267	0.0345127172768116
-3.93974566459656	-6.89448738098145	-1.76508986949921	-0.102012164890766	0.129446148872375	0.034724872559309
-3.92929625511169	-6.89378690719604	-1.77662193775177	-0.101763613522053	0.129280433058739	0.034891102463007
-3.92765712738037	-6.90090656280518	-1.77613651752472	-0.10173424333334	0.129175171256065	0.0350604988634586
-3.92069935798645	-6.8964262008667	-1.78675472736359	-0.101488851010799	0.129173070192337	0.0352616794407368
-3.91621375083923	-6.89899396896362	-1.7949914932251	-0.101404532790184	0.128981396555901	0.0354463346302509
-3.91830921173096	-6.90164947509766	-1.80079114437103	-0.101346768438816	0.128961160778999	0.0355806238949299
-3.90036273002625	-6.89996528625488	-1.80672287940979	-0.101224906742573	0.128874450922012	0.0357749946415424
-3.9039933681488	-6.90660762786865	-1.80394506454468	-0.101016409695148	0.128751546144485	0.0359697192907333
-3.89722299575806	-6.89984560012817	-1.81068575382233	-0.10087689012289	0.128664433956146	0.0361624322831631
-3.88677263259888	-6.90002632141113	-1.82908153533936	-0.100760959088802	0.128524154424667	0.0363781489431858
-3.88539004325867	-6.90620803833008	-1.83039498329163	-0.100651159882545	0.1285450309515	0.0365257151424885
-3.87293362617493	-6.89940118789673	-1.83917832374573	-0.100421860814095	0.128402829170227	0.0367568768560886
-3.86830830574036	-6.9030704498291	-1.8451943397522	-0.100263826549053	0.128227353096008	0.0370409563183784
-3.8622670173645	-6.89954280853271	-1.85192120075226	-0.100059010088444	0.128106012940407	0.0372395031154156
-3.8515043258667	-6.90029096603394	-1.86864411830902	-0.0999677106738091	0.128061935305595	0.0375603064894676
-3.84675216674805	-6.90393829345703	-1.87123239040375	-0.0997735634446144	0.127965003252029	0.0378627851605415
-3.83829736709595	-6.90112209320068	-1.87863266468048	-0.0995886102318764	0.127783134579659	0.038048293441534
-3.82628035545349	-6.90282201766968	-1.887570977211	-0.0994267761707306	0.127667963504791	0.038322739303112
-3.82133507728577	-6.90400075912476	-1.89467895030975	-0.0992995351552963	0.127675637602806	0.038579486310482
-3.80538415908813	-6.90102624893188	-1.89948558807373	-0.099113255739212	0.12746824324131	0.0388760678470135
-3.80404591560364	-6.9072904586792	-1.91079711914063	-0.0989475399255753	0.127402931451797	0.0391184762120247
-3.78726387023926	-6.90056467056274	-1.92119157314301	-0.0987986177206039	0.127163037657738	0.0394363477826118
-3.77832007408142	-6.90552949905396	-1.92517793178558	-0.0987083837389946	0.12712699174881	0.0397657565772533
-3.77194404602051	-6.90333700180054	-1.93822467327118	-0.0984432548284531	0.127024948596954	0.0400672517716885
-3.75915932655334	-6.90193510055542	-1.94026148319244	-0.0983618572354317	0.12685951590538	0.0403895787894726
-3.74792337417603	-6.90443277359009	-1.94865357875824	-0.0980765819549561	0.126807764172554	0.0406429469585419
-3.74231004714966	-6.90510177612305	-1.95573043823242	-0.0979844704270363	0.126588985323906	0.0409485436975956
-3.7305850982666	-6.9058690071106	-1.96455049514771	-0.0978395566344261	0.126638948917389	0.0412909835577011
-3.72190141677856	-6.90650367736816	-1.97140669822693	-0.0975872054696083	0.126417115330696	0.0415754802525043
-3.71933531761169	-6.90412902832031	-1.97740995883942	-0.0975366160273552	0.126371189951897	0.0418392270803452
-3.70235633850098	-6.90335988998413	-1.98797357082367	-0.0974153429269791	0.126216158270836	0.0420798249542713
-3.69707465171814	-6.90299272537231	-1.99431109428406	-0.0971904397010803	0.126127868890762	0.0423749312758446
-3.69548964500427	-6.90073680877686	-2.00269174575806	-0.0970910340547562	0.126062095165253	0.0426426418125629
-3.68237972259521	-6.898521900177	-2.01828908920288	-0.0968292281031609	0.125937670469284	0.0428628772497177
-3.67602038383484	-6.90062999725342	-2.01747179031372	-0.0967925414443016	0.125820338726044	0.0430851243436337
-3.66437387466431	-6.89977359771729	-2.02556729316711	-0.0966631844639778	0.125803738832474	0.0433449074625969
-3.66109323501587	-6.90412092208862	-2.02876353263855	-0.0965580344200134	0.125716477632523	0.0435856133699417
-3.6572732925415	-6.89875364303589	-2.03584408760071	-0.0964429005980492	0.125612080097198	0.043781504034996
-3.64383912086487	-6.89553260803223	-2.04824233055115	-0.0962158590555191	0.12552285194397	0.04398188367486
-3.64327883720398	-6.90127182006836	-2.05076336860657	-0.0962002128362656	0.125467538833618	0.0441337004303932
-3.63580298423767	-6.89751386642456	-2.06144285202026	-0.0960562080144882	0.125458955764771	0.044383492320776
-3.62797570228577	-6.89703941345215	-2.06628203392029	-0.0958782210946083	0.125300571322441	0.0445165000855923
-3.6280210018158	-6.89849948883057	-2.07252597808838	-0.095832921564579	0.125265881419182	0.0446706414222717
-3.61533093452454	-6.8943452835083	-2.0760440826416	-0.0957653149962425	0.12516713142395	0.0448541045188904
-3.61459136009216	-6.90108108520508	-2.08264255523682	-0.0956484824419022	0.125159367918968	0.0450463593006134
-3.60518074035645	-6.89379549026489	-2.08589744567871	-0.0954425930976868	0.124948769807816	0.0452171303331852
-3.59975981712341	-6.89645004272461	-2.09674739837646	-0.095336876809597	0.125001028180122	0.0453544519841671
-3.59958100318909	-6.89836311340332	-2.09673929214478	-0.095327652990818	0.124953716993332	0.0455193892121315
-3.59302687644959	-6.89489793777466	-2.10802626609802	-0.0950995534658432	0.12488054484129	0.0456791110336781
-3.59180092811584	-6.90033531188965	-2.10573792457581	-0.0950184315443039	0.124775588512421	0.0458050407469273
-3.58844614028931	-6.89482259750366	-2.1184561252594	-0.0948535650968552	0.124668829143047	0.0459722690284252
-3.58007788658142	-6.8971905708313	-2.12222194671631	-0.0948998630046844	0.124634213745594	0.0460728220641613
-3.58346772193909	-6.90058708190918	-2.12836527824402	-0.094715304672718	0.124688483774662	0.0461560487747192
-3.58126974105835	-6.89333772659302	-2.12618923187256	-0.0945589020848274	0.124521091580391	0.0462716445326805
-3.57625770568848	-6.89918756484985	-2.1405394077301	-0.0944241806864738	0.12444657087326	0.0463355593383312
-3.57659697532654	-6.89964294433594	-2.14518857002258	-0.0943799763917923	0.124415658414364	0.0464064180850983
-3.57020735740662	-6.8983998298645	-2.14459109306335	-0.0942589789628983	0.12436792999506	0.0465489737689495
-3.5744264125824	-6.90588188171387	-2.15070152282715	-0.0941020846366882	0.124332599341869	0.0465848594903946
-3.57043290138245	-6.89963388442993	-2.15464162826538	-0.0939523577690125	0.124146692454815	0.0466050915420055
-3.5671706199646	-6.90257883071899	-2.16571068763733	-0.0939086899161339	0.124194271862507	0.0466676279902458
-3.57095336914063	-6.90297746658325	-2.16573905944824	-0.0937372967600822	0.124108031392097	0.0467277355492115
-3.57272958755493	-6.90294218063354	-2.16616749763489	-0.0936990678310394	0.124040968716145	0.0467446260154247
-3.57031846046448	-6.90391826629639	-2.17015433311462	-0.0935220718383789	0.124012656509876	0.0467745363712311
-3.57780337333679	-6.90971755981445	-2.16968560218811	-0.0934707596898079	0.123909689486027	0.0466930866241455
-3.57434749603271	-6.90877532958984	-2.18352580070496	-0.0933054313063622	0.123958200216293	0.0467327237129211
-3.57734680175781	-6.91264677047729	-2.18548488616943	-0.093181386590004	0.123882867395878	0.046714223921299
-3.58359599113464	-6.91046476364136	-2.19164752960205	-0.0931263864040375	0.123857364058495	0.0467506386339664
-3.58311724662781	-6.90939950942993	-2.20325994491577	-0.0929531455039978	0.123830236494541	0.0466767214238644
-3.59010696411133	-6.91619443893433	-2.19821953773499	-0.0929051861166954	0.123844891786575	0.0466295853257179
-3.58669185638428	-6.91262292861938	-2.19928765296936	-0.0928622633218765	0.123733416199684	0.0465942025184631
-3.59363031387329	-6.91992378234863	-2.19622278213501	-0.0927804186940193	0.123725727200508	0.0465272292494774
-3.59719944000244	-6.91671466827393	-2.20247292518616	-0.0926546826958656	0.123666755855083	0.0464209355413914
-3.60018277168274	-6.91929531097412	-2.20978236198425	-0.0925909504294395	0.123617112636566	0.0463746562600136
-3.60717415809631	-6.9211368560791	-2.20811748504639	-0.0925414860248566	0.123724915087223	0.0462524145841599
-3.60987305641174	-6.92043352127075	-2.20910167694092	-0.092523992061615	0.123616620898247	0.0461577326059341
-3.61779427528381	-6.92235231399536	-2.20376968383789	-0.0924376472830772	0.123711913824081	0.0460753925144672
-3.62120294570923	-6.91982984542847	-2.21440839767456	-0.0922572836279869	0.123557761311531	0.045925036072731
-3.62380766868591	-6.92470216751099	-2.21394300460815	-0.0923389792442322	0.123627834022045	0.0457910895347595
-3.634685754776	-6.92247438430786	-2.21302604675293	-0.0922285616397858	0.123672820627689	0.0456495843827724
-3.63637113571167	-6.91654396057129	-2.21059823036194	-0.0921498015522957	0.123554736375809	0.0455040372908115
-3.64838600158691	-6.92155408859253	-2.21103191375732	-0.0920854136347771	0.123693227767944	0.0453203655779362
-3.65054416656494	-6.91821193695068	-2.21492433547974	-0.0920724272727966	0.123584717512131	0.0451647341251373
-3.65852737426758	-6.91893911361694	-2.2144250869751	-0.0920964255928993	0.123684279620647	0.044921550899744
-3.66331219673157	-6.92084980010986	-2.21163439750671	-0.092048242688179	0.123694404959679	0.0447100773453712
-3.67511129379272	-6.91716051101685	-2.21170711517334	-0.0920543596148491	0.123728677630425	0.0445646159350872
-3.67931222915649	-6.9191951751709	-2.20364952087402	-0.0920107737183571	0.123746410012245	0.0442883037030697
-3.68861746788025	-6.9172739982605	-2.20504856109619	-0.0920634120702744	0.123631112277508	0.0441012643277645
-3.69192171096802	-6.91614818572998	-2.20135831832886	-0.0920760929584503	0.123741306364536	0.0439275838434696
-3.70236134529114	-6.91649723052979	-2.20022749900818	-0.0920139104127884	0.123785488307476	0.0437215343117714
-3.71557116508484	-6.9121470451355	-2.19774770736694	-0.0921046063303947	0.123802646994591	0.0435026623308659
-3.71368408203125	-6.91295146942139	-2.19567227363586	-0.0921271666884422	0.123859591782093	0.0432660207152367
-3.72510194778442	-6.91639566421509	-2.18905210494995	-0.0921912640333176	0.123877003788948	0.0430356487631798
-3.73563957214355	-6.91408967971802	-2.19383764266968	-0.0922277867794037	0.124006800353527	0.0428449958562851
-3.7404260635376	-6.91532516479492	-2.18716335296631	-0.0922306254506111	0.123986937105656	0.0426383391022682
-3.75404524803162	-6.91528511047363	-2.18459677696228	-0.0923845320940018	0.124001897871494	0.0423805564641953
-3.7537727355957	-6.91246700286865	-2.19037222862244	-0.0924293100833893	0.124136388301849	0.042202964425087
-3.76682209968567	-6.91728448867798	-2.17988276481628	-0.0925215184688568	0.124116033315659	0.0419357493519783
-3.77583408355713	-6.91239976882935	-2.17401242256165	-0.0924497544765472	0.124112978577614	0.0416871123015881
-3.78181076049805	-6.91338777542114	-2.17372059822083	-0.0925175175070763	0.124059803783894	0.041460495442152
-3.79396629333496	-6.91223907470703	-2.17040753364563	-0.0925104767084122	0.124106541275978	0.0412526838481426
-3.79748368263245	-6.91215419769287	-2.17308902740479	-0.0926723703742027	0.124205052852631	0.040998786687851
-3.81730961799622	-6.91152620315552	-2.16904330253601	-0.0926501229405403	0.124331437051296	0.040769450366497
-3.8195276260376	-6.90678691864014	-2.16530609130859	-0.0927340984344482	0.124234236776829	0.0405071265995502
-3.83328199386597	-6.909499168396	-2.15855479240417	-0.0927757769823074	0.124311946332455	0.040201298892498
-3.84271383285522	-6.9080753326416	-2.16498208045959	-0.0928574353456497	0.12434908002615	0.0398780256509781
-3.85507273674011	-6.90540742874146	-2.1537139415741	-0.0929277092218399	0.124416120350361	0.0396644994616508
-3.86739063262939	-6.90666770935059	-2.1494734287262	-0.0929566845297813	0.124511905014515	0.0392757803201675
-3.87456393241882	-6.90092992782593	-2.15029358863831	-0.0929602086544037	0.12445092946291	0.0389705374836922
-3.88457417488098	-6.90211248397827	-2.14180994033813	-0.0931454747915268	0.124602690339088	0.0386349149048328
-3.89620685577393	-6.90130472183228	-2.14075422286987	-0.0931562930345535	0.124633073806763	0.038324773311615
-3.90711379051209	-6.90018701553345	-2.13391447067261	-0.0933916792273521	0.124710664153099	0.0380418747663498
-3.91981196403503	-6.8999171257019	-2.12557315826416	-0.0933358296751976	0.124872326850891	0.0377473086118698
-3.93209266662598	-6.89710998535156	-2.11884355545044	-0.0935451164841652	0.124784350395203	0.037427294999361
-3.93676352500916	-6.89847040176392	-2.11970829963684	-0.0936145931482315	0.124932743608952	0.037109550088644
-3.94941425323486	-6.89919757843018	-2.11808466911316	-0.0936632081866264	0.124932482838631	0.036855686455965
-3.96542930603027	-6.89538764953613	-2.10903477668762	-0.0937820374965668	0.125096172094345	0.0365076512098312
-3.9711058139801	-6.89548778533936	-2.10525441169739	-0.0937667265534401	0.12510421872139	0.036226037889719
-3.98771119117737	-6.8960657119751	-2.09911704063416	-0.0939700305461884	0.125206291675568	0.0358266122639179
-3.98990774154663	-6.89441299438477	-2.10169005393982	-0.0940537676215172	0.125297158956528	0.0355800464749336
-4.00546360015869	-6.89824104309082	-2.09061408042908	-0.0941343009471893	0.125352516770363	0.0352521203458309
-4.01819038391113	-6.89538955688477	-2.08776021003723	-0.0941850915551186	0.12539991736412	0.0349965803325176
-4.02685689926147	-6.89258575439453	-2.08878612518311	-0.0941991955041885	0.125454172492027	0.0346164926886559
-4.03900337219238	-6.89691686630249	-2.07702302932739	-0.094350703060627	0.1254713088274	0.0343120843172073
-4.04768514633179	-6.89515018463135	-2.07837176322937	-0.0945380851626396	0.125610262155533	0.0340397469699383
-4.06173229217529	-6.89749622344971	-2.07164454460144	-0.0945285484194756	0.125667825341225	0.033755149692297
-4.07195901870728	-6.89397287368774	-2.06829452514648	-0.0945829972624779	0.125658020377159	0.0334268249571323
-4.07755565643311	-6.89267921447754	-2.06537771224976	-0.0947459116578102	0.125694036483765	0.0332037918269634
-4.09471893310547	-6.89978647232056	-2.05745100975037	-0.0947832465171814	0.125840857625008	0.0328755378723145
-4.09946775436401	-6.89516258239746	-2.05722880363464	-0.0949040874838829	0.125881403684616	0.0326355285942554
-4.11315488815308	-6.89824914932251	-2.05128812789917	-0.0949938371777534	0.125989481806755	0.0323237739503384
-4.12134408950806	-6.89689970016479	-2.05114936828613	-0.095014788210392	0.125930905342102	0.0320158377289772
-4.13041925430298	-6.89834117889404	-2.04167151451111	-0.0952467247843742	0.126040011644363	0.031771432608366
-4.14676475524902	-6.89888715744019	-2.03289747238159	-0.0951659381389618	0.126146644353867	0.0314546301960945
-4.15634536743164	-6.89907550811768	-2.02998876571655	-0.0953077301383018	0.126146525144577	0.0311799254268408
-4.15845346450806	-6.90049457550049	-2.02503037452698	-0.0954146906733513	0.126240015029907	0.03090900182724
-4.17482042312622	-6.90437889099121	-2.02260422706604	-0.0954586416482925	0.126412376761436	0.0306763723492622
-4.1832709312439	-6.89979696273804	-2.01169562339783	-0.0955195054411888	0.12635563313961	0.0304407812654972
-4.1881537437439	-6.90240001678467	-2.00766229629517	-0.0955189913511276	0.126449480652809	0.030140969902277
-4.19669246673584	-6.90551090240479	-2.01343083381653	-0.0956620872020721	0.126518964767456	0.0299015138298273
-4.2047061920166	-6.90300559997559	-2.00756359100342	-0.0956825911998749	0.126527741551399	0.029734430834651
-4.21537637710571	-6.90778493881226	-1.99666345119476	-0.0956415310502052	0.126589238643646	0.0295595433562994
-4.21999835968018	-6.90450763702393	-1.99986445903778	-0.095741480588913	0.126533061265945	0.0293300170451403
-4.2274808883667	-6.90859985351563	-1.99692630767822	-0.0958305671811104	0.126701980829239	0.029058987274766
-4.23893547058105	-6.91158056259155	-1.99007081985474	-0.0958096086978912	0.126762181520462	0.0289032328873873
-4.24490928649902	-6.9086012840271	-1.98919522762299	-0.0958309099078178	0.126687914133072	0.0287207309156656
-4.24902296066284	-6.91052484512329	-1.98358654975891	-0.0959511324763298	0.126667633652687	0.0284343287348747
-4.25819635391235	-6.91649866104126	-1.98900663852692	-0.0959847494959831	0.126866638660431	0.0283107832074165
-4.26987886428833	-6.91099977493286	-1.98418521881104	-0.0960535407066345	0.126779690384865	0.0281451977789402
-4.27191877365112	-6.91385889053345	-1.97794079780579	-0.0960462763905525	0.126901924610138	0.0279316548258066
-4.27719449996948	-6.91879844665527	-1.9790757894516	-0.0960347354412079	0.126831322908401	0.0277688521891832
-4.28472757339478	-6.91266965866089	-1.97178494930267	-0.0961207151412964	0.126893430948257	0.0277176164090633
-4.28710174560547	-6.9142918586731	-1.97508430480957	-0.0959557741880417	0.126890987157822	0.0275397580116987
-4.28983592987061	-6.91810321807861	-1.97010493278503	-0.0960422307252884	0.126785263419151	0.0274583380669355
-4.29527473449707	-6.91801738739014	-1.97412359714508	-0.0960980206727982	0.126846477389336	0.027389882132411
-4.30043649673462	-6.92076730728149	-1.96736919879913	-0.0959561914205551	0.126900061964989	0.0273097157478333
-4.30399560928345	-6.91646146774292	-1.97440111637115	-0.095976248383522	0.126743867993355	0.0271924957633018
-4.30514287948608	-6.91929244995117	-1.9726494550705	-0.0960716009140015	0.12680672109127	0.0270974114537239
-4.30996513366699	-6.92094326019287	-1.97183620929718	-0.0959936529397964	0.126838058233261	0.0270355381071568
-4.31728649139404	-6.91907405853271	-1.96883034706116	-0.0960905030369759	0.126821547746658	0.0269255023449659
-4.31502914428711	-6.91948843002319	-1.96615290641785	-0.0959452688694	0.126811072230339	0.0267921909689903
-4.32175350189209	-6.92333507537842	-1.96722149848938	-0.0960793122649193	0.126810297369957	0.026743296533823
-4.3236985206604	-6.92054080963135	-1.95999300479889	-0.0961121618747711	0.126786798238754	0.0267061106860638
-4.32721376419067	-6.91977739334106	-1.95564925670624	-0.0960744395852089	0.126871407032013	0.0265721715986729
-4.32674217224121	-6.92216396331787	-1.95655822753906	-0.0961120799183846	0.126798495650291	0.0264862552285194
-4.33142423629761	-6.9204216003418	-1.95663440227509	-0.0961766988039017	0.12683641910553	0.0265191309154034
-4.33564615249634	-6.91961765289307	-1.95266282558441	-0.0961781367659569	0.126938417553902	0.0263931285589933
-4.33347320556641	-6.92198181152344	-1.946333527565	-0.0962400734424591	0.126737669110298	0.0262997057288885
-4.33839464187622	-6.92243242263794	-1.95129501819611	-0.0963449478149414	0.126872956752777	0.0262854527682066
-4.34237575531006	-6.92348670959473	-1.94882261753082	-0.0962765589356422	0.126902654767036	0.0261936392635107
-4.34714365005493	-6.91915464401245	-1.94100415706635	-0.0963239446282387	0.126811400055885	0.0261047594249249
-4.34479951858521	-6.92144155502319	-1.94186985492706	-0.0964335575699806	0.126922443509102	0.0259991958737373
-4.35275602340698	-6.92434310913086	-1.93786323070526	-0.0964553132653236	0.126952171325684	0.025975689291954
-4.3573956489563	-6.91789722442627	-1.93296337127686	-0.096421405673027	0.126887455582619	0.0258600264787674
-4.35586500167847	-6.92135524749756	-1.93291640281677	-0.0965577438473701	0.126922190189362	0.0257677491754293
-4.36010551452637	-6.92484474182129	-1.93075859546661	-0.0965115502476692	0.126966580748558	0.0257110875099897
-4.3653416633606	-6.9189715385437	-1.92721891403198	-0.0965840667486191	0.126911923289299	0.0256166458129883
-4.36414766311646	-6.92035007476807	-1.92338335514069	-0.0967066064476967	0.127015665173531	0.0254995189607143
-4.36849117279053	-6.91898727416992	-1.92350935935974	-0.0966551974415779	0.127027243375778	0.025403318926692
-4.37193727493286	-6.92141008377075	-1.91884982585907	-0.0967827960848808	0.127007782459259	0.0253792740404606
-4.37322473526001	-6.91930246353149	-1.91510736942291	-0.0967200100421906	0.127111956477165	0.0253358390182257
-4.37849998474121	-6.91859340667725	-1.91019856929779	-0.0967681407928467	0.126978546380997	0.0252645500004292
-4.37919092178345	-6.92228221893311	-1.91180086135864	-0.0968960821628571	0.127100899815559	0.025187199935317
-4.38098287582397	-6.92685747146606	-1.90980303287506	-0.0968375131487846	0.127062544226646	0.0252059306949377
-4.38554954528809	-6.92209625244141	-1.90803241729736	-0.0968437194824219	0.127061173319817	0.0250950884073973
-4.38137817382813	-6.92485380172729	-1.90591335296631	-0.0969100296497345	0.127076044678688	0.0250382404774427
-4.38682270050049	-6.92533540725708	-1.90627908706665	-0.0968641266226768	0.127055838704109	0.0250551104545593
-4.39209985733032	-6.92396306991577	-1.89721012115479	-0.0969552546739578	0.127061501145363	0.0250193234533072
-4.39187097549438	-6.92649078369141	-1.89280235767365	-0.0969734340906143	0.127105221152306	0.0248994082212448
-4.39564657211304	-6.9318642616272	-1.89893019199371	-0.0970169007778168	0.127128079533577	0.0248101390898228
-4.40141439437866	-6.92954921722412	-1.88555419445038	-0.0971268266439438	0.127109453082085	0.02479537576437
-4.40640354156494	-6.93213129043579	-1.88133800029755	-0.0971165001392365	0.127263471484184	0.0246382746845484
-4.40743684768677	-6.93312692642212	-1.88055288791656	-0.0972010791301727	0.127192780375481	0.0245090648531914
-4.41106367111206	-6.93530082702637	-1.8739812374115	-0.097333736717701	0.127205446362495	0.0244670379906893
-4.41948127746582	-6.93691492080688	-1.8744250535965	-0.0972512513399124	0.12727265059948	0.024386053904891
-4.42114925384521	-6.93817377090454	-1.86765003204346	-0.0973130241036415	0.127242937684059	0.0242546088993549
-4.42546272277832	-6.94108200073242	-1.86094772815704	-0.0974660068750381	0.127343416213989	0.0241029523313046
-4.43242120742798	-6.94285869598389	-1.86616861820221	-0.0974098518490791	0.127415999770164	0.0239600464701653
-4.44257020950317	-6.94406604766846	-1.85607695579529	-0.0974822863936424	0.127325341105461	0.0238232165575027
-4.44587516784668	-6.94528198242188	-1.85391044616699	-0.0976574122905731	0.127472758293152	0.0236495602875948
-4.45220422744751	-6.95324563980103	-1.85108387470245	-0.0976803228259087	0.12741930782795	0.0234959051012993
-4.46225357055664	-6.94919490814209	-1.8435286283493	-0.0978292152285576	0.127539649605751	0.023375678807497
-4.46472597122192	-6.95115995407104	-1.84200811386108	-0.0977916345000267	0.127584204077721	0.0231875535100698
-4.47482824325562	-6.95443964004517	-1.83048474788666	-0.0980251580476761	0.127512544393539	0.0230262689292431
-4.47877836227417	-6.95233297348022	-1.8287547826767	-0.0980024486780167	0.127719447016716	0.022842351347208
-4.48715209960938	-6.95946168899536	-1.83017027378082	-0.0980841740965843	0.127691239118576	0.0226631201803684
-4.49956798553467	-6.95727443695068	-1.81767678260803	-0.0982296913862228	0.12774421274662	0.0225166995078325
-4.49889326095581	-6.95758104324341	-1.81793713569641	-0.0982525423169136	0.127872586250305	0.0222774371504784
-4.50637531280518	-6.96201992034912	-1.81227922439575	-0.0983717665076256	0.127845928072929	0.0221307929605246
-4.51688241958618	-6.96344947814941	-1.80774891376495	-0.0985224023461342	0.127964541316032	0.0220750011503696
-4.51609086990356	-6.96122121810913	-1.80267572402954	-0.0985052883625031	0.127911522984505	0.0219147130846977
-4.52229356765747	-6.96670961380005	-1.80282092094421	-0.0986192971467972	0.127960592508316	0.0217380784451962
-4.53132724761963	-6.96464776992798	-1.79405808448792	-0.0985528901219368	0.128018409013748	0.0216971319168806
-4.53266716003418	-6.96442937850952	-1.79578328132629	-0.0985821187496185	0.128053978085518	0.0216494724154472
-4.53445148468018	-6.96992444992065	-1.79420471191406	-0.0987459942698479	0.127999559044838	0.0215122662484646
-4.54421949386597	-6.96757650375366	-1.78702819347382	-0.0988299399614334	0.128030776977539	0.021468436345458
-4.54578018188477	-6.96971607208252	-1.79044234752655	-0.0986895114183426	0.1280757188797	0.0213474370539188
-4.55242204666138	-6.97160196304321	-1.78094780445099	-0.0988310873508453	0.127972289919853	0.0212297514081001
-4.55291700363159	-6.97115468978882	-1.78266656398773	-0.0989092960953712	0.128118589520454	0.0211498439311981
-4.5583438873291	-6.97201108932495	-1.77860033512115	-0.0988810732960701	0.128081813454628	0.0211038086563349
-4.56571245193481	-6.96800184249878	-1.7758880853653	-0.0989268869161606	0.128104358911514	0.0209888871759176
-4.56150007247925	-6.97029590606689	-1.77319228649139	-0.0990372449159622	0.128155305981636	0.0208519473671913
-4.56570148468018	-6.96909523010254	-1.76764369010925	-0.0990687385201454	0.128135576844215	0.0207926351577044
-4.57165813446045	-6.97019243240356	-1.76666438579559	-0.0991090759634972	0.128187730908394	0.0207745153456926
-4.57079744338989	-6.96935844421387	-1.76749181747437	-0.0991212353110313	0.128206953406334	0.0206365641206503
-4.57226991653442	-6.96817684173584	-1.75896537303925	-0.0991263315081596	0.128169640898705	0.0206133518368006
-4.57735013961792	-6.97384691238403	-1.7566112279892	-0.0992074757814407	0.128232911229134	0.0205842088907957
-4.57702922821045	-6.96868944168091	-1.75444185733795	-0.0992042943835258	0.128223195672035	0.0205169226974249
-4.582275390625	-6.97606754302979	-1.75345480442047	-0.0992185920476913	0.128269180655479	0.0204430613666773
-4.58445692062378	-6.9736180305481	-1.74865138530731	-0.0993603765964508	0.128328591585159	0.0204255115240812
-4.58430194854736	-6.97364473342896	-1.75074756145477	-0.0992202460765839	0.128292202949524	0.020391559228301
-4.5880823135376	-6.97793531417847	-1.74245727062225	-0.0993271023035049	0.128214478492737	0.0203551631420851
-4.5879545211792	-6.9758186340332	-1.74118447303772	-0.0994020104408264	0.128309056162834	0.0203124433755875
-4.5924277305603	-6.98257684707642	-1.74860978126526	-0.0992352664470673	0.128306090831757	0.0203329585492611
-4.59297323226929	-6.97637462615967	-1.74044835567474	-0.0993722006678581	0.128195703029633	0.0201913267374039
-4.59519243240356	-6.98246240615845	-1.74100649356842	-0.0993627458810806	0.128290385007858	0.0201399866491556
-4.60057592391968	-6.98349523544312	-1.74124944210052	-0.099432684481144	0.128278225660324	0.0201674718409777
-4.6076807975769	-6.9831109046936	-1.73549139499664	-0.0994192510843277	0.128332555294037	0.0200806893408298
-4.60596799850464	-6.98237466812134	-1.73386096954346	-0.0995480865240097	0.128343135118484	0.0199561715126038
-4.6095814704895	-6.98414516448975	-1.73201942443848	-0.0994654595851898	0.128380984067917	0.019875030964613
-4.61814308166504	-6.98438692092896	-1.72968876361847	-0.0995815917849541	0.128340423107147	0.0198559444397688
-4.61838102340698	-6.98126363754272	-1.73316073417664	-0.0995412617921829	0.128380373120308	0.0197097416967154
-4.62134695053101	-6.9860463142395	-1.73206162452698	-0.0996186658740044	0.128374189138412	0.0195806119590998
-4.62885761260986	-6.98355007171631	-1.72784662246704	-0.0997242331504822	0.128447651863098	0.0195694528520107
-4.62819051742554	-6.98107767105103	-1.72429955005646	-0.0996054261922836	0.128475204110146	0.0194465853273869
-4.6336612701416	-6.98470401763916	-1.72031116485596	-0.0996924638748169	0.128377109766006	0.0193991027772427
-4.63097476959229	-6.98282623291016	-1.726567029953	-0.099730372428894	0.128520891070366	0.0193676184862852
-4.63565921783447	-6.98552894592285	-1.72096872329712	-0.0996762067079544	0.128528043627739	0.0193419922143221
-4.6393346786499	-6.9829044342041	-1.71519303321838	-0.0998377576470375	0.128509640693665	0.0192293245345354
-4.6386022567749	-6.98557138442993	-1.71786379814148	-0.0997921004891396	0.128502815961838	0.0191502217203379
-4.64213609695435	-6.98886346817017	-1.71810662746429	-0.0998483672738075	0.128557607531548	0.0191657934337854
-4.64829158782959	-6.98679065704346	-1.71519553661346	-0.0998008400201797	0.128515720367432	0.0190985426306725
-4.648606300354	-6.98766708374023	-1.71580326557159	-0.0999011620879173	0.128607645630836	0.0190280247479677
-4.64959383010864	-6.99067068099976	-1.71400737762451	-0.0998998135328293	0.128599911928177	0.0188734009861946
-4.6599440574646	-6.98906707763672	-1.71304488182068	-0.0998773202300072	0.128629207611084	0.0188776552677155
-4.65855026245117	-6.98740530014038	-1.71595418453217	-0.0998694524168968	0.128655001521111	0.0188160315155983
-4.66084909439087	-6.99172019958496	-1.71118891239166	-0.0999960973858833	0.128602847456932	0.0186974946409464
-4.66468620300293	-6.99403190612793	-1.70584058761597	-0.100105039775372	0.128669247031212	0.0187086910009384
-4.66766595840454	-6.98888921737671	-1.71167361736298	-0.0999570861458778	0.128673076629639	0.0186331141740084
-4.67106962203979	-6.98896217346191	-1.70507907867432	-0.100111931562424	0.128580525517464	0.0184718575328588
-4.67161989212036	-6.98858118057251	-1.70362174510956	-0.100092694163322	0.128725126385689	0.0184308923780918
-4.67847108840942	-6.98857116699219	-1.70363628864288	-0.100098967552185	0.128695219755173	0.0183438193053007
-4.68510961532593	-6.98815584182739	-1.70120894908905	-0.100194476544857	0.128659710288048	0.018275024369359
-4.68085289001465	-6.9906759262085	-1.70230340957642	-0.100184626877308	0.128744870424271	0.0180905628949404
-4.68825960159302	-6.99195194244385	-1.70424711704254	-0.10028850287199	0.128704622387886	0.0180815327912569
-4.69705200195313	-6.98934555053711	-1.70082008838654	-0.100329831242561	0.128829181194305	0.0179772712290287
-4.69496774673462	-6.99003982543945	-1.69693398475647	-0.100283272564411	0.12880551815033	0.0178839005529881
-4.70304250717163	-6.99110221862793	-1.69752013683319	-0.100414790213108	0.128852501511574	0.0177268777042627
-4.69966411590576	-6.9897985458374	-1.69131731987	-0.100450426340103	0.128909707069397	0.0175784453749657
-4.70960807800293	-6.99484872817993	-1.68412840366364	-0.100412726402283	0.128891080617905	0.0175279621034861
-4.71560668945313	-6.99175691604614	-1.68522226810455	-0.100500956177711	0.128948777914047	0.01741673797369
-4.71462535858154	-6.98957633972168	-1.68979454040527	-0.100438520312309	0.128941088914871	0.0172686073929071
-4.72252225875854	-6.99495220184326	-1.6812332868576	-0.100596033036709	0.128930658102036	0.0171724874526262
-4.72858333587646	-6.9914813041687	-1.68714118003845	-0.100514434278011	0.129025027155876	0.0170920938253403
-4.72814464569092	-6.99201822280884	-1.68696045875549	-0.100450709462166	0.128927916288376	0.0169498678296804
-4.73842620849609	-6.99701690673828	-1.68206131458282	-0.100520364940166	0.129019573330879	0.0168582089245319
-4.73612499237061	-6.99477624893188	-1.68337953090668	-0.100458137691021	0.129036322236061	0.0167577881366014
-4.74274301528931	-6.99300575256348	-1.68112063407898	-0.100341595709324	0.12898014485836	0.0167218521237373
-4.74943256378174	-6.99856328964233	-1.68642139434814	-0.100366406142712	0.128962785005569	0.0165937375277281
-4.74754571914673	-6.99529933929443	-1.68492746353149	-0.1003562733531	0.128964111208916	0.016493322327733
-4.75543832778931	-6.99624490737915	-1.68657660484314	-0.100147381424904	0.128906980156898	0.016423711553216
-4.76382684707642	-6.99612617492676	-1.68955099582672	-0.100146114826202	0.128882631659508	0.0163540188223124
-4.7557168006897	-6.99128913879395	-1.69502365589142	-0.1001857817173	0.128939673304558	0.0162065178155899
-4.76542186737061	-6.99715137481689	-1.69181203842163	-0.0999778881669044	0.128826946020126	0.0161774884909391
-4.77473163604736	-6.99211168289185	-1.69216525554657	-0.100035160779953	0.128762677311897	0.0160048399120569
-4.7695689201355	-6.99255657196045	-1.6967955827713	-0.100025489926338	0.128820702433586	0.015944167971611
-4.77752351760864	-6.99398279190063	-1.69518136978149	-0.099917434155941	0.128807470202446	0.0158342383801937
-4.78305244445801	-6.98888874053955	-1.69316065311432	-0.0999449416995049	0.128715127706528	0.0157450009137392
-4.78071117401123	-6.98872900009155	-1.69418168067932	-0.0998890846967697	0.128884941339493	0.0156550798565149
-4.78576993942261	-6.99182844161987	-1.69565403461456	-0.0998725295066834	0.128759354352951	0.0156052224338055
-4.79213285446167	-6.98778867721558	-1.69014060497284	-0.0999485403299332	0.128710955381393	0.0155074587091804
-4.78688383102417	-6.98875999450684	-1.69385647773743	-0.0998357012867928	0.128794208168983	0.0153834410011768
-4.79341602325439	-6.99313449859619	-1.68758416175842	-0.0999361947178841	0.128840923309326	0.0153991999104619
-4.79843282699585	-6.98948621749878	-1.68520903587341	-0.0998470708727837	0.128782495856285	0.0153113435953856
-4.79686689376831	-6.99064207077026	-1.68780434131622	-0.0999589413404465	0.128847688436508	0.0152030978351831
-4.80079746246338	-6.99363613128662	-1.68541395664215	-0.0999102219939232	0.128918528556824	0.0151706906035542
-4.80671358108521	-6.99085998535156	-1.68368566036224	-0.0999345853924751	0.128841564059258	0.0151525512337685
-4.80394840240479	-6.99245882034302	-1.68253481388092	-0.10006183385849	0.128988340497017	0.015116123482585
-4.80847406387329	-6.99544668197632	-1.68425631523132	-0.0999903380870819	0.128914132714272	0.015076320618391
-4.81134510040283	-6.99179172515869	-1.68303799629211	-0.100002989172935	0.128925189375877	0.0150333745405078
-4.81084775924683	-6.99582672119141	-1.68411231040955	-0.100059732794762	0.128965377807617	0.0149337919428945
-4.81291723251343	-6.99652433395386	-1.68562245368958	-0.100017160177231	0.128994956612587	0.0149161200970411
-4.81918334960938	-6.99386215209961	-1.67562794685364	-0.100009486079216	0.128985702991486	0.0148426098749042
-4.81806802749634	-6.99549865722656	-1.67547476291656	-0.100052855908871	0.128959730267525	0.0147570809349418
-4.82196235656738	-7.00078725814819	-1.68461346626282	-0.100003808736801	0.128967940807343	0.0147209502756596
-4.82785511016846	-6.99751758575439	-1.67906701564789	-0.100129373371601	0.128971114754677	0.0147732309997082
-4.82564544677734	-6.99900341033936	-1.68174171447754	-0.100015178322792	0.129037573933601	0.0145889716222882
-4.82989835739136	-7.00195550918579	-1.67732787132263	-0.100120864808559	0.128993928432465	0.0145419985055923
-4.82850122451782	-6.99787139892578	-1.6798255443573	-0.100074477493763	0.128950223326683	0.0145380208268762
-4.83603763580322	-7.00208330154419	-1.67642199993134	-0.0999913364648819	0.12898550927639	0.0144319571554661
-4.83408260345459	-7.00252962112427	-1.68028736114502	-0.10010177642107	0.128981322050095	0.0143602071329951
-4.83788919448853	-6.99877119064331	-1.67770719528198	-0.100125133991241	0.128967493772507	0.0143674863502383
-4.83969163894653	-7.00324821472168	-1.6805020570755	-0.100082397460938	0.129010081291199	0.0142964813858271
-4.84049844741821	-7.00227069854736	-1.68027663230896	-0.100201688706875	0.128956004977226	0.0142374755814672
-4.84073734283447	-7.00201654434204	-1.68029224872589	-0.100158281624317	0.129060685634613	0.0142401866614819
-4.84386968612671	-7.00394296646118	-1.67779660224915	-0.100128218531609	0.129039451479912	0.0141450054943562
-4.843674659729	-7.00217056274414	-1.68406319618225	-0.100136712193489	0.12900373339653	0.0141216367483139
-4.8431077003479	-7.00416898727417	-1.68192088603973	-0.100178942084312	0.129028335213661	0.0140700470656157
-4.84829473495483	-7.00305414199829	-1.680792927742	-0.100030586123466	0.129021793603897	0.0140064461156726
-4.84898519515991	-7.00476980209351	-1.68639445304871	-0.100030653178692	0.129005700349808	0.0139464782550931
-4.84642124176025	-7.00577831268311	-1.68415999412537	-0.10012299567461	0.129052743315697	0.0139657109975815
-4.84998750686646	-7.00698089599609	-1.68552768230438	-0.100014850497246	0.128991335630417	0.0139259602874517
-4.85672092437744	-7.00782060623169	-1.68475127220154	-0.100148037075996	0.129005998373032	0.0138540267944336
-4.85092496871948	-7.00749635696411	-1.68893098831177	-0.100124634802341	0.12901745736599	0.0138444835320115
-4.85189628601074	-7.00351810455322	-1.68460655212402	-0.0999982059001923	0.128936469554901	0.0138544794172049
-4.85712242126465	-7.00991249084473	-1.68777334690094	-0.10000754147768	0.128995418548584	0.0137251410633326
-4.85769367218018	-7.00404167175293	-1.68346416950226	-0.100115664303303	0.129026532173157	0.0137469759210944
-4.85637760162354	-7.00358533859253	-1.69310522079468	-0.0999392569065094	0.128932595252991	0.0137217398732901
-4.86202430725098	-7.00419902801514	-1.68846273422241	-0.100102014839649	0.128920942544937	0.0136594660580158
-4.85565567016602	-7.00139808654785	-1.69461965560913	-0.100118510425091	0.129070565104485	0.0136036444455385
-4.86136484146118	-7.00299692153931	-1.692502617836	-0.0999898016452789	0.128981351852417	0.013602034188807
-4.86485290527344	-7.00146389007568	-1.69293868541718	-0.100090086460114	0.128967761993408	0.0135112227872014
-4.85918092727661	-6.9987096786499	-1.69152772426605	-0.100129969418049	0.129021674394608	0.0135087464004755
-4.8630166053772	-7.00300884246826	-1.69139921665192	-0.100124336779118	0.129037976264954	0.0135095985606313
-4.86400938034058	-7.00023984909058	-1.68781518936157	-0.100206159055233	0.128954410552979	0.0134515762329102
-4.86006546020508	-6.99702644348145	-1.68896210193634	-0.100258432328701	0.129054844379425	0.0134274391457438
-4.86364889144897	-6.99900054931641	-1.69319665431976	-0.100242994725704	0.129029482603073	0.0134103130549192
-4.86739110946655	-6.99361896514893	-1.68194091320038	-0.100279696285725	0.129043832421303	0.0133501561358571
-4.86239004135132	-6.99400901794434	-1.68234431743622	-0.100267112255096	0.129120945930481	0.0132464421913028
-4.86574363708496	-6.99799871444702	-1.68180346488953	-0.100393652915955	0.129135817289352	0.0133251221850514
-4.87093162536621	-6.99316787719727	-1.67913639545441	-0.100380823016167	0.129155486822128	0.0132506070658565
-4.86750316619873	-6.99375581741333	-1.67920553684235	-0.100466012954712	0.129219964146614	0.0131575707346201
-4.86818981170654	-6.99494314193726	-1.68098247051239	-0.100377567112446	0.129202201962471	0.0131444111466408
-4.87336874008179	-6.99262619018555	-1.67984700202942	-0.100444532930851	0.129148319363594	0.0131338024511933
-4.86802625656128	-6.99440479278564	-1.68594431877136	-0.10042666643858	0.129182726144791	0.0130896493792534
-4.87464618682861	-6.99803066253662	-1.6844630241394	-0.100416153669357	0.129236280918121	0.0131232105195522
-4.876708984375	-6.99382448196411	-1.67954385280609	-0.100473903119564	0.129143744707108	0.0131318457424641
-4.87139225006104	-6.9950385093689	-1.68364322185516	-0.10035514831543	0.129119470715523	0.0130604496225715
-4.8760781288147	-6.99571466445923	-1.68816316127777	-0.100427478551865	0.129240915179253	0.0130809461697936
-4.87859678268433	-6.99095106124878	-1.68155145645142	-0.100463397800922	0.129112243652344	0.0130975302308798
-4.87346792221069	-6.99181079864502	-1.68355870246887	-0.100498862564564	0.12919245660305	0.013040928170085
-4.88084840774536	-6.99585771560669	-1.69069314002991	-0.100505329668522	0.129185661673546	0.0130114862695336
-4.88206052780151	-6.989333152771	-1.68202567100525	-0.100527182221413	0.12916000187397	0.0129948491230607
-4.87668514251709	-6.98912334442139	-1.68776512145996	-0.100540645420551	0.129093661904335	0.0129160508513451
-4.88214063644409	-6.98988008499146	-1.68468129634857	-0.100574046373367	0.129222333431244	0.0128741711378098
-4.87808036804199	-6.98691320419312	-1.68487858772278	-0.100559048354626	0.129093810915947	0.0128327431157231
-4.88263702392578	-6.98704195022583	-1.68064618110657	-0.100606478750706	0.129128694534302	0.0128764854744077
-4.88273525238037	-6.98924732208252	-1.68363225460052	-0.100609987974167	0.129193067550659	0.0128399441018701
-4.88138771057129	-6.98439931869507	-1.68530786037445	-0.100714594125748	0.129149287939072	0.0128866191953421
-4.88554286956787	-6.98687648773193	-1.68581771850586	-0.100663781166077	0.129254698753357	0.0127601474523544
-4.88730144500732	-6.98768520355225	-1.68775105476379	-0.100645408034325	0.129164949059486	0.0127483820542693
-4.88553285598755	-6.98563528060913	-1.68735098838806	-0.100687518715858	0.129237607121468	0.0127353686839342
-4.88881683349609	-6.98484468460083	-1.68293690681458	-0.100562587380409	0.129206076264381	0.012737525627017
-4.88939905166626	-6.98842859268188	-1.68717873096466	-0.100639790296555	0.129149228334427	0.0126653956249356
-4.89093399047852	-6.98646450042725	-1.68630039691925	-0.100588843226433	0.129211649298668	0.0127194141969085
-4.89345073699951	-6.98834800720215	-1.68441832065582	-0.100494131445885	0.129170849919319	0.0127017162740231
-4.89453649520874	-6.98832988739014	-1.69139885902405	-0.100434958934784	0.129051268100739	0.0126412864774466
-4.89215993881226	-6.98815107345581	-1.6945503950119	-0.100487172603607	0.129117965698242	0.0126704731956124
-4.89592933654785	-6.99177742004395	-1.69571733474731	-0.100376158952713	0.129064753651619	0.0127545017749071
-4.90238094329834	-6.99133491516113	-1.69850480556488	-0.100389778614044	0.129093870520592	0.0126714734360576
-4.89230442047119	-6.98869705200195	-1.69956922531128	-0.100394651293755	0.129003286361694	0.0126632265746593
-4.90136337280273	-6.99409770965576	-1.6975531578064	-0.10028613358736	0.129020005464554	0.0126313120126724
-4.90425157546997	-6.98925685882568	-1.7067779302597	-0.100293651223183	0.128895327448845	0.0126607865095139
-4.89772891998291	-6.99022483825684	-1.70549440383911	-0.100384183228016	0.128875851631165	0.01265958417207
-4.90322017669678	-6.99171590805054	-1.70488178730011	-0.100243978202343	0.128934502601624	0.0126422308385372
-4.9038724899292	-6.99021673202515	-1.70532810688019	-0.100209966301918	0.128819838166237	0.0126816462725401
-4.89933156967163	-6.98758268356323	-1.71060883998871	-0.100269168615341	0.128935262560844	0.0125952875241637
-4.90568828582764	-6.99318695068359	-1.71071422100067	-0.100171141326427	0.12886281311512	0.0126103525981307
-4.90527772903442	-6.98995161056519	-1.7036509513855	-0.100242339074612	0.128877982497215	0.0126119246706367
-4.90044498443604	-6.98973083496094	-1.7105016708374	-0.100109376013279	0.128891825675964	0.0125831412151456
-4.90591096878052	-6.99442958831787	-1.70833611488342	-0.100223667919636	0.12884210050106	0.0125774890184402
-4.90616989135742	-6.99010515213013	-1.70527017116547	-0.10011138767004	0.12883597612381	0.012598698027432
-4.90356969833374	-6.99023914337158	-1.70847523212433	-0.10018976777792	0.128848925232887	0.012573498301208
-4.90189933776855	-6.99398422241211	-1.71066725254059	-0.10013759881258	0.128798961639404	0.0125402603298426
-4.91065073013306	-6.9912543296814	-1.71182131767273	-0.100160926580429	0.12877744436264	0.0125727374106646
-4.90138053894043	-6.99062728881836	-1.72043526172638	-0.100104704499245	0.128842011094093	0.0124973263591528
-4.90511035919189	-6.99692583084106	-1.71891224384308	-0.100124426186085	0.128791227936745	0.0125524615868926
-4.91036891937256	-6.99137592315674	-1.71442878246307	-0.10013185441494	0.128847867250443	0.0125517612323165
-4.90550851821899	-6.99257135391235	-1.7211788892746	-0.100103601813316	0.128780707716942	0.0125235971063375
-4.90594720840454	-6.9933032989502	-1.71484208106995	-0.10021398216486	0.128763481974602	0.0125406067818403
-4.90776205062866	-6.99222755432129	-1.71695113182068	-0.100149117410183	0.128792494535446	0.0126003054901958
-4.90713357925415	-6.99219608306885	-1.72130155563354	-0.10013672709465	0.128732517361641	0.0125679010525346
-4.90695762634277	-6.99319648742676	-1.7249664068222	-0.100181832909584	0.12868133187294	0.0125101879239082
-4.90875339508057	-6.99211835861206	-1.71573579311371	-0.100300721824169	0.128816038370132	0.012600040063262
-4.90624952316284	-6.99421310424805	-1.7231696844101	-0.100145265460014	0.128774866461754	0.0125835677608848
-4.90518665313721	-6.99656248092651	-1.72273087501526	-0.100302211940289	0.128716856241226	0.012472303584218
-4.90560436248779	-6.9936261177063	-1.72283232212067	-0.100383795797825	0.128799170255661	0.0125302281230688
-4.90992164611816	-6.99400234222412	-1.72368001937866	-0.100277282297611	0.12884059548378	0.0125505290925503
-4.90770196914673	-6.99239921569824	-1.72299480438232	-0.100291036069393	0.128776356577873	0.0124614406377077
-4.90980052947998	-6.99423694610596	-1.71819591522217	-0.100452676415443	0.128845736384392	0.0125351501628757
-4.91024923324585	-6.99330234527588	-1.72436964511871	-0.100316755473614	0.128884226083755	0.0124852322041988
-4.9121880531311	-6.99412250518799	-1.72568023204803	-0.100424312055111	0.128823041915894	0.0123658217489719
-4.9102668762207	-6.99103307723999	-1.72324407100677	-0.100457400083542	0.128932908177376	0.012457768432796
-4.91560935974121	-6.99537563323975	-1.72471988201141	-0.100396797060966	0.128948420286179	0.0123945660889149
-4.91269016265869	-6.99140310287476	-1.72054994106293	-0.100437350571156	0.128904715180397	0.0123744504526258
-4.91260957717896	-6.99468517303467	-1.72226917743683	-0.10053812712431	0.12900647521019	0.0124092632904649
-4.91945552825928	-6.99457597732544	-1.72315490245819	-0.100464545190334	0.129009947180748	0.0123615814372897
-4.91774368286133	-6.99121427536011	-1.72744607925415	-0.100394330918789	0.128870949149132	0.0123158749192953
-4.91827487945557	-6.99302291870117	-1.72476696968079	-0.100505821406841	0.128996089100838	0.0122787225991488
-4.92039442062378	-6.99588489532471	-1.72641408443451	-0.100425638258457	0.128998011350632	0.0123215653002262
-4.92262887954712	-6.99129724502563	-1.72736966609955	-0.100453712046146	0.128868579864502	0.0122815184295177
-4.92092657089233	-6.99703168869019	-1.72614812850952	-0.100544773042202	0.128983914852142	0.0122612183913589
-4.92570543289185	-6.99422168731689	-1.72691762447357	-0.100424215197563	0.129039004445076	0.0122205335646868
-4.92770099639893	-6.99600696563721	-1.72757172584534	-0.100468963384628	0.128893807530403	0.0121548129245639
-4.9271411895752	-6.99479627609253	-1.73085308074951	-0.100563570857048	0.128996908664703	0.012210994027555
-4.93111515045166	-6.9970965385437	-1.72403228282928	-0.100428260862827	0.129019036889076	0.0122038619592786
-4.93702220916748	-6.99694967269897	-1.72596311569214	-0.100473709404469	0.128969088196754	0.0121122747659683
-4.93020153045654	-6.99435949325562	-1.72754228115082	-0.100548721849918	0.129039868712425	0.01209772285074
-4.93730211257935	-7.00029277801514	-1.71927452087402	-0.100520119071007	0.129024565219879	0.0120674204081297
-4.94154644012451	-6.99562931060791	-1.72321915626526	-0.100513763725758	0.128959760069847	0.0120250731706619
-4.93642997741699	-6.99608945846558	-1.72155833244324	-0.10056859254837	0.129070222377777	0.0119809387251735
-4.94308614730835	-7.00214147567749	-1.71823954582214	-0.100430712103844	0.129068031907082	0.0120047954842448
-4.948646068573	-6.9994044303894	-1.71889126300812	-0.100489683449268	0.129043087363243	0.0119368312880397
-4.9415454864502	-7.00095224380493	-1.72171640396118	-0.100538976490498	0.129152864217758	0.0119088459759951
-4.94772863388062	-7.00433015823364	-1.71530115604401	-0.100402094423771	0.129121214151382	0.0118892379105091
-4.95119619369507	-7.00121688842773	-1.71334373950958	-0.10042878985405	0.129074409604073	0.0119085162878036
-4.94998645782471	-7.00135183334351	-1.72037518024445	-0.100287541747093	0.129148438572884	0.0118581308051944
-4.95262956619263	-7.00836849212646	-1.71325969696045	-0.100433796644211	0.1290552765131	0.0118591096252203
-4.95425367355347	-7.00671339035034	-1.71864140033722	-0.100316315889359	0.128998607397079	0.011926350183785
-4.95149755477905	-7.00460863113403	-1.71984601020813	-0.100251220166683	0.128998667001724	0.0119234547019005
-4.95222425460815	-7.00943899154663	-1.71566331386566	-0.100261971354485	0.128994062542915	0.0119345746934414
-4.95940494537354	-7.00653409957886	-1.71705114841461	-0.10023295879364	0.128971561789513	0.0120065174996853
-4.95439004898071	-7.00619506835938	-1.72307634353638	-0.100154772400856	0.128991767764091	0.011919230222702
-4.95674705505371	-7.00639057159424	-1.72161531448364	-0.100165508687496	0.128903105854988	0.012037418782711
-4.95936441421509	-7.00549745559692	-1.7181441783905	-0.100119367241859	0.128888189792633	0.0120933717116714
-4.95221662521362	-7.00340795516968	-1.72000741958618	-0.100123785436153	0.128916814923286	0.0120732821524143
-4.95160055160522	-7.00538539886475	-1.71975159645081	-0.100015252828598	0.128903090953827	0.0121622327715158
-4.95415067672729	-7.00215244293213	-1.71691036224365	-0.10000991076231	0.128743529319763	0.0122542399913073
-4.94972467422485	-7.00401592254639	-1.7209849357605	-0.100022807717323	0.128836736083031	0.0122472597286105
-4.95085382461548	-7.00574350357056	-1.71871554851532	-0.0999760553240776	0.128819108009338	0.0123484181240201
-4.94749355316162	-7.00202655792236	-1.71390473842621	-0.0999626889824867	0.128730416297913	0.0123721864074469
-4.94273042678833	-7.00428771972656	-1.71915924549103	-0.100013136863708	0.128709062933922	0.0124369859695435
-4.94417905807495	-7.00572156906128	-1.71315038204193	-0.0998803153634071	0.128784120082855	0.0124955121427774
-4.94585275650024	-6.99943208694458	-1.71603631973267	-0.0998407602310181	0.12863552570343	0.0125301647931337
-4.93558835983276	-7.00616550445557	-1.71777665615082	-0.0999121740460396	0.128663584589958	0.012643551453948
-4.94277906417847	-7.00611114501953	-1.71577203273773	-0.0997923240065575	0.128671362996101	0.0127096557989717
-4.94029760360718	-7.00137662887573	-1.72431015968323	-0.0996720045804977	0.128576993942261	0.0127445934340358
-4.93489789962769	-7.00549793243408	-1.7189005613327	-0.0997058376669884	0.128548681735992	0.0127759780734777
-4.9393253326416	-7.00571346282959	-1.72415494918823	-0.0996442884206772	0.128650039434433	0.0128269670531154
-4.93801021575928	-7.00412082672119	-1.72214341163635	-0.0995280221104622	0.128485307097435	0.0128650842234492
-4.9322247505188	-7.00437927246094	-1.72808706760406	-0.099601998925209	0.128505527973175	0.0129094393923879
-4.93742561340332	-7.0108494758606	-1.72316360473633	-0.0994612649083138	0.128476247191429	0.0128640895709395
-4.93767976760864	-7.00659656524658	-1.73423945903778	-0.0994943901896477	0.128385111689568	0.0129508003592491
-4.93175220489502	-7.00758504867554	-1.73557448387146	-0.0995209366083145	0.128393441438675	0.0129417302086949
-4.93841552734375	-7.01395511627197	-1.72880613803864	-0.0995289459824562	0.12841609120369	0.0128784393891692
-4.94011878967285	-7.0090856552124	-1.73059117794037	-0.0994667112827301	0.128291547298431	0.012930323369801
-4.93315744400024	-7.01058578491211	-1.7353150844574	-0.099508672952652	0.12831911444664	0.0129393078386784
-4.93939113616943	-7.01631355285645	-1.73496806621552	-0.0994420945644379	0.128271043300629	0.0129496278241277
-4.94183349609375	-7.01712083816528	-1.73640954494476	-0.0994943976402283	0.128278911113739	0.0129184992983937
-4.93375062942505	-7.01758003234863	-1.73555970191956	-0.0994465947151184	0.128327578306198	0.0128514878451824
-4.93842315673828	-7.01823997497559	-1.73753952980042	-0.0994349345564842	0.128285869956017	0.0129321962594986
-4.9410982131958	-7.01888751983643	-1.7352796792984	-0.0995193347334862	0.128252863883972	0.012935915030539
-4.93891048431396	-7.01737308502197	-1.73880803585052	-0.0995069146156311	0.128347396850586	0.0128932921215892
-4.93943929672241	-7.02350902557373	-1.73779630661011	-0.0994935780763626	0.128279104828835	0.0129442978650331
-4.94321966171265	-7.02087831497192	-1.73926150798798	-0.0995594039559364	0.128217250108719	0.0129293520003557
-4.93906593322754	-7.02628087997437	-1.74060714244843	-0.0995552912354469	0.128285482525826	0.0128428898751736
-4.94194459915161	-7.02499151229858	-1.74244177341461	-0.0995187982916832	0.128276526927948	0.0129281803965569
-4.94347381591797	-7.02902555465698	-1.74286162853241	-0.0995218604803085	0.128228351473808	0.0128657631576061
-4.94183683395386	-7.03120756149292	-1.7424144744873	-0.0997055321931839	0.128293856978416	0.0129037350416183
-4.9435510635376	-7.03437566757202	-1.74375188350677	-0.0995388701558113	0.128278404474258	0.0129131926223636
-4.93911552429199	-7.03487348556519	-1.74250471591949	-0.0996528714895248	0.128161117434502	0.0128655135631561
-4.94233751296997	-7.03255796432495	-1.74519622325897	-0.0996238887310028	0.128282979130745	0.0129366777837276
-4.94370746612549	-7.03556060791016	-1.74565625190735	-0.0996028184890747	0.128202095627785	0.0128796957433224
-4.94259214401245	-7.0340690612793	-1.75357925891876	-0.0996808484196663	0.128232464194298	0.0128491101786494
-4.93937826156616	-7.03188180923462	-1.75089740753174	-0.099606454372406	0.128266677260399	0.0128828519955277
-4.94602966308594	-7.03086519241333	-1.75087177753448	-0.0996125712990761	0.128174036741257	0.0128530915826559
-4.94193506240845	-7.0362286567688	-1.75928962230682	-0.0997448638081551	0.128245860338211	0.0128337359055877
-4.94559669494629	-7.03191041946411	-1.75851595401764	-0.0997011289000511	0.128210142254829	0.0128234811127186
-4.94165515899658	-7.02710723876953	-1.76011919975281	-0.0995825976133347	0.12820990383625	0.0127609306946397
-4.94601917266846	-7.03005313873291	-1.76008009910583	-0.0998042821884155	0.128211975097656	0.0127208968624473
-4.94634294509888	-7.02628660202026	-1.7595157623291	-0.0997476279735565	0.128306776285172	0.0127334157004952
-4.94160461425781	-7.02459526062012	-1.76039206981659	-0.0997809171676636	0.128283649682999	0.0126029662787914
-4.94209003448486	-7.02774524688721	-1.75651919841766	-0.0997678115963936	0.12830613553524	0.0125768911093473
-4.95184850692749	-7.01867818832397	-1.75997722148895	-0.0997748672962189	0.128314107656479	0.012562433257699
-4.94472360610962	-7.01960039138794	-1.76175177097321	-0.0997719392180443	0.128305420279503	0.0124104050919414
-4.94690370559692	-7.02027559280396	-1.75974345207214	-0.0997899174690247	0.128323763608932	0.0124277425929904
-4.95273494720459	-7.01458740234375	-1.76294982433319	-0.0997233837842941	0.128334999084473	0.0123188188299537
-4.94814348220825	-7.01584482192993	-1.76298117637634	-0.0998677387833595	0.12840461730957	0.0122179025784135
-4.95272493362427	-7.01646900177002	-1.75821650028229	-0.0996777936816216	0.128454193472862	0.012156805023551
-4.95600557327271	-7.01001310348511	-1.76674807071686	-0.0997475236654282	0.128332585096359	0.0120318690314889
-4.95426511764526	-7.01085186004639	-1.77114176750183	-0.0997302904725075	0.128494635224342	0.0119362156838179
-4.96176195144653	-7.01136875152588	-1.76119148731232	-0.0995807498693466	0.128478109836578	0.0118666458874941
-4.96201276779175	-7.01018619537354	-1.77146208286285	-0.0995286181569099	0.128426283597946	0.0117529314011335
-4.96198749542236	-7.00588893890381	-1.77204442024231	-0.0995965301990509	0.128460556268692	0.0118088750168681
-4.96437835693359	-7.01022386550903	-1.76486086845398	-0.0994918718934059	0.128476306796074	0.0117188887670636
-4.96632099151611	-7.00712156295776	-1.76746702194214	-0.0994946584105492	0.128388717770576	0.0117211751639843
-4.9651312828064	-7.00746488571167	-1.77301025390625	-0.0995650365948677	0.128484204411507	0.0116823902353644
-4.96880197525024	-7.00725030899048	-1.76708686351776	-0.0994181707501411	0.128398895263672	0.0117046786472201
-4.9705491065979	-7.00876474380493	-1.77104222774506	-0.0994321629405022	0.128354966640472	0.0115781472995877
-4.97029209136963	-7.00582647323608	-1.77321112155914	-0.0994314774870873	0.128373250365257	0.0115968845784664
-4.9731879234314	-7.00588655471802	-1.77080082893372	-0.0992621630430222	0.128264769911766	0.0115700270980597
-4.97883415222168	-7.00677633285522	-1.77392315864563	-0.0993628799915314	0.128319308161736	0.0114874085411429
-4.97464418411255	-7.00497484207153	-1.77238214015961	-0.0993310734629631	0.128338992595673	0.0114418026059866
-4.97702217102051	-7.00521516799927	-1.76879858970642	-0.0992085412144661	0.128248751163483	0.0114669064059854
-4.9800066947937	-7.00891399383545	-1.77354264259338	-0.0992342233657837	0.128246814012527	0.0113348057493567
-4.98498106002808	-7.0059175491333	-1.77312231063843	-0.0992033556103706	0.128246918320656	0.0113373063504696
-4.98382949829102	-7.00469589233398	-1.77204144001007	-0.0990965142846107	0.128189712762833	0.011287315748632
-4.98792457580566	-7.0074028968811	-1.77285969257355	-0.0991772413253784	0.128195866942406	0.0111772129312158
-4.98987722396851	-7.00750160217285	-1.77012455463409	-0.0991010144352913	0.128227338194847	0.0111653655767441
-4.99204778671265	-7.00241756439209	-1.77893888950348	-0.0989870876073837	0.12820839881897	0.0110895624384284
-4.99608898162842	-7.00901556015015	-1.77319955825806	-0.0989824756979942	0.128170594573021	0.0109306201338768
-5.00185871124268	-7.00794172286987	-1.7729012966156	-0.0989734977483749	0.1281378865242	0.0109602594748139
-5.00220251083374	-7.0085563659668	-1.77499032020569	-0.0989194586873055	0.1281418800354	0.0108538949862123
-5.00435733795166	-7.01392841339111	-1.7824764251709	-0.0988873839378357	0.128169342875481	0.0107745174318552
-5.01077175140381	-7.00938367843628	-1.77506077289581	-0.0988711342215538	0.128031134605408	0.0107407514005899
-5.00630378723145	-7.01186990737915	-1.77899217605591	-0.0989669859409332	0.128058195114136	0.0106214797124267
-5.01718235015869	-7.01167058944702	-1.77580034732819	-0.0988209024071693	0.128063857555389	0.0105892987921834
-5.01554584503174	-7.01299667358398	-1.78053486347198	-0.0987620130181313	0.127977579832077	0.010449506342411
-5.0152153968811	-7.01201438903809	-1.77548146247864	-0.0988574996590614	0.128018945455551	0.0105012655258179
-5.01812553405762	-7.01282405853271	-1.78070068359375	-0.0987380966544151	0.127948790788651	0.0104822563007474
-5.02316999435425	-7.01072120666504	-1.77922785282135	-0.0987643674015999	0.127947822213173	0.0104187708348036
-5.01846027374268	-7.01069068908691	-1.774209856987	-0.0987976118922234	0.127972573041916	0.0103512248024344
-5.02387046813965	-7.01200342178345	-1.77522838115692	-0.0986767411231995	0.127950713038445	0.0104000279679894
-5.02594184875488	-7.01335525512695	-1.77842366695404	-0.0987960174679756	0.127875253558159	0.010298365727067
-5.02411651611328	-7.01321697235107	-1.77606856822968	-0.0988455042243004	0.127931818366051	0.0102794962003827
-5.02320957183838	-7.01172780990601	-1.77690207958221	-0.0986819416284561	0.127885892987251	0.0102764274924994
-5.02692461013794	-7.01296281814575	-1.77570295333862	-0.098809652030468	0.127933889627457	0.0102265067398548
-5.02378559112549	-7.01388645172119	-1.77282607555389	-0.0987429693341255	0.127906620502472	0.0102035598829389
-5.02708005905151	-7.01137113571167	-1.77775037288666	-0.0986783280968666	0.127879709005356	0.0102479998022318
-5.02721929550171	-7.01501369476318	-1.77789783477783	-0.0987470224499702	0.127853482961655	0.0102054160088301
-5.03027677536011	-7.01528120040894	-1.77473700046539	-0.0988174453377724	0.127913355827332	0.0102428700774908
-5.02815389633179	-7.01597499847412	-1.77863168716431	-0.0986546650528908	0.127876624464989	0.01016815751791
-5.02861833572388	-7.01886510848999	-1.78030681610107	-0.0987002030014992	0.127782315015793	0.0101341782137752
-5.02713632583618	-7.01957225799561	-1.77840435504913	-0.0987837314605713	0.127822741866112	0.0102292355149984
-5.03086137771606	-7.01900720596313	-1.78172504901886	-0.0986856073141098	0.127929210662842	0.0101588815450668
-5.02951669692993	-7.02136325836182	-1.78329277038574	-0.0986560583114624	0.12785030901432	0.0101166656240821
-5.03325700759888	-7.02113819122314	-1.78328192234039	-0.0987536013126373	0.12789461016655	0.0101846009492874
-5.03130722045898	-7.02095794677734	-1.7824991941452	-0.0985765010118485	0.127807974815369	0.0101134404540062
-5.03366422653198	-7.02669048309326	-1.7918449640274	-0.0986165031790733	0.127843633294106	0.0100284395739436
-5.02985334396362	-7.02072048187256	-1.79262804985046	-0.0985785946249962	0.127759546041489	0.0100806141272187
-5.03431606292725	-7.02024364471436	-1.79430937767029	-0.0985781699419022	0.127890706062317	0.0100431619212031
-5.03868007659912	-7.02740240097046	-1.79738891124725	-0.0985844954848289	0.127831250429153	0.0100017189979553
-5.03756475448608	-7.02140760421753	-1.8024594783783	-0.0984837412834167	0.127705663442612	0.0100667225196958
-5.03205299377441	-7.02391242980957	-1.80268490314484	-0.0986502096056938	0.127727016806602	0.00996595527976751
-5.03830862045288	-7.02578496932983	-1.80004227161407	-0.0985361412167549	0.127822726964951	0.00999470055103302
-5.04139518737793	-7.02454328536987	-1.80179083347321	-0.0985730290412903	0.127696245908737	0.00994179304689169
-5.03472471237183	-7.02236032485962	-1.80915915966034	-0.0986385941505432	0.127840533852577	0.00990474969148636
-5.04105806350708	-7.02471494674683	-1.8050764799118	-0.098492220044136	0.127749532461166	0.00992926955223084
-5.04099225997925	-7.02563858032227	-1.80953693389893	-0.0986011251807213	0.127730250358582	0.00987087469547987
-5.03842163085938	-7.02428674697876	-1.81126439571381	-0.0986287668347359	0.127780944108963	0.0098800091072917
-5.04160833358765	-7.02063846588135	-1.81079912185669	-0.0984340384602547	0.12784132361412	0.00988032948225737
-5.04059553146362	-7.02402353286743	-1.80964469909668	-0.0985252410173416	0.127705171704292	0.00986781902611256
-5.03882741928101	-7.02201128005981	-1.8115086555481	-0.0985699445009232	0.127760097384453	0.00992636196315289
-5.04439258575439	-7.02296161651611	-1.81131589412689	-0.0984815061092377	0.127785503864288	0.00989195890724659
-5.04045486450195	-7.02640771865845	-1.81588006019592	-0.0985053852200508	0.127757012844086	0.00981784891337156
-5.04124212265015	-7.02544641494751	-1.80863845348358	-0.0985725522041321	0.127775222063065	0.00991867948323488
-5.04119682312012	-7.02586698532104	-1.81170094013214	-0.0983712375164032	0.127787306904793	0.00982504058629274
-5.04345655441284	-7.02637529373169	-1.81330740451813	-0.098495215177536	0.127799466252327	0.00979023054242134
-5.04077816009521	-7.02650165557861	-1.81214356422424	-0.0983931720256805	0.127760633826256	0.00979774072766304
-5.04213619232178	-7.02614593505859	-1.81282484531403	-0.0983693227171898	0.127751782536507	0.00977408606559038
-5.04497861862183	-7.03231763839722	-1.81332778930664	-0.0983438566327095	0.127772286534309	0.00978074781596661
-5.0494179725647	-7.02700853347778	-1.8181186914444	-0.0982877016067505	0.127696081995964	0.00978972483426332
-5.04380989074707	-7.02863073348999	-1.81691420078278	-0.0983031094074249	0.127773016691208	0.00974357128143311
-5.04890966415405	-7.03462314605713	-1.81301128864288	-0.0982450619339943	0.127720922231674	0.0096916351467371
-5.0533332824707	-7.03374481201172	-1.81433892250061	-0.0982074066996574	0.12765084207058	0.00965632777661085
-5.05093240737915	-7.03249597549438	-1.81607508659363	-0.0982638597488403	0.127780839800835	0.0096227889880538
-5.05819892883301	-7.03423023223877	-1.81242609024048	-0.0981292277574539	0.127717867493629	0.00963003467768431
-5.05837106704712	-7.03601598739624	-1.81185436248779	-0.0981847122311592	0.127629578113556	0.00952118635177612
-5.05485773086548	-7.03448915481567	-1.81774020195007	-0.0981934070587158	0.127635553479195	0.00948783755302429
-5.06042909622192	-7.03314971923828	-1.82279253005981	-0.0979730561375618	0.127642914652824	0.00949072930961847
-5.06133699417114	-7.03592014312744	-1.81834065914154	-0.0980179756879807	0.127511605620384	0.00939651764929295
-5.06140661239624	-7.03303337097168	-1.81667768955231	-0.0980333462357521	0.12757833302021	0.00937729515135288
-5.06686782836914	-7.03607559204102	-1.82113790512085	-0.0979105308651924	0.127632439136505	0.00937683042138815
-5.06625699996948	-7.03608894348145	-1.81925344467163	-0.0979049652814865	0.127497017383575	0.00920342560857534
-5.07194948196411	-7.03547668457031	-1.81637072563171	-0.0979389622807503	0.127532154321671	0.00920172035694122
-5.07426881790161	-7.03875875473022	-1.81728649139404	-0.0978251844644547	0.127560630440712	0.0091553833335638
-5.07317161560059	-7.03870391845703	-1.81231546401978	-0.0978382006287575	0.127521097660065	0.0090346559882164
-5.07517004013062	-7.03764724731445	-1.81332850456238	-0.0978959202766418	0.127567112445831	0.00902656372636557
-5.07988262176514	-7.03980112075806	-1.8123881816864	-0.0977258831262589	0.127544835209846	0.00896101910620928
-5.07712841033936	-7.03925037384033	-1.81587564945221	-0.0978158786892891	0.127523422241211	0.00888871494680643
-5.07983779907227	-7.03569793701172	-1.81058621406555	-0.097745880484581	0.127461105585098	0.00891913939267397
-5.08406400680542	-7.03864812850952	-1.82502865791321	-0.0976139605045319	0.127463400363922	0.00883535947650671
-5.08669376373291	-7.04122447967529	-1.81850218772888	-0.0977126732468605	0.127469345927238	0.0087871914729476
-5.08631753921509	-7.03927040100098	-1.82084274291992	-0.0975178778171539	0.127320110797882	0.00881372485309839
-5.08520746231079	-7.03965950012207	-1.82938063144684	-0.0975941717624664	0.12737113237381	0.00877716951072216
-5.08682012557983	-7.04561138153076	-1.82505905628204	-0.0975591093301773	0.127360716462135	0.00873521529138088
-5.0919041633606	-7.04074954986572	-1.82071697711945	-0.097505010664463	0.12719988822937	0.00868760980665684
-5.08658742904663	-7.04024696350098	-1.82693707942963	-0.0974593386054039	0.127186238765717	0.00860367342829704
-5.09234189987183	-7.04503726959229	-1.82895445823669	-0.0974400788545609	0.127169400453568	0.0085857892408967
-5.09414482116699	-7.04142189025879	-1.82908344268799	-0.0973982214927673	0.127141699194908	0.00854623690247536
-5.09256839752197	-7.03993558883667	-1.83260667324066	-0.0974040180444717	0.127229511737823	0.0084884176030755
-5.096764087677	-7.04401731491089	-1.83810710906982	-0.0973161682486534	0.127075925469398	0.00851673725992441
-5.09806489944458	-7.03979539871216	-1.83550012111664	-0.0973083078861237	0.127062767744064	0.00842990539968014
-5.09648132324219	-7.04330635070801	-1.8390326499939	-0.0973434150218964	0.127087965607643	0.00845343805849552
-5.09939432144165	-7.04404783248901	-1.836554646492	-0.0971843749284744	0.127063766121864	0.00845250952988863
-5.09863758087158	-7.04225397109985	-1.84039831161499	-0.0972693786025047	0.126914694905281	0.00828488823026419
-5.09863758087158	-7.0385479927063	-1.83911979198456	-0.0972223207354546	0.127045199275017	0.00834544189274311
-5.10309505462646	-7.04664039611816	-1.83483922481537	-0.0970693081617355	0.126995518803596	0.00829639472067356
-5.10129594802856	-7.04122495651245	-1.84490311145782	-0.0970578640699387	0.126842185854912	0.00824570562690496
-5.09904050827026	-7.04353523254395	-1.84094107151031	-0.0971422493457794	0.126920089125633	0.00825727358460426
-5.10775756835938	-7.0452938079834	-1.8418630361557	-0.0970452427864075	0.126968920230865	0.00814301706850529
-5.10590410232544	-7.04332447052002	-1.84651350975037	-0.097022145986557	0.126811221241951	0.00810384657233953
-5.10453844070435	-7.04194593429565	-1.84605395793915	-0.0970708355307579	0.126912832260132	0.00811578426510096
-5.10759878158569	-7.04414987564087	-1.84849560260773	-0.096916489303112	0.126859754323959	0.00809373613446951
-5.10720252990723	-7.04449462890625	-1.85191595554352	-0.0969830527901649	0.126888111233711	0.00804627034813166
-5.10612440109253	-7.04449939727783	-1.84802222251892	-0.0970070138573647	0.126789197325706	0.00808937661349773
-5.10713481903076	-7.0438666343689	-1.84905982017517	-0.0968635305762291	0.126835599541664	0.00803438201546669
-5.1086802482605	-7.0460524559021	-1.85011970996857	-0.0969231203198433	0.126726478338242	0.00796905905008316
-5.10863924026489	-7.04369974136353	-1.84680640697479	-0.0969962030649185	0.126833468675613	0.00801988039165735
-5.1083345413208	-7.04382562637329	-1.84483802318573	-0.0969199314713478	0.126663371920586	0.00796295236796141
-5.11454057693481	-7.0458869934082	-1.84749472141266	-0.0969870463013649	0.126729309558868	0.00790893845260143
-5.10769462585449	-7.04285907745361	-1.84997618198395	-0.0970014631748199	0.126776024699211	0.00790802109986544
-5.11389398574829	-7.04175281524658	-1.84890079498291	-0.0968943387269974	0.126718878746033	0.00794151891022921
-5.11706447601318	-7.04805135726929	-1.84769093990326	-0.0969740375876427	0.126787766814232	0.00786493346095085
-5.11559295654297	-7.04308986663818	-1.84413814544678	-0.0970119833946228	0.12680995464325	0.00785424280911684
-5.11613702774048	-7.04012680053711	-1.84629046916962	-0.0968701466917992	0.126730740070343	0.00781762879341841
-5.1185827255249	-7.04506301879883	-1.84185290336609	-0.0970091447234154	0.12671372294426	0.00775461038574576
-5.12035417556763	-7.04407644271851	-1.84230828285217	-0.0969820991158485	0.126766473054886	0.00773858325555921
-5.11893939971924	-7.04196739196777	-1.84757900238037	-0.0969463065266609	0.126684263348579	0.00771176721900702
-5.12259483337402	-7.04578065872192	-1.84714686870575	-0.097006544470787	0.12675453722477	0.00756963482126594
-5.12572479248047	-7.04386615753174	-1.84491801261902	-0.0970529541373253	0.126817613840103	0.00759219750761986
-5.12683153152466	-7.04423379898071	-1.84577786922455	-0.0969024822115898	0.126808121800423	0.00750602362677455
-5.12986707687378	-7.04856872558594	-1.85206091403961	-0.0969793871045113	0.126764252781868	0.00747256213799119
-5.13346433639526	-7.0482873916626	-1.84742677211761	-0.0970161482691765	0.126833364367485	0.00751454522833228
-5.1303973197937	-7.0466194152832	-1.84821093082428	-0.0969329178333282	0.126781404018402	0.0073518268764019
-5.13423490524292	-7.05244445800781	-1.8471759557724	-0.0969354137778282	0.126784130930901	0.00736929243430495
-5.13849687576294	-7.04736089706421	-1.84253251552582	-0.0969422236084938	0.126742377877235	0.00734364613890648
-5.13764381408691	-7.04948377609253	-1.84584379196167	-0.0968386828899384	0.126765489578247	0.00730961468070745
-5.14090871810913	-7.05067253112793	-1.84194004535675	-0.0968692004680634	0.126867488026619	0.00726338662207127
-5.14055871963501	-7.04922151565552	-1.84374368190765	-0.0968412235379219	0.126621440052986	0.00726904952898622
-5.14103841781616	-7.04870700836182	-1.85512983798981	-0.0968639403581619	0.126766726374626	0.00719708669930696
-5.14549493789673	-7.05548524856567	-1.84326076507568	-0.0968107059597969	0.126749441027641	0.0071728085167706
-5.14956903457642	-7.05047798156738	-1.84376060962677	-0.0967777222394943	0.126659289002419	0.00717669446021318
-5.14357995986938	-7.05333995819092	-1.84012770652771	-0.0968606919050217	0.1266870200634	0.00713763199746609
-5.14886236190796	-7.05729866027832	-1.83381843566895	-0.0968501791357994	0.126750707626343	0.00710502592846751
-5.15725946426392	-7.055748462677	-1.83939254283905	-0.0968436226248741	0.12666916847229	0.00704168388620019
-5.14971303939819	-7.05554628372192	-1.83457517623901	-0.0968960225582123	0.126775935292244	0.00699407141655684
-5.15476036071777	-7.0610032081604	-1.8311094045639	-0.0967523381114006	0.126724094152451	0.00700147869065404
-5.15625810623169	-7.05936574935913	-1.83183395862579	-0.0968008264899254	0.126675233244896	0.00691605126485229
-5.15935468673706	-7.05954122543335	-1.83059346675873	-0.0969012230634689	0.126725524663925	0.00693902373313904
-5.15841960906982	-7.06350421905518	-1.83205080032349	-0.0966488867998123	0.126723557710648	0.00692824413999915
-5.16294860839844	-7.06614637374878	-1.82762682437897	-0.0967956632375717	0.126692682504654	0.00686122989282012
-5.16749286651611	-7.0641975402832	-1.82824814319611	-0.0967490151524544	0.126671180129051	0.00688997702673078
-5.16533374786377	-7.06394863128662	-1.82379460334778	-0.0966613218188286	0.126697823405266	0.0067709656432271
-5.1691517829895	-7.07249116897583	-1.82706356048584	-0.0966300517320633	0.12670587003231	0.00675213849171996
-5.17699098587036	-7.06745529174805	-1.8221549987793	-0.0966381877660751	0.126623839139938	0.00673311669379473
-5.17468738555908	-7.07304906845093	-1.8242495059967	-0.0965272411704063	0.126631587743759	0.00662027718499303
-5.18064737319946	-7.07544660568237	-1.82204008102417	-0.0964834168553352	0.126702174544334	0.00659629981964827
-5.18562746047974	-7.07417821884155	-1.82121860980988	-0.0964488685131073	0.126559019088745	0.00657594762742519
-5.18163347244263	-7.07445096969604	-1.82755935192108	-0.0964499264955521	0.126609906554222	0.00649981433525682
-5.19241380691528	-7.08102226257324	-1.81804776191711	-0.096337802708149	0.126581713557243	0.00644675921648741
-5.194748878479	-7.08020973205566	-1.82166945934296	-0.0962836593389511	0.126501306891441	0.00632360717281699
-5.19188547134399	-7.08051490783691	-1.81332278251648	-0.0963696911931038	0.126543596386909	0.00628743786364794
-5.20178508758545	-7.08333301544189	-1.81731915473938	-0.0961337685585022	0.126503691077232	0.00619017891585827
-5.20707559585571	-7.08326005935669	-1.82263946533203	-0.0961671993136406	0.12643338739872	0.0061429082415998
-5.20340490341187	-7.08604431152344	-1.81481564044952	-0.0961760580539703	0.126485407352448	0.00605684518814087
-5.20939207077026	-7.0883903503418	-1.81842005252838	-0.0960604399442673	0.126424700021744	0.00607166020199656
-5.21318244934082	-7.08764696121216	-1.82009673118591	-0.0960031822323799	0.126368060708046	0.00594522291794419
-5.21634483337402	-7.08927345275879	-1.812007188797	-0.0960684567689896	0.126368910074234	0.00598070817068219
-5.21493911743164	-7.09114599227905	-1.81675219535828	-0.0959185510873795	0.126391619443893	0.00586890103295445
-5.22117710113525	-7.09532165527344	-1.81683325767517	-0.0959600582718849	0.126383796334267	0.00581977935507894
-5.22161054611206	-7.09311628341675	-1.81556701660156	-0.0959717035293579	0.12632429599762	0.00583264976739883
-5.22724056243896	-7.09213638305664	-1.8147007226944	-0.0957913622260094	0.126421466469765	0.00573167763650417
-5.22361612319946	-7.0974063873291	-1.8188248872757	-0.0958701223134995	0.12626838684082	0.0056182099506259
-5.22970962524414	-7.09657573699951	-1.80688083171844	-0.0958657637238503	0.126305907964706	0.00570143479853868
-5.23431587219238	-7.09744071960449	-1.81202793121338	-0.0956405103206635	0.126347526907921	0.00560649763792753
-5.23218584060669	-7.10218286514282	-1.81558620929718	-0.0957921147346497	0.126256123185158	0.00553547032177448
-5.23053598403931	-7.09545660018921	-1.81763482093811	-0.0957371443510056	0.126215502619743	0.00559370033442974
-5.23685789108276	-7.10108375549316	-1.81286036968231	-0.095661424100399	0.126192763447762	0.00555413821712136
-5.23540210723877	-7.10123157501221	-1.82188272476196	-0.0956964269280434	0.126179844141006	0.00551707530394197
-5.23847770690918	-7.09759998321533	-1.81265509128571	-0.0956812649965286	0.126194268465042	0.0055637015029788
-5.23581647872925	-7.1000828742981	-1.82136631011963	-0.0955767035484314	0.126121744513512	0.00551880430430174
-5.23931121826172	-7.10253047943115	-1.81149244308472	-0.0957198292016983	0.126150503754616	0.00553922355175018
-5.23968553543091	-7.09812593460083	-1.81746685504913	-0.0956036299467087	0.126087367534637	0.00552851008251309
-5.23645639419556	-7.09856557846069	-1.81860089302063	-0.0956259518861771	0.126075819134712	0.00549311842769384
-5.24078226089478	-7.10562896728516	-1.8149641752243	-0.0957028940320015	0.126134350895882	0.0054549383930862
-5.24388456344604	-7.09977960586548	-1.81058311462402	-0.0956441313028336	0.126005008816719	0.00547295203432441
-5.23537492752075	-7.09765768051147	-1.8176543712616	-0.0956339463591576	0.126040771603584	0.00541938655078411
-5.24047040939331	-7.10097455978394	-1.81034970283508	-0.095728911459446	0.126041054725647	0.00544633390381932
-5.24103116989136	-7.09768056869507	-1.81431305408478	-0.0956766903400421	0.125985786318779	0.00544050009921193
-5.23855257034302	-7.09585285186768	-1.80975580215454	-0.0956630483269691	0.126081317663193	0.00536933774128556
-5.23956346511841	-7.10357141494751	-1.81317377090454	-0.0956368148326874	0.126052498817444	0.00544673250988126
-5.24304533004761	-7.09394884109497	-1.80947268009186	-0.0957074090838432	0.125953882932663	0.00539040425792336
-5.24030208587646	-7.09896516799927	-1.81565022468567	-0.0956753790378571	0.126006692647934	0.00538624636828899
-5.24384880065918	-7.09960556030273	-1.81265389919281	-0.0956260412931442	0.126065209507942	0.00536397192627192
-5.24694871902466	-7.09718608856201	-1.82002687454224	-0.0955857038497925	0.125887095928192	0.00533839268609881
-5.24384880065918	-7.10143136978149	-1.81194627285004	-0.0956993028521538	0.12595722079277	0.00535586988553405
-5.24835681915283	-7.0989875793457	-1.8127236366272	-0.0955681353807449	0.125947952270508	0.00532382819801569
-5.24602222442627	-7.09938144683838	-1.80931115150452	-0.0956727266311646	0.1259795576334	0.00525922561064363
-5.24441003799438	-7.0955638885498	-1.81123435497284	-0.0957159698009491	0.125936135649681	0.00530962832272053
-5.24659776687622	-7.0993824005127	-1.82000732421875	-0.0956412181258202	0.125927194952965	0.00528300367295742
-5.24897861480713	-7.10212850570679	-1.81687474250793	-0.0957779735326767	0.125988349318504	0.00522537203505635
-5.24638938903809	-7.09977531433105	-1.81381988525391	-0.0956864207983017	0.125908732414246	0.00523791881278157
-5.24533462524414	-7.09678888320923	-1.81355023384094	-0.0958016887307167	0.125918418169022	0.00525563582777977
-5.24741554260254	-7.10293626785278	-1.80815589427948	-0.0957099497318268	0.125980854034424	0.00523653673008084
-5.24967384338379	-7.09642696380615	-1.81018567085266	-0.0957308486104012	0.125905841588974	0.00521611422300339
-5.24091243743896	-7.09852886199951	-1.80935001373291	-0.0958077535033226	0.125947818160057	0.00520852766931057
-5.24823045730591	-7.09945583343506	-1.81614196300507	-0.0956904292106628	0.125978603959084	0.00523455673828721
-5.24652481079102	-7.10090398788452	-1.80567049980164	-0.0958052650094032	0.125815331935883	0.00516792107373476
-5.24356698989868	-7.09670209884644	-1.81686294078827	-0.0957594066858292	0.125906780362129	0.0052241743542254
-5.24947834014893	-7.10210943222046	-1.816978931427	-0.0956548899412155	0.125894203782082	0.00523497071117163
-5.24430847167969	-7.10483503341675	-1.81512331962585	-0.0957336351275444	0.125875279307365	0.0051462622359395
-5.24697971343994	-7.10366582870483	-1.81101179122925	-0.0958136171102524	0.125879317522049	0.00528526864945889
-5.24595737457275	-7.1007513999939	-1.81314218044281	-0.0956378728151321	0.125909835100174	0.00512035097926855
-5.24902677536011	-7.1061863899231	-1.81781625747681	-0.0957634747028351	0.125895753502846	0.00512241385877132
-5.24739503860474	-7.10154104232788	-1.81664335727692	-0.0957077518105507	0.125844180583954	0.00516328029334545
-5.24720335006714	-7.1016058921814	-1.82132244110107	-0.0957882478833199	0.125921189785004	0.005120356567204
-5.2504301071167	-7.10791778564453	-1.81758451461792	-0.0957293659448624	0.125867992639542	0.00512425415217876
-5.25007772445679	-7.10179710388184	-1.82522773742676	-0.0957291200757027	0.125795021653175	0.00510188471525908
-5.24574327468872	-7.10189485549927	-1.82501697540283	-0.0958425104618073	0.125894114375114	0.00505357375368476
-5.24949789047241	-7.10538816452026	-1.81919062137604	-0.0957257524132729	0.125912517309189	0.00507971970364451
-5.25337696075439	-7.10178709030151	-1.82029581069946	-0.0958202630281448	0.125859662890434	0.00500217266380787
-5.24435997009277	-7.10136222839355	-1.82016134262085	-0.0958962514996529	0.12596270442009	0.0049772160127759
-5.25033569335938	-7.10124063491821	-1.82486522197723	-0.0957696586847305	0.125851839780807	0.00501790875568986
-5.25121212005615	-7.10332727432251	-1.83016014099121	-0.095891185104847	0.125893473625183	0.00493297167122364
-5.24989795684814	-7.09993839263916	-1.81718814373016	-0.0960133895277977	0.12591116130352	0.00501610524952412
-5.24976491928101	-7.09770584106445	-1.82654368877411	-0.0959007814526558	0.125937283039093	0.00499820243567228
-5.24973249435425	-7.10199451446533	-1.82259738445282	-0.0959827974438667	0.125974506139755	0.00495269009843469
-5.253089427948	-7.09786605834961	-1.81835103034973	-0.0959616601467133	0.125960454344749	0.00496390368789434
-5.24397325515747	-7.09805345535278	-1.81913983821869	-0.0960223749279976	0.125981822609901	0.00489964708685875
-5.25259351730347	-7.09886741638184	-1.81767022609711	-0.095949724316597	0.126061871647835	0.00498033408075571
-5.24852132797241	-7.09706401824951	-1.8253698348999	-0.0959685519337654	0.125914439558983	0.00489058252424002
-5.24460792541504	-7.09708738327026	-1.82616138458252	-0.096053458750248	0.126018136739731	0.00491118896752596
-5.25007677078247	-7.09666681289673	-1.82830142974854	-0.0959082096815109	0.126039534807205	0.00495249452069402
-5.25149011611938	-7.09745359420776	-1.8250846862793	-0.0960092693567276	0.125944420695305	0.00487685902044177
-5.25108766555786	-7.09504842758179	-1.82214951515198	-0.0959445387125015	0.125970557332039	0.00490759965032339
-5.24715852737427	-7.09564590454102	-1.82396864891052	-0.0959254801273346	0.125974759459496	0.00486905919387937
-5.24918365478516	-7.09724187850952	-1.82303595542908	-0.0959763452410698	0.126004546880722	0.00484596751630306
-5.25734329223633	-7.09380388259888	-1.82263565063477	-0.09591094404459	0.125969558954239	0.00483213784173131
-5.25417757034302	-7.09453201293945	-1.82887756824493	-0.0959314107894897	0.125943213701248	0.00481721851974726
-5.25617790222168	-7.09991836547852	-1.82328402996063	-0.0958452001214027	0.126059114933014	0.00478640524670482
-5.25900077819824	-7.09439945220947	-1.82010424137115	-0.0958581492304802	0.12590429186821	0.00482295034453273
-5.25568389892578	-7.0992259979248	-1.81980419158936	-0.0959667190909386	0.126039907336235	0.00476615130901337
-5.26014852523804	-7.09953641891479	-1.8173371553421	-0.0958477780222893	0.126035273075104	0.00471505476161838
-5.26060914993286	-7.09879064559937	-1.82062792778015	-0.0959162041544914	0.125902712345123	0.00462755421176553
-5.26052141189575	-7.09677839279175	-1.81652188301086	-0.0958879739046097	0.126076385378838	0.00468362821266055
-5.26496648788452	-7.09961700439453	-1.81570184230804	-0.0957844331860542	0.125907137989998	0.00466148648411036
-5.26594352722168	-7.10303688049316	-1.82111299037933	-0.095867857336998	0.126062467694283	0.00464392779394984
-5.26885986328125	-7.10184907913208	-1.8052978515625	-0.0958255752921104	0.125919535756111	0.00466412771493196
-5.26743841171265	-7.10333347320557	-1.81609451770782	-0.0958078950643539	0.126005500555038	0.00457969540730119
-5.27301692962646	-7.10699462890625	-1.79962491989136	-0.0959048643708229	0.125993654131889	0.00456896657124162
-5.27542448043823	-7.10291337966919	-1.80918216705322	-0.0957988873124123	0.125975638628006	0.00456042913720012
-5.27225017547607	-7.10267305374146	-1.80553138256073	-0.095903716981411	0.126067340373993	0.00452460953965783
-5.2779483795166	-7.10547685623169	-1.80488741397858	-0.0957693532109261	0.125981450080872	0.00452880887314677
-5.27848625183105	-7.10715770721436	-1.80426824092865	-0.0958028212189674	0.125942394137383	0.00446331594139338
-5.28287601470947	-7.10849761962891	-1.79842388629913	-0.0959241315722466	0.126006305217743	0.00452833110466599
-5.28347110748291	-7.10746812820435	-1.79377102851868	-0.0957149416208267	0.126063793897629	0.00445754965767264
-5.28581476211548	-7.11249780654907	-1.79263830184937	-0.095827043056488	0.126008197665215	0.0043429029174149
-5.28633213043213	-7.10810661315918	-1.78990983963013	-0.0957811996340752	0.126002252101898	0.0043885032646358
-5.28962755203247	-7.11046648025513	-1.79205882549286	-0.0957629755139351	0.12606455385685	0.00431499956175685
-5.29543781280518	-7.11726522445679	-1.78777539730072	-0.0958067551255226	0.126068457961082	0.00429869396612048
-5.29617738723755	-7.11084985733032	-1.7858110666275	-0.0957462564110756	0.125963628292084	0.00429777568206191
-5.2962818145752	-7.11527013778687	-1.78687310218811	-0.095768116414547	0.126006677746773	0.00421919953078032
-5.30287075042725	-7.12172794342041	-1.7822288274765	-0.0957555025815964	0.126079201698303	0.00417446438223124
-5.30743312835693	-7.12205648422241	-1.77924990653992	-0.0957664027810097	0.125899329781532	0.00412518577650189
-5.30129194259644	-7.11878108978271	-1.77941787242889	-0.0957894176244736	0.126041501760483	0.00406890502199531
-5.31092405319214	-7.12005710601807	-1.77303349971771	-0.0955692008137703	0.126012325286865	0.00407295487821102
-5.31366300582886	-7.12238597869873	-1.78011691570282	-0.095657505095005	0.125991567969322	0.00393349165096879
-5.31724309921265	-7.12268018722534	-1.77133274078369	-0.0957611128687859	0.126022413372993	0.00399464229121804
-5.31740474700928	-7.12242746353149	-1.77208483219147	-0.0955402851104736	0.125960275530815	0.00389861012808979
-5.32237434387207	-7.12917613983154	-1.77294456958771	-0.0956573635339737	0.125939875841141	0.00383874448016286
-5.32505226135254	-7.12873792648315	-1.76479399204254	-0.0956325903534889	0.125952661037445	0.00384672428481281
-5.32434177398682	-7.12945938110352	-1.76562905311584	-0.0956343039870262	0.12588869035244	0.00369861721992493
-5.33091020584106	-7.13652276992798	-1.7709823846817	-0.0955849438905716	0.125984132289886	0.00371377426199615
-5.33694791793823	-7.12924528121948	-1.76790773868561	-0.0955666750669479	0.125913456082344	0.00366508797742426
-5.3307089805603	-7.13285541534424	-1.76328682899475	-0.0955715179443359	0.12592513859272	0.00360916694626212
-5.33876991271973	-7.13524913787842	-1.76873111724854	-0.095544658601284	0.125977322459221	0.00359212560579181
-5.34161710739136	-7.13172769546509	-1.77106916904449	-0.0955775305628777	0.125814452767372	0.00362343480810523
-5.3347020149231	-7.13378143310547	-1.76355266571045	-0.095544695854187	0.125918090343475	0.00353065831586719
-5.34155559539795	-7.13594770431519	-1.76234316825867	-0.0954977050423622	0.125855788588524	0.00357727124355733
-5.34407472610474	-7.1375675201416	-1.76107490062714	-0.0955912992358208	0.125818237662315	0.00345603656023741
-5.34381341934204	-7.13595533370972	-1.76269030570984	-0.095619760453701	0.125950992107391	0.00351927126757801
-5.34309816360474	-7.13793134689331	-1.7681987285614	-0.0955266430974007	0.125832051038742	0.00345299532637
-5.34423875808716	-7.14055299758911	-1.76300513744354	-0.0956087708473206	0.125922605395317	0.00338103692047298
-5.35033416748047	-7.13786172866821	-1.76181888580322	-0.0955626890063286	0.125862553715706	0.00348485773429275
-5.34258460998535	-7.13809299468994	-1.76324927806854	-0.0955838263034821	0.125948175787926	0.00342286843806505
-5.35008001327515	-7.14159727096558	-1.75470638275146	-0.0956082344055176	0.125892296433449	0.00344066810794175
-5.34720134735107	-7.13741540908813	-1.75794982910156	-0.095555953681469	0.125807762145996	0.00338158407248557
-5.34576368331909	-7.13754510879517	-1.76070249080658	-0.0957560688257217	0.125932767987251	0.00343352276831865
-5.3480052947998	-7.13805818557739	-1.75590133666992	-0.0956049263477325	0.125850737094879	0.00342221511527896
-5.34779930114746	-7.14047431945801	-1.75574517250061	-0.0957076996564865	0.125993028283119	0.0034233529586345
-5.34500646591187	-7.13734674453735	-1.75165283679962	-0.0957705229520798	0.125944972038269	0.00348371127620339
-5.34365558624268	-7.13725757598877	-1.75410068035126	-0.0956638902425766	0.125957354903221	0.0034961299970746
-5.34417724609375	-7.14033126831055	-1.74726009368896	-0.095845028758049	0.125929743051529	0.00349309481680393
-5.34275579452515	-7.1358904838562	-1.7500821352005	-0.0957785919308662	0.125987827777863	0.00357627612538636
-5.33769464492798	-7.13492822647095	-1.75115704536438	-0.0958796590566635	0.126020580530167	0.00356673402711749
-5.33829689025879	-7.1409592628479	-1.7467303276062	-0.0959183499217033	0.126007065176964	0.00356888887472451
-5.34407472610474	-7.13520765304565	-1.74834275245667	-0.0959820970892906	0.126081332564354	0.00361086870543659
-5.33534240722656	-7.13565349578857	-1.74885129928589	-0.0960346087813377	0.12610724568367	0.00359681947156787
-5.33876943588257	-7.13692998886108	-1.74824917316437	-0.0960124135017395	0.126167699694633	0.00368571863509715
-5.34058618545532	-7.1360764503479	-1.74398982524872	-0.0960613191127777	0.126056805253029	0.0036449262406677
-5.33548593521118	-7.13806819915771	-1.74829494953156	-0.0962270051240921	0.126116409897804	0.00370062119327486
-5.33937835693359	-7.13713312149048	-1.7457400560379	-0.0961537733674049	0.126209795475006	0.00369797763414681
-5.33475017547607	-7.13605260848999	-1.74085581302643	-0.0962945893406868	0.12629871070385	0.00362526113167405
-5.33481979370117	-7.13242626190186	-1.74062824249268	-0.0962733626365662	0.12619249522686	0.00371656869538128
-5.3310227394104	-7.1337251663208	-1.74207961559296	-0.0963125750422478	0.126207068562508	0.0037481605540961
-5.33520174026489	-7.13808155059814	-1.73644113540649	-0.0964209139347076	0.126365959644318	0.00377424852922559
-5.33477210998535	-7.13295698165894	-1.73391139507294	-0.0964462831616402	0.126177534461021	0.00383141357451677
-5.32525682449341	-7.13347625732422	-1.73578417301178	-0.0964860990643501	0.126380071043968	0.00374328973703086
-5.334632396698	-7.13133001327515	-1.73076808452606	-0.0964274555444717	0.126415476202965	0.00378117780201137
-5.33204984664917	-7.13229990005493	-1.73676919937134	-0.0965195000171661	0.12640580534935	0.0037261825054884
-5.33449411392212	-7.13053798675537	-1.72412061691284	-0.0966767892241478	0.126478672027588	0.00379607127979398
-5.33086824417114	-7.13295555114746	-1.72857820987701	-0.0965823158621788	0.126482039690018	0.00372431497089565
-5.33350706100464	-7.13442754745483	-1.73145711421967	-0.0966593325138092	0.12649030983448	0.00371313118375838
-5.3400411605835	-7.1299352645874	-1.73029208183289	-0.0965675041079521	0.1264259070158	0.00368192256428301
-5.33294105529785	-7.13014841079712	-1.72386133670807	-0.0967563465237617	0.126545459032059	0.00362049182876945
-5.34111738204956	-7.12944555282593	-1.72252750396729	-0.0967094078660011	0.126575201749802	0.00360767799429595
-5.33868980407715	-7.12842607498169	-1.72434842586517	-0.0967319011688232	0.126469030976295	0.00356106320396066
-5.3406777381897	-7.12715625762939	-1.71780788898468	-0.0967981144785881	0.126597315073013	0.00359095283783972
-5.3425350189209	-7.1287956237793	-1.71998631954193	-0.0967907309532166	0.126521483063698	0.00353210140019655
-5.34331703186035	-7.12976789474487	-1.7119015455246	-0.0968887507915497	0.126591935753822	0.00339650083333254
-5.34791707992554	-7.12735939025879	-1.7096118927002	-0.0969130098819733	0.126642972230911	0.00347502483054996
-5.34695911407471	-7.12635898590088	-1.71666979789734	-0.096887581050396	0.126668021082878	0.0033445255830884
-5.34914064407349	-7.12854337692261	-1.70985352993011	-0.0969748646020889	0.126695036888123	0.00337293348275125
-5.35155725479126	-7.12577629089355	-1.70152842998505	-0.0970408171415329	0.12662111222744	0.00333557510748506
-5.34896373748779	-7.12644004821777	-1.7053587436676	-0.0971412286162376	0.126728221774101	0.00328723667189479
-5.3550500869751	-7.1306939125061	-1.70165550708771	-0.0970521345734596	0.126742616295815	0.00327095808461308
-5.35373687744141	-7.12569427490234	-1.69815111160278	-0.0971629694104195	0.126693218946457	0.00318179628811777
-5.35450267791748	-7.1283392906189	-1.69485342502594	-0.0972292646765709	0.126714274287224	0.00315831764601171
-5.35973215103149	-7.1254506111145	-1.69111096858978	-0.0971548110246658	0.12686114013195	0.00308407889679074
-5.36081981658936	-7.12784147262573	-1.69553995132446	-0.0972951352596283	0.126765355467796	0.00300719449296594
-5.36330318450928	-7.12487459182739	-1.6880624294281	-0.0972755625844002	0.126860857009888	0.00301233865320683
-5.36393594741821	-7.12601184844971	-1.68433904647827	-0.0972478836774826	0.12676277756691	0.00292034912854433
-5.3669285774231	-7.13006258010864	-1.68352282047272	-0.0974197685718536	0.12691305577755	0.00283005367964506
-5.37618112564087	-7.12542629241943	-1.67785429954529	-0.0974482372403145	0.126802980899811	0.00270364689640701
-5.37243318557739	-7.12671232223511	-1.68397796154022	-0.0974338725209236	0.126908525824547	0.00261529535055161
-5.3785719871521	-7.13373470306396	-1.67499697208405	-0.0975738167762756	0.12690657377243	0.00251963222399354
-5.38392114639282	-7.12908887863159	-1.67400646209717	-0.0976041704416275	0.126872718334198	0.00244638579897583
-5.38138866424561	-7.12792921066284	-1.67885565757751	-0.0976799800992012	0.126986891031265	0.00230937404558063
-5.39096879959106	-7.13132190704346	-1.67852818965912	-0.0976032465696335	0.127056553959846	0.00228867726400495
-5.39348220825195	-7.13070583343506	-1.67049086093903	-0.0977365523576736	0.126965135335922	0.00211724662221968
-5.39602327346802	-7.13399934768677	-1.671795129776	-0.097805418074131	0.127021744847298	0.0021419613622129
-5.40139055252075	-7.13166236877441	-1.67261040210724	-0.0977368280291557	0.127111315727234	0.00201080623082817
-5.40169954299927	-7.13454580307007	-1.66646385192871	-0.0978994965553284	0.127023190259933	0.00182169326581061
-5.40616655349731	-7.13275575637817	-1.66694009304047	-0.0978491231799126	0.127132132649422	0.0017782028298825
-5.41411590576172	-7.13435983657837	-1.66330420970917	-0.0978216975927353	0.127173259854317	0.00167929462622851
-5.41689729690552	-7.13816738128662	-1.66301262378693	-0.0979733094573021	0.127192437648773	0.00154981901869178
-5.41954612731934	-7.13485670089722	-1.66460466384888	-0.0979482233524323	0.127199605107307	0.00150829937774688
-5.42166805267334	-7.1331729888916	-1.663001537323	-0.0979571118950844	0.127213940024376	0.00141416885890067
-5.4293646812439	-7.13898134231567	-1.65820038318634	-0.0980117097496986	0.12734679877758	0.00126632140018046
-5.43486547470093	-7.13731050491333	-1.65829598903656	-0.0980058908462524	0.127230539917946	0.00117289880290627
-5.434401512146	-7.13687372207642	-1.65730428695679	-0.0981187224388123	0.127383142709732	0.00102265598252416
-5.44086503982544	-7.14197635650635	-1.65020227432251	-0.0980741754174232	0.12739086151123	0.000942084356211126
-5.44711589813232	-7.13885736465454	-1.64626014232635	-0.0981344506144524	0.127359509468079	0.000782040879130363
-5.44363164901733	-7.14054441452026	-1.64979493618011	-0.0981432944536209	0.127430453896523	0.000691588968038559
-5.45202875137329	-7.14312314987183	-1.64761412143707	-0.0981272235512733	0.127498880028725	0.000596415891777724
-5.45634031295776	-7.14391994476318	-1.64874708652496	-0.0982149988412857	0.127373665571213	0.000445180834503844
-5.45956420898438	-7.14474678039551	-1.65099930763245	-0.098234586417675	0.127550929784775	0.000439406343502924
-5.46673393249512	-7.14490795135498	-1.64605474472046	-0.0981415882706642	0.127513483166695	0.000275600468739867
-5.46642208099365	-7.15352439880371	-1.6487238407135	-0.0982139855623245	0.12755686044693	0.000191793500562198
-5.47434425354004	-7.15002918243408	-1.64163291454315	-0.0982828587293625	0.127509161829948	0.000136781178298406
-5.47305631637573	-7.1534276008606	-1.64283800125122	-0.0981604009866714	0.127534434199333	-9.4599490694236E-05
-5.48027610778809	-7.15860843658447	-1.64773535728455	-0.0982318967580795	0.127634465694427	-0.00012120243627578
-5.48680782318115	-7.15500545501709	-1.64232742786407	-0.0981692969799042	0.127510532736778	-0.000205237840418704
-5.48485946655273	-7.15659952163696	-1.64654922485352	-0.0981653407216072	0.127620488405228	-0.000344309228239581
-5.49716091156006	-7.16295051574707	-1.64337408542633	-0.0981247052550316	0.127634406089783	-0.000400756835006177
-5.50247383117676	-7.16320848464966	-1.64386284351349	-0.0981546938419342	0.127597376704216	-0.000526263611391187
-5.50018930435181	-7.16373443603516	-1.63948726654053	-0.0982025340199471	0.127645999193192	-0.000641906459350139
-5.50722599029541	-7.16526412963867	-1.63910281658173	-0.0980434715747833	0.127684980630875	-0.000672113557811826
-5.515380859375	-7.16313743591309	-1.63637578487396	-0.0981450006365776	0.127665400505066	-0.000842668756376952
-5.50853729248047	-7.16784334182739	-1.63504695892334	-0.0982294157147408	0.127732023596764	-0.000864667934365571
-5.51472091674805	-7.16451740264893	-1.63908290863037	-0.0981016606092453	0.127674534916878	-0.000937748292926699
-5.51821517944336	-7.1731390953064	-1.63875031471252	-0.098175048828125	0.12764348089695	-0.00104908586945385
-5.52362108230591	-7.16962242126465	-1.63604581356049	-0.0982572510838509	0.127698227763176	-0.00101425196044147
-5.52166032791138	-7.17199182510376	-1.62856268882751	-0.0981932207942009	0.127734512090683	-0.00116172712296247
-5.52670526504517	-7.1757664680481	-1.63036561012268	-0.0982548370957375	0.127774268388748	-0.00122134189587086
-5.53072500228882	-7.1697826385498	-1.62625622749329	-0.0982042029500008	0.127616405487061	-0.00125882541760802
-5.52577114105225	-7.17255973815918	-1.63090443611145	-0.0983264297246933	0.127740159630775	-0.00129822234157473
-5.53349924087524	-7.17188024520874	-1.62317395210266	-0.0982616394758224	0.127766609191895	-0.00131034234073013
-5.53317880630493	-7.17072439193726	-1.62798202037811	-0.098319798707962	0.127731904387474	-0.00140624691266567
-5.53251314163208	-7.17177057266235	-1.62309324741364	-0.0984455645084381	0.127858683466911	-0.00137354503385723
-5.53454732894897	-7.17174577713013	-1.62220346927643	-0.0983346253633499	0.127775594592094	-0.00145102478563786
-5.53527307510376	-7.17135381698608	-1.61955749988556	-0.0985191985964775	0.127840667963028	-0.00152671837713569
-5.53731107711792	-7.17071008682251	-1.61159336566925	-0.0984505712985992	0.127863600850105	-0.00145859434269369
-5.53269958496094	-7.1677885055542	-1.61692905426025	-0.0985045954585075	0.127878963947296	-0.00156562984921038
-5.53936004638672	-7.17212438583374	-1.6100914478302	-0.098546177148819	0.127825528383255	-0.00155751511920244
-5.54248905181885	-7.1686954498291	-1.60897362232208	-0.0985596999526024	0.127874225378036	-0.00152138678822666
-5.53797626495361	-7.16474866867065	-1.60957849025726	-0.0985990166664124	0.127923339605331	-0.00159152457490563
-5.53665781021118	-7.16761493682861	-1.60197234153748	-0.0985904112458229	0.127909377217293	-0.00151559070218354
-5.54146909713745	-7.16508483886719	-1.5981023311615	-0.0986714959144592	0.127802670001984	-0.00155809696298093
-5.53612041473389	-7.16680669784546	-1.5997406244278	-0.0987967923283577	0.127881303429604	-0.00156239559873939
-5.5417594909668	-7.16650629043579	-1.59234738349915	-0.0987021997570992	0.127944320440292	-0.00164039805531502
-5.54034948348999	-7.16470146179199	-1.59531688690186	-0.0987905189394951	0.127945795655251	-0.00163963437080383
-5.53966522216797	-7.16196155548096	-1.58930826187134	-0.0988127738237381	0.128002196550369	-0.00160222384147346
-5.54180145263672	-7.16323852539063	-1.59107196331024	-0.0987054258584976	0.127940252423286	-0.00160299998242408
-5.53987979888916	-7.16578149795532	-1.58781576156616	-0.0987851843237877	0.128019005060196	-0.00164636760018766
-5.54526329040527	-7.16225004196167	-1.58671450614929	-0.0987683981657028	0.127907693386078	-0.00160343793686479
-5.53713035583496	-7.16014623641968	-1.58211028575897	-0.0987915098667145	0.127952426671982	-0.00158792233560234
-5.54011344909668	-7.16563653945923	-1.57847034931183	-0.0989206880331039	0.127921521663666	-0.00160926789976656
-5.54380226135254	-7.16033363342285	-1.5794597864151	-0.0988137423992157	0.127917677164078	-0.00160786078777164
-5.53916263580322	-7.15883827209473	-1.57978308200836	-0.0988478362560272	0.127941861748695	-0.00164939998649061
-5.54165744781494	-7.16327810287476	-1.58305990695953	-0.0988187193870544	0.127943813800812	-0.00160335924010724
-5.54665279388428	-7.15837430953979	-1.57883286476135	-0.0988226309418678	0.127845451235771	-0.00161997007671744
-5.5424370765686	-7.15994787216187	-1.58228063583374	-0.098858080804348	0.127898335456848	-0.00164684106130153
-5.54566860198975	-7.16151857376099	-1.57674407958984	-0.098862498998642	0.128003135323524	-0.00157288031186908
-5.5467791557312	-7.16027069091797	-1.57208728790283	-0.0989179983735085	0.127792656421661	-0.00161528598982841
-5.54516077041626	-7.16030693054199	-1.57593286037445	-0.0989939570426941	0.127993315458298	-0.00167443312238902
-5.55072402954102	-7.16204404830933	-1.57033753395081	-0.0989335775375366	0.127943024039268	-0.00168528012000024
-5.54694414138794	-7.15668392181396	-1.57438588142395	-0.0989793986082077	0.127911552786827	-0.0017526742303744
-5.54748106002808	-7.15770864486694	-1.56587755680084	-0.0990491360425949	0.127984777092934	-0.00170053704641759
-5.55030679702759	-7.15798234939575	-1.56307053565979	-0.0989154353737831	0.1279366761446	-0.00178763538133353
-5.55274963378906	-7.15760850906372	-1.56853902339935	-0.0990346893668175	0.127981320023537	-0.00182197603862733
-5.55038690567017	-7.15513324737549	-1.56607437133789	-0.0989086180925369	0.127929255366325	-0.0017486788565293
-5.54938173294067	-7.15176630020142	-1.57264029979706	-0.09888756275177	0.127896696329117	-0.00178905227221549
-5.55151414871216	-7.1612868309021	-1.56924796104431	-0.0989144071936607	0.127897828817368	-0.00181855366099626
-5.55953168869019	-7.15630054473877	-1.56374323368073	-0.0988069325685501	0.127856075763702	-0.00180413748603314
-5.55093717575073	-7.15629434585571	-1.57038640975952	-0.0988513231277466	0.127874135971069	-0.00192078249529004
-5.55574131011963	-7.15749645233154	-1.56896722316742	-0.0988277122378349	0.127854883670807	-0.001864034216851
-5.56008672714233	-7.1561074256897	-1.57093477249146	-0.0988210514187813	0.127800658345222	-0.00191407883539796
-5.55383777618408	-7.15478467941284	-1.57112050056458	-0.0988514348864555	0.127873823046684	-0.00200536847114563
-5.5614709854126	-7.15625953674316	-1.57016396522522	-0.0987247973680496	0.127916768193245	-0.00194949132855982
-5.5582594871521	-7.15543794631958	-1.56754958629608	-0.0987541005015373	0.127680376172066	-0.00202145869843662
-5.55893850326538	-7.15409564971924	-1.56861710548401	-0.0988625288009644	0.127793237566948	-0.00192869361490011
-5.56015920639038	-7.1546745300293	-1.56294536590576	-0.0986741259694099	0.127794235944748	-0.00207563396543264
-5.56173229217529	-7.15918684005737	-1.56852316856384	-0.0988110825419426	0.127822056412697	-0.00209556729532778
-5.56645154953003	-7.15351533889771	-1.56670522689819	-0.0987038388848305	0.127721890807152	-0.00206499942578375
-5.55938959121704	-7.15375232696533	-1.57343077659607	-0.0987546071410179	0.127764090895653	-0.00210591685026884
-5.56609106063843	-7.16258573532104	-1.57044398784637	-0.0986867472529411	0.127749711275101	-0.002092081354931
-5.56871318817139	-7.15977144241333	-1.56790280342102	-0.0987101122736931	0.127759769558907	-0.00211936631239951
-5.56691837310791	-7.16002416610718	-1.56362473964691	-0.0987619832158089	0.127837121486664	-0.00215082755312324
-5.56993961334229	-7.15765237808228	-1.57068991661072	-0.0985727906227112	0.127694651484489	-0.00217524752952158
-5.5717248916626	-7.16124963760376	-1.57182884216309	-0.0987420529127121	0.127765148878098	-0.00225583184510469
-5.57472801208496	-7.16198492050171	-1.57376718521118	-0.0986346900463104	0.127759009599686	-0.00223552691750228
-5.57251739501953	-7.16124486923218	-1.5775865316391	-0.0986352786421776	0.127746477723122	-0.00234430376440287
-5.57873296737671	-7.16424036026001	-1.57365310192108	-0.098563440144062	0.127748548984528	-0.00234075612388551
-5.5807580947876	-7.16265439987183	-1.5814733505249	-0.0984925627708435	0.127695456147194	-0.00237869936972857
-5.57645416259766	-7.16718626022339	-1.58137440681458	-0.0986504852771759	0.12766869366169	-0.00242010457441211
-5.58256673812866	-7.16725969314575	-1.57566142082214	-0.0985057279467583	0.127756521105766	-0.00245299958623946
-5.58450794219971	-7.16408777236938	-1.58226931095123	-0.0984409973025322	0.12761402130127	-0.00251565035432577
-5.58196401596069	-7.16840600967407	-1.58155918121338	-0.0986034870147705	0.127738401293755	-0.00245270202867687
-5.58619451522827	-7.1670298576355	-1.58451175689697	-0.0985117629170418	0.127673640847206	-0.00254467176273465
-5.58674764633179	-7.17276859283447	-1.58165538311005	-0.0985400006175041	0.127657115459442	-0.00258874334394932
-5.59061622619629	-7.16823482513428	-1.58251893520355	-0.0985228568315506	0.127709105610847	-0.00256927940063179
-5.58458375930786	-7.17014265060425	-1.58056223392487	-0.098527655005455	0.127705663442612	-0.00267802062444389
-5.59018325805664	-7.17429113388062	-1.58038079738617	-0.0985505655407906	0.127691254019737	-0.0026668687351048
-5.59563159942627	-7.16952419281006	-1.58578276634216	-0.0985676944255829	0.127658382058144	-0.00270977360196412
-5.58821249008179	-7.17327976226807	-1.58423686027527	-0.0985435470938683	0.127669081091881	-0.00279755610972643
-5.59589290618896	-7.17284107208252	-1.58499240875244	-0.0984858274459839	0.127710476517677	-0.00276297866366804
-5.59620428085327	-7.17468500137329	-1.584397315979	-0.0985721722245216	0.12763412296772	-0.00287733227014542
-5.59481000900269	-7.1736273765564	-1.5854424238205	-0.0986014753580093	0.127764672040939	-0.00286637921817601
-5.59971046447754	-7.17562103271484	-1.58203864097595	-0.0985066145658493	0.127754643559456	-0.00289770471863449
-5.59862661361694	-7.1760425567627	-1.58658802509308	-0.098579965531826	0.127743810415268	-0.00298535916954279
-5.60145330429077	-7.1726508140564	-1.58612883090973	-0.0986701548099518	0.127755269408226	-0.0030076049733907
-5.60229301452637	-7.17598676681519	-1.59161531925201	-0.0985849499702454	0.12775944173336	-0.00311593757942319
-5.60687589645386	-7.17751264572144	-1.58997654914856	-0.0987416654825211	0.127831816673279	-0.00319330510683358
-5.60628128051758	-7.17780733108521	-1.587082862854	-0.0986332222819328	0.12775593996048	-0.00318697304464877
-5.60547399520874	-7.17628049850464	-1.5916006565094	-0.0986653417348862	0.127809554338455	-0.00320556829683483
-5.60689973831177	-7.18172550201416	-1.5842946767807	-0.098667711019516	0.127828046679497	-0.00327684287913144
-5.61043119430542	-7.17530488967896	-1.58882534503937	-0.0987399443984032	0.127714931964874	-0.00328881805762649
-5.6028904914856	-7.1743311882019	-1.59543609619141	-0.0986626148223877	0.127810671925545	-0.00330644939094782
-5.60647439956665	-7.17629289627075	-1.59257519245148	-0.0986324027180672	0.127863377332687	-0.00329680810682476
-5.61014413833618	-7.17713356018066	-1.59008634090424	-0.0986718982458115	0.127747416496277	-0.00342236272990704
-5.60610723495483	-7.17584323883057	-1.59774577617645	-0.0987742319703102	0.12787888944149	-0.00341440620832145
-5.61089468002319	-7.1758975982666	-1.59877598285675	-0.0986313447356224	0.127858713269234	-0.00333589292131364
-5.6050500869751	-7.17709493637085	-1.5976574420929	-0.0987201482057571	0.127772971987724	-0.00346812978386879
-5.60777378082275	-7.17261075973511	-1.5874400138855	-0.0988227799534798	0.127858638763428	-0.00338922068476677
-5.60479402542114	-7.17202234268188	-1.59494948387146	-0.0987478569149971	0.127810627222061	-0.00347712635993958
-5.60507202148438	-7.17382955551147	-1.59009563922882	-0.09881342202425	0.127946257591248	-0.00345252337865531
-5.60334014892578	-7.16873502731323	-1.58911979198456	-0.0988035649061203	0.127825736999512	-0.00341247860342264
-5.59815740585327	-7.16616153717041	-1.59831881523132	-0.0988771691918373	0.127865314483643	-0.00337466830387712
-5.60243701934814	-7.17307233810425	-1.59347522258759	-0.0988435968756676	0.127941757440567	-0.00339863658882678
-5.60193967819214	-7.16646289825439	-1.59248447418213	-0.0988493785262108	0.127839386463165	-0.00335243158042431
-5.59533357620239	-7.16364574432373	-1.59148633480072	-0.0989967659115791	0.127933323383331	-0.00341169303283095
-5.596519947052	-7.16295909881592	-1.59047102928162	-0.0988854020833969	0.127915129065514	-0.00337951071560383
-5.59912967681885	-7.16358041763306	-1.58655905723572	-0.0989892184734344	0.127978399395943	-0.00344890751875937
-5.5970139503479	-7.16303396224976	-1.5860767364502	-0.0989954471588135	0.127924278378487	-0.00337109109386802
-5.59586429595947	-7.15836191177368	-1.5885546207428	-0.0989741832017899	0.128002554178238	-0.00338851218111813
-5.59470462799072	-7.16426229476929	-1.59096157550812	-0.0990522429347038	0.12796126306057	-0.00337814167141914
-5.59457445144653	-7.16020488739014	-1.58396446704865	-0.0990574806928635	0.127934709191322	-0.00336985057219863
-5.58836889266968	-7.15725755691528	-1.58306348323822	-0.0991274267435074	0.127971172332764	-0.00344792986288667
-5.59463500976563	-7.1625509262085	-1.58248805999756	-0.099029004573822	0.12807585299015	-0.00342140300199389
-5.59722757339478	-7.15514230728149	-1.57821679115295	-0.0990301445126534	0.127995640039444	-0.00351209682412446
-5.59266090393066	-7.15696096420288	-1.58365285396576	-0.0991000309586525	0.128057807683945	-0.00344326393678784
-5.59563016891479	-7.15627145767212	-1.57773244380951	-0.099003791809082	0.128078803420067	-0.00345879723317921
-5.59355115890503	-7.15911817550659	-1.57923746109009	-0.0991056635975838	0.128008842468262	-0.00354187493212521
-5.59630823135376	-7.15676307678223	-1.5778956413269	-0.0990580022335052	0.128071740269661	-0.00346898636780679
-5.59572267532349	-7.1576681137085	-1.57356524467468	-0.0990143790841103	0.127971470355988	-0.00356082408688962
-5.59749174118042	-7.16255807876587	-1.57147717475891	-0.099090114235878	0.128087073564529	-0.00358767202124
-5.60441446304321	-7.15763092041016	-1.56939744949341	-0.0989799499511719	0.128006368875504	-0.00355563196353614
-5.59747648239136	-7.15903663635254	-1.57315409183502	-0.0990314707159996	0.128072738647461	-0.00363897206261754
-5.60271167755127	-7.16248226165771	-1.57597148418427	-0.0990477651357651	0.128089472651482	-0.00361702172085643
-5.60606479644775	-7.16196441650391	-1.57472658157349	-0.099020853638649	0.127914562821388	-0.00363382627256215
-5.60090017318726	-7.16204595565796	-1.56804263591766	-0.0990761145949364	0.128013908863068	-0.00358909089118242
-5.60434293746948	-7.16386651992798	-1.57104051113129	-0.0989987775683403	0.127975791692734	-0.00359591282904148
-5.60502099990845	-7.16795253753662	-1.5710746049881	-0.0989880338311195	0.128003671765327	-0.00368502573110163
-5.60842084884644	-7.16337490081787	-1.56741213798523	-0.0989177897572517	0.1279536485672	-0.00358281238004565
-5.60405206680298	-7.16653633117676	-1.57541227340698	-0.098912738263607	0.127931088209152	-0.00363947707228363
-5.60877275466919	-7.16980075836182	-1.56525039672852	-0.0988735556602478	0.127928853034973	-0.00362541666254401
-5.61113739013672	-7.16958951950073	-1.56291306018829	-0.0988863706588745	0.127867251634598	-0.00366079621016979
-5.60614824295044	-7.17076539993286	-1.56490170955658	-0.0988863259553909	0.127906203269958	-0.00367831345647573
-5.60936832427979	-7.16732740402222	-1.57098627090454	-0.0987709015607834	0.12785816192627	-0.00365451164543629
-5.61188364028931	-7.17472076416016	-1.57318353652954	-0.0988070890307426	0.127842977643013	-0.00368382572196424
-5.61706209182739	-7.1699275970459	-1.56271767616272	-0.0987721756100655	0.127805978059769	-0.00365853076800704
-5.61236047744751	-7.17364311218262	-1.56103909015656	-0.0988342612981796	0.127746239304543	-0.00371961202472448
-5.61493062973022	-7.17733478546143	-1.5624783039093	-0.0987380370497704	0.12785592675209	-0.00370306451804936
-5.61746501922607	-7.17073154449463	-1.56441962718964	-0.0986875370144844	0.127666920423508	-0.00375876412726939
-5.61514616012573	-7.17489051818848	-1.56524789333344	-0.0987763702869415	0.12786740064621	-0.0036892204079777
-5.61951208114624	-7.17270374298096	-1.57168281078339	-0.0985667705535889	0.127778708934784	-0.0037337972316891
-5.61710834503174	-7.18083953857422	-1.56413614749908	-0.0987486690282822	0.127666488289833	-0.00371287693269551
-5.62150907516479	-7.17618036270142	-1.56490683555603	-0.0986297503113747	0.127668023109436	-0.00371746532618999
-5.61718368530273	-7.17637300491333	-1.56695950031281	-0.0986459031701088	0.127725958824158	-0.00379305658861995
-5.62025308609009	-7.18436527252197	-1.56882119178772	-0.0986207202076912	0.127768158912659	-0.00370694440789521
-5.6268630027771	-7.17947387695313	-1.56698286533356	-0.0986577272415161	0.127649322152138	-0.00378887495025992
-5.62395238876343	-7.18311309814453	-1.56547033786774	-0.0986336469650269	0.127706527709961	-0.00378774222917855
-5.62817335128784	-7.18315887451172	-1.56327629089355	-0.0985349491238594	0.127819299697876	-0.00374058284796774
-5.62506437301636	-7.18527460098267	-1.56590151786804	-0.0986752212047577	0.127625778317451	-0.00384989683516324
-5.62177658081055	-7.1817479133606	-1.55750930309296	-0.0986788049340248	0.127697587013245	-0.00373887200839818
-5.62575626373291	-7.18172883987427	-1.56289887428284	-0.0985916927456856	0.127721458673477	-0.00375828868709505
-5.62811613082886	-7.18691921234131	-1.56648147106171	-0.0986255630850792	0.127730801701546	-0.00383845041505992
-5.62881183624268	-7.18131446838379	-1.56444764137268	-0.0985692366957664	0.127626463770866	-0.00379801657982171
-5.62225770950317	-7.18586778640747	-1.56514978408813	-0.0986525639891624	0.127751797437668	-0.00374239613302052
-5.62649440765381	-7.18810033798218	-1.55670738220215	-0.0986477509140968	0.12775981426239	-0.0037399516440928
-5.62839365005493	-7.18622922897339	-1.56377613544464	-0.0986416265368462	0.127646014094353	-0.00372031563892961
-5.61854124069214	-7.18493843078613	-1.5574346780777	-0.0987683609127998	0.12774869799614	-0.00375696620903909
-5.6253867149353	-7.18606615066528	-1.55927526950836	-0.0985816791653633	0.127763882279396	-0.0036541426088661
-5.62259817123413	-7.18845748901367	-1.56223702430725	-0.0986993536353111	0.127684041857719	-0.00370001723058522
-5.62612533569336	-7.18564033508301	-1.55828714370728	-0.0988098159432411	0.127744808793068	-0.00353446882218122
-5.62119007110596	-7.18969821929932	-1.56062054634094	-0.0986239835619926	0.127740532159805	-0.00356336520053446
-5.62144136428833	-7.1910228729248	-1.5671398639679	-0.0987375974655151	0.127722397446632	-0.00357002881355584
-5.62424564361572	-7.18894100189209	-1.5602924823761	-0.0988587066531181	0.127729058265686	-0.003484514541924
-5.615562915802	-7.18940830230713	-1.55919444561005	-0.0988539308309555	0.127782434225082	-0.00354712200351059
-5.62057495117188	-7.19254064559937	-1.5570455789566	-0.0988688915967941	0.127853959798813	-0.00348944845609367
-5.61905384063721	-7.18750047683716	-1.55576241016388	-0.0987923517823219	0.127714619040489	-0.00349969835951924
-5.6165452003479	-7.19048643112183	-1.55782246589661	-0.0989781320095062	0.127864509820938	-0.00342986080795527
-5.6185131072998	-7.19356679916382	-1.54880785942078	-0.0988322272896767	0.127867117524147	-0.00337197817862034
-5.61987161636353	-7.19218397140503	-1.55339550971985	-0.099003903567791	0.12785679101944	-0.00338872754946351
-5.61461925506592	-7.19106006622314	-1.5486466884613	-0.0990183874964714	0.127908542752266	-0.00329901557415724
-5.61238622665405	-7.18893194198608	-1.5500363111496	-0.0989740639925003	0.12788961827755	-0.00329571287147701
-5.61500310897827	-7.19455862045288	-1.54836237430573	-0.0990497022867203	0.127917900681496	-0.00331942876800895
-5.61678504943848	-7.19210290908813	-1.55240702629089	-0.0989768132567406	0.127905324101448	-0.00323641882278025
-5.61240816116333	-7.19280910491943	-1.54978621006012	-0.099141962826252	0.127956822514534	-0.00327610177919269
-5.61364936828613	-7.19603776931763	-1.54928731918335	-0.0989847108721733	0.127980411052704	-0.00317426770925522
-5.61176347732544	-7.18877172470093	-1.54321503639221	-0.0990945100784302	0.127824306488037	-0.00320915225893259
-5.60885715484619	-7.19242334365845	-1.54151570796967	-0.0991683602333069	0.127979174256325	-0.0031406853813678
-5.6100549697876	-7.19286727905273	-1.55098640918732	-0.0990691035985947	0.12794391810894	-0.00313239241950214
-5.61203193664551	-7.19410181045532	-1.5494692325592	-0.0992128998041153	0.12806898355484	-0.00310207763686776
-5.60690546035767	-7.19038391113281	-1.5447404384613	-0.0990561842918396	0.127920463681221	-0.00301722413860261
-5.60424089431763	-7.19168472290039	-1.54908776283264	-0.0992270931601524	0.128050535917282	-0.00302644330076873
-5.60475540161133	-7.19490480422974	-1.53987598419189	-0.0991312712430954	0.128010854125023	-0.00299613503739238
-5.60607767105103	-7.18927621841431	-1.53950607776642	-0.0991821810603142	0.127986878156662	-0.00300952442921698
-5.60136890411377	-7.19119024276733	-1.54399931430817	-0.0993132665753365	0.128025978803635	-0.00290956837125123
-5.60348224639893	-7.19023132324219	-1.54157519340515	-0.099148690700531	0.128033518791199	-0.0029217042028904
-5.6032829284668	-7.19290685653687	-1.54251265525818	-0.0992479994893074	0.127948075532913	-0.00290760630741715
-5.60333061218262	-7.19188404083252	-1.54108417034149	-0.0992910116910934	0.128003254532814	-0.00281596858985722
-5.59960699081421	-7.19111490249634	-1.53523063659668	-0.0993042588233948	0.127993166446686	-0.00288047315552831
-5.60367631912231	-7.19681358337402	-1.53946542739868	-0.0992757454514503	0.128105655312538	-0.0027965484187007
-5.60231494903564	-7.18831205368042	-1.5339812040329	-0.0992937684059143	0.127977102994919	-0.00288935145363212
-5.59842729568481	-7.19076156616211	-1.53853011131287	-0.0994496047496796	0.12805663049221	-0.00287282187491655
-5.60196399688721	-7.19327020645142	-1.53629791736603	-0.0992962792515755	0.128050029277802	-0.00276685995049775
-5.60230350494385	-7.19407606124878	-1.53089249134064	-0.0994415357708931	0.128071665763855	-0.00284017669036984
-5.60263013839722	-7.19197511672974	-1.53022050857544	-0.0994111746549606	0.128074064850807	-0.00276944250799716
-5.59921836853027	-7.1899619102478	-1.52743053436279	-0.0993625894188881	0.128071337938309	-0.00283294590190053
-5.60235929489136	-7.19543361663818	-1.52676320075989	-0.0994245484471321	0.128099784255028	-0.00280052609741688
-5.60732698440552	-7.19062328338623	-1.52915453910828	-0.0993373617529869	0.128055915236473	-0.00275194342248142
-5.60072231292725	-7.19352960586548	-1.53266620635986	-0.0994970798492432	0.128144130110741	-0.00274225301109254
-5.60477590560913	-7.19525671005249	-1.52714025974274	-0.0993703901767731	0.128114834427834	-0.00274926866404712
-5.60384225845337	-7.19241666793823	-1.5252423286438	-0.0994401276111603	0.128027841448784	-0.00275626336224377
-5.60392570495605	-7.191330909729	-1.52326226234436	-0.0994932055473328	0.128170654177666	-0.00275504542514682
-5.60627269744873	-7.19297885894775	-1.5282883644104	-0.0993603765964508	0.128093168139458	-0.00278598396107554
-5.60778665542603	-7.19600582122803	-1.52759230136871	-0.0995599031448364	0.128193870186806	-0.00278348755091429
-5.60563659667969	-7.19478988647461	-1.52169120311737	-0.0994592159986496	0.128149956464767	-0.00273815006949008
-5.60793590545654	-7.19444513320923	-1.52376782894135	-0.0995354652404785	0.128126636147499	-0.0027573264669627
-5.61029291152954	-7.19912719726563	-1.52091789245605	-0.0995244532823563	0.128229096531868	-0.00280198501423001
-5.61264324188232	-7.19625282287598	-1.5110547542572	-0.0996201783418655	0.128141865134239	-0.00282375467941165
-5.60757255554199	-7.19553327560425	-1.52011823654175	-0.0996681451797485	0.12822861969471	-0.00286476104520261
-5.61278390884399	-7.19683694839478	-1.51447927951813	-0.09955994784832	0.128254517912865	-0.00280949799343944
-5.61585187911987	-7.19760894775391	-1.51874125003815	-0.0996938049793243	0.128160774707794	-0.00291875493712723
-5.61589002609253	-7.19864940643311	-1.51316380500793	-0.0997422486543655	0.128264904022217	-0.00279992260038853
-5.61707925796509	-7.19858169555664	-1.51264369487762	-0.0996322482824326	0.128320306539536	-0.00284125376492739
-5.61812353134155	-7.20415592193604	-1.51163327693939	-0.0997444689273834	0.12827767431736	-0.00287898257374763
-5.62362003326416	-7.1984601020813	-1.50855755805969	-0.0998051539063454	0.128278732299805	-0.00283690821379423
-5.61723947525024	-7.20221471786499	-1.51012337207794	-0.0998503938317299	0.128281980752945	-0.00290548033080995
-5.62348222732544	-7.2037878036499	-1.50663638114929	-0.0997043326497078	0.128404855728149	-0.00286299339495599
-5.62834787368774	-7.20446348190308	-1.51124739646912	-0.0998208597302437	0.128271579742432	-0.00291015231050551
-5.62160587310791	-7.2044415473938	-1.50371468067169	-0.0997761487960815	0.128356024622917	-0.00295264204032719
-5.62772703170776	-7.20740604400635	-1.49863958358765	-0.0997492894530296	0.128305375576019	-0.00291268504224718
-5.63017320632935	-7.20975923538208	-1.50380265712738	-0.0997492745518684	0.128307580947876	-0.00299571291543543
-5.63297462463379	-7.21065092086792	-1.49876058101654	-0.099777989089489	0.128411412239075	-0.00297743384726346
-5.63372564315796	-7.21199417114258	-1.5033255815506	-0.0996926203370094	0.128298580646515	-0.0029868723358959
-5.63378047943115	-7.21620464324951	-1.50016689300537	-0.0997957736253738	0.128398329019547	-0.00300203985534608
-5.63937044143677	-7.21427249908447	-1.49929130077362	-0.0996965542435646	0.128352254629135	-0.00294627156108618
-5.63445663452148	-7.21135663986206	-1.5006890296936	-0.0997591912746429	0.128330647945404	-0.00298159196972847
-5.63632440567017	-7.21772241592407	-1.4996771812439	-0.0997070670127869	0.128295168280602	-0.00292627303861082
-5.64078569412231	-7.212975025177	-1.49401128292084	-0.0995906889438629	0.128291860222816	-0.00291637261398137
-5.63521671295166	-7.21580982208252	-1.49430108070374	-0.0997214093804359	0.128307357430458	-0.00287687708623707
-5.63861036300659	-7.22131681442261	-1.48948228359222	-0.0995452925562859	0.128335267305374	-0.00278645660728216
-5.64169979095459	-7.21774911880493	-1.49306917190552	-0.0995331332087517	0.128214135766029	-0.00287463143467903
-5.63378238677979	-7.21968078613281	-1.49591493606567	-0.0996168926358223	0.128247737884521	-0.00275698397308588
-5.63695287704468	-7.21952772140503	-1.49160289764404	-0.0995192527770996	0.128189533948898	-0.00268869008868933
-5.63878917694092	-7.22403573989868	-1.4902263879776	-0.0995306745171547	0.12815797328949	-0.00270125805400312
-5.63753938674927	-7.21958637237549	-1.48662185668945	-0.0994886383414268	0.128206804394722	-0.00262900721281767
-5.63512659072876	-7.2221884727478	-1.48362374305725	-0.0994424968957901	0.128164127469063	-0.00259914854541421
-5.63605976104736	-7.22504949569702	-1.47882962226868	-0.0994851738214493	0.128150895237923	-0.00260743172839284
-5.64038228988647	-7.22392272949219	-1.48177886009216	-0.0993969738483429	0.128119081258774	-0.00253739417530596
-5.63304615020752	-7.22327423095703	-1.47848808765411	-0.0993698909878731	0.128171861171722	-0.00254185381345451
-5.63541984558105	-7.23111581802368	-1.47690832614899	-0.0994784906506538	0.12816721200943	-0.00251574325375259
-5.63957405090332	-7.22531175613403	-1.47806990146637	-0.0993500202894211	0.1281698346138	-0.00246627675369382
-5.63605451583862	-7.22942447662354	-1.47584116458893	-0.0994260981678963	0.128184288740158	-0.00246822834014893
-5.63859224319458	-7.23071193695068	-1.47839522361755	-0.099293664097786	0.128107771277428	-0.00240187742747366
-5.63563537597656	-7.22940921783447	-1.4717880487442	-0.0993883460760117	0.12804226577282	-0.00242595095187426
-5.63726043701172	-7.23074531555176	-1.46779096126556	-0.099340558052063	0.12818731367588	-0.00233477796427906
-5.63808965682983	-7.232590675354	-1.46395742893219	-0.0993044599890709	0.128153949975967	-0.00235438742674887
-5.64002847671509	-7.23425245285034	-1.46830332279205	-0.0994006469845772	0.128120854496956	-0.00234319060109556
-5.63783740997314	-7.23309946060181	-1.46298182010651	-0.0993312522768974	0.128150895237923	-0.00228151818737388
-5.63709878921509	-7.23316669464111	-1.46844732761383	-0.0993888676166534	0.128078013658524	-0.00222522486001253
-5.63880300521851	-7.24231481552124	-1.45905578136444	-0.0993319451808929	0.128171011805534	-0.00219386979006231
-5.64108896255493	-7.23716926574707	-1.45863246917725	-0.0993569642305374	0.128105700016022	-0.00215833564288914
-5.63441944122314	-7.23855447769165	-1.46233129501343	-0.0993800014257431	0.128127053380013	-0.00217215111479163
-5.63762474060059	-7.23907136917114	-1.46216607093811	-0.0993383750319481	0.128187894821167	-0.00206344202160835
-5.63852405548096	-7.24070978164673	-1.45825827121735	-0.0993828624486923	0.12808945775032	-0.00206775055266917
-5.63505792617798	-7.24052095413208	-1.4550746679306	-0.0994989573955536	0.128130003809929	-0.0019621504470706
-5.6364893913269	-7.23926639556885	-1.45493590831757	-0.0993724912405014	0.128147602081299	-0.00193593476433307
-5.63254165649414	-7.24277019500732	-1.45562040805817	-0.0994756296277046	0.128178864717484	-0.00188045331742615
-5.63562297821045	-7.24011468887329	-1.45267152786255	-0.09952612221241	0.128175318241119	-0.00177687534596771
-5.6266303062439	-7.24100255966187	-1.44732773303986	-0.0994833260774612	0.12811978161335	-0.00182745512574911
-5.63171100616455	-7.24506759643555	-1.44264507293701	-0.0995891764760017	0.128292232751846	-0.00171671400312334
-5.6297664642334	-7.23732471466064	-1.44382512569427	-0.0995952412486076	0.128164529800415	-0.00166010146494955
-5.62313795089722	-7.23813152313232	-1.43987536430359	-0.0996910929679871	0.128208324313164	-0.00159170653205365
-5.62736463546753	-7.2459192276001	-1.44327199459076	-0.0996862277388573	0.128286361694336	-0.00156364566646516
-5.62462949752808	-7.23896598815918	-1.4371612071991	-0.0996851027011871	0.128192067146301	-0.00149595574475825
-5.61699914932251	-7.23871660232544	-1.44315040111542	-0.0997263863682747	0.128190740942955	-0.00143524969462305
-5.62089014053345	-7.24312543869019	-1.43336665630341	-0.0998216867446899	0.128251567482948	-0.00131984730251133
-5.61812925338745	-7.23976612091064	-1.4355616569519	-0.099761389195919	0.128249689936638	-0.00124435673933476
-5.61020421981812	-7.24150276184082	-1.42931008338928	-0.0999092161655426	0.12829464673996	-0.00125189241953194
-5.61232376098633	-7.2425012588501	-1.43030524253845	-0.099778451025486	0.128260090947151	-0.00113472202792764
-5.61042499542236	-7.24007320404053	-1.428142786026	-0.0998359695076942	0.128253147006035	-0.00110008905176073
-5.60408782958984	-7.24096059799194	-1.42858815193176	-0.0998377427458763	0.128297477960587	-0.0010643363930285
-5.60641527175903	-7.24016094207764	-1.43736720085144	-0.0997002795338631	0.128268927335739	-0.00098623160738498
-5.60278797149658	-7.24058485031128	-1.43426811695099	-0.099871002137661	0.128146633505821	-0.00096868013497442
-5.60469818115234	-7.24058771133423	-1.42879951000214	-0.0998030155897141	0.128227025270462	-0.000858962594065815
-5.60349178314209	-7.23988008499146	-1.43055963516235	-0.0998186841607094	0.128289639949799	-0.000894452445209026
-5.60490369796753	-7.24433994293213	-1.4268342256546	-0.0997966080904007	0.128284633159637	-0.000886148889549077
-5.60172748565674	-7.24061250686646	-1.42081224918365	-0.0998441502451897	0.128255233168602	-0.000801791320554912
-5.59589672088623	-7.2409348487854	-1.42307722568512	-0.0998394638299942	0.128229901194572	-0.000835305661894381
-5.59880638122559	-7.24473810195923	-1.4253568649292	-0.0999049991369247	0.128359064459801	-0.000755449524149299
-5.60091161727905	-7.24174213409424	-1.4255930185318	-0.0998557358980179	0.128217905759811	-0.00069951475597918
-5.59191703796387	-7.23952913284302	-1.42422485351563	-0.0999557003378868	0.128316044807434	-0.000755685789044946
-5.60002613067627	-7.24539089202881	-1.42360711097717	-0.0998588800430298	0.128348022699356	-0.000713978952262551
-5.59801292419434	-7.24259233474731	-1.42127728462219	-0.099951259791851	0.128326550126076	-0.000731416512280703
-5.58942747116089	-7.24007940292358	-1.4191677570343	-0.100027143955231	0.128391563892365	-0.000686918385326862
-5.59428024291992	-7.24523973464966	-1.41995191574097	-0.0999100133776665	0.128435164690018	-0.000682103156577796
-5.5926365852356	-7.24259662628174	-1.42357444763184	-0.0999802052974701	0.128279030323029	-0.000639878970105201
-5.58678483963013	-7.24225521087646	-1.42019617557526	-0.099997378885746	0.128414630889893	-0.000638089666608721
-5.59053564071655	-7.24259996414185	-1.41983902454376	-0.0999323204159737	0.128365084528923	-0.000518222106620669
-5.58722925186157	-7.24185848236084	-1.42254340648651	-0.0999328270554543	0.128319263458252	-0.000574784819036722
-5.58304023742676	-7.24391984939575	-1.425950050354	-0.100012756884098	0.128400534391403	-0.000439756433479488
-5.5842456817627	-7.2408275604248	-1.43119180202484	-0.0998822450637817	0.128410249948502	-0.000407006446039304
-5.58252668380737	-7.2465181350708	-1.43076026439667	-0.100056909024715	0.128343671560287	-0.000404841353883967
-5.58231639862061	-7.23890590667725	-1.42514169216156	-0.100038975477219	0.128359064459801	-0.000240294059040025
-5.57700252532959	-7.24043226242065	-1.42571496963501	-0.100047558546066	0.128391593694687	-0.00033007690217346
-5.57533979415894	-7.24446964263916	-1.42418766021729	-0.100124806165695	0.128416746854782	-0.000230306599405594
-5.57710599899292	-7.23708343505859	-1.42948532104492	-0.100092642009258	0.128389909863472	-0.000250482436968014
-5.57065963745117	-7.23832607269287	-1.42432582378387	-0.100156553089619	0.128313302993774	-0.000209347999771126
-5.57176971435547	-7.24084043502808	-1.42262208461761	-0.100164316594601	0.128474190831184	-0.000121559642138891
-5.57417011260986	-7.23785781860352	-1.42565047740936	-0.100179448723793	0.128344237804413	-0.000124222104204819
-5.56143569946289	-7.23396968841553	-1.42853331565857	-0.100274384021759	0.128445267677307	-8.97576755960472E-05
-5.56633329391479	-7.23669815063477	-1.42693686485291	-0.100301124155521	0.128418773412704	5.29172575625125E-05
-5.56399822235107	-7.23699617385864	-1.42720460891724	-0.10034091770649	0.128440350294113	1.39301937451819E-06
-5.56073331832886	-7.23415184020996	-1.42202663421631	-0.100415848195553	0.128533989191055	4.65704033558723E-05
-5.55832958221436	-7.23183536529541	-1.4272038936615	-0.100354507565498	0.128478512167931	0.000121992125059478
-5.55632019042969	-7.23412084579468	-1.42494547367096	-0.100496798753738	0.128560528159142	9.75010771071538E-05
-5.55958843231201	-7.22978353500366	-1.42569887638092	-0.100455068051815	0.128516554832458	0.000239107437664643
-5.5528769493103	-7.22913217544556	-1.42683756351471	-0.100540556013584	0.128559857606888	0.00020269158994779
-5.55378103256226	-7.23218536376953	-1.42410600185394	-0.100581139326096	0.128587409853935	0.000248760246904567
-5.55664682388306	-7.22568368911743	-1.42593014240265	-0.100544087588787	0.128558188676834	0.000248243915848434
-5.54830121994019	-7.22697257995605	-1.42073035240173	-0.100680440664291	0.128623649477959	0.000271118158707395
-5.55062198638916	-7.22680187225342	-1.41875648498535	-0.100633010268211	0.128693670034409	0.000308868882711977
-5.55028581619263	-7.22263288497925	-1.41837394237518	-0.100676670670509	0.12859246134758	0.000319781276630238
-5.54364585876465	-7.22568321228027	-1.42125296592712	-0.100828558206558	0.128737479448318	0.00031804630998522
-5.54889726638794	-7.22525310516357	-1.41730284690857	-0.100759349763393	0.128740772604942	0.000391447189031169
-5.54669141769409	-7.22489213943481	-1.41936504840851	-0.100752383470535	0.128695592284203	0.000323413667501882
-5.54178619384766	-7.22375154495239	-1.41327023506165	-0.100846350193024	0.128792852163315	0.000397928903112188
-5.54378938674927	-7.22514152526855	-1.41391944885254	-0.100739419460297	0.128723755478859	0.000434162153396755
-5.54646825790405	-7.22673463821411	-1.41116988658905	-0.10091545432806	0.128800243139267	0.000395820097764954
-5.54441404342651	-7.22745037078857	-1.40688979625702	-0.100867964327335	0.128765255212784	0.00044650147901848
-5.5437273979187	-7.22266817092896	-1.41088378429413	-0.100784666836262	0.128838077187538	0.000454363529570401
-5.54472637176514	-7.22887468338013	-1.40304696559906	-0.100907251238823	0.128850176930428	0.000378113240003586
-5.54872465133667	-7.22700977325439	-1.40147185325623	-0.10082483291626	0.128895178437233	0.000471258303150535
-5.5477123260498	-7.22710371017456	-1.40290284156799	-0.100866504013538	0.128914281725883	0.000332737196004018
-5.54728412628174	-7.23008871078491	-1.40390288829803	-0.100855797529221	0.128965586423874	0.000350472430000082
-5.55765104293823	-7.2311544418335	-1.39841055870056	-0.100858815014362	0.128817796707153	0.000354696705471724
-5.55355644226074	-7.23266935348511	-1.40019547939301	-0.100889056921005	0.128988593816757	0.000274588499451056
-5.56011581420898	-7.23697710037231	-1.39906334877014	-0.100836925208569	0.129016607999802	0.000223187715164386
-5.5657000541687	-7.23532629013062	-1.39408850669861	-0.100761286914349	0.128914356231689	0.000123653866467066
-5.56210041046143	-7.23857975006104	-1.39141654968262	-0.100873060524464	0.129010915756226	0.000110397224489134
-5.56960010528564	-7.2440390586853	-1.38921999931335	-0.100774705410004	0.129009991884232	6.39783174847253E-05
-5.57017803192139	-7.23856019973755	-1.39711809158325	-0.100759044289589	0.128882184624672	7.41357598599279E-06
-5.57118606567383	-7.2440710067749	-1.39241003990173	-0.100782424211502	0.128909915685654	7.10128661012277E-05
-5.57137250900269	-7.24136018753052	-1.39754140377045	-0.100639641284943	0.128914028406143	3.65980667993426E-05
-5.57406282424927	-7.24731063842773	-1.39199018478394	-0.100737772881985	0.128865018486977	2.42960086325184E-05
-5.57661008834839	-7.24511432647705	-1.39581000804901	-0.100629486143589	0.128884017467499	0.000123209829325788
-5.5714430809021	-7.24296379089355	-1.38886964321136	-0.10059268027544	0.128879696130753	0.000140761767397635
-5.57059240341187	-7.2516713142395	-1.3874077796936	-0.100560784339905	0.128853335976601	0.000195637170691043
-5.57457733154297	-7.24640417098999	-1.38763272762299	-0.100556939840317	0.128791779279709	0.000228849574341439
-5.56729698181152	-7.25083541870117	-1.38905429840088	-0.100544422864914	0.128811776638031	0.000312695832690224
-5.57204532623291	-7.25003290176392	-1.39303421974182	-0.100424326956272	0.128825694322586	0.000419616961153224
-5.56831741333008	-7.25543117523193	-1.38577973842621	-0.100491531193256	0.128664970397949	0.00034670194145292
-5.56367063522339	-7.25250053405762	-1.38095545768738	-0.100471891462803	0.128846108913422	0.00052012299420312
-5.56858348846436	-7.25428676605225	-1.38479733467102	-0.100371956825256	0.128772586584091	0.000526832591276616
-5.5638861656189	-7.25608968734741	-1.38155078887939	-0.100457198917866	0.128768503665924	0.000525366864167154
-5.56406879425049	-7.25127029418945	-1.37660586833954	-0.100380800664425	0.128721460700035	0.000670122390147299
-5.55819749832153	-7.25514507293701	-1.38558101654053	-0.10040757805109	0.128725126385689	0.000670091190841049
-5.56134033203125	-7.25827169418335	-1.37417364120483	-0.100469343364239	0.128830805420876	0.000757886155042797
-5.56231689453125	-7.25647926330566	-1.37226235866547	-0.100393585860729	0.12869481742382	0.000833111815154552
-5.55230903625488	-7.25535345077515	-1.37129008769989	-0.100490421056747	0.128768309950829	0.000804325856734067
-5.5541820526123	-7.25953531265259	-1.36498272418976	-0.10041119903326	0.128733947873116	0.000866433721967041
-5.55562210083008	-7.25546932220459	-1.36538338661194	-0.100543513894081	0.12867434322834	0.000847834802698344
-5.54969358444214	-7.25826787948608	-1.36786115169525	-0.100635334849358	0.128778710961342	0.000867043389007449
-5.55404233932495	-7.25824546813965	-1.36748671531677	-0.100391678512096	0.128765508532524	0.000945848820265383
-5.55348539352417	-7.26062774658203	-1.36052274703979	-0.100529380142689	0.1286591142416	0.000932787428610027
-5.55058193206787	-7.26002311706543	-1.3624724149704	-0.100609928369522	0.128791123628616	0.00105052557773888
-5.5523533821106	-7.26166296005249	-1.35677981376648	-0.10051217675209	0.128844484686852	0.00100018281955272
-5.54548454284668	-7.26675844192505	-1.36226677894592	-0.100640200078487	0.128773301839828	0.000986914266832173
-5.55097579956055	-7.26270437240601	-1.35204243659973	-0.100710503757	0.128868564963341	0.00105568487197161
-5.54508876800537	-7.26430559158325	-1.36091995239258	-0.100660443305969	0.128819838166237	0.00105577264912426
-5.54838609695435	-7.26679372787476	-1.35903573036194	-0.100639931857586	0.128993704915047	0.00111092603765428
-5.55123853683472	-7.26689958572388	-1.358034491539	-0.100751005113125	0.128879353404045	0.0011341153876856
-5.54394006729126	-7.26302862167358	-1.35033702850342	-0.100722104310989	0.128968432545662	0.00110187428072095
-5.54357004165649	-7.26329565048218	-1.35281765460968	-0.100759536027908	0.128916069865227	0.00115339609328657
-5.5465989112854	-7.26474046707153	-1.35535109043121	-0.100843228399754	0.128970578312874	0.00106160785071552
-5.54602527618408	-7.26117992401123	-1.35031402111053	-0.100927866995335	0.129047483205795	0.00114131101872772
-5.54095220565796	-7.26167821884155	-1.35203945636749	-0.100822947919369	0.128976553678513	0.00109108060132712
-5.53844261169434	-7.26290416717529	-1.35365974903107	-0.100953094661236	0.129014104604721	0.00107968843076378
-5.54299449920654	-7.26259613037109	-1.34947776794434	-0.100921273231506	0.128989979624748	0.00115187896881253
-5.53840589523315	-7.26043319702148	-1.35536980628967	-0.100961282849312	0.129079088568687	0.00110075075645
-5.54076957702637	-7.26308393478394	-1.35070300102234	-0.100999191403389	0.12912529706955	0.00114353536628187
-5.54062652587891	-7.257728099823	-1.35277783870697	-0.101037174463272	0.129083126783371	0.00108091731090099
-5.53491592407227	-7.26115655899048	-1.35446381568909	-0.101079829037189	0.129084512591362	0.00108704320155084
-5.53646326065063	-7.2637677192688	-1.35329151153564	-0.101069830358028	0.129211440682411	0.00110346835572273
-5.53990745544434	-7.25675582885742	-1.34787845611572	-0.101072207093239	0.129098564386368	0.00105918617919087
-5.53199100494385	-7.25814247131348	-1.35264110565186	-0.10127592086792	0.129196792840958	0.00109997857362032
-5.53729295730591	-7.26038789749146	-1.3537745475769	-0.101194344460964	0.129278346896172	0.00117295980453491
-5.53274059295654	-7.25687456130981	-1.3529292345047	-0.10119841247797	0.129187062382698	0.00110458885319531
-5.53145503997803	-7.25576686859131	-1.35039341449738	-0.101324461400509	0.12929730117321	0.00117740442510694
-5.53135824203491	-7.25622844696045	-1.35611939430237	-0.101234257221222	0.12923376262188	0.00128359044902027
-5.5274133682251	-7.2529616355896	-1.35145938396454	-0.101347178220749	0.12930403649807	0.00124786328524351
-5.51973676681519	-7.25237131118774	-1.34887170791626	-0.101328626275063	0.129324167966843	0.00136688514612615
-5.51713752746582	-7.24800443649292	-1.35149586200714	-0.101247347891331	0.129324942827225	0.00146721373312175
-5.512038230896	-7.25303888320923	-1.34619700908661	-0.101380489766598	0.129288703203201	0.00149766681715846
-5.51248407363892	-7.24727392196655	-1.34746932983398	-0.101339049637318	0.129308193922043	0.00160860759206116
-5.50489330291748	-7.24714088439941	-1.35216748714447	-0.101298198103905	0.129300683736801	0.00172990548890084
-5.50090026855469	-7.24627828598022	-1.35825216770172	-0.101337857544422	0.12939241528511	0.00184142170473933
-5.50015878677368	-7.24405908584595	-1.34952318668365	-0.101357474923134	0.129247203469276	0.00202486803755164
-5.4880747795105	-7.24409532546997	-1.35270714759827	-0.101519010961056	0.129313364624977	0.0020572803914547
-5.48849248886108	-7.24471950531006	-1.33802342414856	-0.101427271962166	0.129355296492577	0.00220867176540196
-5.4801287651062	-7.23935174942017	-1.34538757801056	-0.1015470251441	0.129242151975632	0.00223955465480685
-5.47737312316895	-7.23506212234497	-1.34527552127838	-0.101558543741703	0.129391342401505	0.00239035440608859
-5.47268724441528	-7.23352479934692	-1.33635938167572	-0.101417057216167	0.129331305623055	0.00251306383870542
-5.46690130233765	-7.23486280441284	-1.34148108959198	-0.101610220968723	0.12944383919239	0.00259091053158045
-5.46759748458862	-7.22875165939331	-1.3316878080368	-0.101651594042778	0.129426017403603	0.00277536711655557
-5.45343494415283	-7.22896099090576	-1.33594441413879	-0.101564288139343	0.129425555467606	0.00283622019924223
-5.45189666748047	-7.22712469100952	-1.32797181606293	-0.101716175675392	0.129480421543121	0.00298184459097683
-5.4511890411377	-7.22296237945557	-1.33504664897919	-0.101784534752369	0.129416435956955	0.00299953552894294
-5.44087171554565	-7.22188901901245	-1.32628548145294	-0.101850263774395	0.129557475447655	0.00322496867738664
-5.44150972366333	-7.21980047225952	-1.32606613636017	-0.101819694042206	0.129526540637016	0.00327665312215686
-5.43233633041382	-7.22214984893799	-1.32593774795532	-0.101927369832993	0.129499211907387	0.00337778171524405
-5.43178462982178	-7.2143611907959	-1.30970561504364	-0.102021813392639	0.129559114575386	0.00356826651841402
-5.42249631881714	-7.21460771560669	-1.31818974018097	-0.101978480815887	0.129567995667458	0.00358398887328804
-5.42345428466797	-7.21348810195923	-1.31623446941376	-0.102093778550625	0.129644483327866	0.00369305489584804
-5.41648054122925	-7.20840120315552	-1.30880284309387	-0.102058857679367	0.129583388566971	0.00382973602972925
-5.40797233581543	-7.20516157150269	-1.31217670440674	-0.102169901132584	0.129642188549042	0.00392323266714811
-5.41154193878174	-7.21037817001343	-1.3042083978653	-0.102169960737228	0.129783302545547	0.00400243420153856
-5.40909051895142	-7.20492219924927	-1.31147885322571	-0.102237403392792	0.129672139883041	0.00407914537936449
-5.40093803405762	-7.20196723937988	-1.29877233505249	-0.102386966347694	0.129754021763802	0.00416296301409602
-5.40269708633423	-7.20361566543579	-1.298703789711	-0.102293342351913	0.129674255847931	0.00425025820732117
-5.39729881286621	-7.20232629776001	-1.300124168396	-0.102469652891159	0.129802972078323	0.00425053108483553
-5.39940214157104	-7.19933176040649	-1.298987865448	-0.102402195334435	0.129735559225082	0.00437857117503881
-5.39086389541626	-7.19800472259521	-1.30385792255402	-0.102554619312286	0.129808157682419	0.00441661430522799
-5.39727163314819	-7.20018196105957	-1.28805100917816	-0.102567210793495	0.129877969622612	0.00444700010120869
-5.39145469665527	-7.19670820236206	-1.28819012641907	-0.102540627121925	0.12975612282753	0.00448505580425262
-5.39094400405884	-7.19755220413208	-1.29109299182892	-0.10276921838522	0.129963681101799	0.00453646760433912
-5.39365911483765	-7.1992883682251	-1.28423738479614	-0.102718666195869	0.129840150475502	0.00454173283651471
-5.39477062225342	-7.20119142532349	-1.29265367984772	-0.102820463478565	0.12991538643837	0.00453513581305742
-5.39844179153442	-7.20021963119507	-1.28416681289673	-0.102810434997082	0.129973873496056	0.00462008127942681
-5.39186191558838	-7.20178985595703	-1.28890740871429	-0.102776929736137	0.129959419369698	0.00449897209182382
-5.39726543426514	-7.2053017616272	-1.27661097049713	-0.102891117334366	0.129976242780685	0.00456057209521532
-5.40148878097534	-7.20136785507202	-1.27801167964935	-0.102876849472523	0.12992100417614	0.00449352571740747
-5.39951419830322	-7.20392417907715	-1.28109419345856	-0.102901265025139	0.130031228065491	0.00454765791073442
-5.40208005905151	-7.20576810836792	-1.28184390068054	-0.102794080972672	0.129958540201187	0.00449137156829238
-5.40110445022583	-7.20814847946167	-1.27651238441467	-0.102842576801777	0.130068942904472	0.00440604100003839
-5.40663719177246	-7.2050929069519	-1.27773022651672	-0.102846622467041	0.129966109991074	0.00445212796330452
-5.40214109420776	-7.20676326751709	-1.28426551818848	-0.102919422090054	0.129961296916008	0.00433587655425072
-5.40995502471924	-7.20829200744629	-1.28470063209534	-0.102695971727371	0.130054488778114	0.00436235265806317
-5.41873979568481	-7.20806884765625	-1.28703618049622	-0.102772779762745	0.129929304122925	0.00424840394407511
-5.41487646102905	-7.21028232574463	-1.28304243087769	-0.102699488401413	0.130073398351669	0.00423237169161439
-5.41671419143677	-7.20801639556885	-1.28406035900116	-0.102652013301849	0.129923477768898	0.00416907435283065
-5.4217267036438	-7.21485376358032	-1.27798902988434	-0.102713026106358	0.129999384284019	0.00402820156887174
-5.4272084236145	-7.20949029922485	-1.2899317741394	-0.102680683135986	0.130018025636673	0.00409357948228717
-5.42775106430054	-7.20869445800781	-1.29074001312256	-0.102692194283009	0.130014032125473	0.0039592431858182
-5.42756414413452	-7.21378469467163	-1.2853912115097	-0.102623030543327	0.130048334598541	0.00393163505941629
-5.43651866912842	-7.21131706237793	-1.28621590137482	-0.102628767490387	0.129894360899925	0.0039107408374548
-5.43034076690674	-7.21400833129883	-1.28737783432007	-0.102680884301662	0.129954382777214	0.00382319372147322
-5.43793106079102	-7.21487951278687	-1.28028345108032	-0.102610178291798	0.130068093538284	0.00378618319518864
-5.44047212600708	-7.21166801452637	-1.29130113124847	-0.102700605988503	0.129916876554489	0.00367890391498804
-5.43927669525146	-7.21087026596069	-1.28629994392395	-0.102740056812763	0.130019575357437	0.00372514245100319
-5.44511795043945	-7.21410036087036	-1.28270411491394	-0.102624140679836	0.129994660615921	0.00366572290658951
-5.44222211837769	-7.21454048156738	-1.28544974327087	-0.102710947394371	0.13008277118206	0.00364731787703931
-5.44951915740967	-7.21492719650269	-1.27932500839233	-0.102700285613537	0.130063652992249	0.00367848598398268
-5.44233798980713	-7.21201324462891	-1.28277492523193	-0.102691181004047	0.130068480968475	0.00361200841143727
-5.44580316543579	-7.21877384185791	-1.28318130970001	-0.102790459990501	0.130053713917732	0.00360107910819352
-5.44643592834473	-7.21495199203491	-1.2786169052124	-0.102705627679825	0.13007764518261	0.00358915771357715
-5.44323015213013	-7.21553325653076	-1.27714371681213	-0.102763019502163	0.130155652761459	0.00354598695412278
-5.44787454605103	-7.21800374984741	-1.27620208263397	-0.102710001170635	0.130130544304848	0.00356819853186607
-5.45158863067627	-7.21343183517456	-1.27510643005371	-0.102799117565155	0.130105525255203	0.0035542999394238
-5.44431018829346	-7.2169885635376	-1.27177250385284	-0.102810598909855	0.13016365468502	0.00349706271663308
-5.45278882980347	-7.21787261962891	-1.27731657028198	-0.102756574749947	0.130264908075333	0.00359890423715115
-5.44779539108276	-7.21787023544312	-1.2669677734375	-0.102843597531319	0.13007664680481	0.00351428077556193
-5.44315385818481	-7.21349000930786	-1.26665735244751	-0.102950870990753	0.13028085231781	0.00360107631422579
-5.4495005607605	-7.21700668334961	-1.26599264144897	-0.102832853794098	0.130250915884972	0.00358520750887692
-5.44588136672974	-7.21780061721802	-1.26170861721039	-0.10289091616869	0.13026088476181	0.00357661116868258
-5.44613218307495	-7.21531391143799	-1.25947785377502	-0.102986879646778	0.130272552371025	0.00361438072286546
-5.44606447219849	-7.2149076461792	-1.26687037944794	-0.102890580892563	0.13031992316246	0.00358544941991568
-5.44810819625854	-7.21770668029785	-1.25952661037445	-0.103051535785198	0.130377873778343	0.00363064231351018
-5.44533061981201	-7.21488904953003	-1.2585746049881	-0.102987810969353	0.130291417241096	0.0036630486138165
-5.44145345687866	-7.21234321594238	-1.259237408638	-0.102972209453583	0.130296349525452	0.00373554276302457
-5.44197845458984	-7.21944189071655	-1.2573344707489	-0.103038728237152	0.13036122918129	0.00372713152319193
-5.44294166564941	-7.21286773681641	-1.25458300113678	-0.103062570095062	0.130292102694511	0.00377890351228416
-5.43565654754639	-7.21055364608765	-1.25919079780579	-0.103087157011032	0.130340054631233	0.00377651304006577
-5.44032430648804	-7.21192312240601	-1.25670063495636	-0.103040762245655	0.130406409502029	0.00383702805265784
-5.43826580047607	-7.21062755584717	-1.25347971916199	-0.103116571903229	0.130349725484848	0.0038433033041656
-5.43104791641235	-7.20757436752319	-1.24791538715363	-0.10315553098917	0.130465611815453	0.00392413977533579
-5.43611431121826	-7.2080078125	-1.25080847740173	-0.103118635714054	0.130470141768456	0.0039682169444859
-5.43011808395386	-7.20530223846436	-1.24578702449799	-0.103167317807674	0.13040554523468	0.00395726226270199
-5.42877149581909	-7.20596504211426	-1.24964594841003	-0.10329956561327	0.130468726158142	0.00402745464816689
-5.42694997787476	-7.20315074920654	-1.2407214641571	-0.103233933448792	0.13057716190815	0.00406766682863235
-5.42428255081177	-7.20601606369019	-1.23909902572632	-0.103375464677811	0.130525261163712	0.00406713411211967
-5.41997146606445	-7.20253658294678	-1.242222905159	-0.103403128683567	0.130519837141037	0.0042133703827858
-5.41937494277954	-7.19889736175537	-1.23813557624817	-0.103438846766949	0.130598157644272	0.00425289338454604
-5.41948747634888	-7.20225763320923	-1.23633360862732	-0.10346058011055	0.130649536848068	0.00425434298813343
-5.41628074645996	-7.19463491439819	-1.23320984840393	-0.103483632206917	0.130586385726929	0.00432207062840462
-5.40971279144287	-7.19512224197388	-1.23288011550903	-0.103537805378437	0.130642503499985	0.00443428428843617
-5.41021013259888	-7.19613456726074	-1.22677850723267	-0.103574030101299	0.130716159939766	0.00446829199790955
-5.41175699234009	-7.19319200515747	-1.22981178760529	-0.103568494319916	0.130607113242149	0.00448123877868056
-5.39978742599487	-7.18994760513306	-1.22534346580505	-0.103725053369999	0.130757227540016	0.00451066996902227
-5.40419483184814	-7.18885564804077	-1.21887624263763	-0.103643171489239	0.130708232522011	0.00457963440567255
-5.39887952804565	-7.19187593460083	-1.21854889392853	-0.103753492236137	0.130719199776649	0.00460859574377537
-5.39610004425049	-7.18800020217896	-1.22242784500122	-0.10389182716608	0.130796521902084	0.00473681138828397
-5.39190816879272	-7.18230581283569	-1.22062170505524	-0.103740386664867	0.130723223090172	0.00471116974949837
-5.39423131942749	-7.18864679336548	-1.21625280380249	-0.10386884957552	0.130793690681458	0.00474063213914633
-5.39288377761841	-7.17929124832153	-1.21191620826721	-0.103854462504387	0.130745023488998	0.00477906549349427
-5.38356637954712	-7.17883634567261	-1.21070861816406	-0.103933356702328	0.130834296345711	0.00476062158122659
-5.38878870010376	-7.18030881881714	-1.21194016933441	-0.103969544172287	0.130932822823524	0.00485508562996984
-5.3884015083313	-7.17396306991577	-1.20774209499359	-0.103888854384422	0.130797177553177	0.00478879595175385
-5.38421726226807	-7.17305135726929	-1.20800280570984	-0.104014128446579	0.130910322070122	0.00487858476117253
-5.38671827316284	-7.17487907409668	-1.20242357254028	-0.103941015899181	0.130952015519142	0.00488284835591912
-5.38868141174316	-7.17381191253662	-1.200026512146	-0.104065842926502	0.130953386425972	0.00482498994097114
-5.38204288482666	-7.17426347732544	-1.19922113418579	-0.104120798408985	0.131017282605171	0.00480472249910235
-5.38470840454102	-7.172447681427	-1.19795334339142	-0.104054287075996	0.130979284644127	0.00483888294547796
-5.38285112380981	-7.17656898498535	-1.19532787799835	-0.104209773242474	0.131017550826073	0.00473652314394712
-5.38724517822266	-7.1725902557373	-1.19658005237579	-0.10410650074482	0.131073266267776	0.00483080605044961
-5.38213539123535	-7.17138910293579	-1.18946731090546	-0.104148432612419	0.13103486597538	0.00475244736298919
-5.38300895690918	-7.17718553543091	-1.18487691879272	-0.104110226035118	0.131116554141045	0.00475384015589952
-5.38708829879761	-7.17448997497559	-1.18852722644806	-0.104092784225941	0.131021663546562	0.00476177223026752
-5.37980222702026	-7.17622756958008	-1.1930456161499	-0.104173056781292	0.13105471432209	0.00473703816533089
-5.38659715652466	-7.17947769165039	-1.18272161483765	-0.104036003351212	0.131141662597656	0.00474111130461097
-5.38595056533813	-7.17791748046875	-1.18696582317352	-0.104048654437065	0.130999401211739	0.00463980436325073
-5.38639450073242	-7.17740249633789	-1.18360865116119	-0.10407991707325	0.131155326962471	0.00471566524356604
-5.39064407348633	-7.18041515350342	-1.18097329139709	-0.103929534554482	0.131045177578926	0.00462950067594647
-5.39044094085693	-7.18421602249146	-1.1836541891098	-0.104049257934093	0.131164088845253	0.00455937534570694
-5.39357089996338	-7.18428564071655	-1.18232440948486	-0.103965148329735	0.131123453378677	0.00462342193350196
-5.39016819000244	-7.18513536453247	-1.18210887908936	-0.103883050382137	0.131067305803299	0.00454428466036916
-5.39680242538452	-7.19025087356567	-1.1752632856369	-0.104008965194225	0.131056487560272	0.00448417058214545
-5.39761114120483	-7.18792724609375	-1.17275249958038	-0.103876635432243	0.131064102053642	0.00455276062712073
-5.39212274551392	-7.18540620803833	-1.1727854013443	-0.103921681642532	0.131122097373009	0.00441216956824064
-5.39548826217651	-7.19489336013794	-1.17167091369629	-0.103920109570026	0.13115331530571	0.0044444277882576
-5.40102291107178	-7.18842124938965	-1.17178165912628	-0.103979751467705	0.131070777773857	0.00435710605233908
-5.39576435089111	-7.19320106506348	-1.17072641849518	-0.103907726705074	0.131099656224251	0.00438174465671182
-5.39907264709473	-7.18992614746094	-1.16826272010803	-0.103806599974632	0.131162881851196	0.0043689776211977
-5.39853668212891	-7.19221019744873	-1.1634601354599	-0.10386199504137	0.131026297807693	0.00422990694642067
-5.39850091934204	-7.1900634765625	-1.16214025020599	-0.103909112513065	0.131147652864456	0.00423961551859975
-5.40271186828613	-7.1943187713623	-1.1561826467514	-0.103802606463432	0.131122231483459	0.0041839056648314
-5.39908409118652	-7.19631195068359	-1.16364371776581	-0.103934802114964	0.13117878139019	0.00411839969456196
-5.40010404586792	-7.19208002090454	-1.15796506404877	-0.103864684700966	0.131084248423576	0.0041508199647069
-5.3987889289856	-7.19577789306641	-1.15897166728973	-0.103846035897732	0.131130233407021	0.00416941521689296
-5.40135145187378	-7.20265102386475	-1.15367138385773	-0.103922843933105	0.131181851029396	0.00411661714315414
-5.40318536758423	-7.20145988464355	-1.1520060300827	-0.103829108178616	0.131079211831093	0.00415502302348614
-5.39913940429688	-7.19940614700317	-1.15550327301025	-0.103881746530533	0.131185829639435	0.00411807233467698
-5.40381383895874	-7.20730876922607	-1.14699971675873	-0.103914029896259	0.131175011396408	0.00406151032075286
-5.40786027908325	-7.2033486366272	-1.14354300498962	-0.103950783610344	0.131091877818108	0.00408657360821962
-5.40033912658691	-7.20403385162354	-1.14881730079651	-0.104002147912979	0.131215795874596	0.00399602996185422
-5.40363788604736	-7.207848072052	-1.14480257034302	-0.103960491716862	0.131265506148338	0.00405711028724909
-5.40671920776367	-7.20310688018799	-1.14386022090912	-0.103972867131233	0.131207808852196	0.00398797914385796
-5.40171003341675	-7.20394420623779	-1.14003050327301	-0.104011327028275	0.131325766444206	0.00397086050361395
-5.40722417831421	-7.20922327041626	-1.14132392406464	-0.104006797075272	0.131319150328636	0.00400240998715162
-5.40613412857056	-7.20438575744629	-1.13427567481995	-0.104014702141285	0.13125067949295	0.00390721345320344
-5.40295886993408	-7.20711040496826	-1.13255286216736	-0.104125455021858	0.131311491131783	0.0039984667673707
-5.40754127502441	-7.20531511306763	-1.13309335708618	-0.104025885462761	0.131367385387421	0.00394362770020962
-5.40329313278198	-7.20950794219971	-1.12750101089478	-0.104151152074337	0.131269961595535	0.00388302770443261
-5.40240144729614	-7.20711183547974	-1.12239015102386	-0.104111760854721	0.131384447216988	0.00391879957169294
-5.40796184539795	-7.21211099624634	-1.1181868314743	-0.104121848940849	0.131427615880966	0.00388364819809794
-5.40577363967896	-7.21427440643311	-1.12506198883057	-0.104186519980431	0.131386160850525	0.00381627283059061
-5.40904426574707	-7.20959901809692	-1.12296831607819	-0.104153178632259	0.131369799375534	0.00383478286676109
-5.40632247924805	-7.2115683555603	-1.1229567527771	-0.104131653904915	0.131390422582626	0.00385761423967779
-5.40828323364258	-7.21960115432739	-1.11823725700378	-0.104190558195114	0.131470173597336	0.00385191082023084
-5.41369676589966	-7.2179856300354	-1.11268329620361	-0.104129873216152	0.131388291716576	0.00386110157705843
-5.40734338760376	-7.2148904800415	-1.11841690540314	-0.104171775281429	0.131474167108536	0.00379777001217008
-5.41044473648071	-7.21986436843872	-1.11018788814545	-0.104087091982365	0.131409704685211	0.00384002784267068
-5.41130685806274	-7.21692132949829	-1.11345946788788	-0.104140721261501	0.131368592381477	0.00379107939079404
-5.40614748001099	-7.21720266342163	-1.11150944232941	-0.104218304157257	0.131435081362724	0.00380070367828012
-5.41135549545288	-7.21901035308838	-1.1157900094986	-0.104048885405064	0.131467923521996	0.00382773671299219
-5.41184329986572	-7.22024536132813	-1.10946607589722	-0.104237966239452	0.131363272666931	0.00378598552197218
-5.41038370132446	-7.2163233757019	-1.11220812797546	-0.104232631623745	0.131469801068306	0.00387669773772359
-5.41130685806274	-7.21774435043335	-1.1075611114502	-0.104170441627502	0.13150554895401	0.00383693026378751
-5.40516042709351	-7.22340202331543	-1.10439598560333	-0.104204311966896	0.131459146738052	0.00377331371419132
-5.4102897644043	-7.2164306640625	-1.10540819168091	-0.104276724159718	0.131493285298347	0.00380549719557166
-5.4028000831604	-7.21899318695068	-1.10256636142731	-0.104239515960217	0.131472647190094	0.00375836086459458
-5.40822696685791	-7.21979713439941	-1.1060516834259	-0.104272753000259	0.131605759263039	0.00376656046137214
-5.40880250930786	-7.21781539916992	-1.10315418243408	-0.104248963296413	0.131507113575935	0.00374083477072418
-5.40225696563721	-7.21802139282227	-1.10523986816406	-0.104355566203594	0.131621301174164	0.00359245133586228
-5.41238260269165	-7.21874237060547	-1.10197198390961	-0.104220606386662	0.131623700261116	0.003609528997913
-5.41259002685547	-7.21837759017944	-1.10094201564789	-0.104261018335819	0.131555542349815	0.00356270140036941
-5.41108226776123	-7.21911382675171	-1.10094809532166	-0.104354195296764	0.131643131375313	0.00365835637785494
-5.40687370300293	-7.21638250350952	-1.09628701210022	-0.10437747836113	0.131616771221161	0.00369409774430096
-5.40363883972168	-7.21824932098389	-1.10415899753571	-0.104376919567585	0.131665170192719	0.00373243144713342
-5.40780401229858	-7.21421384811401	-1.09181296825409	-0.104351900517941	0.131628155708313	0.00388622679747641
-5.39714193344116	-7.21258926391602	-1.0928555727005	-0.104412607848644	0.131660103797913	0.00383100798353553
-5.40131044387817	-7.21655941009521	-1.08811962604523	-0.104475177824497	0.131706729531288	0.00387339503504336
-5.40014362335205	-7.20963621139526	-1.097172498703	-0.104443766176701	0.131622180342674	0.00379325007088482
-5.39794111251831	-7.21074390411377	-1.0907393693924	-0.104604169726372	0.131774514913559	0.003852519672364
-5.39854431152344	-7.2127833366394	-1.079345703125	-0.104535631835461	0.131779953837395	0.00390673102810979
-5.39666175842285	-7.21140432357788	-1.08742117881775	-0.104675076901913	0.131759196519852	0.00389773747883737
-5.39666032791138	-7.20994663238525	-1.08641350269318	-0.104740485548973	0.131852850317955	0.00398044055327773
-5.39207601547241	-7.20996379852295	-1.079434633255	-0.104696355760098	0.131778627634048	0.00400721281766891
-5.39188194274902	-7.21327781677246	-1.07746243476868	-0.104827620089054	0.131863445043564	0.00406849151477218
-5.39160776138306	-7.2072958946228	-1.07830333709717	-0.104694068431854	0.131833150982857	0.00409232452511787
-5.38554286956787	-7.20707750320435	-1.07802414894104	-0.10482431948185	0.131923973560333	0.00411243550479412
-5.38872528076172	-7.20892572402954	-1.07981371879578	-0.104749567806721	0.131884530186653	0.00421660440042615
-5.38469314575195	-7.20602083206177	-1.07460200786591	-0.104839272797108	0.131806820631027	0.00414226902648807
-5.38656949996948	-7.20882225036621	-1.06574189662933	-0.104896485805511	0.131911143660545	0.00426885718479753
-5.38293266296387	-7.20756578445435	-1.06592857837677	-0.104837104678154	0.131950527429581	0.00421234173700213
-5.38528537750244	-7.21135663986206	-1.06141901016235	-0.104929856956005	0.131970092654228	0.00425082724541426
-5.38498258590698	-7.20726442337036	-1.05802536010742	-0.104878827929497	0.131855621933937	0.00433999486267567
-5.38005399703979	-7.20612049102783	-1.05839908123016	-0.105007030069828	0.131999686360359	0.00434453133493662
-5.38595056533813	-7.20946979522705	-1.05441749095917	-0.104955308139324	0.131990447640419	0.0043734316714108
-5.38602209091187	-7.20873975753784	-1.05615508556366	-0.104993991553783	0.131967052817345	0.00433921674266458
-5.38160228729248	-7.20753765106201	-1.04523944854736	-0.105100095272064	0.132037878036499	0.00432541593909264
-5.38231515884399	-7.2086386680603	-1.05046319961548	-0.104961961507797	0.131991609930992	0.00433247862383723
-5.38171672821045	-7.21010637283325	-1.04543602466583	-0.105126649141312	0.132052227854729	0.00428168848156929
-5.38880729675293	-7.21009254455566	-1.04420304298401	-0.105052292346954	0.132028296589851	0.0043881363235414
-5.38301038742065	-7.2066650390625	-1.04313540458679	-0.105097867548466	0.132026240229607	0.00429692072793841
-5.38997650146484	-7.2147068977356	-1.03987002372742	-0.105083927512169	0.132079437375069	0.00432388996705413
-5.39314556121826	-7.21269607543945	-1.03223705291748	-0.105061918497086	0.131976261734962	0.00429216213524342
-5.38943386077881	-7.21462535858154	-1.0361944437027	-0.105218611657619	0.132113516330719	0.00426469882950187
-5.39492988586426	-7.21746253967285	-1.02662968635559	-0.105033338069916	0.132071360945702	0.00424691988155246
-5.3956413269043	-7.21477222442627	-1.0350147485733	-0.105107307434082	0.132113456726074	0.0041872076690197
-5.3998851776123	-7.21609449386597	-1.02797913551331	-0.105200923979282	0.13210716843605	0.00420967023819685
-5.39937973022461	-7.21691036224365	-1.02633142471313	-0.105017282068729	0.1321080327034	0.00410785432904959
-5.40296459197998	-7.22422027587891	-1.01761162281036	-0.105111226439476	0.132125273346901	0.00402767676860094
-5.40756940841675	-7.21998071670532	-1.01614916324615	-0.105112999677658	0.132059589028358	0.00401652930304408
-5.4040322303772	-7.21871376037598	-1.02021205425262	-0.105056963860989	0.132135838270187	0.00393171282485127
-5.4135627746582	-7.22516059875488	-1.02381598949432	-0.105007700622082	0.132085144519806	0.00397430546581745
-5.41193294525146	-7.22590351104736	-1.01642405986786	-0.105074360966682	0.132078722119331	0.00385993020609021
-5.41652822494507	-7.2309775352478	-1.01529586315155	-0.105170406401157	0.132140561938286	0.00388062396086752
-5.41584157943726	-7.22759580612183	-1.00687563419342	-0.105021864175797	0.132108002901077	0.00376164889894426
-5.42016315460205	-7.23449468612671	-1.0055525302887	-0.105116181075573	0.13218480348587	0.00374316889792681
-5.42198514938354	-7.23118448257446	-1.00930237770081	-0.105029381811619	0.132096096873283	0.00375208118930459
-5.42172145843506	-7.23286008834839	-1.00535118579865	-0.10512787103653	0.132174849510193	0.00373269617557526
-5.42572212219238	-7.24010562896729	-1.00610303878784	-0.105055809020996	0.132167294621468	0.00371960108168423
-5.43189477920532	-7.2382664680481	-1.00742506980896	-0.105100698769093	0.132072016596794	0.00362981832586229
-5.42829036712646	-7.23719072341919	-0.996896386146545	-0.105179883539677	0.132201299071312	0.00364778214134276
-5.42962455749512	-7.23585367202759	-1.00158631801605	-0.105021864175797	0.132094964385033	0.00361844059079885
-5.42907190322876	-7.24104738235474	-1.00379526615143	-0.10513062775135	0.132184162735939	0.00357924797572196
-5.43578767776489	-7.23832416534424	-1.0011922121048	-0.105090796947479	0.132133424282074	0.00360637111589313
-5.43031930923462	-7.23847246170044	-1.0004802942276	-0.105121940374374	0.13211378455162	0.00353186880238354
-5.43640518188477	-7.24322462081909	-0.997459769248962	-0.105084203183651	0.132186681032181	0.00360345235094428
-5.43605327606201	-7.23847913742065	-0.997342228889465	-0.105079680681229	0.132034435868263	0.00345204398036003
-5.43175220489502	-7.23752069473267	-1.00058710575104	-0.105205044150352	0.132195815443993	0.00354524073190987
-5.43692445755005	-7.23908424377441	-0.995569944381714	-0.105018749833107	0.132110074162483	0.00351280393078923
-5.4335150718689	-7.24295806884766	-0.998362004756927	-0.10521886497736	0.132186040282249	0.00351020414382219
-5.43787002563477	-7.23882102966309	-0.993000566959381	-0.105156823992729	0.132123693823814	0.00358206010423601
-5.42964029312134	-7.23791980743408	-0.994662642478943	-0.10513773560524	0.132152393460274	0.00356326578184962
-5.4327335357666	-7.24296760559082	-0.989268958568573	-0.105249516665936	0.13219365477562	0.003581911791116
-5.43497753143311	-7.23781490325928	-0.99323695898056	-0.105217181146145	0.132169350981712	0.00356209906749427
-5.42797756195068	-7.23575258255005	-0.993513464927673	-0.105236865580082	0.132233142852783	0.00359566672705114
-5.4324517250061	-7.23884105682373	-0.992861926555634	-0.105217300355434	0.132216230034828	0.00369682279415429
-5.42804479598999	-7.23907709121704	-0.991226434707642	-0.105288006365299	0.132195189595222	0.0036361759994179
-5.42838764190674	-7.23441457748413	-0.988085746765137	-0.105365373194218	0.132204979658127	0.00375946750864387
-5.42533445358276	-7.23476409912109	-0.98209947347641	-0.105244904756546	0.132285445928574	0.0036846895236522
-5.42589569091797	-7.23714208602905	-0.979694008827209	-0.105438105762005	0.132379159331322	0.00371135491877794
-5.42527723312378	-7.23045110702515	-0.980445325374603	-0.105397209525108	0.132224798202515	0.00377559778280556
-5.42130422592163	-7.229416847229	-0.982830464839935	-0.105458803474903	0.132382482290268	0.00374347483739257
-5.42563056945801	-7.23401260375977	-0.977296471595764	-0.105444818735123	0.132351502776146	0.00379297276958823
-5.42274475097656	-7.23079061508179	-0.974173486232758	-0.105517089366913	0.132320702075958	0.00375564955174923
-5.42388725280762	-7.22786808013916	-0.970874011516571	-0.105623692274094	0.132465943694115	0.00376233016140759
-5.42016363143921	-7.22633028030396	-0.974030673503876	-0.105515480041504	0.132371053099632	0.00378490146249533
-5.41923713684082	-7.23029470443726	-0.970643877983093	-0.105636402964592	0.132524907588959	0.0037751286290586
-5.42057704925537	-7.22869253158569	-0.967372000217438	-0.105613514780998	0.132418647408485	0.00386382266879082
-5.4143385887146	-7.22715377807617	-0.969328165054321	-0.105736769735813	0.132490247488022	0.00383543130010366
-5.42092657089233	-7.22958612442017	-0.962441146373749	-0.105752766132355	0.132504999637604	0.00391838373616338
-5.41613674163818	-7.22778797149658	-0.963991820812225	-0.105640888214111	0.132390603423119	0.00387686607427895
-5.41312694549561	-7.22580909729004	-0.962321579456329	-0.105800494551659	0.132610008120537	0.00393394520506263
-5.4166111946106	-7.22464942932129	-0.959507644176483	-0.105712033808231	0.132510647177696	0.00401286920532584
-5.41224145889282	-7.22760486602783	-0.963260591030121	-0.105800576508045	0.132566422224045	0.00402874685823917
-5.41580533981323	-7.22320508956909	-0.953002989292145	-0.105749763548374	0.13249246776104	0.00408766092732549
-5.40727233886719	-7.22365760803223	-0.956614553928375	-0.105738505721092	0.132529363036156	0.00402783183380961
-5.40923929214478	-7.22515249252319	-0.954681873321533	-0.105842657387257	0.132495611906052	0.00409480277448893
-5.41147661209106	-7.22086668014526	-0.952189028263092	-0.105814784765244	0.132440119981766	0.00409817276522517
-5.40148639678955	-7.22248125076294	-0.9547358751297	-0.105834983289242	0.132593333721161	0.00416585151106119
-5.40851783752441	-7.22045421600342	-0.954389035701752	-0.105756059288979	0.132614374160767	0.00427411310374737
-5.4021167755127	-7.22582387924194	-0.954221665859222	-0.10584357380867	0.132574468851089	0.00417754286900163
-5.40653133392334	-7.21987199783325	-0.941055297851563	-0.105872951447964	0.132614344358444	0.00427867146208882
-5.39799690246582	-7.2205057144165	-0.947567284107208	-0.105846971273422	0.132533192634583	0.00414864951744676
-5.40502452850342	-7.22224807739258	-0.945379972457886	-0.105893865227699	0.132705792784691	0.00419798959046602
-5.40374898910522	-7.21999788284302	-0.945694863796234	-0.10585380345583	0.132591649889946	0.00420742575079203
-5.39728927612305	-7.21817970275879	-0.946073889732361	-0.105832397937775	0.132666781544685	0.00417577708140016
-5.40408563613892	-7.22567319869995	-0.939554274082184	-0.105789959430695	0.132625550031662	0.00428231852129102
-5.40160465240479	-7.22263526916504	-0.943740963935852	-0.105872772634029	0.13264724612236	0.00419547967612743
-5.40077447891235	-7.2219066619873	-0.940424919128418	-0.105862468481064	0.132654428482056	0.00430557643994689
-5.39795351028442	-7.22196245193481	-0.946562469005585	-0.105781145393848	0.132571697235107	0.00428661610931158
-5.39614820480347	-7.22328996658325	-0.943326711654663	-0.105765372514725	0.132655024528503	0.00430832384154201
-5.40115022659302	-7.22470808029175	-0.939079821109772	-0.10577517002821	0.132493749260902	0.00439455732703209
-5.39264965057373	-7.2243504524231	-0.946698665618896	-0.10581161826849	0.13259345293045	0.00434975745156407
-5.39735698699951	-7.22611570358276	-0.936670005321503	-0.105794683098793	0.132638156414032	0.00442723138257861
-5.39673566818237	-7.22382688522339	-0.948677718639374	-0.105745099484921	0.132479220628738	0.00433183182030916
-5.39381980895996	-7.22178316116333	-0.940110981464386	-0.105736047029495	0.132605686783791	0.00438724271953106
-5.39398956298828	-7.2234902381897	-0.943368554115295	-0.105662398040295	0.132536813616753	0.00438353978097439
-5.39267444610596	-7.22824001312256	-0.940906822681427	-0.105765745043755	0.132570847868919	0.00434160092845559
-5.39594745635986	-7.22390460968018	-0.931697845458984	-0.105751901865005	0.1324822306633	0.00439606280997396
-5.38787651062012	-7.22477245330811	-0.941291093826294	-0.105724468827248	0.132545992732048	0.00433974852785468
-5.39258909225464	-7.22808456420898	-0.936351835727692	-0.105786234140396	0.132587000727654	0.00437815021723509
-5.39348077774048	-7.22531175613403	-0.930255889892578	-0.105800949037075	0.132490620017052	0.00432430114597082
-5.38816928863525	-7.22469139099121	-0.933488309383392	-0.105831064283848	0.132586687803268	0.00433911569416523
-5.39613771438599	-7.2246675491333	-0.933910667896271	-0.105692885816097	0.132573261857033	0.0043517486192286
-5.39115762710571	-7.2288179397583	-0.937857747077942	-0.10576967895031	0.132476717233658	0.00423346040770411
-5.39491081237793	-7.22811889648438	-0.927777111530304	-0.105846598744392	0.132555469870567	0.00432859640568495
-5.39165878295898	-7.2282919883728	-0.933462858200073	-0.105694264173508	0.132549956440926	0.00419819494709373
-5.39757490158081	-7.22955799102783	-0.929948508739471	-0.105797238647938	0.132623061537743	0.00410680333152413
-5.39728689193726	-7.22699117660522	-0.930259227752686	-0.105743058025837	0.132545545697212	0.00411737663671374
-5.39606094360352	-7.2276554107666	-0.938041031360626	-0.105760149657726	0.132590129971504	0.00404033483937383
-5.40343570709229	-7.23430633544922	-0.932982683181763	-0.105637542903423	0.132595703005791	0.00405767560005188
-5.40382862091064	-7.23061275482178	-0.939737856388092	-0.10564710944891	0.132497102022171	0.00401486922055483
-5.39992141723633	-7.2309398651123	-0.935664474964142	-0.105727717280388	0.132571995258331	0.00399445416405797
-5.40167856216431	-7.23182058334351	-0.940457224845886	-0.105551443994045	0.132555320858955	0.00401734234765172
-5.40492820739746	-7.23294591903687	-0.939368605613709	-0.105678372085094	0.132495164871216	0.00390206533484161
-5.40622138977051	-7.23380708694458	-0.941243052482605	-0.105602860450745	0.132512122392654	0.0039658066816628
-5.40547132492065	-7.22782135009766	-0.950476706027985	-0.10555525124073	0.132469743490219	0.00389976659789681
-5.40704250335693	-7.23390579223633	-0.948614478111267	-0.105529561638832	0.132465943694115	0.00393485650420189
-5.41021156311035	-7.2284460067749	-0.947092413902283	-0.105494990944862	0.13236577808857	0.00386415119282901
-5.40488529205322	-7.22938394546509	-0.954462170600891	-0.105673991143703	0.132472455501556	0.00386583781801164
-5.40954160690308	-7.22994565963745	-0.948836088180542	-0.105473853647709	0.132451191544533	0.00382633274421096
-5.40694952011108	-7.22607564926147	-0.954252302646637	-0.105557255446911	0.132400393486023	0.00380626553669572
-5.40763425827026	-7.22469139099121	-0.952029883861542	-0.105561412870884	0.132433488965034	0.00387626071460545
-5.40150499343872	-7.22313070297241	-0.952342569828033	-0.105451755225658	0.132331788539886	0.0038068403955549
-5.40498638153076	-7.22820043563843	-0.949776351451874	-0.105673208832741	0.132417351007462	0.00387302343733609
-5.40722131729126	-7.22168922424316	-0.951137244701386	-0.105471454560757	0.132338151335716	0.00385744636878371
-5.4016318321228	-7.21984672546387	-0.957178592681885	-0.105618342757225	0.132531672716141	0.00377559009939432
-5.40667724609375	-7.2236499786377	-0.954611361026764	-0.105574429035187	0.13243904709816	0.00388061441481113
-5.40401077270508	-7.2195725440979	-0.957853078842163	-0.105553463101387	0.132376939058304	0.00379443843849003
-5.40482044219971	-7.22190046310425	-0.95485246181488	-0.105639271438122	0.132464617490768	0.00385578256100416
-5.40363073348999	-7.21658658981323	-0.956467509269714	-0.10542768239975	0.132420971989632	0.00383143872022629
-5.40522623062134	-7.22194385528564	-0.958244383335114	-0.105609193444252	0.132412016391754	0.00373327475972474
-5.40569114685059	-7.21587896347046	-0.957671046257019	-0.105535894632339	0.132430076599121	0.00380636821500957
-5.40310955047607	-7.21593284606934	-0.960213124752045	-0.105635114014149	0.132438510656357	0.00378522835671902
-5.40563154220581	-7.2230486869812	-0.953483998775482	-0.105563044548035	0.132425904273987	0.00378565932624042
-5.40855026245117	-7.21833515167236	-0.955105125904083	-0.105507716536522	0.132314413785934	0.00377528322860599
-5.40357637405396	-7.21943473815918	-0.947355091571808	-0.105617761611938	0.132429093122482	0.00376125425100327
-5.40449905395508	-7.21755456924438	-0.957420170307159	-0.105426102876663	0.132302686572075	0.00374924787320197
-5.40933895111084	-7.21815919876099	-0.95878940820694	-0.105562835931778	0.132440641522408	0.00367519282735884
-5.41340160369873	-7.21785831451416	-0.957888603210449	-0.105469979345798	0.132380858063698	0.00374310836195946
-5.40982866287231	-7.2162389755249	-0.956133484840393	-0.105402112007141	0.132389485836029	0.00371496239677072
-5.41353464126587	-7.21954250335693	-0.95574551820755	-0.105507388710976	0.132435366511345	0.00368749327026308
-5.41378164291382	-7.2148289680481	-0.955095052719116	-0.10541032999754	0.132279515266418	0.00367637816816568
-5.41235971450806	-7.22108173370361	-0.955553233623505	-0.10558058321476	0.132399648427963	0.00361627247184515
-5.41514921188354	-7.21898508071899	-0.946512639522552	-0.105403199791908	0.13237589597702	0.00361264171078801
-5.41434574127197	-7.21643877029419	-0.95434433221817	-0.105435095727444	0.132293194532394	0.00354499253444374
-5.41220045089722	-7.22000694274902	-0.951198577880859	-0.105501741170883	0.132375091314316	0.00358083192259073
-5.41635990142822	-7.21654415130615	-0.94621878862381	-0.105321623384953	0.13227966427803	0.00359678408131003
-5.41552877426147	-7.21932363510132	-0.950469553470612	-0.105466268956661	0.132325485348701	0.00348397064954042
-5.42039632797241	-7.21543884277344	-0.945992887020111	-0.1053851172328	0.132378056645393	0.00351968011818826
-5.4149432182312	-7.21648645401001	-0.947804272174835	-0.105408303439617	0.132306724786758	0.00348011660389602
-5.41549730300903	-7.22131824493408	-0.942718327045441	-0.105462364852428	0.132371827960014	0.0034909734968096
-5.42056608200073	-7.21320819854736	-0.940685629844666	-0.105412065982819	0.132297724485397	0.00350915500894189
-5.4132399559021	-7.21648788452148	-0.945667564868927	-0.105461403727531	0.132341340184212	0.0034552903380245
-5.41989278793335	-7.2169942855835	-0.942681729793549	-0.105271585285664	0.132315948605537	0.00350108998827636
-5.41708421707153	-7.21914529800415	-0.938165903091431	-0.105431668460369	0.13231261074543	0.00341025576926768
-5.42046546936035	-7.21341133117676	-0.935887157917023	-0.105315960943699	0.132297337055206	0.00347595498897135
-5.41607904434204	-7.21550130844116	-0.944702923297882	-0.105277568101883	0.132325440645218	0.00348226237110794
-5.41893339157104	-7.22095012664795	-0.937541127204895	-0.105260297656059	0.132303893566132	0.00347008230164647
-5.41905403137207	-7.21741008758545	-0.940641522407532	-0.105236813426018	0.132170408964157	0.00347005832009017
-5.41236591339111	-7.21787691116333	-0.937622666358948	-0.105350017547607	0.132268771529198	0.00346452323719859
-5.41807413101196	-7.21563196182251	-0.940569579601288	-0.10507521033287	0.132209852337837	0.00349750253371894
-5.41873264312744	-7.21679306030273	-0.945711016654968	-0.105167262256145	0.132225006818771	0.00340389553457499
-5.41691112518311	-7.21825647354126	-0.94264554977417	-0.105117253959179	0.132181599736214	0.00349983433261514
-5.41462087631226	-7.21611976623535	-0.945771455764771	-0.105134434998035	0.132180348038673	0.00343873864039779
-5.41725587844849	-7.2183780670166	-0.947676658630371	-0.105102904140949	0.132173299789429	0.00341769470833242
-5.42229652404785	-7.21680784225464	-0.946362018585205	-0.105061106383801	0.132138937711716	0.00344198965467513
-5.41633558273315	-7.21692657470703	-0.943767070770264	-0.105226591229439	0.132165893912315	0.00341107556596398
-5.41994094848633	-7.22138786315918	-0.939850807189941	-0.105137176811695	0.132251530885696	0.00340921035967767
-5.42096424102783	-7.21730041503906	-0.948415756225586	-0.105101801455021	0.132140755653381	0.00331925018690526
-5.4187707901001	-7.21743822097778	-0.946190595626831	-0.10521699488163	0.13221637904644	0.00332040805369616
-5.42018985748291	-7.21412467956543	-0.951059877872467	-0.105084806680679	0.132146716117859	0.00332191865891218
-5.42101955413818	-7.21937465667725	-0.946029722690582	-0.105168133974075	0.132113948464394	0.00327377510257065
-5.42088842391968	-7.21588516235352	-0.948275804519653	-0.105197809636593	0.132196113467216	0.00337742269039154
-5.41534805297852	-7.21537494659424	-0.95282906293869	-0.10517679899931	0.132163569331169	0.00324638304300606
-5.41754865646362	-7.21724271774292	-0.956596076488495	-0.105100430548191	0.132206574082375	0.00330938375554979
-5.4177131652832	-7.21009111404419	-0.950789570808411	-0.105122193694115	0.132130935788155	0.00325684761628509
-5.41489219665527	-7.2127742767334	-0.958734512329102	-0.105174005031586	0.132145866751671	0.00336058158427477
-5.4183235168457	-7.21067333221436	-0.956724464893341	-0.105064108967781	0.132200241088867	0.0033165062777698
-5.41558885574341	-7.21337556838989	-0.956734478473663	-0.105220757424831	0.132144764065742	0.003201297018677
-5.41274166107178	-7.20906352996826	-0.957888841629028	-0.105118878185749	0.132176384329796	0.00329094426706433
-5.41394996643066	-7.20603704452515	-0.966076850891113	-0.105135001242161	0.132133483886719	0.00326980371028185
-5.41768503189087	-7.21365022659302	-0.957626938819885	-0.105074793100357	0.132167562842369	0.00324196880683303
-5.41740036010742	-7.20879173278809	-0.966506242752075	-0.105136796832085	0.132137835025787	0.0031897493172437
-5.41165685653687	-7.20341634750366	-0.954326987266541	-0.105147331953049	0.132142499089241	0.00313734798692167
-5.41189432144165	-7.20764636993408	-0.964942574501038	-0.105062812566757	0.132123693823814	0.00320107582956553
-5.41827440261841	-7.20625257492065	-0.962392747402191	-0.105153858661652	0.132134348154068	0.00307213235646486
-5.41343402862549	-7.20865726470947	-0.966051042079926	-0.105130054056644	0.132212221622467	0.00308026070706546
-5.41434097290039	-7.20097732543945	-0.972746312618256	-0.10499545186758	0.132110089063644	0.00306483427993953
-5.41782808303833	-7.209792137146	-0.975018918514252	-0.105100937187672	0.132241562008858	0.00304620340466499
-5.41773128509521	-7.20354700088501	-0.966712474822998	-0.105008117854595	0.132083415985107	0.00302072404883802
-5.41485166549683	-7.20397043228149	-0.973317444324493	-0.105156064033508	0.13217256963253	0.00295381410978734
-5.41828441619873	-7.20315837860107	-0.965997338294983	-0.104973621666431	0.132179617881775	0.00291754934005439
-5.41529989242554	-7.20132684707642	-0.981631815433502	-0.105045862495899	0.132038474082947	0.00293464027345181
-5.41689586639404	-7.20208311080933	-0.976002991199493	-0.105053849518299	0.132223129272461	0.00292687490582466
-5.41481781005859	-7.20196294784546	-0.978302359580994	-0.104949846863747	0.132128268480301	0.00290860864333808
-5.41614007949829	-7.2023491859436	-0.972608089447021	-0.105131357908249	0.132096245884895	0.00287341955117881
-5.41767406463623	-7.20066785812378	-0.975834548473358	-0.105066604912281	0.132135450839996	0.00290565961040556
-5.411461353302	-7.19681167602539	-0.98090261220932	-0.105009652674198	0.132147133350372	0.00277769798412919
-5.41210508346558	-7.2028636932373	-0.979006886482239	-0.104986853897572	0.132123112678528	0.00285140052437782
-5.4167628288269	-7.19708395004272	-0.981715977191925	-0.105059266090393	0.132088616490364	0.00289438385516405
-5.40801620483398	-7.19877958297729	-0.981769979000092	-0.104976147413254	0.132156372070313	0.00280050118453801
-5.41385269165039	-7.19751691818237	-0.980126559734344	-0.104974947869778	0.13211977481842	0.00287614716216922
-5.41466379165649	-7.19382286071777	-0.975816667079926	-0.104939125478268	0.1320441365242	0.00280872592702508
-5.40696001052856	-7.19360542297363	-0.980629682540894	-0.105075478553772	0.132095485925674	0.00288155162706971
-5.41187477111816	-7.19612169265747	-0.976595938205719	-0.104968950152397	0.132163122296333	0.00282990653067827
-5.405442237854	-7.19238996505737	-0.982439935207367	-0.105130955576897	0.132083564996719	0.00280062505044043
-5.40616369247437	-7.1877384185791	-0.973414957523346	-0.105142123997211	0.132162228226662	0.00287016341462731
-5.40726852416992	-7.18782711029053	-0.983216285705566	-0.105041466653347	0.132118031382561	0.00279372441582382
-5.40758562088013	-7.19084548950195	-0.981471061706543	-0.105241157114506	0.132173612713814	0.00279983365908265
-5.40776634216309	-7.18646669387817	-0.976935029029846	-0.105106711387634	0.132095187902451	0.00282716518267989
-5.40461587905884	-7.18400144577026	-0.98161780834198	-0.105278581380844	0.132189139723778	0.00278415437787771
-5.40714120864868	-7.19038057327271	-0.973356187343597	-0.105233386158943	0.132236614823341	0.00279550882987678
-5.40714502334595	-7.18525838851929	-0.973952889442444	-0.105275467038155	0.132155016064644	0.00271561625413597
-5.40235376358032	-7.1834077835083	-0.980594754219055	-0.105331934988499	0.132232487201691	0.00273756263777614
-5.40701627731323	-7.17945861816406	-0.987757384777069	-0.105256490409374	0.132241696119308	0.00271077710203826
-5.40639448165894	-7.1834135055542	-0.98274427652359	-0.105366490781307	0.132154628634453	0.00267277960665524
-5.4060959815979	-7.1785454750061	-0.987942397594452	-0.105284631252289	0.132163062691689	0.00274866446852684
-5.40371656417847	-7.17675495147705	-0.985339879989624	-0.105298362672329	0.132201954722404	0.00264267157763243
-5.404128074646	-7.18144512176514	-0.986395657062531	-0.105433531105518	0.132218271493912	0.00265841302461922
-5.4090051651001	-7.1714334487915	-0.984769880771637	-0.105343453586102	0.132185652852058	0.00257294508628547
-5.4036078453064	-7.17670440673828	-0.991212546825409	-0.105465337634087	0.132141426205635	0.00263298489153385
-5.40520143508911	-7.17658805847168	-0.987187564373016	-0.1053761318326	0.132212460041046	0.00263570295646787
-5.40976524353027	-7.17085599899292	-0.986365616321564	-0.105464063584805	0.132091045379639	0.00259645143523812
-5.40320730209351	-7.17177772521973	-0.99051296710968	-0.105488270521164	0.132187530398369	0.00255954405292869
-5.40543985366821	-7.169846534729	-0.989709079265594	-0.105418384075165	0.132148399949074	0.00257402332499623
-5.40579414367676	-7.17378759384155	-0.988374292850494	-0.105541050434113	0.132146313786507	0.00247139832936227
-5.40858697891235	-7.16736602783203	-0.990375280380249	-0.105471342802048	0.132208690047264	0.00250955321826041
-5.40603017807007	-7.16702318191528	-0.994936168193817	-0.105556629598141	0.132226407527924	0.00242747855372727
-5.40543794631958	-7.16899967193604	-0.989562273025513	-0.105537697672844	0.132281377911568	0.00243136566132307
-5.41177940368652	-7.16389322280884	-0.992865860462189	-0.105518206954002	0.132139578461647	0.00239197397604585
-5.40556573867798	-7.16686677932739	-0.990754067897797	-0.105633087456226	0.132221788167953	0.00230551976710558
-5.41196727752686	-7.16683197021484	-0.986048340797424	-0.105554215610027	0.13225756585598	0.00228330586105585
-5.41220998764038	-7.16356420516968	-0.993681013584137	-0.105599984526634	0.132156565785408	0.00219475734047592
-5.40929841995239	-7.16126728057861	-0.993470728397369	-0.105666145682335	0.132300034165382	0.00219070096500218
-5.41401386260986	-7.16452312469482	-0.989238202571869	-0.105543963611126	0.132185384631157	0.00215559895150363
-5.41380786895752	-7.16718196868896	-1.00048816204071	-0.105705820024014	0.132256850600243	0.00207036640495062
-5.41824436187744	-7.16190052032471	-0.992412745952606	-0.105628877878189	0.132227048277855	0.00210905401036143
-5.40993690490723	-7.1636905670166	-0.995407044887543	-0.105615727603436	0.132238358259201	0.00201313314028084
-5.4168176651001	-7.16545438766479	-0.990787386894226	-0.105640552937984	0.132225662469864	0.00199827481992543
-5.41659593582153	-7.16260242462158	-0.99523663520813	-0.105578780174255	0.132130324840546	0.0019618971273303
-5.41294622421265	-7.16328477859497	-1.00569081306458	-0.105651646852493	0.132198587059975	0.00195541279390454
-5.42000579833984	-7.16492938995361	-1.00381481647491	-0.105517119169235	0.132161512970924	0.00191305985208601
-5.41993474960327	-7.16661643981934	-1.00646436214447	-0.105535723268986	0.132112979888916	0.00181838206481189
-5.42500734329224	-7.16156768798828	-1.00037515163422	-0.105642952024937	0.132105365395546	0.00183985941112041
-5.41781425476074	-7.16427659988403	-1.00812947750092	-0.105619043111801	0.132078483700752	0.00168953754473478
-5.42497205734253	-7.16607570648193	-1.00925159454346	-0.105598837137222	0.132197514176369	0.00171035539824516
-5.42642259597778	-7.16071557998657	-1.01495289802551	-0.105589106678963	0.132040545344353	0.00168856629170477
-5.41916847229004	-7.16255283355713	-1.01386106014252	-0.105598084628582	0.132153555750847	0.00156718969810754
-5.42482757568359	-7.16065788269043	-1.00960004329681	-0.105499021708965	0.132072508335114	0.00159671751316637
-5.42429733276367	-7.16484546661377	-1.00871992111206	-0.105626478791237	0.132056519389153	0.00147831439971924
-5.43050289154053	-7.15978527069092	-1.01712107658386	-0.105538368225098	0.132127150893211	0.00148547510616481
-5.42645740509033	-7.1611647605896	-1.01859080791473	-0.105639316141605	0.132120162248611	0.00146477017551661
-5.4313497543335	-7.1642689704895	-1.01801347732544	-0.105511158704758	0.132127836346626	0.00140234746504575
-5.43442010879517	-7.16410303115845	-1.01984107494354	-0.105560876429081	0.132031261920929	0.00125781225506216
-5.43455982208252	-7.16364622116089	-1.01954209804535	-0.105647228658199	0.132098808884621	0.00126197095960379
-5.43512964248657	-7.16227006912231	-1.02408921718597	-0.105432495474815	0.132113173604012	0.00120620999950916
-5.43792867660522	-7.16834163665771	-1.02379548549652	-0.105644829571247	0.132159844040871	0.00117179332301021
-5.44212675094604	-7.16592454910278	-1.02572894096375	-0.105489186942577	0.132071018218994	0.00110242643859237
-5.43683528900146	-7.16402244567871	-1.03197264671326	-0.105625480413437	0.13216033577919	0.00104964163620025
-5.44602823257446	-7.16738748550415	-1.01765322685242	-0.105490960180759	0.13216744363308	0.000980008277110755
-5.446204662323	-7.16578483581543	-1.02518773078918	-0.105610445141792	0.132135614752769	0.000886464491486549
-5.44634580612183	-7.16504383087158	-1.03066301345825	-0.105670057237148	0.132140651345253	0.000922852603252977
-5.4463095664978	-7.16640520095825	-1.03449904918671	-0.105510674417019	0.132199391722679	0.000846715876832604
-5.44742202758789	-7.17111301422119	-1.03732335567474	-0.105679146945477	0.132158607244492	0.000794742372818291
-5.45022821426392	-7.16591691970825	-1.02844989299774	-0.10565210878849	0.132064118981361	0.000779405236244202
-5.44527673721313	-7.16609954833984	-1.03350234031677	-0.105717554688454	0.13213674724102	0.000671326648443937
-5.45300912857056	-7.16814708709717	-1.02837574481964	-0.105692408978939	0.13227304816246	0.00071867392398417
-5.45141696929932	-7.16500425338745	-1.0380482673645	-0.105653665959835	0.132086277008057	0.000627997040282935
-5.44869995117188	-7.16364288330078	-1.0417355298996	-0.105742447078228	0.132236748933792	0.000724492711015046
-5.44911766052246	-7.1643271446228	-1.03693091869354	-0.105688132345676	0.132182464003563	0.000663024140521884
-5.45087242126465	-7.16385841369629	-1.03645348548889	-0.105875186622143	0.132261663675308	0.000550273805856705
-5.45405530929565	-7.16342067718506	-1.03274285793304	-0.105887159705162	0.132341146469116	0.00055975717259571
-5.44585132598877	-7.15965366363525	-1.04268026351929	-0.105864562094212	0.13232409954071	0.0004743198514916
-5.44875812530518	-7.16522932052612	-1.03788995742798	-0.106006495654583	0.132339105010033	0.000501217087730765
-5.45403528213501	-7.15987634658813	-1.03921949863434	-0.105868250131607	0.132282912731171	0.000413829373428598
-5.44922780990601	-7.16204881668091	-1.04258859157562	-0.106020405888557	0.132361128926277	0.000364130130037665
-5.45422744750977	-7.16258239746094	-1.03681790828705	-0.105975896120071	0.132392853498459	0.000322610256262124
-5.4510931968689	-7.15866565704346	-1.04425156116486	-0.106118008494377	0.132354408502579	0.000193461033632047
-5.45330715179443	-7.15530586242676	-1.03995490074158	-0.106101907789707	0.132407441735268	0.00023350547417067
-5.4528660774231	-7.15521955490112	-1.04859972000122	-0.106104835867882	0.132392108440399	0.00017057845252566
-5.45571804046631	-7.15988683700562	-1.05135667324066	-0.106261201202869	0.132517889142036	0.000138173913001083
-5.45677757263184	-7.1605076789856	-1.04832208156586	-0.106083236634731	0.132367491722107	0.000122445504530333
-5.44692993164063	-7.15363693237305	-1.05594110488892	-0.106267817318439	0.132484778761864	7.97081593191251E-05
-5.45325040817261	-7.15549516677856	-1.0460125207901	-0.106171004474163	0.132452547550201	0.000124210622743703
-5.45183038711548	-7.15356779098511	-1.06049573421478	-0.106218919157982	0.132380366325378	2.62561752606416E-05
-5.4512186050415	-7.15416240692139	-1.05604255199432	-0.106314353644848	0.132477551698685	8.35509927128442E-05
[truncated: 11,579 more rows]
