# Supplementary material for: Identification of Haptic Based Guiding Using Hard Reins
Source: PLoS One. 2015 Jul 22;10(7):e0132020. doi: 10.1371/journal.pone.0132020 (PMC4511788; doi:10.1371/journal.pone.0132020)
Supplement: S6 File — (ZIP) [file pone.0132020.s006.zip › Exp2_ForceData2/Subject10/path2/T1.csv]

Force X (N)	Force Y (N)	Force Z (N)	Torque X (N-m)	Torque Y (N-m)	Torque Z (N-m)	Frequency = 10000	Averaging Level = 16	F/T Serial Number = FT11772	Time Started = 19/02/2013 17:25:04
-5.31533098220825	-7.76837873458862	-7.58402633666992	-0.0634286999702454	0.31035378575325	0.0668046921491623
-5.31846284866333	-7.76484203338623	-7.58617401123047	-0.0633740052580833	0.310348838567734	0.0668520480394363
-5.31564807891846	-7.77371644973755	-7.5845742225647	-0.0634573176503181	0.310293078422546	0.0667898952960968
-5.31735897064209	-7.76918363571167	-7.58722496032715	-0.0633065402507782	0.31033718585968	0.0668644681572914
-5.31438875198364	-7.77244567871094	-7.5818042755127	-0.0634202808141708	0.310303092002869	0.0668372437357903
-5.31696701049805	-7.77166795730591	-7.5819616317749	-0.0634796991944313	0.310390383005142	0.0668116360902786
-5.31708717346191	-7.77065277099609	-7.57983493804932	-0.0633372589945793	0.310373991727829	0.0667436346411705
-5.31336450576782	-7.77156114578247	-7.58294725418091	-0.0634317547082901	0.310340344905853	0.0667892768979073
-5.31941795349121	-7.77428293228149	-7.58339071273804	-0.0634776204824448	0.310391932725906	0.0668037384748459
-5.31248617172241	-7.77459144592285	-7.5762243270874	-0.0634774640202522	0.310352355241776	0.0666248947381973
-5.31545209884644	-7.7747859954834	-7.58672428131104	-0.0634949132800102	0.310399770736694	0.0667278990149498
-5.31108045578003	-7.77391624450684	-7.583571434021	-0.0634839609265327	0.310384094715118	0.0665826797485352
-5.31493234634399	-7.77253150939941	-7.5896372795105	-0.0635360181331635	0.310488522052765	0.0666190981864929
-5.31381559371948	-7.77131938934326	-7.57757043838501	-0.063493438065052	0.310438215732574	0.0665820986032486
-5.30931854248047	-7.77336168289185	-7.59250116348267	-0.0635788664221764	0.310356229543686	0.0665943473577499
-5.31141710281372	-7.77119398117065	-7.58029127120972	-0.0636560842394829	0.31048908829689	0.0665410757064819
-5.30810880661011	-7.76604223251343	-7.58485412597656	-0.0636540353298187	0.310423582792282	0.0664329305291176
-5.30786943435669	-7.76793384552002	-7.58679676055908	-0.0637031272053719	0.310392141342163	0.0665386766195297
-5.30222225189209	-7.76004838943481	-7.58552598953247	-0.0636197999119759	0.310265928506851	0.0664346292614937
-5.30476808547974	-7.76188659667969	-7.58116865158081	-0.0637750998139381	0.310323625802994	0.0664983838796616
-5.29879331588745	-7.75789356231689	-7.57792711257935	-0.0637316405773163	0.310316413640976	0.0665066540241241
-5.29393005371094	-7.75323343276978	-7.57226705551147	-0.0637748241424561	0.310216903686523	0.0665182918310165
-5.29047203063965	-7.7511157989502	-7.57176065444946	-0.0637648403644562	0.310186058282852	0.0664902180433273
-5.29044055938721	-7.747718334198	-7.56978988647461	-0.0637884363532066	0.310166925191879	0.0665586888790131
-5.28090286254883	-7.74449872970581	-7.56956624984741	-0.0638552606105804	0.310068905353546	0.0663457959890366
-5.28250694274902	-7.74350070953369	-7.56551885604858	-0.0638357549905777	0.310059458017349	0.0665130615234375
-5.27783107757568	-7.74008750915527	-7.56153774261475	-0.063893623650074	0.310045212507248	0.0663384646177292
-5.27457809448242	-7.7377347946167	-7.56552267074585	-0.0638577416539192	0.310025840997696	0.0663280561566353
-5.27487802505493	-7.73420286178589	-7.54918575286865	-0.0639724507927895	0.310006380081177	0.066359855234623
-5.27112627029419	-7.73743009567261	-7.5585241317749	-0.0639464035630226	0.309991389513016	0.0662655085325241
-5.27179718017578	-7.73455095291138	-7.55714511871338	-0.0638692900538445	0.309968948364258	0.06626096367836
-5.26794385910034	-7.73400449752808	-7.54903602600098	-0.0639519989490509	0.309981882572174	0.0660636946558952
-5.27184009552002	-7.73958301544189	-7.55642652511597	-0.0640106126666069	0.310007095336914	0.0661475509405136
-5.27364301681519	-7.73521137237549	-7.55557346343994	-0.0639873296022415	0.310081124305725	0.0660217851400375
-5.27867269515991	-7.73837041854858	-7.56148290634155	-0.0639323815703392	0.31012749671936	0.0660166442394257
-5.28762102127075	-7.74246549606323	-7.55027389526367	-0.0638692006468773	0.310177177190781	0.0659626573324203
-5.28457021713257	-7.75132608413696	-7.57096910476685	-0.0638347342610359	0.310207843780518	0.0657674670219421
-5.29008960723877	-7.75811100006104	-7.56506109237671	-0.0639405027031899	0.310234099626541	0.0656396523118019
-5.29314613342285	-7.75679874420166	-7.56876611709595	-0.0639522224664688	0.310282617807388	0.0653837025165558
-5.29261589050293	-7.75972080230713	-7.56419277191162	-0.0639738738536835	0.310207098722458	0.0654086694121361
-5.28824996948242	-7.75367403030396	-7.56645488739014	-0.0639678910374641	0.310180336236954	0.0652826502919197
-5.28636741638184	-7.75866413116455	-7.56235504150391	-0.0640202909708023	0.310113906860352	0.0652347207069397
-5.28823852539063	-7.75874805450439	-7.55913972854614	-0.0639931559562683	0.310191422700882	0.0652236863970757
-5.28781223297119	-7.76244401931763	-7.56650876998901	-0.0640541687607765	0.31019651889801	0.0650588870048523
-5.28964614868164	-7.76567697525024	-7.55679321289063	-0.0640419200062752	0.310220688581467	0.0648979619145393
-5.29106426239014	-7.75947952270508	-7.56203365325928	-0.0640912875533104	0.310239225625992	0.0646768882870674
-5.29130220413208	-7.76879119873047	-7.56625890731812	-0.0641391724348068	0.310178488492966	0.0645630955696106
-5.292555809021	-7.76520347595215	-7.56639242172241	-0.0641475915908813	0.310252517461777	0.064476452767849
-5.28776550292969	-7.7651834487915	-7.56403970718384	-0.0641129165887833	0.310149699449539	0.0643966346979141
-5.28912258148193	-7.76362371444702	-7.56110048294067	-0.0641449838876724	0.310280501842499	0.0643181577324867
-5.28674602508545	-7.76922369003296	-7.56257820129395	-0.0642340108752251	0.310140579938889	0.0642416253685951
-5.28695774078369	-7.7660961151123	-7.56091260910034	-0.0641541481018066	0.310205608606339	0.0641200765967369
-5.29011297225952	-7.76722240447998	-7.56386613845825	-0.0641923248767853	0.310173630714417	0.0640828385949135
-5.28690481185913	-7.77590942382813	-7.55992746353149	-0.064254567027092	0.31011751294136	0.0638596266508102
-5.29208087921143	-7.77313709259033	-7.55985641479492	-0.064265288412571	0.310236603021622	0.0638733953237534
-5.28471088409424	-7.774085521698	-7.5636043548584	-0.064289964735508	0.310179531574249	0.0636744052171707
-5.28891515731812	-7.77323722839355	-7.5701322555542	-0.0643479749560356	0.310266315937042	0.0636702179908752
-5.28814458847046	-7.7749719619751	-7.54869985580444	-0.0642880499362946	0.310172289609909	0.0635683089494705
-5.28686475753784	-7.77220869064331	-7.56445741653442	-0.0643140450119972	0.310246825218201	0.0634815096855164
-5.28070259094238	-7.77555465698242	-7.55347394943237	-0.064372330904007	0.310185879468918	0.0633582845330238
-5.28257751464844	-7.77195596694946	-7.55816602706909	-0.0644079148769379	0.310216188430786	0.0631999298930168
-5.28152465820313	-7.77577304840088	-7.55751609802246	-0.0644450634717941	0.310235857963562	0.063136525452137
-5.27841472625732	-7.7703595161438	-7.56232166290283	-0.0643833130598068	0.310158163309097	0.0630514174699783
-5.27734756469727	-7.77646446228027	-7.56029987335205	-0.0644965618848801	0.310111552476883	0.0629826560616493
-5.27826166152954	-7.77225303649902	-7.55202484130859	-0.0645327791571617	0.31026816368103	0.0629296898841858
-5.27658891677856	-7.77172613143921	-7.55790948867798	-0.064530149102211	0.310174584388733	0.0628860220313072
-5.27300310134888	-7.77124691009521	-7.5493335723877	-0.0645243525505066	0.31021773815155	0.0627721324563026
-5.27674007415771	-7.77460098266602	-7.55214357376099	-0.064558282494545	0.310143262147903	0.0628199875354767
-5.2699728012085	-7.77242517471313	-7.55185222625732	-0.0645991787314415	0.310081541538239	0.062625952064991
-5.27233028411865	-7.77184152603149	-7.55245685577393	-0.0646954923868179	0.310170739889145	0.0627295449376106
-5.26564073562622	-7.7671914100647	-7.55779790878296	-0.0646055638790131	0.310010403394699	0.0626183673739433
-5.26984691619873	-7.7689414024353	-7.55508708953857	-0.0647070035338402	0.310037583112717	0.0627596154808998
-5.26612949371338	-7.76996517181396	-7.53869295120239	-0.0647020563483238	0.309966295957565	0.062735877931118
-5.26476383209229	-7.7651743888855	-7.551185131073	-0.0646881237626076	0.309942096471787	0.0627646893262863
-5.26451730728149	-7.7666163444519	-7.5341215133667	-0.0646844431757927	0.309921413660049	0.0627111345529556
-5.27009630203247	-7.76593971252441	-7.54290866851807	-0.0646779760718346	0.31000754237175	0.0628096982836723
-5.26306772232056	-7.77019786834717	-7.54113292694092	-0.0647073537111282	0.309887588024139	0.0627057701349258
-5.26387500762939	-7.76658058166504	-7.54331398010254	-0.0646031945943832	0.309754073619843	0.0628049373626709
-5.26488494873047	-7.76993179321289	-7.53117752075195	-0.064737930893898	0.309828162193298	0.0627675205469131
-5.26108360290527	-7.76888799667358	-7.53253841400146	-0.0645958855748177	0.309799164533615	0.0628643557429314
-5.26199102401733	-7.76820421218872	-7.52778768539429	-0.0646182373166084	0.309692323207855	0.0628988221287727
-5.26227617263794	-7.76839637756348	-7.53400325775146	-0.0645919442176819	0.309736907482147	0.062895379960537
-5.26535940170288	-7.77245140075684	-7.53212213516235	-0.0645810589194298	0.309643685817719	0.0629604980349541
-5.26029300689697	-7.77189922332764	-7.52645587921143	-0.0645640045404434	0.309711694717407	0.0627686977386475
-5.26525640487671	-7.77631616592407	-7.53075361251831	-0.0645966231822968	0.30970573425293	0.0629564747214317
-5.26379060745239	-7.77546405792236	-7.53630638122559	-0.0645789057016373	0.309797495603561	0.0628194808959961
-5.27053165435791	-7.77851867675781	-7.53959941864014	-0.0645065754652023	0.309775620698929	0.0628590509295464
-5.27280807495117	-7.78172588348389	-7.52315187454224	-0.064481608569622	0.309830963611603	0.0627775564789772
-5.27480459213257	-7.78786706924438	-7.54111289978027	-0.0645348131656647	0.309811621904373	0.0628142729401588
-5.27478837966919	-7.78379487991333	-7.53222227096558	-0.0646093115210533	0.309994488954544	0.062718041241169
-5.28104400634766	-7.78572702407837	-7.54450607299805	-0.0644685029983521	0.30985501408577	0.0628376305103302
-5.27797889709473	-7.78938341140747	-7.53768968582153	-0.064558282494545	0.30991393327713	0.0627263486385345
-5.28056955337524	-7.78799962997437	-7.54524898529053	-0.0645271167159081	0.309904426336288	0.0628537014126778
-5.2816014289856	-7.78863954544067	-7.5400505065918	-0.0645613446831703	0.309984028339386	0.0628504902124405
-5.27674722671509	-7.78679466247559	-7.54670906066895	-0.0645335912704468	0.30986699461937	0.0629445612430573
-5.2820405960083	-7.78925085067749	-7.53312635421753	-0.0646017044782639	0.309836030006409	0.0630629435181618
-5.27984142303467	-7.78692245483398	-7.54321575164795	-0.0645740777254105	0.309815436601639	0.0631143301725388
-5.27687931060791	-7.78323364257813	-7.54129457473755	-0.0645445585250854	0.309700727462769	0.0632320195436478
-5.27488613128662	-7.78031253814697	-7.53127336502075	-0.0645738691091537	0.309749811887741	0.0630711391568184
-5.27640056610107	-7.78453922271729	-7.53660011291504	-0.0646525248885155	0.30974867939949	0.0632995441555977
-5.27334022521973	-7.77402448654175	-7.53482294082642	-0.0645171105861664	0.309714257717133	0.0632915571331978
-5.27126884460449	-7.77955293655396	-7.53022909164429	-0.0646046623587608	0.309631735086441	0.0634381175041199
-5.26562833786011	-7.77431058883667	-7.51923656463623	-0.0645643174648285	0.30975729227066	0.063477598130703
-5.26492834091187	-7.771240234375	-7.52422094345093	-0.0645067989826202	0.309629708528519	0.0635362863540649
-5.26233673095703	-7.7654595375061	-7.52114105224609	-0.0645562931895256	0.309668093919754	0.06350327283144
-5.26175212860107	-7.76955080032349	-7.5224437713623	-0.0644700452685356	0.309548705816269	0.0636829510331154
-5.25801706314087	-7.76880025863647	-7.5129861831665	-0.0644902437925339	0.309593617916107	0.0635789632797241
-5.25617933273315	-7.76698637008667	-7.51570987701416	-0.0644030943512917	0.30949854850769	0.0637436211109161
-5.25460004806519	-7.76234197616577	-7.51315593719482	-0.0644702017307281	0.309544086456299	0.0637646391987801
-5.25133419036865	-7.76014566421509	-7.51341962814331	-0.064384326338768	0.30935126543045	0.063879981637001
-5.25503969192505	-7.7610125541687	-7.4966287612915	-0.0644635632634163	0.309426575899124	0.0640131309628487
-5.2510404586792	-7.76073741912842	-7.50534868240356	-0.064338207244873	0.30936786532402	0.0640260130167007
-5.24828100204468	-7.7585277557373	-7.49183177947998	-0.0643817707896233	0.309322655200958	0.0640945136547089
-5.24943828582764	-7.75850963592529	-7.50126266479492	-0.0643249377608299	0.309199959039688	0.0641253367066383
-5.24807691574097	-7.76556825637817	-7.49427080154419	-0.0643767714500427	0.309237778186798	0.0641160607337952
-5.25292825698853	-7.76233148574829	-7.49429416656494	-0.0642247721552849	0.309184998273849	0.0642008930444717
-5.25294017791748	-7.76292657852173	-7.49845170974731	-0.0642517581582069	0.309173166751862	0.0642725005745888
-5.25497484207153	-7.763671875	-7.4926609992981	-0.064252495765686	0.30922058224678	0.0642432868480682
-5.26264333724976	-7.76644039154053	-7.48044395446777	-0.0642083585262299	0.309173911809921	0.0643453970551491
-5.260413646698	-7.7721700668335	-7.49816036224365	-0.0642191022634506	0.309162974357605	0.0643153861165047
-5.26270532608032	-7.7748327255249	-7.48612213134766	-0.0642236024141312	0.309142172336578	0.0642993822693825
-5.26562213897705	-7.77051305770874	-7.48708629608154	-0.0642208456993103	0.309198141098022	0.0642352774739265
-5.27010250091553	-7.77873945236206	-7.49398183822632	-0.0643085464835167	0.309173226356506	0.0643161907792091
-5.27119016647339	-7.77462768554688	-7.50001430511475	-0.0641784071922302	0.309076458215714	0.0642611458897591
-5.26817655563354	-7.78052186965942	-7.48933887481689	-0.06427913159132	0.309089332818985	0.0642926469445229
-5.27100849151611	-7.77374410629272	-7.48819923400879	-0.0642360001802444	0.309219062328339	0.0642532184720039
-5.27331161499023	-7.77375268936157	-7.48387002944946	-0.0642025992274284	0.309016555547714	0.0643190667033196
-5.27263212203979	-7.77567625045776	-7.49050807952881	-0.0642204210162163	0.30910986661911	0.0642696917057037
-5.27205801010132	-7.77785778045654	-7.48552894592285	-0.064172737300396	0.308916747570038	0.0643535479903221
-5.27425384521484	-7.77455520629883	-7.48489665985107	-0.0642112046480179	0.30908015370369	0.0641468018293381
-5.27537488937378	-7.77856874465942	-7.4818172454834	-0.0642128363251686	0.30903348326683	0.0643216595053673
-5.27721691131592	-7.77279949188232	-7.4841251373291	-0.0642264559864998	0.309000134468079	0.0642442554235458
-5.27952575683594	-7.77652025222778	-7.49154376983643	-0.0641687884926796	0.308951377868652	0.0642685890197754
-5.27981567382813	-7.77682542800903	-7.48197031021118	-0.0642849579453468	0.309173256158829	0.0642748102545738
-5.27889060974121	-7.77620124816895	-7.49443101882935	-0.0641897916793823	0.309018105268478	0.0641703233122826
-5.2820405960083	-7.78018999099731	-7.48798990249634	-0.0643178373575211	0.309131026268005	0.0641636401414871
-5.28538703918457	-7.77713108062744	-7.49212265014648	-0.0642663687467575	0.309168130159378	0.0641464367508888
-5.28416776657104	-7.78224658966064	-7.49937582015991	-0.0643403828144073	0.309086799621582	0.0640660747885704
-5.29176807403564	-7.777756690979	-7.50147008895874	-0.0643101781606674	0.309222429990768	0.0640811547636986
-5.2904314994812	-7.78330421447754	-7.49698877334595	-0.0642774999141693	0.309228122234344	0.0640320405364037
-5.28797340393066	-7.77624177932739	-7.49912977218628	-0.0643343552947044	0.309267997741699	0.0641113668680191
-5.28923416137695	-7.77569198608398	-7.48829889297485	-0.064274899661541	0.309106111526489	0.0641054883599281
-5.29082822799683	-7.77821350097656	-7.50001239776611	-0.0644563660025597	0.309247553348541	0.0641209706664085
-5.28956460952759	-7.77799940109253	-7.50010347366333	-0.0643173828721046	0.30913844704628	0.064175620675087
-5.28726720809937	-7.77253437042236	-7.50330924987793	-0.0643600150942802	0.309220880270004	0.0640706941485405
-5.28713369369507	-7.77676820755005	-7.49833059310913	-0.0644688904285431	0.309314101934433	0.0641399472951889
-5.2834587097168	-7.77105140686035	-7.49939107894897	-0.0644146874547005	0.309274673461914	0.0641400292515755
-5.28391599655151	-7.77075910568237	-7.50850915908813	-0.0644549429416656	0.309251636266708	0.0641816109418869
-5.28360366821289	-7.76794099807739	-7.48853015899658	-0.0644028857350349	0.309291988611221	0.0643189623951912
-5.28040838241577	-7.7681245803833	-7.50354337692261	-0.0643960684537888	0.3093141913414	0.0643240362405777
-5.27672529220581	-7.76149940490723	-7.49350309371948	-0.0643649101257324	0.309297114610672	0.0642981231212616
-5.27658271789551	-7.75821542739868	-7.50216150283813	-0.0644049122929573	0.309395283460617	0.0643944963812828
-5.27182865142822	-7.7631049156189	-7.50043725967407	-0.0644488111138344	0.309335261583328	0.0643675699830055
-5.27059841156006	-7.75644493103027	-7.50221395492554	-0.0644035041332245	0.309362053871155	0.0644495636224747
-5.26433849334717	-7.75655603408813	-7.50020599365234	-0.0643769577145576	0.30939456820488	0.0644263178110123
-5.26494646072388	-7.7534351348877	-7.50738334655762	-0.0644179731607437	0.309524327516556	0.0644928589463234
-5.26227474212646	-7.74931287765503	-7.49575710296631	-0.0643906220793724	0.309494227170944	0.0644919127225876
-5.26121473312378	-7.74841928482056	-7.51111364364624	-0.0643617659807205	0.309583157300949	0.0645598843693733
-5.26137447357178	-7.74837827682495	-7.50637674331665	-0.0644508078694344	0.309649795293808	0.0645120888948441
-5.25862550735474	-7.74437999725342	-7.51044321060181	-0.0644646063446999	0.309680134057999	0.064413495361805
-5.26048946380615	-7.7493577003479	-7.51503992080688	-0.0644877701997757	0.309799700975418	0.0645481124520302
-5.25709581375122	-7.74509239196777	-7.52366495132446	-0.0644659399986267	0.309716016054153	0.0644488781690598
-5.26471471786499	-7.7461199760437	-7.52744626998901	-0.0645050778985024	0.309859573841095	0.064528152346611
-5.26570749282837	-7.74508476257324	-7.5122184753418	-0.0644682720303535	0.309847384691238	0.0645889863371849
-5.26523303985596	-7.74663114547729	-7.53028202056885	-0.0645557567477226	0.309851408004761	0.0646093040704727
-5.26304292678833	-7.74590826034546	-7.51326322555542	-0.0645628422498703	0.309877574443817	0.0645585879683495
-5.26835918426514	-7.74369335174561	-7.524742603302	-0.064578078687191	0.3098364174366	0.064583845436573
-5.26578378677368	-7.74657964706421	-7.52833700180054	-0.0646159574389458	0.309792995452881	0.064586266875267
-5.26549911499023	-7.74320888519287	-7.52666807174683	-0.064590610563755	0.309701293706894	0.0646343976259232
-5.26892900466919	-7.74759101867676	-7.52151536941528	-0.0646197870373726	0.30982980132103	0.0646806284785271
-5.26746988296509	-7.74325609207153	-7.51907920837402	-0.0645813196897507	0.309794634580612	0.0646847039461136
-5.26801633834839	-7.74131059646606	-7.52459335327148	-0.0646334737539291	0.309707939624786	0.0647216886281967
-5.26717901229858	-7.74260663986206	-7.51752424240112	-0.0645745620131493	0.309806019067764	0.0647459328174591
-5.27081632614136	-7.74146699905396	-7.52252531051636	-0.0645376518368721	0.309718579053879	0.0648663863539696
-5.26569223403931	-7.74013805389404	-7.51639270782471	-0.0646256282925606	0.309698283672333	0.064655989408493
-5.26813888549805	-7.74115705490112	-7.51952695846558	-0.0646225214004517	0.309687703847885	0.064849890768528
-5.26354122161865	-7.73971557617188	-7.51459980010986	-0.0645714327692986	0.309674590826035	0.0647911950945854
-5.26275444030762	-7.73670721054077	-7.52193021774292	-0.0645605325698853	0.309590727090836	0.0648176446557045
-5.26493453979492	-7.73770904541016	-7.50431489944458	-0.0646419301629066	0.309605628252029	0.0647781863808632
-5.25962114334106	-7.74039649963379	-7.50902652740479	-0.0645774826407433	0.309618562459946	0.0646667033433914
-5.26070737838745	-7.73869514465332	-7.50783252716064	-0.064559243619442	0.309660017490387	0.0646132752299309
-5.25655603408813	-7.73833799362183	-7.5092830657959	-0.0646069869399071	0.309676170349121	0.0643254145979881
-5.26024150848389	-7.74647378921509	-7.51054573059082	-0.0646310225129128	0.309648990631104	0.0643439814448357
-5.26008939743042	-7.7383337020874	-7.5161190032959	-0.0646240338683128	0.309571951627731	0.0641274601221085
-5.257972240448	-7.74140024185181	-7.51715087890625	-0.0646569654345512	0.309562116861343	0.0641175359487534
-5.25880289077759	-7.7422308921814	-7.50433492660522	-0.0647490471601486	0.309754401445389	0.0639890283346176
-5.25770711898804	-7.7417950630188	-7.51546382904053	-0.0647188872098923	0.309573739767075	0.0638800337910652
-5.25405120849609	-7.7365255355835	-7.50685358047485	-0.0647662207484245	0.309660971164703	0.063821092247963
-5.25438547134399	-7.73972225189209	-7.51266002655029	-0.0647913441061974	0.309448510408401	0.0637627318501472
-5.25422239303589	-7.73837423324585	-7.51093006134033	-0.0648869872093201	0.309556037187576	0.0635460019111633
-5.25439500808716	-7.73817825317383	-7.51158952713013	-0.0648513659834862	0.309457421302795	0.0635713711380959
-5.24764060974121	-7.73576354980469	-7.50748205184937	-0.0649387463927269	0.309360593557358	0.0634970590472221
-5.24596643447876	-7.73430299758911	-7.50657606124878	-0.0649576708674431	0.309478282928467	0.0633751377463341
-5.24411725997925	-7.73469638824463	-7.50267028808594	-0.0649476945400238	0.309295415878296	0.063297875225544
-5.24231004714966	-7.73366928100586	-7.50035095214844	-0.065019927918911	0.309346914291382	0.0632465928792953
-5.23636627197266	-7.73653602600098	-7.49690437316895	-0.0649867579340935	0.309287428855896	0.0631510764360428
-5.23534822463989	-7.73139715194702	-7.49843215942383	-0.0650606751441956	0.309265613555908	0.0629928782582283
-5.2250599861145	-7.73055982589722	-7.49331855773926	-0.0649966448545456	0.309216856956482	0.0629816576838493
-5.21992778778076	-7.73016929626465	-7.48902273178101	-0.0651139616966248	0.309208273887634	0.0628073215484619
-5.21565389633179	-7.72585916519165	-7.49572944641113	-0.0650563836097717	0.309223204851151	0.0627226158976555
-5.21017599105835	-7.72572612762451	-7.48048734664917	-0.0650402754545212	0.309189885854721	0.0626716241240501
-5.20611429214478	-7.72721290588379	-7.48823642730713	-0.065076656639576	0.309275358915329	0.0624505765736103
-5.20227003097534	-7.73045301437378	-7.48479318618774	-0.0650735422968864	0.309357881546021	0.0622820518910885
-5.19896078109741	-7.72303295135498	-7.50157690048218	-0.0651322156190872	0.309511661529541	0.0619425661861897
-5.19773626327515	-7.73657846450806	-7.50607013702393	-0.0652301907539368	0.309580355882645	0.0616886988282204
-5.19735479354858	-7.73491668701172	-7.51473951339722	-0.0652640759944916	0.309767872095108	0.0614066310226917
-5.1957221031189	-7.74331188201904	-7.51704406738281	-0.0652858391404152	0.309888035058975	0.0611421540379524
-5.19680261611938	-7.74057960510254	-7.53079271316528	-0.0654200538992882	0.31008118391037	0.060834139585495
-5.19452524185181	-7.74222135543823	-7.52575922012329	-0.0654530227184296	0.310045003890991	0.0605670846998692
-5.2004017829895	-7.74301099777222	-7.53455877304077	-0.0655739977955818	0.31033581495285	0.0603430941700935
-5.19397068023682	-7.7480845451355	-7.53974199295044	-0.0655592232942581	0.310223996639252	0.0601606220006943
-5.19050598144531	-7.73868703842163	-7.54749631881714	-0.0657297670841217	0.310421019792557	0.0598025619983673
-5.19207334518433	-7.74540710449219	-7.55037927627563	-0.0658431053161621	0.310484677553177	0.0596934221684933
-5.19083499908447	-7.74024772644043	-7.56335735321045	-0.0658997446298599	0.310550630092621	0.0594472885131836
-5.19110202789307	-7.73850727081299	-7.57089567184448	-0.0659158304333687	0.310563504695892	0.0592447370290756
-5.18726205825806	-7.74014854431152	-7.56100749969482	-0.0660683810710907	0.310686498880386	0.0591790564358234
-5.18484210968018	-7.73963069915771	-7.57322597503662	-0.0661445781588554	0.310746312141418	0.0589629560709
-5.18262195587158	-7.73154354095459	-7.57052421569824	-0.0661308243870735	0.310897201299667	0.0588552802801132
-5.17977046966553	-7.73259878158569	-7.58019256591797	-0.066233366727829	0.310960561037064	0.0587602965533733
-5.17524480819702	-7.73219299316406	-7.57839059829712	-0.0663561597466469	0.310966908931732	0.0586317963898182
-5.17493915557861	-7.72490549087524	-7.58499622344971	-0.066284254193306	0.311136037111282	0.0586130283772945
-5.16523122787476	-7.72296810150146	-7.58228874206543	-0.0663310512900352	0.311150819063187	0.0584844164550304
-5.1654953956604	-7.71908617019653	-7.59165191650391	-0.0664509311318398	0.311288177967072	0.0584738478064537
-5.15829181671143	-7.71832084655762	-7.57607507705688	-0.0663495883345604	0.311230897903442	0.0584377646446228
-5.1582202911377	-7.7185378074646	-7.59522724151611	-0.0664650052785873	0.311437338590622	0.0584084130823612
-5.15213680267334	-7.71341180801392	-7.58848524093628	-0.0663603916764259	0.311367988586426	0.0583764128386974
-5.15155076980591	-7.70858001708984	-7.59009075164795	-0.0664551705121994	0.311541557312012	0.0582752265036106
-5.15086078643799	-7.7135272026062	-7.59261083602905	-0.0664860680699348	0.311573803424835	0.0582248382270336
-5.14769458770752	-7.70584964752197	-7.59999704360962	-0.0663779973983765	0.311490565538406	0.0581936612725258
-5.14763259887695	-7.7101674079895	-7.59422159194946	-0.0664993301033974	0.31151756644249	0.0582160800695419
-5.14477682113647	-7.71018218994141	-7.58758926391602	-0.0664829239249229	0.311591506004334	0.0582473985850811
-5.14523553848267	-7.70581531524658	-7.59474802017212	-0.0664555057883263	0.311567962169647	0.0582482516765594
-5.14163208007813	-7.70646142959595	-7.58796310424805	-0.0664577260613441	0.311545014381409	0.0582308992743492
-5.14920043945313	-7.70843982696533	-7.5932092666626	-0.0664853006601334	0.311530411243439	0.0583558492362499
-5.13978576660156	-7.7093300819397	-7.58446168899536	-0.0665286779403687	0.311480283737183	0.0582347810268402
-5.14554071426392	-7.70990800857544	-7.58935642242432	-0.0664914473891258	0.311473190784454	0.0583805032074451
-5.14159059524536	-7.70669269561768	-7.59042406082153	-0.066436305642128	0.311467856168747	0.0583395473659039
-5.14621305465698	-7.70818185806274	-7.59266996383667	-0.0664708465337753	0.31137290596962	0.0585146136581898
-5.14082527160645	-7.7087459564209	-7.57643365859985	-0.0664427727460861	0.311364144086838	0.0585670620203018
-5.14266586303711	-7.70603847503662	-7.58477020263672	-0.0663955882191658	0.311302036046982	0.0586331374943256
-5.13936519622803	-7.70840549468994	-7.57468223571777	-0.0664462968707085	0.311235159635544	0.0586355067789555
-5.14864444732666	-7.70384550094604	-7.57873964309692	-0.0664067268371582	0.311229765415192	0.0588020943105221
-5.13854598999023	-7.70684289932251	-7.57240152359009	-0.0663514658808708	0.311107218265533	0.0586933828890324
-5.13954973220825	-7.70418071746826	-7.57104158401489	-0.066340759396553	0.311099976301193	0.0589598678052425
-5.13445043563843	-7.7036190032959	-7.56408834457397	-0.0663516148924828	0.310987055301666	0.0589471533894539
-5.135582447052	-7.7000036239624	-7.57316589355469	-0.0663243308663368	0.311020344495773	0.0590970888733864
-5.13422870635986	-7.69666481018066	-7.54664421081543	-0.0662998631596565	0.31092557311058	0.0591824240982533
-5.12980937957764	-7.69626712799072	-7.56453466415405	-0.0663251355290413	0.310804545879364	0.0593018010258675
-5.13004350662231	-7.69936656951904	-7.54313898086548	-0.0663528814911842	0.31069278717041	0.0594246871769428
-5.12847471237183	-7.69324970245361	-7.54634380340576	-0.0662775337696075	0.310689151287079	0.0594120398163795
-5.12512445449829	-7.69502925872803	-7.54238176345825	-0.0662653520703316	0.310520261526108	0.0595468357205391
-5.12118291854858	-7.6917986869812	-7.53383255004883	-0.0662290826439857	0.310328423976898	0.0596813857555389
-5.12656688690186	-7.69282245635986	-7.53551721572876	-0.0662562325596809	0.310371965169907	0.059774823486805
-5.12353277206421	-7.69066381454468	-7.5286922454834	-0.0661990717053413	0.310300648212433	0.0598702132701874
-5.12377738952637	-7.68974542617798	-7.52819490432739	-0.0662165284156799	0.310129940509796	0.0599496699869633
-5.12735080718994	-7.69342470169067	-7.52137660980225	-0.0662203729152679	0.310235857963562	0.0599881410598755
-5.12958669662476	-7.69504165649414	-7.52988862991333	-0.0660774707794189	0.31017193198204	0.0600839108228683
-5.12872123718262	-7.69987535476685	-7.52550220489502	-0.0661959871649742	0.310151338577271	0.0600335672497749
-5.13601064682007	-7.70149517059326	-7.53068876266479	-0.0661276206374168	0.310143887996674	0.0601071678102016
-5.14021635055542	-7.70499992370605	-7.5303258895874	-0.0661364644765854	0.310253262519836	0.0601087808609009
-5.13895559310913	-7.70556879043579	-7.52929878234863	-0.0660723298788071	0.310175120830536	0.0601355992257595
-5.14803743362427	-7.71065807342529	-7.52761602401733	-0.0661597028374672	0.310214698314667	0.0602163076400757
-5.14930820465088	-7.70963001251221	-7.53345966339111	-0.0661113262176514	0.310272812843323	0.0601890757679939
-5.15201473236084	-7.71448755264282	-7.53153991699219	-0.0660433024168015	0.310145646333694	0.0603209137916565
-5.15072584152222	-7.71623516082764	-7.53652477264404	-0.0661951526999474	0.31019851565361	0.0601488202810287
-5.15500068664551	-7.72108793258667	-7.53264284133911	-0.0660968273878098	0.310204982757568	0.06029462069273
-5.15641260147095	-7.71814441680908	-7.53613376617432	-0.0661564543843269	0.310170352458954	0.0602287203073502
-5.15801000595093	-7.72181367874146	-7.53768396377563	-0.066126249730587	0.310155630111694	0.0603131726384163
-5.16585731506348	-7.72205209732056	-7.52282476425171	-0.0662457421422005	0.310166090726852	0.0603872053325176
-5.16243982315063	-7.72638559341431	-7.53122901916504	-0.066193975508213	0.310066491365433	0.0603661313652992
-5.16248798370361	-7.72847938537598	-7.53025484085083	-0.0661524385213852	0.310006260871887	0.0604668781161308
-5.16575813293457	-7.723219871521	-7.52723741531372	-0.0661292597651482	0.310033410787582	0.0603644028306007
-5.16949129104614	-7.72987413406372	-7.53183746337891	-0.0661812201142311	0.31000167131424	0.0604537799954414
-5.16595029830933	-7.72328948974609	-7.53036642074585	-0.0660332888364792	0.309935301542282	0.0605046153068542
-5.16509437561035	-7.72956800460815	-7.53139686584473	-0.0661036521196365	0.30989146232605	0.0605859197676182
-5.16950273513794	-7.72872400283813	-7.52571105957031	-0.0660703629255295	0.310040295124054	0.0606487691402435
-5.17127084732056	-7.72748327255249	-7.51728963851929	-0.0660975649952888	0.309843271970749	0.0607188045978546
-5.17262172698975	-7.72915363311768	-7.53006458282471	-0.0660975947976112	0.309960931539536	0.0607125051319599
-5.17232656478882	-7.73458051681519	-7.52620697021484	-0.0660888850688934	0.309817969799042	0.0608417727053165
-5.17736148834229	-7.72902059555054	-7.53022575378418	-0.0660525262355804	0.310042768716812	0.060722429305315
-5.17717218399048	-7.73843383789063	-7.53204584121704	-0.0661001801490784	0.310031712055206	0.0608166642487049
-5.17996263504028	-7.73391532897949	-7.53493976593018	-0.0660461857914925	0.309950917959213	0.060807392001152
-5.18384552001953	-7.74316930770874	-7.53262186050415	-0.0661378428339958	0.310038536787033	0.0608727857470512
-5.18457889556885	-7.73798322677612	-7.52943468093872	-0.0660796388983727	0.310209512710571	0.0609348155558109
-5.18540382385254	-7.74185276031494	-7.53542852401733	-0.0660988986492157	0.309987723827362	0.0608881823718548
-5.18637228012085	-7.73882675170898	-7.54093503952026	-0.0661134272813797	0.310168772935867	0.0609275810420513
-5.18883275985718	-7.74659633636475	-7.53743648529053	-0.0661315247416496	0.310012191534042	0.0610331669449806
-5.18683290481567	-7.73845386505127	-7.53687715530396	-0.0661086142063141	0.31021448969841	0.0609185360372067
-5.18773221969604	-7.74475717544556	-7.54082536697388	-0.0662075653672218	0.310053497552872	0.0610408484935761
-5.18798971176147	-7.73436498641968	-7.53915691375732	-0.066095769405365	0.310053020715714	0.0610562860965729
-5.18785858154297	-7.74005556106567	-7.54444980621338	-0.0661839917302132	0.31002613902092	0.0611350499093533
-5.18578433990479	-7.73700380325317	-7.53385400772095	-0.0662117674946785	0.310201078653336	0.0612457171082497
-5.18156862258911	-7.73344087600708	-7.54391241073608	-0.0661770105361938	0.309945046901703	0.0612307153642178
-5.18322563171387	-7.73220014572144	-7.54094219207764	-0.0662617161870003	0.310100555419922	0.0612994097173214
-5.18152666091919	-7.7292652130127	-7.54247999191284	-0.0662429556250572	0.31007918715477	0.0613433383405209
-5.17734003067017	-7.73327207565308	-7.54241132736206	-0.066315196454525	0.310035973787308	0.0613469034433365
-5.17597055435181	-7.72630834579468	-7.54054117202759	-0.0662923604249954	0.310013771057129	0.061433520168066
-5.1710033416748	-7.72947788238525	-7.54326868057251	-0.0663364008069038	0.310042351484299	0.0614525936543942
-5.17049026489258	-7.72173643112183	-7.54476594924927	-0.0663643702864647	0.310103118419647	0.0615378879010677
-5.16744375228882	-7.72070169448853	-7.54027986526489	-0.0663892403244972	0.309951335191727	0.0615869201719761
-5.170241355896	-7.71942472457886	-7.55233907699585	-0.0664027854800224	0.310099899768829	0.061650387942791
-5.1633734703064	-7.72062587738037	-7.5432071685791	-0.066377617418766	0.309936672449112	0.0616966746747494
-5.16210031509399	-7.70715761184692	-7.54769945144653	-0.0664310529828072	0.31010028719902	0.0616704002022743
-5.15848112106323	-7.71598672866821	-7.54237222671509	-0.0664681866765022	0.310059607028961	0.0617187842726707
-5.16126108169556	-7.70752382278442	-7.55158662796021	-0.0664046108722687	0.310075134038925	0.0618367493152618
-5.15869903564453	-7.71112251281738	-7.54572725296021	-0.0664525851607323	0.31003537774086	0.0618527010083199
-5.15967750549316	-7.70403337478638	-7.55487871170044	-0.0665270462632179	0.310210049152374	0.0619053691625595
-5.1589207649231	-7.70224332809448	-7.54418087005615	-0.0664796382188797	0.310073405504227	0.0619918964803219
-5.16004514694214	-7.70468902587891	-7.55161762237549	-0.0665814056992531	0.310224771499634	0.0620641298592091
-5.15786409378052	-7.70512294769287	-7.54936218261719	-0.0664778053760529	0.310197502374649	0.0620793104171753
-5.15793895721436	-7.69827508926392	-7.55481719970703	-0.0664922967553139	0.310218185186386	0.0620773136615753
-5.15701341629028	-7.7021803855896	-7.55175876617432	-0.066552922129631	0.31022846698761	0.0622098781168461
-5.15818309783936	-7.69721651077271	-7.56210565567017	-0.0664976164698601	0.310250699520111	0.0622401423752308
-5.15828466415405	-7.6968412399292	-7.56593894958496	-0.0664215311408043	0.310219377279282	0.0623139776289463
-5.15615606307983	-7.69694995880127	-7.55802774429321	-0.0665110722184181	0.310247838497162	0.0624383129179478
-5.15787696838379	-7.69623517990112	-7.56165838241577	-0.0665156841278076	0.310270041227341	0.0624281279742718
-5.15551137924194	-7.6948390007019	-7.55622339248657	-0.0664996281266212	0.310311943292618	0.0625476166605949
-5.15951251983643	-7.69244956970215	-7.56509399414063	-0.0665050372481346	0.310269087553024	0.0626306012272835
-5.15819787979126	-7.69529724121094	-7.55803489685059	-0.0665402412414551	0.310302793979645	0.06257513910532
-5.16172313690186	-7.69341564178467	-7.55900955200195	-0.066557802259922	0.310358554124832	0.0627886652946472
-5.15587902069092	-7.69218254089355	-7.56492853164673	-0.0665284395217896	0.310251623392105	0.0627928152680397
-5.15756893157959	-7.68522882461548	-7.56947755813599	-0.0664313063025475	0.310287207365036	0.0628892034292221
-5.16114044189453	-7.69001579284668	-7.54715156555176	-0.0664400011301041	0.310268729925156	0.0630099400877953
-5.16128158569336	-7.68985033035278	-7.56665515899658	-0.066490426659584	0.310348123311996	0.0631084963679314
-5.15555286407471	-7.68787813186646	-7.55679321289063	-0.0664086863398552	0.310264259576797	0.0631123706698418
-5.16288042068481	-7.6866192817688	-7.56550645828247	-0.0664838552474976	0.310372799634933	0.0632001087069511
-5.16134405136108	-7.69353437423706	-7.56391048431396	-0.0664338693022728	0.310395658016205	0.0632296577095985
-5.16435098648071	-7.68582153320313	-7.57634973526001	-0.0664016157388687	0.310365706682205	0.0633061677217484
-5.16183567047119	-7.68622779846191	-7.56541109085083	-0.0664016976952553	0.310346364974976	0.0633524209260941
-5.1669659614563	-7.68671703338623	-7.55986976623535	-0.0664204508066177	0.31041544675827	0.0634204223752022
-5.1676139831543	-7.68661117553711	-7.56772756576538	-0.0663940086960793	0.31033992767334	0.0634895265102386
-5.16796684265137	-7.6838173866272	-7.56339931488037	-0.0664301887154579	0.310342073440552	0.0635399222373962
-5.17387247085571	-7.68326044082642	-7.5676212310791	-0.0664571076631546	0.310363471508026	0.0636772960424423
-5.1686315536499	-7.68913459777832	-7.56624794006348	-0.0664214491844177	0.310280084609985	0.0635893642902374
-5.17459297180176	-7.68406248092651	-7.57011318206787	-0.0663647204637527	0.310226380825043	0.0638008117675781
-5.17487478256226	-7.68778467178345	-7.55770540237427	-0.0664917677640915	0.310236245393753	0.0638267248868942
-5.17519187927246	-7.68337774276733	-7.56289196014404	-0.066350482404232	0.31019514799118	0.0639465153217316
-5.17492961883545	-7.67916870117188	-7.55187559127808	-0.0664055347442627	0.310092657804489	0.0640690550208092
-5.176025390625	-7.68505048751831	-7.55483627319336	-0.0664089545607567	0.310095220804214	0.0641705840826035
-5.17970275878906	-7.68532514572144	-7.55337715148926	-0.0663610771298409	0.309966057538986	0.0643176436424255
-5.17564105987549	-7.68051338195801	-7.55295991897583	-0.0663919001817703	0.309932112693787	0.064234621822834
-5.1816349029541	-7.68294811248779	-7.55165147781372	-0.0663608014583588	0.309919774532318	0.0645182207226753
-5.17819309234619	-7.679039478302	-7.54821729660034	-0.0662923380732536	0.309901535511017	0.0644986182451248
-5.17981910705566	-7.67681169509888	-7.55087184906006	-0.0662378147244453	0.309796005487442	0.0646665170788765
-5.18276071548462	-7.67777633666992	-7.5352988243103	-0.0663440302014351	0.309748619794846	0.0648592934012413
-5.18310022354126	-7.67833232879639	-7.54831171035767	-0.0662790238857269	0.309733033180237	0.0649248659610748
-5.1826753616333	-7.67765235900879	-7.54032278060913	-0.0661831125617027	0.309716284275055	0.0650655701756477
-5.18631362915039	-7.67278337478638	-7.5395679473877	-0.0661213994026184	0.309716552495956	0.0650558173656464
-5.18854808807373	-7.68050193786621	-7.54509019851685	-0.0662007182836533	0.309711664915085	0.065243199467659
-5.18987703323364	-7.67503499984741	-7.54394769668579	-0.0660880506038666	0.309743165969849	0.0652656555175781
-5.19258499145508	-7.67865085601807	-7.54454135894775	-0.0660650804638863	0.309643894433975	0.0654225647449493
-5.19414234161377	-7.68022012710571	-7.5363392829895	-0.0661099180579185	0.309798568487167	0.0655586197972298
-5.19802808761597	-7.68056011199951	-7.54905271530151	-0.0661397725343704	0.309770494699478	0.0655931457877159
-5.19801330566406	-7.67575168609619	-7.54208946228027	-0.0660404413938522	0.309810519218445	0.0656455010175705
-5.20141696929932	-7.67664098739624	-7.54210662841797	-0.0660514757037163	0.309725999832153	0.0657575875520706
-5.20127010345459	-7.68117427825928	-7.54538583755493	-0.0661439523100853	0.309793144464493	0.0657367035746574
-5.20271873474121	-7.67369079589844	-7.54881811141968	-0.0660033449530602	0.309763312339783	0.0659201964735985
-5.1980414390564	-7.66998815536499	-7.5487813949585	-0.0661189258098602	0.309740751981735	0.0659756883978844
-5.19943046569824	-7.66875648498535	-7.54627990722656	-0.0661290809512138	0.309733510017395	0.0660914555191994
-5.19716644287109	-7.66269826889038	-7.53658628463745	-0.0661472529172897	0.309635162353516	0.0662550330162048
-5.19435787200928	-7.65910530090332	-7.54703092575073	-0.0662228316068649	0.309631496667862	0.0663157775998116
-5.19295501708984	-7.65974998474121	-7.53684997558594	-0.0661277994513512	0.309554040431976	0.0665000677108765
-5.19327259063721	-7.64860486984253	-7.53661441802979	-0.0661402344703674	0.309570699930191	0.0664871037006378
-5.18770933151245	-7.64902973175049	-7.53110122680664	-0.0661397129297256	0.30942901968956	0.0666962414979935
-5.18436098098755	-7.64161062240601	-7.53284406661987	-0.0661854818463326	0.309420078992844	0.0667819008231163
-5.18265914916992	-7.6411771774292	-7.53397130966187	-0.0661667361855507	0.3093241751194	0.0669581964612007
-5.18037891387939	-7.63486099243164	-7.51787805557251	-0.0660993158817291	0.309390664100647	0.0671472549438477
-5.17490291595459	-7.63377332687378	-7.52407646179199	-0.0661340430378914	0.309269547462463	0.0672205165028572
-5.1768913269043	-7.63027715682983	-7.51262950897217	-0.0661047548055649	0.309332549571991	0.0673445165157318
-5.17709159851074	-7.62340879440308	-7.51923799514771	-0.0660095289349556	0.309389412403107	0.0673456639051437
-5.17769479751587	-7.63039493560791	-7.52477598190308	-0.0660399049520493	0.30929034948349	0.0674245059490204
-5.18010568618774	-7.62795877456665	-7.52032375335693	-0.0660224780440331	0.309408724308014	0.0675638690590858
-5.18117761611938	-7.6346492767334	-7.52203893661499	-0.0661013498902321	0.309437423944473	0.0675675496459007
-5.18181562423706	-7.6308069229126	-7.52909135818481	-0.0660279244184494	0.309498757123947	0.0676627084612846
-5.1862587928772	-7.63286542892456	-7.51304149627686	-0.0660204589366913	0.309377372264862	0.0677817910909653
-5.19245481491089	-7.63722562789917	-7.53015089035034	-0.0659773871302605	0.309480965137482	0.067841462790966
-5.19392871856689	-7.6392297744751	-7.5210485458374	-0.0659282952547073	0.309358805418015	0.06794174015522
-5.20044469833374	-7.63345336914063	-7.52041292190552	-0.0658792406320572	0.309473901987076	0.0679622367024422
-5.20225763320923	-7.64784288406372	-7.52058553695679	-0.0659303516149521	0.309309512376785	0.0681038647890091
-5.21038198471069	-7.64348745346069	-7.52967166900635	-0.0658898204565048	0.309308499097824	0.0681936591863632
-5.21054315567017	-7.64777660369873	-7.52504348754883	-0.0658478811383247	0.309210121631622	0.068282425403595
-5.21526527404785	-7.64797878265381	-7.51337051391602	-0.0658425912261009	0.309217572212219	0.0684959664940834
-5.2186393737793	-7.65091800689697	-7.5174994468689	-0.0658595860004425	0.309187382459641	0.0685292407870293
-5.21908140182495	-7.65336227416992	-7.50817012786865	-0.0658628419041634	0.309129804372787	0.0686007216572762
-5.22372770309448	-7.65068340301514	-7.5136284828186	-0.0658109113574028	0.309033930301666	0.0687180012464523
-5.22547006607056	-7.66005563735962	-7.50401306152344	-0.0658146366477013	0.308916360139847	0.0687436386942863
-5.22897148132324	-7.6549825668335	-7.50406837463379	-0.0657383501529694	0.308936566114426	0.0689511448144913
-5.22727346420288	-7.6589732170105	-7.49769687652588	-0.0656939595937729	0.308903574943542	0.0689129382371902
-5.2316722869873	-7.65420293807983	-7.50646734237671	-0.0656877234578133	0.308776408433914	0.0691263303160667
-5.23336839675903	-7.65811920166016	-7.48367118835449	-0.0656044185161591	0.308759719133377	0.0692050233483315
-5.23555898666382	-7.66031789779663	-7.50252342224121	-0.0656629353761673	0.308698922395706	0.0692696049809456
-5.23546695709229	-7.6604437828064	-7.48223781585693	-0.065575584769249	0.308714807033539	0.0692949816584587
-5.24040651321411	-7.65643405914307	-7.48700952529907	-0.0655713975429535	0.308663964271545	0.0694255977869034
-5.24087572097778	-7.66807556152344	-7.48511600494385	-0.0655058622360229	0.30858451128006	0.0694588050246239
-5.24647617340088	-7.66274118423462	-7.48410749435425	-0.0654819011688232	0.308537244796753	0.0696173533797264
-5.24554061889648	-7.6675910949707	-7.48358488082886	-0.0654435306787491	0.308425396680832	0.0696783885359764
-5.25024890899658	-7.66585302352905	-7.48183441162109	-0.0654531791806221	0.308550924062729	0.0698271319270134
-5.255051612854	-7.66658639907837	-7.47315645217896	-0.0654050335288048	0.308449387550354	0.069907508790493
-5.25706243515015	-7.66902780532837	-7.47549724578857	-0.0654344782233238	0.308390408754349	0.0700191110372543
-5.26222896575928	-7.67085218429565	-7.472327709198	-0.06541957706213	0.308304131031036	0.0700977817177773
-5.26418781280518	-7.67309188842773	-7.46983861923218	-0.0653856694698334	0.308286607265472	0.0700093060731888
-5.27072620391846	-7.67309999465942	-7.47307157516479	-0.0653808116912842	0.30827271938324	0.0702633932232857
-5.26699066162109	-7.67633008956909	-7.46751165390015	-0.0653751194477081	0.308181256055832	0.0702746957540512
-5.27168226242065	-7.67296266555786	-7.4725193977356	-0.0653203949332237	0.308225005865097	0.0704027861356735
-5.27275848388672	-7.67159175872803	-7.45382356643677	-0.0652872696518898	0.308168768882751	0.07050571590662
-5.27257013320923	-7.6743803024292	-7.46920347213745	-0.0653407946228981	0.308128088712692	0.070628248155117
-5.27249526977539	-7.67403697967529	-7.45352077484131	-0.0653563961386681	0.30803108215332	0.0706895813345909
-5.27019357681274	-7.6709623336792	-7.45967674255371	-0.0652555003762245	0.308071374893188	0.0706896930932999
-5.27256441116333	-7.67228507995605	-7.46103811264038	-0.0652834251523018	0.307940036058426	0.0709234476089478
-5.27128791809082	-7.66790771484375	-7.45246934890747	-0.0651711225509644	0.307844549417496	0.0709269270300865
-5.27723598480225	-7.67001247406006	-7.45727157592773	-0.0651577413082123	0.307907342910767	0.0710980892181396
-5.27601337432861	-7.66895532608032	-7.44096946716309	-0.0651399791240692	0.307886630296707	0.0711747854948044
-5.27606058120728	-7.66915321350098	-7.4482889175415	-0.0651115104556084	0.307776182889938	0.0713417381048203
-5.27729892730713	-7.66864776611328	-7.44760036468506	-0.0651396363973618	0.307898759841919	0.0713367536664009
-5.27983236312866	-7.66790390014648	-7.4505352973938	-0.0650779157876968	0.307774215936661	0.0714275240898132
-5.27938842773438	-7.67304277420044	-7.44251012802124	-0.0650973841547966	0.307804554700851	0.0714291855692863
-5.28611278533936	-7.6706600189209	-7.44629240036011	-0.0650066733360291	0.307706832885742	0.071518711745739
-5.28611850738525	-7.67266035079956	-7.44572305679321	-0.0650167539715767	0.307670116424561	0.0716030597686768
-5.28731489181519	-7.67308664321899	-7.43859004974365	-0.0650314465165138	0.307760804891586	0.0716177299618721
-5.29084491729736	-7.67383337020874	-7.44173288345337	-0.0650143548846245	0.307635068893433	0.0716511309146881
-5.2896032333374	-7.67330169677734	-7.43587350845337	-0.0650674477219582	0.307723760604858	0.0716889724135399
-5.29356336593628	-7.67384624481201	-7.4358959197998	-0.0648991763591766	0.307560473680496	0.0717588886618614
-5.29940509796143	-7.67966365814209	-7.43760108947754	-0.0650148093700409	0.307668566703796	0.0716933161020279
-5.30566453933716	-7.6817307472229	-7.43481063842773	-0.0648152902722359	0.307633697986603	0.0717445090413094
-5.30550861358643	-7.68768453598022	-7.44149684906006	-0.0649206191301346	0.307579427957535	0.0717264339327812
-5.31025981903076	-7.68943309783936	-7.4345760345459	-0.0647831633687019	0.307673871517181	0.0716186240315437
-5.30828094482422	-7.68883466720581	-7.42870092391968	-0.0647581964731216	0.307475239038467	0.0716025680303574
-5.30851888656616	-7.68941879272461	-7.42989158630371	-0.0648279935121536	0.30744743347168	0.0716222822666168
-5.30805778503418	-7.69528436660767	-7.4233717918396	-0.0647125914692879	0.307348787784576	0.07171880453825
-5.30845165252686	-7.69320487976074	-7.42001914978027	-0.0647748857736588	0.30735832452774	0.0716423392295837
-5.30850028991699	-7.69688129425049	-7.41775989532471	-0.0646681115031242	0.307234168052673	0.0717777460813522
-5.31234264373779	-7.70125436782837	-7.41438913345337	-0.0647031739354134	0.307319104671478	0.0717657655477524
-5.31415891647339	-7.70103025436401	-7.42327976226807	-0.0646421387791634	0.307162195444107	0.0717187076807022
-5.3184757232666	-7.70543622970581	-7.40302133560181	-0.0645917057991028	0.307233721017838	0.0717516168951988
-5.319993019104	-7.71146059036255	-7.41632699966431	-0.0645970925688744	0.307231575250626	0.0716134458780289
-5.32116031646729	-7.71347188949585	-7.40712738037109	-0.0645616948604584	0.307186186313629	0.0716033950448036
-5.32475280761719	-7.70806837081909	-7.41399621963501	-0.064528726041317	0.307244271039963	0.0714653059840202
-5.32556343078613	-7.71794414520264	-7.4103102684021	-0.0646581798791885	0.307179808616638	0.0714473351836205
-5.327223777771	-7.71689939498901	-7.41529512405396	-0.0646063536405563	0.307220846414566	0.0714220479130745
-5.32703590393066	-7.71850395202637	-7.40807962417603	-0.0645566359162331	0.307104706764221	0.0714057832956314
-5.32921409606934	-7.72170162200928	-7.39593553543091	-0.0645827054977417	0.307168155908585	0.0714392364025116
-5.33029747009277	-7.7228856086731	-7.40564775466919	-0.0646318197250366	0.307142496109009	0.0713139399886131
-5.3287205696106	-7.72211170196533	-7.39931964874268	-0.0645699426531792	0.307074397802353	0.0713226273655891
-5.33263778686523	-7.72028303146362	-7.40616703033447	-0.0645916312932968	0.307057291269302	0.071292519569397
-5.33127212524414	-7.72939586639404	-7.39863014221191	-0.0646456629037857	0.307025462388992	0.0711856782436371
-5.33041095733643	-7.72235107421875	-7.40861845016479	-0.0646128058433533	0.306951433420181	0.071210578083992
-5.32600927352905	-7.72673511505127	-7.39818429946899	-0.0646454095840454	0.306932032108307	0.0711374133825302
-5.32504272460938	-7.72527170181274	-7.39524698257446	-0.0646691396832466	0.306992530822754	0.071098618209362
-5.31970262527466	-7.72115898132324	-7.38847684860229	-0.0646310523152351	0.306928306818008	0.071018785238266
-5.31499242782593	-7.7211766242981	-7.39579582214355	-0.064678817987442	0.306900918483734	0.0710064396262169
-5.31378364562988	-7.72152280807495	-7.39095687866211	-0.0647090673446655	0.306870698928833	0.0709324553608894
-5.30617523193359	-7.71599721908569	-7.38306283950806	-0.0647056773304939	0.306922882795334	0.0707314983010292
-5.3019642829895	-7.71921539306641	-7.38680839538574	-0.0647708848118782	0.306958347558975	0.0707668140530586
-5.29633808135986	-7.71225595474243	-7.39213275909424	-0.0647171065211296	0.306857466697693	0.0706552490592003
-5.29219055175781	-7.71246147155762	-7.38787126541138	-0.064771831035614	0.306822687387466	0.0706522688269615
-5.28777885437012	-7.70855283737183	-7.37242555618286	-0.064759649336338	0.30688664317131	0.0706178769469261
-5.28297758102417	-7.70552015304565	-7.38697195053101	-0.0647632107138634	0.306810230016708	0.0705526322126389
-5.27056169509888	-7.70472097396851	-7.37051391601563	-0.0648111775517464	0.306816875934601	0.0704837441444397
-5.26961088180542	-7.70051908493042	-7.37818002700806	-0.064826138317585	0.30687004327774	0.0703928396105766
-5.26170301437378	-7.69947481155396	-7.37682056427002	-0.0648881271481514	0.306827396154404	0.0703502148389816
-5.25466728210449	-7.69149684906006	-7.37465524673462	-0.0648635104298592	0.306779891252518	0.0702419206500053
-5.25488471984863	-7.69241285324097	-7.38272953033447	-0.0649176239967346	0.306841671466827	0.0702241733670235
-5.24660587310791	-7.6883430480957	-7.36524105072021	-0.0649402290582657	0.306895583868027	0.0701363459229469
-5.23958158493042	-7.68831872940063	-7.37772274017334	-0.0650220811367035	0.306829690933228	0.0701090320944786
-5.23476028442383	-7.68231678009033	-7.36901998519897	-0.0650111958384514	0.306904703378677	0.0700174495577812
-5.23124217987061	-7.67654991149902	-7.37859153747559	-0.0649237260222435	0.306868970394135	0.0699058175086975
-5.22791719436646	-7.68064451217651	-7.37248611450195	-0.0651129707694054	0.306891530752182	0.0698438212275505
-5.22713804244995	-7.67330169677734	-7.3702130317688	-0.0650252252817154	0.306925863027573	0.0697763115167618
-5.22289657592773	-7.67372512817383	-7.37535190582275	-0.065087765455246	0.306971073150635	0.0697641745209694
-5.21696710586548	-7.66994905471802	-7.37420415878296	-0.0650617927312851	0.306977719068527	0.0696213841438293
-5.21689605712891	-7.66799116134644	-7.37583303451538	-0.0652006641030312	0.306993305683136	0.0696182325482368
-5.21391296386719	-7.66786289215088	-7.37477254867554	-0.0651568844914436	0.307051181793213	0.0694955289363861
-5.21278285980225	-7.66834115982056	-7.3822193145752	-0.0652170032262802	0.30695453286171	0.0695070847868919
-5.21221685409546	-7.6695237159729	-7.37716293334961	-0.0652482211589813	0.307105302810669	0.069220282137394
-5.21111536026001	-7.66986656188965	-7.37861442565918	-0.0652135983109474	0.307113140821457	0.0692869052290916
-5.21268844604492	-7.66518259048462	-7.38840198516846	-0.0653352588415146	0.307196229696274	0.0691140592098236
-5.20986270904541	-7.66767883300781	-7.38469982147217	-0.0652673542499542	0.307067334651947	0.0690561160445213
-5.21426630020142	-7.66612672805786	-7.37626028060913	-0.0653443187475204	0.307292103767395	0.0690193846821785
-5.2110390663147	-7.66811656951904	-7.38782835006714	-0.0653042942285538	0.30713677406311	0.0688943639397621
-5.21365833282471	-7.66657876968384	-7.37992191314697	-0.065356969833374	0.307231873273849	0.0688291862607002
-5.21325397491455	-7.66827774047852	-7.38310575485229	-0.0653610900044441	0.307192027568817	0.0686626210808754
-5.2156810760498	-7.67266845703125	-7.38279867172241	-0.0654604062438011	0.307156443595886	0.0685852393507957
-5.21482992172241	-7.66694259643555	-7.38928461074829	-0.0653807371854782	0.307103723287582	0.0685126781463623
-5.21622705459595	-7.67643785476685	-7.38886499404907	-0.065498948097229	0.307046979665756	0.0684553980827332
-5.21925687789917	-7.67256212234497	-7.3881196975708	-0.065545342862606	0.307185590267181	0.0683357268571854
-5.22156190872192	-7.6768102645874	-7.38371276855469	-0.0654807612299919	0.306934356689453	0.0682622492313385
-5.22707939147949	-7.67830371856689	-7.38448143005371	-0.0655580461025238	0.307069182395935	0.0681790187954903
-5.23254680633545	-7.68802213668823	-7.38584423065186	-0.0655687898397446	0.306982100009918	0.0680940747261047
-5.23273468017578	-7.68288707733154	-7.38434028625488	-0.0655585005879402	0.307077765464783	0.0678217113018036
-5.23370552062988	-7.69103193283081	-7.38560771942139	-0.0655977576971054	0.306905567646027	0.0678777918219566
-5.23785495758057	-7.68933010101318	-7.3958535194397	-0.065621979534626	0.307001829147339	0.0676747336983681
-5.24383592605591	-7.69805383682251	-7.39276838302612	-0.0655960664153099	0.306843727827072	0.0675980374217033
-5.24640846252441	-7.69753694534302	-7.38443422317505	-0.0656300634145737	0.306951880455017	0.0675297304987907
-5.24524879455566	-7.70201969146729	-7.39300727844238	-0.0656095296144485	0.306821197271347	0.0673293694853783
-5.24915647506714	-7.70638132095337	-7.38256120681763	-0.0657421499490738	0.306855767965317	0.0672705546021461
-5.252610206604	-7.70342826843262	-7.38470506668091	-0.0656853765249252	0.306825250387192	0.0671428292989731
-5.25191116333008	-7.71328639984131	-7.38578510284424	-0.065739780664444	0.306721776723862	0.0669819712638855
-5.25557279586792	-7.71156454086304	-7.39116764068604	-0.0657284036278725	0.306672751903534	0.0669532045722008
-5.2555365562439	-7.71696662902832	-7.38413667678833	-0.0657801330089569	0.306655287742615	0.0668216943740845
-5.25912046432495	-7.71221208572388	-7.3922233581543	-0.0657537803053856	0.306750625371933	0.0667169839143753
-5.2581033706665	-7.71837186813354	-7.3866605758667	-0.065777599811554	0.30653315782547	0.0666570290923119
-5.26494836807251	-7.72210884094238	-7.39668035507202	-0.0658091753721237	0.306713491678238	0.0665088146924973
-5.26387214660645	-7.7289605140686	-7.38768529891968	-0.0658409371972084	0.306611925363541	0.0664259567856789
-5.2646951675415	-7.7214822769165	-7.39439344406128	-0.0658711269497871	0.306652069091797	0.0662640407681465
-5.26648473739624	-7.7328953742981	-7.39036273956299	-0.0659420639276505	0.306614845991135	0.0661843866109848
-5.26909303665161	-7.7288761138916	-7.39929533004761	-0.0659011155366898	0.306635022163391	0.0661080107092857
-5.26933145523071	-7.73493576049805	-7.40071773529053	-0.0659982785582542	0.306583136320114	0.0660203993320465
-5.26927757263184	-7.73739290237427	-7.39064121246338	-0.0659454986453056	0.306678354740143	0.0660264268517494
-5.27079153060913	-7.73892688751221	-7.40002822875977	-0.0659781694412231	0.306604743003845	0.0658267438411713
-5.27185535430908	-7.74114990234375	-7.39979219436646	-0.0660151913762093	0.306680172681808	0.0657649636268616
-5.27375411987305	-7.74058294296265	-7.41071033477783	-0.0660454854369164	0.306759297847748	0.0657145529985428
-5.27510356903076	-7.74976491928101	-7.40337038040161	-0.0661388710141182	0.306762367486954	0.0655579641461372
-5.27367734909058	-7.74573373794556	-7.41713714599609	-0.0661600083112717	0.306769520044327	0.0655570700764656
-5.27555274963379	-7.74849605560303	-7.41351938247681	-0.0661688446998596	0.306782215833664	0.0654733628034592
-5.27467632293701	-7.74954223632813	-7.41623544692993	-0.0662493854761124	0.30692845582962	0.0654442682862282
-5.27510452270508	-7.7471604347229	-7.41770935058594	-0.0662332102656364	0.306850701570511	0.0653432011604309
-5.27448225021362	-7.74726438522339	-7.42706727981567	-0.0662497505545616	0.306954473257065	0.065367266535759
-5.2776050567627	-7.74724531173706	-7.42380619049072	-0.0663068741559982	0.307009637355804	0.0653274357318878
-5.27343606948853	-7.74783802032471	-7.42989683151245	-0.0663733333349228	0.306989669799805	0.0652417913079262
-5.27599430084229	-7.74437046051025	-7.4313588142395	-0.0663624331355095	0.307045251131058	0.0652908310294151
-5.26984262466431	-7.74470996856689	-7.43255281448364	-0.0664345473051071	0.307017475366592	0.0652080103754997
-5.27301788330078	-7.74104499816895	-7.43694353103638	-0.0664832517504692	0.307085365056992	0.065264567732811
-5.27239227294922	-7.74014043807983	-7.42863273620605	-0.0664297416806221	0.307080566883087	0.0652943253517151
-5.26948070526123	-7.740403175354	-7.4362907409668	-0.0664716139435768	0.307060688734055	0.0653318911790848
-5.27226591110229	-7.74008274078369	-7.43206214904785	-0.0665232911705971	0.307085961103439	0.0653973370790482
-5.26581907272339	-7.73458433151245	-7.4341516494751	-0.0664939358830452	0.307069152593613	0.0652666836977005
-5.26984167098999	-7.73672866821289	-7.4407787322998	-0.0665639117360115	0.307160317897797	0.0654761791229248
-5.26543807983398	-7.72995901107788	-7.43837451934814	-0.0664897188544273	0.307112753391266	0.0653777420520782
-5.27344274520874	-7.73226261138916	-7.44786643981934	-0.0665341317653656	0.307113468647003	0.0655057653784752
-5.26647329330444	-7.73017311096191	-7.42501544952393	-0.0665018558502197	0.307170778512955	0.0655919164419174
-5.26955652236938	-7.72659873962402	-7.43846416473389	-0.0665477737784386	0.307180166244507	0.0655987560749054
-5.26735353469849	-7.72720623016357	-7.43463373184204	-0.0665035992860794	0.307229250669479	0.0656230598688126
-5.27316904067993	-7.72982740402222	-7.44679355621338	-0.0664716362953186	0.307246565818787	0.0657389685511589
-5.26646280288696	-7.72656488418579	-7.43680763244629	-0.0664845108985901	0.307149231433868	0.0656394958496094
-5.27108716964722	-7.72670745849609	-7.43551921844482	-0.0664458647370338	0.307180523872375	0.0657815188169479
-5.27336406707764	-7.72727537155151	-7.43553352355957	-0.0665886029601097	0.307253241539001	0.0657989531755447
-5.26949691772461	-7.72125959396362	-7.43125104904175	-0.0664615780115128	0.307109117507935	0.065866082906723
-5.27087354660034	-7.72373056411743	-7.42633962631226	-0.0664853304624558	0.307021707296371	0.0659754574298859
-5.26861953735352	-7.72149753570557	-7.42943048477173	-0.0664260312914848	0.307118952274323	0.0659820884466171
-5.27209806442261	-7.71963930130005	-7.42720603942871	-0.0663573741912842	0.306958347558975	0.0661084800958633
-5.26700401306152	-7.72119092941284	-7.42737007141113	-0.0665217936038971	0.307061225175858	0.0660549774765968
-5.26817846298218	-7.71685552597046	-7.42531728744507	-0.066391833126545	0.306864589452744	0.0661515891551971
-5.26568078994751	-7.71614789962769	-7.42311716079712	-0.0664860308170319	0.306797564029694	0.0661824122071266
-5.26371192932129	-7.71198177337646	-7.41767454147339	-0.0664066970348358	0.306866556406021	0.066212385892868
-5.26592683792114	-7.70852375030518	-7.40824460983276	-0.0663970783352852	0.30665397644043	0.0662866458296776
-5.26448345184326	-7.70948219299316	-7.41732835769653	-0.0664910599589348	0.306657671928406	0.0663159266114235
-5.26255989074707	-7.70954275131226	-7.40596055984497	-0.0663956254720688	0.30646675825119	0.0664522498846054
-5.26048946380615	-7.69860458374023	-7.40064001083374	-0.0664753764867783	0.306548446416855	0.0663694739341736
-5.2598614692688	-7.70367383956909	-7.39824199676514	-0.0664556249976158	0.30643367767334	0.066541351377964
-5.2552638053894	-7.69419717788696	-7.40173292160034	-0.0664933323860168	0.306257098913193	0.0665014535188675
-5.25132131576538	-7.69710445404053	-7.39117956161499	-0.0664825513958931	0.30616357922554	0.0665803104639053
-5.25103187561035	-7.69067430496216	-7.38007211685181	-0.0664319917559624	0.306185126304626	0.0666904002428055
-5.24423885345459	-7.68853235244751	-7.37949752807617	-0.0664762035012245	0.305950105190277	0.0667466521263123
-5.24271011352539	-7.68743515014648	-7.37389516830444	-0.066534660756588	0.305920571088791	0.066774494946003
-5.24264717102051	-7.67561006546021	-7.37134075164795	-0.0665162280201912	0.305953472852707	0.0667679160833359
-5.23633480072021	-7.68290042877197	-7.36696672439575	-0.0665628388524055	0.305692434310913	0.0668164566159248
-5.23905324935913	-7.67333221435547	-7.36364936828613	-0.0665727108716965	0.305617123842239	0.0668419599533081
-5.23277950286865	-7.67352676391602	-7.36104345321655	-0.0665061250329018	0.305538982152939	0.0668254643678665
-5.23142910003662	-7.67144727706909	-7.34850549697876	-0.0665735602378845	0.305458039045334	0.0669378638267517
-5.23063278198242	-7.66928672790527	-7.35248184204102	-0.066549576818943	0.305389940738678	0.0669043958187103
-5.22560358047485	-7.66520595550537	-7.33984422683716	-0.0665227472782135	0.305245220661163	0.0668968260288239
-5.22738838195801	-7.6650242805481	-7.34529590606689	-0.066557340323925	0.305274784564972	0.066940650343895
-5.22532939910889	-7.67149686813354	-7.33793163299561	-0.0666048750281334	0.30512410402298	0.0669325068593025
-5.22778701782227	-7.66341876983643	-7.33586120605469	-0.0665310248732567	0.305046200752258	0.0670273751020432
-5.22509717941284	-7.66646718978882	-7.32797765731812	-0.0665543898940086	0.304911881685257	0.0669905096292496
-5.22542238235474	-7.6655535697937	-7.32957601547241	-0.0666410624980927	0.304986238479614	0.067019909620285
-5.22581720352173	-7.66242933273315	-7.31908988952637	-0.0665560215711594	0.304821759462357	0.0669737160205841
-5.22383689880371	-7.66306018829346	-7.32220792770386	-0.0665898844599724	0.30476039648056	0.0670443326234818
-5.22668313980103	-7.66701412200928	-7.31741952896118	-0.0666554197669029	0.304643094539642	0.0669949278235435
-5.22081136703491	-7.66722869873047	-7.3130407333374	-0.0666383057832718	0.304524183273315	0.0668243393301964
-5.22255086898804	-7.66661500930786	-7.31007623672485	-0.0666819214820862	0.304481387138367	0.0669359862804413
-5.2214183807373	-7.66587352752686	-7.30794668197632	-0.0666263103485107	0.304355174303055	0.0668374374508858
-5.22623777389526	-7.66435384750366	-7.30874538421631	-0.0666760057210922	0.304251909255981	0.0668321996927261
-5.22361660003662	-7.66758871078491	-7.29062366485596	-0.0666154995560646	0.304178386926651	0.0668158084154129
-5.22527360916138	-7.67009115219116	-7.30401277542114	-0.0666972398757935	0.304028302431107	0.0668002292513847
-5.22905683517456	-7.6720757484436	-7.28734683990479	-0.0667192414402962	0.303995847702026	0.0667020231485367
-5.23177862167358	-7.67099571228027	-7.29261541366577	-0.0666602253913879	0.3039411008358	0.066629447042942
-5.23245143890381	-7.68078374862671	-7.29058933258057	-0.0667670592665672	0.303826004266739	0.0666780844330788
-5.23541021347046	-7.67985200881958	-7.29091548919678	-0.0667722895741463	0.303678065538406	0.0665868520736694
-5.23841381072998	-7.68636894226074	-7.29419946670532	-0.0667995437979698	0.303563147783279	0.0665713846683502
-5.23985433578491	-7.68654298782349	-7.27336263656616	-0.066821351647377	0.303562968969345	0.0666040331125259
-5.24271202087402	-7.69757270812988	-7.28286027908325	-0.0668062195181847	0.303431481122971	0.066552147269249
-5.24617767333984	-7.69538879394531	-7.27336454391479	-0.0668178722262383	0.303407669067383	0.066434308886528
-5.25300645828247	-7.70206356048584	-7.28472757339478	-0.0668038353323936	0.303243100643158	0.0664503127336502
-5.25067615509033	-7.7092752456665	-7.27202033996582	-0.0668272972106934	0.303215593099594	0.0662577301263809
-5.25749158859253	-7.71573448181152	-7.27316808700562	-0.0668826550245285	0.30314576625824	0.0663445293903351
-5.26018095016479	-7.71817350387573	-7.27242755889893	-0.0668711438775063	0.303123414516449	0.0661996454000473
-5.26414632797241	-7.72046899795532	-7.28075838088989	-0.0668186768889427	0.302863150835037	0.0662068352103233
-5.26659822463989	-7.72555446624756	-7.25925254821777	-0.066876083612442	0.302810698747635	0.0661657676100731
-5.2676043510437	-7.73268365859985	-7.26459264755249	-0.0668140426278114	0.302790850400925	0.066106915473938
-5.27245759963989	-7.73598432540894	-7.26217603683472	-0.0668083131313324	0.302732318639755	0.0660702660679817
-5.27368974685669	-7.73624467849731	-7.26171875	-0.0668707862496376	0.302643686532974	0.065875805914402
-5.27790307998657	-7.74568939208984	-7.25789403915405	-0.0669534876942635	0.302651435136795	0.0659593492746353
-5.28173780441284	-7.74202108383179	-7.26615428924561	-0.0668840333819389	0.302630245685577	0.0657433792948723
-5.28291940689087	-7.75478982925415	-7.26678991317749	-0.0668999403715134	0.302446842193604	0.0657433941960335
-5.28465270996094	-7.75502109527588	-7.25469779968262	-0.0670295283198357	0.302525162696838	0.0657074004411697
-5.28502607345581	-7.76014375686646	-7.26123666763306	-0.0670027881860733	0.302461415529251	0.0655634254217148
-5.28548192977905	-7.75833654403687	-7.25534820556641	-0.0669989362359047	0.302417725324631	0.065512128174305
-5.28956604003906	-7.76213312149048	-7.25796699523926	-0.0669902414083481	0.302308231592178	0.0653940737247467
-5.29034996032715	-7.7699179649353	-7.25775003433228	-0.0671396851539612	0.302341252565384	0.0653418973088264
-5.29089260101318	-7.76771926879883	-7.26398515701294	-0.0670422092080116	0.302291870117188	0.0652460604906082
-5.29203176498413	-7.7728123664856	-7.2569842338562	-0.0671641379594803	0.30225670337677	0.0652063563466072
-5.29477405548096	-7.77128219604492	-7.25440835952759	-0.0671711787581444	0.302413105964661	0.0651766955852509
-5.2902684211731	-7.77256965637207	-7.2556939125061	-0.0671484917402267	0.302162438631058	0.0650881379842758
-5.29085922241211	-7.77187538146973	-7.2537055015564	-0.067236565053463	0.302230447530746	0.0650717169046402
-5.2898211479187	-7.7724142074585	-7.25729990005493	-0.0672040358185768	0.302225381135941	0.0649618431925774
-5.28812408447266	-7.77592086791992	-7.26133489608765	-0.0672847777605057	0.302168041467667	0.0649085938930511
-5.28948879241943	-7.77190971374512	-7.2597074508667	-0.0672716870903969	0.302184134721756	0.0648894384503365
-5.28496265411377	-7.77449417114258	-7.25378894805908	-0.0673129037022591	0.302185446023941	0.0648164823651314
-5.28121376037598	-7.76645565032959	-7.26513576507568	-0.0673907697200775	0.30227866768837	0.0647279843688011
-5.2796425819397	-7.76814222335815	-7.25228023529053	-0.0673472136259079	0.302086293697357	0.0647947043180466
-5.27775526046753	-7.76870489120483	-7.25850009918213	-0.0674744546413422	0.302188664674759	0.0646930411458015
-5.27066469192505	-7.76916694641113	-7.25161457061768	-0.0674742236733437	0.302125811576843	0.064634345471859
-5.26601934432983	-7.76151418685913	-7.25607204437256	-0.0675303637981415	0.302127778530121	0.0644422918558121
-5.26564693450928	-7.76298713684082	-7.2590274810791	-0.0675269514322281	0.302216082811356	0.0644462034106255
-5.26199293136597	-7.7603702545166	-7.26438283920288	-0.0675976201891899	0.302221029996872	0.0642983466386795
-5.25631904602051	-7.75534677505493	-7.2688570022583	-0.0676709711551666	0.302238374948502	0.0642222538590431
-5.25579214096069	-7.75528287887573	-7.25307273864746	-0.0676498040556908	0.302221804857254	0.0642077401280403
-5.25315427780151	-7.75296401977539	-7.26823806762695	-0.0676820203661919	0.302282810211182	0.0640885755419731
-5.24461889266968	-7.74918794631958	-7.25139474868774	-0.0677363723516464	0.302262753248215	0.063985250890255
-5.24769973754883	-7.74519205093384	-7.26593685150146	-0.0678357854485512	0.302342146635056	0.0639305636286736
-5.24265480041504	-7.74796581268311	-7.25646686553955	-0.0678667724132538	0.302373796701431	0.0637968629598618
-5.23748302459717	-7.74176406860352	-7.27059841156006	-0.0677957385778427	0.302286922931671	0.0636520311236382
-5.23485803604126	-7.74409055709839	-7.26290082931519	-0.0679015964269638	0.302262514829636	0.0635762885212898
-5.23161172866821	-7.73986625671387	-7.25611448287964	-0.0680122300982475	0.302348762750626	0.0635347440838814
-5.23008918762207	-7.7340989112854	-7.26142597198486	-0.0680099576711655	0.302317976951599	0.06332728266716
-5.22395849227905	-7.73495674133301	-7.26196336746216	-0.0680823028087616	0.302347630262375	0.0632418990135193
-5.22250413894653	-7.73399496078491	-7.25908422470093	-0.0680843591690063	0.302352100610733	0.0631760731339455
-5.21613931655884	-7.73034143447876	-7.25695753097534	-0.0680909156799316	0.302421450614929	0.062932625412941
-5.21808671951294	-7.73116159439087	-7.26712465286255	-0.0681859031319618	0.302424758672714	0.0629158467054367
-5.21145486831665	-7.72907257080078	-7.26963424682617	-0.0682060793042183	0.302392810583115	0.0627141669392586
-5.21390247344971	-7.73080158233643	-7.27382469177246	-0.0682815313339233	0.302383959293365	0.062682069838047
-5.21228313446045	-7.73310661315918	-7.25848054885864	-0.0682932361960411	0.302461534738541	0.0626005828380585
-5.21007347106934	-7.72824048995972	-7.27247142791748	-0.0683533623814583	0.302378833293915	0.06242685765028
-5.20376634597778	-7.73004245758057	-7.26242780685425	-0.0683551505208015	0.302392035722733	0.0622879005968571
-5.2130184173584	-7.72852563858032	-7.27358388900757	-0.0684923827648163	0.302439898252487	0.062251940369606
-5.20394420623779	-7.73117399215698	-7.26661109924316	-0.0684203505516052	0.302279889583588	0.0619751513004303
-5.20601558685303	-7.72807741165161	-7.26588535308838	-0.0684326514601707	0.302304118871689	0.0620531924068928
-5.20094776153564	-7.72907686233521	-7.26679706573486	-0.0685544386506081	0.302237421274185	0.0618033669888973
-5.20592355728149	-7.73238372802734	-7.27325868606567	-0.0685730949044228	0.302254617214203	0.061824232339859
-5.20581579208374	-7.73080778121948	-7.25059747695923	-0.0685470178723335	0.302180618047714	0.0616908296942711
-5.20480823516846	-7.73379325866699	-7.26942110061646	-0.0686300843954086	0.30206510424614	0.0616234205663204
-5.20498037338257	-7.73445558547974	-7.24789762496948	-0.0686497911810875	0.302051931619644	0.0615320429205894
-5.21415233612061	-7.7323260307312	-7.27003145217896	-0.0687255188822746	0.302092999219894	0.0614957883954048
-5.20860958099365	-7.74014091491699	-7.25739336013794	-0.0686702355742455	0.301946580410004	0.0613488703966141
-5.21128702163696	-7.73751449584961	-7.2618236541748	-0.0686991959810257	0.301843911409378	0.0614006035029888
-5.2135443687439	-7.74358463287354	-7.25406742095947	-0.0687842518091202	0.301861315965652	0.0612727142870426
-5.21528148651123	-7.74576997756958	-7.26681804656982	-0.0687609538435936	0.301814317703247	0.0613147392868996
-5.22043466567993	-7.74475383758545	-7.24865818023682	-0.0687099993228912	0.301712870597839	0.0613007396459579
-5.22277498245239	-7.75260591506958	-7.2577109336853	-0.0687730088829994	0.301672846078873	0.0612454786896706
-5.22236061096191	-7.75594806671143	-7.24205780029297	-0.0687610507011414	0.301644861698151	0.0612427294254303
-5.22835874557495	-7.75252389907837	-7.25680208206177	-0.0686944425106049	0.301646590232849	0.0611141845583916
-5.22993803024292	-7.7606053352356	-7.25267505645752	-0.0688106715679169	0.301605939865112	0.0611286088824272
-5.22981405258179	-7.75935649871826	-7.2516975402832	-0.0688178613781929	0.301404863595963	0.0610989853739738
-5.23619270324707	-7.76863384246826	-7.24623155593872	-0.0688292607665062	0.301472902297974	0.0611446164548397
-5.23279857635498	-7.76620864868164	-7.24227523803711	-0.0687799602746964	0.301355361938477	0.0611799359321594
-5.24058485031128	-7.76587867736816	-7.24220705032349	-0.0687582045793533	0.301216840744019	0.0611880384385586
-5.24121236801147	-7.76970052719116	-7.23801803588867	-0.0688065886497498	0.301254332065582	0.0611871220171452
-5.24642848968506	-7.77739334106445	-7.23525190353394	-0.0688287988305092	0.301118195056915	0.0613557323813438
-5.24498987197876	-7.77462816238403	-7.23299074172974	-0.0687659680843353	0.301043450832367	0.0612206719815731
-5.24818468093872	-7.78069543838501	-7.23110437393188	-0.0687225982546806	0.300997823476791	0.0614459998905659
-5.24987840652466	-7.78146648406982	-7.23224306106567	-0.0687109902501106	0.300965994596481	0.0613744296133518
-5.25335311889648	-7.78529787063599	-7.23891115188599	-0.0686308667063713	0.300846666097641	0.0614963620901108
-5.25523614883423	-7.78679180145264	-7.21235036849976	-0.0686948671936989	0.300729632377625	0.0616237595677376
-5.25479221343994	-7.79274797439575	-7.22717809677124	-0.0687238201498985	0.300695329904556	0.0616478882730007
-5.25870943069458	-7.79042291641235	-7.21256351470947	-0.068666584789753	0.300720661878586	0.0617253221571445
-5.25882148742676	-7.79072380065918	-7.21841526031494	-0.0685791596770287	0.300661832094193	0.0617287270724773
-5.25950717926025	-7.79723167419434	-7.21548509597778	-0.0687263980507851	0.30063408613205	0.0618224553763866
-5.26130294799805	-7.79252243041992	-7.21365976333618	-0.0685426518321037	0.300500780344009	0.0619333870708942
-5.26462984085083	-7.7988166809082	-7.21758937835693	-0.0686297863721848	0.300519943237305	0.0620260499417782
-5.25881385803223	-7.79711246490479	-7.21207141876221	-0.0685616582632065	0.300521194934845	0.0621240846812725
-5.26679754257202	-7.79640674591064	-7.21055841445923	-0.0685949921607971	0.30037122964859	0.0622283034026623
-5.26197290420532	-7.79447460174561	-7.2097487449646	-0.0685869082808495	0.300434619188309	0.062267642468214
-5.26208305358887	-7.7948169708252	-7.209303855896	-0.0685400292277336	0.300251871347427	0.062505342066288
-5.26273393630981	-7.79682874679565	-7.20501279830933	-0.0686435252428055	0.300322264432907	0.0623969957232475
-5.26448440551758	-7.79571437835693	-7.20834922790527	-0.0685884058475494	0.300254106521606	0.0626812651753426
-5.26384973526001	-7.79159641265869	-7.20719385147095	-0.0686418190598488	0.300252050161362	0.0627786293625832
-5.26225519180298	-7.79259538650513	-7.20926761627197	-0.0685823038220406	0.30013719201088	0.0628925934433937
-5.26561832427979	-7.79087781906128	-7.19034624099731	-0.0686199590563774	0.300233125686646	0.0630843937397003
-5.26251220703125	-7.78886222839355	-7.20476770401001	-0.0686279311776161	0.30016753077507	0.0630820766091347
-5.26151847839355	-7.7906641960144	-7.20111608505249	-0.0685966685414314	0.300082385540009	0.0632831603288651
-5.26239585876465	-7.78322315216064	-7.20212984085083	-0.0685872510075569	0.300194919109344	0.0632420554757118
-5.26409435272217	-7.78776407241821	-7.20214986801147	-0.0686121955513954	0.30012720823288	0.063477948307991
-5.2628812789917	-7.78019189834595	-7.20139455795288	-0.0686134546995163	0.300076335668564	0.0635235831141472
-5.26367044448853	-7.78707790374756	-7.20188665390015	-0.0686489641666412	0.300004214048386	0.0636949762701988
-5.26601266860962	-7.78211259841919	-7.19536876678467	-0.0686308220028877	0.300201743841171	0.0638013780117035
-5.26819562911987	-7.77953577041626	-7.19754791259766	-0.0685590580105782	0.300018787384033	0.0638587400317192
-5.26912546157837	-7.78010511398315	-7.19570446014404	-0.0686621367931366	0.300135672092438	0.0640272796154022
-5.27204990386963	-7.78074407577515	-7.20156288146973	-0.0686172023415565	0.300067991018295	0.064133383333683
-5.27039194107056	-7.77908992767334	-7.20136547088623	-0.0686238035559654	0.300040125846863	0.0641604885458946
-5.27388429641724	-7.77790832519531	-7.19788503646851	-0.0686047896742821	0.299984991550446	0.0643768608570099
-5.27238798141479	-7.77486085891724	-7.20738887786865	-0.0686861425638199	0.300053775310516	0.0644681677222252
-5.27579545974731	-7.77424907684326	-7.20927572250366	-0.068566769361496	0.299931079149246	0.0645698457956314
-5.27694892883301	-7.77389192581177	-7.19122886657715	-0.0685735270380974	0.300074458122253	0.0647673234343529
-5.27304220199585	-7.77431678771973	-7.19853162765503	-0.0685576647520065	0.299910098314285	0.0648158341646194
-5.27636766433716	-7.77227640151978	-7.1908130645752	-0.0685167536139488	0.299960821866989	0.0650121420621872
-5.27742290496826	-7.76816940307617	-7.19840002059937	-0.0685568451881409	0.299944400787354	0.065126858651638
-5.27799510955811	-7.76963424682617	-7.19726228713989	-0.0685211792588234	0.299898833036423	0.0651842206716537
-5.28120708465576	-7.76590490341187	-7.19104528427124	-0.0685219690203667	0.299833834171295	0.0653908848762512
-5.27682876586914	-7.76806783676147	-7.18808460235596	-0.0685441270470619	0.299844533205032	0.0655347406864166
-5.27599430084229	-7.75849914550781	-7.18475723266602	-0.0684429407119751	0.29987820982933	0.0656663104891777
-5.27647924423218	-7.7604546546936	-7.17888021469116	-0.0683993548154831	0.299667298793793	0.0657747834920883
-5.27837228775024	-7.76171112060547	-7.18641424179077	-0.0685334056615829	0.299823671579361	0.0659271106123924
-5.2745156288147	-7.76076078414917	-7.17904996871948	-0.068363755941391	0.299676656723022	0.0660215243697166
-5.27325916290283	-7.74974060058594	-7.17768383026123	-0.0683591216802597	0.299730271100998	0.0660800337791443
-5.27304744720459	-7.75844240188599	-7.17479419708252	-0.0684079304337502	0.299590766429901	0.0662041902542114
-5.27630662918091	-7.74995994567871	-7.17873048782349	-0.0683352947235107	0.299598932266235	0.0662668719887733
-5.27119636535645	-7.75603485107422	-7.17345428466797	-0.0683476254343987	0.299430102109909	0.0663681700825691
-5.27213191986084	-7.75138139724731	-7.16986799240112	-0.0683737397193909	0.29956591129303	0.0665159448981285
-5.26892423629761	-7.75055313110352	-7.15878343582153	-0.0683689266443253	0.299345999956131	0.0665649101138115
-5.27332162857056	-7.75041198730469	-7.16155767440796	-0.0683811828494072	0.299427449703217	0.0666752457618713
-5.27591896057129	-7.74841928482056	-7.16113424301147	-0.0682675614953041	0.299376428127289	0.0667555332183838
-5.27696800231934	-7.75649690628052	-7.15474271774292	-0.0682338774204254	0.299275666475296	0.0668173283338547
-5.28076457977295	-7.75525760650635	-7.16244792938232	-0.0682519674301147	0.299298703670502	0.0669451653957367
-5.28110027313232	-7.7580246925354	-7.1658730506897	-0.0682422146201134	0.299240618944168	0.0669157356023788
-5.28460836410522	-7.75980043411255	-7.16203880310059	-0.0682465955615044	0.299229085445404	0.0670083090662956
-5.28511238098145	-7.76550531387329	-7.1485333442688	-0.0682284906506538	0.29926723241806	0.0671216920018196
-5.28566884994507	-7.76831388473511	-7.1641001701355	-0.0682855173945427	0.299181371927261	0.0670899376273155
-5.28574800491333	-7.76645421981812	-7.1538200378418	-0.0682109594345093	0.299186229705811	0.0671748518943787
-5.2896671295166	-7.76616191864014	-7.16690826416016	-0.0682801231741905	0.29918760061264	0.0672290325164795
-5.2912335395813	-7.77242136001587	-7.16531991958618	-0.0682647302746773	0.29916051030159	0.0672096684575081
-5.29545927047729	-7.76814317703247	-7.16034984588623	-0.068183958530426	0.299167156219482	0.0673162341117859
-5.29108762741089	-7.77334117889404	-7.16277503967285	-0.0682956129312515	0.299056529998779	0.0673456639051437
-5.29439830780029	-7.77380037307739	-7.15828990936279	-0.0683238655328751	0.299107193946838	0.0674397349357605
-5.29428100585938	-7.77148008346558	-7.15496206283569	-0.068213202059269	0.29906952381134	0.0674789920449257
-5.29627084732056	-7.77475357055664	-7.1560959815979	-0.0682416781783104	0.299019485712051	0.0675179362297058
-5.29956483840942	-7.77589321136475	-7.16525459289551	-0.0682790875434875	0.299043476581573	0.0676411017775536
-5.29689693450928	-7.77805042266846	-7.15546417236328	-0.0682862550020218	0.299013137817383	0.0675980672240257
-5.30089092254639	-7.77710914611816	-7.1564736366272	-0.0683242529630661	0.299055457115173	0.0677531883120537
-5.29867601394653	-7.77579116821289	-7.16064786911011	-0.0683081522583961	0.298946648836136	0.0677367895841599
-5.30398035049438	-7.77521467208862	-7.16631269454956	-0.0683563724160194	0.298974543809891	0.0679095387458801
-5.30375957489014	-7.77183437347412	-7.15304279327393	-0.0682796090841293	0.298971056938171	0.0680154860019684
-5.30277156829834	-7.77247381210327	-7.16111850738525	-0.0683471634984016	0.298937946557999	0.0680197179317474
-5.30480766296387	-7.7747631072998	-7.15275716781616	-0.0683795958757401	0.298950016498566	0.0681251510977745
-5.30198192596436	-7.76756525039673	-7.1594181060791	-0.068354107439518	0.298964500427246	0.0680804997682571
-5.30291700363159	-7.77018213272095	-7.16354942321777	-0.0684765949845314	0.298965275287628	0.0682369694113731
-5.30248117446899	-7.76389074325562	-7.16626358032227	-0.0684480741620064	0.298910468816757	0.0682408511638641
-5.30676078796387	-7.76690006256104	-7.17085790634155	-0.068477176129818	0.298971205949783	0.0683832317590714
-5.30143594741821	-7.76124954223633	-7.15338611602783	-0.0684576779603958	0.298974573612213	0.068477138876915
-5.30122756958008	-7.76026964187622	-7.16504716873169	-0.0684936419129372	0.298885881900787	0.0685652419924736
-5.2990550994873	-7.75448274612427	-7.15309906005859	-0.0685409754514694	0.299092352390289	0.0685807093977928
-5.30294990539551	-7.75186681747437	-7.16419458389282	-0.0684315413236618	0.298971652984619	0.0686920583248138
-5.29912567138672	-7.7521505355835	-7.16008806228638	-0.0685452744364738	0.299032330513	0.0686767250299454
-5.30104160308838	-7.74676275253296	-7.16743516921997	-0.0685101971030235	0.298995971679688	0.0688736140727997
-5.29789066314697	-7.7467474937439	-7.17115640640259	-0.0686192363500595	0.299164324998856	0.0689129680395126
-5.2970175743103	-7.74168872833252	-7.17124938964844	-0.0685245022177696	0.299168825149536	0.0689831748604774
-5.29933786392212	-7.73673629760742	-7.15932703018188	-0.0685745999217033	0.299119591712952	0.0691240429878235
-5.29753684997559	-7.73613023757935	-7.17082500457764	-0.0686086341738701	0.299174010753632	0.0691650733351707
-5.29694557189941	-7.73331260681152	-7.17075777053833	-0.0685869976878166	0.299213886260986	0.0692745074629784
-5.29285430908203	-7.7278356552124	-7.16760873794556	-0.0685447752475739	0.299273610115051	0.0691987276077271
-5.29317092895508	-7.73165607452393	-7.17252111434937	-0.0686766654253006	0.299249202013016	0.0694015175104141
-5.29212331771851	-7.7247200012207	-7.17413520812988	-0.0685822367668152	0.299286663532257	0.0693075358867645
-5.29263734817505	-7.72539758682251	-7.17508697509766	-0.0685508996248245	0.299219250679016	0.0694169625639915
-5.29477071762085	-7.72448968887329	-7.16718435287476	-0.0686808675527573	0.29945433139801	0.0694414749741554
-5.29185152053833	-7.72731494903564	-7.17855978012085	-0.0686508640646935	0.29934486746788	0.0694424659013748
-5.29181814193726	-7.71987819671631	-7.1681489944458	-0.0686686635017395	0.299399644136429	0.0694692060351372
-5.29488277435303	-7.72032928466797	-7.17800807952881	-0.0687190666794777	0.299420833587646	0.0693780854344368
-5.29355144500732	-7.72522783279419	-7.17966651916504	-0.0687159448862076	0.299419641494751	0.069368489086628
-5.29597616195679	-7.72061395645142	-7.18184566497803	-0.068652831017971	0.299436569213867	0.0694151893258095
-5.29455614089966	-7.72204685211182	-7.18476057052612	-0.0687597319483757	0.299531698226929	0.0693876817822456
-5.29451370239258	-7.71904325485229	-7.18762636184692	-0.0687456279993057	0.299435704946518	0.0693865120410919
-5.3021411895752	-7.72373676300049	-7.17329025268555	-0.0687782466411591	0.299567759037018	0.0693677291274071
-5.30020904541016	-7.72583770751953	-7.18852138519287	-0.0687346756458282	0.29946905374527	0.069369874894619
-5.29983377456665	-7.72205305099487	-7.18002319335938	-0.068751260638237	0.299505472183228	0.0693641230463982
-5.30637741088867	-7.72464847564697	-7.18914365768433	-0.0687874257564545	0.299546241760254	0.0692877098917961
-5.3112268447876	-7.73366546630859	-7.19358968734741	-0.0688678100705147	0.299521297216415	0.069264180958271
-5.30988931655884	-7.72805643081665	-7.19530439376831	-0.0688103437423706	0.299489408731461	0.0692288130521774
-5.31384515762329	-7.73788833618164	-7.19574499130249	-0.068889819085598	0.299454808235168	0.0691574215888977
-5.31623125076294	-7.73442792892456	-7.19629716873169	-0.0688691660761833	0.299687564373016	0.0690617859363556
-5.3155517578125	-7.73388528823853	-7.19062852859497	-0.0688530951738358	0.299484223127365	0.0690314471721649
-5.32058048248291	-7.73520278930664	-7.19413614273071	-0.0689815506339073	0.299636840820313	0.0689499974250793
-5.32144594192505	-7.74266481399536	-7.19840621948242	-0.0688931420445442	0.299530684947968	0.0689184069633484
-5.31937122344971	-7.7384877204895	-7.201003074646	-0.0690386295318604	0.299682587385178	0.068684495985508
-5.31969928741455	-7.74295806884766	-7.19691944122314	-0.0689710378646851	0.299626588821411	0.06868676841259
-5.31896686553955	-7.73987817764282	-7.21159505844116	-0.069082535803318	0.299547612667084	0.0685715898871422
-5.31824159622192	-7.74371862411499	-7.20726346969604	-0.0691406950354576	0.299536883831024	0.0685304328799248
-5.32065010070801	-7.73768949508667	-7.19702339172363	-0.0691129937767982	0.299582064151764	0.0685775503516197
-5.31449747085571	-7.74122047424316	-7.20523405075073	-0.0692424923181534	0.299570620059967	0.0684432312846184
-5.31299018859863	-7.74251651763916	-7.19566345214844	-0.0691951289772987	0.299507975578308	0.0684382244944572
-5.31065607070923	-7.73271083831787	-7.2011284828186	-0.0692595839500427	0.29952609539032	0.0682916715741158
-5.30709171295166	-7.74042987823486	-7.19742679595947	-0.0693305134773254	0.29943111538887	0.068239189684391
-5.30744361877441	-7.73554229736328	-7.19963788986206	-0.0693864449858665	0.299464017152786	0.0682034865021706
-5.30057907104492	-7.73435735702515	-7.20033979415894	-0.0693344175815582	0.299397706985474	0.0681220814585686
-5.29638624191284	-7.73138093948364	-7.19137620925903	-0.0694548785686493	0.299439013004303	0.0681044235825539
-5.29221105575562	-7.73159742355347	-7.19388294219971	-0.0695621520280838	0.299380779266357	0.0679603219032288
-5.28419160842896	-7.72500896453857	-7.18638801574707	-0.0695129260420799	0.299422025680542	0.0678333565592766
-5.28272819519043	-7.72040557861328	-7.19565534591675	-0.0696098059415817	0.299336373806	0.0678066089749336
-5.27593660354614	-7.72655725479126	-7.19372463226318	-0.0696816518902779	0.299338459968567	0.0675793066620827
-5.27404260635376	-7.71991443634033	-7.19405269622803	-0.0696859434247017	0.299358129501343	0.0675965547561646
-5.2645411491394	-7.71919870376587	-7.19036674499512	-0.0697361975908279	0.299287378787994	0.0673848539590836
-5.26414012908936	-7.71442031860352	-7.19268226623535	-0.0698847025632858	0.299364060163498	0.0673734098672867
-5.25991010665894	-7.71388864517212	-7.1810154914856	-0.0697804093360901	0.299275606870651	0.0672619491815567
-5.25962495803833	-7.71175956726074	-7.19297647476196	-0.0698039159178734	0.299364864826202	0.0671108737587929
-5.25210475921631	-7.71719646453857	-7.18092393875122	-0.0698376223444939	0.299298852682114	0.066989853978157
-5.25476455688477	-7.71091556549072	-7.19272613525391	-0.0699841007590294	0.299382448196411	0.0667386576533318
-5.25162124633789	-7.71791839599609	-7.18704128265381	-0.0699916183948517	0.299418747425079	0.0665901154279709
-5.24785757064819	-7.71144485473633	-7.19992160797119	-0.069891594350338	0.299385756254196	0.0664202719926834
-5.24885940551758	-7.71491956710815	-7.19076871871948	-0.0700182840228081	0.29939278960228	0.0662357807159424
-5.2458643913269	-7.71321725845337	-7.1886739730835	-0.070030964910984	0.299533039331436	0.0660573020577431
-5.24529075622559	-7.70917558670044	-7.19263124465942	-0.070064902305603	0.299471914768219	0.0658511444926262
-5.24241924285889	-7.71288871765137	-7.20016241073608	-0.0701703876256943	0.299572438001633	0.0657095164060593
-5.2454981803894	-7.71177101135254	-7.19455146789551	-0.0701603591442108	0.299509048461914	0.0655738711357117
-5.24043989181519	-7.71134662628174	-7.19884634017944	-0.0702396035194397	0.299596309661865	0.065215028822422
-5.24364566802979	-7.71363162994385	-7.20687341690063	-0.0703093856573105	0.299690693616867	0.0651689246296883
-5.24217748641968	-7.71155881881714	-7.20819187164307	-0.07026107609272	0.299695402383804	0.0648767873644829
-5.24534034729004	-7.71405601501465	-7.21134471893311	-0.0703007355332375	0.299666672945023	0.0648284330964088
-5.24576330184937	-7.71532201766968	-7.20055532455444	-0.070334255695343	0.299812793731689	0.0646641328930855
-5.24718427658081	-7.71514320373535	-7.21719884872437	-0.0703883394598961	0.29980605840683	0.0644824206829071
-5.2446460723877	-7.71708869934082	-7.21136426925659	-0.0704903155565262	0.299844354391098	0.0642815604805946
-5.2557225227356	-7.7157244682312	-7.22292280197144	-0.0704910531640053	0.299916803836823	0.0641629472374916
-5.25011682510376	-7.72101593017578	-7.21953201293945	-0.07054553180933	0.299910992383957	0.0639177113771439
-5.25497674942017	-7.7219877243042	-7.23097562789917	-0.0706254839897156	0.299987554550171	0.0638721361756325
-5.25565147399902	-7.72356843948364	-7.23548984527588	-0.0706238150596619	0.300088435411453	0.0636416897177696
-5.25981712341309	-7.72368812561035	-7.2497353553772	-0.0707506537437439	0.300076872110367	0.0635791644454002
-5.25931453704834	-7.72498846054077	-7.2291784286499	-0.070707879960537	0.300123333930969	0.0634326487779617
-5.26102447509766	-7.72938871383667	-7.25125074386597	-0.0707993805408478	0.300178319215775	0.0632529705762863
-5.26220083236694	-7.72682905197144	-7.24099922180176	-0.0708053559064865	0.300282835960388	0.0630713328719139
-5.27296113967896	-7.72747755050659	-7.25149965286255	-0.0708897858858109	0.300342977046967	0.0630342736840248
-5.26936817169189	-7.73379039764404	-7.25019502639771	-0.0709944516420364	0.300295650959015	0.0627662986516953
-5.27448320388794	-7.73158836364746	-7.25484418869019	-0.0709772109985352	0.300354897975922	0.0627898350358009
-5.27413988113403	-7.731369972229	-7.26131534576416	-0.0709628984332085	0.300444930791855	0.0625805556774139
-5.28006458282471	-7.73255586624146	-7.27077198028564	-0.0710579380393028	0.300439745187759	0.0625706166028976
-5.28094005584717	-7.73634481430054	-7.25646305084229	-0.0710799396038055	0.300533086061478	0.0624583996832371
-5.28107643127441	-7.73601770401001	-7.27691555023193	-0.0711243227124214	0.300535380840302	0.0623288750648499
-5.28169775009155	-7.73453617095947	-7.26609563827515	-0.0711936131119728	0.300595879554749	0.062214121222496
-5.28968858718872	-7.73524045944214	-7.28157043457031	-0.0712704956531525	0.300662606954575	0.0621668957173824
-5.28345918655396	-7.73908424377441	-7.27723264694214	-0.0712627619504929	0.300665110349655	0.0618930719792843
-5.28746318817139	-7.73715448379517	-7.28032445907593	-0.0713179558515549	0.3007632791996	0.0619193352758884
-5.28334188461304	-7.7354564666748	-7.28517627716064	-0.0713389813899994	0.30070024728775	0.0616962648928165
-5.28417825698853	-7.73722267150879	-7.2927713394165	-0.0714769512414932	0.300760120153427	0.0616437010467052
-5.28290939331055	-7.73875570297241	-7.27670049667358	-0.0714079067111015	0.300786554813385	0.0615281499922276
-5.27949094772339	-7.73387336730957	-7.29141664505005	-0.071548767387867	0.30087023973465	0.0613924898207188
-5.2767448425293	-7.73450136184692	-7.28312253952026	-0.0715206265449524	0.300800204277039	0.0612330809235573
-5.27847719192505	-7.73504590988159	-7.28732013702393	-0.0715530887246132	0.300797462463379	0.0612488687038422
-5.26895952224731	-7.73289251327515	-7.28086996078491	-0.0716265067458153	0.300775706768036	0.0610222071409225
-5.26846837997437	-7.73332166671753	-7.28751802444458	-0.0716145038604736	0.300864726305008	0.0610034242272377
-5.26180076599121	-7.72989368438721	-7.28442430496216	-0.0716632008552551	0.300753891468048	0.0608455426990986
-5.25961256027222	-7.72739267349243	-7.2866678237915	-0.0716629773378372	0.300765573978424	0.0608194954693317
-5.2540020942688	-7.72965812683105	-7.26940441131592	-0.0716939345002174	0.300779551267624	0.0607740134000778
-5.24884653091431	-7.72255420684814	-7.2834300994873	-0.0716855004429817	0.300789147615433	0.0606696866452694
-5.24548292160034	-7.72212266921997	-7.27609252929688	-0.0717436447739601	0.300798714160919	0.0605521388351917
-5.24254846572876	-7.72464227676392	-7.28095769882202	-0.0717489719390869	0.300763607025146	0.0605936348438263
-5.23248958587646	-7.71872758865356	-7.27866983413696	-0.0717931911349297	0.300778418779373	0.0603630840778351
-5.22904968261719	-7.72230243682861	-7.28113269805908	-0.0717538669705391	0.300925821065903	0.0604395940899849
-5.22198581695557	-7.71532249450684	-7.28666019439697	-0.07174251973629	0.300727486610413	0.0603391528129578
-5.21864557266235	-7.71555471420288	-7.2766547203064	-0.0717759057879448	0.300690978765488	0.0603151395916939
-5.21087074279785	-7.7140007019043	-7.26244306564331	-0.071796290576458	0.300757646560669	0.0603010281920433
-5.20776891708374	-7.70897579193115	-7.26807641983032	-0.0717309862375259	0.300746142864227	0.0602247938513756
-5.19874572753906	-7.7091269493103	-7.26521921157837	-0.0717851221561432	0.300740122795105	0.0601759627461433
-5.19770908355713	-7.70820760726929	-7.26582098007202	-0.0717980563640594	0.300683408975601	0.0602336451411247
-5.18726015090942	-7.70466709136963	-7.26072645187378	-0.0717268884181976	0.300690293312073	0.0600706785917282
-5.18565273284912	-7.70421457290649	-7.26017665863037	-0.0717283114790916	0.300796002149582	0.0601765289902687
-5.17569017410278	-7.69944477081299	-7.266921043396	-0.0717307105660439	0.300675839185715	0.0601092651486397
-5.17434120178223	-7.6958646774292	-7.26456451416016	-0.0718272402882576	0.300622344017029	0.0601196438074112
-5.1697211265564	-7.69687080383301	-7.24191331863403	-0.0717471688985825	0.300710290670395	0.0601760894060135
-5.15946435928345	-7.69256162643433	-7.26018238067627	-0.0717127099633217	0.300666719675064	0.0601430609822273
-5.15266704559326	-7.69155883789063	-7.24978113174438	-0.0716978907585144	0.300634682178497	0.0601811371743679
-5.15683317184448	-7.68966197967529	-7.25393629074097	-0.0717678964138031	0.300662845373154	0.060207337141037
-5.14447164535522	-7.69076824188232	-7.24937582015991	-0.0717346742749214	0.300628572702408	0.0600700788199902
-5.14540147781372	-7.68878841400146	-7.2554612159729	-0.0717263743281364	0.300721108913422	0.060174610465765
-5.14116907119751	-7.6827917098999	-7.25814199447632	-0.0716706290841103	0.300586879253387	0.0601029023528099
-5.1369891166687	-7.68668127059937	-7.2536826133728	-0.0717578455805779	0.3006372153759	0.0601705014705658
-5.13494443893433	-7.68413972854614	-7.2416410446167	-0.0717092752456665	0.300696313381195	0.0601303912699223
-5.12912845611572	-7.67928075790405	-7.25441598892212	-0.0717277899384499	0.300681799650192	0.0601315647363663
-5.12326383590698	-7.6797833442688	-7.24494218826294	-0.071727991104126	0.300709277391434	0.0600638538599014
-5.12752437591553	-7.67761754989624	-7.25086116790771	-0.0717599093914032	0.300733417272568	0.0600777380168438
-5.12174606323242	-7.68153524398804	-7.25202369689941	-0.0717946514487267	0.300847053527832	0.0599721856415272
-5.12085914611816	-7.6767783164978	-7.25062894821167	-0.0717489048838615	0.300640225410461	0.0600288584828377
-5.11436748504639	-7.67913675308228	-7.24697828292847	-0.0719008147716522	0.300807148218155	0.0599484443664551
-5.11303997039795	-7.67024803161621	-7.25940847396851	-0.0718187019228935	0.300762265920639	0.0599634237587452
-5.10985231399536	-7.66838693618774	-7.24193334579468	-0.0718313232064247	0.300714254379272	0.0599675588309765
-5.10463571548462	-7.67325353622437	-7.25603580474854	-0.0718599557876587	0.300695538520813	0.0599565729498863
-5.1059741973877	-7.67256307601929	-7.24574661254883	-0.071929007768631	0.300672799348831	0.0599223524332047
-5.10592889785767	-7.66893768310547	-7.25206708908081	-0.0719652995467186	0.300773590803146	0.059842724353075
-5.10460567474365	-7.67017316818237	-7.25909376144409	-0.0719969421625137	0.300777465105057	0.0598432458937168
-5.10359334945679	-7.66827344894409	-7.25796985626221	-0.0719555839896202	0.300613462924957	0.0598063692450523
-5.10527896881104	-7.67339420318604	-7.25301218032837	-0.0720844343304634	0.300742477178574	0.0598072186112404
-5.10258960723877	-7.66985130310059	-7.26558542251587	-0.0720788612961769	0.300772100687027	0.0597568675875664
-5.10219097137451	-7.66627597808838	-7.24771785736084	-0.0720531195402145	0.300685197114944	0.0597581900656223
-5.10375642776489	-7.67350721359253	-7.2627272605896	-0.0720762684941292	0.300686299800873	0.0597675330936909
-5.10035419464111	-7.67061901092529	-7.25518369674683	-0.0721393972635269	0.300724148750305	0.0596705749630928
-5.11056327819824	-7.67091417312622	-7.25986671447754	-0.0721854344010353	0.30081233382225	0.0596989504992962
-5.10551977157593	-7.67683887481689	-7.26008701324463	-0.072135403752327	0.300758063793182	0.0595378167927265
-5.11005115509033	-7.67469215393066	-7.27088356018066	-0.0721148476004601	0.300775080919266	0.0596209652721882
-5.11096286773682	-7.68241786956787	-7.27119445800781	-0.0722655653953552	0.300939440727234	0.0594687908887863
-5.11531496047974	-7.67935657501221	-7.28108930587769	-0.0722225159406662	0.300956577062607	0.0594488307833672
-5.11914205551147	-7.68167161941528	-7.2720799446106	-0.0721640959382057	0.301022946834564	0.0594223700463772
-5.11832857131958	-7.68516159057617	-7.28723526000977	-0.0722229331731796	0.300989806652069	0.0593749545514584
-5.12429857254028	-7.68556976318359	-7.28019952774048	-0.0723000466823578	0.301028370857239	0.0592252798378468
-5.13224601745605	-7.68710088729858	-7.2951602935791	-0.07234837859869	0.301208168268204	0.0592389665544033
-5.12663888931274	-7.69215393066406	-7.29112100601196	-0.0723278149962425	0.30118054151535	0.0590572953224182
-5.1332311630249	-7.69054317474365	-7.30293607711792	-0.0723759084939957	0.301123738288879	0.0591146685183048
-5.13539552688599	-7.69061994552612	-7.29966115951538	-0.0724202767014503	0.301245272159576	0.0589237734675407
-5.13961887359619	-7.69044589996338	-7.31108093261719	-0.0724293515086174	0.301291942596436	0.0589742846786976
-5.14107799530029	-7.69032144546509	-7.29766130447388	-0.0724189579486847	0.301230818033218	0.0589280761778355
-5.14363670349121	-7.69264698028564	-7.30976581573486	-0.0724182575941086	0.30126678943634	0.0589345097541809
-5.14278030395508	-7.69065713882446	-7.30210638046265	-0.0725307464599609	0.301305055618286	0.0588543191552162
-5.15070104598999	-7.68930816650391	-7.31035566329956	-0.0725413113832474	0.301356285810471	0.0588479451835155
-5.14278125762939	-7.69063091278076	-7.30949020385742	-0.0725431367754936	0.301286697387695	0.058761365711689
-5.14631795883179	-7.68643426895142	-7.31164264678955	-0.0724752247333527	0.301257938146591	0.0588225424289703
-5.14544439315796	-7.68770265579224	-7.30908536911011	-0.0725787952542305	0.301384150981903	0.0587168261408806
-5.1448130607605	-7.68374538421631	-7.32390451431274	-0.0725294351577759	0.301386207342148	0.0587682314217091
-5.14622592926025	-7.68305969238281	-7.30207586288452	-0.072531633079052	0.301393449306488	0.0587642565369606
-5.1409158706665	-7.68468952178955	-7.3194375038147	-0.0725513622164726	0.301338106393814	0.0587686076760292
-5.14018106460571	-7.68411827087402	-7.30618000030518	-0.0725983902812004	0.301410645246506	0.0587366782128811
-5.14877271652222	-7.68092775344849	-7.32114028930664	-0.0725805833935738	0.30148920416832	0.0587009117007256
-5.13922834396362	-7.68504238128662	-7.30980491638184	-0.0725774541497231	0.301421284675598	0.05858538672328
-5.14458513259888	-7.68225240707397	-7.31684017181396	-0.0725866630673409	0.301505774259567	0.0587380677461624
-5.14139318466187	-7.6755576133728	-7.32357168197632	-0.0724933445453644	0.30143803358078	0.0586913041770458
-5.14335536956787	-7.67871952056885	-7.31569862365723	-0.0726063102483749	0.301437079906464	0.058855228126049
-5.13886976242065	-7.67783832550049	-7.31093406677246	-0.0726518109440804	0.301420748233795	0.0589343272149563
-5.13973712921143	-7.67416620254517	-7.30553483963013	-0.0725763440132141	0.301364153623581	0.0589058473706245
-5.13849544525146	-7.67530393600464	-7.31540584564209	-0.0726488009095192	0.301294922828674	0.0590108521282673
-5.1325044631958	-7.67261266708374	-7.30180978775024	-0.0726731792092323	0.301236838102341	0.0590290911495686
-5.13694906234741	-7.66731357574463	-7.3095703125	-0.0727083906531334	0.301248639822006	0.0591529197990894
-5.13219881057739	-7.6756854057312	-7.30782890319824	-0.0726882293820381	0.301108747720718	0.0591465383768082
-5.13549280166626	-7.6666374206543	-7.30326366424561	-0.0726489573717117	0.301171660423279	0.0593123771250248
-5.12670373916626	-7.66639137268066	-7.29740905761719	-0.0726016908884048	0.301033586263657	0.0593566596508026
-5.12607860565186	-7.6597318649292	-7.30995750427246	-0.0726770684123039	0.300984501838684	0.0594724416732788
-5.12740039825439	-7.66290903091431	-7.28598642349243	-0.0726625323295593	0.300940543413162	0.0596061311662197
-5.12612295150757	-7.66239833831787	-7.29425287246704	-0.0726472139358521	0.300924450159073	0.0597027912735939
-5.12444639205933	-7.66142845153809	-7.28166723251343	-0.0725740194320679	0.300750195980072	0.059780802577734
-5.12619209289551	-7.65738773345947	-7.29184579849243	-0.0726243704557419	0.30083641409874	0.0598431155085564
-5.1277551651001	-7.66714954376221	-7.28422880172729	-0.0726821646094322	0.300781220197678	0.0599305294454098
-5.12559509277344	-7.6580548286438	-7.28613185882568	-0.0725313797593117	0.300685852766037	0.060047060251236
-5.12721061706543	-7.6629376411438	-7.28516960144043	-0.0725675672292709	0.300573110580444	0.0602078661322594
-5.12946939468384	-7.66551208496094	-7.27067232131958	-0.072525292634964	0.300571888685226	0.0603058785200119
-5.13199090957642	-7.66249990463257	-7.27517890930176	-0.0725310519337654	0.300461947917938	0.0603218041360378
-5.13061141967773	-7.66780424118042	-7.26629734039307	-0.0724529176950455	0.300388395786285	0.0604144185781479
-5.14157676696777	-7.66910123825073	-7.26952219009399	-0.0724690407514572	0.300404220819473	0.0605899095535278
-5.13691568374634	-7.67360973358154	-7.26627635955811	-0.0724282711744308	0.300245463848114	0.0604880377650261
-5.14529228210449	-7.67495012283325	-7.26369047164917	-0.07241490483284	0.300257176160812	0.0607398562133312
-5.15000343322754	-7.67387247085571	-7.26575803756714	-0.0723078027367592	0.300030261278152	0.0606968849897385
-5.15550661087036	-7.68364477157593	-7.25625562667847	-0.0723505690693855	0.29992949962616	0.0608962252736092
-5.15887594223022	-7.68801736831665	-7.24696254730225	-0.0723670274019241	0.300044417381287	0.0610125549137592
-5.16673612594604	-7.68694257736206	-7.24788522720337	-0.0722739696502686	0.299855172634125	0.0609799847006798
-5.17051315307617	-7.69714498519897	-7.25313425064087	-0.0722476691007614	0.29982140660286	0.0610685124993324
-5.17233991622925	-7.70340633392334	-7.24330902099609	-0.0722702592611313	0.299639523029327	0.0611281096935272
-5.18062686920166	-7.70521068572998	-7.24650621414185	-0.072175569832325	0.299605548381805	0.0610906407237053
-5.18922996520996	-7.71734046936035	-7.24204683303833	-0.0721834301948547	0.299692749977112	0.0611219704151154
-5.19396162033081	-7.71710443496704	-7.24962282180786	-0.071992427110672	0.299540042877197	0.0611559525132179
-5.20016050338745	-7.72989273071289	-7.23945188522339	-0.0720588713884354	0.2994364798069	0.0611388497054577
-5.20909214019775	-7.73317241668701	-7.24763536453247	-0.0721117630600929	0.299489259719849	0.0612493455410004
-5.21715068817139	-7.73791980743408	-7.22961473464966	-0.0719898045063019	0.299327373504639	0.0612398646771908
-5.22696685791016	-7.74914216995239	-7.24511814117432	-0.0719521045684814	0.299394845962524	0.0612524971365929
-5.2320613861084	-7.75500917434692	-7.23483991622925	-0.0718199834227562	0.299320042133331	0.061222318559885
-5.24056673049927	-7.75925159454346	-7.24347066879272	-0.071967177093029	0.299352169036865	0.061245996505022
-5.25038528442383	-7.77298831939697	-7.23911619186401	-0.0718909576535225	0.29929718375206	0.0612367540597916
-5.26389598846436	-7.77381801605225	-7.24688720703125	-0.0717086344957352	0.299296617507935	0.0613160729408264
-5.26336860656738	-7.78518056869507	-7.24732828140259	-0.0717770531773567	0.299273043870926	0.0612783990800381
-5.27616310119629	-7.78716659545898	-7.25535821914673	-0.0717991441488266	0.299212664365768	0.0613533109426498
-5.28718328475952	-7.79553174972534	-7.24183511734009	-0.0716960653662682	0.299176961183548	0.0613966546952724
-5.29533720016479	-7.80301523208618	-7.26076173782349	-0.0717609599232674	0.299283146858215	0.0614033006131649
-5.2980694770813	-7.8047308921814	-7.24303197860718	-0.0716862604022026	0.299168825149536	0.0613948181271553
-5.30931568145752	-7.8034200668335	-7.25215864181519	-0.0716798529028893	0.299273729324341	0.0615068189799786
-5.3149528503418	-7.81734323501587	-7.25185585021973	-0.0717340633273125	0.299128383398056	0.0614740252494812
-5.32106399536133	-7.81594800949097	-7.24454641342163	-0.0717663392424583	0.29921817779541	0.0615896247327328
-5.3219313621521	-7.81831502914429	-7.25224733352661	-0.0717478320002556	0.299149453639984	0.0615702234208584
-5.32929086685181	-7.81756448745728	-7.25785779953003	-0.0716711208224297	0.299004316329956	0.061707079410553
-5.32966470718384	-7.82071447372437	-7.24439334869385	-0.0717010274529457	0.299125969409943	0.0617784336209297
-5.33305501937866	-7.81835031509399	-7.24335479736328	-0.0717009305953979	0.298997431993485	0.0617674104869366
-5.3381028175354	-7.81869506835938	-7.25022459030151	-0.0717158690094948	0.299096047878265	0.0618357919156551
-5.33888339996338	-7.82130146026611	-7.24503707885742	-0.0716523304581642	0.298979341983795	0.0618920885026455
-5.33292627334595	-7.81581926345825	-7.24696493148804	-0.0716834142804146	0.298978716135025	0.0618419237434864
-5.33454179763794	-7.82445383071899	-7.24465799331665	-0.0717380866408348	0.298975199460983	0.061970267444849
-5.33826923370361	-7.81630182266235	-7.25108861923218	-0.071715459227562	0.298956453800201	0.062051348388195
-5.33484411239624	-7.81810855865479	-7.24462270736694	-0.0716219693422318	0.298883855342865	0.0621770136058331
-5.33401775360107	-7.81555271148682	-7.23753643035889	-0.0717393159866333	0.298966348171234	0.0623197481036186
-5.3338041305542	-7.81375789642334	-7.22903203964233	-0.0716761499643326	0.298778027296066	0.0623763166368008
-5.33557271957397	-7.81442451477051	-7.23623037338257	-0.0717150494456291	0.298872232437134	0.0625378042459488
-5.32759475708008	-7.81481266021729	-7.22676753997803	-0.0716792345046997	0.298732310533524	0.0627046599984169
-5.32505798339844	-7.80228900909424	-7.23129081726074	-0.0716425254940987	0.298767149448395	0.0627343952655792
-5.322105884552	-7.80802965164185	-7.22569227218628	-0.0716519430279732	0.298639506101608	0.0628969594836235
-5.32276821136475	-7.79808616638184	-7.22927713394165	-0.071693941950798	0.29864427447319	0.0630417466163635
-5.3170428276062	-7.79896450042725	-7.21923637390137	-0.0716056525707245	0.298556625843048	0.0631532669067383
-5.31171321868896	-7.79211521148682	-7.21403503417969	-0.0716159343719482	0.298639506101608	0.063343420624733
-5.30416631698608	-7.78338670730591	-7.21237421035767	-0.0715335384011269	0.29848113656044	0.0634178295731544
-5.3038182258606	-7.78190469741821	-7.21788024902344	-0.0716530829668045	0.298547774553299	0.0635667368769646
-5.29728078842163	-7.77943134307861	-7.20813989639282	-0.0715369954705238	0.298380523920059	0.0636966153979301
-5.28848600387573	-7.76428699493408	-7.20796728134155	-0.0715047419071198	0.298549652099609	0.0638001933693886
-5.28259468078613	-7.76798486709595	-7.20164489746094	-0.0715042725205421	0.298380166292191	0.0639323890209198
-5.27889585494995	-7.75555086135864	-7.19725751876831	-0.0714733600616455	0.298330277204514	0.0640925839543343
-5.26716899871826	-7.75979471206665	-7.18866157531738	-0.0714860782027245	0.298307865858078	0.0641860440373421
-5.26646852493286	-7.74746370315552	-7.19061422348022	-0.0714488327503204	0.298369556665421	0.0643636509776115
-5.26192712783813	-7.74371290206909	-7.17505216598511	-0.0713766887784004	0.29818868637085	0.0644962787628174
-5.25720119476318	-7.74192523956299	-7.17822360992432	-0.0714514628052711	0.298242956399918	0.0645460784435272
-5.25343036651611	-7.73915004730225	-7.16743469238281	-0.0712684392929077	0.298077583312988	0.0646776482462883
-5.2436785697937	-7.72693061828613	-7.16751194000244	-0.0712765753269196	0.298129618167877	0.0647120922803879
-5.24089622497559	-7.73744630813599	-7.16160249710083	-0.0713178738951683	0.297968447208405	0.0648664906620979
-5.24237537384033	-7.73085641860962	-7.16207218170166	-0.0712068229913712	0.297921001911163	0.06499283015728
-5.24000597000122	-7.73281717300415	-7.15705585479736	-0.0711840093135834	0.297854214906693	0.065092496573925
-5.23657512664795	-7.72494411468506	-7.15804052352905	-0.0711356773972511	0.297817945480347	0.0651771873235703
-5.23707103729248	-7.72633647918701	-7.13533973693848	-0.0711532011628151	0.297645747661591	0.0653527155518532
-5.23209095001221	-7.73019409179688	-7.14624834060669	-0.0710748806595802	0.297590345144272	0.06541807949543
-5.23087215423584	-7.72801637649536	-7.12695550918579	-0.0710260346531868	0.297520786523819	0.0655348971486092
-5.23233222961426	-7.72013902664185	-7.13503932952881	-0.070915050804615	0.297541677951813	0.0655691400170326
-5.22803354263306	-7.73171949386597	-7.12847423553467	-0.0709062963724136	0.297442942857742	0.0655915886163712
-5.23073959350586	-7.7264142036438	-7.12541103363037	-0.0708161145448685	0.297321945428848	0.0657690390944481
-5.22778654098511	-7.73117303848267	-7.11951017379761	-0.0708734020590782	0.297264754772186	0.0658030807971954
-5.2264666557312	-7.72469806671143	-7.11860084533691	-0.0707312002778053	0.297232627868652	0.0658818110823631
-5.2276873588562	-7.72735738754272	-7.10419750213623	-0.0706581920385361	0.297057390213013	0.0659630969166756
-5.22759056091309	-7.72985744476318	-7.11020135879517	-0.0707355216145515	0.29708269238472	0.0660313665866852
-5.22557926177979	-7.73250150680542	-7.09740257263184	-0.070624403655529	0.296906650066376	0.0660879909992218
-5.22763776779175	-7.7226300239563	-7.10042667388916	-0.0705974325537682	0.296915858983994	0.0660287663340569
-5.22675561904907	-7.73252820968628	-7.09246873855591	-0.0705678090453148	0.296769976615906	0.0661437436938286
-5.22986793518066	-7.73000335693359	-7.09164714813232	-0.0705398693680763	0.296700268983841	0.066146120429039
-5.23044633865356	-7.73409986495972	-7.08438491821289	-0.070482037961483	0.296582937240601	0.0661305114626884
-5.22851753234863	-7.73159074783325	-7.08009386062622	-0.0705367922782898	0.296650171279907	0.0661479979753494
-5.22827196121216	-7.73335409164429	-7.0712718963623	-0.0704013779759407	0.296367764472961	0.0661300048232079
-5.2318263053894	-7.7366418838501	-7.07587194442749	-0.0705168023705482	0.296497255563736	0.0660308375954628
-5.22999382019043	-7.7394905090332	-7.06705951690674	-0.0703829750418663	0.296330630779266	0.0659904181957245
-5.22914886474609	-7.73353147506714	-7.07034015655518	-0.0704343020915985	0.296337008476257	0.0658201575279236
-5.22771644592285	-7.74260473251343	-7.06183004379272	-0.0705081149935722	0.29620423913002	0.0658084750175476
-5.23123073577881	-7.73873138427734	-7.06954288482666	-0.0704277977347374	0.296181052923203	0.0657030716538429
-5.2301926612854	-7.74057769775391	-7.06726837158203	-0.0704257115721703	0.296062469482422	0.0656436756253242
-5.22769594192505	-7.74625492095947	-7.05075883865356	-0.0705224871635437	0.296025514602661	0.0655587688088417
-5.22882127761841	-7.74532508850098	-7.05770063400269	-0.0704965069890022	0.295973986387253	0.065338984131813
-5.23212194442749	-7.74614286422729	-7.05270957946777	-0.0705557987093925	0.296111613512039	0.0652867779135704
-5.23361730575562	-7.75312471389771	-7.0599160194397	-0.070458360016346	0.295916736125946	0.0651504471898079
-5.23265171051025	-7.74794721603394	-7.05404663085938	-0.0705365166068077	0.295985788106918	0.0649024322628975
-5.23546981811523	-7.75730991363525	-7.05037641525269	-0.0706194266676903	0.295910835266113	0.0648913010954857
-5.23642063140869	-7.75433874130249	-7.06514692306519	-0.0706612840294838	0.29587534070015	0.0647226423025131
-5.23693704605103	-7.7614893913269	-7.0620265007019	-0.0706151872873306	0.29581144452095	0.0645867213606834
-5.23758411407471	-7.76086616516113	-7.05559778213501	-0.070698156952858	0.295909970998764	0.0645240843296051
-5.23781156539917	-7.7638258934021	-7.05810403823853	-0.0707693621516228	0.295781016349792	0.0643291771411896
-5.24079704284668	-7.76526308059692	-7.05376577377319	-0.0708533301949501	0.295870006084442	0.0642509460449219
-5.24474573135376	-7.76789426803589	-7.05799198150635	-0.0707628205418587	0.295839130878448	0.0641094446182251
-5.2431960105896	-7.76792478561401	-7.0607271194458	-0.0708902850747108	0.295866698026657	0.0639001056551933
-5.24605512619019	-7.77679491043091	-7.06616973876953	-0.0709228962659836	0.295904576778412	0.0638121664524078
-5.24717903137207	-7.77388668060303	-7.07857799530029	-0.0709230750799179	0.295977056026459	0.0636609494686127
-5.24541616439819	-7.77647590637207	-7.07506322860718	-0.0709909871220589	0.295974373817444	0.0634999871253967
-5.24671745300293	-7.77907800674438	-7.06830453872681	-0.0710295140743256	0.296041756868362	0.0635136291384697
-5.24640941619873	-7.77921867370605	-7.08232307434082	-0.0710973963141441	0.295953243970871	0.0633909776806831
-5.24356412887573	-7.7778468132019	-7.07125377655029	-0.071050651371479	0.296072006225586	0.0632416605949402
-5.2445068359375	-7.77620458602905	-7.0854320526123	-0.0711149126291275	0.296099245548248	0.0631602182984352
-5.23894309997559	-7.77612209320068	-7.07716035842896	-0.0711512938141823	0.296014547348022	0.0629820972681046
-5.2391505241394	-7.77615022659302	-7.07711410522461	-0.0711862146854401	0.296178251504898	0.062969021499157
-5.23306131362915	-7.77088451385498	-7.08492803573608	-0.0712185725569725	0.296123534440994	0.0628359913825989
-5.2304425239563	-7.76864194869995	-7.08939027786255	-0.0712110996246338	0.296129912137985	0.0627544894814491
-5.22812557220459	-7.76788902282715	-7.07116889953613	-0.0713004469871521	0.296198189258575	0.0627482682466507
-5.22226715087891	-7.76514291763306	-7.08068418502808	-0.0713774636387825	0.296162158250809	0.0625520870089531
-5.22035455703735	-7.76157236099243	-7.07879877090454	-0.0713935494422913	0.296313732862473	0.062557764351368
-5.2154393196106	-7.76181745529175	-7.08063220977783	-0.0714148506522179	0.296198427677155	0.0625136643648148
-5.20956420898438	-7.75368690490723	-7.080078125	-0.0715327709913254	0.296204328536987	0.0623722113668919
-5.20738792419434	-7.7552490234375	-7.08302068710327	-0.0715002343058586	0.296334445476532	0.0624181888997555
-5.2045521736145	-7.7539701461792	-7.09020948410034	-0.0715221390128136	0.296312868595123	0.0623538419604301
-5.19974279403687	-7.74689769744873	-7.09101486206055	-0.0715102553367615	0.296348661184311	0.0623795799911022
-5.19900751113892	-7.74941492080688	-7.07592391967773	-0.0715063512325287	0.296403646469116	0.062436930835247
-5.1971492767334	-7.74664497375488	-7.0945405960083	-0.0716112777590752	0.296464174985886	0.0624126233160496
-5.18967580795288	-7.74311017990112	-7.0845832824707	-0.0715469568967819	0.296418398618698	0.062347125262022
-5.19227647781372	-7.73395729064941	-7.09567880630493	-0.0716029405593872	0.296560555696487	0.0624124854803085
-5.18631458282471	-7.74090099334717	-7.09067964553833	-0.0716680213809013	0.296541094779968	0.0624006129801273
-5.18399572372437	-7.732581615448	-7.09334564208984	-0.0716052278876305	0.296612054109573	0.0624981410801411
-5.17518138885498	-7.73129987716675	-7.09470987319946	-0.0716933384537697	0.296553581953049	0.0624970979988575
-5.17484045028687	-7.72240543365479	-7.09939432144165	-0.0717708617448807	0.296741813421249	0.0625626966357231
-5.17181539535522	-7.72052192687988	-7.08747100830078	-0.0716545954346657	0.296710580587387	0.0626612603664398
-5.16785621643066	-7.71869087219238	-7.10368061065674	-0.0717313587665558	0.296736776828766	0.0627129301428795
-5.1615514755249	-7.71672677993774	-7.08710336685181	-0.0717116519808769	0.29675218462944	0.0627348721027374
-5.1633882522583	-7.70566177368164	-7.1017599105835	-0.0717274695634842	0.296912729740143	0.062749981880188
-5.15660667419434	-7.71418190002441	-7.09304714202881	-0.071797326207161	0.296783328056335	0.0627985149621964
-5.15998363494873	-7.7030873298645	-7.10268449783325	-0.0717011317610741	0.296882450580597	0.0629616677761078
-5.14923191070557	-7.70436525344849	-7.09762573242188	-0.0717435479164124	0.296874046325684	0.0629740804433823
-5.15073299407959	-7.69519901275635	-7.10333395004272	-0.0717899352312088	0.296939074993134	0.0630985796451569
-5.15054559707642	-7.69615125656128	-7.0929970741272	-0.071727491915226	0.29690608382225	0.063188448548317
-5.14634084701538	-7.69567728042603	-7.10808801651001	-0.0717566311359406	0.296944379806519	0.0632954016327858
-5.14259386062622	-7.69168996810913	-7.09842348098755	-0.071672648191452	0.296943485736847	0.0633105635643005
-5.14195203781128	-7.68259525299072	-7.10246467590332	-0.0717695951461792	0.297010630369186	0.0633866041898727
-5.14032030105591	-7.69051074981689	-7.09632444381714	-0.0717491954565048	0.296991944313049	0.0634303912520409
-5.13940238952637	-7.6833028793335	-7.10991287231445	-0.0716698616743088	0.296992212533951	0.0635088533163071
-5.13458442687988	-7.68669414520264	-7.10643291473389	-0.0717912241816521	0.296958297491074	0.0634819567203522
-5.13702535629272	-7.67955780029297	-7.10726404190063	-0.0718030482530594	0.297035306692123	0.0635556653141975
-5.13446521759033	-7.68163013458252	-7.09418964385986	-0.071713998913765	0.296958208084106	0.0636446848511696
-5.13720417022705	-7.68109607696533	-7.10651302337646	-0.0717644765973091	0.296968936920166	0.0636542811989784
-5.13271808624268	-7.68056344985962	-7.08996725082397	-0.0717041715979576	0.297097057104111	0.0636212751269341
-5.13435459136963	-7.67702484130859	-7.10571765899658	-0.07174963504076	0.297002017498016	0.0637004002928734
-5.12872648239136	-7.68114900588989	-7.09977102279663	-0.0718143880367279	0.296929836273193	0.0636366978287697
-5.1324143409729	-7.677086353302	-7.10241270065308	-0.0718393623828888	0.297030210494995	0.0637324154376984
-5.1265435218811	-7.67431688308716	-7.10140609741211	-0.071799524128437	0.296957820653915	0.063653290271759
-5.12860107421875	-7.67080545425415	-7.10952281951904	-0.071827657520771	0.29692605137825	0.0636745542287827
-5.12915277481079	-7.67329978942871	-7.08355283737183	-0.071773461997509	0.296861678361893	0.0637461170554161
-5.12849044799805	-7.67850351333618	-7.10269451141357	-0.071897029876709	0.296896904706955	0.063680924475193
-5.12404298782349	-7.67549324035645	-7.08962726593018	-0.0718493461608887	0.296867668628693	0.0636525675654411
-5.12951135635376	-7.6741681098938	-7.09880352020264	-0.0718917548656464	0.296887427568436	0.0635973587632179
-5.13035440444946	-7.6837854385376	-7.10025787353516	-0.0719195678830147	0.296799898147583	0.0634796842932701
-5.13337135314941	-7.67959690093994	-7.10410690307617	-0.0719137340784073	0.296849250793457	0.063504584133625
-5.12865161895752	-7.68305397033691	-7.09827280044556	-0.0719599574804306	0.296806484460831	0.0633574873209
-5.13249063491821	-7.68272972106934	-7.1049690246582	-0.0720604807138443	0.296880185604095	0.0633604228496552
-5.13278198242188	-7.68702030181885	-7.08904075622559	-0.071971021592617	0.296777993440628	0.0632791891694069
-5.13972139358521	-7.68803739547729	-7.10984039306641	-0.072044312953949	0.296915620565414	0.0632507354021072
-5.1384449005127	-7.69343662261963	-7.1017918586731	-0.0720463395118713	0.296726733446121	0.063150517642498
-5.14348840713501	-7.68900156021118	-7.10605239868164	-0.0721157565712929	0.296884119510651	0.0630999505519867
-5.14507102966309	-7.70099830627441	-7.1113920211792	-0.0721867382526398	0.296869099140167	0.0630466565489769
-5.14764738082886	-7.69619703292847	-7.12178754806519	-0.0720980986952782	0.296861410140991	0.0630463287234306
-5.14828586578369	-7.70355176925659	-7.11310243606567	-0.0721941217780113	0.296934843063354	0.0629609599709511
-5.15035820007324	-7.70332765579224	-7.1200098991394	-0.0722926259040833	0.296986639499664	0.0629888325929642
-5.15325784683228	-7.70127439498901	-7.11245441436768	-0.0722256824374199	0.296968787908554	0.0629169568419456
-5.1784987449646	-7.71618556976318	-7.14183044433594	-0.072308175265789	0.297265410423279	0.0626176297664642
-5.18574666976929	-7.71684789657593	-7.14440488815308	-0.0721031352877617	0.297324299812317	0.0628260001540184
-5.18703460693359	-7.7236123085022	-7.14583158493042	-0.0723681375384331	0.297276377677917	0.0627690181136131
-5.16407489776611	-7.72345113754272	-7.1365647315979	-0.0724684968590736	0.297072738409042	0.0626978948712349
-5.14285469055176	-7.69450378417969	-7.1217303276062	-0.0725278183817863	0.297034054994583	0.0626801326870918
-5.13637590408325	-7.69893550872803	-7.12165689468384	-0.0726558268070221	0.296904742717743	0.0625071674585342
-5.13303565979004	-7.700758934021	-7.12163305282593	-0.0725599899888039	0.297041982412338	0.06275325268507
-5.13367223739624	-7.70141124725342	-7.14100074768066	-0.0724629387259483	0.297090023756027	0.0627075806260109
-5.14098119735718	-7.70936679840088	-7.16132211685181	-0.0724053010344505	0.297500550746918	0.0626687183976173
-5.14309167861938	-7.70524406433105	-7.16563367843628	-0.0724975019693375	0.297939240932465	0.0627211108803749
-5.1477518081665	-7.69730997085571	-7.17169857025146	-0.0726134181022644	0.298221856355667	0.0626008063554764
-5.14743947982788	-7.69956493377686	-7.17530632019043	-0.0726552978157997	0.29821303486824	0.0627395436167717
-5.14715766906738	-7.68815755844116	-7.17942237854004	-0.0726067572832108	0.298149555921555	0.062904492020607
-5.13735580444336	-7.68973779678345	-7.17931747436523	-0.0727292150259018	0.29816061258316	0.0629887580871582
-5.13708019256592	-7.68335103988647	-7.19150114059448	-0.0728073194622993	0.298361837863922	0.0631787925958633
-5.13497829437256	-7.68258476257324	-7.17891979217529	-0.0727532878518105	0.298482269048691	0.063198946416378
-5.13252258300781	-7.68181419372559	-7.20750999450684	-0.0727943256497383	0.298770278692245	0.0632299035787582
-5.12559604644775	-7.68036651611328	-7.20510244369507	-0.0728029310703278	0.298865675926209	0.063179686665535
-5.132155418396	-7.67179775238037	-7.22030448913574	-0.0729038789868355	0.299033224582672	0.0631238147616386
-5.12964725494385	-7.67448043823242	-7.23040008544922	-0.0728347897529602	0.29911807179451	0.0631185173988342
-5.12825441360474	-7.66123294830322	-7.23898983001709	-0.0728236138820648	0.299221873283386	0.0632861629128456
-5.11805486679077	-7.65844440460205	-7.23199462890625	-0.0730064436793327	0.299329280853271	0.0632451474666595
-5.11696100234985	-7.64733028411865	-7.24665927886963	-0.0730840191245079	0.299574434757233	0.0634026229381561
-5.11636972427368	-7.64381837844849	-7.22430515289307	-0.0730650871992111	0.299638479948044	0.0635443776845932
-5.11402130126953	-7.63977766036987	-7.2525053024292	-0.0730447545647621	0.299878090620041	0.0636386200785637
-5.10842084884644	-7.63651752471924	-7.24560356140137	-0.0729866623878479	0.299855291843414	0.0636638477444649
-5.11411094665527	-7.62701463699341	-7.26489639282227	-0.0730334743857384	0.300120949745178	0.0638044103980064
-5.11160945892334	-7.63404655456543	-7.27134418487549	-0.0730678513646126	0.300288677215576	0.0638327747583389
-5.11069488525391	-7.61980772018433	-7.28139734268188	-0.0730123892426491	0.300428837537766	0.0638913661241531
-5.104088306427	-7.62075614929199	-7.28241062164307	-0.0731031745672226	0.300489604473114	0.0639249980449677
-5.10348558425903	-7.61334705352783	-7.28841972351074	-0.0731886848807335	0.300744384527206	0.0640962421894073
-5.10475635528564	-7.60449552536011	-7.28225660324097	-0.0730511993169785	0.300712049007416	0.0641014575958252
-5.10715770721436	-7.60532379150391	-7.29550313949585	-0.0730489119887352	0.300905734300613	0.06422208994627
-5.10531330108643	-7.60545253753662	-7.29199028015137	-0.0730313509702683	0.300882428884506	0.064327709376812
-5.11226034164429	-7.59897375106812	-7.30072259902954	-0.073051929473877	0.301071584224701	0.0643329694867134
-5.11331462860107	-7.60761642456055	-7.31232976913452	-0.0730709806084633	0.301196813583374	0.0644673705101013
-5.11676263809204	-7.59769010543823	-7.32000780105591	-0.0729536488652229	0.301169902086258	0.0645013675093651
-5.11698484420776	-7.60073137283325	-7.31890058517456	-0.073040597140789	0.301280647516251	0.0645816251635551
-5.11758518218994	-7.60149955749512	-7.31615686416626	-0.0730387419462204	0.301410913467407	0.0646852180361748
-5.12222337722778	-7.59399604797363	-7.31735324859619	-0.0729310065507889	0.30136451125145	0.0647194162011147
-5.1209602355957	-7.6002950668335	-7.31998205184937	-0.0728930085897446	0.301454395055771	0.0647798553109169
-5.13326215744019	-7.60130977630615	-7.32908487319946	-0.0728772208094597	0.301517814397812	0.0648810118436813
-5.1309757232666	-7.60243082046509	-7.32573747634888	-0.0729215443134308	0.301511198282242	0.0647998377680779
-5.13945198059082	-7.60407114028931	-7.32965230941772	-0.0728718563914299	0.301704227924347	0.0649794042110443
-5.13647270202637	-7.60050916671753	-7.33545732498169	-0.0728045180439949	0.301608473062515	0.064928837120533
-5.14619064331055	-7.60487508773804	-7.33917188644409	-0.0727897882461548	0.301653385162354	0.0650441497564316
-5.14679574966431	-7.60606956481934	-7.32827425003052	-0.0728323832154274	0.301683485507965	0.0651446878910065
-5.15168809890747	-7.60127687454224	-7.34010362625122	-0.0727607607841492	0.301662087440491	0.0651619136333466
-5.15337800979614	-7.60753726959229	-7.33398151397705	-0.0727243274450302	0.301703453063965	0.0651794597506523
-5.1658296585083	-7.60767030715942	-7.34539318084717	-0.072720929980278	0.301682025194168	0.0653298273682594
-5.16306114196777	-7.6113805770874	-7.3431658744812	-0.0727093890309334	0.301641017198563	0.0652207285165787
-5.16929531097412	-7.60917854309082	-7.3406548500061	-0.0726355090737343	0.301623314619064	0.065361961722374
-5.16958713531494	-7.61154508590698	-7.33548021316528	-0.0727095082402229	0.301594316959381	0.0653095841407776
-5.17652654647827	-7.60844278335571	-7.3453688621521	-0.0727552399039268	0.301529407501221	0.0653881505131722
-5.17872190475464	-7.61092853546143	-7.32451438903809	-0.0726520121097565	0.301567554473877	0.0654761791229248
-5.17904901504517	-7.61228656768799	-7.34585475921631	-0.0727127939462662	0.301439523696899	0.0654735639691353
-5.17954254150391	-7.61343431472778	-7.32735586166382	-0.0727404728531837	0.301461964845657	0.0655089020729065
-5.18819379806519	-7.61103582382202	-7.33670330047607	-0.0726898238062859	0.301502376794815	0.0655279457569122
-5.18963289260864	-7.61539602279663	-7.3372597694397	-0.0727273672819138	0.301380544900894	0.0655113831162453
-5.19381761550903	-7.60690975189209	-7.33993864059448	-0.0726693794131279	0.301336377859116	0.0655412003397942
-5.19491481781006	-7.61320209503174	-7.3324089050293	-0.0728014335036278	0.301404595375061	0.0655441954731941
-5.19370317459106	-7.60994434356689	-7.3273229598999	-0.0727439820766449	0.301371157169342	0.0656095817685127
-5.19504356384277	-7.60547828674316	-7.32810974121094	-0.0726999267935753	0.301252454519272	0.0655889734625816
-5.19184160232544	-7.60635423660278	-7.3281135559082	-0.0728413611650467	0.30130934715271	0.0655026435852051
-5.19665145874023	-7.60508918762207	-7.33574676513672	-0.0728278756141663	0.301196843385696	0.0655490756034851
-5.18851852416992	-7.60244989395142	-7.32414817810059	-0.0728124529123306	0.301191926002502	0.0653815865516663
-5.19374465942383	-7.60784912109375	-7.32547855377197	-0.0728935748338699	0.301190823316574	0.0654959082603455
-5.19133329391479	-7.60231685638428	-7.32989168167114	-0.072853609919548	0.301240056753159	0.0653432458639145
-5.18875408172607	-7.60182905197144	-7.33829164505005	-0.0728816613554955	0.301121830940247	0.065332219004631
-5.19254112243652	-7.59981203079224	-7.31532001495361	-0.0729275867342949	0.301173716783524	0.0653432533144951
-5.18924903869629	-7.60307598114014	-7.32997035980225	-0.0729627907276154	0.301187217235565	0.0652258843183517
-5.18730545043945	-7.60185241699219	-7.32526159286499	-0.0729834958910942	0.301084995269775	0.0652671977877617
-5.18794202804565	-7.59934282302856	-7.32145023345947	-0.0730631947517395	0.301156282424927	0.0650278553366661
-5.18761587142944	-7.60146474838257	-7.33094930648804	-0.0730866268277168	0.30116668343544	0.0650862231850624
-5.18833637237549	-7.59098672866821	-7.3313159942627	-0.0731371566653252	0.301174938678741	0.0648975968360901
-5.18554973602295	-7.59510660171509	-7.33659505844116	-0.0731721967458725	0.301080077886581	0.0649161040782928
-5.18823766708374	-7.59165620803833	-7.32124328613281	-0.0732614621520042	0.301288664340973	0.0648010522127151
-5.18484687805176	-7.59220170974731	-7.33455991744995	-0.0732076168060303	0.301149606704712	0.0646768808364868
-5.18378877639771	-7.58918809890747	-7.33013153076172	-0.0732658430933952	0.301227807998657	0.0646271631121635
-5.1894850730896	-7.58440494537354	-7.33152675628662	-0.0733297690749168	0.301270693540573	0.0644927844405174
-5.19075202941895	-7.59102821350098	-7.33804702758789	-0.0733746364712715	0.301265895366669	0.0644450932741165
-5.18989276885986	-7.58396053314209	-7.34563255310059	-0.0733277201652527	0.301246643066406	0.0643414109945297
-5.18767929077148	-7.58957290649414	-7.34554672241211	-0.0734610110521317	0.301303446292877	0.0642552748322487
-5.19083499908447	-7.58418750762939	-7.34689474105835	-0.073526918888092	0.301525801420212	0.0641669556498528
-5.18940496444702	-7.58357858657837	-7.34571361541748	-0.0735601857304573	0.30138173699379	0.0641088038682938
-5.1915397644043	-7.58546161651611	-7.35613298416138	-0.0736630409955978	0.301597028970718	0.0640072077512741
-5.19304704666138	-7.59133434295654	-7.35475969314575	-0.0735867470502853	0.301504641771317	0.0640448480844498
-5.19414663314819	-7.58183097839355	-7.36287403106689	-0.0737531185150146	0.301668256521225	0.0638698562979698
-5.19522905349731	-7.58676719665527	-7.36941576004028	-0.0737216249108315	0.301692813634872	0.0638788416981697
-5.19689226150513	-7.57779836654663	-7.37435436248779	-0.0736967921257019	0.301715433597565	0.0638166069984436
-5.19190549850464	-7.58384132385254	-7.37551116943359	-0.0737784057855606	0.301798224449158	0.0638191252946854
-5.19390821456909	-7.57547235488892	-7.37990045547485	-0.073771744966507	0.3018539249897	0.0638237223029137
-5.19117832183838	-7.57553672790527	-7.36396455764771	-0.0738217681646347	0.30183333158493	0.0639032199978828
-5.1890869140625	-7.57489442825317	-7.38329029083252	-0.0738595798611641	0.301921278238297	0.0638409927487373
-5.18746519088745	-7.57406139373779	-7.3746771812439	-0.073860839009285	0.301836669445038	0.0639268830418587
-5.18538999557495	-7.56576585769653	-7.37595796585083	-0.0739502757787704	0.302077949047089	0.0638018101453781
-5.18421411514282	-7.56717729568481	-7.37520170211792	-0.0739021897315979	0.301998943090439	0.0639306232333183
-5.18460464477539	-7.55890083312988	-7.38734531402588	-0.0739422887563705	0.301999062299728	0.0638845935463905
-5.17868900299072	-7.56067562103271	-7.38639688491821	-0.0740025639533997	0.301943629980087	0.0639665722846985
-5.17635488510132	-7.55377435684204	-7.38259315490723	-0.0740381255745888	0.302218973636627	0.0639867708086967
-5.1689510345459	-7.5482497215271	-7.38335990905762	-0.0740792453289032	0.301975637674332	0.0640536770224571
-5.16840171813965	-7.54322576522827	-7.38585329055786	-0.0742032900452614	0.302232205867767	0.0640656873583794
-5.16327428817749	-7.54360198974609	-7.38561010360718	-0.0741627365350723	0.302043884992599	0.0641975030303001
-5.16147994995117	-7.53263521194458	-7.38416242599487	-0.0741909667849541	0.302214652299881	0.0641156733036041
-5.15574359893799	-7.53305101394653	-7.38265514373779	-0.074194923043251	0.302148252725601	0.0641891956329346
-5.15220308303833	-7.52314519882202	-7.38893938064575	-0.0743433982133865	0.302129656076431	0.0642044916749001
-5.14915704727173	-7.52330017089844	-7.38976764678955	-0.0743482857942581	0.30212190747261	0.064255602657795
-5.14836597442627	-7.51536464691162	-7.37964487075806	-0.0744089707732201	0.30219778418541	0.0643765777349472
-5.14058971405029	-7.5141658782959	-7.39087533950806	-0.0745022147893906	0.302023649215698	0.0643574297428131
-5.14061832427979	-7.51190137863159	-7.37826776504517	-0.0744996890425682	0.302094906568527	0.0643675848841667
-5.1363263130188	-7.49726486206055	-7.3854513168335	-0.0745347589254379	0.302094608545303	0.0643283352255821
-5.13178539276123	-7.50604152679443	-7.38201570510864	-0.0746724009513855	0.3020039498806	0.0643537193536758
-5.12974071502686	-7.49451017379761	-7.38803339004517	-0.0746592506766319	0.302024334669113	0.0643524974584579
-5.12238216400146	-7.49360990524292	-7.37630987167358	-0.0747235119342804	0.301855385303497	0.0643925443291664
-5.12013149261475	-7.48630714416504	-7.38044786453247	-0.0748376324772835	0.301911950111389	0.0643746256828308
-5.11308526992798	-7.48021364212036	-7.37283706665039	-0.0749017521739006	0.301748186349869	0.0642748102545738
-5.11260843276978	-7.47814416885376	-7.37132978439331	-0.0750318765640259	0.301817625761032	0.0642178729176521
-5.10745000839233	-7.47520971298218	-7.37415266036987	-0.0749965682625771	0.301718443632126	0.0641505494713783
-5.10143327713013	-7.47362470626831	-7.37314605712891	-0.0751077830791473	0.301693946123123	0.0639455914497375
-5.10361099243164	-7.47156572341919	-7.37671136856079	-0.0751813128590584	0.301757365465164	0.0639479234814644
-5.09684228897095	-7.46830129623413	-7.37343454360962	-0.0752005502581596	0.301652073860168	0.0637832432985306
-5.09982299804688	-7.46515703201294	-7.37749338150024	-0.0753166154026985	0.301664531230927	0.0637190192937851
-5.09922504425049	-7.46731185913086	-7.36237764358521	-0.0753137394785881	0.301605075597763	0.0636457055807114
-5.09985446929932	-7.46816253662109	-7.38192176818848	-0.0753919407725334	0.301623076200485	0.0635109171271324
-5.09574842453003	-7.47057294845581	-7.37231588363647	-0.0753475278615952	0.30166482925415	0.0633586794137955
-5.10287761688232	-7.46748828887939	-7.37981462478638	-0.0754566118121147	0.301724344491959	0.063231572508812
-5.10113573074341	-7.47742748260498	-7.38029289245605	-0.0755552127957344	0.301646411418915	0.0630149841308594
-5.10750150680542	-7.47635793685913	-7.38981533050537	-0.0755842477083206	0.301819533109665	0.0629977509379387
-5.10918998718262	-7.47872447967529	-7.3950719833374	-0.0755831375718117	0.301815122365952	0.0626798719167709
-5.11421918869019	-7.47978353500366	-7.40660285949707	-0.0756977051496506	0.30189710855484	0.0625368803739548
-5.117018699646	-7.4868106842041	-7.39630937576294	-0.0756688565015793	0.301941126585007	0.0624398551881313
-5.12366914749146	-7.49046325683594	-7.41346311569214	-0.0757146626710892	0.302010536193848	0.0622431524097919
-5.12231159210205	-7.49661445617676	-7.40653228759766	-0.0757290124893188	0.302025347948074	0.0620558224618435
-5.13180446624756	-7.49316215515137	-7.41955900192261	-0.0758445858955383	0.30215260386467	0.0619219616055489
-5.13240814208984	-7.50677013397217	-7.41964912414551	-0.0758960992097855	0.302272140979767	0.061769425868988
-5.13725090026855	-7.50124883651733	-7.4368839263916	-0.0758124515414238	0.30223137140274	0.061591349542141
-5.14373159408569	-7.51043701171875	-7.43240928649902	-0.0759435519576073	0.302308619022369	0.0614451542496681
-5.14839792251587	-7.51233005523682	-7.42753410339355	-0.0759752541780472	0.302446275949478	0.0612887777388096
-5.14974880218506	-7.51133918762207	-7.43368530273438	-0.0760122761130333	0.302383273839951	0.0611446648836136
-5.15199947357178	-7.51810073852539	-7.44345951080322	-0.0761163607239723	0.302431136369705	0.0609998665750027
-5.15506410598755	-7.51976680755615	-7.43836832046509	-0.0761526226997375	0.302462875843048	0.0608786009252071
-5.1507511138916	-7.52092981338501	-7.44247055053711	-0.0761928334832191	0.302477687597275	0.0606801211833954
-5.15451526641846	-7.52307748794556	-7.44410371780396	-0.0762220397591591	0.302568793296814	0.0606372766196728
-5.15277338027954	-7.51648902893066	-7.45884037017822	-0.0761902630329132	0.302491694688797	0.0604611486196518
-5.15265655517578	-7.51937103271484	-7.45715475082397	-0.0762619748711586	0.302525520324707	0.0603474117815495
-5.15337371826172	-7.51853799819946	-7.45247173309326	-0.0763719081878662	0.302678346633911	0.0602350942790508
-5.15423631668091	-7.51521062850952	-7.45154428482056	-0.0763899981975555	0.30261304974556	0.060155563056469
-5.15318012237549	-7.51788663864136	-7.46098327636719	-0.0763754621148109	0.302706897258759	0.0601059757173061
-5.15145635604858	-7.51686429977417	-7.45828914642334	-0.0764411687850952	0.302678257226944	0.0600289851427078
-5.14807367324829	-7.51142930984497	-7.46055603027344	-0.0764728263020515	0.302756130695343	0.0598379634320736
-5.14884805679321	-7.51490259170532	-7.45620775222778	-0.0764706432819366	0.302810311317444	0.0598283894360065
-5.14696884155273	-7.50617837905884	-7.46753835678101	-0.0764634385704994	0.302677631378174	0.0596622377634048
-5.14416074752808	-7.50878667831421	-7.46460151672363	-0.0765528678894043	0.302665144205093	0.0595503151416779
-5.14017486572266	-7.50662851333618	-7.44524955749512	-0.0765865072607994	0.302690476179123	0.0595037341117859
-5.13659143447876	-7.50234889984131	-7.46116304397583	-0.0766231417655945	0.302646636962891	0.0593500174582005
-5.13313674926758	-7.49959182739258	-7.45004558563232	-0.0765950977802277	0.302633225917816	0.0592703744769096
-5.1363697052002	-7.4991979598999	-7.45685386657715	-0.076695054769516	0.302587509155273	0.0592097900807858
-5.12604951858521	-7.49549341201782	-7.44754505157471	-0.0767789483070374	0.302521765232086	0.0589017421007156
-5.12829875946045	-7.49221277236938	-7.44946622848511	-0.0767474621534348	0.302524536848068	0.0589484535157681
-5.12102031707764	-7.4900164604187	-7.44649171829224	-0.0767830237746239	0.302475810050964	0.0586837567389011
-5.12259387969971	-7.48899793624878	-7.45378923416138	-0.0768133997917175	0.302467912435532	0.0586432442069054
-5.1172342300415	-7.48584604263306	-7.43082189559937	-0.0768058821558952	0.302409112453461	0.0584785006940365
-5.11051034927368	-7.48531293869019	-7.4425835609436	-0.0769005790352821	0.302313923835754	0.0583433285355568
-5.10673093795776	-7.48627090454102	-7.43194103240967	-0.0769457817077637	0.302310109138489	0.0581263601779938
-5.1115665435791	-7.48001480102539	-7.43415689468384	-0.0769321098923683	0.30232959985733	0.0579366981983185
-5.10115671157837	-7.486487865448	-7.43261671066284	-0.0770731046795845	0.302184641361237	0.0577473603188992
-5.10382127761841	-7.47985744476318	-7.43372821807861	-0.0769805312156677	0.302096039056778	0.0576843582093716
-5.10077953338623	-7.48061752319336	-7.41820096969604	-0.07705257833004	0.302135974168777	0.0574082769453526
-5.09907674789429	-7.47705459594727	-7.4354944229126	-0.0771191194653511	0.302061021327972	0.0573011226952076
-5.09324073791504	-7.47514343261719	-7.40576314926147	-0.0770367830991745	0.302026242017746	0.0571053475141525
-5.09122753143311	-7.47532415390015	-7.42605829238892	-0.0771212354302406	0.301950424909592	0.0569324493408203
-5.08620548248291	-7.47604656219482	-7.40594482421875	-0.0772175863385201	0.301949679851532	0.0567430146038532
-5.09046363830566	-7.47259092330933	-7.41320419311523	-0.0772100016474724	0.301971793174744	0.0565887875854969
-5.08140087127686	-7.47557640075684	-7.40740203857422	-0.0772436782717705	0.301846116781235	0.0563199296593666
-5.0780086517334	-7.4715313911438	-7.40826082229614	-0.0772772207856178	0.301670044660568	0.0562443397939205
-5.07506704330444	-7.47390556335449	-7.39582824707031	-0.0773398876190186	0.301794975996017	0.0560308322310448
-5.07220602035522	-7.47243070602417	-7.40015649795532	-0.0773553028702736	0.301764219999313	0.0558664686977863
-5.06736421585083	-7.4677529335022	-7.39107131958008	-0.0773410797119141	0.301628053188324	0.0557532347738743
-5.06226396560669	-7.47203779220581	-7.40064430236816	-0.0773709118366241	0.30165097117424	0.0555973127484322
-5.05953454971313	-7.47442817687988	-7.38621091842651	-0.0774559676647186	0.301570028066635	0.0554569475352764
-5.05730056762695	-7.46700668334961	-7.39391660690308	-0.0773961097002029	0.301562279462814	0.0552829727530479
-5.05446100234985	-7.47249841690063	-7.39352512359619	-0.0774649605154991	0.30158007144928	0.0551598705351353
-5.04685020446777	-7.46683216094971	-7.39534139633179	-0.0774455666542053	0.301387757062912	0.0551099292933941
-5.0410041809082	-7.46992111206055	-7.38476800918579	-0.0774824768304825	0.301528185606003	0.0549862831830978
-5.03938674926758	-7.4650764465332	-7.39504623413086	-0.0774350240826607	0.301456719636917	0.0549378432333469
-5.03621101379395	-7.4665060043335	-7.37598323822021	-0.0774117186665535	0.301429808139801	0.0548191703855991
-5.02937316894531	-7.46745109558105	-7.39126253128052	-0.0774011090397835	0.301387459039688	0.0548237450420856
-5.02430057525635	-7.46140956878662	-7.3727240562439	-0.0774487257003784	0.301484048366547	0.0546871200203896
-5.02819538116455	-7.45898532867432	-7.38207483291626	-0.0774669796228409	0.30149918794632	0.054714597761631
-5.01858949661255	-7.46193075180054	-7.37875890731812	-0.0774853006005287	0.301428765058517	0.0545202866196632
-5.01532220840454	-7.45653867721558	-7.38308429718018	-0.0774621888995171	0.301356047391891	0.0546209029853344
-5.00978803634644	-7.45616388320923	-7.37447500228882	-0.0775461569428444	0.301374614238739	0.0544978976249695
-5.00600433349609	-7.44924545288086	-7.38222074508667	-0.0774888470768929	0.301374435424805	0.0544712580740452
-5.00384664535522	-7.44983434677124	-7.35556411743164	-0.0774380043148994	0.301279425621033	0.0544654801487923
-4.99582529067993	-7.44635343551636	-7.37605571746826	-0.0775596350431442	0.301227897405624	0.0543949976563454
-4.98978185653687	-7.44297075271606	-7.35860109329224	-0.0775299817323685	0.30125105381012	0.0542846471071243
-4.9937047958374	-7.43614959716797	-7.36719465255737	-0.0775583386421204	0.301309853792191	0.0542795546352863
-4.9817590713501	-7.43843364715576	-7.36311864852905	-0.0775709599256516	0.301195830106735	0.0540558286011219
-4.9815468788147	-7.43347263336182	-7.36366891860962	-0.0776323974132538	0.301276475191116	0.0541467294096947
-4.97784280776978	-7.42983531951904	-7.36620235443115	-0.0775996372103691	0.301197588443756	0.0539578571915627
-4.97668647766113	-7.42668485641479	-7.36675357818604	-0.0776730999350548	0.301100820302963	0.0540513955056667
-4.97264909744263	-7.42778873443604	-7.35933637619019	-0.0777746140956879	0.30125880241394	0.0539304055273533
-4.96904706954956	-7.42200803756714	-7.35532569885254	-0.0777621865272522	0.301084041595459	0.0538722537457943
-4.96847248077393	-7.42156553268433	-7.36432027816772	-0.0777968168258667	0.301113039255142	0.0538509041070938
-4.96077489852905	-7.41822242736816	-7.35262537002563	-0.0778122469782829	0.300956308841705	0.0537660382688046
-4.96423244476318	-7.41439151763916	-7.35709428787231	-0.0779492408037186	0.301031202077866	0.0536961741745472
-4.96097898483276	-7.41873407363892	-7.35718727111816	-0.0779505521059036	0.301010578870773	0.0535982549190521
-4.96839475631714	-7.41158151626587	-7.35955429077148	-0.0780239924788475	0.300988852977753	0.0535596534609795
-4.96221780776978	-7.41651058197021	-7.35718679428101	-0.078033484518528	0.300976544618607	0.0533933974802494
-4.97022390365601	-7.41220045089722	-7.36603307723999	-0.0781562253832817	0.301062643527985	0.0533813945949078
-4.97176265716553	-7.41477298736572	-7.35944700241089	-0.078106090426445	0.301070421934128	0.0533241853117943
-4.97662830352783	-7.41674089431763	-7.37886571884155	-0.0781392827630043	0.301102191209793	0.0532568395137787
-4.97628211975098	-7.41656160354614	-7.37270021438599	-0.0781370922923088	0.301133096218109	0.053057961165905
-4.98576259613037	-7.41564226150513	-7.37735843658447	-0.0781806036829948	0.301206350326538	0.0529649332165718
-4.98595952987671	-7.42735767364502	-7.37639331817627	-0.0782267153263092	0.301181554794312	0.0528557635843754
-4.99266576766968	-7.4239649772644	-7.38951444625854	-0.0781905353069305	0.301248252391815	0.0527895204722881
-4.99179887771606	-7.43215990066528	-7.38307619094849	-0.0782365500926971	0.3012415766716	0.0526689663529396
-4.99628305435181	-7.42748165130615	-7.3914647102356	-0.0783076509833336	0.301341503858566	0.0525861084461212
-5.00318193435669	-7.43232440948486	-7.37707233428955	-0.0781840905547142	0.301248103380203	0.0525861978530884
-5.0034008026123	-7.43929862976074	-7.39379358291626	-0.0781862586736679	0.301278620958328	0.0524538978934288
-5.00581932067871	-7.43960571289063	-7.38739967346191	-0.078181616961956	0.301332890987396	0.0523979477584362
-5.01454305648804	-7.4437460899353	-7.39242744445801	-0.0781667679548264	0.301313549280167	0.0523418113589287
-5.01350545883179	-7.44442796707153	-7.39242076873779	-0.0781562700867653	0.30125430226326	0.0521930940449238
-5.01683664321899	-7.45028972625732	-7.39006185531616	-0.0781622380018234	0.301280826330185	0.0522430688142776
-5.02012300491333	-7.44707632064819	-7.39599990844727	-0.0781130120158196	0.301266103982925	0.052159134298563
-5.02083730697632	-7.45416259765625	-7.3845682144165	-0.0780616402626038	0.301089078187943	0.0521855801343918
-5.02409696578979	-7.45592784881592	-7.38169288635254	-0.0780584439635277	0.30119788646698	0.0521853081882
-5.02646160125732	-7.4593358039856	-7.37895917892456	-0.078044481575489	0.300997197628021	0.0521125569939613
-5.03271150588989	-7.46287536621094	-7.38285446166992	-0.078064501285553	0.301073312759399	0.0521042235195637
-5.03210687637329	-7.46974849700928	-7.37788438796997	-0.0779910013079643	0.300883293151855	0.0521318726241589
-5.03222990036011	-7.46427822113037	-7.37718343734741	-0.0780501440167427	0.300886124372482	0.0520430020987988
-5.03782224655151	-7.47616720199585	-7.37387275695801	-0.0780601054430008	0.300832569599152	0.0520663186907768
-5.04004240036011	-7.47257566452026	-7.38492870330811	-0.0779751241207123	0.300796389579773	0.0520419999957085
-5.04105138778687	-7.47742652893066	-7.37890863418579	-0.0779303535819054	0.300687074661255	0.0520319677889347
-5.04246664047241	-7.47772359848022	-7.37077951431274	-0.0779680088162422	0.300777733325958	0.0521425046026707
-5.042649269104	-7.47678709030151	-7.36938762664795	-0.0779248252511024	0.30057555437088	0.0521273873746395
-5.04725456237793	-7.48146533966064	-7.36814641952515	-0.0779183730483055	0.300667703151703	0.0521380454301834
-5.04734706878662	-7.48549699783325	-7.37129163742065	-0.0778501853346825	0.300505548715591	0.0522034130990505
-5.04711580276489	-7.47936296463013	-7.36408185958862	-0.0779453665018082	0.300523787736893	0.0521728843450546
-5.04736232757568	-7.48597621917725	-7.36025667190552	-0.0779936164617538	0.300540030002594	0.0521912761032581
-5.04958200454712	-7.48354387283325	-7.36719131469727	-0.0779480710625649	0.300443857908249	0.0521750748157501
-5.04764699935913	-7.48785924911499	-7.36452341079712	-0.0779130831360817	0.300312787294388	0.0522587262094021
-5.04501914978027	-7.48712062835693	-7.36211156845093	-0.0780053585767746	0.30039256811142	0.0522715523838997
-5.04513692855835	-7.48177480697632	-7.35409116744995	-0.0779898539185524	0.300193279981613	0.0522969737648964
-5.0447850227356	-7.48635530471802	-7.36218118667603	-0.078054703772068	0.300293534994125	0.0523804053664207
-5.04013919830322	-7.48673486709595	-7.35312271118164	-0.0779726207256317	0.300156652927399	0.052390530705452
-5.03723001480103	-7.47199678421021	-7.35610246658325	-0.0780374184250832	0.300256341695786	0.0524100512266159
-5.03409099578857	-7.4810791015625	-7.3570408821106	-0.0780750662088394	0.300110101699829	0.0524189956486225
-5.03290605545044	-7.46820116043091	-7.36211395263672	-0.0780747756361961	0.300097048282623	0.0524929501116276
-5.02635049819946	-7.47269582748413	-7.35691070556641	-0.0781480893492699	0.300097644329071	0.0525075867772102
-5.02404594421387	-7.46188926696777	-7.36736106872559	-0.0781513825058937	0.300169587135315	0.0525265224277973
-5.02195596694946	-7.46026229858398	-7.34815835952759	-0.0782124474644661	0.30009663105011	0.0526707544922829
-5.01583051681519	-7.46064758300781	-7.3608832359314	-0.0783214941620827	0.300101548433304	0.0525762513279915
-5.01145362854004	-7.45395040512085	-7.35323858261108	-0.0784093737602234	0.300162941217422	0.0526033826172352
-5.00784492492676	-7.45109748840332	-7.36429977416992	-0.0783990100026131	0.300220280885696	0.0525627620518208
-5.00252389907837	-7.45186138153076	-7.3594536781311	-0.0785127952694893	0.300189346075058	0.0524786747992039
-5.00322008132935	-7.44906949996948	-7.36506843566895	-0.078461267054081	0.300293445587158	0.0524871237576008
-4.99829769134521	-7.44637203216553	-7.37161874771118	-0.078599639236927	0.300387352705002	0.0523654855787754
-5.00059843063354	-7.44652652740479	-7.37678098678589	-0.0786052495241165	0.300327092409134	0.0523218363523483
-5.00034427642822	-7.44359636306763	-7.37369012832642	-0.0787289068102837	0.300619393587112	0.0523150935769081
-4.99613380432129	-7.44507694244385	-7.37794780731201	-0.0787108838558197	0.300466269254684	0.0522209405899048
-4.99760723114014	-7.44220590591431	-7.38770532608032	-0.0788602754473686	0.300607472658157	0.0521905235946178
-4.99441051483154	-7.4459342956543	-7.39050626754761	-0.078818216919899	0.300627797842026	0.0521824881434441
-4.99374294281006	-7.43680667877197	-7.39600706100464	-0.0788628906011581	0.300810277462006	0.0519691184163094
-4.99328470230103	-7.44547462463379	-7.39706373214722	-0.0789654850959778	0.300830483436584	0.0519602745771408
-4.99577665328979	-7.44013738632202	-7.40012693405151	-0.0787982419133186	0.300817251205444	0.0519001595675945
-4.99043369293213	-7.44302177429199	-7.40266418457031	-0.0790010020136833	0.300936073064804	0.0517872050404549
-4.98997259140015	-7.4407434463501	-7.41076231002808	-0.0789310485124588	0.300929337739944	0.0517271645367146
-4.9941554069519	-7.44487571716309	-7.3971061706543	-0.0789772868156433	0.301047414541245	0.0517151094973087
-4.99159669876099	-7.44854402542114	-7.40944004058838	-0.0789040923118591	0.301024496555328	0.0516366139054298
-4.99119472503662	-7.44391775131226	-7.40854120254517	-0.0789170414209366	0.301129162311554	0.0515441335737705
-4.99442720413208	-7.45079326629639	-7.41393804550171	-0.0788297280669212	0.301028072834015	0.051618717610836
-4.99590444564819	-7.45393180847168	-7.41659736633301	-0.0789280608296394	0.30118128657341	0.0513943955302238
-5.00241279602051	-7.46211051940918	-7.41892433166504	-0.0789726600050926	0.301292777061462	0.0515234619379044
-5.00615787506104	-7.45824337005615	-7.4278244972229	-0.0787798911333084	0.301311075687408	0.0513941310346127
-5.00912237167358	-7.47301721572876	-7.42785596847534	-0.0788343474268913	0.301294296979904	0.0514352954924107
-5.01150035858154	-7.47473669052124	-7.43195390701294	-0.0787776261568069	0.30151754617691	0.0513646937906742
-5.01887655258179	-7.47668409347534	-7.42793464660645	-0.0787567123770714	0.301460593938828	0.0514131747186184
-5.02263402938843	-7.48675107955933	-7.44237661361694	-0.0787374377250671	0.301507711410522	0.051320094615221
-5.0280442237854	-7.48958349227905	-7.43391752243042	-0.078733503818512	0.301652431488037	0.0512937381863594
-5.03601121902466	-7.49078226089478	-7.44839811325073	-0.07867231965065	0.301677614450455	0.0512815155088902
-5.03775119781494	-7.49866008758545	-7.44753503799438	-0.0788190141320229	0.301731526851654	0.0512200482189655
-5.04717493057251	-7.49946689605713	-7.4540753364563	-0.0787117928266525	0.301708668470383	0.0512541905045509
-5.0504264831543	-7.50498056411743	-7.45417213439941	-0.0787273347377777	0.301943689584732	0.0511890985071659
-5.05666065216064	-7.50427865982056	-7.4703803062439	-0.0786613076925278	0.301841646432877	0.0512320436537266
-5.06102466583252	-7.50702667236328	-7.45025014877319	-0.0787055417895317	0.301940828561783	0.0512865632772446
-5.06738567352295	-7.5110936164856	-7.46755981445313	-0.078773520886898	0.301983028650284	0.0512928329408169
-5.0693187713623	-7.50767135620117	-7.45933675765991	-0.0787455886602402	0.302018463611603	0.0512375980615616
-5.07968139648438	-7.50955629348755	-7.47246980667114	-0.0787621885538101	0.302018105983734	0.0513599440455437
-5.0754246711731	-7.51137685775757	-7.46971368789673	-0.0787630677223206	0.302014976739883	0.0511906147003174
-5.08495092391968	-7.51259708404541	-7.4792594909668	-0.0788767412304878	0.302036255598068	0.0513943433761597
-5.08947038650513	-7.51222944259644	-7.48197937011719	-0.0788348093628883	0.302147328853607	0.0512407571077347
-5.09785985946655	-7.51348972320557	-7.49625015258789	-0.0788584873080254	0.302178949117661	0.0513323172926903
-5.09750366210938	-7.51347017288208	-7.47756099700928	-0.0789137035608292	0.302188396453857	0.051356129348278
-5.10102558135986	-7.51499462127686	-7.49028301239014	-0.0789534449577332	0.30216321349144	0.0513639263808727
-5.10631847381592	-7.51131200790405	-7.48538637161255	-0.0789897739887238	0.302223086357117	0.0513039156794548
-5.1116828918457	-7.51706695556641	-7.49679899215698	-0.0790481492877007	0.302208513021469	0.0514091849327087
-5.10996198654175	-7.51374578475952	-7.49465656280518	-0.0790775716304779	0.302227020263672	0.0512840449810028
-5.11858320236206	-7.51625871658325	-7.50083351135254	-0.0791960656642914	0.302243888378143	0.0514339506626129
-5.1182074546814	-7.51022243499756	-7.50391912460327	-0.0791918784379959	0.302041172981262	0.0514826215803623
-5.12226676940918	-7.51563215255737	-7.50202083587646	-0.0792901143431664	0.302195429801941	0.0515917465090752
-5.12322998046875	-7.5081901550293	-7.50127649307251	-0.0791728496551514	0.3022640645504	0.0516670383512974
-5.12627840042114	-7.5034966468811	-7.49726533889771	-0.0792450457811356	0.302176058292389	0.0517889261245728
-5.12805271148682	-7.50765180587769	-7.50871610641479	-0.0792563185095787	0.302166938781738	0.0519579090178013
-5.12587928771973	-7.50554752349854	-7.49179553985596	-0.0792546793818474	0.302146434783936	0.0520308949053288
-5.13068151473999	-7.49812030792236	-7.50496196746826	-0.0792507752776146	0.302189260721207	0.0521575026214123
-5.12744235992432	-7.50042915344238	-7.49819231033325	-0.0793000236153603	0.302065312862396	0.0522534511983395
-5.12595653533936	-7.49274206161499	-7.49794101715088	-0.0792102143168449	0.301904231309891	0.0524923503398895
-5.12320899963379	-7.49318742752075	-7.48670721054077	-0.0792445987462997	0.301970303058624	0.0525704212486744
-5.12230730056763	-7.48670864105225	-7.49386930465698	-0.0791834965348244	0.301961272954941	0.0528034642338753
-5.12279415130615	-7.4852294921875	-7.46826410293579	-0.0790696814656258	0.301852613687515	0.0530296862125397
-5.11848449707031	-7.48361301422119	-7.48360633850098	-0.0791128575801849	0.301742911338806	0.053136982023716
-5.11302185058594	-7.48246192932129	-7.47011470794678	-0.0790253952145576	0.301664561033249	0.053294725716114
-5.11911201477051	-7.48008584976196	-7.47454118728638	-0.0790292099118233	0.30161789059639	0.0534870959818363
-5.11128759384155	-7.47822952270508	-7.46143007278442	-0.0789697989821434	0.301486760377884	0.0535369403660297
-5.11329793930054	-7.47935009002686	-7.46163654327393	-0.0789050459861755	0.301429569721222	0.0538990162312984
-5.10875177383423	-7.47524976730347	-7.45826292037964	-0.0788683295249939	0.301354020833969	0.0540040172636509
-5.11572170257568	-7.47622013092041	-7.4523777961731	-0.0787822082638741	0.301190346479416	0.0542534328997135
-5.11347103118896	-7.47970485687256	-7.42789220809937	-0.0786904618144035	0.301119685173035	0.0545497164130211
-5.1127405166626	-7.4744668006897	-7.43562841415405	-0.0786326751112938	0.300965279340744	0.0546653978526592
-5.11273241043091	-7.47383403778076	-7.42410850524902	-0.0785812959074974	0.300829529762268	0.0548739284276962
-5.11777544021606	-7.4770679473877	-7.42324352264404	-0.0785750895738602	0.300646960735321	0.0551509484648705
-5.11462736129761	-7.4783182144165	-7.41481018066406	-0.0783905163407326	0.300574153661728	0.0552064515650272
-5.11947679519653	-7.47879362106323	-7.40821599960327	-0.0783581584692001	0.300515115261078	0.0554885417222977
-5.11990165710449	-7.47509813308716	-7.41021013259888	-0.0782283172011375	0.300260722637177	0.0556069798767567
-5.12312078475952	-7.48037528991699	-7.39964771270752	-0.0782431066036224	0.300063043832779	0.0559191815555096
-5.12538051605225	-7.48316192626953	-7.3825306892395	-0.0782112926244736	0.300099045038223	0.0560431592166424
-5.12694692611694	-7.47979593276978	-7.38531875610352	-0.0780771747231483	0.299938440322876	0.0561838820576668
-5.12738847732544	-7.48242330551147	-7.37591981887817	-0.0779763013124466	0.299807250499725	0.056388046592474
-5.13325786590576	-7.48533868789673	-7.3679461479187	-0.0779626071453094	0.299592018127441	0.0565406382083893
-5.13329362869263	-7.48667526245117	-7.36392688751221	-0.0779060572385788	0.299591898918152	0.0565225258469582
-5.13955163955688	-7.49355506896973	-7.36072969436646	-0.0778837874531746	0.299490690231323	0.0567196905612946
-5.14154624938965	-7.48988151550293	-7.36430025100708	-0.0777175426483154	0.299288600683212	0.0567744895815849
-5.14107942581177	-7.49878883361816	-7.34944915771484	-0.0777344703674316	0.29917585849762	0.0569007135927677
-5.14750385284424	-7.49927425384521	-7.35436820983887	-0.0777085050940514	0.299130707979202	0.0570200905203819
-5.15138006210327	-7.50070524215698	-7.33126020431519	-0.077597476541996	0.298951238393784	0.0570594854652882
-5.15525960922241	-7.50333881378174	-7.33977270126343	-0.0775173604488373	0.298971086740494	0.0572384297847748
-5.15307950973511	-7.50979042053223	-7.32559490203857	-0.0774480104446411	0.298737525939941	0.0572988428175449
-5.16083812713623	-7.50797128677368	-7.32645797729492	-0.0774527192115784	0.29881164431572	0.0573892891407013
-5.1611795425415	-7.52000999450684	-7.3238697052002	-0.0774682089686394	0.298660308122635	0.057415034621954
-5.16992139816284	-7.51303434371948	-7.32549571990967	-0.0772896632552147	0.298549830913544	0.0576236061751843
-5.16596078872681	-7.52034521102905	-7.31305694580078	-0.077230416238308	0.298484772443771	0.0576392598450184
-5.17098999023438	-7.51820707321167	-7.32967519760132	-0.077297143638134	0.298454463481903	0.057796947658062
-5.17529296875	-7.52299022674561	-7.30129623413086	-0.0771528705954552	0.29838690161705	0.057902354747057
-5.17658138275146	-7.52459335327148	-7.31274747848511	-0.0771422162652016	0.298395216464996	0.0579537637531757
-5.1742639541626	-7.5269021987915	-7.29967308044434	-0.0770478323101997	0.298267215490341	0.0580473951995373
-5.17942810058594	-7.52247524261475	-7.30785846710205	-0.0771067887544632	0.298373430967331	0.0581240430474281
-5.17956256866455	-7.53088426589966	-7.30023574829102	-0.077008068561554	0.298255354166031	0.0581969171762466
-5.1800365447998	-7.52274656295776	-7.30871820449829	-0.076891802251339	0.298158347606659	0.0582883469760418
-5.17880630493164	-7.52814340591431	-7.30434846878052	-0.0769784823060036	0.298094302415848	0.058419581502676
-5.17721509933472	-7.52899932861328	-7.29127264022827	-0.0769015699625015	0.298127353191376	0.0584925413131714
-5.18033504486084	-7.52688789367676	-7.28839683532715	-0.0767665430903435	0.298103332519531	0.0584884248673916
-5.18305015563965	-7.5262451171875	-7.28975200653076	-0.0767488330602646	0.298102915287018	0.058594036847353
-5.18711280822754	-7.53136444091797	-7.29180717468262	-0.0767800211906433	0.298072844743729	0.0586981363594532
-5.18321514129639	-7.53209495544434	-7.28861379623413	-0.0767101272940636	0.29804852604866	0.0585990585386753
-5.19015169143677	-7.53691244125366	-7.2906379699707	-0.0766813904047012	0.29816409945488	0.0587196201086044
-5.18932819366455	-7.53279781341553	-7.29963064193726	-0.0766187533736229	0.298023670911789	0.058674294501543
-5.19712018966675	-7.53960084915161	-7.29046010971069	-0.0766696855425835	0.297980129718781	0.058781810104847
-5.19710969924927	-7.54013061523438	-7.28625059127808	-0.0767094045877457	0.298062115907669	0.0588508360087872
-5.19975471496582	-7.53811407089233	-7.28993082046509	-0.0766772106289864	0.297864735126495	0.0588664822280407
-5.20243740081787	-7.5382719039917	-7.28558254241943	-0.0766252502799034	0.297929793596268	0.0589148104190826
-5.21130514144897	-7.54396629333496	-7.28647327423096	-0.0766505226492882	0.297826558351517	0.0590479597449303
-5.20686674118042	-7.54487657546997	-7.28667545318604	-0.0766862481832504	0.297856837511063	0.0588945709168911
-5.21124315261841	-7.54998540878296	-7.28975248336792	-0.0767111033201218	0.297856837511063	0.0590337142348289
-5.21545219421387	-7.54670190811157	-7.29707717895508	-0.0766061842441559	0.297803401947021	0.0589023977518082
-5.21706581115723	-7.5510368347168	-7.29550504684448	-0.0767014026641846	0.297764152288437	0.058994222432375
-5.21935749053955	-7.55166482925415	-7.27941560745239	-0.0766740068793297	0.297828197479248	0.0590027309954166
-5.22436285018921	-7.55066394805908	-7.28892660140991	-0.0767266452312469	0.297796458005905	0.0590244829654694
-5.22288084030151	-7.55405473709106	-7.29745149612427	-0.076687678694725	0.297806471586227	0.0590436421334744
-5.22499895095825	-7.55769157409668	-7.2907018661499	-0.0767032280564308	0.297768324613571	0.0590588748455048
-5.22610473632813	-7.55075407028198	-7.29788589477539	-0.0767786204814911	0.297844022512436	0.0589826665818691
-5.22694492340088	-7.55801343917847	-7.29363965988159	-0.0767866522073746	0.297772347927094	0.0590197183191776
-5.23027515411377	-7.55092525482178	-7.29467535018921	-0.0767699033021927	0.297748148441315	0.0591255277395248
-5.22243213653564	-7.55184030532837	-7.29099988937378	-0.0766957625746727	0.297674864530563	0.0591206736862659
-5.22497177124023	-7.54704904556274	-7.29571723937988	-0.0768174231052399	0.297728091478348	0.0592313669621944
-5.2256031036377	-7.54644441604614	-7.27567195892334	-0.0767589285969734	0.29767370223999	0.0592280812561512
-5.22396564483643	-7.54678201675415	-7.29521226882935	-0.0768398940563202	0.297664970159531	0.0593006014823914
-5.22014951705933	-7.54715013504028	-7.27973175048828	-0.0767153054475784	0.297604709863663	0.0593216866254807
-5.22262334823608	-7.53872442245483	-7.29038047790527	-0.0768484026193619	0.297698676586151	0.0593472123146057
-5.2197060585022	-7.54832601547241	-7.28484725952148	-0.0768438801169395	0.297683537006378	0.0593970641493797
-5.21911239624023	-7.53632688522339	-7.28908824920654	-0.0767711400985718	0.297590494155884	0.0594955794513226
-5.21523904800415	-7.5439133644104	-7.28507709503174	-0.0768167600035667	0.297532886266708	0.0595358610153198
-5.21165466308594	-7.53654098510742	-7.28019094467163	-0.0767906904220581	0.297663569450378	0.0596507266163826
-5.21067667007446	-7.53457736968994	-7.27171421051025	-0.0767737030982971	0.297559946775436	0.059651292860508
-5.21087121963501	-7.5340838432312	-7.2837438583374	-0.0767945647239685	0.2975954413414	0.0597686097025871
-5.20160531997681	-7.53472328186035	-7.26849269866943	-0.0767402648925781	0.297436386346817	0.0597997345030308
-5.20303297042847	-7.52553939819336	-7.27449989318848	-0.0767659991979599	0.297549933195114	0.0598652623593807
-5.20004081726074	-7.53501892089844	-7.26770162582397	-0.0767660886049271	0.297419607639313	0.0599169582128525
-5.20208406448364	-7.52880334854126	-7.27280855178833	-0.0766934603452683	0.297401130199432	0.0600567162036896
-5.19237852096558	-7.52782583236694	-7.26780414581299	-0.0766679719090462	0.29738712310791	0.0600935406982899
-5.19527435302734	-7.52286291122437	-7.2774600982666	-0.0766929760575294	0.297369718551636	0.0602638907730579
-5.19249486923218	-7.52511978149414	-7.25170803070068	-0.076593279838562	0.297357439994812	0.0603954046964645
-5.19061470031738	-7.52380514144897	-7.26173543930054	-0.0766379162669182	0.297298550605774	0.0604349672794342
-5.18230390548706	-7.52173805236816	-7.24889278411865	-0.0765293166041374	0.297229260206223	0.0604751110076904
-5.18594932556152	-7.51349925994873	-7.25647974014282	-0.0765732079744339	0.297244042158127	0.060609370470047
-5.18011903762817	-7.52180767059326	-7.2483811378479	-0.076614037156105	0.297145992517471	0.0606890805065632
-5.18268013000488	-7.5115818977356	-7.25726175308228	-0.0764950662851334	0.297136247158051	0.0608005486428738
-5.17355060577393	-7.51149225234985	-7.23900413513184	-0.0764859616756439	0.29701355099678	0.0608128868043423
-5.17410516738892	-7.50737762451172	-7.24575853347778	-0.0765148252248764	0.297084122896194	0.0609100088477135
-5.17412614822388	-7.50460147857666	-7.22344493865967	-0.076465018093586	0.296999275684357	0.0610441826283932
-5.1737699508667	-7.50588035583496	-7.23618793487549	-0.0764621198177338	0.296972572803497	0.0611103624105453
-5.16921377182007	-7.50636911392212	-7.22729873657227	-0.0763842463493347	0.296928822994232	0.0611373260617256
-5.17454814910889	-7.50183010101318	-7.23299741744995	-0.0763779804110527	0.296955734491348	0.0612045973539352
-5.1716947555542	-7.50948095321655	-7.22671031951904	-0.0763595327734947	0.296879142522812	0.0612187646329403
-5.17525291442871	-7.50692844390869	-7.22622585296631	-0.0762884020805359	0.296871542930603	0.0613091886043549
-5.16625690460205	-7.5099925994873	-7.22354364395142	-0.0763155147433281	0.296847581863403	0.0612722970545292
-5.16956233978271	-7.50613117218018	-7.22990608215332	-0.0762893334031105	0.296862453222275	0.0613500885665417
-5.16991806030273	-7.50675010681152	-7.20871210098267	-0.0762980505824089	0.296738743782043	0.0613596513867378
-5.16974306106567	-7.50726795196533	-7.22331953048706	-0.076285719871521	0.2967389523983	0.0613165199756622
-5.16564464569092	-7.50919485092163	-7.21446704864502	-0.0762890726327896	0.296656340360641	0.0612378381192684
-5.17446660995483	-7.50515604019165	-7.22099304199219	-0.0763886049389839	0.296728610992432	0.0612034648656845
-5.17474412918091	-7.51596212387085	-7.21516275405884	-0.0763587951660156	0.296617448329926	0.0611285194754601
-5.17630815505981	-7.50974702835083	-7.21770620346069	-0.0763814374804497	0.296602785587311	0.0612024702131748
-5.17277002334595	-7.51250839233398	-7.21505403518677	-0.0763954594731331	0.296551197767258	0.0610981285572052
-5.17896413803101	-7.51196384429932	-7.22261142730713	-0.0764317288994789	0.296525925397873	0.0611329115927219
-5.18239593505859	-7.51429176330566	-7.2073860168457	-0.0764341652393341	0.296511054039001	0.0610897541046143
-5.18571281433105	-7.51726198196411	-7.21860361099243	-0.0764512792229652	0.296470075845718	0.0611024051904678
-5.18345975875854	-7.51939010620117	-7.21209907531738	-0.0765129029750824	0.296358644962311	0.0609687902033329
-5.19229698181152	-7.51634216308594	-7.21591567993164	-0.0765514001250267	0.296477347612381	0.0608977153897285
-5.19841575622559	-7.52632665634155	-7.21824884414673	-0.0765940025448799	0.296454638242722	0.0608512572944164
-5.19953346252441	-7.5195631980896	-7.22804117202759	-0.0765405148267746	0.296371877193451	0.0608524978160858
-5.19902753829956	-7.52833318710327	-7.21762752532959	-0.0766192972660065	0.296327322721481	0.0608009845018387
-5.20347452163696	-7.52184534072876	-7.22354793548584	-0.0767403692007065	0.296349942684174	0.0608131363987923
-5.20823621749878	-7.52625799179077	-7.2085862159729	-0.0766528323292732	0.296306878328323	0.0607536286115646
-5.20771360397339	-7.52946043014526	-7.22520589828491	-0.0766575932502747	0.296262979507446	0.060771219432354
-5.20930194854736	-7.53017520904541	-7.21448802947998	-0.0767246410250664	0.296176880598068	0.0607273057103157
-5.21322250366211	-7.52447319030762	-7.22228908538818	-0.0767477303743362	0.296282976865768	0.0606531240046024
-5.21229267120361	-7.53676795959473	-7.21977853775024	-0.0767448022961617	0.296211749315262	0.0606288835406303
-5.21894025802612	-7.52955007553101	-7.22253274917603	-0.0767661333084106	0.296218574047089	0.0606631673872471
-5.21431922912598	-7.53577518463135	-7.22135877609253	-0.0767413154244423	0.296137124300003	0.0605671256780624
-5.21844339370728	-7.53496313095093	-7.22761869430542	-0.0768487975001335	0.29628387093544	0.0605636760592461
-5.22193670272827	-7.53584718704224	-7.21346092224121	-0.0768176913261414	0.296161770820618	0.06058169901371
-5.2227725982666	-7.53792476654053	-7.22701358795166	-0.0768714398145676	0.296234965324402	0.0606087930500507
-5.22033023834229	-7.54377698898315	-7.21213054656982	-0.0768122300505638	0.296036422252655	0.0605482384562492
-5.22487783432007	-7.54153776168823	-7.22411251068115	-0.0768778473138809	0.296091437339783	0.0604758225381374
-5.22854614257813	-7.54838371276855	-7.21983528137207	-0.076873816549778	0.296103566884995	0.0605088733136654
-5.22885084152222	-7.54629707336426	-7.22905826568604	-0.0767855420708656	0.295982003211975	0.0604243241250515
-5.2298412322998	-7.55160713195801	-7.22630643844604	-0.0768570527434349	0.296020448207855	0.0604304783046246
-5.23239994049072	-7.5526967048645	-7.23069334030151	-0.0769304260611534	0.296203553676605	0.0603946670889854
-5.23598718643188	-7.5559458732605	-7.21764326095581	-0.07688207924366	0.296087503433228	0.0603592917323112
-5.24219799041748	-7.56308507919312	-7.23373174667358	-0.0768607556819916	0.296172589063644	0.0603293180465698
-5.2392725944519	-7.56707143783569	-7.22584533691406	-0.0768627747893333	0.29614582657814	0.0602847374975681
-5.24736356735229	-7.56400108337402	-7.23592185974121	-0.0768893733620644	0.2962666451931	0.0601857341825962
-5.24783706665039	-7.57612180709839	-7.24276113510132	-0.0769103094935417	0.296357572078705	0.0601587183773518
-5.24985647201538	-7.56927108764648	-7.25044441223145	-0.0768343433737755	0.296228587627411	0.0601478256285191
-5.25113010406494	-7.5762357711792	-7.24089241027832	-0.0769028589129448	0.29623943567276	0.0600979886949062
-5.25164175033569	-7.57440567016602	-7.24526691436768	-0.0769630819559097	0.296344369649887	0.0601558163762093
-5.25359964370728	-7.57348537445068	-7.23215770721436	-0.0768506452441216	0.296297430992126	0.0601075366139412
-5.25231552124023	-7.57761192321777	-7.24976110458374	-0.0768885612487793	0.296325355768204	0.0601561702787876
-5.24980306625366	-7.57606220245361	-7.23678636550903	-0.0769417807459831	0.296203553676605	0.0601259768009186
-5.2537989616394	-7.56984710693359	-7.25030326843262	-0.0769375786185265	0.29637336730957	0.0601176172494888
-5.25299644470215	-7.57989835739136	-7.25188255310059	-0.0769373774528503	0.296291291713715	0.0601024404168129
-5.25504064559937	-7.57455825805664	-7.2499885559082	-0.0768522173166275	0.296333730220795	0.0601822957396507
-5.24940299987793	-7.57767057418823	-7.25288391113281	-0.0768601894378662	0.296345442533493	0.0601030327379704
-5.25069332122803	-7.5732102394104	-7.25943231582642	-0.0769235864281654	0.296406596899033	0.0601651966571808
-5.25205230712891	-7.57517957687378	-7.24295043945313	-0.0768418610095978	0.296342313289642	0.0601953975856304
-5.2510814666748	-7.57754468917847	-7.26145696640015	-0.0769841372966766	0.296455025672913	0.0601429492235184
-5.24749088287354	-7.57382726669312	-7.25215673446655	-0.0769963413476944	0.296469300985336	0.0601340644061565
-5.25248050689697	-7.57271003723145	-7.26383590698242	-0.0769873857498169	0.296460628509521	0.0601723492145538
-5.2503228187561	-7.57607269287109	-7.25732564926147	-0.0769796445965767	0.296395301818848	0.0600661002099514
-5.2536997795105	-7.57476854324341	-7.25778913497925	-0.076998233795166	0.296463906764984	0.0601670071482658
-5.25227785110474	-7.57389163970947	-7.26587152481079	-0.0769977867603302	0.296473473310471	0.0600610673427582
-5.25259685516357	-7.57187700271606	-7.26691436767578	-0.0770716667175293	0.296432256698608	0.0600630305707455
-5.25207614898682	-7.57242774963379	-7.24800777435303	-0.0770415440201759	0.296472400426865	0.0601380355656147
-5.25450754165649	-7.5727858543396	-7.25668954849243	-0.0771237313747406	0.296365290880203	0.0601372011005878
-5.2521014213562	-7.57205438613892	-7.25292778015137	-0.0770840793848038	0.296329468488693	0.060135830193758
-5.25873422622681	-7.5681471824646	-7.26434230804443	-0.0771114453673363	0.29640656709671	0.060198787599802
-5.25620937347412	-7.57589864730835	-7.25612592697144	-0.0771667212247849	0.296301573514938	0.0601634010672569
-5.25679731369019	-7.57129716873169	-7.25717973709106	-0.077164888381958	0.296261340379715	0.0602411441504955
-5.25362396240234	-7.5705394744873	-7.24899530410767	-0.0771131962537766	0.296178340911865	0.0602081082761288
-5.25515842437744	-7.5669641494751	-7.25678634643555	-0.077158659696579	0.296110719442368	0.060317937284708
-5.25343656539917	-7.57332992553711	-7.23415374755859	-0.0771049410104752	0.296042561531067	0.0604299604892731
-5.25000619888306	-7.57250022888184	-7.24476337432861	-0.0771508291363716	0.296005874872208	0.0603522099554539
-5.24791097640991	-7.57101202011108	-7.2340931892395	-0.0771094411611557	0.295939534902573	0.0604120530188084
-5.25056791305542	-7.5660080909729	-7.2362232208252	-0.0771143212914467	0.295964747667313	0.0604530796408653
-5.24718141555786	-7.57481861114502	-7.23186731338501	-0.0771354362368584	0.29579696059227	0.0604398064315319
-5.24863815307617	-7.56485939025879	-7.23352003097534	-0.0770342350006104	0.295802861452103	0.0605067312717438
-5.24230623245239	-7.56854677200317	-7.22611045837402	-0.0770420953631401	0.295753300189972	0.0604653134942055
-5.24440240859985	-7.56460952758789	-7.22961473464966	-0.0771015807986259	0.295791476964951	0.0605559162795544
-5.24327182769775	-7.56646871566772	-7.21751499176025	-0.0770261138677597	0.295646399259567	0.0605411268770695
-5.24260234832764	-7.56666994094849	-7.22702741622925	-0.0770426765084267	0.295722901821136	0.0606133639812469
-5.23683261871338	-7.56852436065674	-7.21750354766846	-0.0769756287336349	0.295635610818863	0.0606271959841251
-5.24033164978027	-7.56214380264282	-7.22444009780884	-0.0769702270627022	0.295704573392868	0.0606008023023605
-5.24120712280273	-7.56931257247925	-7.21784543991089	-0.0770300626754761	0.295652836561203	0.0605967566370964
-5.2421088218689	-7.56285858154297	-7.22545957565308	-0.0768900960683823	0.295652955770493	0.0606730990111828
-5.23228549957275	-7.5676417350769	-7.21530389785767	-0.0769547671079636	0.295611768960953	0.060585580766201
-5.23849105834961	-7.56033849716187	-7.22490787506104	-0.0769639015197754	0.295675277709961	0.0606239847838879
-5.23730897903442	-7.56467199325562	-7.2065052986145	-0.0769116654992104	0.295601665973663	0.060624036937952
-5.23663234710693	-7.56625127792358	-7.22543525695801	-0.07695721834898	0.295680195093155	0.0606554597616196
-5.23222494125366	-7.56566762924194	-7.20882511138916	-0.0768716931343079	0.29566752910614	0.0605402141809464
-5.24142980575562	-7.55940532684326	-7.22735357284546	-0.0769122838973999	0.295702010393143	0.0605615861713886
-5.24407529830933	-7.57000398635864	-7.22291851043701	-0.0769784525036812	0.295662432909012	0.0604688301682472
-5.24578046798706	-7.56743764877319	-7.22723722457886	-0.0769243165850639	0.295725345611572	0.0604822672903538
-5.24300622940063	-7.56914520263672	-7.22929191589355	-0.0769536569714546	0.295687347650528	0.060369610786438
-5.24689340591431	-7.56789922714233	-7.23303699493408	-0.0769792720675468	0.295810133218765	0.0603938773274422
-5.25232076644897	-7.57064342498779	-7.2182502746582	-0.0770347565412521	0.295725256204605	0.060289666056633
-5.25148153305054	-7.57572650909424	-7.23654842376709	-0.0770782083272934	0.295765191316605	0.0602724477648735
-5.25134515762329	-7.57452726364136	-7.22480726242065	-0.0770026668906212	0.295768618583679	0.0601502098143101
-5.25615930557251	-7.57474136352539	-7.23143339157104	-0.0771337598562241	0.29579570889473	0.0600058548152447
-5.25694179534912	-7.58425188064575	-7.23155403137207	-0.0771615505218506	0.29580220580101	0.0599173195660114
-5.26152563095093	-7.5765962600708	-7.24054193496704	-0.0771237164735794	0.29575052857399	0.0598366484045982
-5.25964546203613	-7.58341503143311	-7.23106718063354	-0.0772387310862541	0.295727908611298	0.0597340725362301
-5.26535701751709	-7.58106327056885	-7.23323583602905	-0.0772299244999886	0.295763254165649	0.0596815459430218
-5.26716947555542	-7.57977151870728	-7.22662019729614	-0.077155627310276	0.295720607042313	0.0595522150397301
-5.2690372467041	-7.58525848388672	-7.23979187011719	-0.0771972388029099	0.295748978853226	0.0594967380166054
-5.26778125762939	-7.58718681335449	-7.23288774490356	-0.0772116705775261	0.295650750398636	0.0593644455075264
-5.27048778533936	-7.58615255355835	-7.23845767974854	-0.0772943943738937	0.295742005109787	0.0592728480696678
-5.27530717849731	-7.59436416625977	-7.23860216140747	-0.0772736147046089	0.295744121074677	0.0591728687286377
-5.27876377105713	-7.59008979797363	-7.24647617340088	-0.077276885509491	0.295757412910461	0.0590531602501869
-5.27897310256958	-7.59942102432251	-7.23615884780884	-0.0772886350750923	0.295719593763351	0.0589560084044933
-5.28320217132568	-7.60140371322632	-7.24207782745361	-0.0773389860987663	0.295909196138382	0.0588756687939167
-5.28797054290771	-7.6021556854248	-7.24337911605835	-0.0773200467228889	0.295787960290909	0.0586594231426716
-5.2916784286499	-7.60857582092285	-7.25698518753052	-0.0773365721106529	0.295936793088913	0.0585631020367146
-5.29384279251099	-7.61347627639771	-7.2514591217041	-0.0773254707455635	0.295803993940353	0.058468297123909
-5.29784107208252	-7.61217546463013	-7.24936008453369	-0.0773313865065575	0.295930683612823	0.0582171529531479
-5.30076217651367	-7.6221227645874	-7.25196075439453	-0.0774243026971817	0.295904248952866	0.0581288821995258
-5.30517768859863	-7.61821031570435	-7.25928163528442	-0.0773580521345139	0.295779913663864	0.0579929985105991
-5.30032157897949	-7.62500905990601	-7.24686717987061	-0.0774566009640694	0.295816123485565	0.0578807443380356
-5.30328702926636	-7.62509870529175	-7.25302171707153	-0.0775657892227173	0.295810729265213	0.0578123517334461
-5.30694580078125	-7.62330102920532	-7.23369121551514	-0.07750503718853	0.295647472143173	0.0577520094811916
-5.3075966835022	-7.62518644332886	-7.25042963027954	-0.0775883570313454	0.295599639415741	0.0576278455555439
-5.3017315864563	-7.62732553482056	-7.239089012146	-0.0775661617517471	0.295479565858841	0.0575260035693645
-5.30468606948853	-7.62185907363892	-7.2424144744873	-0.0776675269007683	0.29556530714035	0.057395201176405
-5.3041672706604	-7.63085651397705	-7.2357349395752	-0.0777165591716766	0.295421868562698	0.0572999753057957
-5.30066680908203	-7.62399101257324	-7.2409348487854	-0.0776704400777817	0.295256406068802	0.0572681799530983
-5.29735898971558	-7.62315320968628	-7.23143482208252	-0.07774368673563	0.295159250497818	0.0571783818304539
-5.29450368881226	-7.62149667739868	-7.22233104705811	-0.0777301266789436	0.295159459114075	0.0571663901209831
-5.28946208953857	-7.61453771591187	-7.21496391296387	-0.0777579247951508	0.294967919588089	0.0570604912936687
-5.28983211517334	-7.61853408813477	-7.21790170669556	-0.0778040140867233	0.294945985078812	0.0570188947021961
-5.27991580963135	-7.61536359786987	-7.20314884185791	-0.0777393579483032	0.294778853654861	0.0568925254046917
-5.28384685516357	-7.60979413986206	-7.2105016708374	-0.0777812302112579	0.294857680797577	0.0568237751722336
-5.27739429473877	-7.61841201782227	-7.20285749435425	-0.0778244882822037	0.294662684202194	0.0567265786230564
-5.27632522583008	-7.61039638519287	-7.20186519622803	-0.0778445526957512	0.294615089893341	0.0567830912768841
-5.26807451248169	-7.61078691482544	-7.19538640975952	-0.0777688100934029	0.294550836086273	0.0566356517374516
-5.2690601348877	-7.60567569732666	-7.20371723175049	-0.07784703373909	0.294564723968506	0.0566512234508991
-5.2673282623291	-7.6070442199707	-7.17757034301758	-0.0776722654700279	0.294486343860626	0.056648563593626
-5.26696729660034	-7.60931491851807	-7.18738317489624	-0.0777674242854118	0.29448413848877	0.0565786734223366
-5.25971746444702	-7.60763931274414	-7.18258428573608	-0.0777620822191238	0.294398069381714	0.0564302913844585
-5.2624340057373	-7.60496425628662	-7.18515205383301	-0.0777153670787811	0.29439252614975	0.0564704202115536
-5.25619745254517	-7.61117553710938	-7.17785024642944	-0.0776941478252411	0.29424712061882	0.0563395172357559
-5.25776815414429	-7.61221599578857	-7.17601203918457	-0.077742762863636	0.294386237859726	0.0563548356294632
-5.2564902305603	-7.60681867599487	-7.1855936050415	-0.0776839777827263	0.294337064027786	0.0561882816255093
-5.25414514541626	-7.61280155181885	-7.17467737197876	-0.0776351168751717	0.29426383972168	0.0561774894595146
-5.25049448013306	-7.61137628555298	-7.17323732376099	-0.0777058154344559	0.294298082590103	0.0561381690204144
-5.24511909484863	-7.60937356948853	-7.16736316680908	-0.0776022002100945	0.29412567615509	0.056058257818222
-5.25148057937622	-7.61069202423096	-7.17056322097778	-0.0775897577404976	0.294264644384384	0.0559650994837284
-5.25034475326538	-7.6150369644165	-7.15947103500366	-0.077592171728611	0.294122487306595	0.055909339338541
-5.24675273895264	-7.60474300384521	-7.16239404678345	-0.0776028335094452	0.294179409742355	0.0557939969003201
-5.24608612060547	-7.6203556060791	-7.16587543487549	-0.0776175335049629	0.294029295444489	0.0557198226451874
-5.24745988845825	-7.61118173599243	-7.16740655899048	-0.0775517374277115	0.294019877910614	0.0556805022060871
-5.24414777755737	-7.61624670028687	-7.15737533569336	-0.0776026844978333	0.293977409601212	0.0555982142686844
-5.24196243286133	-7.61094188690186	-7.15764570236206	-0.0775814950466156	0.293973475694656	0.0554968304932117
-5.2425856590271	-7.61498975753784	-7.14412689208984	-0.077547587454319	0.293839752674103	0.0555079877376556
-5.23916149139404	-7.61658000946045	-7.1547999382019	-0.0775526985526085	0.293863385915756	0.0553640574216843
-5.23932361602783	-7.61503982543945	-7.15018033981323	-0.0775692388415337	0.293880999088287	0.055301696062088
-5.23977375030518	-7.6145191192627	-7.15589046478271	-0.0775277614593506	0.293966323137283	0.0552019588649273
-5.24007415771484	-7.62010669708252	-7.14993238449097	-0.0775526762008667	0.293931245803833	0.0550816021859646
-5.23972940444946	-7.61811780929565	-7.14641141891479	-0.0775666460394859	0.293900668621063	0.0550166592001915
-5.23988580703735	-7.61741733551025	-7.15882968902588	-0.0776099786162376	0.293946743011475	0.0548100844025612
-5.24446630477905	-7.61986684799194	-7.15732526779175	-0.0775697082281113	0.293941229581833	0.0547592900693417
-5.24411106109619	-7.6196870803833	-7.14894104003906	-0.0776337012648582	0.294008135795593	0.0547441095113754
-5.24105739593506	-7.62176084518433	-7.16218280792236	-0.0776439979672432	0.293986976146698	0.0545916184782982
-5.24376153945923	-7.62063074111938	-7.15000820159912	-0.0776588544249535	0.294038146734238	0.0545440800487995
-5.24673652648926	-7.62432622909546	-7.15517950057983	-0.07764682918787	0.293928027153015	0.054453831166029
-5.24742984771729	-7.62308359146118	-7.1592230796814	-0.0776409432291985	0.293971359729767	0.0543080866336823
-5.24748706817627	-7.62477779388428	-7.15406608581543	-0.0776437744498253	0.293919265270233	0.0543081797659397
-5.24469614028931	-7.62328100204468	-7.15932750701904	-0.0777689218521118	0.293930619955063	0.0541699789464474
-5.24938011169434	-7.622887134552	-7.15792465209961	-0.0777622312307358	0.293915331363678	0.0540562197566032
-5.25007295608521	-7.62445974349976	-7.14909267425537	-0.0777395740151405	0.293870151042938	0.0540949329733849
-5.24843168258667	-7.62582778930664	-7.15909957885742	-0.0778306946158409	0.293806344270706	0.0539089515805244
-5.24944686889648	-7.62605237960815	-7.14738607406616	-0.0778108537197113	0.293832987546921	0.0538625866174698
-5.25286769866943	-7.62794780731201	-7.15121793746948	-0.0778569132089615	0.293862819671631	0.053778026252985
-5.25135707855225	-7.63229656219482	-7.14895963668823	-0.0778938829898834	0.293782830238342	0.053643561899662
-5.25259971618652	-7.63132095336914	-7.15262889862061	-0.0778845250606537	0.293728828430176	0.0536332167685032
-5.25002861022949	-7.63220405578613	-7.15146017074585	-0.0779642313718796	0.293682664632797	0.0535086207091808
-5.25211811065674	-7.6332483291626	-7.15571880340576	-0.077935554087162	0.293706029653549	0.0535027682781219
-5.25449657440186	-7.63558435440063	-7.14535617828369	-0.0779384970664978	0.293745368719101	0.053511019796133
-5.25235414505005	-7.63628578186035	-7.15011692047119	-0.0779281184077263	0.293609976768494	0.0533370599150658
-5.25560092926025	-7.63417816162109	-7.14864730834961	-0.0780140608549118	0.293698817491531	0.053236722946167
-5.25934076309204	-7.64235830307007	-7.15621376037598	-0.077922634780407	0.293707340955734	0.0532504245638847
-5.25680208206177	-7.6400408744812	-7.15185308456421	-0.0779900774359703	0.293806403875351	0.052974034100771
-5.25871133804321	-7.64637184143066	-7.15454769134521	-0.0779628828167915	0.293808907270432	0.0529508665204048
-5.26205348968506	-7.64633226394653	-7.16400957107544	-0.0780601128935814	0.293887615203857	0.0527991317212582
-5.26798915863037	-7.65125274658203	-7.16355752944946	-0.0779986530542374	0.293807238340378	0.0527377240359783
-5.27056121826172	-7.65373086929321	-7.16000366210938	-0.0780709758400917	0.294033318758011	0.0526947006583214
-5.26699066162109	-7.65477514266968	-7.16885280609131	-0.0780441612005234	0.293830513954163	0.0525360815227032
-5.27346658706665	-7.65589237213135	-7.1663064956665	-0.0781377181410789	0.294065952301025	0.0525042004883289
-5.27388954162598	-7.66540384292603	-7.16965961456299	-0.0780383422970772	0.293865382671356	0.0525194779038429
-5.27460289001465	-7.65949249267578	-7.1751184463501	-0.0780760124325752	0.294086247682571	0.052277609705925
-5.27481317520142	-7.66810417175293	-7.17183256149292	-0.0781769454479218	0.294010132551193	0.0523284077644348
-5.27580213546753	-7.66384124755859	-7.17981767654419	-0.0780802071094513	0.293959975242615	0.0522254034876823
-5.27451658248901	-7.67085218429565	-7.18000841140747	-0.0781428813934326	0.293940901756287	0.0522901117801666
-5.27215957641602	-7.66754674911499	-7.17279386520386	-0.0780484527349472	0.294072777032852	0.0521895587444305
-5.27647638320923	-7.6693263053894	-7.16730356216431	-0.0781284943223	0.293949723243713	0.0521932430565357
-5.2761754989624	-7.67388963699341	-7.1801118850708	-0.0781450420618057	0.294015467166901	0.0521338693797588
-5.27310037612915	-7.67477941513062	-7.16952133178711	-0.0780779719352722	0.293957144021988	0.0521244741976261
-5.27173614501953	-7.67212772369385	-7.17202806472778	-0.0780344605445862	0.294027656316757	0.0520746298134327
-5.26809787750244	-7.68296480178833	-7.17358303070068	-0.0780888572335243	0.29397240281105	0.0520572364330292
-5.26743507385254	-7.67968988418579	-7.16988325119019	-0.0779181644320488	0.293923407793045	0.0521137975156307
-5.26184368133545	-7.68132352828979	-7.1753134727478	-0.0780074298381805	0.294046878814697	0.0520081482827663
-5.26378726959229	-7.68346214294434	-7.17592859268188	-0.0778972208499908	0.293842285871506	0.0520844049751759
-5.26035308837891	-7.68656063079834	-7.16356325149536	-0.0779868587851524	0.293986797332764	0.0521321147680283
-5.25729656219482	-7.6879677772522	-7.17301321029663	-0.0778678134083748	0.293916165828705	0.0520386658608913
-5.25805282592773	-7.68833160400391	-7.16335344314575	-0.0778461471199989	0.294044882059097	0.0520457364618778
-5.25786066055298	-7.69405794143677	-7.17521810531616	-0.0777440667152405	0.293867349624634	0.0521574877202511
-5.25659799575806	-7.69454431533813	-7.17220592498779	-0.0778229013085365	0.293983519077301	0.0519358217716217
-5.26058578491211	-7.70135736465454	-7.16951751708984	-0.0778052657842636	0.293953835964203	0.0520800314843655
-5.25856685638428	-7.70017766952515	-7.17572832107544	-0.0777429193258286	0.294020920991898	0.0519753843545914
-5.26127815246582	-7.70754194259644	-7.17809915542603	-0.0776643753051758	0.293899863958359	0.0520708747208118
-5.26392936706543	-7.71151733398438	-7.16404485702515	-0.0777418166399002	0.294096291065216	0.0520202219486237
-5.26452398300171	-7.71492671966553	-7.17694234848022	-0.0776249021291733	0.293982028961182	0.0520160980522633
-5.26547431945801	-7.7173638343811	-7.17799234390259	-0.0776851698756218	0.294124811887741	0.0519251227378845
-5.26604413986206	-7.72608041763306	-7.17761564254761	-0.0776267573237419	0.293914794921875	0.051995512098074
-5.26657772064209	-7.72349643707275	-7.17190361022949	-0.0776145085692406	0.294004648923874	0.0517997816205025
-5.27184534072876	-7.73405504226685	-7.17959403991699	-0.0776572749018669	0.294085890054703	0.0519015751779079
-5.27717113494873	-7.73237419128418	-7.18574333190918	-0.0775356292724609	0.294011563062668	0.051834411919117
-5.27761888504028	-7.73813724517822	-7.18601703643799	-0.0776259899139404	0.294131934642792	0.051792461425066
-5.27952909469604	-7.73668146133423	-7.1903772354126	-0.0775305852293968	0.294001758098602	0.0518109127879143
-5.28790187835693	-7.73978471755981	-7.17364692687988	-0.0775834321975708	0.294007271528244	0.0518426299095154
-5.28685235977173	-7.74807357788086	-7.19172191619873	-0.0775918141007423	0.293942213058472	0.0518298968672752
-5.28904724121094	-7.74364757537842	-7.17365646362305	-0.0775805562734604	0.294064313173294	0.0517622977495193
-5.29716157913208	-7.74290370941162	-7.18935632705688	-0.0775565132498741	0.294019460678101	0.0518112257122993
-5.29406213760376	-7.7493143081665	-7.18784284591675	-0.0775959044694901	0.293950706720352	0.051751434803009
-5.30184459686279	-7.74830198287964	-7.18611717224121	-0.0775555819272995	0.293972194194794	0.0518849827349186
-5.30099439620972	-7.7486777305603	-7.18847513198853	-0.0775404497981071	0.293936520814896	0.0517306923866272
-5.30936574935913	-7.74789237976074	-7.19287967681885	-0.0775398910045624	0.293891847133636	0.0518969930708408
-5.30667209625244	-7.75065946578979	-7.1723484992981	-0.0775106698274612	0.293869495391846	0.0519048124551773
-5.30935096740723	-7.74912405014038	-7.18494510650635	-0.0774938464164734	0.293788224458694	0.0519424490630627
-5.312575340271	-7.75183725357056	-7.1819953918457	-0.0775164216756821	0.293830245733261	0.0519809685647488
-5.3190450668335	-7.75452852249146	-7.17970418930054	-0.0775092244148254	0.293769836425781	0.0520072095096111
-5.31901454925537	-7.75241136550903	-7.18291425704956	-0.0774992033839226	0.293847233057022	0.0518598668277264
-5.32263851165771	-7.75950002670288	-7.18437528610229	-0.0774892047047615	0.293755561113358	0.0519408695399761
-5.32833099365234	-7.75775003433228	-7.18924570083618	-0.0774305611848831	0.293716490268707	0.0519896410405636
-5.32781934738159	-7.76286315917969	-7.18115043640137	-0.0775158256292343	0.293840885162354	0.0518177561461926
-5.33785772323608	-7.7592887878418	-7.19963026046753	-0.0774572864174843	0.293852388858795	0.0519026890397072
-5.34132146835327	-7.76495885848999	-7.18218326568604	-0.0773890390992165	0.293827950954437	0.0519276671111584
-5.34124994277954	-7.76389408111572	-7.19742679595947	-0.0774230286478996	0.293840438127518	0.0518768541514874
-5.34880113601685	-7.76609086990356	-7.18567132949829	-0.0774078667163849	0.293946027755737	0.051919050514698
-5.35687828063965	-7.77096843719482	-7.19125032424927	-0.0773905515670776	0.293903291225433	0.0519365444779396
-5.35445594787598	-7.76819038391113	-7.18992614746094	-0.0773704126477242	0.293853342533112	0.0518845953047276
-5.36250400543213	-7.77824831008911	-7.1873950958252	-0.0774095952510834	0.293917804956436	0.051930982619524
-5.36634826660156	-7.77187204360962	-7.20080661773682	-0.0772837847471237	0.293866634368896	0.0519552789628506
-5.36729001998901	-7.77776575088501	-7.19357490539551	-0.0773027688264847	0.293809801340103	0.0519933141767979
-5.36880970001221	-7.77520990371704	-7.19690465927124	-0.0773556753993034	0.293918371200562	0.0520349070429802
-5.37477970123291	-7.7757830619812	-7.18427896499634	-0.0772333592176437	0.293817043304443	0.0520619340240955
-5.37597894668579	-7.78045034408569	-7.20156955718994	-0.0773065388202667	0.293851733207703	0.0521295368671417
-5.37462377548218	-7.77614307403564	-7.18404912948608	-0.0771960541605949	0.293879956007004	0.0520881675183773
-5.37978458404541	-7.77754640579224	-7.19319105148315	-0.0771810337901115	0.29378342628479	0.0522513724863529
-5.37560272216797	-7.77779054641724	-7.19032907485962	-0.0771818682551384	0.293798208236694	0.0521849058568478
-5.37375736236572	-7.77874660491943	-7.17981290817261	-0.0771879181265831	0.29379478096962	0.0522157363593578
-5.37351512908936	-7.7728796005249	-7.19072151184082	-0.0771317407488823	0.293798983097076	0.0521697141230106
-5.36824369430542	-7.77755689620972	-7.18258905410767	-0.0770614966750145	0.293739318847656	0.0522212609648705
-5.36567068099976	-7.77462148666382	-7.17531871795654	-0.0771029889583588	0.293920636177063	0.0522324927151203
-5.36279678344727	-7.77127027511597	-7.17592287063599	-0.0769772976636887	0.293705523014069	0.0522896163165569
-5.36329650878906	-7.77220630645752	-7.18633937835693	-0.0770047530531883	0.293884992599487	0.0522779375314713
-5.35868072509766	-7.77177476882935	-7.17676019668579	-0.0769762098789215	0.293790429830551	0.052330207079649
-5.35459089279175	-7.76249504089355	-7.17891836166382	-0.0769522935152054	0.293850690126419	0.0523275509476662
-5.35219049453735	-7.77155685424805	-7.17788314819336	-0.0769535824656487	0.293823033571243	0.0523728355765343
-5.35462474822998	-7.7644362449646	-7.17619132995605	-0.0768825635313988	0.293840885162354	0.0524771921336651
-5.34537744522095	-7.76614427566528	-7.17180776596069	-0.0768554359674454	0.29370903968811	0.0525060780346394
-5.34380149841309	-7.76008415222168	-7.17127180099487	-0.0769542455673218	0.293807506561279	0.052612230181694
-5.33939981460571	-7.75635862350464	-7.16260814666748	-0.0768633931875229	0.293560743331909	0.0527237094938755
-5.33815431594849	-7.75689220428467	-7.16569566726685	-0.0769102200865746	0.293701976537704	0.0527757294476032
-5.32748079299927	-7.75369930267334	-7.15222883224487	-0.0768536329269409	0.293521493673325	0.0528233498334885
-5.32923078536987	-7.74585390090942	-7.15609312057495	-0.0768401846289635	0.293564707040787	0.0529076159000397
-5.32500743865967	-7.75150918960571	-7.15257453918457	-0.0768902972340584	0.293444246053696	0.0529330894351006
-5.32222414016724	-7.74602746963501	-7.14531898498535	-0.0767692551016808	0.293456047773361	0.0531073361635208
-5.31774759292603	-7.7418098449707	-7.14856338500977	-0.0768728852272034	0.293418139219284	0.0531219467520714
-5.31452894210815	-7.73709774017334	-7.14970827102661	-0.0768139585852623	0.29334968328476	0.05321454256773
-5.3135666847229	-7.73639059066772	-7.12826156616211	-0.0767820179462433	0.293372809886932	0.0534648783504963
-5.30492067337036	-7.73745679855347	-7.13786745071411	-0.0767728164792061	0.293256431818008	0.0534163378179073
-5.30699396133423	-7.73322439193726	-7.13365173339844	-0.0767998024821281	0.293262779712677	0.0535530894994736
-5.3076434135437	-7.73578786849976	-7.13375949859619	-0.0766994953155518	0.293211728334427	0.053670410066843
-5.3031907081604	-7.73078489303589	-7.12579011917114	-0.0767392590641975	0.293278783559799	0.0536241680383682
-5.30041265487671	-7.73428964614868	-7.12878894805908	-0.0767057463526726	0.293176293373108	0.0538120903074741
-5.3035740852356	-7.72732210159302	-7.12441921234131	-0.0766474530100822	0.293109893798828	0.053825382143259
-5.29964303970337	-7.73311519622803	-7.12512683868408	-0.0766649767756462	0.293086975812912	0.0538982450962067
-5.29943323135376	-7.7285213470459	-7.12296533584595	-0.0766306221485138	0.293140709400177	0.0539986863732338
-5.3048620223999	-7.73214912414551	-7.11032629013062	-0.0766649544239044	0.29300257563591	0.0540664531290531
-5.302405834198	-7.73358869552612	-7.12735319137573	-0.0766095295548439	0.292953819036484	0.0540196746587753
-5.29970216751099	-7.73148345947266	-7.11390066146851	-0.0766033828258514	0.293079107999802	0.0540449395775795
-5.30423069000244	-7.7351016998291	-7.12566041946411	-0.0765917152166367	0.292951852083206	0.0541466288268566
-5.30451059341431	-7.73793601989746	-7.11194896697998	-0.0766304135322571	0.292979389429092	0.0539171099662781
-5.30624151229858	-7.74125480651855	-7.12194633483887	-0.0766559317708015	0.292997568845749	0.0540481843054295
-5.30780935287476	-7.73712205886841	-7.12768268585205	-0.0766105651855469	0.292871087789536	0.0539995208382607
-5.31293916702271	-7.74635124206543	-7.11776161193848	-0.0766350105404854	0.292973399162292	0.0540165714919567
-5.31528472900391	-7.74125862121582	-7.12627696990967	-0.0765443816781044	0.292880535125732	0.054001159965992
-5.31867456436157	-7.74594354629517	-7.10825777053833	-0.0766265913844109	0.292910516262054	0.0540448911488056
-5.32179927825928	-7.74808073043823	-7.12705612182617	-0.0766390860080719	0.292822569608688	0.0540076605975628
-5.32714796066284	-7.74630451202393	-7.11969375610352	-0.076683022081852	0.29295489192009	0.0539951249957085
-5.33616065979004	-7.75180053710938	-7.13062477111816	-0.0766383185982704	0.292941212654114	0.0540054142475128
-5.33179950714111	-7.75549697875977	-7.12143564224243	-0.0766708552837372	0.292900860309601	0.0538069419562817
-5.34059906005859	-7.76224279403687	-7.1280345916748	-0.0766942873597145	0.293021887540817	0.0539480522274971
-5.34134435653687	-7.75836849212646	-7.13219928741455	-0.0766276493668556	0.29297536611557	0.0537964031100273
-5.34675788879395	-7.76306056976318	-7.13643169403076	-0.0766865313053131	0.292925089597702	0.053846538066864
-5.34533452987671	-7.76820707321167	-7.12472581863403	-0.0767039582133293	0.29304239153862	0.0538821332156658
-5.34935617446899	-7.76455783843994	-7.12868118286133	-0.0766670703887939	0.293027520179749	0.0538332872092724
-5.3518443107605	-7.7701244354248	-7.14112138748169	-0.076671414077282	0.293028712272644	0.0538710877299309
-5.35225820541382	-7.77428150177002	-7.1307487487793	-0.0767345130443573	0.293099254369736	0.0538364723324776
-5.35869073867798	-7.76940584182739	-7.14658355712891	-0.0767079144716263	0.293138295412064	0.0538435727357864
-5.35573101043701	-7.77905178070068	-7.14275741577148	-0.0766769573092461	0.293097138404846	0.0537479594349861
-5.36084127426147	-7.77733564376831	-7.14623975753784	-0.0766411796212196	0.29323872923851	0.0538434311747551
-5.35917615890503	-7.77910566329956	-7.14852046966553	-0.0766072496771812	0.293329030275345	0.0537343844771385
-5.36970806121826	-7.78042888641357	-7.16104364395142	-0.0767037644982338	0.293356597423553	0.0537798665463924
-5.3681173324585	-7.78328895568848	-7.14129495620728	-0.0766782313585281	0.29344379901886	0.0538137964904308
-5.3704400062561	-7.78114604949951	-7.16215181350708	-0.0766043812036514	0.29345914721489	0.0537846982479095
-5.36931276321411	-7.78359317779541	-7.15933227539063	-0.0766923874616623	0.293523281812668	0.0537237301468849
-5.3794584274292	-7.78606224060059	-7.16624212265015	-0.0767402574419975	0.293561905622482	0.0538285821676254
-5.37438535690308	-7.7865834236145	-7.16182041168213	-0.0767616406083107	0.293510913848877	0.0536432676017284
-5.37904357910156	-7.78683280944824	-7.16877746582031	-0.0767983049154282	0.293763816356659	0.0537781938910484
-5.37843036651611	-7.78212594985962	-7.18656492233276	-0.076738603413105	0.293652594089508	0.0537145249545574
-5.37992286682129	-7.78737115859985	-7.17664670944214	-0.0768216773867607	0.293726444244385	0.05378782376647
-5.38364362716675	-7.78310823440552	-7.1841926574707	-0.0769136846065521	0.293939530849457	0.0538370050489903
-5.38654899597168	-7.78393268585205	-7.16967058181763	-0.076837532222271	0.29389426112175	0.0538317151367664
-5.38795518875122	-7.78549194335938	-7.19635438919067	-0.076818160712719	0.293998599052429	0.0538401491940022
-5.3840446472168	-7.78511476516724	-7.18678951263428	-0.0768491700291634	0.294049203395844	0.0538101308047771
-5.38964033126831	-7.77897787094116	-7.19842529296875	-0.0769295617938042	0.294203519821167	0.0538605563342571
-5.38879203796387	-7.78460121154785	-7.19856643676758	-0.0769633203744888	0.294134318828583	0.0538364835083485
-5.3896312713623	-7.77622127532959	-7.20094442367554	-0.0769486874341965	0.294335544109344	0.0539067126810551
-5.38713312149048	-7.77691698074341	-7.20567750930786	-0.076994001865387	0.294403582811356	0.0538626611232758
-5.38357543945313	-7.76792192459106	-7.21815156936646	-0.0770039111375809	0.294447243213654	0.0539634041488171
-5.38416433334351	-7.76770496368408	-7.19886875152588	-0.0769791081547737	0.294553935527802	0.053982499986887
-5.37861204147339	-7.76349210739136	-7.21557998657227	-0.077101819217205	0.294583946466446	0.0539961569011211
-5.37364864349365	-7.76099443435669	-7.21329402923584	-0.0771310552954674	0.294700801372528	0.0539960786700249
-5.37713193893433	-7.75315189361572	-7.21801710128784	-0.0770740807056427	0.294745922088623	0.0540868081152439
-5.36821889877319	-7.7533164024353	-7.21924924850464	-0.0771035626530647	0.294712215662003	0.0540376901626587
-5.36927700042725	-7.74872970581055	-7.21304178237915	-0.0771786868572235	0.29483962059021	0.0541945658624172
-5.36043119430542	-7.74294996261597	-7.22207164764404	-0.0771393105387688	0.294889479875565	0.0541871227324009
-5.36165142059326	-7.734046459198	-7.22634315490723	-0.0771320685744286	0.294906139373779	0.0543074533343315
-5.35337543487549	-7.73415231704712	-7.20682191848755	-0.0770930498838425	0.294897824525833	0.0544649623334408
-5.34982490539551	-7.73076438903809	-7.22309446334839	-0.0771707147359848	0.294952094554901	0.0544824339449406
-5.34461784362793	-7.72315073013306	-7.21405839920044	-0.077098123729229	0.295007079839706	0.0545572079718113
-5.34496974945068	-7.71620178222656	-7.21914625167847	-0.077175959944725	0.295086085796356	0.0546239428222179
-5.33958435058594	-7.72371053695679	-7.21769905090332	-0.0771913975477219	0.295071959495544	0.0547001697123051
-5.33889484405518	-7.71155166625977	-7.22517108917236	-0.0771734118461609	0.295162469148636	0.0548911318182945
-5.32940816879272	-7.70979642868042	-7.22131490707397	-0.0771502777934074	0.295176684856415	0.0548677407205105
-5.32875776290894	-7.70115661621094	-7.22852659225464	-0.0772159174084663	0.295259475708008	0.0549897775053978
-5.32659769058228	-7.69960117340088	-7.20699644088745	-0.0770181715488434	0.295163333415985	0.0551222898066044
-5.32222270965576	-7.69813394546509	-7.2238187789917	-0.0771401897072792	0.295229941606522	0.0551615133881569
-5.31961250305176	-7.69116449356079	-7.21540880203247	-0.0770394578576088	0.295288532972336	0.0552310757339001
-5.31910419464111	-7.68940258026123	-7.22616100311279	-0.0771053209900856	0.295284599065781	0.0553427301347256
-5.31007862091064	-7.68730974197388	-7.21417140960693	-0.0770528689026833	0.295319825410843	0.0553388446569443
-5.31173229217529	-7.68738651275635	-7.215247631073	-0.0770791471004486	0.295326948165894	0.0554655008018017
-5.30785512924194	-7.67713642120361	-7.22184419631958	-0.0770240500569344	0.295295387506485	0.0555533654987812
-5.30489635467529	-7.68221378326416	-7.21618556976318	-0.0769433453679085	0.295353680849075	0.0556372739374638
-5.30335903167725	-7.67117404937744	-7.21581745147705	-0.0769814252853394	0.295435160398483	0.0557241328060627
-5.29903316497803	-7.66787767410278	-7.20671081542969	-0.0769333839416504	0.295271098613739	0.0558005757629871
-5.300452709198	-7.67119264602661	-7.21619367599487	-0.0770393684506416	0.29542875289917	0.0559299737215042
-5.29379606246948	-7.66873121261597	-7.20099258422852	-0.0769648402929306	0.295372635126114	0.0559344552457333
-5.29059267044067	-7.65681600570679	-7.21235132217407	-0.0769317224621773	0.295421421527863	0.0559662133455276
-5.28899240493774	-7.66693782806396	-7.20907926559448	-0.0769536048173904	0.295411646366119	0.0560484863817692
-5.28748941421509	-7.65842962265015	-7.21515798568726	-0.0768821090459824	0.295355379581451	0.0561714880168438
-5.28297472000122	-7.65888738632202	-7.20638799667358	-0.0769611001014709	0.295469909906387	0.0561436302959919
-5.28107976913452	-7.6528639793396	-7.2145528793335	-0.0769437924027443	0.295493900775909	0.0562295988202095
-5.28262233734131	-7.65134334564209	-7.20203256607056	-0.076912559568882	0.295453131198883	0.0563501641154289
-5.27495908737183	-7.6533989906311	-7.2119517326355	-0.0769918411970139	0.295481771230698	0.056285098195076
-5.27445077896118	-7.64911508560181	-7.20235586166382	-0.0769199132919312	0.295530498027802	0.0563672073185444
-5.27632093429565	-7.64716815948486	-7.21346712112427	-0.0769491791725159	0.295686542987823	0.0563427470624447
-5.27566623687744	-7.64959669113159	-7.21454191207886	-0.076923131942749	0.29568350315094	0.0563296899199486
-5.27903509140015	-7.64728546142578	-7.21827363967896	-0.0769424065947533	0.295741379261017	0.0563990138471127
-5.27450037002563	-7.64923572540283	-7.22057056427002	-0.0770508125424385	0.295876085758209	0.0563740320503712
-5.27811670303345	-7.64463424682617	-7.23432779312134	-0.0769874453544617	0.295920550823212	0.0563826076686382
-5.28079080581665	-7.64566659927368	-7.21961212158203	-0.0769369080662727	0.295981079339981	0.0564991608262062
-5.27186632156372	-7.6428918838501	-7.23817014694214	-0.0770538970828056	0.295960694551468	0.0564333945512772
-5.27528476715088	-7.64225769042969	-7.23277425765991	-0.0770833641290665	0.296186596155167	0.0565587654709816
-5.27700090408325	-7.63847780227661	-7.24390983581543	-0.0770864263176918	0.296242773532867	0.0565751530230045
-5.27608394622803	-7.63737010955811	-7.24096536636353	-0.0771113857626915	0.296220242977142	0.056546226143837
-5.27543067932129	-7.63498687744141	-7.24228239059448	-0.0771038606762886	0.296264886856079	0.0567299723625183
-5.27595901489258	-7.62933397293091	-7.25263023376465	-0.0771837383508682	0.296395063400269	0.0566663891077042
-5.27336597442627	-7.62591314315796	-7.25260448455811	-0.0771589353680611	0.29634016752243	0.0567897483706474
-5.27248048782349	-7.6220703125	-7.24606275558472	-0.0771599337458611	0.296478450298309	0.0569313503801823
-5.26650857925415	-7.6168737411499	-7.25906085968018	-0.0771524459123611	0.296497344970703	0.0569437369704247
-5.26642036437988	-7.61153221130371	-7.250572681427	-0.0772544220089912	0.296569347381592	0.0570548139512539
-5.26532554626465	-7.61003541946411	-7.25376176834106	-0.0771917551755905	0.296636134386063	0.0571370050311089
-5.26029586791992	-7.60445261001587	-7.25829887390137	-0.0772483870387077	0.296620875597	0.0571983866393566
-5.25707960128784	-7.59569644927979	-7.25982284545898	-0.0772255882620811	0.296639919281006	0.0573494732379913
-5.25366830825806	-7.59548377990723	-7.26460838317871	-0.0773181691765785	0.296798080205917	0.0574115328490734
-5.25155639648438	-7.58986139297485	-7.2691216468811	-0.077275849878788	0.296849936246872	0.0575192049145699
-5.2519097328186	-7.58451461791992	-7.25838708877563	-0.0772192254662514	0.296955198049545	0.0576433390378952
-5.24972820281982	-7.5841212272644	-7.27736186981201	-0.0772816985845566	0.296978801488876	0.0576796717941761
-5.24757385253906	-7.58214664459229	-7.26918745040894	-0.0772636532783508	0.297142833471298	0.0577558502554893
-5.24980688095093	-7.57367134094238	-7.28212976455688	-0.0772050321102142	0.297312259674072	0.0577809847891331
-5.24905157089233	-7.58030843734741	-7.28512620925903	-0.0772316083312035	0.297272980213165	0.0578534007072449
-5.25064897537231	-7.57735061645508	-7.29069995880127	-0.0772783160209656	0.297354072332382	0.0579952411353588
-5.24740028381348	-7.57613611221313	-7.28861904144287	-0.077264815568924	0.297451674938202	0.0579964369535446
-5.24945449829102	-7.56937789916992	-7.29650735855103	-0.0772882327437401	0.297563374042511	0.0580592937767506
-5.25128078460693	-7.56888866424561	-7.28386974334717	-0.0772167518734932	0.297602921724319	0.0582703314721584
-5.25042486190796	-7.56922054290771	-7.29878902435303	-0.0772917866706848	0.297593593597412	0.0582704991102219
-5.24957656860352	-7.56659364700317	-7.29245948791504	-0.0772778019309044	0.297698616981506	0.058411430567503
-5.25101375579834	-7.56196594238281	-7.29846143722534	-0.0772764310240746	0.297763645648956	0.0584436021745205
-5.24700784683228	-7.56482553482056	-7.29715967178345	-0.0772565752267838	0.297698825597763	0.0584842078387737
-5.24948358535767	-7.55940818786621	-7.30024766921997	-0.0772285535931587	0.297793626785278	0.0586351156234741
-5.24696731567383	-7.561119556427	-7.30553722381592	-0.0773034989833832	0.297852486371994	0.0586262419819832
-5.24574851989746	-7.55571269989014	-7.30742835998535	-0.077258363366127	0.297862946987152	0.0587725304067135
-5.24390459060669	-7.55461597442627	-7.29567909240723	-0.0772704631090164	0.29785543680191	0.0589574612677097
-5.24458408355713	-7.55658769607544	-7.3108172416687	-0.0772577300667763	0.298043638467789	0.058945145457983
-5.2420802116394	-7.55779504776001	-7.30057191848755	-0.0771459341049194	0.298001050949097	0.0590195655822754
-5.24249458312988	-7.54965686798096	-7.31110763549805	-0.0772163197398186	0.298296481370926	0.0589974783360958
-5.24178886413574	-7.55962514877319	-7.32089567184448	-0.0772704258561134	0.298280417919159	0.0590438582003117
-5.24485206604004	-7.55178451538086	-7.33007764816284	-0.0771200433373451	0.298383831977844	0.0590511187911034
-5.24063444137573	-7.55892133712769	-7.32460021972656	-0.0771834179759026	0.29850822687149	0.0590391121804714
-5.23984622955322	-7.55024480819702	-7.33582878112793	-0.0771920755505562	0.298655033111572	0.0590597167611122
-5.24147939682007	-7.55302667617798	-7.32858180999756	-0.0771819278597832	0.298696547746658	0.0591523982584476
-5.23891639709473	-7.55441522598267	-7.34481000900269	-0.0771861374378204	0.298805147409439	0.0589981451630592
-5.23946714401245	-7.54884147644043	-7.33741855621338	-0.0772568583488464	0.298970192670822	0.0590906105935574
-5.24309062957764	-7.54688024520874	-7.34655952453613	-0.0771535784006119	0.299008429050446	0.059020210057497
-5.2394847869873	-7.547119140625	-7.34556865692139	-0.0772062689065933	0.299064427614212	0.0589481368660927
-5.23896503448486	-7.54411363601685	-7.35142993927002	-0.0772079154849052	0.299140900373459	0.0590885877609253
-5.23688793182373	-7.54714298248291	-7.34775018692017	-0.0772694498300552	0.299268662929535	0.0590426325798035
-5.23281764984131	-7.54281091690063	-7.35976552963257	-0.0772743299603462	0.299259722232819	0.0591180734336376
-5.23483514785767	-7.54123592376709	-7.34448528289795	-0.0772097334265709	0.299295336008072	0.0592287853360176
-5.23263359069824	-7.54290008544922	-7.36255836486816	-0.0772904381155968	0.299419701099396	0.059246800839901
-5.22941732406616	-7.54133558273315	-7.35533618927002	-0.0772649198770523	0.299407958984375	0.0592802278697491
-5.22947931289673	-7.53047132492065	-7.36492443084717	-0.0772428661584854	0.299530923366547	0.059290673583746
-5.22319889068604	-7.53750896453857	-7.36330032348633	-0.0773171707987785	0.299477636814117	0.0593189969658852
-5.22291231155396	-7.52567291259766	-7.36684656143188	-0.0772216022014618	0.299521952867508	0.0594497434794903
-5.21545600891113	-7.52953338623047	-7.35885572433472	-0.0772924050688744	0.299597501754761	0.0594776310026646
-5.21045446395874	-7.51912498474121	-7.36561298370361	-0.0772625952959061	0.299741387367249	0.0595790557563305
-5.20604467391968	-7.51402950286865	-7.3575587272644	-0.0772532373666763	0.299553960561752	0.0596725419163704
-5.20569133758545	-7.51365184783936	-7.36817121505737	-0.0772895589470863	0.299811124801636	0.0596877299249172
-5.19873142242432	-7.51124334335327	-7.36467838287354	-0.0771784111857414	0.299788773059845	0.0597636923193932
-5.19401502609253	-7.49962663650513	-7.36688470840454	-0.0772561281919479	0.29994598031044	0.059678141027689
-5.19039440155029	-7.50316286087036	-7.37633800506592	-0.0772587731480598	0.300063014030457	0.0597878880798817
-5.18946266174316	-7.49435377120972	-7.37888956069946	-0.0771955028176308	0.300038039684296	0.0598111674189568
-5.18692398071289	-7.49792814254761	-7.37643814086914	-0.0772012025117874	0.300105810165405	0.0598540790379047
-5.1808876991272	-7.49183464050293	-7.37468481063843	-0.0772631093859673	0.300318717956543	0.0599657148122787
-5.17642784118652	-7.48929500579834	-7.37370681762695	-0.0772471949458122	0.300208270549774	0.0600049942731857
-5.18056869506836	-7.4859299659729	-7.38043594360352	-0.0772612243890762	0.300381809473038	0.0600649416446686
-5.17614316940308	-7.48586988449097	-7.38437843322754	-0.0771830826997757	0.300344735383987	0.0601004734635353
-5.17135238647461	-7.47662591934204	-7.38680362701416	-0.0773010924458504	0.300437122583389	0.0599616095423698
-5.16986036300659	-7.4824423789978	-7.3838005065918	-0.0773089155554771	0.300489038228989	0.0600609071552753
-5.17082071304321	-7.47403287887573	-7.39398860931396	-0.0772927105426788	0.300481528043747	0.0600754022598267
-5.16677188873291	-7.47546148300171	-7.3895525932312	-0.0772657841444016	0.300467729568481	0.0600745566189289
-5.16804885864258	-7.47543954849243	-7.37989187240601	-0.0773845613002777	0.30059227347374	0.0601579248905182
-5.16366624832153	-7.47175359725952	-7.38778829574585	-0.0773695036768913	0.300571918487549	0.0601167008280754
-5.1592001914978	-7.46829462051392	-7.38151407241821	-0.0773645341396332	0.300504356622696	0.0601125620305538
-5.1632833480835	-7.46256399154663	-7.39095973968506	-0.0773865357041359	0.300556778907776	0.060100968927145
-5.1587028503418	-7.47023725509644	-7.39150857925415	-0.0774272978305817	0.300525724887848	0.0600933767855167
-5.15978956222534	-7.46280860900879	-7.38578081130981	-0.0774015933275223	0.300579637289047	0.0601562634110451
-5.15661144256592	-7.46500682830811	-7.38329648971558	-0.0774367302656174	0.300545006990433	0.0600749403238297
-5.15567588806152	-7.45852518081665	-7.39503002166748	-0.077511377632618	0.300609856843948	0.0601425245404243
-5.15595817565918	-7.46164131164551	-7.37459468841553	-0.0775149017572403	0.300458431243896	0.0602030605077744
-5.15642499923706	-7.46400260925293	-7.39194917678833	-0.077485702931881	0.300564378499985	0.0601504854857922
-5.15133333206177	-7.46181440353394	-7.37857723236084	-0.077500581741333	0.300535142421722	0.0601461827754974
-5.15729951858521	-7.45905780792236	-7.38581275939941	-0.0775194242596626	0.300552755594254	0.0601355098187923
-5.15410709381104	-7.46866703033447	-7.38510036468506	-0.0775494128465652	0.300554215908051	0.060070026665926
-5.15704965591431	-7.46196222305298	-7.3897590637207	-0.0774036422371864	0.300459116697311	0.0601134188473225
-5.15636920928955	-7.46919918060303	-7.38743877410889	-0.0775232091546059	0.300484925508499	0.0600773878395557
-5.1568660736084	-7.47173738479614	-7.38459777832031	-0.0775170251727104	0.300666213035584	0.0600610040128231
-5.15724802017212	-7.47184181213379	-7.38132190704346	-0.077459841966629	0.30063584446907	0.059982392936945
-5.15924167633057	-7.47348070144653	-7.39376735687256	-0.0773763656616211	0.300648659467697	0.0599640980362892
-5.16441535949707	-7.47821140289307	-7.39060401916504	-0.0774147212505341	0.30059340596199	0.059956219047308
-5.16018962860107	-7.47924184799194	-7.38995361328125	-0.0774754732847214	0.300611168146133	0.0597797445952892
-5.1672158241272	-7.48192167282104	-7.39177083969116	-0.0775085017085075	0.300746083259583	0.0598790906369686
-5.1642804145813	-7.4806079864502	-7.40263605117798	-0.0773598924279213	0.300711244344711	0.0597329288721085
-5.16831541061401	-7.48517608642578	-7.40578174591064	-0.0774800777435303	0.300689190626144	0.0597658641636372
-5.17116785049438	-7.48941898345947	-7.38994121551514	-0.0774051696062088	0.300726264715195	0.0597279965877533
-5.17188119888306	-7.4870777130127	-7.40415859222412	-0.0774195641279221	0.300714790821075	0.0596663989126682
-5.16960144042969	-7.48984479904175	-7.39069843292236	-0.0774243026971817	0.30075266957283	0.0596303381025791
-5.17817163467407	-7.4917368888855	-7.39947748184204	-0.0774310156702995	0.300844341516495	0.0596551187336445
-5.17266702651978	-7.49191236495972	-7.39445734024048	-0.0775028094649315	0.300775587558746	0.0594129897654057
-5.17526483535767	-7.49128484725952	-7.39891242980957	-0.0774367675185204	0.300779461860657	0.0594676621258259
-5.17180919647217	-7.49084377288818	-7.40597343444824	-0.0774458795785904	0.300780564546585	0.0593341402709484
-5.17847967147827	-7.49192237854004	-7.40581274032593	-0.0774731785058975	0.300809234380722	0.0593502931296825
-5.17651510238647	-7.49364614486694	-7.38921785354614	-0.0773953720927238	0.300789535045624	0.0593307949602604
-5.17730760574341	-7.49502277374268	-7.4103798866272	-0.0774208456277847	0.30081582069397	0.0592952817678452
-5.17533731460571	-7.49388217926025	-7.39612483978271	-0.0774742439389229	0.300827026367188	0.0592326857149601
-5.17888069152832	-7.49428415298462	-7.40106153488159	-0.0774386376142502	0.300863295793533	0.0591942816972733
-5.1796669960022	-7.49569177627563	-7.40483951568604	-0.0774302184581757	0.30084216594696	0.0592329055070877
-5.17660617828369	-7.49638843536377	-7.40076494216919	-0.0773687735199928	0.30080384016037	0.0591406933963299
-5.17963171005249	-7.49762439727783	-7.41767406463623	-0.0774130523204803	0.300826042890549	0.0592214018106461
-5.17885684967041	-7.49608612060547	-7.39296817779541	-0.0773969441652298	0.300859391689301	0.0591688565909863
-5.17822456359863	-7.49950647354126	-7.40594911575317	-0.0773450508713722	0.300843417644501	0.0592207312583923
-5.1771297454834	-7.49622488021851	-7.39680814743042	-0.0773924142122269	0.300891697406769	0.059192918241024
-5.17748022079468	-7.49360418319702	-7.40186071395874	-0.0772620067000389	0.300908386707306	0.059208806604147
-5.17733669281006	-7.5	-7.40343618392944	-0.0773582085967064	0.300905406475067	0.0591632872819901
-5.17906475067139	-7.49585771560669	-7.40178155899048	-0.0772579908370972	0.300880968570709	0.0592281296849251
-5.17907857894897	-7.4958381652832	-7.40219449996948	-0.0772188603878021	0.300986588001251	0.0592522956430912
-5.17237615585327	-7.49223136901855	-7.40022325515747	-0.077171228826046	0.300933718681335	0.0592831484973431
-5.17772388458252	-7.4916558265686	-7.39319896697998	-0.0771582946181297	0.300854295492172	0.0593941360712051
-5.17424488067627	-7.49381351470947	-7.40181350708008	-0.0771331489086151	0.300988107919693	0.0593556463718414
-5.17447996139526	-7.49291515350342	-7.39638137817383	-0.0771366581320763	0.300961136817932	0.059433676302433
-5.17495584487915	-7.48748302459717	-7.39882707595825	-0.0770524889230728	0.300942808389664	0.0593203268945217
-5.17407846450806	-7.49184989929199	-7.39722394943237	-0.0770874693989754	0.300910174846649	0.0595051050186157
-5.17152452468872	-7.4846363067627	-7.39943218231201	-0.0769426673650742	0.300928831100464	0.0595039911568165
-5.17168569564819	-7.49025774002075	-7.3961763381958	-0.0769443362951279	0.30084639787674	0.0596435517072678
-5.16639375686646	-7.48309516906738	-7.3856406211853	-0.0769630745053291	0.300893366336823	0.0596527718007565
-5.17040967941284	-7.47687435150146	-7.38916540145874	-0.0769392251968384	0.300856947898865	0.0596367567777634
-5.16811752319336	-7.47365140914917	-7.38011503219604	-0.0769204795360565	0.300906866788864	0.0595942363142967
-5.16941404342651	-7.47262668609619	-7.38085222244263	-0.0768230482935905	0.300704538822174	0.0597847662866116
-5.16790008544922	-7.46915006637573	-7.3744101524353	-0.0769223272800446	0.300765305757523	0.0596220083534718
-5.16995525360107	-7.47325420379639	-7.37794160842896	-0.076859712600708	0.300742477178574	0.0598426125943661
-5.16749048233032	-7.46382665634155	-7.37637424468994	-0.0767762586474419	0.300730884075165	0.059776172041893
-5.16709470748901	-7.46558284759521	-7.3755669593811	-0.0767311528325081	0.300485014915466	0.0599546208977699
-5.16725730895996	-7.46490287780762	-7.35488176345825	-0.0767526105046272	0.300622880458832	0.0600421652197838
-5.1645131111145	-7.4633264541626	-7.36737823486328	-0.0767011418938637	0.300495743751526	0.0600801892578602
-5.16348075866699	-7.45847463607788	-7.35559463500977	-0.076668880879879	0.300539404153824	0.0601880736649036
-5.16430330276489	-7.45758533477783	-7.36088800430298	-0.076594702899456	0.300412237644196	0.0603056997060776
-5.167160987854	-7.45996570587158	-7.35683250427246	-0.0765641108155251	0.300412684679031	0.0602536872029305
-5.16812801361084	-7.45407581329346	-7.35788106918335	-0.0764385163784027	0.30037322640419	0.0604340620338917
-5.16678190231323	-7.45776128768921	-7.35109853744507	-0.0764930248260498	0.300420999526978	0.060473658144474
-5.17101955413818	-7.44965744018555	-7.35204601287842	-0.0764192640781403	0.300442934036255	0.0605145618319511
-5.17100667953491	-7.44993257522583	-7.33997535705566	-0.0763577073812485	0.300258636474609	0.0606510974466801
[truncated: 12,695 more rows]
