# Supplementary material for: Identification of Haptic Based Guiding Using Hard Reins
Source: PLoS One. 2015 Jul 22;10(7):e0132020. doi: 10.1371/journal.pone.0132020 (PMC4511788; doi:10.1371/journal.pone.0132020)
Supplement: S6 File — (ZIP) [file pone.0132020.s006.zip › Exp2_ForceData2/Subject10/path2/T10.csv]

Force X (N)	Force Y (N)	Force Z (N)	Torque X (N-m)	Torque Y (N-m)	Torque Z (N-m)	Frequency = 10000	Averaging Level = 16	F/T Serial Number = FT11772	Time Started = 19/02/2013 17:52:22
-6.06101703643799	-7.92261648178101	-2.20447969436646	-0.138318121433258	0.17364789545536	0.0310912057757378
-6.05989646911621	-7.92206478118896	-2.2033953666687	-0.138324916362762	0.173682048916817	0.0311135612428188
-6.06271171569824	-7.92164134979248	-2.2033519744873	-0.138391852378845	0.173704519867897	0.0310745723545551
-6.05572271347046	-7.92076301574707	-2.20327258110046	-0.138362690806389	0.173686474561691	0.0310788545757532
-6.05747270584106	-7.92187786102295	-2.20076704025269	-0.138517200946808	0.173646211624146	0.0310654919594526
-6.06085968017578	-7.91978597640991	-2.19887208938599	-0.138412758708	0.17367397248745	0.0311001893132925
-6.05469655990601	-7.91671800613403	-2.20440173149109	-0.138386130332947	0.173610493540764	0.0310949012637138
-6.05800247192383	-7.91740798950195	-2.20218896865845	-0.138517394661903	0.173659145832062	0.0310104247182608
-6.05236196517944	-7.9182505607605	-2.19691300392151	-0.138497233390808	0.173659160733223	0.0310158710926771
-6.05362319946289	-7.91587829589844	-2.19607925415039	-0.138449490070343	0.173605114221573	0.0310582648962736
-6.05704593658447	-7.91503572463989	-2.18840503692627	-0.138443812727928	0.173613116145134	0.0310128033161163
-6.04810571670532	-7.91080045700073	-2.19664645195007	-0.13851523399353	0.173519760370255	0.0310473535209894
-6.05270957946777	-7.91285753250122	-2.19361662864685	-0.138538166880608	0.173652857542038	0.0309595316648483
-6.04874277114868	-7.90955305099487	-2.19075894355774	-0.13847528398037	0.173554420471191	0.0309984665364027
-6.04996156692505	-7.91122484207153	-2.18607616424561	-0.138486698269844	0.173468306660652	0.0309461541473866
-6.04924345016479	-7.90909337997437	-2.18565225601196	-0.138484343886375	0.173473581671715	0.0309818163514137
-6.04427671432495	-7.90869188308716	-2.18655252456665	-0.138563454151154	0.173419073224068	0.0309606641530991
-6.04529809951782	-7.90942907333374	-2.1760995388031	-0.138501107692719	0.17353381216526	0.0309410933405161
-6.04374599456787	-7.90038585662842	-2.17933177947998	-0.13851223886013	0.17335507273674	0.0309142153710127
-6.04067850112915	-7.90618467330933	-2.17338585853577	-0.138472959399223	0.17339389026165	0.0308524519205093
-6.04117250442505	-7.90732479095459	-2.16795253753662	-0.138554960489273	0.173348039388657	0.030848590657115
-6.03821611404419	-7.90193939208984	-2.17086315155029	-0.138539299368858	0.173387065529823	0.030859462916851
-6.04092884063721	-7.90389108657837	-2.16155481338501	-0.138582214713097	0.173363253474236	0.0308621395379305
-6.0395827293396	-7.89908933639526	-2.16409587860107	-0.138556554913521	0.173319771885872	0.0308185499161482
-6.0361385345459	-7.90374803543091	-2.16367268562317	-0.138599216938019	0.173318952322006	0.0307590775191784
-6.03886842727661	-7.90253877639771	-2.16223764419556	-0.138533696532249	0.173334270715714	0.0307380203157663
-6.03821516036987	-7.89711809158325	-2.16281604766846	-0.138608172535896	0.173275902867317	0.0306590292602777
-6.03824710845947	-7.89741134643555	-2.15744113922119	-0.138494849205017	0.173316687345505	0.0305762905627489
-6.03781938552856	-7.90078353881836	-2.16052937507629	-0.13859187066555	0.173212319612503	0.0305795092135668
-6.03571939468384	-7.89788866043091	-2.15715670585632	-0.138659879565239	0.173245161771774	0.0305511131882668
-6.03977060317993	-7.89861106872559	-2.16287302970886	-0.138509914278984	0.173249408602715	0.0304754972457886
-6.04031324386597	-7.89473724365234	-2.15160369873047	-0.138635516166687	0.173226296901703	0.0303857084363699
-6.03873062133789	-7.89520025253296	-2.16357350349426	-0.138514757156372	0.173315778374672	0.0303045120090246
-6.03996562957764	-7.89783334732056	-2.15713119506836	-0.138528198003769	0.173228308558464	0.030276944860816
-6.04401826858521	-7.89794301986694	-2.1612434387207	-0.138579487800598	0.173228397965431	0.0301571935415268
-6.04030132293701	-7.89389276504517	-2.16103363037109	-0.138541251420975	0.173240318894386	0.0301065407693386
-6.04473066329956	-7.89700269699097	-2.15987014770508	-0.138642132282257	0.173238754272461	0.03001918643713
-6.04135274887085	-7.8977427482605	-2.15889525413513	-0.138620972633362	0.173289373517036	0.0299775209277868
-6.04712963104248	-7.89565467834473	-2.16497755050659	-0.138524442911148	0.173255354166031	0.0299408361315727
-6.0495548248291	-7.89851665496826	-2.16656160354614	-0.138713866472244	0.173315808176994	0.0298375096172094
-6.04627084732056	-7.89785575866699	-2.1680736541748	-0.13857227563858	0.173376068472862	0.0297888126224279
-6.05200910568237	-7.90286159515381	-2.16709804534912	-0.138654917478561	0.173306614160538	0.0297043696045876
-6.05629348754883	-7.9013671875	-2.1705470085144	-0.138654977083206	0.173401728272438	0.0296437796205282
-6.05649518966675	-7.90208339691162	-2.17856287956238	-0.138634532690048	0.173373520374298	0.0295697413384914
-6.0619535446167	-7.90548324584961	-2.17906379699707	-0.138785943388939	0.173437997698784	0.0294604618102312
-6.06545114517212	-7.90483140945435	-2.18327355384827	-0.138668328523636	0.173441901803017	0.0293958280235529
-6.06682443618774	-7.90533590316772	-2.18756031990051	-0.138657957315445	0.17340412735939	0.029381176456809
-6.07325649261475	-7.90785121917725	-2.19242668151855	-0.138676032423973	0.17349910736084	0.0292912125587463
-6.07008266448975	-7.90418148040771	-2.19572281837463	-0.138767525553703	0.173503816127777	0.029245363548398
-6.07636976242065	-7.90948534011841	-2.19566798210144	-0.138699978590012	0.173573106527328	0.029181070625782
-6.07782077789307	-7.90558910369873	-2.19793128967285	-0.138668552041054	0.173505708575249	0.029152249917388
-6.07757234573364	-7.90624856948853	-2.20425081253052	-0.138778850436211	0.173502132296562	0.0291501525789499
-6.08181858062744	-7.9084792137146	-2.20629811286926	-0.138839393854141	0.173655524849892	0.0290817394852638
-6.08075523376465	-7.90591907501221	-2.20578122138977	-0.138797834515572	0.173559635877609	0.0290721077471972
-6.08398866653442	-7.90563726425171	-2.20409989356995	-0.138742536306381	0.173491269350052	0.0290641039609909
-6.08149099349976	-7.90669679641724	-2.20948696136475	-0.138783290982246	0.173496499657631	0.0290170256048441
-6.08312463760376	-7.90595531463623	-2.21256470680237	-0.138835892081261	0.173492833971977	0.0290789548307657
-6.08592891693115	-7.90812730789185	-2.21206879615784	-0.138755083084106	0.173542082309723	0.029119860380888
-6.08917427062988	-7.90717744827271	-2.21478199958801	-0.138731956481934	0.173444718122482	0.0291814561933279
-6.08599948883057	-7.90877532958984	-2.21362614631653	-0.138760462403297	0.173494189977646	0.0292365290224552
-6.09189796447754	-7.91312551498413	-2.21742129325867	-0.138708606362343	0.173504754900932	0.0291885919868946
-6.0835976600647	-7.90584945678711	-2.21190929412842	-0.138620615005493	0.17349249124527	0.029234305024147
-6.08832263946533	-7.91055488586426	-2.20830297470093	-0.138531744480133	0.1734718978405	0.0291543211787939
-6.08624362945557	-7.90945625305176	-2.21204733848572	-0.138486742973328	0.173429265618324	0.0291442479938269
-6.08537817001343	-7.90714454650879	-2.20774412155151	-0.138529822230339	0.173491954803467	0.0291677284985781
-6.085693359375	-7.91101551055908	-2.20378565788269	-0.138439387083054	0.173585027456284	0.029072618111968
-6.09110355377197	-7.908362865448	-2.203040599823	-0.138461649417877	0.173439279198647	0.0289690010249615
-6.08910322189331	-7.91043710708618	-2.20266342163086	-0.138462767004967	0.17352406680584	0.0289073772728443
-6.09469413757324	-7.91417551040649	-2.20631575584412	-0.138358294963837	0.17345504462719	0.0288629662245512
-6.09838676452637	-7.90854072570801	-2.2028591632843	-0.138419792056084	0.173396840691566	0.0288942009210587
-6.09808778762817	-7.90967845916748	-2.20637989044189	-0.13824699819088	0.173383042216301	0.0287532657384872
-6.10101461410522	-7.91359901428223	-2.20919179916382	-0.138239145278931	0.173250079154968	0.0286666434258223
-6.10316181182861	-7.91263198852539	-2.21021318435669	-0.138232693076134	0.173259347677231	0.0286977589130402
-6.10840654373169	-7.91334009170532	-2.20821523666382	-0.138112604618073	0.173228845000267	0.0286037288606167
-6.11098098754883	-7.91168737411499	-2.21051454544067	-0.138071894645691	0.173150688409805	0.0285103302448988
-6.10889148712158	-7.91095113754272	-2.20935106277466	-0.138063117861748	0.173147991299629	0.0284544341266155
-6.11486339569092	-7.91343259811401	-2.21426367759705	-0.13794881105423	0.173138946294785	0.0284398440271616
-6.11734628677368	-7.90872478485107	-2.20994091033936	-0.137909546494484	0.173046976327896	0.028383132070303
-6.11505365371704	-7.91073989868164	-2.20728468894959	-0.137854933738708	0.173038005828857	0.0283194910734892
-6.1163387298584	-7.9088020324707	-2.21186709403992	-0.137843877077103	0.173023715615273	0.0282710678875446
-6.11799573898315	-7.90669679641724	-2.20969104766846	-0.1378493309021	0.172978475689888	0.0283140819519758
-6.11991167068481	-7.90726852416992	-2.20851039886475	-0.137809813022614	0.173018112778664	0.0282235089689493
-6.11573266983032	-7.90538597106934	-2.2077419757843	-0.137725472450256	0.17295728623867	0.0281226541846991
-6.11986827850342	-7.90562391281128	-2.20257925987244	-0.137849614024162	0.17296239733696	0.0281815230846405
-6.1194806098938	-7.90294456481934	-2.20836496353149	-0.137676537036896	0.172952324151993	0.0281651057302952
-6.11733055114746	-7.90155267715454	-2.20477867126465	-0.137724056839943	0.172829642891884	0.028153270483017
-6.11788415908813	-7.89969444274902	-2.20356273651123	-0.137790873646736	0.172880157828331	0.0280661415308714
-6.115553855896	-7.90290784835815	-2.20523548126221	-0.137702405452728	0.172898530960083	0.0281356461346149
-6.12067699432373	-7.89765453338623	-2.19996881484985	-0.137679934501648	0.172793209552765	0.0281180627644062
-6.11534595489502	-7.89669752120972	-2.20118761062622	-0.13767796754837	0.172852292656898	0.0280643124133348
-6.11476516723633	-7.89870977401733	-2.20041704177856	-0.137631207704544	0.17279626429081	0.0280146189033985
-6.11629056930542	-7.89163160324097	-2.19746780395508	-0.13765512406826	0.172721490263939	0.0280551612377167
-6.11376619338989	-7.88888549804688	-2.19945240020752	-0.137501835823059	0.172782361507416	0.0280001200735569
-6.11310863494873	-7.88985633850098	-2.19617676734924	-0.137652993202209	0.172635599970818	0.0279639288783073
-6.10913133621216	-7.88495779037476	-2.1945481300354	-0.137670800089836	0.172659367322922	0.027995765209198
-6.11210775375366	-7.88162517547607	-2.19992399215698	-0.137602150440216	0.172668769955635	0.0280334427952766
-6.10878229141235	-7.87832450866699	-2.19322919845581	-0.13767696917057	0.172559931874275	0.0279594101011753
-6.10409116744995	-7.88101673126221	-2.19474506378174	-0.137681886553764	0.172588586807251	0.027952441945672
-6.10614585876465	-7.87645435333252	-2.19103693962097	-0.137512966990471	0.172643691301346	0.0279873963445425
-6.10618829727173	-7.87572050094604	-2.1914484500885	-0.137606143951416	0.172569394111633	0.0279573071748018
-6.10335063934326	-7.87351512908936	-2.19037890434265	-0.137653484940529	0.172605365514755	0.0279816705733538
-6.10137987136841	-7.87567567825317	-2.1846137046814	-0.137623757123947	0.172624200582504	0.0279816947877407
-6.10744905471802	-7.8731861114502	-2.18532371520996	-0.137695580720901	0.172628611326218	0.0280158221721649
-6.09862804412842	-7.86863994598389	-2.18073344230652	-0.137583121657372	0.172568008303642	0.0279994141310453
-6.09897518157959	-7.86915874481201	-2.18439483642578	-0.137625351548195	0.172519892454147	0.0279466230422258
-6.09647750854492	-7.86729526519775	-2.18084979057312	-0.137732177972794	0.172568738460541	0.0280176233500242
-6.09557962417603	-7.8660249710083	-2.18035554885864	-0.137542635202408	0.172590613365173	0.0280541740357876
-6.09538841247559	-7.8661470413208	-2.17886734008789	-0.137708067893982	0.172494560480118	0.0279481429606676
-6.09231424331665	-7.85829830169678	-2.1786196231842	-0.137636959552765	0.172625780105591	0.0279776714742184
-6.09179019927979	-7.86347818374634	-2.181077003479	-0.13765561580658	0.172555461525917	0.0279962830245495
-6.0938663482666	-7.85724925994873	-2.17492318153381	-0.137712225317955	0.172541007399559	0.0279836375266314
-6.08919906616211	-7.85718154907227	-2.17984223365784	-0.137684509158134	0.172588527202606	0.0278790295124054
-6.08943510055542	-7.86005115509033	-2.17587399482727	-0.137726604938507	0.172492042183876	0.0279149394482374
-6.09415340423584	-7.85799789428711	-2.17977023124695	-0.137671336531639	0.172579988837242	0.0278806090354919
-6.09121370315552	-7.85263919830322	-2.18140578269959	-0.137676492333412	0.172520324587822	0.0278843529522419
-6.09442663192749	-7.85390329360962	-2.17988967895508	-0.137731179594994	0.172514349222183	0.0278079900890589
-6.09017562866211	-7.85394287109375	-2.1818790435791	-0.137755379080772	0.172578915953636	0.0277773831039667
-6.09229373931885	-7.85045623779297	-2.18223357200623	-0.13760906457901	0.172440186142921	0.0278120059520006
-6.09301376342773	-7.84656810760498	-2.18405032157898	-0.137713104486465	0.172426462173462	0.027705380693078
-6.09062099456787	-7.84436559677124	-2.18558049201965	-0.137745499610901	0.17251119017601	0.0277023501694202
-6.09088373184204	-7.84092664718628	-2.18496966362	-0.137787491083145	0.17249308526516	0.0276973284780979
-6.09304046630859	-7.8388466835022	-2.17799830436707	-0.137749999761581	0.172357827425003	0.0276766885071993
-6.08456039428711	-7.83458518981934	-2.18170285224915	-0.137771293520927	0.17241133749485	0.0275832321494818
-6.08461284637451	-7.83781433105469	-2.18313598632813	-0.137745440006256	0.172341734170914	0.0276168566197157
-6.09148931503296	-7.83239030838013	-2.17606496810913	-0.137780368328094	0.172392249107361	0.0275948755443096
-6.08106517791748	-7.83234453201294	-2.18142127990723	-0.137788251042366	0.172378823161125	0.0275297537446022
-6.07961940765381	-7.833251953125	-2.17744326591492	-0.137812435626984	0.172334849834442	0.0274532940238714
-6.08360290527344	-7.82910299301147	-2.1761417388916	-0.137794584035873	0.172430977225304	0.0274802967905998
-6.08084535598755	-7.82646179199219	-2.18468832969666	-0.137719929218292	0.172350630164146	0.0274487342685461
-6.08531188964844	-7.82942247390747	-2.18073606491089	-0.137838155031204	0.172325253486633	0.0273616965860128
-6.07909870147705	-7.82486295700073	-2.17870497703552	-0.13774710893631	0.172399386763573	0.0272892881184816
-6.08282327651978	-7.82964515686035	-2.18247365951538	-0.137725725769997	0.172382965683937	0.0272631570696831
-6.08971548080444	-7.82457733154297	-2.17461109161377	-0.137743875384331	0.172345519065857	0.0272086206823587
-6.08545303344727	-7.82285833358765	-2.1929407119751	-0.137633487582207	0.172358438372612	0.0270686186850071
-6.08963775634766	-7.82716703414917	-2.18489170074463	-0.137792959809303	0.172333672642708	0.0269618052989244
-6.09178590774536	-7.82186985015869	-2.18921875953674	-0.137650787830353	0.172360882163048	0.0268976930528879
-6.09151315689087	-7.81906652450562	-2.18981385231018	-0.137595251202583	0.17223396897316	0.0268626045435667
-6.10073089599609	-7.81941556930542	-2.19340801239014	-0.137673884630203	0.172345712780952	0.0267205629497766
-6.09505128860474	-7.81374168395996	-2.19757199287415	-0.137669831514359	0.172259882092476	0.0266278684139252
-6.10265684127808	-7.81819105148315	-2.19732928276062	-0.137642100453377	0.17221374809742	0.0265305507928133
-6.10120820999146	-7.81152820587158	-2.20089340209961	-0.137581944465637	0.172108590602875	0.0264139976352453
-6.0992865562439	-7.81099462509155	-2.19890594482422	-0.137550070881844	0.172123283147812	0.0263408683240414
-6.11046075820923	-7.81414031982422	-2.20510530471802	-0.137636005878448	0.172188550233841	0.0262798368930817
-6.10638380050659	-7.80947780609131	-2.20652937889099	-0.137533232569695	0.172116100788116	0.0261880494654179
-6.10941791534424	-7.80838584899902	-2.20650601387024	-0.137498468160629	0.172006905078888	0.0260580088943243
-6.11219549179077	-7.80779838562012	-2.20379114151001	-0.137512549757957	0.1719661206007	0.0259795933961868
-6.11175012588501	-7.80737829208374	-2.20687508583069	-0.13753567636013	0.172011628746986	0.0258969236165285
-6.11736440658569	-7.80867433547974	-2.20312547683716	-0.137458637356758	0.172013595700264	0.025787940248847
-6.11864519119263	-7.80320310592651	-2.20669388771057	-0.13740099966526	0.171907499432564	0.0256196185946465
-6.11744213104248	-7.8078408241272	-2.2013475894928	-0.137445569038391	0.171875491738319	0.0255400687456131
-6.12580823898315	-7.80800819396973	-2.20545125007629	-0.137398049235344	0.171950176358223	0.0254363249987364
-6.1215353012085	-7.80329561233521	-2.20629072189331	-0.137291446328163	0.171776860952377	0.0253191255033016
-6.12997961044312	-7.80865049362183	-2.21096992492676	-0.137299716472626	0.171815603971481	0.0251614507287741
-6.13408422470093	-7.80879545211792	-2.21396040916443	-0.137223109602928	0.171780616044998	0.0250049084424973
-6.13768243789673	-7.80658578872681	-2.21281480789185	-0.137164637446404	0.171834900975227	0.0249183923006058
-6.1448974609375	-7.81360054016113	-2.21242618560791	-0.137090772390366	0.171822369098663	0.0247606467455626
-6.14802312850952	-7.81072282791138	-2.21819615364075	-0.136967092752457	0.17166493833065	0.0245391726493835
-6.15317678451538	-7.81321477890015	-2.21875143051147	-0.137058392167091	0.171695172786713	0.024449935182929
-6.15908432006836	-7.81557130813599	-2.22113108634949	-0.13687139749527	0.171698674559593	0.024286950007081
-6.16356229782104	-7.81358432769775	-2.2227828502655	-0.136894837021828	0.171548783779144	0.0241479799151421
-6.16950845718384	-7.81446218490601	-2.22713255882263	-0.13678252696991	0.171558737754822	0.023918529972434
-6.17170190811157	-7.82028198242188	-2.22750282287598	-0.13665184378624	0.171469584107399	0.0237904749810696
-6.17780828475952	-7.81540203094482	-2.23020625114441	-0.136653214693069	0.171430259943008	0.0236880518496037
-6.18448066711426	-7.81542301177979	-2.23067331314087	-0.13650780916214	0.171397402882576	0.0235167108476162
-6.18765068054199	-7.81552886962891	-2.23095512390137	-0.136442542076111	0.17118626832962	0.0233312398195267
-6.19117212295532	-7.81705331802368	-2.23037242889404	-0.136487260460854	0.171246752142906	0.0231842435896397
-6.19275617599487	-7.81538152694702	-2.22961688041687	-0.136328667402267	0.171216443181038	0.0230522882193327
-6.19777536392212	-7.81419086456299	-2.23039293289185	-0.136273384094238	0.171049326658249	0.0229691900312901
-6.19533443450928	-7.81346368789673	-2.23124289512634	-0.136253401637077	0.171095475554466	0.0228477045893669
-6.20107698440552	-7.81609964370728	-2.23038768768311	-0.13620425760746	0.170917958021164	0.0226351413875818
-6.20408296585083	-7.81192350387573	-2.23001790046692	-0.136204779148102	0.170938566327095	0.0226112846285105
-6.205491065979	-7.81435012817383	-2.23410582542419	-0.136041283607483	0.170940145850182	0.0224840939044952
-6.21127653121948	-7.81493663787842	-2.22620987892151	-0.136117830872536	0.170786768198013	0.0223658327013254
-6.20711898803711	-7.81173133850098	-2.23555612564087	-0.136021241545677	0.170857816934586	0.0222252812236547
-6.21252489089966	-7.8154444694519	-2.23217964172363	-0.135965943336487	0.1707773655653	0.0221258010715246
-6.22011423110962	-7.81221771240234	-2.23811030387878	-0.136005952954292	0.170794203877449	0.0221054460853338
-6.21521425247192	-7.81126880645752	-2.23971319198608	-0.135946094989777	0.170798733830452	0.0219588298350573
-6.21993207931519	-7.81164455413818	-2.23958539962769	-0.135933309793472	0.170653253793716	0.0218623392283916
-6.22623443603516	-7.81023025512695	-2.2479772567749	-0.135886669158936	0.170697972178459	0.0218002274632454
-6.22581720352173	-7.8090295791626	-2.24951028823853	-0.135791718959808	0.170592412352562	0.0217034760862589
-6.22936534881592	-7.81144237518311	-2.24751496315002	-0.135892406105995	0.170608386397362	0.0216144882142544
-6.22872066497803	-7.81200838088989	-2.2484233379364	-0.13591180741787	0.170654594898224	0.0215518064796925
-6.23396825790405	-7.80994987487793	-2.25365447998047	-0.13580310344696	0.17058265209198	0.0215305108577013
-6.23536396026611	-7.80740261077881	-2.25285577774048	-0.135935932397842	0.170609652996063	0.0214111674576998
-6.23081350326538	-7.80734872817993	-2.2554874420166	-0.13581657409668	0.170638129115105	0.0213174968957901
-6.23662519454956	-7.80888319015503	-2.25144338607788	-0.13595911860466	0.170564964413643	0.0212988145649433
-6.23865175247192	-7.80305290222168	-2.25804853439331	-0.135877653956413	0.170564129948616	0.0212648306041956
-6.23740911483765	-7.79974365234375	-2.26225733757019	-0.135930150747299	0.170482665300369	0.0211864970624447
-6.24212503433228	-7.79805564880371	-2.25644493103027	-0.13602913916111	0.170490130782127	0.021117964759469
-6.23592472076416	-7.79384136199951	-2.25844597816467	-0.13598507642746	0.170490875840187	0.0210447181016207
-6.23808002471924	-7.79285430908203	-2.25408387184143	-0.136020883917809	0.170445561408997	0.0210834424942732
-6.24019193649292	-7.78908061981201	-2.26266312599182	-0.136121273040771	0.17042176425457	0.0210304167121649
-6.23058319091797	-7.78374481201172	-2.26093530654907	-0.136154890060425	0.170456543564796	0.0210255701094866
-6.23414945602417	-7.78286027908325	-2.25251245498657	-0.136243313550949	0.170462936162949	0.0210000835359097
-6.23271465301514	-7.77808094024658	-2.25323796272278	-0.136132091283798	0.170353695750237	0.0209379978477955
-6.22770690917969	-7.77402353286743	-2.25495672225952	-0.136215597391129	0.170356258749962	0.0209873262792826
-6.22350692749023	-7.77213859558105	-2.25091052055359	-0.136311739683151	0.170435264706612	0.0209674872457981
-6.22121381759644	-7.76362895965576	-2.23888945579529	-0.136289015412331	0.170355558395386	0.021171510219574
-6.21915149688721	-7.75980186462402	-2.23741769790649	-0.136307671666145	0.170263662934303	0.0212285667657852
-6.22278547286987	-7.76490545272827	-2.235835313797	-0.136376410722733	0.170307949185371	0.0213009808212519
-6.21905660629272	-7.76311016082764	-2.23312425613403	-0.136431038379669	0.170481994748116	0.0212481375783682
-6.21639490127563	-7.76673889160156	-2.22676086425781	-0.136397197842598	0.170433402061462	0.0212126486003399
-6.21987390518188	-7.76471328735352	-2.22565150260925	-0.136555939912796	0.17043873667717	0.0211250633001328
-6.20473194122314	-7.75525236129761	-2.22781777381897	-0.136510536074638	0.170326948165894	0.0211097504943609
-6.2042407989502	-7.75651264190674	-2.22541570663452	-0.136472091078758	0.170384585857391	0.0211542639881372
-6.20532417297363	-7.75302410125732	-2.22248983383179	-0.136501640081406	0.170384109020233	0.0211164113134146
-6.1991605758667	-7.75020599365234	-2.22753167152405	-0.136599123477936	0.170378670096397	0.0210613552480936
-6.20081472396851	-7.75306463241577	-2.2189507484436	-0.136550560593605	0.170429572463036	0.0210474971681833
-6.20310831069946	-7.74892950057983	-2.22354650497437	-0.136510655283928	0.170301184058189	0.021043922752142
-6.19777154922485	-7.74715900421143	-2.22699046134949	-0.136598870158195	0.170417428016663	0.021033588796854
-6.19949388504028	-7.75088596343994	-2.22135639190674	-0.136643603444099	0.170461893081665	0.0209824554622173
-6.1991810798645	-7.74510288238525	-2.21739149093628	-0.136660158634186	0.170353069901466	0.0209912899881601
-6.193932056427	-7.74315643310547	-2.22120833396912	-0.136627808213234	0.17036010324955	0.0209546741098166
-6.19384813308716	-7.74568796157837	-2.21799921989441	-0.136797472834587	0.170404002070427	0.0209679361432791
-6.18948554992676	-7.74090480804443	-2.21932601928711	-0.136861398816109	0.170386999845505	0.0210078619420528
-6.18863916397095	-7.73941135406494	-2.21457839012146	-0.136710181832314	0.17035548388958	0.0210078880190849
-6.1926908493042	-7.74250030517578	-2.21336841583252	-0.136884987354279	0.170426443219185	0.0209017042070627
-6.18217086791992	-7.73701000213623	-2.21275305747986	-0.136863604187965	0.170513927936554	0.0209048166871071
-6.18749856948853	-7.73992443084717	-2.20965218544006	-0.136843368411064	0.17048966884613	0.0209064185619354
-6.188560962677	-7.73660516738892	-2.21339201927185	-0.136822000145912	0.170507192611694	0.0208720806986094
-6.1793065071106	-7.7343430519104	-2.21503806114197	-0.136877566576004	0.170443460345268	0.020858870819211
-6.18304014205933	-7.73679780960083	-2.20910620689392	-0.136997058987617	0.170534625649452	0.0208115503191948
-6.18014001846313	-7.73263025283813	-2.20626187324524	-0.136966288089752	0.170494720339775	0.0208085123449564
-6.18126583099365	-7.73018789291382	-2.21145272254944	-0.136940479278564	0.170532017946243	0.0207981038838625
-6.18144512176514	-7.73275423049927	-2.21396279335022	-0.137047275900841	0.170649185776711	0.020715294405818
-6.18268156051636	-7.73065137863159	-2.21144437789917	-0.137034714221954	0.170572429895401	0.0207120720297098
-6.18164396286011	-7.72965669631958	-2.21125745773315	-0.137005761265755	0.170635640621185	0.020726814866066
-6.18240642547607	-7.72988605499268	-2.21623969078064	-0.137061238288879	0.170532360672951	0.0206430945545435
-6.1814079284668	-7.72680187225342	-2.21068596839905	-0.137146502733231	0.170631095767021	0.0206177923828363
-6.18491268157959	-7.7272424697876	-2.21221280097961	-0.137055471539497	0.170589655637741	0.0206177700310946
-6.18612909317017	-7.72726917266846	-2.21477007865906	-0.137121692299843	0.170503869652748	0.0205789767205715
-6.17691612243652	-7.72255945205688	-2.21663761138916	-0.137208044528961	0.170621976256371	0.0205459631979465
-6.18386077880859	-7.72543334960938	-2.21385049819946	-0.137089714407921	0.17062820494175	0.02051374129951
-6.18518495559692	-7.71987056732178	-2.21743083000183	-0.137106910347939	0.170503631234169	0.0204582363367081
-6.17846393585205	-7.71620988845825	-2.22323417663574	-0.137224346399307	0.170552521944046	0.0204756483435631
-6.17933368682861	-7.72293043136597	-2.21780943870544	-0.137252062559128	0.170558169484138	0.0204119812697172
-6.18005275726318	-7.71469593048096	-2.21668362617493	-0.137218192219734	0.17046831548214	0.0204304326325655
-6.1780891418457	-7.7108473777771	-2.22337794303894	-0.137296125292778	0.170514792203903	0.0203969366848469
-6.17911720275879	-7.71282434463501	-2.22273182868958	-0.137353047728539	0.170557171106339	0.0203154254704714
-6.17807674407959	-7.70835590362549	-2.22066807746887	-0.137350022792816	0.17051175236702	0.0203383136540651
-6.17685556411743	-7.70633840560913	-2.22201156616211	-0.137330085039139	0.17047855257988	0.0203510839492083
-6.17586088180542	-7.70705413818359	-2.22186589241028	-0.137368142604828	0.170432522892952	0.0202779341489077
-6.17284774780273	-7.70295286178589	-2.21970462799072	-0.137469932436943	0.170550733804703	0.0202989391982555
-6.17556047439575	-7.70477771759033	-2.21603274345398	-0.137374550104141	0.170525923371315	0.0203402806073427
-6.17855930328369	-7.69741344451904	-2.22191977500916	-0.137414708733559	0.170434802770615	0.0203083790838718
-6.16708517074585	-7.69640111923218	-2.22308135032654	-0.137512907385826	0.170535072684288	0.0202939957380295
-6.17160224914551	-7.69898653030396	-2.21697497367859	-0.137527823448181	0.170500010251999	0.0202953517436981
-6.16771793365479	-7.69175434112549	-2.21652293205261	-0.137547209858894	0.17037957906723	0.0202925838530064
-6.16362571716309	-7.69210958480835	-2.22552466392517	-0.137517660856247	0.170455485582352	0.02032963745296
-6.16709756851196	-7.69105434417725	-2.21660351753235	-0.137681558728218	0.170482531189919	0.0203082803636789
-6.16324138641357	-7.68661737442017	-2.2142481803894	-0.137591287493706	0.170385405421257	0.0203199237585068
-6.1614408493042	-7.68643999099731	-2.21183300018311	-0.137697741389275	0.170365661382675	0.0203217323869467
-6.16271352767944	-7.68417739868164	-2.21636319160461	-0.13776171207428	0.170410469174385	0.0202593673020601
-6.15653944015503	-7.68275022506714	-2.21399998664856	-0.137786895036697	0.170422300696373	0.0203368607908487
-6.1590142250061	-7.68657159805298	-2.21029162406921	-0.137798026204109	0.17045484483242	0.0202993676066399
-6.15696287155151	-7.67945623397827	-2.21241927146912	-0.137827202677727	0.170412287116051	0.0202480666339397
-6.15371131896973	-7.68081521987915	-2.20922493934631	-0.137860476970673	0.170383617281914	0.0202341433614492
-6.15936470031738	-7.67930555343628	-2.21473932266235	-0.137841537594795	0.170532256364822	0.0202229507267475
-6.14845609664917	-7.67496204376221	-2.21000838279724	-0.137891739606857	0.170365393161774	0.0202433932572603
-6.15609502792358	-7.67782497406006	-2.21007871627808	-0.13789626955986	0.170542374253273	0.0202038120478392
-6.15253639221191	-7.67651224136353	-2.21399474143982	-0.137944892048836	0.170439794659615	0.0201907884329557
-6.14999961853027	-7.679123878479	-2.20813322067261	-0.138016000390053	0.170531034469604	0.0201882757246494
-6.15451955795288	-7.68079710006714	-2.20773601531982	-0.137966439127922	0.170635923743248	0.0201090332120657
-6.15012550354004	-7.67941808700562	-2.20557427406311	-0.137948468327522	0.170539692044258	0.0200503692030907
-6.14865112304688	-7.68065929412842	-2.20645308494568	-0.138044282793999	0.170599371194839	0.0201269034296274
-6.15225982666016	-7.68668031692505	-2.21086549758911	-0.137966498732567	0.170700877904892	0.0201051011681557
-6.15146493911743	-7.68673276901245	-2.20225191116333	-0.137988060712814	0.170657262206078	0.0201489496976137
-6.14878749847412	-7.68859386444092	-2.20249319076538	-0.138018772006035	0.170749574899673	0.0200965572148561
-6.1497106552124	-7.69312477111816	-2.21094965934753	-0.138067126274109	0.170707061886787	0.0200762171298265
-6.14837503433228	-7.6900429725647	-2.2025158405304	-0.13814839720726	0.170733958482742	0.0201466046273708
-6.14671230316162	-7.68801546096802	-2.19908809661865	-0.138016939163208	0.170796900987625	0.0201077777892351
-6.1455135345459	-7.68911123275757	-2.19862818717957	-0.138144358992577	0.170618623495102	0.0200694743543863
-6.1471266746521	-7.68746614456177	-2.20286726951599	-0.138154298067093	0.170812904834747	0.0200714748352766
-6.15013599395752	-7.68892288208008	-2.20801401138306	-0.138109058141708	0.170802414417267	0.0200401041656733
-6.15297985076904	-7.68580865859985	-2.21305704116821	-0.138108626008034	0.170699641108513	0.019970802590251
-6.15356397628784	-7.68665218353271	-2.21493649482727	-0.138196334242821	0.170793101191521	0.0199151076376438
-6.1566104888916	-7.68807888031006	-2.21729969978333	-0.138142019510269	0.170815631747246	0.0198882836848497
-6.15610027313232	-7.68476390838623	-2.21835517883301	-0.138166129589081	0.170769289135933	0.0199417714029551
-6.15608072280884	-7.68713331222534	-2.22018837928772	-0.138101056218147	0.170856177806854	0.0198438484221697
-6.15841245651245	-7.68967151641846	-2.22481799125671	-0.138116344809532	0.170795083045959	0.0198416318744421
-6.16220903396606	-7.68841314315796	-2.22408699989319	-0.138217955827713	0.170829564332962	0.0198148544877768
-6.16424369812012	-7.68850469589233	-2.21710348129272	-0.138108715415001	0.170921161770821	0.0197911318391562
-6.16173315048218	-7.6880464553833	-2.22984838485718	-0.13814041018486	0.170825213193893	0.0197207015007734
-6.16358852386475	-7.68713760375977	-2.22653865814209	-0.138192415237427	0.170832499861717	0.0197557229548693
-6.16553449630737	-7.68696069717407	-2.23364973068237	-0.138129875063896	0.170873269438744	0.0197335816919804
-6.16659164428711	-7.68411207199097	-2.22754144668579	-0.138119608163834	0.170788049697876	0.0197049304842949
-6.16427135467529	-7.68519592285156	-2.23103380203247	-0.138285532593727	0.170848831534386	0.0197080112993717
-6.16205835342407	-7.68543481826782	-2.23157048225403	-0.138214722275734	0.170840978622437	0.01969213783741
-6.16509675979614	-7.68532419204712	-2.23295092582703	-0.138248592615128	0.170790493488312	0.0197373144328594
-6.16326951980591	-7.68077993392944	-2.23416018486023	-0.138188511133194	0.170858964323997	0.0197415370494127
-6.16253328323364	-7.68052530288696	-2.22797274589539	-0.138202324509621	0.170790463685989	0.0197398737072945
-6.16071462631226	-7.68060636520386	-2.22607183456421	-0.138328939676285	0.170887112617493	0.019808841869235
-6.15888261795044	-7.67850637435913	-2.23002958297729	-0.138229355216026	0.170859277248383	0.0198454931378365
-6.16020154953003	-7.67624616622925	-2.22164225578308	-0.138301491737366	0.170806109905243	0.019856283441186
-6.15503931045532	-7.67288064956665	-2.22580647468567	-0.138264462351799	0.17088970541954	0.0198939368128777
-6.15358352661133	-7.676344871521	-2.2225022315979	-0.13828045129776	0.170845538377762	0.0199334621429443
-6.158127784729	-7.67268705368042	-2.22110033035278	-0.138328045606613	0.170837566256523	0.0199964046478271
-6.14918422698975	-7.67201375961304	-2.2223219871521	-0.138352990150452	0.170824900269508	0.0199692267924547
-6.1505880355835	-7.67433214187622	-2.21919131278992	-0.138419792056084	0.170817241072655	0.0199842005968094
-6.1520299911499	-7.67081880569458	-2.22119379043579	-0.138427048921585	0.170889109373093	0.0201114434748888
-6.14761447906494	-7.66885662078857	-2.21641683578491	-0.138345420360565	0.170917525887489	0.0201249085366726
-6.14659404754639	-7.66957473754883	-2.21931838989258	-0.138477325439453	0.170848995447159	0.0201205499470234
-6.14280652999878	-7.66903018951416	-2.21647500991821	-0.138527765870094	0.170873090624809	0.0201813392341137
-6.14574766159058	-7.66833782196045	-2.21156048774719	-0.138363644480705	0.170879945158958	0.0202657077461481
-6.14232778549194	-7.66958904266357	-2.21625828742981	-0.138487756252289	0.170824602246284	0.0202157907187939
-6.13784980773926	-7.66921138763428	-2.2113618850708	-0.138536259531975	0.170914098620415	0.0203750673681498
-6.13717031478882	-7.66919851303101	-2.21277809143066	-0.138372018933296	0.17094786465168	0.0203844103962183
-6.14130544662476	-7.67042779922485	-2.20279812812805	-0.138532102108002	0.170850917696953	0.02033656463027
-6.1336932182312	-7.66775894165039	-2.20221352577209	-0.138505592942238	0.170897006988525	0.0204237494617701
-6.13372087478638	-7.67218589782715	-2.20512628555298	-0.138440579175949	0.170856133103371	0.020477931946516
-6.1385350227356	-7.6693868637085	-2.20031929016113	-0.138465568423271	0.170860841870308	0.0205256473273039
-6.13473987579346	-7.67352819442749	-2.20118403434753	-0.138414457440376	0.170960962772369	0.0205225273966789
-6.13336229324341	-7.67594861984253	-2.19735646247864	-0.138469442725182	0.170844748616219	0.0206354558467865
-6.13718843460083	-7.67679977416992	-2.19446849822998	-0.138433441519737	0.170972302556038	0.0206727255135775
-6.13123607635498	-7.6766357421875	-2.1991720199585	-0.138354882597923	0.170810669660568	0.0206487532705069
-6.13695335388184	-7.68219709396362	-2.19892001152039	-0.1384387165308	0.170959711074829	0.0206305030733347
-6.13294363021851	-7.68093585968018	-2.19321393966675	-0.138381689786911	0.170961931347847	0.020674467086792
-6.13736057281494	-7.68235158920288	-2.1914370059967	-0.138279169797897	0.170827299356461	0.0207472126930952
-6.13609600067139	-7.68457746505737	-2.1935703754425	-0.138357058167458	0.17091292142868	0.020669762045145
-6.13462972640991	-7.6864161491394	-2.19307470321655	-0.13831901550293	0.170970514416695	0.0207316093146801
-6.13707160949707	-7.69038391113281	-2.18936324119568	-0.138253673911095	0.170923665165901	0.0207601133733988
-6.14153385162354	-7.6911244392395	-2.1884663105011	-0.138243272900581	0.170882537961006	0.0207464639097452
-6.13648700714111	-7.69014453887939	-2.18818020820618	-0.138183131814003	0.170975342392921	0.0207301881164312
-6.13765954971313	-7.69631671905518	-2.19120073318481	-0.138181298971176	0.170852363109589	0.0207997635006905
-6.14582586288452	-7.69392013549805	-2.18803119659424	-0.138204142451286	0.170909509062767	0.020858958363533
-6.13884019851685	-7.69525861740112	-2.18966960906982	-0.138144254684448	0.170866027474403	0.0208523087203503
-6.14348411560059	-7.69942378997803	-2.18653655052185	-0.138174206018448	0.170870006084442	0.0208312943577766
-6.14123868942261	-7.69858598709106	-2.18390107154846	-0.138194963335991	0.170911028981209	0.0209012646228075
-6.13936567306519	-7.6987156867981	-2.18765163421631	-0.138009265065193	0.170814990997314	0.0209716148674488
-6.14523935317993	-7.70044422149658	-2.18249583244324	-0.138119846582413	0.170844539999962	0.0209890715777874
-6.1383752822876	-7.70227289199829	-2.18151473999023	-0.138084277510643	0.170849397778511	0.0209920965135098
-6.14324998855591	-7.70627164840698	-2.18004584312439	-0.138008549809456	0.170829549431801	0.0210845563560724
-6.14453268051147	-7.70505285263062	-2.17778730392456	-0.138104870915413	0.170836493372917	0.0211155992001295
-6.13964748382568	-7.7060546875	-2.18860411643982	-0.138067066669464	0.170861259102821	0.0210830699652433
-6.14274835586548	-7.70944499969482	-2.17536187171936	-0.137976497411728	0.170827716588974	0.0212201178073883
-6.14721918106079	-7.70826101303101	-2.18163228034973	-0.138029098510742	0.170897483825684	0.0212588980793953
-6.14345932006836	-7.71120262145996	-2.18526339530945	-0.137997716665268	0.170882493257523	0.0212882552295923
-6.14518737792969	-7.71245431900024	-2.18148422241211	-0.138053014874458	0.170960173010826	0.0213152356445789
-6.14280033111572	-7.71295309066772	-2.18451356887817	-0.137928396463394	0.170982867479324	0.0213895086199045
-6.13931465148926	-7.71350908279419	-2.17502641677856	-0.137925937771797	0.1709154099226	0.0214908365160227
-6.14315223693848	-7.71383285522461	-2.18064117431641	-0.137998908758163	0.170929580926895	0.0215210933238268
-6.14061737060547	-7.71158361434937	-2.17849159240723	-0.138033911585808	0.171001866459846	0.0215536635369062
-6.13940143585205	-7.71442270278931	-2.17753911018372	-0.137938976287842	0.170949026942253	0.0216775164008141
-6.14379358291626	-7.71478033065796	-2.17881417274475	-0.138035997748375	0.170939475297928	0.0217358022928238
-6.13642406463623	-7.71295547485352	-2.17513418197632	-0.138063475489616	0.171085849404335	0.0218369159847498
-6.13691473007202	-7.71978092193604	-2.17080044746399	-0.138078510761261	0.171081408858299	0.0219398643821478
-6.13677501678467	-7.71526575088501	-2.1702184677124	-0.138068541884422	0.171023815870285	0.0219729375094175
-6.1307806968689	-7.71224498748779	-2.17455959320068	-0.138036131858826	0.171049490571022	0.0220502912998199
-6.13166236877441	-7.71899747848511	-2.17054748535156	-0.13817922770977	0.171109586954117	0.0221383925527334
-6.13100051879883	-7.713303565979	-2.16964960098267	-0.138132750988007	0.171171769499779	0.0222816504538059
-6.12794971466064	-7.71406412124634	-2.16752791404724	-0.138073667883873	0.171134397387505	0.0223369505256414
-6.12570571899414	-7.71503448486328	-2.16508197784424	-0.13833586871624	0.171157315373421	0.0224092099815607
-6.12403059005737	-7.71478414535522	-2.1655158996582	-0.138212934136391	0.171194866299629	0.0225049778819084
-6.12298917770386	-7.71348237991333	-2.16157937049866	-0.138196602463722	0.171205908060074	0.0226123742759228
-6.12440156936646	-7.71662187576294	-2.16550230979919	-0.138215854763985	0.17121334373951	0.022651944309473
-6.11933469772339	-7.71551036834717	-2.15885782241821	-0.138366803526878	0.171216711401939	0.0227997452020645
-6.11746978759766	-7.71526718139648	-2.16403770446777	-0.138185530900955	0.171208620071411	0.0229128822684288
-6.12207651138306	-7.71637630462646	-2.16302609443665	-0.138290345668793	0.171228662133217	0.022895785048604
-6.11159944534302	-7.71684551239014	-2.15931010246277	-0.13833399116993	0.171290189027786	0.0230297744274139
-6.11438465118408	-7.71816778182983	-2.15190076828003	-0.138186097145081	0.171238586306572	0.0231965277343988
-6.11361789703369	-7.71888589859009	-2.15904831886292	-0.138337105512619	0.171293839812279	0.02318393625319
-6.11096620559692	-7.71824836730957	-2.15354800224304	-0.138383448123932	0.171361714601517	0.0233019813895226
-6.11010456085205	-7.71879816055298	-2.15804004669189	-0.138230189681053	0.17131832242012	0.0234158653765917
-6.111243724823	-7.71819639205933	-2.148921251297	-0.138311505317688	0.171306565403938	0.0234636161476374
-6.10381507873535	-7.7172999382019	-2.15149807929993	-0.138316541910172	0.171422034502029	0.023530213162303
-6.10553932189941	-7.7204327583313	-2.15625238418579	-0.138255059719086	0.17134016752243	0.0236543864011765
-6.10846900939941	-7.7199068069458	-2.1464958190918	-0.138320773839951	0.171322390437126	0.0236898772418499
-6.10136604309082	-7.72354698181152	-2.15031051635742	-0.138356670737267	0.171418502926826	0.023707427084446
-6.10344457626343	-7.72765922546387	-2.14448571205139	-0.138307228684425	0.171439975500107	0.0238664355129004
-6.10637140274048	-7.72557592391968	-2.14895272254944	-0.138321816921234	0.171441957354546	0.0238739121705294
-6.10245895385742	-7.72636461257935	-2.14867734909058	-0.138275533914566	0.171463593840599	0.0239830482751131
-6.10007095336914	-7.73256826400757	-2.14532256126404	-0.138344168663025	0.171477317810059	0.0239895414561033
-6.10213422775269	-7.73277759552002	-2.14449739456177	-0.138328045606613	0.171454429626465	0.024124413728714
-6.10154914855957	-7.73044347763062	-2.14578890800476	-0.13828806579113	0.171498164534569	0.0241787377744913
-6.10313844680786	-7.73724174499512	-2.15120649337769	-0.138343095779419	0.171525120735168	0.0241390950977802
-6.10197114944458	-7.73703670501709	-2.14671683311462	-0.138391181826591	0.171619296073914	0.0242763701826334
-6.09960842132568	-7.74083662033081	-2.14840531349182	-0.138290897011757	0.171652570366859	0.0243316031992435
-6.10009050369263	-7.73908567428589	-2.14362573623657	-0.138442069292068	0.17154598236084	0.0243213716894388
-6.09686660766602	-7.73938131332397	-2.14784836769104	-0.138427212834358	0.171660661697388	0.024390734732151
-6.09857130050659	-7.74344301223755	-2.1473240852356	-0.13833549618721	0.171677455306053	0.0244521517306566
-6.10366773605347	-7.74070310592651	-2.14655447006226	-0.138381913304329	0.171682804822922	0.0245031453669071
-6.09581851959229	-7.74423599243164	-2.15217065811157	-0.138356074690819	0.171706855297089	0.0245122481137514
-6.09668064117432	-7.74936008453369	-2.15258407592773	-0.138385519385338	0.17163547873497	0.024602971971035
-6.09511470794678	-7.74867248535156	-2.15028953552246	-0.138456284999847	0.171782776713371	0.0246835462749004
-6.09357976913452	-7.7486891746521	-2.15190958976746	-0.138416334986687	0.171745508909225	0.0248058643192053
-6.09581995010376	-7.75195074081421	-2.14933633804321	-0.138506188988686	0.171764522790909	0.0248464476317167
-6.08599424362183	-7.74925422668457	-2.15203404426575	-0.138548374176025	0.17184017598629	0.0248488206416368
-6.09213256835938	-7.75303316116333	-2.14342498779297	-0.138557299971581	0.171923160552979	0.0249217003583908
-6.08968353271484	-7.75140047073364	-2.14487719535828	-0.13855192065239	0.171919390559196	0.0250114668160677
-6.08135461807251	-7.7519211769104	-2.14594650268555	-0.138554960489273	0.171916663646698	0.0250952187925577
-6.08579301834106	-7.7559027671814	-2.14255428314209	-0.138581141829491	0.171973913908005	0.0251093786209822
-6.08141899108887	-7.75422239303589	-2.14812684059143	-0.138661697506905	0.172042936086655	0.0252790618687868
-6.08062314987183	-7.75867223739624	-2.14739727973938	-0.138664856553078	0.17203314602375	0.0252942927181721
-6.08073091506958	-7.75464153289795	-2.14245104789734	-0.138684764504433	0.171986848115921	0.0253632105886936
-6.07505178451538	-7.75276565551758	-2.15049362182617	-0.138725727796555	0.172079622745514	0.0254804324358702
-6.07700252532959	-7.76032066345215	-2.14745950698853	-0.138741716742516	0.172129735350609	0.0255361031740904
-6.0723557472229	-7.75211524963379	-2.14833116531372	-0.138805195689201	0.172147303819656	0.0256440453231335
-6.07376909255981	-7.75561714172363	-2.14072227478027	-0.138802543282509	0.172184810042381	0.0256724078208208
-6.07303953170776	-7.75288009643555	-2.1509313583374	-0.138842269778252	0.172193855047226	0.0257383584976196
-6.07151937484741	-7.75444650650024	-2.1506073474884	-0.138997942209244	0.172316551208496	0.0258667264133692
-6.0703125	-7.75568532943726	-2.14403367042542	-0.138923346996307	0.172350719571114	0.02586161904037
-6.07147884368896	-7.75111436843872	-2.14979887008667	-0.138936012983322	0.172229021787643	0.0259319711476564
-6.06271123886108	-7.75102424621582	-2.15210032463074	-0.139028057456017	0.172299012541771	0.0259976778179407
-6.06816339492798	-7.75341892242432	-2.14899897575378	-0.139019936323166	0.172381073236465	0.026153052225709
-6.06572532653809	-7.74762582778931	-2.14388632774353	-0.139089912176132	0.172385528683662	0.0261949766427279
-6.06158685684204	-7.74970436096191	-2.14498567581177	-0.13903920352459	0.172414734959602	0.0262185782194138
-6.06083106994629	-7.75007247924805	-2.14971947669983	-0.139114543795586	0.172483667731285	0.0263091921806335
-6.05609941482544	-7.74576759338379	-2.15071558952332	-0.139205247163773	0.1724733710289	0.02641985937953
-6.0592188835144	-7.75064420700073	-2.14989900588989	-0.13917538523674	0.172501400113106	0.0264725629240274
-6.05668878555298	-7.74823427200317	-2.1501030921936	-0.139223903417587	0.172471642494202	0.0265128277242184
-6.05660581588745	-7.75163650512695	-2.15224552154541	-0.13926088809967	0.17256386578083	0.0265959184616804
-6.05513715744019	-7.75303936004639	-2.14901852607727	-0.139211386442184	0.17260155081749	0.026634868234396
-6.05597114562988	-7.74828815460205	-2.14830112457275	-0.139315560460091	0.172563284635544	0.0266866330057383
-6.05380153656006	-7.75190591812134	-2.14987921714783	-0.139257118105888	0.172672674059868	0.0267909448593855
-6.0538125038147	-7.75753545761108	-2.15127539634705	-0.139293476939201	0.172603502869606	0.0267774071544409
-6.056960105896	-7.75569295883179	-2.15398192405701	-0.139345616102219	0.172711312770844	0.0269470866769552
-6.05781936645508	-7.75657510757446	-2.15586972236633	-0.139301165938377	0.172736555337906	0.0269825179129839
-6.05727386474609	-7.7556848526001	-2.15477919578552	-0.139344558119774	0.172644421458244	0.0270011257380247
-6.05346250534058	-7.76025152206421	-2.16072750091553	-0.139310896396637	0.172761082649231	0.0270188245922327
-6.05780029296875	-7.76426458358765	-2.16116261482239	-0.139314785599709	0.172718986868858	0.0270827934145927
-6.06103372573853	-7.76212215423584	-2.16103219985962	-0.139344751834869	0.172833442687988	0.0271435417234898
-6.06012296676636	-7.76044893264771	-2.16685676574707	-0.13919486105442	0.172815933823586	0.0272442698478699
-6.06162548065186	-7.76362895965576	-2.17153167724609	-0.139269217848778	0.1727294921875	0.0271705035120249
-6.05637216567993	-7.76446056365967	-2.16852450370789	-0.139249131083488	0.172823160886765	0.027226597070694
-6.0623950958252	-7.76830101013184	-2.16936492919922	-0.139208689332008	0.172817900776863	0.0273176208138466
-6.0659966468811	-7.76873970031738	-2.17091202735901	-0.139260917901993	0.172821611166	0.0273660197854042
-6.06101846694946	-7.76964378356934	-2.17443490028381	-0.139192312955856	0.172883599996567	0.0273674074560404
-6.06490755081177	-7.77737665176392	-2.17031955718994	-0.139250621199608	0.172844439744949	0.0273920558393002
-6.06735372543335	-7.77381134033203	-2.17570209503174	-0.139187127351761	0.172861397266388	0.0274286158382893
-6.06548357009888	-7.7749547958374	-2.18014907836914	-0.139135479927063	0.172835126519203	0.0275092776864767
-6.06964445114136	-7.77930450439453	-2.17777562141418	-0.139237359166145	0.172930747270584	0.0275049861520529
-6.06924295425415	-7.77830410003662	-2.17713809013367	-0.139180094003677	0.172953993082047	0.0275568682700396
-6.07251310348511	-7.78221940994263	-2.18157052993774	-0.139083698391914	0.172939166426659	0.0275813657790422
-6.07276582717896	-7.78299808502197	-2.18323707580566	-0.139087319374084	0.172895923256874	0.0276078544557095
-6.06562280654907	-7.78436708450317	-2.18003273010254	-0.139134973287582	0.172939822077751	0.0276241209357977
-6.07195568084717	-7.78665685653687	-2.18030738830566	-0.13906230032444	0.173008114099503	0.0276839435100555
-6.07628679275513	-7.78895235061646	-2.17334771156311	-0.139016941189766	0.172910436987877	0.0277398005127907
-6.07037115097046	-7.78638219833374	-2.18298768997192	-0.139072477817535	0.172942042350769	0.0277888085693121
-6.07122945785522	-7.79375886917114	-2.18145108222961	-0.138966858386993	0.173033654689789	0.0277660861611366
-6.07517242431641	-7.7912802696228	-2.17733192443848	-0.138947889208794	0.172995775938034	0.0278192330151796
-6.07390928268433	-7.79138040542603	-2.18266797065735	-0.138884007930756	0.172944843769073	0.0278929844498634
-6.07537794113159	-7.79727935791016	-2.18480157852173	-0.139010533690453	0.172999396920204	0.0278744902461767
-6.07146024703979	-7.79768419265747	-2.18319272994995	-0.139045268297195	0.173101037740707	0.0279619991779327
-6.07690715789795	-7.80034875869751	-2.17891955375671	-0.138864621520042	0.173042386770248	0.0279916580766439
-6.07835245132446	-7.80199432373047	-2.17930173873901	-0.138835996389389	0.173015370965004	0.0280126985162497
-6.0713095664978	-7.79801177978516	-2.18214130401611	-0.138881236314774	0.173028007149696	0.0280671156942844
-6.07908296585083	-7.80831718444824	-2.18102407455444	-0.138848930597305	0.173077717423439	0.0280604790896177
-6.075279712677	-7.80306386947632	-2.17741537094116	-0.138882547616959	0.173072189092636	0.0281313192099333
-6.07692432403564	-7.8063530921936	-2.18037533760071	-0.138722732663155	0.1731166690588	0.0281975232064724
-6.07611179351807	-7.80878400802612	-2.180983543396	-0.138744980096817	0.173044547438622	0.0281950123608112
-6.07761240005493	-7.80867004394531	-2.18082022666931	-0.138734176754951	0.173101797699928	0.0283091627061367
-6.07891702651978	-7.81453895568848	-2.18333053588867	-0.138677835464478	0.173174902796745	0.028285875916481
-6.08092784881592	-7.81236553192139	-2.18180584907532	-0.138672694563866	0.173022046685219	0.0283412970602512
-6.07780456542969	-7.81477355957031	-2.17667722702026	-0.138672322034836	0.173040181398392	0.0283347219228745
-6.08155393600464	-7.8205361366272	-2.18853259086609	-0.138576939702034	0.173092871904373	0.028370626270771
-6.08089017868042	-7.81717872619629	-2.18263244628906	-0.138652667403221	0.1730667501688	0.0284753460437059
-6.08201837539673	-7.82111215591431	-2.17928910255432	-0.138515889644623	0.173127546906471	0.0284289568662643
-6.07874155044556	-7.82091236114502	-2.17636942863464	-0.138512298464775	0.172992020845413	0.0284302681684494
-6.07823514938354	-7.82333135604858	-2.17788982391357	-0.138519749045372	0.173102304339409	0.0285327341407537
-6.07783842086792	-7.82777738571167	-2.17567777633667	-0.13843098282814	0.173100054264069	0.0285941157490015
-6.08098220825195	-7.82539463043213	-2.17866063117981	-0.13839116692543	0.173020705580711	0.0286416076123714
-6.0767765045166	-7.82652378082275	-2.17435050010681	-0.138415023684502	0.173100084066391	0.0286685880273581
-6.07897806167603	-7.83170032501221	-2.17868685722351	-0.13840252161026	0.173128366470337	0.0287015568464994
-6.08228254318237	-7.82934093475342	-2.1738965511322	-0.138445481657982	0.173077747225761	0.0287412833422422
-6.08038854598999	-7.8314733505249	-2.179274559021	-0.138308480381966	0.173125192523003	0.0287968497723341
-6.08216524124146	-7.83312606811523	-2.17865395545959	-0.138285219669342	0.172977656126022	0.0287740398198366
-6.07805776596069	-7.83524990081787	-2.17476153373718	-0.138368830084801	0.173092424869537	0.0289192572236061
-6.08481073379517	-7.83549499511719	-2.18436121940613	-0.138199523091316	0.173185274004936	0.0289658922702074
-6.08453798294067	-7.83520364761353	-2.17214155197144	-0.138267174363136	0.173023253679276	0.028969693928957
-6.07596015930176	-7.83460760116577	-2.18103432655334	-0.138240441679955	0.173059418797493	0.0289899948984385
-6.0811824798584	-7.83604001998901	-2.18176507949829	-0.138214647769928	0.17300933599472	0.0290368814021349
-6.08420991897583	-7.83723211288452	-2.174809217453	-0.138189196586609	0.173030003905296	0.0290882382541895
-6.07820653915405	-7.83609628677368	-2.17534112930298	-0.138142362236977	0.172970801591873	0.0291283372789621
-6.080641746521	-7.8358097076416	-2.17733097076416	-0.138228818774223	0.173090130090714	0.0291482079774141
-6.07871198654175	-7.83564567565918	-2.17301392555237	-0.138221651315689	0.172999903559685	0.0292198024690151
-6.07851886749268	-7.83690023422241	-2.1779363155365	-0.138099998235703	0.173003777861595	0.0292860977351666
-6.08136701583862	-7.83492565155029	-2.17551183700562	-0.138191431760788	0.172973737120628	0.0292811244726181
-6.07293844223022	-7.83214044570923	-2.17889833450317	-0.138101175427437	0.173059821128845	0.0293214078992605
-6.07805776596069	-7.83823537826538	-2.16510701179504	-0.138210520148277	0.172956109046936	0.0293687377125025
-6.07383298873901	-7.83425092697144	-2.17486763000488	-0.138145074248314	0.173020139336586	0.0294004399329424
-6.07298278808594	-7.83676385879517	-2.17009496688843	-0.138081833720207	0.172932893037796	0.0294836834073067
-6.08238077163696	-7.83431339263916	-2.16709017753601	-0.138171494007111	0.173043608665466	0.0295147094875574
-6.06912422180176	-7.83176898956299	-2.17240118980408	-0.138206019997597	0.173021510243416	0.0295356512069702
-6.07937717437744	-7.83862113952637	-2.16724276542664	-0.138122901320457	0.173050075769424	0.0295679289847612
-6.07581567764282	-7.83258199691772	-2.16507482528687	-0.138072237372398	0.172928288578987	0.0295969024300575
-6.07382774353027	-7.83461999893188	-2.16932916641235	-0.138078451156616	0.17297625541687	0.0295991990715265
-6.07748746871948	-7.83859348297119	-2.16718101501465	-0.138178586959839	0.173082932829857	0.029595410451293
-6.07501077651978	-7.83521413803101	-2.17322874069214	-0.138160645961761	0.17305214703083	0.0296416357159615
-6.07811403274536	-7.8396463394165	-2.16335844993591	-0.138083577156067	0.17311018705368	0.0296128485351801
-6.07511520385742	-7.8323802947998	-2.16611099243164	-0.138130083680153	0.173010855913162	0.029583053663373
-6.06794023513794	-7.83089399337769	-2.16669034957886	-0.138180181384087	0.17296689748764	0.029534412547946
-6.07323122024536	-7.83580493927002	-2.1684398651123	-0.138129130005836	0.173105627298355	0.0295620430260897
-6.07671117782593	-7.83177518844604	-2.16562366485596	-0.138193637132645	0.173066720366478	0.0295695550739765
-6.0762505531311	-7.83031272888184	-2.16730070114136	-0.138085812330246	0.173100605607033	0.0295209065079689
-6.07539892196655	-7.83295774459839	-2.16687154769897	-0.138136401772499	0.172953501343727	0.0294807273894548
-6.07575225830078	-7.83462953567505	-2.16180753707886	-0.138164237141609	0.173064649105072	0.0295322854071856
-6.07453060150146	-7.83132457733154	-2.1679904460907	-0.138057991862297	0.173022046685219	0.0295178182423115
-6.07858371734619	-7.83461141586304	-2.16394305229187	-0.138097330927849	0.172911122441292	0.0295727197080851
-6.07550001144409	-7.83028936386108	-2.16416907310486	-0.137977883219719	0.172942698001862	0.0295646041631699
-6.07627534866333	-7.8348445892334	-2.16934370994568	-0.137950196862221	0.172845885157585	0.0294930543750525
-6.07435274124146	-7.83365392684937	-2.16183662414551	-0.137914717197418	0.172963514924049	0.0295535009354353
-6.07437467575073	-7.83193683624268	-2.1628110408783	-0.137816086411476	0.172865733504295	0.0295647736638784
-6.07554864883423	-7.83491992950439	-2.15926837921143	-0.137837767601013	0.17285917699337	0.0295912064611912
-6.07016754150391	-7.83399057388306	-2.16568160057068	-0.137792751193047	0.172854274511337	0.0295288991183043
-6.07040929794312	-7.83686637878418	-2.15691304206848	-0.137762472033501	0.172800078988075	0.0295120812952518
-6.07429790496826	-7.8396897315979	-2.15685200691223	-0.137660846114159	0.172903314232826	0.0295321401208639
-6.07410764694214	-7.83961200714111	-2.15872120857239	-0.137653589248657	0.172850966453552	0.0295931659638882
-6.07815551757813	-7.84204339981079	-2.16172933578491	-0.137644231319427	0.172863721847534	0.0295085534453392
-6.07302093505859	-7.84229707717896	-2.15451550483704	-0.137663304805756	0.172846555709839	0.0295023303478956
-6.0776162147522	-7.84689569473267	-2.15470147132874	-0.137567520141602	0.172846958041191	0.0294751618057489
-6.0743203163147	-7.84599781036377	-2.15680265426636	-0.137514531612396	0.172711402177811	0.0294399932026863
-6.07677268981934	-7.84753751754761	-2.15970349311829	-0.137530937790871	0.172727823257446	0.0294526182115078
-6.07776927947998	-7.84933280944824	-2.15969514846802	-0.137488976120949	0.172789573669434	0.0294430255889893
-6.07140684127808	-7.85074996948242	-2.16367363929749	-0.1374841183424	0.172726288437843	0.0294045079499483
-6.0791335105896	-7.85020351409912	-2.15032315254211	-0.137401327490807	0.172735616564751	0.0294511113315821
-6.07864999771118	-7.84823179244995	-2.15409517288208	-0.137365892529488	0.172644600272179	0.0294136591255665
-6.07458019256592	-7.85080671310425	-2.16109180450439	-0.137412264943123	0.172675162553787	0.029437093064189
-6.07752418518066	-7.85483837127686	-2.1588180065155	-0.137409329414368	0.172782123088837	0.0294417291879654
-6.06995868682861	-7.8492226600647	-2.15735125541687	-0.137372195720673	0.172673910856247	0.0294494107365608
-6.07689714431763	-7.85531234741211	-2.16098308563232	-0.137390032410622	0.172682493925095	0.0294485446065664
-6.07296562194824	-7.85150289535522	-2.15513396263123	-0.137376725673676	0.172614529728889	0.0294524952769279
-6.06817293167114	-7.85674905776978	-2.15202355384827	-0.13742621243	0.172675281763077	0.0294800959527493
-6.07205581665039	-7.85615921020508	-2.15663504600525	-0.137436300516129	0.172696813941002	0.0295115634799004
-6.07039928436279	-7.85368156433105	-2.1531822681427	-0.137535974383354	0.17265023291111	0.0295267626643181
-6.06814384460449	-7.85574102401733	-2.15185761451721	-0.13733246922493	0.172727212309837	0.0295135676860809
-6.06723356246948	-7.85667610168457	-2.15123605728149	-0.137575179338455	0.172637790441513	0.0295115783810616
-6.06245708465576	-7.85765886306763	-2.14703893661499	-0.13761967420578	0.172755658626556	0.0296077560633421
-6.06157493591309	-7.859694480896	-2.14904689788818	-0.137527093291283	0.172695681452751	0.0295956302434206
-6.06580495834351	-7.85528230667114	-2.1459538936615	-0.137555599212646	0.172704726457596	0.0296679083257914
-6.05776929855347	-7.85444021224976	-2.1566174030304	-0.137594938278198	0.172740682959557	0.0295923892408609
-6.057204246521	-7.85782766342163	-2.14686512947083	-0.137613624334335	0.172748476266861	0.0296370610594749
-6.05743980407715	-7.85405111312866	-2.14420986175537	-0.137653544545174	0.172773435711861	0.0297260396182537
-6.05115270614624	-7.85353994369507	-2.14835572242737	-0.137656167149544	0.172725811600685	0.0297433938831091
-6.0571141242981	-7.85404253005981	-2.14648294448853	-0.137751132249832	0.172770783305168	0.0297276861965656
-6.0482120513916	-7.85266923904419	-2.14651918411255	-0.137799501419067	0.172800332307816	0.0297792479395866
-6.04951810836792	-7.85965538024902	-2.14383983612061	-0.13784696161747	0.172843873500824	0.0297165680676699
-6.0489068031311	-7.85244178771973	-2.143709897995	-0.137819528579712	0.17282734811306	0.0297793596982956
-6.04664278030396	-7.85542249679565	-2.14452528953552	-0.137809380888939	0.17284382879734	0.0297989491373301
-6.04806137084961	-7.85801792144775	-2.15109086036682	-0.137847259640694	0.17283521592617	0.0297749247401953
-6.04314804077148	-7.85604381561279	-2.1460268497467	-0.138003811240196	0.172941133379936	0.0298485700041056
-6.04437017440796	-7.85907745361328	-2.14682459831238	-0.137989729642868	0.172992676496506	0.0298412721604109
-6.04485607147217	-7.85734796524048	-2.1475145816803	-0.137964263558388	0.172927215695381	0.0298487767577171
-6.04095697402954	-7.85613965988159	-2.15174221992493	-0.138029724359512	0.172992885112762	0.0298949889838696
-6.04362773895264	-7.85940170288086	-2.15548729896545	-0.138050094246864	0.173086613416672	0.0298766028136015
-6.03976488113403	-7.85595798492432	-2.15977239608765	-0.138108849525452	0.173079460859299	0.0299241188913584
-6.04329872131348	-7.8621301651001	-2.15159273147583	-0.138184487819672	0.173191621899605	0.0299399588257074
-6.03948259353638	-7.85710000991821	-2.15442109107971	-0.138099566102028	0.173016473650932	0.029928358271718
-6.03743457794189	-7.86142015457153	-2.15949892997742	-0.138282999396324	0.173107519745827	0.0299673415720463
-6.03760719299316	-7.8617148399353	-2.1624481678009	-0.138218089938164	0.173250511288643	0.0300218854099512
-6.03857564926147	-7.86006164550781	-2.16261291503906	-0.138314589858055	0.173152551054955	0.0300214122980833
-6.03872919082642	-7.86029434204102	-2.16669416427612	-0.138271033763885	0.173286303877831	0.0300137046724558
-6.03506708145142	-7.86255931854248	-2.16715168952942	-0.138324558734894	0.173225849866867	0.0299713890999556
-6.0355281829834	-7.8648533821106	-2.16878700256348	-0.138455361127853	0.173259571194649	0.030069762840867
-6.03750514984131	-7.86404895782471	-2.17119288444519	-0.138353511691093	0.173400565981865	0.0300672650337219
-6.03618812561035	-7.86571788787842	-2.16619324684143	-0.138389512896538	0.173277869820595	0.0301147159188986
-6.03582525253296	-7.86468362808228	-2.17197489738464	-0.138406068086624	0.173375532031059	0.0301039349287748
-6.03870630264282	-7.86535120010376	-2.17123651504517	-0.13845431804657	0.173398450016975	0.0301031600683928
-6.03789520263672	-7.86781406402588	-2.1714391708374	-0.138428688049316	0.173422455787659	0.030100280418992
-6.0405912399292	-7.8701114654541	-2.17708849906921	-0.138405606150627	0.173381000757217	0.0301618464291096
-6.04048490524292	-7.86858367919922	-2.17998647689819	-0.138516679406166	0.173458576202393	0.0301744397729635
-6.03699588775635	-7.86795330047607	-2.18339109420776	-0.138350233435631	0.173476189374924	0.0301779098808765
-6.03966188430786	-7.87071657180786	-2.17615747451782	-0.138491749763489	0.173390060663223	0.0301634352654219
-6.03696203231812	-7.86905193328857	-2.18070888519287	-0.138450399041176	0.173431724309921	0.0301919896155596
-6.0359206199646	-7.87297201156616	-2.17678141593933	-0.138395756483078	0.173429995775223	0.0302465613931417
-6.04217529296875	-7.8730525970459	-2.1749370098114	-0.138451650738716	0.17347577214241	0.0302378684282303
-6.03125238418579	-7.87095260620117	-2.18101215362549	-0.138487488031387	0.173481628298759	0.0302953142672777
-6.0394434928894	-7.88023805618286	-2.1730477809906	-0.138418540358543	0.173494964838028	0.0303282253444195
-6.03190469741821	-7.87019777297974	-2.1772780418396	-0.138470038771629	0.173448204994202	0.0303929690271616
-6.03464937210083	-7.87581205368042	-2.17353844642639	-0.13841125369072	0.173481076955795	0.0304001253098249
-6.03391981124878	-7.87425470352173	-2.17724275588989	-0.138310894370079	0.173440605401993	0.0304517596960068
-6.03055238723755	-7.87651109695435	-2.17008256912231	-0.138391822576523	0.173444360494614	0.0304810330271721
-6.03048276901245	-7.87777328491211	-2.17111396789551	-0.138297945261002	0.173486143350601	0.0305526703596115
-6.02808904647827	-7.87576341629028	-2.16993308067322	-0.138393923640251	0.173443421721458	0.0306368172168732
-6.03023290634155	-7.87970447540283	-2.1697154045105	-0.138262838125229	0.173552826046944	0.0306337829679251
-6.02968597412109	-7.87816476821899	-2.16455984115601	-0.138277783989906	0.173415198922157	0.0306880325078964
-6.02456045150757	-7.88100433349609	-2.15964579582214	-0.138241201639175	0.173482343554497	0.0307146143168211
-6.02446794509888	-7.88442802429199	-2.15605401992798	-0.138298168778419	0.17335008084774	0.0307824667543173
-6.02645587921143	-7.88139915466309	-2.15794253349304	-0.138268917798996	0.173455893993378	0.0308376625180244
-6.02302885055542	-7.8834753036499	-2.15793299674988	-0.138177111744881	0.173393443226814	0.0309253875166178
-6.02789115905762	-7.88803863525391	-2.15422224998474	-0.13829131424427	0.173420831561089	0.0309548992663622
-6.02111148834229	-7.88542652130127	-2.15454792976379	-0.138277649879456	0.173505678772926	0.030974168330431
-6.02153491973877	-7.89505529403687	-2.15111970901489	-0.138234823942184	0.173470750451088	0.0310435518622398
-6.02491807937622	-7.88928031921387	-2.15005207061768	-0.138201147317886	0.173452526330948	0.0311115067452192
-6.01656627655029	-7.89120292663574	-2.1552095413208	-0.138174638152122	0.173368826508522	0.0311890449374914
-6.02165412902832	-7.89263153076172	-2.14326548576355	-0.138235539197922	0.173427060246468	0.0312029793858528
-6.01489162445068	-7.89249897003174	-2.1436972618103	-0.138200700283051	0.173427358269691	0.0313001647591591
-6.01433515548706	-7.89581823348999	-2.13582515716553	-0.138151079416275	0.173403665423393	0.0314329899847507
-6.01561212539673	-7.89345264434814	-2.13772916793823	-0.138158172369003	0.173344254493713	0.031472772359848
-6.00692415237427	-7.89323616027832	-2.13624835014343	-0.13818570971489	0.173428311944008	0.0315276570618153
-6.01159143447876	-7.90318298339844	-2.13508534431458	-0.138164758682251	0.173492968082428	0.031585805118084
-6.00745391845703	-7.89523983001709	-2.12856864929199	-0.138137176632881	0.173378378152847	0.0316859856247902
-6.00762176513672	-7.90143346786499	-2.13491320610046	-0.13818921148777	0.173479482531548	0.0317774005234241
-6.0050482749939	-7.9014720916748	-2.13446664810181	-0.138159349560738	0.173437267541885	0.031846858561039
-6.00297594070435	-7.90083742141724	-2.13982534408569	-0.138309299945831	0.173521414399147	0.0319258570671082
-5.99957895278931	-7.90216255187988	-2.13462829589844	-0.138238772749901	0.173595532774925	0.032032024115324
-6.00071144104004	-7.89876127243042	-2.13259816169739	-0.138304069638252	0.173532247543335	0.0321148708462715
-5.99691772460938	-7.89912462234497	-2.13170027732849	-0.138314455747604	0.17364376783371	0.0321622490882874
-5.99286031723022	-7.90146589279175	-2.13442420959473	-0.138263836503029	0.173577353358269	0.0322642810642719
-5.99280548095703	-7.90332937240601	-2.1285252571106	-0.138370752334595	0.17359621822834	0.0324309170246124
-5.99111938476563	-7.90233707427979	-2.12826085090637	-0.138330087065697	0.173740014433861	0.0325102210044861
-5.98868417739868	-7.9023642539978	-2.12407827377319	-0.138391241431236	0.173662900924683	0.0326001346111298
-5.98585939407349	-7.90354490280151	-2.12570190429688	-0.138377323746681	0.173701763153076	0.0326884388923645
-5.98294353485107	-7.90779590606689	-2.1216127872467	-0.138453871011734	0.173797816038132	0.0327835157513618
-5.98158311843872	-7.90457391738892	-2.1251175403595	-0.138539656996727	0.173780590295792	0.0328934453427792
-5.97729587554932	-7.90492296218872	-2.12485432624817	-0.138423547148705	0.17377832531929	0.0330551564693451
-5.97817039489746	-7.90687322616577	-2.11619901657104	-0.138592645525932	0.17387218773365	0.0331374034285545
-5.97003269195557	-7.90372753143311	-2.12279915809631	-0.138465881347656	0.17388142645359	0.033211711794138
-5.9712176322937	-7.90911769866943	-2.11384987831116	-0.138649895787239	0.173895597457886	0.0333069749176502
-5.96684551239014	-7.90530490875244	-2.11222791671753	-0.138604134321213	0.173993945121765	0.0333544239401817
-5.96379947662354	-7.91287136077881	-2.10829496383667	-0.138651698827744	0.173941060900688	0.0334926545619965
-5.96593236923218	-7.90900135040283	-2.1086483001709	-0.13864441215992	0.173967137932777	0.033584251999855
-5.9618878364563	-7.90904092788696	-2.11001968383789	-0.138688772916794	0.174013122916222	0.0336921438574791
-5.96201229095459	-7.91471481323242	-2.11026477813721	-0.138689264655113	0.174073532223701	0.0337473936378956
-5.96054744720459	-7.91163063049316	-2.10812377929688	-0.138681545853615	0.174036726355553	0.0338192731142044
-5.96405601501465	-7.91599559783936	-2.10006022453308	-0.138632014393806	0.174229234457016	0.033841859549284
-5.95720291137695	-7.91531085968018	-2.10248470306396	-0.138629510998726	0.174031004309654	0.0339012742042542
-5.95633029937744	-7.91650056838989	-2.10393142700195	-0.138782680034637	0.17410109937191	0.0339909419417381
-5.95825433731079	-7.91813564300537	-2.10595631599426	-0.138680681586266	0.174166887998581	0.0340974628925323
-5.95750665664673	-7.91765308380127	-2.09690284729004	-0.138731956481934	0.174018427729607	0.0341531783342361
-5.96009588241577	-7.91937685012817	-2.10314846038818	-0.13859236240387	0.174229443073273	0.0341327413916588
-5.95441865921021	-7.9187593460083	-2.09377765655518	-0.13868810236454	0.174056395888329	0.0341291464865208
-5.95412588119507	-7.92261838912964	-2.09490776062012	-0.138663783669472	0.174154251813889	0.0342027321457863
-5.95159673690796	-7.92447519302368	-2.09924960136414	-0.138710618019104	0.174111351370811	0.0342998579144478
-5.95800065994263	-7.92416763305664	-2.09338593482971	-0.138642162084579	0.1741623878479	0.0343417264521122
-5.9535698890686	-7.92482566833496	-2.09979224205017	-0.138625666499138	0.174132704734802	0.0344072878360748
-5.96133852005005	-7.92986965179443	-2.09545993804932	-0.138659626245499	0.174252614378929	0.0344226025044918
-5.95339775085449	-7.92618989944458	-2.10020542144775	-0.13863117992878	0.174247905611992	0.0343810841441154
-5.95609951019287	-7.93197536468506	-2.09829688072205	-0.138614907860756	0.17418871819973	0.0344467870891094
-5.95558166503906	-7.93112468719482	-2.09162831306458	-0.138659283518791	0.174183517694473	0.0344638749957085
-5.95405435562134	-7.93157005310059	-2.09610676765442	-0.138597473502159	0.174137979745865	0.0345350839197636
-5.95580816268921	-7.9360294342041	-2.09961867332459	-0.138603389263153	0.174238458275795	0.0345340520143509
-5.95557355880737	-7.93685007095337	-2.10034799575806	-0.138652771711349	0.174175128340721	0.034601129591465
-5.9603533744812	-7.94015073776245	-2.10263800621033	-0.138617441058159	0.174244374036789	0.0345671959221363
-5.95486688613892	-7.93756103515625	-2.09269857406616	-0.138605013489723	0.174132838845253	0.0345956310629845
-5.9591908454895	-7.94221305847168	-2.09109425544739	-0.13856203854084	0.174215048551559	0.034585352987051
-5.95637369155884	-7.94267702102661	-2.10073089599609	-0.138558968901634	0.174157902598381	0.0346136465668678
-5.95616865158081	-7.94443798065186	-2.09843587875366	-0.13859061896801	0.174285367131233	0.0346743315458298
-5.95692443847656	-7.94479990005493	-2.09670376777649	-0.138530895113945	0.174271419644356	0.0347199589014053
-5.95620346069336	-7.94287395477295	-2.09779834747314	-0.138603061437607	0.174249708652496	0.034689050167799
-5.95486116409302	-7.94655609130859	-2.08968830108643	-0.138523802161217	0.174310550093651	0.0346817933022976
-5.95653295516968	-7.95002269744873	-2.10030508041382	-0.138580709695816	0.174197822809219	0.0346563681960106
-5.95471858978271	-7.9476146697998	-2.09719967842102	-0.138617753982544	0.174350127577782	0.0347508862614632
-5.95528411865234	-7.95346784591675	-2.10035014152527	-0.138532817363739	0.17427821457386	0.0347768738865852
-5.96093225479126	-7.95037221908569	-2.09727168083191	-0.13861083984375	0.174263939261436	0.0347732901573181
-5.95630216598511	-7.94884204864502	-2.10814213752747	-0.138507261872292	0.174315258860588	0.0347717814147472
-5.9547061920166	-7.95695686340332	-2.10840582847595	-0.138603568077087	0.174225956201553	0.0347531251609325
-5.95408201217651	-7.95301723480225	-2.10412001609802	-0.138632073998451	0.174362897872925	0.0347809046506882
-5.9540958404541	-7.95674896240234	-2.10751509666443	-0.138523831963539	0.174343407154083	0.0348279289901257
-5.95715951919556	-7.9592399597168	-2.10781908035278	-0.138572216033936	0.174296021461487	0.0348323099315166
-5.95243501663208	-7.95686912536621	-2.11040449142456	-0.138626381754875	0.174432665109634	0.0348457954823971
-5.95774698257446	-7.96274900436401	-2.10865473747253	-0.138693302869797	0.174523532390594	0.0348467193543911
-5.95645666122437	-7.9614429473877	-2.11084604263306	-0.138695523142815	0.174472838640213	0.0348441116511822
-5.95712041854858	-7.96240615844727	-2.11316084861755	-0.138688579201698	0.174525320529938	0.0348507538437843
-5.95610952377319	-7.96702003479004	-2.11970138549805	-0.138745084404945	0.174565747380257	0.0348260290920734
-5.95282554626465	-7.96752405166626	-2.11299920082092	-0.138826012611389	0.174623906612396	0.0348465740680695
-5.95667600631714	-7.96757984161377	-2.1141562461853	-0.138753607869148	0.174619853496552	0.0349547229707241
-5.95737457275391	-7.96993827819824	-2.12116670608521	-0.138817891478539	0.174588426947594	0.0349146611988544
-5.95399618148804	-7.96654653549194	-2.12408566474915	-0.138733878731728	0.174623399972916	0.0349420942366123
-5.95537710189819	-7.96962070465088	-2.12546277046204	-0.138775318861008	0.174739956855774	0.03493457660079
-5.94998693466187	-7.96888494491577	-2.12123370170593	-0.138919681310654	0.174752697348595	0.0350339524447918
-5.95520114898682	-7.97220182418823	-2.12243676185608	-0.138866141438484	0.174858957529068	0.0350152924656868
-5.95139074325562	-7.96866321563721	-2.12646245956421	-0.138835579156876	0.174753069877625	0.0350047424435616
-5.94821262359619	-7.97071647644043	-2.12357020378113	-0.138991683721542	0.174750626087189	0.0349920578300953
-5.94944143295288	-7.97042512893677	-2.12957143783569	-0.138923019170761	0.174853816628456	0.0350064970552921
-5.94842529296875	-7.96943235397339	-2.1255145072937	-0.139097705483437	0.174869298934937	0.035073846578598
-5.94974231719971	-7.97018194198608	-2.12557768821716	-0.138998225331306	0.174946919083595	0.0350553132593632
-5.94779014587402	-7.96589994430542	-2.12502670288086	-0.139051631093025	0.174879744648933	0.0350379273295403
-5.94304418563843	-7.96868848800659	-2.12915635108948	-0.139036059379578	0.174933269619942	0.0350020602345467
-5.94094657897949	-7.96897220611572	-2.12530303001404	-0.139044106006622	0.174869507551193	0.0350268520414829
-5.9439263343811	-7.96770906448364	-2.13111352920532	-0.1391431838274	0.175003305077553	0.0350681878626347
-5.94113159179688	-7.96537685394287	-2.13639402389526	-0.139082416892052	0.174944311380386	0.0350666120648384
-5.94355583190918	-7.96745586395264	-2.126788854599	-0.13920533657074	0.174917638301849	0.0350821614265442
-5.93482112884521	-7.9620566368103	-2.13054299354553	-0.139134481549263	0.174926415085793	0.0350374765694141
-5.94126605987549	-7.9668345451355	-2.12735557556152	-0.139198735356331	0.1750767827034	0.0349869877099991
-5.9404149055481	-7.96414470672607	-2.12434983253479	-0.13914367556572	0.175007894635201	0.0350892916321754
-5.94233512878418	-7.96487855911255	-2.123690366745	-0.139171436429024	0.175008520483971	0.0350533872842789
-5.94022369384766	-7.96501588821411	-2.13026285171509	-0.139115527272224	0.175009787082672	0.0349908396601677
-5.9376540184021	-7.96508169174194	-2.1267716884613	-0.13920846581459	0.175004631280899	0.0350089929997921
-5.94497728347778	-7.96676397323608	-2.12856435775757	-0.139245495200157	0.175078243017197	0.0349744893610477
-5.93834972381592	-7.96102428436279	-2.13073825836182	-0.139229029417038	0.175008654594421	0.0349513217806816
-5.94232940673828	-7.96487140655518	-2.12716221809387	-0.139221623539925	0.175126731395721	0.0349632687866688
-5.94138622283936	-7.95985698699951	-2.13305640220642	-0.139261096715927	0.175028577446938	0.0349371768534184
-5.93886137008667	-7.96117639541626	-2.12829613685608	-0.139294594526291	0.175126269459724	0.0349520146846771
-5.94187450408936	-7.96228361129761	-2.13159680366516	-0.139158844947815	0.175097867846489	0.0349278002977371
-5.94352865219116	-7.96415948867798	-2.12958335876465	-0.139366045594215	0.175080463290215	0.0349841937422752
-5.94226980209351	-7.96176147460938	-2.13120460510254	-0.139107450842857	0.175154492259026	0.0349284745752811
-5.94606590270996	-7.96422815322876	-2.1252498626709	-0.139271289110184	0.175064742565155	0.0348953753709793
-5.93972206115723	-7.95844888687134	-2.12490701675415	-0.139191672205925	0.175135567784309	0.0348522812128067
-5.94072580337524	-7.96328449249268	-2.12347459793091	-0.13920171558857	0.175084441900253	0.0348926112055779
-5.949049949646	-7.96033191680908	-2.12722659111023	-0.139188006520271	0.175143107771873	0.0349224209785461
-5.94276332855225	-7.96045160293579	-2.13053202629089	-0.13918562233448	0.17515917122364	0.0349123030900955
-5.94972944259644	-7.96208906173706	-2.12916827201843	-0.139185637235641	0.175177380442619	0.0348733328282833
-5.94335794448853	-7.95772933959961	-2.12915301322937	-0.139198198914528	0.17513233423233	0.0348445735871792
-5.94785022735596	-7.96294784545898	-2.12298274040222	-0.139176487922668	0.175226837396622	0.0348668396472931
-5.94425201416016	-7.96183681488037	-2.13209533691406	-0.139110416173935	0.175163313746452	0.0348752252757549
-5.94711399078369	-7.96370410919189	-2.12649035453796	-0.13910074532032	0.175109341740608	0.0348653867840767
-5.94711875915527	-7.96413516998291	-2.1287055015564	-0.139078930020332	0.175101026892662	0.0348148234188557
-5.94761514663696	-7.9661865234375	-2.13093566894531	-0.139120742678642	0.175174921751022	0.0348396375775337
-5.95146560668945	-7.96904850006104	-2.13022089004517	-0.13900987803936	0.175251930952072	0.034879844635725
-5.95143699645996	-7.96359586715698	-2.12460803985596	-0.138976275920868	0.175120383501053	0.0348681062459946
-5.94836044311523	-7.96908807754517	-2.12576985359192	-0.138902097940445	0.175205245614052	0.0347899533808231
-5.94830513000488	-7.96896886825562	-2.1214017868042	-0.138903573155403	0.175141826272011	0.0348723232746124
-5.94917106628418	-7.97257232666016	-2.12115955352783	-0.138910740613937	0.175252959132195	0.034983653575182
-5.95001268386841	-7.97674512863159	-2.11885571479797	-0.13879020512104	0.17527286708355	0.0349559783935547
-5.9504280090332	-7.97808694839478	-2.109867811203	-0.138961225748062	0.175189539790154	0.0349995829164982
-5.94357633590698	-7.97365522384644	-2.11348152160645	-0.138848289847374	0.17519411444664	0.0350625738501549
-5.93941164016724	-7.97726488113403	-2.115642786026	-0.138823240995407	0.175084337592125	0.035072848200798
-5.94131565093994	-7.97399663925171	-2.10750102996826	-0.138920158147812	0.175148621201515	0.0352026559412479
-5.93913984298706	-7.97820806503296	-2.10883593559265	-0.138770237565041	0.175158470869064	0.0352272987365723
-5.94384479522705	-7.97295236587524	-2.10614037513733	-0.138775825500488	0.175098180770874	0.0351867191493511
-5.93779706954956	-7.97158527374268	-2.10795545578003	-0.138777434825897	0.175122871994972	0.0351850911974907
-5.93348026275635	-7.97801160812378	-2.10600638389587	-0.138786152005196	0.174988031387329	0.0351750329136848
-5.93206214904785	-7.97182083129883	-2.10288000106812	-0.138744011521339	0.17504794895649	0.0352312102913857
-5.92653036117554	-7.96968746185303	-2.09525513648987	-0.138627305626869	0.175009772181511	0.0353467650711536
-5.92728233337402	-7.97014188766479	-2.09289193153381	-0.138632342219353	0.174980908632278	0.0353404358029366
-5.91918039321899	-7.97185516357422	-2.09202575683594	-0.138583362102509	0.17493149638176	0.0354539416730404
-5.92168855667114	-7.97652816772461	-2.08284401893616	-0.138684868812561	0.175015345215797	0.0354356802999973
-5.91829061508179	-7.97201013565063	-2.08461260795593	-0.138694643974304	0.174978330731392	0.0354902520775795
-5.91448068618774	-7.97462224960327	-2.07581186294556	-0.138688817620277	0.174923419952393	0.0355300828814507
-5.91366243362427	-7.9689621925354	-2.07727074623108	-0.138636574149132	0.174870759248734	0.0355229154229164
-5.90683221817017	-7.96889352798462	-2.07851219177246	-0.138675078749657	0.174834191799164	0.0356116779148579
-5.91051626205444	-7.96921062469482	-2.07566428184509	-0.138617783784866	0.174939438700676	0.0356435813009739
-5.91092014312744	-7.96317481994629	-2.07517194747925	-0.138769820332527	0.174861595034599	0.0356826819479465
-5.90876770019531	-7.96240997314453	-2.06963491439819	-0.138578876852989	0.17497906088829	0.0356395989656448
-5.899977684021	-7.96059846878052	-2.07017588615417	-0.138693764805794	0.17479233443737	0.0356199964880943
-5.90206670761108	-7.95806694030762	-2.06552457809448	-0.138813599944115	0.174881264567375	0.0356639102101326
-5.89421892166138	-7.95478343963623	-2.06514668464661	-0.138714134693146	0.174896374344826	0.0356522873044014
-5.89673328399658	-7.95408248901367	-2.05662655830383	-0.138781771063805	0.174871861934662	0.0357320755720139
-5.88943910598755	-7.95091915130615	-2.05893421173096	-0.138728007674217	0.174869477748871	0.0357603169977665
-5.88786363601685	-7.95898962020874	-2.05338072776794	-0.138834685087204	0.174963012337685	0.035741288214922
-5.88647890090942	-7.95247220993042	-2.05681252479553	-0.138747915625572	0.174958452582359	0.0357301160693169
-5.88693571090698	-7.95595073699951	-2.05195379257202	-0.138839229941368	0.174876302480698	0.035746693611145
-5.88545513153076	-7.95402336120605	-2.04855942726135	-0.138771891593933	0.174973100423813	0.0357994586229324
-5.88251686096191	-7.95071649551392	-2.05872750282288	-0.138717636466026	0.174900457262993	0.0358369015157223
-5.88937139511108	-7.95374441146851	-2.05125164985657	-0.138835906982422	0.175000563263893	0.0357838645577431
-5.87655544281006	-7.94947099685669	-2.05663657188416	-0.13885785639286	0.174964636564255	0.0357755981385708
-5.88466644287109	-7.95475769042969	-2.04731774330139	-0.138822510838509	0.174973800778389	0.035729244351387
-5.87964200973511	-7.94700813293457	-2.04826545715332	-0.138791397213936	0.174897044897079	0.0356822311878204
-5.87741231918335	-7.95056962966919	-2.05282258987427	-0.138823822140694	0.174931421875954	0.0357488319277763
-5.87762403488159	-7.95276832580566	-2.05429172515869	-0.138851299881935	0.174951836466789	0.0357165783643723
-5.8771185874939	-7.94672679901123	-2.05201816558838	-0.138903975486755	0.174943596124649	0.0357088856399059
-5.87683439254761	-7.95059871673584	-2.05292201042175	-0.138864994049072	0.174984753131866	0.035640113055706
-5.87788915634155	-7.94363260269165	-2.05138611793518	-0.138861939311028	0.17480631172657	0.0356142595410347
-5.87179470062256	-7.94589281082153	-2.04966926574707	-0.138908922672272	0.174963504076004	0.035598486661911
-5.87549066543579	-7.94784498214722	-2.05732822418213	-0.138853520154953	0.174946963787079	0.0356054231524467
-5.87766933441162	-7.94379615783691	-2.04782128334045	-0.138971000909805	0.17498716711998	0.035626232624054
-5.87688827514648	-7.94539070129395	-2.05294346809387	-0.138856261968613	0.175063222646713	0.0355192385613918
-5.87467861175537	-7.94448852539063	-2.05238842964172	-0.138887524604797	0.174852699041367	0.0354967676103115
-5.87430906295776	-7.94637107849121	-2.05505037307739	-0.13900326192379	0.175044372677803	0.0354619883000851
-5.87214422225952	-7.94677257537842	-2.05469918251038	-0.138985186815262	0.17502923309803	0.0354339890182018
-5.87921762466431	-7.94626188278198	-2.05713748931885	-0.139002978801727	0.174987271428108	0.035459540784359
-5.87557220458984	-7.94333219528198	-2.05775117874146	-0.138983353972435	0.175034686923027	0.0353992432355881
-5.87558221817017	-7.94531631469727	-2.05713057518005	-0.139025077223778	0.175024002790451	0.0353273637592793
-5.87332773208618	-7.9429783821106	-2.05709385871887	-0.139123350381851	0.175066277384758	0.0353411175310612
-5.87444972991943	-7.94004392623901	-2.05787324905396	-0.139039471745491	0.175018295645714	0.0353249609470367
-5.87776756286621	-7.93531894683838	-2.05734515190125	-0.139067471027374	0.175005719065666	0.0352466143667698
-5.87210941314697	-7.93339490890503	-2.06383800506592	-0.139069363474846	0.175114899873734	0.0352593697607517
-5.87280797958374	-7.93547630310059	-2.05717420578003	-0.139199823141098	0.175080239772797	0.0351626984775066
-5.87112760543823	-7.93325996398926	-2.06043314933777	-0.13921619951725	0.17511822283268	0.0351569429039955
-5.87194299697876	-7.93269205093384	-2.0568106174469	-0.139200150966644	0.17506331205368	0.0351623706519604
-5.8734130859375	-7.93297910690308	-2.06088423728943	-0.13923205435276	0.175096154212952	0.03510881960392
-5.868079662323	-7.92518615722656	-2.06223273277283	-0.139210417866707	0.175082430243492	0.0350713916122913
-5.87513065338135	-7.93125057220459	-2.06254816055298	-0.139388024806976	0.175230666995049	0.0350256226956844
-5.87056732177734	-7.92058801651001	-2.06008338928223	-0.139328896999359	0.175215691328049	0.0350162908434868
-5.87125682830811	-7.92542600631714	-2.06517243385315	-0.139318183064461	0.175177007913589	0.0349903292953968
-5.86978578567505	-7.92114973068237	-2.06195259094238	-0.1392922103405	0.175085380673409	0.0349351838231087
-5.86783647537231	-7.92016649246216	-2.06934642791748	-0.139455989003181	0.175163924694061	0.0349223092198372
-5.87001276016235	-7.92133903503418	-2.06930613517761	-0.139428094029427	0.175201758742332	0.0349274165928364
-5.86803674697876	-7.9160475730896	-2.06214308738709	-0.139454931020737	0.17516678571701	0.0349217392504215
-5.86921691894531	-7.91438245773315	-2.06896233558655	-0.139364078640938	0.175251826643944	0.0348331071436405
-5.86403131484985	-7.91336441040039	-2.0641725063324	-0.13942751288414	0.175121769309044	0.03477518633008
-5.86513423919678	-7.91179943084717	-2.05837821960449	-0.139520272612572	0.175218239426613	0.0347223468124866
-5.86182689666748	-7.91198539733887	-2.06611680984497	-0.139492020010948	0.175220146775246	0.0347463339567184
-5.86757564544678	-7.90878438949585	-2.06145238876343	-0.139490157365799	0.175165340304375	0.0347025245428085
-5.86235237121582	-7.9035325050354	-2.05999231338501	-0.13945446908474	0.175090730190277	0.0346683152019978
-5.86324214935303	-7.90899801254272	-2.06640982627869	-0.139509364962578	0.175136670470238	0.0345390439033508
-5.86275672912598	-7.90368747711182	-2.06014704704285	-0.139577895402908	0.175151064991951	0.0346157848834991
-5.86198282241821	-7.90229511260986	-2.06617474555969	-0.139452248811722	0.175157874822617	0.0345293097198009
-5.8629789352417	-7.89988327026367	-2.058518409729	-0.13957579433918	0.175055667757988	0.0344457030296326
-5.86032342910767	-7.89843988418579	-2.05285549163818	-0.139500170946121	0.175189539790154	0.034437358379364
-5.86121416091919	-7.90185022354126	-2.06254959106445	-0.139468520879745	0.175015419721603	0.0343737117946148
-5.86685562133789	-7.90036916732788	-2.06063032150269	-0.139480069279671	0.175073102116585	0.0343104898929596
-5.85974550247192	-7.89831209182739	-2.06169414520264	-0.139472588896751	0.175087094306946	0.0342549905180931
-5.86534023284912	-7.90039873123169	-2.06129693984985	-0.139491200447083	0.175063416361809	0.0341298654675484
-5.86341571807861	-7.89784288406372	-2.06324529647827	-0.139563634991646	0.175075218081474	0.0341179557144642
-5.86357688903809	-7.89718198776245	-2.06562924385071	-0.139306485652924	0.17502598464489	0.0341142900288105
-5.86891508102417	-7.8966269493103	-2.06753396987915	-0.139447942376137	0.174995630979538	0.0339873470366001
-5.8626070022583	-7.89372205734253	-2.05993628501892	-0.139518707990646	0.17512235045433	0.0339466631412506
-5.86385059356689	-7.8941216468811	-2.05860042572021	-0.139379620552063	0.175027653574944	0.0339081324636936
-5.86899900436401	-7.8924298286438	-2.0587911605835	-0.139423117041588	0.175019413232803	0.0338644757866859
-5.86390399932861	-7.89257144927979	-2.0607328414917	-0.139347329735756	0.175004422664642	0.0337894111871719
-5.86621141433716	-7.89652824401855	-2.05972003936768	-0.139480888843536	0.174990430474281	0.0337435118854046
-5.86716890335083	-7.89171981811523	-2.0623185634613	-0.139336153864861	0.175066575407982	0.0336934477090836
-5.86863040924072	-7.89411783218384	-2.06059384346008	-0.139326795935631	0.174988836050034	0.0336725004017353
-5.87476015090942	-7.89258575439453	-2.06071019172668	-0.13945347070694	0.175024643540382	0.033611785620451
-5.86349201202393	-7.88900136947632	-2.05865430831909	-0.139393270015717	0.174987986683846	0.0335958525538445
-5.8722448348999	-7.89404916763306	-2.05681300163269	-0.139377996325493	0.175044924020767	0.0335337184369564
-5.86998987197876	-7.88610601425171	-2.06269836425781	-0.139420196413994	0.174971848726273	0.0335654504597187
-5.86886787414551	-7.89044380187988	-2.05415225028992	-0.13940866291523	0.175012215971947	0.0335092842578888
-5.87029981613159	-7.89066886901855	-2.05828976631165	-0.139455482363701	0.174997374415398	0.0334030874073505
-5.86958980560303	-7.88370847702026	-2.0588903427124	-0.139524415135384	0.175054460763931	0.0334855169057846
-5.87175130844116	-7.8884105682373	-2.05785751342773	-0.139451906085014	0.175046026706696	0.0334170088171959
-5.86680030822754	-7.88303422927856	-2.05652546882629	-0.139518722891808	0.17492701113224	0.0333870463073254
-5.86438989639282	-7.8827428817749	-2.05376124382019	-0.139555498957634	0.174993813037872	0.0333693586289883
-5.86050796508789	-7.88075351715088	-2.06394791603088	-0.139561593532562	0.174973428249359	0.0333342701196671
-5.85994958877563	-7.87570571899414	-2.05714869499207	-0.139674499630928	0.175055384635925	0.0334552079439163
-5.85932493209839	-7.87259197235107	-2.05792307853699	-0.139606088399887	0.175065755844116	0.0334451571106911
-5.85623264312744	-7.86872434616089	-2.05118751525879	-0.139650106430054	0.174984529614449	0.033427070826292
-5.85126209259033	-7.86857461929321	-2.05730104446411	-0.139752551913261	0.175086751580238	0.0334711447358131
-5.84634447097778	-7.86701154708862	-2.04691410064697	-0.139746218919754	0.175054788589478	0.0334801897406578
-5.84637212753296	-7.86382818222046	-2.04980659484863	-0.139843970537186	0.175024166703224	0.0335439741611481
-5.8417797088623	-7.85798168182373	-2.04607772827148	-0.139810919761658	0.175034746527672	0.0336000621318817
-5.84103727340698	-7.85632276535034	-2.04619479179382	-0.139967679977417	0.1751319617033	0.0335870869457722
-5.83259391784668	-7.84991836547852	-2.05166292190552	-0.139960318803787	0.175130918622017	0.0336806811392307
-5.83128547668457	-7.85063552856445	-2.03699827194214	-0.140061870217323	0.175056487321854	0.0337189547717571
-5.82777214050293	-7.84538125991821	-2.04202818870544	-0.140059798955917	0.175158903002739	0.0337309651076794
-5.82058906555176	-7.8467173576355	-2.03704929351807	-0.140069469809532	0.175112545490265	0.0338379517197609
-5.82329797744751	-7.84371900558472	-2.03362774848938	-0.140217185020447	0.175247892737389	0.0338985174894333
-5.81045055389404	-7.84034061431885	-2.0346372127533	-0.140258997678757	0.175211235880852	0.0339424647390842
-5.81250810623169	-7.84423208236694	-2.03206157684326	-0.140337511897087	0.17527574300766	0.0339782647788525
-5.80749845504761	-7.83283805847168	-2.03221654891968	-0.140377670526505	0.175255313515663	0.0340460017323494
-5.80322170257568	-7.83661556243896	-2.0271167755127	-0.140433311462402	0.175263017416	0.034142728894949
-5.80236530303955	-7.83337545394897	-2.02751445770264	-0.140458852052689	0.175329506397247	0.0341946706175804
-5.79741287231445	-7.83009910583496	-2.02506279945374	-0.140595734119415	0.175393179059029	0.0342712812125683
-5.79612970352173	-7.83106994628906	-2.02870273590088	-0.140513598918915	0.175490573048592	0.034311980009079
-5.79187631607056	-7.82825517654419	-2.02419638633728	-0.14060240983963	0.175333857536316	0.0343713462352753
-5.79042673110962	-7.82491636276245	-2.01995873451233	-0.140613898634911	0.17553286254406	0.0343646258115768
-5.78646373748779	-7.82377147674561	-2.01499676704407	-0.140715539455414	0.175459325313568	0.0343976505100727
-5.78152751922607	-7.82357740402222	-2.0171422958374	-0.14075294137001	0.17543613910675	0.0344279333949089
-5.78267478942871	-7.82515573501587	-2.01843810081482	-0.140800252556801	0.175464525818825	0.0345171540975571
-5.78371286392212	-7.82335519790649	-2.01630592346191	-0.140762746334076	0.175513491034508	0.0345438569784164
-5.77793598175049	-7.81731557846069	-2.01470613479614	-0.140805304050446	0.175496384501457	0.0345773473381996
-5.78119802474976	-7.81713056564331	-2.01188921928406	-0.140824854373932	0.175558507442474	0.0345497652888298
-5.77230596542358	-7.81571578979492	-2.01452350616455	-0.140913039445877	0.17560401558876	0.0345469601452351
-5.77428245544434	-7.81766891479492	-2.00630259513855	-0.14088574051857	0.175566211342812	0.0345945321023464
-5.77559185028076	-7.81294918060303	-2.00307893753052	-0.140919879078865	0.175533846020699	0.0346392244100571
-5.76987934112549	-7.81249046325684	-2.01330852508545	-0.140899479389191	0.17560601234436	0.0345727726817131
-5.7719841003418	-7.8146276473999	-2.01079058647156	-0.141019716858864	0.175572276115417	0.0345734469592571
-5.7697925567627	-7.81119012832642	-2.00587892532349	-0.141032919287682	0.17565830051899	0.0346173755824566
-5.77161645889282	-7.8146767616272	-2.00591397285461	-0.140940815210342	0.175571754574776	0.0345963090658188
-5.77935743331909	-7.8131628036499	-2.00709939002991	-0.141008645296097	0.175596565008163	0.0345599241554737
-5.77119541168213	-7.80693626403809	-2.01031851768494	-0.141076594591141	0.175631329417229	0.0345078147947788
-5.77928495407104	-7.81712627410889	-2.00518250465393	-0.141074448823929	0.175678998231888	0.0344412960112095
-5.77851009368896	-7.8073205947876	-2.00910592079163	-0.140965849161148	0.175616949796677	0.0344433337450027
-5.777991771698	-7.81382989883423	-2.00920224189758	-0.141013905405998	0.175607398152351	0.0344193689525127
-5.78442573547363	-7.81545448303223	-2.0122594833374	-0.141094401478767	0.175760358572006	0.0343692265450954
-5.78211259841919	-7.81165838241577	-2.01657366752625	-0.141034796833992	0.175670072436333	0.0343030989170074
-5.7876091003418	-7.81543350219727	-2.00809454917908	-0.141025260090828	0.175632908940315	0.0343089364469051
-5.79060554504395	-7.81317853927612	-2.01544404029846	-0.141057401895523	0.175596162676811	0.0342306979000568
-5.78756713867188	-7.81614065170288	-2.0178530216217	-0.141038849949837	0.17562609910965	0.0341870002448559
-5.79432487487793	-7.81851005554199	-2.01623964309692	-0.141055524349213	0.175692215561867	0.0341506041586399
-5.79568958282471	-7.8119068145752	-2.01977753639221	-0.141076445579529	0.175636515021324	0.0341300666332245
-5.79312705993652	-7.81498289108276	-2.02531385421753	-0.14100044965744	0.175626650452614	0.0340199507772923
-5.79836320877075	-7.81499338150024	-2.02434349060059	-0.141086533665657	0.175608024001122	0.0339965336024761
-5.79521608352661	-7.81072330474854	-2.02963376045227	-0.141073942184448	0.175615921616554	0.0339745171368122
-5.80242824554443	-7.81291913986206	-2.02195429801941	-0.140995249152184	0.175668969750404	0.0338927395641804
-5.79777193069458	-7.8090763092041	-2.02126860618591	-0.141021504998207	0.175550505518913	0.033861830830574
-5.80012989044189	-7.81041574478149	-2.02959609031677	-0.141061753034592	0.175579875707626	0.0337979942560196
-5.79984760284424	-7.8133544921875	-2.02297353744507	-0.141008138656616	0.175598785281181	0.0337860621511936
-5.80295991897583	-7.80933332443237	-2.02361273765564	-0.141100600361824	0.175566583871841	0.0337513983249664
-5.800452709198	-7.81021308898926	-2.02782702445984	-0.141019031405449	0.175641387701035	0.0336920581758022
-5.80258941650391	-7.81002950668335	-2.02546668052673	-0.1411262601614	0.175502091646194	0.033623531460762
-5.80220365524292	-7.80759525299072	-2.01841735839844	-0.141141593456268	0.175620272755623	0.0336261466145515
-5.80489778518677	-7.80936193466187	-2.03066492080688	-0.141003340482712	0.175611540675163	0.0336251519620419
-5.80655765533447	-7.80623054504395	-2.02527952194214	-0.141168728470802	0.175589695572853	0.0335701555013657
-5.79962396621704	-7.80487394332886	-2.02648949623108	-0.141073435544968	0.17553873360157	0.0334563292562962
-5.80192995071411	-7.80668210983276	-2.02236008644104	-0.141084566712379	0.175438925623894	0.033463291823864
-5.80224800109863	-7.80347299575806	-2.0242600440979	-0.141159445047379	0.175578609108925	0.0334538482129574
-5.79723453521729	-7.80118656158447	-2.03171181678772	-0.141063377261162	0.175541162490845	0.0334711410105228
-5.80358028411865	-7.80027532577515	-2.0246262550354	-0.141129568219185	0.175567135214806	0.0333841219544411
-5.79624891281128	-7.79411220550537	-2.0301399230957	-0.141185089945793	0.175624519586563	0.0333742871880531
-5.80050134658813	-7.79939794540405	-2.02566456794739	-0.141260847449303	0.175611764192581	0.0333598293364048
-5.80023765563965	-7.79367876052856	-2.02357769012451	-0.141260325908661	0.175649464130402	0.0333954133093357
-5.79368448257446	-7.78845071792603	-2.02597045898438	-0.141231551766396	0.175599008798599	0.033366747200489
-5.79493713378906	-7.79292917251587	-2.02752876281738	-0.141338348388672	0.175651580095291	0.0333312265574932
-5.78989410400391	-7.78870010375977	-2.02323341369629	-0.141460746526718	0.175656393170357	0.0333749763667583
-5.79201173782349	-7.79011821746826	-2.0225830078125	-0.141382277011871	0.175687417387962	0.0333879254758358
-5.79117250442505	-7.78625059127808	-2.02050924301147	-0.141446515917778	0.175607576966286	0.0333668179810047
-5.78341960906982	-7.78018426895142	-2.02447128295898	-0.14146925508976	0.175716608762741	0.0334169529378414
-5.78618144989014	-7.78281211853027	-2.02716016769409	-0.141559436917305	0.175784066319466	0.0333522409200668
-5.77951097488403	-7.77542018890381	-2.02099442481995	-0.141612157225609	0.175680071115494	0.0334780961275101
-5.77856349945068	-7.77747964859009	-2.02135467529297	-0.141623750329018	0.17569263279438	0.0335038304328918
-5.77445793151855	-7.77134084701538	-2.0228214263916	-0.141603946685791	0.175648346543312	0.0335093438625336
-5.77019214630127	-7.77169704437256	-2.01748991012573	-0.141788154840469	0.175739139318466	0.033569373190403
-5.76769971847534	-7.77021741867065	-2.02009010314941	-0.141763418912888	0.175829216837883	0.0335944108664989
-5.7641749382019	-7.76745176315308	-2.01322603225708	-0.141868516802788	0.175789535045624	0.0336201526224613
-5.76435613632202	-7.76540279388428	-2.01049637794495	-0.141802981495857	0.175879672169685	0.033638060092926
-5.75612735748291	-7.76242065429688	-2.00743913650513	-0.141908958554268	0.175766780972481	0.0335931107401848
-5.75517702102661	-7.76214551925659	-2.00559520721436	-0.141950622200966	0.17584028840065	0.0336737185716629
-5.75084924697876	-7.75992393493652	-2.00769948959351	-0.141982078552246	0.175779908895493	0.033768005669117
-5.75227785110474	-7.76134252548218	-2.00673294067383	-0.142026096582413	0.175838053226471	0.0337818972766399
-5.74620485305786	-7.7566351890564	-2.00392079353333	-0.142002925276756	0.175796091556549	0.0337913893163204
-5.74819374084473	-7.75800609588623	-2.00629925727844	-0.142119571566582	0.175863072276115	0.0338105894625187
-5.74061584472656	-7.75268173217773	-2.00739741325378	-0.142085164785385	0.175890266895294	0.0337957628071308
-5.73984003067017	-7.75650119781494	-2.00062155723572	-0.142053857445717	0.175866901874542	0.0338900089263916
-5.74097442626953	-7.74889373779297	-2.00454187393188	-0.142121449112892	0.175854936242104	0.0338841900229454
-5.7368311882019	-7.74633026123047	-2.0081045627594	-0.142078921198845	0.175865188241005	0.0338826738297939
-5.73526859283447	-7.75095653533936	-2.00070667266846	-0.142212435603142	0.175912201404572	0.0338345766067505
-5.73155784606934	-7.74605846405029	-2.00674057006836	-0.142241954803467	0.175928056240082	0.0338880941271782
-5.73245286941528	-7.7472996711731	-2.00464415550232	-0.142114266753197	0.175957828760147	0.0339092202484608
-5.7323637008667	-7.74391746520996	-2.01082849502563	-0.142232567071915	0.175899907946587	0.0339016430079937
-5.72396755218506	-7.73955774307251	-2.01118636131287	-0.142215669155121	0.175934255123138	0.0339476019144058
-5.72566080093384	-7.74405002593994	-2.01638293266296	-0.142251774668694	0.175979718565941	0.0339553207159042
-5.72241926193237	-7.73874855041504	-2.01328754425049	-0.142273351550102	0.176003769040108	0.0339570939540863
-5.72240400314331	-7.74178314208984	-2.01158165931702	-0.142232581973076	0.176052317023277	0.0339300371706486
-5.7182183265686	-7.73931169509888	-2.020094871521	-0.142149925231934	0.175959125161171	0.0339467115700245
-5.71810913085938	-7.73853158950806	-2.01811623573303	-0.142252996563911	0.176007762551308	0.033923652023077
-5.71735668182373	-7.73884534835815	-2.02601790428162	-0.142194166779518	0.176079526543617	0.0339687876403332
-5.71666669845581	-7.73325395584106	-2.02546668052673	-0.142261117696762	0.17600429058075	0.0339482501149178
-5.71761608123779	-7.73463869094849	-2.02779531478882	-0.142235547304153	0.176115021109581	0.0339389555156231
-5.71387529373169	-7.73317432403564	-2.03120541572571	-0.142195641994476	0.176055192947388	0.0338769480586052
-5.71195888519287	-7.73472213745117	-2.03345966339111	-0.14223524928093	0.176073893904686	0.0339255221188068
-5.71315431594849	-7.73432683944702	-2.03987669944763	-0.142244845628738	0.176091462373734	0.0339098013937473
-5.71392250061035	-7.73121976852417	-2.04003572463989	-0.142178997397423	0.17608317732811	0.0338643863797188
-5.71204566955566	-7.72839832305908	-2.04274654388428	-0.142140179872513	0.17608168721199	0.0338376127183437
-5.71588373184204	-7.73283290863037	-2.04521322250366	-0.142221078276634	0.176088556647301	0.033756710588932
-5.71106195449829	-7.72854232788086	-2.04753279685974	-0.142212450504303	0.176116317510605	0.033728551119566
-5.71088171005249	-7.73035955429077	-2.05394601821899	-0.142114698886871	0.176045954227448	0.0337854623794556
-5.71378993988037	-7.72711849212646	-2.05058336257935	-0.142191529273987	0.176127448678017	0.0336872525513172
-5.71243524551392	-7.72496604919434	-2.06387996673584	-0.142012611031532	0.176123932003975	0.0336599797010422
-5.71345043182373	-7.7303295135498	-2.0573148727417	-0.142175421118736	0.176027804613113	0.0335923135280609
-5.71300315856934	-7.72475099563599	-2.06541967391968	-0.142054408788681	0.176141113042831	0.0335915461182594
-5.71340227127075	-7.72554779052734	-2.06909680366516	-0.142036899924278	0.176081657409668	0.0335638858377934
-5.72229719161987	-7.7267165184021	-2.07366299629211	-0.142067074775696	0.176131278276443	0.0335340611636639
-5.71180200576782	-7.72277784347534	-2.072270154953	-0.142038315534592	0.176083594560623	0.0334769710898399
-5.71918869018555	-7.7304859161377	-2.07378840446472	-0.141985759139061	0.176120430231094	0.0334723331034184
-5.71690511703491	-7.72438287734985	-2.07485675811768	-0.141918569803238	0.175947993993759	0.0334858410060406
-5.71481513977051	-7.72556447982788	-2.0839250087738	-0.141911208629608	0.175982072949409	0.0334265306591988
-5.72173595428467	-7.72669219970703	-2.08414006233215	-0.142027884721756	0.176088780164719	0.0334083959460258
-5.71767902374268	-7.72344923019409	-2.08260202407837	-0.141969367861748	0.176078006625175	0.0334021598100662
-5.71814012527466	-7.72936105728149	-2.08026313781738	-0.141910061240196	0.1760393679142	0.0333487689495087
-5.72167301177979	-7.72291946411133	-2.08682346343994	-0.141867250204086	0.176037788391113	0.0333166979253292
-5.7162823677063	-7.72442007064819	-2.09597516059875	-0.142002731561661	0.176019206643105	0.0333031415939331
-5.71777868270874	-7.72588443756104	-2.0951669216156	-0.141882747411728	0.176114842295647	0.0332961082458496
-5.7210373878479	-7.72163820266724	-2.08954477310181	-0.141966640949249	0.175972834229469	0.0333304442465305
-5.71697568893433	-7.72087287902832	-2.08930778503418	-0.141873523592949	0.176023051142693	0.0332910977303982
-5.71539974212646	-7.72438955307007	-2.08651876449585	-0.141930058598518	0.175968900322914	0.0332329906523228
-5.71397686004639	-7.72021913528442	-2.09142851829529	-0.141971945762634	0.176017135381699	0.0332815274596214
-5.71642875671387	-7.72098827362061	-2.08984351158142	-0.141850724816322	0.176056399941444	0.0332196988165379
-5.71374416351318	-7.72006511688232	-2.09080815315247	-0.141949191689491	0.17593714594841	0.0332960151135921
-5.70966339111328	-7.72038650512695	-2.09002256393433	-0.141987636685371	0.176051154732704	0.0332374833524227
-5.7127628326416	-7.7213568687439	-2.09059882164001	-0.141917899250984	0.176047071814537	0.0332911163568497
-5.70937871932983	-7.71620035171509	-2.09167647361755	-0.142021834850311	0.17600192129612	0.0333298146724701
-5.70675992965698	-7.715012550354	-2.0884165763855	-0.141926154494286	0.176105588674545	0.0332956835627556
-5.70685768127441	-7.71868324279785	-2.09576201438904	-0.1419727653265	0.176047116518021	0.0333329252898693
-5.7040696144104	-7.71748113632202	-2.0883104801178	-0.142070531845093	0.176052942872047	0.0334539227187634
-5.70289754867554	-7.71519041061401	-2.08742022514343	-0.141989558935165	0.176145955920219	0.0333981215953827
-5.69958448410034	-7.71339178085327	-2.09054231643677	-0.142144858837128	0.176048457622528	0.0334374569356442
-5.69675827026367	-7.71637010574341	-2.09223890304565	-0.142122864723206	0.176075235009193	0.0334498509764671
-5.6951847076416	-7.71521377563477	-2.08747506141663	-0.142144620418549	0.176100760698318	0.0335100293159485
-5.69855356216431	-7.70952987670898	-2.0922167301178	-0.142075404524803	0.176154598593712	0.0335647575557232
-5.69160890579224	-7.70782279968262	-2.08903455734253	-0.142176002264023	0.176154166460037	0.0335751697421074
-5.68979644775391	-7.70938301086426	-2.08979511260986	-0.142224714159966	0.176154360175133	0.0336157381534576
-5.68715810775757	-7.70921516418457	-2.08836579322815	-0.142312929034233	0.176158636808395	0.0337024331092834
-5.68535089492798	-7.70923662185669	-2.09284210205078	-0.142218828201294	0.176184132695198	0.0337963663041592
-5.68779706954956	-7.70646524429321	-2.08647084236145	-0.142388999462128	0.176242917776108	0.0338158011436462
-5.67695569992065	-7.704261302948	-2.08176636695862	-0.142321154475212	0.176266327500343	0.0338362976908684
-5.67610216140747	-7.70496511459351	-2.07946968078613	-0.142422139644623	0.17620937526226	0.0339012257754803
-5.67109203338623	-7.70153474807739	-2.08168125152588	-0.142393678426743	0.176278650760651	0.0339564420282841
-5.66820001602173	-7.70260620117188	-2.08565306663513	-0.142421156167984	0.17622072994709	0.0340363197028637
-5.67209482192993	-7.70156192779541	-2.08484435081482	-0.142530158162117	0.176319316029549	0.0340532287955284
-5.66037368774414	-7.697105884552	-2.08497452735901	-0.142535343766212	0.176347956061363	0.034133542329073
-5.66302633285522	-7.70147180557251	-2.0803234577179	-0.142465770244598	0.176320523023605	0.0342203266918659
-5.6642484664917	-7.70048999786377	-2.08598685264587	-0.142563685774803	0.176372438669205	0.0342359431087971
-5.65472888946533	-7.69570589065552	-2.08022546768188	-0.142694562673569	0.176426902413368	0.0342990756034851
-5.65801572799683	-7.69742631912231	-2.07752871513367	-0.14265638589859	0.17644040286541	0.0343661159276962
-5.65553617477417	-7.69366216659546	-2.0767285823822	-0.142679154872894	0.17639271914959	0.0343929044902325
-5.65328693389893	-7.69191789627075	-2.08116126060486	-0.142645746469498	0.176433399319649	0.0345073342323303
-5.651451587677	-7.6960129737854	-2.07974100112915	-0.142770275473595	0.176503688097	0.0344834253191948
-5.65073585510254	-7.6922082901001	-2.07927918434143	-0.142780348658562	0.17656746506691	0.0345558412373066
-5.64963722229004	-7.69180917739868	-2.07939720153809	-0.142845511436462	0.176577642560005	0.0346036665141582
-5.64936017990112	-7.68968725204468	-2.08095216751099	-0.142824679613113	0.176553174853325	0.0346081107854843
-5.64312601089478	-7.69097137451172	-2.08251118659973	-0.142919436097145	0.176580846309662	0.0347124077379704
-5.64916658401489	-7.6891975402832	-2.08820056915283	-0.142907693982124	0.17670975625515	0.0347292199730873
-5.64424610137939	-7.68576955795288	-2.08297920227051	-0.142912343144417	0.176662653684616	0.0347338207066059
-5.64611053466797	-7.68918991088867	-2.08189225196838	-0.142975434660912	0.176667228341103	0.0348058305680752
-5.64237689971924	-7.68813467025757	-2.08299946784973	-0.143011406064034	0.176711171865463	0.0348004959523678
-5.64292240142822	-7.68596315383911	-2.07962965965271	-0.143062427639961	0.176691636443138	0.0349214226007462
-5.64433240890503	-7.68762254714966	-2.07620978355408	-0.142976954579353	0.176772147417068	0.0349272675812244
-5.64086532592773	-7.68340253829956	-2.07961511611938	-0.14298540353775	0.176658153533936	0.0348790138959885
-5.63974142074585	-7.68330049514771	-2.0768346786499	-0.143129006028175	0.176755771040916	0.0349497497081757
-5.63992643356323	-7.68594741821289	-2.07937908172607	-0.14301823079586	0.176791191101074	0.0349998101592064
-5.63941431045532	-7.68496084213257	-2.07414078712463	-0.143125236034393	0.176723748445511	0.0350382477045059
-5.63903427124023	-7.68405151367188	-2.07724547386169	-0.143078252673149	0.176758080720901	0.0349952057003975
-5.63674831390381	-7.68709230422974	-2.07891654968262	-0.143055662512779	0.176715239882469	0.0350315161049366
-5.63943958282471	-7.6888632774353	-2.07719039916992	-0.1431585252285	0.176746249198914	0.0350837223231792
-5.64161539077759	-7.68789911270142	-2.0766909122467	-0.142997562885284	0.176832407712936	0.0350580215454102
-5.64412212371826	-7.68884944915771	-2.07640242576599	-0.143052279949188	0.176682874560356	0.0350609160959721
-5.64484643936157	-7.69056606292725	-2.07756423950195	-0.143132537603378	0.176819354295731	0.0350509807467461
-5.64445972442627	-7.6929612159729	-2.07528829574585	-0.143002107739449	0.176770061254501	0.0350565947592258
-5.65133142471313	-7.69572687149048	-2.0797598361969	-0.143093079328537	0.176763266324997	0.0350677035748959
-5.65087699890137	-7.69326686859131	-2.07754182815552	-0.143031641840935	0.176803827285767	0.0350350998342037
-5.6503849029541	-7.69855403900146	-2.08569121360779	-0.142968758940697	0.176732629537582	0.0350039675831795
-5.65511655807495	-7.70011138916016	-2.08173084259033	-0.143088236451149	0.176845848560333	0.0350907929241657
-5.65480518341064	-7.69949722290039	-2.08317494392395	-0.142954126000404	0.176855891942978	0.0350653044879436
-5.65968656539917	-7.70216989517212	-2.08594727516174	-0.143004730343819	0.1767418384552	0.0351331382989883
-5.65540742874146	-7.70136165618896	-2.09197878837585	-0.142957359552383	0.176761418581009	0.0350180193781853
-5.65716600418091	-7.70668792724609	-2.08588314056396	-0.14293971657753	0.176730439066887	0.035024031996727
-5.66767740249634	-7.70621013641357	-2.08802962303162	-0.142922952771187	0.176772251725197	0.0350846871733665
-5.65887212753296	-7.70204639434814	-2.08866119384766	-0.142864644527435	0.176795929670334	0.0351146832108498
-5.66525506973267	-7.70773077011108	-2.09087753295898	-0.142865553498268	0.176801905035973	0.0350725837051868
-5.66248846054077	-7.70851993560791	-2.08633732795715	-0.142910793423653	0.176813513040543	0.0350974760949612
-5.66410350799561	-7.70875597000122	-2.0863311290741	-0.142825111746788	0.17674832046032	0.0351492241024971
-5.66693687438965	-7.71374320983887	-2.08762574195862	-0.1429303586483	0.176749363541603	0.0351367816329002
-5.661949634552	-7.71138715744019	-2.0911545753479	-0.142911553382874	0.176875457167625	0.0351354666054249
-5.66738557815552	-7.71711683273315	-2.08884525299072	-0.14285746216774	0.176833972334862	0.0351735986769199
-5.6702561378479	-7.71690988540649	-2.08980584144592	-0.142863482236862	0.176801174879074	0.0352321714162827
-5.66332626342773	-7.71609878540039	-2.09275770187378	-0.142755478620529	0.17682009935379	0.0352559201419353
-5.66724014282227	-7.72380542755127	-2.08537673950195	-0.142972975969315	0.176815301179886	0.0352113284170628
-5.66711521148682	-7.72039794921875	-2.09358525276184	-0.142838791012764	0.17692406475544	0.0352745614945889
-5.66759729385376	-7.72628784179688	-2.08938813209534	-0.142808929085732	0.176849707961082	0.0353230275213718
-5.6743369102478	-7.72571992874146	-2.09717869758606	-0.142863318324089	0.176820546388626	0.0353245362639427
-5.66744232177734	-7.72311449050903	-2.09425973892212	-0.142855733633041	0.176905199885368	0.0353683196008205
-5.67536449432373	-7.73249626159668	-2.09423923492432	-0.142814770340919	0.176894798874855	0.0353655032813549
-5.67156600952148	-7.7272744178772	-2.09365844726563	-0.142885446548462	0.176886036992073	0.0353850014507771
-5.67342472076416	-7.73050689697266	-2.09487390518188	-0.142807498574257	0.176900342106819	0.0354249849915504
-5.67681169509888	-7.73310136795044	-2.10064268112183	-0.142868667840958	0.176936268806458	0.0354807414114475
-5.67464685440063	-7.73068189620972	-2.09786701202393	-0.142865672707558	0.17697861790657	0.0355294719338417
-5.67498254776001	-7.73698282241821	-2.09456753730774	-0.142771944403648	0.177019864320755	0.0355678014457226
-5.67728137969971	-7.73312711715698	-2.09548616409302	-0.142730191349983	0.176869243383408	0.0355977453291416
-5.67087364196777	-7.73531103134155	-2.0932035446167	-0.142833799123764	0.176963195204735	0.0356665439903736
-5.67537307739258	-7.73822164535522	-2.10014653205872	-0.14279605448246	0.177035316824913	0.0356846861541271
-5.67576026916504	-7.73770189285278	-2.09646534919739	-0.142941772937775	0.177034392952919	0.035793162882328
-5.67323875427246	-7.73909187316895	-2.09638142585754	-0.142780095338821	0.177085354924202	0.0358022600412369
-5.67006683349609	-7.7393364906311	-2.09011077880859	-0.142842382192612	0.176926970481873	0.0358670093119144
-5.67017507553101	-7.7401819229126	-2.09289026260376	-0.14290551841259	0.177099600434303	0.0359575599431992
-5.6660623550415	-7.74289131164551	-2.0920889377594	-0.142793461680412	0.177049309015274	0.0360054820775986
-5.66786003112793	-7.74374723434448	-2.09061741828918	-0.142869383096695	0.176968842744827	0.0360827520489693
-5.6659197807312	-7.74107694625854	-2.09195375442505	-0.142776370048523	0.177029833197594	0.0361551009118557
-5.66706466674805	-7.74617290496826	-2.0901894569397	-0.142888605594635	0.17701543867588	0.0362081490457058
-5.6623067855835	-7.74627733230591	-2.08249521255493	-0.142839953303337	0.177107721567154	0.0362733379006386
-5.66294765472412	-7.74808263778687	-2.08616042137146	-0.142872914671898	0.177072197198868	0.0363712422549725
-5.66503667831421	-7.74526309967041	-2.08466267585754	-0.142807438969612	0.177080154418945	0.0364319942891598
-5.66136312484741	-7.74877548217773	-2.08741021156311	-0.142791777849197	0.177114620804787	0.0364551953971386
-5.66671991348267	-7.75166273117065	-2.08243799209595	-0.142881512641907	0.177170589566231	0.0364984124898911
-5.65811634063721	-7.74935579299927	-2.08338832855225	-0.14286670088768	0.177209064364433	0.036554642021656
-5.66410064697266	-7.75438785552979	-2.0829393863678	-0.142802461981773	0.177223697304726	0.0366469509899616
-5.66422510147095	-7.75215578079224	-2.07823705673218	-0.142795294523239	0.177117124199867	0.0366933234035969
-5.65922546386719	-7.75585603713989	-2.08350276947021	-0.14282363653183	0.177135199308395	0.036740668118
-5.66704273223877	-7.76247882843018	-2.08657789230347	-0.142887428402901	0.17727929353714	0.0367745943367481
-5.66476726531982	-7.75839948654175	-2.0866425037384	-0.142795488238335	0.177281394600868	0.0368677973747253
-5.66806221008301	-7.76541423797607	-2.08084869384766	-0.142810806632042	0.177288383245468	0.0369060449302197
-5.6686577796936	-7.76248836517334	-2.09056234359741	-0.14276310801506	0.17719741165638	0.036918118596077
-5.66737270355225	-7.76452589035034	-2.09407186508179	-0.142824053764343	0.177293092012405	0.0369493551552296
-5.67237663269043	-7.77012634277344	-2.08937048912048	-0.142757534980774	0.177315458655357	0.0370248891413212
-5.67306756973267	-7.76904916763306	-2.08493041992188	-0.142784491181374	0.177351504564285	0.0371362790465355
-5.67266893386841	-7.77370977401733	-2.08705902099609	-0.142740562558174	0.177408173680305	0.0371061824262142
-5.67471504211426	-7.77546167373657	-2.08951950073242	-0.142760381102562	0.177316650748253	0.0371437184512615
-5.67631578445435	-7.77707433700562	-2.0866162776947	-0.142790406942368	0.177412003278732	0.0371666811406612
-5.67476224899292	-7.77850198745728	-2.09320282936096	-0.142652213573456	0.17748861014843	0.0372841283679008
-5.68007659912109	-7.78153896331787	-2.08721733093262	-0.142704859375954	0.177369400858879	0.0373302474617958
-5.67735385894775	-7.78544569015503	-2.09108519554138	-0.142602920532227	0.177460923790932	0.0373485945165157
-5.67900371551514	-7.78921365737915	-2.08993005752563	-0.142641097307205	0.177442744374275	0.0373218059539795
-5.6787371635437	-7.78947257995605	-2.09196901321411	-0.142638966441154	0.177440866827965	0.0374029912054539
-5.68124389648438	-7.79418802261353	-2.09372782707214	-0.142583757638931	0.177444338798523	0.0374791696667671
-5.68539571762085	-7.79536390304565	-2.09103655815125	-0.142591565847397	0.177494645118713	0.0375023782253265
-5.68154621124268	-7.79671382904053	-2.09493589401245	-0.142536476254463	0.177497655153275	0.0375248678028584
-5.68923854827881	-7.79956150054932	-2.09026169776917	-0.142566785216331	0.177489966154099	0.0375252291560173
-5.68713617324829	-7.80197620391846	-2.09859418869019	-0.142483413219452	0.177560195326805	0.0375712811946869
-5.68781423568726	-7.80412769317627	-2.09143733978271	-0.14245069026947	0.17741796374321	0.0376524962484837
-5.69265508651733	-7.80704641342163	-2.09455633163452	-0.14245568215847	0.177460879087448	0.0376210398972034
-5.68602705001831	-7.80539512634277	-2.09613084793091	-0.14242796599865	0.177452847361565	0.0376758128404617
-5.69342041015625	-7.81321382522583	-2.09094214439392	-0.142419129610062	0.177550107240677	0.037690058350563
-5.69175672531128	-7.81193828582764	-2.09423780441284	-0.142310962080956	0.177429378032684	0.0377494767308235
-5.69496774673462	-7.81357717514038	-2.09261727333069	-0.142299696803093	0.177413329482079	0.0377991199493408
-5.69628667831421	-7.81554841995239	-2.09504175186157	-0.142313092947006	0.177489891648293	0.0378499254584312
-5.69448709487915	-7.82054567337036	-2.0900719165802	-0.142307057976723	0.177404120564461	0.0378547944128513
-5.6978006362915	-7.82474327087402	-2.09437942504883	-0.142297878861427	0.177454948425293	0.0379066728055477
-5.70021963119507	-7.82005739212036	-2.09216213226318	-0.142194285988808	0.177370890974998	0.0379203893244267
-5.69751787185669	-7.82353496551514	-2.08964228630066	-0.142181247472763	0.177359133958817	0.0378747247159481
-5.69888687133789	-7.82788801193237	-2.09649205207825	-0.142222374677658	0.177389889955521	0.0379333719611168
-5.70260095596313	-7.82531595230103	-2.09548425674438	-0.142121329903603	0.177412360906601	0.0379453524947166
-5.70459699630737	-7.83258104324341	-2.09317493438721	-0.142102465033531	0.177466422319412	0.0379609726369381
-5.70693254470825	-7.82867431640625	-2.09014797210693	-0.142161145806313	0.177323773503304	0.0379958972334862
-5.70590162277222	-7.83048439025879	-2.09380388259888	-0.142120540142059	0.177433103322983	0.0379786416888237
-5.70858526229858	-7.83415603637695	-2.09505391120911	-0.142037853598595	0.177336752414703	0.037994958460331
-5.71246480941772	-7.83453845977783	-2.09033417701721	-0.142129451036453	0.17736229300499	0.0380612052977085
-5.7133960723877	-7.83675813674927	-2.09355902671814	-0.141995266079903	0.17745840549469	0.0380853936076164
-5.71521520614624	-7.83903455734253	-2.0909640789032	-0.142073303461075	0.177312955260277	0.0380225293338299
-5.71537828445435	-7.83911275863647	-2.09159159660339	-0.141989052295685	0.177458629012108	0.0380684286355972
-5.71644878387451	-7.84197664260864	-2.09415245056152	-0.141969665884972	0.17732298374176	0.0380543693900108
-5.72482442855835	-7.84389638900757	-2.09172701835632	-0.141978666186333	0.177322238683701	0.0381565503776073
-5.71903800964355	-7.84540414810181	-2.10064959526062	-0.141968786716461	0.177352175116539	0.038081631064415
-5.72510147094727	-7.85055351257324	-2.09680652618408	-0.141957402229309	0.177358776330948	0.0381136201322079
-5.72492647171021	-7.84846878051758	-2.09749269485474	-0.141958653926849	0.177399575710297	0.0381030924618244
-5.72929286956787	-7.85479116439819	-2.10170388221741	-0.141807585954666	0.177354663610458	0.0381297133862972
-5.73480081558228	-7.85598087310791	-2.10389471054077	-0.141915291547775	0.177353888750076	0.0381086021661758
-5.73212480545044	-7.85856914520264	-2.10929131507874	-0.141848519444466	0.177387207746506	0.0381034649908543
-5.73544883728027	-7.86167573928833	-2.1078474521637	-0.141885176301003	0.17739163339138	0.0381257236003876
-5.7398943901062	-7.86210680007935	-2.10375905036926	-0.141848862171173	0.177370592951775	0.0381169952452183
-5.74073457717896	-7.86555624008179	-2.10795044898987	-0.141836583614349	0.177371829748154	0.0381371825933456
-5.74064159393311	-7.86802959442139	-2.10820555686951	-0.141773775219917	0.177336141467094	0.0381185971200466
-5.74291086196899	-7.87004137039185	-2.11259484291077	-0.141798749566078	0.177334368228912	0.0381316654384136
-5.75170850753784	-7.8707423210144	-2.1155047416687	-0.1417386084795	0.177473425865173	0.0381135977804661
-5.7452597618103	-7.86966180801392	-2.11840081214905	-0.141718506813049	0.177257627248764	0.0381541028618813
-5.75219535827637	-7.87587833404541	-2.11715960502625	-0.141677290201187	0.177403286099434	0.0381338149309158
-5.74893569946289	-7.87428712844849	-2.11663031578064	-0.14165735244751	0.177321463823318	0.0381283797323704
-5.74922132492065	-7.87666034698486	-2.11225056648254	-0.141685619950294	0.177353397011757	0.0381479822099209
-5.75178956985474	-7.87779474258423	-2.11502838134766	-0.141607537865639	0.177281215786934	0.0381708480417728
-5.75302124023438	-7.87867498397827	-2.11270594596863	-0.14173986017704	0.177298963069916	0.0381963290274143
-5.75025606155396	-7.87933301925659	-2.11649775505066	-0.141559511423111	0.177416056394577	0.038201317191124
-5.75426340103149	-7.88091993331909	-2.11027765274048	-0.141601830720901	0.177212655544281	0.0381478071212769
-5.75276565551758	-7.88103485107422	-2.11709117889404	-0.14156074821949	0.177315533161163	0.0382021889090538
-5.75233840942383	-7.88429498672485	-2.1160786151886	-0.141520202159882	0.177194461226463	0.0381606966257095
-5.7545804977417	-7.88542985916138	-2.11591076850891	-0.141565456986427	0.177297934889793	0.0382076315581799
-5.75103235244751	-7.88388586044312	-2.11811637878418	-0.141482040286064	0.177306294441223	0.0382713340222836
-5.75775671005249	-7.88705921173096	-2.12192726135254	-0.14147537946701	0.177306622266769	0.0381900072097778
-5.7504243850708	-7.88486433029175	-2.11633515357971	-0.141551688313484	0.177302777767181	0.0382731854915619
-5.75038194656372	-7.88738393783569	-2.11530685424805	-0.141473934054375	0.177282646298409	0.0382612571120262
-5.75637531280518	-7.8874659538269	-2.11961436271667	-0.141450077295303	0.177212819457054	0.0381980650126934
-5.7543740272522	-7.88647508621216	-2.12035584449768	-0.141478657722473	0.17724397778511	0.0383006706833839
-5.75524663925171	-7.88809251785278	-2.1175754070282	-0.14144204556942	0.177311837673187	0.0382829196751118
-5.75159120559692	-7.88633966445923	-2.11779618263245	-0.141473099589348	0.17725957930088	0.0383295789361
-5.75622987747192	-7.8894248008728	-2.1135618686676	-0.14147275686264	0.177308931946754	0.0383623465895653
-5.7531590461731	-7.88557195663452	-2.11216378211975	-0.141488909721375	0.177205219864845	0.0383754037320614
-5.75010204315186	-7.88647747039795	-2.113924741745	-0.141452938318253	0.177256315946579	0.0383741818368435
-5.75336837768555	-7.88933324813843	-2.11935496330261	-0.141505718231201	0.177153065800667	0.0383822396397591
-5.75020503997803	-7.88522481918335	-2.1163866519928	-0.14155250787735	0.177255049347878	0.0384059250354767
-5.74744987487793	-7.88701820373535	-2.11577844619751	-0.14141047000885	0.177236720919609	0.0384850613772869
-5.75188112258911	-7.88453006744385	-2.11226034164429	-0.141473636031151	0.177187666296959	0.0385098047554493
-5.74557161331177	-7.88361358642578	-2.11025214195251	-0.141456753015518	0.17722561955452	0.0384939610958099
-5.74407386779785	-7.88762283325195	-2.11022043228149	-0.141454488039017	0.177164435386658	0.0384909473359585
-5.74414443969727	-7.88360691070557	-2.10863566398621	-0.141560479998589	0.177186071872711	0.0385394059121609
-5.74343252182007	-7.88381958007813	-2.11057591438293	-0.141430243849754	0.177185237407684	0.0386215783655643
-5.74624872207642	-7.88510227203369	-2.10941028594971	-0.141496896743774	0.17716446518898	0.0386063009500504
-5.7427134513855	-7.88062477111816	-2.11434626579285	-0.141404315829277	0.177202820777893	0.0385838001966476
-5.74585342407227	-7.88362836837769	-2.11166048049927	-0.141511231660843	0.177211865782738	0.0385262705385685
-5.74353647232056	-7.88203954696655	-2.11164712905884	-0.141403302550316	0.177217826247215	0.0384881086647511
-5.74733924865723	-7.88802051544189	-2.10579776763916	-0.14145502448082	0.177198007702827	0.0385579690337181
-5.7482852935791	-7.88127470016479	-2.11118006706238	-0.141359686851501	0.1771539747715	0.0385169945657253
-5.74554014205933	-7.88492441177368	-2.11735200881958	-0.141380473971367	0.177114352583885	0.0385137498378754
-5.75276231765747	-7.88816690444946	-2.10925531387329	-0.141435727477074	0.177230805158615	0.0384773425757885
-5.74869012832642	-7.88497114181519	-2.11566710472107	-0.14134319126606	0.177144661545753	0.0384779535233974
-5.7510347366333	-7.89115858078003	-2.11176776885986	-0.141317903995514	0.177088126540184	0.0384289100766182
-5.753089427948	-7.88475656509399	-2.11423778533936	-0.141265884041786	0.176996856927872	0.0384515263140202
-5.74963140487671	-7.88654470443726	-2.12351679801941	-0.141320466995239	0.177011981606483	0.0383625365793705
-5.75498247146606	-7.88922834396362	-2.11852741241455	-0.141257151961327	0.177090868353844	0.0383525602519512
-5.75969982147217	-7.88667678833008	-2.11483550071716	-0.141334876418114	0.17698235809803	0.0383423566818237
-5.75541210174561	-7.88555669784546	-2.11664485931396	-0.141151934862137	0.177064999938011	0.0382697582244873
-5.75704193115234	-7.88550138473511	-2.11884021759033	-0.141195639967918	0.176884829998016	0.0382047854363918
-5.75805282592773	-7.88836002349854	-2.11961340904236	-0.141202390193939	0.176982760429382	0.0381999723613262
-5.75504398345947	-7.8872332572937	-2.12260842323303	-0.141112372279167	0.176955446600914	0.038145124912262
-5.76016902923584	-7.8881721496582	-2.11722636222839	-0.14108695089817	0.176839292049408	0.0381357297301292
-5.76016283035278	-7.88764572143555	-2.12328696250916	-0.141050487756729	0.176826044917107	0.038114320486784
-5.76664924621582	-7.88778305053711	-2.12576413154602	-0.141131535172462	0.176900818943977	0.0380460694432259
-5.76236343383789	-7.88622570037842	-2.1224524974823	-0.140969917178154	0.176879405975342	0.037969708442688
-5.76659440994263	-7.89135932922363	-2.12192225456238	-0.141007497906685	0.176750361919403	0.0379256494343281
-5.7661075592041	-7.88702154159546	-2.12761068344116	-0.140954345464706	0.176857858896255	0.0379122272133827
-5.76705551147461	-7.88910055160522	-2.12793135643005	-0.140891686081886	0.176749035716057	0.037846814841032
-5.77412414550781	-7.88984727859497	-2.12838268280029	-0.140850529074669	0.176773086190224	0.0377632901072502
-5.76735258102417	-7.88723087310791	-2.13172245025635	-0.140857100486755	0.176714107394218	0.0377748534083366
-5.77491283416748	-7.89490365982056	-2.13155460357666	-0.140832364559174	0.176791861653328	0.0377232804894447
-5.7743616104126	-7.88870763778687	-2.13172888755798	-0.140810370445251	0.176694363355637	0.0377074666321278
-5.77636575698853	-7.89454650878906	-2.13200545310974	-0.140698835253716	0.176730647683144	0.0376240238547325
-5.77582550048828	-7.89191627502441	-2.14173483848572	-0.140686735510826	0.176607578992844	0.0376117117702961
-5.77714157104492	-7.89110374450684	-2.14286637306213	-0.140679642558098	0.176688849925995	0.0375526547431946
-5.77862596511841	-7.89325571060181	-2.1527886390686	-0.140565380454063	0.176650643348694	0.0375258699059486
-5.77905559539795	-7.89343404769897	-2.14839100837708	-0.14066606760025	0.176570802927017	0.0375550761818886
-5.77922201156616	-7.89127635955811	-2.14838719367981	-0.140524432063103	0.176694199442863	0.0374956764280796
-5.78071641921997	-7.8896861076355	-2.15257382392883	-0.140465095639229	0.176527053117752	0.0374693386256695
-5.77691984176636	-7.89047050476074	-2.16551566123962	-0.140407234430313	0.176561370491982	0.0374519117176533
-5.77514362335205	-7.89320659637451	-2.16587901115417	-0.140413135290146	0.176501303911209	0.0374885573983192
-5.77546167373657	-7.8921332359314	-2.17571640014648	-0.140355452895164	0.176584616303444	0.0375311188399792
-5.77064323425293	-7.89090061187744	-2.18192195892334	-0.140206605195999	0.176478937268257	0.0375486277043819
-5.77520895004272	-7.88887977600098	-2.18775129318237	-0.14019376039505	0.176483288407326	0.0374920591711998
-5.76941204071045	-7.88935375213623	-2.19488620758057	-0.140103384852409	0.176412612199783	0.0375619456171989
-5.77052068710327	-7.89200878143311	-2.19547152519226	-0.140078067779541	0.176465198397636	0.0375676453113556
-5.76693916320801	-7.89062023162842	-2.201416015625	-0.139927849173546	0.17638435959816	0.0376076549291611
-5.76991987228394	-7.89256954193115	-2.20837640762329	-0.139891043305397	0.176396086812019	0.0376503765583038
-5.76787090301514	-7.89056825637817	-2.21568465232849	-0.139770120382309	0.176224365830421	0.0376110784709454
-5.76529407501221	-7.89168882369995	-2.22274827957153	-0.139740377664566	0.176209583878517	0.0376435369253159
-5.76886701583862	-7.89224672317505	-2.23323822021484	-0.139632001519203	0.176252231001854	0.037659864872694
-5.76744508743286	-7.89138412475586	-2.23683977127075	-0.139657855033875	0.176221340894699	0.0377029925584793
-5.77061223983765	-7.89341640472412	-2.24309968948364	-0.13948717713356	0.176195308566093	0.0377155877649784
-5.76850891113281	-7.88639736175537	-2.24294400215149	-0.139473661780357	0.176060527563095	0.0376493744552135
-5.76162481307983	-7.88549709320068	-2.25169825553894	-0.139441907405853	0.176096335053444	0.0375978387892246
-5.7620735168457	-7.88700437545776	-2.26367712020874	-0.139344736933708	0.175979435443878	0.037657767534256
-5.76205825805664	-7.88316535949707	-2.26338744163513	-0.139396816492081	0.17602051794529	0.0377307012677193
-5.76140642166138	-7.8798713684082	-2.27306795120239	-0.139201983809471	0.175987586379051	0.0377093069255352
-5.7640266418457	-7.87939834594727	-2.27905774116516	-0.139255821704865	0.175918221473694	0.0376608222723007
-5.75938749313354	-7.87779331207275	-2.29014325141907	-0.139136046171188	0.175915479660034	0.037678450345993
-5.7621808052063	-7.8796534538269	-2.28941583633423	-0.139181584119797	0.175911277532578	0.0376593694090843
-5.75415277481079	-7.87170076370239	-2.29846906661987	-0.139166072010994	0.175893500447273	0.0376487337052822
-5.757155418396	-7.87345695495605	-2.29612922668457	-0.139036163687706	0.175801515579224	0.03768265619874
-5.75451374053955	-7.86947774887085	-2.30241966247559	-0.139073640108109	0.175810366868973	0.0376716256141663
-5.75132131576538	-7.86864233016968	-2.30506491661072	-0.138960048556328	0.175779953598976	0.0377395488321781
-5.75085210800171	-7.87142515182495	-2.312251329422	-0.139088377356529	0.175767704844475	0.0376897901296616
-5.74843215942383	-7.86904335021973	-2.31459879875183	-0.139060825109482	0.175787806510925	0.0377701483666897
-5.74726295471191	-7.8683819770813	-2.31669020652771	-0.138941869139671	0.175767257809639	0.0377446971833706
-5.74958992004395	-7.86286497116089	-2.31292200088501	-0.13891613483429	0.175686478614807	0.0377597734332085
-5.74436664581299	-7.86264371871948	-2.31491231918335	-0.138954669237137	0.175761580467224	0.0377321429550648
-5.74185180664063	-7.86318445205688	-2.32316398620605	-0.138862818479538	0.175600796937943	0.0377407744526863
-5.74232292175293	-7.8622350692749	-2.31725716590881	-0.138983160257339	0.175695478916168	0.0377568677067757
-5.73989009857178	-7.85882234573364	-2.31854653358459	-0.138874515891075	0.175716787576675	0.0377270691096783
-5.7433385848999	-7.86070585250854	-2.32014226913452	-0.13887020945549	0.175650045275688	0.0377676971256733
-5.73957014083862	-7.85853290557861	-2.32024788856506	-0.138866499066353	0.175680488348007	0.0377544239163399
-5.73703908920288	-7.86054992675781	-2.32092022895813	-0.138909325003624	0.175655692815781	0.0377038717269897
-5.73738050460815	-7.86078643798828	-2.32732272148132	-0.138854905962944	0.175625964999199	0.0377516970038414
-5.73761463165283	-7.85795831680298	-2.328444480896	-0.138823643326759	0.175587102770805	0.0377739109098911
-5.73776483535767	-7.85793304443359	-2.32725191116333	-0.138927638530731	0.175667434930801	0.0377878472208977
-5.73465585708618	-7.85634565353394	-2.33319568634033	-0.138838216662407	0.175683885812759	0.0377705879509449
-5.73546838760376	-7.86239528656006	-2.32922315597534	-0.138903975486755	0.175589948892593	0.0377406738698483
-5.73186445236206	-7.8558783531189	-2.33051514625549	-0.13880942761898	0.175647601485252	0.037752453237772
-5.72366666793823	-7.85713195800781	-2.32951021194458	-0.138822555541992	0.175589010119438	0.0377724654972553
-5.72983121871948	-7.85392189025879	-2.33052396774292	-0.138900145888329	0.175612136721611	0.0377381555736065
-5.71936559677124	-7.85019254684448	-2.32968926429749	-0.138884499669075	0.175586715340614	0.0377328507602215
-5.72665786743164	-7.85455274581909	-2.33164310455322	-0.138892978429794	0.175621420145035	0.037728164345026
-5.72221803665161	-7.8496880531311	-2.33074307441711	-0.138914406299591	0.17561548948288	0.037696648389101
-5.72339916229248	-7.85249996185303	-2.32536506652832	-0.138874545693398	0.175627648830414	0.0376926995813847
-5.72133159637451	-7.84860229492188	-2.33289647102356	-0.138926565647125	0.175551995635033	0.0377114154398441
-5.7184042930603	-7.84708309173584	-2.33561134338379	-0.139060124754906	0.17559477686882	0.0377197153866291
-5.71969795227051	-7.84668970108032	-2.33377027511597	-0.138911262154579	0.175640314817429	0.0377388074994087
-5.71585369110107	-7.84613275527954	-2.32777500152588	-0.139052778482437	0.175529137253761	0.0377127043902874
-5.71460676193237	-7.84434604644775	-2.32615876197815	-0.139026314020157	0.175628662109375	0.0376790277659893
-5.7085018157959	-7.84541320800781	-2.32600784301758	-0.139082789421082	0.17548693716526	0.03766268491745
-5.7083854675293	-7.84136867523193	-2.32446503639221	-0.139164835214615	0.175558730959892	0.0376903116703033
-5.70983123779297	-7.83828783035278	-2.32795572280884	-0.139077484607697	0.175626382231712	0.0377139635384083
-5.71066093444824	-7.83750343322754	-2.32279896736145	-0.139137029647827	0.175616562366486	0.037693977355957
-5.7060079574585	-7.8381667137146	-2.31983375549316	-0.139181897044182	0.175536960363388	0.0376935489475727
-5.70798587799072	-7.8359808921814	-2.32286047935486	-0.139188215136528	0.175628215074539	0.0376593098044395
-5.70377349853516	-7.83524370193481	-2.32564806938171	-0.13924665749073	0.17558865249157	0.0376772843301296
-5.70432901382446	-7.83318471908569	-2.32203483581543	-0.139219403266907	0.175537705421448	0.0377066321671009
-5.70735836029053	-7.83455181121826	-2.32407855987549	-0.139302715659142	0.175638183951378	0.0376588702201843
-5.70296239852905	-7.82958936691284	-2.32118964195251	-0.139189422130585	0.17560413479805	0.0376040190458298
-5.70860528945923	-7.83320283889771	-2.31263256072998	-0.139374867081642	0.175602987408638	0.0375340208411217
-5.70438432693481	-7.83071804046631	-2.32260370254517	-0.139333307743073	0.175696492195129	0.0375277958810329
-5.70684671401978	-7.83141279220581	-2.31987047195435	-0.139237865805626	0.175620973110199	0.0375287011265755
-5.71438598632813	-7.83247518539429	-2.32054877281189	-0.139387160539627	0.17564956843853	0.0374654456973076
-5.7024884223938	-7.82767200469971	-2.32047486305237	-0.139385566115379	0.175677686929703	0.0373789928853512
-5.71518135070801	-7.83407068252563	-2.31314778327942	-0.139430776238441	0.17573419213295	0.0373222753405571
-5.71399688720703	-7.8261079788208	-2.3157799243927	-0.139375045895576	0.175618067383766	0.037280011922121
-5.71525144577026	-7.83268308639526	-2.31263780593872	-0.139404892921448	0.175680756568909	0.0372612439095974
-5.71756362915039	-7.83204364776611	-2.31397914886475	-0.139449641108513	0.175672829151154	0.0371692590415478
-5.71869993209839	-7.83109378814697	-2.31821894645691	-0.139511674642563	0.175750449299812	0.0371470153331757
-5.72420501708984	-7.83322763442993	-2.31328845024109	-0.139478757977486	0.175772741436958	0.037084087729454
-5.72756576538086	-7.82668685913086	-2.31971430778503	-0.139499261975288	0.175657287240028	0.0369647108018398
-5.72530174255371	-7.83053302764893	-2.31542873382568	-0.139522701501846	0.175782665610313	0.0369069054722786
-5.72839164733887	-7.83038473129272	-2.32085871696472	-0.139489993453026	0.17573943734169	0.0368390902876854
-5.73237371444702	-7.83212852478027	-2.31294298171997	-0.139570906758308	0.175764635205269	0.0368808843195438
-5.73648738861084	-7.83098554611206	-2.31241869926453	-0.139502555131912	0.175795555114746	0.0368001013994217
-5.73746204376221	-7.83165454864502	-2.31264066696167	-0.139554768800735	0.175773620605469	0.0367408283054829
-5.73664379119873	-7.83371496200562	-2.30989909172058	-0.139566674828529	0.175754085183144	0.0366842970252037
-5.74076843261719	-7.83390760421753	-2.31484341621399	-0.139547497034073	0.175720915198326	0.0366355404257774
-5.73901653289795	-7.83141040802002	-2.31533074378967	-0.139611706137657	0.175786808133125	0.0365892983973026
-5.74787473678589	-7.83550834655762	-2.31592321395874	-0.139483377337456	0.175739571452141	0.0365675166249275
-5.75432872772217	-7.8339581489563	-2.31539344787598	-0.139597952365875	0.175818681716919	0.0365092791616917
-5.74951219558716	-7.83175754547119	-2.31929230690002	-0.13947556912899	0.175820559263229	0.0364687629044056
-5.75634527206421	-7.83771991729736	-2.30692028999329	-0.139609113335609	0.175766557455063	0.036365944892168
-5.75781583786011	-7.83483743667603	-2.31430387496948	-0.139550298452377	0.175797879695892	0.0363389477133751
-5.76231098175049	-7.8408522605896	-2.30869770050049	-0.139493122696877	0.175797805190086	0.0362788885831833
-5.763671875	-7.83762168884277	-2.3098304271698	-0.139489576220512	0.175723895430565	0.0362724997103214
-5.76736116409302	-7.83982181549072	-2.31550979614258	-0.139521792531013	0.175792470574379	0.0362457446753979
-5.77010536193848	-7.84400987625122	-2.3104362487793	-0.139488935470581	0.175742343068123	0.036138292402029
-5.77166843414307	-7.8381519317627	-2.3125467300415	-0.139513656497002	0.175741508603096	0.0362091101706028
-5.77604722976685	-7.84357929229736	-2.30351567268372	-0.139459922909737	0.175799950957298	0.0361492037773132
-5.77625322341919	-7.84033632278442	-2.30558061599731	-0.139411211013794	0.175726696848869	0.0361254476010799
-5.77609729766846	-7.84263849258423	-2.29995536804199	-0.139505788683891	0.175631627440453	0.0360930450260639
-5.77827644348145	-7.84807157516479	-2.30392479896545	-0.139519512653351	0.175652295351028	0.036056037992239
-5.77848768234253	-7.84418058395386	-2.29349160194397	-0.139455810189247	0.175711676478386	0.0361039340496063
-5.78294658660889	-7.84944629669189	-2.29489970207214	-0.139363631606102	0.175732865929604	0.0361119359731674
-5.78308486938477	-7.84556865692139	-2.28939747810364	-0.139431148767471	0.175722628831863	0.0360718257725239
-5.7810492515564	-7.850989818573	-2.29348754882813	-0.139376550912857	0.175733014941216	0.0360341258347034
-5.78616333007813	-7.85158443450928	-2.28738379478455	-0.139407858252525	0.175717711448669	0.036040622740984
-5.78938150405884	-7.85329484939575	-2.28769111633301	-0.139388799667358	0.175821408629417	0.0360753871500492
-5.78816986083984	-7.85066986083984	-2.2891092300415	-0.139291435480118	0.175682172179222	0.0361053422093391
-5.79116487503052	-7.85517263412476	-2.28637766838074	-0.139363542199135	0.175679638981819	0.0360909588634968
-5.79018497467041	-7.85330486297607	-2.2902569770813	-0.139341458678246	0.175695091485977	0.0361179001629353
-5.79047155380249	-7.8579535484314	-2.28099799156189	-0.139376357197762	0.175697892904282	0.0360728316009045
-5.78957891464233	-7.85586881637573	-2.2825174331665	-0.13929146528244	0.17567478120327	0.0361555181443691
-5.79121017456055	-7.86001348495483	-2.28140497207642	-0.139319315552711	0.17561399936676	0.0361030995845795
-5.7924690246582	-7.85806274414063	-2.28136277198792	-0.139280170202255	0.175616383552551	0.0361776538193226
-5.7905011177063	-7.86132431030273	-2.27729797363281	-0.139244049787521	0.175610691308975	0.0361776240170002
-5.79217433929443	-7.86168432235718	-2.28040242195129	-0.139294296503067	0.175674214959145	0.0361950471997261
-5.78776025772095	-7.86224031448364	-2.27568697929382	-0.139271423220634	0.175650969147682	0.0362613797187805
-5.79067230224609	-7.86314725875854	-2.27334046363831	-0.139205157756805	0.175674304366112	0.0362533032894135
-5.79213857650757	-7.86190843582153	-2.26191568374634	-0.139230579137802	0.175609230995178	0.0363150127232075
-5.78621435165405	-7.86041736602783	-2.2697331905365	-0.139203995466232	0.175653412938118	0.0363209061324596
-5.78303003311157	-7.86682176589966	-2.25916528701782	-0.139243021607399	0.175563916563988	0.0363192409276962
-5.78548955917358	-7.8648738861084	-2.25949263572693	-0.139234557747841	0.175664409995079	0.0363912098109722
-5.78460264205933	-7.86637830734253	-2.2596263885498	-0.139181300997734	0.17563159763813	0.0364852249622345
-5.78431224822998	-7.86439895629883	-2.25838208198547	-0.13914592564106	0.175608664751053	0.0365119501948357
-5.77889537811279	-7.86555862426758	-2.25772643089294	-0.1391511708498	0.175583809614182	0.0365666821599007
-5.78204345703125	-7.87327432632446	-2.24777364730835	-0.139268755912781	0.175672188401222	0.0365893356502056
-5.7741494178772	-7.86792087554932	-2.24664187431335	-0.139212608337402	0.175721019506454	0.0366616025567055
-5.77994728088379	-7.87558937072754	-2.24295449256897	-0.139221206307411	0.175729900598526	0.0366933755576611
-5.77634859085083	-7.87076234817505	-2.24738311767578	-0.139167875051498	0.175616919994354	0.0367345623672009
-5.77401256561279	-7.87595462799072	-2.24447822570801	-0.139158383011818	0.175740927457809	0.0367744341492653
-5.77589321136475	-7.87600994110107	-2.24521923065186	-0.13916277885437	0.175662696361542	0.0368536077439785
-5.77257490158081	-7.87563562393188	-2.24139261245728	-0.139303028583527	0.175787776708603	0.0369316227734089
-5.77292585372925	-7.87892484664917	-2.24283027648926	-0.139176711440086	0.175765141844749	0.0370196141302586
-5.77385950088501	-7.87442636489868	-2.23286771774292	-0.139175370335579	0.175638139247894	0.0370176024734974
-5.76649904251099	-7.87421798706055	-2.23485589027405	-0.139166116714478	0.175752803683281	0.037041436880827
-5.76543045043945	-7.87789106369019	-2.23195433616638	-0.139197811484337	0.175650507211685	0.0370903201401234
-5.76223754882813	-7.87632942199707	-2.22728085517883	-0.139303177595139	0.175694420933723	0.0372133404016495
-5.76183843612671	-7.87522125244141	-2.22425079345703	-0.139208614826202	0.175741836428642	0.0373180098831654
-5.75860643386841	-7.87660217285156	-2.21948599815369	-0.139335796236992	0.17562361061573	0.0373114496469498
-5.75513648986816	-7.87527370452881	-2.21782255172729	-0.139281705021858	0.175700515508652	0.0373556241393089
-5.75126075744629	-7.87589311599731	-2.21579504013062	-0.139307111501694	0.175644114613533	0.0374616906046867
-5.75109481811523	-7.87739849090576	-2.21371269226074	-0.13933964073658	0.175686895847321	0.0375393256545067
-5.74922227859497	-7.87674951553345	-2.21154618263245	-0.139271810650826	0.175625696778297	0.0376454778015614
-5.75098943710327	-7.87530851364136	-2.206707239151	-0.139394760131836	0.175693079829216	0.0376571901142597
-5.74320983886719	-7.87367963790894	-2.20919346809387	-0.139316260814667	0.175738006830215	0.0377077423036098
-5.74441432952881	-7.87965822219849	-2.20290803909302	-0.139482155442238	0.175703853368759	0.0377372205257416
-5.74197149276733	-7.87550020217896	-2.20363903045654	-0.139396518468857	0.175756886601448	0.0378017611801624
-5.74074029922485	-7.88072824478149	-2.19841432571411	-0.139378905296326	0.175650268793106	0.0378419868648052
-5.74488830566406	-7.87977170944214	-2.19548916816711	-0.139470160007477	0.175756484270096	0.0378461852669716
-5.7397027015686	-7.87938356399536	-2.20044255256653	-0.13943350315094	0.175775781273842	0.0379055328667164
-5.74425935745239	-7.8849778175354	-2.19470548629761	-0.139422401785851	0.175789013504982	0.0379210822284222
-5.74172067642212	-7.88016891479492	-2.1924455165863	-0.139436364173889	0.175721526145935	0.0379419848322868
-5.74538087844849	-7.88437986373901	-2.1953456401825	-0.139390960335732	0.175779357552528	0.0379409268498421
-5.74457216262817	-7.88459300994873	-2.2017765045166	-0.139398217201233	0.17574380338192	0.0379376262426376
-5.74506759643555	-7.88491630554199	-2.20212697982788	-0.139432892203331	0.17571847140789	0.0379687324166298
-5.74560403823853	-7.88541841506958	-2.19467687606812	-0.139347791671753	0.175811231136322	0.0379703380167484
-5.74869966506958	-7.88504791259766	-2.19804906845093	-0.139401271939278	0.175682544708252	0.0379643701016903
-5.74755859375	-7.88726091384888	-2.19648838043213	-0.139430090785027	0.175803437829018	0.0379588305950165
-5.74721240997314	-7.88847064971924	-2.19936108589172	-0.139378353953362	0.175703838467598	0.0379233621060848
-5.75057363510132	-7.88604068756104	-2.1941123008728	-0.139445915818214	0.175730690360069	0.0379605367779732
-5.75128746032715	-7.8887095451355	-2.19654655456543	-0.139347866177559	0.175764337182045	0.0379129499197006
-5.75062227249146	-7.88655138015747	-2.19585466384888	-0.139457821846008	0.175701126456261	0.0379244014620781
-5.75176858901978	-7.88845252990723	-2.19092082977295	-0.139449968934059	0.17574143409729	0.0378952361643314
-5.75435018539429	-7.88920974731445	-2.19248056411743	-0.139391794800758	0.175694838166237	0.0378528647124767
-5.75100326538086	-7.88835477828979	-2.19059920310974	-0.139382794499397	0.175727859139442	0.037867683917284
-5.75501441955566	-7.89236688613892	-2.19547939300537	-0.13931693136692	0.17566180229187	0.0378543995320797
-5.76049852371216	-7.89168357849121	-2.19344472885132	-0.139427125453949	0.175695329904556	0.0378105863928795
-5.75498962402344	-7.8907470703125	-2.19687223434448	-0.13927811384201	0.175691425800323	0.0378124751150608
-5.75965118408203	-7.89531803131104	-2.18939018249512	-0.139444768428802	0.175691172480583	0.0377479679882526
-5.75948905944824	-7.89531135559082	-2.18729758262634	-0.139347180724144	0.175705477595329	0.037777379155159
-5.76590299606323	-7.90035200119019	-2.19340419769287	-0.139280691742897	0.175757348537445	0.0377523936331272
-5.76407194137573	-7.89612865447998	-2.18992447853088	-0.139275923371315	0.175614297389984	0.0377296432852745
-5.77086591720581	-7.90224409103394	-2.19119954109192	-0.139328435063362	0.175714507699013	0.0376958176493645
-5.76898956298828	-7.90036725997925	-2.19524693489075	-0.139272958040237	0.175623327493668	0.0376381650567055
-5.7680835723877	-7.90289211273193	-2.19453930854797	-0.139290571212769	0.175675928592682	0.0376453176140785
-5.77426052093506	-7.90429925918579	-2.195387840271	-0.13924378156662	0.175665676593781	0.0375962033867836
-5.77688884735107	-7.90248870849609	-2.19644165039063	-0.139275252819061	0.175646781921387	0.0375869162380695
-5.77747631072998	-7.90538597106934	-2.19140768051147	-0.139160871505737	0.175734415650368	0.0375249609351158
-5.78258895874023	-7.90818738937378	-2.18819618225098	-0.139315754175186	0.175546437501907	0.0375229716300964
-5.77997875213623	-7.9039478302002	-2.19376683235168	-0.139245972037315	0.175637140870094	0.0374687388539314
-5.77962684631348	-7.91107130050659	-2.19532704353333	-0.13922306895256	0.175558373332024	0.0375200882554054
-5.78741264343262	-7.91094923019409	-2.19329524040222	-0.139237746596336	0.175623863935471	0.0375012084841728
-5.78278303146362	-7.90816164016724	-2.19442963600159	-0.139245763421059	0.175620973110199	0.0375344567000866
-5.78875970840454	-7.91161918640137	-2.19250726699829	-0.139223232865334	0.175657704472542	0.0374287627637386
-5.78238964080811	-7.91017723083496	-2.19316530227661	-0.139336720108986	0.175598368048668	0.0374363474547863
-5.78760862350464	-7.91501140594482	-2.1823718547821	-0.139260828495026	0.175665363669395	0.0374294146895409
-5.78521108627319	-7.91256999969482	-2.18864560127258	-0.139239013195038	0.175643220543861	0.0374537482857704
-5.78789758682251	-7.91473627090454	-2.18660378456116	-0.139282807707787	0.175602242350578	0.0374625064432621
-5.78820180892944	-7.91409301757813	-2.19261169433594	-0.139310285449028	0.175670489668846	0.037425234913826
-5.78623962402344	-7.91232204437256	-2.18689584732056	-0.139295920729637	0.175721406936646	0.037425983697176
-5.78911733627319	-7.91639137268066	-2.18503546714783	-0.139338597655296	0.175768077373505	0.0374188125133514
-5.78631448745728	-7.91391706466675	-2.18747663497925	-0.139337137341499	0.17560301721096	0.0374400913715363
-5.78459978103638	-7.9136209487915	-2.18962287902832	-0.13935512304306	0.175670251250267	0.0374353677034378
-5.78673458099365	-7.91811990737915	-2.19368624687195	-0.139379024505615	0.175774320960045	0.0374891459941864
-5.784508228302	-7.91326856613159	-2.19357419013977	-0.139454215764999	0.175744161009789	0.0374540686607361
-5.79057645797729	-7.91817331314087	-2.18957090377808	-0.139353364706039	0.175802633166313	0.0374996028840542
-5.78605604171753	-7.91121959686279	-2.18734097480774	-0.139466479420662	0.175725907087326	0.0374830029904842
-5.78246641159058	-7.91320419311523	-2.19114828109741	-0.139506742358208	0.17578487098217	0.0374928787350655
-5.78513813018799	-7.91643667221069	-2.18981790542603	-0.139437586069107	0.175766944885254	0.0375050604343414
-5.78725624084473	-7.91616058349609	-2.18299889564514	-0.139584928750992	0.175826519727707	0.0375249944627285
-5.78457689285278	-7.91453123092651	-2.19077277183533	-0.139439642429352	0.175866723060608	0.0376139506697655
-5.78730630874634	-7.91367769241333	-2.18506908416748	-0.139652848243713	0.175765350461006	0.0375765897333622
-5.78352546691895	-7.91035938262939	-2.18625926971436	-0.139588624238968	0.175906136631966	0.037592563778162
-5.78040885925293	-7.91460704803467	-2.18808937072754	-0.139673411846161	0.175806865096092	0.0375998467206955
-5.77997732162476	-7.91077899932861	-2.19160938262939	-0.139622941613197	0.175911396741867	0.0376007333397865
-5.78070831298828	-7.91440153121948	-2.17709922790527	-0.139697000384331	0.175872027873993	0.0376366525888443
-5.77985095977783	-7.90957927703857	-2.17384600639343	-0.139655455946922	0.175794586539268	0.037617065012455
-5.77651596069336	-7.90772676467896	-2.18045020103455	-0.139655515551567	0.17581732571125	0.0376999974250793
-5.78023672103882	-7.91242790222168	-2.17984652519226	-0.139759123325348	0.175833344459534	0.0376596450805664
-5.77514410018921	-7.90775871276855	-2.17794752120972	-0.139796942472458	0.175879642367363	0.0377272516489029
-5.77575445175171	-7.91082096099854	-2.17170667648315	-0.139755398035049	0.175869554281235	0.037737037986517
-5.77576684951782	-7.90877437591553	-2.16900706291199	-0.139685839414597	0.17581769824028	0.0377555266022682
-5.77087926864624	-7.91050958633423	-2.1708824634552	-0.139765352010727	0.175917029380798	0.0377562530338764
-5.77581596374512	-7.91268825531006	-2.17399287223816	-0.139750450849533	0.175913631916046	0.037760354578495
-5.77576541900635	-7.91169738769531	-2.16963863372803	-0.139772012829781	0.175892248749733	0.0378233939409256
-5.77828121185303	-7.91272020339966	-2.17097043991089	-0.139676809310913	0.176002785563469	0.0377919003367424
-5.77994346618652	-7.91311883926392	-2.17180681228638	-0.139766201376915	0.175897151231766	0.0377376154065132
-5.77899694442749	-7.91542530059814	-2.17384719848633	-0.139816075563431	0.175948888063431	0.0377531349658966
-5.77804183959961	-7.91686010360718	-2.17434430122375	-0.139757499098778	0.17595873773098	0.0377268902957439
-5.78437900543213	-7.91702222824097	-2.1676230430603	-0.139733642339706	0.175902336835861	0.0377503521740437
-5.78627824783325	-7.91519498825073	-2.17366552352905	-0.139658614993095	0.175910100340843	0.0377632901072502
-5.78604364395142	-7.91792774200439	-2.17272758483887	-0.139707490801811	0.175942733883858	0.0377552025020123
-5.78328037261963	-7.91510105133057	-2.16978287696838	-0.139608353376389	0.175923198461533	0.0376858003437519
-5.78906726837158	-7.92167186737061	-2.16710472106934	-0.139748007059097	0.175895243883133	0.0376963168382645
-5.78546714782715	-7.91662216186523	-2.17076683044434	-0.139657855033875	0.175860360264778	0.0376833342015743
-5.78790807723999	-7.91952991485596	-2.16555547714233	-0.13963571190834	0.175821378827095	0.0376970544457436
-5.79429149627686	-7.92028284072876	-2.16562843322754	-0.13969524204731	0.175867885351181	0.0376810692250729
-5.78474140167236	-7.91897249221802	-2.16213870048523	-0.139725938439369	0.175832912325859	0.0376711040735245
-5.79373931884766	-7.92532968521118	-2.15903377532959	-0.139665082097054	0.175790876150131	0.0376177839934826
-5.79120635986328	-7.91787433624268	-2.16457772254944	-0.139616087079048	0.175774350762367	0.0376311130821705
-5.79230546951294	-7.92423486709595	-2.16064882278442	-0.139575019478798	0.17586724460125	0.037606555968523
-5.7929744720459	-7.92216300964355	-2.16008543968201	-0.139547497034073	0.175771191716194	0.0375985205173492
-5.79159832000732	-7.92064380645752	-2.15857577323914	-0.13961997628212	0.175865858793259	0.0375807024538517
-5.79571723937988	-7.92573165893555	-2.16136002540588	-0.139481216669083	0.175857350230217	0.0375589802861214
-5.79771327972412	-7.92490196228027	-2.15846300125122	-0.139606565237045	0.175811141729355	0.0375603437423706
-5.80147314071655	-7.92808294296265	-2.1598048210144	-0.139451891183853	0.175848782062531	0.0375284478068352
-5.80176115036011	-7.9273829460144	-2.15616345405579	-0.139524161815643	0.175808176398277	0.0374948121607304
-5.8042459487915	-7.93002414703369	-2.16462898254395	-0.139419421553612	0.175865098834038	0.037397101521492
-5.80646657943726	-7.93418836593628	-2.15932703018188	-0.139492332935333	0.175780266523361	0.0374102331697941
-5.81369018554688	-7.93086099624634	-2.16762137413025	-0.139495655894279	0.175853535532951	0.0374032855033875
-5.80767726898193	-7.93211460113525	-2.16589093208313	-0.139364674687386	0.175794467329979	0.0373949818313122
-5.81657552719116	-7.93373918533325	-2.17255568504334	-0.139461368322372	0.175833404064178	0.0373467653989792
-5.81388139724731	-7.93063259124756	-2.16883826255798	-0.139464229345322	0.175827950239182	0.0373119972646236
-5.81950807571411	-7.93488883972168	-2.16434097290039	-0.13940304517746	0.175820291042328	0.037237286567688
-5.81714677810669	-7.9314923286438	-2.16913890838623	-0.139418542385101	0.175753682851791	0.0372372679412365
-5.82310771942139	-7.93365716934204	-2.16178297996521	-0.139378875494003	0.175741046667099	0.0372349545359612
-5.82212114334106	-7.93082666397095	-2.16913819313049	-0.139384791254997	0.175692394375801	0.0372241176664829
-5.8211350440979	-7.93285608291626	-2.17217636108398	-0.139433622360229	0.17571434378624	0.0371360704302788
-5.82483148574829	-7.93184089660645	-2.17664384841919	-0.139365017414093	0.175713792443275	0.0371769405901432
-5.8248085975647	-7.92964124679565	-2.1773145198822	-0.139383614063263	0.175724685192108	0.0371713265776634
-5.82359027862549	-7.93319034576416	-2.1703040599823	-0.139334172010422	0.175762012600899	0.0371231064200401
-5.82797861099243	-7.93231105804443	-2.1637282371521	-0.139418318867683	0.175716727972031	0.0371611267328262
-5.82331275939941	-7.93002700805664	-2.16834878921509	-0.139255702495575	0.175681382417679	0.0370890237390995
-5.82453632354736	-7.93358707427979	-2.16730833053589	-0.139344215393066	0.175640434026718	0.0371179953217506
-5.82590770721436	-7.92940282821655	-2.16831302642822	-0.139260545372963	0.175722524523735	0.0370884239673615
-5.82855176925659	-7.93625354766846	-2.16256189346313	-0.139342188835144	0.17565344274044	0.0370671078562737
-5.82773780822754	-7.93085384368896	-2.16857194900513	-0.139276891946793	0.175667583942413	0.0370080582797527
-5.82575559616089	-7.93211841583252	-2.16367888450623	-0.139204263687134	0.175543516874313	0.0370583347976208
-5.83452415466309	-7.93524122238159	-2.16093277931213	-0.139273077249527	0.175615161657333	0.0370025038719177
-5.82419013977051	-7.92931175231934	-2.16395306587219	-0.139267206192017	0.175669506192207	0.0370055101811886
-5.83277463912964	-7.93759536743164	-2.16704297065735	-0.139241889119148	0.175663679838181	0.0369076915085316
-5.8325457572937	-7.93083333969116	-2.16630482673645	-0.13924403488636	0.175581350922585	0.0369212366640568
-5.83679389953613	-7.93647575378418	-2.16569232940674	-0.139124631881714	0.175668597221375	0.0368420146405697
-5.83400917053223	-7.93202590942383	-2.1714346408844	-0.139088109135628	0.175502628087997	0.0368409715592861
-5.8361120223999	-7.93256568908691	-2.17215704917908	-0.139187648892403	0.175510406494141	0.0368466824293137
-5.83866834640503	-7.93282604217529	-2.17318344116211	-0.139076173305511	0.175570905208588	0.0367467477917671
-5.83960008621216	-7.93344163894653	-2.17458891868591	-0.139169827103615	0.175477877259254	0.0367504060268402
-5.84234523773193	-7.93303108215332	-2.17170333862305	-0.13906966149807	0.175545647740364	0.036696944385767
-5.84188508987427	-7.92899894714355	-2.16913509368896	-0.139181643724442	0.175483420491219	0.0366920754313469
-5.83878040313721	-7.92654132843018	-2.17322754859924	-0.139057248830795	0.175508990883827	0.0366497561335564
-5.84321641921997	-7.93131399154663	-2.16923975944519	-0.139145001769066	0.175415247678757	0.0365961380302906
-5.84150838851929	-7.92656230926514	-2.16958737373352	-0.13908377289772	0.175491377711296	0.0366064831614494
-5.83622264862061	-7.92592620849609	-2.16680288314819	-0.138990074396133	0.175315707921982	0.0365954637527466
-5.84183692932129	-7.92317247390747	-2.17331576347351	-0.139073222875595	0.17535936832428	0.0366038419306278
-5.83730554580688	-7.92202615737915	-2.17256569862366	-0.139057025313377	0.175371170043945	0.0365954823791981
-5.83951663970947	-7.92406225204468	-2.16650199890137	-0.139143958687782	0.175386503338814	0.0365385785698891
-5.83606910705566	-7.92246913909912	-2.16471576690674	-0.139088004827499	0.175365164875984	0.0365297570824623
-5.83810091018677	-7.92009305953979	-2.1602737903595	-0.13906854391098	0.175407215952873	0.0365069806575775
-5.83816528320313	-7.91613483428955	-2.16357159614563	-0.13906142115593	0.175319150090218	0.0365091077983379
-5.83503532409668	-7.91929578781128	-2.1685094833374	-0.139046967029572	0.175364822149277	0.0364885814487934
-5.8351411819458	-7.91793775558472	-2.16508817672729	-0.139137089252472	0.175321862101555	0.0364495739340782
-5.83369827270508	-7.9183201789856	-2.16790199279785	-0.139094844460487	0.175425633788109	0.0364480279386044
-5.8337721824646	-7.9197940826416	-2.1585259437561	-0.139054149389267	0.175396323204041	0.0364288054406643
-5.83657312393188	-7.91477537155151	-2.15794467926025	-0.139088943600655	0.17530369758606	0.0364096388220787
-5.83290147781372	-7.91558218002319	-2.16214036941528	-0.139065250754356	0.175347149372101	0.0363439358770847
-5.83210897445679	-7.91577625274658	-2.1660692691803	-0.139056891202927	0.17524279654026	0.0363098047673702
-5.83527994155884	-7.91291093826294	-2.16655325889587	-0.139193162322044	0.175379887223244	0.036326926201582
-5.83340406417847	-7.91292953491211	-2.16566395759583	-0.139001846313477	0.175362527370453	0.0363374017179012
-5.83574247360229	-7.9114236831665	-2.15951538085938	-0.139083757996559	0.175233781337738	0.0362507328391075
-5.83298873901367	-7.90779876708984	-2.16343998908997	-0.139068618416786	0.175307154655457	0.0362731926143169
-5.83234643936157	-7.91108417510986	-2.16203498840332	-0.13907191157341	0.175250977277756	0.0361662656068802
-5.83304405212402	-7.9071888923645	-2.15861845016479	-0.139093369245529	0.175304740667343	0.0361856147646904
-5.83216142654419	-7.90644073486328	-2.16120314598084	-0.139070972800255	0.175278797745705	0.0362112298607826
-5.83416509628296	-7.907546043396	-2.16402864456177	-0.139043092727661	0.175307735800743	0.0361528098583221
-5.82674121856689	-7.90530633926392	-2.16461610794067	-0.139082968235016	0.175262406468391	0.0361189395189285
-5.83363056182861	-7.90837383270264	-2.15688967704773	-0.139142990112305	0.175353616476059	0.0361344963312149
-5.83121967315674	-7.90423965454102	-2.15740275382996	-0.139014646410942	0.175281882286072	0.0360794253647327
-5.83323621749878	-7.90892553329468	-2.15152359008789	-0.139051541686058	0.175251603126526	0.0360525064170361
-5.83387756347656	-7.90368938446045	-2.15805077552795	-0.139019563794136	0.175260320305824	0.036052368581295
-5.82931041717529	-7.90806531906128	-2.16103959083557	-0.13909213244915	0.175320014357567	0.0359881184995174
-5.83515930175781	-7.9093451499939	-2.16034936904907	-0.139023214578629	0.175320342183113	0.0359912402927876
-5.83645057678223	-7.90195274353027	-2.15780115127563	-0.139085873961449	0.175330325961113	0.0360216610133648
-5.83538007736206	-7.90454292297363	-2.15981101989746	-0.138936296105385	0.175261929631233	0.0358713231980801
-5.83747148513794	-7.90742921829224	-2.1597318649292	-0.139042347669601	0.175181493163109	0.0358100309967995
-5.83961820602417	-7.90544080734253	-2.16371917724609	-0.139070391654968	0.175256341695786	0.0358464196324348
-5.84064292907715	-7.90851497650146	-2.16657400131226	-0.138965532183647	0.175324589014053	0.0357948429882526
-5.84500694274902	-7.9048285484314	-2.16065955162048	-0.13899502158165	0.175225809216499	0.0357316173613071
-5.84256505966187	-7.90260457992554	-2.16165661811829	-0.138935714960098	0.175276234745979	0.0357110537588596
-5.84351778030396	-7.91006565093994	-2.16436553001404	-0.13896656036377	0.175185233354568	0.0356445498764515
-5.84457969665527	-7.9098105430603	-2.16320109367371	-0.13901299238205	0.175154909491539	0.0356853380799294
-5.84674835205078	-7.90773582458496	-2.16756439208984	-0.138897731900215	0.175265580415726	0.0356862097978592
-5.85105228424072	-7.90846347808838	-2.16262292861938	-0.138905555009842	0.175188675522804	0.0356506854295731
-5.84774255752563	-7.90421676635742	-2.17488193511963	-0.138810604810715	0.175153180956841	0.0355956368148327
-5.85203409194946	-7.90857791900635	-2.16777920722961	-0.138970077037811	0.175179302692413	0.0355782695114613
-5.84862375259399	-7.90647125244141	-2.16346788406372	-0.138857007026672	0.175229728221893	0.0355707593262196
-5.85067462921143	-7.90901899337769	-2.16514873504639	-0.138805091381073	0.175137609243393	0.035585705190897
-5.85249853134155	-7.9061017036438	-2.16497230529785	-0.138837397098541	0.175145074725151	0.035553615540266
-5.85065031051636	-7.9065146446228	-2.17638254165649	-0.138794362545013	0.175114497542381	0.0355455167591572
-5.85451412200928	-7.91092681884766	-2.16740727424622	-0.13886596262455	0.175162196159363	0.0355469025671482
-5.85021162033081	-7.90503454208374	-2.16905236244202	-0.138880908489227	0.175095185637474	0.035559318959713
-5.85501098632813	-7.90995693206787	-2.16450595855713	-0.138786897063255	0.175103724002838	0.0355432815849781
-5.85282039642334	-7.9063925743103	-2.17278337478638	-0.138724699616432	0.174992948770523	0.035557858645916
-5.85218048095703	-7.90855836868286	-2.16651248931885	-0.138773620128632	0.175003990530968	0.0355529189109802
-5.8592357635498	-7.91165256500244	-2.16854357719421	-0.138708934187889	0.175129413604736	0.0355443172156811
-5.8599100112915	-7.90443897247314	-2.1588351726532	-0.138726696372032	0.175031065940857	0.0355339609086514
-5.85677766799927	-7.90889883041382	-2.16679644584656	-0.138623997569084	0.175003632903099	0.035544365644455
-5.85794067382813	-7.90859985351563	-2.16720485687256	-0.138707041740417	0.174945697188377	0.0355023704469204
-5.85656452178955	-7.90673112869263	-2.17058658599854	-0.138672858476639	0.175004824995995	0.0355917923152447
-5.86146879196167	-7.91309499740601	-2.1696138381958	-0.13861757516861	0.175074055790901	0.0355692058801651
-5.86411714553833	-7.90956544876099	-2.16195154190063	-0.138639077544212	0.174953907728195	0.0355613641440868
-5.85835218429565	-7.91335153579712	-2.16341781616211	-0.138632550835609	0.175060078501701	0.0355850644409657
-5.86016845703125	-7.91541194915771	-2.17287492752075	-0.138552829623222	0.174861580133438	0.0355854034423828
-5.86264133453369	-7.917884349823	-2.16491866111755	-0.138635709881783	0.174956887960434	0.0356546826660633
-5.86460065841675	-7.91816091537476	-2.16632652282715	-0.138471677899361	0.174953207373619	0.0356427095830441
-5.86577463150024	-7.91677570343018	-2.16474604606628	-0.138569757342339	0.174891471862793	0.035658236593008
-5.86461925506592	-7.91705131530762	-2.1712634563446	-0.138452842831612	0.174908235669136	0.0356651060283184
-5.86575698852539	-7.92372989654541	-2.16341495513916	-0.138521820306778	0.174805775284767	0.0356434285640717
-5.87102365493774	-7.92319536209106	-2.16785144805908	-0.138425350189209	0.174907475709915	0.035689003765583
-5.86859893798828	-7.92397403717041	-2.171302318573	-0.138354018330574	0.174890801310539	0.0357335992157459
-5.87310695648193	-7.92479515075684	-2.16933965682983	-0.138408929109573	0.174911513924599	0.0356618873775005
-5.86815404891968	-7.92348051071167	-2.16598677635193	-0.138394474983215	0.174874544143677	0.0356935560703278
-5.8734974861145	-7.92953443527222	-2.16575241088867	-0.138459071516991	0.174932315945625	0.0356837920844555
-5.87109994888306	-7.92836236953735	-2.16668248176575	-0.138431653380394	0.174843445420265	0.0356994047760963
-5.87374019622803	-7.92985963821411	-2.16694498062134	-0.138343915343285	0.174801841378212	0.0356761105358601
-5.87617349624634	-7.9290943145752	-2.16665124893188	-0.138363152742386	0.174844667315483	0.0357046909630299
-5.86998224258423	-7.9302921295166	-2.16813945770264	-0.138405367732048	0.174788311123848	0.0357436127960682
-5.87689018249512	-7.93355798721313	-2.16760969161987	-0.138347715139389	0.174891918897629	0.0357263684272766
-5.87505483627319	-7.92890214920044	-2.16489291191101	-0.138361915946007	0.174800902605057	0.0357646085321903
-5.87709426879883	-7.93502044677734	-2.17172956466675	-0.138297945261002	0.174910426139832	0.0356921255588531
-5.87666273117065	-7.93515491485596	-2.16748905181885	-0.138307318091393	0.174791142344475	0.0356753095984459
-5.87856006622314	-7.93640613555908	-2.16933107376099	-0.138291969895363	0.174828246235847	0.0357077904045582
-5.87771320343018	-7.93942451477051	-2.17528319358826	-0.138302594423294	0.174816563725471	0.0356994085013866
-5.88065004348755	-7.93924951553345	-2.17428112030029	-0.138318374752998	0.174852415919304	0.0357710607349873
-5.88385486602783	-7.9374942779541	-2.17964386940002	-0.138206079602242	0.174836084246635	0.0358279533684254
-5.88201379776001	-7.94080018997192	-2.17422199249268	-0.138310700654984	0.174834117293358	0.0357890166342258
-5.88166952133179	-7.94087839126587	-2.17691850662231	-0.138186931610107	0.174906849861145	0.0357629545032978
-5.88528680801392	-7.9431037902832	-2.17482924461365	-0.138279154896736	0.174830690026283	0.0357702188193798
-5.88776302337646	-7.94388103485107	-2.18057060241699	-0.138264670968056	0.174927964806557	0.0357561558485031
-5.88400363922119	-7.94460201263428	-2.17438745498657	-0.138192817568779	0.174809902906418	0.0358366332948208
-5.89234447479248	-7.94545841217041	-2.18055653572083	-0.138343811035156	0.174908399581909	0.035813357681036
-5.8805718421936	-7.94047117233276	-2.18197131156921	-0.138254761695862	0.174877181649208	0.0358042828738689
-5.89210414886475	-7.94923448562622	-2.17413926124573	-0.138282746076584	0.174951612949371	0.0357977673411369
-5.88843250274658	-7.94210433959961	-2.18070292472839	-0.138280853629112	0.174838095903397	0.0358408987522125
-5.88172054290771	-7.94304656982422	-2.18452310562134	-0.138297334313393	0.174796283245087	0.0359199792146683
-5.88847351074219	-7.94473886489868	-2.18071484565735	-0.138371661305428	0.174912706017494	0.0358913093805313
-5.88605070114136	-7.94046306610107	-2.18140268325806	-0.138367280364037	0.174899995326996	0.0359459891915321
-5.88829469680786	-7.9439845085144	-2.17725515365601	-0.138333633542061	0.174903064966202	0.0359593592584133
-5.88687133789063	-7.93975782394409	-2.18083477020264	-0.138295352458954	0.174819380044937	0.0359486863017082
-5.88446521759033	-7.94159746170044	-2.18222641944885	-0.13837993144989	0.174874156713486	0.0359681732952595
-5.88855695724487	-7.94384384155273	-2.1820592880249	-0.13838130235672	0.174934789538383	0.0360144041478634
-5.88499689102173	-7.9385461807251	-2.17858481407166	-0.13838404417038	0.174855470657349	0.0360087230801582
-5.88629484176636	-7.94051456451416	-2.17972850799561	-0.138318911194801	0.174924328923225	0.0359421633183956
-5.88517570495605	-7.94182586669922	-2.18032670021057	-0.138426512479782	0.174810603260994	0.0359143055975437
-5.88794469833374	-7.94214582443237	-2.18268990516663	-0.138500913977623	0.174965098500252	0.0359679497778416
-5.88662958145142	-7.94246339797974	-2.18259835243225	-0.138408839702606	0.174956470727921	0.0359444729983807
-5.89613771438599	-7.94150257110596	-2.18304038047791	-0.138456851243973	0.174955502152443	0.0359802171587944
-5.89209318161011	-7.93982648849487	-2.18605470657349	-0.138379856944084	0.174958989024162	0.0359142534434795
-5.89098024368286	-7.94604587554932	-2.18561625480652	-0.138505965471268	0.174993962049484	0.0359276086091995
-5.89465379714966	-7.94297742843628	-2.18588352203369	-0.138417676091194	0.175042733550072	0.0359406135976315
-5.89951944351196	-7.94426584243774	-2.18900632858276	-0.13838891685009	0.175064891576767	0.0359541885554791
-5.90342283248901	-7.94444751739502	-2.19370245933533	-0.138402864336967	0.174981072545052	0.0359196811914444
-5.89900636672974	-7.944420337677	-2.19146084785461	-0.138340413570404	0.174942016601563	0.0359281711280346
-5.90186309814453	-7.94729709625244	-2.19491624832153	-0.138449624180794	0.174983665347099	0.0359198711812496
-5.90194177627563	-7.94479179382324	-2.19653606414795	-0.138390973210335	0.175063997507095	0.035885501652956
-5.90314149856567	-7.94683265686035	-2.18963670730591	-0.138324469327927	0.174984455108643	0.0359432809054852
-5.90431785583496	-7.94847774505615	-2.19110321998596	-0.138353854417801	0.174916699528694	0.0359217450022697
-5.90019655227661	-7.94715785980225	-2.19830775260925	-0.138314887881279	0.174897313117981	0.0359003804624081
-5.9091329574585	-7.95035171508789	-2.19230055809021	-0.138374865055084	0.174996316432953	0.0358852408826351
-5.90208005905151	-7.94526672363281	-2.18931341171265	-0.138325050473213	0.174882173538208	0.0359079837799072
-5.90566539764404	-7.94828796386719	-2.18516206741333	-0.138285100460052	0.174897998571396	0.035920076072216
-5.90781450271606	-7.94534301757813	-2.18932723999023	-0.138175874948502	0.174838602542877	0.0359411500394344
-5.90094995498657	-7.94532203674316	-2.19192671775818	-0.138264119625092	0.174812018871307	0.0359352193772793
-5.90741682052612	-7.95162534713745	-2.19363141059875	-0.138228893280029	0.174900412559509	0.0359626486897469
-5.90816879272461	-7.94689607620239	-2.18463635444641	-0.138281866908073	0.174885749816895	0.0359933413565159
-5.90886926651001	-7.94979333877563	-2.18416833877563	-0.138130500912666	0.174920588731766	0.0359052903950214
-5.90706968307495	-7.95276546478271	-2.18519377708435	-0.138192161917686	0.174767196178436	0.0358989201486111
-5.90873527526855	-7.95411491394043	-2.18615007400513	-0.138211622834206	0.174878478050232	0.0359222628176212
-5.91095685958862	-7.95499992370605	-2.18417263031006	-0.138035669922829	0.174856171011925	0.0358803607523441
-5.91893911361694	-7.95600414276123	-2.18653202056885	-0.138116508722305	0.174841597676277	0.0358904674649239
-5.91504955291748	-7.95868253707886	-2.18920826911926	-0.13801945745945	0.174759209156036	0.0358880087733269
-5.91849136352539	-7.96550607681274	-2.19412302970886	-0.137951731681824	0.17474065721035	0.0358071066439152
-5.91957139968872	-7.96091175079346	-2.1921215057373	-0.138035848736763	0.174771070480347	0.0358586385846138
-5.92585515975952	-7.9648642539978	-2.19749784469604	-0.137898951768875	0.174738213419914	0.0358105674386024
-5.92798757553101	-7.96253681182861	-2.19073033332825	-0.13787579536438	0.174653589725494	0.0357848629355431
-5.92591333389282	-7.96409177780151	-2.19706463813782	-0.137790784239769	0.174640625715256	0.0357420295476913
-5.93166828155518	-7.96909189224243	-2.19667387008667	-0.137879729270935	0.174634650349617	0.0356900319457054
-5.93074417114258	-7.96752500534058	-2.19507575035095	-0.137777417898178	0.174677267670631	0.0356951914727688
-5.93399477005005	-7.96892976760864	-2.19088244438171	-0.137648269534111	0.174507617950439	0.0356847792863846
-5.93628263473511	-7.96919202804565	-2.18939781188965	-0.13769243657589	0.174579605460167	0.0356049463152885
-5.93241262435913	-7.96882677078247	-2.19634294509888	-0.137602940201759	0.174516037106514	0.0356442518532276
-5.94136571884155	-7.97507238388062	-2.19201397895813	-0.137691497802734	0.174559608101845	0.0356014370918274
-5.93808221817017	-7.97264051437378	-2.18990135192871	-0.137532666325569	0.17445670068264	0.0356031358242035
-5.93973302841187	-7.97696590423584	-2.19034719467163	-0.137519046664238	0.174408510327339	0.0355261899530888
-5.94442939758301	-7.97648191452026	-2.19120764732361	-0.137569457292557	0.174386739730835	0.0354461893439293
-5.94237041473389	-7.97704744338989	-2.187833070755	-0.13748499751091	0.174395725131035	0.0354786664247513
-5.9467077255249	-7.97963666915894	-2.18575477600098	-0.137387454509735	0.17435060441494	0.0354194268584251
-5.94785356521606	-7.98093366622925	-2.1905951499939	-0.137271478772163	0.174252569675446	0.035375390201807
-5.94608736038208	-7.9820990562439	-2.1903440952301	-0.137348636984825	0.17421455681324	0.0353606380522251
-5.9563627243042	-7.98464632034302	-2.18850445747375	-0.137297675013542	0.174306198954582	0.0353353470563889
-5.95008325576782	-7.98319864273071	-2.18913960456848	-0.137237027287483	0.174191877245903	0.0353176631033421
-5.95806121826172	-7.99130630493164	-2.18901038169861	-0.137186899781227	0.174234479665756	0.0352472625672817
-5.95698928833008	-7.99070644378662	-2.18850541114807	-0.137166276574135	0.174226567149162	0.0351734459400177
-5.95876598358154	-7.99456596374512	-2.19349241256714	-0.137223422527313	0.174279853701591	0.035170566290617
-5.96404886245728	-7.99859571456909	-2.20359754562378	-0.137099981307983	0.174286663532257	0.0351000539958477
-5.9681658744812	-7.99566555023193	-2.19676351547241	-0.137192219495773	0.174252212047577	0.0350274704396725
-5.97211360931396	-8.00333786010742	-2.20793318748474	-0.137022778391838	0.174329787492752	0.0349452868103981
-5.97664308547974	-8.00495147705078	-2.20020437240601	-0.13707771897316	0.174178138375282	0.0348785817623138
-5.97658777236938	-8.00477409362793	-2.20811104774475	-0.13704426586628	0.17434273660183	0.0348878763616085
-5.98101949691772	-8.01028442382813	-2.21344232559204	-0.13700795173645	0.17424912750721	0.0348138473927975
-5.98680877685547	-8.00987911224365	-2.22042846679688	-0.137021109461784	0.174230679869652	0.0348083302378654
-5.98186302185059	-8.00817966461182	-2.22280883789063	-0.136935204267502	0.174234166741371	0.0347529388964176
-5.99142837524414	-8.01120948791504	-2.2226505279541	-0.137011989951134	0.174252912402153	0.0346754491329193
-5.98362255096436	-8.00934600830078	-2.22065424919128	-0.137054681777954	0.174278378486633	0.0346412993967533
-5.99091100692749	-8.01254177093506	-2.22122478485107	-0.13698311150074	0.174234300851822	0.0346284620463848
-5.99090385437012	-8.01016712188721	-2.22146439552307	-0.136975899338722	0.174206793308258	0.0346498973667622
-5.99024391174316	-8.01127529144287	-2.22116470336914	-0.137077376246452	0.174269646406174	0.0346312783658504
-5.99044752120972	-8.01290416717529	-2.22498750686646	-0.137079700827599	0.174229174852371	0.034632496535778
-5.98689985275269	-8.01216220855713	-2.22222900390625	-0.137120068073273	0.174237728118896	0.0346353128552437
-5.99056339263916	-8.01353931427002	-2.21735525131226	-0.137110576033592	0.174282029271126	0.0347094908356667
-5.98788976669312	-8.00457859039307	-2.22614049911499	-0.137132838368416	0.174245089292526	0.0346731692552567
-5.98680305480957	-8.00940418243408	-2.22629976272583	-0.137157291173935	0.1742994338274	0.0346363186836243
-5.98541784286499	-8.00936222076416	-2.22309923171997	-0.137196615338326	0.174193188548088	0.0346341021358967
-5.9836688041687	-8.00892543792725	-2.22166061401367	-0.137290254235268	0.174338042736053	0.0346978269517422
-5.98582029342651	-8.01077938079834	-2.22255277633667	-0.137192785739899	0.174345761537552	0.0346840023994446
-5.9868278503418	-8.0056791305542	-2.22450590133667	-0.137228056788445	0.174306273460388	0.034704715013504
-5.98101329803467	-8.00727462768555	-2.21821522712708	-0.137203693389893	0.174354612827301	0.0346540920436382
-5.98356819152832	-8.01023483276367	-2.22664570808411	-0.137190371751785	0.174305468797684	0.0347024016082287
-5.98208713531494	-8.00498390197754	-2.22099566459656	-0.137314811348915	0.174346819519997	0.0347708202898502
-5.98166227340698	-8.00551319122314	-2.2307505607605	-0.137201964855194	0.174341320991516	0.0347450263798237
-5.98510789871216	-8.00539779663086	-2.22250175476074	-0.1372911632061	0.174314394593239	0.0347460620105267
-5.98142910003662	-8.00375270843506	-2.22616982460022	-0.137296304106712	0.174374207854271	0.0347729250788689
-5.98343133926392	-8.00493812561035	-2.22972846031189	-0.137270718812943	0.17434062063694	0.0348193272948265
-5.98407649993896	-8.00141620635986	-2.22736644744873	-0.137324050068855	0.174307897686958	0.0348368175327778
-5.97808408737183	-8.00270366668701	-2.2267894744873	-0.137316331267357	0.174398332834244	0.0348249636590481
-5.97898149490356	-8.00228404998779	-2.22047877311707	-0.137420281767845	0.174383521080017	0.0348362475633621
-5.97845268249512	-7.99893093109131	-2.22468781471252	-0.137420028448105	0.174420967698097	0.0349400602281094
-5.97408294677734	-7.99509811401367	-2.23029851913452	-0.137265771627426	0.174291789531708	0.0349577106535435
-5.9777045249939	-7.99677324295044	-2.22795629501343	-0.137343317270279	0.174316793680191	0.0349986664950848
-5.9720253944397	-7.99144268035889	-2.22283625602722	-0.137439087033272	0.174381777644157	0.0350500456988811
-5.97210645675659	-7.99458885192871	-2.22016739845276	-0.137453362345695	0.17441913485527	0.035070177167654
-5.97111797332764	-7.99176359176636	-2.2174379825592	-0.137410089373589	0.174341961741447	0.0351201519370079
-5.96781253814697	-7.98927927017212	-2.21965336799622	-0.137434437870979	0.174316942691803	0.0351183041930199
-5.96541595458984	-7.99068021774292	-2.21550369262695	-0.137458220124245	0.174327149987221	0.0351747795939446
-5.96175336837769	-7.98918628692627	-2.21347069740295	-0.137533113360405	0.174283787608147	0.0352772660553455
-5.96625566482544	-7.98803091049194	-2.21079015731812	-0.137473613023758	0.174439758062363	0.0353519767522812
-5.958984375	-7.98502349853516	-2.21152567863464	-0.13752706348896	0.174379229545593	0.0353716500103474
-5.96331453323364	-7.9886679649353	-2.20754456520081	-0.137523710727692	0.174387946724892	0.0353771112859249
-5.96156024932861	-7.98247051239014	-2.20897912979126	-0.137490153312683	0.174336075782776	0.0353943966329098
-5.95685243606567	-7.98418283462524	-2.21108388900757	-0.137560188770294	0.174413487315178	0.0353909321129322
-5.96060609817505	-7.98748016357422	-2.2118878364563	-0.137484759092331	0.174394637346268	0.035398256033659
-5.96055364608765	-7.9853630065918	-2.20760369300842	-0.137674167752266	0.174407511949539	0.0354720018804073
-5.96095943450928	-7.9883599281311	-2.21272754669189	-0.137416556477547	0.17447192966938	0.0354303494095802
-5.96514701843262	-7.98679351806641	-2.20510196685791	-0.137549340724945	0.174445256590843	0.0354282781481743
-5.96291542053223	-7.98563003540039	-2.21481490135193	-0.137519836425781	0.174484148621559	0.0354157164692879
-5.9635329246521	-7.98681259155273	-2.21909713745117	-0.137482687830925	0.174420863389969	0.0354250222444534
-5.96920919418335	-7.98921680450439	-2.21670627593994	-0.137580990791321	0.174374639987946	0.0354682691395283
-5.96376657485962	-7.98293352127075	-2.21863651275635	-0.137525215744972	0.174433082342148	0.0354724116623402
-5.97029590606689	-7.98905754089355	-2.21768283843994	-0.137513414025307	0.174433663487434	0.0354004874825478
-5.96563053131104	-7.98346090316772	-2.21716213226318	-0.137564331293106	0.174429535865784	0.0353994704782963
-5.96864461898804	-7.98973560333252	-2.21555233001709	-0.137496620416641	0.174446448683739	0.0354114584624767
-5.96771717071533	-7.98772954940796	-2.2158522605896	-0.137482583522797	0.174376368522644	0.0354010574519634
-5.9693775177002	-7.98541307449341	-2.21730160713196	-0.137496456503868	0.174395874142647	0.0354415401816368
-5.96909618377686	-7.9891996383667	-2.21616506576538	-0.137520208954811	0.174371749162674	0.0354312732815742
-5.97092533111572	-7.98616409301758	-2.21175360679626	-0.137478485703468	0.17436009645462	0.0354190990328789
-5.96703577041626	-7.98600244522095	-2.21096396446228	-0.137479171156883	0.174323841929436	0.0354165844619274
-5.96961355209351	-7.98750019073486	-2.22138690948486	-0.137500524520874	0.174233317375183	0.0354142747819424
-5.96680068969727	-7.98796987533569	-2.21785807609558	-0.137571707367897	0.174299776554108	0.0354640036821365
-5.97300434112549	-7.99016523361206	-2.21874165534973	-0.137487396597862	0.174382165074348	0.0353887788951397
-5.96661186218262	-7.98597049713135	-2.21441125869751	-0.137487754225731	0.174246832728386	0.0354078821837902
-5.97351932525635	-7.99281644821167	-2.21445894241333	-0.137458935379982	0.174355864524841	0.0353716462850571
-5.96993684768677	-7.98981523513794	-2.22210669517517	-0.137446671724319	0.174274235963821	0.0353470258414745
-5.97225522994995	-7.99288129806519	-2.22132182121277	-0.137463122606277	0.174392357468605	0.0353638157248497
-5.97508382797241	-7.99260520935059	-2.22552347183228	-0.137381196022034	0.174356624484062	0.0352886095643044
-5.98158264160156	-7.99148750305176	-2.22877645492554	-0.137533575296402	0.174333348870277	0.0352671928703785
-5.97880601882935	-7.99617195129395	-2.23117709159851	-0.137390330433846	0.174435377120972	0.0352780148386955
-5.98693561553955	-7.99660348892212	-2.22846746444702	-0.137491971254349	0.174316868185997	0.0352428182959557
-5.9828028678894	-7.9979887008667	-2.23852205276489	-0.137383356690407	0.174381524324417	0.0351639278233051
-5.98533821105957	-8.00208187103271	-2.23602724075317	-0.137461826205254	0.174280926585197	0.0351525284349918
-5.99044513702393	-8.00147914886475	-2.23791813850403	-0.137380123138428	0.174334734678268	0.0351802185177803
-5.98598480224609	-7.9982442855835	-2.24557781219482	-0.137389227747917	0.174347400665283	0.0351304747164249
-5.99583435058594	-8.00326919555664	-2.2458176612854	-0.137443006038666	0.174348071217537	0.0350645408034325
-5.99149942398071	-8.0011510848999	-2.24822330474854	-0.137516364455223	0.174410283565521	0.0350409671664238
-5.9933876991272	-8.00428485870361	-2.24120426177979	-0.137407347559929	0.174349620938301	0.0350263379514217
-5.99790000915527	-8.00667285919189	-2.24406170845032	-0.137460753321648	0.17432102560997	0.0350198559463024
-5.99449682235718	-8.00193309783936	-2.25209832191467	-0.137516006827354	0.174348339438438	0.034986786544323
-6.00063323974609	-8.00859069824219	-2.24467539787292	-0.137519896030426	0.17439928650856	0.0349339060485363
-5.99826669692993	-8.00759410858154	-2.25564956665039	-0.137481078505516	0.174328282475471	0.0349606871604919
-6.00128602981567	-8.0102481842041	-2.24564790725708	-0.137430772185326	0.174319714307785	0.0348830632865429
-6.00045728683472	-8.00852584838867	-2.24901175498962	-0.137409508228302	0.174261316657066	0.0348160341382027
-5.99994373321533	-8.00774478912354	-2.24874663352966	-0.137435585260391	0.174245908856392	0.0348580665886402
-6.00755214691162	-8.01158809661865	-2.25564098358154	-0.137481719255447	0.174378469586372	0.0348010919988155
-6.00133991241455	-8.00493240356445	-2.24901103973389	-0.137347206473351	0.174239248037338	0.0347327850759029
-6.00684404373169	-8.01121997833252	-2.25253582000732	-0.137345477938652	0.174208596348763	0.0346793197095394
-6.00499105453491	-8.00950241088867	-2.25560545921326	-0.137391895055771	0.174184799194336	0.0346353985369205
-6.00637340545654	-8.00959014892578	-2.25156545639038	-0.137358620762825	0.174213990569115	0.0346179865300655
-6.01181602478027	-8.01369190216064	-2.25745153427124	-0.137299776077271	0.174299120903015	0.0346108749508858
-6.0173397064209	-8.01291465759277	-2.25944662094116	-0.13733896613121	0.174230709671974	0.0344890020787716
-6.01492357254028	-8.01546669006348	-2.26324820518494	-0.137186780571938	0.174266055226326	0.0344475172460079
-6.01534080505371	-8.02085304260254	-2.26508116722107	-0.13728603720665	0.174201756715775	0.0343826822936535
-6.01784181594849	-8.01979351043701	-2.26483607292175	-0.137310773134232	0.174338191747665	0.0343581363558769
-6.02282953262329	-8.02480697631836	-2.27352285385132	-0.137265503406525	0.174314722418785	0.0343352816998959
-6.02958106994629	-8.02305507659912	-2.27512121200562	-0.13731350004673	0.174288928508759	0.0343459695577621
-6.02905416488647	-8.0223274230957	-2.28570747375488	-0.137237250804901	0.174381345510483	0.0343187861144543
-6.03166198730469	-8.02776432037354	-2.2857608795166	-0.137357145547867	0.174328565597534	0.0342674925923347
-6.02871894836426	-8.02199172973633	-2.28592944145203	-0.13736380636692	0.174332767724991	0.0342408306896687
-6.02975797653198	-8.02432632446289	-2.29020309448242	-0.137284234166145	0.174312546849251	0.0342590548098087
-6.03453874588013	-8.02380275726318	-2.29099297523499	-0.13728529214859	0.174322754144669	0.0342640057206154
-6.02843952178955	-8.02247714996338	-2.29768013954163	-0.137366414070129	0.174345687031746	0.0342471413314343
-6.03125953674316	-8.02524089813232	-2.28829956054688	-0.137438744306564	0.174417331814766	0.0342612899839878
-6.02939987182617	-8.021728515625	-2.29111766815186	-0.137401059269905	0.174348205327988	0.0343381091952324
-6.02910995483398	-8.02339267730713	-2.28807902336121	-0.137395292520523	0.174386367201805	0.0343502461910248
-6.02618503570557	-8.02046680450439	-2.29385828971863	-0.137391969561577	0.174350455403328	0.0344294160604477
-6.01973485946655	-8.02064514160156	-2.29249095916748	-0.137487486004829	0.174410909414291	0.0344902165234089
-6.02466487884521	-8.01828765869141	-2.29329991340637	-0.137575387954712	0.174440264701843	0.0346120074391365
-6.01565265655518	-8.01447105407715	-2.29446768760681	-0.137582540512085	0.174428686499596	0.0346843190491199
-6.01634979248047	-8.0164155960083	-2.28982591629028	-0.137565538287163	0.174511581659317	0.0347673073410988
-6.00785541534424	-8.01466846466064	-2.29588985443115	-0.137610778212547	0.17443211376667	0.0348085574805737
-6.00850820541382	-8.01570701599121	-2.29190826416016	-0.137765362858772	0.174513295292854	0.034942738711834
-6.00721597671509	-8.01236057281494	-2.28918814659119	-0.13768382370472	0.174579709768295	0.0350018292665482
-6.00482749938965	-8.00707530975342	-2.29128837585449	-0.137749269604683	0.174495115876198	0.0351012088358402
-5.99602890014648	-8.00982475280762	-2.28865504264832	-0.137820526957512	0.174577593803406	0.0351512990891933
-5.99624300003052	-8.01004791259766	-2.29468870162964	-0.137857049703598	0.174536675214767	0.0352639369666576
-5.99177074432373	-8.00466156005859	-2.28882884979248	-0.137951493263245	0.174599215388298	0.0353811271488667
-5.99222660064697	-8.00258541107178	-2.28650784492493	-0.137793391942978	0.174655064940453	0.0354792475700378
-5.99057817459106	-8.00284576416016	-2.2831346988678	-0.137962087988853	0.174530655145645	0.0355271957814693
-5.98348712921143	-8.00175189971924	-2.28912544250488	-0.137987300753593	0.17465728521347	0.035585131496191
-5.9801812171936	-7.99991321563721	-2.28503346443176	-0.137944176793098	0.174609661102295	0.0357055477797985
-5.98236751556396	-7.99872922897339	-2.28288149833679	-0.138006448745728	0.174662426114082	0.0358277410268784
-5.97304630279541	-7.99713134765625	-2.28445267677307	-0.13795194029808	0.174592331051826	0.0359425209462643
-5.97616004943848	-7.99751472473145	-2.28675651550293	-0.13812056183815	0.174672812223434	0.035985816270113
-5.96467685699463	-7.99293088912964	-2.28095722198486	-0.138052195310593	0.174738839268684	0.0360608510673046
-5.96643590927124	-7.99826002120972	-2.27343773841858	-0.138036891818047	0.174704566597939	0.0361777544021606
-5.96463060379028	-7.99156045913696	-2.26890659332275	-0.138104468584061	0.174729228019714	0.0362727083265781
-5.95934534072876	-7.99071168899536	-2.27579379081726	-0.138067319989204	0.17462831735611	0.0363509505987167
-5.95907688140869	-7.99631214141846	-2.26800751686096	-0.138168647885323	0.174743101000786	0.0364264473319054
-5.95507717132568	-7.99416399002075	-2.26431202888489	-0.138216003775597	0.174721240997314	0.0365185551345348
-5.95765352249146	-7.9974513053894	-2.26352715492249	-0.138162642717361	0.174782425165176	0.0365850292146206
-5.95311450958252	-7.99301052093506	-2.26430892944336	-0.138108998537064	0.174693614244461	0.0366360247135162
-5.94821882247925	-7.99491119384766	-2.26374363899231	-0.138179302215576	0.174729540944099	0.0367191731929779
-5.95593976974487	-8.0009126663208	-2.26246738433838	-0.138135880231857	0.174817591905594	0.0367316752672195
-5.95032262802124	-7.9942684173584	-2.26103758811951	-0.138214454054832	0.174780115485191	0.0367843955755234
-5.95508193969727	-8.0013599395752	-2.26578307151794	-0.138120234012604	0.174880012869835	0.0368220508098602
-5.95176601409912	-7.99985218048096	-2.26765966415405	-0.138070270419121	0.174782902002335	0.0367965325713158
-5.95443105697632	-8.00336360931396	-2.27057504653931	-0.13820418715477	0.174854651093483	0.0368502028286457
-5.95991992950439	-8.00463008880615	-2.27533292770386	-0.138008266687393	0.174988865852356	0.0368452817201614
-5.96122932434082	-8.00577068328857	-2.27214789390564	-0.138162270188332	0.174873724579811	0.0368772186338902
-5.96423292160034	-8.00954341888428	-2.27174234390259	-0.138023629784584	0.174952775239944	0.0368569530546665
-5.96532487869263	-8.01165103912354	-2.27539706230164	-0.13801234960556	0.174813836812973	0.0368293710052967
-5.96457862854004	-8.01644802093506	-2.27506637573242	-0.138061016798019	0.174905925989151	0.0368162356317043
-5.96839141845703	-8.01914215087891	-2.28338885307312	-0.137948796153069	0.174919947981834	0.0368282459676266
-5.97367143630981	-8.02202129364014	-2.28936433792114	-0.137982830405235	0.174912169575691	0.0368903130292892
-5.97372770309448	-8.02115535736084	-2.28924536705017	-0.137892752885818	0.174917072057724	0.0368871986865997
-5.98122501373291	-8.02721214294434	-2.28671979904175	-0.137959703803062	0.17494247853756	0.0368065871298313
-5.9755220413208	-8.0224609375	-2.2934262752533	-0.137820586562157	0.174958854913712	0.0367993079125881
-5.98260736465454	-8.03111171722412	-2.28845763206482	-0.137819066643715	0.174989953637123	0.0368057154119015
-5.98472499847412	-8.02921295166016	-2.29047131538391	-0.137776926159859	0.174927651882172	0.0367761999368668
-5.98434782028198	-8.03257846832275	-2.29063558578491	-0.137749567627907	0.174923047423363	0.0367922559380531
-5.98742818832397	-8.03611660003662	-2.29236364364624	-0.137642338871956	0.174897313117981	0.0367725491523743
-5.98997783660889	-8.03878974914551	-2.29759883880615	-0.137667953968048	0.174916192889214	0.0367774926126003
-5.99328660964966	-8.04000949859619	-2.30228233337402	-0.137636765837669	0.174948021769524	0.0367591828107834
-5.99144697189331	-8.04200839996338	-2.30404853820801	-0.13757798075676	0.174895778298378	0.0367555022239685
-5.99619817733765	-8.04793643951416	-2.29946804046631	-0.137502208352089	0.174966961145401	0.0367309898138046
-5.99975681304932	-8.0440502166748	-2.29870462417603	-0.137451529502869	0.17490428686142	0.0367169566452503
-5.99737787246704	-8.04890060424805	-2.30060052871704	-0.137421399354935	0.17493648827076	0.0367141366004944
-6.00097179412842	-8.05353546142578	-2.30763292312622	-0.137273445725441	0.174870103597641	0.0367427505552769
-6.00591993331909	-8.05320739746094	-2.30544257164001	-0.137434080243111	0.174913808703423	0.0367876701056957
-6.00627470016479	-8.05319976806641	-2.30971741676331	-0.137199103832245	0.174918368458748	0.0367771275341511
-6.01101970672607	-8.05811309814453	-2.30629420280457	-0.137311995029449	0.174869358539581	0.0367553755640984
-6.01059722900391	-8.05537986755371	-2.31216502189636	-0.137187346816063	0.174906700849533	0.0368039757013321
-6.01071214675903	-8.06123828887939	-2.31286764144897	-0.137243255972862	0.174859806895256	0.0368108302354813
-6.01657247543335	-8.0625171661377	-2.31483507156372	-0.137220099568367	0.174923360347748	0.0368714444339275
-6.01308012008667	-8.06013107299805	-2.31393957138062	-0.137147411704063	0.17487359046936	0.0368617698550224
-6.01700592041016	-8.06411075592041	-2.31504154205322	-0.137194558978081	0.174860790371895	0.0368772260844707
-6.01366186141968	-8.06173419952393	-2.31487941741943	-0.137131363153458	0.174926459789276	0.0369397811591625
-6.01673603057861	-8.0688362121582	-2.31322646141052	-0.137101516127586	0.17491851747036	0.036951269954443
-6.01566982269287	-8.0672082901001	-2.3102650642395	-0.13708008825779	0.174832433462143	0.0369868353009224
-6.01544952392578	-8.06180858612061	-2.31393003463745	-0.137077629566193	0.174823939800262	0.0370456352829933
-6.01486349105835	-8.06814193725586	-2.31159615516663	-0.137094482779503	0.174901336431503	0.0370949655771255
-6.01217317581177	-8.06908321380615	-2.31598997116089	-0.137125089764595	0.174950614571571	0.0371627248823643
-6.01439142227173	-8.06765460968018	-2.31382536888123	-0.137078851461411	0.174886554479599	0.037219375371933
-6.0132007598877	-8.06675720214844	-2.31856608390808	-0.137056261301041	0.174914360046387	0.0372296124696732
-6.01262378692627	-8.07102203369141	-2.31149816513062	-0.137137234210968	0.174891144037247	0.0373001135885715
-6.01728820800781	-8.07181549072266	-2.31904244422913	-0.137115985155106	0.175085440278053	0.0373495444655418
-6.01092195510864	-8.06676864624023	-2.31767678260803	-0.137071803212166	0.174983397126198	0.0374313406646252
-6.01430797576904	-8.07315063476563	-2.31121873855591	-0.137105673551559	0.175080135464668	0.0374691821634769
-6.01078844070435	-8.07000350952148	-2.31703186035156	-0.137159645557404	0.175036162137985	0.0374930165708065
-6.0079197883606	-8.07467746734619	-2.32101821899414	-0.137200966477394	0.175087794661522	0.0376561358571053
-6.01005172729492	-8.07375621795654	-2.32184982299805	-0.137127757072449	0.175123453140259	0.0377094633877277
-6.01058006286621	-8.07059955596924	-2.32215332984924	-0.137206882238388	0.175074681639671	0.037799995392561
-6.00556516647339	-8.07314777374268	-2.3189582824707	-0.137193277478218	0.175160154700279	0.0378053300082684
-6.0063796043396	-8.07520008087158	-2.3212616443634	-0.137194439768791	0.175104081630707	0.0378141775727272
-6.00512790679932	-8.07339477539063	-2.31550335884094	-0.137230977416039	0.17523430287838	0.0379658304154873
-6.00514841079712	-8.07290077209473	-2.32170009613037	-0.137197121977806	0.17519973218441	0.0380069836974144
-6.00695991516113	-8.07019805908203	-2.31345772743225	-0.137230023741722	0.175215721130371	0.0380898751318455
-6.00006866455078	-8.07527732849121	-2.32332849502563	-0.137227088212967	0.175184652209282	0.0380772054195404
-6.00202512741089	-8.07635879516602	-2.31885695457459	-0.137258887290955	0.175175458192825	0.0381738841533661
-6.00465774536133	-8.07568645477295	-2.3242769241333	-0.137269601225853	0.175298422574997	0.0382430031895638
-6.00184440612793	-8.07339954376221	-2.32335901260376	-0.137178912758827	0.175273209810257	0.0382508710026741
-6.00528573989868	-8.07463550567627	-2.32376503944397	-0.13728754222393	0.175296649336815	0.038305751979351
-5.9970760345459	-8.07187080383301	-2.32622647285461	-0.137266561388969	0.175283432006836	0.0383651852607727
-6.00013589859009	-8.07697582244873	-2.31186175346375	-0.137360811233521	0.175354912877083	0.0383794456720352
-5.99909162521362	-8.07394313812256	-2.31720376014709	-0.13732185959816	0.175254359841347	0.0384797714650631
-6.00248622894287	-8.0772533416748	-2.31554007530212	-0.137289613485336	0.175311982631683	0.0385424047708511
-6.00003719329834	-8.07665252685547	-2.3205041885376	-0.137255951762199	0.175221398472786	0.038579635322094
-5.99800777435303	-8.0761604309082	-2.32228469848633	-0.137229964137077	0.175236880779266	0.0385698601603508
-6.00125694274902	-8.07712841033936	-2.32029628753662	-0.137221693992615	0.175255179405212	0.0385734438896179
-5.9994215965271	-8.07524585723877	-2.32577610015869	-0.137273073196411	0.175306722521782	0.0386432334780693
-5.99751615524292	-8.07464790344238	-2.31437802314758	-0.137179866433144	0.175334110856056	0.0386091694235802
-6.00288534164429	-8.07203388214111	-2.31443786621094	-0.137259364128113	0.175215139985085	0.0386721827089787
-5.99667501449585	-8.07103443145752	-2.31569218635559	-0.137165904045105	0.175288379192352	0.0386611633002758
-5.99748086929321	-8.07363224029541	-2.31245923042297	-0.137178987264633	0.175167441368103	0.0386435464024544
-5.99720048904419	-8.07114505767822	-2.31554174423218	-0.137266367673874	0.175258278846741	0.0387086383998394
-5.99910736083984	-8.07193660736084	-2.31190276145935	-0.137190103530884	0.175218746066093	0.0387364104390144
-6.00057220458984	-8.06894683837891	-2.31549167633057	-0.137075737118721	0.175227507948875	0.038707297295332
-5.99648904800415	-8.0705041885376	-2.31654739379883	-0.137137547135353	0.175176054239273	0.0387064293026924
-6.00709676742554	-8.07194995880127	-2.31567001342773	-0.137257397174835	0.175270393490791	0.0386615879833698
-6.00135564804077	-8.06866455078125	-2.3124520778656	-0.137240052223206	0.17534239590168	0.03860904276371
-6.00346040725708	-8.07298755645752	-2.30848264694214	-0.137248441576958	0.175321847200394	0.0384457521140575
-5.99120998382568	-8.05886840820313	-2.30816340446472	-0.13727468252182	0.175237774848938	0.0383455269038677
-5.99384641647339	-8.05896949768066	-2.30657029151917	-0.137293860316277	0.17530645430088	0.0381971411406994
-5.99138975143433	-8.0479679107666	-2.30845737457275	-0.13733334839344	0.175284773111343	0.0380447097122669
-5.99071311950684	-8.04483890533447	-2.30237793922424	-0.137601166963577	0.17534065246582	0.0379753746092319
-5.99438524246216	-8.04422760009766	-2.30277395248413	-0.137560456991196	0.175330325961113	0.0378271974623203
-6.00106906890869	-8.04133319854736	-2.30091404914856	-0.137645095586777	0.175333172082901	0.0378538742661476
-6.00470352172852	-8.03891277313232	-2.31164336204529	-0.137571334838867	0.175260975956917	0.0378834716975689
-6.00514698028564	-8.03526401519775	-2.30713629722595	-0.137708827853203	0.175110399723053	0.0378692895174026
-5.99822425842285	-8.03768920898438	-2.31796169281006	-0.137590795755386	0.175116941332817	0.0378892570734024
-6.00279712677002	-8.03686237335205	-2.31168580055237	-0.137583673000336	0.175063237547874	0.0379198044538498
-5.99577713012695	-8.03242588043213	-2.31738233566284	-0.137605622410774	0.175114840269089	0.0379308611154556
-5.99708890914917	-8.03711891174316	-2.31349539756775	-0.137511432170868	0.175083130598068	0.0379483476281166
-5.99643087387085	-8.03591346740723	-2.31308054924011	-0.137495622038841	0.175056874752045	0.0379763580858707
-5.99826383590698	-8.03592586517334	-2.31468653678894	-0.137534856796265	0.175133287906647	0.0380022972822189
-5.99783182144165	-8.03769969940186	-2.31485271453857	-0.137573540210724	0.175286024808884	0.037971418350935
-5.99162673950195	-8.04056930541992	-2.31251955032349	-0.13755464553833	0.175201550126076	0.0380079969763756
-5.99750232696533	-8.04302883148193	-2.31168389320374	-0.137538596987724	0.175334557890892	0.0380553603172302
-5.99389696121216	-8.04041385650635	-2.3088812828064	-0.137587353587151	0.175285667181015	0.0379518568515778
-5.99293231964111	-8.04202079772949	-2.30959272384644	-0.137535899877548	0.175298988819122	0.0379182212054729
-5.99560451507568	-8.04489135742188	-2.30846095085144	-0.137515813112259	0.175176247954369	0.0379291027784348
-5.99703884124756	-8.04658126831055	-2.31136631965637	-0.137565210461617	0.175322845578194	0.0379062630236149
-5.99839448928833	-8.04752635955811	-2.31268954277039	-0.137450680136681	0.175322681665421	0.0379253998398781
-6.00423765182495	-8.04973793029785	-2.30683565139771	-0.137438222765923	0.175235152244568	0.037912093102932
-5.99962663650513	-8.04987239837646	-2.31016945838928	-0.137408316135406	0.17530657351017	0.037871953099966
-6.00103044509888	-8.05281734466553	-2.31641840934753	-0.137371122837067	0.1751788854599	0.0378238633275032
-6.00307655334473	-8.05328464508057	-2.30901336669922	-0.13740673661232	0.175256222486496	0.0378627926111221
-6.00242471694946	-8.05426979064941	-2.31462621688843	-0.137332379817963	0.175184845924377	0.0378778018057346
-6.00478553771973	-8.05436515808105	-2.31283926963806	-0.137344285845757	0.175233706831932	0.0378951355814934
-5.99918460845947	-8.05195140838623	-2.31838965415955	-0.137330204248428	0.175146982073784	0.0378528870642185
-6.00306510925293	-8.05582714080811	-2.30774402618408	-0.137393221259117	0.175228908658028	0.0378291830420494
-5.99353790283203	-8.05198574066162	-2.3094494342804	-0.137410268187523	0.175225287675858	0.0378117561340332
-5.99826288223267	-8.0554141998291	-2.29865217208862	-0.137378171086311	0.175223007798195	0.037813737988472
-5.99422979354858	-8.05071449279785	-2.30670070648193	-0.137338206171989	0.175156757235527	0.0378562435507774
-5.99208116531372	-8.05545330047607	-2.30956315994263	-0.137426227331161	0.175184741616249	0.0378537327051163
-5.99468851089478	-8.05778694152832	-2.30825972557068	-0.137526512145996	0.175263777375221	0.0378988832235336
-5.98825359344482	-8.05463600158691	-2.30283832550049	-0.137497544288635	0.175329029560089	0.0379119142889977
-5.98926591873169	-8.05533123016357	-2.29999971389771	-0.137470260262489	0.175341576337814	0.0379529297351837
-5.98755216598511	-8.05218601226807	-2.30071949958801	-0.137517109513283	0.175223425030708	0.0379389375448227
-5.98241853713989	-8.05239200592041	-2.30027723312378	-0.137545391917229	0.175303146243095	0.0379726774990559
-5.9843111038208	-8.05190181732178	-2.30773568153381	-0.137517422437668	0.175341859459877	0.0379969589412212
-5.98272132873535	-8.05120277404785	-2.30112147331238	-0.137699753046036	0.175301849842072	0.0380611829459667
-5.98243188858032	-8.046799659729	-2.30661702156067	-0.13765886425972	0.175448536872864	0.0380157008767128
-5.9808177947998	-8.04530811309814	-2.30311012268066	-0.137735947966576	0.175376266241074	0.038079135119915
-5.97355937957764	-8.04398345947266	-2.30577278137207	-0.137777864933014	0.17538283765316	0.0380724221467972
-5.97407674789429	-8.04388046264648	-2.30419373512268	-0.137840628623962	0.175337344408035	0.0380959734320641
-5.97463655471802	-8.04190540313721	-2.30304431915283	-0.137844756245613	0.175392493605614	0.0381708517670631
-5.9730372428894	-8.04015731811523	-2.30736970901489	-0.13783623278141	0.175442636013031	0.0381750091910362
-5.97384357452393	-8.03614902496338	-2.3012638092041	-0.137984648346901	0.175448358058929	0.0382119230926037
-5.96625804901123	-8.02921104431152	-2.31247401237488	-0.137889206409454	0.17546609044075	0.0382173620164394
-5.96812391281128	-8.03325366973877	-2.29917597770691	-0.138081073760986	0.17541478574276	0.0382126681506634
-5.96329307556152	-8.02838802337646	-2.31279110908508	-0.1380635201931	0.175544261932373	0.0382189303636551
-5.96203660964966	-8.03316688537598	-2.2986798286438	-0.138101637363434	0.175489947199821	0.0383104793727398
-5.96698236465454	-8.03014087677002	-2.30746221542358	-0.138088777661324	0.175483554601669	0.0382994674146175
-5.95777940750122	-8.02653217315674	-2.31118488311768	-0.138176947832108	0.175503522157669	0.0383212640881538
-5.96195459365845	-8.02947807312012	-2.3072464466095	-0.138127446174622	0.175551995635033	0.0383292771875858
-5.95929288864136	-8.02340030670166	-2.30522894859314	-0.138107195496559	0.17551289498806	0.0383668355643749
-5.9648814201355	-8.0267391204834	-2.30744504928589	-0.138120889663696	0.17564032971859	0.0383396744728088
-5.95866918563843	-8.02280330657959	-2.31346583366394	-0.138085901737213	0.175483897328377	0.0383152551949024
-5.95976972579956	-8.02399921417236	-2.30595302581787	-0.138105466961861	0.175607919692993	0.0382748320698738
-5.95972871780396	-8.02650165557861	-2.3114800453186	-0.138155519962311	0.175563231110573	0.038240373134613
-5.95877504348755	-8.02652740478516	-2.3034245967865	-0.138189747929573	0.175634652376175	0.0383281707763672
-5.96027183532715	-8.0269889831543	-2.31058764457703	-0.138069227337837	0.175587847828865	0.0383129082620144
-5.9664158821106	-8.02724647521973	-2.3089587688446	-0.13815949857235	0.175590053200722	0.0382838174700737
-5.96119117736816	-8.0289831161499	-2.3106369972229	-0.138077795505524	0.175659447908401	0.038218766450882
-5.96864795684814	-8.0315113067627	-2.31332945823669	-0.138130933046341	0.175611734390259	0.0381424240767956
-5.96566820144653	-8.0280294418335	-2.31114935874939	-0.13808012008667	0.17563308775425	0.0381178930401802
-5.9659252166748	-8.03068256378174	-2.30996680259705	-0.137981370091438	0.175552725791931	0.0380764491856098
-5.97114324569702	-8.02865505218506	-2.31341338157654	-0.138011336326599	0.175596356391907	0.0380017049610615
-5.97039604187012	-8.02986526489258	-2.31927490234375	-0.13795979321003	0.175512090325356	0.0379732362926006
-5.97277164459229	-8.03223419189453	-2.31891751289368	-0.137939125299454	0.17555271089077	0.0378649644553661
-5.97269248962402	-8.03103637695313	-2.31006145477295	-0.137920796871185	0.175519019365311	0.0377971269190311
-5.97948026657104	-8.03116035461426	-2.31157898902893	-0.13787005841732	0.175538197159767	0.0377364344894886
-5.9818902015686	-8.03300762176514	-2.31513094902039	-0.137787282466888	0.175437048077583	0.0376523584127426
-5.97847366333008	-8.0337553024292	-2.32133483886719	-0.137878432869911	0.17543688416481	0.0376180149614811
-5.98769521713257	-8.03303623199463	-2.32241463661194	-0.137822493910789	0.175514951348305	0.0375448949635029
-5.98487234115601	-8.02917575836182	-2.31821155548096	-0.137689813971519	0.175447657704353	0.0374998077750206
-5.99166297912598	-8.0382661819458	-2.31696820259094	-0.137708604335785	0.175358235836029	0.0374354682862759
-5.98765468597412	-8.03454399108887	-2.31658530235291	-0.137653648853302	0.175312116742134	0.037370353937149
-5.99039268493652	-8.0364236831665	-2.31143546104431	-0.137673065066338	0.175405040383339	0.0372986830770969
-5.99298143386841	-8.03828620910645	-2.31702136993408	-0.137606009840965	0.175419420003891	0.0372694507241249
-5.99742555618286	-8.03826904296875	-2.30961847305298	-0.137704163789749	0.17535488307476	0.037264633923769
-5.99629020690918	-8.03810596466064	-2.31992506980896	-0.137497276067734	0.175443351268768	0.0372098870575428
-5.99945878982544	-8.04116916656494	-2.31466341018677	-0.137636944651604	0.175302028656006	0.0371565893292427
-5.99676656723022	-8.03730773925781	-2.31722164154053	-0.137605249881744	0.175302565097809	0.0370986238121986
-6.00089836120605	-8.03977203369141	-2.31633996963501	-0.137555807828903	0.17527911067009	0.0370764173567295
-6.00098848342896	-8.03611755371094	-2.3132688999176	-0.137527212500572	0.175304383039474	0.0370330438017845
-6.0029411315918	-8.03532028198242	-2.31847238540649	-0.137429714202881	0.175229996442795	0.0370457917451859
-6.00708627700806	-8.0377893447876	-2.31539440155029	-0.137503176927567	0.17527848482132	0.0369736663997173
-6.00065469741821	-8.03531837463379	-2.31706357002258	-0.137513384222984	0.175177365541458	0.036949910223484
-6.00551748275757	-8.0396203994751	-2.31393527984619	-0.137550964951515	0.175276309251785	0.0369025617837906
-6.00163602828979	-8.03648853302002	-2.31132984161377	-0.137471422553062	0.175243496894836	0.0369076766073704
-6.00501775741577	-8.03759288787842	-2.30589389801025	-0.137518286705017	0.17518712580204	0.0369006209075451
-6.00678777694702	-8.03708076477051	-2.31123971939087	-0.137502387166023	0.175190165638924	0.0369013287127018
-5.9993953704834	-8.03845977783203	-2.31337213516235	-0.137577384710312	0.175210863351822	0.0369146838784218
-6.00430107116699	-8.03412628173828	-2.3083188533783	-0.137472152709961	0.175205275416374	0.0369288437068462
-6.00165414810181	-8.03072166442871	-2.3054187297821	-0.137445166707039	0.175156936049461	0.0369559489190578
-6.0000147819519	-8.03264713287354	-2.30596709251404	-0.137471064925194	0.175122886896133	0.0370087698101997
-6.00400638580322	-8.03239345550537	-2.30316114425659	-0.137483969330788	0.175199255347252	0.0369679592549801
-5.99604797363281	-8.02749729156494	-2.30491757392883	-0.137557104229927	0.175091356039047	0.0370537638664246
-5.99926996231079	-8.03116321563721	-2.30104112625122	-0.137491106987	0.175169721245766	0.0370216742157936
-5.99431371688843	-8.02367115020752	-2.29954171180725	-0.137512266635895	0.174999743700027	0.0370223522186279
-5.99067211151123	-8.02597141265869	-2.30152821540833	-0.137578621506691	0.17510524392128	0.0370917394757271
-5.99280548095703	-8.02661228179932	-2.29475688934326	-0.137492671608925	0.175060465931892	0.03706444054842
-5.9903392791748	-8.01962280273438	-2.2853524684906	-0.137573897838593	0.175006330013275	0.0371348485350609
-5.98565435409546	-8.0215311050415	-2.29062676429749	-0.137489274144173	0.175039395689964	0.0371016412973404
-5.98769807815552	-8.02142906188965	-2.28100824356079	-0.137593537569046	0.174959182739258	0.037183977663517
-5.98188781738281	-8.01902675628662	-2.28043222427368	-0.137629464268684	0.175047159194946	0.0371920168399811
-5.97839689254761	-8.02046203613281	-2.27478981018066	-0.13748887181282	0.174966037273407	0.0372110493481159
-5.98304176330566	-8.0162525177002	-2.27519416809082	-0.137637034058571	0.174982815980911	0.0373046807944775
-5.97479343414307	-8.01465606689453	-2.27802705764771	-0.137595653533936	0.174944058060646	0.0372412241995335
-5.97484922409058	-8.01840496063232	-2.27047824859619	-0.137649863958359	0.174921914935112	0.0372019149363041
-5.97391366958618	-8.01378917694092	-2.2737352848053	-0.137609824538231	0.174974381923676	0.0372589007019997
-5.97211694717407	-8.00994777679443	-2.27579355239868	-0.13755264878273	0.174931868910789	0.0372719503939152
-5.97543668746948	-8.01337432861328	-2.26950597763062	-0.137570142745972	0.174932897090912	0.0372408777475357
-5.97019243240356	-8.01101112365723	-2.2685284614563	-0.13764525949955	0.1749287545681	0.0372080467641354
-5.97404003143311	-8.01155567169189	-2.26402044296265	-0.137632235884666	0.17501737177372	0.037165392190218
-5.97085571289063	-8.00959968566895	-2.26493191719055	-0.137677252292633	0.174930900335312	0.037165604531765
-5.97366571426392	-8.01102638244629	-2.2572181224823	-0.13763852417469	0.174960881471634	0.0371460467576981
-5.97200679779053	-8.01097297668457	-2.26696944236755	-0.137614294886589	0.174898028373718	0.0370921120047569
-5.97005939483643	-8.0089750289917	-2.2654287815094	-0.137686640024185	0.174922466278076	0.0371228754520416
-5.97077751159668	-8.00761222839355	-2.2646689414978	-0.137716308236122	0.174953728914261	0.03703323751688
-5.96771287918091	-8.00124454498291	-2.2620484828949	-0.137666910886765	0.174875020980835	0.0370732955634594
-5.97322416305542	-8.00791454315186	-2.25808262825012	-0.137650087475777	0.17496183514595	0.0370095148682594
-5.96855497360229	-8.00141048431396	-2.25888133049011	-0.137759760022163	0.174880281090736	0.0369633845984936
-5.96500110626221	-8.00458526611328	-2.26206135749817	-0.137812748551369	0.174928620457649	0.0369375124573708
-5.96777677536011	-8.00459480285645	-2.25609970092773	-0.137735083699226	0.174891889095306	0.036943081766367
-5.96791076660156	-7.99742698669434	-2.25729441642761	-0.137827023863792	0.174844220280647	0.0368863344192505
-5.96353197097778	-8.00165557861328	-2.25909447669983	-0.137764498591423	0.174912109971046	0.0368378162384033
-5.96590614318848	-8.00415897369385	-2.25220131874084	-0.137795403599739	0.174866229295731	0.0367989428341389
-5.96299886703491	-7.99856615066528	-2.25444078445435	-0.137839779257774	0.17491726577282	0.03679234161973
-5.96268033981323	-7.99896240234375	-2.2488157749176	-0.137744709849358	0.174880474805832	0.0367399305105209
-5.96755409240723	-7.9996657371521	-2.25099802017212	-0.137926340103149	0.174861907958984	0.0366904214024544
-5.96175384521484	-7.99624300003052	-2.25629067420959	-0.137831971049309	0.174883738160133	0.0365673527121544
-5.96215200424194	-7.99965238571167	-2.25370526313782	-0.137841269373894	0.174848705530167	0.0365287959575653
-5.96647787094116	-7.9949779510498	-2.24851250648499	-0.137988105416298	0.174871578812599	0.0364893227815628
-5.96335983276367	-7.99348640441895	-2.25335717201233	-0.137752518057823	0.174810394644737	0.0364349447190762
-5.96917629241943	-7.99628686904907	-2.24937558174133	-0.137903168797493	0.17481940984726	0.0363305173814297
-5.96736097335815	-7.99298524856567	-2.2548668384552	-0.137879759073257	0.174791008234024	0.0363027974963188
-5.9670524597168	-7.9983115196228	-2.25301790237427	-0.137901216745377	0.174833714962006	0.0361497886478901
-5.96550941467285	-7.99377965927124	-2.25163531303406	-0.137916326522827	0.174754023551941	0.0361398793756962
-5.96834802627563	-7.99271154403687	-2.25006055831909	-0.137885496020317	0.174750342965126	0.0360358022153378
-5.96813106536865	-7.99334144592285	-2.25530886650085	-0.137876942753792	0.174705862998962	0.0359518714249134
-5.96684503555298	-7.99236059188843	-2.25566959381104	-0.137966111302376	0.174650937318802	0.0359792746603489
-5.97166872024536	-7.99476099014282	-2.2511773109436	-0.137920215725899	0.174733266234398	0.0359119176864624
-5.96518898010254	-7.98742771148682	-2.25362086296082	-0.137909680604935	0.174579292535782	0.0358733311295509
-5.96857929229736	-7.99051666259766	-2.25543117523193	-0.137965872883797	0.174708858132362	0.0358273163437843
-5.96318054199219	-7.98844861984253	-2.25441837310791	-0.13795106112957	0.174623668193817	0.0357222221791744
-5.96292543411255	-7.9872899055481	-2.25017356872559	-0.138024643063545	0.174626544117928	0.0356632210314274
-5.96691656112671	-7.98588132858276	-2.25023627281189	-0.137961119413376	0.174709752202034	0.0356203652918339
-5.96298599243164	-7.97751712799072	-2.25070667266846	-0.138002023100853	0.174576714634895	0.0355682484805584
-5.95773553848267	-7.98013305664063	-2.24480748176575	-0.138014003634453	0.174677461385727	0.0354935452342033
-5.95644378662109	-7.98125886917114	-2.24548435211182	-0.138044148683548	0.174524173140526	0.0354656800627708
-5.95647048950195	-7.97757863998413	-2.24484992027283	-0.138137698173523	0.174604818224907	0.0354348123073578
-5.95685338973999	-7.97770309448242	-2.24500727653503	-0.138007655739784	0.174639314413071	0.0353882350027561
-5.95553684234619	-7.97431945800781	-2.24484586715698	-0.138144999742508	0.174542397260666	0.0353277735412121
-5.95077037811279	-7.97238731384277	-2.24146175384521	-0.13813205063343	0.174620524048805	0.0352040342986584
-5.95326089859009	-7.97214937210083	-2.24456119537354	-0.138220250606537	0.174533113837242	0.0352190397679806
-5.95040607452393	-7.96976852416992	-2.24574542045593	-0.138255313038826	0.174612551927567	0.0351574420928955
-5.94877052307129	-7.9662070274353	-2.24723744392395	-0.138156980276108	0.174548372626305	0.0351365283131599
-5.94841194152832	-7.96505403518677	-2.24938750267029	-0.138264372944832	0.174588173627853	0.0350687317550182
-5.94588088989258	-7.96138668060303	-2.25266337394714	-0.138330712914467	0.174554690718651	0.0350542590022087
-5.94604301452637	-7.96239233016968	-2.25243639945984	-0.13840739428997	0.174641579389572	0.0349828451871872
-5.94046926498413	-7.95771408081055	-2.24659132957459	-0.138421013951302	0.174627602100372	0.0349873788654804
-5.94063949584961	-7.95714330673218	-2.24513626098633	-0.138396680355072	0.174639880657196	0.0349743478000164
-5.93707370758057	-7.95323753356934	-2.24651408195496	-0.138425707817078	0.174631014466286	0.0349756479263306
-5.9342212677002	-7.95207977294922	-2.23420429229736	-0.138466879725456	0.174605697393417	0.0349192135035992
-5.93204879760742	-7.95274543762207	-2.24114441871643	-0.138603061437607	0.174685895442963	0.0349248573184013
-5.92670154571533	-7.94546270370483	-2.24173951148987	-0.138571366667747	0.174662843346596	0.0349778607487679
-5.92517995834351	-7.94775199890137	-2.24065899848938	-0.138615533709526	0.174689173698425	0.0349371656775475
-5.92292737960815	-7.93881320953369	-2.23829483985901	-0.138653188943863	0.174656391143799	0.0349046997725964
-5.91421604156494	-7.94440746307373	-2.23729062080383	-0.138755425810814	0.174773067235947	0.0349531471729279
-5.91507053375244	-7.94270467758179	-2.24009394645691	-0.138772696256638	0.17471419274807	0.0349475480616093
-5.9146203994751	-7.93661594390869	-2.23810338973999	-0.138898730278015	0.174809962511063	0.0349888950586319
-5.90902519226074	-7.93844890594482	-2.24086618423462	-0.138762578368187	0.174872875213623	0.0349539592862129
-5.90707921981812	-7.93736553192139	-2.23862028121948	-0.138912603259087	0.174826070666313	0.0349788814783096
-5.90221786499023	-7.934485912323	-2.24144148826599	-0.138969868421555	0.174923732876778	0.0349883921444416
-5.90045070648193	-7.93431711196899	-2.23967623710632	-0.138972535729408	0.174933806061745	0.0350495427846909
-5.90196228027344	-7.92895269393921	-2.2338240146637	-0.139131590723991	0.17492613196373	0.0350602902472019
-5.89345693588257	-7.92871522903442	-2.24575161933899	-0.139115899801254	0.174932792782784	0.0350397303700447
-5.89417266845703	-7.93092107772827	-2.24452590942383	-0.139188811182976	0.174984306097031	0.0350669734179974
-5.89217662811279	-7.92623710632324	-2.24060392379761	-0.139292567968369	0.175070747733116	0.0351276993751526
-5.88667774200439	-7.92002725601196	-2.24653744697571	-0.139238446950912	0.174961537122726	0.0352040603756905
-5.88793706893921	-7.9207935333252	-2.24639129638672	-0.139370828866959	0.175045043230057	0.0351923108100891
-5.87924385070801	-7.91840314865112	-2.24608588218689	-0.139420032501221	0.175078347325325	0.0351865738630295
-5.88014602661133	-7.91872930526733	-2.24058175086975	-0.139494597911835	0.17511397600174	0.0352389849722385
-5.8792667388916	-7.91292905807495	-2.23729848861694	-0.139526516199112	0.175107076764107	0.0353692881762981
-5.87163877487183	-7.90954113006592	-2.24411845207214	-0.139465495944023	0.175102725625038	0.0353939943015575
-5.87044382095337	-7.9106297492981	-2.24435877799988	-0.139661252498627	0.175139352679253	0.0354019366204739
-5.86512565612793	-7.90531253814697	-2.24331760406494	-0.139686584472656	0.17521396279335	0.0354838334023952
-5.86361217498779	-7.90573787689209	-2.23786473274231	-0.139692112803459	0.17520846426487	0.0355746485292912
-5.8620080947876	-7.90169048309326	-2.23760771751404	-0.139736965298653	0.175167381763458	0.0356593541800976
-5.85495233535767	-7.90006971359253	-2.24391412734985	-0.139738127589226	0.175270095467567	0.0356629341840744
-5.85643863677979	-7.90514612197876	-2.23744463920593	-0.139847800135612	0.175331979990005	0.0357024893164635
-5.85048341751099	-7.8970799446106	-2.231778383255	-0.139924928545952	0.175285339355469	0.0357467867434025
-5.84771299362183	-7.89906311035156	-2.23708152770996	-0.139848455786705	0.175350680947304	0.0358285754919052
-5.85024213790894	-7.89858531951904	-2.23889970779419	-0.139967039227486	0.175388917326927	0.0358062647283077
-5.84478902816772	-7.89619398117065	-2.23684930801392	-0.14006906747818	0.17545111477375	0.0359208174049854
-5.84860563278198	-7.90028381347656	-2.23401761054993	-0.140008002519608	0.17551401257515	0.0358941368758678
-5.84886789321899	-7.89485120773315	-2.24089908599854	-0.140035733580589	0.175498276948929	0.0359224714338779
-5.84169864654541	-7.8987340927124	-2.24170398712158	-0.140105947852135	0.175509497523308	0.0359381400048733
-5.84847545623779	-7.90076017379761	-2.23726034164429	-0.140056237578392	0.175587564706802	0.0359890572726727
-5.84845781326294	-7.89407777786255	-2.24139976501465	-0.14009216427803	0.175509408116341	0.0360106378793716
-5.84385442733765	-7.89533233642578	-2.24063539505005	-0.140083611011505	0.175572454929352	0.0359683632850647
-5.84380102157593	-7.89775800704956	-2.24034452438354	-0.14011412858963	0.175454840064049	0.035992294549942
[truncated: 13,129 more rows]
