# Supplementary material for: Identification of Haptic Based Guiding Using Hard Reins
Source: PLoS One. 2015 Jul 22;10(7):e0132020. doi: 10.1371/journal.pone.0132020 (PMC4511788; doi:10.1371/journal.pone.0132020)
Supplement: S6 File — (ZIP) [file pone.0132020.s006.zip › Exp2_ForceData2/Subject10/path2/T2.csv]

Force X (N)	Force Y (N)	Force Z (N)	Torque X (N-m)	Torque Y (N-m)	Torque Z (N-m)	Frequency = 10000	Averaging Level = 16	F/T Serial Number = FT11772	Time Started = 19/02/2013 17:28:34
-8.0949010848999	-9.29561328887939	-4.18067359924316	-0.0429600216448307	0.146995708346367	0.10880570858717
-8.08615493774414	-9.2987699508667	-4.16787099838257	-0.0430447608232498	0.147096455097198	0.108587794005871
-8.08359813690186	-9.29748725891113	-4.16682291030884	-0.0431674234569073	0.147098034620285	0.108532033860683
-8.08345317840576	-9.29435443878174	-4.16488885879517	-0.0431055352091789	0.147137835621834	0.10845036059618
-8.07929420471191	-9.29018306732178	-4.17260789871216	-0.0431949533522129	0.147100776433945	0.108315110206604
-8.08029747009277	-9.2972526550293	-4.15990781784058	-0.04328678175807	0.147339701652527	0.108338803052902
-8.0872802734375	-9.29544067382813	-4.17055416107178	-0.0432284846901894	0.147094517946243	0.108404248952866
-8.08267498016357	-9.29702377319336	-4.16501808166504	-0.043213777244091	0.147326350212097	0.108387552201748
-8.08995628356934	-9.29750633239746	-4.15174436569214	-0.0430965274572372	0.147222027182579	0.108402878046036
-8.08687686920166	-9.29402446746826	-4.16248989105225	-0.0431960634887218	0.14723913371563	0.108206667006016
-8.08972930908203	-9.30195903778076	-4.16770219802856	-0.0432019419968128	0.147278860211372	0.108162321150303
-8.08859252929688	-9.29387760162354	-4.15510177612305	-0.043260719627142	0.147371158003807	0.108045093715191
-8.08893966674805	-9.3010950088501	-4.15705347061157	-0.0432258881628513	0.147193044424057	0.107970304787159
-8.08833885192871	-9.28954029083252	-4.16159725189209	-0.0432300418615341	0.147372797131538	0.107727535068989
-8.08922863006592	-9.29995918273926	-4.16415691375732	-0.0432744063436985	0.147250354290009	0.107565179467201
-8.08923625946045	-9.29885196685791	-4.15820360183716	-0.0432265996932983	0.147360384464264	0.107568144798279
-8.0949239730835	-9.29379272460938	-4.16444492340088	-0.0431512221693993	0.147335350513458	0.107431150972843
-8.0907678604126	-9.29441452026367	-4.16904497146606	-0.0432617366313934	0.147427096962929	0.107293806970119
-8.09737491607666	-9.30143260955811	-4.16855001449585	-0.0431195199489594	0.147338733077049	0.107285529375076
-8.09663200378418	-9.29592227935791	-4.18430089950562	-0.0430334806442261	0.147461235523224	0.107136361300945
-8.10345458984375	-9.30330085754395	-4.15743064880371	-0.0430694743990898	0.147548094391823	0.107020705938339
-8.10657787322998	-9.30060577392578	-4.16931581497192	-0.0430962406098843	0.147516906261444	0.106916934251785
-8.10780620574951	-9.30658626556396	-4.18532609939575	-0.0430407896637917	0.147500187158585	0.106717444956303
-8.11378288269043	-9.3066463470459	-4.18638610839844	-0.0430188067257404	0.147680565714836	0.106646969914436
-8.10962581634521	-9.30908679962158	-4.17407894134521	-0.0430176518857479	0.147686719894409	0.10640674829483
-8.12240123748779	-9.31338500976563	-4.18909025192261	-0.0430165119469166	0.147630602121353	0.106356747448444
-8.11842632293701	-9.3018274307251	-4.19270658493042	-0.0429801531136036	0.147844702005386	0.106061466038227
-8.12241268157959	-9.31728744506836	-4.192795753479	-0.0430505834519863	0.147691041231155	0.105873413383961
-8.11957550048828	-9.31404590606689	-4.19497585296631	-0.0430563315749168	0.147820100188255	0.105896130204201
-8.12329387664795	-9.31008625030518	-4.19565534591675	-0.0429569967091084	0.147755473852158	0.105787292122841
-8.1221227645874	-9.30700588226318	-4.20018291473389	-0.0430524237453938	0.147828042507172	0.105569705367088
-8.12257480621338	-9.31352233886719	-4.19021081924438	-0.0431529842317104	0.147895514965057	0.105498291552067
-8.1203145980835	-9.30773162841797	-4.20370149612427	-0.043105773627758	0.14772717654705	0.105481095612049
-8.11627578735352	-9.30646800994873	-4.18751525878906	-0.0432072579860687	0.147972345352173	0.105379700660706
-8.11800098419189	-9.3038387298584	-4.18099355697632	-0.0432369969785213	0.147785231471062	0.10531534999609
-8.11294364929199	-9.29764842987061	-4.18788290023804	-0.0432493425905705	0.147874236106873	0.105232112109661
-8.10798454284668	-9.30229663848877	-4.19260215759277	-0.0433294549584389	0.147896885871887	0.105153784155846
-8.10995388031006	-9.29490852355957	-4.18114852905273	-0.043402437120676	0.147997841238976	0.105091385543346
-8.09898853302002	-9.29552841186523	-4.17798757553101	-0.0434999689459801	0.147936508059502	0.104936353862286
-8.10619640350342	-9.29581356048584	-4.18602180480957	-0.0434435121715069	0.148004829883575	0.104958094656467
-8.09942722320557	-9.28431224822998	-4.17821931838989	-0.0435361191630363	0.14811572432518	0.104683458805084
-8.09633159637451	-9.29595184326172	-4.18354511260986	-0.0435999892652035	0.148012533783913	0.104713715612888
-8.09561157226563	-9.29316711425781	-4.176185131073	-0.0437477752566338	0.148128733038902	0.104711189866066
-8.0942325592041	-9.28976058959961	-4.17740249633789	-0.0436989068984985	0.148063987493515	0.104699023067951
-8.08977699279785	-9.2854585647583	-4.18001747131348	-0.0437945201992989	0.148076832294464	0.104533091187477
-8.08821582794189	-9.29164886474609	-4.16440629959106	-0.0438727363944054	0.148194536566734	0.104557543992996
-8.08965301513672	-9.2845287322998	-4.18623733520508	-0.0438047684729099	0.148088783025742	0.104526214301586
-8.08375453948975	-9.28541278839111	-4.16505479812622	-0.0439794175326824	0.148276299238205	0.10443376749754
-8.0858850479126	-9.28499603271484	-4.15185117721558	-0.0439514815807343	0.148175328969955	0.10440070182085
-8.07754993438721	-9.28193855285645	-4.16106367111206	-0.0440122075378895	0.148170068860054	0.104314014315605
-8.08248043060303	-9.28314590454102	-4.16584968566895	-0.0440903827548027	0.148248687386513	0.104284942150116
-8.07302856445313	-9.27718830108643	-4.14625310897827	-0.0441029593348503	0.148282140493393	0.104220129549503
-8.07392120361328	-9.28411960601807	-4.14523887634277	-0.0441391989588737	0.148138284683228	0.1042355671525
-8.07323551177979	-9.2718391418457	-4.14888906478882	-0.0441896170377731	0.148264586925507	0.10418189316988
-8.0625	-9.27417755126953	-4.14370012283325	-0.0442361533641815	0.148218989372253	0.103943958878517
-8.06572914123535	-9.27611923217773	-4.14175176620483	-0.0443367660045624	0.148265138268471	0.103994108736515
-8.06422805786133	-9.27535057067871	-4.14331865310669	-0.0443027280271053	0.148259177803993	0.103990949690342
-8.06082725524902	-9.26725101470947	-4.14467811584473	-0.0442087315022945	0.148170575499535	0.103817820549011
-8.05590343475342	-9.27401828765869	-4.1362829208374	-0.0443668738007545	0.148425027728081	0.103671737015247
-8.06318378448486	-9.27325248718262	-4.1438159942627	-0.0443889275193214	0.148243397474289	0.103578001260757
-8.05878734588623	-9.26959800720215	-4.14466905593872	-0.0444645918905735	0.148395523428917	0.103434644639492
-8.06259346008301	-9.27392864227295	-4.12135744094849	-0.0443597324192524	0.148471638560295	0.103386506438255
-8.06230354309082	-9.27187442779541	-4.12608242034912	-0.0444588288664818	0.14835461974144	0.103181943297386
-8.06036853790283	-9.27619552612305	-4.13675785064697	-0.0444638207554817	0.148442894220352	0.102973714470863
-8.06842422485352	-9.27282428741455	-4.13555002212524	-0.0444589219987392	0.148596689105034	0.102852679789066
-8.06622695922852	-9.27470302581787	-4.12438917160034	-0.0445326082408428	0.148585632443428	0.102659299969673
-8.07288932800293	-9.27987957000732	-4.14077711105347	-0.044440895318985	0.148492902517319	0.102657869458199
-8.07296180725098	-9.26881504058838	-4.14300775527954	-0.0445456802845001	0.148659706115723	0.102302588522434
-8.07576084136963	-9.27918815612793	-4.13781595230103	-0.0445310398936272	0.148573353886604	0.102193959057331
-8.08149719238281	-9.27952766418457	-4.14191150665283	-0.0446591004729271	0.148668482899666	0.102170117199421
-8.08371162414551	-9.27574253082275	-4.14234161376953	-0.0445618368685246	0.148686289787292	0.102090917527676
-8.08408355712891	-9.26768684387207	-4.15725660324097	-0.0445517152547836	0.148636013269424	0.101921670138836
-8.0811710357666	-9.27507400512695	-4.14651107788086	-0.0446842014789581	0.148795038461685	0.101774446666241
-8.08735275268555	-9.27473926544189	-4.15377759933472	-0.0446140691637993	0.148639544844627	0.101788721978664
-8.08353519439697	-9.26791286468506	-4.16409778594971	-0.0446443855762482	0.148796603083611	0.101671241223812
-8.08393859863281	-9.27192687988281	-4.14801836013794	-0.0446007736027241	0.14896334707737	0.101642906665802
-8.08978748321533	-9.26729106903076	-4.14348268508911	-0.0447146780788898	0.148754462599754	0.101629562675953
-8.08341789245605	-9.26503467559814	-4.15502738952637	-0.0446736291050911	0.14883741736412	0.101413853466511
-8.0850944519043	-9.27225303649902	-4.16142225265503	-0.0447642654180527	0.148878693580627	0.10141459852457
-8.08788681030273	-9.2655611038208	-4.16262102127075	-0.0448172874748707	0.149105310440063	0.101305492222309
-8.08388996124268	-9.26801109313965	-4.1530327796936	-0.0447849780321121	0.149095505475998	0.101136393845081
-8.0920295715332	-9.27215957641602	-4.16692543029785	-0.0447571277618408	0.149053946137428	0.101195260882378
-8.09640121459961	-9.26132869720459	-4.16971254348755	-0.0448425114154816	0.149335011839867	0.101024657487869
-8.08856391906738	-9.26174736022949	-4.16659688949585	-0.044873870909214	0.149305075407028	0.100843265652657
-8.094069480896	-9.27304649353027	-4.17403554916382	-0.0449266918003559	0.149263724684715	0.100803442299366
-8.09644031524658	-9.26514720916748	-4.17343759536743	-0.0449505485594273	0.149403989315033	0.100816234946251
-8.09862899780273	-9.26519966125488	-4.17956686019897	-0.044855173677206	0.149348840117455	0.100754253566265
-8.09860324859619	-9.25863838195801	-4.18430757522583	-0.0449338406324387	0.149426847696304	0.10058432072401
-8.09554576873779	-9.26553153991699	-4.17547702789307	-0.0450744219124317	0.149560675024986	0.100622370839119
-8.10373687744141	-9.26401329040527	-4.18961477279663	-0.0449599474668503	0.149381250143051	0.100644662976265
-8.0992317199707	-9.25802326202393	-4.18981742858887	-0.045118048787117	0.149592071771622	0.100477464497089
-8.10636138916016	-9.26276206970215	-4.16868352890015	-0.0450404174625874	0.149628549814224	0.100513093173504
-8.1048755645752	-9.25436782836914	-4.17680883407593	-0.0451568998396397	0.149557933211327	0.100410617887974
-8.10080909729004	-9.2601900100708	-4.19142150878906	-0.0451635345816612	0.149566441774368	0.10031720995903
-8.1100549697876	-9.25610256195068	-4.1930890083313	-0.0451871678233147	0.149720504879951	0.100269667804241
-8.10127735137939	-9.25189018249512	-4.18094539642334	-0.0452820584177971	0.14971399307251	0.100149974226952
-8.10763359069824	-9.26209545135498	-4.18872165679932	-0.0452907718718052	0.149622738361359	0.100225567817688
-8.11043643951416	-9.24790287017822	-4.19271564483643	-0.0453335829079151	0.149827793240547	0.100050076842308
-8.10725021362305	-9.25157928466797	-4.18635368347168	-0.0453967377543449	0.149828597903252	0.0997744351625443
-8.11204814910889	-9.25858402252197	-4.19034576416016	-0.0454694628715515	0.1498753875494	0.0997955054044724
-8.11388683319092	-9.25795650482178	-4.19075059890747	-0.045447863638401	0.150007262825966	0.0997981503605843
-8.11829376220703	-9.25327968597412	-4.19396495819092	-0.0453470051288605	0.149931594729424	0.0997204780578613
-8.11928558349609	-9.25630569458008	-4.20579767227173	-0.045417495071888	0.150143280625343	0.099536120891571
-8.12386894226074	-9.2642068862915	-4.19435930252075	-0.0454296506941319	0.150015622377396	0.0996339544653893
-8.12807750701904	-9.25498676300049	-4.21353721618652	-0.0454075820744038	0.150016099214554	0.0996228083968163
-8.12505054473877	-9.25709819793701	-4.20226669311523	-0.0453953444957733	0.15022449195385	0.099549725651741
-8.13254547119141	-9.25712776184082	-4.19476413726807	-0.0453082025051117	0.15002329647541	0.0995677709579468
-8.13012218475342	-9.25646209716797	-4.20585155487061	-0.0453222170472145	0.150107309222221	0.0994412079453468
-8.13268566131592	-9.26163959503174	-4.21529293060303	-0.0453697331249714	0.150034934282303	0.0994663462042809
-8.1327486038208	-9.254075050354	-4.20649576187134	-0.0453971587121487	0.15016008913517	0.0993843749165535
-8.1311674118042	-9.25316715240479	-4.1989312171936	-0.0453536361455917	0.150143638253212	0.0993370786309242
-8.1320743560791	-9.25854969024658	-4.2094841003418	-0.0453289709985256	0.149994522333145	0.0994056984782219
-8.14090919494629	-9.24903678894043	-4.21545505523682	-0.0452838242053986	0.15014223754406	0.0992963761091232
-8.13195037841797	-9.24859619140625	-4.20593690872192	-0.0453023016452789	0.15016296505928	0.0991278663277626
-8.1327075958252	-9.25601673126221	-4.21042060852051	-0.0453505292534828	0.150073289871216	0.0991732627153397
-8.1328010559082	-9.25280094146729	-4.21183109283447	-0.0453883185982704	0.150205031037331	0.0992418602108955
-8.13328075408936	-9.24792385101318	-4.20909786224365	-0.045214306563139	0.150081515312195	0.0992328599095345
-8.12906742095947	-9.24601936340332	-4.21029090881348	-0.0453198403120041	0.150143802165985	0.0991273745894432
-8.1284818649292	-9.25401210784912	-4.19953393936157	-0.0453419387340546	0.150143384933472	0.0992243960499763
-8.13166809082031	-9.24545478820801	-4.21218681335449	-0.045240294188261	0.149949416518211	0.0992129370570183
-8.12608623504639	-9.2439432144165	-4.20517492294312	-0.0453043356537819	0.150241822004318	0.0991706028580666
-8.12897205352783	-9.24851131439209	-4.18121719360352	-0.0453385598957539	0.150040000677109	0.0992467179894447
-8.12542819976807	-9.24097633361816	-4.1965217590332	-0.0453052669763565	0.15001155436039	0.0991572141647339
-8.12171840667725	-9.24901962280273	-4.2048773765564	-0.0452312976121902	0.150061666965485	0.0992904007434845
-8.12193489074707	-9.23991966247559	-4.18983602523804	-0.0452979132533073	0.150057137012482	0.0992520526051521
-8.1156644821167	-9.24606609344482	-4.18292093276978	-0.0453000366687775	0.149977833032608	0.0992994457483292
-8.12374019622803	-9.24957942962646	-4.1959342956543	-0.0452624149620533	0.149932757019997	0.0993933901190758
-8.11784172058105	-9.23526859283447	-4.19233512878418	-0.0452932640910149	0.150124251842499	0.0992395207285881
-8.11363220214844	-9.24426746368408	-4.18374156951904	-0.0452910140156746	0.14989173412323	0.0992230847477913
-8.11213493347168	-9.24509620666504	-4.18487358093262	-0.0453046523034573	0.149901106953621	0.0993387922644615
-8.11172103881836	-9.24178886413574	-4.18068170547485	-0.0451887100934982	0.149879470467567	0.0994028076529503
-8.11122417449951	-9.23570442199707	-4.18689870834351	-0.0452166236937046	0.149796396493912	0.0993061289191246
-8.1069221496582	-9.24259376525879	-4.18459892272949	-0.0453729927539825	0.149875447154045	0.0992655828595161
-8.11053657531738	-9.2402229309082	-4.18102359771729	-0.0452315136790276	0.149683147668839	0.0993354618549347
-8.1053409576416	-9.2363977432251	-4.18676328659058	-0.0452808886766434	0.149734005331993	0.0992633700370789
-8.103515625	-9.24125385284424	-4.16053581237793	-0.0452574007213116	0.14984592795372	0.0993157625198364
-8.10317707061768	-9.2367696762085	-4.15581464767456	-0.0452499277889729	0.149595990777016	0.0992644727230072
-8.09968280792236	-9.24000835418701	-4.16638469696045	-0.0452642366290092	0.149682730436325	0.0991660356521606
-8.10544109344482	-9.24158477783203	-4.1673641204834	-0.0452614575624466	0.149727448821068	0.0991482213139534
-8.09883689880371	-9.23297691345215	-4.15400981903076	-0.0452972240746021	0.149664744734764	0.099056139588356
-8.10112953186035	-9.24475383758545	-4.15859794616699	-0.0452039614319801	0.149537041783333	0.0990434885025024
-8.1023006439209	-9.23455429077148	-4.15820741653442	-0.0452010408043861	0.149652615189552	0.0989586859941483
-8.09794330596924	-9.23888683319092	-4.15142107009888	-0.0452653840184212	0.149665772914886	0.0986811518669128
-8.10103511810303	-9.24301910400391	-4.15424108505249	-0.0452987849712372	0.149701878428459	0.0987001284956932
-8.10338020324707	-9.2450008392334	-4.15383243560791	-0.0452110469341278	0.149705722928047	0.0986907333135605
-8.10470867156982	-9.23956394195557	-4.15801572799683	-0.0451846085488796	0.149663209915161	0.0985115692019463
-8.10261344909668	-9.24482917785645	-4.1527214050293	-0.0452285446226597	0.149791985750198	0.0983679220080376
-8.10783576965332	-9.24980545043945	-4.15448474884033	-0.0451568923890591	0.149617433547974	0.0984447300434113
-8.10964393615723	-9.24395751953125	-4.16485118865967	-0.0452355109155178	0.149775326251984	0.0983530506491661
-8.11294078826904	-9.2521505355835	-4.14453601837158	-0.0451030097901821	0.149812385439873	0.0982786864042282
-8.11892509460449	-9.24800205230713	-4.1482367515564	-0.0450560599565506	0.149642899632454	0.0981059893965721
-8.12001419067383	-9.25664901733398	-4.17150020599365	-0.0450585186481476	0.149802416563034	0.0979932323098183
-8.13191890716553	-9.25561332702637	-4.17116594314575	-0.045097716152668	0.149950578808784	0.0979241877794266
-8.13202857971191	-9.25791931152344	-4.16541242599487	-0.0450751818716526	0.14995364844799	0.0977167189121246
-8.14429187774658	-9.26343631744385	-4.18372297286987	-0.0449400544166565	0.14983919262886	0.0976838693022728
-8.1450080871582	-9.25670337677002	-4.18224906921387	-0.0449828207492828	0.150021955370903	0.0973542556166649
-8.14727401733398	-9.26526546478271	-4.18474102020264	-0.0450013615190983	0.149986326694489	0.0972617417573929
-8.15688896179199	-9.26864624023438	-4.18606328964233	-0.0449642986059189	0.150090634822845	0.0972577780485153
-8.16082572937012	-9.26395225524902	-4.19870805740356	-0.0448572561144829	0.150008961558342	0.0971777588129044
-8.16104698181152	-9.26803493499756	-4.19514846801758	-0.0449800863862038	0.150200426578522	0.0969442576169968
-8.16988277435303	-9.2697286605835	-4.19609069824219	-0.0449291057884693	0.150069296360016	0.0969789996743202
-8.16711521148682	-9.26424980163574	-4.20892953872681	-0.0450020581483841	0.150118559598923	0.0968567803502083
-8.1683874130249	-9.26807880401611	-4.19280195236206	-0.044929251074791	0.150285214185715	0.0968797728419304
-8.17331123352051	-9.26611709594727	-4.18678760528564	-0.044923759996891	0.150075286626816	0.0969065055251122
-8.16873741149902	-9.26608753204346	-4.20181322097778	-0.0449821278452873	0.150131195783615	0.0966993048787117
-8.17178440093994	-9.27063179016113	-4.20736742019653	-0.0449869334697723	0.150170743465424	0.0967699661850929
-8.16889572143555	-9.26039886474609	-4.19413805007935	-0.0449981614947319	0.150315642356873	0.0967173129320145
-8.16865253448486	-9.26723670959473	-4.19823312759399	-0.0450184978544712	0.150139808654785	0.0967832580208778
-8.17230606079102	-9.26181125640869	-4.20315456390381	-0.0449814647436142	0.150241196155548	0.0968288481235504
-8.16074752807617	-9.26016044616699	-4.19579792022705	-0.0450767613947392	0.150236710906029	0.0966394394636154
-8.16399574279785	-9.26358890533447	-4.19857215881348	-0.045062355697155	0.150190517306328	0.0967476293444633
-8.1611795425415	-9.26448154449463	-4.19184350967407	-0.0451275706291199	0.150344997644424	0.0967758074402809
-8.16436767578125	-9.25801658630371	-4.19753932952881	-0.0450435616075993	0.150186598300934	0.0968063920736313
-8.16103839874268	-9.25831699371338	-4.19577407836914	-0.0451068431138992	0.150328189134598	0.0966473743319511
-8.16210079193115	-9.26451778411865	-4.18654489517212	-0.0451401397585869	0.150356322526932	0.0967147499322891
-8.16507053375244	-9.25784301757813	-4.20348644256592	-0.0451116040349007	0.150314405560493	0.0966001152992249
-8.16265296936035	-9.2577018737793	-4.18785238265991	-0.0451784394681454	0.150563731789589	0.0965593680739403
-8.16927909851074	-9.25672340393066	-4.18166875839233	-0.0452570617198944	0.150418430566788	0.0966205522418022
-8.16799068450928	-9.25738525390625	-4.19298267364502	-0.0452374070882797	0.150401800870895	0.0964914709329605
-8.16918087005615	-9.26016044616699	-4.2004337310791	-0.0452491715550423	0.150420635938644	0.0964582711458206
-8.16715049743652	-9.25271606445313	-4.18128728866577	-0.0452692806720734	0.150481507182121	0.0963043197989464
-8.16418743133545	-9.26074886322021	-4.18501138687134	-0.0453702583909035	0.150331750512123	0.0964489877223969
-8.17021179199219	-9.25189113616943	-4.19680643081665	-0.0453926399350166	0.150413379073143	0.0964572504162788
-8.15898895263672	-9.24497509002686	-4.18672704696655	-0.0454193726181984	0.150453895330429	0.096332311630249
-8.16008186340332	-9.25382900238037	-4.18608331680298	-0.0453862734138966	0.150306820869446	0.0964118838310242
-8.15427017211914	-9.24998664855957	-4.18639135360718	-0.0454588942229748	0.150368839502335	0.096566416323185
-8.15620994567871	-9.24186897277832	-4.19589805603027	-0.0453028902411461	0.150233775377274	0.0965417772531509
-8.14582252502441	-9.24179172515869	-4.18791341781616	-0.0454939715564251	0.150327280163765	0.096567839384079
-8.14381885528564	-9.24884033203125	-4.17603874206543	-0.0454586148262024	0.150275692343712	0.0967787057161331
-8.14091110229492	-9.24154758453369	-4.19112920761108	-0.0453784503042698	0.150143504142761	0.0968963429331779
-8.13405132293701	-9.23813915252686	-4.18598890304565	-0.0454870015382767	0.150410071015358	0.0969111993908882
-8.13413143157959	-9.24309158325195	-4.16749668121338	-0.0455364696681499	0.150253430008888	0.0970741286873817
-8.1316499710083	-9.23610305786133	-4.1789288520813	-0.0455055348575115	0.150330886244774	0.0971352085471153
-8.12888050079346	-9.24296188354492	-4.18659400939941	-0.0454708635807037	0.15031373500824	0.0971252843737602
-8.13281631469727	-9.24324607849121	-4.18876218795776	-0.0455169342458248	0.150444582104683	0.0971758365631104
-8.12508678436279	-9.24383449554443	-4.17611980438232	-0.045465711504221	0.150371715426445	0.0971427038311958
-8.13694286346436	-9.25040721893311	-4.19026517868042	-0.0454457625746727	0.150312513113022	0.0972632169723511
-8.13382816314697	-9.23512840270996	-4.19561862945557	-0.0454577542841434	0.150530636310577	0.0971276611089706
-8.13481426239014	-9.24916648864746	-4.19415950775146	-0.0454359464347363	0.150439992547035	0.0970874354243279
-8.1370849609375	-9.24772548675537	-4.19839429855347	-0.0455143190920353	0.150431737303734	0.0972357243299484
-8.13725471496582	-9.24719619750977	-4.20279502868652	-0.0453336946666241	0.150373220443726	0.0972766727209091
-8.13616466522217	-9.23896217346191	-4.20618963241577	-0.0454640164971352	0.150405764579773	0.0971626490354538
-8.13677406311035	-9.25009918212891	-4.19358730316162	-0.045531015843153	0.150515735149384	0.0972622931003571
-8.14113998413086	-9.24658298492432	-4.21026372909546	-0.0455080196261406	0.150364443659782	0.0973102524876595
-8.13760280609131	-9.23953628540039	-4.21060466766357	-0.0454958640038967	0.150432020425797	0.0973460823297501
-8.13562202453613	-9.24410343170166	-4.18708181381226	-0.0454570688307285	0.1504225730896	0.0974922925233841
-8.13296508789063	-9.23625183105469	-4.19649362564087	-0.045518983155489	0.150370553135872	0.0974280312657356
-8.12833595275879	-9.24171257019043	-4.20509576797485	-0.0455712452530861	0.150327607989311	0.0975088998675346
-8.12963008880615	-9.23481845855713	-4.19419431686401	-0.0456683970987797	0.150452300906181	0.0974990054965019
-8.12014961242676	-9.24021244049072	-4.18138027191162	-0.0456248484551907	0.15031860768795	0.0975584164261818
-8.12234687805176	-9.23587608337402	-4.20077085494995	-0.0456138178706169	0.150259181857109	0.0976739227771759
-8.11681842803955	-9.22309875488281	-4.18561172485352	-0.045713797211647	0.150500908493996	0.0976161286234856
-8.11095809936523	-9.23086643218994	-4.18121385574341	-0.045688584446907	0.150386139750481	0.0975291281938553
-8.1113166809082	-9.23346424102783	-4.18561553955078	-0.0457746274769306	0.150375515222549	0.0976752191781998
-8.1109676361084	-9.23087882995605	-4.17671155929565	-0.0457887090742588	0.150530457496643	0.0977876782417297
-8.11056137084961	-9.22746562957764	-4.18384122848511	-0.0457361415028572	0.150370553135872	0.0976748615503311
-8.1039924621582	-9.22841453552246	-4.18947601318359	-0.045902106910944	0.150556012988091	0.0975346192717552
-8.1080436706543	-9.23491954803467	-4.17021036148071	-0.0458559133112431	0.150508508086205	0.0976158529520035
-8.11002922058105	-9.22483730316162	-4.18933534622192	-0.0457872785627842	0.150438576936722	0.0975564494729042
-8.10620212554932	-9.22747230529785	-4.17617845535278	-0.0459341257810593	0.150707751512527	0.0975057110190392
-8.11385822296143	-9.23206520080566	-4.15952157974243	-0.0459395088255405	0.150561332702637	0.0975204259157181
-8.10607147216797	-9.22705268859863	-4.1755428314209	-0.0459311865270138	0.150492370128632	0.0973712950944901
-8.10807228088379	-9.23374462127686	-4.17943859100342	-0.0459547974169254	0.15052841603756	0.0973686799407005
-8.10619068145752	-9.22443008422852	-4.16912746429443	-0.0460065305233002	0.150614395737648	0.0973349139094353
-8.10573863983154	-9.23183345794678	-4.16623115539551	-0.0459848642349243	0.150461435317993	0.0973643064498901
-8.10789680480957	-9.22914123535156	-4.17336654663086	-0.0460504218935966	0.150413110852242	0.0974506661295891
-8.10294532775879	-9.22272682189941	-4.17013549804688	-0.0460541062057018	0.150599122047424	0.0972422882914543
-8.09666633605957	-9.23057079315186	-4.16652011871338	-0.046031478792429	0.15040847659111	0.0972280278801918
-8.09948253631592	-9.22822570800781	-4.17460250854492	-0.0460966341197491	0.150554552674294	0.0973722189664841
-8.10095500946045	-9.22253227233887	-4.172119140625	-0.0460115075111389	0.150410979986191	0.0974478498101234
-8.09417057037354	-9.21859645843506	-4.18535900115967	-0.0460606813430786	0.150449767708778	0.0973888710141182
-8.08860874176025	-9.22597885131836	-4.16459560394287	-0.0461120381951332	0.150404036045074	0.0974961146712303
-8.08977890014648	-9.21997165679932	-4.18027257919312	-0.0460469238460064	0.150341868400574	0.0975750014185905
-8.08072853088379	-9.21993446350098	-4.17227458953857	-0.0461652390658855	0.150566831231117	0.0976262763142586
-8.08693504333496	-9.22264575958252	-4.15489673614502	-0.0461209788918495	0.150481015443802	0.0977718979120255
-8.0807523727417	-9.21482086181641	-4.17212295532227	-0.046078234910965	0.150495290756226	0.0977183058857918
-8.08226490020752	-9.22474956512451	-4.18164968490601	-0.0460971593856812	0.150462076067925	0.0978055447340012
-8.08224105834961	-9.21868705749512	-4.17682313919067	-0.0461387597024441	0.150612205266953	0.0977651700377464
-8.07556056976318	-9.22299671173096	-4.17130422592163	-0.0461374782025814	0.150529727339745	0.0977562740445137
-8.08687496185303	-9.2242374420166	-4.19027471542358	-0.0461420156061649	0.15063302218914	0.0978232622146606
-8.07819175720215	-9.21861267089844	-4.18168067932129	-0.0461935698986053	0.150712057948112	0.0976386070251465
-8.08079814910889	-9.22938251495361	-4.17968416213989	-0.0462102629244328	0.150590002536774	0.0976923257112503
-8.08198070526123	-9.22439575195313	-4.18254899978638	-0.0462646707892418	0.150675371289253	0.097803108394146
-8.08458709716797	-9.22323417663574	-4.18810558319092	-0.046173207461834	0.150545090436935	0.097877211868763
-8.08040332794189	-9.21983337402344	-4.19203662872314	-0.0462547764182091	0.150606602430344	0.0978432968258858
-8.08319759368896	-9.22424125671387	-4.18755960464478	-0.0462852567434311	0.150596991181374	0.0980590805411339
-8.0803394317627	-9.21591472625732	-4.19825553894043	-0.0462431535124779	0.150506123900414	0.098080225288868
-8.07460021972656	-9.21720790863037	-4.18406581878662	-0.0463273748755455	0.150663003325462	0.0981001108884811
-8.07864379882813	-9.21604347229004	-4.17657041549683	-0.0463293641805649	0.150528758764267	0.0982663780450821
-8.07353496551514	-9.21186637878418	-4.18524074554443	-0.0462899021804333	0.150503560900688	0.0983224585652351
-8.0724458694458	-9.21531200408936	-4.18760251998901	-0.0463080108165741	0.150457948446274	0.0984447300434113
-8.06786155700684	-9.20940017700195	-4.17609643936157	-0.0463697947561741	0.150527969002724	0.0984881073236465
-8.06107902526855	-9.21369743347168	-4.1731481552124	-0.0463824570178986	0.150425523519516	0.0986422672867775
-8.0657787322998	-9.20623874664307	-4.17988681793213	-0.046427957713604	0.15052042901516	0.0987354069948196
-8.05600452423096	-9.19906139373779	-4.17424345016479	-0.0464283786714077	0.150632083415985	0.0986507460474968
-8.05493640899658	-9.21041679382324	-4.17164087295532	-0.0464435741305351	0.150478586554527	0.0987141132354736
-8.05344390869141	-9.20739650726318	-4.1708836555481	-0.0464826934039593	0.150577515363693	0.0988237634301186
-8.05256748199463	-9.20829010009766	-4.17068195343018	-0.0464237295091152	0.150573089718819	0.0988519117236137
-8.05430603027344	-9.20443534851074	-4.1791844367981	-0.0464148335158825	0.150613218545914	0.0987607762217522
-8.0526876449585	-9.20921802520752	-4.17277669906616	-0.0464438311755657	0.150790229439735	0.0986577272415161
-8.06332397460938	-9.21301651000977	-4.17868614196777	-0.0464367344975472	0.150676697492599	0.0987434163689613
-8.06221485137939	-9.20848083496094	-4.19370126724243	-0.0464235432446003	0.150840789079666	0.0986025407910347
-8.06983947753906	-9.21879005432129	-4.17146110534668	-0.0463587194681168	0.150934427976608	0.098566472530365
-8.07118320465088	-9.21365165710449	-4.17313671112061	-0.0463604629039764	0.15086130797863	0.0984915420413017
-8.07567596435547	-9.21779727935791	-4.18898677825928	-0.0463394336402416	0.150943964719772	0.0983723625540733
-8.08200740814209	-9.21834850311279	-4.19276142120361	-0.0463621467351913	0.151079222559929	0.0983200520277023
-8.07701110839844	-9.21500015258789	-4.18555498123169	-0.0464266799390316	0.151073798537254	0.0981540828943253
-8.08648204803467	-9.22471714019775	-4.1898398399353	-0.0463430322706699	0.150932222604752	0.0981571823358536
-8.0934419631958	-9.22133827209473	-4.20340538024902	-0.0464347451925278	0.151036143302917	0.0981513559818268
-8.09144115447998	-9.214035987854	-4.19342422485352	-0.0464143119752407	0.151188179850578	0.0978663265705109
-8.09077167510986	-9.22260665893555	-4.19814395904541	-0.046485036611557	0.151109382510185	0.0978770405054092
-8.09482097625732	-9.22327995300293	-4.19513130187988	-0.046526525169611	0.151188969612122	0.0979674160480499
-8.09605121612549	-9.21702766418457	-4.19952630996704	-0.0464911051094532	0.151119485497475	0.0979840233922005
-8.09365367889404	-9.21324825286865	-4.20645618438721	-0.0464698486030102	0.151174500584602	0.097832515835762
-8.09383106231689	-9.22120761871338	-4.19367599487305	-0.0466259121894836	0.151191920042038	0.0979050472378731
-8.09846210479736	-9.21440410614014	-4.21134328842163	-0.0465038754045963	0.151204764842987	0.0979326292872429
-8.0939359664917	-9.21418952941895	-4.20445251464844	-0.0466132164001465	0.151398673653603	0.0979183092713356
-8.09830856323242	-9.21523284912109	-4.19210720062256	-0.0466525815427303	0.151289254426956	0.0979642122983933
-8.09412860870361	-9.2098331451416	-4.19901752471924	-0.0466803349554539	0.151257798075676	0.0978498756885529
-8.09180545806885	-9.21574592590332	-4.2118182182312	-0.0466863140463829	0.151270255446434	0.0978154763579369
-8.09318351745605	-9.20853805541992	-4.20455980300903	-0.046799823641777	0.151371538639069	0.0977966785430908
-8.09009075164795	-9.21135807037354	-4.1979923248291	-0.0467895194888115	0.151353999972343	0.0977495983242989
-8.09671497344971	-9.20976829528809	-4.20546579360962	-0.0468193963170052	0.151332452893257	0.0978632718324661
-8.09509372711182	-9.20045375823975	-4.2059268951416	-0.0468420945107937	0.151461094617844	0.0976099595427513
-8.08808326721191	-9.21002578735352	-4.19756507873535	-0.0469428710639477	0.151300966739655	0.0975212454795837
-8.09014415740967	-9.2115421295166	-4.20338249206543	-0.0470386147499084	0.151334941387177	0.09754429012537
-8.09188842773438	-9.20377063751221	-4.19006824493408	-0.0470172874629498	0.151349127292633	0.0975156053900719
-8.09116458892822	-9.19996643066406	-4.20322942733765	-0.0469699874520302	0.15131576359272	0.0973560214042664
-8.08738040924072	-9.2034158706665	-4.19435453414917	-0.0471815504133701	0.151467949151993	0.0972640886902809
-8.08825492858887	-9.20683860778809	-4.19667863845825	-0.047155786305666	0.151301756501198	0.0972716733813286
-8.08870124816895	-9.1972074508667	-4.20320272445679	-0.047155324369669	0.151273667812347	0.0971513986587524
-8.08338737487793	-9.20056247711182	-4.18505764007568	-0.0472793132066727	0.151453763246536	0.0970194563269615
-8.08577632904053	-9.19938087463379	-4.17064142227173	-0.0474053621292114	0.151330843567848	0.0970063507556915
-8.08324146270752	-9.19652080535889	-4.18359327316284	-0.04741021245718	0.151320829987526	0.0968111380934715
-8.08193683624268	-9.20307159423828	-4.18562746047974	-0.0474649146199226	0.15130689740181	0.0967809036374092
-8.08025646209717	-9.19398975372314	-4.16841602325439	-0.047536700963974	0.151329308748245	0.0966101586818695
-8.0727424621582	-9.19899559020996	-4.15697002410889	-0.0475738383829594	0.151253581047058	0.096522718667984
-8.08202457427979	-9.20231056213379	-4.16774892807007	-0.047605536878109	0.151181578636169	0.0964675918221474
-8.07283878326416	-9.18624496459961	-4.16133165359497	-0.0477017499506474	0.151294901967049	0.0962004363536835
-8.06826686859131	-9.19408893585205	-4.14708518981934	-0.0478273294866085	0.151253327727318	0.0959895774722099
-8.06912899017334	-9.1976203918457	-4.14462804794312	-0.0478951819241047	0.151252344250679	0.0959667041897774
-8.06852722167969	-9.19362735748291	-4.13497018814087	-0.0479110926389694	0.151254564523697	0.0958719998598099
-8.06651973724365	-9.1893424987793	-4.13564872741699	-0.0479017235338688	0.151137739419937	0.0956069827079773
-8.05888843536377	-9.19182014465332	-4.12331581115723	-0.0481227524578571	0.151301264762878	0.0954200699925423
-8.06398582458496	-9.19445610046387	-4.11877679824829	-0.0482042692601681	0.151127189397812	0.0953333377838135
-8.05863857269287	-9.18614101409912	-4.12869691848755	-0.0482060611248016	0.151204898953438	0.095093347132206
-8.05595207214355	-9.19301891326904	-4.10802268981934	-0.0483085438609123	0.151319354772568	0.0948751419782639
-8.064772605896	-9.18912792205811	-4.09553670883179	-0.0483261756598949	0.151193678379059	0.0947297662496567
-8.05761051177979	-9.18953037261963	-4.09890985488892	-0.0484557710587978	0.151199489831924	0.0944125726819038
-8.060227394104	-9.19367980957031	-4.1032977104187	-0.0485060811042786	0.151213809847832	0.0942021012306213
-8.06544589996338	-9.18887329101563	-4.09213209152222	-0.048651184886694	0.151361495256424	0.0939523354172707
-8.06290626525879	-9.19547843933105	-4.07994031906128	-0.0486589632928371	0.15126571059227	0.0937230288982391
-8.0706787109375	-9.19894790649414	-4.09851217269897	-0.0487266592681408	0.151252627372742	0.0935769230127335
-8.0732536315918	-9.19036197662354	-4.0844521522522	-0.0488225892186165	0.151371359825134	0.0931963324546814
-8.06950855255127	-9.19798183441162	-4.08352041244507	-0.0489829331636429	0.151279270648956	0.0929238349199295
-8.0781831741333	-9.2022762298584	-4.08841896057129	-0.0489830486476421	0.151421844959259	0.0927651077508926
-8.08391189575195	-9.20121765136719	-4.07873153686523	-0.0490775406360626	0.151485741138458	0.0925195291638374
-8.09106922149658	-9.19540500640869	-4.08992576599121	-0.0490473471581936	0.151428446173668	0.0921550542116165
-8.0905818939209	-9.20038318634033	-4.08365488052368	-0.0492800585925579	0.151623159646988	0.0917840301990509
-8.10133647918701	-9.20172882080078	-4.08188629150391	-0.0492711327970028	0.151523664593697	0.0915423184633255
-8.1065616607666	-9.19048500061035	-4.09695243835449	-0.0493810549378395	0.151599928736687	0.0911440551280975
-8.10614013671875	-9.19478511810303	-4.07886409759521	-0.0494849495589733	0.151868164539337	0.0908995494246483
-8.11233139038086	-9.19460868835449	-4.07210779190063	-0.0496309362351894	0.151713907718658	0.0906844213604927
-8.10876750946045	-9.19215202331543	-4.08303308486938	-0.0496797487139702	0.151802971959114	0.0903598666191101
-8.11653518676758	-9.20040321350098	-4.08372640609741	-0.0498915947973728	0.151951029896736	0.0901202037930489
-8.11855602264404	-9.19438457489014	-4.07540321350098	-0.0500535257160664	0.152172967791557	0.0898525714874268
-8.11949729919434	-9.20248985290527	-4.0727391242981	-0.050157967954874	0.152032524347305	0.0897539928555489
-8.13125228881836	-9.20035362243652	-4.09110641479492	-0.0501642934978008	0.152257412672043	0.0896428525447845
-8.12274360656738	-9.19795894622803	-4.07615184783936	-0.0503347516059875	0.152269378304482	0.0892930775880814
-8.12902545928955	-9.20866680145264	-4.08409404754639	-0.0503878332674503	0.152274906635284	0.08918596804142
-8.13125514984131	-9.20501518249512	-4.07797956466675	-0.0504821389913559	0.15246357023716	0.0890488103032112
-8.13560581207275	-9.20061492919922	-4.0896167755127	-0.0504599139094353	0.152413949370384	0.0888469740748405
-8.13089084625244	-9.19908809661865	-4.08877754211426	-0.0506516918540001	0.152547687292099	0.0885859802365303
-8.1340913772583	-9.20515441894531	-4.07767248153687	-0.0507230386137962	0.152519822120667	0.0885746255517006
-8.13568019866943	-9.20190620422363	-4.10080528259277	-0.0507414974272251	0.152472048997879	0.088405154645443
-8.13333606719971	-9.20132923126221	-4.09236621856689	-0.0508593767881393	0.152820035815239	0.0882132798433304
-8.14090538024902	-9.20602130889893	-4.07142877578735	-0.0509304441511631	0.152755454182625	0.0881712883710861
-8.14012432098389	-9.19545269012451	-4.08266544342041	-0.0510020516812801	0.152761995792389	0.0880197510123253
-8.13576698303223	-9.20468997955322	-4.09462642669678	-0.0511221811175346	0.152744457125664	0.0878739878535271
-8.13997840881348	-9.20262145996094	-4.09136581420898	-0.0512355379760265	0.152879923582077	0.0877996683120728
-8.13638401031494	-9.20039653778076	-4.07638359069824	-0.0513097867369652	0.15301288664341	0.0876347050070763
-8.13870429992676	-9.20913124084473	-4.08431720733643	-0.0513552315533161	0.15287734568119	0.0876315906643867
-8.14234733581543	-9.20290565490723	-4.09274101257324	-0.0514893084764481	0.153051674365997	0.0874982327222824
-8.1409969329834	-9.20302295684814	-4.08207559585571	-0.0516034625470638	0.153187856078148	0.0872169211506844
-8.14327812194824	-9.21115016937256	-4.08646678924561	-0.0517023392021656	0.153180092573166	0.0870922431349754
-8.14468765258789	-9.2109842300415	-4.08902549743652	-0.0517454259097576	0.153386652469635	0.0870256498456001
-8.14668369293213	-9.21302604675293	-4.08438301086426	-0.0517649538815022	0.153304263949394	0.0869220495223999
-8.14337825775146	-9.20688819885254	-4.08909606933594	-0.0517896264791489	0.153331205248833	0.0866780802607536
-8.14333248138428	-9.21403503417969	-4.08760499954224	-0.0520107410848141	0.15351690351963	0.0865645781159401
-8.15018939971924	-9.21466445922852	-4.0884895324707	-0.0519381575286388	0.15351502597332	0.0865077376365662
-8.15020370483398	-9.21306705474854	-4.09617948532104	-0.0521419867873192	0.153701275587082	0.086372971534729
-8.15414810180664	-9.2192325592041	-4.0737771987915	-0.052153617143631	0.153772786259651	0.0863448232412338
-8.15767288208008	-9.21754550933838	-4.07706499099731	-0.0522249490022659	0.153662741184235	0.0862344652414322
-8.15489673614502	-9.22142887115479	-4.08933162689209	-0.0522606782615185	0.153729543089867	0.0861190184950829
-8.1617431640625	-9.2264289855957	-4.09554529190063	-0.052340317517519	0.153790846467018	0.0860733240842819
-8.16103172302246	-9.21776485443115	-4.08448886871338	-0.052369300276041	0.153997480869293	0.0859267935156822
-8.16092586517334	-9.2242374420166	-4.07740306854248	-0.0524523667991161	0.153887957334518	0.0859866589307785
-8.16532325744629	-9.2241325378418	-4.09220314025879	-0.0525530762970448	0.153899416327477	0.0860100314021111
-8.16370391845703	-9.21566009521484	-4.08683061599731	-0.052631851285696	0.154103219509125	0.0859115049242973
-8.1566047668457	-9.2210521697998	-4.08114433288574	-0.0526887364685535	0.153978362679482	0.0858215689659119
-8.15854263305664	-9.22632789611816	-4.08096694946289	-0.052792102098465	0.154002860188484	0.0859626457095146
-8.15865039825439	-9.22144317626953	-4.07475805282593	-0.052899107336998	0.154068261384964	0.0861217230558395
-8.16015148162842	-9.21885871887207	-4.08444690704346	-0.0528010986745358	0.154018238186836	0.0861674919724464
-8.15422439575195	-9.21304893493652	-4.07544040679932	-0.0529429987072945	0.154062181711197	0.086227647960186
-8.14953327178955	-9.22065925598145	-4.06767463684082	-0.0529808811843395	0.154187098145485	0.0863494426012039
-8.15028381347656	-9.22070598602295	-4.07400131225586	-0.0529713667929173	0.154001101851463	0.0866181924939156
-8.14825630187988	-9.21255588531494	-4.07854461669922	-0.0529912747442722	0.154007852077484	0.0867002606391907
-8.13839626312256	-9.21076583862305	-4.07095336914063	-0.0530995912849903	0.154183939099312	0.0868165791034698
-8.13923168182373	-9.21564674377441	-4.04560136795044	-0.0530600436031818	0.154080390930176	0.0870358049869537
-8.1348819732666	-9.20813465118408	-4.04813718795776	-0.0531145483255386	0.154075637459755	0.0871776565909386
-8.12753391265869	-9.2090425491333	-4.04970121383667	-0.0531101524829865	0.15402689576149	0.0872036516666412
-8.1283073425293	-9.21312141418457	-4.05135679244995	-0.0532498732209206	0.154078468680382	0.0874202623963356
-8.12269306182861	-9.20499038696289	-4.03448963165283	-0.0532508157193661	0.154159888625145	0.087556354701519
-8.11949729919434	-9.21028518676758	-4.02726078033447	-0.0532070696353912	0.154131516814232	0.0876858457922935
-8.11794090270996	-9.21238231658936	-4.04220151901245	-0.0531897880136967	0.154086068272591	0.0878914445638657
-8.11773014068604	-9.2015209197998	-4.03009128570557	-0.0532185472548008	0.154278576374054	0.0877598226070404
-8.1117057800293	-9.21366024017334	-4.03134059906006	-0.0533076152205467	0.154150694608688	0.0878108888864517
-8.1106595993042	-9.21504878997803	-4.03468799591064	-0.0533060133457184	0.154275223612785	0.0880169495940208
-8.11318111419678	-9.21403408050537	-4.03110599517822	-0.0532988682389259	0.15430873632431	0.0881310328841209
-8.11359977722168	-9.21180057525635	-4.04429817199707	-0.0531456023454666	0.154280364513397	0.0881537050008774
-8.11076641082764	-9.21601867675781	-4.03489112854004	-0.0532410852611065	0.15443554520607	0.0882034972310066
-8.11437511444092	-9.21915435791016	-4.03291416168213	-0.0531598255038261	0.15431971848011	0.0884030908346176
-8.11497592926025	-9.21335220336914	-4.05463171005249	-0.0531083047389984	0.154236778616905	0.0884393155574799
-8.11202907562256	-9.2139892578125	-4.04463958740234	-0.0531358644366264	0.154473975300789	0.0885289907455444
-8.11796474456787	-9.21763896942139	-4.02964305877686	-0.0530610382556915	0.154475852847099	0.0886503085494041
-8.12443351745605	-9.21341419219971	-4.04192924499512	-0.0531067848205566	0.15438386797905	0.0887181907892227
-8.11679649353027	-9.21732616424561	-4.04922103881836	-0.0530673675239086	0.154400631785393	0.0887578800320625
-8.12302017211914	-9.22115707397461	-4.06136274337769	-0.0530234314501286	0.154409542679787	0.0888767465949059
-8.12296772003174	-9.21539783477783	-4.05123090744019	-0.0530024692416191	0.154528245329857	0.0888462513685226
-8.11896133422852	-9.22179508209229	-4.04436445236206	-0.0530677735805511	0.154358670115471	0.0889672860503197
-8.13033390045166	-9.22057723999023	-4.0584192276001	-0.0530063398182392	0.154428854584694	0.0891141965985298
-8.11956310272217	-9.21083068847656	-4.05519676208496	-0.0530395023524761	0.154589265584946	0.0889933109283447
-8.1198205947876	-9.22423362731934	-4.05912065505981	-0.0530738979578018	0.154411464929581	0.0890866965055466
-8.1199893951416	-9.21961688995361	-4.06134366989136	-0.0531219318509102	0.154537871479988	0.0892031416296959
-8.11879348754883	-9.21961975097656	-4.05940294265747	-0.0530427508056164	0.154540657997131	0.0892819538712502
-8.11664295196533	-9.21173286437988	-4.06535720825195	-0.0530641004443169	0.154461696743965	0.0892721489071846
-8.11102294921875	-9.22000598907471	-4.05192613601685	-0.0531597025692463	0.154689729213715	0.0892514362931252
-8.11450481414795	-9.21900844573975	-4.05555534362793	-0.0531071312725544	0.154513821005821	0.0894659012556076
-8.11111354827881	-9.21557903289795	-4.06225347518921	-0.0531375594437122	0.15475457906723	0.0894431844353676
-8.11508846282959	-9.22133541107178	-4.03898525238037	-0.053084846585989	0.154738768935204	0.0894852727651596
-8.11658096313477	-9.2147159576416	-4.05405521392822	-0.0531275793910027	0.154783770442009	0.089451864361763
-8.11341285705566	-9.22580337524414	-4.06241750717163	-0.0531562119722366	0.154837369918823	0.0894596874713898
-8.12371253967285	-9.22500896453857	-4.06502103805542	-0.053227286785841	0.154943183064461	0.0894342884421349
-8.11994457244873	-9.22492218017578	-4.05850028991699	-0.0532017908990383	0.154984474182129	0.0893997102975845
-8.127760887146	-9.23421001434326	-4.06157922744751	-0.053155891597271	0.154886558651924	0.0895031541585922
-8.13347816467285	-9.23123550415039	-4.07671308517456	-0.0531739331781864	0.154969349503517	0.0895027220249176
-8.13033962249756	-9.22891330718994	-4.06755447387695	-0.0532355345785618	0.155125096440315	0.0893018841743469
-8.13211250305176	-9.23645114898682	-4.06878137588501	-0.0533177182078362	0.155057609081268	0.0893454924225807
-8.13628673553467	-9.23623085021973	-4.07222080230713	-0.0533420667052269	0.155148133635521	0.0894303843379021
-8.13611030578613	-9.23481178283691	-4.07532501220703	-0.0534281805157661	0.155103534460068	0.0894830971956253
-8.13939189910889	-9.22879886627197	-4.07902097702026	-0.0533233359456062	0.154991820454597	0.089402511715889
-8.13544845581055	-9.23046684265137	-4.07436084747314	-0.0535582415759563	0.1551363915205	0.0893736854195595
-8.13726139068604	-9.23313617706299	-4.065260887146	-0.0535006672143936	0.155036583542824	0.089461162686348
-8.13156032562256	-9.22642421722412	-4.07840538024902	-0.0536096915602684	0.15503753721714	0.0894691795110703
-8.12952995300293	-9.22515773773193	-4.06090545654297	-0.0536777228116989	0.155195847153664	0.0895745158195496
-8.13371753692627	-9.22524070739746	-4.04702854156494	-0.0537911802530289	0.155073329806328	0.0896145477890968
-8.12123394012451	-9.2199592590332	-4.05442523956299	-0.0537712201476097	0.155058711767197	0.0895740613341331
-8.11858367919922	-9.22684669494629	-4.06487607955933	-0.0538760498166084	0.155002072453499	0.0896398574113846
-8.11759757995605	-9.21760559082031	-4.03838396072388	-0.0539895631372929	0.155188739299774	0.0896451622247696
-8.11210918426514	-9.2260856628418	-4.03687191009521	-0.0540551356971264	0.155066013336182	0.0897417888045311
-8.11538028717041	-9.21821308135986	-4.040283203125	-0.0541426874697208	0.155200943350792	0.0897462368011475
-8.10322952270508	-9.21185874938965	-4.02804899215698	-0.0542096607387066	0.155243799090385	0.0896078571677208
-8.10765171051025	-9.22574138641357	-4.02324438095093	-0.0542468763887882	0.155226796865463	0.0895888581871986
-8.10669326782227	-9.22426605224609	-4.0283031463623	-0.0543100535869598	0.155354276299477	0.0896191224455833
-8.10842227935791	-9.22602558135986	-4.02067375183105	-0.0543588325381279	0.155405536293983	0.0896473452448845
-8.11193943023682	-9.2204418182373	-4.03096294403076	-0.0542502403259277	0.155340820550919	0.0895845368504524
-8.10915756225586	-9.22651386260986	-4.02887630462646	-0.0544051118195057	0.155489280819893	0.0895303189754486
-8.11447334289551	-9.23575496673584	-4.02864122390747	-0.0544184595346451	0.155489072203636	0.0896905735135078
-8.11888217926025	-9.23258590698242	-4.04919004440308	-0.0542662665247917	0.155403584241867	0.0897954478859901
-8.11611366271973	-9.23106861114502	-4.03817701339722	-0.0543492026627064	0.155614778399467	0.0898407176136971
-8.11958599090576	-9.23803329467773	-4.02456092834473	-0.0542708039283752	0.155508130788803	0.0900537818670273
-8.11696243286133	-9.23151302337646	-4.03538703918457	-0.0543062090873718	0.155486240983009	0.0900513753294945
-8.11957454681396	-9.23889827728271	-4.04383087158203	-0.0542550608515739	0.155420795083046	0.0902248695492744
-8.11879920959473	-9.23339653015137	-4.0401816368103	-0.0543114431202412	0.155537113547325	0.0902647525072098
-8.11376190185547	-9.23207855224609	-4.02737474441528	-0.0542961172759533	0.155399173498154	0.0903451293706894
-8.11576557159424	-9.23628234863281	-4.04292964935303	-0.0542899593710899	0.155239090323448	0.090683251619339
-8.10915660858154	-9.22164726257324	-4.03643178939819	-0.0543709620833397	0.155451536178589	0.0905975177884102
-8.10298538208008	-9.22964096069336	-4.0346417427063	-0.0544579438865185	0.155291616916656	0.0907505303621292
-8.09914016723633	-9.22658538818359	-4.03206968307495	-0.0544937402009964	0.155335441231728	0.0909789204597473
-8.09470558166504	-9.22005939483643	-4.0252537727356	-0.054381500929594	0.15518394112587	0.0911944881081581
-8.0813512802124	-9.21127033233643	-4.0278000831604	-0.0544487684965134	0.155159935355186	0.0912689715623856
-8.0758638381958	-9.21386241912842	-4.01917505264282	-0.0545721240341663	0.15526419878006	0.0914177596569061
-8.07140636444092	-9.21033477783203	-4.02033281326294	-0.0545113980770111	0.154996812343597	0.0916966423392296
-8.06197071075439	-9.20155620574951	-4.016441822052	-0.0546481497585773	0.155163243412971	0.0918387621641159
-8.05642318725586	-9.20706844329834	-3.99584412574768	-0.0546310245990753	0.155168175697327	0.0920510590076447
-8.05613422393799	-9.19558525085449	-3.98641276359558	-0.054672796279192	0.154981449246407	0.0922281518578529
-8.04298400878906	-9.19673347473145	-3.99562692642212	-0.0546995550394058	0.154980137944221	0.0923280268907547
-8.04055881500244	-9.19826984405518	-3.99520778656006	-0.0546892136335373	0.154934138059616	0.0925102755427361
-8.03516101837158	-9.18810176849365	-3.98291349411011	-0.0547218583524227	0.155006557703018	0.0925882756710052
-8.02725124359131	-9.19339942932129	-3.96674776077271	-0.054762490093708	0.154905453324318	0.0926830917596817
-8.03146457672119	-9.18980884552002	-3.97873020172119	-0.0547238774597645	0.154875382781029	0.0928876027464867
-8.01884746551514	-9.18141937255859	-3.96715831756592	-0.0548103004693985	0.154905915260315	0.092754639685154
-8.01459407806396	-9.18906688690186	-3.97229671478271	-0.0548736527562141	0.154767721891403	0.0928386673331261
-8.01427459716797	-9.18663787841797	-3.95991253852844	-0.0549189634621143	0.154920399188995	0.0929737612605095
-8.01482677459717	-9.1803560256958	-3.97078657150269	-0.0548094920814037	0.154751822352409	0.0930152982473373
-8.00806522369385	-9.18134307861328	-3.96442580223084	-0.0548831932246685	0.154844328761101	0.0929660052061081
-8.0076208114624	-9.18425941467285	-3.95954751968384	-0.0548974312841892	0.154683589935303	0.0930802151560783
-8.00491237640381	-9.17304515838623	-3.9661545753479	-0.054996382445097	0.154712960124016	0.0930447652935982
-8.00296592712402	-9.17689514160156	-3.94286394119263	-0.0550257079303265	0.154890403151512	0.0931133329868317
-8.0022611618042	-9.17422866821289	-3.93727993965149	-0.0550519526004791	0.154651761054993	0.0931924283504486
-7.99419641494751	-9.17060852050781	-3.9460768699646	-0.0551675371825695	0.154626190662384	0.0930659547448158
-7.99271440505981	-9.17370796203613	-3.94513177871704	-0.055206160992384	0.154599651694298	0.0930874198675156
-7.9892430305481	-9.16301536560059	-3.92924308776855	-0.0552881099283695	0.154743671417236	0.0930735319852829
-7.98773908615112	-9.17181015014648	-3.92718148231506	-0.0552925914525986	0.154557377099991	0.0930991917848587
-7.98757886886597	-9.16287422180176	-3.93317937850952	-0.0554027929902077	0.154647797346115	0.0931318029761314
-7.97451066970825	-9.15853309631348	-3.91848611831665	-0.0554408989846706	0.154542401432991	0.0929302349686623
-7.97950315475464	-9.16714763641357	-3.91488599777222	-0.0555621199309826	0.154610648751259	0.0929719507694244
-7.97141122817993	-9.16090965270996	-3.90298986434937	-0.0556540004909039	0.154643937945366	0.093013770878315
-7.97260522842407	-9.15605449676514	-3.9058825969696	-0.055544525384903	0.154536858201027	0.0929001420736313
-7.96473217010498	-9.15778255462646	-3.89619159698486	-0.0558097176253796	0.154705375432968	0.0928065031766891
-7.96550941467285	-9.16504859924316	-3.88649034500122	-0.0557594522833824	0.154535412788391	0.0928134471178055
-7.9645676612854	-9.15616416931152	-3.8940577507019	-0.0557762309908867	0.154559075832367	0.0926995500922203
-7.95721960067749	-9.1613597869873	-3.87465000152588	-0.0558139868080616	0.154809087514877	0.0925968587398529
-7.96221923828125	-9.16392421722412	-3.85649418830872	-0.055934451520443	0.154631152749062	0.0925956666469574
-7.95907402038574	-9.15991115570068	-3.86342406272888	-0.0559334494173527	0.154666811227798	0.0924447700381279
-7.95879220962524	-9.16834735870361	-3.86572289466858	-0.0559770204126835	0.154644966125488	0.0923463553190231
-7.96118307113647	-9.17025947570801	-3.86038851737976	-0.0559998005628586	0.154716521501541	0.0922552198171616
-7.95646047592163	-9.16818809509277	-3.84015083312988	-0.0560505390167236	0.154744192957878	0.0920573547482491
-7.96004772186279	-9.18004035949707	-3.83780097961426	-0.0559813492000103	0.154618009924889	0.0920851975679398
-7.96198463439941	-9.16877365112305	-3.84073567390442	-0.0560897141695023	0.15480075776577	0.0918280929327011
-7.9605827331543	-9.1712121963501	-3.83159232139587	-0.0560657270252705	0.154806971549988	0.0916090980172157
-7.96143627166748	-9.18339538574219	-3.83074545860291	-0.0561986416578293	0.154687583446503	0.0915176048874855
-7.96349191665649	-9.18081283569336	-3.82468843460083	-0.0561976730823517	0.154815539717674	0.0913963317871094
-7.96553087234497	-9.18166637420654	-3.82416939735413	-0.056177880614996	0.154824554920197	0.0912758931517601
-7.96802377700806	-9.17704296112061	-3.82304406166077	-0.0562200620770454	0.154769375920296	0.0909953266382217
-7.96296310424805	-9.18206119537354	-3.81073641777039	-0.056435938924551	0.154925063252449	0.0907296240329742
-7.96800899505615	-9.18570995330811	-3.81270384788513	-0.0563920326530933	0.154784083366394	0.0906396433711052
-7.96704912185669	-9.17386245727539	-3.81024622917175	-0.0565808489918709	0.154964730143547	0.0904028564691544
-7.96796226501465	-9.18095302581787	-3.78756284713745	-0.0565874986350536	0.155051842331886	0.0902794897556305
-7.97439336776733	-9.1782341003418	-3.78243565559387	-0.0566652081906796	0.15495254099369	0.0900314003229141
-7.96942090988159	-9.18098831176758	-3.79190135002136	-0.0567465014755726	0.155123457312584	0.0897546634078026
-7.97897243499756	-9.1856164932251	-3.7929208278656	-0.0568615049123764	0.155277863144875	0.0895225405693054
-7.98135662078857	-9.18003463745117	-3.78424835205078	-0.0569002889096737	0.155465826392174	0.0892709791660309
-7.98658323287964	-9.19274616241455	-3.78438186645508	-0.0569810383021832	0.155475646257401	0.0890420824289322
-7.99715089797974	-9.18606376647949	-3.79793477058411	-0.0571185871958733	0.155610591173172	0.088845856487751
-7.99397897720337	-9.18437004089355	-3.79174327850342	-0.0572914928197861	0.155721798539162	0.0884186550974846
-8.00422763824463	-9.19265937805176	-3.79420948028564	-0.0574041120707989	0.155784174799919	0.088183119893074
-8.00757789611816	-9.19105911254883	-3.79395985603333	-0.0575851909816265	0.155969455838203	0.0880462229251862
-8.0167818069458	-9.18805599212646	-3.80014157295227	-0.0575228594243526	0.155969426035881	0.0878765359520912
-8.0215892791748	-9.1823148727417	-3.8109712600708	-0.0576355829834938	0.156087204813957	0.0875342562794685
-8.02027797698975	-9.18612861633301	-3.80346012115479	-0.0579772181808949	0.156233012676239	0.0872580632567406
-8.02961730957031	-9.18592357635498	-3.79954171180725	-0.0580396242439747	0.156244680285454	0.0871665254235268
-8.03374671936035	-9.17794895172119	-3.81737565994263	-0.0581451207399368	0.156277045607567	0.0869244560599327
-8.03634166717529	-9.17714309692383	-3.80843234062195	-0.0583544038236141	0.156632199883461	0.0866787880659103
-8.04376125335693	-9.17643356323242	-3.79509401321411	-0.0585552267730236	0.156576156616211	0.0865354314446449
-8.04592704772949	-9.16618728637695	-3.81110835075378	-0.0586989745497704	0.156670302152634	0.0862277969717979
-8.04544925689697	-9.17136192321777	-3.8194305896759	-0.0588913820683956	0.156820461153984	0.0860235095024109
-8.05133438110352	-9.16897010803223	-3.82752680778503	-0.0590416267514229	0.156915724277496	0.0859028026461601
-8.05271148681641	-9.15766143798828	-3.81571245193481	-0.0591812916100025	0.157136768102646	0.0856145098805428
-8.04840469360352	-9.15968227386475	-3.81241297721863	-0.059292946010828	0.157129496335983	0.0854596942663193
-8.05923080444336	-9.1622142791748	-3.82364892959595	-0.0594482310116291	0.157164335250854	0.085446372628212
-8.06131935119629	-9.14942264556885	-3.83039736747742	-0.0595760121941566	0.157427474856377	0.0852136611938477
-8.05888652801514	-9.15101337432861	-3.82201552391052	-0.059761893004179	0.15746733546257	0.0849445983767509
-8.06419467926025	-9.15680885314941	-3.83143091201782	-0.0600294917821884	0.157570838928223	0.0849461108446121
-8.06691455841064	-9.15498733520508	-3.82769393920898	-0.0601362623274326	0.157811358571053	0.0849126502871513
-8.06707668304443	-9.14888572692871	-3.826979637146	-0.0602007657289505	0.157788872718811	0.0848433375358582
-8.07006740570068	-9.14152336120605	-3.83755493164063	-0.0602398365736008	0.157814994454384	0.0846394971013069
-8.06438541412354	-9.1464786529541	-3.82716345787048	-0.0604981817305088	0.158078595995903	0.0845139995217323
-8.06489849090576	-9.14604091644287	-3.82679605484009	-0.0604828745126724	0.157990247011185	0.0844896137714386
-8.06571769714355	-9.13544940948486	-3.8378119468689	-0.0606884136795998	0.158125102519989	0.084385871887207
-8.06015491485596	-9.13412380218506	-3.82036685943604	-0.0608237162232399	0.158335939049721	0.0842634588479996
-8.06324100494385	-9.13578033447266	-3.80691957473755	-0.0609658360481262	0.158339098095894	0.084253154695034
-8.06412887573242	-9.13165187835693	-3.80360078811646	-0.0610327050089836	0.158429756760597	0.0841591730713844
-8.05619430541992	-9.13172912597656	-3.8140754699707	-0.061101209372282	0.158400148153305	0.0840397104620934
-8.05628108978271	-9.13619422912598	-3.81327486038208	-0.0611964799463749	0.158491238951683	0.084024153649807
-8.05620384216309	-9.12842273712158	-3.79958868026733	-0.0612661577761173	0.158639997243881	0.0838891863822937
-8.05024909973145	-9.13057231903076	-3.7889723777771	-0.0613611377775669	0.158682599663734	0.0837880447506905
-8.05585956573486	-9.13831424713135	-3.79781484603882	-0.0613480433821678	0.15869365632534	0.0839098915457726
-8.05393314361572	-9.12881088256836	-3.80109834671021	-0.0614212043583393	0.158856824040413	0.0837607532739639
-8.04828834533691	-9.1299467086792	-3.79155874252319	-0.0613729730248451	0.158811420202255	0.0836058855056763
-8.0492582321167	-9.13935279846191	-3.79599738121033	-0.0614354200661182	0.158769950270653	0.0836404785513878
-8.05178928375244	-9.13374996185303	-3.79888343811035	-0.06146489828825	0.158898800611496	0.0837395340204239
-8.04866695404053	-9.13662815093994	-3.79026961326599	-0.0614766292273998	0.158981874585152	0.0837581157684326
-8.0523796081543	-9.13493919372559	-3.78845548629761	-0.0613793469965458	0.15883332490921	0.083740234375
-8.05294799804688	-9.12872695922852	-3.79926133155823	-0.0613024309277534	0.158753529191017	0.0836279541254044
-8.05490684509277	-9.12603569030762	-3.79404973983765	-0.0613741278648376	0.158854439854622	0.0834714099764824
-8.05135631561279	-9.1285343170166	-3.78441214561462	-0.0612211674451828	0.15872623026371	0.0834359005093575
-8.04921531677246	-9.12028121948242	-3.80220651626587	-0.0610983930528164	0.158492103219032	0.0834938511252403
-8.03960800170898	-9.11180973052979	-3.79862713813782	-0.0611856169998646	0.158553659915924	0.0834335833787918
-8.02903175354004	-9.1123685836792	-3.77857899665833	-0.0612596645951271	0.158756509423256	0.0834124088287354
-8.0286169052124	-9.10855674743652	-3.76016092300415	-0.0612801238894463	0.15857121348381	0.0834976509213448
-8.02458667755127	-9.10419464111328	-3.76371026039124	-0.0612642094492912	0.158583223819733	0.0835123658180237
-8.01943874359131	-9.10723209381104	-3.76919460296631	-0.0613125674426556	0.158500254154205	0.0835677087306976
-8.01707744598389	-9.11416435241699	-3.77061676979065	-0.0612948648631573	0.158433198928833	0.0837491899728775
-8.01662635803223	-9.10488891601563	-3.76507925987244	-0.061299167573452	0.158488661050797	0.0838533490896225
-8.00488662719727	-9.10534286499023	-3.75471830368042	-0.0611571259796619	0.158362776041031	0.0838242545723915
-8.00570774078369	-9.11197853088379	-3.75135922431946	-0.0610789060592651	0.158267050981522	0.0839092209935188
-8.00739288330078	-9.11212635040283	-3.76220417022705	-0.0610481388866901	0.158298045396805	0.0839575901627541
-8.00835227966309	-9.10461330413818	-3.75820755958557	-0.0610786415636539	0.158383741974831	0.0837945118546486
-8.00128746032715	-9.10803604125977	-3.75369501113892	-0.0610891655087471	0.158358305692673	0.0836653560400009
-8.00504779815674	-9.11638927459717	-3.76424670219421	-0.0610164925456047	0.158311873674393	0.0836794078350067
-8.00949001312256	-9.11826419830322	-3.77063798904419	-0.0609494969248772	0.158444821834564	0.0836521834135056
-8.01525783538818	-9.11801147460938	-3.76898598670959	-0.0608242861926556	0.158519223332405	0.0836195722222328
-8.02089786529541	-9.11470603942871	-3.78747701644897	-0.0607151500880718	0.158409357070923	0.0834512114524841
-8.0233039855957	-9.11754703521729	-3.78727293014526	-0.0607712119817734	0.158559545874596	0.0833165943622589
-8.02969551086426	-9.12740802764893	-3.79121494293213	-0.0607399754226208	0.158660277724266	0.0833831578493118
-8.03575229644775	-9.12582302093506	-3.8088161945343	-0.0606439709663391	0.158420324325562	0.0833933725953102
-8.03674602508545	-9.11791038513184	-3.82062649726868	-0.0606331527233124	0.158643826842308	0.0832629576325417
-8.04038429260254	-9.1262903213501	-3.80173254013062	-0.060650322586298	0.158711433410645	0.0833072662353516
-8.04757595062256	-9.12719917297363	-3.80595874786377	-0.0605224259197712	0.158579856157303	0.0833646729588509
-8.04922103881836	-9.1197338104248	-3.81586790084839	-0.06059330701828	0.158537998795509	0.0833545476198196
-8.04702854156494	-9.12470531463623	-3.83233261108398	-0.0605665035545826	0.158552512526512	0.0833332315087318
-8.05050277709961	-9.12743186950684	-3.84005689620972	-0.0605827607214451	0.158613935112953	0.0833893492817879
-8.05404663085938	-9.1236400604248	-3.8404393196106	-0.0605972483754158	0.158673703670502	0.0834202617406845
-8.04788303375244	-9.11706066131592	-3.82975697517395	-0.0606044046580791	0.158695563673973	0.0833907350897789
-8.04623413085938	-9.12459659576416	-3.83294677734375	-0.0606201589107513	0.158566102385521	0.0834971740841866
-8.04750442504883	-9.11726665496826	-3.84081506729126	-0.0605662278831005	0.158579081296921	0.0836591571569443
-8.0459156036377	-9.10801219940186	-3.84555006027222	-0.0606252364814281	0.158763617277145	0.083546370267868
-8.03151035308838	-9.10861873626709	-3.83337259292603	-0.0606109313666821	0.158728584647179	0.0835276991128922
-8.03671264648438	-9.11671829223633	-3.84183263778687	-0.0606333762407303	0.158672884106636	0.0835973620414734
-8.03074264526367	-9.11521244049072	-3.84255814552307	-0.060685507953167	0.158755719661713	0.0837408900260925
-8.0304708480835	-9.11217403411865	-3.82834029197693	-0.0606816560029984	0.15887039899826	0.0838504135608673
-8.02877616882324	-9.10841083526611	-3.83596992492676	-0.0605960227549076	0.158684074878693	0.0838949084281921
-8.02661895751953	-9.10233211517334	-3.8359534740448	-0.0606124587357044	0.158616080880165	0.0838452652096748
-8.02023124694824	-9.10059261322021	-3.83994913101196	-0.0606682524085045	0.158736541867256	0.0837692245841026
-8.01674842834473	-9.11063480377197	-3.82308411598206	-0.0606581382453442	0.15879899263382	0.083805114030838
-8.01911449432373	-9.11095523834229	-3.83214449882507	-0.0605382025241852	0.158616945147514	0.0838236808776855
-8.02142238616943	-9.10501575469971	-3.84170079231262	-0.0605547353625298	0.158730924129486	0.0837409049272537
-8.0179615020752	-9.11159515380859	-3.83140277862549	-0.0606349371373653	0.158997237682343	0.0836150199174881
-8.02793979644775	-9.11739540100098	-3.82485008239746	-0.0604852102696896	0.159008279442787	0.0836310014128685
-8.0342435836792	-9.11795330047607	-3.8195915222168	-0.0604519695043564	0.158917829394341	0.0835180208086967
-8.0372428894043	-9.11871719360352	-3.84103155136108	-0.0603496804833412	0.159018561244011	0.0833227783441544
-8.04157066345215	-9.12796878814697	-3.84704899787903	-0.0603023283183575	0.159104734659195	0.08314348757267
-8.05233573913574	-9.13855838775635	-3.86437797546387	-0.0602797716856003	0.159183293581009	0.0830511301755905
-8.06255531311035	-9.1356029510498	-3.85864996910095	-0.0602094382047653	0.159400224685669	0.0829575657844543
-8.06490612030029	-9.14310646057129	-3.85323333740234	-0.0601855255663395	0.15937128663063	0.0829009413719177
-8.07808685302734	-9.15340995788574	-3.87769103050232	-0.0600541830062866	0.159311234951019	0.0829964652657509
-8.08490562438965	-9.14751434326172	-3.88848161697388	-0.0600476302206516	0.159445345401764	0.0829150527715683
-8.08533096313477	-9.14299774169922	-3.88878679275513	-0.0600601844489574	0.15952442586422	0.082881473004818
-8.08851718902588	-9.1563892364502	-3.89491629600525	-0.0600703991949558	0.159490093588829	0.0828866511583328
-8.09848117828369	-9.15477657318115	-3.90426063537598	-0.060047697275877	0.159617260098457	0.083021767437458
-8.09810733795166	-9.15704250335693	-3.90646910667419	-0.0600232221186161	0.15965436398983	0.083121083676815
-8.09971523284912	-9.15036392211914	-3.91610741615295	-0.059962660074234	0.159524127840996	0.0832491219043732
-8.0999584197998	-9.14521503448486	-3.9177258014679	-0.0599907971918583	0.159664765000343	0.0831828713417053
-8.09406757354736	-9.15329742431641	-3.90747022628784	-0.0600973330438137	0.159653753042221	0.0833928808569908
-8.09720993041992	-9.14699172973633	-3.919513463974	-0.0600983425974846	0.159493431448936	0.0835902839899063
-8.09049224853516	-9.13593769073486	-3.93329644203186	-0.0602023974061012	0.159552603960037	0.0836683735251427
-8.08623886108398	-9.13321781158447	-3.9214403629303	-0.060168880969286	0.159750580787659	0.0838188976049423
-8.08598709106445	-9.13637447357178	-3.91201543807983	-0.0603120513260365	0.159630879759789	0.0840465277433395
-8.08300876617432	-9.12843704223633	-3.90919256210327	-0.0603631138801575	0.159557342529297	0.0841998979449272
-8.0769624710083	-9.12796974182129	-3.91700005531311	-0.0604238882660866	0.159613519906998	0.0843099281191826
-8.07309913635254	-9.13297462463379	-3.92641139030457	-0.0604175329208374	0.159526124596596	0.0844717621803284
-8.07350730895996	-9.12685585021973	-3.92077922821045	-0.0605180822312832	0.159698501229286	0.0846851542592049
-8.06755447387695	-9.1217041015625	-3.90796232223511	-0.0605473481118679	0.159718915820122	0.0847846567630768
-8.06148719787598	-9.12501621246338	-3.90607571601868	-0.0605298466980457	0.159637778997421	0.084968090057373
-8.06505489349365	-9.12978363037109	-3.91671705245972	-0.0605569966137409	0.159479394555092	0.0852528512477875
-8.06386375427246	-9.11458587646484	-3.91534233093262	-0.060578104108572	0.159545600414276	0.0853568390011787
-8.05613040924072	-9.11952972412109	-3.90142607688904	-0.0605966784060001	0.159546226263046	0.0853679031133652
-8.05606937408447	-9.12699794769287	-3.90393662452698	-0.0607172250747681	0.159407943487167	0.0855878368020058
-8.05610656738281	-9.12580299377441	-3.9021635055542	-0.0607281066477299	0.159481763839722	0.0858059450984001
-8.05562210083008	-9.1233959197998	-3.88958787918091	-0.0606769844889641	0.159425273537636	0.0860205367207527
-8.05503368377686	-9.12115001678467	-3.88741493225098	-0.0606359019875526	0.159299269318581	0.0861319527029991
-8.05152130126953	-9.11941432952881	-3.89665508270264	-0.0606704875826836	0.159294620156288	0.0861404612660408
-8.04730606079102	-9.12634563446045	-3.87860441207886	-0.0607709586620331	0.159308537840843	0.0862515196204185
-8.04890441894531	-9.12572479248047	-3.88229990005493	-0.0606846995651722	0.159120708703995	0.0864535868167877
-8.05061340332031	-9.1227855682373	-3.88146448135376	-0.0606830082833767	0.159111648797989	0.0864617004990578
-8.04398918151855	-9.12738800048828	-3.85926651954651	-0.0607449486851692	0.159160807728767	0.0865492671728134
-8.0481424331665	-9.12801170349121	-3.84465718269348	-0.0607958734035492	0.158949673175812	0.0867096930742264
-8.04174709320068	-9.12480449676514	-3.85577774047852	-0.0607869513332844	0.158881574869156	0.0866745412349701
-8.0392599105835	-9.13041591644287	-3.8522424697876	-0.0607781410217285	0.158796146512032	0.0867309868335724
-8.04419708251953	-9.13083171844482	-3.84557199478149	-0.0608448646962643	0.158817023038864	0.0868229418992996
-8.03816699981689	-9.12603378295898	-3.82606720924377	-0.060907393693924	0.158796772360802	0.0867749750614166
-8.03468418121338	-9.13167381286621	-3.81747269630432	-0.0608702674508095	0.158501118421555	0.0868313759565353
-8.03980350494385	-9.13068771362305	-3.82187128067017	-0.060901764780283	0.158474400639534	0.0868467837572098
-8.03298091888428	-9.11951446533203	-3.80800795555115	-0.0608908049762249	0.158466055989265	0.0867114365100861
-8.03507041931152	-9.13476181030273	-3.80158162117004	-0.0609021373093128	0.158307358622551	0.0866661816835403
-8.03694915771484	-9.13379287719727	-3.79964327812195	-0.0610142238438129	0.158300116658211	0.0867643803358078
-8.03866767883301	-9.1341495513916	-3.78588700294495	-0.0609355121850967	0.158263519406319	0.0868498086929321
-8.03835582733154	-9.1339693069458	-3.78809261322021	-0.0609453357756138	0.158045992255211	0.0868281126022339
-8.03861045837402	-9.13087558746338	-3.78272724151611	-0.0609470121562481	0.157986477017403	0.0867190435528755
-8.03518867492676	-9.13798236846924	-3.77028322219849	-0.0611095577478409	0.158001825213432	0.0867414176464081
-8.03615474700928	-9.14072227478027	-3.75807738304138	-0.0609851628541946	0.157811492681503	0.0868138745427132
-8.04386615753174	-9.13931846618652	-3.76464247703552	-0.060997411608696	0.157703176140785	0.0868094190955162
-8.03638458251953	-9.1370964050293	-3.75772476196289	-0.0610656440258026	0.157728984951973	0.0867593958973885
-8.03879833221436	-9.1436595916748	-3.74124240875244	-0.061100248247385	0.157708421349525	0.086796872317791
-8.04176902770996	-9.13947200775146	-3.7284734249115	-0.0610617324709892	0.157432556152344	0.0868350192904472
-8.04059886932373	-9.14155292510986	-3.73064947128296	-0.0610617510974407	0.157438933849335	0.0867892727255821
-8.04125785827637	-9.14985275268555	-3.73306035995483	-0.0610755868256092	0.157359063625336	0.0867917239665985
-8.04254341125488	-9.1463565826416	-3.71936535835266	-0.0611507073044777	0.157348766922951	0.0867789685726166
-8.03788757324219	-9.1467456817627	-3.70451927185059	-0.0612167753279209	0.157328426837921	0.0866779759526253
-8.03667449951172	-9.15548610687256	-3.69958353042603	-0.0611861050128937	0.157073244452477	0.0868095383048058
-8.04120922088623	-9.1506290435791	-3.7101137638092	-0.0612396821379662	0.157036200165749	0.0867594555020332
-8.03776264190674	-9.14224147796631	-3.69295120239258	-0.061206977814436	0.157171383500099	0.0866135507822037
-8.03849983215332	-9.15535640716553	-3.6836040019989	-0.061246532946825	0.156930550932884	0.0865465626120567
-8.03730010986328	-9.15480422973633	-3.68393635749817	-0.0613174773752689	0.156995847821236	0.0865858718752861
-8.03593730926514	-9.15621757507324	-3.66737818717957	-0.0613991618156433	0.156982585787773	0.0865940600633621
-8.03726863861084	-9.1536283493042	-3.66788721084595	-0.0612919740378857	0.156759604811668	0.08648631721735
-8.03385353088379	-9.15249443054199	-3.67096781730652	-0.0614257268607616	0.156816586852074	0.0863708779215813
-8.02578449249268	-9.15660190582275	-3.64892768859863	-0.0616361275315285	0.156831964850426	0.0862596035003662
-8.02621555328369	-9.16421890258789	-3.64431166648865	-0.0617045275866985	0.156725063920021	0.0862141475081444
-8.02348136901855	-9.15799045562744	-3.65338230133057	-0.0617689900100231	0.156570330262184	0.0860717222094536
-8.01190757751465	-9.15371990203857	-3.64004445075989	-0.0618938729166985	0.15669858455658	0.0858729183673859
-8.01303195953369	-9.15696239471436	-3.61889982223511	-0.0620027706027031	0.156775698065758	0.085528701543808
-8.02054214477539	-9.16626071929932	-3.60243797302246	-0.0621673874557018	0.156784072518349	0.0853622481226921
-8.02198886871338	-9.173828125	-3.61685681343079	-0.062173955142498	0.15695932507515	0.085142008960247
-8.02252388000488	-9.18230056762695	-3.61636662483215	-0.0622697360813618	0.156965300440788	0.0850002616643906
-8.0256404876709	-9.18819141387939	-3.60831332206726	-0.0624709315598011	0.156935974955559	0.0850291177630425
-8.01455974578857	-9.17610454559326	-3.59101867675781	-0.0625990033149719	0.156883239746094	0.085042804479599
-8.00481414794922	-9.17401599884033	-3.57995796203613	-0.0626313090324402	0.156720399856567	0.0849593952298164
-8.01251697540283	-9.17884922027588	-3.5783998966217	-0.0627944990992546	0.156694576144218	0.0849166214466095
-8.01624870300293	-9.1657133102417	-3.57427000999451	-0.0629529431462288	0.156857162714005	0.084638386964798
-8.01487636566162	-9.17633152008057	-3.56482410430908	-0.0631268844008446	0.156819894909859	0.0842449218034744
-8.01780891418457	-9.18263339996338	-3.56191062927246	-0.0634023174643517	0.15683114528656	0.0840394720435143
-8.01573657989502	-9.17810535430908	-3.55994033813477	-0.06354820728302	0.156937152147293	0.0838756635785103
-8.01602935791016	-9.17766189575195	-3.55347394943237	-0.0636848732829094	0.156981766223907	0.0836455076932907
-8.02246761322021	-9.17397499084473	-3.55613493919373	-0.0636902675032616	0.156901732087135	0.0833893492817879
-8.02326107025146	-9.16962051391602	-3.56491756439209	-0.0637972503900528	0.15698678791523	0.0830061063170433
-8.02054214477539	-9.17818737030029	-3.5532751083374	-0.0640840455889702	0.157260343432426	0.0827502757310867
-8.03165817260742	-9.18752479553223	-3.54119277000427	-0.0641954988241196	0.157225921750069	0.0825055986642838
-8.04390239715576	-9.18888568878174	-3.55299973487854	-0.0643083676695824	0.157204508781433	0.0822453945875168
-8.05165672302246	-9.18502044677734	-3.56477212905884	-0.064401850104332	0.157289132475853	0.0819632187485695
-8.05773258209229	-9.18559741973877	-3.55592799186707	-0.0645861998200417	0.15750515460968	0.0816168412566185
-8.06828498840332	-9.19265842437744	-3.54298329353333	-0.0646804869174957	0.157641708850861	0.081402525305748
-8.07881736755371	-9.19433498382568	-3.53424143791199	-0.0647844299674034	0.157682776451111	0.0811609402298927
-8.08840847015381	-9.19017314910889	-3.54004144668579	-0.064963273704052	0.157613530755043	0.0808118805289268
-8.08699703216553	-9.18822002410889	-3.54914021492004	-0.0651053488254547	0.157699823379517	0.0804843455553055
-8.08747291564941	-9.19242763519287	-3.55803060531616	-0.0652304738759995	0.157734677195549	0.080234557390213
-8.09312057495117	-9.19859409332275	-3.56368088722229	-0.065351128578186	0.157783314585686	0.0800967738032341
-8.10205078125	-9.19293594360352	-3.55740523338318	-0.0654945001006126	0.15790319442749	0.0800182595849037
-8.10467338562012	-9.19189834594727	-3.54384064674377	-0.0655689835548401	0.157986238598824	0.0798390880227089
-8.10265922546387	-9.19358158111572	-3.53898286819458	-0.0656310245394707	0.157910227775574	0.0797563120722771
-8.11071395874023	-9.20147132873535	-3.54686236381531	-0.0657191351056099	0.157880887389183	0.0796993300318718
-8.11914730072021	-9.20326519012451	-3.55016040802002	-0.0656981840729713	0.157957971096039	0.0796840488910675
-8.1238260269165	-9.19161319732666	-3.55846834182739	-0.0658483281731606	0.158161193132401	0.0795218050479889
-8.12309265136719	-9.19306659698486	-3.5482349395752	-0.0659970566630363	0.158271327614784	0.079192154109478
-8.12679576873779	-9.20236492156982	-3.54253482818604	-0.0660884082317352	0.158118262887001	0.0790893211960793
-8.13443374633789	-9.20461654663086	-3.55478048324585	-0.0662218406796455	0.158179476857185	0.0791743323206902
-8.13733005523682	-9.20294857025146	-3.54274845123291	-0.0662801712751389	0.158346340060234	0.0791419148445129
-8.14108943939209	-9.19883251190186	-3.54148173332214	-0.0663161650300026	0.158233270049095	0.0791363418102264
-8.14504814147949	-9.19616222381592	-3.55604767799377	-0.0662954598665237	0.158339947462082	0.0789444893598557
-8.14441204071045	-9.19439888000488	-3.54332566261292	-0.0664618164300919	0.158394575119019	0.0787623524665833
-8.14542865753174	-9.20242214202881	-3.53536128997803	-0.0665550529956818	0.158527240157127	0.0787645429372787
-8.14984607696533	-9.20718383789063	-3.53443813323975	-0.0666354522109032	0.158393725752831	0.0788373649120331
-8.15269660949707	-9.1989803314209	-3.54596495628357	-0.0665489733219147	0.158327147364616	0.0788410007953644
-8.15398502349854	-9.20143985748291	-3.54325318336487	-0.0666889697313309	0.158550843596458	0.0787786468863487
-8.15836811065674	-9.20800685882568	-3.52355742454529	-0.066624827682972	0.158529236912727	0.0788655877113342
-8.16296195983887	-9.20591354370117	-3.52173447608948	-0.0666405409574509	0.158425033092499	0.0789367631077766
-8.16335391998291	-9.2034215927124	-3.53153109550476	-0.0666518062353134	0.158436670899391	0.0788239166140556
-8.16046333312988	-9.21068668365479	-3.532062292099	-0.0667114555835724	0.158462449908257	0.0787970125675201
-8.16853809356689	-9.21609973907471	-3.54137015342712	-0.0667457953095436	0.15846374630928	0.0788636282086372
-8.16648101806641	-9.2094841003418	-3.53618192672729	-0.0667818263173103	0.158548057079315	0.0788144841790199
-8.16953277587891	-9.20679378509521	-3.52088403701782	-0.0667176097631454	0.158562749624252	0.0787747576832771
-8.16318702697754	-9.21494102478027	-3.52012228965759	-0.0667420476675034	0.158396899700165	0.0788336768746376
-8.17408084869385	-9.21628570556641	-3.53336644172668	-0.0666579902172089	0.15839672088623	0.0789395272731781
-8.17418098449707	-9.20961761474609	-3.53461837768555	-0.0667561888694763	0.158494994044304	0.0789758190512657
-8.16624546051025	-9.20674800872803	-3.51979994773865	-0.066745363175869	0.158470526337624	0.0788179486989975
-8.16805171966553	-9.21751117706299	-3.52277755737305	-0.0667104199528694	0.158344507217407	0.0788737311959267
-8.16651153564453	-9.2190637588501	-3.52899837493896	-0.0667333602905273	0.158291891217232	0.0790184736251831
-8.16783237457275	-9.21645545959473	-3.52629423141479	-0.0667489618062973	0.15837487578392	0.0791265591979027
-8.16603469848633	-9.21712398529053	-3.51254224777222	-0.066679336130619	0.158318862318993	0.0792408064007759
-8.16591167449951	-9.21435546875	-3.51887989044189	-0.0665713399648666	0.158166646957397	0.0792705714702606
-8.16356086730957	-9.21011829376221	-3.52916717529297	-0.0665217190980911	0.158122047781944	0.0792123526334763
-8.15719795227051	-9.21408653259277	-3.52342867851257	-0.0666474625468254	0.158223241567612	0.0792658850550652
-8.15478706359863	-9.22020721435547	-3.51358199119568	-0.0666232034564018	0.158204987645149	0.079400323331356
-8.15744495391846	-9.21991539001465	-3.52036738395691	-0.066508561372757	0.158059537410736	0.0795234590768814
-8.15397453308105	-9.21528625488281	-3.53036308288574	-0.0664634630084038	0.158079385757446	0.0795321464538574
-8.15060806274414	-9.2194299697876	-3.51855564117432	-0.0664677247405052	0.158227935433388	0.0795183181762695
-8.15478897094727	-9.22468376159668	-3.50110030174255	-0.0664288774132729	0.158146858215332	0.0797073096036911
-8.157790184021	-9.22158813476563	-3.50862455368042	-0.0663176327943802	0.158034175634384	0.0797815546393394
-8.15322113037109	-9.22206974029541	-3.51320362091064	-0.0663007646799088	0.158002376556396	0.0797733440995216
-8.14930629730225	-9.22604656219482	-3.52353358268738	-0.0661799311637878	0.157920032739639	0.0798073038458824
-8.15370464324951	-9.23344039916992	-3.53258633613586	-0.0661560818552971	0.157922655344009	0.0799590647220612
-8.15675735473633	-9.23147773742676	-3.52650856971741	-0.0661684051156044	0.157958582043648	0.0800082832574844
-8.15187740325928	-9.22705078125	-3.51496243476868	-0.0661105215549469	0.157987713813782	0.0799834579229355
-8.15015411376953	-9.23377418518066	-3.5116605758667	-0.0660608783364296	0.157799452543259	0.080043226480484
-8.15236282348633	-9.23789882659912	-3.52219605445862	-0.0659217536449432	0.157692939043045	0.0802012383937836
-8.15643692016602	-9.22876071929932	-3.52812695503235	-0.0659628957509995	0.157821208238602	0.0801147446036339
-8.14453792572021	-9.22855758666992	-3.5175449848175	-0.0659463107585907	0.157745182514191	0.0800088867545128
-8.14922046661377	-9.2381010055542	-3.52452373504639	-0.0659704059362412	0.157619953155518	0.0800597742199898
-8.14665412902832	-9.2407112121582	-3.52936482429504	-0.065995067358017	0.157670795917511	0.0800908654928207
-8.14869689941406	-9.24121570587158	-3.51538419723511	-0.0659854561090469	0.157758593559265	0.0801141858100891
-8.15220165252686	-9.24016094207764	-3.52969408035278	-0.0658061876893044	0.157617494463921	0.0800827294588089
-8.15035247802734	-9.23694896697998	-3.53865385055542	-0.0658790394663811	0.157661005854607	0.0799427479505539
-8.14737796783447	-9.24242305755615	-3.5266227722168	-0.0658998414874077	0.157823801040649	0.0798998400568962
-8.15142726898193	-9.24958801269531	-3.5256245136261	-0.065906286239624	0.157759144902229	0.0798730328679085
-8.15538597106934	-9.24662685394287	-3.54243040084839	-0.0658324062824249	0.157644599676132	0.0798444598913193
-8.15549373626709	-9.24337959289551	-3.54573225975037	-0.0658858194947243	0.157723993062973	0.0797669813036919
-8.15236663818359	-9.24782371520996	-3.53761386871338	-0.0659039244055748	0.157849133014679	0.0796990394592285
-8.1594123840332	-9.25204753875732	-3.52782821655273	-0.0658804476261139	0.157763168215752	0.0797163769602776
-8.1604585647583	-9.2472620010376	-3.53613829612732	-0.0659231618046761	0.157593712210655	0.0796240866184235
-8.15567588806152	-9.24471187591553	-3.54950046539307	-0.0659093409776688	0.157614529132843	0.0794709026813507
-8.15848159790039	-9.2532844543457	-3.55205512046814	-0.0659947469830513	0.157630026340485	0.0794391557574272
-8.16292381286621	-9.24923324584961	-3.551433801651	-0.0660446211695671	0.157697945833206	0.0793872475624084
-8.16103744506836	-9.24598503112793	-3.53930568695068	-0.0660455450415611	0.157842189073563	0.079207569360733
-8.15855026245117	-9.25254058837891	-3.53435039520264	-0.0661455094814301	0.157628506422043	0.0791322886943817
-8.16538906097412	-9.25668334960938	-3.55637860298157	-0.0661181733012199	0.157607793807983	0.0791983008384705
-8.16598701477051	-9.24878025054932	-3.55808758735657	-0.0661740377545357	0.157729595899582	0.079077735543251
-8.16350173950195	-9.24364471435547	-3.55370497703552	-0.0662591010332108	0.157804399728775	0.0788499265909195
-8.16392803192139	-9.25496101379395	-3.55360341072083	-0.0662867948412895	0.157685235142708	0.078765906393528
-8.16500091552734	-9.25551414489746	-3.55940365791321	-0.0663381740450859	0.157781332731247	0.0788484662771225
-8.16584873199463	-9.25428485870361	-3.55509686470032	-0.0663372799754143	0.157810881733894	0.0788751095533371
-8.16915416717529	-9.25184917449951	-3.56655430793762	-0.0662417784333229	0.157646879553795	0.0788676291704178
-8.16357517242432	-9.24905872344971	-3.56481575965881	-0.0663585364818573	0.157699346542358	0.0787320286035538
-8.16394424438477	-9.2562780380249	-3.5482861995697	-0.0664345547556877	0.157730966806412	0.0787847191095352
-8.16862106323242	-9.25277996063232	-3.55938959121704	-0.0663715898990631	0.157558143138885	0.078867681324482
-8.16361141204834	-9.24509143829346	-3.57753086090088	-0.0664729028940201	0.157647341489792	0.0788140669465065
-8.1616153717041	-9.24488639831543	-3.55766701698303	-0.0664833933115005	0.157775849103928	0.078786313533783
-8.16763687133789	-9.24669933319092	-3.54794383049011	-0.0664433240890503	0.15759539604187	0.0788239538669586
-8.16384983062744	-9.23994922637939	-3.5504252910614	-0.0664899125695229	0.157525286078453	0.0788368508219719
-8.16008281707764	-9.23792552947998	-3.55446863174438	-0.0665208250284195	0.157518744468689	0.0787333324551582
-8.15670204162598	-9.24246120452881	-3.56209444999695	-0.0665403380990028	0.157469019293785	0.0787616819143295
-8.16029071807861	-9.2403678894043	-3.55553269386292	-0.066600501537323	0.15751288831234	0.0788178592920303
-8.15666770935059	-9.23428726196289	-3.54159808158875	-0.0666559487581253	0.157617449760437	0.0787421837449074
-8.14863777160645	-9.23959827423096	-3.53842735290527	-0.0665804147720337	0.157460317015648	0.0788004472851753
-8.15705490112305	-9.24549770355225	-3.54686689376831	-0.0666012689471245	0.157381698489189	0.078886404633522
-8.16019248962402	-9.23345756530762	-3.55005884170532	-0.0665599405765533	0.1575628221035	0.078865610063076
-8.15477085113525	-9.23454189300537	-3.54300117492676	-0.0665996521711349	0.157515987753868	0.078717052936554
-8.15117263793945	-9.2410306930542	-3.53387475013733	-0.06662967056036	0.157412707805634	0.0787720233201981
-8.15524291992188	-9.24163913726807	-3.54675364494324	-0.0666423439979553	0.157389476895332	0.0788512006402016
-8.15026187896729	-9.23957443237305	-3.540363073349	-0.066612035036087	0.157439589500427	0.0789261162281036
-8.15235042572021	-9.24018383026123	-3.53611993789673	-0.0666189789772034	0.15733528137207	0.0790468230843544
-8.15250492095947	-9.23307991027832	-3.55023217201233	-0.0664243698120117	0.157255798578262	0.0789559856057167
-8.14559078216553	-9.23275756835938	-3.53817343711853	-0.0666065961122513	0.157344102859497	0.078960157930851
-8.14368152618408	-9.2403621673584	-3.53005456924438	-0.0665593594312668	0.157272145152092	0.0790792927145958
-8.1456995010376	-9.23818206787109	-3.5357973575592	-0.0664771273732185	0.15708564221859	0.0791983976960182
-8.14112281799316	-9.23177146911621	-3.54490041732788	-0.0664834678173065	0.157087251543999	0.0792413428425789
-8.13758659362793	-9.23368644714355	-3.53278779983521	-0.0665110871195793	0.157171174883842	0.0793264508247375
-8.13969993591309	-9.23678684234619	-3.5176899433136	-0.0663762167096138	0.157068148255348	0.0794639140367508
-8.1386022567749	-9.23048973083496	-3.52236366271973	-0.0664568692445755	0.156975612044334	0.0795488283038139
-8.1327953338623	-9.22940158843994	-3.52577662467957	-0.0663435235619545	0.156939566135406	0.0795488581061363
-8.129807472229	-9.23649787902832	-3.53348088264465	-0.0663549974560738	0.156891211867332	0.0796501263976097
-8.13312435150146	-9.23321056365967	-3.52801370620728	-0.0663844347000122	0.156960964202881	0.0797241404652596
-8.12662124633789	-9.23245716094971	-3.51126456260681	-0.0663379281759262	0.156954795122147	0.0797173976898193
-8.12816905975342	-9.24289703369141	-3.51815319061279	-0.0663558170199394	0.156865209341049	0.079862006008625
-8.1332836151123	-9.23537349700928	-3.52346253395081	-0.0662937164306641	0.156930401921272	0.0799757540225983
-8.12828063964844	-9.23058605194092	-3.52048778533936	-0.0663480907678604	0.1570735424757	0.0798527225852013
-8.12464618682861	-9.23754215240479	-3.52351856231689	-0.0662397518754005	0.156879246234894	0.0798696279525757
-8.12671852111816	-9.24166393280029	-3.52726054191589	-0.066254511475563	0.156939283013344	0.0800276920199394
-8.12730121612549	-9.23973941802979	-3.52515888214111	-0.0662285685539246	0.157085612416267	0.0801852717995644
-8.12995433807373	-9.23782539367676	-3.52586221694946	-0.0660752132534981	0.156962454319	0.0802567303180695
-8.13037109375	-9.23188018798828	-3.53158283233643	-0.0660702288150787	0.156966388225555	0.0802125483751297
-8.12574863433838	-9.23879718780518	-3.52991414070129	-0.0661351680755615	0.157073736190796	0.0802424848079681
-8.12788391113281	-9.24293804168701	-3.53662753105164	-0.0660231783986092	0.156878173351288	0.0803723931312561
-8.12980556488037	-9.23372077941895	-3.55393886566162	-0.0659357458353043	0.156968325376511	0.0803718864917755
-8.128737449646	-9.23941802978516	-3.53516292572021	-0.0659935846924782	0.157160744071007	0.0803652405738831
-8.13408279418945	-9.23886108398438	-3.52725386619568	-0.0658372938632965	0.157022908329964	0.080435499548912
-8.13417339324951	-9.23278045654297	-3.5387008190155	-0.0658621117472649	0.157047241926193	0.080413781106472
-8.13136100769043	-9.23684883117676	-3.54793286323547	-0.0658461824059486	0.157059639692307	0.0803707540035248
-8.13607788085938	-9.2436408996582	-3.55430555343628	-0.0658261775970459	0.157132178544998	0.0804335623979568
-8.13851261138916	-9.23666000366211	-3.5489137172699	-0.0658631697297096	0.157181724905968	0.0805069580674171
-8.13436889648438	-9.23168563842773	-3.5444655418396	-0.0658204331994057	0.15721507370472	0.0804410353302956
-8.13540267944336	-9.23885536193848	-3.54442167282104	-0.0657898113131523	0.157048031687737	0.0805794820189476
-8.14203262329102	-9.23664093017578	-3.55127930641174	-0.0657763853669167	0.157010093331337	0.0807135179638863
-8.13792705535889	-9.22422981262207	-3.54978108406067	-0.0657283663749695	0.157239869236946	0.080592155456543
-8.1295223236084	-9.22987079620361	-3.548495054245	-0.0657585486769676	0.157061889767647	0.0806126520037651
-8.13526058197021	-9.23544120788574	-3.5481698513031	-0.0657520070672035	0.157070115208626	0.0807335823774338
-8.13073062896729	-9.23025608062744	-3.54656529426575	-0.0657954066991806	0.15714418888092	0.0809013098478317
-8.13537311553955	-9.22645854949951	-3.55115675926209	-0.0656957104802132	0.157079935073853	0.080903097987175
-8.129807472229	-9.2204418182373	-3.55200529098511	-0.0656467825174332	0.15704756975174	0.0809217467904091
-8.12845897674561	-9.22361278533936	-3.54112100601196	-0.0657231360673904	0.157134294509888	0.0809761062264442
-8.13106536865234	-9.22727394104004	-3.54368710517883	-0.0656884908676147	0.157044172286987	0.0811045616865158
-8.13218116760254	-9.22031784057617	-3.55019187927246	-0.0656343847513199	0.15705606341362	0.0811563730239868
-8.12828922271729	-9.22030735015869	-3.53992295265198	-0.0656769648194313	0.157185733318329	0.0811510309576988
-8.13176727294922	-9.22398471832275	-3.52484107017517	-0.0655633062124252	0.157090157270432	0.0812365412712097
-8.13500308990479	-9.21916961669922	-3.53038191795349	-0.065593346953392	0.157112255692482	0.0812630206346512
-8.13141822814941	-9.22058486938477	-3.5384738445282	-0.0655964314937592	0.157010138034821	0.0811544805765152
-8.1356315612793	-9.22638607025146	-3.54204773902893	-0.0656227841973305	0.157041117548943	0.081225261092186
-8.13837623596191	-9.22024250030518	-3.53782629966736	-0.0656348913908005	0.157170236110687	0.0812081322073936
-8.13685512542725	-9.21926879882813	-3.52501082420349	-0.0655421018600464	0.157096341252327	0.0811253860592842
-8.14199447631836	-9.22690105438232	-3.53620433807373	-0.0655486211180687	0.156950771808624	0.0812656804919243
-8.14808654785156	-9.21839618682861	-3.5355167388916	-0.065584160387516	0.15715366601944	0.0811294317245483
-8.14096164703369	-9.21793651580811	-3.52826499938965	-0.0656036734580994	0.157093837857246	0.0810208395123482
-8.14384746551514	-9.22817897796631	-3.53383040428162	-0.0655837953090668	0.156963586807251	0.0810461789369583
-8.14735698699951	-9.22440624237061	-3.53075313568115	-0.0656290501356125	0.157041370868683	0.0810838267207146
-8.1481294631958	-9.22362232208252	-3.52613425254822	-0.0656764060258865	0.157105356454849	0.0811451151967049
-8.15205192565918	-9.21999263763428	-3.52545237541199	-0.0655898302793503	0.156938835978508	0.0810972899198532
-8.14984512329102	-9.21297264099121	-3.53255867958069	-0.0656048730015755	0.156937971711159	0.0810027122497559
-8.14325332641602	-9.21765518188477	-3.51558518409729	-0.0656836926937103	0.157075047492981	0.0809929817914963
-8.14723205566406	-9.22516822814941	-3.513503074646	-0.0658126398921013	0.156917542219162	0.0810737535357475
-8.1504602432251	-9.2140064239502	-3.51501989364624	-0.0657279267907143	0.156804382801056	0.0810838118195534
-8.14110374450684	-9.21032047271729	-3.51509857177734	-0.0658991038799286	0.15689580142498	0.0810446739196777
-8.14379978179932	-9.21473121643066	-3.49491715431213	-0.0658063367009163	0.156904652714729	0.0810716524720192
-8.144775390625	-9.20739555358887	-3.48964214324951	-0.065859779715538	0.156819924712181	0.0810805186629295
-8.13661289215088	-9.20987415313721	-3.49319648742676	-0.065914086997509	0.156807899475098	0.080995999276638
-8.14414119720459	-9.21226215362549	-3.49312686920166	-0.0659849718213081	0.156898751854897	0.0810437798500061
-8.13792705535889	-9.20196151733398	-3.47244620323181	-0.0660696104168892	0.156883224844933	0.0809725597500801
-8.13721466064453	-9.20770740509033	-3.46259427070618	-0.0660366415977478	0.156753525137901	0.080949455499649
-8.13940334320068	-9.21146297454834	-3.46620154380798	-0.0660945400595665	0.156680226325989	0.0810377821326256
-8.14116764068604	-9.20163822174072	-3.45883822441101	-0.066124901175499	0.156818807125092	0.0808451995253563
-8.13173961639404	-9.20125484466553	-3.43858742713928	-0.0661950558423996	0.156731829047203	0.080688938498497
-8.13467311859131	-9.2088508605957	-3.44243669509888	-0.0662434697151184	0.156643599271774	0.0807018876075745
-8.13370704650879	-9.20724868774414	-3.43405699729919	-0.0662973523139954	0.156785473227501	0.080706313252449
-8.13751983642578	-9.20313262939453	-3.42001247406006	-0.066306084394455	0.156644955277443	0.0806756764650345
-8.13778781890869	-9.19994831085205	-3.4252827167511	-0.0662525519728661	0.156565770506859	0.0804871767759323
-8.13262748718262	-9.19990158081055	-3.41541647911072	-0.0664031431078911	0.156633675098419	0.0802805870771408
-8.13302707672119	-9.20786476135254	-3.39299345016479	-0.0664559230208397	0.156613007187843	0.0802677273750305
-8.13562107086182	-9.20504665374756	-3.39505362510681	-0.0664321631193161	0.156428292393684	0.0802149027585983
-8.1312313079834	-9.19994735717773	-3.39863610267639	-0.0664703771471977	0.156630381941795	0.0799818783998489
-8.13302993774414	-9.20676708221436	-3.36531925201416	-0.0665989890694618	0.156581789255142	0.0799082592129707
-8.1334171295166	-9.20478248596191	-3.3571445941925	-0.0666122883558273	0.156457170844078	0.0798060745000839
-8.13357925415039	-9.20092868804932	-3.35023808479309	-0.0666055679321289	0.156512916088104	0.0795612558722496
-8.13248634338379	-9.20802116394043	-3.35154318809509	-0.0666512548923492	0.156452998518944	0.0794338211417198
-8.13902759552002	-9.21111106872559	-3.353590965271	-0.0667644888162613	0.156577959656715	0.07929577678442
-8.13586807250977	-9.20492267608643	-3.33726453781128	-0.066813662648201	0.156640917062759	0.07908646017313
-8.13729381561279	-9.21174335479736	-3.32643580436707	-0.066817469894886	0.15656703710556	0.0789164677262306
-8.14464282989502	-9.22018241882324	-3.33719205856323	-0.0668175518512726	0.156545072793961	0.0788436457514763
-8.15419769287109	-9.21089744567871	-3.33396863937378	-0.0668748393654823	0.156709909439087	0.0786460712552071
-8.15038394927979	-9.21188163757324	-3.32364177703857	-0.0669340640306473	0.156833186745644	0.0783203989267349
-8.15380191802979	-9.22329711914063	-3.3201892375946	-0.06700699031353	0.156648486852646	0.0781219005584717
-8.16200351715088	-9.22490978240967	-3.32609343528748	-0.0670347288250923	0.156776711344719	0.07804024964571
-8.17063522338867	-9.22300910949707	-3.32276201248169	-0.0670595914125443	0.156955927610397	0.0778556689620018
-8.17823314666748	-9.22581386566162	-3.32562851905823	-0.0669772177934647	0.156899362802505	0.0777289718389511
-8.18212413787842	-9.22272872924805	-3.33147311210632	-0.0670831948518753	0.156989231705666	0.0774184241890907
-8.18753528594971	-9.23377418518066	-3.32678604125977	-0.0672592893242836	0.157124802470207	0.0772180631756783
-8.19524765014648	-9.23830413818359	-3.32721757888794	-0.0672071874141693	0.157026380300522	0.0771160051226616
-8.20364379882813	-9.23239803314209	-3.34280395507813	-0.0671594142913818	0.157030463218689	0.0769933238625526
-8.20327377319336	-9.23319435119629	-3.34254217147827	-0.0672553777694702	0.15722344815731	0.0767599046230316
-8.2119607925415	-9.24212455749512	-3.33084440231323	-0.0672248303890228	0.157243683934212	0.0766714662313461
-8.22262382507324	-9.24138069152832	-3.3340528011322	-0.0672012269496918	0.157255783677101	0.0765797570347786
-8.22368812561035	-9.23845386505127	-3.33627939224243	-0.0672192871570587	0.157201603055	0.0763642638921738
-8.22741031646729	-9.2426700592041	-3.34934449195862	-0.0672263726592064	0.157261237502098	0.0762390643358231
-8.23388004302979	-9.2484712600708	-3.35744643211365	-0.0672644749283791	0.157325357198715	0.0762443244457245
-8.23841667175293	-9.24336624145508	-3.35677075386047	-0.0672548189759254	0.157470926642418	0.0761071294546127
-8.23779296875	-9.24077987670898	-3.3519914150238	-0.0672475174069405	0.157459124922752	0.0760439112782478
-8.24161434173584	-9.25156402587891	-3.35351538658142	-0.0671477466821671	0.157323569059372	0.076088048517704
-8.25376415252686	-9.25008296966553	-3.36960124969482	-0.0671678557991982	0.157403171062469	0.0760883688926697
-8.25760650634766	-9.24591255187988	-3.37308144569397	-0.0672184079885483	0.15758553147316	0.0759987160563469
-8.25237655639648	-9.24569511413574	-3.36632013320923	-0.0672178640961647	0.157578364014626	0.0758216083049774
-8.25904369354248	-9.25724983215332	-3.36869406700134	-0.0672235041856766	0.157583177089691	0.0757351368665695
-8.26395130157471	-9.25889587402344	-3.37655162811279	-0.0671756863594055	0.157644912600517	0.075728751718998
-8.26847457885742	-9.26003932952881	-3.37736082077026	-0.0671630427241325	0.157808884978294	0.0756849497556686
-8.27677154541016	-9.26273632049561	-3.37672924995422	-0.0670190900564194	0.157856851816177	0.0756390541791916
-8.27851867675781	-9.2601490020752	-3.39878487586975	-0.0670414641499519	0.157844588160515	0.0754562094807625
-8.28127002716064	-9.26520347595215	-3.39420127868652	-0.0670703500509262	0.158099159598351	0.0753707885742188
-8.28895854949951	-9.27503299713135	-3.39818525314331	-0.0669913664460182	0.158044427633286	0.0754452869296074
-8.2953462600708	-9.27015590667725	-3.41513109207153	-0.0668357312679291	0.158014878630638	0.0755195096135139
-8.29439830780029	-9.26886367797852	-3.42465233802795	-0.0668302848935127	0.158130377531052	0.0754488632082939
-8.29752445220947	-9.27590942382813	-3.40834283828735	-0.0667093396186829	0.158292382955551	0.075584702193737
-8.30586051940918	-9.27957534790039	-3.39955949783325	-0.0666900649666786	0.158091530203819	0.0756633952260017
-8.30458068847656	-9.27402210235596	-3.41574668884277	-0.0666082128882408	0.158120185136795	0.0756951197981834
-8.30447769165039	-9.27641677856445	-3.42533493041992	-0.0665512308478355	0.158176243305206	0.0757250487804413
-8.3085470199585	-9.28289699554443	-3.43213176727295	-0.0665194466710091	0.1581219881773	0.0758283734321594
-8.30963802337646	-9.28118515014648	-3.4349353313446	-0.0666221007704735	0.158165723085403	0.0759167522192001
-8.30858516693115	-9.27487945556641	-3.43133115768433	-0.0665974318981171	0.158242523670197	0.0759964436292648
-8.29977893829346	-9.27027606964111	-3.41834259033203	-0.0664993599057198	0.158125370740891	0.076022706925869
-8.29932689666748	-9.27758026123047	-3.42765402793884	-0.0664583966135979	0.158082991838455	0.0762116461992264
-8.30390453338623	-9.27393436431885	-3.43195605278015	-0.0664813965559006	0.158117741346359	0.0763437896966934
-8.29946327209473	-9.2595386505127	-3.42987370491028	-0.0665243119001389	0.158176124095917	0.0763402730226517
-8.28991603851318	-9.26260566711426	-3.42032814025879	-0.0664875954389572	0.158177629113197	0.0763625428080559
-8.2893123626709	-9.26614475250244	-3.42486453056335	-0.0665611028671265	0.158107325434685	0.0764154344797134
-8.28496932983398	-9.26482391357422	-3.42720890045166	-0.0666192919015884	0.158197015523911	0.0766060948371887
-8.28440761566162	-9.26404094696045	-3.421067237854	-0.0666553527116776	0.158323183655739	0.0767014101147652
-8.28649711608887	-9.2619104385376	-3.42844653129578	-0.066532276570797	0.158263072371483	0.0767178907990456
-8.2847900390625	-9.25430488586426	-3.433758020401	-0.066559761762619	0.158379197120667	0.0766668543219566
-8.28049945831299	-9.2612190246582	-3.42774057388306	-0.066731296479702	0.158468157052994	0.0766781270503998
-8.28134346008301	-9.26692390441895	-3.4236786365509	-0.0666846185922623	0.158405363559723	0.0767981857061386
-8.28570079803467	-9.25919246673584	-3.43758630752563	-0.0666291639208794	0.158266738057137	0.0769158750772476
-8.28032398223877	-9.25640678405762	-3.44518208503723	-0.0666413530707359	0.158348008990288	0.076909177005291
-8.27410697937012	-9.25794315338135	-3.42665839195251	-0.0667846500873566	0.158449783921242	0.0769416019320488
-8.2803316116333	-9.26115036010742	-3.41760659217834	-0.0666881948709488	0.158415794372559	0.0771219059824944
-8.28275775909424	-9.2558012008667	-3.41460919380188	-0.0667330101132393	0.158294305205345	0.0771589353680611
-8.27512836456299	-9.25229835510254	-3.42653250694275	-0.0667476207017899	0.158286541700363	0.0771591737866402
-8.27350330352783	-9.25634098052979	-3.43453764915466	-0.0667385309934616	0.158191412687302	0.0772406831383705
-8.27336883544922	-9.25428199768066	-3.43608403205872	-0.0667915344238281	0.158310651779175	0.0773486346006393
-8.27219676971436	-9.24404144287109	-3.42866182327271	-0.0668397918343544	0.158341616392136	0.0774154365062714
-8.26379489898682	-9.24559497833252	-3.41888785362244	-0.066869892179966	0.158248662948608	0.0774249210953712
-8.25881004333496	-9.25025939941406	-3.42167520523071	-0.0668711289763451	0.158125370740891	0.0775970295071602
-8.26606559753418	-9.24742031097412	-3.42934226989746	-0.0668295249342918	0.158126071095467	0.0777841433882713
-8.25686550140381	-9.23427200317383	-3.42425274848938	-0.0669154152274132	0.158240035176277	0.077788807451725
-8.24751949310303	-9.23991680145264	-3.42022848129272	-0.0669589936733246	0.158115342259407	0.0777682736515999
-8.2486629486084	-9.24366569519043	-3.41782355308533	-0.0670169219374657	0.158001616597176	0.0778913795948029
-8.24612426757813	-9.241623878479	-3.41289114952087	-0.0671013817191124	0.158118963241577	0.0780524984002113
-8.2440824508667	-9.24073219299316	-3.41560649871826	-0.0670752450823784	0.158106863498688	0.078160360455513
-8.24003028869629	-9.23226833343506	-3.41659617424011	-0.066984198987484	0.157950937747955	0.0781314969062805
-8.23618125915527	-9.23410511016846	-3.41970920562744	-0.0670036599040031	0.158070251345634	0.078024260699749
-8.2331657409668	-9.2413501739502	-3.39799118041992	-0.0671235322952271	0.158063471317291	0.0781314969062805
-8.23508644104004	-9.23885822296143	-3.41085076332092	-0.0670617744326591	0.157944023609161	0.078187607228756
-8.23186111450195	-9.23006153106689	-3.41563248634338	-0.0670738816261292	0.157972276210785	0.0781038999557495
-8.22907543182373	-9.23750782012939	-3.39039063453674	-0.0670650377869606	0.158117607235909	0.0781816318631172
-8.23425483703613	-9.23848533630371	-3.38132214546204	-0.0670596286654472	0.157834216952324	0.0782222300767899
-8.23093032836914	-9.23487758636475	-3.3883364200592	-0.0671094954013824	0.157895535230637	0.0781326368451118
-8.2289867401123	-9.23758888244629	-3.39092969894409	-0.0670210346579552	0.157861575484276	0.0781608894467354
-8.22777938842773	-9.24694633483887	-3.39477634429932	-0.0670258030295372	0.157780528068542	0.0782251879572868
-8.23144340515137	-9.23979663848877	-3.38421106338501	-0.0670506060123444	0.157882735133171	0.0781476721167564
-8.22630310058594	-9.24111557006836	-3.36982417106628	-0.0670084059238434	0.157807126641273	0.078096829354763
-8.22938442230225	-9.24859809875488	-3.37906098365784	-0.0669481977820396	0.157622396945953	0.078167237341404
-8.23195266723633	-9.2438793182373	-3.38618564605713	-0.0669339969754219	0.157699763774872	0.0781523883342743
-8.22938632965088	-9.23255729675293	-3.37476348876953	-0.0669514536857605	0.157810941338539	0.0780364647507668
-8.22565269470215	-9.241042137146	-3.36841869354248	-0.0669013634324074	0.157650277018547	0.0779573246836662
-8.22692108154297	-9.24724102020264	-3.36813569068909	-0.0669852495193481	0.157561436295509	0.0780369341373444
-8.22656536102295	-9.24715328216553	-3.36587858200073	-0.0670279711484909	0.157651901245117	0.0780939981341362
-8.22512722015381	-9.24550247192383	-3.3592963218689	-0.0670128688216209	0.157566905021667	0.0781151503324509
-8.2230749130249	-9.24308109283447	-3.35527896881104	-0.0669085755944252	0.15742963552475	0.0780554935336113
-8.21996116638184	-9.24199867248535	-3.35866832733154	-0.0669143572449684	0.157488644123077	0.0779488310217857
-8.21462821960449	-9.2459192276001	-3.34211826324463	-0.0670366510748863	0.157536417245865	0.0779220387339592
-8.21693897247314	-9.25222110748291	-3.3423867225647	-0.0669862926006317	0.157415017485619	0.0779874920845032
-8.21992778778076	-9.24493598937988	-3.34803128242493	-0.0669208914041519	0.157349288463593	0.0778754577040672
-8.21607875823975	-9.24419689178467	-3.35331845283508	-0.0669757276773453	0.157535448670387	0.0777420476078987
-8.21893978118896	-9.25072383880615	-3.33435797691345	-0.0670123696327209	0.157734736800194	0.077670082449913
-8.22693824768066	-9.25473976135254	-3.33077025413513	-0.0668715387582779	0.15760126709938	0.0776017531752586
-8.23366546630859	-9.25341320037842	-3.33663463592529	-0.0668872967362404	0.157711073756218	0.0774501040577888
-8.23803234100342	-9.25843048095703	-3.3506031036377	-0.0668621212244034	0.157776370644569	0.0772892981767654
-8.24324893951416	-9.26907634735107	-3.36034417152405	-0.0668703317642212	0.1578488945961	0.0771466344594955
-8.25538635253906	-9.26950550079346	-3.36579966545105	-0.0667825117707253	0.15796485543251	0.0771351158618927
-8.25536632537842	-9.26523208618164	-3.36611437797546	-0.0667489841580391	0.158065497875214	0.0769531056284904
-8.26187324523926	-9.27134418487549	-3.36518096923828	-0.066693902015686	0.158012956380844	0.076902374625206
-8.27194118499756	-9.27750778198242	-3.38802742958069	-0.0666206106543541	0.157919079065323	0.0769758224487305
-8.28213405609131	-9.26768398284912	-3.39413261413574	-0.0666226074099541	0.15816293656826	0.0768729150295258
-8.27538204193115	-9.27128601074219	-3.38799715042114	-0.0665818899869919	0.158072963356972	0.0767119526863098
-8.28331661224365	-9.27974414825439	-3.40154933929443	-0.0666019469499588	0.158027827739716	0.0767813920974731
-8.28590202331543	-9.27733039855957	-3.41148352622986	-0.0666554868221283	0.158198431134224	0.0768220201134682
-8.28757858276367	-9.27515029907227	-3.40743446350098	-0.0667549148201942	0.158186331391335	0.0769260302186012
-8.28865528106689	-9.27114295959473	-3.41296768188477	-0.0665672197937965	0.158139929175377	0.0769584029912949
-8.28897476196289	-9.2613525390625	-3.4273886680603	-0.0665254592895508	0.158067777752876	0.0768922194838524
-8.2841854095459	-9.26168537139893	-3.42087340354919	-0.0666377246379852	0.158267766237259	0.0769120082259178
-8.28116607666016	-9.26730918884277	-3.40895700454712	-0.0667543113231659	0.158265858888626	0.0770756974816322
-8.28415489196777	-9.2585391998291	-3.42700815200806	-0.0666266679763794	0.15814234316349	0.07720797508955
-8.27491474151611	-9.25168704986572	-3.43136429786682	-0.066777266561985	0.158268287777901	0.0772233381867409
-8.27208232879639	-9.25479030609131	-3.41487622261047	-0.0668423175811768	0.15845462679863	0.0773212015628815
-8.271484375	-9.25244617462158	-3.40337491035461	-0.0668611750006676	0.15829610824585	0.0774995982646942
-8.26674842834473	-9.24650478363037	-3.40798163414001	-0.0669126883149147	0.158245131373405	0.0775171592831612
-8.25941181182861	-9.2464599609375	-3.42259049415588	-0.0669342502951622	0.158305361866951	0.0775275081396103
-8.25823307037354	-9.24731826782227	-3.42111396789551	-0.0670062974095345	0.158354222774506	0.0776255503296852
-8.25711631774902	-9.23585033416748	-3.41494131088257	-0.0669519752264023	0.158545136451721	0.0776123329997063
-8.25165748596191	-9.239914894104	-3.39883399009705	-0.0670654773712158	0.158531129360199	0.07758828997612
-8.2541036605835	-9.24466228485107	-3.41040372848511	-0.0670578107237816	0.158383071422577	0.0776795223355293
-8.25694179534912	-9.23632335662842	-3.41592788696289	-0.0671432018280029	0.158571720123291	0.0777101814746857
-8.2498025894165	-9.22928714752197	-3.41283202171326	-0.0671920254826546	0.158657297492027	0.0775803849101067
-8.25119781494141	-9.24221324920654	-3.41055154800415	-0.0671665295958519	0.158497512340546	0.0775362923741341
-8.25151443481445	-9.23831462860107	-3.42133235931396	-0.0672150999307632	0.158602327108383	0.0776430070400238
-8.2524995803833	-9.23703098297119	-3.41132378578186	-0.0671712160110474	0.158599570393562	0.0776437148451805
-8.25323390960693	-9.23278141021729	-3.41817927360535	-0.0671255216002464	0.158443599939346	0.0775713473558426
-8.25152587890625	-9.23043251037598	-3.42101764678955	-0.0672159418463707	0.158621281385422	0.0774898454546928
-8.24912261962891	-9.23540592193604	-3.40654921531677	-0.0673361271619797	0.158626735210419	0.0774700120091438
-8.25377655029297	-9.22707653045654	-3.42816066741943	-0.0672416016459465	0.158504143357277	0.0774461627006531
-8.24952030181885	-9.22732639312744	-3.41911363601685	-0.0673994645476341	0.1587123721838	0.0773991718888283
-8.24965667724609	-9.23048114776611	-3.39769554138184	-0.0673155710101128	0.158639222383499	0.0774402022361755
-8.25236797332764	-9.22684574127197	-3.39410471916199	-0.0673981532454491	0.158575922250748	0.07737697660923
-8.24288463592529	-9.22646713256836	-3.40021896362305	-0.0673833042383194	0.158602401614189	0.0772243440151215
-8.24613952636719	-9.23332786560059	-3.4089822769165	-0.0675195306539536	0.15854549407959	0.0771842449903488
-8.24228096008301	-9.22212886810303	-3.39642381668091	-0.0675863996148109	0.158602461218834	0.0771077945828438
-8.23725509643555	-9.22171592712402	-3.38143706321716	-0.0675444081425667	0.158584728837013	0.0770383775234222
-8.23797035217285	-9.22981739044189	-3.38126850128174	-0.0675899609923363	0.15840682387352	0.0770455673336983
-8.24302959442139	-9.22392082214355	-3.39545845985413	-0.0676207095384598	0.158546090126038	0.0769756510853767
-8.23402976989746	-9.21354103088379	-3.3749885559082	-0.0677384063601494	0.158606559038162	0.0767353996634483
-8.23138046264648	-9.22467708587646	-3.37181544303894	-0.0676935836672783	0.1584881991148	0.0766271725296974
-8.23331069946289	-9.22930717468262	-3.37103605270386	-0.0678402036428452	0.15845975279808	0.0765542462468147
-8.22815990447998	-9.22730255126953	-3.35905647277832	-0.0679334625601768	0.158587217330933	0.0765554755926132
-8.23063659667969	-9.22522449493408	-3.35824179649353	-0.0678476318717003	0.158454537391663	0.0764321833848953
-8.22857475280762	-9.2212610244751	-3.36379671096802	-0.0678215175867081	0.158355206251144	0.0762081071734428
-8.22360992431641	-9.22118949890137	-3.35573863983154	-0.0678657740354538	0.158496037125587	0.0759845748543739
-8.22332763671875	-9.2293062210083	-3.34048366546631	-0.0680073723196983	0.15864871442318	0.0758058130741119
-8.22945117950439	-9.23229217529297	-3.34387564659119	-0.0679427608847618	0.158408775925636	0.0758006870746613
-8.22820281982422	-9.22736835479736	-3.34733366966248	-0.0681014209985733	0.158475399017334	0.0755661204457283
-8.2294340133667	-9.23213863372803	-3.33725666999817	-0.068138375878334	0.158656403422356	0.075450524687767
-8.23465824127197	-9.23320770263672	-3.32323932647705	-0.0681051537394524	0.158515900373459	0.0753386244177818
-8.23790645599365	-9.23137950897217	-3.32429885864258	-0.0681281387805939	0.158478245139122	0.0751558765769005
-8.23530960083008	-9.23547744750977	-3.33704376220703	-0.0681279897689819	0.158489242196083	0.0750285759568214
-8.24143886566162	-9.24334335327148	-3.33391499519348	-0.0681661069393158	0.158531576395035	0.0749248638749123
-8.24479198455811	-9.23934650421143	-3.33129024505615	-0.0681687369942665	0.158629029989243	0.0748026072978973
-8.24469757080078	-9.24052619934082	-3.31443333625793	-0.0682321265339851	0.158617898821831	0.0745382532477379
-8.24761390686035	-9.24902057647705	-3.31988263130188	-0.0682555362582207	0.158541485667229	0.0744725987315178
-8.25934410095215	-9.24687480926514	-3.32820916175842	-0.0682365298271179	0.158643752336502	0.0743852853775024
-8.25342750549316	-9.24094295501709	-3.32158493995667	-0.0683445855975151	0.158826991915703	0.0740852281451225
-8.25409889221191	-9.24951648712158	-3.31313323974609	-0.0683944523334503	0.158651679754257	0.073864109814167
-8.26063823699951	-9.25647354125977	-3.3174614906311	-0.0684611201286316	0.15874108672142	0.0737665146589279
-8.26308917999268	-9.25683116912842	-3.317458152771	-0.0684968754649162	0.158864423632622	0.0736947283148766
-8.2657642364502	-9.25758457183838	-3.30949568748474	-0.0685736536979675	0.158887341618538	0.073635645210743
-8.27198886871338	-9.25363540649414	-3.31851053237915	-0.0684979036450386	0.158847823739052	0.073486365377903
-8.27554702758789	-9.25216102600098	-3.32025337219238	-0.0685422271490097	0.158915683627129	0.0732316747307777
-8.27256393432617	-9.25594139099121	-3.31764936447144	-0.0687373578548431	0.159088671207428	0.073081448674202
-8.27502727508545	-9.26417922973633	-3.30472254753113	-0.0688500553369522	0.159154087305069	0.0729237720370293
-8.28082084655762	-9.26567459106445	-3.31498336791992	-0.0687881410121918	0.159112378954887	0.0728935897350311
-8.29120922088623	-9.26784801483154	-3.32543992996216	-0.0688690021634102	0.15907047688961	0.0727209150791168
-8.2921085357666	-9.25965213775635	-3.32886052131653	-0.0688557475805283	0.159200042486191	0.0726473927497864
-8.29416751861572	-9.26104736328125	-3.33036017417908	-0.0689348429441452	0.159397885203362	0.0725212544202805
-8.2924976348877	-9.26623439788818	-3.3197774887085	-0.0689735859632492	0.159431874752045	0.0725139006972313
-8.30092334747314	-9.26927852630615	-3.31082105636597	-0.0688939020037651	0.159356981515884	0.0725905373692513
-8.30318450927734	-9.2615327835083	-3.3192036151886	-0.0689637660980225	0.159288302063942	0.0724351927638054
-8.2981014251709	-9.2654914855957	-3.32576727867126	-0.0689185187220573	0.159345135092735	0.0723436176776886
-8.30429840087891	-9.27264499664307	-3.34387183189392	-0.0689290314912796	0.159284815192223	0.0724110826849937
-8.30671882629395	-9.26959037780762	-3.33521938323975	-0.0689883381128311	0.159406825900078	0.0724442973732948
-8.30242156982422	-9.26540470123291	-3.32009220123291	-0.0691426023840904	0.159487530589104	0.0723822340369225
-8.3017110824585	-9.27382659912109	-3.32691931724548	-0.0690229535102844	0.15934094786644	0.0723910853266716
-8.30555152893066	-9.27377986907959	-3.32589650154114	-0.069017194211483	0.159334808588028	0.0724865645170212
-8.31195259094238	-9.26667308807373	-3.34162926673889	-0.0690611749887466	0.159475743770599	0.072545200586319
-8.30189037322998	-9.2603235244751	-3.33170628547668	-0.0690661519765854	0.159557640552521	0.0724534019827843
-8.29912757873535	-9.26771354675293	-3.32493543624878	-0.0691340565681458	0.159398585557938	0.0724668353796005
-8.30127239227295	-9.2727518081665	-3.33020710945129	-0.0690954551100731	0.159414187073708	0.0726284831762314
-8.30032062530518	-9.266676902771	-3.32974886894226	-0.0690966993570328	0.159555286169052	0.0727274045348167
-8.29843616485596	-9.26719093322754	-3.32095956802368	-0.0691177845001221	0.159575551748276	0.0729080587625504
-8.29707908630371	-9.26408100128174	-3.32522201538086	-0.0690301433205605	0.159417733550072	0.0728923827409744
-8.28993797302246	-9.2622709274292	-3.32784008979797	-0.0691033601760864	0.15949384868145	0.0728952214121819
-8.28619575500488	-9.26794242858887	-3.31123423576355	-0.0692304596304893	0.159562289714813	0.0730356872081757
-8.28975391387939	-9.26790618896484	-3.31914162635803	-0.0691084638237953	0.159474760293961	0.073099859058857
-8.28863620758057	-9.26009845733643	-3.32491326332092	-0.0691031217575073	0.159475311636925	0.0730593577027321
-8.28388118743896	-9.26173877716064	-3.31258225440979	-0.0690821707248688	0.159735903143883	0.0731731057167053
-8.28990459442139	-9.26515579223633	-3.30420970916748	-0.0691646561026573	0.159682005643845	0.0732030346989632
-8.2931547164917	-9.26520538330078	-3.30608463287354	-0.0691322535276413	0.159627363085747	0.0732368901371956
-8.28986644744873	-9.26043605804443	-3.31242966651917	-0.0691172406077385	0.15968345105648	0.0732308402657509
-8.28920459747314	-9.26897430419922	-3.32095909118652	-0.0691873207688332	0.159584566950798	0.0732775926589966
-8.29217624664307	-9.27038478851318	-3.32675194740295	-0.0691689699888229	0.15965873003006	0.0733849033713341
-8.29500007629395	-9.26378726959229	-3.31853818893433	-0.0690739750862122	0.15968856215477	0.0734029486775398
-8.28812503814697	-9.26285171508789	-3.31578063964844	-0.0690992549061775	0.159694164991379	0.0734544545412064
-8.29222011566162	-9.26894855499268	-3.32039952278137	-0.0690514519810677	0.159470275044441	0.0736300200223923
-8.29406833648682	-9.26180839538574	-3.33156776428223	-0.0690117627382278	0.159568801522255	0.0736885741353035
-8.28972625732422	-9.25209045410156	-3.32432174682617	-0.0690628960728645	0.159699499607086	0.0736265927553177
-8.28306007385254	-9.25887203216553	-3.3191602230072	-0.0690928474068642	0.15955176949501	0.0736271068453789
-8.28266525268555	-9.26291465759277	-3.32389879226685	-0.0691041499376297	0.159417510032654	0.0737312138080597
-8.28069305419922	-9.25821685791016	-3.32322669029236	-0.0691124945878983	0.159445017576218	0.0738337486982346
-8.27464389801025	-9.25526523590088	-3.32212710380554	-0.0691390335559845	0.159557297825813	0.0739309564232826
-8.27253818511963	-9.25285911560059	-3.31053924560547	-0.0691133290529251	0.159452319145203	0.0740488469600677
-8.27016639709473	-9.24710559844971	-3.31698131561279	-0.0690302401781082	0.159334450960159	0.0740403234958649
-8.263427734375	-9.24434089660645	-3.3240909576416	-0.0691437274217606	0.159398272633553	0.0740278884768486
-8.25383567810059	-9.24784564971924	-3.30590415000916	-0.069268174469471	0.15949909389019	0.0741552636027336
-8.2526216506958	-9.24733829498291	-3.29720091819763	-0.0692516341805458	0.159344688057899	0.0743264332413673
-8.25183868408203	-9.2399263381958	-3.31219077110291	-0.0690940916538239	0.159223347902298	0.0743828117847443
-8.24704551696777	-9.23661422729492	-3.31424570083618	-0.0692430585622787	0.159298494458199	0.0744374170899391
-8.24063110351563	-9.23711585998535	-3.30442667007446	-0.069256067276001	0.159446328878403	0.074452668428421
-8.23827934265137	-9.24069118499756	-3.29005837440491	-0.0691917240619659	0.159500554203987	0.074491448700428
-8.24479579925537	-9.24423122406006	-3.28583979606628	-0.0691551715135574	0.159392789006233	0.0745332166552544
-8.24599075317383	-9.23516750335693	-3.29206609725952	-0.0690991654992104	0.159391552209854	0.0744972303509712
-8.2453784942627	-9.23779201507568	-3.30193495750427	-0.0691333636641502	0.159505888819695	0.0744054690003395
-8.24491596221924	-9.24360942840576	-3.30845928192139	-0.0690130218863487	0.159477755427361	0.0743313208222389
-8.24724388122559	-9.252197265625	-3.31458234786987	-0.0690523087978363	0.159492745995522	0.0743906199932098
-8.25230026245117	-9.24831962585449	-3.31396770477295	-0.0690877884626389	0.159579321742058	0.0743310302495956
-8.25447845458984	-9.24473667144775	-3.30830645561218	-0.0690474510192871	0.159720286726952	0.0742725878953934
-8.24874877929688	-9.24784278869629	-3.30473828315735	-0.0690418854355812	0.15959620475769	0.0742588937282562
-8.25296974182129	-9.25170707702637	-3.31237435340881	-0.0690477192401886	0.159442618489265	0.074229322373867
-8.25743293762207	-9.25206184387207	-3.31993246078491	-0.0690157264471054	0.159364819526672	0.0743231326341629
-8.26309585571289	-9.2448263168335	-3.32837057113647	-0.0690330117940903	0.159517452120781	0.0742525160312653
-8.25343704223633	-9.23661613464355	-3.31811571121216	-0.0690458565950394	0.159542009234428	0.0741098746657372
-8.25093650817871	-9.24400901794434	-3.31955480575562	-0.0690872818231583	0.159489139914513	0.0740594491362572
-8.2523717880249	-9.24544906616211	-3.32646822929382	-0.0691607743501663	0.159437477588654	0.0740976557135582
-8.24909496307373	-9.2432107925415	-3.3183581829071	-0.0693090856075287	0.159566819667816	0.0741993859410286
-8.24711227416992	-9.2383508682251	-3.31513357162476	-0.0691878497600555	0.159439995884895	0.0742329135537148
-8.24300289154053	-9.22995185852051	-3.32592511177063	-0.0692073702812195	0.159321010112762	0.0741542428731918
-8.23515796661377	-9.22937488555908	-3.32736420631409	-0.0692557021975517	0.159521192312241	0.0740629360079765
-8.2337474822998	-9.23386573791504	-3.30894494056702	-0.0693573877215385	0.159569695591927	0.0741250887513161
-8.23452472686768	-9.23055648803711	-3.31812834739685	-0.0693458095192909	0.159365460276604	0.0742135792970657
-8.22761631011963	-9.22272872924805	-3.32102942466736	-0.0694960728287697	0.159448400139809	0.0741895437240601
-8.22424697875977	-9.22712898254395	-3.30514240264893	-0.0694958865642548	0.159624621272087	0.0741831362247467
-8.22421646118164	-9.22558212280273	-3.29491019248962	-0.0694617256522179	0.15945690870285	0.0742231085896492
-8.22063541412354	-9.2185583114624	-3.3002622127533	-0.0694798156619072	0.159416019916534	0.0741815343499184
-8.21353721618652	-9.22251415252686	-3.30551862716675	-0.0694928616285324	0.159405529499054	0.0740996822714806
-8.21520519256592	-9.22567939758301	-3.30504250526428	-0.0695252567529678	0.159444361925125	0.0740477815270424
-8.21488189697266	-9.22329139709473	-3.30040144920349	-0.0695934519171715	0.159595996141434	0.073963887989521
-8.21501064300537	-9.22251319885254	-3.28988981246948	-0.0695543140172958	0.159690603613853	0.0738373994827271
-8.21360301971436	-9.23117637634277	-3.29547595977783	-0.0694708600640297	0.159618064761162	0.0737803727388382
-8.22830200195313	-9.23632049560547	-3.30471920967102	-0.0694858878850937	0.159672290086746	0.0738348662853241
-8.22910690307617	-9.23055362701416	-3.30892515182495	-0.0694349929690361	0.159813761711121	0.073638416826725
-8.22679805755615	-9.22855472564697	-3.30547904968262	-0.0693821832537651	0.159946203231812	0.0733850002288818
-8.23332405090332	-9.2419548034668	-3.31302261352539	-0.0694032236933708	0.15981425344944	0.0732565671205521
-8.23654460906982	-9.24632835388184	-3.31884717941284	-0.0694106295704842	0.159883588552475	0.0732767581939697
-8.24090194702148	-9.24295330047607	-3.32707023620605	-0.0693269371986389	0.159981220960617	0.0732448250055313
-8.24159622192383	-9.24369812011719	-3.3239471912384	-0.0693066716194153	0.15996241569519	0.0731746405363083
-8.24649143218994	-9.24148464202881	-3.33482551574707	-0.0692428275942802	0.159806743264198	0.073074147105217
-8.246337890625	-9.2385196685791	-3.34143114089966	-0.0693046599626541	0.159904390573502	0.0729114934802055
-8.24353981018066	-9.23996353149414	-3.33197331428528	-0.0694584771990776	0.159993305802345	0.0728385522961617
-8.24777317047119	-9.24662399291992	-3.33136248588562	-0.0694746896624565	0.159999936819077	0.0728317201137543
-8.24552154541016	-9.24216079711914	-3.34568691253662	-0.0694132745265961	0.159829661250114	0.0728244334459305
-8.24566173553467	-9.23227214813232	-3.35683417320251	-0.0694428607821465	0.159950986504555	0.072736032307148
-8.23583793640137	-9.23164749145508	-3.34403014183044	-0.069637842476368	0.160091370344162	0.0726727098226547
-8.23612022399902	-9.23449993133545	-3.33320927619934	-0.069634847342968	0.160096675157547	0.0727282613515854
-8.23459243774414	-9.22817802429199	-3.32321977615356	-0.0697005912661552	0.159952759742737	0.0727576464414597
-8.23001480102539	-9.22179508209229	-3.33023357391357	-0.06978939473629	0.159873262047768	0.0727150589227676
-8.2197322845459	-9.2185640335083	-3.3367965221405	-0.0699300765991211	0.159973978996277	0.0726480558514595
-8.21471118927002	-9.2206563949585	-3.35119271278381	-0.0699343234300613	0.159943625330925	0.0726261362433434
-8.21332454681396	-9.21994018554688	-3.3507068157196	-0.0699493661522865	0.159992724657059	0.0726807788014412
-8.21043872833252	-9.21234130859375	-3.3467435836792	-0.0700415149331093	0.160116076469421	0.0726569890975952
-8.20545864105225	-9.20625686645508	-3.34491777420044	-0.0701607391238213	0.160179272294044	0.072627417743206
-8.19688034057617	-9.2081880569458	-3.33844256401062	-0.0701316893100739	0.160031214356422	0.0726104378700256
-8.19415187835693	-9.21143531799316	-3.34943962097168	-0.0701403841376305	0.159984469413757	0.0726982951164246
-8.19618511199951	-9.20631122589111	-3.35755276679993	-0.0701722055673599	0.160005256533623	0.0727364718914032
-8.19165897369385	-9.19845962524414	-3.36121225357056	-0.0702058747410774	0.160118997097015	0.0726684331893921
-8.18728637695313	-9.19355869293213	-3.35731172561646	-0.0702598392963409	0.160225510597229	0.0724318996071815
-8.18411922454834	-9.20105457305908	-3.35252380371094	-0.070243313908577	0.160103932023048	0.072455458343029
-8.18605041503906	-9.20434474945068	-3.363929271698	-0.0702753663063049	0.16012167930603	0.0724807679653168
-8.18649768829346	-9.20334529876709	-3.36877870559692	-0.0703222528100014	0.160242602229118	0.0724970027804375
-8.18420028686523	-9.20086860656738	-3.3666296005249	-0.0703336969017982	0.160227417945862	0.0725591033697128
-8.18768119812012	-9.20391178131104	-3.36764931678772	-0.07026007771492	0.160215854644775	0.0725702419877052
-8.18457794189453	-9.19602012634277	-3.37776637077332	-0.0701893121004105	0.160018071532249	0.0725731775164604
-8.17495822906494	-9.19109058380127	-3.37765312194824	-0.0702720507979393	0.160091802477837	0.0724304616451263
-8.16870594024658	-9.19247245788574	-3.37513208389282	-0.0702924132347107	0.160176143050194	0.0724168494343758
-8.16604614257813	-9.19633865356445	-3.36710667610168	-0.0703885927796364	0.160232186317444	0.0724049732089043
-8.16831970214844	-9.19482517242432	-3.36730027198792	-0.0703503414988518	0.160087019205093	0.0724640935659409
-8.16354179382324	-9.18764591217041	-3.3746292591095	-0.0704015046358109	0.159992575645447	0.0723819732666016
-8.15624046325684	-9.18545436859131	-3.37662172317505	-0.0705930665135384	0.160168349742889	0.0722837075591087
-8.1503267288208	-9.19092178344727	-3.35746073722839	-0.0706143453717232	0.160284355282784	0.0723361298441887
-8.15592765808105	-9.18810939788818	-3.34893250465393	-0.0705647841095924	0.16012379527092	0.0723470523953438
-8.14899826049805	-9.18435192108154	-3.35806512832642	-0.0705864280462265	0.160059332847595	0.0723537877202034
-8.14306640625	-9.18529605865479	-3.3596556186676	-0.0706650912761688	0.160076543688774	0.0722761154174805
-8.13776206970215	-9.18579006195068	-3.36742520332336	-0.0706908330321312	0.159989565610886	0.0722688585519791
-8.1336498260498	-9.1874418258667	-3.36780309677124	-0.0707505419850349	0.160006061196327	0.0722872540354729
-8.13771533966064	-9.18198394775391	-3.3557562828064	-0.0707207769155502	0.160152271389961	0.072200171649456
-8.12739181518555	-9.18039894104004	-3.34319996833801	-0.0707300007343292	0.16015399992466	0.0721059367060661
-8.12838745117188	-9.18712615966797	-3.34926414489746	-0.0707591846585274	0.160041928291321	0.0721082612872124
-8.13208866119385	-9.19275569915771	-3.3622190952301	-0.0707703679800034	0.160086944699287	0.0720511749386787
-8.13901615142822	-9.18634605407715	-3.36726307868958	-0.0707221254706383	0.160309046506882	0.0719667002558708
-8.13257217407227	-9.18323707580566	-3.36081862449646	-0.0707161948084831	0.160365805029869	0.0717575177550316
-8.13346195220947	-9.19053077697754	-3.36964845657349	-0.0707007125020027	0.16027058660984	0.0716229379177094
-8.13869953155518	-9.19563770294189	-3.37379670143127	-0.0706379637122154	0.160321518778801	0.0716332942247391
-8.13853645324707	-9.19278335571289	-3.38398623466492	-0.0706931576132774	0.160464406013489	0.0716801434755325
-8.1430778503418	-9.19434547424316	-3.37779545783997	-0.0706048756837845	0.160412669181824	0.0716656595468521
-8.1442403793335	-9.18965339660645	-3.38787364959717	-0.0705138593912125	0.160279363393784	0.0716120004653931
-8.14165592193604	-9.18434906005859	-3.39304828643799	-0.0705262571573257	0.160265445709229	0.0715065971016884
-8.13950061798096	-9.1901798248291	-3.39437866210938	-0.0706064999103546	0.1604825258255	0.0714945793151855
-8.13954925537109	-9.19176769256592	-3.38532710075378	-0.0705864802002907	0.160352364182472	0.0715567320585251
-8.14375591278076	-9.18761157989502	-3.39926362037659	-0.0705208703875542	0.160252884030342	0.0716043934226036
-8.14302730560303	-9.17752933502197	-3.40292906761169	-0.0705367475748062	0.160268217325211	0.0715476796030998
-8.13486480712891	-9.17787837982178	-3.39935564994812	-0.0706175044178963	0.160466149449348	0.0714986026287079
-8.12988567352295	-9.17847728729248	-3.38349223136902	-0.0705611929297447	0.160409614443779	0.0716164112091064
-8.1334400177002	-9.17593288421631	-3.37687826156616	-0.0705657750368118	0.160233467817307	0.0716204047203064
-8.1279468536377	-9.16751670837402	-3.39036226272583	-0.0705840438604355	0.160335496068001	0.0715970173478127
-8.12352752685547	-9.16910457611084	-3.39165616035461	-0.0706225037574768	0.160368338227272	0.0715846344828606
-8.11941623687744	-9.16662693023682	-3.39566707611084	-0.0705408006906509	0.16039003431797	0.0715901106595993
-8.1193733215332	-9.17190933227539	-3.40434980392456	-0.0706332474946976	0.160440817475319	0.0716881975531578
-8.12455081939697	-9.16878795623779	-3.40136003494263	-0.0705660507082939	0.160576835274696	0.071695975959301
-8.122727394104	-9.16316318511963	-3.39472365379334	-0.0705534592270851	0.160750940442085	0.0716109648346901
-8.12216663360596	-9.16477203369141	-3.38895392417908	-0.0705747529864311	0.160716086626053	0.0715800449252129
-8.12410640716553	-9.17210102081299	-3.39389276504517	-0.0705641806125641	0.160654306411743	0.0716277956962585
-8.12521648406982	-9.17521286010742	-3.40620374679565	-0.0704697743058205	0.160621732473373	0.071719691157341
-8.13619041442871	-9.17113399505615	-3.42170763015747	-0.0704309418797493	0.160782486200333	0.0717500969767571
-8.13919067382813	-9.16646289825439	-3.42206311225891	-0.0704056918621063	0.160926684737206	0.071665845811367
-8.13345527648926	-9.16115951538086	-3.4183623790741	-0.0703591927886009	0.160955116152763	0.0715417191386223
-8.13377952575684	-9.17139339447021	-3.41641569137573	-0.0704198554158211	0.160815358161926	0.0715599432587624
-8.13817882537842	-9.17426872253418	-3.4301450252533	-0.0703901648521423	0.160827443003654	0.0716310143470764
-8.13986682891846	-9.1728982925415	-3.42537903785706	-0.0703766345977783	0.160959079861641	0.0716689825057983
-8.14091777801514	-9.16936874389648	-3.42263793945313	-0.0703417360782623	0.160987392067909	0.071694403886795
-8.14338779449463	-9.16447257995605	-3.43757343292236	-0.0702611953020096	0.160890340805054	0.0716677755117416
-8.14141464233398	-9.16146850585938	-3.44068884849548	-0.0702303946018219	0.160880163311958	0.071658656001091
-8.13624477386475	-9.16325950622559	-3.43551349639893	-0.0703810155391693	0.160983741283417	0.0716045200824738
-8.13202476501465	-9.16574192047119	-3.42640352249146	-0.0703865885734558	0.160955816507339	0.0717154294252396
-8.13279056549072	-9.16334819793701	-3.43516087532043	-0.0702614486217499	0.16084149479866	0.0718539580702782
-8.13267517089844	-9.15568065643311	-3.44661450386047	-0.0702563002705574	0.160890713334084	0.0718689635396004
-8.12307071685791	-9.15206813812256	-3.44291853904724	-0.0703096240758896	0.161055967211723	0.0718416720628738
-8.12063121795654	-9.15538501739502	-3.4219822883606	-0.0703559741377831	0.161045476794243	0.0719374790787697
-8.11764717102051	-9.15526294708252	-3.41748738288879	-0.070303201675415	0.16089791059494	0.0720315501093864
-8.116379737854	-9.14748477935791	-3.42109537124634	-0.0703015998005867	0.160962104797363	0.0719990953803062
-8.1100959777832	-9.14561176300049	-3.42977380752563	-0.0703585669398308	0.160977855324745	0.0719574093818665
-8.10831642150879	-9.153395652771	-3.43707060813904	-0.0703189969062805	0.161000847816467	0.0720440596342087
-8.115553855896	-9.15290451049805	-3.43645310401917	-0.070325955748558	0.161151260137558	0.072095587849617
-8.10922241210938	-9.145676612854	-3.43501782417297	-0.0702804625034332	0.161154016852379	0.0720780417323112
-8.10274028778076	-9.14342498779297	-3.42123484611511	-0.0702710002660751	0.161109566688538	0.0720953568816185
-8.10395908355713	-9.15216732025146	-3.43360185623169	-0.0702062696218491	0.160977721214294	0.0722266286611557
-8.11188507080078	-9.14893341064453	-3.44132232666016	-0.0702582374215126	0.16107140481472	0.0722913593053818
-8.10934925079346	-9.1411771774292	-3.43597459793091	-0.0702307224273682	0.161215960979462	0.0722546055912972
-8.10195922851563	-9.13901615142822	-3.43113303184509	-0.0702255144715309	0.161124691367149	0.0721495896577835
-8.10122489929199	-9.15152168273926	-3.43408107757568	-0.0702474489808083	0.161042541265488	0.0721867009997368
-8.10134029388428	-9.15021324157715	-3.43971538543701	-0.0703005269169807	0.161046549677849	0.0722806006669998
-8.10007095336914	-9.14480590820313	-3.44128084182739	-0.0702315643429756	0.16106890141964	0.0723609030246735
-8.09932231903076	-9.14568328857422	-3.44229412078857	-0.0701868981122971	0.161009073257446	0.0724411979317665
-8.10089588165283	-9.13986778259277	-3.44979810714722	-0.0701450854539871	0.160931140184402	0.0723628997802734
-8.09494018554688	-9.1350154876709	-3.45064806938171	-0.0702048167586327	0.161007165908813	0.0722782760858536
-8.09170627593994	-9.14142894744873	-3.43254542350769	-0.0703386440873146	0.161038294434547	0.0724028125405312
-8.09139156341553	-9.14167785644531	-3.43753862380981	-0.0702290311455727	0.160905659198761	0.0724391639232636
-8.09317493438721	-9.13537883758545	-3.44668483734131	-0.0702655091881752	0.160818472504616	0.0725387409329414
-8.08882617950439	-9.12812232971191	-3.45193934440613	-0.0701804012060165	0.160933449864388	0.0724640190601349
-8.08431243896484	-9.13575839996338	-3.43498516082764	-0.0703021436929703	0.161155521869659	0.0725026205182076
-8.08652687072754	-9.139892578125	-3.42283773422241	-0.0702854469418526	0.160983994603157	0.0725894793868065
-8.08660984039307	-9.13386344909668	-3.42293405532837	-0.0702578127384186	0.16091176867485	0.072625420987606
-8.08271598815918	-9.1299467086792	-3.43121457099915	-0.0703112632036209	0.160866245627403	0.0725739002227783
-8.07888889312744	-9.13737201690674	-3.43720483779907	-0.0702588856220245	0.16084049642086	0.0725520998239517
-8.07954216003418	-9.13902187347412	-3.44839000701904	-0.0702914819121361	0.160863995552063	0.0726188644766808
-8.08394718170166	-9.13884258270264	-3.44050979614258	-0.0702761188149452	0.160911083221436	0.0727184414863586
-8.08073997497559	-9.12937259674072	-3.43014478683472	-0.0701991394162178	0.160930186510086	0.0726715698838234
-8.07326793670654	-9.13128280639648	-3.42176651954651	-0.0702270790934563	0.160821110010147	0.0727505162358284
-8.07165050506592	-9.13928890228271	-3.4239399433136	-0.0700873583555222	0.160664975643158	0.0727482810616493
-8.07773590087891	-9.14017009735107	-3.43662476539612	-0.0701704546809196	0.160672023892403	0.0729027539491653
-8.08233737945557	-9.13024234771729	-3.43875670433044	-0.0701553300023079	0.160806998610497	0.0728175267577171
-8.06972789764404	-9.12970924377441	-3.42704892158508	-0.0702075809240341	0.160758331418037	0.0727171450853348
-8.07240772247314	-9.14057540893555	-3.42585706710815	-0.0701425075531006	0.160586401820183	0.0727015137672424
-8.0727481842041	-9.14078998565674	-3.43037056922913	-0.0701793655753136	0.16060546040535	0.0728213116526604
-8.07395267486572	-9.136794090271	-3.4301495552063	-0.0701636224985123	0.160713896155357	0.072864942252636
-8.07651233673096	-9.13833236694336	-3.42262125015259	-0.0700574293732643	0.160672456026077	0.0729259103536606
-8.07584571838379	-9.13459205627441	-3.42774367332459	-0.0700275301933289	0.160543754696846	0.0728639587759972
-8.07369995117188	-9.13471603393555	-3.43345880508423	-0.0700389519333839	0.160542353987694	0.0727570205926895
-8.07133769989014	-9.13976192474365	-3.42595314979553	-0.0701999068260193	0.160690799355507	0.0727647095918655
-8.07281398773193	-9.14465427398682	-3.41926026344299	-0.0700543522834778	0.160629913210869	0.0728364437818527
-8.08053398132324	-9.14364147186279	-3.42753028869629	-0.0699855610728264	0.160470172762871	0.0728949084877968
-8.07979106903076	-9.13662242889404	-3.43799495697021	-0.0699729174375534	0.160569980740547	0.0728400051593781
-8.07829666137695	-9.14281558990479	-3.43105912208557	-0.0700340196490288	0.160783752799034	0.0727679133415222
-8.08414554595947	-9.14899635314941	-3.40941762924194	-0.0700151994824409	0.160656675696373	0.0728447884321213
-8.08718967437744	-9.14267539978027	-3.4208927154541	-0.0699911788105965	0.160618215799332	0.0728139355778694
-8.08523273468018	-9.14334869384766	-3.4277491569519	-0.0699506029486656	0.160591706633568	0.0726786479353905
-8.08580017089844	-9.1487865447998	-3.43450379371643	-0.0699034556746483	0.160585269331932	0.072702094912529
-8.09584426879883	-9.15065479278564	-3.43926382064819	-0.0699224099516869	0.160722702741623	0.072660818696022
-8.09460735321045	-9.14388465881348	-3.42736530303955	-0.0699303895235062	0.160786494612694	0.0725176110863686
-8.09581089019775	-9.14829444885254	-3.42865800857544	-0.069910891354084	0.160697713494301	0.0724616348743439
-8.09876441955566	-9.15897464752197	-3.43549346923828	-0.0699274316430092	0.160615339875221	0.0724591165781021
-8.10513019561768	-9.15555191040039	-3.44220066070557	-0.0699451416730881	0.160655722022057	0.0725296810269356
-8.11008167266846	-9.14789772033691	-3.44931387901306	-0.0698908120393753	0.160802885890007	0.0723857134580612
-8.10614681243896	-9.1450023651123	-3.43800926208496	-0.069948673248291	0.160857170820236	0.0722244754433632
-8.11000728607178	-9.14764022827148	-3.43187141418457	-0.0698916018009186	0.160821884870529	0.0721351131796837
-8.11394691467285	-9.15694522857666	-3.43985867500305	-0.0699710249900818	0.160746991634369	0.0720316767692566
-8.11422729492188	-9.15929889678955	-3.45160531997681	-0.0699775293469429	0.160741701722145	0.0720081552863121
-8.12021923065186	-9.15702247619629	-3.45322775840759	-0.0700398609042168	0.160894006490707	0.0719800963997841
-8.12223339080811	-9.16002368927002	-3.44883489608765	-0.0700740665197372	0.160940781235695	0.0719762519001961
-8.12936782836914	-9.15631580352783	-3.45193791389465	-0.0699223801493645	0.160932704806328	0.071968249976635
-8.13123226165771	-9.15227890014648	-3.46243715286255	-0.0698933079838753	0.160847470164299	0.0718543156981468
-8.1285572052002	-9.15176963806152	-3.47203540802002	-0.0699083134531975	0.160926386713982	0.0717220604419708
-8.12622165679932	-9.15557384490967	-3.46286773681641	-0.0700192376971245	0.161014929413795	0.0717506781220436
-8.12700271606445	-9.15877246856689	-3.45886325836182	-0.0699440762400627	0.161008641123772	0.0718717277050018
-8.13307666778564	-9.1591796875	-3.4624171257019	-0.069886788725853	0.160830810666084	0.071930356323719
-8.1326904296875	-9.15128135681152	-3.47822093963623	-0.0698895007371902	0.160827562212944	0.0718964189291
-8.12995529174805	-9.14730453491211	-3.47615480422974	-0.0698947831988335	0.160996690392494	0.0718962401151657
-8.12796592712402	-9.15364551544189	-3.46302056312561	-0.0699730217456818	0.161061227321625	0.0720029771327972
-8.13268184661865	-9.15087604522705	-3.46261692047119	-0.0698079094290733	0.160953477025032	0.0720985606312752
-8.13290977478027	-9.14735794067383	-3.46391868591309	-0.0698731765151024	0.160852491855621	0.0721018463373184
-8.1265344619751	-9.14368152618408	-3.46832418441772	-0.0699176788330078	0.160928562283516	0.0720810145139694
-8.12038326263428	-9.14305877685547	-3.48146629333496	-0.0699191614985466	0.160840287804604	0.0720972046256065
-8.12205028533936	-9.14744853973389	-3.48803639411926	-0.0699450969696045	0.160916745662689	0.0722083747386932
-8.1226224899292	-9.1469612121582	-3.48580980300903	-0.0699087083339691	0.160995215177536	0.0722915455698967
-8.12160301208496	-9.13834476470947	-3.4767632484436	-0.0699728801846504	0.161060199141502	0.0722481906414032
-8.11401557922363	-9.13684749603271	-3.46890664100647	-0.0699737891554832	0.161024555563927	0.0723100677132607
-8.10752105712891	-9.13919448852539	-3.47382974624634	-0.0699508935213089	0.160828083753586	0.0723917707800865
-8.11338710784912	-9.14217376708984	-3.47786498069763	-0.0698933228850365	0.160822302103043	0.0725199058651924
-8.1137866973877	-9.12744617462158	-3.49073719978333	-0.0700327605009079	0.16096656024456	0.0725776627659798
-8.11075496673584	-9.12289905548096	-3.48434352874756	-0.0700352862477303	0.161058843135834	0.0724694356322289
-8.09790515899658	-9.12730884552002	-3.48236274719238	-0.0700791478157043	0.160961702466011	0.0725773051381111
-8.09807872772217	-9.12935447692871	-3.4833505153656	-0.0700677260756493	0.160860612988472	0.072634369134903
-8.09968662261963	-9.12846088409424	-3.49108457565308	-0.0700794830918312	0.160876199603081	0.07276451587677
-8.09643459320068	-9.12302017211914	-3.49791049957275	-0.0701064020395279	0.161003172397614	0.0728557705879211
-8.09414386749268	-9.1200647354126	-3.49032759666443	-0.0701886937022209	0.161028325557709	0.0729390233755112
-8.09487628936768	-9.11715602874756	-3.49127173423767	-0.0701018422842026	0.160987481474876	0.0729663893580437
-8.09342575073242	-9.11065673828125	-3.50295209884644	-0.0701114758849144	0.160860642790794	0.072984367609024
-8.09049987792969	-9.10430526733398	-3.50605249404907	-0.070160835981369	0.160910099744797	0.0729806870222092
-8.0861644744873	-9.1036262512207	-3.50972986221313	-0.0702434629201889	0.161128386855125	0.0729177594184875
-8.08207893371582	-9.10651683807373	-3.49988579750061	-0.0703796520829201	0.161125034093857	0.0730019956827164
-8.0805549621582	-9.10495948791504	-3.49579334259033	-0.0703864917159081	0.161087900400162	0.0730628073215485
-8.08368015289307	-9.1010217666626	-3.50943350791931	-0.070356123149395	0.161027386784554	0.0731553211808205
-8.07950496673584	-9.09124755859375	-3.51924467086792	-0.0703834071755409	0.160995274782181	0.0731792747974396
-8.07375717163086	-9.0860538482666	-3.51586103439331	-0.0705000013113022	0.161243870854378	0.073168009519577
-8.068772315979	-9.08723926544189	-3.50304818153381	-0.0706241130828857	0.161233633756638	0.0732740089297295
-8.06657409667969	-9.0864429473877	-3.49805331230164	-0.0706256628036499	0.16115315258503	0.0733790099620819
-8.06653594970703	-9.0770092010498	-3.49468564987183	-0.0706678107380867	0.161084443330765	0.0734489262104034
-8.06205177307129	-9.06710147857666	-3.50451493263245	-0.0707407295703888	0.161077126860619	0.0734283700585365
-8.05465507507324	-9.0662317276001	-3.50916147232056	-0.0707550421357155	0.161102518439293	0.073386125266552
-8.04922389984131	-9.06529998779297	-3.51906657218933	-0.0708609148859978	0.161062881350517	0.0735124200582504
-8.04585552215576	-9.06007289886475	-3.51997947692871	-0.0709410533308983	0.16111746430397	0.0735145434737206
-8.04151058197021	-9.04969787597656	-3.50890302658081	-0.0710020884871483	0.161155506968498	0.0736222788691521
-8.03222942352295	-9.04441928863525	-3.50294971466064	-0.0710855722427368	0.161226660013199	0.0735310465097427
-8.02702140808105	-9.04671096801758	-3.4965033531189	-0.0711049139499664	0.161041349172592	0.0735924318432808
-8.02847385406494	-9.0440788269043	-3.51236510276794	-0.0711826756596565	0.160965979099274	0.0737183913588524
-8.02237987518311	-9.0311393737793	-3.51525259017944	-0.0712351351976395	0.161094263195992	0.0736571177840233
-8.01159286499023	-9.01854801177979	-3.50069499015808	-0.0712705627083778	0.161195978522301	0.0735800787806511
-8.00570583343506	-9.02156257629395	-3.50121259689331	-0.0713784471154213	0.161133363842964	0.0734661817550659
-8.00203418731689	-9.02465915679932	-3.50216674804688	-0.0714812949299812	0.161018013954163	0.0735017508268356
-8.00137424468994	-9.01926708221436	-3.50252437591553	-0.071626178920269	0.161072939634323	0.0735335350036621
-7.99419975280762	-9.01377773284912	-3.50133633613586	-0.0716940239071846	0.161091923713684	0.0735648274421692
-7.99409008026123	-9.00862407684326	-3.50429058074951	-0.071723498404026	0.160985261201859	0.0734953731298447
-7.99228429794312	-8.99819183349609	-3.51164436340332	-0.0717053934931755	0.160989075899124	0.0732694715261459
-7.98061370849609	-8.99812507629395	-3.50849270820618	-0.0718672946095467	0.161118671298027	0.0732230767607689
-7.98091506958008	-8.99955463409424	-3.49646687507629	-0.0718990713357925	0.161051049828529	0.0732232853770256
-7.98063611984253	-8.99192047119141	-3.50072288513184	-0.0719758421182632	0.16091351211071	0.073149174451828
-7.97670459747314	-8.98146724700928	-3.51501512527466	-0.0720167309045792	0.161017686128616	0.0729887187480927
-7.96834135055542	-8.97916412353516	-3.50820231437683	-0.0721596926450729	0.161132052540779	0.0728017911314964
-7.96804904937744	-8.97896099090576	-3.48955249786377	-0.0721510499715805	0.161160171031952	0.0726676657795906
-7.96663236618042	-8.97214412689209	-3.48588991165161	-0.0722211450338364	0.161074697971344	0.0725931450724602
-7.96470355987549	-8.96374416351318	-3.49871969223022	-0.0722965896129608	0.161081686615944	0.0723441019654274
-7.95455455780029	-8.96142864227295	-3.50547862052917	-0.0723817273974419	0.161137774586678	0.0721505284309387
-7.95378589630127	-8.96007442474365	-3.5157299041748	-0.0724089071154594	0.161123424768448	0.0720057487487793
-7.9517035484314	-8.95365619659424	-3.51342749595642	-0.0725387558341026	0.161242306232452	0.0718013197183609
-7.94441080093384	-8.94283866882324	-3.50149941444397	-0.0726624429225922	0.161321684718132	0.0715537518262863
-7.9383749961853	-8.94127368927002	-3.5014750957489	-0.0726663842797279	0.161198377609253	0.0713365152478218
-7.94098377227783	-8.94230842590332	-3.51025652885437	-0.0727386102080345	0.161220699548721	0.0712323188781738
-7.94701480865479	-8.93394947052002	-3.52497601509094	-0.0728133246302605	0.161283805966377	0.071086585521698
-7.93711233139038	-8.91917610168457	-3.52716970443726	-0.0729394257068634	0.161495193839073	0.0707307234406471
-7.93559503555298	-8.91843318939209	-3.52283978462219	-0.0730452090501785	0.161495476961136	0.0703853517770767
-7.93698692321777	-8.92247200012207	-3.53239774703979	-0.0730736553668976	0.161466017365456	0.0701821818947792
-7.93756532669067	-8.92134380340576	-3.5423595905304	-0.0732121169567108	0.161531120538712	0.0699916034936905
-7.94186115264893	-8.91686248779297	-3.54516315460205	-0.0732281282544136	0.161725252866745	0.0697800442576408
-7.94266271591187	-8.91348648071289	-3.55022358894348	-0.0731745064258575	0.161780938506126	0.0695655271410942
-7.94480037689209	-8.91057682037354	-3.56213188171387	-0.0732346698641777	0.161660060286522	0.0692766755819321
-7.94527339935303	-8.9038200378418	-3.5818977355957	-0.0732249841094017	0.161814749240875	0.0689431056380272
-7.9441294670105	-8.90079021453857	-3.58113765716553	-0.0733586400747299	0.161977171897888	0.0686355456709862
-7.94252109527588	-8.90456485748291	-3.57632279396057	-0.0733733773231506	0.162161812186241	0.0684791952371597
-7.94898986816406	-8.90714359283447	-3.58110976219177	-0.0734344571828842	0.162148177623749	0.0682675838470459
-7.95161008834839	-8.90263080596924	-3.59129214286804	-0.0734335482120514	0.162048771977425	0.0680450350046158
-7.95547151565552	-8.89616394042969	-3.61728429794312	-0.0733686089515686	0.162155330181122	0.0676983222365379
-7.95531129837036	-8.89225673675537	-3.61656618118286	-0.0734885558485985	0.16237998008728	0.0673598423600197
-7.95311069488525	-8.89492797851563	-3.60823059082031	-0.0735317021608353	0.162558645009995	0.0671137124300003
-7.95413208007813	-8.8970365524292	-3.61072254180908	-0.0734471753239632	0.162592455744743	0.0668446198105812
-7.95847606658936	-8.8926305770874	-3.61342883110046	-0.0734615996479988	0.162479758262634	0.0665833130478859
-7.95923280715942	-8.88739109039307	-3.62444806098938	-0.0733966678380966	0.162684366106987	0.0662359297275543
-7.95767450332642	-8.88271141052246	-3.63430166244507	-0.0734295174479485	0.162804052233696	0.065928690135479
-7.95588827133179	-8.88156795501709	-3.64955854415894	-0.0734362006187439	0.162897914648056	0.0655516386032104
-7.95370244979858	-8.8833065032959	-3.66413617134094	-0.0733980685472488	0.163040548563004	0.0651920437812805
-7.95812273025513	-8.88735389709473	-3.66864204406738	-0.0733781978487968	0.16316120326519	0.0649016201496124
-7.96580219268799	-8.88469505310059	-3.67374086380005	-0.0734641924500465	0.163382306694984	0.0646211728453636
-7.96376705169678	-8.87796115875244	-3.67335557937622	-0.07344751060009	0.163507699966431	0.0641854181885719
-7.96255445480347	-8.87960720062256	-3.67244338989258	-0.0734041854739189	0.16352604329586	0.0639071762561798
-7.96190118789673	-8.88625240325928	-3.68485450744629	-0.0733868628740311	0.163476005196571	0.063667431473732
-7.97066354751587	-8.88295269012451	-3.71031427383423	-0.0733605250716209	0.163589209318161	0.0634483098983765
-7.98051309585571	-8.87873554229736	-3.71750092506409	-0.0734390318393707	0.163728013634682	0.0632241740822792
-7.97110080718994	-8.86468982696533	-3.72818207740784	-0.0734399482607841	0.163823947310448	0.062841534614563
-7.97074317932129	-8.8587760925293	-3.7276086807251	-0.0734659656882286	0.163945898413658	0.0624972954392433
-7.96782684326172	-8.86389255523682	-3.7321298122406	-0.073503851890564	0.164047107100487	0.0622235201299191
-7.96544408798218	-8.86226081848145	-3.73607325553894	-0.0735274627804756	0.16399610042572	0.0620191991329193
-7.96194982528687	-8.85787391662598	-3.75120186805725	-0.0736192390322685	0.1639803647995	0.0617673099040985
-7.96294641494751	-8.85208797454834	-3.75641083717346	-0.0736445859074593	0.164147526025772	0.0615661926567554
-7.95991325378418	-8.84592723846436	-3.76704168319702	-0.0737273693084717	0.164249196648598	0.0613263100385666
-7.95615386962891	-8.84066677093506	-3.76945185661316	-0.0738457515835762	0.16435144841671	0.0611301362514496
-7.9538254737854	-8.83573150634766	-3.77364754676819	-0.0739075392484665	0.164451062679291	0.0608931742608547
-7.95300817489624	-8.83084583282471	-3.77675867080688	-0.0738894864916801	0.164571911096573	0.0607026554644108
-7.95381116867065	-8.82486915588379	-3.79122352600098	-0.0739463046193123	0.164580196142197	0.0604632906615734
-7.95311212539673	-8.81709957122803	-3.79812932014465	-0.0739272385835648	0.164587810635567	0.0602038688957691
-7.946692943573	-8.81091976165771	-3.8165819644928	-0.0739569440484047	0.16473114490509	0.0599363446235657
-7.94128274917603	-8.80646324157715	-3.81224942207336	-0.0740755796432495	0.164898738265038	0.0596549287438393
-7.93441772460938	-8.80768871307373	-3.81844854354858	-0.0741856098175049	0.165071174502373	0.0594462044537067
-7.93160486221313	-8.80928802490234	-3.81646823883057	-0.0742098391056061	0.165195554494858	0.0592937730252743
-7.93281650543213	-8.80727577209473	-3.81490683555603	-0.0743332281708717	0.165133163332939	0.0591132566332817
-7.93220090866089	-8.79852771759033	-3.83573317527771	-0.0741610378026962	0.165094569325447	0.0589676238596439
-7.93123388290405	-8.78952503204346	-3.85084986686707	-0.0742249265313149	0.165307477116585	0.058746412396431
-7.9247145652771	-8.78423881530762	-3.8558144569397	-0.0743813887238503	0.16546818614006	0.0585569515824318
-7.91799068450928	-8.78357696533203	-3.85462951660156	-0.0743070617318153	0.165656715631485	0.0584148168563843
-7.92053937911987	-8.78335380554199	-3.84748911857605	-0.0743642747402191	0.16570258140564	0.0582368932664394
-7.92343139648438	-8.77756977081299	-3.84449219703674	-0.0743319243192673	0.165685683488846	0.0581416785717011
-7.91551923751831	-8.76651668548584	-3.85591530799866	-0.0743641257286072	0.165613383054733	0.0579649582505226
-7.90786075592041	-8.76125144958496	-3.86647152900696	-0.0743418633937836	0.165802046656609	0.0577115751802921
-7.90232801437378	-8.75948429107666	-3.87364292144775	-0.0743361636996269	0.165847659111023	0.0575359724462032
-7.89755201339722	-8.76060581207275	-3.8831307888031	-0.0743397548794746	0.165872991085052	0.0573371388018131
-7.89387130737305	-8.76047325134277	-3.88754105567932	-0.0743628814816475	0.165915638208389	0.0572532564401627
-7.8918399810791	-8.75445556640625	-3.89104819297791	-0.0743666961789131	0.16607429087162	0.0570965521037579
-7.88684225082397	-8.74746608734131	-3.89110541343689	-0.0743062794208527	0.166258364915848	0.0568784214556217
-7.88127422332764	-8.74271774291992	-3.88538289070129	-0.0743163749575615	0.166382148861885	0.0565965473651886
-7.87393522262573	-8.7435827255249	-3.88417458534241	-0.0743530318140984	0.166360408067703	0.0564129501581192
-7.87102937698364	-8.74424076080322	-3.88947772979736	-0.0742405876517296	0.166391357779503	0.0562035515904427
-7.87085247039795	-8.74798965454102	-3.89184260368347	-0.0741687789559364	0.166508451104164	0.0560047887265682
-7.86954259872437	-8.74879264831543	-3.90617442131042	-0.0741535052657127	0.166545301675797	0.0558448322117329
-7.86933422088623	-8.75224304199219	-3.90921568870544	-0.0741273239254951	0.16657517850399	0.0557757988572121
-7.87363767623901	-8.75033378601074	-3.9224967956543	-0.0740437209606171	0.166724190115929	0.0556067638099194
-7.87563610076904	-8.74828720092773	-3.92934370040894	-0.0740270540118217	0.166798979043961	0.0554432049393654
-7.87261867523193	-8.74257469177246	-3.93045616149902	-0.0739507451653481	0.166901618242264	0.0552192218601704
-7.8691987991333	-8.73470211029053	-3.93445587158203	-0.0739301741123199	0.16710576415062	0.0550626218318939
-7.8668737411499	-8.73321533203125	-3.93304800987244	-0.0739509165287018	0.167201161384583	0.0546683371067047
-7.85945558547974	-8.73923778533936	-3.93261098861694	-0.0739081278443336	0.167113199830055	0.0545442141592503
-7.8571081161499	-8.73792457580566	-3.94215893745422	-0.0738112106919289	0.167077541351318	0.0543821975588799
-7.86089706420898	-8.74243831634521	-3.94194102287292	-0.0737524330615997	0.167108416557312	0.0543169304728508
-7.86008358001709	-8.74367618560791	-3.9547131061554	-0.0738267004489899	0.167137265205383	0.0543048046529293
-7.86202907562256	-8.736891746521	-3.95976161956787	-0.0736542120575905	0.167173862457275	0.0543899051845074
-7.85383653640747	-8.73054313659668	-3.96429133415222	-0.0736761391162872	0.167264774441719	0.0543409883975983
-7.85357141494751	-8.72964859008789	-3.9658899307251	-0.0736931413412094	0.167392149567604	0.0544167272746563
-7.85250282287598	-8.72373676300049	-3.9641420841217	-0.0735910087823868	0.167378932237625	0.0544419698417187
-7.85121774673462	-8.71987915039063	-3.96838212013245	-0.0734597221016884	0.167278677225113	0.0544755905866623
-7.8514986038208	-8.70756340026855	-3.97237253189087	-0.0733223855495453	0.167289614677429	0.0544559396803379
-7.85034322738647	-8.70420932769775	-3.98092889785767	-0.0733807533979416	0.167315006256104	0.0544736497104168
-7.8450026512146	-8.69886779785156	-3.98984456062317	-0.0733629614114761	0.167328700423241	0.0545032732188702
-7.84140634536743	-8.69586277008057	-3.99112749099731	-0.0733452811837196	0.167418897151947	0.0545848123729229
-7.840172290802	-8.68998908996582	-3.99143624305725	-0.0733111724257469	0.167504131793976	0.0546163804829121
-7.83548593521118	-8.69303512573242	-3.9805064201355	-0.0733680352568626	0.167416587471962	0.0547843351960182
-7.83368062973022	-8.68936538696289	-3.98706483840942	-0.0733139663934708	0.167406514286995	0.0549537874758244
-7.8366174697876	-8.68508052825928	-3.99388289451599	-0.0731926709413528	0.167289346456528	0.0551043748855591
-7.83656311035156	-8.67558002471924	-4.00739669799805	-0.073182187974453	0.167250275611877	0.0552229918539524
-7.82845830917358	-8.66672992706299	-4.01606702804565	-0.0732160210609436	0.167242303490639	0.0553261153399944
-7.82322025299072	-8.65711975097656	-4.018798828125	-0.0731663927435875	0.167369693517685	0.0554023422300816
-7.81712198257446	-8.6529541015625	-4.01106262207031	-0.0732620060443878	0.167380481958389	0.0554881617426872
-7.81793785095215	-8.65137767791748	-4.00065946578979	-0.0731392130255699	0.167400702834129	0.0556894913315773
-7.81615447998047	-8.64594650268555	-3.9972722530365	-0.0732116773724556	0.167260482907295	0.0558985024690628
-7.81036043167114	-8.63604640960693	-4.00518131256104	-0.0731707736849785	0.167124375700951	0.055984441190958
-7.80561351776123	-8.62905693054199	-4.00777053833008	-0.0731621086597443	0.167219743132591	0.0561098158359528
-7.8033595085144	-8.62307262420654	-4.01821756362915	-0.073212094604969	0.167240291833878	0.0562101341784
-7.7966628074646	-8.61616325378418	-4.0213041305542	-0.0731674805283546	0.167247086763382	0.0563382692635059
-7.7921895980835	-8.61787796020508	-4.03256320953369	-0.0730855613946915	0.167166650295258	0.0564962923526764
-7.79484701156616	-8.61588764190674	-4.03820562362671	-0.0731173753738403	0.167164817452431	0.0567510724067688
-7.79541206359863	-8.61191368103027	-4.03331136703491	-0.0731562748551369	0.167272731661797	0.0569072030484676
-7.78922939300537	-8.60182857513428	-4.04082918167114	-0.0730851292610168	0.167261987924576	0.0569736883044243
-7.78304815292358	-8.59538269042969	-4.03023672103882	-0.0730314925312996	0.167329594492912	0.0570759773254395
-7.77709579467773	-8.59384059906006	-4.03602981567383	-0.0730402991175652	0.167302519083023	0.0571475811302662
-7.77579879760742	-8.59439182281494	-4.03422498703003	-0.0729635506868362	0.16727788746357	0.0572853721678257
-7.77365875244141	-8.59493350982666	-4.04120016098022	-0.0729113146662712	0.167235314846039	0.0574108138680458
-7.77821826934814	-8.59447002410889	-4.05196285247803	-0.0728663951158524	0.167267695069313	0.0575119331479073
-7.78046941757202	-8.59285068511963	-4.05934906005859	-0.072803758084774	0.167272716760635	0.0576329044997692
-7.77868270874023	-8.58980751037598	-4.07039070129395	-0.0727896317839623	0.167242616415024	0.0577764473855495
-7.78345251083374	-8.58027839660645	-4.07564735412598	-0.0727428644895554	0.167426064610481	0.0577661357820034
-7.77732181549072	-8.57394027709961	-4.0780143737793	-0.0727274268865585	0.167545393109322	0.0577351860702038
-7.77549362182617	-8.57834720611572	-4.07241868972778	-0.072712630033493	0.167521774768829	0.0577323585748672
-7.77740526199341	-8.58551120758057	-4.08278894424438	-0.072695292532444	0.167451962828636	0.0577232167124748
-7.77656984329224	-8.58289241790771	-4.08527326583862	-0.0726583749055862	0.16737075150013	0.0578726679086685
-7.77780914306641	-8.57922649383545	-4.09185934066772	-0.0726014822721481	0.167507231235504	0.0579664297401905
-7.77746772766113	-8.57922458648682	-4.09676361083984	-0.0726838409900665	0.167608827352524	0.0580837540328503
-7.7735857963562	-8.57485103607178	-4.09530067443848	-0.0726486369967461	0.167573779821396	0.0581885799765587
-7.77358531951904	-8.57200527191162	-4.09379005432129	-0.0725897178053856	0.167560055851936	0.0582820065319538
-7.77515602111816	-8.56819248199463	-4.09847402572632	-0.0725213885307312	0.167526036500931	0.058388028293848
-7.7743353843689	-8.56277465820313	-4.10827445983887	-0.0724702402949333	0.167463287711143	0.0583806373178959
-7.76981782913208	-8.55687808990479	-4.11652708053589	-0.0725004822015762	0.167414948344231	0.0584020502865314
-7.76519536972046	-8.55246829986572	-4.11704254150391	-0.0724974423646927	0.167521491646767	0.0584317520260811
-7.76050090789795	-8.55360794067383	-4.11517667770386	-0.0725946351885796	0.167632222175598	0.058507576584816
-7.75937700271606	-8.55583763122559	-4.10265684127808	-0.0727102309465408	0.167641282081604	0.0586666241288185
-7.75715780258179	-8.55328369140625	-4.10826206207275	-0.0726135447621346	0.167556911706924	0.0587718933820724
-7.75606679916382	-8.55102252960205	-4.11563920974731	-0.072599858045578	0.167466387152672	0.0589261502027512
-7.75098323822021	-8.54524993896484	-4.12381267547607	-0.0726298466324806	0.167332693934441	0.0590283200144768
-7.74405145645142	-8.53819561004639	-4.12459516525269	-0.0725883021950722	0.167387843132019	0.0591124594211578
-7.73329019546509	-8.53082180023193	-4.12297010421753	-0.0726448372006416	0.167510718107224	0.0592087730765343
-7.72811460494995	-8.53045463562012	-4.11221122741699	-0.0726446583867073	0.167506918311119	0.0593210160732269
-7.7296462059021	-8.52991962432861	-4.09709024429321	-0.0726307034492493	0.167424708604813	0.0594486743211746
-7.72762298583984	-8.52085399627686	-4.10074853897095	-0.0727239996194839	0.167315185070038	0.0595338493585587
-7.72198295593262	-8.51652526855469	-4.10446214675903	-0.0727669447660446	0.167338907718658	0.0595627352595329
-7.71730279922485	-8.51709270477295	-4.11433506011963	-0.0727630257606506	0.167373552918434	0.0595793947577477
-7.71364784240723	-8.51776504516602	-4.11808013916016	-0.0728112757205963	0.167469948530197	0.0596474446356297
-7.70907592773438	-8.52147674560547	-4.12531328201294	-0.072829395532608	0.167359575629234	0.059682372957468
-7.71069574356079	-8.51862049102783	-4.11634206771851	-0.0729010552167892	0.167391881346703	0.059809323400259
-7.70846319198608	-8.51266193389893	-4.11814165115356	-0.0729466155171394	0.167497232556343	0.0598011203110218
-7.70499086380005	-8.5083065032959	-4.10561895370483	-0.0729461684823036	0.167527869343758	0.0598167702555656
-7.69977235794067	-8.50908279418945	-4.10652446746826	-0.0729484781622887	0.167381912469864	0.0598436407744884
-7.70050621032715	-8.51798343658447	-4.11282920837402	-0.072958379983902	0.167287334799767	0.0599790439009666
-7.69789457321167	-8.51569557189941	-4.11513662338257	-0.0729022547602654	0.16714508831501	0.0601354502141476
-7.70248460769653	-8.50805950164795	-4.12674331665039	-0.0729173049330711	0.167282149195671	0.0601189099252224
-7.69413614273071	-8.50033855438232	-4.12212896347046	-0.072941467165947	0.167394116520882	0.060042567551136
-7.68901681900024	-8.50197696685791	-4.11364269256592	-0.0729554519057274	0.167303442955017	0.0600221566855907
-7.68668365478516	-8.50645351409912	-4.11773824691772	-0.0729036182165146	0.167161449790001	0.060017567127943
-7.68598031997681	-8.50937652587891	-4.11977577209473	-0.0729584097862244	0.167042627930641	0.0600454360246658
-7.68626165390015	-8.5057315826416	-4.12315082550049	-0.0729508548974991	0.167153596878052	0.0601210705935955
-7.68372106552124	-8.50302886962891	-4.11884069442749	-0.0730170607566834	0.167238786816597	0.060153815895319
-7.68185710906982	-8.50215911865234	-4.1211519241333	-0.0729520246386528	0.167176991701126	0.0601032413542271
-7.68064975738525	-8.50246620178223	-4.1113657951355	-0.0728618949651718	0.167070552706718	0.0601446703076363
-7.68265724182129	-8.50036525726318	-4.13035678863525	-0.0728099644184113	0.167057573795319	0.060059666633606
-7.6826696395874	-8.49813842773438	-4.12932109832764	-0.0727867037057877	0.167065024375916	0.059908140450716
-7.68410682678223	-8.49947547912598	-4.13724088668823	-0.0729260593652725	0.167166814208031	0.0597597993910313
-7.68039131164551	-8.50298500061035	-4.13147306442261	-0.0729169547557831	0.167207181453705	0.0597455576062202
-7.68568086624146	-8.50890636444092	-4.12501001358032	-0.0729296505451202	0.167235091328621	0.0596260875463486
-7.68981170654297	-8.51267623901367	-4.12553071975708	-0.0728835240006447	0.167169228196144	0.0596649944782257
-7.69611644744873	-8.50807476043701	-4.14291000366211	-0.0727510303258896	0.167020231485367	0.0595632418990135
-7.69799852371216	-8.50122928619385	-4.16009092330933	-0.0727288499474525	0.16704848408699	0.0594269409775734
-7.69978189468384	-8.50203323364258	-4.15314531326294	-0.0726950019598007	0.167217180132866	0.05930320546031
-7.70260620117188	-8.50534439086914	-4.15286588668823	-0.0727870687842369	0.16739709675312	0.0591880865395069
-7.70534229278564	-8.50891208648682	-4.14190530776978	-0.0728077366948128	0.16726066172123	0.0591531619429588
-7.7069091796875	-8.5120906829834	-4.13788461685181	-0.0727266296744347	0.167200401425362	0.0591200143098831
-7.71473789215088	-8.50717926025391	-4.13896894454956	-0.0726267173886299	0.167176499962807	0.0589923784136772
-7.71920919418335	-8.50639343261719	-4.14716529846191	-0.0727245956659317	0.167136386036873	0.0588394179940224
-7.71943521499634	-8.50482749938965	-4.15522050857544	-0.072777658700943	0.16714084148407	0.0587117597460747
-7.71909618377686	-8.50426197052002	-4.16479682922363	-0.0726639479398727	0.167235180735588	0.0584875792264938
-7.72501230239868	-8.50944995880127	-4.16905069351196	-0.0727401450276375	0.167326867580414	0.0583028607070446
-7.72473335266113	-8.5152063369751	-4.17512798309326	-0.07274179905653	0.167294874787331	0.0581601597368717
-7.72764730453491	-8.52042198181152	-4.1887583732605	-0.0727047696709633	0.16728763282299	0.0581300146877766
-7.73551940917969	-8.51799392700195	-4.18944311141968	-0.0727227404713631	0.167368084192276	0.0580192133784294
-7.73947620391846	-8.51729774475098	-4.18562316894531	-0.0727706700563431	0.167489185929298	0.0579095855355263
-7.73670053482056	-8.51628875732422	-4.18585157394409	-0.0727338865399361	0.167517438530922	0.0577943287789822
-7.73712158203125	-8.52092361450195	-4.18264818191528	-0.0727038234472275	0.167434349656105	0.0577521771192551
-7.74125719070435	-8.52515411376953	-4.19184350967407	-0.0725967809557915	0.167416572570801	0.0577265731990337
-7.7482852935791	-8.53005218505859	-4.19848012924194	-0.0725679397583008	0.167406231164932	0.0577680431306362
-7.7569432258606	-8.53306579589844	-4.21379280090332	-0.0725075379014015	0.167464569211006	0.0577364340424538
-7.75839614868164	-8.52567672729492	-4.21342277526855	-0.0724467635154724	0.16757969558239	0.0576331205666065
-7.75592660903931	-8.51959419250488	-4.21961736679077	-0.0723272487521172	0.167597264051437	0.0574915558099747
-7.75632762908936	-8.52751445770264	-4.21531391143799	-0.0723749846220016	0.167679384350777	0.0573506467044353
-7.7584662437439	-8.53391647338867	-4.21591567993164	-0.0723042190074921	0.167532533407211	0.0573384948074818
-7.76197385787964	-8.54029655456543	-4.22968435287476	-0.0722822397947311	0.167527750134468	0.0573361627757549
-7.76315975189209	-8.54177188873291	-4.23185014724731	-0.0721736699342728	0.167525067925453	0.0573564432561398
-7.763840675354	-8.53997325897217	-4.23040866851807	-0.0721131786704063	0.167706444859505	0.0573447607457638
-7.76846742630005	-8.54228687286377	-4.2287654876709	-0.0721330568194389	0.167745649814606	0.0573572404682636
-7.77089023590088	-8.54530334472656	-4.22830772399902	-0.0719342231750488	0.167596504092216	0.0572997443377972
-7.77152824401855	-8.54346942901611	-4.23789358139038	-0.0718872621655464	0.167542412877083	0.0572204142808914
-7.76889848709106	-8.54038715362549	-4.23967552185059	-0.0717905089259148	0.167615666985512	0.0571225173771381
-7.77142429351807	-8.54508686065674	-4.24390840530396	-0.0718042105436325	0.167740225791931	0.057037465274334
-7.76842975616455	-8.55187797546387	-4.22689294815063	-0.0718515962362289	0.167672753334045	0.0570431612432003
-7.76919794082642	-8.55993938446045	-4.22127771377563	-0.0717367306351662	0.167666330933571	0.0570428408682346
-7.77022504806519	-8.55401706695557	-4.23058843612671	-0.0716536268591881	0.16753962635994	0.0571016855537891
-7.77475357055664	-8.55270004272461	-4.23710441589355	-0.0715738013386726	0.167463928461075	0.0570582710206509
-7.76940679550171	-8.55038261413574	-4.2441668510437	-0.0716047361493111	0.167570039629936	0.0569406449794769
-7.76504564285278	-8.55318450927734	-4.2278904914856	-0.0716814547777176	0.167682811617851	0.0568936839699745
-7.76591348648071	-8.55622959136963	-4.21542501449585	-0.071605771780014	0.167640686035156	0.0569443479180336
-7.76683855056763	-8.56004333496094	-4.20539331436157	-0.0714728981256485	0.167530879378319	0.0569688826799393
-7.76771450042725	-8.55843544006348	-4.20384359359741	-0.0715326219797134	0.167393684387207	0.0570020936429501
-7.76331853866577	-8.5547513961792	-4.19767904281616	-0.0714440047740936	0.167297855019569	0.0569744035601616
-7.75943231582642	-8.5553092956543	-4.20902347564697	-0.0714093744754791	0.167250663042068	0.0568659380078316
-7.75454902648926	-8.55757904052734	-4.20889902114868	-0.0714269950985909	0.167192459106445	0.0568130351603031
-7.75120401382446	-8.56107711791992	-4.20675945281982	-0.0713923424482346	0.167147979140282	0.0568304248154163
-7.75237369537354	-8.56294822692871	-4.20536756515503	-0.0714107975363731	0.167129516601563	0.0568676143884659
-7.75531101226807	-8.55923748016357	-4.19454956054688	-0.0713840201497078	0.167186468839645	0.0568227544426918
-7.74952363967896	-8.55486488342285	-4.19487571716309	-0.0713208094239235	0.167192190885544	0.0567308366298676
-7.74321222305298	-8.55735492706299	-4.18202352523804	-0.0712830647826195	0.167159676551819	0.056637067347765
-7.74530935287476	-8.56452465057373	-4.18072938919067	-0.0711773559451103	0.167058244347572	0.0566090866923332
-7.74689435958862	-8.57152462005615	-4.18999195098877	-0.0711676925420761	0.166923061013222	0.0566401854157448
-7.75282096862793	-8.5692310333252	-4.19197177886963	-0.0711104869842529	0.166986271739006	0.0565933994948864
-7.75567770004272	-8.56563663482666	-4.19509410858154	-0.0710818618535995	0.167117491364479	0.0565120205283165
-7.75012111663818	-8.55861663818359	-4.19308471679688	-0.0710417553782463	0.167111963033676	0.0562548339366913
-7.74625444412231	-8.56448745727539	-4.18980598449707	-0.0710036158561707	0.167145118117332	0.0561214350163937
-7.74893808364868	-8.57129955291748	-4.1904673576355	-0.0710214078426361	0.167043298482895	0.0559828765690327
-7.75140333175659	-8.5761661529541	-4.19236612319946	-0.0709800273180008	0.167044833302498	0.0559366345405579
-7.75666522979736	-8.57798671722412	-4.20287799835205	-0.0709219202399254	0.167190566658974	0.0558492578566074
-7.75651073455811	-8.57701587677002	-4.19958162307739	-0.0709290653467178	0.167132750153542	0.0557673387229443
-7.76475429534912	-8.5757360458374	-4.19711494445801	-0.0708740279078484	0.167212888598442	0.0556391552090645
-7.76502227783203	-8.57623100280762	-4.20284461975098	-0.070827879011631	0.167145550251007	0.0555379800498486
-7.76954174041748	-8.57418346405029	-4.21267318725586	-0.0707787424325943	0.167136922478676	0.0553916580975056
-7.7665958404541	-8.57300472259521	-4.21803855895996	-0.0708257183432579	0.167040675878525	0.0552382916212082
-7.76798486709595	-8.57507705688477	-4.21922492980957	-0.0708080530166626	0.167198643088341	0.055089607834816
-7.76801538467407	-8.5753002166748	-4.22355890274048	-0.070905365049839	0.167305499315262	0.054960660636425
-7.76772975921631	-8.58034229278564	-4.20734691619873	-0.0710098296403885	0.1673314422369	0.0549492128193378
-7.76741170883179	-8.58494091033936	-4.20636749267578	-0.0709010288119316	0.167297646403313	0.0548958815634251
-7.77291488647461	-8.58204650878906	-4.21426916122437	-0.0708881393074989	0.167239040136337	0.0549042783677578
-7.77586603164673	-8.58308029174805	-4.21844911575317	-0.0707916617393494	0.167177647352219	0.0548411682248116
-7.77366781234741	-8.57895851135254	-4.22202491760254	-0.0708868056535721	0.167190551757813	0.054734792560339
-7.77310848236084	-8.57284832000732	-4.22979593276978	-0.0707875415682793	0.167264252901077	0.0546585395932198
-7.76935338973999	-8.57401371002197	-4.22723531723022	-0.0709745362401009	0.167412266135216	0.0545290447771549
-7.76920700073242	-8.57811260223389	-4.22338676452637	-0.0709741860628128	0.167545333504677	0.054450623691082
-7.7663106918335	-8.57896137237549	-4.21667194366455	-0.0709047466516495	0.167597159743309	0.0544063746929169
-7.77083206176758	-8.5830717086792	-4.20757293701172	-0.070965550839901	0.167628109455109	0.0543423257768154
-7.77742147445679	-8.58603096008301	-4.20249891281128	-0.0709390565752983	0.167642518877983	0.0543662160634995
-7.77895593643188	-8.58342456817627	-4.20506238937378	-0.0709148123860359	0.167525514960289	0.0542518571019173
-7.7798171043396	-8.57974624633789	-4.20821714401245	-0.0708985701203346	0.167614206671715	0.0541650392115116
-7.78375196456909	-8.58081245422363	-4.21114635467529	-0.0708893463015556	0.167725592851639	0.0539792813360691
-7.78334188461304	-8.58341407775879	-4.21512222290039	-0.0708557292819023	0.167741328477859	0.0538683123886585
-7.78247594833374	-8.5867166519165	-4.22483348846436	-0.0708563253283501	0.167734771966934	0.0537650287151337
-7.78693294525146	-8.59154224395752	-4.22229146957397	-0.0707413852214813	0.167807847261429	0.0536961853504181
-7.7919602394104	-8.59446907043457	-4.22695159912109	-0.0708386078476906	0.167866483330727	0.0535623580217361
-7.79529809951782	-8.59808540344238	-4.22474384307861	-0.0707716718316078	0.167901009321213	0.0535696297883987
-7.79984140396118	-8.59419918060303	-4.22865533828735	-0.070801705121994	0.168036445975304	0.0534855909645557
-7.80057382583618	-8.59329319000244	-4.22152185440063	-0.070843867957592	0.168113827705383	0.0533371083438396
-7.79747676849365	-8.59291934967041	-4.21433973312378	-0.0707799717783928	0.168058499693871	0.0531846918165684
-7.7985143661499	-8.59163761138916	-4.20903062820435	-0.0708154663443565	0.168040081858635	0.0531376972794533
-7.79862451553345	-8.59724617004395	-4.21996688842773	-0.0707576423883438	0.168022617697716	0.0530805699527264
-7.80408525466919	-8.60090351104736	-4.2183518409729	-0.0707716196775436	0.167950987815857	0.0530638918280602
-7.80578184127808	-8.60303115844727	-4.22090721130371	-0.0707520544528961	0.167949259281158	0.0530379675328732
-7.80991077423096	-8.60055351257324	-4.22249698638916	-0.0707259401679039	0.168078899383545	0.0529527366161346
-7.80945014953613	-8.59387683868408	-4.22966623306274	-0.0707727894186974	0.168166473507881	0.0529198236763477
-7.81079864501953	-8.58678340911865	-4.21968173980713	-0.0708179473876953	0.168261051177979	0.0527327433228493
-7.80508756637573	-8.58417797088623	-4.2158727645874	-0.0708285346627235	0.168259799480438	0.0526204518973827
-7.80056142807007	-8.58383750915527	-4.21440315246582	-0.0708020851016045	0.168250262737274	0.0525027438998222
-7.79976892471313	-8.58525657653809	-4.20927906036377	-0.0708352029323578	0.16827680170536	0.0524559244513512
-7.796950340271	-8.58660125732422	-4.20829439163208	-0.0708224847912788	0.1682368516922	0.0524144507944584
-7.79784774780273	-8.59021472930908	-4.20704317092896	-0.0708513185381889	0.168193757534027	0.0523146726191044
-7.79763984680176	-8.59443187713623	-4.20881605148315	-0.0709229856729507	0.168184071779251	0.0523322708904743
-7.79999208450317	-8.5958137512207	-4.21794557571411	-0.070960097014904	0.168212369084358	0.0523126870393753
-7.7978310585022	-8.59487438201904	-4.21036100387573	-0.0709624066948891	0.168188452720642	0.0522586517035961
-7.79829120635986	-8.59213447570801	-4.20468139648438	-0.0709110051393509	0.168210387229919	0.05224584415555
-7.79719209671021	-8.58876323699951	-4.20274972915649	-0.0710065290331841	0.168274432420731	0.0522351376712322
-7.79384708404541	-8.58752822875977	-4.20312356948853	-0.0709717273712158	0.168340474367142	0.0521765202283859
-7.7922682762146	-8.58864116668701	-4.19817352294922	-0.0711066499352455	0.168416276574135	0.0522691011428833
-7.7918586730957	-8.58560657501221	-4.19364976882935	-0.0710290819406509	0.168345212936401	0.0522338636219502
-7.79134130477905	-8.58472442626953	-4.19396018981934	-0.0709938853979111	0.168302655220032	0.052205216139555
-7.79198932647705	-8.58213520050049	-4.19757652282715	-0.0709771737456322	0.168313011527061	0.0520903430879116
-7.79111480712891	-8.58334445953369	-4.20185804367065	-0.0710176900029182	0.168289437890053	0.052056510001421
-7.78944253921509	-8.57836055755615	-4.20456838607788	-0.0710466876626015	0.168321996927261	0.0520065426826477
-7.78658056259155	-8.57373809814453	-4.20365428924561	-0.071057491004467	0.168428868055344	0.0519564114511013
-7.7825174331665	-8.57771301269531	-4.20939970016479	-0.0711371675133705	0.16855277121067	0.0518970526754856
-7.78127908706665	-8.57861614227295	-4.19757652282715	-0.0712070912122726	0.168569505214691	0.0518923848867416
-7.77748107910156	-8.57976055145264	-4.1940770149231	-0.0712543725967407	0.168561860918999	0.0519478432834148
-7.78037786483765	-8.57960224151611	-4.19191217422485	-0.0711784884333611	0.168531954288483	0.0519950054585934
-7.77766084671021	-8.57869052886963	-4.19468021392822	-0.0712534561753273	0.168469995260239	0.0520056895911694
-7.77735948562622	-8.57254219055176	-4.20354890823364	-0.0712314918637276	0.168423876166344	0.0520400702953339
-7.77639102935791	-8.57039070129395	-4.21032285690308	-0.0712049379944801	0.168394610285759	0.0519903674721718
-7.77478075027466	-8.56809139251709	-4.21361112594604	-0.0713461712002754	0.168518871068954	0.0520335286855698
-7.77173042297363	-8.56382274627686	-4.22064208984375	-0.0713839158415794	0.168670043349266	0.0519320443272591
-7.76771831512451	-8.56403255462646	-4.21424198150635	-0.0713848173618317	0.168787896633148	0.0519414134323597
-7.76562833786011	-8.56614398956299	-4.20731830596924	-0.071447066962719	0.168895348906517	0.0519377812743187
-7.76501941680908	-8.57063865661621	-4.19484663009644	-0.0714895874261856	0.168904826045036	0.0520709753036499
-7.76483011245728	-8.568359375	-4.19716930389404	-0.0714479386806488	0.168760374188423	0.052179642021656
-7.763916015625	-8.56384944915771	-4.19651699066162	-0.0714356675744057	0.168798327445984	0.0522649362683296
-7.76221227645874	-8.5562801361084	-4.193772315979	-0.0715103447437286	0.168746620416641	0.0523162186145782
-7.75498580932617	-8.55622482299805	-4.20126152038574	-0.0715837478637695	0.168813914060593	0.0523361675441265
-7.74979543685913	-8.55499744415283	-4.21183586120605	-0.0715235844254494	0.168756172060966	0.0523882545530796
-7.74458694458008	-8.56024360656738	-4.20286846160889	-0.0715693384408951	0.168758183717728	0.0524963699281216
-7.74480009078979	-8.5622386932373	-4.2118182182312	-0.0716188177466393	0.168771862983704	0.052628293633461
-7.74118852615356	-8.560471534729	-4.21302604675293	-0.0716067627072334	0.168758571147919	0.0527644529938698
-7.74058961868286	-8.55813407897949	-4.20906543731689	-0.0716218575835228	0.16885644197464	0.0528668835759163
-7.73848724365234	-8.5515251159668	-4.20202159881592	-0.0716599225997925	0.168899029493332	0.0529376678168774
-7.7267017364502	-8.5452299118042	-4.19564723968506	-0.0716308653354645	0.168890669941902	0.0529715456068516
-7.71982336044312	-8.54932308197021	-4.18593215942383	-0.0716332271695137	0.168722003698349	0.0530825927853584
-7.71875095367432	-8.55173492431641	-4.19072437286377	-0.0716298073530197	0.168583586812019	0.0531858243048191
-7.72002840042114	-8.54849433898926	-4.20148944854736	-0.071696475148201	0.168636694550514	0.0532800406217575
-7.72085332870483	-8.54768180847168	-4.20135641098022	-0.0716733783483505	0.168736696243286	0.0533900745213032
-7.71525001525879	-8.53747177124023	-4.19858932495117	-0.071626141667366	0.168750151991844	0.0534434802830219
-7.7097053527832	-8.52950572967529	-4.19700765609741	-0.0716681256890297	0.168843999505043	0.0534708462655544
-7.70210361480713	-8.53044319152832	-4.17771291732788	-0.0716525390744209	0.168774008750916	0.053423460572958
-7.69612264633179	-8.53608226776123	-4.17843389511108	-0.0717214047908783	0.168662220239639	0.0534867867827415
-7.69358825683594	-8.5350866317749	-4.18553686141968	-0.0716515481472015	0.168537825345993	0.0535598509013653
-7.69289398193359	-8.53718280792236	-4.17918825149536	-0.071607269346714	0.168485820293427	0.0536913722753525
-7.69088888168335	-8.53732395172119	-4.18503665924072	-0.0716329663991928	0.168543174862862	0.0537986606359482
-7.685227394104	-8.53443622589111	-4.1765284538269	-0.0716155618429184	0.168440327048302	0.0538891069591045
-7.68374872207642	-8.53209495544434	-4.17580604553223	-0.0716402679681778	0.168538451194763	0.0539716854691505
-7.68315982818604	-8.52844905853271	-4.17304801940918	-0.0715190470218658	0.168515056371689	0.0540976375341415
-7.67992734909058	-8.52872276306152	-4.17008113861084	-0.0715024694800377	0.168374851346016	0.0541384220123291
-7.67867851257324	-8.52318477630615	-4.16922569274902	-0.0713160187005997	0.168258160352707	0.0542036332190037
-7.67727947235107	-8.5193510055542	-4.18211555480957	-0.0712405741214752	0.168181508779526	0.0541238039731979
-7.67725515365601	-8.51727676391602	-4.18379831314087	-0.0713179707527161	0.168216571211815	0.0541173443198204
-7.6720175743103	-8.51458930969238	-4.18395614624023	-0.0712935402989388	0.168206810951233	0.0541053935885429
-7.67333698272705	-8.51478672027588	-4.18158960342407	-0.0712578594684601	0.168269142508507	0.0541138686239719
-7.67325019836426	-8.51725101470947	-4.18241500854492	-0.0712628811597824	0.168339565396309	0.0540902279317379
-7.6698522567749	-8.52040195465088	-4.17635822296143	-0.0713270008563995	0.168281465768814	0.0541017167270184
-7.67154741287231	-8.52294635772705	-4.17528867721558	-0.0712024718523026	0.168255209922791	0.054136510938406
-7.67304372787476	-8.52479076385498	-4.17395448684692	-0.0711285248398781	0.168173938989639	0.0541963279247284
-7.67741298675537	-8.52033138275146	-4.18175792694092	-0.0710802599787712	0.168098792433739	0.0541738606989384
-7.67628622055054	-8.51355648040771	-4.19567012786865	-0.0710341930389404	0.168048247694969	0.0541455410420895
-7.6736855506897	-8.50774765014648	-4.20133304595947	-0.0709867030382156	0.168128147721291	0.0540265142917633
-7.67292022705078	-8.51103782653809	-4.19430923461914	-0.0711594074964523	0.168328851461411	0.0539823584258556
-7.67276620864868	-8.51385879516602	-4.18706321716309	-0.0710777640342712	0.16836342215538	0.0539728812873363
-7.67599630355835	-8.51617813110352	-4.18339014053345	-0.0710460692644119	0.168321415781975	0.0539610870182514
-7.68043756484985	-8.5152530670166	-4.18107223510742	-0.0710593536496162	0.168146312236786	0.0539133623242378
-7.68179225921631	-8.51353454589844	-4.18856239318848	-0.071074366569519	0.168234646320343	0.0538973845541477
-7.68166780471802	-8.51286029815674	-4.19832181930542	-0.0710716024041176	0.168284803628922	0.0537979006767273
-7.67727088928223	-8.51032257080078	-4.20173358917236	-0.0710450559854507	0.168305173516273	0.0537357144057751
-7.67505788803101	-8.51440048217773	-4.21011304855347	-0.0710564106702805	0.168302103877068	0.0536673590540886
-7.67811918258667	-8.51738739013672	-4.21695041656494	-0.0710171908140183	0.168376952409744	0.053615290671587
-7.6812424659729	-8.52288055419922	-4.22269153594971	-0.071112297475338	0.168348908424377	0.0536414906382561
-7.68165922164917	-8.51914405822754	-4.2229323387146	-0.0710319504141808	0.168420851230621	0.0535415671765804
-7.68056726455688	-8.51590442657471	-4.21874713897705	-0.071104995906353	0.168569907546043	0.0534527935087681
-7.68049621582031	-8.51296043395996	-4.21790170669556	-0.0711120292544365	0.168659448623657	0.0532984212040901
-7.67512845993042	-8.51476764678955	-4.21536493301392	-0.0711548030376434	0.168629318475723	0.0532825738191605
-7.66974973678589	-8.51515674591064	-4.21793937683105	-0.0710867345333099	0.168633744120598	0.0532056204974651
-7.67362499237061	-8.52059936523438	-4.21527481079102	-0.0710445120930672	0.168617635965347	0.0531956925988197
-7.67445230484009	-8.52370548248291	-4.22519540786743	-0.0710724294185638	0.168568342924118	0.0532390847802162
-7.67140865325928	-8.52499008178711	-4.23068189620972	-0.0710799247026443	0.168528184294701	0.0533162355422974
-7.67310237884521	-8.52567863464355	-4.23622369766235	-0.0710996389389038	0.168696045875549	0.0532660596072674
-7.6793065071106	-8.52199935913086	-4.24390411376953	-0.0711077228188515	0.168773874640465	0.0532500706613064
-7.67109727859497	-8.51277637481689	-4.2459659576416	-0.0711570680141449	0.168864578008652	0.0531442910432816
-7.66490793228149	-8.50980663299561	-4.23422002792358	-0.0711326748132706	0.16892446577549	0.0530743673443794
-7.66216421127319	-8.51307487487793	-4.24008893966675	-0.0711369514465332	0.168912515044212	0.0529836565256119
-7.66005563735962	-8.51937007904053	-4.23894119262695	-0.0711538568139076	0.168882787227631	0.0529732555150986
-7.65761184692383	-8.52050876617432	-4.24145936965942	-0.0711510553956032	0.16881237924099	0.0530358850955963
-7.65627813339233	-8.51937294006348	-4.24383544921875	-0.0711274743080139	0.168874219059944	0.0530559010803699
-7.65875196456909	-8.5200777053833	-4.24985790252686	-0.0711888521909714	0.169028386473656	0.0530994758009911
-7.65234708786011	-8.51714992523193	-4.24918174743652	-0.0712306052446365	0.169099092483521	0.0531998462975025
-7.65053272247314	-8.51114082336426	-4.25173854827881	-0.0711625814437866	0.169156700372696	0.0531796179711819
-7.65004205703735	-8.51124954223633	-4.25184392929077	-0.0711748078465462	0.169127836823463	0.0532660409808159
-7.64697360992432	-8.51034641265869	-4.25216245651245	-0.0711197108030319	0.169159293174744	0.0532625876367092
-7.64607954025269	-8.50416851043701	-4.25523567199707	-0.0710603296756744	0.169026061892509	0.0533576644957066
-7.6443886756897	-8.49601268768311	-4.26843643188477	-0.0709161311388016	0.169028416275978	0.0532992333173752
-7.63956117630005	-8.49585914611816	-4.2697925567627	-0.0710830539464951	0.169176250696182	0.0533313564956188
-7.6314549446106	-8.49601173400879	-4.26463985443115	-0.0711279958486557	0.16930390894413	0.0533837378025055
-7.62721252441406	-8.49859809875488	-4.26000452041626	-0.0711673721671104	0.169240310788155	0.0534903071820736
-7.62861061096191	-8.49629306793213	-4.25551128387451	-0.0710672810673714	0.169122129678726	0.0535928085446358
-7.62547540664673	-8.49030303955078	-4.2676796913147	-0.0710477530956268	0.169080093502998	0.0535825230181217
-7.62237596511841	-8.48405170440674	-4.27709627151489	-0.0711030289530754	0.169109418988228	0.0536596029996872
-7.61668586730957	-8.4776668548584	-4.2811017036438	-0.0711227804422379	0.169146046042442	0.053670771420002
-7.60970258712769	-8.47334003448486	-4.27119112014771	-0.0711127072572708	0.1692815721035	0.0536801218986511
-7.60609483718872	-8.47646427154541	-4.2695107460022	-0.0712209045886993	0.169453799724579	0.0537225231528282
-7.60546016693115	-8.47806835174561	-4.25356960296631	-0.0712323039770126	0.169386565685272	0.0537955537438393
-7.60220241546631	-8.47477149963379	-4.25187873840332	-0.0711963027715683	0.169309705495834	0.0538975410163403
-7.60215520858765	-8.46944713592529	-4.25173234939575	-0.071160651743412	0.169285356998444	0.0539468340575695
-7.59899806976318	-8.46463012695313	-4.26279401779175	-0.0712645798921585	0.169321417808533	0.0538532547652721
-7.59122323989868	-8.46225547790527	-4.26308393478394	-0.0712766423821449	0.169370338320732	0.0538965873420238
-7.584885597229	-8.4644889831543	-4.26937532424927	-0.0713404342532158	0.169310286641121	0.0538305640220642
-7.58711338043213	-8.46381092071533	-4.27625513076782	-0.0712473690509796	0.169354274868965	0.0538462586700916
-7.58626270294189	-8.46533870697021	-4.28124475479126	-0.0713786631822586	0.169446900486946	0.0538467653095722
-7.58655166625977	-8.46039199829102	-4.2826247215271	-0.071388766169548	0.169511407613754	0.0538195110857487
-7.58414125442505	-8.45445156097412	-4.27504634857178	-0.0714443027973175	0.169644564390182	0.0537731871008873
-7.57873725891113	-8.45163631439209	-4.2704381942749	-0.0713739618659019	0.169608399271965	0.0536773577332497
-7.5786395072937	-8.45449542999268	-4.27010679244995	-0.0714385882019997	0.169637233018875	0.0536828637123108
-7.58179187774658	-8.4596118927002	-4.28044509887695	-0.0714187473058701	0.169611766934395	0.053709052503109
-7.58212280273438	-8.46287441253662	-4.29015827178955	-0.0714510828256607	0.169592618942261	0.0537426508963108
-7.58801698684692	-8.45767498016357	-4.30278587341309	-0.0715126246213913	0.169728875160217	0.0536855570971966
-7.59002780914307	-8.45453071594238	-4.3005051612854	-0.0715415552258492	0.169832289218903	0.0536147058010101
-7.58475017547607	-8.44950485229492	-4.30031490325928	-0.0715914219617844	0.169951438903809	0.0535019710659981
-7.58021450042725	-8.44375133514404	-4.29241132736206	-0.0715899765491486	0.169943869113922	0.0534552410244942
-7.57902431488037	-8.45049095153809	-4.29185152053833	-0.071619801223278	0.170002147555351	0.0532786622643471
-7.57509517669678	-8.45779705047607	-4.28677797317505	-0.0716332271695137	0.169936805963516	0.0533415749669075
-7.57640314102173	-8.45743656158447	-4.29880046844482	-0.0716824159026146	0.169894486665726	0.0532715804874897
-7.57879495620728	-8.45949554443359	-4.30647134780884	-0.0716107040643692	0.169984862208366	0.0532774478197098
-7.57717800140381	-8.46020221710205	-4.30466461181641	-0.0717230215668678	0.170101746916771	0.0532671511173248
-7.57739686965942	-8.45806980133057	-4.30162620544434	-0.0716993808746338	0.170190542936325	0.0533319115638733
-7.57626533508301	-8.45900249481201	-4.30736207962036	-0.0716880708932877	0.170261517167091	0.0531903430819511
-7.57781314849854	-8.46083641052246	-4.30704975128174	-0.0716881603002548	0.170282989740372	0.0532230213284492
-7.58023262023926	-8.46086120605469	-4.30775022506714	-0.0716353729367256	0.170258373022079	0.0531890615820885
-7.58230304718018	-8.45780849456787	-4.31299686431885	-0.0715841129422188	0.170232281088829	0.0531591139733791
-7.58096837997437	-8.4571008682251	-4.3295316696167	-0.0715114548802376	0.170240119099617	0.0530135259032249
-7.58156538009644	-8.46024322509766	-4.32482194900513	-0.0715884938836098	0.170411735773087	0.052886750549078
-7.5795841217041	-8.46560764312744	-4.3232741355896	-0.0716134905815125	0.170490354299545	0.0528453513979912
-7.57923316955566	-8.46697044372559	-4.32176351547241	-0.0716280713677406	0.170578569173813	0.0528171323239803
-7.58063697814941	-8.47244548797607	-4.32344341278076	-0.0715906694531441	0.170601919293404	0.0527723841369152
-7.58516597747803	-8.47690486907959	-4.31897258758545	-0.0715972632169724	0.170574247837067	0.0528117269277573
-7.5871000289917	-8.47433471679688	-4.32705736160278	-0.0715060457587242	0.170539081096649	0.0527596324682236
-7.58829116821289	-8.47214221954346	-4.33572340011597	-0.0714509412646294	0.170547917485237	0.0527279227972031
-7.59142589569092	-8.46996688842773	-4.34296083450317	-0.0714112743735313	0.170599699020386	0.052602156996727
-7.59022808074951	-8.46899509429932	-4.34451961517334	-0.0714222118258476	0.17063270509243	0.0525683835148811
-7.58494424819946	-8.46491050720215	-4.35478401184082	-0.0713815465569496	0.170697227120399	0.0525360517203808
-7.58490562438965	-8.46994495391846	-4.34737396240234	-0.0714133828878403	0.170844957232475	0.0525306686758995
-7.58377122879028	-8.46913146972656	-4.34350776672363	-0.0714675784111023	0.170855402946472	0.052528154104948
-7.5827808380127	-8.46923351287842	-4.34156131744385	-0.0714040249586105	0.170843958854675	0.0525993444025517
-7.58328819274902	-8.47262859344482	-4.3324146270752	-0.0713948458433151	0.17088383436203	0.0526750609278679
-7.58132410049438	-8.47181987762451	-4.33043527603149	-0.0714047849178314	0.170723021030426	0.0527673698961735
-7.57667779922485	-8.46784019470215	-4.33051061630249	-0.0713602751493454	0.170717731118202	0.0528449937701225
-7.57462406158447	-8.46091938018799	-4.32462930679321	-0.0713130906224251	0.170614168047905	0.0529261603951454
-7.57348155975342	-8.45697212219238	-4.33095169067383	-0.0714229941368103	0.170659095048904	0.0529890656471252
-7.56472110748291	-8.45331478118896	-4.33116245269775	-0.0713520348072052	0.170660004019737	0.0530173182487488
-7.55648708343506	-8.45061779022217	-4.33704328536987	-0.0714019685983658	0.170666977763176	0.0530288331210613
-7.55141925811768	-8.45515918731689	-4.34353923797607	-0.0714071020483971	0.170679613947868	0.053123626857996
-7.54996681213379	-8.46004199981689	-4.34350776672363	-0.0713968053460121	0.170676678419113	0.0532738752663136
-7.54829692840576	-8.46282386779785	-4.34558296203613	-0.0714395940303802	0.170745670795441	0.0534359291195869
-7.55128908157349	-8.4641752243042	-4.34945344924927	-0.071436770260334	0.170877367258072	0.0535220541059971
-7.55189752578735	-8.46111106872559	-4.34289836883545	-0.0714750066399574	0.170998394489288	0.0536238513886929
-7.54658985137939	-8.45795822143555	-4.33617734909058	-0.0714908912777901	0.170992583036423	0.0536161586642265
-7.54529905319214	-8.46486377716064	-4.33541774749756	-0.0714334100484848	0.17088508605957	0.0536830015480518
-7.54535627365112	-8.47385025024414	-4.33924102783203	-0.0713834390044212	0.170805439352989	0.0537946745753288
-7.55255746841431	-8.47096061706543	-4.35324764251709	-0.0713242962956429	0.170863032341003	0.0538780577480793
-7.55347108840942	-8.46779823303223	-4.35566377639771	-0.0712306648492813	0.170941591262817	0.0539159588515759
-7.54638624191284	-8.45861434936523	-4.35728120803833	-0.0713438391685486	0.171006634831429	0.0537692978978157
-7.54386329650879	-8.45678615570068	-4.34773111343384	-0.0713120251893997	0.171026661992073	0.0536101534962654
-7.54217863082886	-8.46531867980957	-4.35319995880127	-0.0713286548852921	0.17098169028759	0.0535786934196949
-7.54213571548462	-8.471116065979	-4.3519606590271	-0.0713750720024109	0.170939177274704	0.053607277572155
-7.54285144805908	-8.47163963317871	-4.35873889923096	-0.0713040605187416	0.170981302857399	0.0536892414093018
-7.5452766418457	-8.46954250335693	-4.36507940292358	-0.0712637379765511	0.171032533049583	0.0537736043334007
-7.54364824295044	-8.46885681152344	-4.36155557632446	-0.0713103339076042	0.171178385615349	0.053828414529562
-7.54215621948242	-8.47282123565674	-4.35777568817139	-0.0712889730930328	0.171121746301651	0.0539258681237698
-7.54397201538086	-8.47241687774658	-4.36064338684082	-0.0711695626378059	0.171070128679276	0.0539320446550846
-7.54126596450806	-8.47076797485352	-4.36154460906982	-0.0710879415273666	0.171046987175941	0.0540082193911076
-7.54364490509033	-8.46922969818115	-4.36931419372559	-0.0710290148854256	0.170975834131241	0.0540002882480621
-7.5424919128418	-8.46894359588623	-4.3735990524292	-0.0710582882165909	0.170956209301949	0.0539957918226719
-7.53735780715942	-8.46926784515381	-4.37527132034302	-0.0709592401981354	0.171000331640244	0.0539701841771603
-7.5355486869812	-8.47055149078369	-4.37026023864746	-0.071004681289196	0.171140864491463	0.0539920292794704
-7.54038906097412	-8.47603225708008	-4.36491012573242	-0.071008212864399	0.171189486980438	0.0540234185755253
-7.53771257400513	-8.48104763031006	-4.35693836212158	-0.0709139406681061	0.1711166203022	0.0541023910045624
-7.53940153121948	-8.48167419433594	-4.35607051849365	-0.0708643794059753	0.171085238456726	0.0541226007044315
-7.54271411895752	-8.48461055755615	-4.36335611343384	-0.0708379670977592	0.171034157276154	0.0542322210967541
-7.54111433029175	-8.48104286193848	-4.36765956878662	-0.0708031058311462	0.170996233820915	0.0543095618486404
-7.53950595855713	-8.47614002227783	-4.38123607635498	-0.0707366093993187	0.170971557497978	0.0543684512376785
-7.53712558746338	-8.47494697570801	-4.38429737091064	-0.0706917941570282	0.171021535992622	0.0543817989528179
-7.53181457519531	-8.47786140441895	-4.37901496887207	-0.0707755386829376	0.171228587627411	0.054429680109024
-7.53244829177856	-8.47883605957031	-4.36235046386719	-0.0707433223724365	0.171236678957939	0.054581992328167
-7.53316497802734	-8.48202991485596	-4.35413599014282	-0.0706737861037254	0.171117931604385	0.0546607077121735
-7.53409481048584	-8.47983837127686	-4.34840202331543	-0.0706695392727852	0.1711136251688	0.0548213496804237
-7.53350162506104	-8.47856044769287	-4.34949779510498	-0.0707526281476021	0.171010419726372	0.0549548119306564
-7.5302038192749	-8.47522449493408	-4.35341501235962	-0.0707048997282982	0.171002209186554	0.0550185069441795
-7.52326440811157	-8.47301197052002	-4.35847949981689	-0.0706260502338409	0.171067535877228	0.0550571568310261
-7.52155780792236	-8.47706890106201	-4.3597936630249	-0.0705989152193069	0.171020776033401	0.0551900528371334
-7.51787567138672	-8.48066806793213	-4.36098527908325	-0.0707126930356026	0.170899271965027	0.0553637184202671
-7.51427459716797	-8.48088359832764	-4.36232233047485	-0.0706931576132774	0.170921146869659	0.0555394254624844
-7.51461458206177	-8.47569370269775	-4.36328983306885	-0.070660762488842	0.17095859348774	0.0557065643370152
-7.51444244384766	-8.47184753417969	-4.35057258605957	-0.0706269964575768	0.170973002910614	0.0558588206768036
-7.50230121612549	-8.46890068054199	-4.34701204299927	-0.0706465914845467	0.17099267244339	0.0559568852186203
-7.49930953979492	-8.4715633392334	-4.33786964416504	-0.0706033781170845	0.170950382947922	0.0561132021248341
-7.4938497543335	-8.47675228118896	-4.33698511123657	-0.0705827549099922	0.170786142349243	0.0563317909836769
-7.49540996551514	-8.47818660736084	-4.3463020324707	-0.0705629363656044	0.170684054493904	0.0565707348287106
-7.50128221511841	-8.47782039642334	-4.35085201263428	-0.0705506652593613	0.170718193054199	0.0568105727434158
-7.49470138549805	-8.47391510009766	-4.34638786315918	-0.0705994144082069	0.170756071805954	0.0568764619529247
-7.49360322952271	-8.4652681350708	-4.33900213241577	-0.0705378204584122	0.170852527022362	0.0569565035402775
-7.49234580993652	-8.46578598022461	-4.332106590271	-0.0705563202500343	0.170844331383705	0.0569906868040562
-7.48403978347778	-8.46883583068848	-4.32859325408936	-0.0705696120858192	0.170795276761055	0.0571099556982517
-7.4803352355957	-8.47475433349609	-4.33090019226074	-0.0705124586820602	0.170503795146942	0.0571859404444695
-7.48593902587891	-8.47947120666504	-4.33255243301392	-0.0704162791371346	0.170582503080368	0.0573297366499901
-7.48548364639282	-8.47799015045166	-4.33115768432617	-0.0704547688364983	0.17072306573391	0.0573976524174213
-7.48304986953735	-8.47859477996826	-4.32690763473511	-0.0704797357320786	0.170734658837318	0.0575442723929882
-7.48374032974243	-8.47635936737061	-4.32482290267944	-0.0703437104821205	0.170607954263687	0.0576364733278751
-7.48321199417114	-8.47433090209961	-4.33042097091675	-0.0703070610761642	0.170476451516151	0.0576870106160641
-7.4809947013855	-8.47298622131348	-4.33305549621582	-0.0702302977442741	0.170478314161301	0.0577289648354054
-7.48170280456543	-8.47116756439209	-4.33267974853516	-0.0702144503593445	0.170526951551437	0.0577094852924347
-7.47930097579956	-8.47124576568604	-4.33665895462036	-0.0702639743685722	0.170487940311432	0.0577746741473675
-7.47512912750244	-8.47201538085938	-4.32414674758911	-0.0703311786055565	0.170525506138802	0.0578406415879726
-7.47852849960327	-8.47799015045166	-4.31813430786133	-0.0702792406082153	0.170518592000008	0.0579438991844654
-7.47915267944336	-8.47993850708008	-4.32084560394287	-0.0702484622597694	0.170384928584099	0.0580058880150318
-7.4780478477478	-8.47495460510254	-4.32816982269287	-0.0702110007405281	0.170263171195984	0.0580919981002808
-7.47949504852295	-8.46990489959717	-4.33608150482178	-0.0701468959450722	0.170310959219933	0.0580164939165115
-7.47550249099731	-8.47408580780029	-4.32523393630981	-0.0702338218688965	0.170470923185349	0.0580383539199829
-7.47791624069214	-8.47852611541748	-4.31158542633057	-0.0702112838625908	0.170499891042709	0.0580958873033524
-7.47990465164185	-8.48234748840332	-4.30766820907593	-0.0701760351657867	0.170457854866982	0.0581034682691097
-7.48701429367065	-8.48237800598145	-4.30587339401245	-0.070138044655323	0.170308485627174	0.0581389144062996
-7.49104166030884	-8.48239135742188	-4.30838203430176	-0.0701645165681839	0.170399725437164	0.0581096820533276
-7.49100732803345	-8.4814453125	-4.31018209457397	-0.0701378062367439	0.170347988605499	0.0580790713429451
-7.49256610870361	-8.47968769073486	-4.31962299346924	-0.0701432153582573	0.170411050319672	0.0580519549548626
-7.49200439453125	-8.48621463775635	-4.32299709320068	-0.0701086446642876	0.170362815260887	0.058035846799612
-7.49660921096802	-8.49296188354492	-4.32716989517212	-0.0701645016670227	0.170407071709633	0.0581001862883568
-7.50246334075928	-8.49563884735107	-4.32953548431396	-0.0701482370495796	0.170383915305138	0.0581737793982029
-7.50399923324585	-8.49409294128418	-4.32464551925659	-0.0700779184699059	0.170373901724815	0.0582036189734936
-7.50960683822632	-8.49009227752686	-4.3234920501709	-0.0700873881578445	0.170457720756531	0.0582464374601841
-7.51087808609009	-8.48952960968018	-4.31714010238647	-0.0700813680887222	0.170479267835617	0.0581879317760468
-7.50750160217285	-8.49132633209229	-4.31209945678711	-0.0701713413000107	0.170424595475197	0.0582417845726013
-7.50611066818237	-8.49604797363281	-4.30633211135864	-0.0700867623090744	0.170268058776855	0.0582644604146481
-7.51077318191528	-8.50204944610596	-4.31008815765381	-0.0700117200613022	0.170173674821854	0.0584397092461586
-7.51802825927734	-8.50448036193848	-4.3171820640564	-0.070037342607975	0.170256078243256	0.0584402345120907
-7.52159786224365	-8.49824523925781	-4.30948543548584	-0.0700568556785584	0.170298472046852	0.058463916182518
-7.52209186553955	-8.49442005157471	-4.31826448440552	-0.0699818581342697	0.170375049114227	0.0583762899041176
-7.5151309967041	-8.49206352233887	-4.3066520690918	-0.0700551569461823	0.170368775725365	0.0583132654428482
-7.51578092575073	-8.49757194519043	-4.2986946105957	-0.0700542852282524	0.170294493436813	0.0582730919122696
-7.51899337768555	-8.50801086425781	-4.30499982833862	-0.0700626820325851	0.170207917690277	0.058358870446682
-7.52124834060669	-8.50773239135742	-4.29769849777222	-0.0699743553996086	0.1701949685812	0.0584222339093685
-7.52302312850952	-8.50672054290771	-4.3027491569519	-0.0700382515788078	0.170233398675919	0.0584341585636139
-7.52524280548096	-8.50911331176758	-4.30061435699463	-0.0700835064053535	0.170253530144691	0.0585088133811951
-7.52447319030762	-8.50893592834473	-4.29165363311768	-0.0700341537594795	0.170258358120918	0.0585338771343231
-7.52750110626221	-8.50715923309326	-4.28907155990601	-0.0699648484587669	0.170259058475494	0.0585835427045822
-7.5297064781189	-8.50695514678955	-4.28869962692261	-0.0699371546506882	0.170086175203323	0.0585618540644646
-7.52990341186523	-8.50321006774902	-4.29307794570923	-0.0699715912342072	0.170063510537148	0.0585130229592323
-7.52764129638672	-8.50078392028809	-4.28381633758545	-0.0700156167149544	0.17012631893158	0.0584111362695694
-7.52438306808472	-8.50470638275146	-4.27404451370239	-0.0701000168919563	0.170193150639534	0.0584393516182899
-7.52492475509644	-8.50981712341309	-4.26358461380005	-0.0701029375195503	0.170186311006546	0.0585118532180786
-7.52655458450317	-8.51259517669678	-4.26209831237793	-0.0701580196619034	0.170000091195107	0.0586060769855976
-7.52912425994873	-8.50661659240723	-4.26732110977173	-0.0701635032892227	0.169957995414734	0.0585936047136784
-7.52789402008057	-8.50118160247803	-4.26831340789795	-0.0702173858880997	0.169991821050644	0.0585338547825813
-7.52034568786621	-8.50158977508545	-4.2509765625	-0.070303276181221	0.170075550675392	0.0585453025996685
-7.52258014678955	-8.50668334960938	-4.23882007598877	-0.0702664777636528	0.170158803462982	0.0586022175848484
-7.52992582321167	-8.51183223724365	-4.21568965911865	-0.0703297853469849	0.169980585575104	0.0586205758154392
-7.52706050872803	-8.50605869293213	-4.21841716766357	-0.0703472346067429	0.169829353690147	0.0586152039468288
-7.52616405487061	-8.50442218780518	-4.21394157409668	-0.0703877955675125	0.169845923781395	0.0586041770875454
-7.52570724487305	-8.50390815734863	-4.21493053436279	-0.0704345479607582	0.169814705848694	0.0584829673171043
-7.52291297912598	-8.50916576385498	-4.2095251083374	-0.070467621088028	0.169789955019951	0.0584663935005665
-7.52749872207642	-8.51381587982178	-4.21275949478149	-0.0705243274569511	0.169784396886826	0.0584630258381367
-7.52862930297852	-8.51154613494873	-4.20828485488892	-0.0705294013023376	0.169738963246346	0.0584708973765373
-7.52925634384155	-8.50764846801758	-4.19961977005005	-0.0706009268760681	0.169840052723885	0.0583693459630013
-7.53156280517578	-8.50638771057129	-4.17971229553223	-0.0706825703382492	0.169890195131302	0.0583072192966938
-7.52824974060059	-8.50950813293457	-4.16842937469482	-0.0706891417503357	0.16984198987484	0.058256920427084
-7.52838563919067	-8.5101842880249	-4.16154670715332	-0.0706410855054855	0.169750615954399	0.0581504553556442
-7.53106212615967	-8.5173921585083	-4.15687274932861	-0.0705988481640816	0.16965027153492	0.0582072921097279
-7.53586483001709	-8.52359962463379	-4.16180229187012	-0.0706117153167725	0.169615551829338	0.0582270175218582
-7.54133129119873	-8.52381992340088	-4.15426921844482	-0.0706709921360016	0.169635862112045	0.0583263784646988
-7.54519271850586	-8.5164270401001	-4.15699863433838	-0.0705636590719223	0.169732838869095	0.0581475310027599
-7.54344320297241	-8.51665019989014	-4.14634418487549	-0.0706338956952095	0.169789060950279	0.058072779327631
-7.54310131072998	-8.52121067047119	-4.13482046127319	-0.0706778466701508	0.169743835926056	0.0579651556909084
-7.54938220977783	-8.53121280670166	-4.13366413116455	-0.0706507638096809	0.169706732034683	0.0578478947281837
-7.55377197265625	-8.53670978546143	-4.13432931900024	-0.0706659480929375	0.16965226829052	0.0578717067837715
-7.56121158599854	-8.53845691680908	-4.13215255737305	-0.0706280097365379	0.169809013605118	0.0577984116971493
-7.5680890083313	-8.53915691375732	-4.12904739379883	-0.0706572905182838	0.169930160045624	0.0577621012926102
-7.5707311630249	-8.54185009002686	-4.12264585494995	-0.0706871598958969	0.169969901442528	0.0576550140976906
-7.57882118225098	-8.5424861907959	-4.11624717712402	-0.0706811174750328	0.169909685850143	0.0575538314878941
-7.58781957626343	-8.54267501831055	-4.12475299835205	-0.0705445930361748	0.1699138879776	0.0574163645505905
-7.59620761871338	-8.54362106323242	-4.12864208221436	-0.0706148743629456	0.170002296566963	0.0572189539670944
-7.59839248657227	-8.54341793060303	-4.13047170639038	-0.0707122012972832	0.170083746314049	0.0570248663425446
-7.60759353637695	-8.54996585845947	-4.12417411804199	-0.0707673206925392	0.170215919613838	0.0568477734923363
-7.61481952667236	-8.55792427062988	-4.12073850631714	-0.0708915442228317	0.170346632599831	0.0567329004406929
-7.62543964385986	-8.56530284881592	-4.11499547958374	-0.0709305182099342	0.170320779085159	0.0566330552101135
-7.63715028762817	-8.56236839294434	-4.12686586380005	-0.0708174183964729	0.170251965522766	0.0565503761172295
-7.64125871658325	-8.55638980865479	-4.13829469680786	-0.0709234625101089	0.170232221484184	0.0564479939639568
-7.64811849594116	-8.55612087249756	-4.14228296279907	-0.0708912909030914	0.170465931296349	0.0562541000545025
-7.65075778961182	-8.55803298950195	-4.13751459121704	-0.0711045041680336	0.170657202601433	0.0560729056596756
-7.65456008911133	-8.56112480163574	-4.12087345123291	-0.0712180212140083	0.170694395899773	0.0560378320515156
-7.66216039657593	-8.56176853179932	-4.11572599411011	-0.0711600556969643	0.170646801590919	0.0560011118650436
-7.67023277282715	-8.55831241607666	-4.11124086380005	-0.0711889266967773	0.170541658997536	0.0559504069387913
-7.67312240600586	-8.55365371704102	-4.11474990844727	-0.0713278949260712	0.170573994517326	0.0558151639997959
-7.67169570922852	-8.55150413513184	-4.11731243133545	-0.0714764297008514	0.170662835240364	0.0557504892349243
-7.67284440994263	-8.55057621002197	-4.12642049789429	-0.0715295821428299	0.170674175024033	0.0556154847145081
-7.67861747741699	-8.55921268463135	-4.12357807159424	-0.0715402737259865	0.1706602871418	0.0556444004178047
-7.68364953994751	-8.55965805053711	-4.12530994415283	-0.0716816857457161	0.170786425471306	0.0556218549609184
-7.68548631668091	-8.55656433105469	-4.1228494644165	-0.0718320459127426	0.170830592513084	0.0556205287575722
-7.68628406524658	-8.54884719848633	-4.11189413070679	-0.0718976259231567	0.170899853110313	0.0555299744009972
-7.68103694915771	-8.54689598083496	-4.10217571258545	-0.0719570219516754	0.170898020267487	0.0554760284721851
-7.68544626235962	-8.54968929290771	-4.09662342071533	-0.0720465406775475	0.170906260609627	0.0554879866540432
-7.68781232833862	-8.55515384674072	-4.10112714767456	-0.0721476078033447	0.170810967683792	0.0554920583963394
-7.6894702911377	-8.55460071563721	-4.10328769683838	-0.0722221732139587	0.170778959989548	0.055588535964489
-7.69825553894043	-8.54672622680664	-4.10518455505371	-0.0723724588751793	0.170988857746124	0.0554916188120842
-7.69388771057129	-8.53976726531982	-4.09456443786621	-0.0725031420588493	0.171058133244514	0.0553055480122566
-7.69334697723389	-8.54101657867432	-4.08401250839233	-0.0726446509361267	0.171022608876228	0.0552568659186363
-7.6961236000061	-8.5489673614502	-4.08069133758545	-0.0726434364914894	0.170901447534561	0.0552220866084099
-7.69934415817261	-8.55301570892334	-4.08256196975708	-0.072757788002491	0.170848727226257	0.0552730076014996
-7.70257711410522	-8.5506706237793	-4.07884073257446	-0.0728515908122063	0.171003326773643	0.0552508160471916
-7.70356941223145	-8.5519495010376	-4.07224082946777	-0.0730260163545609	0.171007931232452	0.0552458167076111
-7.70622444152832	-8.55266094207764	-4.06985759735107	-0.0730260536074638	0.171041786670685	0.0552254021167755
-7.70677947998047	-8.54724979400635	-4.06661176681519	-0.0729405358433723	0.170924752950668	0.0552292205393314
-7.71079397201538	-8.54936981201172	-4.07412433624268	-0.0729257017374039	0.170859292149544	0.0551562011241913
-7.71661186218262	-8.54782867431641	-4.06516361236572	-0.0730661079287529	0.170960932970047	0.0549820922315121
-7.71653890609741	-8.54907131195068	-4.07010316848755	-0.0731749832630157	0.171057134866714	0.0548614412546158
-7.71605539321899	-8.55383777618408	-4.06245040893555	-0.0732846781611443	0.171169295907021	0.0548400320112705
-7.72071981430054	-8.55808162689209	-4.05288600921631	-0.0733551755547524	0.171199902892113	0.0547959543764591
-7.72616767883301	-8.56219959259033	-4.04938459396362	-0.0733169168233871	0.171137094497681	0.0547757185995579
-7.73039627075195	-8.56353855133057	-4.05313158035278	-0.0732242092490196	0.171018540859222	0.0547037646174431
-7.7330641746521	-8.55928611755371	-4.06368112564087	-0.073257751762867	0.171012088656425	0.0546596124768257
-7.73681879043579	-8.55496597290039	-4.06559038162231	-0.0732524320483208	0.171111360192299	0.0545096807181835
-7.73585987091064	-8.55776214599609	-4.0699634552002	-0.0732663348317146	0.171178907155991	0.0543867275118828
-7.7374153137207	-8.55694198608398	-4.06773519515991	-0.07330272346735	0.171299323439598	0.0542388707399368
-7.73906326293945	-8.55882358551025	-4.05981636047363	-0.0733899250626564	0.171373039484024	0.0541254878044128
-7.74299144744873	-8.56426429748535	-4.05262327194214	-0.0734010189771652	0.171519681811333	0.0540831387042999
-7.74814558029175	-8.56665802001953	-4.04727125167847	-0.0733624771237373	0.171407848596573	0.0540376082062721
-7.75107574462891	-8.56488227844238	-4.04158973693848	-0.0733665600419044	0.171313792467117	0.0539648719131947
-7.75519609451294	-8.56069946289063	-4.04340028762817	-0.0734005197882652	0.171338871121407	0.0538730844855309
-7.7539381980896	-8.55816841125488	-4.05137014389038	-0.0735251903533936	0.171374037861824	0.0537887141108513
-7.75534963607788	-8.55462646484375	-4.05441379547119	-0.0735400468111038	0.171388417482376	0.053601648658514
-7.75380897521973	-8.55600070953369	-4.05453872680664	-0.0735737606883049	0.171419933438301	0.0534720346331596
-7.75232362747192	-8.56000518798828	-4.05412435531616	-0.0736677497625351	0.171482801437378	0.0533479973673821
-7.75751972198486	-8.56242942810059	-4.05900526046753	-0.0736727491021156	0.171476870775223	0.0532854236662388
-7.76071357727051	-8.56460952758789	-4.06432056427002	-0.0736471489071846	0.17153924703598	0.0532542616128922
-7.76526021957397	-8.5654182434082	-4.06335067749023	-0.0737690106034279	0.171569138765335	0.0531959161162376
-7.76788234710693	-8.56016731262207	-4.06304454803467	-0.073801577091217	0.17168128490448	0.0531050451099873
-7.76441669464111	-8.55566120147705	-4.0596022605896	-0.0738557577133179	0.171711891889572	0.0530101396143436
-7.76390838623047	-8.55320262908936	-4.05292797088623	-0.0738339647650719	0.171694800257683	0.0529304407536983
-7.76608610153198	-8.55685615539551	-4.05032157897949	-0.0738258212804794	0.171700775623322	0.0528903342783451
-7.7661075592041	-8.56142234802246	-4.05110168457031	-0.0738560184836388	0.171589896082878	0.0528824590146542
-7.76627779006958	-8.56313419342041	-4.05611705780029	-0.0738183408975601	0.171534270048141	0.0529851242899895
-7.77173709869385	-8.55976676940918	-4.06204414367676	-0.0738618299365044	0.171596765518188	0.0529837869107723
-7.77192211151123	-8.55394077301025	-4.06084775924683	-0.0738915726542473	0.171661287546158	0.0529643520712852
-7.76693916320801	-8.55078125	-4.05513000488281	-0.0739179477095604	0.17173707485199	0.0528177358210087
-7.76495695114136	-8.54660129547119	-4.05532026290894	-0.0739056468009949	0.171740278601646	0.0527538545429707
-7.76276683807373	-8.55242824554443	-4.05130386352539	-0.0738967582583427	0.171774014830589	0.0526587106287479
-7.7613377571106	-8.557692527771	-4.04410934448242	-0.0739254951477051	0.171703919768333	0.0526974834501743
-7.76245355606079	-8.55773448944092	-4.05093812942505	-0.0738662928342819	0.171638548374176	0.0527491457760334
-7.76464700698853	-8.56119632720947	-4.05010557174683	-0.073954276740551	0.171648234128952	0.0527665875852108
-7.76203012466431	-8.5571460723877	-4.04802513122559	-0.0739830061793327	0.171756029129028	0.0527692176401615
-7.76201248168945	-8.55768203735352	-4.04165935516357	-0.0740375220775604	0.171777576208115	0.052850279957056
-7.75926733016968	-8.55419540405273	-4.04441261291504	-0.0739589408040047	0.171791210770607	0.0528337806463242
-7.7603325843811	-8.55727386474609	-4.03722143173218	-0.0739598348736763	0.171792402863503	0.0528816320002079
-7.75942659378052	-8.55689144134521	-4.03751420974731	-0.0739580914378166	0.171748250722885	0.0528424493968487
-7.75907182693481	-8.55540084838867	-4.03430604934692	-0.0739180892705917	0.171600222587585	0.0529146268963814
-7.76101636886597	-8.55790424346924	-4.03942394256592	-0.0738702639937401	0.171651616692543	0.052897535264492
-7.76288509368896	-8.55449676513672	-4.04474830627441	-0.0739508643746376	0.171590089797974	0.0528975985944271
-7.75947904586792	-8.55020713806152	-4.04625082015991	-0.0739779025316238	0.171528458595276	0.0528118498623371
-7.75936841964722	-8.55174922943115	-4.0460033416748	-0.0739747062325478	0.171597182750702	0.0528108738362789
-7.76036596298218	-8.55097198486328	-4.03871536254883	-0.0740657076239586	0.171678781509399	0.0527466125786304
-7.75562191009521	-8.55568790435791	-4.03534126281738	-0.0741332247853279	0.17172184586525	0.0528119802474976
-7.75640726089478	-8.55666065216064	-4.02486610412598	-0.0740924328565598	0.171695247292519	0.0528145842254162
-7.75957489013672	-8.55882358551025	-4.02681493759155	-0.0740742310881615	0.171650245785713	0.0529201626777649
-7.76022863388062	-8.56205177307129	-4.03226947784424	-0.0741177573800087	0.171521559357643	0.0529434345662594
-7.7613320350647	-8.55512809753418	-4.03899478912354	-0.0741092786192894	0.171469703316689	0.0529673174023628
-7.76047801971436	-8.5504150390625	-4.04687929153442	-0.0740815326571465	0.171521157026291	0.0529086552560329
-7.75892353057861	-8.55045127868652	-4.03337955474854	-0.0741482973098755	0.17169551551342	0.0528715215623379
-7.7565746307373	-8.55315399169922	-4.02856111526489	-0.0742070823907852	0.171742856502533	0.0529016442596912
-7.75591611862183	-8.5553035736084	-4.01995277404785	-0.0742191523313522	0.17173558473587	0.0529112927615643
-7.76186752319336	-8.55734539031982	-4.00867319107056	-0.0741966068744659	0.171692743897438	0.0529606305062771
-7.76389122009277	-8.55742168426514	-4.00955152511597	-0.0742020606994629	0.171644732356071	0.0529229491949081
-7.76305103302002	-8.55512714385986	-4.01191568374634	-0.074280820786953	0.171565532684326	0.0529139153659344
-7.76067018508911	-8.5486011505127	-4.01611852645874	-0.0742889121174812	0.17156670987606	0.0529155246913433
-7.75777721405029	-8.54897308349609	-4.01566028594971	-0.07421063631773	0.171593815088272	0.0528458878397942
-7.75234365463257	-8.55453014373779	-4.01643466949463	-0.0743229165673256	0.171589121222496	0.052815992385149
-7.7531909942627	-8.55565166473389	-4.01769018173218	-0.0743189379572868	0.171526148915291	0.0528257824480534
-7.75379610061646	-8.55765533447266	-4.01824855804443	-0.074283629655838	0.171545103192329	0.052878599613905
-7.75523900985718	-8.55517196655273	-4.0245680809021	-0.0743550509214401	0.171629399061203	0.0529155693948269
-7.75442028045654	-8.55041313171387	-4.01168584823608	-0.0743947252631187	0.171677947044373	0.0528226085007191
-7.75084590911865	-8.54943466186523	-4.00259304046631	-0.0743982344865799	0.171757370233536	0.0527760721743107
-7.74527168273926	-8.54973220825195	-4.00286054611206	-0.0743659138679504	0.171659916639328	0.0526570938527584
-7.74967765808105	-8.55854892730713	-3.99741983413696	-0.0743629410862923	0.171674966812134	0.0527278631925583
-7.75769996643066	-8.56124496459961	-4.0110559463501	-0.0743652582168579	0.17169725894928	0.0526421777904034
-7.75850820541382	-8.55806064605713	-4.019202709198	-0.074338972568512	0.171818733215332	0.0526646263897419
-7.76303291320801	-8.5525426864624	-4.01810503005981	-0.0742937028408051	0.172003671526909	0.0525481291115284
-7.75914812088013	-8.5509786605835	-4.01191091537476	-0.0743250921368599	0.172063171863556	0.0524039193987846
-7.76007747650146	-8.5523796081543	-4.01068925857544	-0.0743791908025742	0.172104209661484	0.052281741052866
-7.75766801834106	-8.55786514282227	-4.00994539260864	-0.0744709223508835	0.17203976213932	0.0522582717239857
-7.76167106628418	-8.56326580047607	-4.01913452148438	-0.0744161531329155	0.171995729207993	0.0521908961236477
-7.76510238647461	-8.5622615814209	-4.01471281051636	-0.0744945183396339	0.172021374106407	0.0522234328091145
-7.76822137832642	-8.56121063232422	-4.02039527893066	-0.074493370950222	0.172071695327759	0.0522731766104698
-7.76543712615967	-8.5619592666626	-4.01482963562012	-0.0745291784405708	0.172049432992935	0.052273515611887
-7.7662615776062	-8.55977439880371	-4.02165985107422	-0.0745692998170853	0.172140806913376	0.0522676967084408
-7.76493549346924	-8.55744647979736	-4.01317644119263	-0.0746939480304718	0.172121927142143	0.0523428320884705
-7.76224327087402	-8.55576515197754	-4.01091384887695	-0.0746615380048752	0.172109261155128	0.052348006516695
-7.76237726211548	-8.55497264862061	-4.00385522842407	-0.0746085569262505	0.172150820493698	0.0523870401084423
-7.75982236862183	-8.556565284729	-3.99571371078491	-0.0746694058179855	0.172010213136673	0.0523808300495148
-7.75769662857056	-8.54928970336914	-3.99804043769836	-0.0746390745043755	0.171923235058784	0.0523903332650661
-7.75578022003174	-8.54586505889893	-4.00335741043091	-0.0746064037084579	0.171937018632889	0.0523345917463303
-7.75411891937256	-8.54169654846191	-3.99786019325256	-0.0747194439172745	0.17198520898819	0.0522753559052944
-7.74836826324463	-8.54135894775391	-4.00083875656128	-0.0748607367277145	0.172004535794258	0.0522574037313461
-7.74202346801758	-8.54329204559326	-3.98814153671265	-0.0748146548867226	0.172111555933952	0.0522045493125916
-7.74191522598267	-8.54663276672363	-3.98238587379456	-0.0749248862266541	0.172179862856865	0.0522275790572166
-7.74479150772095	-8.55037403106689	-3.97232937812805	-0.0750782489776611	0.172154173254967	0.0522121526300907
-7.74533939361572	-8.55018424987793	-3.97250485420227	-0.0749306753277779	0.172131925821304	0.0521738901734352
-7.74601697921753	-8.54777050018311	-3.975341796875	-0.0749462023377419	0.171941623091698	0.0521726496517658
-7.74823999404907	-8.54786682128906	-3.98332214355469	-0.0749681144952774	0.172014430165291	0.0520703531801701
-7.74819755554199	-8.54389190673828	-3.9831235408783	-0.0748769789934158	0.172040477395058	0.0520015098154545
-7.74634218215942	-8.54091453552246	-3.98957586288452	-0.0748346298933029	0.172029197216034	0.0518976598978043
-7.74482583999634	-8.5399284362793	-3.98524951934814	-0.0749471783638	0.172172501683235	0.0518683604896069
-7.74590063095093	-8.54226493835449	-3.9814395904541	-0.0749517902731895	0.172275990247726	0.0517722852528095
-7.74389410018921	-8.54265022277832	-3.96876859664917	-0.0749549120664597	0.172299668192863	0.0518217049539089
-7.74733972549438	-8.54727172851563	-3.96096634864807	-0.0749634802341461	0.172281980514526	0.051795095205307
-7.75116014480591	-8.54945945739746	-3.94713282585144	-0.0749758034944534	0.17217031121254	0.0518428348004818
-7.75128555297852	-8.54542827606201	-3.95504999160767	-0.074897788465023	0.172012314200401	0.0518026389181614
-7.74969911575317	-8.53967475891113	-3.94919347763062	-0.075001485645771	0.171959683299065	0.0517303086817265
-7.74732255935669	-8.53992366790771	-3.96023368835449	-0.0750174820423126	0.172070384025574	0.0516236461699009
-7.74259185791016	-8.53746795654297	-3.95726370811462	-0.0750699266791344	0.172043561935425	0.0516583807766438
-7.74233198165894	-8.54116249084473	-3.95925974845886	-0.0750140473246574	0.172002837061882	0.0515968799591064
-7.74174404144287	-8.54271793365479	-3.96068978309631	-0.0750411301851273	0.172024756669998	0.0516142062842846
-7.74521780014038	-8.54285430908203	-3.96238660812378	-0.07514388859272	0.172079801559448	0.0516773872077465
-7.74383354187012	-8.53777599334717	-3.95929670333862	-0.0751292631030083	0.172103017568588	0.0516753606498241
-7.74009370803833	-8.53266048431396	-3.94810724258423	-0.0751832500100136	0.17214822769165	0.0516254864633083
-7.73511743545532	-8.53046798706055	-3.94077968597412	-0.0751834288239479	0.172179669141769	0.0515786856412888
-7.73688840866089	-8.53282451629639	-3.93310284614563	-0.0751039683818817	0.172145247459412	0.0515650250017643
-7.73558330535889	-8.53682994842529	-3.93578433990479	-0.0751529410481453	0.17204350233078	0.0515840388834476
-7.73531627655029	-8.54072284698486	-3.94791102409363	-0.075090579688549	0.17194239795208	0.0516443848609924
[truncated: 12,199 more rows]
