# Supplementary material for: Identification of Haptic Based Guiding Using Hard Reins
Source: PLoS One. 2015 Jul 22;10(7):e0132020. doi: 10.1371/journal.pone.0132020 (PMC4511788; doi:10.1371/journal.pone.0132020)
Supplement: S6 File — (ZIP) [file pone.0132020.s006.zip › Exp2_ForceData2/Subject10/path2/T3.csv]

Force X (N)	Force Y (N)	Force Z (N)	Torque X (N-m)	Torque Y (N-m)	Torque Z (N-m)	Frequency = 10000	Averaging Level = 16	F/T Serial Number = FT11772	Time Started = 19/02/2013 17:33:45
-8.2369556427002	-8.93538379669189	-2.21221947669983	-0.0773312896490097	0.133391469717026	0.0370563939213753
-8.23537063598633	-8.93868637084961	-2.21135330200195	-0.0770364627242088	0.133096918463707	0.0371104255318642
-8.23413753509521	-8.93949031829834	-2.19635224342346	-0.0771353915333748	0.133185312151909	0.0368808172643185
-8.24344253540039	-8.93774890899658	-2.22615909576416	-0.0773225575685501	0.133419081568718	0.0370981395244598
-8.23867988586426	-8.94370079040527	-2.21738028526306	-0.0771416798233986	0.133093520998955	0.037073515355587
-8.25047969818115	-8.93882942199707	-2.22334599494934	-0.0772998705506325	0.133398056030273	0.0372201353311539
-8.24852848052979	-8.94268989562988	-2.23300457000732	-0.0771934241056442	0.133166968822479	0.0374397933483124
-8.24506378173828	-8.93852615356445	-2.22117066383362	-0.0771711245179176	0.133221492171288	0.0372555293142796
-8.25588989257813	-8.93811321258545	-2.23511362075806	-0.0772844105958939	0.133450999855995	0.0376845709979534
-8.24899196624756	-8.93961238861084	-2.23560762405396	-0.0770798698067665	0.133138343691826	0.0377017743885517
-8.2526798248291	-8.93575477600098	-2.22998595237732	-0.0772417783737183	0.133422657847404	0.0377808883786201
-8.25475120544434	-8.940749168396	-2.249103307724	-0.0772350206971169	0.133316487073898	0.0379885956645012
-8.25028514862061	-8.93580055236816	-2.23552179336548	-0.0771590173244476	0.133306384086609	0.037901908159256
-8.2612886428833	-8.93450927734375	-2.25569415092468	-0.0773034542798996	0.133461117744446	0.0383102148771286
-8.25289344787598	-8.93837928771973	-2.24817276000977	-0.077104464173317	0.133167177438736	0.0382136702537537
-8.25989532470703	-8.93384265899658	-2.25131011009216	-0.0774068757891655	0.133444249629974	0.0383511558175087
-8.26129627227783	-8.93728542327881	-2.27327513694763	-0.0772483423352242	0.133371770381927	0.0386336445808411
-8.25182819366455	-8.93742084503174	-2.25467681884766	-0.0770552605390549	0.133235201239586	0.0385355688631535
-8.26318168640137	-8.92813110351563	-2.26145911216736	-0.0772865489125252	0.133512496948242	0.0387342013418674
-8.25775337219238	-8.93548583984375	-2.27664232254028	-0.077188640832901	0.133310541510582	0.0389635153114796
-8.25675296783447	-8.93158531188965	-2.26241397857666	-0.0771355628967285	0.133309215307236	0.0388104617595673
-8.26804351806641	-8.92957592010498	-2.28351593017578	-0.0772708803415298	0.133551493287086	0.03916110470891
-8.2589225769043	-8.93324184417725	-2.27713394165039	-0.077043429017067	0.133212372660637	0.0390460602939129
-8.26525020599365	-8.93053531646729	-2.27498769760132	-0.0772602036595345	0.133524984121323	0.0389950983226299
-8.27084827423096	-8.93277931213379	-2.29658722877502	-0.0772303566336632	0.133450523018837	0.0392819456756115
-8.26616382598877	-8.93232822418213	-2.28145384788513	-0.0770413503050804	0.133296832442284	0.0391053110361099
-8.27583980560303	-8.92754077911377	-2.28319144248962	-0.077335461974144	0.133542105555534	0.0391490794718266
-8.27624225616455	-8.93357276916504	-2.30352067947388	-0.0771761685609818	0.133387595415115	0.0393592417240143
-8.27316093444824	-8.93262195587158	-2.28870582580566	-0.0771375522017479	0.133378490805626	0.0391348078846931
-8.28261280059814	-8.93363094329834	-2.29728651046753	-0.0772316381335258	0.133459612727165	0.039433628320694
-8.27552604675293	-8.93575191497803	-2.29078030586243	-0.0769989565014839	0.133195132017136	0.0392382554709911
-8.28324508666992	-8.93102645874023	-2.29623603820801	-0.0773280560970306	0.133551806211472	0.0393682606518269
-8.28582000732422	-8.93621730804443	-2.30679655075073	-0.0771510899066925	0.13334196805954	0.0395284071564674
-8.28388690948486	-8.93283081054688	-2.28480195999146	-0.0770376324653625	0.13331301510334	0.0393039062619209
-8.28909397125244	-8.92874050140381	-2.30616664886475	-0.0772009640932083	0.133446261286736	0.0395379401743412
-8.28251266479492	-8.93453311920166	-2.29859495162964	-0.0770640298724175	0.133178934454918	0.0393870957195759
-8.28869533538818	-8.92716598510742	-2.30021619796753	-0.0773285776376724	0.133577525615692	0.0394259989261627
-8.28396987915039	-8.9287109375	-2.30731272697449	-0.0771102383732796	0.133187100291252	0.0394630618393421
-8.28013515472412	-8.9227294921875	-2.285160779953	-0.0772315040230751	0.133294582366943	0.0392417721450329
-8.2841625213623	-8.92097187042236	-2.30973815917969	-0.0773372575640678	0.133362546563148	0.0395023301243782
-8.27526378631592	-8.92214870452881	-2.29219150543213	-0.0772166028618813	0.133174583315849	0.0393550880253315
-8.28158187866211	-8.91534423828125	-2.29317712783813	-0.0773549973964691	0.133498892188072	0.0394767075777054
-8.2764139175415	-8.91654777526855	-2.30307960510254	-0.0772323980927467	0.133169233798981	0.0396002717316151
-8.26775932312012	-8.91251182556152	-2.27801179885864	-0.0773171186447144	0.1331886947155	0.0393786989152431
-8.27770900726318	-8.9087438583374	-2.29333209991455	-0.0775070264935493	0.133367449045181	0.0397442914545536
-8.26687049865723	-8.90789318084717	-2.28572106361389	-0.0773414298892021	0.133062019944191	0.0396203771233559
-8.26417827606201	-8.89868831634521	-2.27102613449097	-0.0774345546960831	0.133278951048851	0.0396302305161953
-8.26012325286865	-8.90548515319824	-2.28676462173462	-0.0775042623281479	0.13309882581234	0.0398033559322357
-8.25276756286621	-8.90080642700195	-2.26019668579102	-0.077455647289753	0.133047372102737	0.0396803393959999
-8.25814819335938	-8.89654541015625	-2.27747440338135	-0.0776251927018166	0.133313715457916	0.0399082601070404
-8.24849605560303	-8.89787673950195	-2.27390289306641	-0.0774485766887665	0.133019134402275	0.0399375781416893
-8.24541091918945	-8.896897315979	-2.25680994987488	-0.0775987356901169	0.133111163973808	0.0398504100739956
-8.25068187713623	-8.89752864837646	-2.27288365364075	-0.0777076482772827	0.133202731609344	0.0401852205395699
-8.24152374267578	-8.89756393432617	-2.25836586952209	-0.0776115283370018	0.133020684123039	0.0400124005973339
-8.24896621704102	-8.8920783996582	-2.25978302955627	-0.0777833089232445	0.133348912000656	0.040247205644846
-8.23938751220703	-8.89828777313232	-2.25681710243225	-0.0777209252119064	0.133004501461983	0.0403355844318867
-8.23578262329102	-8.89289093017578	-2.23935008049011	-0.0777869448065758	0.133111014962196	0.0401585809886456
-8.24300384521484	-8.89266395568848	-2.2537260055542	-0.0778751745820045	0.133211314678192	0.0404857732355595
-8.23256301879883	-8.89241123199463	-2.24669456481934	-0.0777395218610764	0.132851928472519	0.0403853841125965
-8.2344913482666	-8.88887691497803	-2.23033475875854	-0.0779450014233589	0.133150264620781	0.0403085574507713
-8.23846435546875	-8.89025115966797	-2.24856472015381	-0.0778530240058899	0.133067056536675	0.0406273454427719
-8.22775173187256	-8.88721370697021	-2.2258574962616	-0.0777629464864731	0.132901072502136	0.0403848104178905
-8.23507118225098	-8.88286685943604	-2.24308896064758	-0.0779978856444359	0.133106857538223	0.0405936613678932
-8.22378349304199	-8.88583469390869	-2.23159718513489	-0.0778985470533371	0.132810518145561	0.0405683033168316
-8.22563362121582	-8.87933921813965	-2.22764825820923	-0.0780442878603935	0.133091613650322	0.040576446801424
-8.22596645355225	-8.88226890563965	-2.23649716377258	-0.0779071524739265	0.132816791534424	0.0407742708921433
-8.2179479598999	-8.87833690643311	-2.21493530273438	-0.077894851565361	0.132872104644775	0.0405405797064304
-8.2260799407959	-8.87837505340576	-2.23015594482422	-0.0780799239873886	0.133070945739746	0.0407821387052536
-8.21847820281982	-8.88178539276123	-2.22813963890076	-0.0779027938842773	0.132852256298065	0.0407022126019001
-8.22300052642822	-8.87768745422363	-2.21412491798401	-0.078023225069046	0.133014842867851	0.040689580142498
-8.22647857666016	-8.88255310058594	-2.23859739303589	-0.0780248939990997	0.132977485656738	0.0408629439771175
-8.21962833404541	-8.88199234008789	-2.21555256843567	-0.0779871270060539	0.132909134030342	0.0405917093157768
-8.23310852050781	-8.88473320007324	-2.2232403755188	-0.0781210660934448	0.133144930005074	0.0408016890287399
-8.23158645629883	-8.88954257965088	-2.22539281845093	-0.0778594315052032	0.132878303527832	0.0407882779836655
-8.2353401184082	-8.88518619537354	-2.21910262107849	-0.0780917927622795	0.133012294769287	0.0406972505152225
-8.23578357696533	-8.89292240142822	-2.23551845550537	-0.0780036449432373	0.132932111620903	0.0408733189105988
-8.23258972167969	-8.89158058166504	-2.21545624732971	-0.0778491050004959	0.132796004414558	0.0406725145876408
-8.24360847473145	-8.89170455932617	-2.23036932945251	-0.0780792236328125	0.133024826645851	0.04092026501894
-8.23785018920898	-8.89243507385254	-2.22947430610657	-0.07781021296978	0.132685616612434	0.0407270863652229
-8.24488353729248	-8.89297103881836	-2.21995806694031	-0.0779672488570213	0.132930099964142	0.0407509654760361
-8.24575805664063	-8.89640617370605	-2.23871445655823	-0.0779130831360817	0.132856130599976	0.0409681722521782
-8.24342823028564	-8.89675331115723	-2.21800184249878	-0.0778106823563576	0.132745966315269	0.0407021231949329
-8.25291538238525	-8.89481258392334	-2.23274517059326	-0.0778402984142303	0.132849499583244	0.0409459844231606
-8.24667930603027	-8.9017391204834	-2.22626566886902	-0.0777064338326454	0.132564425468445	0.0407575108110905
-8.24985027313232	-8.89665603637695	-2.22370982170105	-0.0778868347406387	0.132883831858635	0.040784627199173
-8.25469875335693	-8.90249633789063	-2.23848104476929	-0.0776791945099831	0.132761642336845	0.0409735925495625
-8.25273704528809	-8.89994525909424	-2.21833252906799	-0.0776586756110191	0.132719159126282	0.0407397970557213
-8.26341724395752	-8.90185165405273	-2.23310446739197	-0.0778294205665588	0.133018329739571	0.0409383475780487
-8.25573253631592	-8.90923881530762	-2.23364400863647	-0.0776538327336311	0.132679671049118	0.0410002209246159
-8.26180362701416	-8.90679264068604	-2.21847438812256	-0.0777073428034782	0.132883951067925	0.0408847890794277
-8.26871776580811	-8.90786552429199	-2.23528838157654	-0.077616386115551	0.132838502526283	0.0411030538380146
-8.25874137878418	-8.91054344177246	-2.22081875801086	-0.0775757730007172	0.132698103785515	0.0408195145428181
-8.2678804397583	-8.90865802764893	-2.23028540611267	-0.0778637602925301	0.132950976490974	0.0409809276461601
-8.26664257049561	-8.9123010635376	-2.23261380195618	-0.0775370970368385	0.132684096693993	0.041055504232645
-8.26798820495605	-8.91023063659668	-2.21679592132568	-0.0776232928037643	0.132892772555351	0.0407983437180519
-8.27320861816406	-8.91151428222656	-2.24339151382446	-0.0776100903749466	0.132828086614609	0.0410292968153954
-8.26682662963867	-8.91448783874512	-2.22024607658386	-0.0775883197784424	0.132768005132675	0.040771596133709
-8.27810382843018	-8.91160297393799	-2.23999047279358	-0.077774815261364	0.133026599884033	0.0409850850701332
-8.27511882781982	-8.91400623321533	-2.2351450920105	-0.0775374099612236	0.132741436362267	0.0409578792750835
-8.27541351318359	-8.90784549713135	-2.22398328781128	-0.0776587352156639	0.132913991808891	0.0407914109528065
-8.28092479705811	-8.91549015045166	-2.24868535995483	-0.0776989161968231	0.132918030023575	0.041028767824173
-8.27437782287598	-8.91400623321533	-2.22567343711853	-0.077613078057766	0.132840067148209	0.0407753176987171
-8.28507137298584	-8.90998458862305	-2.23793315887451	-0.0777777433395386	0.133030921220779	0.0410333089530468
-8.27482986450195	-8.91304206848145	-2.24181509017944	-0.0775843635201454	0.132749259471893	0.0409110933542252
-8.27603340148926	-8.9085168838501	-2.22653865814209	-0.0777933746576309	0.132993474602699	0.0408517010509968
-8.2822961807251	-8.90743541717529	-2.24950528144836	-0.0776939541101456	0.133020550012589	0.0411436669528484
-8.27586078643799	-8.91084003448486	-2.22480082511902	-0.0776033103466034	0.132899060845375	0.0409858152270317
-8.2800178527832	-8.90327262878418	-2.23447847366333	-0.0778254941105843	0.133101508021355	0.0411656275391579
-8.27158069610596	-8.90521240234375	-2.24285173416138	-0.0776846930384636	0.132895946502686	0.0413349121809006
-8.26737976074219	-8.90130996704102	-2.22440218925476	-0.0776427164673805	0.132926478981972	0.0411588288843632
-8.27133083343506	-8.897385597229	-2.23879456520081	-0.0778656005859375	0.133115768432617	0.0414564162492752
-8.25948143005371	-8.89888477325439	-2.23992133140564	-0.0776634216308594	0.132859244942665	0.0415258705615997
-8.25601482391357	-8.89565372467041	-2.21976065635681	-0.0777507200837135	0.133045852184296	0.0413910709321499
-8.26442432403564	-8.89216709136963	-2.2371199131012	-0.0778633579611778	0.133182168006897	0.0417384058237076
-8.25252628326416	-8.89688968658447	-2.23483920097351	-0.0777343437075615	0.132911175489426	0.0417022258043289
-8.24879169464111	-8.88976287841797	-2.22237157821655	-0.0778307169675827	0.133129373192787	0.0416229292750359
-8.2557258605957	-8.89033317565918	-2.235924243927	-0.077868677675724	0.13324399292469	0.0419477522373199
-8.24521541595459	-8.89004993438721	-2.23181653022766	-0.0777117237448692	0.132970035076141	0.0419087298214436
-8.24369049072266	-8.88364124298096	-2.21535062789917	-0.0780152082443237	0.133258268237114	0.0419293157756329
-8.24567031860352	-8.88380908966064	-2.23870372772217	-0.0779603719711304	0.133217364549637	0.0422643013298512
-8.23578357696533	-8.88627052307129	-2.21963214874268	-0.0777952149510384	0.133045762777328	0.0421591773629189
-8.23817157745361	-8.87702369689941	-2.21574473381042	-0.0780592784285545	0.13331712782383	0.0422420762479305
-8.2310676574707	-8.88374519348145	-2.23314309120178	-0.0779557824134827	0.133113756775856	0.04244264960289
-8.22572231292725	-8.87889862060547	-2.20899772644043	-0.0779220834374428	0.133178740739822	0.042217493057251
-8.23346519470215	-8.87547302246094	-2.22269701957703	-0.0780015215277672	0.133309289813042	0.0426137559115887
-8.22135066986084	-8.87868118286133	-2.22107815742493	-0.0777798965573311	0.133071303367615	0.0424737520515919
-8.22251224517822	-8.87418079376221	-2.21341586112976	-0.0779826864600182	0.133358344435692	0.0424819327890873
-8.22958755493164	-8.87383842468262	-2.23058462142944	-0.0780542716383934	0.133372560143471	0.0428276471793652
-8.21893501281738	-8.87510585784912	-2.22310423851013	-0.0778177008032799	0.13311792910099	0.0427793562412262
-8.21999931335449	-8.86898517608643	-2.21279764175415	-0.0780632644891739	0.133411705493927	0.0428422316908836
-8.22065258026123	-8.87169170379639	-2.23265433311462	-0.0779029205441475	0.133190765976906	0.0431422032415867
-8.21464443206787	-8.86794757843018	-2.21148610115051	-0.0778006389737129	0.133101806044579	0.0429928638041019
-8.2223596572876	-8.8631067276001	-2.22350287437439	-0.0779530555009842	0.133351281285286	0.0433180369436741
-8.21010208129883	-8.866455078125	-2.22353410720825	-0.0777979120612144	0.133085966110229	0.0433560721576214
-8.21109294891357	-8.86105155944824	-2.20960545539856	-0.0778128579258919	0.133235991001129	0.0432361885905266
-8.21721363067627	-8.85777854919434	-2.23207187652588	-0.0778321251273155	0.133343189954758	0.0436966679990292
-8.20488548278809	-8.8615837097168	-2.21971988677979	-0.0776254013180733	0.133013844490051	0.0435814186930656
-8.20609760284424	-8.85707855224609	-2.20910954475403	-0.077782042324543	0.133245930075645	0.0435917116701603
-8.20769119262695	-8.85901641845703	-2.23043274879456	-0.0777367800474167	0.133214250206947	0.0439808666706085
-8.2038516998291	-8.85909366607666	-2.21347737312317	-0.0776262655854225	0.133045062422752	0.0438241884112358
-8.21213722229004	-8.85480213165283	-2.21597719192505	-0.0777885317802429	0.13330614566803	0.0440383553504944
-8.20783138275146	-8.85950756072998	-2.22936773300171	-0.0776147469878197	0.133087441325188	0.0442414171993732
-8.20547294616699	-8.86194896697998	-2.20908212661743	-0.0775021314620972	0.133057340979576	0.0441122278571129
-8.21133995056152	-8.8567361831665	-2.21089100837708	-0.0775868743658066	0.133236020803452	0.0443004705011845
-8.21441555023193	-8.86589813232422	-2.22991442680359	-0.0775014609098434	0.133139431476593	0.0445662699639797
-8.21340560913086	-8.86863422393799	-2.21085524559021	-0.0772852003574371	0.132943004369736	0.0443882010877132
-8.22571468353271	-8.86795520782471	-2.21842741966248	-0.0773549824953079	0.133162468671799	0.044627021998167
-8.22448921203613	-8.87368011474609	-2.2286376953125	-0.0771441459655762	0.132942616939545	0.0446136519312859
-8.2279167175293	-8.87765312194824	-2.20735764503479	-0.0771933123469353	0.13305002450943	0.0445496439933777
-8.23824977874756	-8.87874794006348	-2.22889256477356	-0.077143207192421	0.133044332265854	0.0448555536568165
-8.23457622528076	-8.88542461395264	-2.21952700614929	-0.0769942700862885	0.132771119475365	0.044735249131918
-8.24564075469971	-8.88009357452393	-2.2157895565033	-0.0771477445960045	0.133039876818657	0.0447937734425068
-8.25150966644287	-8.88958072662354	-2.23743271827698	-0.0770139321684837	0.132905259728432	0.0450215451419353
-8.24984455108643	-8.89125156402588	-2.2117223739624	-0.0768292769789696	0.132765009999275	0.0448505915701389
-8.26099586486816	-8.88936901092529	-2.22802972793579	-0.0770110636949539	0.132888928055763	0.0450855828821659
-8.25575637817383	-8.90023422241211	-2.23435878753662	-0.0767679363489151	0.132530525326729	0.0451104789972305
-8.26214504241943	-8.89955997467041	-2.21485495567322	-0.0768345147371292	0.132787093520164	0.0449933111667633
-8.2714204788208	-8.9033088684082	-2.23065543174744	-0.0767341628670692	0.132611781358719	0.0452999286353588
-8.26748275756836	-8.90618133544922	-2.21314978599548	-0.0766034573316574	0.132491663098335	0.045037928968668
-8.28149509429932	-8.90903854370117	-2.22743725776672	-0.0767150297760963	0.13260406255722	0.0452997423708439
-8.27803325653076	-8.9208288192749	-2.22868227958679	-0.0765081718564034	0.132338121533394	0.0452127009630203
-8.2843017578125	-8.92150688171387	-2.21786189079285	-0.076593816280365	0.132581561803818	0.0451380722224712
-8.29382801055908	-8.92959308624268	-2.23713064193726	-0.0764379575848579	0.132387638092041	0.0453850850462914
-8.28875064849854	-8.93105506896973	-2.21687746047974	-0.0763489753007889	0.132258236408234	0.0451015383005142
-8.30292129516602	-8.93963623046875	-2.23603343963623	-0.0765320807695389	0.132394209504128	0.0452700965106487
-8.30158042907715	-8.94909954071045	-2.22204971313477	-0.0762657895684242	0.132158845663071	0.0452594757080078
-8.31348323822021	-8.94779300689697	-2.22028803825378	-0.0763315558433533	0.132318630814552	0.0451180301606655
-8.31739902496338	-8.95552730560303	-2.24119710922241	-0.0761771127581596	0.132178723812103	0.04530930519104
-8.31318187713623	-8.96314334869385	-2.22396469116211	-0.076184868812561	0.131988525390625	0.0450222790241241
-8.32985973358154	-8.96410274505615	-2.23170495033264	-0.0762101039290428	0.132250711321831	0.0452510416507721
-8.32952117919922	-8.97085857391357	-2.23507118225098	-0.0760404765605927	0.131903812289238	0.0452015660703182
-8.33532810211182	-8.97161865234375	-2.22196531295776	-0.0760992243885994	0.132099911570549	0.0451020821928978
-8.34033966064453	-8.98093605041504	-2.25208330154419	-0.0760716497898102	0.131993114948273	0.0453305952250957
-8.33726215362549	-8.98462772369385	-2.2319028377533	-0.075919009745121	0.131743162870407	0.0451675355434418
-8.34714412689209	-8.98315715789795	-2.23068308830261	-0.0760512128472328	0.132004648447037	0.0452408567070961
-8.34894561767578	-8.98788070678711	-2.25027513504028	-0.0759180709719658	0.131806671619415	0.0453472845256329
-8.34673023223877	-8.99125289916992	-2.22893834114075	-0.0758840888738632	0.13176055252552	0.0451374128460884
-8.35557460784912	-8.98939895629883	-2.24519753456116	-0.0760082378983498	0.131855905056	0.0454791858792305
-8.34759521484375	-8.99652576446533	-2.23949599266052	-0.0758138820528984	0.131502330303192	0.045420914888382
-8.35638618469238	-8.99321937561035	-2.23277139663696	-0.07591662555933	0.13179050385952	0.0453318320214748
-8.35800933837891	-8.99871063232422	-2.25485873222351	-0.0759202837944031	0.131638318300247	0.045727476477623
-8.35103511810303	-8.99882984161377	-2.23771667480469	-0.0756436511874199	0.13142354786396	0.0455331616103649
-8.35798645019531	-8.99130535125732	-2.23594903945923	-0.0758616030216217	0.131630167365074	0.0457684323191643
-8.35542488098145	-9.00002384185791	-2.24824357032776	-0.0757488533854485	0.131367236375809	0.0458812564611435
-8.34931087493896	-8.99994659423828	-2.23591303825378	-0.0757033005356789	0.131331816315651	0.0457529798150063
-8.35734748840332	-8.9962329864502	-2.24135112762451	-0.0757761299610138	0.131535425782204	0.0460777692496777
-8.35466289520264	-9.00231838226318	-2.2540328502655	-0.0755755230784416	0.131199613213539	0.0461615398526192
-8.35329818725586	-9.00342750549316	-2.23382329940796	-0.0756183564662933	0.131365239620209	0.0460148043930531
-8.36313629150391	-9.00518798828125	-2.25146985054016	-0.0756942555308342	0.131458878517151	0.046416848897934
-8.36086940765381	-9.0120906829834	-2.25808501243591	-0.0754440501332283	0.131156966090202	0.0464033186435699
-8.36268615722656	-9.00847339630127	-2.2425365447998	-0.0755963400006294	0.131269454956055	0.0462577342987061
-8.3702917098999	-9.01832008361816	-2.26656293869019	-0.0756108462810516	0.131384521722794	0.0466398745775223
-8.36680126190186	-9.02005672454834	-2.26122879981995	-0.0753271132707596	0.131010711193085	0.0465500839054585
-8.37682056427002	-9.01798820495605	-2.25565361976624	-0.0754633992910385	0.131333634257317	0.0465090498328209
-8.38339519500732	-9.02851486206055	-2.2821478843689	-0.0754454955458641	0.131264418363571	0.0466798134148121
-8.37719535827637	-9.02884864807129	-2.26255941390991	-0.0752428248524666	0.131049141287804	0.0464972816407681
-8.39238834381104	-9.02901458740234	-2.28224062919617	-0.075398750603199	0.131334021687508	0.0466920509934425
-8.39022636413574	-9.03549575805664	-2.29013848304749	-0.0751947835087776	0.130991950631142	0.0466588325798512
-8.39240646362305	-9.03420448303223	-2.28101992607117	-0.0753455609083176	0.131225556135178	0.0464505814015865
-8.40368270874023	-9.03843021392822	-2.30203533172607	-0.075333371758461	0.131203308701515	0.0467516034841537
-8.40333080291748	-9.04110908508301	-2.29306316375732	-0.0751530006527901	0.130976319313049	0.0465222597122192
-8.40700340270996	-9.03521347045898	-2.29378914833069	-0.0753250196576118	0.131188482046127	0.0465198568999767
-8.40889835357666	-9.03860378265381	-2.31533741950989	-0.0753088220953941	0.130973145365715	0.0467122085392475
-8.4063606262207	-9.03484344482422	-2.29721689224243	-0.075215570628643	0.131008818745613	0.0464586652815342
-8.41818141937256	-9.03101444244385	-2.31799936294556	-0.075346052646637	0.131110683083534	0.0467665046453476
-8.40922832489014	-9.03575325012207	-2.31120562553406	-0.0751587450504303	0.130822852253914	0.0465853475034237
-8.41633796691895	-9.02993965148926	-2.31014394760132	-0.0753609612584114	0.131131708621979	0.0465689301490784
-8.41755390167236	-9.03408050537109	-2.33220100402832	-0.0753242373466492	0.130945175886154	0.046875137835741
-8.41566848754883	-9.03207778930664	-2.30483484268188	-0.0752274915575981	0.130897283554077	0.0466404594480991
-8.42285919189453	-9.02707195281982	-2.32844352722168	-0.075358122587204	0.131059095263481	0.0468006990849972
-8.42047882080078	-9.034010887146	-2.32484197616577	-0.075227864086628	0.130862444639206	0.0468184500932693
-8.43144607543945	-9.03154373168945	-2.32977628707886	-0.0753670781850815	0.131121456623077	0.0467594116926193
-8.43312835693359	-9.03456878662109	-2.33365893363953	-0.0752392113208771	0.130873709917068	0.0469674840569496
-8.43160057067871	-9.03187656402588	-2.32783079147339	-0.0752679705619812	0.131015658378601	0.0466810464859009
-8.44542980194092	-9.03190231323242	-2.35164213180542	-0.0753337293863297	0.131143525242805	0.04692642390728
-8.44546699523926	-9.040207862854	-2.3463020324707	-0.0751039907336235	0.130950570106506	0.0468172878026962
-8.45282363891602	-9.03473949432373	-2.3381974697113	-0.0752092823386192	0.13101290166378	0.0467110723257065
-8.46675300598145	-9.03779029846191	-2.3650496006012	-0.0752643346786499	0.131120637059212	0.04688660800457
-8.45909404754639	-9.04142189025879	-2.35091829299927	-0.0751317292451859	0.130869403481483	0.0467143319547176
-8.4745044708252	-9.04222679138184	-2.35600996017456	-0.0752925053238869	0.13117328286171	0.0467544533312321
-8.47565460205078	-9.0458402633667	-2.36791181564331	-0.0750285089015961	0.130895629525185	0.0468051396310329
-8.48341178894043	-9.04169273376465	-2.35816717147827	-0.0751969665288925	0.131004765629768	0.0465687476098537
-8.48997783660889	-9.04724311828613	-2.37733697891235	-0.0752278864383698	0.130950316786766	0.0468148700892925
-8.48742008209229	-9.04874038696289	-2.36053514480591	-0.075092613697052	0.130863443017006	0.0465062819421291
-8.50122737884521	-9.04429912567139	-2.37239670753479	-0.0752170234918594	0.13104285299778	0.0467414446175098
-8.4948205947876	-9.04374885559082	-2.37443447113037	-0.075032964348793	0.130740836262703	0.0465592704713345
-8.50329494476318	-9.03995990753174	-2.37163233757019	-0.0752357766032219	0.130951076745987	0.0465362332761288
-8.50341510772705	-9.04220676422119	-2.38351845741272	-0.0751021280884743	0.13078598678112	0.0466950424015522
-8.50262832641602	-9.04055690765381	-2.36756038665771	-0.0751775652170181	0.130749017000198	0.0464397519826889
-8.50987720489502	-9.03826999664307	-2.38400101661682	-0.0752638652920723	0.130811870098114	0.0466912947595119
-8.50222969055176	-9.03713893890381	-2.37164115905762	-0.0750667080283165	0.130607962608337	0.0464054718613625
-8.50837230682373	-9.03290367126465	-2.38196086883545	-0.0752425715327263	0.130835294723511	0.0465447045862675
-8.49874019622803	-9.03565979003906	-2.36931610107422	-0.0751147568225861	0.130561590194702	0.0464163646101952
-8.50500106811523	-9.02918434143066	-2.35856628417969	-0.0752466097474098	0.130796536803246	0.0463549792766571
-8.50581455230713	-9.02990818023682	-2.37938165664673	-0.0751925706863403	0.13063283264637	0.0465177856385708
-8.49799919128418	-9.02697658538818	-2.36206340789795	-0.0751266628503799	0.130475893616676	0.0461918227374554
-8.5092887878418	-9.02640533447266	-2.36290073394775	-0.0752722695469856	0.130765348672867	0.04628886282444
-8.50670051574707	-9.03249835968018	-2.37261724472046	-0.0751209184527397	0.130433723330498	0.0463138557970524
-8.50650882720947	-9.0274658203125	-2.35538744926453	-0.0751700028777123	0.130613997578621	0.0460760369896889
-8.51441287994385	-9.03097724914551	-2.37150120735168	-0.0752325803041458	0.13053460419178	0.0461955964565277
-8.50852584838867	-9.03447723388672	-2.35316109657288	-0.0750874727964401	0.130368292331696	0.0459467992186546
-8.52005767822266	-9.02892589569092	-2.35957098007202	-0.0752905905246735	0.130616426467896	0.0460693463683128
-8.52167320251465	-9.03739452362061	-2.37266206741333	-0.0750921443104744	0.130264043807983	0.0460881441831589
-8.5169038772583	-9.03361797332764	-2.34797787666321	-0.0751649886369705	0.130364373326302	0.0458519123494625
-8.52600860595703	-9.03393936157227	-2.3712112903595	-0.0751569345593452	0.130365118384361	0.0461631417274475
-8.52027893066406	-9.03628826141357	-2.34732389450073	-0.0750043392181396	0.130057170987129	0.0459411554038525
-8.52602291107178	-9.02947807312012	-2.35394716262817	-0.0751609057188034	0.130301430821419	0.0460090972483158
-8.52176284790039	-9.03638458251953	-2.36215758323669	-0.0750418677926064	0.130052223801613	0.0461835116147995
-8.51821804046631	-9.03354358673096	-2.33991146087646	-0.0749960914254189	0.13000699877739	0.0459551885724068
-8.52721118927002	-9.02999401092529	-2.3545458316803	-0.0750711932778358	0.130079209804535	0.0462875701487064
-8.5132942199707	-9.03069972991943	-2.34508109092712	-0.07488202303648	0.129749670624733	0.0461377613246441
-8.51546001434326	-9.02851581573486	-2.3337516784668	-0.0750293806195259	0.129981979727745	0.0461725145578384
-8.50984764099121	-9.02988147735596	-2.34610843658447	-0.0749598294496536	0.129851222038269	0.0464939810335636
-8.50443840026855	-9.02586650848389	-2.3242084980011	-0.0748344361782074	0.129692435264587	0.0462685115635395
-8.50545883178711	-9.01776218414307	-2.32753539085388	-0.0750671625137329	0.129845470190048	0.0464371331036091
-8.49755001068115	-9.02042675018311	-2.33323621749878	-0.0749754533171654	0.129618585109711	0.0466436520218849
-8.48773193359375	-9.01653289794922	-2.30853366851807	-0.0748376175761223	0.129520460963249	0.046481903642416
-8.48584747314453	-9.00848293304443	-2.30700778961182	-0.0750328078866005	0.129716455936432	0.0466459318995476
-8.47652149200439	-9.01243495941162	-2.31264710426331	-0.0748759061098099	0.129464462399483	0.0467765592038631
-8.46924114227295	-9.00734901428223	-2.29004430770874	-0.0747988745570183	0.129521101713181	0.0465720854699612
-8.47498798370361	-9.00284767150879	-2.30487728118896	-0.0749316513538361	0.129653066396713	0.0469174273312092
-8.45948123931885	-9.00604248046875	-2.29320883750916	-0.074780710041523	0.129270166158676	0.0467829331755638
-8.45936870574951	-8.99990844726563	-2.28037929534912	-0.0749541148543358	0.129507660865784	0.0467105321586132
-8.45984649658203	-9.00004482269287	-2.29123950004578	-0.0748364478349686	0.129484817385674	0.0469991229474545
-8.45010089874268	-9.00035858154297	-2.27448272705078	-0.0746691450476646	0.129289776086807	0.0467876009643078
-8.45251846313477	-8.99443531036377	-2.2640552520752	-0.0749334692955017	0.129503220319748	0.0467583052814007
-8.45315074920654	-8.99890327453613	-2.28813791275024	-0.0748448222875595	0.129394605755806	0.0470103211700916
-8.4461555480957	-8.99907112121582	-2.25718283653259	-0.0747089982032776	0.129179358482361	0.0468150228261948
-8.45050430297852	-8.99252986907959	-2.26611423492432	-0.0748335048556328	0.129407361149788	0.0469543412327766
-8.43950462341309	-8.99849033355713	-2.26809072494507	-0.0746888294816017	0.129070058465004	0.0469288639724255
-8.4374942779541	-8.99509525299072	-2.25081157684326	-0.0747716575860977	0.129209652543068	0.0467103831470013
-8.4456090927124	-8.9940185546875	-2.26423406600952	-0.0748151764273643	0.129259124398232	0.0469850115478039
-8.4334831237793	-8.99397087097168	-2.2517147064209	-0.0746128857135773	0.128942534327507	0.0467102751135826
-8.43917274475098	-8.99026775360107	-2.24645018577576	-0.0747879967093468	0.129239559173584	0.04663947224617
-8.43601417541504	-8.99397563934326	-2.26166796684265	-0.0747644454240799	0.12908835709095	0.0468094311654568
-8.43106269836426	-8.99127864837646	-2.23833584785461	-0.0746746584773064	0.128985077142715	0.0464752875268459
-8.43271446228027	-8.98676109313965	-2.24755716323853	-0.0748483836650848	0.129179909825325	0.0465267151594162
-8.42539119720459	-8.99106216430664	-2.24821853637695	-0.0747639089822769	0.128911569714546	0.0464576408267021
-8.42510223388672	-8.9862117767334	-2.23863697052002	-0.0748346522450447	0.129045709967613	0.0462540835142136
-8.42650699615479	-8.98869514465332	-2.23894906044006	-0.0747696757316589	0.128919690847397	0.0463587641716003
-8.41367149353027	-8.9824390411377	-2.22360920906067	-0.0746830329298973	0.128832891583443	0.0459263622760773
-8.42256259918213	-8.98102188110352	-2.23311042785645	-0.0748584866523743	0.129065349698067	0.0459658429026604
-8.41378021240234	-8.98506450653076	-2.24194169044495	-0.074766032397747	0.128898605704308	0.0457053445279598
-8.41874504089355	-8.97914600372314	-2.21748757362366	-0.0748655647039413	0.129073858261108	0.0455201305449009
-8.41748046875	-8.9823751449585	-2.24099469184875	-0.0747180730104446	0.128940641880035	0.0454602241516113
-8.41172313690186	-8.98359107971191	-2.21998906135559	-0.0747398510575294	0.128929227590561	0.0450117215514183
-8.42099761962891	-8.98222923278809	-2.23109698295593	-0.0749342516064644	0.129145279526711	0.0449484623968601
-8.41592597961426	-8.98726081848145	-2.23696947097778	-0.0746947973966599	0.128838047385216	0.0447248965501785
-8.4146728515625	-8.98563575744629	-2.2192656993866	-0.0747456774115562	0.128998696804047	0.0443190298974514
-8.42299747467041	-8.98667049407959	-2.24373030662537	-0.0749435424804688	0.129195377230644	0.0443309731781483
-8.42689895629883	-8.99404907226563	-2.24746370315552	-0.0747699961066246	0.128931537270546	0.0442646220326424
-8.42068004608154	-8.99290752410889	-2.23002576828003	-0.0747448801994324	0.128809958696365	0.0437877289950848
-8.43060398101807	-8.99461364746094	-2.24434065818787	-0.0749403387308121	0.129113271832466	0.0438328795135021
-8.42616748809814	-9.00009155273438	-2.24352145195007	-0.0747799351811409	0.128854498267174	0.0435822531580925
-8.42957496643066	-8.99612426757813	-2.24113798141479	-0.0748484209179878	0.129096880555153	0.0433710478246212
-8.43465042114258	-8.99775218963623	-2.26000356674194	-0.0749030113220215	0.129072830080986	0.0433986820280552
-8.42922592163086	-9.00222682952881	-2.24359226226807	-0.0748830512166023	0.128957465291023	0.0430344007909298
-8.43389320373535	-8.99885368347168	-2.25095176696777	-0.0750479102134705	0.129256054759026	0.0429771095514297
-8.43522930145264	-9.00438404083252	-2.26395797729492	-0.0748534649610519	0.129043638706207	0.042913518846035
-8.42825889587402	-9.00368690490723	-2.24161386489868	-0.0748872011899948	0.129146739840508	0.0425246208906174
-8.43630790710449	-9.00132083892822	-2.26885080337524	-0.0751362890005112	0.129310950636864	0.0425631962716579
-8.42922496795654	-9.00737857818604	-2.26128149032593	-0.074939914047718	0.129060730338097	0.0424509756267071
-8.42605972290039	-9.00214004516602	-2.24728035926819	-0.0749902725219727	0.129249349236488	0.0420609340071678
-8.43260765075684	-9.00090312957764	-2.27032327651978	-0.075246162712574	0.129476025700569	0.0421897917985916
-8.4229621887207	-9.00435543060303	-2.27057957649231	-0.0751133784651756	0.129227623343468	0.0420000478625298
-8.42371654510498	-9.00025272369385	-2.25568890571594	-0.0752444267272949	0.129488930106163	0.0416822507977486
-8.42580604553223	-9.00058937072754	-2.27976727485657	-0.075235441327095	0.129504293203354	0.0417363829910755
-8.42258548736572	-8.99948978424072	-2.25904297828674	-0.0752070397138596	0.129509478807449	0.041271049529314
-8.42481136322021	-8.99724197387695	-2.28204679489136	-0.0754823312163353	0.129847586154938	0.0412926487624645
-8.42616653442383	-9.00320720672607	-2.28642630577087	-0.0752507597208023	0.129557654261589	0.0411441549658775
-8.42482662200928	-8.99707889556885	-2.27265644073486	-0.0754701048135757	0.129878088831902	0.0407689623534679
-8.43330383300781	-8.99814033508301	-2.29787087440491	-0.0756101906299591	0.130047291517258	0.0407350361347198
-8.42698955535889	-9.00444507598877	-2.29199981689453	-0.0755343288183212	0.129804968833923	0.0405374579131603
-8.4296932220459	-8.99868583679199	-2.28725028038025	-0.0756554380059242	0.130041971802711	0.0401636958122253
-8.43927097320557	-9.00058078765869	-2.30907320976257	-0.0758237689733505	0.130261391401291	0.0402252972126007
-8.42956352233887	-9.00301456451416	-2.30905222892761	-0.0757431983947754	0.130016312003136	0.0400646366178989
-8.4348030090332	-8.99919128417969	-2.29866433143616	-0.0758333802223206	0.130182012915611	0.0397280864417553
-8.44288730621338	-8.99863815307617	-2.32544922828674	-0.0760066881775856	0.130348563194275	0.0398119799792767
-8.43749618530273	-9.00362110137939	-2.3234236240387	-0.0758479535579681	0.130151271820068	0.0395065993070602
-8.44289016723633	-9.00081348419189	-2.31757712364197	-0.0760265588760376	0.130444452166557	0.0392063111066818
-8.44805908203125	-8.99838542938232	-2.33778643608093	-0.0760944560170174	0.130427971482277	0.0394022427499294
-8.43821907043457	-9.00330257415771	-2.32786583900452	-0.0759712904691696	0.130259826779366	0.0391016900539398
-8.44587898254395	-8.99498844146729	-2.33729910850525	-0.0761818513274193	0.130575254559517	0.0389284417033196
-8.44723510742188	-9.00026226043701	-2.34906721115112	-0.0761412903666496	0.130497083067894	0.0390483923256397
-8.43499565124512	-8.99737358093262	-2.33345437049866	-0.0760481208562851	0.130378514528275	0.038618441671133
-8.44065093994141	-8.99194526672363	-2.3452832698822	-0.0763594731688499	0.130723431706429	0.03866071626544
-8.43912124633789	-8.99420642852783	-2.35600924491882	-0.0762117877602577	0.130542084574699	0.0387503355741501
-8.43507671356201	-8.99221897125244	-2.34160137176514	-0.0761763006448746	0.130695536732674	0.038371916860342
-8.43881416320801	-8.99173641204834	-2.35854315757751	-0.0763547569513321	0.130839407444	0.0385031402111053
-8.42684078216553	-8.99345588684082	-2.35530662536621	-0.0762171596288681	0.130595624446869	0.0382510051131248
-8.42540454864502	-8.98383808135986	-2.35140180587769	-0.0763915479183197	0.130936279892921	0.0381054393947124
-8.42600059509277	-8.98380470275879	-2.36955285072327	-0.0763372853398323	0.13079246878624	0.0381848029792309
-8.41501331329346	-8.98481750488281	-2.34631824493408	-0.0762311667203903	0.130679175257683	0.0378010347485542
-8.42176151275635	-8.98078632354736	-2.36210656166077	-0.0764710307121277	0.131058588624001	0.0377688854932785
-8.42434787750244	-8.98851108551025	-2.36810326576233	-0.0763696283102036	0.130901962518692	0.037889800965786
-8.41511631011963	-8.98487854003906	-2.35584330558777	-0.0762561187148094	0.130872204899788	0.0374941490590572
-8.42840385437012	-8.98332977294922	-2.36671781539917	-0.0764412730932236	0.131175994873047	0.0375695861876011
-8.42344093322754	-8.98907661437988	-2.36896824836731	-0.0761933252215385	0.130961805582047	0.0374847538769245
-8.42403602600098	-8.98432350158691	-2.36297178268433	-0.0762007459998131	0.131096109747887	0.0371837690472603
-8.43086051940918	-8.98805046081543	-2.3852756023407	-0.0762819051742554	0.131231814622879	0.0372795984148979
-8.42783260345459	-8.99535655975342	-2.37080001831055	-0.0761230140924454	0.131043449044228	0.0369480475783348
-8.43176364898682	-8.99296855926514	-2.3684401512146	-0.0762913227081299	0.131326973438263	0.0367864817380905
-8.44030857086182	-8.99543762207031	-2.39513802528381	-0.07622941583395	0.131330266594887	0.036906436085701
-8.4323148727417	-8.99692058563232	-2.37787532806396	-0.0761790424585342	0.131144434213638	0.0364700146019459
-8.44540023803711	-8.99646472930908	-2.3928005695343	-0.0762832462787628	0.131531551480293	0.0364154130220413
-8.44713687896729	-9.0032320022583	-2.39966249465942	-0.0761606991291046	0.13127464056015	0.036580678075552
-8.44073104858398	-8.99879169464111	-2.3858323097229	-0.0761397257447243	0.131301209330559	0.0361512638628483
-8.45122146606445	-9.00129127502441	-2.404217004776	-0.0762923285365105	0.131480187177658	0.0362234078347683
-8.44229984283447	-9.00432014465332	-2.40117430686951	-0.0761274248361588	0.131282240152359	0.0359464809298515
-8.45225811004639	-8.99933528900146	-2.40264654159546	-0.0762993991374969	0.131611943244934	0.0359320715069771
-8.44732856750488	-9.00424957275391	-2.4208037853241	-0.0762111842632294	0.131403058767319	0.0358599796891212
-8.443603515625	-9.00098705291748	-2.40124797821045	-0.076195240020752	0.131459981203079	0.0355064198374748
-8.44938373565674	-9.00167846679688	-2.42143511772156	-0.0764438360929489	0.131731197237968	0.0356747880578041
-8.44608974456787	-9.00493621826172	-2.42067074775696	-0.0761270150542259	0.131481602787971	0.0355046130716801
-8.44705963134766	-9.00128936767578	-2.41471695899963	-0.0764003843069077	0.131805509328842	0.0352813936769962
-8.44527912139893	-9.0031909942627	-2.43537616729736	-0.0763183981180191	0.131747379899025	0.035414032638073
-8.43857860565186	-9.00807476043701	-2.41422724723816	-0.0762887895107269	0.131621450185776	0.0350911356508732
-8.44546794891357	-8.99940395355225	-2.43023371696472	-0.0764044895768166	0.131973475217819	0.035208597779274
-8.43987369537354	-9.00702476501465	-2.43531560897827	-0.0762395188212395	0.131724044680595	0.0351840779185295
-8.43274211883545	-9.00444412231445	-2.42128324508667	-0.0762651488184929	0.131780654191971	0.0348616577684879
-8.44192600250244	-9.00008773803711	-2.43190002441406	-0.0764137804508209	0.131991520524025	0.0350942760705948
-8.43795871734619	-9.00415229797363	-2.4440906047821	-0.0762290805578232	0.131814017891884	0.0350665785372257
-8.43179321289063	-8.99998188018799	-2.42531418800354	-0.0762487426400185	0.131909683346748	0.034783773124218
-8.434006690979	-9.00034141540527	-2.44974398612976	-0.0763496682047844	0.132056221365929	0.0349732674658298
-8.42815780639648	-9.00160694122314	-2.43399786949158	-0.0761119946837425	0.131826713681221	0.0348066240549088
-8.424072265625	-8.99650001525879	-2.43240094184875	-0.0763932690024376	0.132099196314812	0.034770093858242
-8.42597484588623	-8.99569129943848	-2.45011067390442	-0.0763900279998779	0.132181882858276	0.0349602401256561
-8.41533851623535	-9.00024890899658	-2.43628120422363	-0.076190210878849	0.131873592734337	0.0347923412919044
-8.4147253036499	-8.98958301544189	-2.43782687187195	-0.0762894675135612	0.13211216032505	0.0348076857626438
-8.40901565551758	-8.99320316314697	-2.45065450668335	-0.0762942358851433	0.13200843334198	0.0350099429488182
-8.39822387695313	-8.98919582366943	-2.4274263381958	-0.0763216838240623	0.131942465901375	0.0347615107893944
-8.40333080291748	-8.98410606384277	-2.43949842453003	-0.0765141248703003	0.132224276661873	0.0350430011749268
-8.39026165008545	-8.98414897918701	-2.44247245788574	-0.0763135105371475	0.131888568401337	0.0350486859679222
-8.38301181793213	-8.97886562347412	-2.42929077148438	-0.0763936787843704	0.131982132792473	0.0348970107734203
-8.3839054107666	-8.97540187835693	-2.43710255622864	-0.0766585767269135	0.132296323776245	0.035132858902216
-8.37659931182861	-8.97683811187744	-2.44223117828369	-0.0763831362128258	0.132011100649834	0.035258449614048
-8.36520957946777	-8.96944332122803	-2.42536568641663	-0.0764323398470879	0.132063955068588	0.0350767932832241
-8.37032699584961	-8.96595001220703	-2.44484806060791	-0.0766480267047882	0.132296696305275	0.0353888310492039
-8.35903167724609	-8.96935653686523	-2.43103313446045	-0.0764965862035751	0.132044032216072	0.0353624410927296
-8.3549337387085	-8.95897483825684	-2.4152467250824	-0.0765718743205071	0.1321881711483	0.0352736338973045
-8.35704040527344	-8.96108436584473	-2.44165420532227	-0.076739102602005	0.132241368293762	0.0355374775826931
-8.34393787384033	-8.9595251083374	-2.42868375778198	-0.0765254199504852	0.132039144635201	0.0354741550981998
-8.3470573425293	-8.95041370391846	-2.42239379882813	-0.0766255483031273	0.132320195436478	0.0355265475809574
-8.34467124938965	-8.95156860351563	-2.44249224662781	-0.0766120180487633	0.132213145494461	0.0357424654066563
-8.33150959014893	-8.95441150665283	-2.42600154876709	-0.076587863266468	0.13200968503952	0.0355660431087017
-8.33680152893066	-8.94699573516846	-2.42338824272156	-0.0767576098442078	0.132378652691841	0.035649199038744
-8.33749961853027	-8.94922065734863	-2.44154453277588	-0.0766405910253525	0.132156774401665	0.0359163656830788
-8.32344627380371	-8.94714450836182	-2.42328190803528	-0.0765725076198578	0.132030412554741	0.0357152335345745
-8.33261680603027	-8.94388484954834	-2.42331862449646	-0.0768057256937027	0.132363319396973	0.0357637032866478
-8.33222675323486	-8.94572353363037	-2.43455100059509	-0.0767207071185112	0.132176712155342	0.0360833741724491
-8.31869316101074	-8.94175148010254	-2.42241621017456	-0.076589472591877	0.131945446133614	0.0358523540198803
-8.32566833496094	-8.93614101409912	-2.42564797401428	-0.0767949298024178	0.132272064685822	0.035988911986351
-8.31827640533447	-8.94054985046387	-2.43730282783508	-0.0766815021634102	0.132009729743004	0.0362143367528915
-8.31465816497803	-8.93397045135498	-2.41669344902039	-0.076662041246891	0.132155910134315	0.0360534824430943
-8.3196439743042	-8.93199920654297	-2.43264484405518	-0.0768489018082619	0.132243141531944	0.0363024696707726
-8.31065368652344	-8.93868160247803	-2.42982339859009	-0.0766341537237167	0.131975755095482	0.0363552607595921
-8.3090763092041	-8.93240451812744	-2.41559267044067	-0.07670908421278	0.132126033306122	0.0363049618899822
-8.31775665283203	-8.92787456512451	-2.42942309379578	-0.0768746435642242	0.132261618971825	0.0365417711436749
-8.30490589141846	-8.93419551849365	-2.43119621276855	-0.0767133459448814	0.131937295198441	0.0367038585245609
-8.30206680297852	-8.92982292175293	-2.41784715652466	-0.0766927897930145	0.132007718086243	0.0365258008241653
-8.30852699279785	-8.92491817474365	-2.42524552345276	-0.0768113359808922	0.132156401872635	0.036833930760622
-8.29823589324951	-8.92944812774658	-2.43359804153442	-0.0766333192586899	0.131792575120926	0.0368812531232834
-8.29662418365479	-8.92862224578857	-2.41514825820923	-0.0766962841153145	0.131953716278076	0.0367136262357235
-8.30751419067383	-8.92299938201904	-2.43228030204773	-0.0767596662044525	0.132142052054405	0.0371006987988949
-8.29594898223877	-8.9276180267334	-2.43786764144897	-0.0765410736203194	0.131781205534935	0.0370045378804207
-8.29449558258057	-8.92260837554932	-2.4136848449707	-0.076558880507946	0.131864920258522	0.0369010008871555
-8.30617523193359	-8.91953086853027	-2.42726159095764	-0.0767104178667068	0.132081151008606	0.037113755941391
-8.29957294464111	-8.92406177520752	-2.43996334075928	-0.076539970934391	0.131797224283218	0.0372186563909054
-8.29386138916016	-8.91989803314209	-2.41423726081848	-0.0765886232256889	0.131765022873878	0.037011981010437
-8.30802822113037	-8.91624355316162	-2.43635869026184	-0.0766470730304718	0.132003009319305	0.0372762307524681
-8.29817676544189	-8.9189338684082	-2.44051623344421	-0.0765228345990181	0.131698355078697	0.0374028831720352
-8.29529190063477	-8.91294193267822	-2.42107152938843	-0.0765217691659927	0.13179711997509	0.0371443033218384
-8.30517768859863	-8.91384506225586	-2.4440336227417	-0.0766885355114937	0.13200606405735	0.0375048741698265
-8.30168437957764	-8.91582012176514	-2.44678664207459	-0.0765545144677162	0.131612107157707	0.0375170260667801
-8.29152584075928	-8.91236209869385	-2.42593336105347	-0.0764290913939476	0.131600826978683	0.0373332798480988
-8.29906368255615	-8.91010093688965	-2.42768573760986	-0.076746329665184	0.131855636835098	0.0375067815184593
-8.30121421813965	-8.90967082977295	-2.44320273399353	-0.0765693336725235	0.131693512201309	0.0377146191895008
-8.29199504852295	-8.90799331665039	-2.43196058273315	-0.0764976292848587	0.131506040692329	0.0374977439641953
-8.29627132415771	-8.90325355529785	-2.43622469902039	-0.0767176747322083	0.131799146533012	0.0376772806048393
-8.29170608520508	-8.90806770324707	-2.44365239143372	-0.0765473991632462	0.131517633795738	0.0378654040396214
-8.28888511657715	-8.90216064453125	-2.42207002639771	-0.0765912532806396	0.131573304533958	0.0377500951290131
-8.29361915588379	-8.90263557434082	-2.44842219352722	-0.0766814798116684	0.131724447011948	0.0380897894501686
-8.28600215911865	-8.90654277801514	-2.43558573722839	-0.0764903649687767	0.131390273571014	0.0381278432905674
-8.28829383850098	-8.90224361419678	-2.42053079605103	-0.0765021592378616	0.131618961691856	0.0380135253071785
-8.29129028320313	-8.89925289154053	-2.44247150421143	-0.0765572115778923	0.131567135453224	0.0384097136557102
-8.28109264373779	-8.90473079681396	-2.43826866149902	-0.0764136612415314	0.131325840950012	0.038348376750946
-8.28713607788086	-8.90151119232178	-2.43609809875488	-0.0765842944383621	0.131595060229301	0.0383658558130264
-8.29183864593506	-8.90370082855225	-2.45033693313599	-0.0764134749770164	0.131410911679268	0.0386738702654839
-8.28670597076416	-8.90775394439697	-2.43242383003235	-0.0764084085822105	0.13131083548069	0.0384743474423885
-8.29399681091309	-8.90494441986084	-2.44753265380859	-0.0765578076243401	0.131599470973015	0.0386949442327023
-8.29063034057617	-8.91209602355957	-2.44759607315063	-0.0762689113616943	0.131287202239037	0.0388249754905701
-8.29393482208252	-8.90813064575195	-2.43042850494385	-0.076257236301899	0.131444230675697	0.0386999063193798
-8.30316543579102	-8.91070747375488	-2.45970129966736	-0.0764241963624954	0.131576687097549	0.0389702208340168
-8.2996654510498	-8.91488838195801	-2.45311498641968	-0.0762356817722321	0.131183281540871	0.0389292910695076
-8.30790901184082	-8.91323184967041	-2.44659996032715	-0.0763531997799873	0.131519645452499	0.0389792881906033
-8.3139820098877	-8.91701602935791	-2.46317791938782	-0.0762085020542145	0.131277322769165	0.0392523109912872
-8.30639839172363	-8.92261600494385	-2.45305013656616	-0.0760965272784233	0.131129577755928	0.0390717647969723
-8.3142786026001	-8.92155456542969	-2.44631433486938	-0.0762323439121246	0.131413772702217	0.0391181223094463
-8.32370281219482	-8.92443561553955	-2.4757137298584	-0.0762033835053444	0.131292745471001	0.0394527055323124
-8.31665229797363	-8.92866325378418	-2.45843482017517	-0.0759956017136574	0.131157204508781	0.0392514355480671
-8.32824993133545	-8.92565536499023	-2.46140670776367	-0.0761821866035461	0.131401285529137	0.0393621996045113
-8.33425235748291	-8.93265151977539	-2.4780752658844	-0.0759640485048294	0.13129697740078	0.039719108492136
-8.33192443847656	-8.93483543395996	-2.46539306640625	-0.0759353935718536	0.131169885396957	0.0394580066204071
-8.34274005889893	-8.93548583984375	-2.48328423500061	-0.0761806070804596	0.131394550204277	0.0397050306200981
-8.34192180633545	-8.9442310333252	-2.47863054275513	-0.075857013463974	0.131112650036812	0.039811372756958
-8.35260963439941	-8.9443826675415	-2.47772550582886	-0.0759523585438728	0.131353616714478	0.039800513535738
-8.36222743988037	-8.95084476470947	-2.49863076210022	-0.0759159401059151	0.131333038210869	0.0401931814849377
-8.357177734375	-8.95381641387939	-2.48727107048035	-0.0757355242967606	0.131068229675293	0.0400444455444813
-8.37047386169434	-8.95413398742676	-2.48819088935852	-0.0759247019886971	0.131390020251274	0.0401770211756229
-8.37538051605225	-8.95872592926025	-2.50697636604309	-0.0756904184818268	0.131157919764519	0.0404568873345852
-8.37548160552979	-8.95992565155029	-2.49264645576477	-0.0756154954433441	0.131120502948761	0.0403215251863003
-8.38726997375488	-8.96139526367188	-2.51401472091675	-0.075702853500843	0.131356060504913	0.0406098775565624
-8.384765625	-8.97084903717041	-2.51206803321838	-0.0754571780562401	0.131101578474045	0.0407264530658722
-8.38690376281738	-8.96791839599609	-2.49953055381775	-0.075468435883522	0.131121501326561	0.0406654253602028
-8.40086460113525	-8.96820640563965	-2.52535152435303	-0.0755719542503357	0.131287112832069	0.040977455675602
-8.39428520202637	-8.9798583984375	-2.52027821540833	-0.0753309205174446	0.130971759557724	0.0410482622683048
-8.40438842773438	-8.97881412506104	-2.51113224029541	-0.0753225609660149	0.131217077374458	0.0410493426024914
-8.40957450866699	-8.98314476013184	-2.53233456611633	-0.0753529742360115	0.131191596388817	0.0414089597761631
-8.40463542938232	-8.99020481109619	-2.52954649925232	-0.075114332139492	0.130914449691772	0.0414031930267811
-8.41384506225586	-8.98943996429443	-2.51978850364685	-0.0752535983920097	0.131121143698692	0.0414606854319572
-8.42287349700928	-8.99414348602295	-2.54509329795837	-0.0751127228140831	0.131044566631317	0.0418681427836418
-8.41759490966797	-8.99847221374512	-2.53214883804321	-0.0748999714851379	0.130811676383018	0.0417896136641502
-8.4257926940918	-8.99849033355713	-2.53695559501648	-0.0750919282436371	0.131047815084457	0.0419650189578533
-8.42550659179688	-9.00589084625244	-2.54669857025146	-0.074775367975235	0.130825817584991	0.0421920120716095
-8.42634963989258	-9.00156688690186	-2.53306078910828	-0.0748251900076866	0.130848616361618	0.0421622432768345
-8.43561267852783	-9.00433254241943	-2.55527353286743	-0.0749229118227959	0.130985096096992	0.0424766689538956
-8.4287748336792	-9.00955390930176	-2.54139065742493	-0.0746652260422707	0.130625739693642	0.0425181351602077
-8.44023895263672	-9.00876045227051	-2.54090619087219	-0.0748126655817032	0.13094274699688	0.0426415987312794
-8.44289779663086	-9.00964164733887	-2.55965876579285	-0.0745764896273613	0.130678966641426	0.0430302657186985
-8.43587875366211	-9.0137996673584	-2.53998136520386	-0.074575737118721	0.13059863448143	0.0428866930305958
-8.44644451141357	-9.01027202606201	-2.55234527587891	-0.0747303888201714	0.130793437361717	0.0432328395545483
-8.44314289093018	-9.01785182952881	-2.55590200424194	-0.0743795484304428	0.130446672439575	0.0433469712734222
-8.44998550415039	-9.01358604431152	-2.54010510444641	-0.0744736865162849	0.130657345056534	0.0433788262307644
-8.45235443115234	-9.01939487457275	-2.56471490859985	-0.0744214057922363	0.130497545003891	0.0436672270298004
-8.44780826568604	-9.01886653900146	-2.53998255729675	-0.07441146671772	0.130437284708023	0.0436717830598354
-8.46085453033447	-9.01812744140625	-2.56771874427795	-0.0744175016880035	0.130586564540863	0.0440859124064446
-8.4558629989624	-9.02459907531738	-2.55409121513367	-0.0742304176092148	0.130204483866692	0.044011227786541
-8.46536731719971	-9.01861667633057	-2.55843615531921	-0.074330247938633	0.130467921495438	0.0443433374166489
-8.45885562896729	-9.02394390106201	-2.56101965904236	-0.0741126388311386	0.130123808979988	0.044355720281601
-8.46571159362793	-9.02223491668701	-2.55072784423828	-0.0742330178618431	0.13035249710083	0.0443771295249462
-8.47283744812012	-9.02256774902344	-2.56625127792358	-0.0740962699055672	0.130236074328423	0.0448205843567848
-8.46741676330566	-9.02444839477539	-2.54508471488953	-0.0739757716655731	0.130106672644615	0.0446029826998711
-8.47524547576904	-9.02429676055908	-2.57054162025452	-0.0741129815578461	0.130236402153969	0.0449199713766575
-8.47256660461426	-9.03021621704102	-2.56201171875	-0.0738708600401878	0.130007773637772	0.044872373342514
-8.47926235198975	-9.02575206756592	-2.55958008766174	-0.0740090012550354	0.130215212702751	0.0449699275195599
-8.48549365997314	-9.03127861022949	-2.57370781898499	-0.0737638100981712	0.129907563328743	0.0452011935412884
-8.48030185699463	-9.03030204772949	-2.55020141601563	-0.0738119632005692	0.130000591278076	0.0450323820114136
-8.48884391784668	-9.03470897674561	-2.57438945770264	-0.0738289877772331	0.129958987236023	0.0453729294240475
-8.48184585571289	-9.04115390777588	-2.55235123634338	-0.0736367926001549	0.129867181181908	0.0451650582253933
-8.4976749420166	-9.03798961639404	-2.56838750839233	-0.0736835822463036	0.129976242780685	0.0455069653689861
-8.49346733093262	-9.04150009155273	-2.56007933616638	-0.0735417604446411	0.129718735814095	0.0454390272498131
-8.50063896179199	-9.04058933258057	-2.55552959442139	-0.0736297145485878	0.129980370402336	0.0454895608127117
-8.49879550933838	-9.04835414886475	-2.56378388404846	-0.0734896212816238	0.129660069942474	0.0456155501306057
-8.50176429748535	-9.04531288146973	-2.54954504966736	-0.0735219344496727	0.129735037684441	0.0455160066485405
-8.50678730010986	-9.04982757568359	-2.56863760948181	-0.07338597625494	0.129669815301895	0.0458004251122475
-8.50350952148438	-9.04990386962891	-2.54655432701111	-0.0733005255460739	0.129576697945595	0.0456033013761044
-8.51375961303711	-9.05137920379639	-2.55942535400391	-0.0734652727842331	0.129774197936058	0.0458120480179787
-8.50520992279053	-9.05954074859619	-2.55626273155212	-0.0732613205909729	0.129412293434143	0.045777190476656
-8.51345157623291	-9.05371284484863	-2.54241180419922	-0.0732556134462357	0.129633590579033	0.045694924890995
-8.51611518859863	-9.05784130096436	-2.55983448028564	-0.0731827840209007	0.129543587565422	0.0459380820393562
-8.51055431365967	-9.05947113037109	-2.53485918045044	-0.0731434673070908	0.129356667399406	0.045644074678421
-8.51910972595215	-9.05912780761719	-2.55399918556213	-0.0732898786664009	0.129567056894302	0.0458568595349789
-8.51367664337158	-9.06500148773193	-2.5489068031311	-0.0729530304670334	0.129268005490303	0.0459042377769947
-8.51813220977783	-9.05971431732178	-2.53640604019165	-0.0730741620063782	0.129427537322044	0.0457250624895096
-8.51956462860107	-9.0654182434082	-2.55907368659973	-0.0729187652468681	0.129286110401154	0.0459357872605324
-8.51647281646729	-9.06520748138428	-2.5300350189209	-0.0729486346244812	0.129314973950386	0.0457310304045677
-8.52089595794678	-9.06661415100098	-2.54854345321655	-0.0729760155081749	0.12931264936924	0.0460692830383778
-8.51285648345947	-9.07014465332031	-2.53320074081421	-0.0728411599993706	0.129157200455666	0.0458329245448112
-8.52140522003174	-9.06304454803467	-2.53639936447144	-0.0728954300284386	0.129345461726189	0.0461234897375107
-8.5104398727417	-9.06813430786133	-2.53129768371582	-0.072735033929348	0.129033222794533	0.0459607094526291
-8.51640701293945	-9.06342124938965	-2.54457855224609	-0.0728929415345192	0.129282608628273	0.0461446419358253
-8.5048828125	-9.06889247894287	-2.53281354904175	-0.0726847648620605	0.128979936242104	0.0462096445262432
-8.51291370391846	-9.05977344512939	-2.52440762519836	-0.0726935938000679	0.129184022545815	0.0462633185088634
-8.50754833221436	-9.06019687652588	-2.53685021400452	-0.0726494342088699	0.129012480378151	0.0465157702565193
-8.49693298339844	-9.05724716186523	-2.51437664031982	-0.0726949870586395	0.129014730453491	0.0463083051145077
-8.49927711486816	-9.05978679656982	-2.53710746765137	-0.0727203711867332	0.129065692424774	0.0466923303902149
-8.49084949493408	-9.05851936340332	-2.51919388771057	-0.0725712776184082	0.128919765353203	0.0465385168790817
-8.49717426300049	-9.05329513549805	-2.53209233283997	-0.0727337300777435	0.129081666469574	0.0468708202242851
-8.48822402954102	-9.05491924285889	-2.51841402053833	-0.0725418925285339	0.128871351480484	0.04675617441535
-8.49410629272461	-9.05465221405029	-2.53023266792297	-0.0727230757474899	0.129048705101013	0.0470156334340572
-8.48461151123047	-9.05602264404297	-2.51895427703857	-0.0726116895675659	0.128823339939117	0.0469908379018307
-8.48923778533936	-9.05368328094482	-2.52237296104431	-0.072738029062748	0.12913866341114	0.0471853017807007
-8.484206199646	-9.05748081207275	-2.52269411087036	-0.0724646598100662	0.128784880042076	0.0473403334617615
-8.4842529296875	-9.05383682250977	-2.50874733924866	-0.0725932419300079	0.128999888896942	0.047304280102253
-8.48064517974854	-9.05848121643066	-2.52099919319153	-0.0725044459104538	0.12880103290081	0.0474931113421917
-8.4793062210083	-9.05827808380127	-2.50604772567749	-0.0725696906447411	0.128930807113647	0.0474278256297112
-8.48325347900391	-9.0592679977417	-2.52765893936157	-0.0725218653678894	0.128920078277588	0.0477443337440491
-8.48058605194092	-9.05982780456543	-2.50388979911804	-0.072432704269886	0.128801941871643	0.0475189350545406
-8.48758506774902	-9.05934238433838	-2.52260708808899	-0.0725386962294579	0.128959700465202	0.0477819964289665
-8.48016166687012	-9.06512928009033	-2.51931285858154	-0.0723527744412422	0.128673329949379	0.0476786643266678
-8.48956298828125	-9.06550598144531	-2.51513171195984	-0.072517029941082	0.128919318318367	0.0476844869554043
-8.49020195007324	-9.07236957550049	-2.52719044685364	-0.0723411738872528	0.128738239407539	0.0478365495800972
-8.49512672424316	-9.07111167907715	-2.50892758369446	-0.0723554044961929	0.128813788294792	0.0476698465645313
-8.4984073638916	-9.07752704620361	-2.53611040115356	-0.0723963975906372	0.128821656107903	0.047846581786871
-8.49545669555664	-9.07595443725586	-2.51197528839111	-0.072289414703846	0.128673732280731	0.0476218648254871
-8.50880241394043	-9.08339691162109	-2.53287482261658	-0.072399415075779	0.128831848502159	0.0478371493518353
-8.50551700592041	-9.085768699646	-2.52398014068604	-0.0721664577722549	0.128560900688171	0.0476251542568207
-8.51789474487305	-9.08633041381836	-2.53056192398071	-0.0722901970148087	0.128861606121063	0.0477339886128902
-8.51367950439453	-9.09498691558838	-2.53927445411682	-0.0721875876188278	0.128497377038002	0.047658383846283
-8.52145195007324	-9.09524440765381	-2.532958984375	-0.0723222196102142	0.128723993897438	0.0475329495966434
-8.52643871307373	-9.10001564025879	-2.54626870155334	-0.0721299946308136	0.128573074936867	0.047699473798275
-8.52803897857666	-9.10124111175537	-2.53243327140808	-0.072147361934185	0.128592967987061	0.0474220439791679
-8.53600311279297	-9.10080528259277	-2.550448179245	-0.0721757635474205	0.12854628264904	0.0476343221962452
-8.52979469299316	-9.10719776153564	-2.53589177131653	-0.0720897987484932	0.128431275486946	0.0473537519574165
-8.54312705993652	-9.10537624359131	-2.552001953125	-0.0722077488899231	0.128661528229713	0.0475787185132504
-8.53763580322266	-9.1151647567749	-2.54999279975891	-0.0719266086816788	0.128331184387207	0.0474678613245487
-8.54339599609375	-9.10904216766357	-2.54146122932434	-0.0720604583621025	0.128503292798996	0.0473522953689098
-8.54758453369141	-9.11488914489746	-2.56651496887207	-0.0719453245401382	0.128431096673012	0.0474666990339756
-8.54419612884521	-9.1133279800415	-2.54348611831665	-0.0719796866178513	0.128420636057854	0.047271192073822
-8.550048828125	-9.11827182769775	-2.5716290473938	-0.0719990655779839	0.128482550382614	0.0475349202752113
-8.54317378997803	-9.12024116516113	-2.55144548416138	-0.0718339756131172	0.128309771418571	0.0472674481570721
-8.5503978729248	-9.11719703674316	-2.5617368221283	-0.0719695165753365	0.12848524749279	0.047435536980629
-8.54183769226074	-9.1220703125	-2.56456017494202	-0.0717337429523468	0.128220200538635	0.0472872629761696
-8.54716110229492	-9.11754894256592	-2.55795288085938	-0.0719381496310234	0.128553077578545	0.0472543574869633
-8.54477596282959	-9.12142753601074	-2.57515263557434	-0.0717495679855347	0.128340542316437	0.0474899411201477
-8.53832912445068	-9.11767387390137	-2.55512118339539	-0.0717032700777054	0.128297716379166	0.0472468845546246
-8.53981399536133	-9.11555671691895	-2.57224893569946	-0.0718183070421219	0.128453433513641	0.0474906712770462
-8.53085041046143	-9.12069129943848	-2.57270264625549	-0.0716565623879433	0.128197088837624	0.0474741943180561
-8.52992534637451	-9.11118602752686	-2.55882954597473	-0.0717356950044632	0.128510966897011	0.0474913977086544
-8.52542209625244	-9.11079120635986	-2.57409811019897	-0.0716499462723732	0.12832598388195	0.0477405190467834
-8.51644802093506	-9.10833740234375	-2.55508732795715	-0.0716023072600365	0.128271222114563	0.047549445182085
-8.51538467407227	-9.10024642944336	-2.57388234138489	-0.0718021914362907	0.12854853272438	0.0478646457195282
-8.5028076171875	-9.10379219055176	-2.56349349021912	-0.0715691074728966	0.128275498747826	0.0479068644344807
-8.4991283416748	-9.09087085723877	-2.5618143081665	-0.0717056542634964	0.128477647900581	0.0479804053902626
-8.49091815948486	-9.0952091217041	-2.57213187217712	-0.0716295167803764	0.128316149115562	0.0482177771627903
-8.47707748413086	-9.08792495727539	-2.5544741153717	-0.0717075392603874	0.128425538539886	0.048153281211853
-8.4773645401001	-9.08517360687256	-2.57265877723694	-0.0718118473887444	0.128546550869942	0.0486130155622959
-8.46306991577148	-9.07770538330078	-2.55641746520996	-0.0716007426381111	0.128401637077332	0.04851383715868
-8.46232318878174	-9.07318687438965	-2.56731772422791	-0.0717944502830505	0.128608882427216	0.0489441119134426
-8.44418525695801	-9.07569789886475	-2.55641317367554	-0.0716388896107674	0.12842983007431	0.0488949045538902
-8.44727039337158	-9.06754875183105	-2.5717134475708	-0.0718119069933891	0.128695800900459	0.0492426753044128
-8.43006706237793	-9.06673049926758	-2.56475305557251	-0.0716177076101303	0.128444343805313	0.0493632256984711
-8.43411827087402	-9.06386661529541	-2.57138824462891	-0.0718536153435707	0.12876982986927	0.0496596470475197
-8.42083930969238	-9.06131935119629	-2.5709285736084	-0.0715986266732216	0.128545224666595	0.0499038882553577
-8.41769695281982	-9.05366134643555	-2.5656054019928	-0.0717424303293228	0.128826260566711	0.0500573888421059
-8.4080114364624	-9.05556869506836	-2.57710862159729	-0.0716676115989685	0.128611907362938	0.0504300221800804
-8.40369892120361	-9.04767417907715	-2.56954193115234	-0.0716922730207443	0.128823086619377	0.0504336580634117
-8.39694023132324	-9.04923057556152	-2.58055353164673	-0.0716893970966339	0.128600299358368	0.0509524270892143
-8.39218235015869	-9.04342746734619	-2.56952261924744	-0.0716853737831116	0.128747597336769	0.0509929396212101
-8.3916130065918	-9.0380277633667	-2.58850336074829	-0.0716216564178467	0.128724828362465	0.051511712372303
-8.38263607025146	-9.03506660461426	-2.5700056552887	-0.0715945512056351	0.128751501441002	0.0515745207667351
-8.38441944122314	-9.03474903106689	-2.59164094924927	-0.0716683268547058	0.128789097070694	0.0519943721592426
-8.37600612640381	-9.03433895111084	-2.57646250724792	-0.0716482698917389	0.128791972994804	0.0520962476730347
-8.38207817077637	-9.03506660461426	-2.60130310058594	-0.0716181248426437	0.128873601555824	0.052692536264658
-8.37736797332764	-9.03421783447266	-2.58044600486755	-0.0715455114841461	0.128842696547508	0.0527231767773628
-8.38178539276123	-9.03345108032227	-2.60093069076538	-0.0715261623263359	0.128840893507004	0.0532543361186981
-8.37751388549805	-9.03551006317139	-2.58084392547607	-0.0714448392391205	0.12883685529232	0.0533089116215706
-8.38595962524414	-9.03596591949463	-2.60968065261841	-0.0715377852320671	0.128964081406593	0.0538470447063446
-8.37992382049561	-9.04164409637451	-2.59187531471252	-0.0713871940970421	0.128857225179672	0.0539902187883854
-8.38997745513916	-9.04239082336426	-2.60516810417175	-0.0714699625968933	0.129029646515846	0.0544470548629761
-8.38435649871826	-9.04894542694092	-2.60015201568604	-0.071365974843502	0.128864198923111	0.0545885898172855
-8.39779281616211	-9.04838943481445	-2.60684871673584	-0.0714444220066071	0.129139959812164	0.0549856685101986
-8.39381790161133	-9.05642318725586	-2.60821342468262	-0.0713223144412041	0.128869086503983	0.0551456026732922
-8.40901374816895	-9.05557441711426	-2.61803889274597	-0.0715204030275345	0.129136800765991	0.0555106103420258
-8.40645313262939	-9.06664180755615	-2.61890196800232	-0.0713537260890007	0.128949493169785	0.0556897558271885
-8.41955280303955	-9.06295967102051	-2.6168737411499	-0.0714497640728951	0.129315599799156	0.0560708679258823
-8.41689205169678	-9.07230472564697	-2.61969065666199	-0.071327343583107	0.128962025046349	0.0562468729913235
-8.4263916015625	-9.07018566131592	-2.61555743217468	-0.0715256109833717	0.129326030611992	0.0565487965941429
-8.42743492126465	-9.08010292053223	-2.6251425743103	-0.0713192000985146	0.129041463136673	0.0567857585847378
-8.43418598175049	-9.08023452758789	-2.6179211139679	-0.0715096294879913	0.129319995641708	0.0570078305900097
-8.43473529815674	-9.0915002822876	-2.62596154212952	-0.0713779479265213	0.129151359200478	0.057371474802494
-8.44436931610107	-9.08921432495117	-2.62215042114258	-0.0714765414595604	0.129370972514153	0.0576772801578045
-8.44344902038574	-9.09675884246826	-2.62525200843811	-0.0713553130626678	0.129067704081535	0.0579650886356831
-8.45235824584961	-9.09694004058838	-2.62199068069458	-0.0714865103363991	0.1293675750494	0.0582841634750366
-8.44527626037598	-9.10621929168701	-2.62602138519287	-0.0712749361991882	0.129087030887604	0.0584452524781227
-8.4598274230957	-9.10455226898193	-2.62853479385376	-0.0714356601238251	0.129436120390892	0.0588723234832287
-8.45048141479492	-9.11537456512451	-2.62261247634888	-0.0713407695293427	0.129199177026749	0.0590390861034393
-8.46270275115967	-9.11508369445801	-2.621750831604	-0.0713870674371719	0.129456177353859	0.0595266930758953
-8.45834922790527	-9.12045478820801	-2.61579060554504	-0.0712359175086021	0.129179358482361	0.0596182905137539
-8.46876239776611	-9.12450122833252	-2.62822818756104	-0.0714500471949577	0.12945644557476	0.0600900501012802
-8.46437931060791	-9.12986373901367	-2.61382675170898	-0.07121691852808	0.129178106784821	0.0601461194455624
-8.47138023376465	-9.13486957550049	-2.62781524658203	-0.0713946148753166	0.12939664721489	0.0606323219835758
-8.46754264831543	-9.14284229278564	-2.60963082313538	-0.0713189244270325	0.129233375191689	0.0608082786202431
-8.47927570343018	-9.14777851104736	-2.6169695854187	-0.0714764073491097	0.129495114088058	0.0612649209797382
-8.4769868850708	-9.15354347229004	-2.609699010849	-0.0711973235011101	0.129155158996582	0.0614467784762383
-8.48668766021729	-9.15457248687744	-2.61070227622986	-0.0714204981923103	0.129458531737328	0.0618633963167667
-8.47961521148682	-9.1626033782959	-2.60472583770752	-0.0712423101067543	0.129186540842056	0.0619793981313705
-8.48688793182373	-9.16660213470459	-2.6117057800293	-0.0714606046676636	0.129401296377182	0.0624084547162056
-8.4839334487915	-9.16838264465332	-2.59687495231628	-0.0712227672338486	0.129182249307632	0.0624949336051941
-8.49341583251953	-9.17410945892334	-2.61083149909973	-0.0713075399398804	0.129304006695747	0.0630477741360664
-8.48884868621826	-9.17792415618896	-2.58388924598694	-0.0712078139185905	0.129201903939247	0.0631147027015686
-8.49434185028076	-9.18623828887939	-2.59673762321472	-0.0711734592914581	0.129171714186668	0.0636391118168831
-8.49549388885498	-9.18359279632568	-2.58293581008911	-0.0711220130324364	0.129269316792488	0.0637717843055725
-8.49302101135254	-9.19051456451416	-2.59332752227783	-0.0710807219147682	0.129119738936424	0.0641660019755363
-8.49789142608643	-9.19112682342529	-2.57844519615173	-0.0710728541016579	0.129273489117622	0.0643530115485191
-8.49145317077637	-9.20176124572754	-2.5781843662262	-0.0709562003612518	0.12898126244545	0.064604640007019
-8.50111293792725	-9.2036075592041	-2.57993936538696	-0.0711172744631767	0.129302620887756	0.0649633631110191
-8.49588966369629	-9.20937633514404	-2.57019090652466	-0.0709436982870102	0.129057139158249	0.0651908218860626
-8.50642585754395	-9.21635246276855	-2.56900095939636	-0.0711626186966896	0.129349991679192	0.0655625984072685
-8.50339698791504	-9.2213020324707	-2.55766272544861	-0.070861428976059	0.129064753651619	0.0657729133963585
-8.51452159881592	-9.22472858428955	-2.56401586532593	-0.0710079967975616	0.129310116171837	0.0662006214261055
-8.51013469696045	-9.22914123535156	-2.54245400428772	-0.0708684697747231	0.129180282354355	0.0662642270326614
-8.51586055755615	-9.23694610595703	-2.55646109580994	-0.0709850341081619	0.129311636090279	0.0667651817202568
-8.51920032501221	-9.23814582824707	-2.54481768608093	-0.0709922462701797	0.129331737756729	0.0669460520148277
-8.51635360717773	-9.24905204772949	-2.54498648643494	-0.0710343718528748	0.129237458109856	0.0673565417528152
-8.52518939971924	-9.24879837036133	-2.53237056732178	-0.0711422115564346	0.129533767700195	0.067651592195034
-8.51813888549805	-9.25364589691162	-2.52401566505432	-0.0711361244320869	0.129400447010994	0.0678643956780434
-8.52508544921875	-9.25504684448242	-2.52858757972717	-0.0713274031877518	0.12959711253643	0.0683986321091652
-8.5229959487915	-9.25628757476807	-2.50910067558289	-0.0712362676858902	0.129465267062187	0.0684994757175446
-8.52616596221924	-9.26348686218262	-2.51616311073303	-0.0712770372629166	0.129517242312431	0.0690088719129562
-8.5241003036499	-9.25962352752686	-2.49198698997498	-0.0713637545704842	0.129626482725143	0.0691809877753258
-8.5265417098999	-9.26769733428955	-2.50692272186279	-0.0713851749897003	0.129588603973389	0.0695755109190941
-8.53067588806152	-9.26923084259033	-2.4875955581665	-0.0716786757111549	0.12983238697052	0.0698407664895058
-8.52853488922119	-9.27840518951416	-2.48973035812378	-0.0716197267174721	0.129671767354012	0.0701443776488304
-8.53350734710693	-9.27635192871094	-2.47629499435425	-0.0718448609113693	0.129971042275429	0.0703976005315781
-8.52818965911865	-9.28330230712891	-2.47212147712708	-0.071760393679142	0.129838302731514	0.0706928893923759
-8.53939247131348	-9.28295135498047	-2.47139501571655	-0.0719968155026436	0.130159467458725	0.0711150467395782
-8.53592681884766	-9.28887748718262	-2.459716796875	-0.0718756467103958	0.12992961704731	0.0712864473462105
-8.54062557220459	-9.28812694549561	-2.46497130393982	-0.0720731765031815	0.130206659436226	0.0716564431786537
-8.53632164001465	-9.29532814025879	-2.4497663974762	-0.0719574242830276	0.130020573735237	0.071720615029335
-8.54099464416504	-9.29505729675293	-2.45775651931763	-0.0722151696681976	0.130255520343781	0.0720857903361321
-8.53340244293213	-9.29828071594238	-2.43824291229248	-0.0722353309392929	0.130146682262421	0.0721618607640266
-8.53939819335938	-9.30266189575195	-2.44800400733948	-0.0723358541727066	0.130257189273834	0.0726952850818634
-8.53735446929932	-9.30186080932617	-2.42745733261108	-0.0723755061626434	0.130266815423965	0.072706550359726
-8.53775596618652	-9.30969619750977	-2.43665337562561	-0.0723937600851059	0.130242973566055	0.0730977356433868
-8.54190444946289	-9.30807971954346	-2.42321085929871	-0.0725451484322548	0.130420908331871	0.0732573568820953
-8.5358829498291	-9.31592082977295	-2.4218852519989	-0.072496585547924	0.130255937576294	0.0734749138355255
-8.5402307510376	-9.31373882293701	-2.41786170005798	-0.0727421268820763	0.130512624979019	0.0737309381365776
-8.5350866317749	-9.32032871246338	-2.40958094596863	-0.0725655183196068	0.130342975258827	0.0737904459238052
-8.53981876373291	-9.32191276550293	-2.41553449630737	-0.0728280171751976	0.13057279586792	0.0740437507629395
-8.53185749053955	-9.32782936096191	-2.39628267288208	-0.0727137848734856	0.13049840927124	0.0741347670555115
-8.5406494140625	-9.32739353179932	-2.41263461112976	-0.0728858485817909	0.130687341094017	0.0745076835155487
-8.5305700302124	-9.3291540145874	-2.39513516426086	-0.0728207528591156	0.1305772960186	0.0744485408067703
-8.53334331512451	-9.33094882965088	-2.40230917930603	-0.0730042830109596	0.130702272057533	0.0748405978083611
-8.53062629699707	-9.33091259002686	-2.38116240501404	-0.0729973614215851	0.130663871765137	0.074683703482151
-8.53112983703613	-9.33780860900879	-2.39825797080994	-0.0730384811758995	0.130733743309975	0.0750706568360329
-8.52756786346436	-9.33735847473145	-2.37625503540039	-0.0731546133756638	0.130763128399849	0.0750056952238083
-8.52849578857422	-9.34287548065186	-2.39047408103943	-0.0730963498353958	0.130663126707077	0.0752352848649025
-8.52987575531006	-9.34232616424561	-2.37974119186401	-0.0732464641332626	0.130860015749931	0.0752949863672256
-8.52497100830078	-9.34707164764404	-2.36901688575745	-0.0732098817825317	0.13077700138092	0.0753408446907997
-8.53263378143311	-9.34845066070557	-2.37973189353943	-0.0732919499278069	0.130929678678513	0.0756566673517227
-8.52872943878174	-9.35092830657959	-2.36971831321716	-0.0733752176165581	0.130942240357399	0.075572207570076
-8.52698040008545	-9.35280323028564	-2.37389636039734	-0.0732896402478218	0.13080906867981	0.0757238492369652
-8.53289318084717	-9.34882736206055	-2.37059664726257	-0.073396772146225	0.130982175469398	0.0758586674928665
-8.53083038330078	-9.35584735870361	-2.3620126247406	-0.0734058991074562	0.130954831838608	0.0758007243275642
-8.53579711914063	-9.35610961914063	-2.37683320045471	-0.073430560529232	0.130937829613686	0.0760229304432869
-8.53596878051758	-9.35954666137695	-2.35815787315369	-0.0735396519303322	0.131069540977478	0.0759280547499657
-8.5345516204834	-9.36224555969238	-2.36494565010071	-0.0734217017889023	0.130905732512474	0.0760569795966148
-8.54232120513916	-9.36244201660156	-2.3708758354187	-0.0736128091812134	0.13123419880867	0.0761788114905357
-8.53981113433838	-9.36959362030029	-2.35625767707825	-0.0734938457608223	0.131047204136848	0.0761002525687218
-8.54513835906982	-9.37145805358887	-2.37023425102234	-0.0736811459064484	0.131234616041183	0.0763151049613953
-8.53848934173584	-9.37465000152588	-2.35829591751099	-0.0736135691404343	0.13114507496357	0.0761987790465355
-8.54152870178223	-9.37960243225098	-2.36807560920715	-0.0736308768391609	0.131125926971436	0.0764772593975067
-8.54569530487061	-9.38028526306152	-2.36410570144653	-0.073682501912117	0.131375998258591	0.0766149386763573
-8.54064178466797	-9.38406085968018	-2.35743141174316	-0.0735424160957336	0.131163492798805	0.0766080617904663
-8.55162334442139	-9.38894844055176	-2.37438774108887	-0.073566235601902	0.13131320476532	0.0768479108810425
-8.54967403411865	-9.39068984985352	-2.35948586463928	-0.0735240131616592	0.131383553147316	0.0766335278749466
-8.55043125152588	-9.39416885375977	-2.37154293060303	-0.0734587237238884	0.131299540400505	0.0767433568835258
-8.55508327484131	-9.39076709747314	-2.37065839767456	-0.07355135679245	0.131461098790169	0.0768467709422112
-8.54667186737061	-9.39249610900879	-2.36634993553162	-0.0733936652541161	0.131308972835541	0.0767274126410484
-8.55032444000244	-9.394944190979	-2.38308787345886	-0.0734655410051346	0.131394267082214	0.0768924504518509
-8.55141639709473	-9.38983535766602	-2.36831092834473	-0.0734690651297569	0.13144725561142	0.0767830163240433
-8.54963779449463	-9.40028762817383	-2.38113689422607	-0.0734275430440903	0.131326019763947	0.0768810734152794
-8.55017185211182	-9.39376163482666	-2.38116121292114	-0.0735061019659042	0.131524488329887	0.0768650323152542
-8.5456075668335	-9.39672756195068	-2.3792986869812	-0.0733655542135239	0.131395250558853	0.0767680257558823
-8.55018711090088	-9.39412021636963	-2.39422631263733	-0.0733608901500702	0.13152614235878	0.0769475474953651
-8.54365539550781	-9.39262294769287	-2.3931188583374	-0.0733535587787628	0.131455570459366	0.076744943857193
-8.53890132904053	-9.39215850830078	-2.39740347862244	-0.0732388570904732	0.131387948989868	0.0768883004784584
-8.54116630554199	-9.38341331481934	-2.39503216743469	-0.0733925700187683	0.13153401017189	0.0768737643957138
-8.53372573852539	-9.38229942321777	-2.39628648757935	-0.0732981413602829	0.131375446915627	0.0767413824796677
-8.53364372253418	-9.37678813934326	-2.40567755699158	-0.0733993053436279	0.131564021110535	0.0769117474555969
-8.52119255065918	-9.37456607818604	-2.39870738983154	-0.0733478218317032	0.131454855203629	0.0767189189791679
-8.51852130889893	-9.36864185333252	-2.40529084205627	-0.0732526108622551	0.131495863199234	0.0767589583992958
-8.51471900939941	-9.35930061340332	-2.41479873657227	-0.0734158381819725	0.131523832678795	0.0769123211503029
-8.49962615966797	-9.35490989685059	-2.40161657333374	-0.0733751356601715	0.131451085209846	0.0767715945839882
-8.49183464050293	-9.34841251373291	-2.41431927680969	-0.0733723863959312	0.131405964493752	0.07689368724823
-8.4843053817749	-9.33708381652832	-2.41435670852661	-0.0735650882124901	0.131588861346245	0.0769478678703308
-8.47107887268066	-9.32998085021973	-2.40868139266968	-0.0734499394893646	0.131475925445557	0.0768670290708542
-8.46485805511475	-9.32248210906982	-2.42762589454651	-0.0735381320118904	0.131454199552536	0.0770611017942429
-8.44991111755371	-9.31110382080078	-2.4122109413147	-0.073578804731369	0.131544753909111	0.0770125314593315
-8.4382266998291	-9.30323219299316	-2.42264366149902	-0.0734789669513702	0.131420969963074	0.0770381465554237
-8.43536567687988	-9.29535388946533	-2.42582106590271	-0.0736782178282738	0.131589263677597	0.0772150382399559
-8.42294025421143	-9.28903293609619	-2.414710521698	-0.0736039727926254	0.13153064250946	0.0771473348140717
-8.41409301757813	-9.28425407409668	-2.42795729637146	-0.0736012235283852	0.131454467773438	0.0773397088050842
-8.40929222106934	-9.26870632171631	-2.42460417747498	-0.0736927762627602	0.131611824035645	0.0774699375033379
-8.39177799224854	-9.26393699645996	-2.4217734336853	-0.0736464634537697	0.131484538316727	0.0774788409471512
-8.38289928436279	-9.25771808624268	-2.43002104759216	-0.0736204981803894	0.13145948946476	0.0777626782655716
-8.37449932098389	-9.24167537689209	-2.43134593963623	-0.0737234055995941	0.131563693284988	0.0777916610240936
-8.36311912536621	-9.23741722106934	-2.42910838127136	-0.0736823305487633	0.131446063518524	0.0779298692941666
-8.35565376281738	-9.22982406616211	-2.43859171867371	-0.073746420443058	0.131483316421509	0.0781845971941948
-8.34204483032227	-9.21999454498291	-2.42254114151001	-0.0737822502851486	0.131486892700195	0.0781106650829315
-8.33376884460449	-9.21325206756592	-2.43763256072998	-0.0736377462744713	0.131464511156082	0.0783074200153351
-8.32498931884766	-9.20461940765381	-2.43871998786926	-0.0737854391336441	0.131522461771965	0.0785728022456169
-8.3106632232666	-9.1956090927124	-2.43396806716919	-0.0737996995449066	0.13135239481926	0.0785671919584274
-8.30583190917969	-9.19157600402832	-2.44249081611633	-0.0737991183996201	0.131363645195961	0.0788750499486923
-8.29692840576172	-9.18157768249512	-2.43679261207581	-0.0739165842533112	0.13144813477993	0.0789582207798958
-8.28720378875732	-9.17734050750732	-2.43261194229126	-0.0738081336021423	0.131401285529137	0.0791277587413788
-8.27622032165527	-9.17034339904785	-2.44302678108215	-0.0738149136304855	0.131306037306786	0.0794113650918007
-8.2649974822998	-9.16398143768311	-2.43637275695801	-0.0738927274942398	0.131367459893227	0.079409271478653
-8.25642776489258	-9.15975856781006	-2.43525815010071	-0.0738250613212585	0.131215125322342	0.0796671733260155
-8.25345706939697	-9.15354919433594	-2.44080114364624	-0.0739105492830276	0.131314620375633	0.0799009203910828
-8.24009799957275	-9.14764499664307	-2.4263334274292	-0.073904737830162	0.131149411201477	0.0799239724874496
-8.23438549041748	-9.14772129058838	-2.43683123588562	-0.0738110244274139	0.131131738424301	0.0802125856280327
-8.23195457458496	-9.13988304138184	-2.43433785438538	-0.0739434212446213	0.131278946995735	0.08034897595644
-8.21758842468262	-9.13845729827881	-2.4340238571167	-0.0738089382648468	0.131021738052368	0.0803956910967827
-8.21469020843506	-9.13516235351563	-2.43432545661926	-0.0738242268562317	0.131100103259087	0.0807234421372414
-8.20653820037842	-9.12886333465576	-2.42453742027283	-0.0737999305129051	0.131087332963943	0.0807076767086983
-8.19784069061279	-9.12840557098389	-2.42677116394043	-0.0737046748399735	0.130899712443352	0.0808271989226341
-8.19694423675537	-9.12499809265137	-2.42890977859497	-0.0737007781863213	0.130973413586617	0.0810486599802971
-8.18507194519043	-9.12625885009766	-2.41551733016968	-0.0736554563045502	0.130893424153328	0.0809648707509041
-8.18178272247314	-9.12614440917969	-2.42549061775208	-0.0735015720129013	0.130808606743813	0.0811860486865044
-8.18152046203613	-9.12442588806152	-2.42526721954346	-0.0736354812979698	0.1308803409338	0.0812895447015762
-8.17070007324219	-9.12731552124023	-2.41442131996155	-0.0734746530652046	0.130627349019051	0.0812925025820732
-8.17588233947754	-9.13073921203613	-2.42224764823914	-0.0733706578612328	0.130649149417877	0.0814975425601006
-8.17719841003418	-9.12807083129883	-2.41211795806885	-0.0734537318348885	0.130725011229515	0.0815111473202705
-8.17226219177246	-9.13266181945801	-2.40914130210876	-0.0732776746153831	0.130540624260902	0.0816342458128929
-8.17179775238037	-9.1349630355835	-2.41739392280579	-0.0733226761221886	0.130551129579544	0.0818178281188011
-8.16970825195313	-9.13856410980225	-2.39791393280029	-0.0731546357274055	0.13049428164959	0.0817521214485168
-8.17253971099854	-9.13942432403564	-2.4073498249054	-0.0730121582746506	0.130380406975746	0.0819754749536514
-8.18048286437988	-9.14066123962402	-2.40793395042419	-0.0730921775102615	0.130510374903679	0.0820137411355972
-8.17594528198242	-9.14647960662842	-2.39218044281006	-0.0728227123618126	0.130240619182587	0.0819724127650261
-8.17878150939941	-9.15178871154785	-2.39771461486816	-0.0728389993309975	0.130186662077904	0.0822274759411812
-8.18330955505371	-9.14586448669434	-2.38589787483215	-0.0727660208940506	0.130249693989754	0.0821695998311043
-8.18410301208496	-9.15126037597656	-2.3923351764679	-0.0725880935788155	0.129963412880898	0.0822338610887527
-8.18817615509033	-9.1539421081543	-2.39485859870911	-0.0726379156112671	0.130097031593323	0.0823034569621086
-8.1871509552002	-9.15677738189697	-2.37751007080078	-0.0725254043936729	0.129925802350044	0.0822209045290947
-8.18911933898926	-9.1635627746582	-2.39161396026611	-0.072446808218956	0.129831254482269	0.0823558941483498
-8.19770526885986	-9.16661071777344	-2.38001799583435	-0.0724603682756424	0.12995733320713	0.0823949947953224
-8.19119930267334	-9.17702960968018	-2.38101840019226	-0.0722646489739418	0.129620000720024	0.0823883190751076
-8.20470142364502	-9.17982482910156	-2.3834547996521	-0.0723039135336876	0.12978184223175	0.0825952216982841
-8.20458221435547	-9.18996715545654	-2.36978793144226	-0.0722073316574097	0.129730567336082	0.0825068354606628
-8.21115303039551	-9.19600200653076	-2.38173055648804	-0.0720422342419624	0.129542618989944	0.082691952586174
-8.21785068511963	-9.20135116577148	-2.37693238258362	-0.0721204504370689	0.129598662257195	0.0827242508530617
-8.22071552276611	-9.21275424957275	-2.36945819854736	-0.0718725696206093	0.129459291696548	0.0827111005783081
-8.2312126159668	-9.21953296661377	-2.37749409675598	-0.0718480199575424	0.129442408680916	0.0829359665513039
-8.23708343505859	-9.2259464263916	-2.37160038948059	-0.0718136727809906	0.129452854394913	0.0828961804509163
-8.24170589447021	-9.23653411865234	-2.37113213539124	-0.0715466290712357	0.129168018698692	0.0829528048634529
-8.25363159179688	-9.24032402038574	-2.37511944770813	-0.0715798363089561	0.129302725195885	0.0831291601061821
-8.25432586669922	-9.24573612213135	-2.36527585983276	-0.0714020580053329	0.129219174385071	0.083010122179985
-8.26158714294434	-9.25627136230469	-2.37625074386597	-0.0712641552090645	0.129016384482384	0.0831963047385216
-8.26979827880859	-9.25965404510498	-2.37004041671753	-0.0712915435433388	0.129081219434738	0.0832052677869797
-8.26980495452881	-9.26839637756348	-2.36510324478149	-0.0710819363594055	0.128822654485703	0.0831058472394943
-8.28149509429932	-9.27312469482422	-2.37468910217285	-0.0710833817720413	0.128909930586815	0.0832717046141624
-8.28436374664307	-9.27518844604492	-2.3594605922699	-0.0710174217820168	0.128791004419327	0.0831331014633179
-8.28652572631836	-9.28673648834229	-2.37597441673279	-0.0709030777215958	0.12868732213974	0.0833496749401093
-8.29381847381592	-9.28889274597168	-2.36526036262512	-0.0709222331643105	0.128766939043999	0.0832272693514824
-8.29407024383545	-9.29786205291748	-2.3715546131134	-0.0707185640931129	0.128577038645744	0.0833647400140762
-8.30571937561035	-9.29878425598145	-2.37070775032043	-0.0707609504461288	0.128713369369507	0.0835082083940506
-8.30295276641846	-9.30596828460693	-2.3625340461731	-0.0706572905182838	0.128488600254059	0.0834059193730354
-8.30918025970459	-9.31491374969482	-2.36650419235229	-0.0705338418483734	0.128409966826439	0.0835539773106575
-8.31850814819336	-9.31752586364746	-2.36350107192993	-0.0706446468830109	0.12853579223156	0.0836672410368919
-8.32242965698242	-9.32565975189209	-2.36043334007263	-0.0704220682382584	0.128450706601143	0.0835618451237679
-8.32827663421631	-9.33105659484863	-2.37319827079773	-0.07032161206007	0.128347158432007	0.083733394742012
-8.33518600463867	-9.33340549468994	-2.36384916305542	-0.0702984780073166	0.128439724445343	0.0837452933192253
-8.33566474914551	-9.34178256988525	-2.36073207855225	-0.0702298209071159	0.128292739391327	0.0837883129715919
-8.34241676330566	-9.3419885635376	-2.37409472465515	-0.0702198520302773	0.128255039453506	0.083986334502697
-8.34482192993164	-9.34720420837402	-2.36173605918884	-0.0701166912913322	0.128244906663895	0.0839184448122978
-8.34230804443359	-9.35157203674316	-2.36408042907715	-0.0699657872319222	0.128062784671783	0.0840215981006622
-8.34671688079834	-9.35131168365479	-2.37436771392822	-0.0701082944869995	0.128185525536537	0.0841883271932602
-8.34104061126709	-9.35512733459473	-2.35939645767212	-0.069911427795887	0.128035441040993	0.0841793641448021
-8.34027576446533	-9.35323810577393	-2.36771750450134	-0.0697768181562424	0.127853468060493	0.0843516290187836
-8.34846782684326	-9.3556489944458	-2.37325835227966	-0.0699302852153778	0.128061011433601	0.0844504088163376
-8.34499931335449	-9.35838985443115	-2.36046648025513	-0.0697689428925514	0.127833291888237	0.0843878164887428
-8.35048961639404	-9.3646297454834	-2.37108445167542	-0.0697221010923386	0.127835333347321	0.0846756547689438
-8.35284519195557	-9.35986232757568	-2.36341786384583	-0.0697111934423447	0.127947807312012	0.0846796706318855
-8.34589862823486	-9.36528778076172	-2.36400175094604	-0.0695588439702988	0.127670839428902	0.0847001150250435
-8.35044956207275	-9.36580467224121	-2.37172293663025	-0.0695734620094299	0.12773485481739	0.0849495604634285
-8.35368156433105	-9.36779117584229	-2.36484885215759	-0.0695399194955826	0.12768229842186	0.0849386900663376
-8.35615539550781	-9.37584018707275	-2.36479949951172	-0.0693654268980026	0.127603068947792	0.0849688574671745
-8.36557388305664	-9.37292861938477	-2.37892436981201	-0.0693554878234863	0.127637892961502	0.0852452665567398
-8.36591339111328	-9.37798500061035	-2.37299418449402	-0.0692921429872513	0.127643167972565	0.0851651430130005
-8.36330890655518	-9.38057136535645	-2.37494826316834	-0.0691093653440475	0.127375051379204	0.0852987766265869
-8.37319755554199	-9.37965393066406	-2.37988424301147	-0.0691846534609795	0.127471596002579	0.0854658856987953
-8.37710189819336	-9.38421154022217	-2.36649703979492	-0.0690059289336205	0.127331167459488	0.0854286327958107
-8.38284969329834	-9.39045906066895	-2.38278532028198	-0.0689214542508125	0.127183601260185	0.0856757387518883
-8.3859167098999	-9.39133930206299	-2.37243628501892	-0.0689899995923042	0.127269610762596	0.0856333151459694
-8.3873462677002	-9.39188957214355	-2.36976218223572	-0.0688319727778435	0.127051338553429	0.085664689540863
-8.39646148681641	-9.39283084869385	-2.38617181777954	-0.0687863975763321	0.127110406756401	0.0857954546809196
-8.39632129669189	-9.39640522003174	-2.3754141330719	-0.0687484219670296	0.127016916871071	0.0856634676456451
-8.39680290222168	-9.3986234664917	-2.37869596481323	-0.0686272010207176	0.126781970262527	0.0856866165995598
-8.40734958648682	-9.40224647521973	-2.38922452926636	-0.0687208622694016	0.126804456114769	0.0857568606734276
-8.40873908996582	-9.39692974090576	-2.38264441490173	-0.0686522424221039	0.12678636610508	0.0856538861989975
-8.40860176086426	-9.40037059783936	-2.38239979743958	-0.0685086324810982	0.126611605286598	0.0855842158198357
-8.41267490386963	-9.40048503875732	-2.38936901092529	-0.0685309618711472	0.12654222548008	0.085605189204216
-8.42218494415283	-9.40167236328125	-2.38202095031738	-0.0685976669192314	0.126645848155022	0.0856520086526871
-8.42049026489258	-9.40295886993408	-2.38128781318665	-0.0684040859341621	0.126386284828186	0.0853845030069351
-8.42741870880127	-9.40390777587891	-2.38932323455811	-0.0683230087161064	0.126353546977043	0.0854307189583778
-8.43447208404541	-9.40264987945557	-2.38603711128235	-0.0683588758111	0.126357913017273	0.0854060426354408
-8.43318271636963	-9.40487670898438	-2.38007259368896	-0.0682588443160057	0.126239269971848	0.0852838605642319
-8.43470191955566	-9.40776062011719	-2.39105224609375	-0.0681872591376305	0.126068219542503	0.0852455943822861
-8.44561195373535	-9.40753269195557	-2.38702058792114	-0.0682277083396912	0.126178354024887	0.0852289497852325
-8.44489669799805	-9.41053485870361	-2.37387132644653	-0.0680683627724648	0.126093238592148	0.0850534737110138
-8.44448757171631	-9.40844249725342	-2.38546895980835	-0.0679368153214455	0.125890582799911	0.0850011557340622
-8.45013427734375	-9.41070365905762	-2.39256453514099	-0.0680078864097595	0.125949114561081	0.0849923342466354
-8.45193767547607	-9.40934658050537	-2.37429428100586	-0.0678754895925522	0.125863686203957	0.0848207920789719
-8.45473766326904	-9.41563129425049	-2.38893699645996	-0.0677942708134651	0.125758484005928	0.0848680511116982
-8.45877361297607	-9.41041660308838	-2.38122534751892	-0.0677924454212189	0.125760197639465	0.0847343131899834
-8.45746040344238	-9.41152477264404	-2.37632632255554	-0.0677206590771675	0.125737771391869	0.0845978632569313
-8.45703983306885	-9.4105167388916	-2.38422250747681	-0.0675399526953697	0.125559002161026	0.0846119448542595
-8.46042156219482	-9.41231441497803	-2.38758635520935	-0.0675941184163094	0.125545889139175	0.0845615714788437
-8.45953845977783	-9.40738677978516	-2.37172532081604	-0.0675236657261848	0.125568449497223	0.0843670889735222
-8.45962429046631	-9.4100923538208	-2.36826133728027	-0.0673508569598198	0.125332236289978	0.0843426883220673
-8.46238231658936	-9.40749073028564	-2.38705062866211	-0.0673540532588959	0.12544684112072	0.0843606442213058
-8.4574499130249	-9.40278053283691	-2.37152361869812	-0.0672956556081772	0.125402122735977	0.0841139405965805
-8.45935535430908	-9.40253829956055	-2.36794281005859	-0.0672282353043556	0.125242501497269	0.0841207951307297
-8.46207618713379	-9.40595531463623	-2.37736701965332	-0.0672116205096245	0.125285387039185	0.0842102691531181
-8.46083927154541	-9.39960765838623	-2.36367988586426	-0.0671853199601173	0.125273734331131	0.0839870125055313
-8.45415306091309	-9.39768886566162	-2.36809515953064	-0.0670271366834641	0.125062167644501	0.0839479267597198
-8.46183490753174	-9.39544010162354	-2.37248587608337	-0.0671086236834526	0.125156089663506	0.0840767621994019
-8.45462703704834	-9.39509582519531	-2.36565375328064	-0.0670166909694672	0.125110507011414	0.0838784500956535
-8.45275688171387	-9.39632225036621	-2.35978722572327	-0.0669378712773323	0.12494745105505	0.0838607475161552
-8.45831871032715	-9.38863372802734	-2.3655207157135	-0.0669334232807159	0.125080287456512	0.0839255899190903
-8.45162582397461	-9.38629722595215	-2.35765838623047	-0.0668971538543701	0.124958567321301	0.0836909934878349
-8.45036125183105	-9.38616561889648	-2.36989998817444	-0.0668036118149757	0.12479392439127	0.0837577283382416
-8.44983196258545	-9.378098487854	-2.36470484733582	-0.0668211504817009	0.124808855354786	0.0837406143546104
-8.4452018737793	-9.37511444091797	-2.35419797897339	-0.066694937646389	0.124760828912258	0.0836042016744614
-8.4425573348999	-9.37220096588135	-2.36303949356079	-0.0666757747530937	0.124633446335793	0.0836507678031921
-8.4435863494873	-9.36683177947998	-2.35832667350769	-0.0667914524674416	0.124731488525867	0.0834554582834244
-8.43299293518066	-9.36366081237793	-2.35115313529968	-0.066684789955616	0.12459722161293	0.083287738263607
-8.4339485168457	-9.35966205596924	-2.36385202407837	-0.0666402652859688	0.12453144043684	0.0833133682608604
-8.42996025085449	-9.35428047180176	-2.36096358299255	-0.0667632445693016	0.124613709747791	0.0832513347268105
-8.42238616943359	-9.35134983062744	-2.34953546524048	-0.0666994750499725	0.124437175691128	0.0830042660236359
-8.42040252685547	-9.3482551574707	-2.36386656761169	-0.0667041391134262	0.12443657964468	0.0830698907375336
-8.41844463348389	-9.3390064239502	-2.36224842071533	-0.0667324215173721	0.124534167349339	0.0829425007104874
-8.40511226654053	-9.33740615844727	-2.35606861114502	-0.0665618553757668	0.124291263520718	0.0827327221632004
-8.40297317504883	-9.33094596862793	-2.36852335929871	-0.0667338520288467	0.124293707311153	0.0828630477190018
-8.39612007141113	-9.32427406311035	-2.35240840911865	-0.0666936263442039	0.124306187033653	0.0826017484068871
-8.39161586761475	-9.32443523406982	-2.3576774597168	-0.0666432231664658	0.124117478728294	0.0826040506362915
-8.39001655578613	-9.31760025024414	-2.35926675796509	-0.0667240843176842	0.124291300773621	0.0825636386871338
-8.379319190979	-9.31722450256348	-2.3548731803894	-0.0666816681623459	0.124118469655514	0.0823207423090935
-8.37769222259521	-9.31252098083496	-2.36695599555969	-0.0667068660259247	0.124066449701786	0.0824846625328064
-8.37194919586182	-9.30682563781738	-2.3602466583252	-0.0667781680822372	0.124157473444939	0.0822861567139626
-8.36533069610596	-9.30558013916016	-2.36052489280701	-0.0665043219923973	0.123857252299786	0.0822158232331276
-8.36175632476807	-9.29817771911621	-2.36632537841797	-0.0666559264063835	0.12403978407383	0.0822098627686501
-8.35788631439209	-9.29580116271973	-2.35510277748108	-0.0666728764772415	0.123936355113983	0.0820254012942314
-8.35893535614014	-9.29405784606934	-2.36733317375183	-0.0666647925972939	0.12382286041975	0.0820324867963791
-8.3573522567749	-9.29111099243164	-2.3614330291748	-0.0667025595903397	0.123930387198925	0.0819777920842171
-8.34894752502441	-9.28621864318848	-2.35555577278137	-0.0666534304618835	0.123861573636532	0.0817514508962631
-8.3471794128418	-9.28455638885498	-2.37292885780334	-0.066610299050808	0.123773708939552	0.0818024948239326
-8.34427833557129	-9.27848052978516	-2.36482095718384	-0.0666866302490234	0.12382485717535	0.0816717967391014
-8.33706855773926	-9.27919673919678	-2.36071872711182	-0.0666051059961319	0.123627126216888	0.0815144181251526
-8.34086799621582	-9.27804374694824	-2.37720108032227	-0.0667410790920258	0.123784095048904	0.0815366357564926
-8.33799266815186	-9.27182865142822	-2.3617696762085	-0.0666370540857315	0.123718045651913	0.0812463089823723
-8.33297252655029	-9.2721061706543	-2.37405800819397	-0.0666089802980423	0.12357447296381	0.0812632068991661
-8.33602809906006	-9.26883316040039	-2.37243509292603	-0.066686287522316	0.123725898563862	0.0811298415064812
-8.32924842834473	-9.26693916320801	-2.35937976837158	-0.0666673928499222	0.123578332364559	0.0809282660484314
-8.33064365386963	-9.2660083770752	-2.38232135772705	-0.066669300198555	0.123553074896336	0.0810594111680985
-8.3282642364502	-9.26250553131104	-2.36643433570862	-0.0666864812374115	0.123526901006699	0.0808297172188759
-8.32609558105469	-9.26667881011963	-2.36747932434082	-0.0665974840521812	0.123435169458389	0.0807185769081116
-8.33270168304443	-9.26162338256836	-2.37766408920288	-0.0666248053312302	0.123501278460026	0.0807557180523872
-8.32878684997559	-9.25897026062012	-2.36822152137756	-0.0666233822703362	0.123538881540298	0.0805137008428574
-8.32574653625488	-9.25738048553467	-2.37224340438843	-0.0664587020874023	0.123214870691299	0.080423004925251
-8.33015441894531	-9.25353622436523	-2.37490797042847	-0.0665929168462753	0.123429805040359	0.0803982019424438
-8.32633304595947	-9.25412178039551	-2.36380791664124	-0.0665411278605461	0.123312637209892	0.0801233872771263
-8.32852649688721	-9.25073146820068	-2.37691617012024	-0.0665206760168076	0.12322461605072	0.080127127468586
-8.32843494415283	-9.24995899200439	-2.36325120925903	-0.0665863379836082	0.123339504003525	0.079884834587574
-8.32485580444336	-9.24912166595459	-2.36567115783691	-0.0664462894201279	0.123160354793072	0.0796643421053886
-8.32722759246826	-9.2426118850708	-2.37270426750183	-0.0666524022817612	0.123350992798805	0.0795821323990822
-8.32462882995605	-9.24337768554688	-2.35870742797852	-0.0665121898055077	0.123152747750282	0.0792845711112022
-8.32456588745117	-9.24369716644287	-2.37019300460815	-0.0665381997823715	0.123185306787491	0.0793125778436661
-8.32185363769531	-9.23883152008057	-2.36441278457642	-0.0666194334626198	0.123274654150009	0.0790036544203758
-8.3186206817627	-9.24103546142578	-2.35444855690002	-0.0665351673960686	0.123083703219891	0.0788504108786583
-8.32644844055176	-9.240065574646	-2.36683750152588	-0.0666254758834839	0.123347483575344	0.0788638964295387
-8.31921577453613	-9.23969650268555	-2.35809588432312	-0.0665272325277328	0.123149216175079	0.0785093829035759
-8.32445335388184	-9.23992443084717	-2.36427235603333	-0.0665110573172569	0.12316981703043	0.07847860455513
-8.32473373413086	-9.23156547546387	-2.36215138435364	-0.0665826052427292	0.123237751424313	0.0783486291766167
-8.31815242767334	-9.2324914932251	-2.35677075386047	-0.0663931369781494	0.123066633939743	0.0780771374702454
-8.32187175750732	-9.229248046875	-2.36859321594238	-0.0665112212300301	0.123167179524899	0.0781122818589211
-8.31384468078613	-9.22694492340088	-2.35321855545044	-0.0664645731449127	0.123045437037945	0.0777472928166389
-8.31277179718018	-9.22707462310791	-2.36324071884155	-0.0664742290973663	0.123010970652103	0.0777825191617012
-8.31240940093994	-9.21972846984863	-2.35629343986511	-0.0665193125605583	0.123165145516396	0.0775755569338799
-8.30478668212891	-9.21997547149658	-2.36206483840942	-0.0664782300591469	0.122969321906567	0.0773758068680763
-8.30638122558594	-9.2152853012085	-2.37152695655823	-0.0664801672101021	0.123095653951168	0.0773658156394959
-8.29634380340576	-9.21306324005127	-2.3502082824707	-0.0665054693818092	0.123096011579037	0.0770883485674858
-8.29721069335938	-9.20777893066406	-2.37074112892151	-0.0664358511567116	0.123149253427982	0.0771985575556755
-8.28940773010254	-9.20326328277588	-2.35599446296692	-0.0665323287248611	0.123095393180847	0.0769357830286026
-8.27990913391113	-9.20303344726563	-2.3558669090271	-0.0664583221077919	0.122921511530876	0.0768803060054779
-8.2821741104126	-9.19310092926025	-2.35968446731567	-0.0666026100516319	0.123122096061707	0.0768934488296509
-8.27069473266602	-9.19236183166504	-2.35152673721313	-0.066534548997879	0.12295376509428	0.07661172747612
-8.27017116546631	-9.18660068511963	-2.35841870307922	-0.0665946677327156	0.123091481626034	0.0767718330025673
-8.25985717773438	-9.17867469787598	-2.35115480422974	-0.066631980240345	0.123129040002823	0.0764457285404205
-8.25351047515869	-9.17799472808838	-2.35925245285034	-0.0665720552206039	0.122985303401947	0.0764428004622459
-8.24976062774658	-9.17174434661865	-2.35251760482788	-0.0667307004332542	0.123147554695606	0.0763504877686501
-8.23472595214844	-9.16820907592773	-2.34203386306763	-0.0666209682822227	0.122968062758446	0.0761560425162315
-8.23785591125488	-9.16435146331787	-2.35736298561096	-0.0668313950300217	0.12322673946619	0.0762243047356606
-8.22623062133789	-9.16057682037354	-2.34216785430908	-0.0667685642838478	0.12310491502285	0.0759587064385414
-8.22584915161133	-9.15919494628906	-2.35607504844666	-0.0668455511331558	0.123128637671471	0.0760964155197144
-8.22524166107178	-9.15315437316895	-2.34927439689636	-0.0669658035039902	0.123369842767715	0.0758630856871605
-8.21930599212646	-9.15289783477783	-2.35231614112854	-0.066874697804451	0.123200483620167	0.0758117511868477
-8.21885585784912	-9.14963626861572	-2.36188650131226	-0.0669428482651711	0.123305328190327	0.0758465006947517
-8.21680736541748	-9.14718437194824	-2.3523268699646	-0.0670060217380524	0.123402535915375	0.0756208673119545
-8.21477317810059	-9.14788055419922	-2.36778283119202	-0.0669174268841743	0.123243927955627	0.0756766051054001
-8.21505355834961	-9.14162540435791	-2.3587908744812	-0.0671107321977615	0.123416595160961	0.0756087303161621
-8.21076583862305	-9.13856887817383	-2.35377883911133	-0.0671030357480049	0.123375095427036	0.0754416882991791
-8.21229267120361	-9.137131690979	-2.36472630500793	-0.0672098994255066	0.123402267694473	0.0755096897482872
-8.21397304534912	-9.13060665130615	-2.35680723190308	-0.0672919899225235	0.123571299016476	0.0753335654735565
-8.20810985565186	-9.13352012634277	-2.36815857887268	-0.0672397613525391	0.123418338596821	0.0752349868416786
-8.21448135375977	-9.12732124328613	-2.37994766235352	-0.0674088299274445	0.123671054840088	0.0752527490258217
-8.20675182342529	-9.12593746185303	-2.36391997337341	-0.0674270540475845	0.123526871204376	0.0750097334384918
-8.21430587768555	-9.12510204315186	-2.38090372085571	-0.0674977526068687	0.123627357184887	0.0751510038971901
-8.21214580535889	-9.12260055541992	-2.36880826950073	-0.0675396770238876	0.123749196529388	0.0749136358499527
-8.21269989013672	-9.12387752532959	-2.37998390197754	-0.0675181970000267	0.123645447194576	0.0748787820339203
-8.22285652160645	-9.11838722229004	-2.38405990600586	-0.0677046403288841	0.123840853571892	0.0748497918248177
-8.21901035308838	-9.12046718597412	-2.37938833236694	-0.0676785036921501	0.123740367591381	0.0746969357132912
-8.22580146789551	-9.11828327178955	-2.39537882804871	-0.0677203759551048	0.123771354556084	0.0748341307044029
-8.22867393493652	-9.11476421356201	-2.37476420402527	-0.0677153617143631	0.123911090195179	0.0745540633797646
-8.23311901092529	-9.11768913269043	-2.39490962028503	-0.0677494779229164	0.123846493661404	0.0745933577418327
-8.23858451843262	-9.11550807952881	-2.39303255081177	-0.0678794607520103	0.123983860015869	0.0745865479111671
-8.23622226715088	-9.11876392364502	-2.39106893539429	-0.0677916407585144	0.123905278742313	0.0744982734322548
-8.24884223937988	-9.12028312683105	-2.40420413017273	-0.0679003223776817	0.124044999480247	0.0746875703334808
-8.25136756896973	-9.11970615386963	-2.38769626617432	-0.0678520351648331	0.124112606048584	0.0745472088456154
-8.25502872467041	-9.1228141784668	-2.4002320766449	-0.0678377822041512	0.124026902019978	0.0747251734137535
-8.26532936096191	-9.12199687957764	-2.40857863426209	-0.0678447708487511	0.124210633337498	0.0747604519128799
-8.26445579528809	-9.12257194519043	-2.39537167549133	-0.0677447244524956	0.124074995517731	0.07463338971138
-8.27033805847168	-9.12415599822998	-2.40917134284973	-0.0677943974733353	0.124113790690899	0.0749330818653107
-8.27986907958984	-9.12385940551758	-2.40217661857605	-0.0678478926420212	0.124271474778652	0.0748904347419739
-8.2803316116333	-9.12669563293457	-2.40658497810364	-0.0676415711641312	0.124035999178886	0.0749181881546974
-8.29309940338135	-9.12517356872559	-2.41675710678101	-0.0677032321691513	0.124221362173557	0.0751486495137215
-8.29829597473145	-9.1261043548584	-2.40869975090027	-0.0676237121224403	0.124162279069424	0.0750828981399536
-8.30148506164551	-9.12913703918457	-2.42221713066101	-0.0674994960427284	0.124063789844513	0.0752445906400681
-8.31152248382568	-9.12805080413818	-2.4165506362915	-0.0674865245819092	0.124260596930981	0.0753825008869171
-8.30865955352783	-9.13010406494141	-2.41906714439392	-0.0673176869750023	0.124085083603859	0.075396403670311
-8.32091045379639	-9.13179588317871	-2.43078589439392	-0.0674048662185669	0.12416685372591	0.0757162794470787
-8.32487106323242	-9.13091850280762	-2.41088557243347	-0.0673434659838676	0.124145731329918	0.0757328942418098
-8.32795333862305	-9.13924217224121	-2.4245183467865	-0.067250207066536	0.12405139952898	0.0760485008358955
-8.33705043792725	-9.13580799102783	-2.42230772972107	-0.067239798605442	0.124231338500977	0.076204352080822
-8.33363819122314	-9.13836097717285	-2.41435599327087	-0.0671170502901077	0.124180532991886	0.0763261169195175
-8.34238052368164	-9.14008235931396	-2.43126153945923	-0.067089170217514	0.12421990185976	0.0767280235886574
-8.34434223175049	-9.14070606231689	-2.41792702674866	-0.0670730620622635	0.124182112514973	0.0767694190144539
-8.3481912612915	-9.14594268798828	-2.41931939125061	-0.0669593885540962	0.12410843372345	0.0771674141287804
-8.35523891448975	-9.1430721282959	-2.41906499862671	-0.0670220032334328	0.124247513711452	0.0774400159716606
-8.35657024383545	-9.14657402038574	-2.40842151641846	-0.0669537261128426	0.124146908521652	0.0775652602314949
-8.36361408233643	-9.14573860168457	-2.41798996925354	-0.0668213218450546	0.12418770045042	0.077972523868084
-8.36033248901367	-9.14568614959717	-2.4122838973999	-0.0668982714414597	0.124191500246525	0.0780708640813828
-8.36072540283203	-9.14395618438721	-2.40730929374695	-0.066728301346302	0.124112404882908	0.0782617181539536
-8.36798667907715	-9.1453332901001	-2.41968488693237	-0.0667538940906525	0.124123953282833	0.0786814168095589
-8.36967182159424	-9.14608764648438	-2.40630984306335	-0.0668114349246025	0.124165490269661	0.0788657367229462
-8.37296867370605	-9.15094375610352	-2.40963053703308	-0.066663071513176	0.124066434800625	0.0791295245289803
-8.38331890106201	-9.15161037445068	-2.41679334640503	-0.0667122676968575	0.124257862567902	0.0795449316501617
-8.38261032104492	-9.15152263641357	-2.40960550308228	-0.0665880516171455	0.124149464070797	0.0797562748193741
-8.37983131408691	-9.15664863586426	-2.4163773059845	-0.0664394944906235	0.123921021819115	0.0800800547003746
-8.38725662231445	-9.15567874908447	-2.41830921173096	-0.0664972364902496	0.124169752001762	0.080442875623703
-8.38733577728271	-9.15387725830078	-2.39810991287231	-0.06654953956604	0.124086268246174	0.0806844010949135
-8.38889122009277	-9.16173458099365	-2.41329264640808	-0.0663469359278679	0.123948432505131	0.0810632556676865
-8.39358139038086	-9.15872097015381	-2.41652941703796	-0.0664131864905357	0.12410332262516	0.0813050419092178
-8.39352989196777	-9.15331649780273	-2.40680360794067	-0.066296860575676	0.124093540012836	0.0815410763025284
-8.38814258575439	-9.15778160095215	-2.41079878807068	-0.066222295165062	0.123863935470581	0.0818484649062157
-8.39502811431885	-9.1578540802002	-2.41304802894592	-0.066264308989048	0.124012306332588	0.0821458175778389
-8.39435958862305	-9.15658855438232	-2.39599990844727	-0.0662450194358826	0.124037764966488	0.0822967439889908
-8.39824771881104	-9.15958118438721	-2.40196537971497	-0.0661647170782089	0.123917728662491	0.0826454982161522
-8.39972686767578	-9.15748500823975	-2.4090142250061	-0.0662524327635765	0.12408159673214	0.0829252004623413
-8.39477062225342	-9.15729522705078	-2.3969190120697	-0.0661240965127945	0.12392558157444	0.0830138698220253
-8.39569473266602	-9.15716075897217	-2.40072464942932	-0.0661042779684067	0.123834617435932	0.0834096595644951
-8.40543460845947	-9.15786075592041	-2.40744233131409	-0.0661761239171028	0.123994275927544	0.0836639106273651
-8.40459823608398	-9.15856838226318	-2.39695692062378	-0.0660481974482536	0.123916007578373	0.0837634280323982
-8.39974117279053	-9.16135215759277	-2.40376138687134	-0.0660293623805046	0.123792812228203	0.0840131118893623
-8.40548515319824	-9.15877532958984	-2.40835881233215	-0.0660932287573814	0.123880639672279	0.0843579173088074
-8.40527057647705	-9.16082572937012	-2.39672756195068	-0.0660887360572815	0.123822033405304	0.0844052284955978
-8.40528297424316	-9.16648483276367	-2.39027571678162	-0.0659894868731499	0.12371089309454	0.0846070945262909
-8.41189289093018	-9.16385078430176	-2.40496945381165	-0.0660220012068748	0.12378902733326	0.0849331542849541
-8.40955638885498	-9.16710662841797	-2.38653421401978	-0.066028892993927	0.123778387904167	0.0849386975169182
-8.41123580932617	-9.16854381561279	-2.38897109031677	-0.0658688247203827	0.123630546033382	0.08513493090868
-8.4172534942627	-9.16777610778809	-2.39594769477844	-0.0659794062376022	0.123705863952637	0.0854013413190842
-8.42035102844238	-9.17022514343262	-2.38013362884521	-0.066055528819561	0.123716659843922	0.0854346007108688
-8.42297744750977	-9.17491149902344	-2.38476252555847	-0.065860852599144	0.12350769340992	0.0855658128857613
-8.42679786682129	-9.17617607116699	-2.39038515090942	-0.065932959318161	0.123652674257755	0.0857285112142563
-8.42568111419678	-9.17702293395996	-2.37922501564026	-0.0659593790769577	0.123627565801144	0.0857426375150681
-8.42610931396484	-9.17807102203369	-2.38603854179382	-0.0657882839441299	0.123410888016224	0.0858981013298035
-8.43270015716553	-9.18284797668457	-2.38066339492798	-0.0659244060516357	0.123535305261612	0.0860089138150215
-8.43611621856689	-9.18370056152344	-2.37853121757507	-0.0658823922276497	0.123586095869541	0.0859751105308533
-8.43607521057129	-9.18878650665283	-2.37358713150024	-0.0658112168312073	0.123409792780876	0.085997074842453
-8.44053173065186	-9.18891525268555	-2.38079190254211	-0.0658885762095451	0.123457007110119	0.0861118957400322
-8.44276428222656	-9.18950080871582	-2.3738808631897	-0.0659771114587784	0.123526595532894	0.0860600247979164
-8.44550895690918	-9.19524765014648	-2.36770844459534	-0.0659395232796669	0.123354762792587	0.0859737247228622
-8.45317459106445	-9.1962718963623	-2.37315487861633	-0.0659035444259644	0.123348914086819	0.0861635431647301
-8.45763301849365	-9.19883346557617	-2.37543058395386	-0.0659806430339813	0.12342881411314	0.0860759019851685
-8.45300579071045	-9.20139789581299	-2.36110687255859	-0.0659603625535965	0.123297855257988	0.0859445482492447
-8.45998001098633	-9.20356273651123	-2.37539124488831	-0.0659728571772575	0.123149178922176	0.0860609784722328
-8.46821022033691	-9.20857906341553	-2.36706614494324	-0.0661623030900955	0.123301707208157	0.0860737264156342
-8.46640205383301	-9.20965385437012	-2.36147117614746	-0.066056951880455	0.12319228053093	0.0858513861894608
-8.46939849853516	-9.21009063720703	-2.36921143531799	-0.0660086050629616	0.123114086687565	0.0858262255787849
-8.4762487411499	-9.20895385742188	-2.36414742469788	-0.0661624893546104	0.123258672654629	0.0857539921998978
-8.47381019592285	-9.21178531646729	-2.35934734344482	-0.0661305263638496	0.123072504997253	0.0855232551693916
-8.48259258270264	-9.21596622467041	-2.3668839931488	-0.0661557391285896	0.123101837933064	0.0854777917265892
-8.48782253265381	-9.21701431274414	-2.37048411369324	-0.0662181153893471	0.123175352811813	0.0853811204433441
-8.48705005645752	-9.21749496459961	-2.36490035057068	-0.0661524012684822	0.123113937675953	0.0851130783557892
-8.49506664276123	-9.22084712982178	-2.37609934806824	-0.0660697892308235	0.123075611889362	0.0849805548787117
-8.50233840942383	-9.22059535980225	-2.38196682929993	-0.0662214532494545	0.123128667473793	0.0848901197314262
-8.5043249130249	-9.22563934326172	-2.37152481079102	-0.0662596896290779	0.123143441975117	0.0845655351877213
-8.50976467132568	-9.22758007049561	-2.38048815727234	-0.0661152750253677	0.123050563037395	0.0844376757740974
-8.51281070709229	-9.22754859924316	-2.39269399642944	-0.0662588030099869	0.123179189860821	0.084278829395771
-8.51412487030029	-9.23126316070557	-2.38358020782471	-0.0662496834993362	0.123121708631516	0.0839876160025597
-8.51555061340332	-9.23426342010498	-2.3907482624054	-0.0661734491586685	0.123011834919453	0.0839120000600815
-8.52351188659668	-9.22905731201172	-2.39762449264526	-0.0663570314645767	0.12316070497036	0.0837261080741882
-8.52296924591064	-9.23161506652832	-2.38687682151794	-0.0663391798734665	0.123059093952179	0.0834219604730606
-8.52415180206299	-9.23555088043213	-2.39663362503052	-0.0662722215056419	0.123046472668648	0.0832984298467636
-8.52858829498291	-9.23334980010986	-2.40269255638123	-0.0664310678839684	0.123170509934425	0.0830986276268959
-8.52605533599854	-9.23187065124512	-2.39476370811462	-0.0664510652422905	0.123213805258274	0.0827960595488548
-8.52667999267578	-9.23465251922607	-2.40409970283508	-0.0664473101496696	0.123072564601898	0.0826650261878967
-8.53233242034912	-9.23371124267578	-2.40882420539856	-0.0665697976946831	0.12322386354208	0.08249581605196
-8.52907180786133	-9.23288726806641	-2.39652609825134	-0.0666333064436913	0.123283676803112	0.0822319835424423
-8.5246000289917	-9.23072719573975	-2.40528655052185	-0.0665503144264221	0.123138621449471	0.0820576250553131
-8.52745914459229	-9.22603702545166	-2.41256141662598	-0.0666986331343651	0.123271144926548	0.0819704383611679
-8.51892185211182	-9.2250919342041	-2.40142345428467	-0.0667876899242401	0.12323509901762	0.0816906914114952
-8.51684379577637	-9.22255039215088	-2.41256523132324	-0.0668179467320442	0.123201347887516	0.0815501436591148
-8.51568984985352	-9.21884727478027	-2.40882444381714	-0.066925160586834	0.123336642980576	0.0814339071512222
-8.51007175445557	-9.21382999420166	-2.40744972229004	-0.0669549703598022	0.12339898198843	0.081097312271595
-8.50446128845215	-9.21078586578369	-2.40671753883362	-0.0669529363512993	0.12324283272028	0.0809574201703072
-8.5059928894043	-9.21167850494385	-2.41576075553894	-0.0671378448605537	0.123337768018246	0.0809121280908585
-8.49843406677246	-9.2074089050293	-2.40645027160645	-0.067160077393055	0.123364701867104	0.0806129723787308
-8.49250888824463	-9.20727443695068	-2.40737986564636	-0.0672026500105858	0.123323544859886	0.0804276466369629
-8.49166202545166	-9.20066165924072	-2.41874766349792	-0.0672065615653992	0.123406127095222	0.08049226552248
-8.4838228225708	-9.19678592681885	-2.41094636917114	-0.0672732442617416	0.123341679573059	0.0801640301942825
-8.48068237304688	-9.19710540771484	-2.40656733512878	-0.0672522783279419	0.123322196304798	0.0801208466291428
-8.47999000549316	-9.19301223754883	-2.41512727737427	-0.0673526525497437	0.123387396335602	0.0801060274243355
-8.47842216491699	-9.19064331054688	-2.41249561309814	-0.0674349591135979	0.123504064977169	0.0797930210828781
-8.47275924682617	-9.1890811920166	-2.41149640083313	-0.0672843381762505	0.12330574542284	0.0797827318310738
-8.474365234375	-9.18547058105469	-2.41956162452698	-0.0673835575580597	0.123424276709557	0.0797824338078499
-8.47037220001221	-9.18331527709961	-2.41424655914307	-0.0675311684608459	0.123472638428211	0.0795508995652199
-8.46891689300537	-9.18374252319336	-2.41802287101746	-0.0674536153674126	0.123291499912739	0.0795296356081963
-8.47359848022461	-9.18262767791748	-2.41679096221924	-0.0675735324621201	0.123446010053158	0.079688623547554
-8.46935844421387	-9.17942333221436	-2.41055226325989	-0.0675292760133743	0.123486772179604	0.0794911608099937
-8.46275234222412	-9.17856693267822	-2.41721677780151	-0.0674529075622559	0.123269319534302	0.0794639363884926
-8.46614933013916	-9.1719217300415	-2.42569279670715	-0.0676315724849701	0.123423837125301	0.0796110406517982
-8.45894050598145	-9.16901588439941	-2.41111588478088	-0.0676076710224152	0.123343825340271	0.0794408470392227
-8.45547199249268	-9.16843605041504	-2.42607307434082	-0.0675954222679138	0.123250901699066	0.0795243680477142
-8.45798015594482	-9.16364002227783	-2.41546082496643	-0.0676881670951843	0.123426884412766	0.079577848315239
-8.45069980621338	-9.16290283203125	-2.41867709159851	-0.067583866417408	0.123289331793785	0.0794132128357887
-8.45013904571533	-9.16022205352783	-2.43178343772888	-0.0676141679286957	0.123312763869762	0.0795593187212944
-8.44899845123291	-9.15378761291504	-2.42477869987488	-0.0677041485905647	0.123241044580936	0.0795665457844734
-8.44070529937744	-9.15369510650635	-2.4200599193573	-0.0677008405327797	0.123112417757511	0.0795193314552307
-8.43843936920166	-9.15250778198242	-2.42734479904175	-0.0676336660981178	0.123102910816669	0.0796002671122551
-8.44049072265625	-9.14595699310303	-2.43259644508362	-0.0677811950445175	0.123300477862358	0.0796173289418221
-8.43106555938721	-9.1459493637085	-2.42070031166077	-0.067779004573822	0.123118855059147	0.0795105546712875
-8.4293270111084	-9.14420223236084	-2.43524980545044	-0.0676990374922752	0.123100534081459	0.0796115919947624
-8.42901802062988	-9.143479347229	-2.42594957351685	-0.0678707510232925	0.123260460793972	0.07956363260746
-8.42430877685547	-9.14071369171143	-2.42477297782898	-0.0678084492683411	0.123091153800488	0.0794663056731224
-8.42768383026123	-9.14132690429688	-2.43961524963379	-0.067901186645031	0.123196132481098	0.079619288444519
-8.42353439331055	-9.13784027099609	-2.42393660545349	-0.0679347068071365	0.12320040166378	0.0793970376253128
-8.42099857330322	-9.13589572906494	-2.43182039260864	-0.0678148865699768	0.123141445219517	0.0793984234333038
-8.42648887634277	-9.1349401473999	-2.44691443443298	-0.0680230483412743	0.123153910040855	0.0794542729854584
-8.42395973205566	-9.13474178314209	-2.44042587280273	-0.0679208561778069	0.123157694935799	0.0792689397931099
-8.4237232208252	-9.13852119445801	-2.44113850593567	-0.0679082795977592	0.123107224702835	0.0791777372360229
-8.43166923522949	-9.13107967376709	-2.4475417137146	-0.0680016428232193	0.123281426727772	0.0792879611253738
-8.42665767669678	-9.13559246063232	-2.44114971160889	-0.0679196193814278	0.123112812638283	0.0789986476302147
-8.43068981170654	-9.13728618621826	-2.45703911781311	-0.0678647384047508	0.123074077069759	0.0790985375642776
-8.43087959289551	-9.13307285308838	-2.44986653327942	-0.0680021047592163	0.123187839984894	0.0789637863636017
-8.4289493560791	-9.13540840148926	-2.45100116729736	-0.0678783878684044	0.123054623603821	0.0788342580199242
-8.43526268005371	-9.13397216796875	-2.46830201148987	-0.0680015161633492	0.123109646141529	0.0788862109184265
-8.43251895904541	-9.13436603546143	-2.45577645301819	-0.0680621266365051	0.123142592608929	0.0786161869764328
-8.43192291259766	-9.1346549987793	-2.46434259414673	-0.06796894967556	0.123015433549881	0.0785238817334175
-8.43627738952637	-9.12922382354736	-2.47047209739685	-0.0681131780147552	0.123264990746975	0.0784768462181091
-8.42781639099121	-9.13253307342529	-2.45827674865723	-0.0680071264505386	0.123067051172256	0.0782844796776772
-8.43016815185547	-9.13271808624268	-2.47376537322998	-0.068076990544796	0.123102486133575	0.0783062130212784
-8.42919063568115	-9.13069725036621	-2.46443223953247	-0.0681637078523636	0.123203948140144	0.078035943210125
-8.42646026611328	-9.13359451293945	-2.46651744842529	-0.0681190714240074	0.123039431869984	0.077952615916729
-8.43381118774414	-9.13282871246338	-2.47117590904236	-0.068274088203907	0.123192183673382	0.0779630616307259
-8.42897605895996	-9.1327600479126	-2.45710825920105	-0.0682048499584198	0.123181663453579	0.0776823610067368
-8.42892074584961	-9.13333129882813	-2.47254133224487	-0.0681399777531624	0.12311802059412	0.0777062326669693
-8.43403339385986	-9.13060855865479	-2.47292494773865	-0.0682343915104866	0.123301856219769	0.0776319429278374
-8.42725467681885	-9.13427448272705	-2.46937370300293	-0.0680868253111839	0.123073473572731	0.0773796066641808
-8.4376745223999	-9.1311559677124	-2.47489094734192	-0.068172462284565	0.12323597073555	0.0774332508444786
-8.43586540222168	-9.13110256195068	-2.46978783607483	-0.0681110322475433	0.123227342963219	0.0771305710077286
-8.43825531005859	-9.13710117340088	-2.47692179679871	-0.0681236237287521	0.123150803148746	0.0771345049142838
-8.44365310668945	-9.13664531707764	-2.48007249832153	-0.0682574734091759	0.12327217310667	0.0770187079906464
-8.43678760528564	-9.1375904083252	-2.4745717048645	-0.0681262984871864	0.123159199953079	0.0767965689301491
-8.44006252288818	-9.14160823822021	-2.49046182632446	-0.0681524053215981	0.123158358037472	0.0768108367919922
-8.44452476501465	-9.1384801864624	-2.47752141952515	-0.0682730227708817	0.123289614915848	0.0766152814030647
-8.43966770172119	-9.14125347137451	-2.47930479049683	-0.0681184977293015	0.123071879148483	0.0765397995710373
-8.44600391387939	-9.14195442199707	-2.49036908149719	-0.0682354792952538	0.123171582818031	0.0765847563743591
-8.4439001083374	-9.14016246795654	-2.47999787330627	-0.0682469755411148	0.123211376368999	0.0763593837618828
-8.44130516052246	-9.14196109771729	-2.48605561256409	-0.0681593269109726	0.123104281723499	0.0763847604393959
-8.44326305389404	-9.13952255249023	-2.49065637588501	-0.0682526975870132	0.123242080211639	0.0763979256153107
-8.43836402893066	-9.14024543762207	-2.48628640174866	-0.068269394338131	0.123201593756676	0.0761675164103508
-8.43958950042725	-9.13973426818848	-2.48864579200745	-0.0682190880179405	0.123084589838982	0.0762081146240234
-8.44626808166504	-9.13871765136719	-2.49201798439026	-0.0683179795742035	0.12325369566679	0.0762675553560257
-8.44103527069092	-9.14187717437744	-2.48058199882507	-0.068246878683567	0.123151838779449	0.0760807767510414
-8.44506645202637	-9.14233112335205	-2.49665379524231	-0.068187803030014	0.123091287910938	0.0762290209531784
-8.44619178771973	-9.14111232757568	-2.48594856262207	-0.0682712942361832	0.12329488992691	0.0761526897549629
-8.44418430328369	-9.14386749267578	-2.49416661262512	-0.0680801868438721	0.123020686209202	0.0762370005249977
-8.45156288146973	-9.14326190948486	-2.49931907653809	-0.0681522637605667	0.123137891292572	0.0764248818159103
-8.45002746582031	-9.1436014175415	-2.49055457115173	-0.0681217238306999	0.123057827353477	0.0762932375073433
-8.45172214508057	-9.14471626281738	-2.50211882591248	-0.0680702477693558	0.12298946082592	0.0764658153057098
-8.45174407958984	-9.14347839355469	-2.50211024284363	-0.0682098865509033	0.123071372509003	0.0765526443719864
-8.45134162902832	-9.14489555358887	-2.49311304092407	-0.0680440962314606	0.123012855648994	0.0764977484941483
-8.45316982269287	-9.14578723907471	-2.51028084754944	-0.06797906011343	0.122930906713009	0.0766508430242538
-8.45464134216309	-9.14017581939697	-2.50199747085571	-0.0681587904691696	0.12303714454174	0.0766972005367279
-8.45004749298096	-9.14551258087158	-2.50065135955811	-0.0679995566606522	0.12283556163311	0.0766905322670937
-8.45595073699951	-9.14582633972168	-2.51316237449646	-0.0680558308959007	0.122910298407078	0.0768317878246307
-8.4538688659668	-9.1424560546875	-2.5056893825531	-0.0681555047631264	0.123029209673405	0.0768041610717773
-8.44981861114502	-9.14594459533691	-2.50295114517212	-0.0680647939443588	0.122823223471642	0.076857402920723
-8.45191287994385	-9.14493370056152	-2.51816964149475	-0.0681032538414001	0.122854426503181	0.0769661962985992
-8.44858646392822	-9.14112281799316	-2.50681900978088	-0.0681249350309372	0.122912436723709	0.0768711194396019
-8.44560050964355	-9.1412181854248	-2.50237393379211	-0.068131797015667	0.122759804129601	0.0768821686506271
-8.45206165313721	-9.14500045776367	-2.51587653160095	-0.068158283829689	0.122896187007427	0.0770419761538506
-8.450026512146	-9.14555168151855	-2.49815607070923	-0.0681698396801949	0.122880823910236	0.0768508538603783
-8.45126533508301	-9.14758396148682	-2.50845527648926	-0.0680694282054901	0.122771039605141	0.0768700316548347
-8.45644187927246	-9.14221858978271	-2.51086020469666	-0.0681173875927925	0.122908465564251	0.0769647657871246
-8.45524501800537	-9.14360618591309	-2.5017569065094	-0.0680924654006958	0.122759371995926	0.0767495036125183
-8.46128845214844	-9.15060710906982	-2.50994420051575	-0.0679993256926537	0.122739613056183	0.0767761692404747
-8.46975803375244	-9.14864158630371	-2.51634287834167	-0.0681045427918434	0.122904822230339	0.0768004730343819
-8.46899032592773	-9.1552152633667	-2.50953793525696	-0.0680035874247551	0.122721508145332	0.0766089335083961
-8.4769868850708	-9.15625667572021	-2.52645611763	-0.0679011791944504	0.122774198651314	0.0767262205481529
-8.48050308227539	-9.15445137023926	-2.51400542259216	-0.0679709985852242	0.122827097773552	0.0765197202563286
-8.48252868652344	-9.15598297119141	-2.51268577575684	-0.0678277462720871	0.122605912387371	0.0764645487070084
-8.48854351043701	-9.15815925598145	-2.52528476715088	-0.0679007843136787	0.122658878564835	0.0764990225434303
-8.49149036407471	-9.16057968139648	-2.51744484901428	-0.0679326057434082	0.122722133994102	0.0763409584760666
-8.49118423461914	-9.1575345993042	-2.52142477035522	-0.0677840560674667	0.122518621385098	0.0762449726462364
-8.49819374084473	-9.15857028961182	-2.54235148429871	-0.0678749233484268	0.122609548270702	0.0762805417180061
-8.49861621856689	-9.1589412689209	-2.52482724189758	-0.0678808391094208	0.122533336281776	0.076091356575489
-8.49638938903809	-9.1601037979126	-2.53121304512024	-0.0677925273776054	0.122352302074432	0.0760416612029076
-8.50418567657471	-9.15900802612305	-2.53867435455322	-0.0679153576493263	0.122552096843719	0.0760497823357582
-8.50185585021973	-9.15686225891113	-2.52468752861023	-0.0678499564528465	0.122394822537899	0.0758962705731392
-8.50032615661621	-9.1613941192627	-2.53748416900635	-0.0678167790174484	0.122349075973034	0.0759110674262047
-8.50332164764404	-9.15544509887695	-2.53670215606689	-0.0678761973977089	0.122520051896572	0.0758369639515877
-8.49724578857422	-9.15115356445313	-2.52936029434204	-0.0678586214780808	0.122383452951908	0.075709156692028
-8.49597644805908	-9.15528297424316	-2.53502941131592	-0.0678441002964973	0.122314140200615	0.0757709816098213
-8.49875545501709	-9.15109348297119	-2.53252530097961	-0.0679283291101456	0.122440442442894	0.0756727010011673
-8.48983955383301	-9.150559425354	-2.51944446563721	-0.0678662955760956	0.122368864715099	0.0755137950181961
-8.49287509918213	-9.14552211761475	-2.53482985496521	-0.0678277984261513	0.122413583099842	0.0755863189697266
-8.48879051208496	-9.14467525482178	-2.52708578109741	-0.0679144039750099	0.122391618788242	0.0754498019814491
-8.48232460021973	-9.14149475097656	-2.52274608612061	-0.0676923990249634	0.1221928820014	0.0752837285399437
-8.48409271240234	-9.14079475402832	-2.52957820892334	-0.0677915215492249	0.122301399707794	0.0753719508647919
-8.48846340179443	-9.13916683197021	-2.52180790901184	-0.0678866133093834	0.12239458411932	0.0751517415046692
-8.48272228240967	-9.14215087890625	-2.51826214790344	-0.0677495449781418	0.122225478291512	0.0750481188297272
-8.48746585845947	-9.14212226867676	-2.53468704223633	-0.0677420869469643	0.122374430298805	0.0750192105770111
-8.48824119567871	-9.14086246490479	-2.52818989753723	-0.06785549223423	0.122422054409981	0.0748355090618134
-8.48922538757324	-9.14925384521484	-2.52558064460754	-0.0676963925361633	0.122276067733765	0.0746997967362404
-8.49804878234863	-9.14943313598633	-2.53964400291443	-0.0677392184734344	0.122400812804699	0.0747686848044395
-8.49993133544922	-9.15191173553467	-2.52958059310913	-0.0677812024950981	0.122402653098106	0.0745196044445038
-8.50026893615723	-9.15701007843018	-2.53946805000305	-0.067652054131031	0.12225329130888	0.0745178684592247
-8.5106315612793	-9.15598106384277	-2.54112720489502	-0.0677405968308449	0.122461661696434	0.0745391473174095
-8.50651168823242	-9.15652084350586	-2.53174185752869	-0.0676268935203552	0.122286446392536	0.0743167325854301
-8.5115327835083	-9.15799999237061	-2.54424929618835	-0.0675827115774155	0.122217990458012	0.0743732377886772
-8.51826572418213	-9.15754985809326	-2.54082727432251	-0.0677425265312195	0.122291654348373	0.0743546113371849
-8.51863574981689	-9.16083812713623	-2.53791475296021	-0.0676335915923119	0.122276537120342	0.0741443261504173
-8.52074146270752	-9.1599235534668	-2.55026125907898	-0.0675862953066826	0.1221624314785	0.0742328464984894
-8.52633380889893	-9.15789413452148	-2.54885053634644	-0.0676829740405083	0.122228287160397	0.0742248743772507
-8.5198917388916	-9.15822887420654	-2.54276251792908	-0.0676301270723343	0.122119396924973	0.0740799754858017
-8.52397060394287	-9.15657234191895	-2.55809020996094	-0.0676423162221909	0.122029758989811	0.0741243064403534
-8.52808666229248	-9.15275573730469	-2.55290198326111	-0.0677435845136642	0.122243143618107	0.0740743726491928
-8.52523326873779	-9.15290641784668	-2.54743504524231	-0.0676237940788269	0.122127421200275	0.0739556699991226
-8.52680206298828	-9.15129661560059	-2.5606050491333	-0.0676807165145874	0.122114971280098	0.0739998891949654
-8.52153968811035	-9.14803314208984	-2.55212163925171	-0.0676699578762054	0.122184880077839	0.073870450258255
-8.51468944549561	-9.14435005187988	-2.55175828933716	-0.0675813183188438	0.121971279382706	0.0738680586218834
-8.52042388916016	-9.14633464813232	-2.55788969993591	-0.0676814913749695	0.122101664543152	0.0739181861281395
-8.5157642364502	-9.14086437225342	-2.54745936393738	-0.0676671415567398	0.122018411755562	0.0736842602491379
-8.51299476623535	-9.14161109924316	-2.55510139465332	-0.0675766915082932	0.121987067162991	0.0738190189003944
-8.51996994018555	-9.138014793396	-2.55121088027954	-0.067626029253006	0.122199662029743	0.0737594962120056
-8.51105403900146	-9.13740158081055	-2.54507422447205	-0.0674886852502823	0.121924661099911	0.0736053660511971
-8.51526165008545	-9.13998508453369	-2.55984735488892	-0.0674856752157211	0.12203199416399	0.0736712291836739
-8.51345062255859	-9.13914108276367	-2.55052995681763	-0.0675327703356743	0.122060000896454	0.073419101536274
-8.51883792877197	-9.14102840423584	-2.56750774383545	-0.0674060359597206	0.122007183730602	0.0733673647046089
-8.52824592590332	-9.14367485046387	-2.56183815002441	-0.0675304904580116	0.122201405465603	0.0733684003353119
-8.52498531341553	-9.15108108520508	-2.56407856941223	-0.06736771017313	0.121992282569408	0.0731913521885872
-8.53961086273193	-9.15468311309814	-2.57043814659119	-0.0672963261604309	0.12218251824379	0.0732178837060928
-8.54029655456543	-9.15527439117432	-2.56453514099121	-0.0674199089407921	0.122240304946899	0.0730389878153801
-8.541090965271	-9.15973377227783	-2.57657790184021	-0.0672590509057045	0.122039288282394	0.0730579048395157
-8.54969882965088	-9.15968608856201	-2.58895039558411	-0.0674029886722565	0.122287251055241	0.0730287358164787
-8.54810905456543	-9.15822601318359	-2.58079147338867	-0.0672520697116852	0.122085303068161	0.0728816539049149
-8.55469989776611	-9.16043186187744	-2.59135317802429	-0.0673334077000618	0.122106567025185	0.0729978382587433
-8.56099128723145	-9.15763378143311	-2.58984756469727	-0.0674541220068932	0.122218646109104	0.0728745684027672
-8.55926704406738	-9.15922832489014	-2.59046316146851	-0.067257471382618	0.121986299753189	0.0728902369737625
-8.56358242034912	-9.15209007263184	-2.5977828502655	-0.0674309208989143	0.122170217335224	0.0729316025972366
-8.55916881561279	-9.14876842498779	-2.59054923057556	-0.0673572793602943	0.122019425034523	0.0727262422442436
-8.55955791473389	-9.14739608764648	-2.60910248756409	-0.06752809882164	0.121985547244549	0.0728473961353302
-8.55760478973389	-9.13907241821289	-2.60398244857788	-0.067598283290863	0.12212261557579	0.0727357938885689
-8.55019855499268	-9.13751888275146	-2.60320901870728	-0.0675001740455627	0.121882297098637	0.0727050974965096
-8.55344486236572	-9.13130378723145	-2.60787892341614	-0.0677473098039627	0.122197479009628	0.0727419033646584
-8.5438117980957	-9.12576293945313	-2.60253739356995	-0.0677484944462776	0.12199928611517	0.0726068317890167
-8.54337882995605	-9.12638854980469	-2.61459803581238	-0.0678487569093704	0.122079730033875	0.0728003829717636
-8.53472805023193	-9.11781215667725	-2.59841752052307	-0.0679150596261024	0.122137382626534	0.07255769520998
-8.53161716461182	-9.11514282226563	-2.6065194606781	-0.0679370537400246	0.122045680880547	0.0726505666971207
-8.53139686584473	-9.10892105102539	-2.61076593399048	-0.0680698305368423	0.122305825352669	0.0726374909281731
-8.52163505554199	-9.10594749450684	-2.59676647186279	-0.06796894967556	0.122012488543987	0.0724605917930603
-8.52143001556396	-9.10094833374023	-2.60437369346619	-0.0681397393345833	0.122163958847523	0.0726410001516342
-8.51383686065674	-9.09512042999268	-2.59127020835876	-0.0681953802704811	0.122186698019505	0.072465717792511
-8.51273059844971	-9.09477233886719	-2.60679793357849	-0.0680985376238823	0.122100137174129	0.072463683784008
-8.5112771987915	-9.08938884735107	-2.59626889228821	-0.0683345645666122	0.122343860566616	0.0723941400647163
-8.50573635101318	-9.09142208099365	-2.59250831604004	-0.0682355165481567	0.122235730290413	0.0722677260637283
-8.50833225250244	-9.08983516693115	-2.60840249061584	-0.0683053061366081	0.122368849813938	0.0723152086138725
-8.50642585754395	-9.08774757385254	-2.58257293701172	-0.068363681435585	0.122358530759811	0.072109691798687
-8.50064182281494	-9.09242630004883	-2.60097432136536	-0.0683355331420898	0.122238628566265	0.0721433460712433
-8.50855731964111	-9.08978462219238	-2.60320496559143	-0.0684375092387199	0.122361093759537	0.0721032470464706
-8.50699043273926	-9.08865165710449	-2.59444403648376	-0.0684644281864166	0.122433073818684	0.0719281956553459
-8.50694465637207	-9.09176635742188	-2.60357475280762	-0.0683767795562744	0.122393704950809	0.0720060914754868
-8.51350402832031	-9.09328746795654	-2.61102867126465	-0.0684653073549271	0.122554190456867	0.072025753557682
-8.50808715820313	-9.09118366241455	-2.60080647468567	-0.0683648288249969	0.122353456914425	0.0718343183398247
-8.51428127288818	-9.09265327453613	-2.61042189598084	-0.0684211105108261	0.122469030320644	0.0720409825444222
-8.51618671417236	-9.08960628509521	-2.60080885887146	-0.0684786215424538	0.122505642473698	0.0718356519937515
-8.51358318328857	-9.0915412902832	-2.60368657112122	-0.0683942511677742	0.122309461236	0.0718467012047768
-8.52015113830566	-9.08729648590088	-2.60964155197144	-0.0685369223356247	0.122531570494175	0.0719030201435089
-8.51435947418213	-9.08842086791992	-2.60041975975037	-0.0684607326984406	0.122377678751945	0.0717021226882935
-8.51810646057129	-9.08600044250488	-2.61633110046387	-0.0685697719454765	0.122446022927761	0.0718878954648972
-8.51844787597656	-9.08347415924072	-2.60559391975403	-0.0685997530817986	0.122467167675495	0.071757085621357
-8.51491546630859	-9.0851526260376	-2.62121558189392	-0.0684865489602089	0.122334979474545	0.0718666985630989
-8.51694774627686	-9.08076095581055	-2.60983824729919	-0.0686868876218796	0.122567504644394	0.0717651173472404
-8.51269149780273	-9.07903099060059	-2.61288642883301	-0.0685468763113022	0.12237062305212	0.0717479363083839
-8.52045249938965	-9.07967376708984	-2.61886119842529	-0.068720631301403	0.122500225901604	0.0718695893883705
-8.51303291320801	-9.07553672790527	-2.60980868339539	-0.0687389001250267	0.122448563575745	0.0717167109251022
-8.51011753082275	-9.07771682739258	-2.60886836051941	-0.0686807334423065	0.122381702065468	0.0718350932002068
-8.51601409912109	-9.06985759735107	-2.61130166053772	-0.0688438042998314	0.122577235102654	0.0718468278646469
-8.51021671295166	-9.0685338973999	-2.60660290718079	-0.0687015578150749	0.122376032173634	0.0717085748910904
-8.51082420349121	-9.06645679473877	-2.61084723472595	-0.0687714964151382	0.122431464493275	0.071873813867569
-8.50635814666748	-9.06356620788574	-2.59829568862915	-0.068789467215538	0.122424401342869	0.0717245563864708
-8.50238800048828	-9.06218242645264	-2.609126329422	-0.0688104927539825	0.122320257127285	0.0716826692223549
-8.5084867477417	-9.06165218353271	-2.60974836349487	-0.0688448995351791	0.122460223734379	0.0717647671699524
-8.50208759307861	-9.06120014190674	-2.59969472885132	-0.0687887594103813	0.122409269213676	0.0715448558330536
-8.50402069091797	-9.06059169769287	-2.61481976509094	-0.0687346681952477	0.12237574160099	0.0716265216469765
-8.50750064849854	-9.0593433380127	-2.60585474967957	-0.06888597458601	0.122517839074135	0.0716351494193077
-8.50535583496094	-9.06261348724365	-2.6084680557251	-0.0687795057892799	0.122366353869438	0.0715006291866302
-8.51482963562012	-9.06460666656494	-2.61849427223206	-0.0688588619232178	0.12249181419611	0.0716600641608238
-8.51100444793701	-9.06580829620361	-2.60005640983582	-0.0689202770590782	0.122473254799843	0.0715054720640183
-8.51668548583984	-9.0688943862915	-2.61145544052124	-0.0688207373023033	0.122457951307297	0.0715932324528694
-8.52073669433594	-9.06702327728271	-2.61422491073608	-0.068886362016201	0.122594960033894	0.0715193822979927
-8.5179271697998	-9.06807899475098	-2.6037654876709	-0.0688292384147644	0.122447922825813	0.0714061558246613
-8.52325439453125	-9.07060050964355	-2.6181812286377	-0.0688394531607628	0.122492425143719	0.0715747326612473
-8.52629089355469	-9.06647872924805	-2.61059546470642	-0.0689730048179626	0.122578255832195	0.0714027285575867
-8.52332305908203	-9.06956005096436	-2.6126856803894	-0.0688400939106941	0.122343324124813	0.0713857188820839
-8.53140449523926	-9.06832027435303	-2.6156530380249	-0.0689529553055763	0.122549623250961	0.0713993385434151
-8.528564453125	-9.06839561462402	-2.60416793823242	-0.0689739584922791	0.122474394738674	0.0712013393640518
-8.52922248840332	-9.07337760925293	-2.61950945854187	-0.0690545812249184	0.122443825006485	0.0712939202785492
-8.53056240081787	-9.06692886352539	-2.60904622077942	-0.0690760165452957	0.122599229216576	0.0711456090211868
-8.52516078948975	-9.07367706298828	-2.61263251304626	-0.0689493715763092	0.122389793395996	0.0710974261164665
-8.5289363861084	-9.0685977935791	-2.61280584335327	-0.0690866932272911	0.12261613458395	0.0710325911641121
-8.52084732055664	-9.07113361358643	-2.60795116424561	-0.069122850894928	0.122483856976032	0.0708571001887321
-8.52517795562744	-9.07133769989014	-2.61578392982483	-0.0691521912813187	0.122602760791779	0.0710065364837646
-8.51888656616211	-9.06760311126709	-2.60475897789001	-0.0691793337464333	0.122551530599594	0.0706958025693893
-8.51912498474121	-9.07398319244385	-2.60915303230286	-0.0691433474421501	0.122504986822605	0.0707139074802399
-8.52818489074707	-9.06971645355225	-2.61185169219971	-0.0692214891314507	0.122718438506126	0.0706553310155869
-8.52196788787842	-9.07378387451172	-2.61158585548401	-0.0692322999238968	0.122599758207798	0.0703766718506813
-8.52635669708252	-9.07397174835205	-2.61785674095154	-0.0692439898848534	0.12272010743618	0.0704177841544151
-8.52795028686523	-9.07290267944336	-2.6034369468689	-0.0692489743232727	0.122750140726566	0.0701341181993485
-8.52741432189941	-9.07610607147217	-2.62694191932678	-0.0691736713051796	0.122649237513542	0.0701849833130836
-8.52987766265869	-9.07579326629639	-2.61220955848694	-0.0693566724658012	0.122820816934109	0.0699876695871353
-8.52824783325195	-9.08152389526367	-2.61990761756897	-0.069232665002346	0.122661620378494	0.0698657631874084
-8.53104305267334	-9.08039093017578	-2.63437080383301	-0.0694732666015625	0.122867807745934	0.0698946267366409
-8.52927303314209	-9.08056163787842	-2.61382675170898	-0.06936015188694	0.122749097645283	0.0696691423654556
-8.53429794311523	-9.08284473419189	-2.63103699684143	-0.069458082318306	0.122801885008812	0.0697725266218185
-8.53325939178467	-9.07785987854004	-2.62598276138306	-0.0694698244333267	0.122883945703506	0.0695997178554535
-8.53119468688965	-9.07944965362549	-2.63178086280823	-0.0693366006016731	0.122651353478432	0.0697081461548805
-8.53117942810059	-9.07437705993652	-2.62845063209534	-0.0694794505834579	0.122894778847694	0.0695716366171837
-8.52546310424805	-9.07365131378174	-2.63516640663147	-0.0692816600203514	0.122731827199459	0.0695676580071449
-8.52582836151123	-9.06879043579102	-2.62969660758972	-0.069595143198967	0.122878469526768	0.0694922134280205
-8.51488399505615	-9.06960010528564	-2.63556313514709	-0.0694534704089165	0.122657299041748	0.069488450884819
-8.51389503479004	-9.06347370147705	-2.63584804534912	-0.0696380361914635	0.122847564518452	0.0695453509688377
-8.50383758544922	-9.05981636047363	-2.62623310089111	-0.0695498436689377	0.122757703065872	0.0694299563765526
-8.50331687927246	-9.05620193481445	-2.63571572303772	-0.0696210116147995	0.122780174016953	0.0695503950119019
-8.49985885620117	-9.05299758911133	-2.62696981430054	-0.069765493273735	0.122943952679634	0.0694897323846817
-8.49255847930908	-9.04779243469238	-2.6318793296814	-0.0695369243621826	0.122667364776134	0.06950843334198
-8.4909086227417	-9.04622268676758	-2.63181805610657	-0.0697686970233917	0.122950471937656	0.0695683360099792
-8.48148918151855	-9.04202556610107	-2.61863851547241	-0.0696186125278473	0.122756399214268	0.0694527626037598
-8.47904968261719	-9.03844833374023	-2.64046049118042	-0.0697340369224548	0.122898779809475	0.0696015954017639
-8.47157859802246	-9.03331565856934	-2.61902785301209	-0.0697412639856339	0.122873857617378	0.0694437921047211
-8.46342086791992	-9.03652572631836	-2.62975430488586	-0.0696479603648186	0.122755281627178	0.0695465356111526
-8.46243858337402	-9.03289127349854	-2.62941384315491	-0.0699084103107452	0.12301854789257	0.0694926530122757
-8.45521831512451	-9.03476619720459	-2.6235363483429	-0.0698469877243042	0.122794881463051	0.0695305317640305
-8.46157932281494	-9.03703022003174	-2.63527607917786	-0.0699538141489029	0.122952088713646	0.069695733487606
-8.45560646057129	-9.03518104553223	-2.62647914886475	-0.0698530673980713	0.122934937477112	0.0695378258824348
-8.4582691192627	-9.03626537322998	-2.64357137680054	-0.0699008107185364	0.122882172465324	0.0698284283280373
-8.45840930938721	-9.03714656829834	-2.63041591644287	-0.0699407234787941	0.122941985726357	0.0696908384561539
-8.45625972747803	-9.03838634490967	-2.64592385292053	-0.0698611289262772	0.122861258685589	0.0698516219854355
-8.45805263519287	-9.03352546691895	-2.63680219650269	-0.0699303150177002	0.123030215501785	0.0697661638259888
-8.45022392272949	-9.03991603851318	-2.63675332069397	-0.0698265060782433	0.122738197445869	0.0697445645928383
-8.45835781097412	-9.03818988800049	-2.64112281799316	-0.0699303597211838	0.122991293668747	0.0698401778936386
-8.44729423522949	-9.0402193069458	-2.63116765022278	-0.0698603019118309	0.122778028249741	0.0697619467973709
-8.45796966552734	-9.04285717010498	-2.6545078754425	-0.0700282081961632	0.122997283935547	0.0699557512998581
-8.45402240753174	-9.0430269241333	-2.63817310333252	-0.0700040832161903	0.122849851846695	0.0697536319494247
-8.45637035369873	-9.04394435882568	-2.65722107887268	-0.0699208900332451	0.122833676636219	0.0699393525719643
-8.45821762084961	-9.04198455810547	-2.64513087272644	-0.0700603276491165	0.12299157679081	0.0699150562286377
-8.45517063140869	-9.04540157318115	-2.65451335906982	-0.069957360625267	0.12281733751297	0.0698508992791176
-8.45718479156494	-9.04392623901367	-2.65781259536743	-0.0700424835085869	0.122940748929977	0.0700429156422615
-8.45459747314453	-9.04461193084717	-2.64640474319458	-0.0699540749192238	0.122890114784241	0.0698432549834251
-8.45541095733643	-9.04627799987793	-2.66445231437683	-0.0699669867753983	0.122896306216717	0.0700817406177521
-8.45657444000244	-9.04382514953613	-2.65126037597656	-0.0700281709432602	0.123031310737133	0.0699837133288383
-8.4553861618042	-9.04958820343018	-2.65004324913025	-0.0699403062462807	0.122869715094566	0.0699462816119194
-8.46029281616211	-9.05117702484131	-2.66489243507385	-0.0699246898293495	0.122986376285553	0.0701356306672096
-8.45854473114014	-9.05325317382813	-2.65416836738586	-0.0699757114052773	0.12307795882225	0.0699280351400375
-8.45946884155273	-9.05574417114258	-2.66692662239075	-0.06984893232584	0.122868560254574	0.070063129067421
-8.46385288238525	-9.05533123016357	-2.66266679763794	-0.0699845403432846	0.123190671205521	0.0700360015034676
-8.4620418548584	-9.05981922149658	-2.66293787956238	-0.0697672218084335	0.12289647758007	0.0699684470891953
-8.47019386291504	-9.06155681610107	-2.67322492599487	-0.0698493346571922	0.123064450919628	0.0701007917523384
-8.4709005355835	-9.06269264221191	-2.66203832626343	-0.0698408409953117	0.123032376170158	0.0699654817581177
-8.47400188446045	-9.06779098510742	-2.681156873703	-0.0697097554802895	0.122918471693993	0.070075236260891
-8.47953701019287	-9.06757640838623	-2.66871809959412	-0.0698209926486015	0.123056523501873	0.0699443072080612
-8.47653388977051	-9.07042980194092	-2.66792392730713	-0.0696392580866814	0.122916348278522	0.0698626562952995
-8.48370265960693	-9.07090663909912	-2.68281316757202	-0.0698323994874954	0.12317331135273	0.0698471516370773
-8.48274421691895	-9.07336902618408	-2.67365336418152	-0.0696474835276604	0.12300281226635	0.0697720721364021
-8.48575592041016	-9.07469272613525	-2.69284296035767	-0.0696640908718109	0.123006507754326	0.0699316114187241
-8.48717594146729	-9.07459259033203	-2.67704749107361	-0.0696258544921875	0.123129554092884	0.0697257667779922
-8.48513984680176	-9.07734680175781	-2.6840193271637	-0.069554015994072	0.122940830886364	0.069856621325016
-8.4943962097168	-9.0787992477417	-2.68856549263	-0.0696902349591255	0.123187959194183	0.0699035078287125
-8.48880004882813	-9.08323097229004	-2.67974948883057	-0.0695276483893394	0.122977629303932	0.0697390660643578
-8.49347400665283	-9.07763576507568	-2.69371628761292	-0.0696100741624832	0.123129993677139	0.0699807778000832
-8.4876708984375	-9.07576560974121	-2.68371415138245	-0.0695517659187317	0.123029984533787	0.0697418749332428
-8.48790454864502	-9.07526588439941	-2.69592380523682	-0.0694953426718712	0.123011246323586	0.0699467957019806
-8.48514270782471	-9.07493782043457	-2.67767453193665	-0.069535955786705	0.123054623603821	0.0698276683688164
-8.48192024230957	-9.07543277740479	-2.69684505462646	-0.0695135220885277	0.122923731803894	0.0699589028954506
-8.48159503936768	-9.07238388061523	-2.67514801025391	-0.0695580095052719	0.123165644705296	0.0698387771844864
-8.47446727752686	-9.07431602478027	-2.69268727302551	-0.0694104507565498	0.122992359101772	0.0700205191969872
-8.48069667816162	-9.0717658996582	-2.68166780471802	-0.0695850849151611	0.12319777905941	0.0699243098497391
-8.47658443450928	-9.07331848144531	-2.68588042259216	-0.0693794712424278	0.122944101691246	0.0700076594948769
-8.47900199890137	-9.07100582122803	-2.68109345436096	-0.0695632323622704	0.12316657602787	0.0699193626642227
-8.46902084350586	-9.07373714447021	-2.68563675880432	-0.0694470480084419	0.1229457706213	0.0698919966816902
-8.4751443862915	-9.07246875762939	-2.69252133369446	-0.0696278959512711	0.123252011835575	0.0699842721223831
-8.4707202911377	-9.07444477081299	-2.68405652046204	-0.0694721788167953	0.123041391372681	0.0698976367712021
-8.47847747802734	-9.07541179656982	-2.69403100013733	-0.0696050003170967	0.123237252235413	0.0700848773121834
-8.47076892852783	-9.07739639282227	-2.69300150871277	-0.0694628357887268	0.122937403619289	0.0699099823832512
-8.48134517669678	-9.07654285430908	-2.69587540626526	-0.0695387274026871	0.123174883425236	0.0701568350195885
-8.47387790679932	-9.0743293762207	-2.68672966957092	-0.0694267004728317	0.123032033443451	0.0699835568666458
-8.4756965637207	-9.07634544372559	-2.70622682571411	-0.0694902464747429	0.12307982891798	0.0702036842703819
-8.47803020477295	-9.07553863525391	-2.68877530097961	-0.0695291608572006	0.12315060198307	0.0700785294175148
-8.47075271606445	-9.08023834228516	-2.70357537269592	-0.0693844482302666	0.122898615896702	0.0701987445354462
-8.47328186035156	-9.07377624511719	-2.69977855682373	-0.0695665031671524	0.123177886009216	0.0702238455414772
-8.46782970428467	-9.07663536071777	-2.69726896286011	-0.0693937763571739	0.122897580265999	0.0701863542199135
-8.47434616088867	-9.07626342773438	-2.70882129669189	-0.0695629641413689	0.123100392520428	0.0703161880373955
-8.46974468231201	-9.07809162139893	-2.69373297691345	-0.0693885982036591	0.122926369309425	0.0702341720461845
-8.47292137145996	-9.07777214050293	-2.70692181587219	-0.0695147290825844	0.122972309589386	0.0705123245716095
-8.46961402893066	-9.07292079925537	-2.69183087348938	-0.0695125013589859	0.122987106442451	0.0703663155436516
-8.46706771850586	-9.07310104370117	-2.70453190803528	-0.0693810284137726	0.122895307838917	0.0706038847565651
-8.4687671661377	-9.07119750976563	-2.69787001609802	-0.0694932043552399	0.123007737100124	0.0705422833561897
-8.46234130859375	-9.07588005065918	-2.70126819610596	-0.0692912191152573	0.122793540358543	0.0705659687519073
-8.46862888336182	-9.07390594482422	-2.70305275917053	-0.0693971365690231	0.123010635375977	0.070703312754631
-8.45851802825928	-9.07611751556396	-2.69497275352478	-0.0693920105695724	0.122830308973789	0.0706027001142502
-8.46518611907959	-9.07577323913574	-2.71100449562073	-0.0693981051445007	0.122953854501247	0.0708648264408112
-8.45900726318359	-9.07747554779053	-2.69985747337341	-0.0693379119038582	0.12283942848444	0.0706429407000542
-8.46182346343994	-9.07980823516846	-2.70953702926636	-0.0692133456468582	0.122764810919762	0.0708051100373268
-8.47364711761475	-9.07574081420898	-2.70270466804504	-0.0693193003535271	0.123055823147297	0.0707757771015167
-8.4694938659668	-9.08170509338379	-2.71255826950073	-0.069162979722023	0.122786559164524	0.0707041546702385
-8.4795618057251	-9.0822172164917	-2.71726584434509	-0.0692654475569725	0.122995294630527	0.0708253532648087
-8.47650051116943	-9.08494853973389	-2.70586395263672	-0.0691449493169785	0.122847139835358	0.0706340670585632
-8.48564147949219	-9.08939361572266	-2.72672843933105	-0.0690390542149544	0.122915498912334	0.0707859173417091
-8.48999881744385	-9.08602523803711	-2.71082806587219	-0.0691937729716301	0.122993506491184	0.0707219466567039
-8.49166679382324	-9.09617328643799	-2.72452735900879	-0.0690350010991097	0.122762821614742	0.0708686634898186
-8.50020503997803	-9.09273147583008	-2.73200607299805	-0.0691563859581947	0.122915126383305	0.0708955675363541
-8.49859809875488	-9.10043048858643	-2.71454477310181	-0.0689595937728882	0.122656144201756	0.0709114372730255
-8.50808811187744	-9.09942054748535	-2.73042750358582	-0.0690861344337463	0.12283568829298	0.0711798071861267
-8.50868701934814	-9.1032657623291	-2.72723650932312	-0.068945400416851	0.122730098664761	0.0710459649562836
-8.51319408416748	-9.10296440124512	-2.73842692375183	-0.0688689202070236	0.122681245207787	0.0713492333889008
-8.51687431335449	-9.10176467895508	-2.73011565208435	-0.0689048916101456	0.122785031795502	0.0712599381804466
-8.51217555999756	-9.10163497924805	-2.73159098625183	-0.0687185898423195	0.122602850198746	0.0713148340582848
-8.5151834487915	-9.10152721405029	-2.74224996566772	-0.0688649415969849	0.122689120471478	0.0715417414903641
-8.50667572021484	-9.10074806213379	-2.72613525390625	-0.0687147006392479	0.12252876162529	0.0714869350194931
-8.5109920501709	-9.1024751663208	-2.7406907081604	-0.0687682405114174	0.122427262365818	0.0717287659645081
-8.5102014541626	-9.10191631317139	-2.73285222053528	-0.0688401460647583	0.122633896768093	0.0717743262648582
-8.50508308410645	-9.10084438323975	-2.72942876815796	-0.0686547458171844	0.122411027550697	0.071835458278656
-8.50857162475586	-9.09857368469238	-2.74134421348572	-0.0687829256057739	0.122542448341846	0.0721154659986496
-8.50104999542236	-9.09845161437988	-2.72199201583862	-0.0685962289571762	0.122402667999268	0.0720841884613037
-8.49841785430908	-9.0965690612793	-2.73720383644104	-0.0685234442353249	0.122317977249622	0.0723557844758034
-8.50137424468994	-9.09645080566406	-2.72434496879578	-0.0686258524656296	0.122446112334728	0.0724240019917488
-8.49645328521729	-9.09597015380859	-2.7244930267334	-0.0683971494436264	0.122205473482609	0.0725589990615845
-8.49857139587402	-9.09558200836182	-2.7310836315155	-0.068489782512188	0.122235685586929	0.0728476420044899
-8.49609756469727	-9.09173583984375	-2.71720838546753	-0.0684347897768021	0.122312247753143	0.0727596208453178
-8.4957447052002	-9.09379196166992	-2.72665548324585	-0.0683114975690842	0.122076377272606	0.0729977041482925
-8.49892330169678	-9.09385395050049	-2.72616410255432	-0.0684179663658142	0.122267581522465	0.0730824321508408
-8.49099254608154	-9.09484004974365	-2.72350072860718	-0.0682274252176285	0.122047692537308	0.073054127395153
-8.49754333496094	-9.0934534072876	-2.73339295387268	-0.0682707503437996	0.122132144868374	0.0732602477073669
-8.49772453308105	-9.09194278717041	-2.71888327598572	-0.0682720243930817	0.122141197323799	0.073245994746685
-8.49564456939697	-9.09743499755859	-2.7274124622345	-0.0682264938950539	0.121908783912659	0.0734502002596855
-8.50353145599365	-9.09547901153564	-2.72797155380249	-0.0682641714811325	0.122049570083618	0.0735808834433556
-8.50264739990234	-9.09925556182861	-2.72193646430969	-0.0681663304567337	0.12195448577404	0.073483519256115
-8.50694370269775	-9.09881782531738	-2.72918462753296	-0.0681869685649872	0.121927849948406	0.0737939924001694
-8.50904273986816	-9.09686279296875	-2.72597622871399	-0.0682096034288406	0.121997527778149	0.0737719461321831
-8.50887203216553	-9.10159969329834	-2.72773051261902	-0.0680492669343948	0.12175565212965	0.0739892646670341
-8.51353740692139	-9.09770965576172	-2.7231137752533	-0.0681170150637627	0.12188521027565	0.0741964355111122
-8.51485538482666	-9.09840393066406	-2.72076869010925	-0.0680885761976242	0.121738933026791	0.0742063522338867
-8.51862335205078	-9.10191345214844	-2.72850656509399	-0.0679986700415611	0.121551230549812	0.0745170265436172
-8.52087593078613	-9.09858226776123	-2.72015619277954	-0.0681082755327225	0.121718235313892	0.0746152400970459
-8.51891613006592	-9.09853076934814	-2.71637678146362	-0.0678749233484268	0.121546685695648	0.0747653990983963
-8.523362159729	-9.09677314758301	-2.72747755050659	-0.0680205002427101	0.121601328253746	0.0749938264489174
-8.52269458770752	-9.09615230560303	-2.71254229545593	-0.0679287686944008	0.121576234698296	0.0750436633825302
-8.52063369750977	-9.09859275817871	-2.72436189651489	-0.0679083690047264	0.121350660920143	0.0753783881664276
-8.52424335479736	-9.09170341491699	-2.71438002586365	-0.0679647624492645	0.121564269065857	0.0754776000976563
-8.5200777053833	-9.09294986724854	-2.71453928947449	-0.067798912525177	0.12126149982214	0.0757078155875206
-8.52638721466064	-9.09564208984375	-2.71722745895386	-0.0679154917597771	0.121357604861259	0.0760924518108368
-8.52230930328369	-9.09438800811768	-2.7054648399353	-0.0677548348903656	0.121307119727135	0.0760984197258949
-8.5263557434082	-9.09479427337646	-2.7161922454834	-0.0676575377583504	0.121227897703648	0.0764436274766922
-8.53246402740479	-9.09468841552734	-2.71988582611084	-0.0676413103938103	0.121353410184383	0.076666846871376
-8.5298547744751	-9.09593105316162	-2.70323967933655	-0.0675442516803741	0.121190160512924	0.0767349302768707
-8.53705024719238	-9.10111331939697	-2.71739172935486	-0.0674024000763893	0.121176645159721	0.0769983157515526
-8.54534435272217	-9.09943199157715	-2.71924471855164	-0.0674186423420906	0.121289111673832	0.0773015692830086
-8.54756546020508	-9.10758876800537	-2.70520830154419	-0.0672589913010597	0.121092900633812	0.0774041265249252
-8.55595970153809	-9.1101598739624	-2.72271323204041	-0.0671200528740883	0.12108101695776	0.0777444839477539
-8.55739212036133	-9.10771560668945	-2.71434640884399	-0.0670658424496651	0.12105243653059	0.0778223127126694
-8.56212615966797	-9.11412048339844	-2.71920919418335	-0.066873200237751	0.120895430445671	0.0780519545078278
-8.57299709320068	-9.11452484130859	-2.7315673828125	-0.0669993683695793	0.120944567024708	0.0783851146697998
-8.57453727722168	-9.11886119842529	-2.72031903266907	-0.0668928995728493	0.120833352208138	0.0784943625330925
-8.57966709136963	-9.12280559539795	-2.72464752197266	-0.0666569545865059	0.120750106871128	0.0786874517798424
-8.58996391296387	-9.12214469909668	-2.73412990570068	-0.0667692199349403	0.120834350585938	0.0789505615830421
-8.59057807922363	-9.12425994873047	-2.71810984611511	-0.0665405914187431	0.120634905993938	0.0790791884064674
-8.59068012237549	-9.12880325317383	-2.73498845100403	-0.0664915218949318	0.120499543845654	0.0794275924563408
-8.60085296630859	-9.1283073425293	-2.72686553001404	-0.0665302649140358	0.120692029595375	0.0796031802892685
-8.60140419006348	-9.13155555725098	-2.72679352760315	-0.0663613229990005	0.12038017064333	0.0797704681754112
-8.61138343811035	-9.13397407531738	-2.73416304588318	-0.0663247406482697	0.120493225753307	0.0802410989999771
-8.60797595977783	-9.13380336761475	-2.71973872184753	-0.0662524923682213	0.120485000312328	0.0802324563264847
-8.61013507843018	-9.13597202301025	-2.72783803939819	-0.0660984665155411	0.120315417647362	0.0805038139224052
-8.6199197769165	-9.13363075256348	-2.72689580917358	-0.0660828426480293	0.120427273213863	0.0808332115411758
-8.61739158630371	-9.13556003570557	-2.71966052055359	-0.0659918636083603	0.120193593204021	0.0808993950486183
-8.61784934997559	-9.13723850250244	-2.72351598739624	-0.0658244416117668	0.12010070681572	0.0811664089560509
-8.62664031982422	-9.13417816162109	-2.73118662834167	-0.0658297389745712	0.120200254023075	0.0814605504274368
-8.62485599517822	-9.13576221466064	-2.71980094909668	-0.0656802505254745	0.120101690292358	0.0814411789178848
-8.62462615966797	-9.13735103607178	-2.72596406936646	-0.0654243752360344	0.119978979229927	0.0816475972533226
-8.63275337219238	-9.13675498962402	-2.72657799720764	-0.0654466226696968	0.120047964155674	0.0819048061966896
-8.63924884796143	-9.14311218261719	-2.71893572807312	-0.0654390603303909	0.120050579309464	0.0818710923194885
-8.64816570281982	-9.14827537536621	-2.72969269752502	-0.065251849591732	0.119812831282616	0.0821568071842194
-8.65685653686523	-9.15225505828857	-2.73122549057007	-0.0652700066566467	0.119990237057209	0.0822800099849701
-8.65804862976074	-9.15534591674805	-2.72160029411316	-0.0650414228439331	0.119798295199871	0.0822351351380348
-8.67052555084229	-9.16082191467285	-2.73650979995728	-0.0649289861321449	0.119756683707237	0.0824987515807152
-8.68214988708496	-9.16272354125977	-2.73431658744812	-0.0648938193917274	0.119755677878857	0.08258106559515
-8.68707180023193	-9.16393089294434	-2.7254331111908	-0.0647426471114159	0.119700469076633	0.0825399309396744
-8.69318199157715	-9.17231464385986	-2.73469281196594	-0.0646794140338898	0.119548611342907	0.0827132537961006
-8.70334625244141	-9.1742115020752	-2.73887872695923	-0.0646268054842949	0.119633786380291	0.0828428715467453
-8.70494174957275	-9.17349433898926	-2.73271059989929	-0.0644693449139595	0.119501531124115	0.0827630311250687
-8.71070861816406	-9.17793369293213	-2.74710130691528	-0.064500629901886	0.119361065328121	0.0829326137900352
-8.72313117980957	-9.18001842498779	-2.73818469047546	-0.0644512623548508	0.119450226426125	0.0830729454755783
-8.72333908081055	-9.18211936950684	-2.73705458641052	-0.0643648877739906	0.119353599846363	0.082991823554039
-8.72540378570557	-9.18074131011963	-2.74020266532898	-0.0641452446579933	0.1192891523242	0.0830265432596207
-8.73124313354492	-9.18433094024658	-2.75012421607971	-0.0642943978309631	0.119271494448185	0.0832602232694626
-8.73228359222412	-9.18215751647949	-2.73964238166809	-0.0642057508230209	0.119167409837246	0.083183228969574
-8.7336950302124	-9.18761730194092	-2.73805475234985	-0.0640756636857986	0.119138047099113	0.0832561627030373
-8.73618602752686	-9.1871280670166	-2.75465512275696	-0.0640821009874344	0.119118638336658	0.0834743082523346
-8.7391939163208	-9.18238735198975	-2.74122142791748	-0.0640426948666573	0.119114197790623	0.0834995433688164
-8.73313140869141	-9.1843786239624	-2.74272561073303	-0.0638958290219307	0.118856318295002	0.0835008397698402
-8.73904228210449	-9.18335056304932	-2.74702525138855	-0.0639631301164627	0.118977546691895	0.0837109908461571
-8.74004364013672	-9.18097972869873	-2.74135804176331	-0.0640229508280754	0.119020588696003	0.0837692990899086
-8.73464679718018	-9.17829322814941	-2.74167394638062	-0.0638147071003914	0.118900999426842	0.0837748572230339
-8.73481750488281	-9.1821174621582	-2.74509572982788	-0.0637454017996788	0.118842035531998	0.083947017788887
-8.73836708068848	-9.17998695373535	-2.74893426895142	-0.0638132840394974	0.118812739849091	0.0840761438012123
-8.73607730865479	-9.18165874481201	-2.73343992233276	-0.0637666881084442	0.118860803544521	0.0840044990181923
-8.73410987854004	-9.17980480194092	-2.74099135398865	-0.0636460930109024	0.118750996887684	0.0841003283858299
-8.73537349700928	-9.17891407012939	-2.75484919548035	-0.063696950674057	0.118726663291454	0.0842771604657173
-8.73638248443604	-9.17539119720459	-2.74046969413757	-0.0637415274977684	0.118756592273712	0.084316149353981
-8.73214435577393	-9.17687606811523	-2.73568654060364	-0.0636714771389961	0.118618533015251	0.0843003392219543
-8.73563671112061	-9.18192863464355	-2.74245405197144	-0.0637138858437538	0.118626646697521	0.0845649391412735
-8.73625087738037	-9.17477035522461	-2.7403392791748	-0.0637540966272354	0.118691474199295	0.0846017003059387
-8.73039531707764	-9.17518520355225	-2.73826479911804	-0.0635900720953941	0.118494786322117	0.0845797806978226
-8.73005104064941	-9.17692852020264	-2.74611306190491	-0.063628263771534	0.118420660495758	0.0847682356834412
-8.7332239151001	-9.17155456542969	-2.73568534851074	-0.0637169107794762	0.118541814386845	0.084856316447258
-8.72820854187012	-9.17552280426025	-2.73199582099915	-0.0635751709342003	0.118383482098579	0.0848473012447357
-8.73042106628418	-9.17308712005615	-2.74401450157166	-0.0635411217808723	0.118378035724163	0.0850217118859291
-8.73124694824219	-9.17160701751709	-2.73617172241211	-0.0636363327503204	0.118406854569912	0.0850763693451881
-8.72572135925293	-9.17324066162109	-2.73509621620178	-0.0634970441460609	0.118219912052155	0.0850710421800613
-8.72801399230957	-9.17308712005615	-2.73951148986816	-0.063555084168911	0.11824107915163	0.0852373018860817
-8.72879219055176	-9.17460632324219	-2.72763347625732	-0.0636098831892014	0.118363000452518	0.0852404311299324
-8.7279167175293	-9.17805576324463	-2.72867894172668	-0.0635454133152962	0.118222862482071	0.0852856114506722
-8.72601127624512	-9.17877674102783	-2.73847913742065	-0.0634720921516418	0.118095718324184	0.0853985548019409
-8.72731018066406	-9.1774787902832	-2.73801231384277	-0.0634317472577095	0.118247278034687	0.0854388475418091
-8.7315845489502	-9.17762279510498	-2.71958303451538	-0.0634399056434631	0.118206411600113	0.085413746535778
-8.72846508026123	-9.1832971572876	-2.72562551498413	-0.0633269026875496	0.117964871227741	0.0854397490620613
-8.73669528961182	-9.18200302124023	-2.74022746086121	-0.0632827877998352	0.118101425468922	0.0855058059096336
-8.73906803131104	-9.18465518951416	-2.73347020149231	-0.0633668005466461	0.118128478527069	0.0854799598455429
-8.73655319213867	-9.18874645233154	-2.72851133346558	-0.0632365271449089	0.117900557816029	0.0854325592517853
-8.74438190460205	-9.19104385375977	-2.74002242088318	-0.0631959140300751	0.117929100990295	0.0855415686964989
-8.74830055236816	-9.19198036193848	-2.73699235916138	-0.0632066950201988	0.118058584630489	0.0854870155453682
-8.75242614746094	-9.19361591339111	-2.73346018791199	-0.0630880668759346	0.117919653654099	0.0854357406497002
-8.75109481811523	-9.19802856445313	-2.74343156814575	-0.0630250722169876	0.117720633745193	0.0855286866426468
-8.76124954223633	-9.19957733154297	-2.74290752410889	-0.0631185173988342	0.117908500134945	0.0855497419834137
-8.76305675506592	-9.1999044418335	-2.73689770698547	-0.0630398988723755	0.117761641740799	0.0854456573724747
-8.76446342468262	-9.20593166351318	-2.74781560897827	-0.0628484487533569	0.117676593363285	0.0854838863015175
-8.76899433135986	-9.20573329925537	-2.75781393051147	-0.0629337653517723	0.117795534431934	0.0855771377682686
-8.77309417724609	-9.20705318450928	-2.74398565292358	-0.0629274472594261	0.117736227810383	0.0854634121060371
-8.77420711517334	-9.21239566802979	-2.75005960464478	-0.0628027766942978	0.117595694959164	0.0854156389832497
-8.78142833709717	-9.21319007873535	-2.75592589378357	-0.0627216547727585	0.117686443030834	0.0854664370417595
-8.7825756072998	-9.21235275268555	-2.75773000717163	-0.0627523362636566	0.117653548717499	0.0855459868907928
-8.78329753875732	-9.21623516082764	-2.75366640090942	-0.0626539960503578	0.117614790797234	0.085555337369442
-8.7866153717041	-9.21807670593262	-2.75415802001953	-0.0625707060098648	0.117533303797245	0.0855108723044395
-8.79059314727783	-9.22195529937744	-2.76770496368408	-0.0625765323638916	0.117556110024452	0.0856921151280403
-8.79663467407227	-9.22076797485352	-2.75866603851318	-0.062493834644556	0.117547377943993	0.0857421308755875
-8.79090690612793	-9.22535228729248	-2.76122069358826	-0.0623649880290031	0.117376141250134	0.0856940597295761
-8.79853916168213	-9.22971439361572	-2.76845502853394	-0.0624147169291973	0.117424316704273	0.085880383849144
-8.80282306671143	-9.22722816467285	-2.7691593170166	-0.0624175146222115	0.117516852915287	0.0859733074903488
-8.80157089233398	-9.22844123840332	-2.7606053352356	-0.0622721537947655	0.117424294352531	0.0859096273779869
-8.80208778381348	-9.23066520690918	-2.76607060432434	-0.0622123256325722	0.117314323782921	0.0860073789954185
-8.80636692047119	-9.23285865783691	-2.7746102809906	-0.0621967166662216	0.117285013198853	0.0861295014619827
-8.81126403808594	-9.23437213897705	-2.77137303352356	-0.0622336305677891	0.117402069270611	0.0862050205469131
-8.80593204498291	-9.2305793762207	-2.76398277282715	-0.0620898343622684	0.117289066314697	0.0861830711364746
-8.80780124664307	-9.23054695129395	-2.77667951583862	-0.0620010830461979	0.117165170609951	0.086354173719883
-8.81004524230957	-9.23197650909424	-2.7799551486969	-0.0621019378304482	0.117258235812187	0.0865146368741989
-8.81183242797852	-9.23285007476807	-2.76570272445679	-0.0620825327932835	0.117283217608929	0.0864263772964478
-8.80775451660156	-9.23462772369385	-2.77877259254456	-0.061979167163372	0.117121778428555	0.0865259170532227
-8.8089656829834	-9.2318754196167	-2.78265190124512	-0.0619624741375446	0.117145642638206	0.0867070183157921
-8.80695056915283	-9.23252010345459	-2.77778506278992	-0.0620767213404179	0.117186523973942	0.0867638140916824
-8.8101282119751	-9.2333345413208	-2.77407169342041	-0.0620942562818527	0.117099106311798	0.0867786779999733
-8.8062047958374	-9.23321533203125	-2.77877068519592	-0.0619283281266689	0.11695384979248	0.0869650468230248
-8.80659484863281	-9.23170948028564	-2.78557658195496	-0.0620050877332687	0.117075860500336	0.0871144682168961
-8.80491256713867	-9.23135662078857	-2.77377152442932	-0.0620093867182732	0.117011234164238	0.0871745720505714
-8.80263042449951	-9.23373222351074	-2.77531576156616	-0.0619607903063297	0.116812624037266	0.087191641330719
-8.80800342559814	-9.23492813110352	-2.78584623336792	-0.0619462616741657	0.116993114352226	0.0874029025435448
-8.80985927581787	-9.23108291625977	-2.78362703323364	-0.062006987631321	0.117060258984566	0.0874486863613129
-8.8056058883667	-9.23437213897705	-2.78118538856506	-0.0619373582303524	0.116881899535656	0.0874230265617371
-8.8061637878418	-9.23679542541504	-2.79136037826538	-0.0619915165007114	0.116861827671528	0.0875944569706917
-8.81398868560791	-9.23645401000977	-2.79638004302979	-0.0619927905499935	0.116959050297737	0.0875895395874977
-8.81569004058838	-9.24117088317871	-2.78818988800049	-0.0619040839374065	0.116860285401344	0.087627649307251
-8.82184505462646	-9.2424144744873	-2.79930090904236	-0.0617501847445965	0.116771996021271	0.0878424867987633
-8.82564544677734	-9.24395179748535	-2.80691623687744	-0.0618140138685703	0.116806499660015	0.0879700109362602
-8.83296298980713	-9.2468204498291	-2.79855465888977	-0.061786487698555	0.116836316883564	0.0880482569336891
-8.83172035217285	-9.24967002868652	-2.80025267601013	-0.0616025067865849	0.116702906787395	0.0881782993674278
-8.83547401428223	-9.24881362915039	-2.81355237960815	-0.0615250058472157	0.116751790046692	0.0883377566933632
-8.83900451660156	-9.25060272216797	-2.81217002868652	-0.0616114772856236	0.116737991571426	0.0884656608104706
-8.84237575531006	-9.25217914581299	-2.80047607421875	-0.061467919498682	0.116556443274021	0.0884723514318466
-8.84452629089355	-9.25739860534668	-2.81405377388	-0.0614296123385429	0.116531237959862	0.088667668402195
-8.85250759124756	-9.25703239440918	-2.81903386116028	-0.0614755637943745	0.116662904620171	0.0888282507658005
-8.84782886505127	-9.25615787506104	-2.81731343269348	-0.0613434985280037	0.116486750543118	0.0888445377349854
-8.84984302520752	-9.2585391998291	-2.81504154205322	-0.0612255595624447	0.116358287632465	0.088994100689888
-8.85599231719971	-9.25863456726074	-2.82217931747437	-0.0612685047090054	0.116462118923664	0.0891598984599113
-8.85713005065918	-9.25847816467285	-2.82129216194153	-0.0612609386444092	0.116465263068676	0.0891792625188828
-8.85074234008789	-9.25830078125	-2.81926488876343	-0.0610328614711761	0.116274662315845	0.089176207780838
-8.85404014587402	-9.25638008117676	-2.82295560836792	-0.0610525719821453	0.116286858916283	0.0894501209259033
-8.85640239715576	-9.25811958312988	-2.81844067573547	-0.0611187629401684	0.116332843899727	0.0895359516143799
-8.85402488708496	-9.25755023956299	-2.81286811828613	-0.0610284321010113	0.116279125213623	0.0894767493009567
-8.84817028045654	-9.25244808197021	-2.81881070137024	-0.0609161779284477	0.116150997579098	0.0895767211914063
-8.84673976898193	-9.25543117523193	-2.81874918937683	-0.0609252229332924	0.116087004542351	0.0897733196616173
-8.84934234619141	-9.25391960144043	-2.81686449050903	-0.0609075352549553	0.116168670356274	0.0897335633635521
-8.84890079498291	-9.25412750244141	-2.8107693195343	-0.0608537979424	0.11609423160553	0.089695617556572
-8.84394645690918	-9.25416278839111	-2.81405544281006	-0.060736071318388	0.116006925702095	0.089782290160656
-8.84778213500977	-9.25478839874268	-2.82220244407654	-0.0607517920434475	0.115963473916054	0.0898836180567741
-8.85132026672363	-9.2580394744873	-2.81342673301697	-0.0608608424663544	0.116128511726856	0.0898738130927086
-8.8510684967041	-9.26003551483154	-2.8119854927063	-0.060751136392355	0.115917541086674	0.0899093225598335
-8.8513126373291	-9.26188850402832	-2.82603573799133	-0.06058269739151	0.115875743329525	0.0900584831833839
-8.85643196105957	-9.26202869415283	-2.82576823234558	-0.0606139674782753	0.115902848541737	0.0901880115270615
-8.85497188568115	-9.262131690979	-2.81563067436218	-0.0606573782861233	0.115857876837254	0.0902446433901787
-8.85286998748779	-9.26337432861328	-2.81850385665894	-0.0605387650430202	0.115716323256493	0.0902792513370514
-8.85333633422852	-9.26253128051758	-2.83175611495972	-0.0603615418076515	0.115661762654781	0.0904255211353302
-8.85478973388672	-9.26341342926025	-2.82631134986877	-0.0604685172438622	0.115664631128311	0.0905702784657478
-8.84964466094971	-9.26630592346191	-2.81818914413452	-0.0604891218245029	0.115570932626724	0.0905799344182014
-8.85155773162842	-9.26380634307861	-2.8259801864624	-0.0602901391685009	0.115474380552769	0.0906734764575958
-8.8482837677002	-9.25900173187256	-2.83286356925964	-0.0603955574333668	0.11550884693861	0.0908407792448998
-8.846266746521	-9.25702095031738	-2.82574009895325	-0.0604429095983505	0.115463122725487	0.0909154340624809
-8.84171676635742	-9.25815391540527	-2.82457518577576	-0.0603615641593933	0.115315020084381	0.0909327417612076
-8.84021091461182	-9.25601482391357	-2.8297712802887	-0.060395285487175	0.115318819880486	0.0910775437951088
-8.83667278289795	-9.25234413146973	-2.8328845500946	-0.0603363141417503	0.115379065275192	0.0912760123610497
-8.829909324646	-9.2465763092041	-2.8255786895752	-0.060350239276886	0.115313149988651	0.0912863686680794
-8.82354927062988	-9.249192237854	-2.8218948841095	-0.0603507049381733	0.11518219858408	0.0913759469985962
-8.82123470306396	-9.24385833740234	-2.82827162742615	-0.0602968297898769	0.115160703659058	0.0915498286485672
-8.81303691864014	-9.23987770080566	-2.82533693313599	-0.0602755509316921	0.115207366645336	0.0916560515761375
-8.80612850189209	-9.2331485748291	-2.82175397872925	-0.0602422468364239	0.115208670496941	0.0916354954242706
-8.79861259460449	-9.23611640930176	-2.82548594474792	-0.0602806620299816	0.114996708929539	0.0917764827609062
-8.80130195617676	-9.23257732391357	-2.82429933547974	-0.0603888034820557	0.115233890712261	0.091951385140419
-8.79107475280762	-9.23167610168457	-2.81482887268066	-0.0602571777999401	0.11510956287384	0.091889426112175
-8.7857084274292	-9.22994041442871	-2.81774353981018	-0.0601300597190857	0.115023098886013	0.0919663459062576
-8.78424263000488	-9.22995471954346	-2.82483625411987	-0.0602063871920109	0.115048363804817	0.0920714884996414
-8.78527927398682	-9.23009586334229	-2.81893992424011	-0.0602015107870102	0.115211546421051	0.0921328142285347
-8.7831335067749	-9.23155117034912	-2.81910085678101	-0.0600879453122616	0.115112088620663	0.092100091278553
-8.77806854248047	-9.23411178588867	-2.82312607765198	-0.0599921755492687	0.114940285682678	0.0922425389289856
-8.78016185760498	-9.2330207824707	-2.82606172561646	-0.0600975453853607	0.114993996918201	0.0923728421330452
-8.78427886962891	-9.23600959777832	-2.82183241844177	-0.0601677484810352	0.115088313817978	0.0923542752861977
-8.7810173034668	-9.239182472229	-2.81691288948059	-0.0599661357700825	0.114938274025917	0.0923339650034904
-8.77738189697266	-9.23698806762695	-2.82754492759705	-0.059951014816761	0.114859223365784	0.0924793481826782
-8.78433418273926	-9.23917484283447	-2.83106231689453	-0.0600078329443932	0.11488164961338	0.0925959497690201
-8.78611373901367	-9.2391529083252	-2.82654738426209	-0.0600868090987206	0.114903159439564	0.0925367400050163
-8.78453731536865	-9.24027347564697	-2.8257884979248	-0.0598914511501789	0.114834368228912	0.0926054641604424
-8.78653430938721	-9.24136066436768	-2.83351349830627	-0.0598211027681828	0.114725455641747	0.0927843004465103
-8.78925323486328	-9.23964023590088	-2.83164358139038	-0.059898879379034	0.114773727953434	0.0928444936871529
-8.78887748718262	-9.23966026306152	-2.82356786727905	-0.0598872490227222	0.114763468503952	0.0928141251206398
-8.78817558288574	-9.24050521850586	-2.8220853805542	-0.0597625412046909	0.114628806710243	0.0929032489657402
-8.78921508789063	-9.24019527435303	-2.83475875854492	-0.0597530454397202	0.114616423845291	0.0930348336696625
-8.79064750671387	-9.238938331604	-2.82585859298706	-0.0598339550197124	0.114635951817036	0.0930806696414948
-8.78975486755371	-9.24048233032227	-2.8215696811676	-0.0598547458648682	0.114582195878029	0.0930702164769173
-8.78872489929199	-9.24084854125977	-2.82311534881592	-0.0596911534667015	0.114483170211315	0.0931648015975952
-8.7875804901123	-9.23901557922363	-2.82994914054871	-0.0597813315689564	0.114508122205734	0.0933185443282127
-8.79082107543945	-9.23701953887939	-2.81827926635742	-0.0598454251885414	0.114544309675694	0.0933542847633362
-8.78640842437744	-9.24051570892334	-2.82034921646118	-0.0597774647176266	0.114417016506195	0.093303769826889
-8.78766441345215	-9.23791217803955	-2.82200717926025	-0.0596735440194607	0.114446647465229	0.0934367328882217
-8.79115295410156	-9.23650360107422	-2.82191324234009	-0.059742197394371	0.114433333277702	0.0936179533600807
-8.79060935974121	-9.2391996383667	-2.81474637985229	-0.0597142837941647	0.114451050758362	0.0936876460909843
-8.78933238983154	-9.23991680145264	-2.809237241745	-0.0596789084374905	0.114398919045925	0.0936807915568352
-8.79105377197266	-9.23781681060791	-2.82025623321533	-0.059585765004158	0.114361025393009	0.0938456505537033
-8.7949800491333	-9.23855972290039	-2.81640124320984	-0.0595504827797413	0.114357002079487	0.093990258872509
-8.79499530792236	-9.24063301086426	-2.81406664848328	-0.0595678091049194	0.114297330379486	0.0939428210258484
-8.79764747619629	-9.24598503112793	-2.81407308578491	-0.0595582872629166	0.114243552088737	0.0940177887678146
-8.80421161651611	-9.24757289886475	-2.8288586139679	-0.0594284571707249	0.114242471754551	0.0941649824380875
-8.80585765838623	-9.24546718597412	-2.82460522651672	-0.0593674704432487	0.114264711737633	0.0941944941878319
-8.8082447052002	-9.25125312805176	-2.82316136360168	-0.0594315640628338	0.114253096282482	0.0941722467541695
-8.81308269500732	-9.25285530090332	-2.83265280723572	-0.0593474507331848	0.114087700843811	0.0942864790558815
-8.81710338592529	-9.25472640991211	-2.83383297920227	-0.0593987070024014	0.114232450723648	0.0944132432341576
-8.81973934173584	-9.25516128540039	-2.82841563224792	-0.059335932135582	0.114148333668709	0.0943172499537468
-8.82355976104736	-9.25698375701904	-2.83382892608643	-0.0592875555157661	0.114031560719013	0.094418503344059
-8.82488346099854	-9.26027011871338	-2.83658361434937	-0.05929821357131	0.114069148898125	0.0945368111133575
-8.82989406585693	-9.25539970397949	-2.83780527114868	-0.0593584924936295	0.114178240299225	0.0945424735546112
-8.82572174072266	-9.25588417053223	-2.84138441085815	-0.0593255832791328	0.114031098783016	0.0945012420415878
-8.82922172546387	-9.25534725189209	-2.83853960037231	-0.0593515411019325	0.114027433097363	0.094503365457058
-8.83003997802734	-9.25436305999756	-2.84143471717834	-0.0593661144375801	0.113973200321198	0.0945857912302017
-8.82680225372314	-9.25020122528076	-2.85209202766418	-0.059392873197794	0.113985739648342	0.094692163169384
-8.82708930969238	-9.24899101257324	-2.84787917137146	-0.0594791099429131	0.114074684679508	0.0945812165737152
-8.82516574859619	-9.24810981750488	-2.83788681030273	-0.0594468079507351	0.113946318626404	0.0946054011583328
-8.82250022888184	-9.25004196166992	-2.84723520278931	-0.0593969449400902	0.113959267735481	0.0946919471025467
-8.82268142700195	-9.24450397491455	-2.85413932800293	-0.0593483857810497	0.114030241966248	0.0947448387742043
-8.82394027709961	-9.24057197570801	-2.84671592712402	-0.0594906993210316	0.114028319716454	0.0948074907064438
-8.82028007507324	-9.24340057373047	-2.84745597839355	-0.0594431385397911	0.113916710019112	0.0947790369391441
-8.8178243637085	-9.24025344848633	-2.85282254219055	-0.0593441501259804	0.113952979445457	0.094898633658886
-8.81825828552246	-9.23782634735107	-2.85829854011536	-0.0594761930406094	0.114004001021385	0.0950699970126152
-8.81409168243408	-9.23550319671631	-2.84901690483093	-0.0594227761030197	0.113992623984814	0.0950812920928001
-8.81472301483154	-9.23892688751221	-2.84724307060242	-0.0594044364988804	0.113978199660778	0.0950905829668045
-8.81747055053711	-9.23889636993408	-2.86054348945618	-0.0593562200665474	0.114000849425793	0.0952327400445938
-8.81421566009521	-9.24191284179688	-2.86164307594299	-0.0594130493700504	0.113990493118763	0.0953354164958
-8.81511878967285	-9.237961769104	-2.85733890533447	-0.0594924502074718	0.114079602062702	0.0953339263796806
-8.81508636474609	-9.24257373809814	-2.86097097396851	-0.0594193898141384	0.114000767469406	0.0953350365161896
-8.81320190429688	-9.24267864227295	-2.86607098579407	-0.0593034774065018	0.113937243819237	0.0954708531498909
-8.81365585327148	-9.24261665344238	-2.86497187614441	-0.0594437755644321	0.114076964557171	0.0955441817641258
-8.81265163421631	-9.24507141113281	-2.86480045318604	-0.0594854466617107	0.114051565527916	0.0954620391130447
-8.80940341949463	-9.24717712402344	-2.85805010795593	-0.059301994740963	0.113928057253361	0.0955353453755379
-8.81243228912354	-9.24488735198975	-2.87690734863281	-0.0594100020825863	0.114019773900509	0.0955937281250954
-8.81200790405273	-9.24455833435059	-2.86941027641296	-0.0594430826604366	0.114130638539791	0.0955711901187897
-8.808349609375	-9.2465353012085	-2.86630749702454	-0.0594397261738777	0.113998837769032	0.0955206826329231
-8.80739402770996	-9.24759769439697	-2.86519694328308	-0.0594610013067722	0.113981887698174	0.0955367386341095
-8.80968570709229	-9.24515914916992	-2.8699779510498	-0.0594834946095943	0.114108815789223	0.0956232026219368
-8.80467891693115	-9.24366188049316	-2.86510968208313	-0.0594780184328556	0.114036075770855	0.0955012813210487
-8.80410575866699	-9.24760150909424	-2.86393737792969	-0.0595583952963352	0.11409492790699	0.0954703986644745
-8.80391407012939	-9.24499893188477	-2.86633992195129	-0.0594011805951595	0.114076778292656	0.0954098179936409
-8.80197429656982	-9.24794578552246	-2.87118124961853	-0.0593925267457962	0.113979488611221	0.0954729691147804
-8.80928134918213	-9.24810981750488	-2.87482309341431	-0.0595285519957542	0.114134140312672	0.0954411774873734
-8.8143949508667	-9.25276374816895	-2.86797165870667	-0.0594086498022079	0.114136435091496	0.0954052656888962
-8.8131685256958	-9.25505924224854	-2.8760507106781	-0.0593269728124142	0.114051230251789	0.0953249856829643
-8.82048034667969	-9.26163673400879	-2.88492035865784	-0.0593247003853321	0.113998956978321	0.095424622297287
-8.83019924163818	-9.26504993438721	-2.88484239578247	-0.0593644566833973	0.11418455094099	0.0954474881291389
-8.83527278900146	-9.27009201049805	-2.88877034187317	-0.0592342354357243	0.114130146801472	0.0953567028045654
-8.83671283721924	-9.27404022216797	-2.89048624038696	-0.059129886329174	0.114105850458145	0.0953567698597908
-8.84157180786133	-9.27938270568848	-2.89999175071716	-0.0591486133635044	0.113983526825905	0.095501147210598
-8.85019302368164	-9.2814359664917	-2.91150712966919	-0.0591957122087479	0.114075019955635	0.0955323278903961
-8.85400009155273	-9.28280162811279	-2.90405225753784	-0.0590863041579723	0.114138416945934	0.0955101922154427
-8.85068893432617	-9.28443431854248	-2.90480518341064	-0.0590282045304775	0.113940253853798	0.0955040529370308
-8.85446071624756	-9.290358543396	-2.90860414505005	-0.0590829998254776	0.113967284560204	0.0955497995018959
-8.8609094619751	-9.28842830657959	-2.91832399368286	-0.0590777546167374	0.113930858671665	0.0956113785505295
-8.86050319671631	-9.28559398651123	-2.91683888435364	-0.0590955391526222	0.113889619708061	0.0956399962306023
-8.85880756378174	-9.28519439697266	-2.91328811645508	-0.0591003932058811	0.113861776888371	0.0955962017178535
-8.86337757110596	-9.28685665130615	-2.91168260574341	-0.0590522028505802	0.113862901926041	0.0956409946084023
-8.85815238952637	-9.28646183013916	-2.92736554145813	-0.0590016022324562	0.113690853118896	0.0957125797867775
-8.86027145385742	-9.28291606903076	-2.92920565605164	-0.0590368434786797	0.113830380141735	0.0957624837756157
-8.85619735717773	-9.28186321258545	-2.91253638267517	-0.0591221116483212	0.113865792751312	0.0957440137863159
-8.85276317596436	-9.28292655944824	-2.91676306724548	-0.05895721539855	0.113699734210968	0.0957752540707588
-8.85238361358643	-9.28270530700684	-2.92500567436218	-0.0589193813502789	0.113782159984112	0.0958773270249367
-8.85077476501465	-9.27781677246094	-2.91953563690186	-0.0590390749275684	0.113764077425003	0.0959810763597488
-8.84587860107422	-9.27697944641113	-2.91204833984375	-0.0589942075312138	0.113702155649662	0.0959153696894646
-8.841872215271	-9.27678680419922	-2.91228556632996	-0.0589187368750572	0.113760240375996	0.0959869846701622
-8.84140872955322	-9.27733516693115	-2.92215061187744	-0.0589230395853519	0.11366856098175	0.0961469411849976
-8.84086799621582	-9.27520847320557	-2.9183657169342	-0.0589599870145321	0.113703332841396	0.0962700098752975
-8.83587265014648	-9.27370452880859	-2.91127634048462	-0.0589362792670727	0.113700814545155	0.0962154790759087
-8.83151912689209	-9.27605819702148	-2.91118359565735	-0.058841310441494	0.113679938018322	0.0962021946907043
-8.83028793334961	-9.27672576904297	-2.91379690170288	-0.0588560923933983	0.113595679402351	0.0963423773646355
-8.83369636535645	-9.27431869506836	-2.91132473945618	-0.0589054264128208	0.113636590540409	0.0963934510946274
-8.83198928833008	-9.27475166320801	-2.91219830513	-0.058908436447382	0.113619923591614	0.0963925644755363
-8.82495021820068	-9.277587890625	-2.90930318832397	-0.0587957799434662	0.113606505095959	0.0964297354221344
-8.82533264160156	-9.27367782592773	-2.90921020507813	-0.0588369406759739	0.113523185253143	0.096538633108139
-8.82724666595459	-9.27840232849121	-2.911776304245	-0.0588394477963448	0.113471120595932	0.0966284349560738
-8.82433128356934	-9.27343559265137	-2.90723705291748	-0.0587563328444958	0.1135483533144	0.0966426879167557
-8.82050132751465	-9.27040576934814	-2.90328049659729	-0.0588170327246189	0.113414570689201	0.096618726849556
-8.8163948059082	-9.27305603027344	-2.90250015258789	-0.0586742050945759	0.113374024629593	0.096670426428318
-8.81586074829102	-9.27198314666748	-2.90441799163818	-0.0586499534547329	0.113371230661869	0.0967144891619682
-8.81698989868164	-9.26845645904541	-2.90412187576294	-0.0586257092654705	0.113297745585442	0.0968445464968681
-8.81430244445801	-9.26984977722168	-2.9009850025177	-0.058713760226965	0.113330647349358	0.0969022959470749
-8.81270217895508	-9.26887321472168	-2.896892786026	-0.0586209781467915	0.113305926322937	0.0968520790338516
-8.80910015106201	-9.26864624023438	-2.90090155601501	-0.0585773624479771	0.113248184323311	0.0969780534505844
-8.80467987060547	-9.26864624023438	-2.90104699134827	-0.0585718937218189	0.113165579736233	0.0970971286296844
-8.80633354187012	-9.26814365386963	-2.89831781387329	-0.0586913377046585	0.113303668797016	0.0971131026744843
-8.79904937744141	-9.26875114440918	-2.894615650177	-0.0586824603378773	0.113224476575851	0.0970840603113174
-8.79255485534668	-9.2630033493042	-2.89497303962708	-0.0585653632879257	0.113147385418415	0.0970427840948105
-8.79344081878662	-9.26689434051514	-2.89661145210266	-0.0586402676999569	0.11314569413662	0.0971564948558807
-8.79357147216797	-9.26276874542236	-2.89981555938721	-0.0586385279893875	0.113142684102058	0.0972187891602516
-8.78707122802734	-9.26058292388916	-2.8893928527832	-0.0586091168224812	0.113142780959606	0.0971222147345543
-8.78446960449219	-9.25795841217041	-2.8861231803894	-0.0586525835096836	0.113042011857033	0.0972206890583038
-8.78339195251465	-9.2620906829834	-2.88618445396423	-0.0585444457828999	0.113016739487648	0.097203403711319
-8.7802209854126	-9.25661849975586	-2.89500021934509	-0.0584903694689274	0.112975612282753	0.0973237827420235
-8.78012466430664	-9.25608730316162	-2.88890790939331	-0.0585509315133095	0.112926930189133	0.0973789393901825
-8.77984809875488	-9.25709056854248	-2.88176822662354	-0.0584868304431438	0.112902946770191	0.097307987511158
-8.7769775390625	-9.25528907775879	-2.88096213340759	-0.0584511198103428	0.112961046397686	0.0973415747284889
-8.77352714538574	-9.25869274139404	-2.88548755645752	-0.0583840720355511	0.112762644886971	0.0973806455731392
-8.77614784240723	-9.26215553283691	-2.88707327842712	-0.05849639326334	0.11287084966898	0.0974808931350708
-8.77595901489258	-9.25993156433105	-2.8849561214447	-0.0585793852806091	0.112893894314766	0.0974364653229713
-8.76965713500977	-9.25802326202393	-2.88539600372314	-0.058452419936657	0.112832196056843	0.0974485203623772
-8.76614761352539	-9.25962448120117	-2.87751817703247	-0.0584254898130894	0.112734705209732	0.0974672064185143
-8.76836204528809	-9.25967884063721	-2.88116526603699	-0.0584765449166298	0.112818263471127	0.0975575298070908
-8.76466751098633	-9.25810146331787	-2.88402628898621	-0.0584853142499924	0.112868659198284	0.0975436419248581
-8.75815677642822	-9.25511169433594	-2.87632465362549	-0.0584751516580582	0.11282154917717	0.0975000187754631
-8.75763607025146	-9.25565242767334	-2.87208271026611	-0.0584590174257755	0.112675279378891	0.0975010469555855
-8.75439834594727	-9.25952053070068	-2.88149189949036	-0.0584283471107483	0.112664267420769	0.0976793244481087
-8.75465869903564	-9.25375843048096	-2.8837993144989	-0.058390948921442	0.112678691744804	0.0976474657654762
-8.75419330596924	-9.25062465667725	-2.87338328361511	-0.0585354007780552	0.112675540149212	0.0977145284414291
-8.75123977661133	-9.25376605987549	-2.87138867378235	-0.0584348291158676	0.112604387104511	0.0976666212081909
-8.74669933319092	-9.24783802032471	-2.86615800857544	-0.0583956763148308	0.112674228847027	0.0977227687835693
-8.74162197113037	-9.25207805633545	-2.86944222450256	-0.0584687851369381	0.11258888989687	0.0977922677993774
-8.74401569366455	-9.25222492218018	-2.87070679664612	-0.0585326515138149	0.112698204815388	0.0978900492191315
-8.74429321289063	-9.24994850158691	-2.87170648574829	-0.058563057333231	0.112781718373299	0.0979420468211174
-8.73383903503418	-9.24825286865234	-2.86184120178223	-0.0585089810192585	0.112540766596794	0.0978308469057083
-8.73327445983887	-9.25014686584473	-2.86217260360718	-0.0585625320672989	0.112587742507458	0.0978438258171082
-8.73726272583008	-9.24887275695801	-2.866131067276	-0.0585074499249458	0.112609252333641	0.0979371666908264
-8.73292827606201	-9.24806213378906	-2.8631694316864	-0.0585258156061172	0.112552255392075	0.0979656279087067
-8.73576259613037	-9.24685859680176	-2.8632607460022	-0.0586379356682301	0.112684413790703	0.0979527235031128
-8.73540210723877	-9.24798488616943	-2.85587000846863	-0.0585244260728359	0.112552098929882	0.0979602634906769
-8.73015689849854	-9.25080394744873	-2.8653609752655	-0.0584559142589569	0.112465023994446	0.0979765951633453
-8.73805046081543	-9.25079441070557	-2.86660933494568	-0.0584887750446796	0.112536877393723	0.098055437207222
-8.7419319152832	-9.25014400482178	-2.86202430725098	-0.0584893673658371	0.112538784742355	0.0980947688221931
-8.73799419403076	-9.24905395507813	-2.85989499092102	-0.058421865105629	0.112553171813488	0.0980187803506851
-8.74145317077637	-9.2506046295166	-2.85936808586121	-0.058480080217123	0.112478516995907	0.0980088785290718
-8.74486541748047	-9.25631141662598	-2.86113977432251	-0.0584417656064034	0.112413868308067	0.0980490297079086
-8.74547290802002	-9.25608825683594	-2.86720490455627	-0.0584160871803761	0.112550958991051	0.0981542021036148
-8.74872493743896	-9.25662994384766	-2.85994791984558	-0.0584366582334042	0.112575486302376	0.098079688847065
-8.74937629699707	-9.26003646850586	-2.86037945747375	-0.0583931505680084	0.11245933920145	0.0980681478977203
-8.75295162200928	-9.26449012756348	-2.86276197433472	-0.0583426542580128	0.112531639635563	0.0981378853321075
-8.75473880767822	-9.26221370697021	-2.87054944038391	-0.0583555474877357	0.112480260431767	0.0982511341571808
-8.75622749328613	-9.2640905380249	-2.86657857894897	-0.0584016069769859	0.112479612231255	0.0982723236083984
-8.75806903839111	-9.26215553283691	-2.86134076118469	-0.0583872869610786	0.112427733838558	0.0982080921530724
-8.75990104675293	-9.26371288299561	-2.86348032951355	-0.058254137635231	0.112407743930817	0.0982599332928658
-8.75496101379395	-9.2641487121582	-2.86448931694031	-0.0582637637853622	0.112346597015858	0.0983591750264168
-8.76240348815918	-9.26433277130127	-2.86610841751099	-0.0583255030214787	0.112460471689701	0.0984600558876991
-8.76723289489746	-9.26241970062256	-2.86829590797424	-0.0582913868129253	0.112422496080399	0.0984239801764488
-8.76332950592041	-9.26196956634521	-2.86679792404175	-0.0580675266683102	0.112372301518917	0.0984640419483185
-8.76468849182129	-9.26368618011475	-2.862961769104	-0.0581670626997948	0.112324245274067	0.0985224172472954
-8.7698974609375	-9.26595592498779	-2.87082171440125	-0.0581365451216698	0.112357594072819	0.0986645147204399
-8.77187538146973	-9.26340961456299	-2.87207579612732	-0.0581710413098335	0.112432770431042	0.0986675769090652
-8.76663017272949	-9.26156425476074	-2.8687891960144	-0.0581422559916973	0.112445347011089	0.0986605584621429
-8.77106857299805	-9.26356410980225	-2.86729907989502	-0.0580804273486137	0.112344957888126	0.098634272813797
-8.76921653747559	-9.26208400726318	-2.87605214118958	-0.0581036061048508	0.112384729087353	0.0986687764525414
-8.77245044708252	-9.26224327087402	-2.87989211082459	-0.0581296794116497	0.112404398620129	0.0987895727157593
-8.7722339630127	-9.26104831695557	-2.8723464012146	-0.058160912245512	0.11241202801466	0.0986616760492325
-8.77295303344727	-9.25994777679443	-2.86664295196533	-0.058106180280447	0.112435147166252	0.0986448004841805
-8.77298545837402	-9.26004791259766	-2.8801543712616	-0.0580927617847919	0.112379096448421	0.0988050773739815
-8.77409553527832	-9.25605201721191	-2.87761449813843	-0.0580736584961414	0.112422183156013	0.0988340228796005
-8.77336978912354	-9.25842189788818	-2.87245798110962	-0.05815140157938	0.112413428723812	0.0987739786505699
-8.77810096740723	-9.25752544403076	-2.87287282943726	-0.0580681227147579	0.112440593540668	0.0987977460026741
-8.77365207672119	-9.25685214996338	-2.88591241836548	-0.0580252185463905	0.112352035939693	0.0989075601100922
-8.77691078186035	-9.25399494171143	-2.88795447349548	-0.0580758489668369	0.112470284104347	0.0989376902580261
-8.7772388458252	-9.25479030609131	-2.87242817878723	-0.0581349581480026	0.112473733723164	0.0989793688058853
-8.7743034362793	-9.25301456451416	-2.8757050037384	-0.0579917728900909	0.112344697117805	0.0989288464188576
-8.77408695220947	-9.24877262115479	-2.88844799995422	-0.0579371005296707	0.112377054989338	0.0990988090634346
-8.7763500213623	-9.24587535858154	-2.88715696334839	-0.0580664612352848	0.112440437078476	0.0991933196783066
-8.77585601806641	-9.24787139892578	-2.8788423538208	-0.058066263794899	0.112488403916359	0.0991401970386505
-8.77192878723145	-9.24342250823975	-2.88050055503845	-0.0579793602228165	0.112473390996456	0.099179781973362
-8.77000141143799	-9.24337768554688	-2.88810157775879	-0.057914275676012	0.112406209111214	0.0993366688489914
-8.77138996124268	-9.24098777770996	-2.88595294952393	-0.0580286271870136	0.112492121756077	0.0994420796632767
-8.77001571655273	-9.23873424530029	-2.88888072967529	-0.0580843947827816	0.112587735056877	0.0994906723499298
-8.76459217071533	-9.23788547515869	-2.88450527191162	-0.0579934380948544	0.112560130655766	0.0995348170399666
-8.7567777633667	-9.23632335662842	-2.88621950149536	-0.0580103620886803	0.112337201833725	0.099662259221077
-8.76445007324219	-9.23216152191162	-2.88997578620911	-0.0580844432115555	0.112447082996368	0.0998154431581497
-8.75949096679688	-9.22981357574463	-2.89563632011414	-0.058050349354744	0.112581938505173	0.0998285487294197
-8.75340557098389	-9.22580242156982	-2.88788938522339	-0.0579147525131702	0.112551927566528	0.0999146476387978
-8.75256729125977	-9.22527694702148	-2.88294506072998	-0.0579864978790283	0.112428277730942	0.100089333951473
-8.75323295593262	-9.22650718688965	-2.88625288009644	-0.0579312182962894	0.112435936927795	0.100193686783314
-8.74949836730957	-9.22068977355957	-2.88899564743042	-0.0579310171306133	0.112483702600002	0.100340515375137
-8.75039005279541	-9.21794986724854	-2.88283443450928	-0.0579973831772804	0.112494252622128	0.100458413362503
-8.75176811218262	-9.21905136108398	-2.88146638870239	-0.0578952692449093	0.112485490739346	0.100566036999226
-8.74336719512939	-9.21318435668945	-2.87920522689819	-0.0578387528657913	0.112478643655777	0.100707694888115
-8.74255847930908	-9.21640872955322	-2.88301038742065	-0.0579093135893345	0.112314723432064	0.100854076445103
-8.74141502380371	-9.21679496765137	-2.88629674911499	-0.0579033046960831	0.112475052475929	0.100951120257378
-8.74011993408203	-9.21206665039063	-2.88667130470276	-0.0578503422439098	0.1125648021698	0.101097732782364
-8.73386859893799	-9.21202945709229	-2.8801965713501	-0.0578759089112282	0.112447820603848	0.101211607456207
-8.7343807220459	-9.2171802520752	-2.87534928321838	-0.0577729716897011	0.112555094063282	0.101300470530987
-8.73107814788818	-9.21356678009033	-2.88607215881348	-0.0577920116484165	0.11247356235981	0.101537138223648
-8.73265266418457	-9.21099758148193	-2.88188481330872	-0.0577916540205479	0.112455025315285	0.101656064391136
-8.73411464691162	-9.21315670013428	-2.87618255615234	-0.0577969029545784	0.112519711256027	0.10170828551054
-8.7315559387207	-9.21085739135742	-2.87274026870728	-0.0577564872801304	0.11240341514349	0.101828493177891
-8.72592067718506	-9.20904922485352	-2.87961745262146	-0.0575358420610428	0.112235844135284	0.102067179977894
-8.72917461395264	-9.21040439605713	-2.87473440170288	-0.0576236136257648	0.112327441573143	0.10224986821413
-8.73352527618408	-9.21095561981201	-2.87810826301575	-0.0575266554951668	0.112464688718319	0.102450422942638
-8.72975254058838	-9.20522594451904	-2.87081003189087	-0.0575021430850029	0.112310491502285	0.102460287511349
-8.7294454574585	-9.2096586227417	-2.8669216632843	-0.0575011484324932	0.112303704023361	0.102603636682034
-8.72915172576904	-9.21425342559814	-2.87280368804932	-0.0574640482664108	0.112201146781445	0.102669268846512
-8.73159503936768	-9.21485328674316	-2.87380599975586	-0.0574660412967205	0.112332887947559	0.102837704122066
-8.72987842559814	-9.21343898773193	-2.87465763092041	-0.0574406236410141	0.112358264625072	0.102893322706223
-8.72740840911865	-9.21356582641602	-2.86891293525696	-0.0574444979429245	0.112224206328392	0.10291051119566
-8.72542953491211	-9.21484756469727	-2.86826777458191	-0.0573142245411873	0.112184956669807	0.103012017905712
-8.72392654418945	-9.21444797515869	-2.87565183639526	-0.0572961717844009	0.112138301134109	0.103136368095875
-8.72918891906738	-9.21464824676514	-2.8668806552887	-0.0573457330465317	0.112068183720112	0.103221789002419
-8.729660987854	-9.21449947357178	-2.869784116745	-0.0572782829403877	0.11224476993084	0.103312402963638
-8.72779083251953	-9.21645355224609	-2.86789035797119	-0.0571143701672554	0.112111173570156	0.103412143886089
-8.7282133102417	-9.21757507324219	-2.86399102210999	-0.0571440905332565	0.112030774354935	0.103421248495579
-8.73025417327881	-9.21839332580566	-2.87025833129883	-0.0570794604718685	0.112022340297699	0.103553764522076
-8.72837448120117	-9.22048473358154	-2.86778593063354	-0.0570113845169544	0.111994445323944	0.10369073599577
-8.73184108734131	-9.21773052215576	-2.86732482910156	-0.057091373950243	0.111994661390781	0.103833019733429
-8.73206615447998	-9.2202262878418	-2.8694589138031	-0.0571545548737049	0.112041331827641	0.103749938309193
-8.72250938415527	-9.21916961669922	-2.86593198776245	-0.0569755844771862	0.111929632723331	0.103750668466091
-8.72282600402832	-9.21977424621582	-2.86204886436462	-0.0571058802306652	0.11188767105341	0.103851705789566
-8.72153377532959	-9.22229194641113	-2.86628007888794	-0.0569422207772732	0.111864291131496	0.103984251618385
-8.72182369232178	-9.2155065536499	-2.86753606796265	-0.0568171329796314	0.111948758363724	0.104001112282276
-8.72391510009766	-9.21547031402588	-2.85939526557922	-0.0569212734699249	0.111830919981003	0.104103289544582
-8.71948719024658	-9.22010135650635	-2.86213827133179	-0.056893777102232	0.111871168017387	0.104130886495113
-8.71684837341309	-9.21327686309814	-2.85480809211731	-0.0568910278379917	0.111823260784149	0.104138843715191
-8.71505928039551	-9.21690368652344	-2.84973120689392	-0.0568260326981544	0.11175823956728	0.104115583002567
-8.71299457550049	-9.21606254577637	-2.86244177818298	-0.05687665194273	0.111791707575321	0.104211367666721
-8.70894527435303	-9.21388816833496	-2.8610634803772	-0.0569935888051987	0.111710429191589	0.104293532669544
-8.70829486846924	-9.21523666381836	-2.85753512382507	-0.0569071620702744	0.111722640693188	0.104252576828003
-8.7076530456543	-9.21245288848877	-2.85567045211792	-0.0569352880120277	0.111740298569202	0.104228399693966
-8.70543384552002	-9.21210289001465	-2.85430264472961	-0.0567963384091854	0.11165314167738	0.104262247681618
-8.70534801483154	-9.215087890625	-2.84902286529541	-0.0568675026297569	0.11165452003479	0.104287929832935
-8.70759963989258	-9.21378517150879	-2.85671925544739	-0.0567739345133305	0.111718475818634	0.104340918362141
-8.70289516448975	-9.21320247650146	-2.85526561737061	-0.0567655228078365	0.111584261059761	0.104391172528267
-8.70460510253906	-9.2160701751709	-2.85308241844177	-0.0568542927503586	0.111732877790928	0.104454912245274
-8.69953441619873	-9.21379852294922	-2.85916686058044	-0.0567827150225639	0.111596472561359	0.104366339743137
-8.69773101806641	-9.21209144592285	-2.85041427612305	-0.0568474642932415	0.111570000648499	0.104354150593281
-8.69994354248047	-9.21445560455322	-2.85011458396912	-0.0568592250347137	0.111558526754379	0.104358695447445
-8.69161319732666	-9.21198081970215	-2.86017966270447	-0.0567503087222576	0.111397959291935	0.104405015707016
-8.69577980041504	-9.21047306060791	-2.85249662399292	-0.0568656176328659	0.111475795507431	0.104445450007915
-8.69723510742188	-9.21247959136963	-2.85158514976501	-0.0568455457687378	0.11150100082159	0.104455463588238
-8.6925802230835	-9.20971202850342	-2.8489727973938	-0.056808203458786	0.1114801466465	0.104439809918404
-8.69153881072998	-9.21205806732178	-2.84535527229309	-0.0569861009716988	0.111475244164467	0.104452215135098
-8.68843460083008	-9.21460628509521	-2.85018754005432	-0.0569343939423561	0.111437693238258	0.10439158976078
-8.6840648651123	-9.20902633666992	-2.85544538497925	-0.0568562299013138	0.11140226572752	0.104478791356087
-8.68498039245605	-9.21653270721436	-2.8549907207489	-0.0569782666862011	0.111297182738781	0.104486577212811
-8.68331241607666	-9.21141815185547	-2.86214590072632	-0.0569604523479939	0.111355997622013	0.104505077004433
-8.68326187133789	-9.2087869644165	-2.84978556632996	-0.0569401308894157	0.111351601779461	0.104518063366413
-8.67885589599609	-9.21302318572998	-2.85227465629578	-0.0569829307496548	0.111296460032463	0.104548342525959
-8.6801929473877	-9.21150016784668	-2.84976625442505	-0.0568733662366867	0.111317470669746	0.104580350220203
-8.6810131072998	-9.21395301818848	-2.85747408866882	-0.0568604208528996	0.111254759132862	0.104721061885357
-8.67959594726563	-9.21532154083252	-2.8545458316803	-0.0569046400487423	0.111255943775177	0.104804001748562
-8.683669090271	-9.21342182159424	-2.86469054222107	-0.0568928644061089	0.111405953764915	0.104871489107609
-8.6763219833374	-9.21369934082031	-2.86284470558167	-0.056862935423851	0.111275136470795	0.104925006628036
-8.67817878723145	-9.21545028686523	-2.85613036155701	-0.0568833574652672	0.111209623515606	0.104940436780453
-8.6803092956543	-9.21395397186279	-2.86166453361511	-0.0567913204431534	0.111222878098488	0.105021961033344
-8.67686653137207	-9.21426677703857	-2.86782932281494	-0.0566796138882637	0.111090086400509	0.105183020234108
-8.68453311920166	-9.21919918060303	-2.8661744594574	-0.05672412738204	0.111152149736881	0.105285450816154
-8.68651485443115	-9.21774387359619	-2.87506794929504	-0.0566290766000748	0.111184619367123	0.105418331921101
-8.68357372283936	-9.21775150299072	-2.87112212181091	-0.0565379150211811	0.111047238111496	0.105438359081745
-8.68950939178467	-9.21882629394531	-2.86953663825989	-0.0565640963613987	0.111000806093216	0.105587087571621
-8.68856048583984	-9.22189807891846	-2.87248086929321	-0.0564435496926308	0.111016221344471	0.105675600469112
-8.68768978118896	-9.2205696105957	-2.87382555007935	-0.0564717911183834	0.11094493418932	0.105816818773746
-8.6939001083374	-9.22954082489014	-2.87231349945068	-0.0564903169870377	0.111043386161327	0.105947613716125
-8.69556331634521	-9.22611331939697	-2.87567234039307	-0.0563700348138809	0.111023977398872	0.105943456292152
-8.69351768493652	-9.22472953796387	-2.88332295417786	-0.0563582554459572	0.110862955451012	0.106058172881603
-8.69534492492676	-9.22910594940186	-2.87666463851929	-0.0563526526093483	0.110796466469765	0.106181204319
-8.69875144958496	-9.23094654083252	-2.88297247886658	-0.056192759424448	0.110840186476707	0.106309227645397
-8.70079040527344	-9.2302360534668	-2.88772249221802	-0.0562073178589344	0.110710337758064	0.106441847980022
-8.70274925231934	-9.232177734375	-2.87890863418579	-0.0561462864279747	0.110776580870152	0.106629528105259
-8.70491600036621	-9.23564434051514	-2.88332796096802	-0.0561343878507614	0.110861368477345	0.106611102819443
-8.69976615905762	-9.23563671112061	-2.88756585121155	-0.0560978725552559	0.110694244503975	0.106750071048737
-8.69967174530029	-9.23995494842529	-2.88229465484619	-0.0560200326144695	0.11066684871912	0.106856651604176
-8.70626163482666	-9.23907279968262	-2.89487552642822	-0.0560112632811069	0.110707402229309	0.107000708580017
-8.70318508148193	-9.23748779296875	-2.88687324523926	-0.0559208653867245	0.110602468252182	0.107032135128975
-8.70113468170166	-9.23772048950195	-2.89000558853149	-0.055978000164032	0.110645137727261	0.107067860662937
-8.70430755615234	-9.23805046081543	-2.89166927337646	-0.0558768436312675	0.11060106754303	0.107141822576523
-8.69946479797363	-9.23592090606689	-2.89517784118652	-0.0557989403605461	0.11049297451973	0.107226327061653
-8.70613956451416	-9.23909854888916	-2.88897466659546	-0.0558765195310116	0.110530331730843	0.1073894277215
-8.70307540893555	-9.23867607116699	-2.89826273918152	-0.0557188875973225	0.11046701669693	0.107476368546486
-8.70081806182861	-9.23684501647949	-2.89730191230774	-0.0557762123644352	0.110443435609341	0.107574842870235
-8.69921588897705	-9.23732089996338	-2.89636206626892	-0.0558132417500019	0.110500290989876	0.107619188725948
-8.69342613220215	-9.23505306243896	-2.89718103408813	-0.0557418763637543	0.110423929989338	0.107633680105209
-8.6945161819458	-9.23415851593018	-2.88422822952271	-0.0557232648134232	0.110358126461506	0.107749357819557
-8.68936347961426	-9.23713397979736	-2.89162945747375	-0.055628526955843	0.110292926430702	0.107737123966217
-8.68847560882568	-9.23382568359375	-2.8964695930481	-0.0555396862328053	0.110322020947933	0.107914678752422
-8.68763065338135	-9.23465824127197	-2.89389586448669	-0.0556746944785118	0.110257714986801	0.108004823327065
-8.6865930557251	-9.23042774200439	-2.89485359191895	-0.0555790178477764	0.110316529870033	0.108051523566246
-8.68061447143555	-9.22968864440918	-2.89573907852173	-0.0556200221180916	0.110287398099899	0.108080461621284
-8.67651844024658	-9.23159408569336	-2.88723707199097	-0.0556568168103695	0.110239304602146	0.108035862445831
-8.67094039916992	-9.22907733917236	-2.88651657104492	-0.0555937997996807	0.110260270535946	0.108065009117126
-8.66598987579346	-9.2269458770752	-2.8896152973175	-0.0555458962917328	0.110061526298523	0.108129225671291
-8.66715621948242	-9.22703742980957	-2.89064860343933	-0.0555193014442921	0.110194779932499	0.108142778277397
-8.6652946472168	-9.22241401672363	-2.89669442176819	-0.0555001385509968	0.110146977007389	0.108204513788223
-8.66205215454102	-9.22574520111084	-2.8891294002533	-0.0555311478674412	0.110049352049828	0.108247391879559
-8.66147994995117	-9.2238130569458	-2.89002919197083	-0.055506519973278	0.110169097781181	0.108245149254799
-8.65468597412109	-9.22575569152832	-2.89480185508728	-0.0554981343448162	0.110086716711521	0.108258314430714
-8.65381622314453	-9.22456455230713	-2.8875048160553	-0.0555472820997238	0.110121205449104	0.108264185488224
-8.65258598327637	-9.22168159484863	-2.88744258880615	-0.0554004423320293	0.110081598162651	0.108303807675838
-8.64722633361816	-9.22229671478271	-2.88782024383545	-0.0554077178239822	0.109960600733757	0.10840705037117
-8.6508092880249	-9.22169303894043	-2.88941597938538	-0.0553598292171955	0.110009297728539	0.108494065701962
-8.64131546020508	-9.22185516357422	-2.88562798500061	-0.0553982369601727	0.109971933066845	0.108525410294533
-8.64554119110107	-9.22354412078857	-2.8859920501709	-0.0554689317941666	0.109983943402767	0.108626164495945
-8.63987159729004	-9.21964931488037	-2.88924145698547	-0.0553155280649662	0.109934389591217	0.108653508126736
-8.6417064666748	-9.2196741104126	-2.8827075958252	-0.0553696975111961	0.109946623444557	0.108685873448849
-8.64178657531738	-9.21859836578369	-2.89080452919006	-0.0552710443735123	0.109901614487171	0.108800992369652
-8.63611125946045	-9.21744823455811	-2.88819575309753	-0.0552696213126183	0.109886646270752	0.10891567915678
-8.64017105102539	-9.22117805480957	-2.88390517234802	-0.0553495958447456	0.109960563480854	0.108932882547379
-8.63289356231689	-9.21736240386963	-2.8852379322052	-0.0552303902804852	0.109834708273411	0.108957424759865
-8.6384859085083	-9.22053050994873	-2.88467407226563	-0.0553422197699547	0.109857089817524	0.109050042927265
-8.63267993927002	-9.21806144714355	-2.8860034942627	-0.0551507882773876	0.109790027141571	0.109082572162151
-8.63342666625977	-9.21788311004639	-2.89156889915466	-0.0552677549421787	0.109793774783611	0.109164692461491
-8.63686752319336	-9.2191686630249	-2.88262724876404	-0.0551814027130604	0.109847784042358	0.109295152127743
-8.63182926177979	-9.21818351745605	-2.8951427936554	-0.055150467902422	0.109827540814877	0.109304256737232
-8.62954139709473	-9.21856117248535	-2.88997507095337	-0.0552506968379021	0.10974358022213	0.109293945133686
-8.63151836395264	-9.21950054168701	-2.88677597045898	-0.0552620328962803	0.109816581010818	0.109232164919376
-8.62616539001465	-9.2137565612793	-2.8893449306488	-0.0552450753748417	0.109771847724915	0.109218262135983
-8.62699508666992	-9.21624183654785	-2.88936305046082	-0.0552386417984962	0.109708793461323	0.109344065189362
-8.63074779510498	-9.21550750732422	-2.89452576637268	-0.0551753118634224	0.109754711389542	0.109327137470245
-8.62673187255859	-9.21282291412354	-2.89492630958557	-0.0551919229328632	0.109699279069901	0.109428100287914
-8.62604236602783	-9.21299743652344	-2.88746094703674	-0.055165808647871	0.109692670404911	0.109433576464653
-8.62612628936768	-9.21735286712646	-2.89340949058533	-0.0552146136760712	0.109738424420357	0.109365090727806
-8.62140464782715	-9.21525001525879	-2.89144396781921	-0.0550511069595814	0.109569318592548	0.109444916248322
-8.62141609191895	-9.21761703491211	-2.89716196060181	-0.0551564954221249	0.109654515981674	0.109373584389687
-8.6263599395752	-9.21865367889404	-2.90105533599854	-0.0551876910030842	0.109745196998119	0.10940670222044
-8.62231540679932	-9.21603012084961	-2.89639019966125	-0.0552469305694103	0.10956409573555	0.109440624713898
-8.62481689453125	-9.21651363372803	-2.89622759819031	-0.0552163347601891	0.10969290137291	0.109367355704308
-8.6232385635376	-9.213547706604	-2.89748120307922	-0.0551084466278553	0.109573505818844	0.109371155500412
-8.62078285217285	-9.21427822113037	-2.89448070526123	-0.0551477037370205	0.10963137447834	0.109357081353664
-8.62447071075439	-9.21764087677002	-2.8958625793457	-0.0551698170602322	0.10955198854208	0.109357677400112
-8.62059307098389	-9.21744728088379	-2.89657473564148	-0.0550945065915585	0.109606690704823	0.109390944242477
-8.61880016326904	-9.21329021453857	-2.8957257270813	-0.0552187561988831	0.109565056860447	0.109384447336197
-8.62004947662354	-9.21414184570313	-2.90115690231323	-0.0552364028990269	0.109657846391201	0.109267577528954
-8.6171875	-9.21151733398438	-2.90415191650391	-0.0552360154688358	0.10963312536478	0.109169363975525
-8.61503028869629	-9.20788288116455	-2.89487910270691	-0.0552345812320709	0.10947772115469	0.109155423939228
-8.61451053619385	-9.20518016815186	-2.89759135246277	-0.0551113821566105	0.109486505389214	0.108996227383614
-8.61033821105957	-9.19996547698975	-2.90589594841003	-0.0550232902169228	0.109468713402748	0.109039358794689
-8.61029529571533	-9.20359897613525	-2.9067747592926	-0.0550339296460152	0.109402991831303	0.108972765505314
-8.60819435119629	-9.202073097229	-2.91015934944153	-0.0550032071769238	0.10947248339653	0.108888626098633
-8.60807037353516	-9.20210552215576	-2.91002583503723	-0.0552054643630981	0.109539024531841	0.108847558498383
-8.60694885253906	-9.20342922210693	-2.90144085884094	-0.0552078373730183	0.10948096960783	0.108699113130569
-8.60595417022705	-9.20401668548584	-2.8992657661438	-0.0552242435514927	0.109555743634701	0.108708120882511
-8.60583782196045	-9.20486927032471	-2.90025186538696	-0.0551330223679543	0.109352208673954	0.108685784041882
-8.60841369628906	-9.20493316650391	-2.90274333953857	-0.0551659725606442	0.109394058585167	0.108688235282898
-8.61056900024414	-9.20175552368164	-2.90636706352234	-0.0551293157041073	0.109444953501225	0.108737632632256
-8.60968780517578	-9.20541095733643	-2.904217004776	-0.0551409050822258	0.109451301395893	0.108695104718208
-8.61222171783447	-9.20630359649658	-2.90452003479004	-0.0552830286324024	0.109564259648323	0.108640424907207
-8.60679244995117	-9.2059907913208	-2.90160846710205	-0.0552043132483959	0.109435327351093	0.108540147542953
-8.61190032958984	-9.20803260803223	-2.89936542510986	-0.0553326681256294	0.109436601400375	0.108449451625347
-8.61144256591797	-9.20486927032471	-2.89425849914551	-0.0551575683057308	0.109467215836048	0.108421497046947
-8.60764408111572	-9.20804405212402	-2.8992006778717	-0.0551972649991512	0.109353721141815	0.108391009271145
-8.61551952362061	-9.20896530151367	-2.90605473518372	-0.0552539676427841	0.10944252461195	0.10840380936861
-8.61176872253418	-9.20946407318115	-2.90361595153809	-0.0551761724054813	0.109434276819229	0.108390420675278
-8.61788177490234	-9.2087230682373	-2.90238881111145	-0.0553038828074932	0.109465293586254	0.108366720378399
-8.6103515625	-9.20996570587158	-2.90891790390015	-0.0552478209137917	0.109446108341217	0.108214609324932
-8.61156177520752	-9.20897769927979	-2.90485119819641	-0.0552816316485405	0.109434373676777	0.108195140957832
-8.61479568481445	-9.20659828186035	-2.89894342422485	-0.0552372150123119	0.109457932412624	0.108154207468033
-8.60702323913574	-9.20641994476318	-2.9011378288269	-0.055233970284462	0.109390594065189	0.108039855957031
-8.61203289031982	-9.20813274383545	-2.89800000190735	-0.0553366839885712	0.109492212533951	0.107988938689232
-8.60665988922119	-9.20860862731934	-2.900465965271	-0.0552381984889507	0.109397605061531	0.107862621545792
-8.60436916351318	-9.20639228820801	-2.8978750705719	-0.0554624982178211	0.109394311904907	0.107784286141396
-8.60595321655273	-9.20645427703857	-2.90324521064758	-0.0552978180348873	0.109376862645149	0.107693657279015
-8.6035795211792	-9.20220947265625	-2.90405941009521	-0.0553315356373787	0.109425738453865	0.107612013816833
-8.60808849334717	-9.20329570770264	-2.89758801460266	-0.0553238093852997	0.109471492469311	0.107587784528732
-8.60265827178955	-9.20338344573975	-2.89749956130981	-0.055300809442997	0.109486848115921	0.107389159500599
-8.60130500793457	-9.20565986633301	-2.8952739238739	-0.0554513521492481	0.10947323590517	0.107339575886726
-8.6035270690918	-9.20605182647705	-2.88711309432983	-0.0554673001170158	0.109618201851845	0.107131563127041
-8.59984397888184	-9.1993350982666	-2.88998532295227	-0.0554411970078945	0.109517462551594	0.107055813074112
-8.60032367706299	-9.20657444000244	-2.88637042045593	-0.0554078966379166	0.109499558806419	0.106956727802753
-8.59963035583496	-9.2002124786377	-2.8932774066925	-0.0553376041352749	0.10953838378191	0.106877386569977
-8.59880065917969	-9.20406150817871	-2.89287757873535	-0.0553623735904694	0.109509989619255	0.106796897947788
-8.59988594055176	-9.20399570465088	-2.88783836364746	-0.0553197897970676	0.109565958380699	0.10673063993454
-8.59870433807373	-9.20263671875	-2.89126491546631	-0.0554119683802128	0.109720967710018	0.106674641370773
-8.59681034088135	-9.20155906677246	-2.893070936203	-0.0554316751658916	0.109585516154766	0.106470756232738
-8.59838771820068	-9.20419788360596	-2.88365459442139	-0.055449765175581	0.109674923121929	0.106393188238144
-8.59439373016357	-9.20190238952637	-2.88751626014709	-0.0554113648831844	0.109589368104935	0.10632910579443
-8.59636688232422	-9.19973754882813	-2.88464093208313	-0.0553904436528683	0.109638825058937	0.106249339878559
-8.59156608581543	-9.19929122924805	-2.89330077171326	-0.0553935617208481	0.109672196209431	0.106220550835133
-8.58871173858643	-9.2005786895752	-2.89032077789307	-0.0554750673472881	0.109618678689003	0.106173232197762
-8.59354782104492	-9.19993019104004	-2.88966774940491	-0.0555356256663799	0.109828874468803	0.106066100299358
-8.58454990386963	-9.19698715209961	-2.88998770713806	-0.0555086359381676	0.109770126640797	0.105978637933731
-8.58459758758545	-9.19655227661133	-2.88127946853638	-0.0555764324963093	0.109685249626637	0.105898879468441
-8.58512592315674	-9.19639492034912	-2.87828469276428	-0.0556192360818386	0.109796337783337	0.105849750339985
-8.5782470703125	-9.19479751586914	-2.88473272323608	-0.0555609092116356	0.109652519226074	0.105814807116985
-8.58507537841797	-9.19427490234375	-2.88199234008789	-0.0556445680558681	0.109803214669228	0.105805478990078
-8.58329296112061	-9.19349002838135	-2.88232254981995	-0.0555712766945362	0.109830908477306	0.105789802968502
-8.57881259918213	-9.18971157073975	-2.88367605209351	-0.055696677416563	0.109875939786434	0.105743810534477
-8.58242607116699	-9.19187355041504	-2.87614440917969	-0.0557837039232254	0.109863817691803	0.105650395154953
-8.57419109344482	-9.19413375854492	-2.8746862411499	-0.0557304807007313	0.109863646328449	0.105543829500675
-8.57527732849121	-9.18881988525391	-2.8762629032135	-0.0558080673217773	0.109869711101055	0.105489611625671
-8.57749176025391	-9.19063472747803	-2.87549567222595	-0.0558076575398445	0.10975693166256	0.105385787785053
-8.57689476013184	-9.18656635284424	-2.88102149963379	-0.0557595789432526	0.109885662794113	0.105322450399399
-8.57778453826904	-9.18327808380127	-2.87647008895874	-0.0558970123529434	0.109899424016476	0.105309374630451
-8.5778980255127	-9.18779468536377	-2.87233233451843	-0.0559842512011528	0.110032632946968	0.105223409831524
-8.57568073272705	-9.18392562866211	-2.87112188339233	-0.0560015216469765	0.109993599355221	0.105066984891891
-8.57486057281494	-9.18583393096924	-2.87456035614014	-0.0560667552053928	0.109888695180416	0.105007685720921
-8.57425022125244	-9.18648242950439	-2.87251567840576	-0.0561061650514603	0.110042259097099	0.104880183935165
-8.57248592376709	-9.18172454833984	-2.87341570854187	-0.0560806132853031	0.109915614128113	0.104796312749386
-8.57464790344238	-9.18118286132813	-2.87001371383667	-0.0561505220830441	0.109924867749214	0.104714103043079
-8.57390785217285	-9.17963981628418	-2.87567687034607	-0.056146465241909	0.110015526413918	0.104653559625149
-8.57403564453125	-9.17550849914551	-2.86618852615356	-0.056194718927145	0.110010765492916	0.104566738009453
-8.57645511627197	-9.17735958099365	-2.86514019966125	-0.0563117302954197	0.110044024884701	0.104411855340004
-8.57178974151611	-9.17993927001953	-2.86662793159485	-0.0562829487025738	0.11002991348505	0.104285918176174
-8.5681676864624	-9.18155670166016	-2.85692191123962	-0.0563089139759541	0.10994678735733	0.104189425706863
-8.57608032226563	-9.18020057678223	-2.86431550979614	-0.0564214810729027	0.110105253756046	0.104096435010433
-8.57366466522217	-9.18197917938232	-2.87405061721802	-0.0564082786440849	0.110110908746719	0.10402038693428
-8.57686138153076	-9.18047523498535	-2.86682224273682	-0.0565062388777733	0.110110484063625	0.103902548551559
-8.5797119140625	-9.18121433258057	-2.86421060562134	-0.0564213991165161	0.110113695263863	0.103783175349236
-8.57507419586182	-9.17904186248779	-2.86774134635925	-0.0563264563679695	0.110051907598972	0.103682741522789
-8.57872104644775	-9.18472290039063	-2.86346054077148	-0.056432519108057	0.110086724162102	0.103656515479088
-8.58467102050781	-9.18464756011963	-2.86540031433105	-0.0563019439578056	0.110180109739304	0.103656709194183
-8.58334350585938	-9.18427562713623	-2.87322020530701	-0.056358702480793	0.11013600230217	0.103550128638744
-8.58223819732666	-9.18644618988037	-2.8691577911377	-0.0564207993447781	0.110188916325569	0.103479437530041
-8.58370876312256	-9.19095611572266	-2.86868619918823	-0.0564003400504589	0.11018779873848	0.103278085589409
-8.57783603668213	-9.18511867523193	-2.87302184104919	-0.0563770420849323	0.110125571489334	0.103234328329563
-8.58111667633057	-9.18938827514648	-2.86581563949585	-0.056422621011734	0.11003015935421	0.103237122297287
-8.58442783355713	-9.18755626678467	-2.86952257156372	-0.0563423559069633	0.110194616019726	0.103201739490032
-8.58071899414063	-9.18482875823975	-2.8705198764801	-0.0563686117529869	0.110130079090595	0.103159680962563
[truncated: 11,269 more rows]
