# Supplementary material for: Identification of Haptic Based Guiding Using Hard Reins
Source: PLoS One. 2015 Jul 22;10(7):e0132020. doi: 10.1371/journal.pone.0132020 (PMC4511788; doi:10.1371/journal.pone.0132020)
Supplement: S6 File — (ZIP) [file pone.0132020.s006.zip › Exp2_ForceData2/Subject10/path2/T4.csv]

Force X (N)	Force Y (N)	Force Z (N)	Torque X (N-m)	Torque Y (N-m)	Torque Z (N-m)	Frequency = 10000	Averaging Level = 16	F/T Serial Number = FT11772	Time Started = 19/02/2013 17:35:51
-5.53237724304199	-7.92253923416138	-4.54816102981567	-0.121157310903072	0.191005945205688	0.103104628622532
-5.53683996200562	-7.92464780807495	-4.54495000839233	-0.12124128639698	0.191051930189133	0.10296393185854
-5.54068803787231	-7.92610549926758	-4.53438854217529	-0.121185190975666	0.191130414605141	0.102818563580513
-5.53748369216919	-7.93141269683838	-4.52329778671265	-0.121146120131016	0.191011160612106	0.102625086903572
-5.54249334335327	-7.9369683265686	-4.51938676834106	-0.121051862835884	0.190953090786934	0.102612912654877
-5.53933000564575	-7.94014453887939	-4.52810525894165	-0.120972096920013	0.190789312124252	0.102553121745586
-5.54270219802856	-7.94611358642578	-4.51937007904053	-0.120957598090172	0.190820038318634	0.10257812589407
-5.55068254470825	-7.95018911361694	-4.53439807891846	-0.120919652283192	0.190674245357513	0.102610036730766
-5.56092023849487	-7.95219755172729	-4.53224420547485	-0.121026657521725	0.190798431634903	0.102730594575405
-5.55736017227173	-7.95463562011719	-4.54374647140503	-0.121031939983368	0.190794810652733	0.10277271270752
-5.57306814193726	-7.95735168457031	-4.54657602310181	-0.12109237164259	0.190965041518211	0.102797023952007
-5.57402038574219	-7.9551043510437	-4.54207468032837	-0.121206179261208	0.191092357039452	0.102729171514511
-5.57756185531616	-7.9574613571167	-4.52993202209473	-0.12123104184866	0.191131174564362	0.102591969072819
-5.57495021820068	-7.95939779281616	-4.52269077301025	-0.121133208274841	0.191031232476234	0.102477982640266
-5.57335758209229	-7.96750640869141	-4.52153491973877	-0.121015623211861	0.190823778510094	0.102391734719276
-5.57633352279663	-7.97329044342041	-4.52827930450439	-0.120857983827591	0.19068332016468	0.102486982941628
-5.5824122428894	-7.97629880905151	-4.54356098175049	-0.120913617312908	0.190735831856728	0.102599896490574
-5.5964183807373	-7.97943019866943	-4.54858303070068	-0.121022649109364	0.190974116325378	0.10272354632616
-5.59965181350708	-7.98312568664551	-4.55697965621948	-0.121075168251991	0.191034033894539	0.102719768881798
-5.60977697372437	-7.9852557182312	-4.54695987701416	-0.121120892465115	0.191244766116142	0.102657742798328
-5.60686445236206	-7.98548126220703	-4.54404973983765	-0.1211107224226	0.191147297620773	0.102639205753803
-5.60986804962158	-7.9904956817627	-4.53753089904785	-0.121049180626869	0.191119745373726	0.102491565048695
-5.60633659362793	-7.99338912963867	-4.53910875320435	-0.120945818722248	0.19090761244297	0.102527938783169
-5.60901212692261	-8.00172901153564	-4.54275226593018	-0.120916254818439	0.190870240330696	0.102572575211525
-5.61360931396484	-8.00190734863281	-4.55264043807983	-0.120824165642262	0.190711215138435	0.102739118039608
-5.62520551681519	-8.00734996795654	-4.56762170791626	-0.120960302650928	0.19079352915287	0.102937586605549
-5.62967157363892	-8.00604629516602	-4.57315063476563	-0.120944142341614	0.190842792391777	0.103108294308186
-5.63541412353516	-8.0105619430542	-4.57830047607422	-0.121127732098103	0.190914541482925	0.103174284100533
-5.6402382850647	-8.00458812713623	-4.58488750457764	-0.121102198958397	0.191014766693115	0.103244118392467
-5.64566087722778	-8.00694751739502	-4.5743613243103	-0.121232219040394	0.191095799207687	0.103254534304142
-5.64411783218384	-8.00693893432617	-4.56936454772949	-0.121187523007393	0.191079333424568	0.103194057941437
-5.64649343490601	-8.00802421569824	-4.56967878341675	-0.121234476566315	0.19102843105793	0.103219121694565
-5.64275979995728	-8.01006031036377	-4.57159805297852	-0.121054381132126	0.190909802913666	0.103206343948841
-5.64213705062866	-8.01730918884277	-4.56747531890869	-0.121064342558384	0.190704703330994	0.103351473808289
-5.64540529251099	-8.01926231384277	-4.57962846755981	-0.120956711471081	0.190659135580063	0.103401608765125
-5.64652061462402	-8.01889514923096	-4.57857990264893	-0.120991230010986	0.190582886338234	0.103706128895283
-5.64958667755127	-8.01867580413818	-4.59461832046509	-0.121006421744823	0.190669730305672	0.103829823434353
-5.6550440788269	-8.01895236968994	-4.59808111190796	-0.121040657162666	0.190695270895958	0.104047387838364
-5.65999746322632	-8.02078342437744	-4.60539722442627	-0.12114006280899	0.190864428877831	0.104182250797749
-5.66213035583496	-8.02134704589844	-4.59939241409302	-0.121202111244202	0.190817326307297	0.104297667741776
-5.66622686386108	-8.01894950866699	-4.59936571121216	-0.121163576841354	0.190944641828537	0.104314580559731
-5.66243934631348	-8.02064990997314	-4.5902795791626	-0.121180787682533	0.190865978598595	0.104241147637367
-5.66225385665894	-8.02421951293945	-4.58040380477905	-0.121084228157997	0.190848603844643	0.104289196431637
-5.65997648239136	-8.02641010284424	-4.58304643630981	-0.120942607522011	0.190624102950096	0.10435389727354
-5.65928316116333	-8.02897548675537	-4.57911062240601	-0.120880141854286	0.190614312887192	0.104436978697777
-5.663978099823	-8.03226280212402	-4.57861614227295	-0.120903611183167	0.19053053855896	0.104558512568474
-5.66206312179565	-8.03617095947266	-4.58473587036133	-0.120821572840214	0.190546706318855	0.104646906256676
-5.66456413269043	-8.03711223602295	-4.58862829208374	-0.120768442749977	0.190398827195168	0.104801148176193
-5.66939401626587	-8.03927707672119	-4.59774398803711	-0.120681881904602	0.190398469567299	0.105014339089394
-5.6729621887207	-8.03958511352539	-4.60533285140991	-0.120775103569031	0.190380811691284	0.105170480906963
-5.67501211166382	-8.04796886444092	-4.60489130020142	-0.12071255594492	0.190372571349144	0.105255708098412
-5.67937803268433	-8.04977226257324	-4.60533428192139	-0.120795413851738	0.190390795469284	0.105451509356499
-5.68252086639404	-8.04647445678711	-4.61494064331055	-0.120751865208149	0.190492555499077	0.105495162308216
-5.69328212738037	-8.05024814605713	-4.6084623336792	-0.120849117636681	0.190518736839294	0.105642899870872
-5.69234037399292	-8.04846096038818	-4.61318731307983	-0.120840504765511	0.190631896257401	0.105651997029781
-5.69325590133667	-8.05393028259277	-4.60480356216431	-0.12092699110508	0.190554544329643	0.105719484388828
-5.69761514663696	-8.05221080780029	-4.60360670089722	-0.120788231492043	0.190638452768326	0.105709940195084
-5.69763851165771	-8.05603885650635	-4.59773921966553	-0.120863817632198	0.19057697057724	0.10568492859602
-5.69594383239746	-8.05793857574463	-4.59497117996216	-0.120840631425381	0.19047437608242	0.10569704324007
-5.697913646698	-8.06292152404785	-4.59058713912964	-0.120680756866932	0.190391212701797	0.105640158057213
-5.69479417800903	-8.06409645080566	-4.59786653518677	-0.120629504323006	0.19030886888504	0.105701208114624
-5.7004919052124	-8.07005500793457	-4.59953784942627	-0.120596244931221	0.190122857689857	0.105807766318321
-5.70315456390381	-8.07394409179688	-4.60233163833618	-0.120576806366444	0.190223932266235	0.105882041156292
-5.71314239501953	-8.07642269134521	-4.62039947509766	-0.120580971240997	0.190160468220711	0.106008842587471
-5.71921873092651	-8.07804107666016	-4.63282632827759	-0.120613761246204	0.19027815759182	0.106206029653549
-5.72406530380249	-8.08111763000488	-4.63438701629639	-0.120776928961277	0.190254092216492	0.106291636824608
-5.73287105560303	-8.0808572769165	-4.64218521118164	-0.120668336749077	0.190400376915932	0.106345161795616
-5.74163055419922	-8.08341407775879	-4.63494062423706	-0.12085834145546	0.190454140305519	0.106393478810787
-5.74490261077881	-8.08230590820313	-4.64644908905029	-0.120878927409649	0.190562456846237	0.106377348303795
-5.75211095809937	-8.08043670654297	-4.63346815109253	-0.120932728052139	0.190584257245064	0.106398910284042
-5.74841737747192	-8.08366394042969	-4.63437080383301	-0.120888069272041	0.190580651164055	0.106387533247471
-5.75329780578613	-8.08376121520996	-4.63282680511475	-0.121008321642876	0.190502375364304	0.106299586594105
-5.75581407546997	-8.0817928314209	-4.63452911376953	-0.120870538055897	0.190485537052155	0.106403693556786
-5.75850439071655	-8.08777713775635	-4.62912034988403	-0.12089891731739	0.190407574176788	0.106330052018166
-5.75765609741211	-8.08809375762939	-4.63014030456543	-0.12086895853281	0.190274626016617	0.10641335695982
-5.76373863220215	-8.09196949005127	-4.62564468383789	-0.120832301676273	0.190312728285789	0.106484197080135
-5.76255702972412	-8.08951377868652	-4.63037872314453	-0.120793968439102	0.190236806869507	0.106547623872757
-5.76499128341675	-8.09311676025391	-4.63513660430908	-0.120812065899372	0.190227478742599	0.106588691473007
-5.76497507095337	-8.09274768829346	-4.64545392990112	-0.120866246521473	0.190125092864037	0.106704443693161
-5.77372217178345	-8.09096336364746	-4.63574075698853	-0.120780110359192	0.190246447920799	0.106742613017559
-5.77689790725708	-8.09356784820557	-4.6345100402832	-0.120933026075363	0.190329432487488	0.106853432953358
-5.77660703659058	-8.09173583984375	-4.63926267623901	-0.120854265987873	0.190163686871529	0.10692398250103
-5.77807235717773	-8.09527111053467	-4.64207887649536	-0.120829924941063	0.190211027860641	0.107009872794151
-5.78223896026611	-8.0959415435791	-4.6428427696228	-0.12069907784462	0.190127328038216	0.10712992399931
-5.78653478622437	-8.09914970397949	-4.64663648605347	-0.120738960802555	0.190210059285164	0.107215598225594
-5.78383493423462	-8.09771728515625	-4.64315795898438	-0.120734050869942	0.19011452794075	0.107326991856098
-5.79324531555176	-8.10012340545654	-4.64372539520264	-0.120712898671627	0.190266624093056	0.107410758733749
-5.79396057128906	-8.09969520568848	-4.64867639541626	-0.120684251189232	0.190220922231674	0.107581548392773
-5.79888343811035	-8.09996128082275	-4.65420389175415	-0.120652459561825	0.190171912312508	0.107579804956913
-5.79814147949219	-8.10344219207764	-4.64805793762207	-0.120646797120571	0.1901545971632	0.107669897377491
-5.80010843276978	-8.10351181030273	-4.64788675308228	-0.120620653033257	0.190115317702293	0.107807792723179
-5.80786514282227	-8.10818672180176	-4.65108156204224	-0.120621398091316	0.190168634057045	0.107830442488194
-5.80693292617798	-8.10666942596436	-4.65023231506348	-0.12059473246336	0.190139159560204	0.107878945767879
-5.81430435180664	-8.10974502563477	-4.64315700531006	-0.120660156011581	0.190160140395164	0.107889093458652
-5.81771230697632	-8.10959148406982	-4.65453243255615	-0.120555832982063	0.190175175666809	0.108064673841
-5.82412242889404	-8.11108589172363	-4.65721940994263	-0.120533376932144	0.190157383680344	0.1080656722188
-5.82582664489746	-8.11209297180176	-4.65084218978882	-0.120567828416824	0.190120503306389	0.108153238892555
-5.8338360786438	-8.11485481262207	-4.65658092498779	-0.120523929595947	0.190170377492905	0.108249254524708
-5.84409046173096	-8.11614227294922	-4.66435623168945	-0.120616897940636	0.190167173743248	0.108338460326195
-5.84109878540039	-8.11684226989746	-4.65800523757935	-0.120490714907646	0.190163031220436	0.108394339680672
-5.85147953033447	-8.12049007415771	-4.65638828277588	-0.120600581169128	0.190209716558456	0.108412586152554
-5.85177230834961	-8.1156005859375	-4.65903806686401	-0.120520420372486	0.190080493688583	0.108485080301762
-5.8574161529541	-8.11971664428711	-4.66122674942017	-0.120513051748276	0.190124750137329	0.108494780957699
-5.85905122756958	-8.11946868896484	-4.65882682800293	-0.120482861995697	0.190080210566521	0.10854509472847
-5.86792898178101	-8.12070846557617	-4.66474199295044	-0.120509386062622	0.190109118819237	0.108637966215611
-5.87127161026001	-8.11888885498047	-4.66461992263794	-0.120558187365532	0.190068051218987	0.108696967363358
-5.87679147720337	-8.11982250213623	-4.67240810394287	-0.120499610900879	0.190123781561852	0.108756549656391
-5.87928485870361	-8.12206172943115	-4.66814708709717	-0.120598882436752	0.190111264586449	0.108787335455418
-5.88040685653687	-8.11747264862061	-4.66456937789917	-0.120472088456154	0.190103948116302	0.108880013227463
-5.883713722229	-8.12322425842285	-4.66840791702271	-0.120519712567329	0.190075740218163	0.108914963901043
-5.88147115707397	-8.12006378173828	-4.66075611114502	-0.120481163263321	0.189984679222107	0.108983106911182
-5.88617753982544	-8.11951065063477	-4.66586256027222	-0.120432876050472	0.189958691596985	0.10899855196476
-5.88583660125732	-8.12101078033447	-4.66359233856201	-0.120529040694237	0.189898684620857	0.109028592705727
-5.88859415054321	-8.12201023101807	-4.66733884811401	-0.120435811579227	0.190007537603378	0.109115175902843
-5.89147901535034	-8.12424850463867	-4.66719913482666	-0.120492197573185	0.189989045262337	0.109127633273602
-5.89267635345459	-8.11979484558105	-4.66382026672363	-0.120411545038223	0.189929187297821	0.109204992651939
-5.89664793014526	-8.12399864196777	-4.65863752365112	-0.12053669989109	0.189979285001755	0.109219029545784
-5.89494276046753	-8.11996936798096	-4.65854454040527	-0.120456472039223	0.189876332879066	0.109267525374889
-5.89860677719116	-8.12240886688232	-4.66172981262207	-0.120535984635353	0.19002877175808	0.109306551516056
-5.89829301834106	-8.12084674835205	-4.65941619873047	-0.120496414601803	0.189956903457642	0.109337292611599
-5.90188837051392	-8.12066555023193	-4.65801000595093	-0.120481215417385	0.189967796206474	0.109406627714634
-5.90025663375854	-8.1235523223877	-4.65390920639038	-0.120531380176544	0.189950242638588	0.109380751848221
-5.9008731842041	-8.1207914352417	-4.65342473983765	-0.120424784719944	0.189961224794388	0.109359696507454
-5.90184354782104	-8.12218475341797	-4.64626216888428	-0.120498418807983	0.189874589443207	0.109372593462467
-5.90334272384644	-8.11932182312012	-4.64233350753784	-0.120436616241932	0.18986177444458	0.109331637620926
-5.90404033660889	-8.11880397796631	-4.64379072189331	-0.120430171489716	0.189864575862885	0.109367460012436
-5.90399599075317	-8.12063884735107	-4.64445400238037	-0.120363436639309	0.189805239439011	0.109378896653652
-5.90974807739258	-8.12024593353271	-4.63919401168823	-0.120401598513126	0.189839214086533	0.109389923512936
-5.90746212005615	-8.12348365783691	-4.64405202865601	-0.120394848287106	0.189750149846077	0.109437301754951
-5.9062237739563	-8.12426948547363	-4.64922523498535	-0.120286263525486	0.189725548028946	0.109488107264042
-5.91181182861328	-8.12733554840088	-4.6479115486145	-0.120323926210403	0.189669013023376	0.109559267759323
-5.90988349914551	-8.12388896942139	-4.64618396759033	-0.120204500854015	0.189556017518044	0.109569825232029
-5.91374731063843	-8.12812614440918	-4.64113426208496	-0.120263457298279	0.18963398039341	0.109517812728882
-5.91137647628784	-8.12765502929688	-4.64543199539185	-0.120276182889938	0.18952913582325	0.109542667865753
-5.91343402862549	-8.12739562988281	-4.63843965530396	-0.120228707790375	0.189554318785667	0.109498351812363
-5.91128253936768	-8.12812328338623	-4.63890790939331	-0.120263956487179	0.189497068524361	0.10946361720562
-5.91470718383789	-8.1258716583252	-4.63658237457275	-0.120182856917381	0.189497709274292	0.109491147100925
-5.91493272781372	-8.12961578369141	-4.6383638381958	-0.120226845145226	0.189437955617905	0.109529487788677
-5.91134405136108	-8.12798404693604	-4.64138507843018	-0.120111420750618	0.189235061407089	0.109509639441967
-5.91003799438477	-8.132155418396	-4.63848733901978	-0.120141126215458	0.18927700817585	0.109531387686729
-5.9101300239563	-8.13098812103271	-4.63462018966675	-0.120036475360394	0.189134702086449	0.10948158800602
-5.90527534484863	-8.13145446777344	-4.63163995742798	-0.119916535913944	0.189118340611458	0.109430402517319
-5.90354776382446	-8.13513374328613	-4.62633466720581	-0.119952239096165	0.188984125852585	0.109357729554176
-5.90154409408569	-8.13167095184326	-4.62538433074951	-0.11995205283165	0.188903078436852	0.109346054494381
-5.90090656280518	-8.134446144104	-4.62485027313232	-0.119898431003094	0.18896409869194	0.109255939722061
-5.89626121520996	-8.13272762298584	-4.60881185531616	-0.119943216443062	0.188843965530396	0.109140940010548
-5.89191865921021	-8.13091945648193	-4.60708379745483	-0.119865022599697	0.188790619373322	0.109118469059467
-5.89394569396973	-8.13154029846191	-4.60391855239868	-0.11988689750433	0.188853293657303	0.109027743339539
-5.88794803619385	-8.12961864471436	-4.59549331665039	-0.119906343519688	0.188778951764107	0.109012462198734
-5.88866996765137	-8.12546730041504	-4.59546375274658	-0.119841441512108	0.188829407095909	0.108953587710857
-5.88997077941895	-8.12764835357666	-4.5860857963562	-0.120055459439754	0.188941717147827	0.108886756002903
-5.8896918296814	-8.12146663665771	-4.58803653717041	-0.12005590647459	0.189061626791954	0.108939483761787
-5.89322185516357	-8.12224006652832	-4.59485197067261	-0.120076976716518	0.189068019390106	0.108898937702179
-5.89158058166504	-8.12050437927246	-4.59204292297363	-0.120150685310364	0.189083367586136	0.10891056060791
-5.88584995269775	-8.12166404724121	-4.59109735488892	-0.120123326778412	0.1890839189291	0.10887635499239
-5.88722133636475	-8.12345027923584	-4.58948135375977	-0.120263621211052	0.189054608345032	0.108839325606823
-5.88084602355957	-8.12221240997314	-4.59180355072021	-0.12019245326519	0.189019814133644	0.108835443854332
-5.88168144226074	-8.12513160705566	-4.59035682678223	-0.120187759399414	0.189076498150826	0.108738876879215
-5.88058614730835	-8.12356662750244	-4.58667755126953	-0.120191812515259	0.189106121659279	0.108799524605274
-5.87677574157715	-8.12754821777344	-4.59123468399048	-0.120190434157848	0.189010202884674	0.10874979197979
-5.87647199630737	-8.13233661651611	-4.59049463272095	-0.120223224163055	0.18905046582222	0.108736075460911
-5.86957502365112	-8.13199806213379	-4.58859300613403	-0.120218925178051	0.189016029238701	0.108635455369949
-5.86969375610352	-8.13260936737061	-4.58248329162598	-0.120244704186916	0.189055249094963	0.108525797724724
-5.86392831802368	-8.13539695739746	-4.58347511291504	-0.120256908237934	0.189034759998322	0.108437262475491
-5.8625316619873	-8.12937355041504	-4.58178520202637	-0.12027782946825	0.189104095101357	0.108324825763702
-5.86098623275757	-8.13613891601563	-4.56925487518311	-0.120388731360435	0.189040616154671	0.108276285231113
-5.85403203964233	-8.13243389129639	-4.57180738449097	-0.120341911911964	0.188990220427513	0.10811472684145
-5.85453844070435	-8.13767719268799	-4.56768035888672	-0.120374329388142	0.189056724309921	0.108052909374237
-5.84905576705933	-8.13835906982422	-4.57202291488647	-0.120390295982361	0.188989907503128	0.10788182169199
-5.84715795516968	-8.13879871368408	-4.55760049819946	-0.120358593761921	0.18909452855587	0.107802279293537
-5.8414158821106	-8.14193248748779	-4.56267023086548	-0.120448231697083	0.188948482275009	0.107661888003349
-5.83616876602173	-8.14346885681152	-4.5562572479248	-0.120457448065281	0.188990518450737	0.107511691749096
-5.83547735214233	-8.14436817169189	-4.54990339279175	-0.120522044599056	0.189064338803291	0.107399739325047
-5.82926940917969	-8.13893127441406	-4.5535044670105	-0.120526768267155	0.189057886600494	0.107229731976986
-5.8274393081665	-8.14228057861328	-4.53392744064331	-0.120667971670628	0.189221829175949	0.106997855007648
-5.81829261779785	-8.1402416229248	-4.53242111206055	-0.120616264641285	0.189191445708275	0.106833279132843
-5.81420278549194	-8.14297485351563	-4.51606035232544	-0.120689824223518	0.18913272023201	0.106536284089088
-5.80768966674805	-8.14319038391113	-4.50962686538696	-0.120545066893101	0.189045310020447	0.106388688087463
-5.80272197723389	-8.14926624298096	-4.50661325454712	-0.120658107101917	0.188988760113716	0.106132656335831
-5.79702472686768	-8.14903831481934	-4.50675296783447	-0.120571821928024	0.188953056931496	0.105980582535267
-5.79623413085938	-8.15199851989746	-4.50411558151245	-0.12060172855854	0.188953071832657	0.105812475085258
-5.7908787727356	-8.15242671966553	-4.50509214401245	-0.120600119233131	0.188883543014526	0.105780899524689
-5.79290103912354	-8.15701961517334	-4.50844573974609	-0.12060733884573	0.18889157474041	0.105572000145912
-5.79207754135132	-8.15449619293213	-4.51228809356689	-0.120620876550674	0.188872665166855	0.105618223547935
-5.79633617401123	-8.16014194488525	-4.51337909698486	-0.120825506746769	0.189019814133644	0.105483151972294
-5.79393672943115	-8.15829563140869	-4.51865434646606	-0.120807975530624	0.189062461256981	0.105429798364639
-5.80031871795654	-8.16296577453613	-4.52224922180176	-0.120853967964649	0.189213961362839	0.105272866785526
-5.79564905166626	-8.1591796875	-4.52787256240845	-0.120869308710098	0.189163491129875	0.105156242847443
-5.79972457885742	-8.16147804260254	-4.52821254730225	-0.121003836393356	0.189309969544411	0.10503526031971
-5.8046407699585	-8.15859603881836	-4.5290584564209	-0.121133722364902	0.189416453242302	0.104923985898495
-5.80546379089355	-8.1596794128418	-4.52197885513306	-0.121132522821426	0.189544424414635	0.104727186262608
-5.80070304870605	-8.15802574157715	-4.52415132522583	-0.121248833835125	0.189527481794357	0.104528911411762
-5.80296564102173	-8.15758228302002	-4.52452325820923	-0.121243953704834	0.189609110355377	0.104375891387463
-5.79972887039185	-8.1588716506958	-4.51524019241333	-0.121360599994659	0.189619868993759	0.104207381606102
-5.79659128189087	-8.15974140167236	-4.51257467269897	-0.12134126573801	0.189658135175705	0.103974379599094
-5.79562616348267	-8.1575345993042	-4.50928163528442	-0.121362596750259	0.189518257975578	0.103917837142944
-5.79225873947144	-8.16113376617432	-4.50852632522583	-0.121259786188602	0.18948058784008	0.103729330003262
-5.78961277008057	-8.16272926330566	-4.51114511489868	-0.121352039277554	0.18940894305706	0.103642508387566
-5.79150295257568	-8.16178607940674	-4.521315574646	-0.121325381100178	0.189451113343239	0.103554829955101
-5.78901481628418	-8.16483497619629	-4.51453638076782	-0.12145010381937	0.189472928643227	0.103568352758884
-5.79137372970581	-8.16411018371582	-4.53022623062134	-0.121405743062496	0.189514711499214	0.103520318865776
-5.79099750518799	-8.16624164581299	-4.52280521392822	-0.121458508074284	0.189561873674393	0.103397771716118
-5.78889513015747	-8.16225814819336	-4.52850580215454	-0.121505364775658	0.189588725566864	0.103331059217453
-5.79217004776001	-8.16554832458496	-4.53225994110107	-0.121516674757004	0.18970113992691	0.103301405906677
-5.78926849365234	-8.16925811767578	-4.53850984573364	-0.121623136103153	0.189688056707382	0.10334499925375
-5.79580736160278	-8.16782665252686	-4.54768562316895	-0.121601261198521	0.189832642674446	0.103306226432323
-5.79246377944946	-8.16503524780273	-4.55288982391357	-0.121791519224644	0.189849466085434	0.103364698588848
-5.7957329750061	-8.16501045227051	-4.55842542648315	-0.121822208166122	0.190052568912506	0.103300593793392
-5.79568910598755	-8.16294193267822	-4.55074596405029	-0.121851101517677	0.190089210867882	0.103286303579807
-5.79689979553223	-8.16368865966797	-4.55158662796021	-0.121969595551491	0.190272942185402	0.103166885674
-5.79710292816162	-8.16272354125977	-4.55210590362549	-0.122028790414333	0.190254896879196	0.103067085146904
-5.79883861541748	-8.15943431854248	-4.55115365982056	-0.122002176940441	0.190365925431252	0.103002861142159
-5.79055261611938	-8.1603422164917	-4.54025316238403	-0.122076101601124	0.190350398421288	0.102853879332542
-5.79081535339355	-8.15798950195313	-4.5387020111084	-0.122017979621887	0.190368577837944	0.102792665362358
-5.78569078445435	-8.16087055206299	-4.53632497787476	-0.122030362486839	0.190295189619064	0.102659069001675
-5.7794771194458	-8.16346645355225	-4.53253269195557	-0.121919609606266	0.190230280160904	0.102558977901936
-5.77818441390991	-8.16217708587646	-4.53155422210693	-0.121891103684902	0.190126404166222	0.102553322911263
-5.77458524703979	-8.16652488708496	-4.53774261474609	-0.121883317828178	0.190180122852325	0.102542921900749
-5.77424573898315	-8.16839122772217	-4.54039716720581	-0.121883481740952	0.190125674009323	0.102628320455551
-5.77789878845215	-8.16677665710449	-4.54398536682129	-0.121868155896664	0.190310120582581	0.102633982896805
-5.77839660644531	-8.16423225402832	-4.55061531066895	-0.121993348002434	0.190304800868034	0.102751605212688
-5.78124761581421	-8.16829490661621	-4.55655431747437	-0.121972739696503	0.19043792784214	0.102699145674706
-5.77986335754395	-8.16508674621582	-4.55256319046021	-0.122113898396492	0.190424650907516	0.102775938808918
-5.78037786483765	-8.16494846343994	-4.55497407913208	-0.122121527791023	0.190683856606483	0.10268410295248
-5.78004360198975	-8.16185283660889	-4.54380750656128	-0.1222113519907	0.190654888749123	0.102706640958786
-5.77838850021362	-8.16445922851563	-4.54007053375244	-0.122185923159122	0.19084070622921	0.102587446570396
-5.77541542053223	-8.16330909729004	-4.53057050704956	-0.122217252850533	0.190718829631805	0.102531366050243
-5.77363252639771	-8.16426658630371	-4.52583312988281	-0.12211836129427	0.190859034657478	0.102438345551491
-5.77318334579468	-8.16703319549561	-4.52075862884521	-0.122177079319954	0.190834656357765	0.102318428456783
-5.76636981964111	-8.16779899597168	-4.52157545089722	-0.122067987918854	0.190772041678429	0.102328531444073
-5.76608753204346	-8.17067050933838	-4.52176141738892	-0.122092232108116	0.190664440393448	0.102312788367271
-5.75799512863159	-8.16955089569092	-4.52391338348389	-0.121949091553688	0.190625384449959	0.102339908480644
-5.7604398727417	-8.17165756225586	-4.5245795249939	-0.122016914188862	0.190608859062195	0.102391697466373
-5.75830793380737	-8.16976642608643	-4.52653074264526	-0.122068472206593	0.190598145127296	0.102386966347694
-5.76007699966431	-8.17269039154053	-4.53129196166992	-0.122089430689812	0.190616592764854	0.102436318993568
-5.7558217048645	-8.17199230194092	-4.52847146987915	-0.122087433934212	0.190663129091263	0.10251958668232
-5.75932788848877	-8.17538547515869	-4.53075790405273	-0.122214190661907	0.190718412399292	0.102561950683594
-5.75555324554443	-8.17016506195068	-4.53627443313599	-0.122201271355152	0.19069117307663	0.102727212011814
-5.75921392440796	-8.17330837249756	-4.53661727905273	-0.122353568673134	0.190822005271912	0.102928221225739
-5.75670671463013	-8.16545677185059	-4.53908634185791	-0.122413404285908	0.190936714410782	0.102916441857815
-5.75974321365356	-8.16692543029785	-4.53237199783325	-0.122570618987083	0.191120445728302	0.10296319425106
-5.7535457611084	-8.16483402252197	-4.53709363937378	-0.122622571885586	0.191111877560616	0.103014558553696
-5.75283813476563	-8.16131210327148	-4.52366590499878	-0.122690543532372	0.191233769059181	0.102967374026775
-5.74285459518433	-8.16079044342041	-4.51091718673706	-0.122695595026016	0.191265642642975	0.103006154298782
-5.73904657363892	-8.16023063659668	-4.5067253112793	-0.122743383049965	0.191247552633286	0.102956257760525
-5.73337602615356	-8.15706062316895	-4.50441789627075	-0.122755587100983	0.191225379705429	0.103022284805775
-5.73096370697021	-8.15882301330566	-4.50269603729248	-0.122757017612457	0.191209837794304	0.103033274412155
-5.72169637680054	-8.15760898590088	-4.49896240234375	-0.12269489467144	0.191036581993103	0.103126421570778
-5.72086668014526	-8.15934944152832	-4.50414562225342	-0.122707061469555	0.191042751073837	0.103234089910984
-5.71377515792847	-8.15932559967041	-4.49858140945435	-0.1227967441082	0.190957218408585	0.103436335921288
-5.71549081802368	-8.15912342071533	-4.50856590270996	-0.122870959341526	0.19109183549881	0.103576064109802
-5.71223163604736	-8.15582084655762	-4.50484991073608	-0.122905313968658	0.19106413424015	0.103701665997505
-5.71166372299194	-8.15569686889648	-4.50994920730591	-0.123024202883244	0.191220819950104	0.103805124759674
-5.70837163925171	-8.15019512176514	-4.50687122344971	-0.123062074184418	0.191251024603844	0.103954412043095
-5.71018028259277	-8.15098094940186	-4.5030255317688	-0.123084381222725	0.191402599215508	0.104052364826202
-5.70946359634399	-8.14569568634033	-4.50285005569458	-0.123299770057201	0.191457882523537	0.10411860793829
-5.71143484115601	-8.14225292205811	-4.49615526199341	-0.123272031545639	0.19164876639843	0.104185797274113
-5.70168495178223	-8.14657974243164	-4.48962640762329	-0.123455882072449	0.19166511297226	0.104192391037941
-5.7016429901123	-8.14060688018799	-4.4791054725647	-0.123319678008556	0.191675812005997	0.104228086769581
-5.69789743423462	-8.14105129241943	-4.46830463409424	-0.123399510979652	0.19163453578949	0.104296684265137
-5.69358062744141	-8.1457462310791	-4.46263599395752	-0.123321108520031	0.191663637757301	0.104241646826267
-5.68871831893921	-8.14449119567871	-4.4568567276001	-0.123333819210529	0.191585063934326	0.104317963123322
-5.68519973754883	-8.14628314971924	-4.45846891403198	-0.12324083596468	0.191492795944214	0.104317829012871
-5.68371391296387	-8.15027332305908	-4.45742845535278	-0.123209781944752	0.191393345594406	0.104461044073105
-5.68984079360962	-8.15284633636475	-4.47170639038086	-0.123208306729794	0.191458404064178	0.10456433147192
-5.68852138519287	-8.15250778198242	-4.46758651733398	-0.123227290809155	0.191491410136223	0.104780077934265
-5.69173908233643	-8.15300941467285	-4.47822666168213	-0.123265832662582	0.191580250859261	0.104744546115398
-5.69766759872437	-8.15469837188721	-4.47842025756836	-0.123328916728497	0.191603854298592	0.104965932667255
-5.69627571105957	-8.15329933166504	-4.48230886459351	-0.12330112606287	0.191694766283035	0.104976050555706
-5.70357513427734	-8.15308666229248	-4.47773838043213	-0.123396970331669	0.191728204488754	0.105061858892441
-5.70494508743286	-8.15462589263916	-4.48123598098755	-0.123479127883911	0.191891208291054	0.105054840445518
-5.70756816864014	-8.1549129486084	-4.47638511657715	-0.123515971004963	0.191914886236191	0.105108365416527
-5.70893144607544	-8.15084552764893	-4.47965717315674	-0.123493440449238	0.19196429848671	0.105108685791492
-5.71214056015015	-8.157546043396	-4.47100067138672	-0.123638957738876	0.192037999629974	0.105117455124855
-5.71224594116211	-8.15651512145996	-4.47497081756592	-0.123525910079479	0.191968128085136	0.105124451220036
-5.71776485443115	-8.15951728820801	-4.4717845916748	-0.123589128255844	0.192035764455795	0.105119362473488
-5.7139744758606	-8.15972328186035	-4.46639108657837	-0.123591974377632	0.191942885518074	0.10503563284874
-5.7179012298584	-8.15920734405518	-4.46422290802002	-0.123582281172276	0.19205516576767	0.105012781918049
-5.71769905090332	-8.15988636016846	-4.46616792678833	-0.123564265668392	0.191996112465858	0.105010695755482
-5.71758842468262	-8.16162776947021	-4.45685386657715	-0.12351018935442	0.191969871520996	0.104948498308659
-5.7134838104248	-8.1636438369751	-4.46140146255493	-0.1234280616045	0.191808238625526	0.104830637574196
-5.7131233215332	-8.16649913787842	-4.45854759216309	-0.123400576412678	0.191771149635315	0.104877822101116
-5.71901845932007	-8.16947364807129	-4.46183347702026	-0.123395547270775	0.191756099462509	0.10488586127758
-5.72005462646484	-8.17328453063965	-4.4686017036438	-0.123388610780239	0.191794872283936	0.104882299900055
-5.72128915786743	-8.17064952850342	-4.47003555297852	-0.123382225632668	0.191791176795959	0.104960918426514
-5.72778558731079	-8.17346572875977	-4.48505163192749	-0.123382113873959	0.191815301775932	0.104985408484936
-5.72976922988892	-8.17056846618652	-4.49017763137817	-0.123517572879791	0.191877499222755	0.105079993605614
-5.73534059524536	-8.17111778259277	-4.4941930770874	-0.12358870357275	0.192029178142548	0.10515058785677
-5.73768711090088	-8.16916370391846	-4.4999475479126	-0.123576790094376	0.192043125629425	0.105175755918026
-5.73659086227417	-8.16826820373535	-4.49500322341919	-0.123698718845844	0.19215202331543	0.105119176208973
-5.7416615486145	-8.16692447662354	-4.4880690574646	-0.123765632510185	0.192170232534409	0.1051035374403
-5.73884630203247	-8.16518878936768	-4.49454021453857	-0.123810634016991	0.192327216267586	0.105063110589981
-5.73997259140015	-8.16547393798828	-4.48998117446899	-0.123918317258358	0.192278370261192	0.105032622814178
-5.73658561706543	-8.16163349151611	-4.47804260253906	-0.123854264616966	0.192323639988899	0.104956239461899
-5.73752069473267	-8.16529083251953	-4.47998476028442	-0.123917102813721	0.192307621240616	0.104841195046902
-5.73460245132446	-8.16214752197266	-4.4751992225647	-0.12386829406023	0.192360863089561	0.104835316538811
-5.72897338867188	-8.16345500946045	-4.474684715271	-0.123852618038654	0.192202419042587	0.104811578989029
-5.72244644165039	-8.16293907165527	-4.47678184509277	-0.123801171779633	0.192210376262665	0.104788571596146
-5.72619867324829	-8.1662540435791	-4.47684717178345	-0.123832434415817	0.19217874109745	0.10480147600174
-5.72126626968384	-8.16600036621094	-4.4784631729126	-0.123772069811821	0.192152619361877	0.104810908436775
-5.72550916671753	-8.16583728790283	-4.47681093215942	-0.123873673379421	0.192249074578285	0.104806497693062
-5.72096729278564	-8.16537475585938	-4.48790979385376	-0.123884685337543	0.192238911986351	0.104877308011055
-5.72092437744141	-8.16527462005615	-4.48925733566284	-0.123969495296478	0.192287176847458	0.104933962225914
-5.71893548965454	-8.16155910491943	-4.49994277954102	-0.12397101521492	0.192321360111237	0.105012185871601
-5.72382164001465	-8.16504287719727	-4.50309419631958	-0.124067753553391	0.192449674010277	0.105040460824966
-5.71783971786499	-8.15771102905273	-4.50768089294434	-0.124121695756912	0.192470669746399	0.105094462633133
-5.72188806533813	-8.15869808197021	-4.50343799591064	-0.124160081148148	0.1926638931036	0.105124078691006
-5.7197322845459	-8.15377902984619	-4.50945806503296	-0.124278135597706	0.192736640572548	0.105100639164448
-5.71990585327148	-8.15301418304443	-4.50512409210205	-0.124286867678165	0.192856580018997	0.105130650103092
-5.71321201324463	-8.15070247650146	-4.51241970062256	-0.124393068253994	0.192866921424866	0.105144411325455
-5.71173000335693	-8.14531326293945	-4.50216341018677	-0.124350763857365	0.192993462085724	0.105067171156406
-5.70539999008179	-8.14477252960205	-4.49723243713379	-0.124525383114815	0.193053111433983	0.105024710297585
-5.7054295539856	-8.13875675201416	-4.50149011611938	-0.124502129852772	0.193071469664574	0.104968063533306
-5.70362901687622	-8.14266586303711	-4.49511241912842	-0.124567374587059	0.193150103092194	0.105015233159065
-5.69839239120483	-8.13691329956055	-4.49854469299316	-0.124612636864185	0.193224877119064	0.104934930801392
-5.69758319854736	-8.13624095916748	-4.49383783340454	-0.124735325574875	0.193276017904282	0.10486102104187
-5.69063234329224	-8.13472270965576	-4.49407339096069	-0.124681554734707	0.193244501948357	0.104812875390053
-5.69077587127686	-8.13362312316895	-4.48676538467407	-0.124686539173126	0.193345367908478	0.104663781821728
-5.68502378463745	-8.13098526000977	-4.48497295379639	-0.12472977489233	0.19332355260849	0.104632191359997
-5.68325805664063	-8.13280010223389	-4.48046541213989	-0.124762535095215	0.193381428718567	0.104607746005058
-5.67730522155762	-8.13055992126465	-4.47534656524658	-0.124716527760029	0.193331331014633	0.104559436440468
-5.67886590957642	-8.13092708587646	-4.48376941680908	-0.124681696295738	0.193359464406967	0.104494959115982
-5.67415237426758	-8.13285350799561	-4.4770131111145	-0.124898999929428	0.193359926342964	0.104469232261181
-5.67433500289917	-8.12807846069336	-4.48111057281494	-0.124689176678658	0.19329372048378	0.104491233825684
-5.67069435119629	-8.13241958618164	-4.47308921813965	-0.124825470149517	0.193386405706406	0.104448273777962
-5.66568517684937	-8.13030433654785	-4.48012495040894	-0.124788358807564	0.193316638469696	0.104416869580746
-5.66780614852905	-8.13152980804443	-4.47621536254883	-0.124809592962265	0.193334102630615	0.104405269026756
-5.66432952880859	-8.12742233276367	-4.47844982147217	-0.124813236296177	0.193360164761543	0.104420557618141
-5.66907548904419	-8.13250541687012	-4.48640012741089	-0.124884635210037	0.193369537591934	0.1043895855546
-5.66899585723877	-8.13135623931885	-4.49498891830444	-0.124856770038605	0.193498551845551	0.104552701115608
-5.67144393920898	-8.13195610046387	-4.50151586532593	-0.12498152256012	0.193560525774956	0.10450667142868
-5.67333889007568	-8.12851905822754	-4.49650049209595	-0.125023305416107	0.193660587072372	0.104567773640156
-5.67400884628296	-8.13316917419434	-4.501136302948	-0.125058889389038	0.19379810988903	0.104506082832813
-5.67089080810547	-8.12886619567871	-4.49315166473389	-0.125025108456612	0.193834990262985	0.104503162205219
-5.67336082458496	-8.13179874420166	-4.49198913574219	-0.125209033489227	0.194033250212669	0.104523994028568
-5.67077589035034	-8.13515281677246	-4.48909759521484	-0.125298589468002	0.194022327661514	0.104533977806568
-5.66981315612793	-8.13358211517334	-4.48560523986816	-0.125282377004623	0.19421760737896	0.104603201150894
-5.67039632797241	-8.14277267456055	-4.47951698303223	-0.125439792871475	0.194302350282669	0.104596227407455
-5.66945362091064	-8.13729095458984	-4.47393608093262	-0.125362828373909	0.194430232048035	0.104562990367413
-5.66670513153076	-8.13963890075684	-4.46873712539673	-0.125478401780128	0.194494739174843	0.104522004723549
-5.66539478302002	-8.13845348358154	-4.46648263931274	-0.125339925289154	0.194575235247612	0.104386553168297
-5.66100406646729	-8.14203548431396	-4.45626401901245	-0.125398367643356	0.194518342614174	0.104312852025032
-5.65311574935913	-8.14314937591553	-4.45583486557007	-0.1252281665802	0.19439497590065	0.104179129004478
-5.65349960327148	-8.14557552337646	-4.45148134231567	-0.125255763530731	0.194302096962929	0.104193769395351
-5.64941930770874	-8.14650726318359	-4.4580864906311	-0.125122651457787	0.19431671500206	0.104166023433208
-5.64924716949463	-8.14801788330078	-4.4519214630127	-0.125154376029968	0.194262310862541	0.104271449148655
-5.64765739440918	-8.14386463165283	-4.46179676055908	-0.125034660100937	0.194229319691658	0.104238219559193
-5.65032911300659	-8.1481876373291	-4.46746635437012	-0.125172227621078	0.194221556186676	0.104310154914856
-5.6467137336731	-8.14514446258545	-4.47125196456909	-0.125110924243927	0.19415982067585	0.104325249791145
-5.65102434158325	-8.14374923706055	-4.47029256820679	-0.125165924429893	0.194240063428879	0.104331068694592
-5.6489372253418	-8.13918495178223	-4.47560119628906	-0.125181496143341	0.194322928786278	0.104427218437195
-5.65272951126099	-8.13941669464111	-4.47730255126953	-0.125382736325264	0.194381102919579	0.104414239525795
-5.65068674087524	-8.13216876983643	-4.47658348083496	-0.125368863344193	0.194439426064491	0.104431293904781
-5.64897680282593	-8.13188552856445	-4.47150945663452	-0.125476896762848	0.194591999053955	0.104309365153313
-5.64388179779053	-8.12789726257324	-4.46082401275635	-0.12533600628376	0.194511547684669	0.104178875684738
-5.63942241668701	-8.13218307495117	-4.45160531997681	-0.125425964593887	0.194498866796494	0.104122593998909
-5.62822008132935	-8.12833595275879	-4.44813585281372	-0.125325009226799	0.194473028182983	0.104068540036678
-5.62576913833618	-8.13106155395508	-4.44458770751953	-0.125284865498543	0.194272726774216	0.104043394327164
-5.620934009552	-8.1313362121582	-4.44896554946899	-0.12522728741169	0.194250851869583	0.104057483375072
-5.62098550796509	-8.13365840911865	-4.4478006362915	-0.125200346112251	0.194301590323448	0.104110851883888
-5.62217807769775	-8.13327884674072	-4.45775127410889	-0.125242695212364	0.194270804524422	0.104161597788334
-5.62682676315308	-8.13692378997803	-4.45867967605591	-0.125373184680939	0.194338575005531	0.104243502020836
-5.62453937530518	-8.13049125671387	-4.47266435623169	-0.125401109457016	0.194511830806732	0.104252502322197
-5.63174676895142	-8.12869262695313	-4.46499681472778	-0.125501573085785	0.194606140255928	0.104259207844734
-5.62896585464478	-8.12805843353271	-4.47305870056152	-0.125531449913979	0.194728597998619	0.104143194854259
-5.62932968139648	-8.1270923614502	-4.46810293197632	-0.125627458095551	0.194793328642845	0.104106217622757
-5.62844133377075	-8.12259292602539	-4.46131706237793	-0.125614196062088	0.194874212145805	0.103958114981651
-5.6246452331543	-8.1236400604248	-4.45024871826172	-0.125692889094353	0.194785699248314	0.103728018701077
-5.62048149108887	-8.12479305267334	-4.44446706771851	-0.125613406300545	0.194791048765182	0.103644341230392
-5.61771059036255	-8.12764835357666	-4.44803619384766	-0.125552773475647	0.19458295404911	0.103589944541454
-5.61728668212891	-8.1313362121582	-4.45753812789917	-0.125507980585098	0.194544434547424	0.103680312633514
-5.61799478530884	-8.12732219696045	-4.47325563430786	-0.12559463083744	0.194539189338684	0.103761315345764
-5.62547874450684	-8.12796974182129	-4.47567844390869	-0.125751748681068	0.194794118404388	0.103810332715511
-5.62438154220581	-8.12355709075928	-4.4827675819397	-0.125819981098175	0.194852814078331	0.10380632430315
-5.62694311141968	-8.1231632232666	-4.4801812171936	-0.125875636935234	0.194935739040375	0.103748895227909
-5.62621307373047	-8.11860752105713	-4.48156499862671	-0.125959515571594	0.195084050297737	0.103662170469761
-5.62334537506104	-8.11757755279541	-4.47382688522339	-0.1260145008564	0.195120394229889	0.103523217141628
-5.62022161483765	-8.1174373626709	-4.47324371337891	-0.1260886490345	0.195103421807289	0.103463895618916
-5.62219381332397	-8.11720180511475	-4.47004079818726	-0.125971525907516	0.19511653482914	0.103348128497601
-5.61644124984741	-8.11494731903076	-4.47013139724731	-0.125913038849831	0.195024952292442	0.103255145251751
-5.61332654953003	-8.11880493164063	-4.46914005279541	-0.125896379351616	0.195024251937866	0.103183500468731
-5.60744571685791	-8.1180419921875	-4.47104644775391	-0.125894576311111	0.19492344558239	0.103119179606438
-5.61022043228149	-8.11429405212402	-4.47574901580811	-0.125866428017616	0.194932848215103	0.103162996470928
-5.60891675949097	-8.11752414703369	-4.47901248931885	-0.125988185405731	0.194932162761688	0.103175193071365
-5.60776615142822	-8.11444473266602	-4.4828667640686	-0.125899091362953	0.194940075278282	0.103119917213917
-5.60540533065796	-8.11686229705811	-4.48722124099731	-0.125958308577538	0.194903135299683	0.103186227381229
-5.60637378692627	-8.11379718780518	-4.49627780914307	-0.12588594853878	0.194907784461975	0.103210277855396
-5.60911989212036	-8.11412811279297	-4.49944543838501	-0.126048341393471	0.194989606738091	0.103256873786449
-5.60524463653564	-8.11239147186279	-4.50082015991211	-0.12598617374897	0.195070773363113	0.103282779455185
-5.60360288619995	-8.11191177368164	-4.50051259994507	-0.126057907938957	0.19502304494381	0.103169180452824
-5.60262298583984	-8.10870265960693	-4.5024619102478	-0.126016214489937	0.195049032568932	0.103230506181717
-5.60882043838501	-8.11028099060059	-4.50699138641357	-0.126124262809753	0.195241436362267	0.103179648518562
-5.60000324249268	-8.10383987426758	-4.5057635307312	-0.126126110553741	0.195140674710274	0.103165209293365
-5.60199403762817	-8.10904312133789	-4.50348711013794	-0.126148656010628	0.195273667573929	0.103145755827427
-5.59958696365356	-8.10818386077881	-4.50974225997925	-0.126181408762932	0.195236355066299	0.1031264513731
-5.59933948516846	-8.10494041442871	-4.50735378265381	-0.126058459281921	0.195382699370384	0.103095084428787
-5.59856605529785	-8.1075496673584	-4.50570774078369	-0.126256674528122	0.1954205930233	0.103042863309383
-5.59815549850464	-8.10367012023926	-4.50117349624634	-0.12617789208889	0.195407196879387	0.103020913898945
-5.5999116897583	-8.10603141784668	-4.50282144546509	-0.126292169094086	0.195535063743591	0.102922834455967
-5.59909152984619	-8.10379505157471	-4.4976749420166	-0.1262386739254	0.195576086640358	0.102831989526749
-5.59565114974976	-8.10464096069336	-4.48609924316406	-0.12627038359642	0.195561155676842	0.102685540914536
-5.59042644500732	-8.10270309448242	-4.48629999160767	-0.126118943095207	0.19545391201973	0.102559581398964
-5.58721590042114	-8.1070671081543	-4.48281002044678	-0.126146107912064	0.19531275331974	0.102589339017868
-5.58693408966064	-8.10492706298828	-4.49561834335327	-0.126003116369247	0.195288673043251	0.10257538408041
-5.58318614959717	-8.10557746887207	-4.49125528335571	-0.126074030995369	0.195148259401321	0.102646395564079
-5.5822901725769	-8.10425186157227	-4.50562858581543	-0.126051977276802	0.195193812251091	0.102653540670872
-5.5829119682312	-8.10733699798584	-4.49875211715698	-0.126145228743553	0.195296093821526	0.102718502283096
-5.58339548110962	-8.10281181335449	-4.50648069381714	-0.126150548458099	0.195310637354851	0.102749697864056
-5.58588981628418	-8.10062122344971	-4.50978565216064	-0.126219034194946	0.19527405500412	0.10280667245388
-5.58056783676147	-8.09880638122559	-4.51281976699829	-0.126199692487717	0.195366024971008	0.10285971313715
-5.5860767364502	-8.09611892700195	-4.51622629165649	-0.126387342810631	0.195467501878738	0.102876558899879
-5.58539199829102	-8.08951091766357	-4.51371717453003	-0.126435205340385	0.195626989006996	0.102874584496021
-5.5847282409668	-8.09032726287842	-4.51139163970947	-0.126547828316689	0.195674583315849	0.102764084935188
-5.57807683944702	-8.08438968658447	-4.50493669509888	-0.126452267169952	0.195688262581825	0.102672226727009
-5.58228445053101	-8.08641624450684	-4.49693727493286	-0.126538440585136	0.195714667439461	0.102600529789925
-5.56912326812744	-8.09081268310547	-4.49899816513062	-0.126455754041672	0.195615589618683	0.102477267384529
-5.57078170776367	-8.08783149719238	-4.49609470367432	-0.126410633325577	0.195517808198929	0.102472111582756
-5.56671333312988	-8.08611106872559	-4.49606466293335	-0.126342460513115	0.195530563592911	0.102439478039742
-5.56561088562012	-8.08963012695313	-4.49423313140869	-0.126385509967804	0.195424869656563	0.102483831346035
-5.56497573852539	-8.09041786193848	-4.50538682937622	-0.126324906945229	0.195324838161469	0.10251346975565
-5.56692266464233	-8.0924072265625	-4.503746509552	-0.126438096165657	0.195393443107605	0.102660231292248
-5.56709146499634	-8.08519744873047	-4.5195050239563	-0.126407817006111	0.195434853434563	0.1026621311903
-5.57258129119873	-8.08906173706055	-4.51296472549438	-0.126481086015701	0.195483237504959	0.102758564054966
-5.56356239318848	-8.08796787261963	-4.51299667358398	-0.126484870910645	0.195354074239731	0.102693729102612
-5.56474256515503	-8.08738613128662	-4.51671314239502	-0.126442283391953	0.195423483848572	0.102645106613636
-5.56359004974365	-8.08675575256348	-4.51654863357544	-0.126565992832184	0.19530676305294	0.102729596197605
-5.56825160980225	-8.08896350860596	-4.51908206939697	-0.12650054693222	0.195409581065178	0.102705143392086
-5.57010984420776	-8.08641147613525	-4.51361274719238	-0.126555442810059	0.195403769612312	0.102779865264893
-5.56874942779541	-8.08281326293945	-4.51828956604004	-0.126531139016151	0.195457175374031	0.10270643979311
-5.57053804397583	-8.08591175079346	-4.51315498352051	-0.126574069261551	0.195436432957649	0.10278731584549
-5.56926727294922	-8.08150291442871	-4.52561616897583	-0.12666329741478	0.195430159568787	0.102761924266815
-5.5761661529541	-8.08414840698242	-4.52223968505859	-0.126660659909248	0.195599734783173	0.102758504450321
-5.57580232620239	-8.07981967926025	-4.52489614486694	-0.126670271158218	0.195540830492973	0.10275474190712
-5.58061599731445	-8.08456039428711	-4.52187395095825	-0.126722037792206	0.195644497871399	0.102777436375618
-5.57821989059448	-8.08584785461426	-4.52510404586792	-0.126674503087997	0.195577934384346	0.102810777723789
-5.57952547073364	-8.08423805236816	-4.52420902252197	-0.126714587211609	0.195666551589966	0.102809257805347
-5.58249473571777	-8.08266353607178	-4.5254020690918	-0.126703038811684	0.195538759231567	0.102897398173809
-5.5824728012085	-8.08628177642822	-4.52774286270142	-0.126637488603592	0.195554196834564	0.10290065407753
-5.58245611190796	-8.08389472961426	-4.52452325820923	-0.126651629805565	0.195539444684982	0.102934174239635
-5.57898616790771	-8.08012962341309	-4.52505922317505	-0.126660063862801	0.195532292127609	0.102934367954731
-5.58086204528809	-8.08134269714355	-4.52109909057617	-0.12671771645546	0.195539206266403	0.102944448590279
-5.57668685913086	-8.07944107055664	-4.51627111434937	-0.126690953969955	0.195539191365242	0.102960839867592
-5.58001136779785	-8.07982730865479	-4.51087665557861	-0.126752629876137	0.195503205060959	0.102918088436127
-5.56931972503662	-8.07626438140869	-4.50587606430054	-0.126590847969055	0.195382386445999	0.102935925126076
-5.57084465026855	-8.08325386047363	-4.49679565429688	-0.126557469367981	0.195269286632538	0.102936640381813
-5.56247186660767	-8.08060264587402	-4.50192451477051	-0.126484021544456	0.195070922374725	0.10297966748476
-5.56722021102905	-8.08394908905029	-4.49755048751831	-0.126502767205238	0.195122927427292	0.10310585796833
-5.56416797637939	-8.08157062530518	-4.50830745697021	-0.1264378875494	0.19502392411232	0.103183932602406
-5.56256055831909	-8.08644104003906	-4.50446605682373	-0.126464262604713	0.194978341460228	0.103284999728203
-5.56003761291504	-8.08642482757568	-4.51657772064209	-0.126442357897758	0.19489797949791	0.103405989706516
-5.56634521484375	-8.08681583404541	-4.52053117752075	-0.126480415463448	0.194939628243446	0.103559382259846
-5.56204509735107	-8.08438110351563	-4.52567148208618	-0.126449868083	0.194916293025017	0.103660568594933
-5.56580114364624	-8.08500862121582	-4.51846790313721	-0.126521304249763	0.195003196597099	0.10383402556181
-5.56634140014648	-8.08433055877686	-4.52218341827393	-0.126595243811607	0.194894894957542	0.103909894824028
-5.56923484802246	-8.08235263824463	-4.52936553955078	-0.126653388142586	0.195085138082504	0.104082152247429
-5.5680570602417	-8.07920169830322	-4.53039884567261	-0.126728042960167	0.195098623633385	0.104117035865784
-5.5690803527832	-8.0744743347168	-4.52676868438721	-0.126742243766785	0.19521851837635	0.104138791561127
-5.56502294540405	-8.07477760314941	-4.51701831817627	-0.126800730824471	0.19528141617775	0.104227729141712
-5.56300926208496	-8.07458877563477	-4.5089316368103	-0.126712188124657	0.195166319608688	0.104124717414379
-5.557204246521	-8.07385540008545	-4.50218868255615	-0.126657694578171	0.195015743374825	0.104177191853523
-5.55326271057129	-8.07593727111816	-4.50135660171509	-0.126487344503403	0.194897264242172	0.104134656488895
-5.54763984680176	-8.07803344726563	-4.50050163269043	-0.126529335975647	0.19473360478878	0.104332029819489
-5.55039739608765	-8.07760047912598	-4.5076756477356	-0.126494526863098	0.194732785224915	0.104410968720913
-5.55175352096558	-8.0786657333374	-4.51426076889038	-0.12654136121273	0.19474096596241	0.104556351900101
-5.55257320404053	-8.07761001586914	-4.5203800201416	-0.126534506678581	0.194733217358589	0.104636497795582
-5.55449342727661	-8.07863426208496	-4.52335548400879	-0.126538097858429	0.194726034998894	0.104786179959774
-5.56195306777954	-8.07940864562988	-4.5279426574707	-0.126587972044945	0.194883525371552	0.104901023209095
-5.56445789337158	-8.08036708831787	-4.53305625915527	-0.126655876636505	0.194951787590981	0.10499120503664
-5.56793689727783	-8.07621192932129	-4.52667379379272	-0.126543030142784	0.194975152611732	0.105056934058666
-5.56477451324463	-8.0801830291748	-4.52906847000122	-0.126709520816803	0.194987311959267	0.105057463049889
-5.56957387924194	-8.07516670227051	-4.52139329910278	-0.126610279083252	0.195080995559692	0.105109237134457
-5.56857538223267	-8.0797643661499	-4.516921043396	-0.126668587327003	0.195023521780968	0.105177626013756
-5.569091796875	-8.07788562774658	-4.5266489982605	-0.126633048057556	0.194942161440849	0.105153739452362
-5.56701850891113	-8.07892608642578	-4.51147842407227	-0.126665383577347	0.195037558674812	0.10511065274477
-5.56434965133667	-8.07769203186035	-4.51384019851685	-0.126521870493889	0.194922730326653	0.105094850063324
-5.56942987442017	-8.07794857025146	-4.50521039962769	-0.126496434211731	0.194905877113342	0.10511277616024
-5.56293535232544	-8.08001136779785	-4.504234790802	-0.126470938324928	0.194876313209534	0.105102404952049
-5.5605936050415	-8.08493423461914	-4.49809074401855	-0.126376658678055	0.194810792803764	0.10508419573307
-5.55750703811646	-8.08254528045654	-4.4991717338562	-0.126225665211678	0.19454799592495	0.10511364787817
-5.55863571166992	-8.09012317657471	-4.50315046310425	-0.126260235905647	0.194615602493286	0.105200193822384
-5.5588641166687	-8.08723449707031	-4.4996132850647	-0.12616953253746	0.194430992007256	0.105248615145683
-5.55919504165649	-8.09099864959717	-4.50434255599976	-0.12608391046524	0.194511875510216	0.105221323668957
-5.55986976623535	-8.09294128417969	-4.50023317337036	-0.126184776425362	0.194478109478951	0.105327546596527
-5.56365394592285	-8.0902042388916	-4.51241159439087	-0.126143559813499	0.194520846009254	0.105360358953476
-5.56260585784912	-8.09359264373779	-4.50398302078247	-0.126097545027733	0.194436013698578	0.105434268712997
-5.56241846084595	-8.08994674682617	-4.50862550735474	-0.125986486673355	0.194484770298004	0.105438925325871
-5.56397104263306	-8.09471702575684	-4.50372648239136	-0.126102894544601	0.19441956281662	0.105436243116856
-5.56308603286743	-8.08956336975098	-4.50679779052734	-0.126015990972519	0.194342955946922	0.10553003102541
-5.56859731674194	-8.09410953521729	-4.51566457748413	-0.126040577888489	0.194375485181808	0.105648867785931
-5.56692695617676	-8.08973026275635	-4.51732683181763	-0.126068711280823	0.19439135491848	0.105747006833553
-5.57236814498901	-8.09162712097168	-4.51970767974854	-0.126107469201088	0.194476097822189	0.105769909918308
-5.56981229782104	-8.08855628967285	-4.52472925186157	-0.126139119267464	0.194413036108017	0.105919100344181
-5.57225561141968	-8.08797740936279	-4.5248761177063	-0.126199901103973	0.194530948996544	0.105895712971687
-5.57237148284912	-8.08600044250488	-4.52093696594238	-0.126188367605209	0.194522619247437	0.105999916791916
-5.57028579711914	-8.08857822418213	-4.5294189453125	-0.126240134239197	0.194567948579788	0.106005594134331
-5.57168245315552	-8.08678245544434	-4.52348661422729	-0.126323327422142	0.194511637091637	0.106091342866421
-5.57339572906494	-8.0857105255127	-4.53077459335327	-0.126271516084671	0.194612801074982	0.106096960604191
-5.57739734649658	-8.08769798278809	-4.52832937240601	-0.126323714852333	0.194639652967453	0.106058515608311
-5.5747709274292	-8.08375644683838	-4.5280876159668	-0.126281425356865	0.194669529795647	0.106190249323845
-5.57619285583496	-8.08593654632568	-4.53229522705078	-0.126381754875183	0.194712266325951	0.106125488877296
-5.57903099060059	-8.08473205566406	-4.52959966659546	-0.126415804028511	0.194667980074883	0.106196209788322
-5.57881546020508	-8.08543872833252	-4.5379319190979	-0.126390114426613	0.194802060723305	0.106195896863937
-5.58220911026001	-8.08334922790527	-4.53538417816162	-0.126476436853409	0.194708988070488	0.106297716498375
-5.57909059524536	-8.08332061767578	-4.5386118888855	-0.126449853181839	0.194696456193924	0.106337890028954
-5.58368873596191	-8.08488941192627	-4.53612470626831	-0.12652662396431	0.194701656699181	0.106318362057209
-5.58274269104004	-8.07903480529785	-4.53675317764282	-0.126525595784187	0.194781720638275	0.106410324573517
-5.58141279220581	-8.0842809677124	-4.53843259811401	-0.126564651727676	0.194817200303078	0.106345161795616
-5.58170795440674	-8.08323192596436	-4.53042364120483	-0.126563757658005	0.194733306765556	0.1064428165555
-5.58180046081543	-8.08281707763672	-4.54066848754883	-0.12663833796978	0.194813907146454	0.106405638158321
-5.58684396743774	-8.08201789855957	-4.53915071487427	-0.126673832535744	0.194845646619797	0.106518521904945
-5.58429908752441	-8.08024024963379	-4.54434442520142	-0.126665189862251	0.194852247834206	0.106529735028744
-5.58844757080078	-8.08039474487305	-4.54407262802124	-0.126805111765862	0.194995388388634	0.106582053005695
-5.58827447891235	-8.07421112060547	-4.54732608795166	-0.126774683594704	0.195083931088448	0.106642305850983
-5.5880389213562	-8.07585525512695	-4.54007291793823	-0.126846477389336	0.195204108953476	0.106539957225323
-5.58602571487427	-8.06999492645264	-4.54003429412842	-0.126738667488098	0.195171803236008	0.106582567095757
-5.58976125717163	-8.07527923583984	-4.53679370880127	-0.126867771148682	0.195319071412086	0.106552831828594
-5.58338308334351	-8.07283210754395	-4.53636455535889	-0.12681145966053	0.195275664329529	0.106533400714397
-5.58590602874756	-8.07216930389404	-4.53482151031494	-0.126785606145859	0.195333361625671	0.106559634208679
-5.58475828170776	-8.07263851165771	-4.53273153305054	-0.126803904771805	0.195286482572556	0.106520801782608
-5.58369731903076	-8.07366466522217	-4.54070854187012	-0.126737087965012	0.195334330201149	0.106508381664753
-5.5835485458374	-8.07497596740723	-4.52630281448364	-0.126690268516541	0.19532299041748	0.106411293148994
-5.58038949966431	-8.07293701171875	-4.52595138549805	-0.126677677035332	0.195344820618629	0.106419235467911
-5.58254289627075	-8.07548522949219	-4.52206516265869	-0.126680836081505	0.195236533880234	0.106400832533836
-5.58041954040527	-8.0728235244751	-4.53275537490845	-0.126603439450264	0.195241257548332	0.106349557638168
-5.580237865448	-8.07651805877686	-4.52443885803223	-0.12664096057415	0.195161983370781	0.106434747576714
-5.57582712173462	-8.07622528076172	-4.52874803543091	-0.126571655273438	0.195142209529877	0.10634246468544
-5.5793285369873	-8.07815074920654	-4.52620697021484	-0.126634821295738	0.195094898343086	0.106390215456486
-5.57828569412231	-8.07787418365479	-4.53189468383789	-0.126529797911644	0.195061951875687	0.106382861733437
-5.57945346832275	-8.08004379272461	-4.52871894836426	-0.126620918512344	0.195147722959518	0.106407970190048
-5.58198928833008	-8.07862091064453	-4.53841209411621	-0.126543983817101	0.195056438446045	0.106414206326008
-5.58760738372803	-8.08078861236572	-4.54493141174316	-0.126580402255058	0.195156261324883	0.106543101370335
-5.58413696289063	-8.07724380493164	-4.5549955368042	-0.126592397689819	0.195145592093468	0.106617629528046
-5.59094381332397	-8.07891845703125	-4.55070686340332	-0.12666380405426	0.195323720574379	0.106622286140919
-5.58826208114624	-8.07914447784424	-4.55864143371582	-0.126723766326904	0.195266380906105	0.106601394712925
-5.59512710571289	-8.08159065246582	-4.56272840499878	-0.126808345317841	0.195408225059509	0.106565833091736
-5.59679317474365	-8.07636451721191	-4.56122732162476	-0.126840144395828	0.19544729590416	0.106596812605858
-5.6002345085144	-8.0742301940918	-4.562819480896	-0.12684728205204	0.19562554359436	0.106482125818729
-5.60157537460327	-8.07027912139893	-4.5579195022583	-0.126929014921188	0.195617541670799	0.10645093023777
-5.60244274139404	-8.07446575164795	-4.55653142929077	-0.126830697059631	0.195687487721443	0.106352716684341
-5.59939050674438	-8.07553005218506	-4.54646396636963	-0.126886799931526	0.19553254544735	0.10619405657053
-5.59921312332153	-8.07305145263672	-4.55258417129517	-0.126821950078011	0.195580244064331	0.106164738535881
-5.59806728363037	-8.07186889648438	-4.54823112487793	-0.126781940460205	0.195462301373482	0.106127560138702
-5.59747886657715	-8.07281112670898	-4.54980897903442	-0.126735597848892	0.195444896817207	0.106090724468231
-5.59930181503296	-8.07303810119629	-4.54872465133667	-0.126778483390808	0.19538626074791	0.106058351695538
-5.59159803390503	-8.07298469543457	-4.55529737472534	-0.126722991466522	0.195304617285728	0.10607136785984
-5.59658813476563	-8.07592391967773	-4.55815935134888	-0.126705884933472	0.195287823677063	0.106095172464848
-5.59144735336304	-8.07178497314453	-4.55887079238892	-0.126763969659805	0.195187762379646	0.106130227446556
-5.5948281288147	-8.07557678222656	-4.55845975875854	-0.126746028661728	0.195193737745285	0.106207348406315
-5.59427118301392	-8.07170295715332	-4.56959390640259	-0.126699551939964	0.195142969489098	0.10630089789629
-5.5949764251709	-8.06966495513916	-4.57068824768066	-0.126840189099312	0.195162534713745	0.10637292265892
-5.59285688400269	-8.0693941116333	-4.5738205909729	-0.126841962337494	0.195146903395653	0.106462314724922
-5.59739112854004	-8.07108211517334	-4.58207082748413	-0.126946464180946	0.195222586393356	0.106550961732864
-5.593665599823	-8.06435775756836	-4.58006477355957	-0.126985654234886	0.195334672927856	0.106537148356438
-5.59738683700562	-8.06375312805176	-4.57986402511597	-0.127042293548584	0.195483952760696	0.106604672968388
-5.59231615066528	-8.06203174591064	-4.57952213287354	-0.127061739563942	0.195370495319366	0.106618650257587
-5.59561538696289	-8.06249713897705	-4.57539701461792	-0.127096951007843	0.195422738790512	0.106591947376728
-5.59314441680908	-8.05962181091309	-4.57783126831055	-0.127134680747986	0.195463329553604	0.106564462184906
-5.5989556312561	-8.05906581878662	-4.56842374801636	-0.127062156796455	0.195466339588165	0.106552138924599
-5.58972215652466	-8.05797004699707	-4.56554841995239	-0.127158150076866	0.195439592003822	0.106512360274792
-5.59115886688232	-8.06043148040771	-4.56327199935913	-0.127024903893471	0.195457562804222	0.106487855315208
-5.59075164794922	-8.0577917098999	-4.56154203414917	-0.127145260572433	0.195482403039932	0.106459453701973
-5.58889484405518	-8.05984497070313	-4.56040716171265	-0.127019628882408	0.195389479398727	0.106431156396866
-5.58669090270996	-8.06020545959473	-4.5547890663147	-0.127107217907906	0.195288732647896	0.106449797749519
-5.58522605895996	-8.05729675292969	-4.55821752548218	-0.126957267522812	0.195214048027992	0.10644493997097
-5.58508253097534	-8.05922508239746	-4.55588006973267	-0.126956149935722	0.195236623287201	0.106403954327106
-5.58135747909546	-8.05797863006592	-4.55533027648926	-0.126922458410263	0.195105329155922	0.106432735919952
-5.58312129974365	-8.06417465209961	-4.55573654174805	-0.126839369535446	0.195056706666946	0.106407821178436
-5.57801151275635	-8.06226348876953	-4.5515513420105	-0.126772224903107	0.194951981306076	0.106475904583931
-5.57683134078979	-8.06468486785889	-4.55994272232056	-0.126740381121635	0.194959610700607	0.106439203023911
-5.57509326934814	-8.06523895263672	-4.56066608428955	-0.126793831586838	0.194763213396072	0.106548026204109
-5.57474803924561	-8.06404781341553	-4.56007719039917	-0.126717463135719	0.194796279072762	0.106573015451431
-5.57441282272339	-8.06746006011963	-4.55760860443115	-0.126799896359444	0.19474221765995	0.106572508811951
-5.57059049606323	-8.06564331054688	-4.56127977371216	-0.126671820878983	0.194731622934341	0.106701761484146
-5.57038879394531	-8.06607913970947	-4.56344032287598	-0.126701325178146	0.19465596973896	0.10667222738266
-5.56754112243652	-8.06593322753906	-4.56445550918579	-0.126676201820374	0.194585144519806	0.106776416301727
-5.57217979431152	-8.06619167327881	-4.57113695144653	-0.126831203699112	0.194738149642944	0.106895871460438
-5.57285356521606	-8.06540107727051	-4.57447099685669	-0.126740723848343	0.194797649979591	0.107024431228638
-5.57191896438599	-8.06774425506592	-4.57048177719116	-0.126907095313072	0.194847926497459	0.106989078223705
-5.57041263580322	-8.06251335144043	-4.57019901275635	-0.126790344715118	0.194835841655731	0.107045866549015
-5.57435512542725	-8.06495475769043	-4.56890678405762	-0.126894727349281	0.195021033287048	0.107047379016876
-5.57079887390137	-8.06139659881592	-4.56330966949463	-0.126837119460106	0.194972962141037	0.107040204107761
-5.57336187362671	-8.06618309020996	-4.55844354629517	-0.126856729388237	0.195067703723907	0.107043631374836
-5.57079362869263	-8.06523704528809	-4.56321096420288	-0.126846104860306	0.195014849305153	0.107052765786648
-5.56917715072632	-8.06500720977783	-4.56069660186768	-0.126834437251091	0.195119515061378	0.107023686170578
-5.56659650802612	-8.06720066070557	-4.55987215042114	-0.126858994364738	0.194986462593079	0.106998644769192
-5.57077169418335	-8.06748485565186	-4.56385946273804	-0.126827865839005	0.194992870092392	0.107031993567944
-5.56824159622192	-8.0671215057373	-4.55855226516724	-0.126796364784241	0.194974288344383	0.107055582106113
-5.56903409957886	-8.06690311431885	-4.55771112442017	-0.126797586679459	0.194928199052811	0.107044212520123
-5.56687641143799	-8.06826877593994	-4.55444765090942	-0.126790091395378	0.194879874587059	0.107104562222958
-5.56373071670532	-8.06517219543457	-4.55783796310425	-0.126740798354149	0.19482396543026	0.107079952955246
-5.56508255004883	-8.06419086456299	-4.54979753494263	-0.126757860183716	0.194715350866318	0.107181549072266
-5.55931329727173	-8.06146621704102	-4.55963706970215	-0.1267019957304	0.194597706198692	0.107169784605503
-5.5588903427124	-8.06298351287842	-4.55329895019531	-0.126721933484077	0.194558531045914	0.107252448797226
-5.55567979812622	-8.0588264465332	-4.55110549926758	-0.126732707023621	0.19447173178196	0.107394240796566
-5.55464363098145	-8.0634937286377	-4.55227375030518	-0.126761749386787	0.194492638111115	0.107410080730915
-5.55466032028198	-8.06023597717285	-4.54902935028076	-0.126791402697563	0.194369539618492	0.107480332255363
-5.55268621444702	-8.06023979187012	-4.55820322036743	-0.126752138137817	0.194377884268761	0.107548460364342
-5.54856634140015	-8.05927753448486	-4.55381536483765	-0.126749500632286	0.19420912861824	0.107720769941807
-5.55318069458008	-8.06001281738281	-4.56828308105469	-0.126768931746483	0.194280922412872	0.107870772480965
-5.55341625213623	-8.05912971496582	-4.56658554077148	-0.126905724406242	0.194284781813622	0.108116254210472
-5.55531740188599	-8.0574779510498	-4.57931756973267	-0.126994431018829	0.194455295801163	0.108117252588272
-5.5569109916687	-8.05305957794189	-4.57657480239868	-0.12702351808548	0.194468155503273	0.108280301094055
-5.56123781204224	-8.05436420440674	-4.57725477218628	-0.127102822065353	0.194602832198143	0.108279399573803
-5.5602560043335	-8.0549430847168	-4.5744161605835	-0.127106010913849	0.194584056735039	0.108329430222511
-5.56332635879517	-8.05463600158691	-4.5777416229248	-0.12709729373455	0.194689229130745	0.108367368578911
-5.56171894073486	-8.055100440979	-4.56963729858398	-0.127155363559723	0.194621339440346	0.108328573405743
-5.56666707992554	-8.05474472045898	-4.56493997573853	-0.127069115638733	0.194648966193199	0.108325943350792
-5.56310844421387	-8.05815505981445	-4.56549882888794	-0.127021789550781	0.194528609514236	0.108263209462166
-5.56237363815308	-8.05968379974365	-4.55916357040405	-0.126917377114296	0.194474294781685	0.108261942863464
-5.56534099578857	-8.06591892242432	-4.55709362030029	-0.126946225762367	0.194360867142677	0.108254835009575
-5.56688737869263	-8.06634902954102	-4.56680393218994	-0.126843810081482	0.194325432181358	0.108240969479084
-5.56825113296509	-8.06694889068604	-4.56305599212646	-0.126813977956772	0.194149687886238	0.108350679278374
-5.57070732116699	-8.07038974761963	-4.56940317153931	-0.126726761460304	0.194058030843735	0.108406059443951
-5.57373428344727	-8.07409000396729	-4.57126474380493	-0.126763164997101	0.194071024656296	0.108515672385693
-5.57638788223267	-8.07702827453613	-4.5857195854187	-0.126678913831711	0.193977802991867	0.108590766787529
-5.57974910736084	-8.07641887664795	-4.57637691497803	-0.126749575138092	0.193907216191292	0.108639292418957
-5.57988739013672	-8.07611274719238	-4.58758592605591	-0.126658752560616	0.193852260708809	0.10864531993866
-5.58734846115112	-8.07890033721924	-4.57906198501587	-0.126694902777672	0.193964079022408	0.1087960973382
-5.5841817855835	-8.07874393463135	-4.5851583480835	-0.126679062843323	0.193808063864708	0.108782060444355
-5.58948755264282	-8.08181762695313	-4.58611726760864	-0.126580536365509	0.193848699331284	0.10882955789566
-5.58575296401978	-8.08023262023926	-4.58254051208496	-0.126637145876884	0.193764209747314	0.108819849789143
-5.58869123458862	-8.08573436737061	-4.58306932449341	-0.126573920249939	0.193737700581551	0.108847707509995
-5.59210729598999	-8.0844841003418	-4.58066987991333	-0.126647472381592	0.193794414401054	0.108974151313305
-5.59026479721069	-8.08373641967773	-4.58056402206421	-0.126461297273636	0.193718373775482	0.108888112008572
-5.59565114974976	-8.08777618408203	-4.57860660552979	-0.126514405012131	0.19374917447567	0.108926579356194
-5.59464740753174	-8.08876419067383	-4.59220457077026	-0.126501053571701	0.193738043308258	0.109010949730873
-5.6036524772644	-8.09244441986084	-4.59721279144287	-0.126529216766357	0.193837016820908	0.109097644686699
-5.60605335235596	-8.09399795532227	-4.59998083114624	-0.12657555937767	0.193845003843307	0.109198376536369
-5.61515855789185	-8.09904384613037	-4.59761905670166	-0.126538395881653	0.193923890590668	0.1092174872756
-5.61985158920288	-8.09535217285156	-4.6019434928894	-0.126566737890244	0.193886160850525	0.109337970614433
-5.61716270446777	-8.09685707092285	-4.60698080062866	-0.126487568020821	0.193849191069603	0.109312899410725
-5.62199115753174	-8.10131549835205	-4.59641122817993	-0.126544982194901	0.193743601441383	0.109412014484406
-5.62262153625488	-8.0981273651123	-4.60758876800537	-0.126536324620247	0.193756386637688	0.109412930905819
-5.62964057922363	-8.10038661956787	-4.6004319190979	-0.126606494188309	0.193823710083961	0.109492413699627
-5.62629508972168	-8.09477806091309	-4.60458755493164	-0.126603797078133	0.193741649389267	0.109549984335899
-5.63070726394653	-8.09780788421631	-4.59353590011597	-0.126644030213356	0.193871274590492	0.10952489823103
-5.62871217727661	-8.09529304504395	-4.59358882904053	-0.126590847969055	0.193823084235191	0.109582833945751
-5.62748956680298	-8.09645366668701	-4.58874893188477	-0.126725673675537	0.193805664777756	0.109596654772758
-5.62238121032715	-8.09241008758545	-4.58063936233521	-0.126638606190681	0.193742662668228	0.109591618180275
-5.62424421310425	-8.09825420379639	-4.57652854919434	-0.126611545681953	0.193811357021332	0.109704598784447
-5.61697435379028	-8.0939769744873	-4.57525634765625	-0.126632943749428	0.193610042333603	0.109679959714413
-5.61758613586426	-8.09460544586182	-4.56790447235107	-0.126577869057655	0.193625316023827	0.10976143181324
-5.61780500411987	-8.09598636627197	-4.56709289550781	-0.1266158670187	0.193701803684235	0.109837867319584
-5.61296272277832	-8.09402561187744	-4.57064056396484	-0.126523643732071	0.19357730448246	0.109900623559952
-5.61123514175415	-8.09703922271729	-4.56326675415039	-0.1265988945961	0.193570703268051	0.109906487166882
-5.60661029815674	-8.09339618682861	-4.56406116485596	-0.126500949263573	0.193501174449921	0.109964981675148
-5.61331176757813	-8.10005569458008	-4.55833053588867	-0.126567855477333	0.193574994802475	0.110044874250889
-5.60585308074951	-8.09960174560547	-4.56273651123047	-0.126537457108498	0.193486824631691	0.110066615045071
-5.60957956314087	-8.10081481933594	-4.55501365661621	-0.126432597637177	0.19349505007267	0.110094606876373
-5.60999631881714	-8.10233402252197	-4.55883932113647	-0.126504465937614	0.193430751562119	0.110050208866596
-5.61148405075073	-8.10602855682373	-4.5544695854187	-0.126398801803589	0.193466827273369	0.110120877623558
-5.61633634567261	-8.10867023468018	-4.5590763092041	-0.126407533884048	0.193419858813286	0.110110625624657
-5.61525869369507	-8.10591411590576	-4.55986833572388	-0.126286581158638	0.193468302488327	0.110117740929127
-5.62282752990723	-8.11157894134521	-4.56464385986328	-0.12634751200676	0.193540319800377	0.110187627375126
-5.61914825439453	-8.11124706268311	-4.56301593780518	-0.126401409506798	0.193387776613235	0.11015197634697
-5.62553882598877	-8.11336040496826	-4.5654125213623	-0.126330479979515	0.193434238433838	0.110229462385178
-5.62320184707642	-8.11492443084717	-4.56529903411865	-0.126235887408257	0.193362563848495	0.110229760408401
-5.6273136138916	-8.116943359375	-4.56905174255371	-0.126177668571472	0.193374872207642	0.110272288322449
-5.62674522399902	-8.11858749389648	-4.56495904922485	-0.126189053058624	0.19325877726078	0.110285878181458
-5.62920141220093	-8.11639022827148	-4.57159662246704	-0.126108571887016	0.193285956978798	0.110337495803833
-5.632408618927	-8.1191873550415	-4.56820201873779	-0.126158744096756	0.193285077810287	0.110375910997391
-5.6305079460144	-8.12007904052734	-4.56671380996704	-0.126115128397942	0.193238765001297	0.110413052141666
-5.63472127914429	-8.12124538421631	-4.56745004653931	-0.126162737607956	0.193298742175102	0.110404416918755
-5.63258743286133	-8.11908531188965	-4.56480741500854	-0.126050934195518	0.193264901638031	0.110429167747498
-5.63430213928223	-8.11831188201904	-4.56485319137573	-0.126174479722977	0.193355053663254	0.110456585884094
-5.63693284988403	-8.12266254425049	-4.56113386154175	-0.126129388809204	0.193288743495941	0.110473811626434
-5.63583707809448	-8.11993312835693	-4.55984783172607	-0.125978365540504	0.193342596292496	0.110450513660908
-5.63976049423218	-8.12268257141113	-4.5621862411499	-0.126034155488014	0.193388268351555	0.110506951808929
-5.63844203948975	-8.12295150756836	-4.5569167137146	-0.126036152243614	0.193324118852615	0.110462002456188
-5.64572238922119	-8.12392234802246	-4.56078338623047	-0.126020133495331	0.193432629108429	0.110521629452705
-5.64965152740479	-8.12500381469727	-4.56110954284668	-0.126064985990524	0.193561926484108	0.110494591295719
-5.65173149108887	-8.1258544921875	-4.55706453323364	-0.125952571630478	0.193546757102013	0.110522851347923
-5.65325880050659	-8.1284122467041	-4.56357192993164	-0.125974252820015	0.193502858281136	0.110561393201351
-5.65644550323486	-8.12579441070557	-4.56503534317017	-0.125824421644211	0.193485528230667	0.110524833202362
-5.66465950012207	-8.13255310058594	-4.56495189666748	-0.125851437449455	0.193515866994858	0.110552862286568
-5.66101503372192	-8.13143920898438	-4.56915712356567	-0.125839963555336	0.193372711539268	0.110526844859123
-5.6673412322998	-8.13138484954834	-4.56887292861938	-0.125763475894928	0.193393617868423	0.110561847686768
-5.66749906539917	-8.1313304901123	-4.56777191162109	-0.125781565904617	0.193419456481934	0.110570043325424
-5.66795778274536	-8.13187694549561	-4.569176197052	-0.12564954161644	0.193335011601448	0.110564209520817
-5.66999864578247	-8.13731384277344	-4.57331418991089	-0.125642955303192	0.193150475621223	0.110609762370586
-5.67117881774902	-8.13272190093994	-4.57278156280518	-0.125562489032745	0.193166151642799	0.110626108944416
-5.67596578598022	-8.13580226898193	-4.57311868667603	-0.125561684370041	0.193132132291794	0.110607154667377
-5.6732325553894	-8.13407325744629	-4.57163619995117	-0.125579699873924	0.193004757165909	0.110657155513763
-5.67681074142456	-8.13340950012207	-4.5711555480957	-0.125547096133232	0.193044051527977	0.110684722661972
-5.67449998855591	-8.13260459899902	-4.57788133621216	-0.125463604927063	0.192970335483551	0.110715232789516
-5.67608976364136	-8.13270473480225	-4.57547473907471	-0.125466346740723	0.192967593669891	0.110737100243568
-5.67673254013062	-8.13302516937256	-4.57430553436279	-0.125464618206024	0.192870497703552	0.110650107264519
-5.67611408233643	-8.1306676864624	-4.57352924346924	-0.125360801815987	0.192934617400169	0.11068868637085
-5.67509031295776	-8.13234710693359	-4.57373380661011	-0.125375986099243	0.192859381437302	0.110685043036938
-5.68021583557129	-8.13128757476807	-4.57809448242188	-0.125359028577805	0.192967861890793	0.110743306577206
-5.68182229995728	-8.13100433349609	-4.58341026306152	-0.125414282083511	0.192914068698883	0.110725432634354
-5.68282413482666	-8.13033771514893	-4.58122682571411	-0.125342950224876	0.192957490682602	0.110802464187145
-5.6828784942627	-8.12911987304688	-4.58027744293213	-0.125473454594612	0.192952618002892	0.110804751515388
-5.6866979598999	-8.12442684173584	-4.58591461181641	-0.125397741794586	0.193032339215279	0.110809795558453
-5.68796110153198	-8.12661552429199	-4.57912349700928	-0.12543311715126	0.193016722798347	0.110869489610195
-5.68393230438232	-8.12126159667969	-4.5823860168457	-0.125439614057541	0.192984059453011	0.110776200890541
-5.6913275718689	-8.12379455566406	-4.57119655609131	-0.125484675168991	0.193147853016853	0.110825598239899
-5.68369340896606	-8.12118148803711	-4.57486820220947	-0.125454813241959	0.193012565374374	0.110788658261299
-5.68449783325195	-8.12216949462891	-4.57076120376587	-0.125420093536377	0.193018332123756	0.110821940004826
-5.6826319694519	-8.11971282958984	-4.57176685333252	-0.125364497303963	0.192957401275635	0.110805056989193
-5.68188333511353	-8.11680030822754	-4.56779766082764	-0.125334590673447	0.193047747015953	0.110785536468029
-5.68399238586426	-8.11661148071289	-4.55673122406006	-0.125439211726189	0.193036586046219	0.110817588865757
-5.67703819274902	-8.11373043060303	-4.56152486801147	-0.125454843044281	0.193021431565285	0.110686488449574
-5.68318796157837	-8.11333560943604	-4.55583906173706	-0.125475227832794	0.193144083023071	0.11069118231535
-5.67335414886475	-8.11104297637939	-4.55299997329712	-0.125457778573036	0.193117439746857	0.110722683370113
-5.67812585830688	-8.10788726806641	-4.54802751541138	-0.125405550003052	0.193115636706352	0.110621564090252
-5.67517852783203	-8.10662841796875	-4.54675674438477	-0.125448659062386	0.193100154399872	0.110634826123714
-5.67297124862671	-8.10551452636719	-4.53998327255249	-0.125493034720421	0.193122357130051	0.110582284629345
-5.66673755645752	-8.1024694442749	-4.53412675857544	-0.125497296452522	0.193072974681854	0.110590629279613
-5.66491937637329	-8.09911632537842	-4.53531455993652	-0.125380262732506	0.193108171224594	0.110468700528145
-5.66105461120605	-8.10128593444824	-4.51987600326538	-0.125522837042809	0.193129688501358	0.110406838357449
-5.65597248077393	-8.09626579284668	-4.51813745498657	-0.125333175063133	0.19308103621006	0.110351838171482
-5.6489200592041	-8.09847164154053	-4.50354385375977	-0.125409469008446	0.192935436964035	0.110232032835484
-5.64485502243042	-8.09446430206299	-4.50611925125122	-0.125266700983047	0.192864120006561	0.110265128314495
-5.6400260925293	-8.09869575500488	-4.49940586090088	-0.125255241990089	0.192743599414825	0.110177576541901
-5.63602685928345	-8.09243011474609	-4.49885892868042	-0.125190004706383	0.192761689424515	0.110106386244297
-5.63470602035522	-8.09692192077637	-4.50424194335938	-0.125232368707657	0.192700728774071	0.110180966556072
-5.62939834594727	-8.09254169464111	-4.50158977508545	-0.125167489051819	0.192656069993973	0.110248848795891
-5.63010454177856	-8.09275054931641	-4.50750637054443	-0.125189423561096	0.192670166492462	0.110280714929104
-5.62512731552124	-8.08829498291016	-4.50606632232666	-0.125197425484657	0.19266065955162	0.110347308218479
-5.62823343276978	-8.08540153503418	-4.51002025604248	-0.12533313035965	0.192727506160736	0.110339224338531
-5.62293529510498	-8.08164405822754	-4.50882863998413	-0.125333860516548	0.192812666296959	0.110365457832813
-5.62316608428955	-8.08280277252197	-4.51420497894287	-0.125362083315849	0.192853733897209	0.110297754406929
-5.6198296546936	-8.07809066772461	-4.5043511390686	-0.125334933400154	0.192810699343681	0.110265374183655
-5.61832857131958	-8.07954120635986	-4.50542736053467	-0.125402510166168	0.192887902259827	0.110198155045509
-5.61722803115845	-8.07464694976807	-4.50617074966431	-0.125403553247452	0.192866399884224	0.110200941562653
-5.61603546142578	-8.07408046722412	-4.50328636169434	-0.12535884976387	0.19289243221283	0.110160306096077
-5.61325550079346	-8.07606792449951	-4.50264644622803	-0.125517696142197	0.192847490310669	0.110060289502144
-5.61382389068604	-8.06659889221191	-4.50039529800415	-0.125420585274696	0.192863419651985	0.109998568892479
-5.61368131637573	-8.0681037902832	-4.49294900894165	-0.125496998429298	0.192886710166931	0.109889946877956
-5.60763359069824	-8.06428527832031	-4.49539852142334	-0.125489190220833	0.19292140007019	0.109762363135815
-5.60597229003906	-8.0641508102417	-4.48194265365601	-0.125652149319649	0.192960649728775	0.109648182988167
-5.60069227218628	-8.05972003936768	-4.48260545730591	-0.125536099076271	0.192860886454582	0.109504200518131
-5.60064458847046	-8.05781269073486	-4.47227144241333	-0.125535756349564	0.192870929837227	0.109411120414734
-5.59482765197754	-8.05717182159424	-4.47623300552368	-0.125465452671051	0.19284588098526	0.109277553856373
-5.59111022949219	-8.06060695648193	-4.4700026512146	-0.125459104776382	0.192784920334816	0.109133258461952
-5.5884747505188	-8.05556678771973	-4.472412109375	-0.125450268387794	0.192605093121529	0.109050318598747
-5.58706474304199	-8.05708026885986	-4.47079944610596	-0.125466451048851	0.192661568522453	0.108945719897747
-5.58433628082275	-8.05592155456543	-4.47230911254883	-0.125412359833717	0.192559793591499	0.108864046633244
-5.58277130126953	-8.05491542816162	-4.47522115707397	-0.125439032912254	0.192605704069138	0.108766660094261
-5.58022403717041	-8.05602359771729	-4.47554540634155	-0.125455737113953	0.192577928304672	0.108684234321117
-5.58125305175781	-8.05253982543945	-4.47964859008789	-0.125435084104538	0.192690491676331	0.1085175126791
-5.58331823348999	-8.05449199676514	-4.47740364074707	-0.12556654214859	0.192617788910866	0.108472645282745
-5.58232593536377	-8.0508918762207	-4.48879718780518	-0.125511020421982	0.192581653594971	0.108363427221775
-5.58401584625244	-8.05452442169189	-4.48733806610107	-0.125585749745369	0.19268698990345	0.108366742730141
-5.58736515045166	-8.05030822753906	-4.50330352783203	-0.125530630350113	0.192680582404137	0.108320973813534
-5.58934688568115	-8.04957866668701	-4.50218629837036	-0.125633746385574	0.192796275019646	0.108261324465275
-5.58988380432129	-8.04318523406982	-4.5089316368103	-0.125691577792168	0.192950084805489	0.108192272484303
-5.59437656402588	-8.04388236999512	-4.50299024581909	-0.125749662518501	0.193002417683601	0.108047053217888
-5.59153652191162	-8.03843688964844	-4.49868106842041	-0.125820249319077	0.193090915679932	0.107947461307049
-5.59019088745117	-8.0415735244751	-4.50113964080811	-0.125952616333961	0.193147301673889	0.107734382152557
-5.58398771286011	-8.03508472442627	-4.4918966293335	-0.12581130862236	0.193069815635681	0.107525117695332
-5.57937526702881	-8.04050254821777	-4.48431015014648	-0.125840574502945	0.1930151283741	0.10739529132843
-5.57222890853882	-8.03663730621338	-4.4825382232666	-0.125680759549141	0.192985668778419	0.107178948819637
-5.57220268249512	-8.04147529602051	-4.48234605789185	-0.125669896602631	0.192844703793526	0.10712143778801
-5.57112503051758	-8.0383939743042	-4.4879937171936	-0.125609114766121	0.192895770072937	0.106973148882389
-5.56952476501465	-8.04235935211182	-4.48960638046265	-0.125646471977234	0.192878946661949	0.106990709900856
-5.56720447540283	-8.04069995880127	-4.50296449661255	-0.125638231635094	0.192862316966057	0.106972746551037
-5.57589912414551	-8.04321098327637	-4.50632905960083	-0.125752404332161	0.192974075675011	0.106964148581028
-5.57411623001099	-8.03770160675049	-4.51761627197266	-0.125818878412247	0.193078026175499	0.106871515512466
-5.57743215560913	-8.03861618041992	-4.51518392562866	-0.125976651906967	0.193217352032661	0.106757439672947
-5.57786321640015	-8.03668022155762	-4.51779222488403	-0.125940248370171	0.193311914801598	0.106586955487728
-5.57597923278809	-8.03487682342529	-4.5025429725647	-0.125951692461967	0.193324416875839	0.106329374015331
-5.57440423965454	-8.03317832946777	-4.50243711471558	-0.125852927565575	0.193355575203896	0.106177426874638
-5.5704026222229	-8.03627681732178	-4.49609565734863	-0.125860780477524	0.193304061889648	0.105947330594063
-5.56641626358032	-8.03554058074951	-4.49531745910645	-0.125834047794342	0.193156406283379	0.105809144675732
-5.56529569625854	-8.03846263885498	-4.49462652206421	-0.125774502754211	0.193085417151451	0.105700425803661
-5.56006288528442	-8.03766822814941	-4.50503540039063	-0.125738486647606	0.193028748035431	0.105691432952881
-5.56075668334961	-8.03869819641113	-4.51045560836792	-0.125756099820137	0.192983135581017	0.105606183409691
-5.56417417526245	-8.03536701202393	-4.51173734664917	-0.125764206051826	0.193039745092392	0.105604022741318
-5.56294107437134	-8.03909015655518	-4.51812696456909	-0.125800654292107	0.193058967590332	0.1055598706007
-5.56246471405029	-8.0355167388916	-4.51586103439331	-0.12578159570694	0.193080216646194	0.105555921792984
-5.56191682815552	-8.03777027130127	-4.5193042755127	-0.125871688127518	0.193159222602844	0.105440452694893
-5.56296920776367	-8.03365135192871	-4.52726459503174	-0.125870764255524	0.193268418312073	0.105435743927956
-5.56833839416504	-8.03238296508789	-4.52605867385864	-0.126005470752716	0.193342193961143	0.105400733649731
-5.56652164459229	-8.02737045288086	-4.52524948120117	-0.125996261835098	0.193494901061058	0.105267196893692
-5.56785488128662	-8.02755451202393	-4.52394390106201	-0.126132443547249	0.193608567118645	0.105157852172852
-5.5636682510376	-8.02925300598145	-4.51919269561768	-0.126110345125198	0.193549126386642	0.105068810284138
-5.56507730484009	-8.03025817871094	-4.51740884780884	-0.126126110553741	0.193632915616035	0.104902222752571
-5.56443977355957	-8.02704334259033	-4.51790714263916	-0.126045182347298	0.193582013249397	0.104791194200516
-5.56375074386597	-8.03393363952637	-4.51459455490112	-0.126005247235298	0.193622410297394	0.104634448885918
-5.55551242828369	-8.03247165679932	-4.50807428359985	-0.125930488109589	0.193476125597954	0.104558393359184
-5.55942535400391	-8.03912258148193	-4.51348114013672	-0.125892296433449	0.193425133824348	0.104409627616405
-5.55813980102539	-8.03850173950195	-4.51126003265381	-0.125800266861916	0.193309143185616	0.10440681874752
-5.56084775924683	-8.0406665802002	-4.52201318740845	-0.125787034630775	0.193329855799675	0.10430808365345
-5.55868673324585	-8.04306221008301	-4.52258157730103	-0.125790357589722	0.193177625536919	0.104376502335072
-5.56630659103394	-8.04439258575439	-4.52842712402344	-0.125785067677498	0.193219766020775	0.104388348758221
-5.56960391998291	-8.04485607147217	-4.53826761245728	-0.125822305679321	0.193279847502708	0.104480803012848
-5.57741117477417	-8.0461597442627	-4.55007028579712	-0.125902935862541	0.193401306867599	0.104446411132813
-5.5723443031311	-8.04426765441895	-4.54935073852539	-0.125891730189323	0.193363189697266	0.104434609413147
-5.57935047149658	-8.04334163665771	-4.5452823638916	-0.125921830534935	0.193503201007843	0.104331061244011
-5.58066177368164	-8.04097557067871	-4.54852151870728	-0.125968843698502	0.19342827796936	0.104304634034634
-5.58337497711182	-8.03919887542725	-4.54823017120361	-0.125907346606255	0.19352263212204	0.104218691587448
-5.58003044128418	-8.04183006286621	-4.53835868835449	-0.126002922654152	0.193511664867401	0.10417815297842
-5.58326721191406	-8.03962326049805	-4.53665971755981	-0.125892490148544	0.193504706025124	0.104070499539375
-5.57952165603638	-8.04246425628662	-4.53112411499023	-0.12591852247715	0.193418651819229	0.104044035077095
-5.57668399810791	-8.04326057434082	-4.53223323822021	-0.125849083065987	0.193448662757874	0.103906393051147
-5.57553911209106	-8.04411220550537	-4.52546501159668	-0.125832691788673	0.193365857005119	0.103867739439011
-5.57098293304443	-8.04214191436768	-4.52768230438232	-0.125726446509361	0.193304672837257	0.103795357048512
-5.57075500488281	-8.04719352722168	-4.51956224441528	-0.125694826245308	0.193080484867096	0.103772945702076
-5.57123994827271	-8.04683303833008	-4.5337929725647	-0.125542238354683	0.193012461066246	0.103799410164356
-5.57099485397339	-8.05129909515381	-4.52752590179443	-0.125654667615891	0.193006113171577	0.103883273899555
-5.5760064125061	-8.05141258239746	-4.54757165908813	-0.125624909996986	0.192991703748703	0.103901498019695
-5.57950830459595	-8.05569934844971	-4.53680419921875	-0.125646725296974	0.193062022328377	0.104004144668579
-5.58608818054199	-8.05397701263428	-4.55849933624268	-0.12566103041172	0.193065285682678	0.104046434164047
-5.58959054946899	-8.05137252807617	-4.54789543151855	-0.125759318470955	0.193214803934097	0.104051478207111
-5.5948486328125	-8.05137825012207	-4.55393934249878	-0.125690951943398	0.193318784236908	0.103982262313366
-5.59650182723999	-8.05472087860107	-4.54184913635254	-0.125764042139053	0.193353235721588	0.103949278593063
-5.59603500366211	-8.05603981018066	-4.5474967956543	-0.125735014677048	0.193334981799126	0.103890679776669
-5.59615087509155	-8.05734729766846	-4.53316783905029	-0.125697091221809	0.193256482481956	0.103733196854591
-5.59510040283203	-8.05571746826172	-4.52576494216919	-0.125588402152061	0.193177565932274	0.10361472517252
-5.59601259231567	-8.06164741516113	-4.52728509902954	-0.125450849533081	0.19295808672905	0.103629656136036
-5.59657573699951	-8.06432628631592	-4.53497362136841	-0.125391498208046	0.192918345332146	0.103643350303173
-5.60048675537109	-8.06367874145508	-4.54187822341919	-0.125371992588043	0.19278609752655	0.103766664862633
-5.60757160186768	-8.06746292114258	-4.54814577102661	-0.125404715538025	0.192921683192253	0.103883512318134
-5.60625743865967	-8.0660400390625	-4.55992078781128	-0.125481858849525	0.192936643958092	0.104027643799782
-5.61397981643677	-8.07011222839355	-4.55520629882813	-0.125504195690155	0.193017616868019	0.104034125804901
-5.61560726165771	-8.06617259979248	-4.56092691421509	-0.12546643614769	0.193085566163063	0.104132913053036
-5.61710643768311	-8.0667896270752	-4.55892419815063	-0.125589415431023	0.193205758929253	0.104067176580429
-5.61820459365845	-8.06342601776123	-4.54701805114746	-0.125598028302193	0.193157732486725	0.104043915867805
-5.61879539489746	-8.06659412384033	-4.538893699646	-0.125530362129211	0.193214103579521	0.10402550548315
-5.61167812347412	-8.06346130371094	-4.53672456741333	-0.125460550189018	0.192960977554321	0.103914797306061
-5.61236619949341	-8.06767845153809	-4.52745008468628	-0.125416174530983	0.192959979176521	0.10393787920475
-5.60958290100098	-8.06814765930176	-4.52931308746338	-0.125293672084808	0.192796662449837	0.103950656950474
-5.61147928237915	-8.06837368011475	-4.52631998062134	-0.125221654772758	0.1929030418396	0.103957779705524
-5.61259317398071	-8.07242012023926	-4.53082513809204	-0.125217407941818	0.19282054901123	0.10406456142664
-5.61164712905884	-8.07170391082764	-4.53126907348633	-0.125191584229469	0.192722991108894	0.104103997349739
-5.61457681655884	-8.07480430603027	-4.53562498092651	-0.125185206532478	0.192693293094635	0.104146599769592
-5.6165452003479	-8.07614231109619	-4.53802442550659	-0.12512631714344	0.19265840947628	0.104285828769207
-5.62108707427979	-8.07606601715088	-4.5446662902832	-0.125187307596207	0.192668378353119	0.104355804622173
-5.62153053283691	-8.07371711730957	-4.54088068008423	-0.125023871660233	0.192610859870911	0.104452356696129
-5.62320613861084	-8.07730484008789	-4.53905344009399	-0.125176548957825	0.192642942070961	0.104535959661007
-5.62521648406982	-8.07473659515381	-4.5508828163147	-0.125068679451942	0.192531451582909	0.104591310024261
-5.63120174407959	-8.08047485351563	-4.54878330230713	-0.12508162856102	0.192608013749123	0.104733876883984
-5.62704849243164	-8.07719135284424	-4.55649471282959	-0.125141024589539	0.192561134696007	0.104785494506359
-5.63643264770508	-8.07994365692139	-4.55292367935181	-0.125133201479912	0.192648023366928	0.104924336075783
-5.63868141174316	-8.0788688659668	-4.55981254577637	-0.125232756137848	0.192680418491364	0.10497710108757
-5.6433424949646	-8.08008003234863	-4.55659437179565	-0.125142157077789	0.192747309803963	0.10513910651207
-5.64348316192627	-8.08009052276611	-4.55573463439941	-0.125275745987892	0.192742526531219	0.105220153927803
-5.64866638183594	-8.07693195343018	-4.55352258682251	-0.125251367688179	0.192946270108223	0.105252951383591
-5.64775609970093	-8.07649517059326	-4.54799270629883	-0.12541575729847	0.192812338471413	0.105319961905479
-5.64872741699219	-8.07603549957275	-4.54938936233521	-0.125251099467278	0.192819207906723	0.105338074266911
-5.64964818954468	-8.07460689544678	-4.54596757888794	-0.125291138887405	0.192869707942009	0.105482637882233
-5.64786767959595	-8.07493019104004	-4.55067873001099	-0.125286757946014	0.192790418863297	0.105508476495743
-5.64949655532837	-8.07304286956787	-4.54252243041992	-0.125259920954704	0.192745834589005	0.105562195181847
-5.65003490447998	-8.07264137268066	-4.54497861862183	-0.125238478183746	0.192750245332718	0.10566570609808
-5.65117692947388	-8.07278537750244	-4.54219627380371	-0.125189453363419	0.192700177431107	0.105693474411964
-5.64996719360352	-8.07432842254639	-4.53793334960938	-0.125227496027946	0.192619651556015	0.105826877057552
-5.6527042388916	-8.07044792175293	-4.53521919250488	-0.125135064125061	0.192656233906746	0.105856105685234
-5.65303516387939	-8.07127285003662	-4.53442144393921	-0.125248402357101	0.192588612437248	0.105896666646004
-5.6499457359314	-8.07039928436279	-4.52909708023071	-0.125146925449371	0.192587181925774	0.105995066463947
-5.65031290054321	-8.07293128967285	-4.52443170547485	-0.125223338603973	0.192461475729942	0.106058053672314
-5.65377807617188	-8.06880187988281	-4.52164363861084	-0.125109940767288	0.192440301179886	0.106163397431374
-5.65092277526855	-8.0707483291626	-4.52207708358765	-0.125124350190163	0.19236333668232	0.106165140867233
-5.64923810958862	-8.06781196594238	-4.51632261276245	-0.125049903988838	0.19227522611618	0.106270670890808
-5.65322160720825	-8.07376098632813	-4.5146541595459	-0.125049814581871	0.192252516746521	0.106282874941826
-5.64901733398438	-8.06893348693848	-4.51445293426514	-0.125020384788513	0.192117363214493	0.106427356600761
-5.65109014511108	-8.07254695892334	-4.51571702957153	-0.124882780015469	0.192047894001007	0.106473565101624
-5.65014696121216	-8.07461643218994	-4.51042127609253	-0.124870888888836	0.1918615847826	0.106619216501713
-5.65282678604126	-8.07554054260254	-4.51796770095825	-0.124825052917004	0.19186744093895	0.106730200350285
-5.65310621261597	-8.07476234436035	-4.51452970504761	-0.124910853803158	0.191810965538025	0.106870606541634
-5.65409374237061	-8.07320785522461	-4.51629400253296	-0.124809876084328	0.19178007543087	0.1069131270051
-5.65595245361328	-8.07507133483887	-4.51564693450928	-0.124809116125107	0.191770136356354	0.107042543590069
-5.65563011169434	-8.07561206817627	-4.51886463165283	-0.124782606959343	0.191664829850197	0.107236862182617
-5.66196441650391	-8.07422256469727	-4.52818632125854	-0.124920882284641	0.191691190004349	0.107331365346909
-5.66190814971924	-8.0726842880249	-4.52960824966431	-0.124802090227604	0.191746279597282	0.107487715780735
-5.66421270370483	-8.075364112854	-4.52480268478394	-0.12498651444912	0.191796094179153	0.107539273798466
-5.66373109817505	-8.06769943237305	-4.52470111846924	-0.124848864972591	0.191710755228996	0.107669919729233
-5.66830587387085	-8.07409477233887	-4.52479791641235	-0.12496429681778	0.191783607006073	0.107703842222691
-5.66759300231934	-8.07090854644775	-4.52326631546021	-0.124952726066113	0.191777423024178	0.107792660593987
-5.67133331298828	-8.07389163970947	-4.52286911010742	-0.124985992908478	0.191859126091003	0.107821524143219
-5.66996479034424	-8.07003402709961	-4.52420949935913	-0.124995514750481	0.191810518503189	0.107845239341259
-5.67456769943237	-8.06947612762451	-4.50829696655273	-0.125015690922737	0.19189241528511	0.107840411365032
-5.67216491699219	-8.07011890411377	-4.50879383087158	-0.125062674283981	0.191802352666855	0.107784010469913
-5.67499256134033	-8.06898593902588	-4.50140810012817	-0.124958410859108	0.191860273480415	0.107750572264194
-5.67325782775879	-8.06818675994873	-4.4988751411438	-0.124929204583168	0.191724956035614	0.107793129980564
-5.67586421966553	-8.07191276550293	-4.49717569351196	-0.124909162521362	0.191715091466904	0.107717469334602
-5.67821311950684	-8.07119655609131	-4.4956259727478	-0.124894142150879	0.191636756062508	0.1077641248703
-5.6743278503418	-8.07169151306152	-4.49891757965088	-0.124764539301395	0.191564247012138	0.107664510607719
-5.6732702255249	-8.07589054107666	-4.49105548858643	-0.124792605638504	0.191423937678337	0.107744254171848
-5.67822313308716	-8.07539749145508	-4.50210475921631	-0.124572865664959	0.191290661692619	0.107757300138474
-5.67777347564697	-8.08231735229492	-4.49022769927979	-0.124726101756096	0.191240057349205	0.107825629413128
-5.68082857131958	-8.07796764373779	-4.50367403030396	-0.124596603214741	0.191167756915092	0.107807159423828
-5.68471527099609	-8.08346652984619	-4.50384998321533	-0.124618604779243	0.191208600997925	0.107867024838924
-5.68786191940308	-8.08356285095215	-4.51155853271484	-0.124519020318985	0.191120609641075	0.107906579971313
-5.69242429733276	-8.08505535125732	-4.51269483566284	-0.124546371400356	0.191142588853836	0.10793100297451
-5.69361782073975	-8.08736133575439	-4.51498031616211	-0.124444909393787	0.191128894686699	0.1080102622509
-5.70089864730835	-8.08995723724365	-4.51911211013794	-0.124480493366718	0.191167578101158	0.10798230022192
-5.70387887954712	-8.08945178985596	-4.52235841751099	-0.124490953981876	0.191185161471367	0.108087837696075
-5.70881080627441	-8.09422206878662	-4.52742767333984	-0.124457344412804	0.191227152943611	0.108034670352936
-5.71204042434692	-8.09371089935303	-4.52125406265259	-0.124491751194	0.191176727414131	0.108136609196663
-5.71314477920532	-8.09288120269775	-4.53596067428589	-0.124425731599331	0.19114588201046	0.108059629797935
-5.7212233543396	-8.09528541564941	-4.53824758529663	-0.12447452545166	0.191178753972054	0.10812222212553
-5.71777009963989	-8.09809589385986	-4.53717613220215	-0.124445870518684	0.191208705306053	0.108137808740139
-5.72490882873535	-8.10030269622803	-4.53683280944824	-0.124423936009407	0.191193357110023	0.108147755265236
-5.72617673873901	-8.09762001037598	-4.53876209259033	-0.124352931976318	0.191148117184639	0.108223900198936
-5.72980880737305	-8.10220336914063	-4.53977727890015	-0.124368011951447	0.191200733184814	0.108145132660866
-5.73194551467896	-8.09845542907715	-4.53607130050659	-0.124333247542381	0.191144585609436	0.108261093497276
-5.73190498352051	-8.1010627746582	-4.54414129257202	-0.124412477016449	0.191241294145584	0.108204133808613
-5.73420476913452	-8.10371589660645	-4.53784465789795	-0.12444319576025	0.191101863980293	0.108214236795902
-5.73440790176392	-8.1038875579834	-4.54336500167847	-0.124404653906822	0.191188216209412	0.10825689136982
-5.7403712272644	-8.10696220397949	-4.53573226928711	-0.124483361840248	0.191210865974426	0.108206145465374
-5.74076223373413	-8.1021785736084	-4.53900766372681	-0.12447264790535	0.191270872950554	0.108214877545834
-5.74267911911011	-8.10677433013916	-4.53701639175415	-0.12456177175045	0.191297769546509	0.108116775751114
-5.74337005615234	-8.10346984863281	-4.53869295120239	-0.124424174427986	0.191254884004593	0.108113169670105
-5.74627923965454	-8.10995578765869	-4.5391092300415	-0.124519929289818	0.191335901618004	0.108093053102493
-5.74561595916748	-8.10618209838867	-4.54266023635864	-0.124450743198395	0.191334262490273	0.108098573982716
-5.74899387359619	-8.10777950286865	-4.54173374176025	-0.124427117407322	0.191307872533798	0.108115009963512
-5.74837875366211	-8.11103820800781	-4.53756999969482	-0.124539770185947	0.191276773810387	0.10808227956295
-5.7497878074646	-8.11038303375244	-4.54525518417358	-0.124498799443245	0.191305577754974	0.108114071190357
-5.7511944770813	-8.11137390136719	-4.53787851333618	-0.124482683837414	0.191257134079933	0.108012288808823
-5.74439716339111	-8.10972118377686	-4.53038883209229	-0.124430872499943	0.191190123558044	0.107986554503441
-5.74658489227295	-8.11527538299561	-4.52742481231689	-0.124432362616062	0.191173374652863	0.108032561838627
-5.74420070648193	-8.11218643188477	-4.53271865844727	-0.124456658959389	0.191175177693367	0.107957229018211
-5.74653005599976	-8.1135835647583	-4.53230953216553	-0.124499090015888	0.191156148910522	0.10804259032011
-5.7432975769043	-8.11378860473633	-4.53413343429565	-0.124474614858627	0.191169396042824	0.107999823987484
-5.74492788314819	-8.11626243591309	-4.53162097930908	-0.124521553516388	0.19127231836319	0.108025915920734
-5.74293231964111	-8.11435413360596	-4.53197717666626	-0.124493002891541	0.191148489713669	0.107999980449677
-5.74278020858765	-8.11232566833496	-4.53086233139038	-0.124528624117374	0.191283032298088	0.10802236944437
-5.74628734588623	-8.11528873443604	-4.53105592727661	-0.124582633376122	0.191317617893219	0.108086422085762
-5.74315500259399	-8.11418724060059	-4.54221820831299	-0.124599605798721	0.191371992230415	0.108087986707687
-5.74576187133789	-8.1118688583374	-4.53036212921143	-0.124661982059479	0.191369637846947	0.108118884265423
-5.74495124816895	-8.11215877532959	-4.53511714935303	-0.124637059867382	0.19143545627594	0.108094744384289
-5.74744033813477	-8.11154270172119	-4.53455829620361	-0.124644823372364	0.191506788134575	0.108163341879845
-5.74805355072021	-8.11296653747559	-4.54067945480347	-0.124765373766422	0.191514581441879	0.108119085431099
-5.75042915344238	-8.1104736328125	-4.54245185852051	-0.12461956590414	0.19156901538372	0.108171939849854
-5.74955749511719	-8.11571502685547	-4.53457260131836	-0.124712340533733	0.191529542207718	0.108191005885601
-5.74702978134155	-8.11074829101563	-4.5439920425415	-0.124650567770004	0.191610798239708	0.108144104480743
-5.75167274475098	-8.11288166046143	-4.53623390197754	-0.124659813940525	0.191532254219055	0.108112245798111
-5.75003337860107	-8.11177349090576	-4.54248046875	-0.124703295528889	0.191520377993584	0.108085140585899
-5.75564813613892	-8.11247539520264	-4.54004287719727	-0.124662540853024	0.191617637872696	0.108094587922096
-5.74861431121826	-8.11179542541504	-4.5363941192627	-0.124654673039913	0.191398903727531	0.108056828379631
-5.74870777130127	-8.11143684387207	-4.53391933441162	-0.124570950865746	0.191454246640205	0.10803634673357
-5.74985361099243	-8.1189489364624	-4.53131008148193	-0.124564491212368	0.191245093941689	0.10798579454422
-5.74925947189331	-8.1165828704834	-4.54081439971924	-0.124482236802578	0.191346421837807	0.10799590498209
-5.75380706787109	-8.1175651550293	-4.53563070297241	-0.124497964978218	0.191340684890747	0.10796095430851
-5.75310707092285	-8.11446762084961	-4.5464506149292	-0.124482147395611	0.191426619887352	0.107914045453072
-5.75557804107666	-8.11880016326904	-4.53866577148438	-0.124449402093887	0.191366314888	0.107922419905663
-5.75628328323364	-8.12092781066895	-4.55474805831909	-0.12442334741354	0.191275626420975	0.107886746525764
-5.76292419433594	-8.11889362335205	-4.54409313201904	-0.124541215598583	0.191370368003845	0.107884079217911
-5.76439476013184	-8.11816215515137	-4.55251169204712	-0.124435178935528	0.191308826208115	0.107900090515614
-5.76608228683472	-8.121262550354	-4.55288648605347	-0.124434262514114	0.191439405083656	0.107861012220383
-5.7676887512207	-8.11877250671387	-4.55439949035645	-0.124443523585796	0.191348388791084	0.107873484492302
-5.76962089538574	-8.11693859100342	-4.55881977081299	-0.124369502067566	0.191421061754227	0.107805721461773
-5.77164602279663	-8.11883449554443	-4.55357551574707	-0.124430932104588	0.191428616642952	0.107800491154194
-5.77136945724487	-8.11657047271729	-4.56290102005005	-0.124353818595409	0.191340312361717	0.10780131816864
-5.77320957183838	-8.11843109130859	-4.55471086502075	-0.124485157430172	0.191393345594406	0.107874609529972
-5.77526807785034	-8.11270809173584	-4.57301664352417	-0.124415643513203	0.19135607779026	0.107891120016575
-5.78346347808838	-8.11187553405762	-4.56768131256104	-0.124526098370552	0.191469356417656	0.108049340546131
-5.78004121780396	-8.10859489440918	-4.5815110206604	-0.124519065022469	0.191500440239906	0.108025670051575
-5.78496646881104	-8.10997772216797	-4.57837200164795	-0.124560996890068	0.191512286663055	0.108035303652287
-5.78378820419312	-8.10204887390137	-4.57742118835449	-0.124613516032696	0.191588938236237	0.10801749676466
-5.78448820114136	-8.10283756256104	-4.57125759124756	-0.124618388712406	0.191636949777603	0.107955917716026
-5.78265619277954	-8.09726333618164	-4.57163000106812	-0.124643757939339	0.191609457135201	0.107914857566357
-5.78512096405029	-8.09774684906006	-4.56952428817749	-0.12466524541378	0.191744193434715	0.107819847762585
-5.78190326690674	-8.09636497497559	-4.56122589111328	-0.124680362641811	0.191710472106934	0.107832260429859
-5.78384447097778	-8.09806823730469	-4.57327079772949	-0.124606855213642	0.191752195358276	0.107780463993549
-5.78389310836792	-8.09835720062256	-4.56980228424072	-0.124659396708012	0.191640824079514	0.107792928814888
-5.7824535369873	-8.097412109375	-4.5689263343811	-0.124591752886772	0.191679865121841	0.107707902789116
-5.787034034729	-8.09679222106934	-4.56293821334839	-0.124648176133633	0.191712841391563	0.107620149850845
-5.78647041320801	-8.09612655639648	-4.57144832611084	-0.1245406717062	0.191643998026848	0.107587933540344
-5.78895044326782	-8.09535217285156	-4.56455564498901	-0.124484568834305	0.191670194268227	0.107471235096455
-5.7842845916748	-8.09647655487061	-4.56747579574585	-0.124483026564121	0.191536381840706	0.107416696846485
-5.78690814971924	-8.09989070892334	-4.5626654624939	-0.124504044651985	0.191584333777428	0.107401736080647
-5.78225040435791	-8.09826469421387	-4.5637354850769	-0.124409131705761	0.191453024744987	0.107218213379383
-5.78565692901611	-8.10311412811279	-4.56402635574341	-0.124351464211941	0.191462725400925	0.107260555028915
-5.78325843811035	-8.10242748260498	-4.55743598937988	-0.124251127243042	0.191354215145111	0.107176601886749
-5.78240394592285	-8.10102272033691	-4.56255769729614	-0.124133870005608	0.191300585865974	0.10713355243206
-5.78303098678589	-8.10482120513916	-4.56742095947266	-0.124141000211239	0.191165089607239	0.107133962213993
-5.78061151504517	-8.10264110565186	-4.56845998764038	-0.12403554469347	0.19113627076149	0.10712169110775
-5.78185558319092	-8.105055809021	-4.57802438735962	-0.124081365764141	0.191097438335419	0.107098534703255
-5.78096961975098	-8.10312366485596	-4.57400369644165	-0.124071002006531	0.191067948937416	0.107112020254135
-5.780442237854	-8.1015157699585	-4.57955121994019	-0.124083407223225	0.191057473421097	0.107145592570305
-5.77907562255859	-8.10055160522461	-4.58825302124023	-0.124100394546986	0.191168084740639	0.107203625142574
-5.78755903244019	-8.09728717803955	-4.5878734588623	-0.124228820204735	0.191253036260605	0.107186377048492
-5.7839617729187	-8.09178256988525	-4.5884575843811	-0.124216936528683	0.191400960087776	0.107165105640888
-5.78360986709595	-8.09220790863037	-4.58544301986694	-0.124341875314713	0.19139389693737	0.107093907892704
-5.78006315231323	-8.08643817901611	-4.57773351669312	-0.124270610511303	0.191393345594406	0.106927528977394
-5.77831411361694	-8.08498764038086	-4.56697273254395	-0.124313309788704	0.191403105854988	0.106816753745079
-5.76831579208374	-8.08262348175049	-4.55797529220581	-0.12420179694891	0.191344425082207	0.10671354085207
-5.76138925552368	-8.08379650115967	-4.54897117614746	-0.124238446354866	0.191180050373077	0.106615744531155
-5.75939989089966	-8.08000564575195	-4.54796028137207	-0.124065555632114	0.191080689430237	0.106606312096119
-5.75389289855957	-8.08288478851318	-4.54851198196411	-0.124083317816257	0.190950766205788	0.106534734368324
-5.74997282028198	-8.0792875289917	-4.55220603942871	-0.123969912528992	0.190798342227936	0.10651183873415
-5.7469334602356	-8.08048629760742	-4.54985380172729	-0.1240364164114	0.190842777490616	0.106475993990898
-5.7445273399353	-8.08046531677246	-4.55510234832764	-0.123960353434086	0.190748959779739	0.106478795409203
-5.74624729156494	-8.08077430725098	-4.55439949035645	-0.124074496328831	0.190755620598793	0.106425032019615
-5.74382591247559	-8.0758581161499	-4.55955743789673	-0.123996175825596	0.190778985619545	0.106551997363567
-5.74441862106323	-8.07729816436768	-4.55978965759277	-0.12419368326664	0.190877571702003	0.106531538069248
-5.74366283416748	-8.07209968566895	-4.56230068206787	-0.124135434627533	0.190910339355469	0.106522373855114
-5.74430847167969	-8.07416439056396	-4.56422758102417	-0.124235577881336	0.190919980406761	0.106415219604969
-5.73842096328735	-8.07000541687012	-4.56041669845581	-0.124185517430305	0.190922603011131	0.106370061635971
-5.74306440353394	-8.07190608978271	-4.55769729614258	-0.124302469193935	0.191123142838478	0.106303907930851
-5.74300193786621	-8.06985759735107	-4.55668830871582	-0.124267667531967	0.191077530384064	0.106144748628139
-5.74291610717773	-8.06945037841797	-4.55212354660034	-0.124291978776455	0.191217750310898	0.106000952422619
-5.7377872467041	-8.07279396057129	-4.55467176437378	-0.124306596815586	0.191109657287598	0.105860851705074
-5.73735046386719	-8.07202434539795	-4.54681062698364	-0.124218083918095	0.191084876656532	0.105726286768913
-5.73518037796021	-8.07132816314697	-4.54274988174438	-0.124184317886829	0.190927177667618	0.105631992220879
-5.73256063461304	-8.07554912567139	-4.54458236694336	-0.124240137636662	0.190927997231483	0.105467192828655
-5.73154735565186	-8.0731840133667	-4.54158544540405	-0.124187089502811	0.190737143158913	0.10540658980608
-5.73032665252686	-8.07363891601563	-4.54584980010986	-0.12408360093832	0.190703630447388	0.105330437421799
-5.72601318359375	-8.07451915740967	-4.54846429824829	-0.124107681214809	0.190575182437897	0.105329722166061
-5.73168754577637	-8.07498931884766	-4.55742645263672	-0.124105304479599	0.190643534064293	0.105271257460117
-5.73099422454834	-8.07499408721924	-4.56131029129028	-0.12422676384449	0.190605863928795	0.105345204472542
-5.73414325714111	-8.07578754425049	-4.56994771957397	-0.124315522611141	0.190685495734215	0.105334579944611
-5.73513412475586	-8.07040786743164	-4.56583976745605	-0.124393343925476	0.190820902585983	0.105360426008701
-5.7382230758667	-8.06614971160889	-4.56298780441284	-0.12443757802248	0.190935090184212	0.10522436350584
-5.73330545425415	-8.06595516204834	-4.56009197235107	-0.124557971954346	0.190875306725502	0.105128943920135
-5.73305797576904	-8.06502246856689	-4.55381774902344	-0.12457300722599	0.19097638130188	0.105004496872425
-5.72725963592529	-8.06236457824707	-4.5484471321106	-0.124531246721745	0.190876320004463	0.104824542999268
-5.72449207305908	-8.06302165985107	-4.53819894790649	-0.124439239501953	0.190852418541908	0.104725047945976
-5.71778535842896	-8.06150436401367	-4.54105377197266	-0.124409042298794	0.190697073936462	0.104635290801525
-5.71341562271118	-8.06389236450195	-4.53648090362549	-0.124350294470787	0.19057209789753	0.104601435363293
-5.71210098266602	-8.06639194488525	-4.54018545150757	-0.12430926412344	0.190496787428856	0.104566365480423
-5.71645927429199	-8.0652551651001	-4.549644947052	-0.124318830668926	0.190534427762032	0.104656241834164
-5.71002912521362	-8.0641918182373	-4.55625677108765	-0.124373078346252	0.190498828887939	0.104727394878864
-5.71985197067261	-8.06433486938477	-4.55844974517822	-0.124419577419758	0.190667077898979	0.104687266051769
-5.71646451950073	-8.06139850616455	-4.55979061126709	-0.124521337449551	0.190681293606758	0.104648716747761
-5.7194242477417	-8.06031131744385	-4.55832767486572	-0.124598182737827	0.190814837813377	0.104531042277813
-5.71749019622803	-8.05317687988281	-4.54858493804932	-0.124554976820946	0.190825432538986	0.104431368410587
-5.71672344207764	-8.05521297454834	-4.539626121521	-0.124555744230747	0.190813452005386	0.104220300912857
-5.70786714553833	-8.05463981628418	-4.53253602981567	-0.124443739652634	0.190672338008881	0.104105912148952
-5.70717191696167	-8.05901622772217	-4.53252696990967	-0.124339252710342	0.190482333302498	0.103987708687782
-5.70588207244873	-8.05981159210205	-4.54096603393555	-0.12426969408989	0.19032721221447	0.103985764086246
-5.70965528488159	-8.06287479400635	-4.54702711105347	-0.124288223683834	0.190413773059845	0.103989265859127
-5.70971250534058	-8.06147766113281	-4.55498600006104	-0.124224916100502	0.19036477804184	0.104025311768055
-5.71245574951172	-8.06196784973145	-4.55526208877563	-0.124391749501228	0.190432891249657	0.103986144065857
-5.71641302108765	-8.05849266052246	-4.56193876266479	-0.1243532076478	0.190510481595993	0.103970050811768
-5.72117567062378	-8.06182193756104	-4.56052875518799	-0.124406345188618	0.190548613667488	0.103929795324802
-5.71831178665161	-8.05879688262939	-4.5667462348938	-0.124379590153694	0.190565228462219	0.103838317096233
-5.72306203842163	-8.05829334259033	-4.55811023712158	-0.124428056180477	0.190719783306122	0.103800624608994
-5.71980905532837	-8.05878925323486	-4.56176710128784	-0.124436244368553	0.19070740044117	0.103639028966427
-5.71988296508789	-8.05731391906738	-4.55526161193848	-0.124474756419659	0.190708622336388	0.103531427681446
-5.71848392486572	-8.05637645721436	-4.55313873291016	-0.124387994408607	0.190632477402687	0.103446379303932
-5.71810388565063	-8.0591869354248	-4.54934120178223	-0.124432027339935	0.190665692090988	0.103333055973053
-5.70947647094727	-8.05738067626953	-4.54279518127441	-0.124380052089691	0.190538868308067	0.103268407285213
-5.70757818222046	-8.0602912902832	-4.54306077957153	-0.124293178319931	0.190408036112785	0.103114262223244
-5.70286273956299	-8.05976390838623	-4.54107809066772	-0.124220676720142	0.19019316136837	0.103130221366882
-5.70348262786865	-8.05823612213135	-4.55014419555664	-0.124218501150608	0.190217152237892	0.103078909218311
-5.69985437393188	-8.05817317962646	-4.54928255081177	-0.124234169721603	0.190136656165123	0.103126026690006
-5.70420026779175	-8.05907821655273	-4.55501699447632	-0.124230913817883	0.190119504928589	0.103103332221508
-5.70517730712891	-8.05790138244629	-4.56333351135254	-0.124196633696556	0.190182760357857	0.103146210312843
-5.7101936340332	-8.06191825866699	-4.56810474395752	-0.124356858432293	0.190289571881294	0.103197641670704
-5.71211957931519	-8.05215072631836	-4.56443309783936	-0.124349534511566	0.190399512648582	0.103159710764885
-5.71344995498657	-8.05518341064453	-4.56158256530762	-0.124467685818672	0.190514340996742	0.103060387074947
-5.71249055862427	-8.05244636535645	-4.5577278137207	-0.12443819642067	0.190456122159958	0.102969400584698
-5.70954513549805	-8.0503396987915	-4.54882860183716	-0.12442659586668	0.19048972427845	0.102795876562595
-5.7047061920166	-8.05245685577393	-4.55008029937744	-0.124361045658588	0.190424233675003	0.102729335427284
-5.70296764373779	-8.05741882324219	-4.54019069671631	-0.124310396611691	0.190371483564377	0.102587856352329
-5.69610500335693	-8.05492782592773	-4.54228353500366	-0.124056778848171	0.190087795257568	0.102609969675541
-5.69834756851196	-8.06128978729248	-4.53972959518433	-0.124164290726185	0.190137088298798	0.102574855089188
-5.69582080841064	-8.06094169616699	-4.54487323760986	-0.124022364616394	0.190000310540199	0.102547153830528
-5.69670629501343	-8.06287288665771	-4.54464435577393	-0.124002173542976	0.19001142680645	0.102533705532551
-5.69343185424805	-8.06242370605469	-4.54718446731567	-0.123969785869122	0.189972668886185	0.102626614272594
-5.70163345336914	-8.06586456298828	-4.55948495864868	-0.124064028263092	0.1900405138731	0.102669611573219
-5.70460987091064	-8.06038665771484	-4.56284809112549	-0.124091520905495	0.190204113721848	0.102719537913799
-5.70831727981567	-8.06450080871582	-4.55675554275513	-0.124205522239208	0.190326780080795	0.102605976164341
-5.70986127853394	-8.05943584442139	-4.55653810501099	-0.124141216278076	0.190346971154213	0.1025335714221
-5.71251440048218	-8.06550884246826	-4.54662370681763	-0.124144464731216	0.190492272377014	0.102453589439392
-5.7096643447876	-8.06396007537842	-4.53745174407959	-0.124030776321888	0.190307378768921	0.102247722446918
-5.70837688446045	-8.06692886352539	-4.53609609603882	-0.12401432543993	0.190236374735832	0.102128840982914
-5.70347452163696	-8.06977653503418	-4.53052806854248	-0.123943664133549	0.190136626362801	0.102039128541946
-5.70696353912354	-8.07531547546387	-4.52702617645264	-0.123856194317341	0.190108716487885	0.10205016285181
-5.7072057723999	-8.07639980316162	-4.54128646850586	-0.123763151466846	0.1899404078722	0.102008976042271
-5.70912981033325	-8.08039093017578	-4.53456830978394	-0.123835250735283	0.189939022064209	0.102121621370316
-5.71143341064453	-8.07784080505371	-4.54579830169678	-0.123762436211109	0.189959213137627	0.102095633745193
-5.71920299530029	-8.07927417755127	-4.54439353942871	-0.123821377754211	0.190031334757805	0.102205410599709
-5.71908807754517	-8.07797908782959	-4.55664873123169	-0.123806104063988	0.190150365233421	0.102171070873737
-5.72609758377075	-8.08074951171875	-4.55289030075073	-0.123970791697502	0.190212339162827	0.102198638021946
-5.72443819046021	-8.07891845703125	-4.55744981765747	-0.123952701687813	0.190260037779808	0.102195486426353
-5.72940254211426	-8.08254432678223	-4.55344438552856	-0.124032452702522	0.190372735261917	0.102141685783863
-5.72861528396606	-8.07731342315674	-4.55171918869019	-0.123964868485928	0.190371483564377	0.102110780775547
-5.72843170166016	-8.07759284973145	-4.54707622528076	-0.124035000801086	0.190450191497803	0.101998686790466
-5.72263383865356	-8.07781314849854	-4.54123497009277	-0.124069288372993	0.190360754728317	0.101930111646652
-5.72226715087891	-8.07999134063721	-4.53429794311523	-0.123993434011936	0.190349817276001	0.101859092712402
-5.71322584152222	-8.0796594619751	-4.53077173233032	-0.123878099024296	0.19006459414959	0.101824887096882
-5.71754550933838	-8.07983684539795	-4.53855800628662	-0.123879283666611	0.190026298165321	0.101883009076118
-5.71215009689331	-8.0830545425415	-4.54442739486694	-0.123849615454674	0.190031602978706	0.10201308876276
-5.71662998199463	-8.08159828186035	-4.54882860183716	-0.123969897627831	0.19005075097084	0.102142713963985
-5.71787357330322	-8.08046245574951	-4.55580806732178	-0.123962491750717	0.190048858523369	0.102214500308037
-5.72539138793945	-8.07931518554688	-4.56266212463379	-0.124132618308067	0.190180763602257	0.10234672576189
-5.72352170944214	-8.07249069213867	-4.56343698501587	-0.124182745814323	0.190296530723572	0.102306842803955
-5.72515392303467	-8.07377910614014	-4.55710935592651	-0.124250859022141	0.190394297242165	0.102307535707951
-5.72148036956787	-8.07191467285156	-4.55921745300293	-0.124194160103798	0.190433874726295	0.102262042462826
-5.71866416931152	-8.07194519042969	-4.53954315185547	-0.124281741678715	0.1903116106987	0.102072283625603
-5.71364736557007	-8.06892395019531	-4.54279565811157	-0.124012924730778	0.190195977687836	0.102166824042797
-5.71245431900024	-8.07533740997314	-4.53925466537476	-0.124051451683044	0.190170302987099	0.102161042392254
-5.70593118667603	-8.07480525970459	-4.54040002822876	-0.124016970396042	0.190082594752312	0.102216973900795
-5.70731782913208	-8.07900428771973	-4.53888940811157	-0.124056778848171	0.190050885081291	0.102300278842449
-5.7052149772644	-8.07577133178711	-4.54884099960327	-0.123916454613209	0.189936473965645	0.102394357323647
-5.70803213119507	-8.07879734039307	-4.54834270477295	-0.123992651700974	0.190015032887459	0.102483488619328
-5.70724678039551	-8.07812881469727	-4.55322170257568	-0.123915053904057	0.189975827932358	0.102593325078487
-5.70759677886963	-8.0787353515625	-4.55685710906982	-0.123994097113609	0.190028667449951	0.10269246250391
-5.70700263977051	-8.07535362243652	-4.55718660354614	-0.123984396457672	0.19006060063839	0.102826677262783
-5.71058750152588	-8.08015537261963	-4.56470727920532	-0.123990722000599	0.190113008022308	0.102851957082748
-5.7096700668335	-8.07370281219482	-4.56253623962402	-0.123995319008827	0.190174609422684	0.102965973317623
-5.71537399291992	-8.07835865020752	-4.56148052215576	-0.12395466119051	0.190291777253151	0.103007964789867
-5.71466875076294	-8.07531261444092	-4.56038856506348	-0.124011300504208	0.190282970666885	0.103038609027863
-5.71744871139526	-8.07480525970459	-4.55699300765991	-0.123977772891521	0.190377324819565	0.103001803159714
-5.7082953453064	-8.07533073425293	-4.5400276184082	-0.123993508517742	0.19024945795536	0.102984070777893
-5.71049785614014	-8.07407855987549	-4.54105234146118	-0.123836867511272	0.190297394990921	0.102942265570164
-5.70757055282593	-8.07583522796631	-4.53163194656372	-0.12382510304451	0.190132662653923	0.102987892925739
-5.70376920700073	-8.07895278930664	-4.53742504119873	-0.123752407729626	0.190172091126442	0.103016056120396
-5.70148038864136	-8.07737255096436	-4.53057670593262	-0.12357272207737	0.189997985959053	0.103043392300606
-5.69812631607056	-8.08142948150635	-4.53336620330811	-0.123510643839836	0.189970329403877	0.103063873946667
-5.69731664657593	-8.08316135406494	-4.53022766113281	-0.123374901711941	0.189848855137825	0.103273279964924
-5.7033224105835	-8.08297920227051	-4.5468807220459	-0.123437076807022	0.189828082919121	0.103368572890759
-5.70130920410156	-8.07648944854736	-4.54750156402588	-0.123495936393738	0.189894184470177	0.10361971706152
-5.70683240890503	-8.07784748077393	-4.5528392791748	-0.123596474528313	0.190066128969193	0.103624492883682
-5.70454168319702	-8.07191467285156	-4.54555654525757	-0.123506724834442	0.189997121691704	0.103640958666801
-5.70536327362061	-8.07331085205078	-4.53364992141724	-0.123618833720684	0.190115347504616	0.103629477322102
-5.69913959503174	-8.06982421875	-4.53015089035034	-0.123474679887295	0.190064638853073	0.103573337197304
-5.69633769989014	-8.07161045074463	-4.51681327819824	-0.123408637940884	0.189883768558502	0.10353772342205
-5.68719434738159	-8.07260799407959	-4.52242040634155	-0.123280003666878	0.18974269926548	0.103527516126633
-5.68894338607788	-8.07491874694824	-4.51725769042969	-0.123256236314774	0.189617276191711	0.103703029453754
-5.68358182907104	-8.07182312011719	-4.52911281585693	-0.123160637915134	0.189496248960495	0.103818632662296
-5.68464612960815	-8.07235336303711	-4.52652597427368	-0.123251169919968	0.189535826444626	0.103916831314564
-5.68597984313965	-8.06513977050781	-4.53314685821533	-0.123249746859074	0.189502492547035	0.104019865393639
-5.69183492660522	-8.06687164306641	-4.52426385879517	-0.123432949185371	0.189606353640556	0.104219108819962
-5.69135332107544	-8.05929756164551	-4.53651142120361	-0.123480789363384	0.18972635269165	0.104239754378796
-5.69256401062012	-8.05882453918457	-4.52407073974609	-0.123477518558502	0.189698338508606	0.104263432323933
-5.687255859375	-8.05224323272705	-4.52288770675659	-0.12355100363493	0.189738407731056	0.104278594255447
-5.68783807754517	-8.05447578430176	-4.51020097732544	-0.123645775020123	0.189730480313301	0.10422720760107
-5.682785987854	-8.05122470855713	-4.50467348098755	-0.123538091778755	0.189604729413986	0.104222796857357
-5.68075752258301	-8.05290699005127	-4.49763536453247	-0.123575858771801	0.18957731127739	0.104182027280331
-5.67283391952515	-8.0478343963623	-4.49313640594482	-0.123544976115227	0.189486518502235	0.104209028184414
-5.67474699020386	-8.05094623565674	-4.49047231674194	-0.123518317937851	0.189496919512749	0.104237765073776
-5.66741704940796	-8.05083179473877	-4.48787498474121	-0.123471193015575	0.18933516740799	0.104230582714081
-5.6735143661499	-8.04965400695801	-4.4894552230835	-0.123471096158028	0.189383238554001	0.104276977479458
-5.66846036911011	-8.05203914642334	-4.49804592132568	-0.123414784669876	0.189247727394104	0.104331187903881
-5.6719765663147	-8.05008411407471	-4.49118947982788	-0.123433493077755	0.189281806349754	0.104310415685177
-5.67078495025635	-8.05323219299316	-4.50243997573853	-0.123425088822842	0.189136922359467	0.104377441108227
-5.67556047439575	-8.05384922027588	-4.50048398971558	-0.123438529670238	0.1892429292202	0.104486219584942
-5.67650651931763	-8.04869651794434	-4.51626014709473	-0.123476080596447	0.189227417111397	0.104568906128407
-5.68729877471924	-8.04998874664307	-4.51656055450439	-0.123604573309422	0.18943378329277	0.104586862027645
-5.68533754348755	-8.0526065826416	-4.51587581634521	-0.123671673238277	0.189418435096741	0.104561969637871
-5.6913685798645	-8.04841423034668	-4.50940084457397	-0.123701639473438	0.189506083726883	0.104565814137459
-5.68849325180054	-8.04617977142334	-4.50722885131836	-0.123740397393703	0.189513176679611	0.104456067085266
-5.68992805480957	-8.0464448928833	-4.50424575805664	-0.123751945793629	0.189533650875092	0.104245029389858
-5.68911075592041	-8.04432106018066	-4.49599742889404	-0.12374646961689	0.18944476544857	0.104223795235157
-5.68635606765747	-8.04980182647705	-4.4961371421814	-0.123673550784588	0.189310356974602	0.10413683205843
-5.6829309463501	-8.04659080505371	-4.49060392379761	-0.123627044260502	0.189225748181343	0.10406967997551
-5.68433713912964	-8.04931259155273	-4.48790454864502	-0.123565651476383	0.189232274889946	0.103991247713566
-5.68021965026855	-8.04885959625244	-4.49022150039673	-0.123692505061626	0.189156576991081	0.103996343910694
-5.68178081512451	-8.04612064361572	-4.4887638092041	-0.123524814844131	0.189153164625168	0.103930182754993
-5.68116235733032	-8.05017948150635	-4.49416732788086	-0.12368219345808	0.189233019948006	0.103888176381588
-5.67848443984985	-8.04673385620117	-4.49265146255493	-0.12359369546175	0.189119815826416	0.103886693716049
-5.68047714233398	-8.05154800415039	-4.4962306022644	-0.123545907437801	0.189126074314117	0.103875532746315
-5.67809152603149	-8.05256843566895	-4.50437259674072	-0.123475134372711	0.189040541648865	0.103938668966293
-5.68239307403564	-8.0543041229248	-4.5126256942749	-0.123528875410557	0.18909215927124	0.103894434869289
-5.67808389663696	-8.05161476135254	-4.51037502288818	-0.123494490981102	0.18906544148922	0.10392477363348
-5.68704080581665	-8.05537605285645	-4.52123022079468	-0.123536087572575	0.189215704798698	0.103938549757004
-5.68496799468994	-8.05222797393799	-4.52420091629028	-0.123611219227314	0.189234539866447	0.103970997035503
-5.68880605697632	-8.05385208129883	-4.52796602249146	-0.123667173087597	0.189226150512695	0.103937804698944
-5.68587207794189	-8.05133056640625	-4.52642440795898	-0.123612627387047	0.189263105392456	0.103901915252209
-5.69048976898193	-8.05040645599365	-4.53249835968018	-0.123697675764561	0.189372017979622	0.10389419645071
-5.69031381607056	-8.04861164093018	-4.5308666229248	-0.123679153621197	0.189389258623123	0.103867515921593
-5.69315958023071	-8.04995155334473	-4.53340625762939	-0.123707920312881	0.189525231719017	0.103800274431705
-5.69183778762817	-8.04871368408203	-4.52796077728271	-0.123831257224083	0.189563438296318	0.103648416697979
-5.69193077087402	-8.04344654083252	-4.52857875823975	-0.123684376478195	0.189545884728432	0.103503108024597
-5.68864440917969	-8.04550838470459	-4.5177001953125	-0.123804308474064	0.189491450786591	0.103408992290497
-5.68245077133179	-8.04810619354248	-4.51868200302124	-0.123697832226753	0.189538806676865	0.103235684335232
-5.67941188812256	-8.04407024383545	-4.51659345626831	-0.123663537204266	0.189283087849617	0.103176087141037
-5.67800760269165	-8.04607200622559	-4.51655769348145	-0.123551063239574	0.189334824681282	0.103090167045593
-5.67365980148315	-8.04724788665771	-4.5176043510437	-0.123631849884987	0.189235597848892	0.103099912405014
-5.67558097839355	-8.04488182067871	-4.53061056137085	-0.123557098209858	0.189212873578072	0.103031016886234
-5.6745810508728	-8.04548454284668	-4.52316284179688	-0.1236517354846	0.189186289906502	0.103111706674099
-5.67173051834106	-8.04433441162109	-4.53744459152222	-0.123586222529411	0.189241245388985	0.103067368268967
-5.67243051528931	-8.04403877258301	-4.53390598297119	-0.123696729540825	0.189197897911072	0.103086926043034
-5.67250871658325	-8.04046154022217	-4.53558158874512	-0.12363862991333	0.18928824365139	0.103020384907722
-5.6755256652832	-8.03937149047852	-4.54013395309448	-0.123725920915604	0.189348727464676	0.10305667668581
-5.67150402069092	-8.03732109069824	-4.54651260375977	-0.123686447739601	0.189373061060905	0.1030148640275
-5.67784881591797	-8.03734111785889	-4.54347085952759	-0.123919606208801	0.189489543437958	0.102974906563759
-5.67361068725586	-8.0290470123291	-4.54519701004028	-0.123879127204418	0.189473807811737	0.102986373007298
-5.67217588424683	-8.03350830078125	-4.5417652130127	-0.124019213020802	0.189624413847923	0.102829612791538
-5.67042398452759	-8.02458572387695	-4.53931331634521	-0.123956732451916	0.189634636044502	0.102752439677715
-5.66931676864624	-8.02635192871094	-4.53991937637329	-0.124058581888676	0.189619541168213	0.102700307965279
-5.66655397415161	-8.02499771118164	-4.53403425216675	-0.124083511531353	0.189631149172783	0.102647610008717
-5.66787195205688	-8.02192497253418	-4.52724075317383	-0.124019503593445	0.18975955247879	0.102488487958908
-5.66154813766479	-8.02003192901611	-4.51920938491821	-0.124055646359921	0.189700305461884	0.102318689227104
-5.65658664703369	-8.01654815673828	-4.51375961303711	-0.124024212360382	0.18964284658432	0.102192297577858
-5.65527629852295	-8.01993751525879	-4.51068592071533	-0.123995587229729	0.189663395285606	0.102066837251186
-5.64787626266479	-8.01548194885254	-4.50511789321899	-0.123892560601234	0.189576521515846	0.101957708597183
-5.6485447883606	-8.01998710632324	-4.50326442718506	-0.123855076730251	0.189400181174278	0.101880863308907
-5.64537668228149	-8.02164077758789	-4.51346302032471	-0.123823739588261	0.189460024237633	0.101791463792324
-5.64333772659302	-8.019455909729	-4.51756858825684	-0.123799011111259	0.189316779375076	0.101850248873234
-5.64824724197388	-8.02401351928711	-4.52528715133667	-0.123831875622272	0.189479634165764	0.101844348013401
-5.6495475769043	-8.01979064941406	-4.52850389480591	-0.123921178281307	0.189484253525734	0.101820632815361
-5.65490627288818	-8.0194034576416	-4.52694654464722	-0.123970054090023	0.189642146229744	0.101758137345314
-5.65775585174561	-8.01715469360352	-4.53118085861206	-0.124076157808304	0.18971474468708	0.101710602641106
-5.65492486953735	-8.01618099212646	-4.53356409072876	-0.124080613255501	0.189876720309258	0.101533576846123
-5.65823078155518	-8.01345252990723	-4.5235595703125	-0.124110296368599	0.189851835370064	0.101479306817055
-5.65767383575439	-8.01388835906982	-4.53277111053467	-0.124090224504471	0.189939349889755	0.10130013525486
-5.6554388999939	-8.01591110229492	-4.52174615859985	-0.124130234122276	0.189885213971138	0.101196251809597
-5.65579414367676	-8.01095581054688	-4.52430009841919	-0.124091118574142	0.189871683716774	0.101131334900856
-5.65607881546021	-8.01401901245117	-4.52133226394653	-0.124179288744926	0.189933836460114	0.100993297994137
-5.65361166000366	-8.01064014434814	-4.51630401611328	-0.124126292765141	0.1899124532938	0.100851587951183
-5.65274524688721	-8.01012325286865	-4.52311992645264	-0.124204494059086	0.189941480755806	0.100665129721165
-5.6514720916748	-8.00789833068848	-4.51479387283325	-0.124175317585468	0.189906939864159	0.100549779832363
-5.65322637557983	-8.00994873046875	-4.50935840606689	-0.124199643731117	0.189969956874847	0.100374832749367
-5.64267015457153	-8.01078796386719	-4.49845552444458	-0.124182164669037	0.189819648861885	0.100164413452148
-5.64260005950928	-8.01049518585205	-4.49527645111084	-0.124044135212898	0.18982607126236	0.100068904459476
-5.63819646835327	-8.01047801971436	-4.50759029388428	-0.123981855809689	0.189694449305534	0.0999145284295082
-5.64049625396729	-8.01182460784912	-4.50195932388306	-0.123937323689461	0.189698681235313	0.0997838228940964
-5.64051818847656	-8.01570415496826	-4.50215482711792	-0.123995199799538	0.18965008854866	0.0997105538845062
-5.64107799530029	-8.01378345489502	-4.50848770141602	-0.123918041586876	0.189720585942268	0.0996714234352112
-5.6382942199707	-8.01490306854248	-4.50894069671631	-0.123849883675575	0.189698919653893	0.0995463281869888
-5.63924646377563	-8.01848697662354	-4.51180171966553	-0.123963765799999	0.189708411693573	0.0995132774114609
-5.64077138900757	-8.01695537567139	-4.52245330810547	-0.123903281986713	0.18971286714077	0.0994254052639008
-5.63926219940186	-8.01521301269531	-4.52530384063721	-0.123885728418827	0.189764723181725	0.0994146019220352
-5.63897848129272	-8.01595306396484	-4.52764320373535	-0.12401270121336	0.189803227782249	0.0993264764547348
-5.63591623306274	-8.01438999176025	-4.52486324310303	-0.123951300978661	0.189807161688805	0.0992518290877342
-5.64011764526367	-8.01430797576904	-4.53092336654663	-0.12399236112833	0.189944297075272	0.0992736667394638
-5.63756608963013	-8.0084171295166	-4.53627634048462	-0.124081507325172	0.189998269081116	0.0991416051983833
-5.6399130821228	-8.00851726531982	-4.52978944778442	-0.124143451452255	0.190148174762726	0.0991045609116554
-5.63274765014648	-8.00490570068359	-4.52937078475952	-0.124206975102425	0.190149217844009	0.0990125015377998
-5.6355299949646	-8.00418949127197	-4.52259349822998	-0.12423299998045	0.190146669745445	0.0989200100302696
-5.63043737411499	-8.00277996063232	-4.52466249465942	-0.124234542250633	0.190210834145546	0.0988707467913628
-5.62660598754883	-7.99979448318481	-4.5147557258606	-0.124274142086506	0.190274372696877	0.0986292064189911
-5.61916637420654	-7.99752569198608	-4.5073094367981	-0.124320775270462	0.190241292119026	0.0985125675797462
-5.61446905136108	-7.99529600143433	-4.50153684616089	-0.124201729893684	0.190170019865036	0.0983429849147797
-5.60637760162354	-7.99453639984131	-4.49672794342041	-0.124121360480785	0.189994767308235	0.0982631072402
-5.60202598571777	-7.99975490570068	-4.49951601028442	-0.124073594808578	0.189986333250999	0.0980959013104439
-5.60092926025391	-7.99779415130615	-4.5062689781189	-0.124138221144676	0.189891412854195	0.0981802642345428
-5.60782051086426	-8.00069618225098	-4.5179009437561	-0.124224722385406	0.190077349543571	0.0982553288340569
-5.60798454284668	-7.99332809448242	-4.52436447143555	-0.124248430132866	0.190127432346344	0.0982976332306862
-5.61143970489502	-7.99399900436401	-4.5226149559021	-0.124386437237263	0.190245985984802	0.0981683060526848
-5.61084938049316	-7.98933601379395	-4.52217054367065	-0.124418273568153	0.190408542752266	0.0980366095900536
-5.60837745666504	-7.98991966247559	-4.51282501220703	-0.124530471861362	0.190434947609901	0.0979214832186699
-5.6018853187561	-7.98832368850708	-4.51223993301392	-0.124391332268715	0.190363213419914	0.0977349802851677
-5.59936380386353	-7.99229192733765	-4.49909210205078	-0.124386452138424	0.190208718180656	0.0976393446326256
-5.59658432006836	-7.99209833145142	-4.51056289672852	-0.124249778687954	0.190154239535332	0.0974993035197258
-5.59444952011108	-7.99443960189819	-4.50970649719238	-0.124338649213314	0.190098986029625	0.0976073890924454
-5.60118865966797	-7.99347162246704	-4.52584409713745	-0.124372988939285	0.190153256058693	0.0976133346557617
-5.60317468643188	-7.98932695388794	-4.52912616729736	-0.124453745782375	0.190307587385178	0.0976837873458862
-5.60368251800537	-7.9881067276001	-4.53342485427856	-0.124588929116726	0.190454959869385	0.0975655913352966
-5.60403823852539	-7.98443269729614	-4.53282117843628	-0.124721810221672	0.190469920635223	0.0974904224276543
-5.60187149047852	-7.9824104309082	-4.52430868148804	-0.124707773327827	0.190582945942879	0.0973290652036667
-5.59184217453003	-7.98091411590576	-4.51271820068359	-0.124644488096237	0.19045589864254	0.0970402285456657
-5.59024238586426	-7.98163080215454	-4.50809049606323	-0.12460945546627	0.190415591001511	0.0970150902867317
-5.58420848846436	-7.97867870330811	-4.51651859283447	-0.124512538313866	0.19023397564888	0.0969773977994919
-5.5825572013855	-7.97987604141235	-4.51294803619385	-0.124608285725117	0.190271109342575	0.0970254167914391
-5.58172416687012	-7.97713470458984	-4.52925777435303	-0.124599494040012	0.190281093120575	0.0970377773046494
-5.58716487884521	-7.97364521026611	-4.53663206100464	-0.124745279550552	0.190376415848732	0.0971754789352417
-5.58777570724487	-7.9712553024292	-4.53942966461182	-0.124868929386139	0.190656453371048	0.0970635563135147
-5.58865547180176	-7.96586513519287	-4.53065967559814	-0.124971829354763	0.190687254071236	0.096882127225399
-5.58087205886841	-7.96313381195068	-4.52398586273193	-0.124894931912422	0.19074259698391	0.096743106842041
-5.57775783538818	-7.9644079208374	-4.51682233810425	-0.124833129346371	0.190561458468437	0.0965694710612297
-5.57301378250122	-7.96660280227661	-4.51156711578369	-0.124792158603668	0.190497756004333	0.0965533778071404
-5.57037782669067	-7.96537160873413	-4.52426481246948	-0.124785080552101	0.19033370912075	0.0965689867734909
-5.57842636108398	-7.96579217910767	-4.53465032577515	-0.124835811555386	0.190489336848259	0.0966655686497688
-5.57422828674316	-7.96130418777466	-4.5454249382019	-0.124882988631725	0.190479755401611	0.0966827645897865
-5.58564853668213	-7.96083116531372	-4.54148530960083	-0.12501747906208	0.19073985517025	0.0966738909482956
-5.57916021347046	-7.95581722259521	-4.53805017471313	-0.12511633336544	0.190811738371849	0.0965772792696953
-5.58000135421753	-7.95230293273926	-4.53534841537476	-0.125113263726234	0.190801203250885	0.0963866785168648
-5.57719230651855	-7.95086526870728	-4.52108335494995	-0.12503182888031	0.1908308416605	0.0962627306580544
-5.56647300720215	-7.95198345184326	-4.51743268966675	-0.125012785196304	0.190699249505997	0.0960678979754448
-5.561363697052	-7.95162916183472	-4.51176261901855	-0.124863028526306	0.190520316362381	0.0960017591714859
-5.55990982055664	-7.95409393310547	-4.51684761047363	-0.124867402017117	0.19047600030899	0.0960269495844841
-5.56414175033569	-7.95206594467163	-4.52446031570435	-0.124848164618015	0.190532520413399	0.0960847958922386
-5.56845331192017	-7.94867992401123	-4.53394412994385	-0.124946750700474	0.19060805439949	0.0961211547255516
-5.56912040710449	-7.94551515579224	-4.53201532363892	-0.124988928437233	0.190826773643494	0.0960993468761444
-5.56324243545532	-7.94537258148193	-4.52528762817383	-0.125151485204697	0.190944075584412	0.095943421125412
-5.5657958984375	-7.94285202026367	-4.51580381393433	-0.125083446502686	0.190949305891991	0.0957120954990387
-5.56465101242065	-7.94479274749756	-4.50661087036133	-0.124963611364365	0.190862640738487	0.0956163555383682
-5.56434965133667	-7.95167684555054	-4.51293325424194	-0.124938555061817	0.190890073776245	0.0954416170716286
-5.56285095214844	-7.95056533813477	-4.51763820648193	-0.12484385073185	0.190737500786781	0.0953913778066635
-5.56628847122192	-7.95546531677246	-4.52425289154053	-0.124777175486088	0.190674677491188	0.095353752374649
-5.56611108779907	-7.95953607559204	-4.5315842628479	-0.124764919281006	0.190634727478027	0.0954383835196495
-5.57775259017944	-7.95978593826294	-4.54614734649658	-0.124770395457745	0.190728425979614	0.0954477563500404
-5.57575273513794	-7.95643424987793	-4.54754114151001	-0.124889947474003	0.190751120448112	0.0955137982964516
-5.58109092712402	-7.95946598052979	-4.55600118637085	-0.124905608594418	0.190930843353271	0.0954532474279404
-5.58363485336304	-7.95284223556519	-4.54818296432495	-0.124877579510212	0.190936282277107	0.0954600274562836
-5.58439493179321	-7.95573663711548	-4.54028606414795	-0.125035136938095	0.191000282764435	0.0952770337462425
-5.57411479949951	-7.9516921043396	-4.53504180908203	-0.124982178211212	0.190926104784012	0.0950700640678406
-5.57389974594116	-7.95245599746704	-4.52302217483521	-0.124924786388874	0.190733551979065	0.0949890613555908
-5.56957054138184	-7.95251035690308	-4.53251552581787	-0.124715387821198	0.190565854310989	0.0949702113866806
-5.56847524642944	-7.95331907272339	-4.53610610961914	-0.12480416893959	0.190512433648109	0.095125637948513
-5.57052564620972	-7.95104026794434	-4.54444217681885	-0.124794371426105	0.190613284707069	0.0951335802674294
-5.57233142852783	-7.94747447967529	-4.54745531082153	-0.125066339969635	0.190699979662895	0.0952912420034409
-5.57088565826416	-7.94600391387939	-4.55402326583862	-0.124990209937096	0.190850988030434	0.0952387005090714
-5.5680193901062	-7.94219923019409	-4.54506015777588	-0.12516687810421	0.190900728106499	0.0951782315969467
-5.56312036514282	-7.94442081451416	-4.53420686721802	-0.125171288847923	0.190979957580566	0.0949688702821732
-5.54501152038574	-7.93957376480103	-4.52695369720459	-0.125131085515022	0.1906858086586	0.094779260456562
-5.54507446289063	-7.94074010848999	-4.52378749847412	-0.125030055642128	0.190615922212601	0.0948065966367722
-5.54026508331299	-7.94246244430542	-4.5373101234436	-0.124955058097839	0.190535604953766	0.0948641151189804
-5.5429368019104	-7.94170379638672	-4.54011106491089	-0.125077649950981	0.190572485327721	0.0949109271168709
-5.54277610778809	-7.93919944763184	-4.54580354690552	-0.125032916665077	0.190614774823189	0.0950400680303574
-5.54898738861084	-7.93917655944824	-4.54608964920044	-0.125216409564018	0.190745130181313	0.0951109454035759
-5.54422521591187	-7.92930173873901	-4.55126047134399	-0.125281766057014	0.19085156917572	0.0950419530272484
-5.54498767852783	-7.92724847793579	-4.53098297119141	-0.12540303170681	0.190927892923355	0.0949299558997154
-5.53416538238525	-7.92679071426392	-4.52215099334717	-0.125217154622078	0.190819069743156	0.0947353094816208
-5.52549934387207	-7.92645120620728	-4.51369762420654	-0.125181838870049	0.190592542290688	0.0946387723088264
-5.52706575393677	-7.92654085159302	-4.52078008651733	-0.125059068202972	0.190578535199165	0.0946886166930199
-5.5227165222168	-7.92764329910278	-4.52386999130249	-0.125138834118843	0.19047375023365	0.0947774648666382
-5.52713060379028	-7.9270486831665	-4.53265190124512	-0.125206470489502	0.190523281693459	0.0948461592197418
-5.52486133575439	-7.92323064804077	-4.53415584564209	-0.125226125121117	0.190552115440369	0.0949020311236382
-5.52714252471924	-7.92036151885986	-4.53509759902954	-0.125345036387444	0.19075308740139	0.0949078425765038
-5.52527856826782	-7.91720724105835	-4.53136491775513	-0.125335350632668	0.190793946385384	0.0948798581957817
-5.52420091629028	-7.91464853286743	-4.52122116088867	-0.125446185469627	0.190944492816925	0.0947295501828194
-5.51680088043213	-7.91111660003662	-4.51712274551392	-0.12540066242218	0.190908908843994	0.0945815816521645
-5.51380729675293	-7.91274356842041	-4.5089864730835	-0.12532614171505	0.190877228975296	0.094482034444809
-5.51123428344727	-7.91321468353271	-4.50219869613647	-0.125301614403725	0.190755560994148	0.0944914370775223
-5.50559759140015	-7.92006063461304	-4.50427055358887	-0.125278428196907	0.190756469964981	0.0943566635251045
-5.50605583190918	-7.91534423828125	-4.50428438186646	-0.125156432390213	0.190549075603485	0.0943496972322464
-5.5095739364624	-7.91726684570313	-4.51262378692627	-0.125129178166389	0.190588757395744	0.0943009629845619
-5.51112604141235	-7.91924428939819	-4.52319145202637	-0.125135377049446	0.190559074282646	0.0943595767021179
-5.52431201934814	-7.92276191711426	-4.53867816925049	-0.125377640128136	0.190720722079277	0.0944216921925545
-5.52547693252563	-7.91829061508179	-4.54286479949951	-0.125286027789116	0.190791711211205	0.0944272950291634
-5.53351640701294	-7.91856288909912	-4.53078079223633	-0.12546007335186	0.190952315926552	0.0942734479904175
-5.5297064781189	-7.91495513916016	-4.53070068359375	-0.125403791666031	0.190987586975098	0.0941223129630089
-5.53227186203003	-7.92022037506104	-4.52040481567383	-0.125416591763496	0.190953388810158	0.0940374732017517
-5.52769756317139	-7.91762447357178	-4.52730703353882	-0.12533463537693	0.190801694989204	0.0938162803649902
-5.53212738037109	-7.92036533355713	-4.51761198043823	-0.125329300761223	0.190763294696808	0.0937921106815338
-5.53146648406982	-7.92205381393433	-4.52014827728271	-0.125262916088104	0.190715849399567	0.0936822891235352
-5.53464508056641	-7.92541170120239	-4.52678728103638	-0.125168770551682	0.190568029880524	0.0936803445219994
-5.53089570999146	-7.92913293838501	-4.53949308395386	-0.125098258256912	0.190447315573692	0.0936701968312263
-5.53794765472412	-7.93263339996338	-4.53843593597412	-0.125171795487404	0.190538719296455	0.0938109159469604
-5.54265117645264	-7.92792749404907	-4.55839681625366	-0.125157490372658	0.19072213768959	0.0937565714120865
-5.54843139648438	-7.92910385131836	-4.54658794403076	-0.125302478671074	0.190831691026688	0.0937644988298416
-5.54721736907959	-7.92815399169922	-4.54728364944458	-0.125236541032791	0.191041171550751	0.0935932248830795
-5.54563474655151	-7.92829895019531	-4.53543901443481	-0.125186949968338	0.19091708958149	0.0933812633156776
-5.54303693771362	-7.93490028381348	-4.52468633651733	-0.125044360756874	0.190828278660774	0.0933005437254906
-5.53949642181396	-7.93804693222046	-4.53394269943237	-0.124922461807728	0.190688133239746	0.0931835249066353
-5.54294061660767	-7.94425058364868	-4.54233455657959	-0.124844573438168	0.190710142254829	0.0932403579354286
-5.55063819885254	-7.94447088241577	-4.55638933181763	-0.124835841357708	0.190822839736938	0.0933662727475166
-5.56171894073486	-7.94643783569336	-4.5581579208374	-0.124989241361618	0.191029667854309	0.093377061188221
-5.56410598754883	-7.94543933868408	-4.55393362045288	-0.124985963106155	0.191226705908775	0.0931230410933495
-5.56165552139282	-7.95207834243774	-4.549232006073	-0.124914258718491	0.191147908568382	0.0929432511329651
-5.55993318557739	-7.95536804199219	-4.54480695724487	-0.12470056116581	0.190970554947853	0.0928630158305168
-5.55753707885742	-7.95862674713135	-4.54132509231567	-0.12470568716526	0.190797373652458	0.0929133296012878
-5.56595039367676	-7.96086549758911	-4.55549669265747	-0.124640382826328	0.190817207098007	0.09296003729105
-5.56525468826294	-7.95919799804688	-4.5638747215271	-0.12471628934145	0.190852507948875	0.0930778831243515
-5.57352304458618	-7.96187019348145	-4.57708263397217	-0.124827824532986	0.190908417105675	0.0930804088711739
-5.57686185836792	-7.9544472694397	-4.57256984710693	-0.124823004007339	0.191043749451637	0.0931476652622223
-5.58035898208618	-7.95467710494995	-4.56374359130859	-0.124947056174278	0.191245675086975	0.0930343493819237
-5.57457399368286	-7.94867610931396	-4.5581169128418	-0.124975293874741	0.191150099039078	0.0928872302174568
-5.56496858596802	-7.95104646682739	-4.54346609115601	-0.124873012304306	0.19093531370163	0.0928007066249847
-5.56176137924194	-7.95284175872803	-4.55878210067749	-0.124702602624893	0.190779805183411	0.0928508266806602
-5.56148195266724	-7.95086765289307	-4.55864429473877	-0.124818183481693	0.190747156739235	0.093088187277317
-5.56443119049072	-7.94879055023193	-4.56774663925171	-0.124941423535347	0.190968900918961	0.0930448770523071
-5.56433773040771	-7.93800210952759	-4.55765962600708	-0.125066071748734	0.191081210970879	0.0931206271052361
-5.55959415435791	-7.93842744827271	-4.53575468063354	-0.1251330524683	0.191122576594353	0.0930102989077568
-5.54856443405151	-7.9357705116272	-4.53030014038086	-0.125005051493645	0.191002771258354	0.0928470939397812
-5.54361152648926	-7.93844032287598	-4.52392530441284	-0.124940820038319	0.190795749425888	0.0929045379161835
-5.54272603988647	-7.93901300430298	-4.53545618057251	-0.124855272471905	0.190805792808533	0.0929802656173706
-5.54706764221191	-7.93602085113525	-4.5473108291626	-0.124933294951916	0.190857797861099	0.093185119330883
-5.55297994613647	-7.93546485900879	-4.55286121368408	-0.125059545040131	0.191005125641823	0.0931999832391739
-5.55371713638306	-7.93212699890137	-4.5512433052063	-0.12511445581913	0.191113248467445	0.0932810232043266
-5.55613040924072	-7.92568922042847	-4.54625844955444	-0.125190958380699	0.191367000341415	0.0931365415453911
-5.55244731903076	-7.9246072769165	-4.54112005233765	-0.125131770968437	0.191287532448769	0.0930763408541679
-5.54997110366821	-7.93179416656494	-4.5312180519104	-0.125031724572182	0.1911461353302	0.0929688438773155
-5.54074001312256	-7.93167495727539	-4.53728199005127	-0.124933242797852	0.190939113497734	0.0929415449500084
-5.54678344726563	-7.93272590637207	-4.5376410484314	-0.124907821416855	0.190960019826889	0.0931000784039497
-5.5474328994751	-7.92993879318237	-4.55012321472168	-0.124887861311436	0.190947517752647	0.0932595878839493
-5.55346584320068	-7.92914581298828	-4.55513763427734	-0.125023663043976	0.191006913781166	0.0933692306280136
-5.55809831619263	-7.92356872558594	-4.55604696273804	-0.125105082988739	0.191226825118065	0.0934360325336456
-5.55934190750122	-7.92036056518555	-4.54215526580811	-0.125213593244553	0.191337943077087	0.0933652222156525
-5.55321455001831	-7.91718530654907	-4.54036808013916	-0.125182181596756	0.191379621624947	0.0932127088308334
-5.55086946487427	-7.91475582122803	-4.52525615692139	-0.125153839588165	0.191249012947083	0.0932473838329315
-5.54525804519653	-7.91808414459229	-4.52294588088989	-0.124985061585903	0.191127628087997	0.0931916087865829
-5.54287910461426	-7.91822147369385	-4.52709674835205	-0.12503656744957	0.190952196717262	0.0933074206113815
-5.54631185531616	-7.91720199584961	-4.53734159469604	-0.125055626034737	0.190952867269516	0.0934619531035423
-5.55085754394531	-7.91177463531494	-4.54291248321533	-0.12504206597805	0.191107466816902	0.093639500439167
-5.55753517150879	-7.91278028488159	-4.53999471664429	-0.125265941023827	0.19136019051075	0.0936398655176163
-5.55306529998779	-7.90750217437744	-4.53009271621704	-0.125142678618431	0.191392466425896	0.0935505777597427
-5.55045461654663	-7.90949535369873	-4.51626205444336	-0.125161603093147	0.191389963030815	0.0934770926833153
-5.54633760452271	-7.9106559753418	-4.51491022109985	-0.124962218105793	0.191258370876312	0.0933759436011314
-5.54338788986206	-7.91445398330688	-4.51638841629028	-0.124869748950005	0.191102743148804	0.0934571102261543
-5.54891967773438	-7.91701412200928	-4.52909803390503	-0.124797992408276	0.191076457500458	0.0935150161385536
-5.55402040481567	-7.91592216491699	-4.52982664108276	-0.124862112104893	0.191138342022896	0.0936926528811455
-5.55938577651978	-7.91949701309204	-4.54726266860962	-0.124952912330627	0.191315576434135	0.0937515869736671
-5.56220197677612	-7.91012573242188	-4.53611993789673	-0.124974384903908	0.191455647349358	0.0938308089971542
-5.56347894668579	-7.91416883468628	-4.52779531478882	-0.125003769993782	0.191565379500389	0.0937076434493065
-5.55565309524536	-7.91384029388428	-4.5238037109375	-0.124871917068958	0.191440507769585	0.0935086980462074
-5.55704307556152	-7.91779279708862	-4.52761125564575	-0.124759256839752	0.191190898418427	0.0935857221484184
-5.55860948562622	-7.91776990890503	-4.53328990936279	-0.124705389142036	0.191143050789833	0.0936902016401291
-5.56177997589111	-7.91771650314331	-4.54335594177246	-0.124714724719524	0.191132679581642	0.0938144102692604
-5.56895971298218	-7.91530323028564	-4.54531764984131	-0.124841958284378	0.191327899694443	0.0939647704362869
-5.57202959060669	-7.9116153717041	-4.53931188583374	-0.124921932816505	0.191400930285454	0.0939297750592232
-5.57139253616333	-7.90998697280884	-4.53089809417725	-0.124947972595692	0.191428989171982	0.0938231721520424
-5.56137180328369	-7.90851259231567	-4.51428842544556	-0.124782457947731	0.19120617210865	0.0936962887644768
-5.56198692321777	-7.91329097747803	-4.51596117019653	-0.124728076159954	0.191100269556046	0.0937052294611931
-5.55509519577026	-7.913649559021	-4.5178050994873	-0.124652005732059	0.190889164805412	0.0937543585896492
-5.56058597564697	-7.91182947158813	-4.52839279174805	-0.124678023159504	0.190940886735916	0.0939518362283707
-5.56459426879883	-7.91104555130005	-4.53810882568359	-0.124781370162964	0.191060036420822	0.0941016897559166
-5.56474256515503	-7.90691947937012	-4.52865362167358	-0.124914951622486	0.191114604473114	0.094090647995472
-5.56656169891357	-7.90332984924316	-4.52202558517456	-0.124921277165413	0.191261485219002	0.093921884894371
-5.55793523788452	-7.90255689620972	-4.50725507736206	-0.124905906617641	0.191201761364937	0.093882791697979
-5.55807399749756	-7.90969800949097	-4.50382328033447	-0.124758146703243	0.190985217690468	0.0937499776482582
-5.55415630340576	-7.9089789390564	-4.50862455368042	-0.124657079577446	0.190871000289917	0.0938141644001007
-5.55959701538086	-7.91186475753784	-4.51873254776001	-0.124632775783539	0.190819099545479	0.093866802752018
-5.56495332717896	-7.91213226318359	-4.52494287490845	-0.124667949974537	0.190983548760414	0.0940924435853958
-5.56976699829102	-7.91230869293213	-4.5355658531189	-0.124960474669933	0.191112399101257	0.0940475910902023
-5.57384157180786	-7.90534448623657	-4.52430105209351	-0.124849587678909	0.191266521811485	0.093924380838871
-5.56974077224731	-7.90665340423584	-4.51162767410278	-0.12488666176796	0.19120480120182	0.0938042551279068
-5.56458044052124	-7.91384649276733	-4.51299333572388	-0.124720565974712	0.191028773784637	0.0936628207564354
-5.56200551986694	-7.91262245178223	-4.52247714996338	-0.124571457505226	0.190727561712265	0.0937989205121994
-5.57123374938965	-7.91670560836792	-4.52898740768433	-0.124680735170841	0.190880343317986	0.0939813777804375
-5.57552337646484	-7.91338300704956	-4.53191471099854	-0.1247348934412	0.191028401255608	0.093975767493248
-5.57839727401733	-7.91005563735962	-4.52694368362427	-0.124920964241028	0.191109269857407	0.0938912481069565
-5.57303810119629	-7.90948247909546	-4.50919437408447	-0.124814674258232	0.191031724214554	0.0936947762966156
-5.56547403335571	-7.91027212142944	-4.51175975799561	-0.124651171267033	0.190849736332893	0.0935665145516396
-5.566650390625	-7.91784238815308	-4.5082540512085	-0.124611124396324	0.190773829817772	0.0937212854623795
-5.56791305541992	-7.91425466537476	-4.52254295349121	-0.124575287103653	0.190832957625389	0.0938110798597336
-5.57359170913696	-7.91368198394775	-4.519362449646	-0.124820351600647	0.190994873642921	0.0938839390873909
-5.57305383682251	-7.91257905960083	-4.50865888595581	-0.124796248972416	0.191222935914993	0.0937219262123108
-5.56594562530518	-7.91808319091797	-4.49471092224121	-0.12471380084753	0.19100484251976	0.0935038551688194
-5.56762838363647	-7.9206428527832	-4.49365043640137	-0.12452195584774	0.190835624933243	0.093425989151001
-5.56661558151245	-7.92718362808228	-4.50061893463135	-0.124441027641296	0.190745025873184	0.0934878662228584
-5.57348299026489	-7.93023347854614	-4.51309156417847	-0.124539658427238	0.190830558538437	0.0935791730880737
-5.5802526473999	-7.92494249343872	-4.52253341674805	-0.124548606574535	0.190986067056656	0.0935278236865997
-5.58697366714478	-7.92832374572754	-4.51454496383667	-0.124754540622234	0.191122427582741	0.0934736356139183
-5.58590221405029	-7.92439222335815	-4.5112624168396	-0.124720916152	0.191266804933548	0.0932603552937508
-5.5822377204895	-7.93047761917114	-4.49779033660889	-0.124689474701881	0.191164270043373	0.0930749028921127
-5.57968187332153	-7.93170976638794	-4.50049781799316	-0.124523796141148	0.19107149541378	0.092930980026722
-5.57497930526733	-7.93580389022827	-4.49656200408936	-0.124464511871338	0.190834909677505	0.0928974226117134
-5.57757949829102	-7.93843126296997	-4.50700712203979	-0.124418452382088	0.19084295630455	0.0930633023381233
-5.57936143875122	-7.93796253204346	-4.51712131500244	-0.12444157153368	0.190829768776894	0.0931602418422699
-5.5868182182312	-7.94023656845093	-4.52471446990967	-0.124591954052448	0.191015988588333	0.0931733623147011
-5.58593654632568	-7.93615436553955	-4.51751041412354	-0.124662235379219	0.191050365567207	0.0931309387087822
-5.58370685577393	-7.93691635131836	-4.50099086761475	-0.124742515385151	0.191098481416702	0.092948354780674
-5.57027721405029	-7.93709659576416	-4.49967813491821	-0.124557889997959	0.190955877304077	0.0927532389760017
-5.56793975830078	-7.94099903106689	-4.49558639526367	-0.124456122517586	0.190739139914513	0.0928469821810722
-5.56753158569336	-7.94042921066284	-4.5123987197876	-0.124455086886883	0.190705984830856	0.0929368287324905
-5.5699577331543	-7.93700075149536	-4.51897287368774	-0.124523058533669	0.19080001115799	0.0931147485971451
-5.57447290420532	-7.93741941452026	-4.51401662826538	-0.124803297221661	0.191052541136742	0.0930293127894402
-5.56608819961548	-7.9307074546814	-4.49663162231445	-0.124690048396587	0.191065654158592	0.0928231999278069
-5.5627236366272	-7.93583011627197	-4.48459959030151	-0.12466161698103	0.19092258810997	0.0926988050341606
-5.55638742446899	-7.93826198577881	-4.49287843704224	-0.124564193189144	0.190833374857903	0.0926959589123726
-5.55599880218506	-7.93571090698242	-4.50861597061157	-0.124542079865932	0.190705180168152	0.0928454324603081
-5.56446027755737	-7.93824100494385	-4.51506376266479	-0.124647386372089	0.190916299819946	0.0929306969046593
-5.56307554244995	-7.93438291549683	-4.51886701583862	-0.124740935862064	0.191094234585762	0.0929488614201546
-5.56515836715698	-7.93481302261353	-4.50291299819946	-0.124873235821724	0.191241070628166	0.0927348881959915
-5.55533647537231	-7.93373346328735	-4.49383640289307	-0.124637812376022	0.191181033849716	0.0925885960459709
-5.55198907852173	-7.94140005111694	-4.49261951446533	-0.124587953090668	0.190898090600967	0.0925394147634506
-5.54982757568359	-7.93923807144165	-4.50212240219116	-0.124487824738026	0.19085505604744	0.0925984308123589
-5.54993343353271	-7.93917798995972	-4.50835561752319	-0.124550305306911	0.190812468528748	0.0927091464400291
-5.55986404418945	-7.93876028060913	-4.50877285003662	-0.124703273177147	0.191077008843422	0.0928113907575607
-5.55793857574463	-7.93364524841309	-4.5124659538269	-0.124811209738255	0.191159158945084	0.0927736908197403
-5.55665445327759	-7.93234300613403	-4.49485063552856	-0.124843545258045	0.191168248653412	0.0924975648522377
-5.54952239990234	-7.92957210540771	-4.48586750030518	-0.124639242887497	0.191035494208336	0.0924321115016937
-5.54320240020752	-7.93634939193726	-4.48675775527954	-0.124622568488121	0.190803334116936	0.0924244746565819
-5.54551267623901	-7.93425178527832	-4.50481224060059	-0.124566271901131	0.190832361578941	0.0925669223070145
-5.54532957077026	-7.92712259292603	-4.51163625717163	-0.124649040400982	0.19085268676281	0.0926267802715302
-5.54924345016479	-7.92742347717285	-4.49769163131714	-0.124852873384953	0.191157773137093	0.0925973504781723
-5.54275131225586	-7.9197244644165	-4.4936990737915	-0.12478132545948	0.191131949424744	0.0924310237169266
-5.53577899932861	-7.92182683944702	-4.46981763839722	-0.124747753143311	0.191007435321808	0.092283807694912
-5.52971935272217	-7.92480039596558	-4.47806835174561	-0.124536640942097	0.190776571631432	0.0922202244400978
-5.53053045272827	-7.92519855499268	-4.48286867141724	-0.124582201242447	0.190729022026062	0.0924482122063637
-5.53657627105713	-7.92681694030762	-4.49291181564331	-0.124688103795052	0.191037714481354	0.0924226269125938
-5.53532743453979	-7.91747999191284	-4.48755216598511	-0.124727003276348	0.19109208881855	0.0923710018396378
-5.5374002456665	-7.92030811309814	-4.46951484680176	-0.124700710177422	0.191148117184639	0.0921994745731354
-5.52723455429077	-7.92410802841187	-4.47086954116821	-0.124509401619434	0.19095453619957	0.0920190140604973
-5.53046607971191	-7.92457437515259	-4.48326396942139	-0.124532505869865	0.190806105732918	0.0921648442745209
-5.53979063034058	-7.92442274093628	-4.49337100982666	-0.124676808714867	0.190915688872337	0.0922505781054497
-5.53789567947388	-7.92217683792114	-4.48853969573975	-0.12472876906395	0.191137820482254	0.0921639278531075
-5.53975248336792	-7.92260360717773	-4.47571277618408	-0.124722756445408	0.191146016120911	0.0919609218835831
-5.53009462356567	-7.92140531539917	-4.46501207351685	-0.124632380902767	0.191014364361763	0.091827318072319
-5.52488899230957	-7.92408895492554	-4.47161722183228	-0.124531261622906	0.190710261464119	0.0918117463588715
-5.53374290466309	-7.9265308380127	-4.48333835601807	-0.124570198357105	0.190817981958389	0.0920152440667152
-5.52969026565552	-7.91918230056763	-4.49678230285645	-0.124708764255047	0.190905049443245	0.092083141207695
-5.53372716903687	-7.91647624969482	-4.4796404838562	-0.124844625592232	0.191167622804642	0.0919666439294815
-5.52439022064209	-7.91609001159668	-4.46824884414673	-0.124688573181629	0.190973490476608	0.0917392671108246
-5.51575040817261	-7.91605615615845	-4.46658611297607	-0.1246692314744	0.190677136182785	0.0916827544569969
-5.5156397819519	-7.91686868667603	-4.47562122344971	-0.1246387809515	0.190645441412926	0.0918293222784996
-5.51619005203247	-7.91109561920166	-4.48373126983643	-0.124728463590145	0.190759211778641	0.0920120254158974
-5.51625204086304	-7.90867710113525	-4.47803115844727	-0.124992057681084	0.190998360514641	0.09193966537714
-5.51141119003296	-7.90289831161499	-4.46979236602783	-0.124976441264153	0.191069200634956	0.0918206796050072
-5.5033655166626	-7.9010705947876	-4.45476722717285	-0.124940060079098	0.190946102142334	0.0916746556758881
-5.49439477920532	-7.90346240997314	-4.45768356323242	-0.124856315553188	0.190791010856628	0.091542087495327
-5.48983192443848	-7.90500831604004	-4.45776224136353	-0.12485808879137	0.190583199262619	0.0917084738612175
-5.49578428268433	-7.90595626831055	-4.47187185287476	-0.12497939914465	0.190761208534241	0.0918706059455872
-5.49542379379272	-7.89672470092773	-4.47421884536743	-0.125116035342216	0.190901383757591	0.0918944925069809
-5.49257564544678	-7.89588594436646	-4.46518850326538	-0.125243276357651	0.191027417778969	0.0916979163885117
-5.48770093917847	-7.89129161834717	-4.45392036437988	-0.125115513801575	0.191057041287422	0.0915004909038544
-5.48279142379761	-7.89600419998169	-4.44737529754639	-0.125137016177177	0.190919697284698	0.0914251357316971
-5.47838163375854	-7.89769411087036	-4.45552730560303	-0.125014007091522	0.190862357616425	0.0913542062044144
-5.47745800018311	-7.89874172210693	-4.46104621887207	-0.124969534575939	0.190707817673683	0.091437004506588
-5.4848518371582	-7.89735269546509	-4.47006893157959	-0.124986857175827	0.190885812044144	0.0914785265922546
-5.48407316207886	-7.89129114151001	-4.47726202011108	-0.125155255198479	0.190921947360039	0.0915168970823288
-5.48952484130859	-7.89093828201294	-4.46807241439819	-0.125279143452644	0.191173911094666	0.0913321822881699
-5.4809684753418	-7.89094400405884	-4.45308017730713	-0.12514092028141	0.191023498773575	0.0910426750779152
-5.47527837753296	-7.89411497116089	-4.45284652709961	-0.12506827712059	0.19082422554493	0.0909859389066696
-5.47829294204712	-7.89817142486572	-4.46435976028442	-0.125007972121239	0.19076281785965	0.0911477953195572
-5.48286390304565	-7.89113521575928	-4.4787015914917	-0.125065177679062	0.190815910696983	0.0911440476775169
-5.49050855636597	-7.89024066925049	-4.47137117385864	-0.125251457095146	0.191119655966759	0.091115690767765
-5.48787593841553	-7.88912963867188	-4.45784139633179	-0.125160172581673	0.191169634461403	0.0909155681729317
-5.48265314102173	-7.89073657989502	-4.4502592086792	-0.125172004103661	0.191038399934769	0.0906945168972015
-5.47733640670776	-7.89017534255981	-4.44469976425171	-0.124911785125732	0.190896928310394	0.0906166508793831
-5.47484350204468	-7.89548444747925	-4.45136022567749	-0.124967582523823	0.190751448273659	0.0906994342803955
-5.48321533203125	-7.89540529251099	-4.47002363204956	-0.124955080449581	0.190944641828537	0.0907207429409027
-5.4877290725708	-7.88704252243042	-4.46359920501709	-0.125091955065727	0.191109359264374	0.0906750485301018
-5.48515701293945	-7.88890886306763	-4.44801378250122	-0.125164106488228	0.191214859485626	0.0904151797294617
-5.47663640975952	-7.89116048812866	-4.44345664978027	-0.124908775091171	0.19100433588028	0.0902220979332924
-5.47608613967896	-7.89734268188477	-4.43991327285767	-0.124843463301659	0.190840214490891	0.0903062894940376
-5.48454809188843	-7.89720582962036	-4.45690107345581	-0.124815046787262	0.190979287028313	0.0903158858418465
-5.48496913909912	-7.89149618148804	-4.46490907669067	-0.124881625175476	0.191139087080956	0.0904202312231064
-5.4890513420105	-7.892737865448	-4.45263576507568	-0.125072106719017	0.191320821642876	0.0902638137340546
-5.48146390914917	-7.88730001449585	-4.44261360168457	-0.124882481992245	0.191240474581718	0.0900261774659157
-5.47733163833618	-7.89741802215576	-4.43788003921509	-0.12475199252367	0.190916553139687	0.0899175181984901
-5.47667407989502	-7.89838457107544	-4.44601345062256	-0.124675214290619	0.190965563058853	0.0899531096220016
-5.47899007797241	-7.89619636535645	-4.46358108520508	-0.124749392271042	0.190943524241447	0.0900627300143242
-5.48955821990967	-7.89504766464233	-4.46114873886108	-0.124834164977074	0.191165342926979	0.0901054814457893
-5.48735284805298	-7.89001226425171	-4.45947647094727	-0.124858491122723	0.191297352313995	0.0899620354175568
-5.48257207870483	-7.89208126068115	-4.43416261672974	-0.124882474541664	0.191176235675812	0.0897001996636391
-5.47646045684814	-7.89307737350464	-4.43090391159058	-0.124655917286873	0.191090181469917	0.0896196812391281
-5.47426748275757	-7.89445781707764	-4.44533824920654	-0.124604344367981	0.190834864974022	0.0896177962422371
-5.4846453666687	-7.89758443832397	-4.4555721282959	-0.124665446579456	0.190999537706375	0.089763768017292
-5.48774337768555	-7.89026737213135	-4.45939350128174	-0.124799899756908	0.191245317459106	0.0897275730967522
-5.48731899261475	-7.88922119140625	-4.43826246261597	-0.124845869839191	0.191340237855911	0.0894920602440834
-5.47704172134399	-7.89222955703735	-4.4353609085083	-0.124647043645382	0.191112712025642	0.089315228164196
-5.47710466384888	-7.89356327056885	-4.44003009796143	-0.124605976045132	0.190850675106049	0.0893929824233055
-5.48424768447876	-7.89386701583862	-4.45621204376221	-0.124714426696301	0.190986514091492	0.0894491821527481
-5.49031782150269	-7.88869094848633	-4.46246910095215	-0.124757461249828	0.191191390156746	0.0895240381360054
-5.49004554748535	-7.88590574264526	-4.44886875152588	-0.124902583658695	0.191250056028366	0.0893838480114937
-5.48457431793213	-7.89082145690918	-4.4400691986084	-0.124716468155384	0.19119068980217	0.0891920030117035
-5.48052740097046	-7.88986158370972	-4.43476343154907	-0.124594897031784	0.190854251384735	0.0891785472631454
-5.48400545120239	-7.89380979537964	-4.4497857093811	-0.124699741601944	0.190942004323006	0.0893036425113678
-5.49131345748901	-7.88711833953857	-4.45817232131958	-0.12477707862854	0.191200032830238	0.0893632844090462
-5.48655414581299	-7.88249206542969	-4.43300199508667	-0.124811552464962	0.191209509968758	0.0890548825263977
-5.47960329055786	-7.88862657546997	-4.42686367034912	-0.124655000865459	0.190959736704826	0.0889645293354988
-5.48073148727417	-7.88897752761841	-4.4484658241272	-0.124603159725666	0.190863698720932	0.0890029445290565
-5.4875955581665	-7.88706588745117	-4.44734525680542	-0.124837435781956	0.191104725003242	0.0891402140259743
-5.4916877746582	-7.88142681121826	-4.44295740127563	-0.124853931367397	0.191314056515694	0.0888778939843178
-5.47966432571411	-7.88090848922729	-4.42514610290527	-0.124759890139103	0.19115786254406	0.0886359438300133
-5.47963285446167	-7.88875818252563	-4.4326753616333	-0.124651320278645	0.190884381532669	0.0886080488562584
-5.48466825485229	-7.89009141921997	-4.44390392303467	-0.124762997031212	0.190996393561363	0.0886993333697319
-5.48867654800415	-7.88666677474976	-4.44957780838013	-0.124948158860207	0.191143691539764	0.0886373072862625
-5.49028158187866	-7.88358879089355	-4.4273886680603	-0.124891333281994	0.191235393285751	0.0882967337965965
-5.48789644241333	-7.88845825195313	-4.42635059356689	-0.124595083296299	0.190987974405289	0.0881273150444031
-5.4902868270874	-7.89274883270264	-4.43735647201538	-0.124664947390556	0.190971106290817	0.088261567056179
-5.50507211685181	-7.8898983001709	-4.45183849334717	-0.124851867556572	0.191217049956322	0.0881987288594246
-5.50408220291138	-7.88739109039307	-4.43524265289307	-0.124796114861965	0.191295817494392	0.0878559574484825
-5.50162124633789	-7.89471244812012	-4.42981147766113	-0.124628961086273	0.190991461277008	0.0876640155911446
-5.50409078598022	-7.89931726455688	-4.43702268600464	-0.12456987798214	0.190918922424316	0.0876736417412758
-5.51357698440552	-7.89936447143555	-4.45555830001831	-0.124667048454285	0.191090255975723	0.0877094268798828
-5.52264308929443	-7.90028524398804	-4.45065879821777	-0.124834708869457	0.191276833415031	0.0876076966524124
-5.52129745483398	-7.89742565155029	-4.44556617736816	-0.124859116971493	0.191330060362816	0.0872638300061226
-5.51567602157593	-7.90210723876953	-4.43897676467896	-0.124651320278645	0.190991058945656	0.0870765522122383
-5.52195262908936	-7.90887022018433	-4.44544076919556	-0.124638177454472	0.190957725048065	0.0872299894690514
-5.52932596206665	-7.9045033454895	-4.4588475227356	-0.124697677791119	0.191148027777672	0.0871997475624084
-5.53073883056641	-7.90093612670898	-4.44551467895508	-0.124881327152252	0.191250830888748	0.0869769528508186
-5.5284252166748	-7.90815258026123	-4.43240022659302	-0.124716013669968	0.191207081079483	0.0867293924093246
-5.52102041244507	-7.91247272491455	-4.438645362854	-0.124631576240063	0.190924316644669	0.0866464078426361
-5.52780628204346	-7.91405296325684	-4.45292234420776	-0.124670065939426	0.190967887639999	0.0867325961589813
-5.53854513168335	-7.90995311737061	-4.45351076126099	-0.124834381043911	0.191308811306953	0.0867234990000725
-5.53511142730713	-7.90740728378296	-4.44151163101196	-0.124835789203644	0.191260322928429	0.0864769294857979
-5.52964448928833	-7.91090631484985	-4.42856597900391	-0.124787911772728	0.191138431429863	0.086284227669239
-5.52700805664063	-7.91524028778076	-4.4361047744751	-0.12465562671423	0.190976098179817	0.086325578391552
-5.53377342224121	-7.91480875015259	-4.44575262069702	-0.124634012579918	0.190972968935966	0.0864265933632851
-5.54281854629517	-7.91650104522705	-4.44751930236816	-0.124842964112759	0.191315233707428	0.0864066928625107
-5.54033756256104	-7.91409397125244	-4.43967580795288	-0.124815329909325	0.191357284784317	0.0860826745629311
-5.53104686737061	-7.92100143432617	-4.42802381515503	-0.124700151383877	0.190993398427963	0.0859570130705833
-5.54468488693237	-7.92338180541992	-4.45054197311401	-0.124673187732697	0.191137865185738	0.0860690250992775
-5.54902696609497	-7.91819715499878	-4.45762586593628	-0.124878592789173	0.191292583942413	0.0860829502344131
-5.55115985870361	-7.92156028747559	-4.43816900253296	-0.12493558973074	0.191376641392708	0.0857795029878616
-5.54505014419556	-7.9226655960083	-4.43338108062744	-0.124657727777958	0.191191852092743	0.085602380335331
-5.54635190963745	-7.92780542373657	-4.45595741271973	-0.1246158182621	0.190994337201118	0.0856542885303497
-5.5595121383667	-7.92879962921143	-4.45897245407104	-0.124841511249542	0.191231325268745	0.0858021229505539
-5.56043577194214	-7.9250659942627	-4.46494054794312	-0.124899961054325	0.191480815410614	0.0856152549386024
-5.55734062194824	-7.92641544342041	-4.45523881912231	-0.124924652278423	0.191310927271843	0.0853555351495743
-5.55914115905762	-7.93020820617676	-4.44368505477905	-0.124755561351776	0.191195875406265	0.0852456316351891
-5.55738592147827	-7.93232727050781	-4.46110677719116	-0.124629251658916	0.19106337428093	0.0852671638131142
-5.56639289855957	-7.93231725692749	-4.47505235671997	-0.124826103448868	0.191135764122009	0.0853331908583641
-5.57286357879639	-7.93221378326416	-4.48272514343262	-0.12489365041256	0.191330596804619	0.0853821411728859
-5.57729482650757	-7.92966365814209	-4.47799253463745	-0.125086694955826	0.191417917609215	0.085245281457901
-5.57568359375	-7.92832946777344	-4.46302461624146	-0.124972634017467	0.191463679075241	0.085003986954689
-5.56890678405762	-7.92758798599243	-4.45870399475098	-0.124830208718777	0.191207244992256	0.0849162116646767
-5.57473611831665	-7.93411922454834	-4.4881329536438	-0.124845944344997	0.19110594689846	0.0850116312503815
-5.58145904541016	-7.92608880996704	-4.49216556549072	-0.124916262924671	0.191427856683731	0.0851520523428917
-5.57722568511963	-7.92693471908569	-4.4774923324585	-0.125019490718842	0.191423535346985	0.0848742201924324
-5.57527446746826	-7.93069791793823	-4.46541833877563	-0.124870643019676	0.191296800971031	0.0846968442201614
-5.57387018203735	-7.93114423751831	-4.48469734191895	-0.124758556485176	0.191115871071815	0.0847897902131081
-5.58065414428711	-7.9297661781311	-4.49305200576782	-0.124890722334385	0.191225945949554	0.084961012005806
-5.58546257019043	-7.92626142501831	-4.48951148986816	-0.125064387917519	0.191540509462357	0.0848862305283546
-5.57820749282837	-7.92586278915405	-4.47560119628906	-0.124917805194855	0.191445797681808	0.0845769718289375
-5.57412767410278	-7.92963314056396	-4.4761700630188	-0.124813057482243	0.19114962220192	0.0845707505941391
-5.57747507095337	-7.93395757675171	-4.49113416671753	-0.124770924448967	0.191254884004593	0.0846678465604782
-5.58425664901733	-7.93139457702637	-4.50399017333984	-0.124789834022522	0.191300094127655	0.0847648903727531
-5.59426021575928	-7.93121671676636	-4.50266647338867	-0.124966688454151	0.191578358411789	0.0846977755427361
-5.58750438690186	-7.92672348022461	-4.49792909622192	-0.124927945435047	0.191557094454765	0.0845481008291245
-5.58793067932129	-7.93073415756226	-4.48982429504395	-0.12485858052969	0.191428676247597	0.0843625217676163
-5.58241748809814	-7.93363332748413	-4.48727416992188	-0.124668844044209	0.191304504871368	0.0843464955687523
-5.58803939819336	-7.93421745300293	-4.51150751113892	-0.124682001769543	0.19121490418911	0.0845752507448196
-5.59834289550781	-7.936363697052	-4.506667137146	-0.124712035059929	0.19149999320507	0.0846459195017815
-5.59599447250366	-7.93209266662598	-4.50346279144287	-0.124791979789734	0.191561073064804	0.0844940170645714
-5.59318113327026	-7.93044471740723	-4.48999547958374	-0.124718062579632	0.19143782556057	0.0842671766877174
-5.58846712112427	-7.93568515777588	-4.49044179916382	-0.12446029484272	0.191188007593155	0.0842732936143875
-5.5912446975708	-7.9368200302124	-4.50234174728394	-0.124466195702553	0.191119059920311	0.0844675600528717
-5.59387159347534	-7.93596506118774	-4.51391744613647	-0.124530546367168	0.191229850053787	0.0845436528325081
-5.59814977645874	-7.9304404258728	-4.50493669509888	-0.124604150652885	0.191432893276215	0.0844898596405983
-5.59386396408081	-7.93070507049561	-4.49449586868286	-0.124633811414242	0.191482022404671	0.0843009203672409
-5.58562994003296	-7.93307876586914	-4.48627328872681	-0.124356709420681	0.191177502274513	0.0841547846794128
-5.58606863021851	-7.93851566314697	-4.49456024169922	-0.124251931905746	0.190991520881653	0.0843893960118294
-5.59368276596069	-7.93611240386963	-4.50057888031006	-0.124443896114826	0.191261485219002	0.0844859257340431
-5.5893120765686	-7.93089199066162	-4.49373960494995	-0.124431826174259	0.191333279013634	0.0842590406537056
-5.58155679702759	-7.93233346939087	-4.47717475891113	-0.124219946563244	0.191027089953423	0.0840746015310287
-5.58041715621948	-7.93901586532593	-4.47969198226929	-0.12415423989296	0.190926000475883	0.0842643976211548
-5.5868501663208	-7.93484687805176	-4.50169563293457	-0.12420092523098	0.191005930304527	0.0844046473503113
-5.59374475479126	-7.93257856369019	-4.48809146881104	-0.124300144612789	0.191198319196701	0.0843639597296715
-5.58749771118164	-7.9363865852356	-4.47528076171875	-0.124289311468601	0.191280156373978	0.0841828435659409
-5.58068466186523	-7.93897151947021	-4.47087144851685	-0.124024175107479	0.190900966525078	0.0840507820248604
-5.5883903503418	-7.94045972824097	-4.48425531387329	-0.123977869749069	0.190825656056404	0.0842347219586372
-5.5959210395813	-7.94027090072632	-4.48302125930786	-0.124148949980736	0.191116169095039	0.0842962861061096
-5.59449338912964	-7.93514060974121	-4.47105741500854	-0.124062098562717	0.191098645329475	0.0840914994478226
-5.59169006347656	-7.94217777252197	-4.46385049819946	-0.12393993139267	0.190885856747627	0.0839130878448486
-5.58819913864136	-7.943763256073	-4.47443008422852	-0.123777240514755	0.190689280629158	0.0839924141764641
-5.59213638305664	-7.94397687911987	-4.48741674423218	-0.123820699751377	0.190644755959511	0.0841451287269592
-5.59976625442505	-7.94226121902466	-4.4785852432251	-0.124005682766438	0.190971195697784	0.0841292068362236
-5.59853219985962	-7.93960237503052	-4.46548223495483	-0.123941026628017	0.190911784768105	0.0839333981275558
-5.58925151824951	-7.94123363494873	-4.44875860214233	-0.12380688637495	0.190647229552269	0.0838300585746765
-5.58965063095093	-7.94699001312256	-4.46288585662842	-0.12368755787611	0.190537020564079	0.0838373973965645
-5.5942964553833	-7.94050550460815	-4.47069311141968	-0.123727858066559	0.190597787499428	0.0840982347726822
-5.60098266601563	-7.93981790542603	-4.46899366378784	-0.124019116163254	0.190789401531219	0.0839674770832062
-5.59025287628174	-7.93414640426636	-4.44378280639648	-0.123786889016628	0.190714806318283	0.083795353770256
-5.58502340316772	-7.94317531585693	-4.43901824951172	-0.123668923974037	0.190385743975639	0.0837311595678329
-5.58866500854492	-7.94691467285156	-4.45137548446655	-0.123647160828114	0.190420642495155	0.0838601142168045
-5.59287405014038	-7.93941783905029	-4.45770359039307	-0.123711563646793	0.190568447113037	0.0839258432388306
-5.59319305419922	-7.93931913375854	-4.4434289932251	-0.123804546892643	0.190702065825462	0.083791546523571
-5.58754873275757	-7.94054889678955	-4.42636585235596	-0.123607471585274	0.190615311264992	0.0836019217967987
-5.58081483840942	-7.9479193687439	-4.43573141098022	-0.123456418514252	0.190320044755936	0.0835870802402496
-5.58890771865845	-7.9480299949646	-4.44998264312744	-0.123593114316463	0.190478354692459	0.0837861150503159
-5.59752607345581	-7.94338130950928	-4.44582080841064	-0.123627550899982	0.190685912966728	0.0836100801825523
-5.58785247802734	-7.94442176818848	-4.42589426040649	-0.123605087399483	0.190582156181335	0.0834141820669174
-5.58776950836182	-7.95171213150024	-4.43217086791992	-0.123399682343006	0.190295115113258	0.0832672119140625
-5.5960488319397	-7.95418977737427	-4.45123052597046	-0.123350083827972	0.190364822745323	0.083491824567318
-5.60584688186646	-7.95188617706299	-4.45922994613647	-0.123553372919559	0.1905317902565	0.0835273936390877
-5.61052513122559	-7.95069742202759	-4.44234418869019	-0.123557537794113	0.190750390291214	0.0832730680704117
-5.6041316986084	-7.95555877685547	-4.43703413009644	-0.123431593179703	0.19052292406559	0.0830234289169312
-5.60517120361328	-7.96261310577393	-4.43607807159424	-0.123400926589966	0.190326005220413	0.0830419287085533
-5.61336946487427	-7.96354055404663	-4.46475505828857	-0.123312667012215	0.190358102321625	0.0831592977046967
-5.62296295166016	-7.96101570129395	-4.46122312545776	-0.123380064964294	0.190490037202835	0.0832807570695877
-5.62971544265747	-7.9628267288208	-4.46170854568481	-0.123584851622581	0.190740182995796	0.0831287726759911
-5.62111139297485	-7.96053266525269	-4.45439004898071	-0.123484864830971	0.190502986311913	0.0828823000192642
-5.61596822738647	-7.96452283859253	-4.44767570495605	-0.123363472521305	0.190207377076149	0.0829034149646759
-5.62553024291992	-7.96555089950562	-4.46713924407959	-0.123366810381413	0.190323919057846	0.083110548555851
-5.62760829925537	-7.95953702926636	-4.47897481918335	-0.123476296663284	0.190426394343376	0.083198256790638
-5.63191509246826	-7.95745229721069	-4.46252393722534	-0.123587444424629	0.190600752830505	0.083060197532177
-5.62209606170654	-7.95638990402222	-4.45168447494507	-0.123459085822105	0.190541192889214	0.0828809589147568
-5.61728811264038	-7.95965909957886	-4.45841979980469	-0.123421527445316	0.190192565321922	0.0828820988535881
-5.62579298019409	-7.96011829376221	-4.47606563568115	-0.123445890843868	0.190287739038467	0.0831816866993904
-5.62682771682739	-7.95389366149902	-4.47557592391968	-0.123571813106537	0.190530613064766	0.083185575902462
-5.62241840362549	-7.95023775100708	-4.45968103408813	-0.123592160642147	0.190529897809029	0.0829817876219749
-5.61469459533691	-7.95647048950195	-4.45780754089355	-0.123402491211891	0.19026705622673	0.0829352736473084
-5.6164608001709	-7.95610523223877	-4.47221422195435	-0.123388640582561	0.190297737717628	0.0832088217139244
-5.62067842483521	-7.95379018783569	-4.47520780563354	-0.123660519719124	0.190397635102272	0.083336815237999
-5.62393951416016	-7.94828748703003	-4.46959400177002	-0.123609691858292	0.190586045384407	0.0832562893629074
-5.61298990249634	-7.94712448120117	-4.45212268829346	-0.123452767729759	0.190406784415245	0.083127960562706
-5.61332941055298	-7.9547119140625	-4.45747852325439	-0.12347649782896	0.190182283520699	0.083198755979538
-5.61684894561768	-7.95157670974731	-4.47591018676758	-0.123457759618759	0.190351441502571	0.0833373367786407
-5.6232762336731	-7.95009231567383	-4.47132587432861	-0.123609341681004	0.190537631511688	0.0834004580974579
-5.62100696563721	-7.94838762283325	-4.45321416854858	-0.123575150966644	0.19055001437664	0.0832412093877792
-5.61377716064453	-7.95370864868164	-4.45018291473389	-0.123304106295109	0.190261214971542	0.0831611081957817
-5.61572933197021	-7.95568943023682	-4.46862840652466	-0.123290024697781	0.190202489495277	0.0834351405501366
-5.62660455703735	-7.95652723312378	-4.46795749664307	-0.123452991247177	0.190512105822563	0.0835105553269386
-5.62173986434937	-7.94799900054932	-4.45914459228516	-0.123437814414501	0.190587922930717	0.0833745300769806
-5.61910724639893	-7.95432329177856	-4.44938039779663	-0.123311974108219	0.190407291054726	0.0831949487328529
-5.61759233474731	-7.95745897293091	-4.45322418212891	-0.123110607266426	0.190192177891731	0.0833424180746078
-5.61540460586548	-7.95715665817261	-4.46984004974365	-0.123236380517483	0.190169230103493	0.0835167989134789
-5.62788438796997	-7.9555025100708	-4.46718311309814	-0.123327553272247	0.190487027168274	0.0835352391004562
-5.6216516494751	-7.95347261428833	-4.44927310943604	-0.123311623930931	0.190523147583008	0.0834182128310204
-5.61232852935791	-7.9560112953186	-4.43629693984985	-0.123158350586891	0.190232172608376	0.0832322239875793
-5.6126880645752	-7.95996809005737	-4.44569396972656	-0.123007625341415	0.19013412296772	0.0833035185933113
-5.61558103561401	-7.95658016204834	-4.453857421875	-0.123104974627495	0.190156504511833	0.0835632532835007
-5.62153577804565	-7.95642852783203	-4.45981693267822	-0.123237319290638	0.190410181879997	0.0835679098963737
-5.61384630203247	-7.95124578475952	-4.44108486175537	-0.123223856091499	0.190418556332588	0.0833167061209679
-5.60437107086182	-7.95360231399536	-4.43207120895386	-0.123007595539093	0.190110057592392	0.0832623243331909
-5.60918807983398	-7.95869302749634	-4.44164085388184	-0.123034566640854	0.190133765339851	0.0835034251213074
-5.61398839950562	-7.95313453674316	-4.44725942611694	-0.123136781156063	0.190280422568321	0.0835615545511246
-5.61253786087036	-7.95109939575195	-4.43488931655884	-0.123192608356476	0.190361931920052	0.0833554938435555
-5.60559368133545	-7.95513105392456	-4.4173583984375	-0.12297361344099	0.190145790576935	0.0832057148218155
-5.60459899902344	-7.95612096786499	-4.4409966468811	-0.122882008552551	0.189969286322594	0.083378829061985
-5.61125993728638	-7.95417785644531	-4.44779872894287	-0.12314336001873	0.190176874399185	0.0835000276565552
-5.61336851119995	-7.95074653625488	-4.42836999893188	-0.123187847435474	0.190345674753189	0.0832666605710983
-5.60095739364624	-7.9522533416748	-4.41441345214844	-0.122957058250904	0.19005985558033	0.083110548555851
-5.60258197784424	-7.96099519729614	-4.42493057250977	-0.122934527695179	0.189815267920494	0.0831644237041473
-5.61341238021851	-7.95744562149048	-4.43281316757202	-0.123023062944412	0.190035089850426	0.0833707898855209
-5.61372089385986	-7.95530605316162	-4.42902946472168	-0.123132586479187	0.190230652689934	0.0832389518618584
-5.61220407485962	-7.95639562606812	-4.41263341903687	-0.123054929077625	0.190043151378632	0.0829169601202011
-5.6100869178772	-7.96318531036377	-4.41531229019165	-0.122847445309162	0.189847901463509	0.082927405834198
-5.61245584487915	-7.96305751800537	-4.42759084701538	-0.122991070151329	0.189885646104813	0.0830740407109261
-5.6240930557251	-7.96245002746582	-4.43202447891235	-0.123167239129543	0.190105885267258	0.0830193534493446
-5.61993741989136	-7.96155548095703	-4.41648149490356	-0.123081654310226	0.190168187022209	0.0827256664633751
-5.61625862121582	-7.9645881652832	-4.40963220596313	-0.122870661318302	0.189931258559227	0.0825628414750099
-5.62064599990845	-7.97101211547852	-4.42144918441772	-0.122905619442463	0.189802274107933	0.0825508460402489
-5.62941551208496	-7.97246932983398	-4.43096160888672	-0.122928023338318	0.18995264172554	0.0826580747961998
-5.6395149230957	-7.97405052185059	-4.43350267410278	-0.123086683452129	0.190183743834496	0.082574263215065
-5.63953590393066	-7.97229194641113	-4.41752862930298	-0.123006217181683	0.190168902277946	0.0822576507925987
-5.63628482818604	-7.98078489303589	-4.41982984542847	-0.122787989675999	0.189895361661911	0.082063764333725
-5.64443016052246	-7.98595523834229	-4.43384790420532	-0.122923523187637	0.189856514334679	0.0822369828820229
-5.65501117706299	-7.98363208770752	-4.45009994506836	-0.123035691678524	0.190105020999908	0.0822170302271843
-5.659836769104	-7.98237323760986	-4.43288612365723	-0.123068183660507	0.190177142620087	0.0820548087358475
-5.66066217422485	-7.98554801940918	-4.42671728134155	-0.123031437397003	0.190124481916428	0.081835500895977
-5.65291786193848	-7.98932027816772	-4.42255163192749	-0.122877202928066	0.189834147691727	0.0817549824714661
-5.66205167770386	-7.99216938018799	-4.43928956985474	-0.122929960489273	0.1898243278265	0.081880621612072
-5.66826057434082	-7.99345350265503	-4.44640254974365	-0.123093761503696	0.190050005912781	0.0819481685757637
-5.67333078384399	-7.98758792877197	-4.43884420394897	-0.123195976018906	0.190193668007851	0.0817693769931793
-5.66823053359985	-7.99030208587646	-4.4255690574646	-0.123113796114922	0.190106883645058	0.0815231502056122
-5.66206407546997	-7.99430894851685	-4.43370771408081	-0.122925907373428	0.189835295081139	0.0815257206559181
-5.66904640197754	-7.99395847320557	-4.44630193710327	-0.123087391257286	0.189881324768066	0.0817011445760727
-5.67833518981934	-7.99088096618652	-4.45433473587036	-0.123312562704086	0.190201789140701	0.0816884636878967
-5.6717324256897	-7.9865574836731	-4.44180345535278	-0.123263835906982	0.190248653292656	0.0814346000552177
-5.66750288009644	-7.99108552932739	-4.42532110214233	-0.123216807842255	0.190032243728638	0.0813162699341774
-5.66836929321289	-7.99462556838989	-4.44509601593018	-0.123154141008854	0.189870864152908	0.0814220756292343
-5.67492771148682	-7.9883131980896	-4.4577054977417	-0.123339369893074	0.190103992819786	0.0816292688250542
-5.67967224121094	-7.9893102645874	-4.45409345626831	-0.123601548373699	0.190351322293282	0.0814973786473274
-5.67003154754639	-7.98207807540894	-4.43143558502197	-0.123436570167542	0.190268933773041	0.0813019499182701
-5.66422319412231	-7.98965883255005	-4.43366813659668	-0.123349875211716	0.189912661910057	0.0812968537211418
-5.66739130020142	-7.98886680603027	-4.44387769699097	-0.123367890715599	0.190011188387871	0.0814652591943741
-5.67174434661865	-7.98621940612793	-4.46271276473999	-0.12354389578104	0.190258577466011	0.0816332101821899
-5.67170143127441	-7.98075103759766	-4.44205951690674	-0.123680382966995	0.190329238772392	0.0815263837575912
-5.6630654335022	-7.98037195205688	-4.43264627456665	-0.123591549694538	0.190249875187874	0.0813585594296455
-5.65149259567261	-7.98287963867188	-4.44035196304321	-0.123492114245892	0.189948454499245	0.0813887193799019
-5.66009140014648	-7.98291206359863	-4.45647382736206	-0.123667202889919	0.190053686499596	0.0816101133823395
-5.66288948059082	-7.9759669303894	-4.46035671234131	-0.123812295496464	0.190308660268784	0.0816856846213341
-5.65178108215332	-7.97155094146729	-4.43637800216675	-0.123904593288898	0.190264269709587	0.0814850851893425
-5.6452693939209	-7.97530794143677	-4.44031620025635	-0.123676352202892	0.190018519759178	0.0814561247825623
-5.64816427230835	-7.97290754318237	-4.45929336547852	-0.123699925839901	0.190034940838814	0.0816615223884583
-5.65571928024292	-7.96972560882568	-4.45624399185181	-0.123969979584217	0.190301522612572	0.0817838311195374
-5.64921140670776	-7.96642637252808	-4.44252014160156	-0.124030403792858	0.190344840288162	0.0815376043319702
-5.63852977752686	-7.9696888923645	-4.45045852661133	-0.123828634619713	0.190017461776733	0.0814370661973953
-5.64556121826172	-7.96816539764404	-4.45526885986328	-0.123936578631401	0.189975619316101	0.0817409530282021
-5.65026473999023	-7.96506309509277	-4.46356058120728	-0.124179340898991	0.1903415620327	0.0817263498902321
-5.64576721191406	-7.95810699462891	-4.44458198547363	-0.12409271299839	0.190280690789223	0.0815506875514984
-5.64153051376343	-7.96324968338013	-4.44109487533569	-0.124079771339893	0.190131798386574	0.0814358964562416
-5.64256429672241	-7.96396064758301	-4.45210123062134	-0.124084271490574	0.18998147547245	0.0815278440713882
-5.64882135391235	-7.95758581161499	-4.47042655944824	-0.124171689152718	0.190185412764549	0.0816890746355057
-5.65395593643188	-7.95767593383789	-4.45982122421265	-0.124388061463833	0.190282329916954	0.0815652087330818
-5.65083503723145	-7.95449447631836	-4.44684219360352	-0.12425172328949	0.19025681912899	0.0813432410359383
-5.64367532730103	-7.96150541305542	-4.45129776000977	-0.124111153185368	0.189952194690704	0.0813240855932236
-5.6522536277771	-7.95997762680054	-4.46844434738159	-0.124241508543491	0.190037563443184	0.0814656391739845
-5.65963697433472	-7.95439767837524	-4.46898460388184	-0.124374441802502	0.190281316637993	0.0814165025949478
-5.65401172637939	-7.95487070083618	-4.45019245147705	-0.124299757182598	0.190320044755936	0.0811484158039093
-5.6500129699707	-7.96126270294189	-4.44857406616211	-0.124118894338608	0.190054774284363	0.0810201391577721
-5.6543550491333	-7.96338415145874	-4.4632306098938	-0.124061845242977	0.189955502748489	0.0812513753771782
-5.66565370559692	-7.95999670028687	-4.46891975402832	-0.124226115643978	0.190242692828178	0.0812599509954453
-5.66724014282227	-7.96199560165405	-4.4574179649353	-0.124224089086056	0.190373450517654	0.0809851586818695
-5.66274929046631	-7.96613168716431	-4.45856809616089	-0.123940981924534	0.190227016806602	0.0807866752147675
-5.66420650482178	-7.97286891937256	-4.46078538894653	-0.12387477606535	0.190069064497948	0.0808528214693069
-5.67674493789673	-7.97707033157349	-4.48213768005371	-0.123946957290173	0.190239071846008	0.0809559971094131
-5.68144512176514	-7.97472095489502	-4.47856140136719	-0.123946234583855	0.190424472093582	0.0808624997735024
-5.68019008636475	-7.97966432571411	-4.46135091781616	-0.123877815902233	0.190354228019714	0.0805972889065742
-5.67740297317505	-7.98728942871094	-4.46735620498657	-0.123679488897324	0.190231770277023	0.0804928839206696
-5.68153715133667	-7.99107313156128	-4.48563003540039	-0.123643659055233	0.19010728597641	0.0807080864906311
-5.69721794128418	-7.99318981170654	-4.48095703125	-0.123741872608662	0.190422028303146	0.0807061940431595
-5.69512796401978	-7.99142789840698	-4.47993326187134	-0.123734697699547	0.190469846129417	0.0805447176098824
-5.68969678878784	-7.99599647521973	-4.47120904922485	-0.123474732041359	0.190195262432098	0.0803796723484993
-5.69521427154541	-8.0025520324707	-4.48322582244873	-0.123469389975071	0.190118342638016	0.0805538445711136
-5.70459794998169	-7.99948692321777	-4.49110555648804	-0.123535133898258	0.19038063287735	0.0806094259023666
-5.70046949386597	-7.99936962127686	-4.47224855422974	-0.123659871518612	0.190370291471481	0.0804268196225166
-5.69857168197632	-8.00751972198486	-4.46512746810913	-0.123394072055817	0.190174534916878	0.0802495703101158
-5.70020723342896	-8.01048278808594	-4.47919988632202	-0.123345710337162	0.190022930502892	0.0804549157619476
-5.71084594726563	-8.00792407989502	-4.48881387710571	-0.123516976833344	0.190296217799187	0.0805684328079224
-5.70913362503052	-8.00481033325195	-4.46800565719604	-0.123524844646454	0.19038088619709	0.0803163796663284
-5.70311069488525	-8.01175594329834	-4.47461175918579	-0.123244009912014	0.190108776092529	0.0801959484815598
-5.70717620849609	-8.01042556762695	-4.47855043411255	-0.123338848352432	0.190073028206825	0.0805525183677673
-5.71430444717407	-8.01080989837646	-4.48574829101563	-0.123538695275784	0.190433591604233	0.0805106088519096
-5.70717000961304	-8.00625228881836	-4.47355318069458	-0.123411893844604	0.190358534455299	0.0802399665117264
-5.70126247406006	-8.01166343688965	-4.47009611129761	-0.123299062252045	0.19007870554924	0.0802032873034477
-5.7047815322876	-8.01580810546875	-4.48223733901978	-0.123351737856865	0.190085530281067	0.0804524719715118
-5.70973634719849	-8.0103759765625	-4.48928213119507	-0.123434320092201	0.190419465303421	0.0805524215102196
-5.70086717605591	-8.00753688812256	-4.47083044052124	-0.123412236571312	0.190303280949593	0.0802522376179695
-5.70132923126221	-8.01288032531738	-4.47387027740479	-0.123183690011501	0.190182343125343	0.0803108215332031
-5.70449304580688	-8.01213550567627	-4.48653602600098	-0.123274251818657	0.190210565924644	0.0805265009403229
-5.70634365081787	-8.00469970703125	-4.4841251373291	-0.123420283198357	0.190401211380959	0.0805289298295975
-5.69881772994995	-8.00621032714844	-4.46967124938965	-0.12328714877367	0.190335646271706	0.080274373292923
-5.69286346435547	-8.00915241241455	-4.47342729568481	-0.123102061450481	0.190075501799583	0.0803688690066338
-5.69701623916626	-8.0079402923584	-4.48723125457764	-0.123205043375492	0.19021050632	0.0806734263896942
-5.70135402679443	-8.00455760955811	-4.48010063171387	-0.123465776443481	0.1905367821455	0.0805032476782799
-5.6902904510498	-8.00185680389404	-4.46458578109741	-0.123147815465927	0.190285831689835	0.0803229808807373
-5.68799304962158	-8.0062780380249	-4.46927118301392	-0.123072005808353	0.190051853656769	0.0805597454309464
-5.69706344604492	-8.00250625610352	-4.48597764968872	-0.123239994049072	0.190301045775414	0.0806885436177254
-5.69438743591309	-7.99391746520996	-4.47662019729614	-0.123315326869488	0.190426558256149	0.0805525630712509
-5.68694496154785	-7.99727773666382	-4.46341371536255	-0.123114109039307	0.190178200602531	0.0803741216659546
-5.68577909469604	-7.99972820281982	-4.46361780166626	-0.12310778349638	0.190076723694801	0.0805501490831375
-5.69321537017822	-7.9958815574646	-4.48679113388062	-0.123162485659122	0.190288841724396	0.0807416439056396
-5.693603515625	-7.98888301849365	-4.46696758270264	-0.12327878177166	0.190470084547997	0.0806709229946136
-5.6901068687439	-7.9946117401123	-4.45650339126587	-0.123131960630417	0.190368622541428	0.0805585831403732
-5.68076181411743	-7.99620628356934	-4.46100997924805	-0.12301167845726	0.190105274319649	0.0805788189172745
-5.68695640563965	-7.99529218673706	-4.47459125518799	-0.123120881617069	0.19015446305275	0.0808714032173157
-5.68956136703491	-7.99281644821167	-4.47085285186768	-0.123211868107319	0.190404742956161	0.0808598920702934
-5.68180704116821	-7.98806571960449	-4.4539475440979	-0.123114421963692	0.190402388572693	0.0807403102517128
-5.67283391952515	-7.99440002441406	-4.45462608337402	-0.123023375868797	0.190103113651276	0.0806563273072243
-5.68049383163452	-7.99541425704956	-4.46912956237793	-0.123006261885166	0.190269902348518	0.0809226036071777
-5.6790246963501	-7.98782110214233	-4.46202898025513	-0.123137250542641	0.190422505140305	0.0809648782014847
-5.67478322982788	-7.98777055740356	-4.44132709503174	-0.123159520328045	0.19050258398056	0.0807744041085243
-5.66337108612061	-7.99137163162231	-4.44114446640015	-0.122963771224022	0.19024184346199	0.0806553959846497
-5.66592645645142	-7.9918007850647	-4.45566606521606	-0.122901931405067	0.190196320414543	0.0808625295758247
-5.67303371429443	-7.99202823638916	-4.45965433120728	-0.123138412833214	0.190412551164627	0.0809891521930695
-5.66962766647339	-7.98526620864868	-4.4426794052124	-0.123148649930954	0.190588399767876	0.0808071345090866
-5.66149759292603	-7.98940658569336	-4.43782043457031	-0.122963942587376	0.190315678715706	0.0806146040558815
-5.6626181602478	-7.99500274658203	-4.44017744064331	-0.123013488948345	0.190272852778435	0.0808329656720161
-5.66751670837402	-7.99197340011597	-4.45787620544434	-0.123007640242577	0.190434247255325	0.0808500275015831
-5.67095375061035	-7.98262643814087	-4.44052410125732	-0.123167231678963	0.190609082579613	0.0808260068297386
-5.66397953033447	-7.98867273330688	-4.43436527252197	-0.123012334108353	0.190488576889038	0.0805643647909164
-5.65819215774536	-7.99041223526001	-4.43648052215576	-0.122937336564064	0.190233781933784	0.0805412828922272
-5.66339731216431	-7.99465131759644	-4.44337129592896	-0.122975528240204	0.190281122922897	0.0806965008378029
-5.67361164093018	-7.98981142044067	-4.45236492156982	-0.123093262314796	0.190628588199615	0.0806845501065254
-5.66832637786865	-7.98599815368652	-4.43180990219116	-0.123106598854065	0.1905457675457	0.0804706662893295
-5.66224098205566	-7.99228954315186	-4.42655372619629	-0.122988156974316	0.19037738442421	0.0803109034895897
-5.66596078872681	-7.99430084228516	-4.4464225769043	-0.122913174331188	0.190336093306541	0.0804921761155128
-5.67438888549805	-7.99033260345459	-4.4461817741394	-0.123065821826458	0.190535202622414	0.0805137604475021
-5.67365407943726	-7.98986721038818	-4.43516969680786	-0.123115517199039	0.190655544400215	0.0802160128951073
-5.66595983505249	-7.98962068557739	-4.43065595626831	-0.122851863503456	0.19039760529995	0.0800272449851036
-5.67122983932495	-7.9946460723877	-4.44371175765991	-0.122844167053699	0.190337598323822	0.0802497118711472
-5.68148183822632	-7.99143362045288	-4.45054483413696	-0.123058594763279	0.1905527561903	0.0801838561892509
-5.67810106277466	-7.9876561164856	-4.43661737442017	-0.123088404536247	0.190687537193298	0.0799102112650871
-5.67188930511475	-7.98910474777222	-4.43071603775024	-0.122915141284466	0.190351411700249	0.0797143429517746
-5.67641401290894	-7.9975209236145	-4.43682813644409	-0.122923232614994	0.190296143293381	0.0799630284309387
-5.68564701080322	-7.98841762542725	-4.4485182762146	-0.123094700276852	0.190633490681648	0.0798835977911949
-5.67934465408325	-7.9875226020813	-4.42929935455322	-0.123039752244949	0.190615370869637	0.079635962843895
-5.67512559890747	-7.99345970153809	-4.43193387985229	-0.122840464115143	0.190298929810524	0.079557791352272
-5.68084669113159	-7.99522686004639	-4.44158983230591	-0.122913978993893	0.190395891666412	0.0797232985496521
-5.68585777282715	-7.9889612197876	-4.4490442276001	-0.123058646917343	0.190534308552742	0.079664409160614
-5.68204545974731	-7.98952293395996	-4.43217992782593	-0.123050585389137	0.190511167049408	0.079336054623127
-5.68114805221558	-7.99361371994019	-4.43815422058105	-0.122800499200821	0.190327018499374	0.0793284773826599
-5.686119556427	-7.99317598342896	-4.44998264312744	-0.122950486838818	0.190367475152016	0.0794636532664299
-5.69284391403198	-7.99073219299316	-4.44225025177002	-0.123077049851418	0.190594792366028	0.0793284326791763
-5.68483400344849	-7.98943281173706	-4.42830181121826	-0.122929058969021	0.190553963184357	0.0790638327598572
-5.68171072006226	-7.99197959899902	-4.42967748641968	-0.12269502133131	0.190207317471504	0.0790289342403412
-5.68938970565796	-7.99525499343872	-4.4428014755249	-0.122916549444199	0.190357387065887	0.0791783258318901
-5.69477081298828	-7.99131774902344	-4.44923114776611	-0.122971005737782	0.190592333674431	0.0790938660502434
-5.68986511230469	-7.99257755279541	-4.4266095161438	-0.12292418628931	0.190520197153091	0.0787856727838516
-5.68681049346924	-8.00015735626221	-4.42858505249023	-0.122754588723183	0.190294817090034	0.0788224413990974
-5.6950306892395	-7.99881553649902	-4.44939565658569	-0.122877724468708	0.19046288728714	0.0789368376135826
-5.69884538650513	-7.99628734588623	-4.4495906829834	-0.122992426156998	0.19066721200943	0.0788373053073883
-5.69732618331909	-7.99861097335815	-4.4307541847229	-0.122970893979073	0.19055762887001	0.0785178765654564
-5.69211149215698	-7.99904251098633	-4.42838382720947	-0.122719131410122	0.190422117710114	0.0784334391355515
-5.69725704193115	-8.00197505950928	-4.44133329391479	-0.12267293035984	0.190240859985352	0.0784737318754196
-5.70739078521729	-8.00129127502441	-4.4502215385437	-0.122839726507664	0.190589934587479	0.0786267220973969
-5.70573472976685	-7.99764633178711	-4.44805335998535	-0.122886031866074	0.190661534667015	0.0785056203603745
-5.70031929016113	-7.99711132049561	-4.42889356613159	-0.122819676995277	0.190511882305145	0.0782232955098152
-5.69746208190918	-8.00212097167969	-4.43674278259277	-0.122633874416351	0.190386012196541	0.0782129243016243
-5.70080232620239	-8.00100708007813	-4.4461817741394	-0.122715704143047	0.190363258123398	0.0784595534205437
-5.70544338226318	-8.00011730194092	-4.44702959060669	-0.122942276299	0.190569087862968	0.0784137398004532
-5.69924163818359	-7.99805545806885	-4.43342733383179	-0.12285678088665	0.190589100122452	0.0781527385115623
-5.6915340423584	-7.99795913696289	-4.42694520950317	-0.122659295797348	0.190245136618614	0.078133650124073
-5.69868087768555	-8.00137805938721	-4.44097137451172	-0.122767522931099	0.190252870321274	0.0783483162522316
-5.70116710662842	-7.99530935287476	-4.44305992126465	-0.122891247272491	0.190560951828957	0.0783165842294693
-5.69304275512695	-7.99275636672974	-4.42407321929932	-0.122891470789909	0.190459191799164	0.0780718177556992
-5.68485450744629	-7.9961519241333	-4.41086196899414	-0.122705213725567	0.190249785780907	0.0780599638819695
-5.68657207489014	-7.99853706359863	-4.43065309524536	-0.12275505810976	0.19018979370594	0.0782375186681747
-5.69115877151489	-7.9932918548584	-4.42890357971191	-0.122923783957958	0.190422162413597	0.0783118978142738
-5.68638801574707	-7.9918851852417	-4.41382122039795	-0.122957654297352	0.190547943115234	0.0780853480100632
-5.68045902252197	-8.00031280517578	-4.40493631362915	-0.122671730816364	0.190172255039215	0.0780328512191772
-5.67995262145996	-7.99714231491089	-4.42240190505981	-0.122802682220936	0.190199598670006	0.0782216489315033
-5.68307542800903	-7.99065208435059	-4.41320753097534	-0.12293965369463	0.190508514642715	0.0781343355774879
-5.67053413391113	-7.99617624282837	-4.39630365371704	-0.122726052999496	0.19028614461422	0.0778641402721405
-5.67083835601807	-7.99631071090698	-4.4057731628418	-0.122622840106487	0.190085768699646	0.0780858099460602
-5.67539644241333	-7.99555921554565	-4.41987943649292	-0.122916124761105	0.190285176038742	0.0781684890389442
-5.67869472503662	-7.98779201507568	-4.41356563568115	-0.122838288545609	0.19048410654068	0.0780116990208626
-5.67136716842651	-7.98896646499634	-4.3965163230896	-0.122698850929737	0.190279334783554	0.0778064429759979
-5.66958093643188	-7.99566411972046	-4.40427255630493	-0.12269526720047	0.190184772014618	0.0778753906488419
-5.67390823364258	-7.99060583114624	-4.4228892326355	-0.122720271348953	0.190332278609276	0.0780289843678474
-5.67508125305176	-7.98649978637695	-4.41431760787964	-0.122878804802895	0.190458461642265	0.0779573321342468
-5.66728162765503	-7.98610210418701	-4.39320707321167	-0.122786857187748	0.190352693200111	0.0777301862835884
-5.66239786148071	-7.98972702026367	-4.40037441253662	-0.122672781348228	0.190134346485138	0.0777576789259911
-5.66731548309326	-7.98538827896118	-4.41692161560059	-0.122728131711483	0.190250739455223	0.0779928341507912
-5.66785573959351	-7.98206520080566	-4.41105365753174	-0.122796550393105	0.190323263406754	0.0778778195381165
-5.65679693222046	-7.98041391372681	-4.39845609664917	-0.122668735682964	0.190187022089958	0.0775983184576035
-5.64722156524658	-7.98443365097046	-4.39687299728394	-0.122601233422756	0.189894005656242	0.0776341408491135
-5.65662431716919	-7.98937368392944	-4.40904855728149	-0.122646152973175	0.189933732151985	0.07795250415802
-5.65986204147339	-7.98147010803223	-4.40380716323853	-0.122869499027729	0.190244942903519	0.0779137015342712
-5.65803337097168	-7.98320198059082	-4.3843789100647	-0.122875489294529	0.190244019031525	0.0777022764086723
-5.64751195907593	-7.98591804504395	-4.38798570632935	-0.122658371925354	0.189942330121994	0.0776560604572296
-5.65309906005859	-7.98461961746216	-4.40060329437256	-0.122695915400982	0.190004825592041	0.0779235884547234
-5.65354156494141	-7.98070001602173	-4.40111064910889	-0.122881822288036	0.190272212028503	0.0777436271309853
-5.64586925506592	-7.97919273376465	-4.38695621490479	-0.122725531458855	0.190125495195389	0.0774940401315689
-5.64425325393677	-7.98041152954102	-4.38982105255127	-0.122578084468842	0.189876958727837	0.0775649175047874
-5.65112972259521	-7.9839940071106	-4.39643001556396	-0.122752465307713	0.19005411863327	0.0778237357735634
-5.6541748046875	-7.98262119293213	-4.38976907730103	-0.12291394919157	0.190273448824883	0.0776895359158516
-5.6421332359314	-7.98337888717651	-4.37715005874634	-0.122692532837391	0.190124735236168	0.0774703398346901
-5.64016103744507	-7.9896764755249	-4.3831524848938	-0.122557610273361	0.189858302474022	0.0775254145264626
-5.64893388748169	-7.99250411987305	-4.39467906951904	-0.122614435851574	0.189998403191566	0.0776916220784187
-5.6510214805603	-7.98487186431885	-4.40190935134888	-0.12273146212101	0.190174609422684	0.0777051374316216
-5.65180015563965	-7.9881329536438	-4.38445234298706	-0.122836276888847	0.190215721726418	0.0775033831596375
-5.64386749267578	-7.98959302902222	-4.38041496276855	-0.122658960521221	0.19007919728756	0.0773493349552155
-5.64061689376831	-7.99368953704834	-4.39313983917236	-0.122600123286247	0.189790338277817	0.077498696744442
-5.65304613113403	-7.99286603927612	-4.39858961105347	-0.1227832660079	0.190096899867058	0.0776336938142776
-5.65213823318481	-7.98941421508789	-4.38888168334961	-0.122785992920399	0.190237164497375	0.0773932635784149
-5.64052248001099	-7.9938588142395	-4.3765115737915	-0.122640214860439	0.18985541164875	0.0772422924637794
-5.64387273788452	-8.00229740142822	-4.39289665222168	-0.122674517333508	0.189819306135178	0.07731082290411
-5.65025901794434	-7.99706363677979	-4.40403890609741	-0.122606612741947	0.190031915903091	0.0774857699871063
-5.65225315093994	-7.99690628051758	-4.39880847930908	-0.122844949364662	0.190203756093979	0.0773542299866676
-5.64960622787476	-7.99892807006836	-4.38318681716919	-0.12276766449213	0.190170541405678	0.077073760330677
-5.64870691299438	-8.00064373016357	-4.38753414154053	-0.122507408261299	0.189931988716125	0.0770476385951042
-5.65432834625244	-8.00606250762939	-4.40239143371582	-0.122645922005177	0.189976617693901	0.07724529504776
-5.66390466690063	-8.00504398345947	-4.40751123428345	-0.122747920453548	0.190267220139503	0.0772238448262215
-5.65838956832886	-8.00406169891357	-4.40145111083984	-0.122758872807026	0.190263360738754	0.0770051851868629
-5.6559624671936	-8.00683116912842	-4.39273881912231	-0.122637234628201	0.190050572156906	0.076889343559742
-5.662184715271	-8.01171207427979	-4.40599822998047	-0.122525304555893	0.189991593360901	0.0770120248198509
-5.66933631896973	-8.00803565979004	-4.42478370666504	-0.122721076011658	0.190156802535057	0.0772013515233994
-5.67403030395508	-8.00969409942627	-4.41016864776611	-0.122855827212334	0.190370231866837	0.0770557001233101
-5.66571950912476	-8.01204490661621	-4.4001841545105	-0.122665457427502	0.190216392278671	0.0768692567944527
-5.66558504104614	-8.01716232299805	-4.41173601150513	-0.122523128986359	0.189957365393639	0.076935663819313
-5.67418146133423	-8.01911640167236	-4.42931413650513	-0.122647978365421	0.190127834677696	0.0771869122982025
-5.67617273330688	-8.01175594329834	-4.42721271514893	-0.122788682579994	0.190310940146446	0.0771151259541512
-5.6777458190918	-8.01327991485596	-4.40939569473267	-0.122828423976898	0.190316930413246	0.0769254639744759
-5.66822242736816	-8.01725482940674	-4.40712404251099	-0.122542828321457	0.190102621912956	0.076794259250164
-5.67357873916626	-8.01952743530273	-4.42049121856689	-0.122552841901779	0.190047532320023	0.0771353766322136
-5.6786675453186	-8.01985836029053	-4.42726182937622	-0.122795574367046	0.190348833799362	0.0770954191684723
-5.67786979675293	-8.01969909667969	-4.4107232093811	-0.122675411403179	0.190427377820015	0.0768871307373047
-5.66972303390503	-8.02055549621582	-4.40979814529419	-0.122495397925377	0.19006735086441	0.0768543630838394
-5.67728281021118	-8.02590274810791	-4.42912483215332	-0.122537791728973	0.190137445926666	0.0771130472421646
-5.68214845657349	-8.0228910446167	-4.43253374099731	-0.122695364058018	0.190484926104546	0.077124148607254
-5.68102407455444	-8.02471733093262	-4.42556762695313	-0.122630849480629	0.190443262457848	0.0769152641296387
-5.67655849456787	-8.02814960479736	-4.41710758209229	-0.122391119599342	0.190199434757233	0.07686797529459
-5.68189239501953	-8.03427696228027	-4.43349647521973	-0.122329659759998	0.190230801701546	0.0769984722137451
-5.69113731384277	-8.03091430664063	-4.45037269592285	-0.122507929801941	0.190375700592995	0.0771617814898491
-5.69433975219727	-8.0282154083252	-4.43646812438965	-0.122610010206699	0.190575644373894	0.0770644620060921
-5.68447256088257	-8.0308198928833	-4.42180919647217	-0.122372791171074	0.190408363938332	0.0768999829888344
-5.68364953994751	-8.03976058959961	-4.4300365447998	-0.122270040214062	0.190167158842087	0.0769822001457214
-5.69481563568115	-8.04018497467041	-4.45120096206665	-0.122344709932804	0.190281242132187	0.0773099660873413
-5.69645500183105	-8.03591060638428	-4.45113515853882	-0.122524216771126	0.190534666180611	0.0772441625595093
-5.69231033325195	-8.03547477722168	-4.42856645584106	-0.122427597641945	0.19053989648819	0.0771034359931946
-5.68871927261353	-8.04049301147461	-4.43002796173096	-0.122253648936749	0.190294906497002	0.0770856514573097
-5.69416332244873	-8.03837013244629	-4.44673299789429	-0.122240372002125	0.1903126090765	0.0773891657590866
-5.69771099090576	-8.03828811645508	-4.44462251663208	-0.122474662959576	0.190589144825935	0.0774681717157364
-5.69250965118408	-8.033371925354	-4.42890453338623	-0.122400388121605	0.190585851669312	0.0772133991122246
-5.68891096115112	-8.03618717193604	-4.43607807159424	-0.122164241969585	0.190289661288261	0.0773290768265724
-5.69393348693848	-8.03676223754883	-4.44822406768799	-0.12234940379858	0.190407902002335	0.0776730105280876
-5.69767236709595	-8.03326797485352	-4.43705606460571	-0.122471570968628	0.190667599439621	0.0775931105017662
-5.68354749679565	-8.03336238861084	-4.42559337615967	-0.122319474816322	0.190447866916656	0.0774696916341782
-5.6852879524231	-8.03439998626709	-4.44213914871216	-0.122278533875942	0.190340593457222	0.077765129506588
-5.68855428695679	-8.0295581817627	-4.43979501724243	-0.122492462396622	0.190623968839645	0.0779424980282784
-5.68655014038086	-8.02516460418701	-4.42455530166626	-0.122382737696171	0.190681576728821	0.0777904689311981
-5.6735463142395	-8.03165054321289	-4.42407655715942	-0.122250892221928	0.190395221114159	0.0778452828526497
-5.67929697036743	-8.03239154815674	-4.4366340637207	-0.122314095497131	0.190381079912186	0.0781241729855537
-5.68585443496704	-8.02693271636963	-4.43114423751831	-0.122503340244293	0.190790832042694	0.0782211050391197
-5.6705493927002	-8.02565383911133	-4.41351318359375	-0.122424237430096	0.190600082278252	0.0780488774180412
-5.66872453689575	-8.02855110168457	-4.41891050338745	-0.122310362756252	0.19047187268734	0.0782570987939835
-5.6745080947876	-8.02620220184326	-4.43126583099365	-0.122428916394711	0.190700769424438	0.0784955769777298
-5.67009401321411	-8.02048301696777	-4.41414785385132	-0.122508235275745	0.190795496106148	0.0783873945474625
-5.65826177597046	-8.02674007415771	-4.39790725708008	-0.122283160686493	0.190474554896355	0.078443817794323
-5.66387510299683	-8.02705383300781	-4.41617012023926	-0.122253254055977	0.190515726804733	0.0786720216274261
-5.66557359695435	-8.01924991607666	-4.42373085021973	-0.122411154210567	0.190746784210205	0.0789054855704308
-5.66424703598022	-8.01889801025391	-4.40604400634766	-0.122573785483837	0.190863445401192	0.0787396728992462
-5.65382432937622	-8.02218246459961	-4.38761186599731	-0.122274942696095	0.190619051456451	0.0787330716848373
-5.65245485305786	-8.02842044830322	-4.40868759155273	-0.122294828295708	0.190493479371071	0.0789191052317619
-5.66088914871216	-8.0237865447998	-4.40720272064209	-0.122528374195099	0.190799862146378	0.0791890025138855
-5.65947580337524	-8.02207946777344	-4.38839912414551	-0.122442126274109	0.190884545445442	0.0790860205888748
-5.64660501480103	-8.02646350860596	-4.3800220489502	-0.12230871617794	0.190552726387978	0.0789909586310387
-5.65239953994751	-8.02873516082764	-4.39841747283936	-0.122398555278778	0.190617397427559	0.0793389230966568
-5.65486574172974	-8.02543258666992	-4.3908896446228	-0.122527167201042	0.190873116254807	0.0794351845979691
-5.65091514587402	-8.02302169799805	-4.37306976318359	-0.122367329895496	0.190856173634529	0.0793334916234016
-5.64266157150269	-8.02791881561279	-4.37037420272827	-0.1223379150033	0.190590381622314	0.0793454721570015
-5.64695596694946	-8.03294944763184	-4.38531970977783	-0.122279025614262	0.190613299608231	0.0796312838792801
-5.65049886703491	-8.02689170837402	-4.38154888153076	-0.122476771473885	0.190836578607559	0.0797858312726021
-5.64676666259766	-8.02909851074219	-4.36420059204102	-0.122513979673386	0.190907910466194	0.0796040296554565
-5.63375473022461	-8.03225994110107	-4.36006212234497	-0.122263185679913	0.19057123363018	0.0796425640583038
-5.64311265945435	-8.03546333312988	-4.37375068664551	-0.122286632657051	0.190655902028084	0.0799801498651505
-5.64926862716675	-8.03292465209961	-4.36590337753296	-0.122542776167393	0.190874293446541	0.0800267681479454
-5.64030075073242	-8.033766746521	-4.34887933731079	-0.122345700860023	0.190862447023392	0.0798362195491791
-5.63255739212036	-8.03900241851807	-4.34885120391846	-0.122165210545063	0.190585494041443	0.0798635929822922
-5.64203834533691	-8.04341697692871	-4.35603904724121	-0.122255869209766	0.190620213747025	0.080211266875267
-5.64702987670898	-8.03882122039795	-4.36179256439209	-0.122422404587269	0.190913707017899	0.0802521929144859
-5.63527536392212	-8.0413122177124	-4.33893251419067	-0.122286595404148	0.190798908472061	0.0800899937748909
-5.63710641860962	-8.04946327209473	-4.35037279129028	-0.122077159583569	0.190545096993446	0.0802261084318161
-5.65193462371826	-8.05305290222168	-4.35599946975708	-0.122270651161671	0.190884381532669	0.0804604813456535
-5.64903593063354	-8.04705715179443	-4.34658908843994	-0.122201919555664	0.19098973274231	0.0802653655409813
-5.64387702941895	-8.05673599243164	-4.33363342285156	-0.122189193964005	0.190744429826736	0.0801547169685364
-5.6514573097229	-8.06239318847656	-4.35166311264038	-0.122086517512798	0.190712466835976	0.0803617611527443
-5.65906000137329	-8.06019306182861	-4.36176300048828	-0.12213746458292	0.190837875008583	0.0805616155266762
-5.66458511352539	-8.05949306488037	-4.34782981872559	-0.122215911746025	0.191034451127052	0.0804489105939865
-5.66056871414185	-8.06397438049316	-4.33616065979004	-0.122148796916008	0.190961793065071	0.0802377238869667
-5.65649890899658	-8.06822967529297	-4.34155464172363	-0.121896401047707	0.190708249807358	0.0803971067070961
-5.67111778259277	-8.07139873504639	-4.35117769241333	-0.121985547244549	0.190850600600243	0.0806248709559441
-5.67713403701782	-8.07329750061035	-4.35991621017456	-0.122055560350418	0.191085815429688	0.0806465595960617
-5.66576528549194	-8.0661039352417	-4.33935880661011	-0.122062176465988	0.191069290041924	0.0805448442697525
-5.67058086395264	-8.07470607757568	-4.33204412460327	-0.121925354003906	0.190822467207909	0.0805319473147392
-5.68459796905518	-8.08403015136719	-4.36338043212891	-0.121911190450191	0.190720871090889	0.0808734223246574
-5.68318653106689	-8.07966327667236	-4.35932350158691	-0.122081689536572	0.190995529294014	0.0809585899114609
-5.68033981323242	-8.07973861694336	-4.34027910232544	-0.12195210903883	0.191113635897636	0.080720990896225
-5.67438554763794	-8.08638572692871	-4.33292007446289	-0.12174279242754	0.190946877002716	0.0807591453194618
-5.67674398422241	-8.08705234527588	-4.348548412323	-0.121733523905277	0.190908581018448	0.0810679122805595
-5.68557786941528	-8.08658599853516	-4.35018730163574	-0.121834479272366	0.191203624010086	0.0812642648816109
-5.67891311645508	-8.0877799987793	-4.34109258651733	-0.121854163706303	0.191260352730751	0.0812152251601219
-5.66888570785522	-8.08824062347412	-4.32931089401245	-0.121707707643509	0.190998733043671	0.0811284109950066
-5.67082452774048	-8.09428310394287	-4.33691883087158	-0.121535807847977	0.190898433327675	0.0814006626605988
-5.67752552032471	-8.08962440490723	-4.34797239303589	-0.121597841382027	0.191090852022171	0.0817202925682068
-5.67423629760742	-8.09111499786377	-4.32755279541016	-0.121708802878857	0.191134974360466	0.0817272663116455
-5.66734552383423	-8.09603977203369	-4.31862115859985	-0.121540375053883	0.19100733101368	0.0816550478339195
-5.66504240036011	-8.09454345703125	-4.33516836166382	-0.121343076229095	0.190781310200691	0.0819815993309021
-5.66879653930664	-8.09849262237549	-4.33791351318359	-0.12153959274292	0.191014289855957	0.0822566896677017
-5.67025279998779	-8.09321308135986	-4.32195663452148	-0.121606662869453	0.191305443644524	0.0823262631893158
-5.66140985488892	-8.0938892364502	-4.30377292633057	-0.121428608894348	0.191179513931274	0.0822127386927605
-5.65706539154053	-8.10281848907471	-4.30245637893677	-0.121305488049984	0.190970227122307	0.0824460238218308
-5.65068912506104	-8.10594177246094	-4.30992603302002	-0.121231205761433	0.190863445401192	0.0827240869402885
-5.65971565246582	-8.10403537750244	-4.31471967697144	-0.121301412582397	0.19106151163578	0.0830174908041954
-5.66089391708374	-8.10353088378906	-4.31783771514893	-0.121414326131344	0.191233739256859	0.0831515341997147
-5.65540933609009	-8.09997844696045	-4.29324245452881	-0.121376849710941	0.19122950732708	0.0831112861633301
-5.64827299118042	-8.10879611968994	-4.28483533859253	-0.121124446392059	0.190985098481178	0.0831543505191803
-5.64471960067749	-8.11211681365967	-4.29032182693481	-0.121034473180771	0.190868347883224	0.0834578946232796
-5.64918804168701	-8.11093997955322	-4.30705308914185	-0.121232584118843	0.191061273217201	0.0837382376194
-5.65461874008179	-8.10790634155273	-4.28556776046753	-0.121242731809616	0.191261097788811	0.0837568417191505
-5.64184236526489	-8.10720443725586	-4.27291107177734	-0.121085934340954	0.191147848963737	0.0837168395519257
-5.63562297821045	-8.11524963378906	-4.26236152648926	-0.12100176513195	0.190835922956467	0.0838280096650124
-5.63867807388306	-8.11791610717773	-4.27804374694824	-0.120927684009075	0.190866887569427	0.0840933993458748
[truncated: 13,005 more rows]
