# Supplementary material for: Identification of Haptic Based Guiding Using Hard Reins
Source: PLoS One. 2015 Jul 22;10(7):e0132020. doi: 10.1371/journal.pone.0132020 (PMC4511788; doi:10.1371/journal.pone.0132020)
Supplement: S6 File — (ZIP) [file pone.0132020.s006.zip › Exp2_ForceData2/Subject10/path2/T5.csv]

Force X (N)	Force Y (N)	Force Z (N)	Torque X (N-m)	Torque Y (N-m)	Torque Z (N-m)	Frequency = 10000	Averaging Level = 16	F/T Serial Number = FT11772	Time Started = 19/02/2013 17:38:02
-4.36269903182983	-8.58821678161621	-0.866253316402435	-0.128082618117332	0.172125577926636	-0.0120198298245668
-4.37067699432373	-8.59185981750488	-0.866977095603943	-0.128099799156189	0.1724783629179	-0.0117764733731747
-4.37683820724487	-8.58655261993408	-0.87078458070755	-0.128111198544502	0.172708824276924	-0.011605734936893
-4.38046598434448	-8.58440780639648	-0.881228387355804	-0.127989619970322	0.173002973198891	-0.0115434238687158
-4.37963438034058	-8.58231544494629	-0.896792829036713	-0.127796113491058	0.173261359333992	-0.0113674569875002
-4.37369537353516	-8.57357883453369	-0.90700900554657	-0.127440437674522	0.173782035708427	-0.0113084707409143
-4.37291145324707	-8.56457996368408	-0.916871666908264	-0.127192944288254	0.174190670251846	-0.0112509252503514
-4.36873054504395	-8.55276966094971	-0.918713092803955	-0.12704074382782	0.174438685178757	-0.0112452348694205
-4.36510848999023	-8.54165458679199	-0.922125518321991	-0.126858219504356	0.174744918942451	-0.0111294779926538
-4.36715316772461	-8.54122066497803	-0.935746192932129	-0.12682569026947	0.17511086165905	-0.010949288494885
-4.37019729614258	-8.53878402709961	-0.941766679286957	-0.126711115241051	0.175391614437103	-0.0107639115303755
-4.36395931243896	-8.53884506225586	-0.941945970058441	-0.126618281006813	0.175561606884003	-0.0108001288026571
-4.37073612213135	-8.53638458251953	-0.955003678798676	-0.126590952277184	0.175738736987114	-0.0108528770506382
-4.3912181854248	-8.51079845428467	-0.971360504627228	-0.126607492566109	0.175617769360542	-0.0116430371999741
-4.40242910385132	-8.48578453063965	-1.00112807750702	-0.126746386289597	0.174837097525597	-0.0126141011714935
-4.37127351760864	-8.48747253417969	-0.985426843166351	-0.126925826072693	0.174729883670807	-0.0118231484666467
-4.35005712509155	-8.49535083770752	-0.976240873336792	-0.126993492245674	0.174619808793068	-0.0114000421017408
-4.32406520843506	-8.50186538696289	-0.9754678606987	-0.127406597137451	0.174271836876869	-0.0108203506097198
-4.28522253036499	-8.5053243637085	-0.932195365428925	-0.128465071320534	0.173318922519684	-0.00995947141200304
-4.30408763885498	-8.47366428375244	-0.943093776702881	-0.128200024366379	0.174081310629845	-0.0103246048092842
-4.30694150924683	-8.49402523040771	-0.977095305919647	-0.127761244773865	0.174680635333061	-0.0102449543774128
-4.30779266357422	-8.48849201202393	-0.989174425601959	-0.127448350191116	0.174885347485542	-0.0102401496842504
-4.31097173690796	-8.47636795043945	-0.976171731948853	-0.127931043505669	0.17497792840004	-0.0103176645934582
-4.32043552398682	-8.46849346160889	-0.970765352249146	-0.127923458814621	0.175252437591553	-0.0104707861319184
-4.32531690597534	-8.47737598419189	-0.976074576377869	-0.127891108393669	0.175608411431313	-0.0106474198400974
-4.32872343063354	-8.47311878204346	-0.971994638442993	-0.127779260277748	0.176075324416161	-0.0107752429321408
-4.32695388793945	-8.46793842315674	-0.978896498680115	-0.127692103385925	0.176190972328186	-0.0108545236289501
-4.33830738067627	-8.46822357177734	-0.987411320209503	-0.127551257610321	0.176578804850578	-0.0109099382534623
-4.34238815307617	-8.46533489227295	-0.986752033233643	-0.127396404743195	0.1768958568573	-0.0110106375068426
-4.34451055526733	-8.46414089202881	-1.00022006034851	-0.12711301445961	0.177132472395897	-0.011019604280591
-4.34784507751465	-8.45787143707275	-1.00837218761444	-0.126880094408989	0.177290663123131	-0.011020147241652
-4.34943008422852	-8.45436954498291	-1.01530647277832	-0.126850694417953	0.177380189299583	-0.0108808828517795
-4.36104583740234	-8.45481300354004	-1.02858710289001	-0.126709192991257	0.177574440836906	-0.010958862490952
-4.36842441558838	-8.4566535949707	-1.0468487739563	-0.126398235559464	0.177820414304733	-0.011120118200779
-4.37565422058105	-8.45895004272461	-1.06378185749054	-0.12616203725338	0.17793171107769	-0.0112816635519266
-4.38011121749878	-8.45797443389893	-1.07998037338257	-0.126147136092186	0.178043529391289	-0.0114451227709651
-4.38339376449585	-8.45776748657227	-1.08847332000732	-0.125972762703896	0.17815013229847	-0.0116631425917149
-4.38434076309204	-8.45825576782227	-1.1005607843399	-0.125817775726318	0.178204640746117	-0.0118374060839415
-4.39364576339722	-8.45506477355957	-1.11647951602936	-0.125684514641762	0.178229168057442	-0.0120475860312581
-4.39492607116699	-8.45181560516357	-1.13449764251709	-0.125439390540123	0.178351238369942	-0.0122439414262772
-4.40134048461914	-8.45038890838623	-1.1566549539566	-0.125302165746689	0.178412765264511	-0.0124759692698717
-4.40682125091553	-8.45178604125977	-1.16391885280609	-0.125180050730705	0.178407147526741	-0.0126339010894299
-4.41190195083618	-8.44746208190918	-1.18582344055176	-0.125044837594032	0.178407207131386	-0.0127727473154664
-4.41620635986328	-8.44157123565674	-1.184525847435	-0.124841175973415	0.178427696228027	-0.0129312556236982
-4.4171462059021	-8.4437370300293	-1.20706844329834	-0.124673545360565	0.178459733724594	-0.0130934463813901
-4.41558504104614	-8.44020557403564	-1.22837030887604	-0.124476313591003	0.178461864590645	-0.0133303599432111
-4.41980457305908	-8.4434061050415	-1.23930466175079	-0.124310597777367	0.178558856248856	-0.0135107552632689
-4.42333841323853	-8.44398975372314	-1.24989497661591	-0.124045796692371	0.178584903478622	-0.0138070238754153
-4.42428207397461	-8.44534969329834	-1.265793800354	-0.1239043623209	0.178614005446434	-0.0139670334756374
-4.4279637336731	-8.45128631591797	-1.27255487442017	-0.123774163424969	0.178606569766998	-0.0141033306717873
-4.43114423751831	-8.45621490478516	-1.27466344833374	-0.123672537505627	0.17858749628067	-0.0142818372696638
-4.43615865707397	-8.46095085144043	-1.28906524181366	-0.123412825167179	0.178528636693954	-0.0144406212493777
-4.44274950027466	-8.46788215637207	-1.29432880878448	-0.123295240104198	0.178534775972366	-0.0144638260826468
-4.44769716262817	-8.4747486114502	-1.2916533946991	-0.123304925858974	0.178342804312706	-0.0145075740292668
-4.45492315292358	-8.48482990264893	-1.28896951675415	-0.123310558497906	0.178198918700218	-0.014618513174355
-4.46116399765015	-8.4921932220459	-1.29002666473389	-0.123121932148933	0.178141787648201	-0.0146435080096126
-4.4612398147583	-8.5028018951416	-1.29981184005737	-0.123058117926121	0.177925065159798	-0.0145025989040732
-4.46024131774902	-8.5136775970459	-1.30041408538818	-0.123319998383522	0.177481412887573	-0.0142155084758997
-4.4663028717041	-8.52160453796387	-1.28420734405518	-0.123495951294899	0.177018985152245	-0.0139787076041102
-4.48125410079956	-8.53328514099121	-1.28839182853699	-0.123487055301666	0.176905497908592	-0.0138685656711459
-4.49392795562744	-8.54903602600098	-1.31260514259338	-0.123180255293846	0.176995575428009	-0.0138914147391915
-4.49674654006958	-8.57376766204834	-1.32072532176971	-0.123226478695869	0.176722228527069	-0.0139130670577288
-4.499351978302	-8.58549118041992	-1.32698047161102	-0.123434081673622	0.176394805312157	-0.0140706393867731
-4.4978723526001	-8.59443473815918	-1.32424700260162	-0.123477146029472	0.175985664129257	-0.0140179814770818
-4.5061936378479	-8.59630107879639	-1.34874069690704	-0.122984774410725	0.176042035222054	-0.0142301870509982
-4.52145147323608	-8.61023235321045	-1.37353432178497	-0.122705534100533	0.17626678943634	-0.0144167756661773
-4.54281616210938	-8.62296390533447	-1.39078056812286	-0.122220814228058	0.176560834050179	-0.0148160941898823
-4.55601930618286	-8.64413547515869	-1.40666472911835	-0.121872216463089	0.176686257123947	-0.0150806391611695
-4.56720066070557	-8.65674018859863	-1.42664742469788	-0.121647566556931	0.176952823996544	-0.0155044114217162
-4.58404111862183	-8.66804885864258	-1.43741345405579	-0.121277838945389	0.177109986543655	-0.0158442016690969
-4.59285449981689	-8.68072032928467	-1.45386803150177	-0.120893128216267	0.177192315459251	-0.016022652387619
-4.60486936569214	-8.68820762634277	-1.47510135173798	-0.120489127933979	0.177436947822571	-0.0162316896021366
-4.63057374954224	-8.69786548614502	-1.50902771949768	-0.120046123862267	0.17746689915657	-0.0164495203644037
-4.66365337371826	-8.71661472320557	-1.56136333942413	-0.119681000709534	0.177242651581764	-0.0167297031730413
-4.67012166976929	-8.73970603942871	-1.59721851348877	-0.119335047900677	0.177189514040947	-0.0169809926301241
-4.67891216278076	-8.74637508392334	-1.61679351329803	-0.118842296302319	0.177525013685226	-0.0174785833805799
-4.68773174285889	-8.75786972045898	-1.62733590602875	-0.118455454707146	0.177929773926735	-0.0179200656712055
-4.70538473129272	-8.77081298828125	-1.62023031711578	-0.118057146668434	0.178270652890205	-0.0183783620595932
-4.73268604278564	-8.79181098937988	-1.61564099788666	-0.117764450609684	0.17857326567173	-0.0187416672706604
-4.75589895248413	-8.80865287780762	-1.64191174507141	-0.11740755289793	0.178588658571243	-0.0189567897468805
-4.77700328826904	-8.8193826675415	-1.65429472923279	-0.117254428565502	0.178830191493034	-0.0190795492380857
-4.7993311882019	-8.82273101806641	-1.67221617698669	-0.116875268518925	0.179119125008583	-0.0192855037748814
-4.81163501739502	-8.82876777648926	-1.68526089191437	-0.116415463387966	0.179414644837379	-0.0195695646107197
-4.82097721099854	-8.84007358551025	-1.70497393608093	-0.115926720201969	0.179685682058334	-0.0197311118245125
-4.83043479919434	-8.84796905517578	-1.720095038414	-0.11541648209095	0.179947733879089	-0.0199207346886396
-4.84599590301514	-8.85597324371338	-1.72675919532776	-0.115052826702595	0.180195897817612	-0.0200168862938881
-4.86027002334595	-8.85647583007813	-1.73911917209625	-0.114706180989742	0.180387616157532	-0.0201036166399717
-4.86926937103271	-8.85900688171387	-1.7666003704071	-0.114315629005432	0.180629134178162	-0.0202530268579721
-4.88169050216675	-8.86622428894043	-1.77909111976624	-0.113796979188919	0.181013688445091	-0.0202571433037519
-4.89318370819092	-8.87727642059326	-1.79061710834503	-0.113563694059849	0.181259781122208	-0.020222557708621
-4.90541982650757	-8.88016414642334	-1.79946613311768	-0.112949378788471	0.181506082415581	-0.0200745649635792
-4.92111301422119	-8.8892822265625	-1.81440711021423	-0.11268238723278	0.181784480810165	-0.0200343783944845
-4.93254995346069	-8.90377807617188	-1.83164000511169	-0.112339429557323	0.182059988379478	-0.0199218206107616
-4.93903112411499	-8.91150569915771	-1.84828734397888	-0.111760400235653	0.182251676917076	-0.0198707692325115
-4.94608592987061	-8.92041778564453	-1.86136364936829	-0.111477918922901	0.182564526796341	-0.0197757724672556
-4.95757246017456	-8.92569637298584	-1.87566828727722	-0.111172571778297	0.183037713170052	-0.019812323153019
-4.960205078125	-8.93539905548096	-1.87561821937561	-0.110745385289192	0.183370560407639	-0.0198640413582325
-4.9577488899231	-8.94101142883301	-1.89216649532318	-0.110325872898102	0.183771103620529	-0.0199161861091852
-4.95939493179321	-8.94460964202881	-1.9013683795929	-0.109942555427551	0.184203118085861	-0.0199570562690496
-4.95594692230225	-8.9482250213623	-1.90216612815857	-0.109678857028484	0.18442690372467	-0.0199459828436375
-4.95632553100586	-8.95399188995361	-1.90562748908997	-0.109395623207092	0.184801027178764	-0.0199222471565008
-4.95966291427612	-8.9625129699707	-1.89262783527374	-0.109251692891121	0.185206890106201	-0.0199095159769058
-4.96624374389648	-8.97369766235352	-1.88476765155792	-0.108980514109135	0.185628160834312	-0.0198885016143322
-4.97586679458618	-8.98269653320313	-1.88624000549316	-0.108630113303661	0.186171934008598	-0.0199402123689651
-4.98733234405518	-8.9995813369751	-1.88443219661713	-0.108369879424572	0.186638221144676	-0.0199464280158281
-5.0029239654541	-9.01703071594238	-1.88959503173828	-0.108018323779106	0.187064811587334	-0.0198664125055075
-5.01324224472046	-9.03059196472168	-1.89567923545837	-0.107633039355278	0.187595814466476	-0.0197167582809925
-5.02005767822266	-9.03970527648926	-1.90307819843292	-0.107221767306328	0.188033983111382	-0.0196311213076115
-5.02017879486084	-9.04948902130127	-1.92462408542633	-0.106695137917995	0.188447967171669	-0.0195898916572332
-5.01704168319702	-9.05095958709717	-1.93733990192413	-0.106142915785313	0.188874959945679	-0.0195036809891462
-5.01621866226196	-9.05778789520264	-1.94643473625183	-0.105788543820381	0.189106702804565	-0.0194686651229858
-5.00748109817505	-9.05694770812988	-1.95362424850464	-0.105529680848122	0.189143121242523	-0.0191205125302076
-5.01001262664795	-9.06002616882324	-1.94876706600189	-0.105386182665825	0.189314976334572	-0.0188278928399086
-5.01502275466919	-9.06742858886719	-1.9452588558197	-0.105186581611633	0.189497545361519	-0.0186383798718452
-5.02509498596191	-9.0705099105835	-1.94376182556152	-0.105069547891617	0.189438849687576	-0.018533842638135
-5.04403734207153	-9.07785606384277	-1.94388270378113	-0.104886271059513	0.189842402935028	-0.0183644853532314
-5.05764627456665	-9.08881187438965	-1.95160281658173	-0.104653649032116	0.190200760960579	-0.0180635247379541
-5.06602811813354	-9.10147666931152	-1.96329295635223	-0.104438684880733	0.190486803650856	-0.017825910821557
-5.07367753982544	-9.10356712341309	-1.9781608581543	-0.104139812290668	0.190805584192276	-0.0176943745464087
-5.07907199859619	-9.10531234741211	-1.9976087808609	-0.103778168559074	0.19102680683136	-0.0175452716648579
-5.08452320098877	-9.1014575958252	-2.01731085777283	-0.103514917194843	0.191337764263153	-0.0174310989677906
-5.0886287689209	-9.09884738922119	-2.04928874969482	-0.103138484060764	0.191487669944763	-0.0172825790941715
-5.07716131210327	-9.09287929534912	-2.07117581367493	-0.102805204689503	0.191712900996208	-0.0169270690530539
-5.06760501861572	-9.09294414520264	-2.09525799751282	-0.102511025965214	0.192050248384476	-0.0165951829403639
-5.06194686889648	-9.08756065368652	-2.11053061485291	-0.102431148290634	0.192304208874702	-0.0161636341363192
-5.0602650642395	-9.08208847045898	-2.10965704917908	-0.102361284196377	0.19256018102169	-0.0157026518136263
-5.06278657913208	-9.07835960388184	-2.11752271652222	-0.102381981909275	0.192832335829735	-0.01534962374717
-5.07701921463013	-9.08553218841553	-2.11110091209412	-0.10255191475153	0.193218812346458	-0.0149242086336017
-5.08009719848633	-9.08324337005615	-2.11687755584717	-0.102468498051167	0.193617954850197	-0.0145865716040134
-5.08620977401733	-9.08121013641357	-2.1286928653717	-0.102220714092255	0.194096952676773	-0.0142221748828888
-5.08369970321655	-9.06960391998291	-2.15130877494812	-0.101856075227261	0.19446673989296	-0.0137851303443313
-5.0726637840271	-9.05770969390869	-2.18781757354736	-0.1015245616436	0.194605007767677	-0.013227166607976
-5.06247758865356	-9.0387134552002	-2.20924115180969	-0.1013552993536	0.194781184196472	-0.0126094594597816
-5.06847143173218	-9.02902698516846	-2.2288978099823	-0.101328141987324	0.194855734705925	-0.0118274819105864
-5.07028341293335	-9.02495574951172	-2.22666478157043	-0.101461492478848	0.194793209433556	-0.0111160352826118
-5.08304643630981	-9.02080249786377	-2.23111009597778	-0.10148299485445	0.194866761565208	-0.0103328041732311
-5.09245491027832	-9.02084732055664	-2.25129079818726	-0.1016785800457	0.194947570562363	-0.00961451604962349
-5.11318635940552	-9.0223217010498	-2.26350355148315	-0.101749941706657	0.195148050785065	-0.0089328782632947
-5.11944770812988	-9.02012634277344	-2.29051303863525	-0.101552166044712	0.195440635085106	-0.00823682546615601
-5.12039613723755	-9.00840473175049	-2.32339286804199	-0.101273953914642	0.195698276162148	-0.00753344362601638
-5.10546350479126	-8.98930263519287	-2.37373995780945	-0.101039327681065	0.195644870400429	-0.00681542791426182
-5.10651874542236	-8.97894859313965	-2.37932848930359	-0.101382918655872	0.195650696754456	-0.00608573714271188
-5.12568712234497	-8.97280979156494	-2.39087724685669	-0.101672098040581	0.195780724287033	-0.00540035543963313
-5.13719892501831	-8.96769332885742	-2.4141252040863	-0.101633295416832	0.196100175380707	-0.00473547959700227
-5.13799571990967	-8.9520320892334	-2.44449329376221	-0.101329445838928	0.196465149521828	-0.0041881175711751
-5.12618827819824	-8.93149185180664	-2.49137425422668	-0.101017616689205	0.196722060441971	-0.00344192609190941
-5.11375331878662	-8.90936660766602	-2.52135539054871	-0.100893773138523	0.196777909994125	-0.00259813852608204
-5.12091445922852	-8.89042663574219	-2.53961491584778	-0.100948303937912	0.196801990270615	-0.00165755685884506
-5.12879228591919	-8.89447689056396	-2.55097889900208	-0.101351715624332	0.196928977966309	-0.000750772596802562
-5.1417875289917	-8.88693428039551	-2.56256937980652	-0.101240999996662	0.197335332632065	5.16498730576131E-05
-5.14668655395508	-8.87782859802246	-2.59088730812073	-0.101020686328411	0.197768896818161	0.00100575515534729
-5.13281345367432	-8.87064933776855	-2.63579177856445	-0.100669302046299	0.198142752051353	0.00197845720686018
-5.12284231185913	-8.86557769775391	-2.65939831733704	-0.100281417369843	0.198449179530144	0.00300591648556292
-5.12313985824585	-8.85929775238037	-2.68378949165344	-0.10033206641674	0.198596850037575	0.00405805371701717
-5.13875722885132	-8.86704635620117	-2.69194579124451	-0.100605398416519	0.198911488056183	0.00522867729887366
-5.15548944473267	-8.88390731811523	-2.70305466651917	-0.100673846900463	0.199363142251968	0.00624344497919083
-5.15283298492432	-8.88015842437744	-2.73390483856201	-0.10011950135231	0.199773848056793	0.00729555822908878
-5.13058137893677	-8.87488555908203	-2.76748538017273	-0.0997751280665398	0.200020372867584	0.0083345053717494
-5.1254301071167	-8.87222480773926	-2.76966428756714	-0.0995661839842796	0.200082957744598	0.00955540034919977
-5.13817024230957	-8.89264965057373	-2.75354266166687	-0.0996930673718452	0.200539737939835	0.0105707915499806
-5.14504337310791	-8.89528846740723	-2.76516127586365	-0.0991776585578918	0.201131895184517	0.011525597423315
-5.12639141082764	-8.87190055847168	-2.79432415962219	-0.0984627157449722	0.201445966959	0.0124516515061259
-5.11236763000488	-8.85349369049072	-2.79928517341614	-0.0982921943068504	0.201496377587318	0.0134552782401443
-5.12215757369995	-8.8599796295166	-2.77866911888123	-0.0983944684267044	0.201662391424179	0.0144175626337528
-5.1421480178833	-8.87802696228027	-2.77682852745056	-0.098064512014389	0.20231719315052	0.0153711317107081
-5.14963006973267	-8.86471462249756	-2.80901074409485	-0.0973341092467308	0.202470794320107	0.0157124064862728
-5.16571617126465	-8.84192657470703	-2.82811260223389	-0.0971450433135033	0.202055558562279	0.0159973446279764
-5.19742345809937	-8.85946750640869	-2.81896543502808	-0.0973004773259163	0.20199628174305	0.0171371698379517
-5.22523593902588	-8.89406394958496	-2.8245313167572	-0.0968463346362114	0.20225428044796	0.0181507989764214
-5.24318742752075	-8.894606590271	-2.8869035243988	-0.096129447221756	0.202335804700851	0.0186763014644384
-5.28157806396484	-8.87103939056396	-2.91732120513916	-0.0959829464554787	0.201616853475571	0.0182474590837955
-5.32128524780273	-8.88044834136963	-2.91559147834778	-0.0960252955555916	0.201408416032791	0.0188863798975945
-5.31576633453369	-8.91226863861084	-2.93969893455505	-0.0953178703784943	0.2013890594244	0.0200668387115002
-5.29675674438477	-8.92824840545654	-2.96447515487671	-0.094541534781456	0.201306819915771	0.0213119424879551
-5.33058404922485	-8.93374729156494	-2.96660828590393	-0.0946345254778862	0.201017513871193	0.0215274728834629
-5.37343120574951	-8.94976711273193	-2.95386362075806	-0.0945759490132332	0.201223641633987	0.0219602473080158
-5.35401821136475	-8.96997547149658	-2.97805738449097	-0.0938184037804604	0.201645821332932	0.023528914898634
-5.30789232254028	-9.00511646270752	-2.98695182800293	-0.0933364778757095	0.201785698533058	0.025462357327342
-5.3019061088562	-9.04982757568359	-2.96033120155334	-0.0932775884866714	0.202448338270187	0.0273055229336023
-5.31025648117065	-9.07697772979736	-2.95456695556641	-0.0926266461610794	0.203552737832069	0.0284720789641142
-5.28925514221191	-9.06831550598145	-2.97273850440979	-0.0918936207890511	0.204290434718132	0.0297434758394957
-5.29178619384766	-9.07711410522461	-2.94618916511536	-0.0918462723493576	0.204682007431984	0.03111875616014
-5.31545972824097	-9.09463214874268	-2.92643141746521	-0.0914487391710281	0.20566438138485	0.0323354564607143
-5.29914093017578	-9.08507442474365	-2.96277523040771	-0.0907247886061668	0.206162065267563	0.0336087010800838
-5.33101320266724	-9.09751033782959	-2.939697265625	-0.0910536199808121	0.206418260931969	0.034673810005188
-5.4332423210144	-9.01054096221924	-2.99285101890564	-0.0905506685376167	0.206605643033981	0.0327913723886013
-5.49783277511597	-8.93298530578613	-3.07567524909973	-0.0906389430165291	0.205127894878387	0.0310836136341095
-5.51175165176392	-8.9380054473877	-3.0710129737854	-0.09067452698946	0.204468324780464	0.0336271114647388
-5.50996971130371	-8.98275184631348	-3.14672255516052	-0.0897127389907837	0.203921347856522	0.0349735021591187
-5.55529832839966	-8.98278045654297	-3.19064044952393	-0.0896543264389038	0.203285202383995	0.0360941141843796
-5.61419582366943	-9.01180171966553	-3.22283887863159	-0.089672364294529	0.203232765197754	0.0373356230556965
-5.61140489578247	-9.02674102783203	-3.27214980125427	-0.0889249667525291	0.203042194247246	0.039833027869463
-5.65953207015991	-9.07004642486572	-3.27321481704712	-0.0893303602933884	0.202833831310272	0.0415208451449871
-5.69783210754395	-9.08088874816895	-3.33002829551697	-0.0888515710830688	0.20297172665596	0.0426958799362183
-5.74324607849121	-9.07754230499268	-3.34460210800171	-0.0891550928354263	0.203029543161392	0.0438822731375694
-5.80011701583862	-9.07985305786133	-3.38281631469727	-0.0890923514962196	0.203376784920692	0.0446447730064392
-5.8159966468811	-9.07167816162109	-3.39986324310303	-0.0891769751906395	0.20307083427906	0.0461617037653923
-5.84536457061768	-9.09666728973389	-3.4157292842865	-0.0891523361206055	0.203612819314003	0.0477858819067478
-5.83548879623413	-9.09161376953125	-3.43146467208862	-0.0890235379338264	0.20380637049675	0.0496398918330669
-5.85461664199829	-9.11077785491943	-3.44142055511475	-0.0890343487262726	0.204505056142807	0.0516891628503799
-5.83829975128174	-9.10468006134033	-3.47823882102966	-0.0886665061116219	0.204823419451714	0.0538522973656654
-5.88832998275757	-9.10777282714844	-3.48719930648804	-0.0886827558279037	0.205289766192436	0.055074866861105
-5.89248323440552	-9.08106708526611	-3.53002500534058	-0.0885820388793945	0.205598562955856	0.0569348409771919
-5.9214072227478	-9.08169269561768	-3.54495668411255	-0.0887927785515785	0.206103920936584	0.058643314987421
-5.96045112609863	-9.04744434356689	-3.60384249687195	-0.0888112783432007	0.2060756534338	0.0596691779792309
-6.00853824615479	-9.04205989837646	-3.65938782691956	-0.088884212076664	0.206347614526749	0.0612371042370796
-6.03782892227173	-9.0447826385498	-3.71312975883484	-0.0893189013004303	0.206111133098602	0.0634802579879761
-6.05551528930664	-9.05341053009033	-3.80178594589233	-0.0891483351588249	0.206350907683372	0.0660820752382278
-6.08819532394409	-9.06507110595703	-3.84085202217102	-0.0894612595438957	0.206486687064171	0.0689754188060761
-6.11005783081055	-9.07103061676025	-3.9211745262146	-0.089455746114254	0.206799134612083	0.0714365541934967
-6.19261693954468	-9.06304168701172	-3.9738187789917	-0.0898904502391815	0.207274481654167	0.0729895979166031
-6.23163414001465	-9.02853012084961	-4.04514503479004	-0.0900691747665405	0.207132875919342	0.0747546479105949
-6.25530290603638	-9.03791332244873	-4.10401344299316	-0.0902349799871445	0.207588016986847	0.0777399465441704
-6.26981735229492	-9.06655597686768	-4.15545415878296	-0.0905677452683449	0.207902193069458	0.0810953453183174
-6.25899410247803	-9.06478500366211	-4.20808172225952	-0.090725265443325	0.208166182041168	0.0843380689620972
-6.26240015029907	-9.05753421783447	-4.26412725448608	-0.0908560827374458	0.208826258778572	0.0874659568071365
-6.29444074630737	-9.04880237579346	-4.32141208648682	-0.0913009569048882	0.209250584244728	0.0903240367770195
-6.3228325843811	-9.03085327148438	-4.38042402267456	-0.0917994901537895	0.209340065717697	0.093009814620018
-6.35027027130127	-8.9924430847168	-4.4574761390686	-0.0920877233147621	0.209286242723465	0.0952512919902802
-6.46913576126099	-8.88298416137695	-4.53566026687622	-0.0925691649317741	0.209326565265656	0.0942151769995689
-6.53159856796265	-8.80941486358643	-4.59572744369507	-0.0932309105992317	0.209302797913551	0.0948341190814972
-6.50866270065308	-8.80852222442627	-4.63429260253906	-0.0933439955115318	0.209353476762772	0.0992368757724762
-6.47227334976196	-8.8448314666748	-4.68651294708252	-0.0930802226066589	0.209195718169212	0.10256177932024
-6.46765995025635	-8.85168933868408	-4.73042964935303	-0.0929374098777771	0.209639117121696	0.10557659715414
-6.4886622428894	-8.83520984649658	-4.76877307891846	-0.0933548733592033	0.20986633002758	0.107266955077648
-6.58410549163818	-8.75856685638428	-4.80309057235718	-0.094048410654068	0.209811076521873	0.106584198772907
-6.68239545822144	-8.64552879333496	-4.85942840576172	-0.0947902426123619	0.209328860044479	0.104717954993248
-6.65549087524414	-8.62320232391357	-4.86099767684937	-0.095135398209095	0.20920342206955	0.108636282384396
-6.6078462600708	-8.6558895111084	-4.89718627929688	-0.094907745718956	0.209206968545914	0.111905142664909
-6.64564847946167	-8.61880779266357	-4.94364023208618	-0.0946889519691467	0.208953872323036	0.112686783075333
-6.6551079750061	-8.5772705078125	-4.97348213195801	-0.0947660654783249	0.209096491336823	0.11454651504755
-6.64707469940186	-8.55535984039307	-5.00301647186279	-0.0942541807889938	0.209253922104836	0.117311827838421
-6.64630174636841	-8.56071376800537	-5.02745151519775	-0.0943224057555199	0.209389373660088	0.119361348450184
-6.66716861724854	-8.52502250671387	-5.03356313705444	-0.0942343771457672	0.209565907716751	0.119911178946495
-6.67383432388306	-8.49547481536865	-5.03768110275269	-0.094149649143219	0.20980866253376	0.120575517416
-6.67671632766724	-8.48906326293945	-5.03786611557007	-0.0940892919898033	0.209857925772667	0.121032126247883
-6.68844604492188	-8.50446796417236	-5.02322673797607	-0.0945188477635384	0.209499046206474	0.120174512267113
-6.67337799072266	-8.48074245452881	-5.00486612319946	-0.0942377001047134	0.209431126713753	0.121528536081314
-6.67546272277832	-8.4611349105835	-4.99279117584229	-0.0936639457941055	0.209477081894875	0.122413538396358
-6.6618070602417	-8.42688274383545	-4.98588752746582	-0.093319907784462	0.20924985408783	0.12336041778326
-6.66276264190674	-8.39281845092773	-4.98376274108887	-0.0932534337043762	0.209037244319916	0.123894162476063
-6.67627096176147	-8.39403438568115	-4.98516035079956	-0.0933173224329948	0.208741262555122	0.123635493218899
-6.67632436752319	-8.42849540710449	-4.98143768310547	-0.0935395285487175	0.208448678255081	0.124134100973606
-6.66236877441406	-8.43191719055176	-4.95810317993164	-0.0931034311652184	0.208315327763557	0.126445859670639
-6.68146800994873	-8.42211151123047	-4.95157527923584	-0.0926331803202629	0.208201989531517	0.127140283584595
-6.67944478988647	-8.36995410919189	-4.94269943237305	-0.0920996144413948	0.207897245883942	0.12770588696003
-6.68053674697876	-8.33402633666992	-4.93782091140747	-0.0917739719152451	0.207679957151413	0.129443943500519
-6.70328855514526	-8.30891513824463	-4.94538116455078	-0.0914708822965622	0.207271665334702	0.129413992166519
-6.74183034896851	-8.30741119384766	-4.93677234649658	-0.0911769941449165	0.206736698746681	0.128306373953819
-6.75418615341187	-8.3294038772583	-4.90533828735352	-0.0914155691862106	0.205910310149193	0.127121597528458
-6.72758102416992	-8.31304740905762	-4.8598780632019	-0.0905610546469688	0.205800563097	0.129864573478699
-6.73760175704956	-8.29879379272461	-4.84537601470947	-0.0901937335729599	0.205316439270973	0.129556819796562
-6.73948526382446	-8.25316333770752	-4.82360410690308	-0.0896837711334229	0.204776749014854	0.130054160952568
-6.73493337631226	-8.22547721862793	-4.80322027206421	-0.089616060256958	0.204354867339134	0.131159052252769
-6.73842716217041	-8.20678234100342	-4.78908824920654	-0.0893675833940506	0.204105257987976	0.131599754095078
-6.73197460174561	-8.18896007537842	-4.75601816177368	-0.0888092815876007	0.203699961304665	0.131777852773666
-6.76055812835693	-8.20770645141602	-4.73415756225586	-0.088515542447567	0.2031369805336	0.129634529352188
-6.76725578308105	-8.22660160064697	-4.69893407821655	-0.0886093080043793	0.202359348535538	0.12842832505703
-6.73942232131958	-8.20441341400146	-4.65737533569336	-0.0878945961594582	0.202353194355965	0.130775079131126
-6.72546148300171	-8.20972061157227	-4.6287636756897	-0.0874597504734993	0.202153280377388	0.131648525595665
-6.73673868179321	-8.18772888183594	-4.60201454162598	-0.0866485312581062	0.201660647988319	0.131611213088036
-6.73707342147827	-8.16810417175293	-4.57650518417358	-0.0860666409134865	0.201165184378624	0.131882473826408
-6.74236154556274	-8.16736698150635	-4.55203294754028	-0.0854402184486389	0.200901567935944	0.132708236575127
-6.76458787918091	-8.17058086395264	-4.542564868927	-0.0847282856702805	0.200226038694382	0.132365018129349
-6.7832145690918	-8.16048145294189	-4.53399467468262	-0.0838938131928444	0.199715286493301	0.132616683840752
-6.79799795150757	-8.16843223571777	-4.52604150772095	-0.0830061063170433	0.199317827820778	0.132696613669395
-6.81002426147461	-8.18597221374512	-4.51949405670166	-0.0824470818042755	0.198887333273888	0.133548974990845
-6.82125854492188	-8.19669914245605	-4.51243448257446	-0.0818914622068405	0.198116183280945	0.133936300873756
-6.83923578262329	-8.20783996582031	-4.50811767578125	-0.0812222436070442	0.197430908679962	0.133487790822983
-6.86533832550049	-8.24251651763916	-4.49378252029419	-0.0809753313660622	0.196400791406631	0.1314956843853
-6.8551197052002	-8.25186729431152	-4.45924043655396	-0.0806666985154152	0.195682480931282	0.132382109761238
-6.83766508102417	-8.25389862060547	-4.44369411468506	-0.0795208439230919	0.195381343364716	0.134853512048721
-6.81306409835815	-8.28355693817139	-4.43007707595825	-0.0786591246724129	0.194962725043297	0.135982468724251
-6.7840633392334	-8.26914882659912	-4.40924310684204	-0.0780861079692841	0.194415256381035	0.137041658163071
-6.77884292602539	-8.25769424438477	-4.3691463470459	-0.0776818692684174	0.194104254245758	0.13765387237072
-6.77523422241211	-8.24959564208984	-4.3538031578064	-0.0767782628536224	0.193780645728111	0.138425275683403
-6.77185773849487	-8.24952125549316	-4.33288764953613	-0.076243132352829	0.19348132610321	0.139003366231918
-6.77914619445801	-8.24690628051758	-4.32087469100952	-0.0757745280861855	0.193150535225868	0.139525666832924
-6.80455875396729	-8.24952983856201	-4.32065439224243	-0.0750603526830673	0.192825704813004	0.140091329813004
-6.84433603286743	-8.25608921051025	-4.33853626251221	-0.0747741758823395	0.192104145884514	0.139932662248611
-6.89531803131104	-8.23302841186523	-4.36178350448608	-0.0743137001991272	0.19141711294651	0.139997109770775
-6.98480081558228	-8.18142986297607	-4.39268207550049	-0.0735415369272232	0.190198540687561	0.137298196554184
-7.00777006149292	-8.19535827636719	-4.41135406494141	-0.0729600340127945	0.189127236604691	0.138380333781242
-7.02124977111816	-8.23244857788086	-4.42271137237549	-0.0721165835857391	0.188326522707939	0.139244318008423
-7.06588411331177	-8.23662662506104	-4.44033145904541	-0.0712848454713821	0.187495067715645	0.138470038771629
-7.08723211288452	-8.25259304046631	-4.44976329803467	-0.0710141584277153	0.186669960618019	0.138471841812134
-7.07039928436279	-8.29726314544678	-4.43929386138916	-0.0703048929572105	0.18631649017334	0.140432685613632
-7.04660367965698	-8.36143398284912	-4.43743705749512	-0.0698675662279129	0.185950383543968	0.141798734664917
-7.03317642211914	-8.39903831481934	-4.43106317520142	-0.0692648142576218	0.185522064566612	0.142711013555527
-7.02390480041504	-8.42270660400391	-4.42330551147461	-0.0687172636389732	0.185351148247719	0.14360785484314
-7.02354717254639	-8.44795703887939	-4.41614532470703	-0.0684484243392944	0.185028299689293	0.143909141421318
-7.02187824249268	-8.470703125	-4.40328407287598	-0.0682776421308517	0.184924229979515	0.144271165132523
-7.0159912109375	-8.4635591506958	-4.39135408401489	-0.0679609104990959	0.184813484549522	0.144628763198853
-7.05854654312134	-8.42857551574707	-4.39679908752441	-0.0676896423101425	0.184435099363327	0.142767652869225
-7.12626218795776	-8.35760688781738	-4.41212272644043	-0.0673120617866516	0.183796390891075	0.139509439468384
-7.11060285568237	-8.3624439239502	-4.39413404464722	-0.0670542567968369	0.183285191655159	0.14107321202755
-7.09162282943726	-8.4190616607666	-4.38872241973877	-0.0664030760526657	0.182743489742279	0.141744673252106
-7.11179351806641	-8.42093944549561	-4.39751625061035	-0.0659622028470039	0.182161942124367	0.141012296080589
-7.14927101135254	-8.40065002441406	-4.39014339447021	-0.065449632704258	0.181501269340515	0.139874294400215
-7.14450979232788	-8.42283916473389	-4.36876058578491	-0.065118744969368	0.1810322701931	0.140753015875816
-7.11587238311768	-8.46561622619629	-4.33663415908813	-0.0647077113389969	0.180585861206055	0.142035871744156
-7.10868453979492	-8.46465682983398	-4.33346796035767	-0.0642341449856758	0.180096805095673	0.14180788397789
-7.11764192581177	-8.44467258453369	-4.30838537216187	-0.0638197734951973	0.179627284407616	0.140335634350777
-7.08203077316284	-8.45064163208008	-4.28163814544678	-0.0635955333709717	0.179389521479607	0.141347363591194
-7.02275943756104	-8.4972095489502	-4.25620317459106	-0.0633563548326492	0.179427117109299	0.143192693591118
-6.96185111999512	-8.52094268798828	-4.24533557891846	-0.0631571337580681	0.179319113492966	0.144501715898514
-6.9343638420105	-8.53306198120117	-4.22234773635864	-0.0631463155150414	0.179331913590431	0.145228818058968
-6.90499210357666	-8.52180194854736	-4.20478630065918	-0.0633329451084137	0.179455325007439	0.145920842885971
-6.88882541656494	-8.51733303070068	-4.18421125411987	-0.0636758506298065	0.179479569196701	0.146463602781296
-6.85841464996338	-8.51390171051025	-4.1631383895874	-0.06386998295784	0.179447814822197	0.147315517067909
-6.81921625137329	-8.50737762451172	-4.13368654251099	-0.064020074903965	0.17968961596489	0.148155376315117
-6.79946136474609	-8.50261783599854	-4.10288667678833	-0.064349390566349	0.17957778275013	0.147882699966431
-6.83081150054932	-8.44476985931396	-4.08885955810547	-0.0643969029188156	0.179608404636383	0.146190106868744
-6.90796089172363	-8.3512716293335	-4.07426404953003	-0.0643725097179413	0.179068222641945	0.141495674848557
-6.88725662231445	-8.34709739685059	-4.04089975357056	-0.0647856146097183	0.17864890396595	0.142575055360794
-6.86487436294556	-8.36782932281494	-4.0201621055603	-0.0646420866250992	0.178247109055519	0.141993343830109
-6.86359596252441	-8.3755054473877	-4.00960397720337	-0.0644854083657265	0.177583917975426	0.140968456864357
-6.85096216201782	-8.38934326171875	-3.98306393623352	-0.0646102428436279	0.17701655626297	0.140747994184494
-6.83112192153931	-8.41932010650635	-3.96223711967468	-0.0647493228316307	0.176669418811798	0.140900984406471
-6.82142543792725	-8.44108486175537	-3.94093155860901	-0.0648101717233658	0.17633992433548	0.140807241201401
-6.81823492050171	-8.45145225524902	-3.91645097732544	-0.0649355724453926	0.176126703619957	0.139690160751343
-6.80394649505615	-8.44680023193359	-3.88408541679382	-0.0651220977306366	0.175877779722214	0.139356091618538
-6.7920069694519	-8.45375823974609	-3.85255265235901	-0.065350279211998	0.175650775432587	0.138479650020599
-6.7512731552124	-8.47509288787842	-3.81785249710083	-0.0654250681400299	0.175503581762314	0.13880255818367
-6.70854043960571	-8.51059341430664	-3.79093790054321	-0.0656469911336899	0.175584033131599	0.139088481664658
-6.68949508666992	-8.51632499694824	-3.76088881492615	-0.0657133385539055	0.175679907202721	0.138553336262703
-6.66495132446289	-8.52794170379639	-3.72876906394959	-0.0662034228444099	0.175874784588814	0.138318106532097
-6.62658929824829	-8.55755424499512	-3.6816680431366	-0.0665524154901505	0.176229745149612	0.138571292161942
-6.57367467880249	-8.60203838348389	-3.64795613288879	-0.0668542683124542	0.176511704921722	0.13974529504776
-6.53179740905762	-8.64463806152344	-3.61632180213928	-0.0670137628912926	0.176699042320251	0.140642434358597
-6.48989772796631	-8.68001365661621	-3.59864330291748	-0.0672890320420265	0.176957204937935	0.141170918941498
-6.46757888793945	-8.70157814025879	-3.57863998413086	-0.0674469694495201	0.17718231678009	0.141569957137108
-6.4475245475769	-8.72420120239258	-3.57254028320313	-0.0676423087716103	0.177287086844444	0.14192233979702
-6.43567371368408	-8.74650955200195	-3.56382393836975	-0.0677217021584511	0.177200764417648	0.142165705561638
-6.41788339614868	-8.77436828613281	-3.57018899917603	-0.0678068324923515	0.1772191375494	0.142463967204094
-6.41492891311646	-8.79994297027588	-3.56959176063538	-0.0677007064223289	0.177024260163307	0.142714589834213
-6.4170184135437	-8.83214378356934	-3.58671951293945	-0.0677175149321556	0.17678701877594	0.142764493823051
-6.4221396446228	-8.85426807403564	-3.59538221359253	-0.0675172507762909	0.17642605304718	0.143015131354332
-6.42783880233765	-8.8840503692627	-3.60452079772949	-0.0674528181552887	0.175981625914574	0.143203139305115
-6.43517637252808	-8.90618133544922	-3.61404490470886	-0.0672471299767494	0.175529837608337	0.143100872635841
-6.44041967391968	-8.93227577209473	-3.63140869140625	-0.0672766640782356	0.175027757883072	0.143042713403702
-6.45060586929321	-8.95448875427246	-3.62877464294434	-0.0670664086937904	0.174560531973839	0.14305379986763
-6.45007944107056	-8.97597122192383	-3.64153122901917	-0.0670257583260536	0.174119740724564	0.142914012074471
-6.45895624160767	-8.99722480773926	-3.64819860458374	-0.0669440478086472	0.173669591546059	0.142610877752304
-6.45627021789551	-9.01864337921143	-3.65225648880005	-0.0668380632996559	0.173211693763733	0.142313912510872
-6.46037244796753	-9.03291893005371	-3.64662837982178	-0.0668105855584145	0.172814801335335	0.141855463385582
-6.46039056777954	-9.0490026473999	-3.64542722702026	-0.0667062923312187	0.172372698783875	0.141357734799385
-6.46196126937866	-9.06441688537598	-3.65127396583557	-0.0665546357631683	0.17193914949894	0.140893787145615
-6.45945882797241	-9.07683277130127	-3.64606475830078	-0.0664802715182304	0.171632453799248	0.140560477972031
-6.45647716522217	-9.082688331604	-3.64210939407349	-0.0662846267223358	0.171317487955093	0.140261918306351
-6.45251178741455	-9.09237861633301	-3.64083695411682	-0.0660728588700294	0.170938074588776	0.14002038538456
-6.44632291793823	-9.10011005401611	-3.63549470901489	-0.0658584237098694	0.170699566602707	0.139815270900726
-6.43632984161377	-9.10815048217773	-3.63343286514282	-0.0656997337937355	0.170476377010345	0.139550358057022
-6.43446636199951	-9.11374855041504	-3.6188006401062	-0.0655088350176811	0.170180886983871	0.139220520853996
-6.41961240768433	-9.12030029296875	-3.61505746841431	-0.0653419867157936	0.1699538230896	0.138842195272446
-6.41427040100098	-9.12273979187012	-3.59855103492737	-0.0650762990117073	0.169808939099312	0.138413891196251
-6.40582895278931	-9.12782001495361	-3.59491443634033	-0.0648975893855095	0.169604584574699	0.137733906507492
-6.40003347396851	-9.13584232330322	-3.5703809261322	-0.0649336352944374	0.169340655207634	0.136788859963417
-6.38459300994873	-9.13345813751221	-3.5509831905365	-0.0646680817008018	0.169315204024315	0.136439085006714
-6.37657785415649	-9.13394927978516	-3.53241777420044	-0.0644415616989136	0.169110402464867	0.135984525084496
-6.35832262039185	-9.13076496124268	-3.5167179107666	-0.0641295239329338	0.168891862034798	0.135517925024033
-6.3448429107666	-9.12468719482422	-3.49168229103088	-0.0638318359851837	0.168806970119476	0.134947896003723
-6.32790231704712	-9.11983585357666	-3.47976613044739	-0.0635387822985649	0.168648451566696	0.134351417422295
-6.31004571914673	-9.11057376861572	-3.4595160484314	-0.0632055848836899	0.168396666646004	0.133860096335411
-6.29553842544556	-9.10674571990967	-3.43811988830566	-0.0629852786660194	0.16832922399044	0.13321216404438
-6.27421045303345	-9.09109497070313	-3.42161154747009	-0.0624790154397488	0.167998626828194	0.132554814219475
-6.25655555725098	-9.08714294433594	-3.40032315254211	-0.0621187388896942	0.167910292744637	0.131955489516258
-6.23756980895996	-9.07792854309082	-3.38887929916382	-0.0617440342903137	0.167600065469742	0.131315246224403
-6.22660303115845	-9.08165740966797	-3.36188578605652	-0.0614304691553116	0.167362406849861	0.130297288298607
-6.2091212272644	-9.07281875610352	-3.34087657928467	-0.0610571056604385	0.167107179760933	0.129746913909912
-6.19837093353271	-9.07308959960938	-3.31565284729004	-0.0607180334627628	0.166881144046783	0.129256427288055
-6.18029356002808	-9.06893157958984	-3.30060434341431	-0.0603632405400276	0.166600659489632	0.12883186340332
-6.16816759109497	-9.06622886657715	-3.28466153144836	-0.0599286891520023	0.166369318962097	0.128400176763535
-6.15670251846313	-9.06851959228516	-3.2780237197876	-0.0594807527959347	0.166091352701187	0.127992734313011
-6.14518451690674	-9.06651782989502	-3.25909066200256	-0.0589877665042877	0.165751039981842	0.127596169710159
-6.13862180709839	-9.07328224182129	-3.24824857711792	-0.058607030659914	0.165478333830833	0.127306684851646
-6.12328720092773	-9.07943820953369	-3.22940850257874	-0.0581541992723942	0.165130466222763	0.126907616853714
-6.12527322769165	-9.08087539672852	-3.2140486240387	-0.0577545277774334	0.164724364876747	0.126651540398598
-6.11256885528564	-9.0868034362793	-3.19696235656738	-0.0575059056282043	0.16441322863102	0.126388043165207
-6.10638666152954	-9.0886869430542	-3.17208552360535	-0.0571615844964981	0.16399197280407	0.126091435551643
-6.08754062652588	-9.09704875946045	-3.15398907661438	-0.0568188093602657	0.163657784461975	0.125882148742676
-6.07278919219971	-9.0975513458252	-3.13765358924866	-0.0564050860702991	0.16340497136116	0.125566318631172
-6.05974626541138	-9.10058689117432	-3.11674118041992	-0.0559620186686516	0.163202941417694	0.125274404883385
-6.04719543457031	-9.107497215271	-3.09486961364746	-0.0556899048388004	0.162997588515282	0.124888233840466
-6.03383493423462	-9.11190605163574	-3.067950963974	-0.055391613394022	0.162693053483963	0.124508582055569
-6.02221584320068	-9.12500286102295	-3.04599785804749	-0.055409137159586	0.162415847182274	0.123561650514603
-6.00512266159058	-9.11492824554443	-3.00803565979004	-0.0550604425370693	0.162057027220726	0.123233266174793
-5.98747968673706	-9.12205600738525	-2.99674677848816	-0.0547342449426651	0.162055522203445	0.123000301420689
-5.96799516677856	-9.12396717071533	-2.97559714317322	-0.0543045066297054	0.161939054727554	0.122621424496174
-5.95768880844116	-9.1347770690918	-2.95170569419861	-0.053997278213501	0.161824837327003	0.122413016855717
-5.9514594078064	-9.14515113830566	-2.93001651763916	-0.0538905672729015	0.161729693412781	0.122145615518093
-5.94287157058716	-9.15380859375	-2.90766096115112	-0.0535824075341225	0.161534920334816	0.121929839253426
-5.93328475952148	-9.16415882110596	-2.89895868301392	-0.0532898940145969	0.161359742283821	0.121719390153885
-5.91812086105347	-9.16589832305908	-2.88063168525696	-0.0529050193727016	0.161183550953865	0.12141165882349
-5.9168586730957	-9.1679220199585	-2.86040639877319	-0.0523702129721642	0.161233648657799	0.12116464972496
-5.91155672073364	-9.19229602813721	-2.8429651260376	-0.0526023991405964	0.160946905612946	0.121022641658783
-5.9211573600769	-9.18629169464111	-2.83424544334412	-0.0522538237273693	0.160757377743721	0.12088467925787
-5.90820693969727	-9.19688034057617	-2.81602597236633	-0.0522519871592522	0.160634711384773	0.12058337032795
-5.88945817947388	-9.19827842712402	-2.80556654930115	-0.0519154407083988	0.160485625267029	0.120321489870548
-5.8864860534668	-9.19929027557373	-2.78460192680359	-0.0516150295734406	0.160645857453346	0.120009191334248
-5.87790489196777	-9.20275211334229	-2.76170563697815	-0.0515122525393963	0.16056889295578	0.119627870619297
-5.87514448165894	-9.20450210571289	-2.72982120513916	-0.051360409706831	0.160550802946091	0.119403481483459
-5.869309425354	-9.21153163909912	-2.72354793548584	-0.0514093600213528	0.160466805100441	0.119061149656773
-5.85339546203613	-9.21419525146484	-2.72000813484192	-0.0512172728776932	0.160498708486557	0.118737302720547
-5.85676288604736	-9.22293853759766	-2.70108294487	-0.0511048920452595	0.160499036312103	0.117879010736942
-5.85302257537842	-9.2232494354248	-2.68059897422791	-0.0511616393923759	0.160455524921417	0.117668457329273
-5.84261417388916	-9.22433567047119	-2.65668177604675	-0.0511978976428509	0.160428389906883	0.11754035204649
-5.82971954345703	-9.22923564910889	-2.6617431640625	-0.050872664898634	0.160399481654167	0.117217756807804
-5.8216381072998	-9.22792720794678	-2.65623021125793	-0.0507205836474895	0.16033761203289	0.117057174444199
-5.82342195510864	-9.2279634475708	-2.637451171875	-0.0506586246192455	0.160465493798256	0.116851836442947
-5.82599830627441	-9.23441410064697	-2.62343597412109	-0.0508676543831825	0.160438254475594	0.116679638624191
-5.81115818023682	-9.22913455963135	-2.62392044067383	-0.0507217533886433	0.160389706492424	0.116468049585819
-5.80608224868774	-9.22855377197266	-2.61843228340149	-0.0505422726273537	0.160353928804398	0.116259410977364
-5.80356359481812	-9.22770404815674	-2.60754203796387	-0.0505714602768421	0.160316810011864	0.115926139056683
-5.80521392822266	-9.226149559021	-2.58303833007813	-0.0506836026906967	0.160431578755379	0.115756057202816
-5.7960205078125	-9.23060131072998	-2.57101607322693	-0.0506957918405533	0.160411983728409	0.115481093525887
-5.78704118728638	-9.22220039367676	-2.56887292861938	-0.0505978763103485	0.160429447889328	0.115253590047359
-5.78645658493042	-9.22170448303223	-2.54706859588623	-0.0504982024431229	0.160562068223953	0.11496027559042
-5.78661727905273	-9.22593688964844	-2.53398299217224	-0.0506426766514778	0.160590261220932	0.114652529358864
-5.77986097335815	-9.21946048736572	-2.51043510437012	-0.0507081001996994	0.16073851287365	0.114421971142292
-5.76808166503906	-9.22102642059326	-2.50593543052673	-0.0505390763282776	0.160854324698448	0.114122219383717
-5.75951862335205	-9.22079277038574	-2.48404860496521	-0.0505078695714474	0.160849943757057	0.11378052085638
-5.76358795166016	-9.22263431549072	-2.45740294456482	-0.050556767731905	0.161133974790573	0.113557085394859
-5.75527286529541	-9.22792625427246	-2.44035768508911	-0.0506161749362946	0.161165967583656	0.113301955163479
-5.74558401107788	-9.22048282623291	-2.43025040626526	-0.0505672171711922	0.161249682307243	0.113064594566822
-5.74359369277954	-9.22484397888184	-2.41171765327454	-0.050343357026577	0.161505848169327	0.112734980881214
-5.7438817024231	-9.23243713378906	-2.39087700843811	-0.050536721944809	0.161634922027588	0.112543940544128
-5.73832368850708	-9.22896099090576	-2.3721022605896	-0.0504095442593098	0.161684662103653	0.112350262701511
-5.73009824752808	-9.22996425628662	-2.36155223846436	-0.0503733716905117	0.161903783679008	0.112131625413895
-5.72735166549683	-9.23227024078369	-2.34259247779846	-0.0502562671899796	0.161979168653488	0.111792407929897
-5.73626041412354	-9.23790550231934	-2.31585764884949	-0.0503776147961617	0.162224486470222	0.111659646034241
-5.72509098052979	-9.24011039733887	-2.30165672302246	-0.0503026433289051	0.162362188100815	0.111505977809429
-5.71364784240723	-9.23589611053467	-2.29944062232971	-0.0500284023582935	0.162471354007721	0.111242614686489
-5.72050046920776	-9.24192047119141	-2.26331424713135	-0.049985509365797	0.162694007158279	0.111054040491581
-5.71635484695435	-9.24873352050781	-2.24621868133545	-0.0500744879245758	0.16268315911293	0.110928453505039
-5.70236492156982	-9.24281597137451	-2.23589015007019	-0.0498089231550694	0.162756904959679	0.110872633755207
-5.69470453262329	-9.24757766723633	-2.22518658638	-0.0495663769543171	0.162887364625931	0.110701315104961
-5.68937063217163	-9.25212955474854	-2.20963668823242	-0.049469843506813	0.162859261035919	0.110540449619293
-5.68851470947266	-9.25166702270508	-2.1866626739502	-0.04934436455369	0.163001090288162	0.110516518354416
-5.67672920227051	-9.25857353210449	-2.167067527771	-0.0493336617946625	0.162918329238892	0.110327482223511
-5.66130924224854	-9.25223922729492	-2.16035866737366	-0.0490176193416119	0.162911623716354	0.110183216631413
-5.65907907485962	-9.25215339660645	-2.14072251319885	-0.0488077141344547	0.163052186369896	0.109953135251999
-5.65971231460571	-9.25737953186035	-2.11532044410706	-0.0488957948982716	0.163072600960732	0.109763443470001
-5.64276313781738	-9.25009250640869	-2.09306168556213	-0.0487554781138897	0.163087695837021	0.109641440212727
-5.62798929214478	-9.24941349029541	-2.08936715126038	-0.0484371036291122	0.163084357976913	0.109396032989025
-5.63048124313354	-9.24935913085938	-2.0627326965332	-0.0484050177037716	0.163159921765327	0.109122447669506
-5.6177225112915	-9.24172687530518	-2.03928017616272	-0.0483879894018173	0.163038536906242	0.108993344008923
-5.60004997253418	-9.2380199432373	-2.03538036346436	-0.0481336712837219	0.163048714399338	0.108769655227661
-5.58875226974487	-9.23472690582275	-2.02620267868042	-0.0478576198220253	0.162990108132362	0.108438529074192
-5.58558225631714	-9.22947692871094	-2.00566744804382	-0.0477338209748268	0.162937983870506	0.10829509049654
-5.57391595840454	-9.22964668273926	-1.98313057422638	-0.0477167814970016	0.162891745567322	0.108156494796276
-5.54956102371216	-9.21524810791016	-1.98402976989746	-0.0473291501402855	0.162753090262413	0.108026318252087
-5.54943370819092	-9.214919090271	-1.96716141700745	-0.0470980703830719	0.162835940718651	0.107810772955418
-5.54287385940552	-9.21632289886475	-1.9483391046524	-0.0472274161875248	0.162729129195213	0.107786111533642
-5.51882123947144	-9.2066822052002	-1.94458937644958	-0.0469348281621933	0.162463784217834	0.107662886381149
-5.50974607467651	-9.20011520385742	-1.94141578674316	-0.0466002859175205	0.162599340081215	0.107524342834949
-5.50190305709839	-9.20724105834961	-1.92232692241669	-0.0467803254723549	0.162512853741646	0.107437714934349
-5.48185014724731	-9.19522094726563	-1.91492080688477	-0.0465925000607967	0.162401616573334	0.107395634055138
-5.45986986160278	-9.1875057220459	-1.91787219047546	-0.0462564527988434	0.162447243928909	0.107322931289673
-5.45307445526123	-9.19438648223877	-1.89201402664185	-0.0464544147253037	0.162452340126038	0.107141226530075
-5.43069410324097	-9.17728042602539	-1.88018953800201	-0.0464405305683613	0.162327110767365	0.10719009488821
-5.40873098373413	-9.1710147857666	-1.88730096817017	-0.0462350808084011	0.162455916404724	0.107090599834919
-5.4050874710083	-9.17592334747314	-1.86228406429291	-0.0464420057833195	0.162577778100967	0.1070606559515
-5.37583923339844	-9.16048526763916	-1.85778307914734	-0.0464309975504875	0.162311896681786	0.106970727443695
-5.35213756561279	-9.14973163604736	-1.85696053504944	-0.0462784133851528	0.162507802248001	0.106920726597309
-5.34721612930298	-9.15568161010742	-1.84247660636902	-0.0465646721422672	0.162564173340797	0.106806479394436
-5.32293272018433	-9.13458633422852	-1.83788692951202	-0.0465910658240318	0.162407368421555	0.10677033662796
-5.30090808868408	-9.12992763519287	-1.84064924716949	-0.046330850571394	0.162637710571289	0.106727793812752
-5.2888331413269	-9.1299991607666	-1.83623993396759	-0.0467149056494236	0.162602409720421	0.10670579969883
-5.26329708099365	-9.10698699951172	-1.8292738199234	-0.0468293093144894	0.162475496530533	0.106664404273033
-5.24322843551636	-9.10244369506836	-1.8380743265152	-0.0466955564916134	0.162582084536552	0.10666136443615
-5.23333835601807	-9.10080528259277	-1.83250558376312	-0.0469908863306046	0.16261887550354	0.10659059882164
-5.22224140167236	-9.08717823028564	-1.83203172683716	-0.0471973903477192	0.162442743778229	0.106654912233353
-5.19892930984497	-9.07985591888428	-1.83531355857849	-0.0471386089920998	0.162551641464233	0.106640674173832
-5.19068574905396	-9.08117866516113	-1.84421598911285	-0.0472903959453106	0.162655159831047	0.106660462915897
-5.1883487701416	-9.07499027252197	-1.83649837970734	-0.0476042963564396	0.162582084536552	0.106751635670662
-5.16307973861694	-9.06754207611084	-1.83862662315369	-0.0476256050169468	0.162562131881714	0.106962032616138
-5.16257905960083	-9.07466506958008	-1.85744261741638	-0.0476067326962948	0.162676975131035	0.107043549418449
-5.16230916976929	-9.07626056671143	-1.84057831764221	-0.0479366071522236	0.162569254636765	0.107295416295528
-5.14127969741821	-9.06969928741455	-1.86131262779236	-0.0479355789721012	0.162600159645081	0.107630953192711
-5.13364171981812	-9.07776069641113	-1.86779475212097	-0.0479371622204781	0.162660151720047	0.107712469995022
-5.1349778175354	-9.07677268981934	-1.86261188983917	-0.0481866970658302	0.162519171833992	0.108110845088959
-5.11775350570679	-9.07413673400879	-1.86923539638519	-0.0482793524861336	0.162618607282639	0.108438149094582
-5.10753917694092	-9.07838821411133	-1.88065254688263	-0.0483251847326756	0.162699148058891	0.108556546270847
-5.10990524291992	-9.0810718536377	-1.87660956382751	-0.0485234037041664	0.162765890359879	0.108841218054295
-5.09132766723633	-9.07676696777344	-1.87340688705444	-0.0488029047846794	0.162784099578857	0.10907855629921
-5.07599258422852	-9.07822799682617	-1.88686621189117	-0.0487441420555115	0.162896662950516	0.109266616404057
-5.08090400695801	-9.08157444000244	-1.87409639358521	-0.0489893034100533	0.163074165582657	0.109429255127907
-5.07053804397583	-9.08111763000488	-1.87138712406158	-0.0492819920182228	0.163087889552116	0.109802074730396
-5.04930210113525	-9.07504558563232	-1.88231754302979	-0.0492211915552616	0.16314235329628	0.109970539808273
-5.04716348648071	-9.08610343933105	-1.88144886493683	-0.0493637882173061	0.16324383020401	0.110247910022736
-5.04253005981445	-9.08516502380371	-1.87129211425781	-0.049670584499836	0.163292214274406	0.110516898334026
-5.023521900177	-9.07841300964355	-1.88412594795227	-0.0496489107608795	0.163246735930443	0.110845632851124
-5.0222806930542	-9.08110618591309	-1.89172923564911	-0.0496792867779732	0.163408905267715	0.111026741564274
-5.01869678497314	-9.08510208129883	-1.87927222251892	-0.0499741658568382	0.163510873913765	0.111172430217266
-5.01101303100586	-9.08225727081299	-1.88018894195557	-0.0501670651137829	0.163445845246315	0.111467011272907
-4.99879312515259	-9.08261013031006	-1.88590955734253	-0.0501073077321053	0.163596987724304	0.111660666763783
-4.9973030090332	-9.0878267288208	-1.89469587802887	-0.0502852015197277	0.163656398653984	0.111803255975246
-4.9909782409668	-9.08395767211914	-1.87378406524658	-0.0505945011973381	0.163558438420296	0.112026713788509
-4.9806113243103	-9.08444786071777	-1.89234459400177	-0.050525851547718	0.163766980171204	0.112193293869495
-4.97839784622192	-9.08726692199707	-1.88275039196014	-0.0506487786769867	0.163755968213081	0.112239234149456
-4.97431468963623	-9.08473968505859	-1.871901512146	-0.050934761762619	0.163760215044022	0.112414546310902
-4.96313047409058	-9.08146476745605	-1.89064192771912	-0.0508760921657085	0.163859024643898	0.112509347498417
-4.96196413040161	-9.08268928527832	-1.88766932487488	-0.0510116443037987	0.163926050066948	0.112554676830769
-4.96291065216064	-9.08218193054199	-1.87390959262848	-0.0512240044772625	0.163980573415756	0.112792111933231
-4.94600343704224	-9.08149147033691	-1.87842643260956	-0.0513525605201721	0.163998395204544	0.112878806889057
-4.93326473236084	-9.07712650299072	-1.88937258720398	-0.0512643381953239	0.164051830768585	0.112935170531273
-4.93956756591797	-9.0769567489624	-1.87061667442322	-0.0513983480632305	0.164184719324112	0.113040715456009
-4.93320178985596	-9.08252811431885	-1.87536084651947	-0.0516044870018959	0.164203137159348	0.113200724124908
-4.9167537689209	-9.0742359161377	-1.87438583374023	-0.0515988580882549	0.164063647389412	0.113277144730091
-4.91621112823486	-9.0754337310791	-1.88066530227661	-0.0515706017613411	0.164353564381599	0.113354168832302
-4.91871690750122	-9.08491992950439	-1.86848044395447	-0.0517747960984707	0.164483651518822	0.113366827368736
-4.90945243835449	-9.07964992523193	-1.86412441730499	-0.0518883503973484	0.164335951209068	0.113548845052719
-4.89656066894531	-9.07808971405029	-1.88267076015472	-0.0516541674733162	0.164417296648026	0.113573931157589
-4.90159368515015	-9.08701610565186	-1.87605488300323	-0.0518268309533596	0.164573341608047	0.113579317927361
-4.8998441696167	-9.08251476287842	-1.87612724304199	-0.0519081689417362	0.164493575692177	0.113731801509857
-4.87975978851318	-9.08133983612061	-1.88509082794189	-0.051861222833395	0.164480656385422	0.113850817084312
-4.8776273727417	-9.08292388916016	-1.88715469837189	-0.0517482869327068	0.164523363113403	0.113983206450939
-4.87845420837402	-9.08772754669189	-1.88243854045868	-0.0519292466342449	0.164585113525391	0.114122480154037
-4.86440658569336	-9.08480358123779	-1.89330184459686	-0.0520092323422432	0.164510637521744	0.114313259720802
-4.85210466384888	-9.08108234405518	-1.90710115432739	-0.0517890155315399	0.164452418684959	0.114405415952206
-4.85709142684937	-9.08644676208496	-1.90799617767334	-0.051931269466877	0.164585754275322	0.114638403058052
-4.84406852722168	-9.08271408081055	-1.91513514518738	-0.052076194435358	0.164486184716225	0.114857912063599
-4.82543230056763	-9.07077503204346	-1.93388164043427	-0.0518801361322403	0.164302587509155	0.114945396780968
-4.83425664901733	-9.07496643066406	-1.93773055076599	-0.0519082248210907	0.164462327957153	0.115089572966099
-4.8277440071106	-9.07395172119141	-1.94088113307953	-0.0522785931825638	0.164388403296471	0.115320712327957
-4.81043767929077	-9.06047630310059	-1.95522570610046	-0.0520787574350834	0.164175897836685	0.115520156919956
-4.80970239639282	-9.06778144836426	-1.96012115478516	-0.0521259158849716	0.164471581578255	0.115710906684399
-4.80520963668823	-9.0700101852417	-1.96181201934814	-0.0524942092597485	0.164389312267303	0.116017878055573
-4.79044246673584	-9.05753040313721	-1.96875214576721	-0.0523935854434967	0.164205566048622	0.116206400096416
-4.78396558761597	-9.06458282470703	-1.97989010810852	-0.0523859411478043	0.164433836936951	0.11648216098547
-4.7839503288269	-9.06887817382813	-1.98356628417969	-0.0526944324374199	0.164420917630196	0.11669310182333
-4.76930856704712	-9.05729484558105	-1.98173069953918	-0.0527480021119118	0.16425459086895	0.116933673620224
-4.75649642944336	-9.05338382720947	-1.99428427219391	-0.0527169220149517	0.164448022842407	0.117178656160831
-4.75383615493774	-9.05925941467285	-1.99675810337067	-0.0529511384665966	0.164573967456818	0.11736261099577
-4.74684715270996	-9.05238914489746	-1.99348890781403	-0.0531247965991497	0.164489775896072	0.117647878825665
-4.73289155960083	-9.04937744140625	-1.9922137260437	-0.0532789193093777	0.164619863033295	0.117883302271366
-4.71982908248901	-9.04837131500244	-2.00485992431641	-0.0531686097383499	0.164688885211945	0.118089362978935
-4.72210884094238	-9.05458927154541	-1.99663686752319	-0.053542397916317	0.164770111441612	0.118294209241867
-4.71306324005127	-9.05025863647461	-1.99808120727539	-0.0536886230111122	0.164749816060066	0.118570849299431
-4.69897651672363	-9.04285430908203	-2.00232601165771	-0.0537000708281994	0.164795398712158	0.118672326207161
-4.6973991394043	-9.04706954956055	-2.00002193450928	-0.0537116900086403	0.164998814463615	0.118895061314106
-4.69312572479248	-9.05327892303467	-2.00264668464661	-0.0539539977908134	0.164968013763428	0.118989184498787
-4.69085121154785	-9.04680919647217	-2.00281047821045	-0.0539974123239517	0.164878934621811	0.119128040969372
-4.67922973632813	-9.03982353210449	-2.0081775188446	-0.0539461858570576	0.164927750825882	0.119197197258472
-4.67690324783325	-9.04350852966309	-2.01664423942566	-0.0539306923747063	0.164981052279472	0.119246445596218
-4.68379831314087	-9.04728126525879	-2.006108045578	-0.0540334805846214	0.164970606565475	0.119261428713799
-4.67341566085815	-9.0433177947998	-2.01138138771057	-0.0542039088904858	0.164859145879745	0.119391359388828
-4.66698884963989	-9.0355396270752	-2.01798844337463	-0.0540389828383923	0.164799377322197	0.119372114539146
-4.67095804214478	-9.04708290100098	-2.0189254283905	-0.0538997054100037	0.165028676390648	0.119504705071449
-4.66906070709229	-9.05170249938965	-2.02165794372559	-0.0541135370731354	0.164895087480545	0.119543217122555
-4.66958045959473	-9.04836559295654	-2.02699279785156	-0.0540626309812069	0.164745926856995	0.119652181863785
-4.66430473327637	-9.0489330291748	-2.03612852096558	-0.0538787320256233	0.16476434469223	0.119706511497498
-4.66745233535767	-9.05939769744873	-2.04888248443604	-0.0539058819413185	0.164698362350464	0.11975272744894
-4.67851495742798	-9.05833053588867	-2.04081034660339	-0.0540160201489925	0.164530649781227	0.119718626141548
-4.67286586761475	-9.05733776092529	-2.05583691596985	-0.0539562180638313	0.164377301931381	0.119818508625031
-4.67310857772827	-9.06320476531982	-2.06678462028503	-0.0538900755345821	0.164292499423027	0.119762361049652
-4.67883729934692	-9.06432437896729	-2.07662272453308	-0.053842406719923	0.164363503456116	0.119708523154259
-4.67952442169189	-9.06883239746094	-2.07829666137695	-0.0539531745016575	0.164047002792358	0.119637541472912
-4.68046569824219	-9.06380367279053	-2.08582448959351	-0.0539689809083939	0.16383683681488	0.119686007499695
-4.67565250396729	-9.06408214569092	-2.09357666969299	-0.0538548566401005	0.163911089301109	0.119592167437077
-4.68438768386841	-9.07482528686523	-2.10410118103027	-0.0540041700005531	0.163927391171455	0.119548201560974
-4.69514608383179	-9.07668113708496	-2.10353541374207	-0.0541130416095257	0.163847416639328	0.119450844824314
-4.69384956359863	-9.07754230499268	-2.11278057098389	-0.05416314676404	0.163703337311745	0.119402974843979
-4.69557046890259	-9.0755729675293	-2.12318897247314	-0.0540268309414387	0.163615167140961	0.119237162172794
-4.70486927032471	-9.08449363708496	-2.12958431243896	-0.0540631450712681	0.163707688450813	0.119159743189812
-4.71572685241699	-9.09489917755127	-2.13430523872375	-0.0542409308254719	0.163657113909721	0.118937961757183
-4.72230863571167	-9.0902271270752	-2.138108253479	-0.0541806109249592	0.163438603281975	0.11887201666832
-4.72463941574097	-9.09365272521973	-2.1514892578125	-0.0540411099791527	0.163447946310043	0.118629492819309
-4.73510217666626	-9.10464954376221	-2.15742754936218	-0.0540275909006596	0.163459703326225	0.118408195674419
-4.74755907058716	-9.10164356231689	-2.16132831573486	-0.0540936924517155	0.163174748420715	0.118098832666874
-4.74688863754272	-9.09816455841064	-2.17133641242981	-0.0538966283202171	0.163152977824211	0.11782018840313
-4.7590389251709	-9.10232925415039	-2.20191383361816	-0.0537531413137913	0.163009360432625	0.117418885231018
-4.76262140274048	-9.10764789581299	-2.20610570907593	-0.053735937923193	0.162861406803131	0.117065727710724
-4.75064754486084	-9.09787273406982	-2.1952486038208	-0.0537570305168629	0.162678226828575	0.116622239351273
-4.74575805664063	-9.08244514465332	-2.19563007354736	-0.0536946579813957	0.162564352154732	0.116306595504284
-4.7410740852356	-9.08331489562988	-2.20002102851868	-0.0535247959196568	0.162589907646179	0.115857340395451
-4.74640035629272	-9.09583187103271	-2.20439553260803	-0.053699966520071	0.162566527724266	0.115429855883121
-4.75769233703613	-9.08890438079834	-2.21289467811584	-0.0536394193768501	0.162324205040932	0.115014806389809
-4.76316213607788	-9.0800142288208	-2.23707485198975	-0.0534136556088924	0.162263482809067	0.114557363092899
-4.7726469039917	-9.08480930328369	-2.27173924446106	-0.0533813983201981	0.162052631378174	0.114093236625195
-4.77452039718628	-9.0781192779541	-2.27224946022034	-0.0534841530025005	0.161943987011909	0.113534606993198
-4.77310657501221	-9.057297706604	-2.27444410324097	-0.0534377098083496	0.161803692579269	0.112998127937317
-4.77221393585205	-9.04935741424561	-2.30387473106384	-0.0533356554806232	0.161624595522881	0.11243724822998
-4.77938985824585	-9.05154895782471	-2.3140070438385	-0.0533356964588165	0.161667600274086	0.111918896436691
-4.78168773651123	-9.04744338989258	-2.31308841705322	-0.0536139532923698	0.161518096923828	0.111320205032825
-4.78531837463379	-9.03271007537842	-2.33756422996521	-0.0534693896770477	0.161374479532242	0.110857054591179
-4.78763008117676	-9.03109741210938	-2.35455846786499	-0.0533528737723827	0.161380305886269	0.110347628593445
-4.800705909729	-9.03536128997803	-2.37498164176941	-0.053450420498848	0.161140352487564	0.109862551093102
-4.81307125091553	-9.02695941925049	-2.37907743453979	-0.0534874834120274	0.160853534936905	0.109494552016258
-4.81551456451416	-9.0214958190918	-2.41184186935425	-0.0533689633011818	0.160708278417587	0.109110504388809
-4.81715440750122	-9.02074813842773	-2.43489837646484	-0.053283903747797	0.160541489720345	0.108542494475842
-4.83395004272461	-9.01371192932129	-2.44428253173828	-0.0534754730761051	0.160265818238258	0.108218342065811
-4.83099126815796	-8.99887847900391	-2.46519613265991	-0.0534486919641495	0.160127446055412	0.107858844101429
-4.82895755767822	-8.99591732025146	-2.49554848670959	-0.0533438660204411	0.160001516342163	0.107352249324322
-4.83963298797607	-8.99019050598145	-2.49972486495972	-0.0535622611641884	0.159837409853935	0.106930613517761
-4.84378910064697	-8.97845077514648	-2.51499366760254	-0.0537352971732616	0.159693717956543	0.106547258794308
-4.83880519866943	-8.96805572509766	-2.54817414283752	-0.0536443218588829	0.159432023763657	0.106152564287186
-4.84404563903809	-8.96445178985596	-2.55952620506287	-0.0536921955645084	0.159488558769226	0.105752930045128
-4.84244775772095	-8.95203876495361	-2.57194948196411	-0.0539764501154423	0.15930700302124	0.105424590408802
-4.83550310134888	-8.93435382843018	-2.58916521072388	-0.0540754199028015	0.159101396799088	0.105120621621609
-4.82817459106445	-8.92422294616699	-2.62320947647095	-0.0540793910622597	0.159046024084091	0.104815773665905
-4.82526350021362	-8.91627883911133	-2.6284236907959	-0.0543599799275398	0.158986464142799	0.104371748864651
-4.82061052322388	-8.89730167388916	-2.63976550102234	-0.0545541569590569	0.158865243196487	0.1042310744524
-4.807448387146	-8.88583946228027	-2.66544699668884	-0.0547707788646221	0.158838346600533	0.10387509316206
-4.80629301071167	-8.87547492980957	-2.68223929405212	-0.0549578033387661	0.158819258213043	0.103482969105244
-4.80224323272705	-8.86096000671387	-2.67960286140442	-0.0553676262497902	0.158614426851273	0.103366121649742
-4.7870659828186	-8.84457588195801	-2.71612405776978	-0.0554787255823612	0.158613085746765	0.1030562967062
-4.78959131240845	-8.83571434020996	-2.73316049575806	-0.0558520928025246	0.158689677715302	0.102778688073158
-4.77687311172485	-8.81545639038086	-2.73244071006775	-0.0563352257013321	0.158459633588791	0.102626956999302
-4.75786972045898	-8.79927730560303	-2.76015114784241	-0.0564494766294956	0.158524081110954	0.10237643122673
-4.75220489501953	-8.78424835205078	-2.77829504013062	-0.0567067749798298	0.158413991332054	0.102011002600193
-4.74553871154785	-8.7679443359375	-2.77976870536804	-0.0571889840066433	0.158386781811714	0.101835921406746
-4.72580814361572	-8.74845886230469	-2.80071330070496	-0.0575586669147015	0.158272996544838	0.10159719735384
-4.71392965316772	-8.72972393035889	-2.82417345046997	-0.0576776973903179	0.158354550600052	0.101274594664574
-4.71020269393921	-8.71444797515869	-2.83222627639771	-0.0582032278180122	0.15824943780899	0.101076886057854
-4.68941688537598	-8.69430923461914	-2.8501980304718	-0.0586121939122677	0.158071160316467	0.100823268294334
-4.67143487930298	-8.67080116271973	-2.88322901725769	-0.0587250962853432	0.158042296767235	0.100531049072742
-4.67266750335693	-8.6581392288208	-2.88264632225037	-0.0591968856751919	0.158085182309151	0.100318647921085
-4.65279531478882	-8.64293193817139	-2.90928173065186	-0.0596651956439018	0.157952398061752	0.100194551050663
-4.63796091079712	-8.61999702453613	-2.94137477874756	-0.0597201660275459	0.157776147127151	0.0999863818287849
-4.64284324645996	-8.61489582061768	-2.94453620910645	-0.0603282749652863	0.157742619514465	0.0998004600405693
-4.62618446350098	-8.59539699554443	-2.97047853469849	-0.0606402345001698	0.157574132084846	0.0996848568320274
-4.610032081604	-8.57714366912842	-3.0023193359375	-0.0607064552605152	0.157412335276604	0.0994455218315125
-4.61446094512939	-8.56845188140869	-3.00552535057068	-0.0612732656300068	0.157350197434425	0.0993125140666962
-4.59038114547729	-8.54516124725342	-3.04034352302551	-0.0615098364651203	0.157124683260918	0.0991382673382759
-4.57459402084351	-8.52838706970215	-3.06692028045654	-0.061651524156332	0.157029569149017	0.0989159494638443
-4.5724139213562	-8.51544570922852	-3.07381224632263	-0.0621070601046085	0.157013982534409	0.0987758487462997
-4.54539489746094	-8.49520397186279	-3.09780478477478	-0.0625103935599327	0.156669124960899	0.0985960513353348
-4.51464748382568	-8.4663143157959	-3.12019920349121	-0.0625501349568367	0.156545341014862	0.0983650758862495
-4.50421237945557	-8.45095252990723	-3.12057995796204	-0.0630130991339684	0.156582593917847	0.0980698466300964
-4.46876001358032	-8.41878128051758	-3.12911820411682	-0.0633038058876991	0.156279444694519	0.0979206189513206
-4.43862104415894	-8.39153003692627	-3.14959740638733	-0.063298836350441	0.15632426738739	0.0976580455899239
-4.38340425491333	-8.34444713592529	-3.14361882209778	-0.0635659173130989	0.155889093875885	0.097434513270855
-4.29062080383301	-8.27301406860352	-3.12986779212952	-0.0637009963393211	0.155820772051811	0.097380056977272
-4.1565728187561	-8.23466682434082	-3.05940413475037	-0.0644028559327126	0.156577005982399	0.0973313897848129
-4.16954135894775	-8.22838878631592	-3.02624273300171	-0.0656857714056969	0.156508296728134	0.0969177186489105
-4.22283363342285	-8.2256965637207	-3.11536383628845	-0.0662841722369194	0.15571765601635	0.0975140109658241
-4.20919322967529	-8.21998977661133	-3.17345285415649	-0.0676609128713608	0.154958054423332	0.0980196297168732
-4.18480062484741	-8.17498016357422	-3.23092532157898	-0.0686012357473373	0.154796585440636	0.0980232656002045
-4.15307235717773	-8.13107395172119	-3.29329347610474	-0.069005161523819	0.155091404914856	0.0980727449059486
-4.11695194244385	-8.07922649383545	-3.27080368995667	-0.0697188302874565	0.155461549758911	0.0974826887249947
-4.07215166091919	-8.04247760772705	-3.24954271316528	-0.0704705193638802	0.155846327543259	0.0973038747906685
-4.01173305511475	-8.02118682861328	-3.25611448287964	-0.0707493424415588	0.15632364153862	0.0972048416733742
-3.96239709854126	-7.99413633346558	-3.21028208732605	-0.0718314722180367	0.157038882374763	0.0973213687539101
-3.94492363929749	-7.97499942779541	-3.21216678619385	-0.072857528924942	0.157316163182259	0.0975840017199516
-3.95304989814758	-7.9776439666748	-3.21529507637024	-0.0739137381315231	0.157472342252731	0.0977985262870789
-3.97109842300415	-7.97794485092163	-3.21197128295898	-0.0752508491277695	0.157137617468834	0.0980130285024643
-3.95761656761169	-7.96407747268677	-3.25926613807678	-0.0756920054554939	0.156712919473648	0.098107174038887
-3.96827745437622	-7.96492195129395	-3.29401421546936	-0.0758281797170639	0.156477004289627	0.0978481993079185
-3.98082304000854	-7.95971202850342	-3.33222246170044	-0.0762243643403053	0.156053200364113	0.0976433977484703
-3.97029280662537	-7.9441385269165	-3.39033269882202	-0.076043389737606	0.155897751450539	0.0973394066095352
-3.98012852668762	-7.94041395187378	-3.40040421485901	-0.0762549862265587	0.156175836920738	0.0969140902161598
-3.97562432289124	-7.93706321716309	-3.41346621513367	-0.0767446979880333	0.156203463673592	0.0964915826916695
-3.99445104598999	-7.91384506225586	-3.4368360042572	-0.0765276774764061	0.156210705637932	0.0958660319447517
-4.02264308929443	-7.92036247253418	-3.42444062232971	-0.0770833045244217	0.156262591481209	0.0955754965543747
-4.01947164535522	-7.92269372940063	-3.44643259048462	-0.0773095414042473	0.15600959956646	0.0949828028678894
-4.05601596832275	-7.93020963668823	-3.47499394416809	-0.0770235285162926	0.155961290001869	0.0942513570189476
-4.11469554901123	-7.91475057601929	-3.50481867790222	-0.0768855065107346	0.15546940267086	0.0939184427261353
-4.10157823562622	-7.93371057510376	-3.5486159324646	-0.076926663517952	0.154930770397186	0.0933853536844254
-4.11597728729248	-7.94040822982788	-3.56343364715576	-0.0766405612230301	0.154837921261787	0.0926146954298019
-4.13881492614746	-7.92722368240356	-3.59703135490417	-0.0762084275484085	0.154185175895691	0.0920801237225533
-4.13286542892456	-7.93088674545288	-3.63323330879211	-0.0755347236990929	0.154018938541412	0.0915211290121078
-4.1370587348938	-7.93922138214111	-3.65028738975525	-0.0755320936441422	0.153872653841972	0.0909183248877525
-4.13498497009277	-7.93341779708862	-3.68887114524841	-0.075012668967247	0.153729319572449	0.0903179571032524
-4.15527820587158	-7.93919324874878	-3.70162415504456	-0.0746405497193336	0.153846934437752	0.0896348878741264
-4.16018342971802	-7.93517112731934	-3.70932126045227	-0.0745332688093185	0.153661206364632	0.0890589728951454
-4.16477012634277	-7.94146108627319	-3.74606537818909	-0.0741521269083023	0.153720661997795	0.0883646756410599
-4.17418479919434	-7.95040845870972	-3.72830128669739	-0.0740296393632889	0.153747797012329	0.0878782942891121
-4.17559623718262	-7.93859004974365	-3.76988887786865	-0.0732429027557373	0.153877422213554	0.0872901007533073
-4.19513368606567	-7.94416379928589	-3.77298021316528	-0.0732047408819199	0.154008582234383	0.0867556855082512
-4.1806468963623	-7.94232082366943	-3.77410554885864	-0.0729327276349068	0.153915151953697	0.0862441807985306
-4.19977569580078	-7.9397234916687	-3.77868366241455	-0.0722981095314026	0.154276445508003	0.085530661046505
-4.20827007293701	-7.94281435012817	-3.78325891494751	-0.0723480433225632	0.154013887047768	0.0851616635918617
-4.19525384902954	-7.93612623214722	-3.80973124504089	-0.0718113481998444	0.153995931148529	0.0846214219927788
-4.22000360488892	-7.94230079650879	-3.79265642166138	-0.0718923434615135	0.154061302542686	0.0841624066233635
-4.21524429321289	-7.93268203735352	-3.82062435150146	-0.0713827684521675	0.153912767767906	0.0837455093860626
-4.2312068939209	-7.94305849075317	-3.82422661781311	-0.0712160989642143	0.153938099741936	0.083220548927784
-4.23712778091431	-7.932692527771	-3.81352996826172	-0.0712594166398048	0.153786823153496	0.082780696451664
-4.24389553070068	-7.94271421432495	-3.83346366882324	-0.0707687810063362	0.153925344347954	0.082340195775032
-4.26397371292114	-7.95039653778076	-3.81943082809448	-0.0709455087780952	0.153713077306747	0.0820207819342613
-4.26223993301392	-7.94513463973999	-3.84416437149048	-0.0703443139791489	0.153766229748726	0.081561878323555
-4.28037452697754	-7.95913028717041	-3.81851744651794	-0.070512592792511	0.153744533658028	0.0812018886208534
-4.27206707000732	-7.9545202255249	-3.8350203037262	-0.0700672045350075	0.153783515095711	0.0807819664478302
-4.29378271102905	-7.96642351150513	-3.82357263565063	-0.07003103941679	0.153798505663872	0.0803133472800255
-4.28045797348022	-7.95885705947876	-3.82093524932861	-0.0697010233998299	0.153644546866417	0.0800181180238724
-4.29736375808716	-7.97757005691528	-3.80512309074402	-0.0694352015852928	0.153932720422745	0.079521618783474
-4.29924058914185	-7.98151969909668	-3.80636787414551	-0.0693130791187286	0.153756126761436	0.0792450681328774
-4.30818510055542	-7.99322652816772	-3.81245446205139	-0.0687543451786041	0.153818741440773	0.078766718506813
-4.32106494903564	-8.00432395935059	-3.78635001182556	-0.0687197595834732	0.153815522789955	0.078495055437088
-4.31730365753174	-8.00928211212158	-3.80343842506409	-0.0680051818490028	0.153993234038353	0.0780992656946182
-4.33663511276245	-8.03347110748291	-3.7715048789978	-0.0678616389632225	0.154161050915718	0.0776639953255653
-4.32669401168823	-8.02826023101807	-3.7686755657196	-0.0671869963407516	0.154087990522385	0.0773343369364738
-4.33172750473022	-8.03876399993896	-3.75543618202209	-0.0664542987942696	0.154339328408241	0.0768941044807434
-4.33081102371216	-8.05234050750732	-3.72529339790344	-0.0663841515779495	0.154216945171356	0.0765896067023277
-4.33165454864502	-8.06606292724609	-3.72802543640137	-0.0655335113406181	0.154453292489052	0.0761219561100006
-4.35602045059204	-8.08357524871826	-3.69061732292175	-0.0654008612036705	0.154456540942192	0.07584148645401
-4.36984586715698	-8.1077299118042	-3.70477080345154	-0.0645839348435402	0.154594630002975	0.0755213797092438
-4.40516424179077	-8.13758945465088	-3.68004775047302	-0.0644669756293297	0.154512733221054	0.0752403512597084
-4.41359710693359	-8.15257263183594	-3.69498586654663	-0.0635380446910858	0.154587939381599	0.0749103128910065
-4.44614028930664	-8.18692302703857	-3.67377209663391	-0.0631074160337448	0.154709905385971	0.0745417773723602
-4.44704580307007	-8.19902610778809	-3.66401481628418	-0.0624072290956974	0.154770508408546	0.0742537751793861
-4.47532606124878	-8.23303985595703	-3.64090514183044	-0.0618102960288525	0.154879420995712	0.0736888870596886
-4.48646640777588	-8.25007915496826	-3.6121199131012	-0.0611764974892139	0.154797852039337	0.0735242962837219
-4.50823879241943	-8.28300666809082	-3.60423898696899	-0.0602324604988098	0.155080184340477	0.0730569809675217
-4.52135038375854	-8.30791568756104	-3.57677555084229	-0.0598415471613407	0.154829010367393	0.0727579444646835
-4.53206491470337	-8.33071708679199	-3.5760350227356	-0.0588473863899708	0.154821649193764	0.072397843003273
-4.55954933166504	-8.35599136352539	-3.54046678543091	-0.0583966448903084	0.154543578624725	0.0721310824155808
-4.56032609939575	-8.37372875213623	-3.54252219200134	-0.0573354884982109	0.154426842927933	0.0718315467238426
-4.59279823303223	-8.40580463409424	-3.51057696342468	-0.0569518357515335	0.154355436563492	0.0715192556381226
-4.59087467193604	-8.41060733795166	-3.50879502296448	-0.0560713782906532	0.153933316469193	0.0713410601019859
-4.61736297607422	-8.44038391113281	-3.48819899559021	-0.05522795394063	0.154088139533997	0.0710600316524506
-4.6186990737915	-8.44702339172363	-3.47269415855408	-0.0547283589839935	0.153708547353745	0.0709179639816284
-4.63710165023804	-8.47240352630615	-3.46081852912903	-0.0540484525263309	0.153907373547554	0.0705399587750435
-4.64213037490845	-8.47488212585449	-3.43958616256714	-0.0536029487848282	0.153514087200165	0.0705122798681259
-4.65253925323486	-8.49525451660156	-3.43870401382446	-0.0527812466025352	0.153615474700928	0.0703386962413788
-4.65843152999878	-8.508056640625	-3.40738010406494	-0.0526578724384308	0.153301998972893	0.0702939331531525
-4.65759563446045	-8.52246570587158	-3.41376829147339	-0.0519389174878597	0.153274357318878	0.0701095685362816
-4.67736434936523	-8.53330993652344	-3.3835916519165	-0.0518250018358231	0.152978897094727	0.070208765566349
-4.67055749893188	-8.53810691833496	-3.39625597000122	-0.051061749458313	0.153020590543747	0.0701894462108612
-4.68640851974487	-8.55550003051758	-3.35739636421204	-0.0512456111609936	0.152840167284012	0.070289172232151
-4.67066431045532	-8.55211353302002	-3.36825895309448	-0.0506445690989494	0.152695029973984	0.07029989361763
-4.6909556388855	-8.56599140167236	-3.33460664749146	-0.0506588369607925	0.152698412537575	0.0704324692487717
-4.66897487640381	-8.56055545806885	-3.33965802192688	-0.0501410625874996	0.152604207396507	0.0705042630434036
-4.68294668197632	-8.57717132568359	-3.30544185638428	-0.0503508634865284	0.152704894542694	0.0706281960010529
-4.65930557250977	-8.56469440460205	-3.31120538711548	-0.0498425364494324	0.152457132935524	0.0707761123776436
-4.668044090271	-8.57652282714844	-3.28709149360657	-0.0498544275760651	0.152574717998505	0.0709505900740623
-4.64221811294556	-8.56549072265625	-3.28179097175598	-0.0496261045336723	0.152352511882782	0.0711996927857399
-4.64950895309448	-8.58049964904785	-3.26283502578735	-0.0496598072350025	0.152518570423126	0.0713047683238983
-4.62530183792114	-8.56633186340332	-3.258948802948	-0.0494381412863731	0.152383953332901	0.0716294050216675
-4.62868928909302	-8.57824802398682	-3.24213814735413	-0.0493198595941067	0.152602419257164	0.0717419236898422
-4.60680818557739	-8.56894397735596	-3.23304677009583	-0.0492909774184227	0.152410954236984	0.072075717151165
-4.60861349105835	-8.58112239837646	-3.22078561782837	-0.0492113195359707	0.152578935027122	0.0721386447548866
-4.59012842178345	-8.56774711608887	-3.21211814880371	-0.049076110124588	0.15243898332119	0.072559542953968
-4.597336769104	-8.57792854309082	-3.19392442703247	-0.0489614307880402	0.152654439210892	0.0727321356534958
-4.57809448242188	-8.57402038574219	-3.192143201828	-0.0489943623542786	0.152481213212013	0.0730576887726784
-4.58064985275269	-8.58372592926025	-3.18225598335266	-0.04884297773242	0.152706667780876	0.073170967400074
-4.56832551956177	-8.57889461517334	-3.16691899299622	-0.0488889217376709	0.152484148740768	0.0734930410981178
-4.56021451950073	-8.57988548278809	-3.16403150558472	-0.0484590344130993	0.152705386281013	0.0737453028559685
-4.5541353225708	-8.58475971221924	-3.13765811920166	-0.0488178618252277	0.152543276548386	0.0740792006254196
-4.53965187072754	-8.58555507659912	-3.14965057373047	-0.0483008325099945	0.152621775865555	0.0742201805114746
-4.54827928543091	-8.59000873565674	-3.12055373191834	-0.0485569946467876	0.152598887681961	0.0745723620057106
-4.52300214767456	-8.58960151672363	-3.13058018684387	-0.0479913279414177	0.15267513692379	0.0749161690473557
-4.53082895278931	-8.60573387145996	-3.10946989059448	-0.0482968464493752	0.152669712901115	0.0751906707882881
-4.50960493087769	-8.59584045410156	-3.11382842063904	-0.0478680208325386	0.152606174349785	0.0756332278251648
-4.52411603927612	-8.61303901672363	-3.09026002883911	-0.0478691309690475	0.152719885110855	0.0759241729974747
-4.50196599960327	-8.60873985290527	-3.08695149421692	-0.0477055497467518	0.152628839015961	0.0764337703585625
-4.50833225250244	-8.62622356414795	-3.07665848731995	-0.0475358590483665	0.152741611003876	0.0765770524740219
-4.49573469161987	-8.6210765838623	-3.06732892990112	-0.0474562346935272	0.152494445443153	0.0771532878279686
-4.5037260055542	-8.63494491577148	-3.06861352920532	-0.0471077673137188	0.152771055698395	0.0774095579981804
-4.49392080307007	-8.6425895690918	-3.05429697036743	-0.0472653657197952	0.152512863278389	0.0778371021151543
-4.49261474609375	-8.6444730758667	-3.06029462814331	-0.0468050837516785	0.152574881911278	0.078126385807991
-4.49961280822754	-8.65081405639648	-3.02843523025513	-0.0470791719853878	0.152383744716644	0.0786372646689415
-4.48707914352417	-8.6525936126709	-3.04502534866333	-0.0465619415044785	0.15245820581913	0.0790020599961281
-4.50082683563232	-8.66539478302002	-3.02027463912964	-0.0469306372106075	0.152382671833038	0.0793985426425934
-4.4778356552124	-8.65437698364258	-3.03977847099304	-0.046395193785429	0.152252703905106	0.0798242911696434
-4.49140977859497	-8.6684684753418	-3.01113319396973	-0.0467164628207684	0.152248412370682	0.0802610144019127
-4.4713397026062	-8.65855884552002	-3.02210974693298	-0.0463261380791664	0.152117669582367	0.0806867480278015
-4.48192405700684	-8.67631340026855	-3.00427174568176	-0.0465872474014759	0.152178838849068	0.0810494050383568
-4.46410894393921	-8.66349506378174	-2.9965443611145	-0.0463797524571419	0.151935577392578	0.081624299287796
-4.46036815643311	-8.67414569854736	-2.99710059165955	-0.046216044574976	0.152146980166435	0.0820067524909973
-4.45794200897217	-8.67807960510254	-2.9761118888855	-0.0465212985873222	0.151998549699783	0.0824905410408974
-4.43933248519897	-8.67597103118896	-2.98535966873169	-0.0461590811610222	0.152066081762314	0.0829259976744652
-4.444251537323	-8.67829036712646	-2.95331192016602	-0.0464343093335629	0.152011901140213	0.0834753960371017
-4.42292213439941	-8.67783546447754	-2.96494889259338	-0.046182494610548	0.152083605527878	0.0839832127094269
-4.4275050163269	-8.68998241424561	-2.94537043571472	-0.0464305095374584	0.152084544301033	0.0843614414334297
-4.40519762039185	-8.68111705780029	-2.94087696075439	-0.0463697277009487	0.152010947465897	0.0849554017186165
-4.40738916397095	-8.68564414978027	-2.92983174324036	-0.0461858101189137	0.152203738689423	0.0852431431412697
-4.40319347381592	-8.69627094268799	-2.90710926055908	-0.0465226955711842	0.152168482542038	0.0858024731278419
-4.38124227523804	-8.68801021575928	-2.92210006713867	-0.0462043285369873	0.152167543768883	0.0861970782279968
-4.39444875717163	-8.69916820526123	-2.88646936416626	-0.0464155860245228	0.152237370610237	0.0866848975419998
-4.37947368621826	-8.70021533966064	-2.88512587547302	-0.0464493334293365	0.152251541614532	0.0871989205479622
-4.37110757827759	-8.70131969451904	-2.88108348846436	-0.04627450928092	0.152308970689774	0.0875399559736252
-4.38165998458862	-8.71049499511719	-2.84962058067322	-0.0465681180357933	0.15237857401371	0.0879461839795113
-4.35864639282227	-8.70872974395752	-2.8561680316925	-0.046394906938076	0.152347981929779	0.0884160771965981
-4.36752843856812	-8.72621440887451	-2.83723092079163	-0.046500951051712	0.152525201439857	0.0887436866760254
-4.36223936080933	-8.72242641448975	-2.82189416885376	-0.0465401336550713	0.152363121509552	0.089139312505722
-4.35705518722534	-8.72784519195557	-2.82435345649719	-0.0462698377668858	0.152654349803925	0.0895199179649353
-4.36826801300049	-8.74589443206787	-2.8021719455719	-0.0465953648090363	0.152593851089478	0.0898968055844307
-4.35940742492676	-8.73630428314209	-2.79748678207397	-0.0463851913809776	0.152467966079712	0.0902746170759201
-4.37247467041016	-8.75306987762451	-2.79443764686584	-0.0462474040687084	0.152734279632568	0.0906753242015839
-4.38306045532227	-8.76683712005615	-2.7678074836731	-0.0465922243893147	0.152639880776405	0.0910749435424805
-4.37564182281494	-8.76733684539795	-2.78237318992615	-0.0461840629577637	0.152626127004623	0.0914185866713524
-4.40168905258179	-8.78429126739502	-2.76850914955139	-0.0462967753410339	0.152749702334404	0.0917868912220001
-4.40084505081177	-8.78757858276367	-2.75772404670715	-0.0462754108011723	0.152666926383972	0.0921880230307579
-4.41047668457031	-8.80396842956543	-2.75974369049072	-0.0460083708167076	0.152734234929085	0.0924607738852501
-4.43331003189087	-8.81654644012451	-2.73390483856201	-0.046178612858057	0.152590036392212	0.0929217711091042
-4.4323878288269	-8.8282299041748	-2.7447464466095	-0.0459196679294109	0.152596831321716	0.0933406203985214
-4.45061111450195	-8.84780502319336	-2.73506736755371	-0.0457204878330231	0.152667447924614	0.0937140807509422
-4.46845674514771	-8.86008453369141	-2.71686387062073	-0.045722920447588	0.152493342757225	0.0942353829741478
-4.46581792831421	-8.87726497650146	-2.72816038131714	-0.0453551039099693	0.152566820383072	0.0946398451924324
-4.49136352539063	-8.90439796447754	-2.7098696231842	-0.0453637838363647	0.152573689818382	0.0950769335031509
-4.49725341796875	-8.91484546661377	-2.70942950248718	-0.0450622774660587	0.15237657725811	0.095622181892395
-4.50637102127075	-8.92656230926514	-2.71173524856567	-0.0448202639818192	0.152394473552704	0.0960697010159492
-4.5279426574707	-8.949951171875	-2.69082236289978	-0.0448464304208755	0.152302131056786	0.0964788123965263
-4.53109216690063	-8.96496486663818	-2.69572329521179	-0.0446159727871418	0.151952713727951	0.096969798207283
-4.53948020935059	-8.97991466522217	-2.69693398475647	-0.0441067740321159	0.152136132121086	0.097388744354248
-4.56961631774902	-8.99760055541992	-2.69157385826111	-0.0442588478326797	0.151969581842422	0.0977600067853928
-4.56465673446655	-9.00141620635986	-2.68280601501465	-0.0441515929996967	0.151779353618622	0.0983716696500778
-4.57413721084595	-9.01993274688721	-2.68977403640747	-0.0437674559652805	0.151798143982887	0.0986812338232994
-4.59997224807739	-9.03937244415283	-2.67321181297302	-0.0437159650027752	0.151808544993401	0.099079966545105
-4.60263633728027	-9.04110336303711	-2.66214323043823	-0.0438253954052925	0.151537910103798	0.0996282249689102
-4.60047721862793	-9.04930782318115	-2.66858220100403	-0.0434484370052814	0.151576310396194	0.0999437421560287
-4.62061882019043	-9.07208061218262	-2.65269994735718	-0.0436164811253548	0.15165176987648	0.100338764488697
-4.62255239486694	-9.07728862762451	-2.6458306312561	-0.0434227287769318	0.151387885212898	0.100775040686131
-4.62634229660034	-9.08444976806641	-2.64510822296143	-0.0432389676570892	0.151511415839195	0.101146295666695
-4.63794755935669	-9.10472202301025	-2.62965559959412	-0.0434124432504177	0.151535913348198	0.10150171071291
-4.64164257049561	-9.11055755615234	-2.62270593643188	-0.0433340333402157	0.151227042078972	0.101901061832905
-4.64480066299438	-9.11869525909424	-2.63080930709839	-0.0430000871419907	0.151377201080322	0.102321647107601
-4.66303157806396	-9.13595867156982	-2.61740612983704	-0.0432726554572582	0.151346564292908	0.102658450603485
-4.66971111297607	-9.13846778869629	-2.60946726799011	-0.0433584898710251	0.151139229536057	0.103050872683525
-4.67544174194336	-9.15350914001465	-2.62266159057617	-0.0431056506931782	0.151190027594566	0.103510580956936
-4.69726133346558	-9.1695384979248	-2.61382913589478	-0.0431988686323166	0.151176139712334	0.103883437812328
-4.71194410324097	-9.17463874816895	-2.60764527320862	-0.0432031862437725	0.15097177028656	0.104342669248581
-4.71474695205688	-9.1855640411377	-2.6097936630249	-0.0429720878601074	0.151023834943771	0.104813955724239
-4.74145650863647	-9.21388912200928	-2.60851454734802	-0.0430906228721142	0.151078626513481	0.105222322046757
-4.75544452667236	-9.21517944335938	-2.60722327232361	-0.0431224294006824	0.150837883353233	0.1057518273592
-4.7634072303772	-9.23104476928711	-2.61256217956543	-0.0429098792374134	0.150944784283638	0.106261163949966
-4.79163360595703	-9.26395797729492	-2.60864686965942	-0.0430482588708401	0.150925472378731	0.106810808181763
-4.81319284439087	-9.27944183349609	-2.59492635726929	-0.0430386178195477	0.15079303085804	0.107426568865776
-4.81822919845581	-9.29801654815674	-2.60831952095032	-0.0429618954658508	0.150753736495972	0.108089968562126
-4.83919906616211	-9.3196268081665	-2.60856866836548	-0.042768582701683	0.150769963860512	0.108510248363018
-4.87200450897217	-9.34275436401367	-2.59793305397034	-0.0428918339312077	0.150599241256714	0.109249271452427
-4.87982988357544	-9.3629846572876	-2.6020815372467	-0.04281947016716	0.150483161211014	0.109902240335941
-4.89394760131836	-9.38077068328857	-2.61154222488403	-0.0426627993583679	0.150529399514198	0.110412709414959
-4.92193174362183	-9.40174007415771	-2.61074805259705	-0.0426809228956699	0.150468096137047	0.110950611531734
-4.94314908981323	-9.4231071472168	-2.60615754127502	-0.0428590588271618	0.150371834635735	0.111579388380051
-4.95396327972412	-9.43549251556396	-2.60763216018677	-0.0426942333579063	0.150220349431038	0.112122647464275
-4.97161293029785	-9.44944953918457	-2.60949468612671	-0.0426529422402382	0.150350913405418	0.112643957138062
-4.98726511001587	-9.47139739990234	-2.60715532302856	-0.0427828505635262	0.15022911131382	0.113104186952114
-5.00964498519897	-9.48204898834229	-2.59244465827942	-0.0428692623972893	0.150137737393379	0.113643318414688
-5.01504182815552	-9.49401760101318	-2.59551024436951	-0.0429080650210381	0.150259584188461	0.114168182015419
-5.02679824829102	-9.51057147979736	-2.59982419013977	-0.0429439283907413	0.150228217244148	0.114610835909843
-5.045081615448	-9.52634334564209	-2.58929634094238	-0.0429432019591331	0.15032684803009	0.115062460303307
-5.05886363983154	-9.54168319702148	-2.58143925666809	-0.0431570783257484	0.150237083435059	0.115537695586681
-5.06955718994141	-9.55013847351074	-2.57132768630981	-0.0431519448757172	0.150176972150803	0.116039969027042
-5.07763528823853	-9.5640697479248	-2.56870222091675	-0.043285746127367	0.15028814971447	0.116546362638474
-5.08687305450439	-9.57757949829102	-2.56035733222961	-0.0432455837726593	0.150260627269745	0.116969376802444
-5.10523271560669	-9.5933141708374	-2.56386947631836	-0.0433041527867317	0.150237217545509	0.117461241781712
-5.11676979064941	-9.60560321807861	-2.54563617706299	-0.0435710735619068	0.150266826152802	0.117864914238453
-5.1331205368042	-9.61003875732422	-2.54083156585693	-0.0436930470168591	0.150078743696213	0.118326358497143
-5.13659954071045	-9.61812686920166	-2.5315568447113	-0.0438424237072468	0.150099396705627	0.118811137974262
-5.14933156967163	-9.62909603118896	-2.52960968017578	-0.0439119599759579	0.150057658553123	0.119174189865589
-5.16169500350952	-9.63814163208008	-2.51857542991638	-0.0440153032541275	0.150234669446945	0.119594603776932
-5.17078018188477	-9.65031433105469	-2.50906586647034	-0.044297993183136	0.15019528567791	0.119893811643124
-5.18490982055664	-9.65473365783691	-2.50116229057312	-0.0443772338330746	0.150216549634933	0.120290711522102
-5.18492078781128	-9.66144371032715	-2.4817328453064	-0.0446866303682327	0.150250092148781	0.120629779994488
-5.18837833404541	-9.66022777557373	-2.47415113449097	-0.0447105430066586	0.15023384988308	0.12083924561739
-5.19995403289795	-9.67253494262695	-2.45889568328857	-0.0448428802192211	0.150517761707306	0.121140696108341
-5.20803880691528	-9.6845064163208	-2.44649171829224	-0.0451229996979237	0.150552958250046	0.121365189552307
-5.2164101600647	-9.69016551971436	-2.42459535598755	-0.0452994666993618	0.150728568434715	0.121616326272488
-5.22077083587646	-9.69981670379639	-2.40542125701904	-0.0455687679350376	0.15077717602253	0.121858529746532
-5.22704315185547	-9.70452976226807	-2.38869166374207	-0.0456359907984734	0.150735437870026	0.122057288885117
-5.23544931411743	-9.71647071838379	-2.38298559188843	-0.0457030460238457	0.150938808917999	0.122348017990589
-5.24706840515137	-9.72942924499512	-2.36355257034302	-0.0458623692393303	0.151016786694527	0.122569963335991
-5.26454257965088	-9.74131965637207	-2.3494565486908	-0.0459981039166451	0.151246711611748	0.122917287051678
-5.2769341468811	-9.76085662841797	-2.33126497268677	-0.0463028848171234	0.151346415281296	0.123139806091785
-5.28506278991699	-9.76450443267822	-2.32119154930115	-0.0464534796774387	0.1512221544981	0.123439446091652
-5.28972721099854	-9.77643775939941	-2.30940079689026	-0.0465775243937969	0.151386424899101	0.123641990125179
-5.29709625244141	-9.78500652313232	-2.3009819984436	-0.0465950295329094	0.151344403624535	0.123835526406765
-5.31091022491455	-9.79394340515137	-2.2822277545929	-0.0467451177537441	0.15161220729351	0.124038875102997
-5.31553649902344	-9.80806541442871	-2.26708745956421	-0.04687425121665	0.15160445868969	0.124174058437347
-5.32961511611938	-9.81190490722656	-2.24895882606506	-0.0469868928194046	0.151780158281326	0.124327898025513
-5.33390951156616	-9.8248348236084	-2.22497844696045	-0.047281164675951	0.151808619499207	0.124419033527374
-5.33628225326538	-9.82511425018311	-2.22342467308044	-0.0472994297742844	0.151887968182564	0.124580256640911
-5.34264135360718	-9.83437061309814	-2.21236634254456	-0.0473664551973343	0.152033254504204	0.124600812792778
-5.34867191314697	-9.84103775024414	-2.19911980628967	-0.0475340969860554	0.152030304074287	0.124652773141861
-5.36447143554688	-9.84578514099121	-2.18669533729553	-0.0476150512695313	0.152209594845772	0.124682851135731
-5.37470769882202	-9.85808753967285	-2.16550946235657	-0.0478846319019794	0.152180403470993	0.124732166528702
-5.38053894042969	-9.8605842590332	-2.15422224998474	-0.0479463748633862	0.152160108089447	0.124893017113209
-5.38961601257324	-9.87092781066895	-2.14913058280945	-0.0481177493929863	0.152264297008514	0.124992579221725
-5.39836072921753	-9.87892436981201	-2.14283180236816	-0.0481816790997982	0.152238607406616	0.124988630414009
-5.4101505279541	-9.8875675201416	-2.13535189628601	-0.0482717454433441	0.152324557304382	0.125168472528458
-5.41750335693359	-9.89850425720215	-2.1202597618103	-0.0483430363237858	0.152246907353401	0.125158444046974
-5.43478345870972	-9.90711498260498	-2.09813141822815	-0.0485126078128815	0.15225924551487	0.125313401222229
-5.43913602828979	-9.91246032714844	-2.09562087059021	-0.0486557483673096	0.152326807379723	0.125378593802452
-5.44472026824951	-9.91987991333008	-2.07908391952515	-0.0486661344766617	0.15231865644455	0.125427067279816
-5.44738531112671	-9.92721176147461	-2.07403373718262	-0.0487180389463902	0.152499422430992	0.125506475567818
-5.45186042785645	-9.93735218048096	-2.05755352973938	-0.0487934723496437	0.152505278587341	0.125437051057816
-5.46100521087646	-9.9443531036377	-2.04132151603699	-0.0488183535635471	0.152557045221329	0.125532239675522
-5.46013259887695	-9.94861316680908	-2.02156257629395	-0.0489705167710781	0.152625635266304	0.12559862434864
-5.46281337738037	-9.9560546875	-2.02046823501587	-0.0489369221031666	0.15271021425724	0.125664889812469
-5.46052551269531	-9.96431922912598	-2.00255441665649	-0.0489926300942898	0.152847588062286	0.125810816884041
-5.46711540222168	-9.97814559936523	-1.99658370018005	-0.0489889048039913	0.152893602848053	0.125864893198013
-5.47344255447388	-9.98644542694092	-1.98526346683502	-0.0490345247089863	0.152978539466858	0.125960826873779
-5.47432422637939	-9.9984712600708	-1.97116565704346	-0.0491570085287094	0.152915209531784	0.126030683517456
-5.48237133026123	-10.0020866394043	-1.96582043170929	-0.0490655712783337	0.152892172336578	0.126124858856201
-5.48319721221924	-10.0111570358276	-1.95656383037567	-0.0491605028510094	0.153024673461914	0.126290068030357
-5.48850631713867	-10.0156545639038	-1.95042252540588	-0.0491672269999981	0.152993768453598	0.12628860771656
-5.4902925491333	-10.0249509811401	-1.94438683986664	-0.0491043366491795	0.153060346841812	0.126377820968628
-5.49514865875244	-10.0311374664307	-1.9324277639389	-0.0491240881383419	0.153084173798561	0.126373216509819
-5.49881076812744	-10.0397424697876	-1.92265605926514	-0.0492153950035572	0.153147399425507	0.126425415277481
-5.5050482749939	-10.0436277389526	-1.91851949691772	-0.0493412986397743	0.153253883123398	0.126427620649338
-5.50758743286133	-10.0496044158936	-1.90444827079773	-0.0493569225072861	0.153162062168121	0.126449719071388
-5.50996971130371	-10.0554132461548	-1.90129268169403	-0.049394216388464	0.153221100568771	0.126435145735741
-5.50879001617432	-10.0526876449585	-1.90058767795563	-0.0493608489632607	0.153094872832298	0.126407518982887
-5.51457452774048	-10.0527076721191	-1.89343750476837	-0.0493344739079475	0.153169065713882	0.126422494649887
-5.51640272140503	-10.0539903640747	-1.89257645606995	-0.0493528470396996	0.153133943676949	0.126381099224091
-5.52907133102417	-10.0591306686401	-1.87496602535248	-0.0494248531758785	0.153185650706291	0.126335203647614
-5.53235673904419	-10.0659637451172	-1.86811673641205	-0.0496555678546429	0.153189763426781	0.12638808786869
-5.53151702880859	-10.0620641708374	-1.86353635787964	-0.0496633388102055	0.152931168675423	0.126383781433105
-5.53594398498535	-10.065541267395	-1.8728164434433	-0.0496990345418453	0.152995437383652	0.12635825574398
-5.53971815109253	-10.063627243042	-1.86782205104828	-0.0497684888541698	0.15290242433548	0.126368299126625
-5.54702997207642	-10.0682430267334	-1.85650873184204	-0.0498278476297855	0.152961686253548	0.126323074102402
-5.55197811126709	-10.0745887756348	-1.85888648033142	-0.0498444028198719	0.152901470661163	0.126328393816948
-5.56503582000732	-10.0798053741455	-1.84048581123352	-0.0499490462243557	0.152890086174011	0.126382723450661
-5.57231140136719	-10.0881004333496	-1.83759474754333	-0.0501125939190388	0.152940720319748	0.126494720578194
-5.57422924041748	-10.0927066802979	-1.83448755741119	-0.0500267371535301	0.152943044900894	0.126556128263474
-5.5844030380249	-10.1054201126099	-1.83422017097473	-0.0500672049820423	0.153016284108162	0.126610487699509
-5.58767080307007	-10.1114645004272	-1.83233034610748	-0.0500313229858875	0.153016909956932	0.126656383275986
-5.60036993026733	-10.1212072372437	-1.81763803958893	-0.0499145463109016	0.153124794363976	0.126728907227516
-5.60653352737427	-10.1323356628418	-1.81274223327637	-0.0500331893563271	0.153099879622459	0.126747623085976
-5.60957717895508	-10.1352844238281	-1.79651737213135	-0.0499552302062511	0.153022676706314	0.12687973678112
-5.61346244812012	-10.1409358978271	-1.7993096113205	-0.0499293729662895	0.153072625398636	0.126930341124535
-5.61702489852905	-10.1532096862793	-1.79487502574921	-0.0498211085796356	0.153076693415642	0.12691642343998
-5.62245178222656	-10.1599807739258	-1.78374195098877	-0.049807108938694	0.153117328882217	0.126941218972206
-5.62944793701172	-10.1680526733398	-1.78468525409698	-0.0497172139585018	0.153145238757133	0.126908749341965
-5.6407642364502	-10.1713056564331	-1.77138042449951	-0.0497142560780048	0.153117626905441	0.126946598291397
-5.64100360870361	-10.1806669235229	-1.76252853870392	-0.0496737882494926	0.153067544102669	0.126911103725433
-5.65026426315308	-10.1806535720825	-1.75527012348175	-0.0495201125741005	0.153055280447006	0.126903876662254
-5.64991521835327	-10.1864624023438	-1.74725794792175	-0.0494304038584232	0.153131023049355	0.12695287168026
-5.6496753692627	-10.1941318511963	-1.74708199501038	-0.0493230707943439	0.153095692396164	0.126896530389786
-5.6596155166626	-10.1987380981445	-1.72792661190033	-0.0492135211825371	0.153167486190796	0.126877427101135
-5.66268539428711	-10.2112102508545	-1.72122704982758	-0.0491972640156746	0.153105720877647	0.126911833882332
-5.66443157196045	-10.2140216827393	-1.70596718788147	-0.0490740314126015	0.153069615364075	0.126998364925385
-5.66371059417725	-10.2223978042603	-1.70369386672974	-0.0490312054753304	0.153034597635269	0.127030417323112
-5.66041278839111	-10.2237539291382	-1.69293344020844	-0.0488685481250286	0.152917385101318	0.127055212855339
-5.66317462921143	-10.2278079986572	-1.68430483341217	-0.0487646572291851	0.152963429689407	0.12708868086338
-5.6638355255127	-10.2324047088623	-1.67989671230316	-0.0485883913934231	0.152961760759354	0.127070128917694
-5.66543912887573	-10.2381219863892	-1.67045485973358	-0.0485574975609779	0.152988612651825	0.127182289958
-5.66566848754883	-10.2485494613647	-1.6547315120697	-0.0487639866769314	0.15295684337616	0.127150282263756
-5.66111516952515	-10.2436790466309	-1.65477883815765	-0.0486039556562901	0.152809336781502	0.127192735671997
-5.65277242660522	-10.2427968978882	-1.64908671379089	-0.0483408942818642	0.152845621109009	0.127233445644379
-5.65178108215332	-10.2482042312622	-1.64546060562134	-0.0482829138636589	0.152866825461388	0.127196043729782
-5.65912437438965	-10.2495317459106	-1.62474799156189	-0.0482727810740471	0.15300726890564	0.127221539616585
-5.65580701828003	-10.2571067810059	-1.6157374382019	-0.0483883731067181	0.15296334028244	0.127269074320793
-5.64904880523682	-10.2518749237061	-1.60421180725098	-0.0483283512294292	0.15281018614769	0.127287805080414
-5.63984346389771	-10.2566423416138	-1.60986864566803	-0.048212293535471	0.152855738997459	0.127320289611816
-5.64229774475098	-10.2622575759888	-1.5982574224472	-0.0481540486216545	0.152893051505089	0.12729512155056
-5.64774990081787	-10.2656154632568	-1.58073329925537	-0.0481339804828167	0.152986243367195	0.127342611551285
-5.64387655258179	-10.2723932266235	-1.57559430599213	-0.0482635386288166	0.152918741106987	0.127385437488556
-5.6396918296814	-10.2696714401245	-1.56911730766296	-0.0481583699584007	0.152837023139	0.127429783344269
-5.64331388473511	-10.2768239974976	-1.56579327583313	-0.0480708889663219	0.152860149741173	0.127437204122543
-5.63841009140015	-10.2762136459351	-1.56549751758575	-0.048048060387373	0.152787715196609	0.127420783042908
-5.64084768295288	-10.2769956588745	-1.54909098148346	-0.047963559627533	0.152817234396935	0.127382472157478
-5.64289712905884	-10.2799501419067	-1.54961848258972	-0.0479694753885269	0.152824059128761	0.127404555678368
-5.64119720458984	-10.276969909668	-1.5315215587616	-0.0479814037680626	0.152763500809669	0.127395018935204
-5.63785409927368	-10.2825984954834	-1.53457641601563	-0.0480627976357937	0.152829959988594	0.127410143613815
-5.6273889541626	-10.2765865325928	-1.52815389633179	-0.0480173341929913	0.152822867035866	0.127304181456566
-5.62862825393677	-10.2803974151611	-1.52216768264771	-0.0479476749897003	0.15297994017601	0.127258941531181
-5.62945699691772	-10.2788076400757	-1.50644147396088	-0.0479873679578304	0.152862027287483	0.127177149057388
-5.62762117385864	-10.277193069458	-1.49088931083679	-0.0479833371937275	0.152925446629524	0.127161234617233
-5.62288093566895	-10.2776393890381	-1.48384058475494	-0.0480562150478363	0.153035089373589	0.127132087945938
-5.61562871932983	-10.2755737304688	-1.4734890460968	-0.0479553788900375	0.153122693300247	0.127021178603172
-5.61136960983276	-10.2783164978027	-1.4649418592453	-0.0479059889912605	0.15321858227253	0.127041310071945
-5.60481452941895	-10.2799768447876	-1.45280277729034	-0.0478526204824448	0.153277561068535	0.126903280615807
-5.6054162979126	-10.2809162139893	-1.44068813323975	-0.0477146133780479	0.153313457965851	0.12690843641758
-5.59616899490356	-10.2839698791504	-1.42816293239594	-0.0477090664207935	0.153382673859596	0.126883208751678
-5.59504127502441	-10.2853136062622	-1.40779542922974	-0.0476044490933418	0.153455808758736	0.126971393823624
-5.58917379379272	-10.2917327880859	-1.40122377872467	-0.0475720465183258	0.153532028198242	0.127078995108604
-5.58538150787354	-10.2976551055908	-1.39670872688293	-0.0475001335144043	0.153628036379814	0.127091124653816
-5.5832257270813	-10.3032102584839	-1.38407611846924	-0.0473123826086521	0.153718844056129	0.127159222960472
-5.58006191253662	-10.3151454925537	-1.37483465671539	-0.0473399423062801	0.153810441493988	0.127198845148087
-5.58049631118774	-10.318413734436	-1.36155450344086	-0.0472294613718987	0.153802946209908	0.127236738801003
-5.57597541809082	-10.3247013092041	-1.34484815597534	-0.0472454056143761	0.153974771499634	0.127347066998482
-5.57054090499878	-10.3235988616943	-1.33778584003448	-0.0471079014241695	0.15397809445858	0.1273472905159
-5.56750869750977	-10.3336849212646	-1.32508969306946	-0.0470127426087856	0.154196187853813	0.127501294016838
-5.56526136398315	-10.3389139175415	-1.3161301612854	-0.046918660402298	0.154331028461456	0.12747660279274
-5.56388330459595	-10.3432207107544	-1.29185581207275	-0.0469168424606323	0.154476821422577	0.127489373087883
-5.55340385437012	-10.3515577316284	-1.27815473079681	-0.0469004288315773	0.154495447874069	0.127503156661987
-5.54745388031006	-10.3434419631958	-1.25050795078278	-0.0467470064759254	0.154527723789215	0.127479985356331
-5.53772735595703	-10.3479270935059	-1.2550048828125	-0.0465991199016571	0.154647573828697	0.127604812383652
-5.53326177597046	-10.3533306121826	-1.2312046289444	-0.0465183556079865	0.154708281159401	0.127666637301445
-5.5325779914856	-10.3566961288452	-1.21830725669861	-0.046379316598177	0.154857903718948	0.127748429775238
-5.52918243408203	-10.3660545349121	-1.21025657653809	-0.0464290305972099	0.154971450567245	0.127881243824959
-5.531090259552	-10.371732711792	-1.18505728244781	-0.0463714450597763	0.155058726668358	0.12794092297554
-5.52246570587158	-10.3792114257813	-1.17673993110657	-0.0464105270802975	0.155171155929565	0.128036916255951
-5.51129293441772	-10.3787031173706	-1.17023992538452	-0.0463300086557865	0.155149683356285	0.128119856119156
-5.50105094909668	-10.3799533843994	-1.15709328651428	-0.0462146066129208	0.15531100332737	0.128176882863045
-5.487633228302	-10.3792572021484	-1.15254056453705	-0.0461132004857063	0.155365213751793	0.128274038434029
-5.48079538345337	-10.3865518569946	-1.13747894763947	-0.0460144057869911	0.155596703290939	0.128348559141159
-5.47307729721069	-10.3931694030762	-1.12113869190216	-0.0459747835993767	0.155621230602264	0.128428429365158
-5.4672474861145	-10.3935689926147	-1.10317087173462	-0.0458371303975582	0.155789136886597	0.128553315997124
-5.45034265518188	-10.4009075164795	-1.08798944950104	-0.0457814857363701	0.155861899256706	0.128657221794128
-5.43646287918091	-10.3964796066284	-1.08198046684265	-0.0456079728901386	0.15595643222332	0.12882199883461
-5.42129850387573	-10.4028301239014	-1.06358468532562	-0.0454881899058819	0.156053766608238	0.128965094685555
-5.40774202346802	-10.4038333892822	-1.05804789066315	-0.0452157445251942	0.15607000887394	0.129093781113625
-5.4057674407959	-10.4090909957886	-1.0351175069809	-0.0450358092784882	0.156198441982269	0.129176422953606
-5.39373922348022	-10.4097890853882	-1.0246993303299	-0.0449682585895061	0.156183242797852	0.129295974969864
-5.38891792297363	-10.4111242294312	-1.00490665435791	-0.0448188632726669	0.156272679567337	0.129506751894951
-5.37561321258545	-10.4177856445313	-1.00239288806915	-0.0447571650147438	0.156378701329231	0.129714727401733
-5.36008453369141	-10.4187631607056	-0.995704233646393	-0.0445495247840881	0.156425982713699	0.129882663488388
-5.35895013809204	-10.4268865585327	-0.987172961235046	-0.0444591157138348	0.156497284770012	0.130152001976967
-5.34828090667725	-10.4284133911133	-0.974418044090271	-0.0444392003118992	0.156545236706734	0.13018973171711
-5.34512567520142	-10.4318580627441	-0.974322378635406	-0.0443609245121479	0.156658187508583	0.13046033680439
-5.33181190490723	-10.4370641708374	-0.962445795536041	-0.0444101467728615	0.156659290194511	0.130587190389633
-5.32639837265015	-10.4347105026245	-0.955293476581573	-0.0443011298775673	0.1567023396492	0.13082167506218
-5.31532382965088	-10.4341249465942	-0.946681380271912	-0.0442419461905956	0.156835228204727	0.131017491221428
-5.30422687530518	-10.434760093689	-0.945055425167084	-0.0441678538918495	0.1568633466959	0.131109014153481
-5.29451942443848	-10.4362354278564	-0.94065660238266	-0.0440943725407124	0.156958848237991	0.131327793002129
-5.29279518127441	-10.4385023117065	-0.939041614532471	-0.0440160557627678	0.157060042023659	0.131447151303291
-5.2855429649353	-10.4402370452881	-0.926471352577209	-0.0440534353256226	0.157174378633499	0.131589233875275
-5.2825288772583	-10.448899269104	-0.931471586227417	-0.0441161394119263	0.157159075140953	0.131737798452377
-5.27665328979492	-10.4430742263794	-0.919184327125549	-0.0440470203757286	0.157158240675926	0.131835132837296
-5.27034187316895	-10.4441633224487	-0.928758442401886	-0.044024970382452	0.157217547297478	0.131938621401787
-5.26046276092529	-10.4407434463501	-0.93052875995636	-0.0439690575003624	0.15708090364933	0.132107362151146
-5.2585277557373	-10.4448280334473	-0.929127395153046	-0.0438586100935936	0.157245844602585	0.132216453552246
-5.25540447235107	-10.4444437026978	-0.928123295307159	-0.0437408946454525	0.157156631350517	0.132297664880753
-5.25793504714966	-10.4463548660278	-0.922955811023712	-0.0437202081084251	0.157332539558411	0.132428556680679
-5.25758266448975	-10.4510688781738	-0.925693273544312	-0.0438242070376873	0.157257854938507	0.13251119852066
-5.25617694854736	-10.4460096359253	-0.927467823028564	-0.0437083914875984	0.157303005456924	0.132620558142662
-5.25481414794922	-10.4498348236084	-0.930219054222107	-0.0438427664339542	0.157363846898079	0.132675111293793
-5.24663305282593	-10.4453792572021	-0.927721738815308	-0.0436728857457638	0.157398641109467	0.132713004946709
-5.2448673248291	-10.4519100189209	-0.930576264858246	-0.04362703114748	0.157462820410728	0.132775351405144
-5.23774576187134	-10.4469976425171	-0.933551967144012	-0.0435966961085796	0.157394260168076	0.132798731327057
-5.23657989501953	-10.4521217346191	-0.93278044462204	-0.0435465909540653	0.15753298997879	0.132857263088226
-5.22496175765991	-10.4490566253662	-0.940524697303772	-0.0434640720486641	0.157446295022964	0.132893830537796
-5.2278470993042	-10.4541711807251	-0.936930239200592	-0.0434453599154949	0.15752674639225	0.132928103208542
-5.22076940536499	-10.4525175094604	-0.930135071277618	-0.0434344224631786	0.157536178827286	0.132823586463928
-5.22129392623901	-10.4524936676025	-0.929770886898041	-0.0434333011507988	0.15753760933876	0.132938414812088
-5.21638917922974	-10.4521083831787	-0.92553973197937	-0.0434736870229244	0.157591983675957	0.132924646139145
-5.21428251266479	-10.4498624801636	-0.9295734167099	-0.0435077734291554	0.157601207494736	0.132979482412338
-5.20781993865967	-10.4477291107178	-0.923333346843719	-0.043402548879385	0.15772856771946	0.132992193102837
-5.20601320266724	-10.4454736709595	-0.923417508602142	-0.0433944128453732	0.157754465937614	0.132978513836861
-5.19891357421875	-10.459755897522	-0.928783774375916	-0.0434398055076599	0.157856598496437	0.132966384291649
-5.19778919219971	-10.4591493606567	-0.926750421524048	-0.0434018597006798	0.157990828156471	0.132909774780273
-5.20423603057861	-10.4483833312988	-0.921191692352295	-0.0433310009539127	0.157947525382042	0.132870867848396
-5.19371604919434	-10.4488439559937	-0.903655290603638	-0.0436127930879593	0.157968312501907	0.132949307560921
-5.1831169128418	-10.4449892044067	-0.897781610488892	-0.043552104383707	0.157918021082878	0.13273449242115
-5.1780309677124	-10.4407711029053	-0.896479606628418	-0.0433985255658627	0.158111914992332	0.132771179080009
-5.16942119598389	-10.4393577575684	-0.892191529273987	-0.0434014350175858	0.158124327659607	0.13271826505661
-5.171217918396	-10.4356002807617	-0.885062396526337	-0.043281015008688	0.15828937292099	0.132694393396378
-5.16681671142578	-10.4431314468384	-0.885026812553406	-0.0434123054146767	0.158297464251518	0.132744774222374
-5.16563415527344	-10.4407768249512	-0.874502778053284	-0.0433864258229733	0.158411771059036	0.132654294371605
-5.15967130661011	-10.4436187744141	-0.864230334758759	-0.0435030721127987	0.158441692590714	0.132597535848618
-5.15851259231567	-10.4393291473389	-0.858158767223358	-0.0435014441609383	0.158391192555428	0.132573619484901
-5.15031909942627	-10.4391889572144	-0.84939169883728	-0.043539259582758	0.158431693911552	0.132459431886673
-5.14316558837891	-10.4267625808716	-0.851376295089722	-0.0435152240097523	0.158439487218857	0.132339775562286
-5.14244985580444	-10.4289989471436	-0.841595947742462	-0.0436089634895325	0.158535644412041	0.132189437747002
-5.13729333877563	-10.4217329025269	-0.837472200393677	-0.043651457875967	0.158452808856964	0.132036969065666
-5.14264965057373	-10.4167261123657	-0.83208554983139	-0.0436298586428165	0.158599078655243	0.131901189684868
-5.13905048370361	-10.4172248840332	-0.826533436775208	-0.0438816472887993	0.158518105745316	0.131764560937881
-5.13830947875977	-10.4098443984985	-0.817051291465759	-0.0439827181398869	0.158525854349136	0.131689876317978
-5.14238023757935	-10.4082527160645	-0.822687864303589	-0.0441465340554714	0.158589825034142	0.131657391786575
-5.13683271408081	-10.3974390029907	-0.827107131481171	-0.0440730378031731	0.158595621585846	0.131467223167419
-5.13961935043335	-10.3978939056396	-0.824494779109955	-0.044212244451046	0.158608213067055	0.131368935108185
-5.14160871505737	-10.3931465148926	-0.817671179771423	-0.0443148761987686	0.158587470650673	0.131157010793686
-5.14570665359497	-10.3895645141602	-0.812314569950104	-0.0443818792700768	0.1585513651371	0.131128236651421
-5.14543437957764	-10.3821153640747	-0.806097269058228	-0.0445174500346184	0.158691763877869	0.130961492657661
-5.14332723617554	-10.377498626709	-0.808280229568481	-0.0445453301072121	0.158621296286583	0.13083590567112
-5.14569187164307	-10.3775691986084	-0.815112113952637	-0.0446921773254871	0.158685564994812	0.130710601806641
-5.14812994003296	-10.3758897781372	-0.815342485904694	-0.0446950793266296	0.158654853701591	0.13052599132061
-5.15410327911377	-10.3735303878784	-0.821771562099457	-0.0447320193052292	0.158704876899719	0.130451485514641
-5.15401840209961	-10.3737192153931	-0.813341856002808	-0.0448927730321884	0.158649086952209	0.130245700478554
-5.16212844848633	-10.3646640777588	-0.815335035324097	-0.044879537075758	0.158548802137375	0.130082324147224
-5.16150856018066	-10.3632211685181	-0.818804562091827	-0.0449735037982464	0.158607438206673	0.129999563097954
-5.16519832611084	-10.3591413497925	-0.821503162384033	-0.0449508540332317	0.158579126000404	0.129761472344398
-5.16415357589722	-10.3566789627075	-0.819755971431732	-0.0449634157121181	0.158623874187469	0.129649803042412
-5.17282772064209	-10.3529443740845	-0.835157454013824	-0.0449863076210022	0.158662438392639	0.129417136311531
-5.17660760879517	-10.3554677963257	-0.827032685279846	-0.0451277829706669	0.158666849136353	0.129237696528435
-5.18000221252441	-10.3531141281128	-0.832631409168243	-0.045278437435627	0.158622339367867	0.129107967019081
-5.18432521820068	-10.3424882888794	-0.828653156757355	-0.0452108159661293	0.15858419239521	0.128850713372231
-5.18253755569458	-10.3420753479004	-0.837652564048767	-0.0451976843178272	0.15854723751545	0.128709748387337
-5.17959403991699	-10.3333864212036	-0.844871759414673	-0.0451189577579498	0.158460676670074	0.128462716937065
-5.1844220161438	-10.3292818069458	-0.849338948726654	-0.0450625196099281	0.158591344952583	0.128336757421494
-5.18865299224854	-10.3307209014893	-0.852491080760956	-0.0452989004552364	0.1586654484272	0.128142133355141
-5.18631553649902	-10.3238506317139	-0.85852462053299	-0.0452748313546181	0.158509403467178	0.127928525209427
-5.1854453086853	-10.3228979110718	-0.867270350456238	-0.0453441962599754	0.158507168292999	0.12775456905365
-5.18442726135254	-10.3095254898071	-0.876297473907471	-0.0451901219785213	0.158426940441132	0.12752628326416
-5.18335771560669	-10.3041553497314	-0.882783770561218	-0.0451837219297886	0.158462449908257	0.127388030290604
-5.18213176727295	-10.2974061965942	-0.890627682209015	-0.045208852738142	0.158377289772034	0.127208113670349
-5.1869478225708	-10.2934675216675	-0.895342588424683	-0.0452689863741398	0.158398002386093	0.126988798379898
-5.18882989883423	-10.2912378311157	-0.902118325233459	-0.0453939400613308	0.158355474472046	0.126805886626244
-5.18494653701782	-10.281213760376	-0.907648503780365	-0.0454695969820023	0.158281058073044	0.126633122563362
-5.18237686157227	-10.2800979614258	-0.919858038425446	-0.0453685224056244	0.158284559845924	0.126393884420395
-5.17731094360352	-10.2652626037598	-0.925082683563232	-0.0453906394541264	0.158180072903633	0.126244783401489
-5.18197822570801	-10.2611322402954	-0.934168815612793	-0.04543761536479	0.158164098858833	0.125971183180809
-5.18385982513428	-10.2542762756348	-0.941875398159027	-0.0455340631306171	0.158119857311249	0.125813275575638
-5.18379974365234	-10.2446928024292	-0.935012817382813	-0.0455924086272717	0.158020362257957	0.125594675540924
-5.17813634872437	-10.2357835769653	-0.948589384555817	-0.045745488256216	0.158023357391357	0.125428050756454
-5.1689624786377	-10.2238759994507	-0.959739923477173	-0.0457185357809067	0.157882362604141	0.125204041600227
-5.17326593399048	-10.2196111679077	-0.969458818435669	-0.0457165949046612	0.157957538962364	0.124963723123074
-5.17183303833008	-10.2079677581787	-0.96938693523407	-0.0459385067224503	0.157897904515266	0.124715700745583
-5.17511081695557	-10.1980562210083	-0.962121427059174	-0.046036284416914	0.157879054546356	0.124577134847641
-5.17067718505859	-10.1962184906006	-0.974497377872467	-0.0462444834411144	0.157836526632309	0.124541722238064
-5.16935729980469	-10.1871910095215	-0.985663950443268	-0.046233955770731	0.157864212989807	0.124311968684196
-5.17539548873901	-10.1846399307251	-0.994263470172882	-0.0462728813290596	0.15790219604969	0.124215625226498
-5.17702436447144	-10.1823768615723	-0.989137053489685	-0.0464586652815342	0.157877862453461	0.124099098145962
-5.18519926071167	-10.176417350769	-0.98887437582016	-0.0465899147093296	0.157814681529999	0.124050408601761
-5.17956256866455	-10.1731433868408	-0.99346125125885	-0.0467183962464333	0.157832190394402	0.123993568122387
-5.17788696289063	-10.1671953201294	-1.00429248809814	-0.0466418266296387	0.157859325408936	0.123866781592369
-5.18289566040039	-10.1668033599854	-1.01497375965118	-0.046686876565218	0.157916232943535	0.123791240155697
-5.18332052230835	-10.1641359329224	-1.0065575838089	-0.0468439497053623	0.157874315977097	0.123608767986298
-5.1860671043396	-10.1584777832031	-1.00088393688202	-0.0468972623348236	0.157817542552948	0.123547732830048
-5.18185806274414	-10.1536273956299	-1.00318968296051	-0.0470203869044781	0.157892614603043	0.123434528708458
-5.18058633804321	-10.1491060256958	-1.00931429862976	-0.0468995645642281	0.157912015914917	0.123314887285233
-5.17708110809326	-10.1447839736938	-1.00375473499298	-0.0469345673918724	0.158068388700485	0.123194366693497
-5.17604923248291	-10.151668548584	-1.00659811496735	-0.0469769015908241	0.158089891076088	0.123026810586452
-5.18143939971924	-10.1436986923218	-0.997973322868347	-0.0470574125647545	0.158150538802147	0.122898459434509
-5.17667388916016	-10.1389236450195	-0.996519565582275	-0.0470952950417995	0.158147007226944	0.122786819934845
-5.17698192596436	-10.13512134552	-0.996502161026001	-0.0472062192857265	0.158219397068024	0.122763991355896
-5.17517375946045	-10.1383419036865	-0.999255478382111	-0.0470620580017567	0.158412173390388	0.122661232948303
-5.17968130111694	-10.1455631256104	-0.998905301094055	-0.0470971874892712	0.158459737896919	0.122587621212006
-5.18898344039917	-10.1430053710938	-0.990208029747009	-0.0471769869327545	0.158490359783173	0.122572645545006
-5.1845235824585	-10.1465797424316	-0.986584067344666	-0.0472710467875004	0.158475458621979	0.122669771313667
-5.18090534210205	-10.1406946182251	-0.986714661121368	-0.0471133925020695	0.158540606498718	0.122616238892078
-5.18411540985107	-10.1475038528442	-0.980198860168457	-0.0471704937517643	0.158732235431671	0.122836723923683
-5.1836404800415	-10.1491441726685	-0.988644540309906	-0.0472429245710373	0.158678203821182	0.122866690158844
-5.18769216537476	-10.1520338058472	-0.984743118286133	-0.0473272204399109	0.15875469148159	0.122923225164413
-5.18945598602295	-10.1508960723877	-0.979429125785828	-0.0474233329296112	0.158737152814865	0.122999303042889
-5.18746042251587	-10.1496524810791	-0.970802307128906	-0.0473747923970222	0.158685326576233	0.122963890433311
-5.18816137313843	-10.150860786438	-0.984556674957275	-0.0473595969378948	0.158786669373512	0.123056292533875
-5.19359302520752	-10.1545581817627	-0.984132766723633	-0.0474386624991894	0.158836856484413	0.123050376772881
-5.20110845565796	-10.1550807952881	-0.982622087001801	-0.0476328916847706	0.15890084207058	0.123169153928757
-5.19509553909302	-10.1564817428589	-0.97226095199585	-0.0477707199752331	0.158817932009697	0.123206846415997
-5.19255018234253	-10.148512840271	-0.979195296764374	-0.0478099547326565	0.1587765365839	0.123256281018257
-5.19631338119507	-10.1508188247681	-0.972772657871246	-0.0478093363344669	0.158927738666534	0.123334392905235
-5.20160293579102	-10.1556835174561	-0.979263544082642	-0.0478673726320267	0.158946290612221	0.123277261853218
-5.20611047744751	-10.1547479629517	-0.970970928668976	-0.0480796881020069	0.159017562866211	0.123385727405548
-5.20599842071533	-10.1578893661499	-0.96998804807663	-0.0482279844582081	0.158979877829552	0.123347707092762
-5.20291757583618	-10.1501922607422	-0.971480131149292	-0.0482810288667679	0.158964425325394	0.123460218310356
-5.19751214981079	-10.150242805481	-0.973280549049377	-0.0482537485659122	0.159023225307465	0.123458132147789
-5.1993932723999	-10.1485004425049	-0.975207448005676	-0.0482829511165619	0.159008666872978	0.123443551361561
-5.2042670249939	-10.1490621566772	-0.966132342815399	-0.0484343357384205	0.159185409545898	0.123493991792202
-5.20715999603271	-10.1532526016235	-0.962677001953125	-0.0486019961535931	0.15914323925972	0.123490519821644
-5.20930147171021	-10.1492481231689	-0.968797326087952	-0.0486303828656673	0.159149438142776	0.123569592833519
-5.20335292816162	-10.1505699157715	-0.970862805843353	-0.0486009791493416	0.159150376915932	0.12352579087019
-5.20702505111694	-10.1448831558228	-0.981355905532837	-0.0485441274940968	0.159127369523048	0.123428747057915
-5.21345186233521	-10.1461124420166	-0.976603925228119	-0.0485428161919117	0.159201085567474	0.123366951942444
-5.21600437164307	-10.1483821868896	-0.975470900535584	-0.0486581102013588	0.15917880833149	0.123281516134739
-5.22256898880005	-10.146390914917	-0.972958624362946	-0.0487700030207634	0.159269720315933	0.123273611068726
-5.21816635131836	-10.1517677307129	-0.969835758209229	-0.0488803088665009	0.15921913087368	0.123279705643654
-5.2166919708252	-10.1409435272217	-0.985712707042694	-0.0487857945263386	0.159196838736534	0.123139522969723
-5.22373390197754	-10.1406440734863	-0.979214549064636	-0.0487310811877251	0.15930762887001	0.122980408370495
-5.22626638412476	-10.1445693969727	-0.980831444263458	-0.0488858073949814	0.159258022904396	0.122874028980732
-5.22879028320313	-10.1415510177612	-0.972649276256561	-0.0488563366234303	0.159207493066788	0.12278663367033
-5.22801113128662	-10.1397590637207	-0.985013782978058	-0.0488721244037151	0.15924383699894	0.122669376432896
-5.21875286102295	-10.1349048614502	-0.993491888046265	-0.0487432703375816	0.159120842814445	0.122497715055943
-5.23188591003418	-10.1339769363403	-0.994601130485535	-0.0486478544771671	0.159177973866463	0.122391380369663
-5.23408460617065	-10.1358060836792	-0.98971289396286	-0.0488534979522228	0.159174561500549	0.122174732387066
-5.23260736465454	-10.1332292556763	-0.98501181602478	-0.048809465020895	0.159073144197464	0.122097238898277
-5.23007917404175	-10.1312637329102	-0.995637059211731	-0.0489045642316341	0.159115239977837	0.121968917548656
-5.2266206741333	-10.1253089904785	-0.999389350414276	-0.0487556383013725	0.159062579274178	0.121767021715641
-5.23578500747681	-10.12828540802	-1.00214409828186	-0.0487625151872635	0.159085109829903	0.121637351810932
-5.23605012893677	-10.1264629364014	-1.00487899780273	-0.0488723553717136	0.159060552716255	0.121454544365406
-5.2435998916626	-10.1221761703491	-1.00231945514679	-0.0489189326763153	0.159041628241539	0.121396437287331
-5.23862791061401	-10.1231155395508	-1.02136087417603	-0.0489084757864475	0.159035876393318	0.121275551617146
-5.23921871185303	-10.1208562850952	-1.02797520160675	-0.0488534197211266	0.159005418419838	0.121186584234238
-5.25006437301636	-10.1228847503662	-1.02737200260162	-0.0488363429903984	0.159022301435471	0.121016763150692
-5.25634479522705	-10.1247339248657	-1.03177177906036	-0.0489467419683933	0.158903285861015	0.120937652885914
-5.26119422912598	-10.1217746734619	-1.03322386741638	-0.0489886328577995	0.158821225166321	0.120944820344448
-5.26135063171387	-10.1232671737671	-1.04109287261963	-0.0490464419126511	0.158931046724319	0.120904333889484
-5.26385259628296	-10.1247453689575	-1.05146491527557	-0.0490435995161533	0.158781990408897	0.120797358453274
-5.2722635269165	-10.1229906082153	-1.05546319484711	-0.0490709207952023	0.158901661634445	0.12074626237154
-5.27857255935669	-10.1281538009644	-1.06129574775696	-0.0491870194673538	0.158765435218811	0.120670653879642
-5.27842330932617	-10.122124671936	-1.05655920505524	-0.0491719506680965	0.158652514219284	0.1206369176507
-5.27524471282959	-10.1230964660645	-1.06357061862946	-0.0492667816579342	0.158621370792389	0.120637223124504
-5.27825593948364	-10.1165857315063	-1.06749856472015	-0.0491821207106113	0.158662810921669	0.120515085756779
-5.27576017379761	-10.1146049499512	-1.07700383663177	-0.0492553263902664	0.158693253993988	0.120443381369114
-5.27761363983154	-10.1177415847778	-1.07930564880371	-0.0493305362761021	0.15875817835331	0.120358392596245
-5.28027820587158	-10.1119375228882	-1.07770717144012	-0.0494540296494961	0.158762767910957	0.120234966278076
-5.27388381958008	-10.108172416687	-1.07651221752167	-0.0495858900249004	0.158734485507011	0.120201595127583
-5.27035856246948	-10.0999507904053	-1.07952833175659	-0.0495557263493538	0.158700779080391	0.120023921132088
-5.26445531845093	-10.1019439697266	-1.08098781108856	-0.0495603382587433	0.158770561218262	0.120078183710575
-5.26757955551147	-10.1024675369263	-1.08024871349335	-0.0497741028666496	0.158911824226379	0.119946554303169
-5.2707052230835	-10.102520942688	-1.07223927974701	-0.0499384813010693	0.158939361572266	0.119868904352188
-5.26329231262207	-10.1033716201782	-1.07172274589539	-0.0501970052719116	0.158958598971367	0.119830161333084
-5.25967121124268	-10.0927677154541	-1.07598614692688	-0.0502170547842979	0.158848270773888	0.119692251086235
-5.25870990753174	-10.093113899231	-1.07447755336761	-0.0501749515533447	0.159031510353088	0.119709104299545
-5.25744915008545	-10.0967874526978	-1.0670952796936	-0.0504134185612202	0.15908183157444	0.119586773216724
-5.2623085975647	-10.092887878418	-1.06859397888184	-0.0505401752889156	0.159120470285416	0.119494259357452
-5.2600793838501	-10.0893650054932	-1.06919348239899	-0.0508152693510056	0.159124284982681	0.119413159787655
-5.25496387481689	-10.0807294845581	-1.07514441013336	-0.0508249439299107	0.158975809812546	0.119296424090862
-5.25999164581299	-10.0824289321899	-1.0684278011322	-0.0508991293609142	0.159287914633751	0.119187831878662
-5.26354837417603	-10.0828466415405	-1.06814503669739	-0.0511023998260498	0.159349516034126	0.119049184024334
-5.26257944107056	-10.0778188705444	-1.07017278671265	-0.0512159541249275	0.159325271844864	0.118974857032299
-5.2627854347229	-10.0776815414429	-1.06950235366821	-0.0514137223362923	0.159282818436623	0.118868112564087
-5.2564377784729	-10.068470954895	-1.07697606086731	-0.0513817705214024	0.159229218959808	0.118766948580742
-5.25659608840942	-10.063081741333	-1.08242213726044	-0.0512497462332249	0.159309193491936	0.118672214448452
-5.26185274124146	-10.0666637420654	-1.08734726905823	-0.0514723807573318	0.159390285611153	0.118566423654556
-5.26337575912476	-10.0623731613159	-1.08084166049957	-0.0515405163168907	0.159385189414024	0.118462815880775
-5.26071071624756	-10.0623121261597	-1.09898924827576	-0.0517734214663506	0.159378573298454	0.118364691734314
-5.25620555877686	-10.0489959716797	-1.09942138195038	-0.0516321584582329	0.159171774983406	0.118213035166264
-5.25591087341309	-10.0509538650513	-1.10454261302948	-0.0516628138720989	0.159336984157562	0.118154436349869
-5.2646861076355	-10.0499515533447	-1.10366868972778	-0.0518281348049641	0.159317269921303	0.11797583848238
-5.26716327667236	-10.0433387756348	-1.10504686832428	-0.0519189387559891	0.159260243177414	0.117912568151951
-5.26305627822876	-10.0450592041016	-1.1135858297348	-0.0520646013319492	0.159253597259521	0.117849640548229
-5.25601959228516	-10.0329923629761	-1.12364649772644	-0.0519767329096794	0.159007549285889	0.117677301168442
-5.26307106018066	-10.0307998657227	-1.13204097747803	-0.051945049315691	0.159192204475403	0.117585211992264
-5.26526355743408	-10.0316171646118	-1.12902045249939	-0.0521625466644764	0.159127607941628	0.117429368197918
-5.27249383926392	-10.027979850769	-1.13098692893982	-0.0522315129637718	0.159127607941628	0.117320962250233
-5.26625871658325	-10.0257320404053	-1.13035690784454	-0.0523319579660892	0.159015864133835	0.117188900709152
-5.26081895828247	-10.0179576873779	-1.1424081325531	-0.0522194430232048	0.158990740776062	0.117041729390621
-5.26951742172241	-10.0180397033691	-1.13858020305634	-0.0523065291345119	0.15910729765892	0.1168492436409
-5.27238607406616	-10.0186920166016	-1.13708603382111	-0.0525893233716488	0.159056976437569	0.116790167987347
-5.26386070251465	-10.0111379623413	-1.13512408733368	-0.0526009351015091	0.158968821167946	0.116682775318623
-5.26016139984131	-10.0061502456665	-1.14613127708435	-0.0525705516338348	0.159046426415443	0.116556540131569
-5.2569751739502	-10.004355430603	-1.14747631549835	-0.0525661446154118	0.159027338027954	0.116402551531792
-5.26914358139038	-10.003963470459	-1.13838791847229	-0.0526305325329304	0.159174799919128	0.116290330886841
-5.26559257507324	-10.0065431594849	-1.1346480846405	-0.0528875105082989	0.159136787056923	0.116204351186752
-5.25647068023682	-9.99729251861572	-1.14090073108673	-0.0528412759304047	0.159061580896378	0.116098202764988
-5.25635242462158	-9.99506950378418	-1.1511082649231	-0.0526600107550621	0.159162059426308	0.115949228405952
-5.26047372817993	-9.99780082702637	-1.14404904842377	-0.0527530834078789	0.159122556447983	0.115805916488171
-5.26343965530396	-9.99307823181152	-1.13396120071411	-0.0528426468372345	0.15919728577137	0.115792699158192
-5.2558765411377	-9.99927234649658	-1.13815760612488	-0.0529142543673515	0.159172087907791	0.115639761090279
-5.25120735168457	-9.98965644836426	-1.14868330955505	-0.0528549924492836	0.159102544188499	0.115501701831818
-5.25170087814331	-9.99029922485352	-1.13632547855377	-0.0527657568454742	0.159181281924248	0.115325890481472
-5.25246334075928	-9.98886203765869	-1.14125967025757	-0.0527367703616619	0.159139260649681	0.115182138979435
-5.25790691375732	-9.98648071289063	-1.12307357788086	-0.0528506934642792	0.15917794406414	0.115071810781956
-5.25267934799194	-9.98674392700195	-1.13085758686066	-0.0529651641845703	0.159222736954689	0.114975601434708
-5.24143838882446	-9.98081111907959	-1.13708662986755	-0.0527768917381763	0.159142270684242	0.114792659878731
-5.25013446807861	-9.98248195648193	-1.13798129558563	-0.0526923164725304	0.159285306930542	0.114679366350174
-5.25112915039063	-9.98005962371826	-1.12240719795227	-0.0529231764376163	0.159186094999313	0.114523246884346
-5.24907064437866	-9.9767951965332	-1.1141037940979	-0.0528489761054516	0.159172594547272	0.114441595971584
-5.24401330947876	-9.97338008880615	-1.12190306186676	-0.0528119280934334	0.159163847565651	0.114324033260345
-5.24041414260864	-9.96696853637695	-1.12839913368225	-0.0527006797492504	0.159182876348495	0.114124149084091
-5.25048112869263	-9.96905994415283	-1.11268830299377	-0.0527910627424717	0.15919990837574	0.1139932051301
-5.249840259552	-9.96569633483887	-1.11251819133759	-0.052944116294384	0.159174740314484	0.1139110699296
-5.24019908905029	-9.95862197875977	-1.11104249954224	-0.0528857931494713	0.159106254577637	0.113808453083038
-5.24207544326782	-9.95938205718994	-1.11453533172607	-0.052734699100256	0.159126102924347	0.113651044666767
-5.24592018127441	-9.95844459533691	-1.11141431331635	-0.0527991726994514	0.159152492880821	0.113504022359848
-5.24791288375854	-9.95435523986816	-1.09657526016235	-0.0528093501925468	0.159039229154587	0.113438613712788
-5.24324893951416	-9.95332336425781	-1.10186648368835	-0.0527813248336315	0.159001067280769	0.113404884934425
-5.23773193359375	-9.94911479949951	-1.11097133159637	-0.0526339039206505	0.158976584672928	0.113193474709988
-5.24962425231934	-9.95073699951172	-1.10093522071838	-0.0525927320122719	0.158986747264862	0.113050535321236
-5.24963092803955	-9.95308780670166	-1.0950700044632	-0.0527359172701836	0.158838108181953	0.113012090325356
-5.2475733757019	-9.94443798065186	-1.10089206695557	-0.0525775030255318	0.158829644322395	0.112888567149639
-5.24970293045044	-9.94717216491699	-1.10154700279236	-0.0524274632334709	0.15880061686039	0.112752385437489
-5.25861930847168	-9.95084476470947	-1.0969705581665	-0.0525819808244705	0.158805087208748	0.112562134861946
-5.2601490020752	-9.94580745697021	-1.08136963844299	-0.0525102317333221	0.15860553085804	0.11251001060009
-5.2565016746521	-9.94726371765137	-1.09520018100739	-0.0524315722286701	0.15862238407135	0.112471669912338
-5.25816631317139	-9.94556713104248	-1.10059976577759	-0.0522518306970596	0.158557295799255	0.112227901816368
-5.27493095397949	-9.94975280761719	-1.07858884334564	-0.0522857755422592	0.158484160900116	0.11212096363306
-5.27102851867676	-9.94960021972656	-1.0903308391571	-0.0523987226188183	0.158400908112526	0.112121134996414
-5.26584672927856	-9.94605922698975	-1.09893679618835	-0.0521115437150002	0.158358469605446	0.11188118159771
-5.28154325485229	-9.94769096374512	-1.0892972946167	-0.0521782822906971	0.158415392041206	0.111811101436615
-5.27868843078613	-9.95350742340088	-1.09280955791473	-0.0523226596415043	0.158205583691597	0.111791774630547
-5.27168416976929	-9.94487476348877	-1.10110247135162	-0.0520375445485115	0.158121332526207	0.111726991832256
-5.27892160415649	-9.94795894622803	-1.10239505767822	-0.051981408149004	0.158112645149231	0.111636579036713
-5.28672885894775	-9.95305824279785	-1.09917747974396	-0.0521428287029266	0.158032730221748	0.111556820571423
-5.28417730331421	-9.94460964202881	-1.0990606546402	-0.0521092712879181	0.157874271273613	0.11150187253952
-5.2809042930603	-9.94597053527832	-1.11238360404968	-0.0518997721374035	0.157988414168358	0.111428961157799
-5.28985118865967	-9.94707870483398	-1.1156280040741	-0.051895797252655	0.157912150025368	0.111300222575665
-5.29050159454346	-9.94526672363281	-1.09713733196259	-0.052035178989172	0.157885834574699	0.111298970878124
-5.28553771972656	-9.9452428817749	-1.11102950572968	-0.0519856177270412	0.157874643802643	0.111231304705143
-5.28259420394897	-9.94006729125977	-1.12121832370758	-0.0518850237131119	0.157753586769104	0.11114639043808
-5.28894853591919	-9.93874835968018	-1.10707366466522	-0.0517369508743286	0.157915726304054	0.111020796000957
-5.29082632064819	-9.94440937042236	-1.10332846641541	-0.0519407950341702	0.157922819256783	0.111036866903305
-5.28034257888794	-9.93604755401611	-1.10309040546417	-0.0518406853079796	0.157740816473961	0.111042961478233
-5.2764835357666	-9.93591022491455	-1.12088823318481	-0.0516719482839108	0.157863616943359	0.110983140766621
-5.27853345870972	-9.93652248382568	-1.11303222179413	-0.0516862869262695	0.157745391130447	0.110910907387733
-5.27839517593384	-9.93509483337402	-1.10161471366882	-0.0518133640289307	0.157792657613754	0.11090150475502
-5.2643985748291	-9.93389511108398	-1.10981512069702	-0.051727257668972	0.157735168933868	0.110913388431072
-5.26113557815552	-9.93138980865479	-1.11502015590668	-0.0516578853130341	0.157746240496635	0.110803462564945
-5.26361513137817	-9.92906665802002	-1.1022607088089	-0.0515691637992859	0.157877564430237	0.110788516700268
-5.26451921463013	-9.93225765228271	-1.09593605995178	-0.0518565252423286	0.157756388187408	0.110821098089218
-5.25325918197632	-9.92393589019775	-1.10814476013184	-0.0517159663140774	0.157802030444145	0.110799796879292
-5.25015687942505	-9.92485904693604	-1.10806238651276	-0.0516348369419575	0.157877087593079	0.110761024057865
-5.2478985786438	-9.92678928375244	-1.10354340076447	-0.0517529807984829	0.157798200845718	0.110710360109806
-5.25095415115356	-9.91821193695068	-1.09284353256226	-0.051787443459034	0.157868191599846	0.110764719545841
-5.23746204376221	-9.92097759246826	-1.09878134727478	-0.0518720932304859	0.157734781503677	0.11070791631937
-5.23249340057373	-9.91220188140869	-1.1178765296936	-0.0516682751476765	0.157763838768005	0.110637731850147
-5.238929271698	-9.91118335723877	-1.10107886791229	-0.0517248548567295	0.157848209142685	0.110617220401764
-5.23711729049683	-9.91492938995361	-1.09502756595612	-0.0519828461110592	0.157708868384361	0.110647045075893
-5.22380447387695	-9.90656757354736	-1.10961198806763	-0.0518294796347618	0.157614380121231	0.110660575330257
-5.2315411567688	-9.90677738189697	-1.10734832286835	-0.0516886711120605	0.157782152295113	0.110573284327984
-5.23797798156738	-9.90929126739502	-1.10735130310059	-0.0519945323467255	0.157724723219872	0.110603831708431
-5.2303204536438	-9.90134811401367	-1.10469126701355	-0.0519196502864361	0.15752124786377	0.110613934695721
-5.22764205932617	-9.90326404571533	-1.12389993667603	-0.0517542213201523	0.157519295811653	0.11059682816267
-5.23845958709717	-9.90879535675049	-1.11190760135651	-0.0518023818731308	0.15764482319355	0.110527269542217
-5.24042129516602	-9.90887069702148	-1.11074268817902	-0.0518855601549149	0.157574221491814	0.110704936087132
-5.22983312606812	-9.90634441375732	-1.126460313797	-0.0516445524990559	0.157482162117958	0.110615104436874
-5.23523569107056	-9.91082572937012	-1.13194751739502	-0.0516119077801704	0.157497525215149	0.110573396086693
-5.24544668197632	-9.91271114349365	-1.11458218097687	-0.0515685752034187	0.157517239451408	0.110659942030907
-5.24109172821045	-9.91778659820557	-1.1250067949295	-0.0515793412923813	0.15747557580471	0.11068157851696
-5.23511552810669	-9.91063404083252	-1.12653863430023	-0.0514013655483723	0.157245099544525	0.110635757446289
-5.23800277709961	-9.91302680969238	-1.13125693798065	-0.0512242019176483	0.157313317060471	0.110672488808632
-5.24736452102661	-9.91791343688965	-1.12654960155487	-0.051341850310564	0.157331496477127	0.110588029026985
-5.2450270652771	-9.91687679290771	-1.1248916387558	-0.051299300044775	0.157185584306717	0.110635861754417
-5.23742914199829	-9.91247081756592	-1.14010667800903	-0.0510162264108658	0.157166585326195	0.110617935657501
-5.24410676956177	-9.92147064208984	-1.14294505119324	-0.0510136559605598	0.15713694691658	0.110549032688141
-5.25057601928711	-9.92255783081055	-1.13477444648743	-0.0510889999568462	0.157079353928566	0.110621728003025
-5.246422290802	-9.91959381103516	-1.14028704166412	-0.0510624311864376	0.157058447599411	0.110600233078003
-5.24262666702271	-9.91715335845947	-1.15035831928253	-0.0508004352450371	0.156955897808075	0.11051668971777
-5.25627708435059	-9.91936874389648	-1.14559555053711	-0.0508071072399616	0.157075881958008	0.110528081655502
-5.25867557525635	-9.92573642730713	-1.13765692710876	-0.0509069375693798	0.156956121325493	0.110549792647362
-5.26017141342163	-9.92261981964111	-1.1428564786911	-0.0508424043655396	0.156854405999184	0.110584549605846
-5.25854349136353	-9.92443561553955	-1.15137362480164	-0.0506791584193707	0.15683525800705	0.110553853213787
-5.26115751266479	-9.92663288116455	-1.15128004550934	-0.0505615510046482	0.156738057732582	0.110492594540119
-5.27419090270996	-9.92888927459717	-1.13840186595917	-0.0505503676831722	0.156836479902267	0.110513381659985
-5.27546453475952	-9.93442249298096	-1.14224529266357	-0.0506825745105743	0.156714975833893	0.110526069998741
-5.27177476882935	-9.9293851852417	-1.14687359333038	-0.0505098067224026	0.156612724065781	0.110492177307606
-5.2752947807312	-9.93099021911621	-1.15230309963226	-0.0503288358449936	0.156735777854919	0.110472485423088
-5.28062677383423	-9.94062519073486	-1.14382302761078	-0.0503552071750164	0.156712055206299	0.110371679067612
-5.28767681121826	-9.94346523284912	-1.13676202297211	-0.0503854975104332	0.156694188714027	0.11040710657835
-5.28244161605835	-9.94489669799805	-1.14036512374878	-0.050248771905899	0.156622350215912	0.11040572822094
-5.28173208236694	-9.94627952575684	-1.15045022964478	-0.0500034317374229	0.156599372625351	0.110371090471745
-5.29381656646729	-9.95168590545654	-1.1322625875473	-0.0499645136296749	0.156692132353783	0.110346846282482
-5.29503488540649	-9.96343040466309	-1.13463795185089	-0.0501186177134514	0.156623169779778	0.110396482050419
-5.28912591934204	-9.95961570739746	-1.13507652282715	-0.049873374402523	0.156394779682159	0.110367529094219
-5.29895734786987	-9.96459102630615	-1.1417680978775	-0.0495869554579258	0.156623378396034	0.110304668545723
-5.30440425872803	-9.97764301300049	-1.13049447536469	-0.0497071221470833	0.156525433063507	0.110282026231289
-5.31054449081421	-9.97657871246338	-1.12935566902161	-0.0496517084538937	0.156433075666428	0.110334910452366
-5.30823183059692	-9.98036575317383	-1.13083469867706	-0.0495084635913372	0.156331121921539	0.110265024006367
-5.30901479721069	-9.97888278961182	-1.14330887794495	-0.0493077412247658	0.156282901763916	0.110199674963951
-5.32246208190918	-9.98387432098389	-1.12891495227814	-0.0493148602545261	0.156405761837959	0.11017619073391
-5.32638216018677	-9.99333381652832	-1.12622177600861	-0.0494131185114384	0.156381756067276	0.110206566751003
-5.32235193252563	-9.98976802825928	-1.1220315694809	-0.0493122935295105	0.156203866004944	0.110154405236244
-5.32380056381226	-9.99047374725342	-1.12998461723328	-0.0491689220070839	0.156233698129654	0.110193245112896
-5.32850694656372	-9.9974536895752	-1.13174498081207	-0.0490471832454205	0.156262099742889	0.110083729028702
-5.33691835403442	-10.0011310577393	-1.11396586894989	-0.0491845086216927	0.156221091747284	0.11020901799202
-5.33648872375488	-10.0058860778809	-1.11528849601746	-0.049258828163147	0.156172126531601	0.1102429702878
-5.32994890213013	-9.99769020080566	-1.13086199760437	-0.0490638092160225	0.156117275357246	0.110266581177711
-5.33855104446411	-10.0052576065063	-1.11983942985535	-0.0489072985947132	0.156244531273842	0.110242180526257
-5.34131717681885	-10.0109033584595	-1.11469781398773	-0.0491714552044868	0.156258895993233	0.110296115279198
-5.33699607849121	-10.0062341690063	-1.11273956298828	-0.0490977019071579	0.156094014644623	0.110339619219303
-5.33368396759033	-10.0061149597168	-1.12448275089264	-0.0488915964961052	0.156185194849968	0.110354386270046
-5.33844661712646	-10.0096673965454	-1.11732637882233	-0.0489392392337322	0.156118392944336	0.11030551046133
-5.34171915054321	-10.0092067718506	-1.10666728019714	-0.0489078797399998	0.156212747097015	0.110423713922501
-5.33955860137939	-10.0134563446045	-1.10191762447357	-0.0490773990750313	0.156121909618378	0.110489428043365
-5.33324480056763	-10.0096311569214	-1.11398768424988	-0.048879113048315	0.156111210584641	0.110508523881435
-5.33114767074585	-10.0125026702881	-1.11268424987793	-0.0487705580890179	0.156144216656685	0.110577002167702
-5.33178091049194	-10.0164527893066	-1.10330605506897	-0.0487727448344231	0.156093016266823	0.110662557184696
-5.34061861038208	-10.0145969390869	-1.0901266336441	-0.0487888790667057	0.156198844313622	0.110838048160076
-5.33344507217407	-10.0223503112793	-1.09522998332977	-0.0488819777965546	0.156133860349655	0.110949344933033
-5.32840347290039	-10.0185718536377	-1.10127305984497	-0.0487983673810959	0.15609335899353	0.1110794916749
-5.32778310775757	-10.0194826126099	-1.09721195697784	-0.0486762970685959	0.156229943037033	0.111133858561516
-5.33630561828613	-10.0297222137451	-1.09043252468109	-0.0487916097044945	0.156250074505806	0.111272633075714
-5.32980012893677	-10.0244703292847	-1.08275306224823	-0.0487920008599758	0.156168267130852	0.111412324011326
-5.32581043243408	-10.0262660980225	-1.08777058124542	-0.0487120188772678	0.15629206597805	0.111561052501202
-5.32289361953735	-10.027587890625	-1.08505344390869	-0.0486530847847462	0.156238988041878	0.111571550369263
-5.33049917221069	-10.0324010848999	-1.06522929668427	-0.0487824939191341	0.156355947256088	0.111767485737801
-5.32503128051758	-10.0312881469727	-1.06533849239349	-0.0487899892032146	0.156341522932053	0.1119244992733
-5.31619453430176	-10.0298480987549	-1.07029759883881	-0.0487725548446178	0.156257808208466	0.112035520374775
-5.32088613510132	-10.0311117172241	-1.06491100788116	-0.0486286729574203	0.156387433409691	0.112076088786125
-5.32656145095825	-10.0365085601807	-1.05410647392273	-0.0487825162708759	0.156384497880936	0.112259589135647
-5.32162714004517	-10.0336627960205	-1.0480751991272	-0.0488168001174927	0.156303375959396	0.112374104559422
-5.31521654129028	-10.0349588394165	-1.05636405944824	-0.0486766882240772	0.156386330723763	0.112554892897606
-5.31194257736206	-10.0338382720947	-1.05465948581696	-0.0486494675278664	0.156282961368561	0.112634748220444
-5.31901264190674	-10.0362596511841	-1.05193960666656	-0.048662506043911	0.156418323516846	0.112786658108234
-5.31752347946167	-10.0414752960205	-1.0439236164093	-0.0487724728882313	0.156315043568611	0.112919136881828
-5.31206655502319	-10.0353975296021	-1.04629552364349	-0.0486760213971138	0.156266123056412	0.113123334944248
-5.31059265136719	-10.0382785797119	-1.04488909244537	-0.048607163131237	0.156372249126434	0.113229565322399
-5.30920124053955	-10.0410633087158	-1.04996037483215	-0.0485370494425297	0.156374126672745	0.113303869962692
-5.31954669952393	-10.0409021377563	-1.02972114086151	-0.048564113676548	0.156347051262856	0.113449908792973
-5.3143105506897	-10.043176651001	-1.03216111660004	-0.0486412569880486	0.156342312693596	0.113695777952671
-5.306067943573	-10.0368299484253	-1.03720712661743	-0.0484698638319969	0.156336978077888	0.113723427057266
-5.31344652175903	-10.0434989929199	-1.03447031974792	-0.0483868531882763	0.156466335058212	0.113892666995525
-5.31308364868164	-10.0471544265747	-1.03207385540009	-0.0484789274632931	0.156391561031342	0.11399794369936
-5.30842542648315	-10.0427093505859	-1.01198768615723	-0.04842284694314	0.156398177146912	0.114129342138767
-5.30483388900757	-10.0462522506714	-1.0168879032135	-0.0484246574342251	0.15644308924675	0.114298067986965
-5.29433059692383	-10.043776512146	-1.02061760425568	-0.0481990203261375	0.156439229846001	0.114359624683857
-5.30194759368896	-10.04714012146	-1.01105284690857	-0.0482378825545311	0.156481966376305	0.114487007260323
-5.29961442947388	-10.0480833053589	-1.0065016746521	-0.0483769923448563	0.156425714492798	0.114629127085209
-5.2977352142334	-10.045449256897	-1.01007664203644	-0.0482832305133343	0.156453937292099	0.114796228706837
-5.29108190536499	-10.0472211837769	-1.00647950172424	-0.0482259094715118	0.156496644020081	0.11484669148922
-5.28644418716431	-10.048056602478	-1.00486242771149	-0.0482047200202942	0.15655705332756	0.11498686671257
-5.29326725006104	-10.0514240264893	-0.987236738204956	-0.0482284501194954	0.156519219279289	0.115089051425457
-5.29002904891968	-10.0522432327271	-0.985850155353546	-0.0483402349054813	0.15656766295433	0.11528268456459
-5.27742099761963	-10.0506610870361	-0.981559157371521	-0.0482703000307083	0.1565882563591	0.115328058600426
-5.28027200698853	-10.0533504486084	-0.983891129493713	-0.0481891669332981	0.156735435128212	0.11548063158989
-5.27855253219604	-10.058012008667	-0.97598534822464	-0.0483062155544758	0.156666114926338	0.115525543689728
-5.28331899642944	-10.0550222396851	-0.965854942798615	-0.0483632683753967	0.156709879636765	0.115700528025627
-5.27658081054688	-10.0562944412231	-0.959935009479523	-0.048415906727314	0.156789228320122	0.115823321044445
-5.27118062973022	-10.0573196411133	-0.968138873577118	-0.0483076237142086	0.156795009970665	0.115883581340313
-5.27300977706909	-10.0599708557129	-0.958006024360657	-0.048361524939537	0.156956121325493	0.115997523069382
-5.27017164230347	-10.064621925354	-0.95988517999649	-0.0483178235590458	0.156954675912857	0.116030931472778
-5.27314472198486	-10.0659646987915	-0.948416531085968	-0.0483652912080288	0.156940817832947	0.116222351789474
-5.26892328262329	-10.0657892227173	-0.941419124603271	-0.0484640598297119	0.157028347253799	0.116311050951481
-5.26511001586914	-10.065767288208	-0.943929851055145	-0.0483451969921589	0.156980395317078	0.116487421095371
-5.2597918510437	-10.0688514709473	-0.945346713066101	-0.0482640899717808	0.15711484849453	0.116602949798107
-5.26157331466675	-10.0773725509644	-0.945176959037781	-0.0483026951551437	0.157110422849655	0.116743691265583
-5.25947189331055	-10.0778141021729	-0.940127611160278	-0.0484025403857231	0.157142743468285	0.116960763931274
-5.25406646728516	-10.0759878158569	-0.932941496372223	-0.0484881736338139	0.15705880522728	0.117099851369858
-5.25321054458618	-10.075813293457	-0.935801565647125	-0.0484779141843319	0.157099321484566	0.117221035063267
-5.2481575012207	-10.0741357803345	-0.937098205089569	-0.0483890064060688	0.157231897115707	0.117331624031067
-5.24912881851196	-10.0826711654663	-0.936728358268738	-0.0484809391200542	0.157319024205208	0.117420226335526
-5.25595855712891	-10.0801095962524	-0.926657676696777	-0.0485480651259422	0.157243236899376	0.117528647184372
-5.24754285812378	-10.0796613693237	-0.927105069160461	-0.0486587025225163	0.157315641641617	0.117696300148964
-5.24486780166626	-10.0761785507202	-0.9354447722435	-0.0484541952610016	0.157287806272507	0.117752142250538
-5.2464427947998	-10.0855627059937	-0.932353436946869	-0.0485850721597672	0.157552361488342	0.117892511188984
-5.24767827987671	-10.0889978408813	-0.93243283033371	-0.048651248216629	0.157460227608681	0.11790569871664
-5.25106906890869	-10.0862865447998	-0.930261194705963	-0.0487214364111423	0.157353922724724	0.118070110678673
-5.24567079544067	-10.0844163894653	-0.928390920162201	-0.0487679615616798	0.157414197921753	0.11824207007885
-5.24588298797607	-10.0810165405273	-0.939313113689423	-0.0487232953310013	0.157301530241966	0.118325285613537
-5.24542808532715	-10.08642578125	-0.934991121292114	-0.0486406050622463	0.157488584518433	0.118489168584347
-5.24845027923584	-10.0946578979492	-0.931698620319366	-0.0488667972385883	0.157530158758163	0.118586212396622
-5.25126171112061	-10.0882530212402	-0.93275260925293	-0.0490059591829777	0.157479971647263	0.118740305304527
-5.24074077606201	-10.0873050689697	-0.933176517486572	-0.0490536168217659	0.157461062073708	0.118843145668507
-5.24272871017456	-10.0826187133789	-0.938258945941925	-0.0490537881851196	0.157448410987854	0.118930488824844
-5.24604082107544	-10.0862340927124	-0.934179127216339	-0.0490457452833653	0.15766105055809	0.119000315666199
-5.24608373641968	-10.0901966094971	-0.932983994483948	-0.0493564754724503	0.157729268074036	0.119162335991859
-5.2465033531189	-10.0876665115356	-0.922405004501343	-0.0495643131434917	0.157723531126976	0.11929839104414
-5.24325752258301	-10.0823926925659	-0.930651783943176	-0.0495004095137119	0.157784938812256	0.119350239634514
-5.24023151397705	-10.0811538696289	-0.925277471542358	-0.0495469532907009	0.157812774181366	0.119385562837124
-5.24321508407593	-10.0846576690674	-0.927953124046326	-0.0495194755494595	0.158031776547432	0.119545303285122
-5.2451491355896	-10.0890893936157	-0.915215969085693	-0.0498604252934456	0.158157005906105	0.119641967117786
-5.24691247940063	-10.0884380340576	-0.90803200006485	-0.0500201061367989	0.158187448978424	0.119786404073238
-5.24336528778076	-10.089301109314	-0.909218430519104	-0.0500846579670906	0.158268764615059	0.119834765791893
-5.23761987686157	-10.086480140686	-0.905994892120361	-0.0501294173300266	0.158275052905083	0.11991798132658
-5.23591327667236	-10.0836925506592	-0.909959733486176	-0.0500427931547165	0.158420085906982	0.119923882186413
-5.24115371704102	-10.0880308151245	-0.904195666313171	-0.0501950308680534	0.15847784280777	0.120023287832737
-5.24495983123779	-10.0859975814819	-0.895806729793549	-0.0502924844622612	0.158622115850449	0.120128445327282
-5.24814748764038	-10.0920648574829	-0.89367413520813	-0.0504890345036983	0.158712282776833	0.120196357369423
-5.2448468208313	-10.0908088684082	-0.885242760181427	-0.0506020411849022	0.1586604565382	0.120249845087528
-5.24318361282349	-10.0923614501953	-0.898366093635559	-0.0506419502198696	0.15877528488636	0.12031477689743
-5.24137878417969	-10.0877017974854	-0.901253998279572	-0.0504586473107338	0.158728659152985	0.120277233421803
-5.24704456329346	-10.0904235839844	-0.892135083675385	-0.050590842962265	0.15889897942543	0.120337314903736
-5.25143575668335	-10.0974369049072	-0.883545577526093	-0.0508919581770897	0.158977597951889	0.120509654283524
-5.25038242340088	-10.0898571014404	-0.878949701786041	-0.0508538223803043	0.158973649144173	0.120566248893738
-5.2456693649292	-10.0960483551025	-0.89425665140152	-0.0509927645325661	0.159018471837044	0.120677843689919
-5.24526453018188	-10.0908470153809	-0.888772189617157	-0.0508486777544022	0.1589595079422	0.120629668235779
-5.25661754608154	-10.0977354049683	-0.886684119701386	-0.0509731397032738	0.159161746501923	0.120763398706913
-5.25682973861694	-10.0986814498901	-0.872633814811707	-0.0512460321187973	0.159136146306992	0.120849706232548
-5.24950981140137	-10.0924119949341	-0.883244752883911	-0.0512390546500683	0.159151777625084	0.120919726788998
-5.25019645690918	-10.0963287353516	-0.887054204940796	-0.0511756539344788	0.159279108047485	0.120914787054062
-5.25070953369141	-10.0903978347778	-0.891476213932037	-0.0511488169431686	0.159236535429955	0.120903596282005
-5.25677013397217	-10.0965328216553	-0.873788475990295	-0.0513686761260033	0.159333884716034	0.12104120850563
-5.25464582443237	-10.0907316207886	-0.884795367717743	-0.0513799004256725	0.159281611442566	0.121070139110088
-5.25597858428955	-10.0900363922119	-0.886930584907532	-0.0514882802963257	0.159358039498329	0.121153615415096
-5.25038862228394	-10.0930557250977	-0.887325942516327	-0.0516226887702942	0.159393981099129	0.121272318065166
-5.24753999710083	-10.0852212905884	-0.899659812450409	-0.0516117438673973	0.159452050924301	0.121302329003811
-5.25204849243164	-10.0898418426514	-0.89871484041214	-0.0517051555216312	0.159517377614975	0.121355414390564
-5.25338792800903	-10.0834312438965	-0.90129017829895	-0.0517911352217197	0.159486368298531	0.121369943022728
-5.25461101531982	-10.0830097198486	-0.89237904548645	-0.0519701950252056	0.159465610980988	0.12152486294508
-5.25394010543823	-10.0781726837158	-0.902717113494873	-0.0520659610629082	0.159574806690216	0.121634893119335
-5.2510085105896	-10.0753126144409	-0.919912219047546	-0.051969513297081	0.159553080797195	0.121542707085609
-5.25504875183105	-10.0771131515503	-0.918242871761322	-0.0521692186594009	0.159588113427162	0.121638044714928
-5.25938892364502	-10.0717172622681	-0.929684340953827	-0.052192535251379	0.159547284245491	0.121574923396111
-5.26129531860352	-10.0685119628906	-0.92826896905899	-0.0523690581321716	0.159521460533142	0.121586248278618
-5.25791788101196	-10.0653123855591	-0.935289680957794	-0.0524042658507824	0.159520745277405	0.121675878763199
-5.25793027877808	-10.0615520477295	-0.945124268531799	-0.0524596460163593	0.159521549940109	0.121696390211582
-5.25993061065674	-10.0595226287842	-0.945472419261932	-0.0525032207369804	0.159635663032532	0.121720284223557
-5.26468563079834	-10.0589323043823	-0.964065670967102	-0.0525504089891911	0.159721121191978	0.121647417545319
-5.26656007766724	-10.0587863922119	-0.951130509376526	-0.052743561565876	0.159731090068817	0.121744237840176
-5.26688480377197	-10.0577116012573	-0.956700384616852	-0.0528104417026043	0.159678786993027	0.12171146273613
-5.26596260070801	-10.0483503341675	-0.957996249198914	-0.0529729723930359	0.159668460488319	0.1217335537076
-5.26385402679443	-10.0422077178955	-0.96547544002533	-0.052946537733078	0.159659370779991	0.1216996088624
-5.26159620285034	-10.0378713607788	-0.977190315723419	-0.0529399402439594	0.15974535048008	0.121648393571377
-5.26534032821655	-10.0400886535645	-0.969204783439636	-0.0530127286911011	0.159978166222572	0.121717683970928
-5.2665228843689	-10.0390396118164	-0.980658352375031	-0.0531520657241344	0.159905597567558	0.121714375913143
-5.26982355117798	-10.0372009277344	-0.975895583629608	-0.0533633083105087	0.15996740758419	0.12176539003849
-5.26838731765747	-10.0336513519287	-0.983079671859741	-0.0533698461949825	0.160053014755249	0.121715255081654
-5.26807022094727	-10.0301198959351	-0.987650871276855	-0.0535415634512901	0.159951016306877	0.12177349627018
-5.26309633255005	-10.0260896682739	-0.996291816234589	-0.0535222664475441	0.160062566399574	0.121816337108612
-5.26395416259766	-10.028037071228	-1.00209629535675	-0.0536054819822311	0.160094976425171	0.12186586856842
-5.27547168731689	-10.0214691162109	-0.996051728725433	-0.0536182448267937	0.160329714417458	0.121830843389034
-5.27118444442749	-10.0257844924927	-1.00325083732605	-0.0538652464747429	0.160251721739769	0.121890209615231
-5.27439451217651	-10.0207214355469	-0.999369561672211	-0.0539944097399712	0.160321205854416	0.122022211551666
-5.27333164215088	-10.0180921554565	-1.00008606910706	-0.0540230199694633	0.16027395427227	0.121999181807041
-5.26700115203857	-10.0196962356567	-1.00735640525818	-0.0542143508791924	0.16032949090004	0.122080557048321
-5.26823377609253	-10.0109462738037	-1.02070605754852	-0.0540135614573956	0.160367354750633	0.122084058821201
-5.26316690444946	-10.0131702423096	-1.02224266529083	-0.0542044267058373	0.160340383648872	0.122121401131153
-5.26937484741211	-10.0066747665405	-1.02533364295959	-0.0541843995451927	0.16045106947422	0.122236043214798
-5.27281951904297	-10.0114994049072	-1.01962459087372	-0.0544292367994785	0.160514995455742	0.122240021824837
-5.26895427703857	-10.0073366165161	-1.01357853412628	-0.0544011108577251	0.160501956939697	0.122406527400017
-5.2716965675354	-10.0101985931396	-1.02592551708221	-0.0545772761106491	0.160576820373535	0.122424893081188
-5.2692346572876	-10.0019664764404	-1.01688492298126	-0.054573517292738	0.160617023706436	0.122437007725239
-5.26594877243042	-10.0007572174072	-1.02569854259491	-0.0545954294502735	0.160722002387047	0.122597716748714
-5.2642502784729	-10.00412940979	-1.03380143642426	-0.0546971671283245	0.160705044865608	0.122523300349712
-5.26759386062622	-9.99760723114014	-1.02767050266266	-0.0546791031956673	0.160790026187897	0.122519470751286
-5.2663893699646	-9.99769687652588	-1.02991020679474	-0.054761927574873	0.160767078399658	0.122568711638451
-5.26999855041504	-9.99531841278076	-1.0269558429718	-0.0549001693725586	0.16084061563015	0.122594848275185
-5.26334095001221	-9.99140739440918	-1.03169655799866	-0.0549759790301323	0.16083537042141	0.122645109891891
-5.26756954193115	-9.98741245269775	-1.03759157657623	-0.0549575202167034	0.160833492875099	0.122743688523769
-5.2624716758728	-9.98591995239258	-1.03670215606689	-0.0548852570354939	0.160889029502869	0.122718751430511
-5.25991249084473	-9.98857593536377	-1.04005110263824	-0.0550623796880245	0.160955294966698	0.12280835211277
-5.26612758636475	-9.984543800354	-1.03986716270447	-0.0549588613212109	0.16105842590332	0.122828610241413
-5.26481962203979	-9.98580455780029	-1.03976607322693	-0.0551584139466286	0.161008223891258	0.122776739299297
-5.26614332199097	-9.98337650299072	-1.03619205951691	-0.0551928654313087	0.161036029458046	0.122888542711735
-5.2584753036499	-9.983323097229	-1.04137909412384	-0.0552507117390633	0.161014840006828	0.122895784676075
-5.26389312744141	-9.97442054748535	-1.04656946659088	-0.0551543086767197	0.161013245582581	0.122812941670418
-5.26397371292114	-9.9780969619751	-1.04104733467102	-0.0552362948656082	0.161137327551842	0.122823551297188
-5.26501035690308	-9.97626686096191	-1.04992043972015	-0.0553291365504265	0.161146879196167	0.122863262891769
-5.26950454711914	-9.97506046295166	-1.04660105705261	-0.0553575493395329	0.1612259298563	0.122887156903744
-5.27500581741333	-9.98223400115967	-1.04498493671417	-0.0555694922804832	0.161370977759361	0.122824735939503
-5.2767767906189	-9.97407245635986	-1.04492557048798	-0.0555291399359703	0.161241799592972	0.122842520475388
-5.2742280960083	-9.98142910003662	-1.05313622951508	-0.0557141005992889	0.161356344819069	0.122900731861591
-5.27350187301636	-9.97048187255859	-1.05201721191406	-0.055599257349968	0.161241322755814	0.122856415808201
-5.277174949646	-9.97598648071289	-1.05831837654114	-0.0557104200124741	0.161368653178215	0.122908160090446
-5.27730321884155	-9.97314262390137	-1.06277179718018	-0.0556398183107376	0.161321923136711	0.122862905263901
-5.2838978767395	-9.97239398956299	-1.0565744638443	-0.0557366274297237	0.161369517445564	0.122891791164875
-5.28627634048462	-9.97597503662109	-1.05576932430267	-0.0558833368122578	0.16135461628437	0.122847430408001
-5.29192495346069	-9.97127914428711	-1.0568870306015	-0.0558246001601219	0.161361560225487	0.122851803898811
-5.29118537902832	-9.97391319274902	-1.06598579883575	-0.0559818930923939	0.161386132240295	0.122962787747383
-5.28998327255249	-9.9676513671875	-1.06331133842468	-0.0559338852763176	0.161384984850883	0.122841559350491
-5.29205417633057	-9.97025394439697	-1.07100462913513	-0.0558768063783646	0.161369174718857	0.122830420732498
-5.29349660873413	-9.96683597564697	-1.07703745365143	-0.0559490285813808	0.161351174116135	0.122782245278358
-5.29982328414917	-9.96485614776611	-1.07812738418579	-0.055843960493803	0.161381542682648	0.122791305184364
-5.29701137542725	-9.96541500091553	-1.08082127571106	-0.0560065172612667	0.161331295967102	0.122780248522758
-5.30024003982544	-9.96068572998047	-1.07879531383514	-0.0560819990932941	0.161269694566727	0.122848302125931
-5.30159616470337	-9.95590209960938	-1.08023595809937	-0.0561081506311893	0.161323860287666	0.122749522328377
-5.29979848861694	-9.95499420166016	-1.08920419216156	-0.0560878925025463	0.161288484930992	0.12281545996666
-5.29884147644043	-9.95118808746338	-1.08890068531036	-0.0560136176645756	0.16141003370285	0.122813314199448
-5.29961013793945	-9.95673942565918	-1.09504532814026	-0.0562689229846001	0.161357760429382	0.122778125107288
-5.30423164367676	-9.95011520385742	-1.08918857574463	-0.056306816637516	0.161402374505997	0.122851178050041
-5.30048942565918	-9.94984340667725	-1.09861147403717	-0.0564656443893909	0.161370486021042	0.122785232961178
-5.30298089981079	-9.94335842132568	-1.09715008735657	-0.0564896538853645	0.161330536007881	0.122809290885925
-5.29588031768799	-9.94094181060791	-1.0986293554306	-0.0566897876560688	0.161283135414124	0.122806146740913
-5.29548311233521	-9.93300247192383	-1.09632515907288	-0.0565677843987942	0.16131965816021	0.122790582478046
-5.29386758804321	-9.93002510070801	-1.10530662536621	-0.056644793599844	0.161469414830208	0.122778974473476
-5.29601001739502	-9.92951583862305	-1.1108490228653	-0.0567202754318714	0.161437898874283	0.122731730341911
-5.29740858078003	-9.92664337158203	-1.10564839839935	-0.0567775890231133	0.161510497331619	0.122759006917477
-5.29737854003906	-9.92683029174805	-1.10434472560883	-0.0570475123822689	0.161572858691216	0.122749142348766
-5.29511499404907	-9.92003440856934	-1.10424149036407	-0.0571116544306278	0.161511555314064	0.12274644523859
-5.2918176651001	-9.91842842102051	-1.11838781833649	-0.0571840777993202	0.161578446626663	0.12272585183382
-5.28950595855713	-9.91028499603271	-1.11259722709656	-0.0571799464523792	0.161504447460175	0.122719429433346
-5.28594350814819	-9.91016960144043	-1.12209260463715	-0.0572000816464424	0.161726787686348	0.122819729149342
-5.28826379776001	-9.91032123565674	-1.12194156646729	-0.0574044696986675	0.161728948354721	0.122771717607975
-5.29028940200806	-9.90375995635986	-1.1189112663269	-0.0574592649936676	0.161778077483177	0.122825406491756
-5.28918838500977	-9.90656089782715	-1.12097895145416	-0.0576915144920349	0.161811411380768	0.122861839830875
-5.28417301177979	-9.89706802368164	-1.12767422199249	-0.0576752983033657	0.161777764558792	0.122846364974976
-5.27848720550537	-9.89822387695313	-1.13574469089508	-0.057782132178545	0.161849305033684	0.122856684029102
-5.27723121643066	-9.89241218566895	-1.14098155498505	-0.057760376483202	0.161910384893417	0.122876510024071
-5.27592182159424	-9.88937759399414	-1.14083456993103	-0.0578123480081558	0.161983788013458	0.122834101319313
-5.27124547958374	-9.88376426696777	-1.15407359600067	-0.0578292496502399	0.161945760250092	0.122808307409286
-5.27408218383789	-9.87991714477539	-1.1474404335022	-0.0579053945839405	0.162012130022049	0.122770480811596
-5.2707200050354	-9.87801074981689	-1.15332460403442	-0.0581195056438446	0.162070080637932	0.122763872146606
-5.2707142829895	-9.87253475189209	-1.1512725353241	-0.0582747459411621	0.162018373608589	0.122842706739902
-5.26863479614258	-9.8677282333374	-1.15682685375214	-0.0584644563496113	0.162185057997704	0.12278613448143
-5.26112937927246	-9.85870170593262	-1.16743886470795	-0.0584790520370007	0.162079945206642	0.122727781534195
-5.26253604888916	-9.85672855377197	-1.16857349872589	-0.0586060993373394	0.162264049053192	0.122744895517826
-5.25356340408325	-9.85067081451416	-1.17489564418793	-0.0587430372834206	0.162280052900314	0.122568316757679
-5.25632762908936	-9.84616851806641	-1.18041503429413	-0.0588173195719719	0.16224829852581	0.122589237987995
-5.25260972976685	-9.84187412261963	-1.17577219009399	-0.0590134188532829	0.162326365709305	0.122493863105774
-5.24997615814209	-9.83014869689941	-1.18266332149506	-0.0590724870562553	0.162285357713699	0.122446782886982
-5.24340867996216	-9.82417678833008	-1.18854689598083	-0.0591533556580544	0.162386268377304	0.122448690235615
-5.24114227294922	-9.81267356872559	-1.19301474094391	-0.0591996051371098	0.16241267323494	0.122278116643429
-5.23348236083984	-9.80717849731445	-1.19919610023499	-0.0592590160667896	0.16245736181736	0.122240871191025
-5.23129224777222	-9.80090808868408	-1.20479810237885	-0.0593398213386536	0.162495523691177	0.122090138494968
-5.23101663589478	-9.79364013671875	-1.20382213592529	-0.0594934374094009	0.162557944655418	0.122006081044674
-5.23289346694946	-9.78969764709473	-1.21498703956604	-0.0596241988241673	0.162595674395561	0.121913827955723
-5.23240375518799	-9.78268241882324	-1.21306121349335	-0.0597735792398453	0.162627354264259	0.121740616858006
-5.22771739959717	-9.77416229248047	-1.22249090671539	-0.0599249117076397	0.162617489695549	0.121626682579517
-5.21866130828857	-9.75977230072021	-1.22894299030304	-0.0598686374723911	0.162447690963745	0.121453508734703
-5.22045850753784	-9.75223255157471	-1.23867750167847	-0.0598375722765923	0.162561476230621	0.121288783848286
-5.22453498840332	-9.75207805633545	-1.24186778068542	-0.0599854923784733	0.162612617015839	0.121152088046074
-5.22607660293579	-9.74222564697266	-1.244668841362	-0.0600869655609131	0.162565395236015	0.12102435529232
-5.22534942626953	-9.73962688446045	-1.2528965473175	-0.0602113232016563	0.16260638833046	0.120899692177773
-5.22137069702148	-9.73074054718018	-1.26235437393188	-0.0601340048015118	0.162486359477043	0.120763033628464
-5.22193813323975	-9.72290706634521	-1.27018618583679	-0.0600586421787739	0.162550747394562	0.120635196566582
-5.22567987442017	-9.72182559967041	-1.27410387992859	-0.0601028352975845	0.162472739815712	0.12053694576025
-5.23489570617676	-9.71433448791504	-1.27469205856323	-0.060037836432457	0.16258716583252	0.120440356433392
-5.23568248748779	-9.71594429016113	-1.28304517269135	-0.0601808726787567	0.162551641464233	0.120308943092823
-5.23695945739746	-9.70615386962891	-1.279620885849	-0.0602458752691746	0.16248507797718	0.120228216052055
-5.23183536529541	-9.70523738861084	-1.29143476486206	-0.0602070018649101	0.162463828921318	0.120119370520115
-5.23121166229248	-9.6965970993042	-1.30288922786713	-0.060172576457262	0.162430837750435	0.120013885200024
-5.23247623443604	-9.69251155853271	-1.30066931247711	-0.0600626058876514	0.162458762526512	0.11985194683075
-5.23369264602661	-9.69085597991943	-1.30869698524475	-0.060087613761425	0.162525936961174	0.119745492935181
-5.23844718933105	-9.68522548675537	-1.30036973953247	-0.0600768849253654	0.162489607930183	0.119600430130959
-5.23938846588135	-9.67992305755615	-1.30318009853363	-0.0601730421185493	0.162537515163422	0.119569025933743
-5.23956394195557	-9.67792892456055	-1.31239914894104	-0.0600929446518421	0.162592440843582	0.119455747306347
-5.2376856803894	-9.6732177734375	-1.3165477514267	-0.0600381754338741	0.162578880786896	0.119345188140869
-5.23519659042358	-9.66601276397705	-1.3216096162796	-0.0600183345377445	0.162482649087906	0.119217745959759
-5.23548412322998	-9.66221904754639	-1.32973492145538	-0.059952586889267	0.162542715668678	0.119137912988663
-5.2346305847168	-9.6581392288208	-1.32908713817596	-0.0598954558372498	0.162515372037888	0.118911512196064
-5.24206686019897	-9.65104198455811	-1.33894526958466	-0.0599327310919762	0.162542074918747	0.118886716663837
-5.23663902282715	-9.64761257171631	-1.33434081077576	-0.0599865280091763	0.162372335791588	0.118729963898659
-5.23655605316162	-9.63550662994385	-1.33900141716003	-0.0598753020167351	0.16240206360817	0.118668869137764
-5.23547458648682	-9.63316535949707	-1.3430050611496	-0.0598916783928871	0.162483662366867	0.118568748235703
-5.23642015457153	-9.6353006362915	-1.35609316825867	-0.0598027445375919	0.16242678463459	0.118397496640682
-5.23992109298706	-9.62857723236084	-1.35888493061066	-0.0598955973982811	0.162427008152008	0.118380971252918
-5.23529100418091	-9.62665748596191	-1.35286259651184	-0.0599794089794159	0.16239358484745	0.118261583149433
-5.24241924285889	-9.61451721191406	-1.36315512657166	-0.0599156990647316	0.162346303462982	0.118215404450893
-5.23381853103638	-9.60863971710205	-1.36176586151123	-0.0598757453262806	0.162340745329857	0.118164099752903
-5.23490428924561	-9.60550975799561	-1.37330257892609	-0.0598527602851391	0.162362530827522	0.118051044642925
-5.23476362228394	-9.60461235046387	-1.36817193031311	-0.0599093809723854	0.162383437156677	0.118019856512547
-5.23773765563965	-9.60473823547363	-1.37226092815399	-0.0600042454898357	0.162420138716698	0.117896154522896
-5.23808813095093	-9.59674835205078	-1.37176692485809	-0.0600512884557247	0.16230870783329	0.117870829999447
-5.23410797119141	-9.59173107147217	-1.37521958351135	-0.0600937493145466	0.162337824702263	0.117757990956306
-5.23242425918579	-9.58737182617188	-1.38279354572296	-0.0599973425269127	0.16225528717041	0.117675997316837
-5.23164224624634	-9.58350276947021	-1.38099181652069	-0.0600383505225182	0.162292689085007	0.117607250809669
-5.23112821578979	-9.58356952667236	-1.385014295578	-0.0599634498357773	0.162323027849197	0.11752212792635
-5.2378134727478	-9.58157539367676	-1.38667142391205	-0.0600233785808086	0.162379652261734	0.117470726370811
-5.23814296722412	-9.58190631866455	-1.38776564598083	-0.060193557292223	0.162364453077316	0.117328450083733
-5.23553991317749	-9.57273769378662	-1.39377081394196	-0.0600650608539581	0.162248149514198	0.117238439619541
-5.23726511001587	-9.57200145721436	-1.40303885936737	-0.0600453019142151	0.162265747785568	0.11718562245369
-5.23366975784302	-9.57062816619873	-1.40027070045471	-0.0601001903414726	0.162101611495018	0.117050193250179
-5.24286317825317	-9.56751155853271	-1.40048122406006	-0.0600990131497383	0.162271454930305	0.116971716284752
-5.24792957305908	-9.57195854187012	-1.39616370201111	-0.0602192990481853	0.162220343947411	0.116808369755745
-5.24975538253784	-9.56555938720703	-1.40225863456726	-0.0601679086685181	0.16220797598362	0.116832450032234
-5.24791097640991	-9.5682373046875	-1.4072847366333	-0.0602356754243374	0.16215680539608	0.116692416369915
-5.24454689025879	-9.56061172485352	-1.41516220569611	-0.060054637491703	0.162056639790535	0.116664685308933
-5.25008821487427	-9.56767749786377	-1.41265118122101	-0.0600855089724064	0.162122249603271	0.116599209606647
-5.25300931930542	-9.56668853759766	-1.41806638240814	-0.060127217322588	0.162017151713371	0.116514675319195
-5.26018238067627	-9.56374168395996	-1.41323006153107	-0.0601849593222141	0.162134736776352	0.116523057222366
-5.26130247116089	-9.5737419128418	-1.41553747653961	-0.0602931715548038	0.162038862705231	0.11651723086834
-5.25460958480835	-9.568434715271	-1.42678105831146	-0.0602357797324657	0.162015438079834	0.116614408791065
-5.26133584976196	-9.57073593139648	-1.42895066738129	-0.0601202547550201	0.161985665559769	0.116567023098469
-5.26452493667603	-9.57112693786621	-1.43824183940887	-0.060091033577919	0.162005379796028	0.116471104323864
-5.27023553848267	-9.57284069061279	-1.42748785018921	-0.060179065912962	0.161917671561241	0.116551861166954
-5.27190113067627	-9.57675170898438	-1.43232119083405	-0.0603326186537743	0.161838442087173	0.11662495881319
-5.27007579803467	-9.57343864440918	-1.4408164024353	-0.0602204836905003	0.161831274628639	0.116649053990841
-5.27239370346069	-9.57916069030762	-1.4484760761261	-0.0601255632936955	0.161836594343185	0.116641193628311
-5.27233791351318	-9.57558250427246	-1.454669713974	-0.0602792166173458	0.161737635731697	0.116609707474709
-5.27969360351563	-9.57504749298096	-1.44819378852844	-0.0602243207395077	0.161757349967957	0.116616569459438
-5.28014707565308	-9.57644939422607	-1.45100712776184	-0.0603160113096237	0.161676555871964	0.116686083376408
-5.27762079238892	-9.57070922851563	-1.45050716400146	-0.060331542044878	0.161657482385635	0.116673663258553
-5.27667856216431	-9.57020473480225	-1.46417915821075	-0.060267798602581	0.161697462201118	0.11674614995718
-5.2752046585083	-9.57512760162354	-1.46503889560699	-0.0603481829166412	0.161728829145432	0.116629593074322
-5.28212976455688	-9.56933307647705	-1.46555888652802	-0.0604098998010159	0.161656960844994	0.116700410842896
-5.28368186950684	-9.5697774887085	-1.46335971355438	-0.060631025582552	0.161672219634056	0.116741366684437
-5.27975749969482	-9.56406593322754	-1.46954023838043	-0.0605428330600262	0.161605343222618	0.116783849895
-5.27884101867676	-9.56351375579834	-1.47746419906616	-0.0605895183980465	0.161798611283302	0.11690565943718
-5.27437543869019	-9.56164073944092	-1.47897303104401	-0.0606520101428032	0.16174641251564	0.116766802966595
-5.28075456619263	-9.55758762359619	-1.48312103748322	-0.0606475546956062	0.161744892597198	0.116860903799534
-5.28035497665405	-9.56097602844238	-1.47831034660339	-0.0609772205352783	0.161719307303429	0.116849459707737
-5.27574777603149	-9.54720115661621	-1.48801290988922	-0.0609611347317696	0.1616440564394	0.116884991526604
-5.26985931396484	-9.54537200927734	-1.49107980728149	-0.0609641708433628	0.161810889840126	0.116892546415329
-5.26957559585571	-9.54519176483154	-1.49838185310364	-0.0609842576086521	0.16175577044487	0.116869732737541
-5.2733998298645	-9.54012680053711	-1.50339829921722	-0.0611197799444199	0.161823928356171	0.116890773177147
-5.26529741287231	-9.53521919250488	-1.50545704364777	-0.0613037534058094	0.161729589104652	0.116830624639988
-5.26570653915405	-9.5269775390625	-1.51131343841553	-0.0613248348236084	0.161671414971352	0.116872251033783
-5.25941133499146	-9.51723670959473	-1.51311600208282	-0.0612572431564331	0.161794304847717	0.116864196956158
-5.25430917739868	-9.51747512817383	-1.52218759059906	-0.0613305903971195	0.161709025502205	0.116810522973537
-5.2569146156311	-9.5129861831665	-1.51743018627167	-0.0614616461098194	0.161833077669144	0.116777211427689
-5.25613641738892	-9.51339340209961	-1.52321469783783	-0.0615743100643158	0.161820039153099	0.116698794066906
-5.24904108047485	-9.50485706329346	-1.5233291387558	-0.0617411993443966	0.161789566278458	0.116696111857891
-5.24536228179932	-9.50183773040771	-1.52108788490295	-0.0617355331778526	0.161777183413506	0.116695255041122
-5.24024534225464	-9.49440860748291	-1.53144764900208	-0.0616888180375099	0.161831870675087	0.116637833416462
-5.23923921585083	-9.49218273162842	-1.52976167201996	-0.0616741962730885	0.161866307258606	0.116664469242096
-5.24041557312012	-9.49272537231445	-1.53633952140808	-0.0617655888199806	0.161914899945259	0.116617999970913
-5.24156856536865	-9.48814678192139	-1.5380802154541	-0.0618193261325359	0.161909267306328	0.116610176861286
-5.2397346496582	-9.48655796051025	-1.54166269302368	-0.0618548691272736	0.16191203892231	0.116501338779926
-5.23340749740601	-9.48233604431152	-1.54349792003632	-0.0618944838643074	0.161769762635231	0.116525612771511
-5.23045682907104	-9.47889804840088	-1.55270087718964	-0.0618472881615162	0.161824136972427	0.116457253694534
-5.23395347595215	-9.47744655609131	-1.55812704563141	-0.0617648735642433	0.161855801939964	0.11642961204052
-5.23907375335693	-9.47587966918945	-1.55315518379211	-0.0618709251284599	0.161921352148056	0.116353251039982
-5.23718118667603	-9.47811412811279	-1.5520738363266	-0.0619754008948803	0.161852806806564	0.116290286183357
-5.2361216545105	-9.47181224822998	-1.55624115467072	-0.0620323121547699	0.161768704652786	0.116282254457474
-5.23291158676147	-9.46689319610596	-1.55482125282288	-0.0618458203971386	0.161685615777969	0.116123847663403
-5.22898435592651	-9.46376037597656	-1.56841039657593	-0.061742227524519	0.161650866270065	0.116028651595116
-5.23558950424194	-9.46161270141602	-1.56230485439301	-0.0617194175720215	0.161684393882751	0.11591762304306
-5.23898506164551	-9.46388912200928	-1.56428623199463	-0.061718225479126	0.161618456244469	0.115814074873924
-5.24109649658203	-9.45979595184326	-1.56641054153442	-0.0618873797357082	0.16161160171032	0.115745089948177
-5.23816442489624	-9.46177673339844	-1.57143938541412	-0.0618964992463589	0.161553710699081	0.115665793418884
-5.23152637481689	-9.45413208007813	-1.58665347099304	-0.0618212148547173	0.161481618881226	0.115548968315125
-5.23409032821655	-9.45602703094482	-1.5820928812027	-0.0617525093257427	0.161540612578392	0.115415781736374
-5.23725318908691	-9.45297336578369	-1.58476090431213	-0.0618478320538998	0.161512345075607	0.115282095968723
-5.23908138275146	-9.44861602783203	-1.57465326786041	-0.0619152300059795	0.161449298262596	0.11515735834837
-5.23361349105835	-9.44962120056152	-1.57785665988922	-0.0620510429143906	0.161389708518982	0.115123569965363
-5.22915029525757	-9.4412202835083	-1.59191083908081	-0.0619503334164619	0.161364182829857	0.114905275404453
-5.23335695266724	-9.43873882293701	-1.59656572341919	-0.0618838742375374	0.161400869488716	0.114803910255432
-5.23458099365234	-9.43727111816406	-1.59765219688416	-0.0619403310120106	0.161352038383484	0.114596180617809
-5.2363452911377	-9.43177604675293	-1.58554840087891	-0.0620989389717579	0.16127036511898	0.114483706653118
-5.23092269897461	-9.42614269256592	-1.59246683120728	-0.0621204487979412	0.161315262317657	0.114373341202736
-5.22547578811646	-9.42505645751953	-1.59589719772339	-0.062179084867239	0.161335557699203	0.114229150116444
-5.22721242904663	-9.42021465301514	-1.6012487411499	-0.0621368065476418	0.161296486854553	0.114140212535858
-5.22645282745361	-9.41939735412598	-1.6066632270813	-0.0622261501848698	0.161331936717033	0.113870419561863
-5.22684144973755	-9.41022300720215	-1.60066962242126	-0.0622641146183014	0.161238938570023	0.113814242184162
-5.22295951843262	-9.40736675262451	-1.59739661216736	-0.0624008662998676	0.161261633038521	0.113681338727474
-5.21838760375977	-9.39772987365723	-1.59614670276642	-0.0623573251068592	0.161235883831978	0.113532230257988
-5.21436738967896	-9.3953161239624	-1.60721945762634	-0.062441885471344	0.161333665251732	0.113409414887428
-5.20690870285034	-9.39252376556396	-1.60442996025085	-0.0625358521938324	0.16135136783123	0.113129116594791
-5.21073818206787	-9.38919353485107	-1.6093555688858	-0.0624890774488449	0.16132678091526	0.112995028495789
-5.20572280883789	-9.38413429260254	-1.60305428504944	-0.0626452267169952	0.161299899220467	0.112754300236702
-5.20247173309326	-9.37389469146729	-1.60795819759369	-0.0626649335026741	0.161290466785431	0.112594805657864
-5.19918441772461	-9.37085628509521	-1.61073112487793	-0.0627394989132881	0.161328941583633	0.112452737987041
-5.19474697113037	-9.36946201324463	-1.61409831047058	-0.0627171769738197	0.161348223686218	0.112237647175789
-5.19697189331055	-9.36830139160156	-1.61501622200012	-0.062696248292923	0.16151425242424	0.112169668078423
-5.19819164276123	-9.36888885498047	-1.60972464084625	-0.0627800598740578	0.161490380764008	0.111877486109734
-5.20441913604736	-9.35987949371338	-1.61556077003479	-0.062826119363308	0.161417245864868	0.111696749925613
-5.20016384124756	-9.35553646087646	-1.61759912967682	-0.0628511980175972	0.161413669586182	0.111527562141418
-5.19754362106323	-9.35171031951904	-1.62420332431793	-0.0627805069088936	0.161375135183334	0.111345253884792
-5.20093393325806	-9.35260963439941	-1.63124310970306	-0.0627155900001526	0.161485761404037	0.111169293522835
-5.20758819580078	-9.35410976409912	-1.63315677642822	-0.062859021127224	0.16147755086422	0.110986888408661
-5.20814943313599	-9.34607601165771	-1.63291871547699	-0.062907449901104	0.161405503749847	0.110749319195747
-5.21044445037842	-9.33907127380371	-1.63817763328552	-0.062913566827774	0.161219999194145	0.110575832426548
-5.2029128074646	-9.33120918273926	-1.64897060394287	-0.0628534704446793	0.161178529262543	0.110399402678013
-5.20488357543945	-9.32745742797852	-1.65033090114594	-0.0628096386790276	0.161276325583458	0.110214211046696
-5.20826148986816	-9.33050918579102	-1.66038036346436	-0.0628986805677414	0.161281958222389	0.110077008605003
-5.21153593063354	-9.32609272003174	-1.65639984607697	-0.0630295276641846	0.161282956600189	0.109945751726627
-5.20350551605225	-9.32213020324707	-1.66034436225891	-0.0630602836608887	0.161180719733238	0.109839200973511
-5.19846105575562	-9.30922698974609	-1.67264628410339	-0.0628550797700882	0.16104531288147	0.109639085829258
-5.20091676712036	-9.30923652648926	-1.67751669883728	-0.0627488791942596	0.161178573966026	0.109534844756126
-5.20555830001831	-9.309739112854	-1.67642164230347	-0.0628912821412086	0.161251559853554	0.109388805925846
-5.20419597625732	-9.30643367767334	-1.67116320133209	-0.0628707855939865	0.161103323101997	0.109242901206017
-5.19485902786255	-9.30167198181152	-1.6803719997406	-0.0629284605383873	0.161093056201935	0.109197080135345
-5.1937050819397	-9.29479312896729	-1.68018198013306	-0.062815897166729	0.16103421151638	0.109031967818737
-5.19448900222778	-9.29197311401367	-1.68292164802551	-0.0627714544534683	0.161192789673805	0.108933672308922
-5.19844484329224	-9.29639339447021	-1.68093609809875	-0.0629471987485886	0.161164462566376	0.108758799731731
-5.19808387756348	-9.28886222839355	-1.68511259555817	-0.0628387629985809	0.161065310239792	0.108698360621929
-5.19333553314209	-9.28558540344238	-1.69176936149597	-0.062771663069725	0.161093428730965	0.108648404479027
-5.18981647491455	-9.28672790527344	-1.70493161678314	-0.062745600938797	0.161039277911186	0.108607895672321
-5.19860363006592	-9.28447818756104	-1.69951701164246	-0.0627482235431671	0.16109624505043	0.108585678040981
-5.19711637496948	-9.2893762588501	-1.69381296634674	-0.0629255250096321	0.16108900308609	0.108524538576603
-5.19253873825073	-9.28008365631104	-1.69930231571198	-0.0629791393876076	0.160954639315605	0.108576722443104
-5.18475675582886	-9.27572631835938	-1.71272015571594	-0.0627096369862556	0.160964220762253	0.108443915843964
-5.19042587280273	-9.28219699859619	-1.7086775302887	-0.062810592353344	0.161039084196091	0.108363404870033
-5.19284677505493	-9.27412414550781	-1.70022654533386	-0.0628723576664925	0.161014169454575	0.108325533568859
-5.19134426116943	-9.27236557006836	-1.70907008647919	-0.0629428997635841	0.161003395915031	0.108263663947582
-5.18066024780273	-9.26248645782471	-1.72858738899231	-0.0627404525876045	0.160804003477097	0.108138024806976
-5.18282508850098	-9.26307678222656	-1.71936655044556	-0.0627229660749435	0.160973399877548	0.108109340071678
-5.18729543685913	-9.26625728607178	-1.71329438686371	-0.062867134809494	0.16095495223999	0.10798455029726
-5.17952871322632	-9.25994300842285	-1.71509170532227	-0.0630029961466789	0.160854130983353	0.10801263153553
-5.17040061950684	-9.2536506652832	-1.72366881370544	-0.0627546235918999	0.160890609025955	0.10783925652504
-5.17264270782471	-9.25144290924072	-1.72909784317017	-0.0627545937895775	0.160958379507065	0.107771843671799
-5.18172931671143	-9.25063419342041	-1.7195805311203	-0.0627917274832726	0.160914972424507	0.107746198773384
-5.17318487167358	-9.25369262695313	-1.72940874099731	-0.0629525110125542	0.160883590579033	0.107702814042568
-5.17175722122192	-9.24506855010986	-1.73547494411469	-0.0627109035849571	0.160812765359879	0.10761396586895
-5.17778587341309	-9.24459743499756	-1.74041330814362	-0.0626150593161583	0.160935074090958	0.107588320970535
-5.18027019500732	-9.24987888336182	-1.73670446872711	-0.0627945736050606	0.160856291651726	0.107602961361408
-5.18119096755981	-9.25264739990234	-1.73416078090668	-0.0628173798322678	0.160799100995064	0.1076984629035
-5.17563819885254	-9.24655437469482	-1.74846470355988	-0.0626397877931595	0.160728216171265	0.107660435140133
-5.1770601272583	-9.24952793121338	-1.75584280490875	-0.0625127255916595	0.160782516002655	0.107599027454853
-5.18561840057373	-9.25114727020264	-1.74523377418518	-0.0626358538866043	0.160736337304115	0.10767500847578
-5.18308734893799	-9.25657367706299	-1.74911415576935	-0.062888115644455	0.160689979791641	0.1077786013484
-5.17542028427124	-9.25144481658936	-1.75697612762451	-0.0627163648605347	0.160575985908508	0.107771374285221
-5.18088006973267	-9.24982643127441	-1.76246881484985	-0.0626354292035103	0.160712540149689	0.107825234532356
-5.18333530426025	-9.26080322265625	-1.75698709487915	-0.0627491176128387	0.160718381404877	0.10784175246954
-5.18610191345215	-9.25684356689453	-1.75109112262726	-0.0627374649047852	0.160694479942322	0.107973575592041
-5.18324089050293	-9.26112747192383	-1.75750267505646	-0.0628378093242645	0.160701125860214	0.108051292598248
-5.17726182937622	-9.26045799255371	-1.76876389980316	-0.0627545267343521	0.160736843943596	0.108070388436317
-5.18611478805542	-9.26179885864258	-1.76550602912903	-0.0627335086464882	0.160833597183228	0.108163110911846
-5.18968629837036	-9.27225399017334	-1.76005566120148	-0.0629013255238533	0.160868138074875	0.108279213309288
-5.18776845932007	-9.26845836639404	-1.76134014129639	-0.0628466978669167	0.160811111330986	0.108399003744125
-5.1836256980896	-9.27764892578125	-1.76809656620026	-0.0628367215394974	0.160831212997437	0.108562186360359
-5.185142993927	-9.2797269821167	-1.76982688903809	-0.0628072172403336	0.1608776897192	0.108685128390789
-5.19607257843018	-9.28822994232178	-1.75416994094849	-0.0629025921225548	0.160931512713432	0.108914077281952
-5.20263338088989	-9.2963228225708	-1.76030027866364	-0.0629611983895302	0.160987034440041	0.109080538153648
-5.20181179046631	-9.29504108428955	-1.76242327690125	-0.0628682821989059	0.160964503884315	0.109187722206116
-5.20380353927612	-9.30591678619385	-1.77506613731384	-0.0627612397074699	0.161073759198189	0.109395630657673
-5.20666837692261	-9.31087970733643	-1.76786839962006	-0.0628129690885544	0.160997793078423	0.10954999178648
-5.22103261947632	-9.31969833374023	-1.75872957706451	-0.0628745853900909	0.16108050942421	0.109847091138363
-5.21969652175903	-9.33230686187744	-1.76443815231323	-0.0628807842731476	0.161010250449181	0.110085792839527
-5.22231483459473	-9.33509349822998	-1.77049887180328	-0.0628656297922134	0.161002695560455	0.110314533114433
-5.22575902938843	-9.34409046173096	-1.76843404769897	-0.0627419650554657	0.16110859811306	0.110501542687416
-5.23480224609375	-9.35510158538818	-1.77192330360413	-0.0629152581095696	0.161138966679573	0.110752880573273
-5.24213218688965	-9.36230373382568	-1.74839508533478	-0.0630015209317207	0.161121919751167	0.111020967364311
-5.24701976776123	-9.36932945251465	-1.75226533412933	-0.0630513802170753	0.161202907562256	0.111319340765476
-5.2438268661499	-9.37599182128906	-1.74983501434326	-0.0630180388689041	0.161229893565178	0.111511513590813
-5.24746036529541	-9.38462066650391	-1.75621926784515	-0.0629304498434067	0.161233425140381	0.111777976155281
-5.24567174911499	-9.38870334625244	-1.75225639343262	-0.0630023032426834	0.161355972290039	0.11193311214447
-5.25675392150879	-9.39505195617676	-1.73483204841614	-0.0630127936601639	0.161387056112289	0.112125992774963
-5.2600417137146	-9.40260219573975	-1.73624813556671	-0.0631028190255165	0.161374658346176	0.112330086529255
-5.2564115524292	-9.4058780670166	-1.72559881210327	-0.0631483346223831	0.161384984850883	0.112594671547413
-5.25834226608276	-9.41277122497559	-1.72706854343414	-0.0631877556443214	0.161520034074783	0.112792924046516
-5.25629854202271	-9.4193811416626	-1.72602462768555	-0.0631753951311111	0.161515921354294	0.112881571054459
-5.26230573654175	-9.42764186859131	-1.7191219329834	-0.0631467178463936	0.161578446626663	0.113096281886101
-5.26233005523682	-9.43523120880127	-1.71237945556641	-0.0633302107453346	0.161573722958565	0.113292917609215
-5.265944480896	-9.4360933303833	-1.70334529876709	-0.0632587969303131	0.16156779229641	0.113500006496906
-5.25984191894531	-9.44074058532715	-1.70395278930664	-0.0632496550679207	0.161643460392952	0.113695226609707
-5.26037549972534	-9.44665050506592	-1.70313990116119	-0.0631628111004829	0.161734104156494	0.113789230585098
-5.256676197052	-9.45179843902588	-1.6952497959137	-0.0631098076701164	0.161781162023544	0.113936841487885
-5.25906562805176	-9.4615364074707	-1.69478237628937	-0.063258595764637	0.161768540740013	0.114046014845371
-5.26242733001709	-9.46912670135498	-1.68174254894257	-0.0633067190647125	0.161757558584213	0.114203423261642
-5.25760269165039	-9.47265338897705	-1.68052446842194	-0.0632213801145554	0.161884978413582	0.114365540444851
-5.2514820098877	-9.47484493255615	-1.67543601989746	-0.0632085204124451	0.161854639649391	0.114378064870834
-5.25178480148315	-9.4866304397583	-1.66750061511993	-0.0631880387663841	0.162080213427544	0.114547200500965
-5.25237989425659	-9.49564075469971	-1.65894567966461	-0.0631484016776085	0.162098228931427	0.114607073366642
-5.24771547317505	-9.49905300140381	-1.65765023231506	-0.0631174072623253	0.162128299474716	0.114636711776257
-5.24742794036865	-9.50860118865967	-1.64694213867188	-0.0632736086845398	0.162225186824799	0.114733710885048
-5.23951721191406	-9.50386047363281	-1.64321219921112	-0.0631261393427849	0.162177845835686	0.114728391170502
-5.2336597442627	-9.50873184204102	-1.64333760738373	-0.0630519613623619	0.162293314933777	0.114829048514366
-5.23160171508789	-9.51486778259277	-1.6352174282074	-0.0629685670137405	0.162391170859337	0.114801064133644
-5.23483753204346	-9.52266502380371	-1.63322365283966	-0.0629221200942993	0.162584975361824	0.114884741604328
-5.23241806030273	-9.52974796295166	-1.61782872676849	-0.06308513879776	0.162681475281715	0.114848241209984
-5.22731876373291	-9.52895545959473	-1.61745488643646	-0.0629766210913658	0.162643104791641	0.114782385528088
-5.22128057479858	-9.5319356918335	-1.6185849905014	-0.0628893747925758	0.162723034620285	0.114806771278381
-5.21320295333862	-9.53548908233643	-1.6163592338562	-0.062860943377018	0.162714943289757	0.114765115082264
-5.21412324905396	-9.54089450836182	-1.61262822151184	-0.0627513974905014	0.162950411438942	0.114794462919235
-5.21225643157959	-9.54537677764893	-1.60279405117035	-0.0628663003444672	0.162962436676025	0.114665843546391
-5.20830917358398	-9.54176330566406	-1.59885048866272	-0.0628179162740707	0.162977412343025	0.114694237709045
-5.20057106018066	-9.54820156097412	-1.59554839134216	-0.0629060491919518	0.163049593567848	0.114692747592926
-5.19101333618164	-9.54079246520996	-1.59540057182312	-0.0627416968345642	0.162958741188049	0.114633977413177
-5.18856143951416	-9.54305744171143	-1.59625947475433	-0.0627226084470749	0.163077831268311	0.114622510969639
-5.1859917640686	-9.54509735107422	-1.59121739864349	-0.0627666190266609	0.16312463581562	0.114511147141457
-5.1882381439209	-9.54121875762939	-1.5884313583374	-0.0627821385860443	0.163270369172096	0.114512957632542
-5.17962074279785	-9.54627704620361	-1.58295512199402	-0.0629139468073845	0.163236692547798	0.114552922546864
-5.17155647277832	-9.53847217559814	-1.58325827121735	-0.0628542900085449	0.163298949599266	0.114541865885258
-5.16701650619507	-9.54388332366943	-1.58363735675812	-0.0628678798675537	0.163332030177116	0.114540793001652
-5.15837717056274	-9.53447151184082	-1.58516466617584	-0.0627905428409576	0.163328558206558	0.114457011222839
-5.15817022323608	-9.53537559509277	-1.57648622989655	-0.0627900883555412	0.16344989836216	0.114525206387043
-5.15488910675049	-9.53625869750977	-1.56569576263428	-0.0629858374595642	0.163438618183136	0.114490702748299
-5.14483547210693	-9.5311279296875	-1.56372809410095	-0.0629926919937134	0.163430914282799	0.114532947540283
-5.13838577270508	-9.53221797943115	-1.57171773910522	-0.0631052926182747	0.163520291447639	0.114610880613327
-5.12455320358276	-9.52631092071533	-1.56480073928833	-0.0630367547273636	0.163498565554619	0.114611513912678
-5.12499094009399	-9.52571868896484	-1.5711327791214	-0.0630734860897064	0.163612470030785	0.114642553031445
-5.1195068359375	-9.52586650848389	-1.5611138343811	-0.0631408169865608	0.163570031523705	0.114631570875645
-5.11969423294067	-9.51722717285156	-1.55587446689606	-0.063120573759079	0.163542285561562	0.114681787788868
-5.10668134689331	-9.51767826080322	-1.56021749973297	-0.063199020922184	0.163555696606636	0.114712119102478
-5.10001850128174	-9.51319122314453	-1.56210780143738	-0.0631560459733009	0.163550272583961	0.114736542105675
-5.10135269165039	-9.51215362548828	-1.56112825870514	-0.0630590319633484	0.163631662726402	0.114719159901142
-5.09613752365112	-9.51373767852783	-1.5620049238205	-0.063143402338028	0.163617193698883	0.114682242274284
-5.10010433197021	-9.51117610931396	-1.55615484714508	-0.0632455572485924	0.163612097501755	0.114833928644657
-5.09546136856079	-9.51195335388184	-1.55288398265839	-0.0633644461631775	0.163573011755943	0.114848278462887
-5.09294414520264	-9.51279926300049	-1.56256306171417	-0.0632474720478058	0.163546413183212	0.114907383918762
-5.09251165390015	-9.5118989944458	-1.55630838871002	-0.0631948933005333	0.163714051246643	0.114976368844509
-5.09358263015747	-9.51530933380127	-1.55825042724609	-0.063182421028614	0.163656085729599	0.114920355379581
-5.09752035140991	-9.51643943786621	-1.56191205978394	-0.0631892308592796	0.163664698600769	0.115006200969219
-5.09643125534058	-9.52266693115234	-1.55845654010773	-0.0631989687681198	0.163570374250412	0.114963702857494
-5.10218238830566	-9.52013301849365	-1.55902457237244	-0.0631691440939903	0.16347861289978	0.115028239786625
-5.09607124328613	-9.51898956298828	-1.55455768108368	-0.063250869512558	0.163445830345154	0.115040324628353
-5.09601259231567	-9.51904964447021	-1.55994427204132	-0.0630749315023422	0.163460567593575	0.114957250654697
-5.09543132781982	-9.52007865905762	-1.56056153774261	-0.0629987716674805	0.163544788956642	0.115008637309074
-5.10114097595215	-9.52588176727295	-1.55585861206055	-0.0631131306290627	0.163485124707222	0.114961534738541
-5.10703468322754	-9.5247631072998	-1.55606532096863	-0.0630433037877083	0.163489401340485	0.114965975284576
-5.10620355606079	-9.52717971801758	-1.55498027801514	-0.0631307438015938	0.163509771227837	0.114890158176422
-5.1026873588562	-9.52398204803467	-1.55526292324066	-0.0630348846316338	0.16336116194725	0.114835537970066
-5.1063756942749	-9.52575206756592	-1.56149458885193	-0.0630033388733864	0.163340523838997	0.114773511886597
-5.10534906387329	-9.52123928070068	-1.56118822097778	-0.0629239976406097	0.163195163011551	0.114655651152134
-5.10863256454468	-9.52338123321533	-1.56439352035522	-0.0628308281302452	0.163242727518082	0.114649675786495
-5.11360120773315	-9.52799606323242	-1.56298744678497	-0.0628933012485504	0.163182735443115	0.114593639969826
-5.11974382400513	-9.52647495269775	-1.55454051494598	-0.0627881363034248	0.163173854351044	0.11453165858984
-5.12479829788208	-9.533447265625	-1.56668162345886	-0.06290552765131	0.163110002875328	0.114520750939846
-5.12412357330322	-9.52979183197021	-1.56401395797729	-0.0628066435456276	0.163000762462616	0.114401265978813
-5.12815952301025	-9.53464603424072	-1.57034146785736	-0.0626544952392578	0.162941589951515	0.114304207265377
-5.12575531005859	-9.52917766571045	-1.5817962884903	-0.06244907528162	0.162836804986	0.114129975438118
-5.13492250442505	-9.53372669219971	-1.57408487796783	-0.0623604655265808	0.162811681628227	0.114036031067371
-5.14044237136841	-9.53943920135498	-1.58416986465454	-0.0623250715434551	0.162727102637291	0.113908141851425
-5.14578104019165	-9.53997421264648	-1.57064974308014	-0.0622190125286579	0.162618383765221	0.113792702555656
-5.14834928512573	-9.54348754882813	-1.58462679386139	-0.0623191855847836	0.162609428167343	0.113762430846691
-5.14287185668945	-9.54324436187744	-1.58663439750671	-0.0620943494141102	0.162416413426399	0.113601975142956
-5.14922857284546	-9.54611778259277	-1.5911648273468	-0.0618518628180027	0.162419602274895	0.11345649510622
-5.15242719650269	-9.5475378036499	-1.60017991065979	-0.0618101209402084	0.162356927990913	0.113244824111462
-5.16013240814209	-9.54897499084473	-1.58944964408875	-0.0616740137338638	0.162196353077888	0.113111183047295
-5.16297388076782	-9.5480432510376	-1.6002504825592	-0.0617043748497963	0.162145897746086	0.112997457385063
-5.16756582260132	-9.54477024078369	-1.58783149719238	-0.0615421459078789	0.162064850330353	0.112782128155231
-5.16815328598022	-9.54787540435791	-1.60102117061615	-0.0614888928830624	0.162021651864052	0.11266503483057
-5.16833114624023	-9.55283451080322	-1.61159706115723	-0.061376616358757	0.161974042654037	0.11243187636137
-5.16995620727539	-9.55215740203857	-1.60921168327332	-0.0611870922148228	0.161924704909325	0.112245343625546
-5.17217397689819	-9.55608558654785	-1.6104371547699	-0.0611772872507572	0.161805093288422	0.112065747380257
-5.17720556259155	-9.55002784729004	-1.60516965389252	-0.0611452423036098	0.161682620644569	0.111898995935917
-5.17214012145996	-9.5501651763916	-1.61130821704865	-0.0610787644982338	0.161612510681152	0.111720785498619
-5.17069435119629	-9.5475025177002	-1.61746895313263	-0.060913048684597	0.161587566137314	0.111584573984146
-5.1707558631897	-9.54748916625977	-1.6157820224762	-0.0608679689466953	0.161547526717186	0.111431092023849
-5.16957092285156	-9.5476598739624	-1.623455286026	-0.0607515200972557	0.161501154303551	0.111209839582443
-5.17216825485229	-9.54887676239014	-1.61693549156189	-0.0607516169548035	0.161468252539635	0.111079104244709
-5.16736650466919	-9.55379962921143	-1.62352025508881	-0.0607725009322166	0.161464497447014	0.110916145145893
-5.16955709457397	-9.54712581634521	-1.62175703048706	-0.0606680512428284	0.161343574523926	0.110774993896484
-5.1647310256958	-9.54591655731201	-1.63099467754364	-0.0606944002211094	0.161272987723351	0.110636837780476
-5.16054391860962	-9.5394458770752	-1.6322375535965	-0.0605144202709198	0.161074563860893	0.110447473824024
-5.15818643569946	-9.53694915771484	-1.6319032907486	-0.0604027733206749	0.161165833473206	0.11032609641552
-5.15985774993896	-9.53607559204102	-1.63785183429718	-0.0602882951498032	0.161092340946198	0.110101230442524
-5.16232776641846	-9.53677368164063	-1.64087760448456	-0.0603190250694752	0.161107674241066	0.110016696155071
-5.16045522689819	-9.5367374420166	-1.63850891590118	-0.0604703687131405	0.161060318350792	0.109782584011555
-5.15141344070435	-9.52879810333252	-1.6447662115097	-0.0603692047297955	0.1608697026968	0.109707549214363
-5.14336395263672	-9.52567005157471	-1.65850341320038	-0.0603078864514828	0.160836830735207	0.109510637819767
-5.1432933807373	-9.52500247955322	-1.65906512737274	-0.0603691451251507	0.160827085375786	0.10937337577343
-5.14493465423584	-9.51623439788818	-1.65921640396118	-0.060346357524395	0.160861402750015	0.109198555350304
-5.14087533950806	-9.52171516418457	-1.65671575069427	-0.0606078840792179	0.160903707146645	0.109098076820374
-5.13099336624146	-9.50896072387695	-1.66390025615692	-0.0605781301856041	0.160661458969116	0.109001502394676
-5.12169075012207	-9.50107860565186	-1.67693686485291	-0.0603796578943729	0.160787388682365	0.108832560479641
-5.12112426757813	-9.50168704986572	-1.67531991004944	-0.060503151267767	0.160772353410721	0.108672179281712
-5.12210941314697	-9.49445915222168	-1.6724591255188	-0.0606104508042336	0.160793587565422	0.108579099178314
-5.11337661743164	-9.49210643768311	-1.68363809585571	-0.0608515702188015	0.160742342472076	0.10850802063942
-5.10249376296997	-9.48225498199463	-1.68938314914703	-0.060791153460741	0.160665944218636	0.108332447707653
-5.09906768798828	-9.48002910614014	-1.69580829143524	-0.0608615688979626	0.160757079720497	0.108164422214031
-5.09313106536865	-9.47434425354004	-1.69877028465271	-0.0609011575579643	0.16070057451725	0.107976116240025
-5.09146976470947	-9.46781349182129	-1.69816505908966	-0.0609379298985004	0.160786002874374	0.107848823070526
-5.09100198745728	-9.46761989593506	-1.6960620880127	-0.0612702816724777	0.160816684365273	0.10776599496603
-5.08264398574829	-9.45780658721924	-1.69925725460052	-0.061278659850359	0.160756036639214	0.107668876647949
-5.07405376434326	-9.45606803894043	-1.71692276000977	-0.0614169239997864	0.160791739821434	0.107591286301613
-5.06362056732178	-9.44573879241943	-1.72342467308044	-0.0614276006817818	0.160828024148941	0.107431694865227
-5.06870222091675	-9.44224548339844	-1.72155153751373	-0.0614899732172489	0.160925015807152	0.10732638835907
-5.06414794921875	-9.43933963775635	-1.72748208045959	-0.0617522187530994	0.160954803228378	0.107110396027565
-5.05916357040405	-9.42807102203369	-1.72220683097839	-0.0617537572979927	0.160898923873901	0.107101671397686
-5.0503191947937	-9.42299556732178	-1.73584187030792	-0.0619350001215935	0.160930812358856	0.107017353177071
-5.03923463821411	-9.41610145568848	-1.75136756896973	-0.0618640258908272	0.160966247320175	0.106841422617435
-5.04264354705811	-9.4155912399292	-1.74041259288788	-0.0619975365698338	0.160950899124146	0.106756784021854
-5.03766870498657	-9.41339588165283	-1.74402618408203	-0.0622385442256927	0.160987064242363	0.106690742075443
-5.0271143913269	-9.40274333953857	-1.74903988838196	-0.0623132698237896	0.160963922739029	0.106664903461933
-5.01919317245483	-9.40259552001953	-1.7598215341568	-0.0623443424701691	0.161077857017517	0.106649205088615
-5.01780939102173	-9.39792823791504	-1.76307010650635	-0.0624273084104061	0.161071315407753	0.106471993029118
-5.01920080184937	-9.39549732208252	-1.76102638244629	-0.0625142231583595	0.160998076200485	0.106365464627743
-5.01536130905151	-9.39114284515381	-1.76309239864349	-0.0627027601003647	0.161042794585228	0.106391750276089
-5.00469732284546	-9.38454055786133	-1.77037453651428	-0.0627612546086311	0.161055788397789	0.106212891638279
-4.99968957901001	-9.38359928131104	-1.7813321352005	-0.0627765879034996	0.16108050942421	0.106230810284615
-4.99555158615112	-9.38060855865479	-1.78231811523438	-0.0628034472465515	0.161111637949944	0.106021210551262
-5.00066614151001	-9.37670993804932	-1.78519654273987	-0.0629630759358406	0.161141693592072	0.105998918414116
-4.99627542495728	-9.37248229980469	-1.78059029579163	-0.0631652921438217	0.161121875047684	0.105890698730946
-4.98716259002686	-9.36460018157959	-1.7872166633606	-0.0631357878446579	0.161069825291634	0.105793192982674
-4.98164701461792	-9.36656665802002	-1.79607701301575	-0.0632693022489548	0.161277025938034	0.105805575847626
-4.97410821914673	-9.3622522354126	-1.78998875617981	-0.063369408249855	0.161259472370148	0.1056197732687
-4.97747898101807	-9.36014461517334	-1.79852867126465	-0.0633869022130966	0.161283060908318	0.105610832571983
-4.97182035446167	-9.3585958480835	-1.79363894462585	-0.0636100545525551	0.161232382059097	0.105525128543377
-4.96682977676392	-9.34847545623779	-1.80541503429413	-0.0636567324399948	0.161127969622612	0.105527751147747
-4.95881080627441	-9.34501171112061	-1.80541062355042	-0.0636154115200043	0.161280915141106	0.105504602193832
-4.95475435256958	-9.34768962860107	-1.8131115436554	-0.0636767894029617	0.161170333623886	0.105486407876015
-4.95706510543823	-9.3433666229248	-1.81324672698975	-0.063810907304287	0.161201372742653	0.105487778782845
-4.94876718521118	-9.33915901184082	-1.81184673309326	-0.0639439076185226	0.161143496632576	0.105478033423424
-4.94603252410889	-9.33187961578369	-1.81581246852875	-0.063935250043869	0.161108314990997	0.105530396103859
-4.93959856033325	-9.33155632019043	-1.81996667385101	-0.0639743655920029	0.1612528860569	0.105486735701561
-4.93685245513916	-9.33304500579834	-1.83290028572083	-0.0640595033764839	0.161259666085243	0.105530276894569
-4.93920755386353	-9.32761478424072	-1.82369112968445	-0.0641787573695183	0.161288022994995	0.105502143502235
-4.93757677078247	-9.32696628570557	-1.83152568340302	-0.064392015337944	0.161209121346474	0.105459816753864
-4.92764043807983	-9.31560516357422	-1.83001494407654	-0.0644263029098511	0.161163002252579	0.105381429195404
-4.92276000976563	-9.31612682342529	-1.8409720659256	-0.0643486157059669	0.161181405186653	0.105442389845848
-4.92150163650513	-9.31287002563477	-1.84184062480927	-0.0644785538315773	0.161243170499802	0.105393320322037
-4.9261269569397	-9.31265258789063	-1.83935189247131	-0.0645396783947945	0.16130094230175	0.105403326451778
-4.92021083831787	-9.30993270874023	-1.83981990814209	-0.0647763982415199	0.161222830414772	0.105494685471058
-4.91167736053467	-9.2978687286377	-1.85746896266937	-0.0646553635597229	0.161058366298676	0.105440579354763
-4.90900278091431	-9.30096435546875	-1.85372364521027	-0.064649373292923	0.161141037940979	0.105504788458347
-4.90748929977417	-9.30297183990479	-1.85724544525146	-0.0647467002272606	0.161194160580635	0.105510555207729
-4.90913724899292	-9.29650592803955	-1.85847759246826	-0.0648833885788918	0.161088287830353	0.105546586215496
-4.90071439743042	-9.29204273223877	-1.86604785919189	-0.0649838596582413	0.160998672246933	0.105581119656563
-4.89458084106445	-9.28494644165039	-1.86979115009308	-0.0648865103721619	0.160933598875999	0.105569094419479
-4.89130544662476	-9.28344821929932	-1.87557506561279	-0.0648927167057991	0.161061987280846	0.105597905814648
-4.89325094223022	-9.28465366363525	-1.87903106212616	-0.0650473460555077	0.161016464233398	0.105604238808155
-4.8931040763855	-9.28141307830811	-1.8845226764679	-0.0651356503367424	0.160968810319901	0.105655029416084
-4.88870191574097	-9.28007316589355	-1.88735795021057	-0.0651762261986732	0.1609847843647	0.105648688971996
-4.88303232192993	-9.27252388000488	-1.88978481292725	-0.0651126280426979	0.160902500152588	0.105644263327122
-4.87798833847046	-9.26878547668457	-1.90626573562622	-0.0649659037590027	0.160895615816116	0.105677738785744
-4.88084650039673	-9.27127552032471	-1.90480518341064	-0.0650636851787567	0.160914406180382	0.105682589113712
-4.88070201873779	-9.26931667327881	-1.89960908889771	-0.0651446729898453	0.160936832427979	0.105701878666878
-4.87615394592285	-9.27027797698975	-1.90686094760895	-0.0652548298239708	0.160833746194839	0.105695553123951
-4.87294101715088	-9.26280212402344	-1.91088807582855	-0.0652333199977875	0.160794973373413	0.105716064572334
-4.86684083938599	-9.25830078125	-1.92557895183563	-0.0650528073310852	0.160780131816864	0.105689473450184
-4.86824941635132	-9.26035690307617	-1.93048715591431	-0.0650627985596657	0.160690605640411	0.105660870671272
-4.87437295913696	-9.25806140899658	-1.92010819911957	-0.0651482939720154	0.160691022872925	0.105654142796993
-4.86916017532349	-9.26085472106934	-1.9279637336731	-0.0651987046003342	0.160640642046928	0.105693444609642
-4.86153888702393	-9.25217151641846	-1.93974816799164	-0.0650678873062134	0.160434111952782	0.105664193630219
-4.86485385894775	-9.2557544708252	-1.94745922088623	-0.0649460554122925	0.16049137711525	0.105645254254341
-4.87091064453125	-9.25627994537354	-1.95252394676208	-0.0650774985551834	0.160449668765068	0.105543315410614
-4.87747955322266	-9.25646018981934	-1.94990086555481	-0.0651383101940155	0.160384491086006	0.105650700628757
-4.87502670288086	-9.25807762145996	-1.95732581615448	-0.0650648400187492	0.160220101475716	0.105609402060509
-4.87022399902344	-9.25035285949707	-1.9715324640274	-0.0650455802679062	0.160121038556099	0.105559311807156
-4.88271522521973	-9.25346279144287	-1.97506356239319	-0.0649259984493256	0.160159468650818	0.105539061129093
-4.88580417633057	-9.25747108459473	-1.97594153881073	-0.0650743618607521	0.160114124417305	0.105506464838982
-4.88960838317871	-9.25062274932861	-1.97843730449677	-0.0652053952217102	0.16006737947464	0.105534240603447
-4.88940811157227	-9.25692367553711	-1.98351013660431	-0.0652025192975998	0.159961178898811	0.105515606701374
-4.88828706741333	-9.24696826934814	-1.9968364238739	-0.0651600658893585	0.15986405313015	0.105491317808628
-4.89158868789673	-9.25076675415039	-1.9905834197998	-0.0651862248778343	0.159895777702332	0.105417318642139
-4.89163398742676	-9.24909400939941	-2.00392317771912	-0.0652651712298393	0.159815654158592	0.105338297784328
-4.8969349861145	-9.2473201751709	-1.99247980117798	-0.065280944108963	0.159876212477684	0.105368316173553
-4.89792442321777	-9.24590492248535	-1.99347293376923	-0.0654678046703339	0.159819975495338	0.105318665504456
-4.89939594268799	-9.23951244354248	-1.99868822097778	-0.0654808282852173	0.159808576107025	0.10532034188509
-4.89632034301758	-9.23894691467285	-1.99600124359131	-0.0656839981675148	0.159863919019699	0.105309933423996
-4.89092445373535	-9.23197746276855	-2.00568389892578	-0.0656693279743195	0.159792885184288	0.105273589491844
-4.89751100540161	-9.23178958892822	-2.00775194168091	-0.0657096803188324	0.159969821572304	0.10520675778389
-4.89744091033936	-9.23354339599609	-2.0023205280304	-0.06590835750103	0.159885928034782	0.105125389993191
-4.90167284011841	-9.22719478607178	-1.99368214607239	-0.0660176426172256	0.159837275743484	0.105164185166359
-4.89792728424072	-9.22267913818359	-1.99241256713867	-0.0661537051200867	0.159882202744484	0.105157487094402
-4.89776420593262	-9.21868133544922	-2.00441241264343	-0.0662175416946411	0.159932315349579	0.105149820446968
-4.90225601196289	-9.2212553024292	-2.00577139854431	-0.0662793517112732	0.160045936703682	0.105115465819836
-4.90395784378052	-9.22474002838135	-2.01035070419312	-0.0662876963615417	0.159992083907127	0.10515172034502
-4.91064596176147	-9.22335720062256	-2.00284218788147	-0.0664288550615311	0.159926801919937	0.105196669697762
-4.90982389450073	-9.21951484680176	-2.0048930644989	-0.0664782822132111	0.159996628761292	0.105286739766598
-4.91161298751831	-9.21580219268799	-2.01934933662415	-0.0664949789643288	0.159886538982391	0.10539735108614
-4.90915870666504	-9.2172269821167	-2.01436185836792	-0.0664560422301292	0.160053133964539	0.105459943413734
-4.90993928909302	-9.21882724761963	-2.02895379066467	-0.0665674135088921	0.160030260682106	0.10549233853817
-4.91532611846924	-9.21772766113281	-2.01445412635803	-0.0666196271777153	0.160007238388062	0.105547271668911
-4.91084289550781	-9.20973968505859	-2.02491450309753	-0.0667169168591499	0.15994893014431	0.105669185519218
-4.90725135803223	-9.20641231536865	-2.03074550628662	-0.066736988723278	0.159981966018677	0.105693958699703
-4.90420389175415	-9.2050256729126	-2.03222274780273	-0.0666700899600983	0.160103768110275	0.10579115152359
-4.90648221969604	-9.21012783050537	-2.03451466560364	-0.0667906552553177	0.160052672028542	0.105839014053345
-4.90895462036133	-9.20389938354492	-2.03138661384583	-0.0669227465987206	0.160049289464951	0.105914875864983
-4.90634059906006	-9.20285797119141	-2.03377366065979	-0.067033976316452	0.160122647881508	0.106015115976334
-4.90078210830688	-9.19080448150635	-2.03171586990356	-0.0670891329646111	0.160017758607864	0.105987511575222
-4.89871597290039	-9.19062423706055	-2.03804278373718	-0.0670651495456696	0.160174176096916	0.106079436838627
-4.90041208267212	-9.19204902648926	-2.03474998474121	-0.06716687977314	0.160159572958946	0.106040209531784
-4.90716981887817	-9.18820667266846	-2.03139448165894	-0.0673535615205765	0.160307973623276	0.106157459318638
-4.90305614471436	-9.18534088134766	-2.02987813949585	-0.0675253868103027	0.16023850440979	0.106149941682816
-4.89999198913574	-9.17826080322266	-2.03263115882874	-0.0675278529524803	0.160237014293671	0.106133878231049
-4.89958524703979	-9.17496585845947	-2.03472900390625	-0.0675867423415184	0.160329297184944	0.106164216995239
-4.9009051322937	-9.17404556274414	-2.03712368011475	-0.0675781890749931	0.16032762825489	0.106135621666908
-4.91183090209961	-9.17405891418457	-2.02566504478455	-0.067751869559288	0.160536900162697	0.106131359934807
-4.90888071060181	-9.17976760864258	-2.01860332489014	-0.0679615363478661	0.160538360476494	0.106110662221909
-4.90840673446655	-9.17159938812256	-2.02356457710266	-0.0679008141160011	0.16038666665554	0.106092244386673
-4.9100980758667	-9.16952800750732	-2.02782082557678	-0.067896269261837	0.160591468214989	0.10609433054924
-4.9201226234436	-9.1733512878418	-2.03372621536255	-0.0678669884800911	0.16057200729847	0.106019891798496
-4.9321608543396	-9.17591190338135	-2.01391625404358	-0.0680328458547592	0.160749852657318	0.105983294546604
-4.93625020980835	-9.18138885498047	-2.02079439163208	-0.0681400969624519	0.160723000764847	0.105937279760838
-4.93584680557251	-9.17688274383545	-2.02335429191589	-0.0680632889270782	0.160626366734505	0.10590660572052
-4.94153690338135	-9.18039703369141	-2.0330228805542	-0.0679684355854988	0.16075411438942	0.105808407068253
-4.95059251785278	-9.18281364440918	-2.03287649154663	-0.0680659413337708	0.160697475075722	0.105732545256615
-4.9619197845459	-9.18367195129395	-2.03043651580811	-0.0680638700723648	0.160821616649628	0.105647660791874
-4.96829414367676	-9.19104099273682	-2.03899741172791	-0.0681653022766113	0.160798490047455	0.105575866997242
-4.97764492034912	-9.1865348815918	-2.03974556922913	-0.0680724084377289	0.160760313272476	0.105520330369473
-4.98053932189941	-9.19412231445313	-2.04636120796204	-0.0680611357092857	0.160741314291954	0.105405926704407
-4.9837908744812	-9.18914127349854	-2.05384969711304	-0.067934513092041	0.160676568746567	0.105365604162216
-4.98776721954346	-9.19126987457275	-2.06846880912781	-0.0678561851382256	0.16068771481514	0.105287365615368
-4.9916033744812	-9.19155120849609	-2.07762408256531	-0.0678161233663559	0.160565763711929	0.105151742696762
-5.00198888778687	-9.19098472595215	-2.06977248191834	-0.0678169205784798	0.160505279898643	0.105171658098698
-5.00432157516479	-9.18928909301758	-2.08742666244507	-0.0678087919950485	0.160380721092224	0.105105951428413
-5.00279760360718	-9.18615818023682	-2.08735227584839	-0.0677615776658058	0.160325571894646	0.105095133185387
-5.00164842605591	-9.18799686431885	-2.09663248062134	-0.0677480772137642	0.16033162176609	0.105027049779892
-4.99711751937866	-9.18113613128662	-2.11586380004883	-0.0675557255744934	0.160164147615433	0.105007983744144
-5.00205564498901	-9.18210315704346	-2.11574959754944	-0.0676230266690254	0.160178035497665	0.104982614517212
-4.99860429763794	-9.18192386627197	-2.11883139610291	-0.067584365606308	0.160090297460556	0.104823015630245
-5.00065755844116	-9.17168235778809	-2.11753988265991	-0.0675267428159714	0.159993559122086	0.104833193123341
-4.99274158477783	-9.17276382446289	-2.11966276168823	-0.067682720720768	0.159986764192581	0.104812525212765
-4.98905849456787	-9.16437149047852	-2.12677335739136	-0.0676388666033745	0.16001370549202	0.104786738753319
-4.9813551902771	-9.16182804107666	-2.12140512466431	-0.067635253071785	0.160045370459557	0.10475031286478
-4.98127603530884	-9.16376686096191	-2.13768672943115	-0.0676309168338776	0.160084545612335	0.104703985154629
-4.98387145996094	-9.16002655029297	-2.13284635543823	-0.0677200108766556	0.160103559494019	0.104599624872208
-4.9735689163208	-9.15860557556152	-2.1347336769104	-0.0678178146481514	0.160068735480309	0.104531690478325
-4.9737753868103	-9.1520881652832	-2.13380837440491	-0.0678271427750587	0.159953773021698	0.104515768587589
-4.96550464630127	-9.14551067352295	-2.13442492485046	-0.0678598135709763	0.160045176744461	0.104513518512249
-4.95680236816406	-9.14014339447021	-2.13922953605652	-0.0678925067186356	0.159979596734047	0.104423679411411
-4.95678806304932	-9.13831233978271	-2.13908934593201	-0.0678596720099449	0.16015213727951	0.10438809543848
-4.95610952377319	-9.13961601257324	-2.14014959335327	-0.0680387243628502	0.160157710313797	0.10426139831543
-4.95449256896973	-9.1311559677124	-2.1391863822937	-0.0681423470377922	0.160097658634186	0.104251652956009
-4.94775581359863	-9.12582206726074	-2.1414852142334	-0.0682629868388176	0.160086080431938	0.10419262945652
-4.94106483459473	-9.11703300476074	-2.14223122596741	-0.0681272000074387	0.1600461602211	0.104063957929611
-4.94029569625854	-9.11633777618408	-2.14285922050476	-0.0682327300310135	0.160278186202049	0.103987194597721
-4.9421854019165	-9.11720657348633	-2.14651298522949	-0.0683402791619301	0.160192653536797	0.103879928588867
-4.94041204452515	-9.10823249816895	-2.14139151573181	-0.0685369372367859	0.160150527954102	0.10371570289135
-4.9340763092041	-9.10330295562744	-2.15088176727295	-0.0684130266308784	0.160245358943939	0.10369486361742
[truncated: 13,501 more rows]
