# Supplementary material for: Identification of Haptic Based Guiding Using Hard Reins
Source: PLoS One. 2015 Jul 22;10(7):e0132020. doi: 10.1371/journal.pone.0132020 (PMC4511788; doi:10.1371/journal.pone.0132020)
Supplement: S6 File — (ZIP) [file pone.0132020.s006.zip › Exp2_ForceData2/Subject10/path2/T6.csv]

Force X (N)	Force Y (N)	Force Z (N)	Torque X (N-m)	Torque Y (N-m)	Torque Z (N-m)	Frequency = 10000	Averaging Level = 16	F/T Serial Number = FT11772	Time Started = 19/02/2013 17:41:21
-3.97426056861877	-5.69784355163574	-3.67346000671387	-0.0877453163266182	0.107294104993343	0.0289049129933119
-3.98555469512939	-5.69798994064331	-3.68133139610291	-0.0877874121069908	0.107445985078812	0.0289335604757071
-3.9954252243042	-5.70716571807861	-3.68283462524414	-0.087826631963253	0.107351876795292	0.0288488958030939
-4.00674057006836	-5.70899677276611	-3.68103432655334	-0.0878579393029213	0.107523031532764	0.0287223365157843
-4.01718950271606	-5.71341800689697	-3.69182872772217	-0.0878092646598816	0.107403695583344	0.0286888983100653
-4.02709102630615	-5.71585035324097	-3.68937587738037	-0.0879416912794113	0.107485137879848	0.0285218544304371
-4.03883409500122	-5.71962070465088	-3.7009642124176	-0.0878565758466721	0.107569627463818	0.0285280421376228
-4.04642009735107	-5.72436666488647	-3.68761205673218	-0.0879440009593964	0.107547767460346	0.0283898878842592
-4.05757284164429	-5.72449779510498	-3.69788455963135	-0.0880162492394447	0.107622385025024	0.0283726006746292
-4.06287813186646	-5.73290157318115	-3.69804263114929	-0.0879780650138855	0.107626736164093	0.0282667279243469
-4.0794038772583	-5.73488855361938	-3.69808626174927	-0.0881134495139122	0.10775762796402	0.0282506849616766
-4.0848445892334	-5.74244022369385	-3.69294095039368	-0.0879501849412918	0.107626691460609	0.0282239727675915
-4.09559726715088	-5.74037742614746	-3.6964807510376	-0.0880299210548401	0.107753612101078	0.0281382538378239
-4.10612154006958	-5.74742984771729	-3.70251727104187	-0.0881057605147362	0.107743218541145	0.0281775556504726
-4.11380910873413	-5.75189018249512	-3.7024450302124	-0.0880609229207039	0.107867948710918	0.0280997138470411
-4.13156843185425	-5.75366497039795	-3.70510339736938	-0.0881575047969818	0.107931725680828	0.0280723161995411
-4.13781881332397	-5.7608642578125	-3.70766949653625	-0.0880323052406311	0.107873804867268	0.0279972665011883
-4.15183353424072	-5.76323080062866	-3.71024203300476	-0.0882175713777542	0.108132623136044	0.0279810763895512
-4.16323328018188	-5.76873683929443	-3.70738482475281	-0.0881377607584	0.107950694859028	0.0279200673103333
-4.17478227615356	-5.76848697662354	-3.71112370491028	-0.0882585421204567	0.108158633112907	0.0277725905179977
-4.1862907409668	-5.77635049819946	-3.71613836288452	-0.088267020881176	0.107993803918362	0.0278192590922117
-4.19758367538452	-5.77644538879395	-3.71114182472229	-0.0883042365312576	0.108180798590183	0.0277012661099434
-4.21054840087891	-5.78142070770264	-3.71985578536987	-0.0883945226669312	0.108174115419388	0.0278148893266916
-4.21954441070557	-5.78609800338745	-3.7147274017334	-0.0883259847760201	0.108252331614494	0.0276802517473698
-4.23317861557007	-5.7899694442749	-3.72343015670776	-0.0884997919201851	0.10838121175766	0.0277332216501236
-4.24373435974121	-5.7950234413147	-3.7162299156189	-0.08848537504673	0.108251944184303	0.0276862978935242
-4.25877094268799	-5.79895544052124	-3.7218906879425	-0.0885133594274521	0.10843613743782	0.0276820082217455
-4.26725149154663	-5.80183076858521	-3.72674369812012	-0.0886402428150177	0.1083629950881	0.0276956204324961
-4.27829217910767	-5.80432558059692	-3.72400736808777	-0.0887477025389671	0.108579151332378	0.0277393162250519
-4.29456520080566	-5.8074254989624	-3.72422337532043	-0.0888263061642647	0.108524069190025	0.0278097111731768
-4.30437755584717	-5.81722927093506	-3.72369861602783	-0.0887152403593063	0.108635656535625	0.0277005154639483
-4.32291078567505	-5.82135343551636	-3.72568368911743	-0.0888885036110878	0.108799368143082	0.0277595855295658
-4.33260297775269	-5.83145999908447	-3.72700762748718	-0.0888553187251091	0.108689725399017	0.0278586242347956
-4.34571409225464	-5.83286571502686	-3.71379899978638	-0.0890512317419052	0.108920112252235	0.0278228502720594
-4.35684871673584	-5.83894968032837	-3.72255039215088	-0.0890959650278091	0.108844503760338	0.0279521755874157
-4.37177419662476	-5.84790134429932	-3.71443200111389	-0.0891554802656174	0.109102211892605	0.0279150474816561
-4.38286828994751	-5.85252571105957	-3.7144889831543	-0.089302770793438	0.109140902757645	0.0280871652066708
-4.39255428314209	-5.85790824890137	-3.70154213905334	-0.0892493650317192	0.10918252915144	0.0280228033661842
-4.41056489944458	-5.87088012695313	-3.71155285835266	-0.08951036632061	0.109372541308403	0.0281534176319838
-4.42118692398071	-5.87550210952759	-3.69532608985901	-0.089519128203392	0.109379656612873	0.0281084235757589
-4.43953609466553	-5.88141965866089	-3.69471526145935	-0.0896172001957893	0.109613865613937	0.02820841409266
-4.44760131835938	-5.88540315628052	-3.69564652442932	-0.0896377190947533	0.109515368938446	0.028173690661788
-4.47009420394897	-5.89453220367432	-3.68916535377502	-0.0898617878556252	0.109864011406898	0.0283248517662287
-4.48092794418335	-5.90478467941284	-3.67735195159912	-0.0898424088954926	0.109782874584198	0.0282940361648798
-4.49841070175171	-5.91145896911621	-3.68122959136963	-0.0900670737028122	0.109972506761551	0.0283164419233799
-4.51071357727051	-5.91928339004517	-3.67172479629517	-0.0900096297264099	0.109990619122982	0.0283499117940664
-4.53130435943604	-5.92324829101563	-3.66512084007263	-0.0901449546217918	0.110213883221149	0.0284310840070248
-4.53883361816406	-5.93222522735596	-3.6512758731842	-0.0900926440954208	0.110114581882954	0.0283932276070118
-4.55944728851318	-5.93723964691162	-3.65622019767761	-0.0903500691056252	0.110350370407104	0.0283776205033064
-4.57042455673218	-5.95067644119263	-3.64122486114502	-0.0903243273496628	0.110430993139744	0.0284297224134207
-4.58727979660034	-5.95076751708984	-3.63651251792908	-0.0904002860188484	0.110481157898903	0.0283577684313059
-4.61001873016357	-5.96737384796143	-3.64081025123596	-0.0905472338199615	0.110532000660896	0.0284326635301113
-4.62115716934204	-5.97379112243652	-3.63281607627869	-0.0906368568539619	0.110695421695709	0.0283665899187326
-4.64137744903564	-5.98030424118042	-3.62345671653748	-0.0907609090209007	0.11076594889164	0.0284254048019648
-4.65288305282593	-5.98761510848999	-3.6226704120636	-0.090707540512085	0.11076071113348	0.0283477082848549
-4.67046880722046	-5.99453544616699	-3.62147355079651	-0.0908907949924469	0.110917970538139	0.0283508207648993
-4.68524885177612	-6.00569248199463	-3.61671876907349	-0.090913824737072	0.110881261527538	0.0283995494246483
-4.70081233978271	-6.0090913772583	-3.6093955039978	-0.0909940078854561	0.111022725701332	0.0283137783408165
-4.71909332275391	-6.02043199539185	-3.60756492614746	-0.0910437554121017	0.110977299511433	0.0283612608909607
-4.73147964477539	-6.02591609954834	-3.59745049476624	-0.0911372527480125	0.111170187592506	0.0282726716250181
-4.74944734573364	-6.03183078765869	-3.59241318702698	-0.0912125036120415	0.111177012324333	0.0283729787915945
-4.75981950759888	-6.03903245925903	-3.58672785758972	-0.0911957398056984	0.111148215830326	0.0282699167728424
-4.77796125411987	-6.04690217971802	-3.59053349494934	-0.0913340225815773	0.111278340220451	0.0283936578780413
-4.78544950485229	-6.05504655838013	-3.57443737983704	-0.0912203416228294	0.111279107630253	0.0283141378313303
-4.80661869049072	-6.05667066574097	-3.5762460231781	-0.0914028137922287	0.11138142645359	0.0283521451056004
-4.81614923477173	-6.07022762298584	-3.57580256462097	-0.0913348197937012	0.11128792911768	0.0282998848706484
-4.83537197113037	-6.07538938522339	-3.56963706016541	-0.0915236547589302	0.111547276377678	0.0283282957971096
-4.84268093109131	-6.08563947677612	-3.55871891975403	-0.0914951264858246	0.111288070678711	0.0283366646617651
-4.85573387145996	-6.08540964126587	-3.56109952926636	-0.091620996594429	0.111474111676216	0.0282316226512194
-4.87277269363403	-6.09344720840454	-3.56004762649536	-0.0916113555431366	0.111513875424862	0.0282578803598881
-4.88042497634888	-6.10315179824829	-3.54586625099182	-0.0915647372603416	0.111552700400352	0.02811174467206
-4.89957332611084	-6.10925197601318	-3.54274940490723	-0.0917217284440994	0.111744344234467	0.0281171109527349
-4.91145896911621	-6.11998796463013	-3.53872394561768	-0.0917173326015472	0.111678652465343	0.0279866848140955
-4.92778444290161	-6.12497663497925	-3.52637004852295	-0.0918711125850677	0.111959837377071	0.0278874132782221
-4.94378471374512	-6.13667392730713	-3.52338552474976	-0.0918227434158325	0.111841171979904	0.0279289819300175
-4.95365858078003	-6.13701057434082	-3.51756548881531	-0.0919231250882149	0.112006798386574	0.0277571175247431
-4.96485996246338	-6.14635705947876	-3.52045226097107	-0.0918947756290436	0.111913666129112	0.0277922227978706
-4.97286081314087	-6.15357828140259	-3.5084285736084	-0.0919181928038597	0.11210011690855	0.027593232691288
-4.99219131469727	-6.15717840194702	-3.50816059112549	-0.0920147970318794	0.112206824123859	0.0276315473020077
-5.00119876861572	-6.16232395172119	-3.5011842250824	-0.0919674262404442	0.112252913415432	0.0274189524352551
-5.01890468597412	-6.171959400177	-3.50264811515808	-0.0920034423470497	0.112359799444675	0.0274156201630831
-5.0287070274353	-6.17898988723755	-3.49299550056458	-0.0919863060116768	0.112302139401436	0.0272480715066195
-5.04481363296509	-6.18284797668457	-3.50124788284302	-0.0920410305261612	0.112476818263531	0.0271970015019178
-5.04694557189941	-6.18715715408325	-3.50094246864319	-0.0919687375426292	0.11233701556921	0.0270853042602539
-5.06808185577393	-6.19288730621338	-3.50077319145203	-0.0920107811689377	0.112575873732567	0.0270130336284637
-5.07151031494141	-6.19516468048096	-3.49580430984497	-0.0918875709176064	0.112485736608505	0.0269084554165602
-5.08324670791626	-6.19601774215698	-3.5010461807251	-0.0919644609093666	0.112582638859749	0.0267853308469057
-5.09306478500366	-6.20490694046021	-3.50430917739868	-0.09195426851511	0.112598106265068	0.0266842748969793
-5.09647750854492	-6.20485734939575	-3.50056052207947	-0.0919110774993896	0.112677298486233	0.0265839677304029
-5.10976982116699	-6.20457124710083	-3.5088038444519	-0.0919221490621567	0.112700656056404	0.0265100635588169
-5.10850477218628	-6.21053791046143	-3.50801777839661	-0.0917118489742279	0.112636268138885	0.0263675525784492
-5.12699222564697	-6.20850515365601	-3.51387858390808	-0.0918463617563248	0.112857036292553	0.0263420697301626
-5.12990379333496	-6.21181058883667	-3.51283502578735	-0.091640405356884	0.112746059894562	0.0262291599065065
-5.13568592071533	-6.21135902404785	-3.52559614181519	-0.0917802676558495	0.112901493906975	0.0261138621717691
-5.14524269104004	-6.21945714950562	-3.5295262336731	-0.0916363894939423	0.112819783389568	0.0261127632111311
-5.14890146255493	-6.214430809021	-3.53108096122742	-0.0915911048650742	0.112951874732971	0.0259386096149683
-5.15926361083984	-6.21633005142212	-3.54185843467712	-0.0915471240878105	0.11288520693779	0.02594387345016
-5.1653151512146	-6.21946477890015	-3.54732704162598	-0.091512106359005	0.113049425184727	0.0257376916706562
-5.17389917373657	-6.2190842628479	-3.55570149421692	-0.0914986506104469	0.112967699766159	0.025815412402153
-5.18080711364746	-6.21834325790405	-3.5532112121582	-0.0914075449109077	0.112955644726753	0.0255817919969559
-5.19016075134277	-6.21948003768921	-3.57191467285156	-0.091407023370266	0.113059781491756	0.0255469586700201
-5.19677639007568	-6.22244834899902	-3.57113480567932	-0.0913621783256531	0.112939238548279	0.0254201646894217
-5.21648645401001	-6.21911907196045	-3.578617811203	-0.0913945809006691	0.113151922821999	0.0253707319498062
-5.21245908737183	-6.21913814544678	-3.57935690879822	-0.0913110002875328	0.113016650080681	0.025244040414691
-5.2207555770874	-6.22495794296265	-3.5905237197876	-0.0913551673293114	0.113107487559319	0.0251639299094677
-5.22963857650757	-6.23200607299805	-3.59652948379517	-0.091154471039772	0.11303523182869	0.0251028425991535
-5.23436737060547	-6.22432088851929	-3.60694932937622	-0.0910507589578629	0.113095946609974	0.0249303784221411
-5.24138832092285	-6.2305121421814	-3.62411880493164	-0.0910619795322418	0.112979672849178	0.0249038133770227
-5.23879480361938	-6.22988367080688	-3.62476277351379	-0.0910435020923615	0.113125510513783	0.0247602704912424
-5.24673652648926	-6.23104619979858	-3.62371754646301	-0.0910425111651421	0.113089978694916	0.0248129703104496
-5.24651288986206	-6.23108291625977	-3.63273191452026	-0.0908306017518044	0.113083310425282	0.024597367271781
-5.25296068191528	-6.23092222213745	-3.64549207687378	-0.0908727496862412	0.113115981221199	0.0245559066534042
-5.25543642044067	-6.23273992538452	-3.64640402793884	-0.090625986456871	0.113111466169357	0.0244575273245573
-5.26063203811646	-6.22946691513062	-3.65584969520569	-0.0905854031443596	0.113246455788612	0.0244292020797729
-5.26309776306152	-6.23522329330444	-3.65801191329956	-0.0905177444219589	0.113146007061005	0.0243637096136808
-5.27723121643066	-6.23411703109741	-3.66039943695068	-0.0905769318342209	0.113316379487514	0.0243007652461529
-5.27973413467407	-6.23516130447388	-3.6623067855835	-0.0903997421264648	0.113045312464237	0.0242634899914265
-5.28630065917969	-6.23814105987549	-3.66784071922302	-0.0904573202133179	0.113151550292969	0.0241169799119234
-5.28924226760864	-6.2431845664978	-3.67695951461792	-0.0904126390814781	0.113082006573677	0.0241189356893301
-5.29467391967773	-6.23755550384521	-3.67625331878662	-0.0904050245881081	0.11314982175827	0.0240142364054918
-5.29482173919678	-6.23891401290894	-3.6872386932373	-0.0902345255017281	0.112953379750252	0.0239094123244286
-5.30476140975952	-6.2430591583252	-3.69428610801697	-0.0903118774294853	0.113103494048119	0.0238479394465685
-5.30837631225586	-6.24432992935181	-3.6981725692749	-0.0900883078575134	0.113014221191406	0.0237574595957994
-5.31280851364136	-6.24271106719971	-3.70921397209167	-0.0900471433997154	0.112985268235207	0.0236602444201708
-5.32193183898926	-6.24530649185181	-3.71526908874512	-0.0900515094399452	0.113044150173664	0.0236306469887495
-5.32023763656616	-6.24072551727295	-3.71393609046936	-0.0899186581373215	0.113074235618114	0.0234983377158642
-5.33269166946411	-6.24232721328735	-3.72493362426758	-0.0899423435330391	0.11296634376049	0.0234393775463104
-5.32916355133057	-6.24817895889282	-3.72899341583252	-0.0898335203528404	0.112977214157581	0.0233027953654528
-5.33918809890747	-6.24247264862061	-3.73356628417969	-0.0899147167801857	0.113134793937206	0.0233004689216614
-5.34395933151245	-6.24603748321533	-3.72634053230286	-0.0897584557533264	0.113127313554287	0.0232672356069088
-5.34096193313599	-6.24116182327271	-3.73295569419861	-0.089753046631813	0.113145105540752	0.0230426788330078
-5.35350322723389	-6.24813461303711	-3.73678946495056	-0.0898891389369965	0.113196097314358	0.0230604987591505
-5.35180950164795	-6.24631834030151	-3.73189377784729	-0.0898506715893745	0.113224975764751	0.0229360405355692
-5.36277914047241	-6.24737167358398	-3.73477029800415	-0.0898732766509056	0.113257840275764	0.0228746738284826
-5.36286163330078	-6.24742460250854	-3.74267268180847	-0.0898705422878265	0.113156922161579	0.0227300599217415
-5.37178039550781	-6.24853086471558	-3.73563718795776	-0.0899539664387703	0.113389864563942	0.0226759966462851
-5.37503004074097	-6.25045728683472	-3.73692464828491	-0.0898892655968666	0.113312557339668	0.0226650554686785
-5.37836790084839	-6.24955463409424	-3.72731041908264	-0.0900494828820229	0.113416366279125	0.0225049406290054
-5.38768196105957	-6.25207614898682	-3.73939800262451	-0.0899645164608955	0.113462574779987	0.0225041918456554
-5.38663768768311	-6.25487232208252	-3.72940111160278	-0.0900515019893646	0.113464668393135	0.022369621321559
-5.40190458297729	-6.25654125213623	-3.72811388969421	-0.0901943743228912	0.113573774695396	0.0224080942571163
-5.39893865585327	-6.26215076446533	-3.72781276702881	-0.0901718810200691	0.113515377044678	0.0222845636308193
-5.40803003311157	-6.26354646682739	-3.7265453338623	-0.09039556235075	0.113643400371075	0.0223208889365196
-5.40881681442261	-6.26629018783569	-3.71285462379456	-0.0902737528085709	0.113598242402077	0.0221912693232298
-5.41811227798462	-6.26257228851318	-3.71563863754272	-0.0904698371887207	0.113726049661636	0.0221562497317791
-5.42116403579712	-6.27086114883423	-3.70858073234558	-0.0904281139373779	0.113593615591526	0.0220524668693542
-5.42658567428589	-6.27075815200806	-3.71034860610962	-0.090546116232872	0.113841004669666	0.0220020171254873
-5.43259429931641	-6.27197456359863	-3.70433259010315	-0.0905919820070267	0.113673277199268	0.0219320934265852
-5.43527126312256	-6.27276706695557	-3.70788884162903	-0.0906711742281914	0.113867834210396	0.0217028222978115
-5.44389772415161	-6.27633762359619	-3.69912791252136	-0.0907412320375443	0.113920703530312	0.0218337457627058
-5.443443775177	-6.27444458007813	-3.68884587287903	-0.0908578038215637	0.113929502665997	0.0216238293796778
-5.45273399353027	-6.2796573638916	-3.69893956184387	-0.0908268690109253	0.113919086754322	0.0216111894696951
-5.45405340194702	-6.28319263458252	-3.68411421775818	-0.0910155102610588	0.114037610590458	0.0214501619338989
-5.45892477035522	-6.2841591835022	-3.67853379249573	-0.0910553708672524	0.114126734435558	0.0215275418013334
-5.45861291885376	-6.28620195388794	-3.67333912849426	-0.0911677405238152	0.113990060985088	0.0213218908756971
-5.46649503707886	-6.28603076934814	-3.67994403839111	-0.091285727918148	0.114097960293293	0.021333247423172
-5.46957635879517	-6.29051160812378	-3.66160798072815	-0.0912521928548813	0.114120163023472	0.0212052930146456
-5.47734117507935	-6.29064655303955	-3.66586899757385	-0.0914113819599152	0.114173904061317	0.0211857538670301
-5.47553968429565	-6.29652690887451	-3.6560275554657	-0.0913998708128929	0.114125639200211	0.0209667887538671
-5.49062967300415	-6.29581308364868	-3.65463542938232	-0.0915767848491669	0.114318579435349	0.0209184717386961
-5.492112159729	-6.30148887634277	-3.64866280555725	-0.0914639085531235	0.114162012934685	0.0207367017865181
-5.50290536880493	-6.3027229309082	-3.65435075759888	-0.0916443392634392	0.114377528429031	0.020686961710453
-5.51101160049438	-6.31110620498657	-3.65073323249817	-0.0916107892990112	0.114292122423649	0.0204994529485703
-5.51997375488281	-6.30818748474121	-3.64776062965393	-0.0916989892721176	0.11436253041029	0.0203526150435209
-5.52351856231689	-6.31584119796753	-3.65555095672607	-0.0916785076260567	0.114264003932476	0.0201637707650661
-5.53607940673828	-6.31872940063477	-3.65115785598755	-0.0918400213122368	0.114486679434776	0.0201027803122997
-5.54526472091675	-6.32112979888916	-3.64288640022278	-0.0917570814490318	0.114325910806656	0.0199902411550283
-5.54921865463257	-6.31997156143188	-3.65265345573425	-0.0919062867760658	0.114374853670597	0.019741952419281
-5.56203842163086	-6.32901525497437	-3.65043377876282	-0.0919473171234131	0.114400520920753	0.0196764189749956
-5.56871604919434	-6.32304334640503	-3.64838528633118	-0.0919570848345757	0.114532433450222	0.0194174870848656
-5.57620906829834	-6.32721710205078	-3.65217924118042	-0.0920362770557404	0.114293463528156	0.0193020105361938
-5.58500099182129	-6.3311243057251	-3.64884996414185	-0.0921785235404968	0.11452142894268	0.0191148109734058
-5.58884763717651	-6.33085775375366	-3.65724158287048	-0.092227041721344	0.114444248378277	0.0190160367637873
-5.59843301773071	-6.33085870742798	-3.64733958244324	-0.0923504307866097	0.114505246281624	0.0186941623687744
-5.60484027862549	-6.33144092559814	-3.65837860107422	-0.0924027785658836	0.114530727267265	0.0186450518667698
-5.61029195785522	-6.3314380645752	-3.64862537384033	-0.0925457179546356	0.114583916962147	0.0184084232896566
-5.62017297744751	-6.3309383392334	-3.65385127067566	-0.0926861390471458	0.11467732489109	0.0182945244014263
-5.61875152587891	-6.32916021347046	-3.64679002761841	-0.0925832092761993	0.114556588232517	0.0180822648108006
-5.62777996063232	-6.32975101470947	-3.65665435791016	-0.0928284227848053	0.114744789898396	0.0179315768182278
-5.62955856323242	-6.33268594741821	-3.652423620224	-0.092877484858036	0.114668540656567	0.0178097411990166
-5.63453245162964	-6.32763862609863	-3.64916896820068	-0.0929744690656662	0.114729590713978	0.0176156014204025
-5.64219379425049	-6.33407402038574	-3.65070867538452	-0.0930955410003662	0.114765420556068	0.017489792779088
-5.64281511306763	-6.33210849761963	-3.64639139175415	-0.0932178795337677	0.114857204258442	0.0172724965959787
-5.65404224395752	-6.33287382125854	-3.64170980453491	-0.0933399945497513	0.114933595061302	0.0171942189335823
-5.651695728302	-6.3336296081543	-3.64532828330994	-0.0932889431715012	0.11491946130991	0.0169203002005816
-5.65650844573975	-6.33290529251099	-3.64366960525513	-0.0934759899973869	0.115015335381031	0.0168629083782434
-5.65799951553345	-6.33364725112915	-3.64269018173218	-0.0934382528066635	0.115008242428303	0.0166211128234863
-5.65872383117676	-6.32921934127808	-3.64820289611816	-0.0934554040431976	0.115187175571918	0.0165063012391329
-5.66048669815063	-6.33211135864258	-3.65432500839233	-0.0934826135635376	0.115062981843948	0.0163409020751715
-5.6662974357605	-6.33232975006104	-3.65166401863098	-0.0934781432151794	0.11529803276062	0.0161466486752033
-5.6635594367981	-6.33231067657471	-3.65227651596069	-0.0935518965125084	0.115232318639755	0.0161590836942196
-5.66446971893311	-6.33044719696045	-3.64920115470886	-0.0935648083686829	0.115266285836697	0.0158843919634819
-5.66881895065308	-6.33190965652466	-3.65618205070496	-0.09355279058218	0.115322299301624	0.01587925106287
-5.66532325744629	-6.33107995986938	-3.6479172706604	-0.0936159566044807	0.11536405980587	0.0156461391597986
-5.66727352142334	-6.33175706863403	-3.65600156784058	-0.0936771631240845	0.115409433841705	0.0156029276549816
-5.66589212417603	-6.33345890045166	-3.65359330177307	-0.093575619161129	0.115375556051731	0.0153707852587104
-5.6722240447998	-6.32932424545288	-3.6559534072876	-0.0936984717845917	0.115535147488117	0.0152465337887406
-5.66849946975708	-6.33188676834106	-3.64942741394043	-0.0935769081115723	0.115380689501762	0.015102063305676
-5.67220163345337	-6.33106517791748	-3.64835500717163	-0.0937289744615555	0.115599736571312	0.0149388425052166
-5.67275905609131	-6.33765459060669	-3.65019416809082	-0.0936366468667984	0.115500569343567	0.0148164061829448
-5.67344617843628	-6.33371925354004	-3.64470887184143	-0.0937973186373711	0.115692369639874	0.0146640930324793
-5.67457914352417	-6.33422231674194	-3.64427709579468	-0.0937475711107254	0.115554310381413	0.0145306820049882
-5.6740255355835	-6.33853340148926	-3.6462869644165	-0.0936583057045937	0.115707784891129	0.0142772477120161
-5.67853498458862	-6.33465051651001	-3.64645290374756	-0.093733623623848	0.115822464227676	0.0142519045621157
-5.67742013931274	-6.34147691726685	-3.63769125938416	-0.0936228930950165	0.115762300789356	0.0140744466334581
-5.68127870559692	-6.33739423751831	-3.64245510101318	-0.0936351269483566	0.115932613611221	0.0138398110866547
-5.68000602722168	-6.3419041633606	-3.63972616195679	-0.0936296582221985	0.11583649367094	0.0137665765359998
-5.68102312088013	-6.34290742874146	-3.63246083259583	-0.0935915783047676	0.115992397069931	0.0135665237903595
-5.68479299545288	-6.3428692817688	-3.64135670661926	-0.0935250669717789	0.115877322852612	0.0134889166802168
-5.68909311294556	-6.34648942947388	-3.63545870780945	-0.0934196934103966	0.115871489048004	0.0132193565368652
-5.69311332702637	-6.35149049758911	-3.64445066452026	-0.0934609323740005	0.115977495908737	0.0132270883768797
-5.69326639175415	-6.3540358543396	-3.63787698745728	-0.0934424847364426	0.115919508039951	0.0129926670342684
-5.69949340820313	-6.35461187362671	-3.63593935966492	-0.0934958308935165	0.11598064750433	0.0128798950463533
-5.69514274597168	-6.35556650161743	-3.63503241539001	-0.0933504849672318	0.115834504365921	0.0127351796254516
-5.70264291763306	-6.35878658294678	-3.63333868980408	-0.0933605954051018	0.115961574018002	0.0125672845169902
-5.70716285705566	-6.36075878143311	-3.63102579116821	-0.0933394134044647	0.115957215428352	0.0124723287299275
-5.70358562469482	-6.35836124420166	-3.63440132141113	-0.0931612998247147	0.115863487124443	0.0122071970254183
-5.70986270904541	-6.36035108566284	-3.6325888633728	-0.093198262155056	0.116012208163738	0.012143537402153
-5.71164703369141	-6.3702540397644	-3.62982249259949	-0.0932494103908539	0.115958660840988	0.0119460131973028
-5.71775054931641	-6.36486339569092	-3.62442874908447	-0.093250073492527	0.11613043397665	0.0117934672161937
-5.71536540985107	-6.37052297592163	-3.62799978256226	-0.0930865108966827	0.115910492837429	0.0115964310243726
-5.72226190567017	-6.36655902862549	-3.62208437919617	-0.0931252241134644	0.116112306714058	0.0114596299827099
-5.72536325454712	-6.36924886703491	-3.63176131248474	-0.0931322872638702	0.116034731268883	0.011354910209775
-5.72207880020142	-6.365309715271	-3.62815570831299	-0.0929407775402069	0.116045661270618	0.0110392710193992
-5.72722339630127	-6.37049770355225	-3.64154553413391	-0.0929422676563263	0.116022206842899	0.0109832054004073
-5.72525072097778	-6.36636066436768	-3.62901854515076	-0.0927816405892372	0.115967944264412	0.0107630686834455
-5.7266411781311	-6.36359262466431	-3.63909316062927	-0.0928209275007248	0.115994572639465	0.0107406591996551
-5.72089290618896	-6.36392641067505	-3.63982200622559	-0.092660628259182	0.115790292620659	0.0105291018262506
-5.72806596755981	-6.36639547348022	-3.64638996124268	-0.0926501601934433	0.115980558097363	0.0106158601120114
-5.72255182266235	-6.36639213562012	-3.63838005065918	-0.0924966111779213	0.115681521594524	0.0103891752660275
-5.72018671035767	-6.36030626296997	-3.65548396110535	-0.0924892202019691	0.115723736584187	0.0103385709226131
-5.70684862136841	-6.35604286193848	-3.64656138420105	-0.092346727848053	0.115588434040546	0.010270968079567
-5.69154977798462	-6.34744596481323	-3.63118672370911	-0.0923634245991707	0.115811809897423	0.010322654619813
-5.67931222915649	-6.34694576263428	-3.62017393112183	-0.09232097864151	0.115757919847965	0.0102412663400173
-5.68891859054565	-6.35209321975708	-3.6186830997467	-0.0924000144004822	0.115761242806911	0.0101734474301338
-5.6898307800293	-6.35756540298462	-3.60934019088745	-0.0924404114484787	0.115727953612804	0.0103484336286783
-5.68646049499512	-6.35906744003296	-3.61288928985596	-0.0923036262392998	0.11558785289526	0.0102076968178153
-5.6898021697998	-6.35509014129639	-3.62190222740173	-0.0923486575484276	0.115722797811031	0.0101546654477715
-5.68163585662842	-6.35903215408325	-3.61604142189026	-0.0922946408390999	0.115680567920208	0.0101285548880696
-5.67023801803589	-6.34655857086182	-3.60290598869324	-0.0922027602791786	0.115885682404041	0.0101889856159687
-5.6448450088501	-6.3421106338501	-3.57135534286499	-0.0923435762524605	0.115902692079544	0.0101713696494699
-5.64413166046143	-6.34607172012329	-3.5551552772522	-0.0923272520303726	0.115960016846657	0.0100785074755549
-5.65741062164307	-6.35706996917725	-3.55863332748413	-0.0922910869121552	0.115931682288647	0.0102748489007354
-5.65123462677002	-6.35334777832031	-3.54685235023499	-0.0921763777732849	0.11583886295557	0.0101570636034012
-5.65489673614502	-6.35814046859741	-3.56542348861694	-0.0921726450324059	0.115870460867882	0.0102515714243054
-5.6540699005127	-6.36332654953003	-3.55283164978027	-0.0921592935919762	0.1158562079072	0.0101745948195457
-5.66662836074829	-6.36497783660889	-3.54796242713928	-0.092283770442009	0.116166114807129	0.0101816765964031
-5.67167091369629	-6.37046003341675	-3.53939747810364	-0.092279925942421	0.115938581526279	0.0100906901061535
-5.67698955535889	-6.37954425811768	-3.52974033355713	-0.0921977013349533	0.116042040288448	0.00996920559555292
-5.67774105072021	-6.38601541519165	-3.53560519218445	-0.0920257121324539	0.11606153100729	0.00991458259522915
-5.67656803131104	-6.38506555557251	-3.51453757286072	-0.0920504257082939	0.116173066198826	0.00981672946363688
-5.67945528030396	-6.38884496688843	-3.51241970062256	-0.0919847562909126	0.116172611713409	0.00975933019071817
-5.67464876174927	-6.39599132537842	-3.49343037605286	-0.0919807404279709	0.116119705140591	0.00968090537935495
-5.68406391143799	-6.40282487869263	-3.48187685012817	-0.092005655169487	0.116191513836384	0.00962449423968792
-5.68527460098267	-6.41110515594482	-3.47986197471619	-0.0917305499315262	0.116070657968521	0.00943109020590782
-5.69466114044189	-6.41343832015991	-3.4839346408844	-0.0917245075106621	0.116067998111248	0.00929270498454571
-5.69927883148193	-6.42694902420044	-3.48202896118164	-0.0915528610348701	0.116034351289272	0.00915820151567459
-5.7035026550293	-6.4280948638916	-3.48018455505371	-0.091502420604229	0.11620008200407	0.00887085776776075
-5.7103476524353	-6.43682289123535	-3.46502685546875	-0.0914865210652351	0.116070747375488	0.00867630168795586
-5.71054792404175	-6.43916654586792	-3.46268105506897	-0.09147959202528	0.116104379296303	0.00846420787274837
-5.71978807449341	-6.44386625289917	-3.45533561706543	-0.0914319381117821	0.116155683994293	0.00837764982134104
-5.72262334823608	-6.44995450973511	-3.44275283813477	-0.0911790430545807	0.116092972457409	0.00807016808539629
-5.72872400283813	-6.45174932479858	-3.44477510452271	-0.0911603346467018	0.116181917488575	0.0079004829749465
-5.73595905303955	-6.46293687820435	-3.44433808326721	-0.0910444706678391	0.116090126335621	0.00776314781978726
-5.74157571792603	-6.46311521530151	-3.43438768386841	-0.091073639690876	0.116194926202297	0.00740867247804999
-5.7447361946106	-6.46778535842896	-3.42730784416199	-0.0910582095384598	0.116143003106117	0.00734192552044988
-5.74580764770508	-6.47121620178223	-3.4230809211731	-0.091121070086956	0.116113744676113	0.0070306402631104
-5.75139045715332	-6.46983623504639	-3.42446827888489	-0.0911061242222786	0.116174712777138	0.00690715946257114
-5.74917411804199	-6.47449159622192	-3.41831684112549	-0.0909546464681625	0.116143375635147	0.00659089488908648
-5.75634527206421	-6.47019720077515	-3.40540456771851	-0.0910029783844948	0.116210445761681	0.00641902582719922
-5.75648927688599	-6.47324562072754	-3.41557216644287	-0.0909347981214523	0.116104640066624	0.00617683446034789
-5.76306200027466	-6.47148370742798	-3.41267609596252	-0.0910376980900764	0.116264782845974	0.00595595594495535
-5.76410675048828	-6.46806192398071	-3.4085488319397	-0.0911138281226158	0.116237543523312	0.00582348462194204
-5.7600998878479	-6.46782541275024	-3.40710115432739	-0.091002494096756	0.116139635443687	0.00558049557730556
-5.75835466384888	-6.45917320251465	-3.4083845615387	-0.0910671949386597	0.116241879761219	0.00549155240878463
-5.75931453704834	-6.45647621154785	-3.40970182418823	-0.0910647958517075	0.116178758442402	0.00533264456316829
-5.74853992462158	-6.44857120513916	-3.40892672538757	-0.0911522209644318	0.116190068423748	0.00526527501642704
-5.74543333053589	-6.43880844116211	-3.39996480941772	-0.0913019701838493	0.116250351071358	0.00530672259628773
-5.73580932617188	-6.43242168426514	-3.39898729324341	-0.091283030807972	0.116132207214832	0.00528926122933626
-5.73203992843628	-6.42817306518555	-3.40613579750061	-0.0913909822702408	0.116269566118717	0.00522586842998862
-5.73331832885742	-6.426185131073	-3.39764761924744	-0.091607853770256	0.116324834525585	0.00536862434819341
-5.73286437988281	-6.42187404632568	-3.39066457748413	-0.0917193964123726	0.11633438616991	0.00529461679980159
-5.73387956619263	-6.41359186172485	-3.39249348640442	-0.0919185802340508	0.116482257843018	0.00531898392364383
-5.73482322692871	-6.41285037994385	-3.38563752174377	-0.0920561924576759	0.116390042006969	0.00541618000715971
-5.73584461212158	-6.41521835327148	-3.38561367988586	-0.092209555208683	0.116497606039047	0.00544051779434085
-5.72909212112427	-6.41662454605103	-3.38558292388916	-0.0923743098974228	0.116422146558762	0.00558867678046227
-5.73048448562622	-6.41231822967529	-3.37094593048096	-0.0923531502485275	0.116350494325161	0.00555845070630312
-5.72552728652954	-6.40993213653564	-3.38783836364746	-0.0925042554736137	0.116408422589302	0.00554247200489044
-5.72003269195557	-6.41204929351807	-3.39167547225952	-0.0924975574016571	0.116518214344978	0.00557304313406348
-5.71234607696533	-6.41066884994507	-3.38095235824585	-0.0925307348370552	0.11650488525629	0.00550639443099499
-5.71163320541382	-6.40637254714966	-3.38043904304504	-0.0927221402525902	0.116634652018547	0.00549269886687398
-5.69954490661621	-6.40674304962158	-3.38077735900879	-0.0926381424069405	0.116551503539085	0.00542075792327523
-5.69448184967041	-6.40639114379883	-3.38438725471497	-0.0926553905010223	0.116665542125702	0.00530390162020922
-5.69080591201782	-6.40728759765625	-3.38120102882385	-0.0926997661590576	0.116780519485474	0.00526670087128878
-5.68324851989746	-6.40550231933594	-3.37301421165466	-0.0925539135932922	0.11676999181509	0.00518034445121884
-5.67943716049194	-6.40186357498169	-3.36993408203125	-0.0927175432443619	0.116880767047405	0.00504269590601325
-5.67688226699829	-6.39924621582031	-3.37472105026245	-0.0926179885864258	0.116685181856155	0.00496996799483895
-5.67537450790405	-6.40142393112183	-3.37523078918457	-0.0925350859761238	0.11677860468626	0.00476351846009493
-5.676598072052	-6.39867496490479	-3.37821793556213	-0.0926032140851021	0.116934955120087	0.00472528161481023
-5.67662477493286	-6.40354585647583	-3.37261581420898	-0.0925230458378792	0.116799652576447	0.00459176115691662
-5.67266941070557	-6.39990377426147	-3.37886166572571	-0.0924250185489655	0.116922408342361	0.00436255987733603
-5.67329978942871	-6.39625787734985	-3.39357113838196	-0.0924234092235565	0.116921961307526	0.00427939277142286
-5.6717791557312	-6.40095710754395	-3.38292407989502	-0.0923900902271271	0.116865940392017	0.00405016448348761
-5.6742115020752	-6.3988938331604	-3.38985657691956	-0.092413030564785	0.1170269921422	0.00394430384039879
-5.67302751541138	-6.3988208770752	-3.38646292686462	-0.092352069914341	0.116894662380219	0.00382521119900048
-5.67127084732056	-6.39582014083862	-3.38985443115234	-0.0923620015382767	0.116825275123119	0.00357396341860294
-5.66917705535889	-6.39295864105225	-3.40349221229553	-0.0923635959625244	0.116922378540039	0.00349560379981995
-5.65855407714844	-6.39439344406128	-3.39362359046936	-0.0922799482941628	0.116908229887486	0.00333257135935128
-5.6630072593689	-6.38824939727783	-3.38841652870178	-0.092380128800869	0.116972282528877	0.00317864678800106
-5.66760444641113	-6.38892078399658	-3.38890480995178	-0.092400960624218	0.116993516683578	0.0030526879709214
-5.6617751121521	-6.39012145996094	-3.38760662078857	-0.092286229133606	0.116951860487461	0.0028551232535392
-5.66974544525146	-6.39148283004761	-3.39286017417908	-0.0923921763896942	0.117069706320763	0.00273443385958672
-5.6682915687561	-6.39165878295898	-3.39472961425781	-0.0923881307244301	0.117035202682018	0.00262979092076421
-5.66661596298218	-6.38560342788696	-3.39324116706848	-0.0923514887690544	0.117062978446484	0.00240578106604517
-5.66998195648193	-6.38536977767944	-3.40525102615356	-0.0924751162528992	0.117147773504257	0.00225180061534047
-5.6722469329834	-6.3900089263916	-3.40315365791321	-0.0924056172370911	0.117038004100323	0.00202128710225224
-5.67211055755615	-6.38606739044189	-3.40992641448975	-0.0922941341996193	0.117105230689049	0.00186241627670825
-5.67576694488525	-6.38676691055298	-3.40549492835999	-0.0925323888659477	0.117180928587914	0.0017596404068172
-5.67114305496216	-6.38487815856934	-3.4054172039032	-0.0923427790403366	0.117166377604008	0.00151922216173261
-5.6738600730896	-6.38300657272339	-3.4126307964325	-0.0924217700958252	0.117280282080173	0.00132223160471767
-5.67486190795898	-6.38879156112671	-3.41104602813721	-0.092523381114006	0.117246679961681	0.00123480102047324
-5.67142629623413	-6.38959980010986	-3.39812779426575	-0.0925160646438599	0.117251619696617	0.000989136984571815
-5.67728328704834	-6.38693332672119	-3.40239882469177	-0.0924674496054649	0.11739432066679	0.000809973920695484
-5.67185258865356	-6.38662528991699	-3.40964412689209	-0.0925266966223717	0.117368273437023	0.000690646877046674
-5.67224788665771	-6.38615083694458	-3.40505337715149	-0.0924708843231201	0.117399848997593	0.000462802650872618
-5.67369604110718	-6.387619972229	-3.40826034545898	-0.09256561845541	0.117565132677555	0.00033906611497514
-5.6734790802002	-6.3898491859436	-3.4041850566864	-0.092566691339016	0.117522157728672	0.000153355897055008
-5.67284250259399	-6.38614130020142	-3.4010488986969	-0.0926340967416763	0.117575764656067	-7.07464132574387E-05
-5.67655277252197	-6.38137197494507	-3.41087651252747	-0.0925768166780472	0.117636293172836	-0.000173757813172415
-5.67232608795166	-6.38239908218384	-3.40976452827454	-0.0925305038690567	0.117561541497707	-0.000406140636187047
-5.678382396698	-6.37429237365723	-3.41206002235413	-0.0927566289901733	0.117728441953659	-0.00049200194189325
-5.67117261886597	-6.37052536010742	-3.39848613739014	-0.0927187353372574	0.117692828178406	-0.000594147946685553
-5.67193174362183	-6.36035776138306	-3.39275360107422	-0.0928752049803734	0.117762990295887	-0.000782657938543707
-5.67702341079712	-6.35831212997437	-3.40394473075867	-0.093041904270649	0.117808818817139	-0.000812262180261314
-5.67898273468018	-6.35967254638672	-3.39546394348145	-0.0931261703372002	0.117841616272926	-0.000977978808805346
-5.6811695098877	-6.35238170623779	-3.40200734138489	-0.0932525098323822	0.118064679205418	-0.00111821503378451
-5.68633508682251	-6.35645341873169	-3.39794111251831	-0.093436673283577	0.117961995303631	-0.00117287633474916
-5.68562269210815	-6.35603713989258	-3.40750885009766	-0.0935555174946785	0.118053697049618	-0.00137581129092723
-5.68646907806396	-6.35040807723999	-3.42329812049866	-0.0936901792883873	0.118095152080059	-0.00154082709923387
-5.68898677825928	-6.34783411026001	-3.42847371101379	-0.0938730761408806	0.118113346397877	-0.001523019047454
-5.68421173095703	-6.34335517883301	-3.43116641044617	-0.0939588993787766	0.118107683956623	-0.00173554383218288
-5.67862749099731	-6.33026790618896	-3.43655490875244	-0.0941172316670418	0.118246629834175	-0.00182133575435728
-5.66948175430298	-6.32474565505981	-3.44291567802429	-0.0942710638046265	0.118199922144413	-0.00186545052565634
-5.65648794174194	-6.31659364700317	-3.43690371513367	-0.0943477749824524	0.118370726704597	-0.00200864998623729
-5.6513729095459	-6.31147146224976	-3.43888926506042	-0.0946533530950546	0.118624895811081	-0.0020042541436851
-5.64549207687378	-6.30564975738525	-3.42906165122986	-0.0947084426879883	0.118756383657455	-0.0020969386678189
-5.64981126785278	-6.30883741378784	-3.41710615158081	-0.0949670672416687	0.118911802768707	-0.00223844638094306
-5.66151857376099	-6.31108617782593	-3.4246711730957	-0.0951031818985939	0.119090460240841	-0.00223905500024557
-5.66331148147583	-6.31868696212769	-3.43269228935242	-0.0952788144350052	0.119078062474728	-0.00239712418988347
-5.6685528755188	-6.32331895828247	-3.43651866912842	-0.0953253507614136	0.119257748126984	-0.00255811121314764
-5.67704200744629	-6.32221794128418	-3.44444799423218	-0.0953325852751732	0.119428500533104	-0.00267697311937809
-5.67820882797241	-6.32761859893799	-3.44264721870422	-0.09536974132061	0.119504936039448	-0.0029015161562711
-5.683762550354	-6.32735967636108	-3.44627118110657	-0.0953829362988472	0.119562849402428	-0.00313685368746519
-5.68717002868652	-6.3296947479248	-3.45178842544556	-0.0953534170985222	0.119665242731571	-0.00333705497905612
-5.69025468826294	-6.33625268936157	-3.45607876777649	-0.0952456593513489	0.1196324005723	-0.00356443482451141
-5.70063304901123	-6.3328800201416	-3.46910166740417	-0.0951221883296967	0.11982648819685	-0.00389388180337846
-5.70614767074585	-6.33701753616333	-3.46283292770386	-0.0952873751521111	0.119888201355934	-0.00408379314467311
-5.70606422424316	-6.33777475357056	-3.46670341491699	-0.0952024757862091	0.119935899972916	-0.00439929729327559
-5.71466684341431	-6.34476804733276	-3.46955490112305	-0.0950900390744209	0.120001949369907	-0.00475111650303006
-5.72738838195801	-6.34553575515747	-3.46956706047058	-0.0951698422431946	0.120093867182732	-0.00498049519956112
-5.73337984085083	-6.35549974441528	-3.47097539901733	-0.0951411873102188	0.120116606354713	-0.00526987761259079
-5.74383306503296	-6.35851669311523	-3.47097849845886	-0.0950915887951851	0.120213180780411	-0.00558108650147915
-5.75599050521851	-6.36093807220459	-3.47939777374268	-0.0950490906834602	0.120283544063568	-0.00579025596380234
-5.75897073745728	-6.36449193954468	-3.48886728286743	-0.0949825718998909	0.12020443379879	-0.00603121472522616
-5.76842880249023	-6.36945867538452	-3.49032735824585	-0.0948471203446388	0.120301775634289	-0.00643786322325468
-5.78209066390991	-6.37490510940552	-3.50173139572144	-0.0948834121227264	0.120305716991425	-0.00657168310135603
-5.78973770141602	-6.38078546524048	-3.50351667404175	-0.0947369411587715	0.120291590690613	-0.00686630373820663
-5.79305171966553	-6.38082122802734	-3.50324058532715	-0.0947065725922585	0.120221219956875	-0.00716343196108937
-5.80731916427612	-6.37997007369995	-3.51106023788452	-0.0945872664451599	0.120318159461021	-0.0073357536457479
-5.80193996429443	-6.3863320350647	-3.51493096351624	-0.0944917351007462	0.120240956544876	-0.00764548499137163
-5.81095695495605	-6.38213968276978	-3.52000308036804	-0.0945004820823669	0.120385870337486	-0.00783422123640776
-5.80927085876465	-6.38605117797852	-3.50794076919556	-0.0945136770606041	0.120263889431953	-0.00796741433441639
-5.81106662750244	-6.38353729248047	-3.50093507766724	-0.0943641811609268	0.120305523276329	-0.00824081152677536
-5.81754779815674	-6.38328552246094	-3.50357270240784	-0.0944072231650352	0.120388083159924	-0.00840604491531849
-5.8227686882019	-6.39196062088013	-3.49959969520569	-0.0943593084812164	0.120403446257114	-0.00862858816981316
-5.82652997970581	-6.3963828086853	-3.50803399085999	-0.094343900680542	0.120510280132294	-0.00880862027406693
-5.8380970954895	-6.3964958190918	-3.50071477890015	-0.0944012477993965	0.120519794523716	-0.00894288346171379
-5.83995389938354	-6.39993906021118	-3.50817608833313	-0.0943928807973862	0.120504058897495	-0.00915340986102819
-5.84322690963745	-6.40187454223633	-3.50575256347656	-0.094266802072525	0.120537325739861	-0.00942059420049191
-5.84998321533203	-6.40142011642456	-3.50537061691284	-0.0943330898880959	0.120625503361225	-0.00958348624408245
-5.85448980331421	-6.40742826461792	-3.50617504119873	-0.0943423137068748	0.120533101260662	-0.00967004429548979
-5.85361814498901	-6.40675830841064	-3.50012731552124	-0.0942827686667442	0.12052758783102	-0.009904520586133
-5.86288452148438	-6.40678644180298	-3.5050356388092	-0.0942855030298233	0.120554909110069	-0.0100033739581704
-5.86493825912476	-6.4077296257019	-3.5078547000885	-0.0942598059773445	0.120458155870438	-0.0102086924016476
-5.86579847335815	-6.41136789321899	-3.50141572952271	-0.0942445769906044	0.120507277548313	-0.0104197449982166
-5.87088871002197	-6.41659688949585	-3.51051092147827	-0.0942505970597267	0.120627611875534	-0.0104885967448354
-5.87230062484741	-6.41861200332642	-3.49930453300476	-0.0943011716008186	0.120527431368828	-0.0106580043211579
-5.87610006332397	-6.41854047775269	-3.49574851989746	-0.094365082681179	0.120640128850937	-0.0108236391097307
-5.8831090927124	-6.42125797271729	-3.50471091270447	-0.0943410322070122	0.120709598064423	-0.0109143713489175
-5.8786187171936	-6.4260573387146	-3.50438499450684	-0.094321720302105	0.120647460222244	-0.0111619886010885
-5.88860177993774	-6.42540168762207	-3.50265026092529	-0.0945017337799072	0.120876960456371	-0.0112309409305453
-5.890549659729	-6.43024015426636	-3.499436378479	-0.0945091620087624	0.120823755860329	-0.0113141965121031
-5.88826131820679	-6.43029499053955	-3.49444484710693	-0.0944173485040665	0.120816886425018	-0.0115102622658014
-5.89234924316406	-6.43062210083008	-3.49718499183655	-0.0945590883493423	0.120918489992619	-0.0116389440372586
-5.89994049072266	-6.43737506866455	-3.50092196464539	-0.0945691168308258	0.120981000363827	-0.0117426542565227
-5.89600372314453	-6.43824243545532	-3.49813413619995	-0.0945771113038063	0.121032528579235	-0.0118900984525681
-5.89762210845947	-6.43809366226196	-3.49410080909729	-0.0946253016591072	0.121079817414284	-0.0119707612320781
-5.90328979492188	-6.43737363815308	-3.49308252334595	-0.0947542563080788	0.121226482093334	-0.012003812007606
-5.90030193328857	-6.44121360778809	-3.48803353309631	-0.0947217345237732	0.12116526812315	-0.0120618147775531
-5.89603471755981	-6.43807697296143	-3.49384474754334	-0.0948179736733437	0.121231183409691	-0.0122447675094008
-5.90162324905396	-6.44136905670166	-3.49379205703735	-0.0949105620384216	0.121378809213638	-0.0122250337153673
-5.9044771194458	-6.44370412826538	-3.48904514312744	-0.0949709266424179	0.121329128742218	-0.0122915767133236
-5.9026141166687	-6.44821500778198	-3.48135948181152	-0.0950381681323051	0.121479272842407	-0.0124151706695557
-5.90689754486084	-6.44680786132813	-3.48329162597656	-0.0952007323503494	0.121678724884987	-0.0124181853607297
-5.90869474411011	-6.44910764694214	-3.482253074646	-0.0952185764908791	0.121607892215252	-0.0124976448714733
-5.91177797317505	-6.45035934448242	-3.47550678253174	-0.0954176560044289	0.12170335650444	-0.0126083102077246
-5.91222620010376	-6.45173406600952	-3.48163223266602	-0.0954806432127953	0.121808290481567	-0.0126278698444366
-5.91952228546143	-6.45710325241089	-3.48025345802307	-0.0954227074980736	0.121951460838318	-0.0126896547153592
-5.91869974136353	-6.46049165725708	-3.47071504592896	-0.0956526845693588	0.121938362717628	-0.0127841839566827
-5.92699813842773	-6.46130752563477	-3.4694550037384	-0.0956943780183792	0.12212073802948	-0.0127907693386078
-5.93242406845093	-6.4660792350769	-3.46727347373962	-0.0957557559013367	0.12215755879879	-0.0129320099949837
-5.93292951583862	-6.47225427627563	-3.46644878387451	-0.0957104042172432	0.122143432497978	-0.0130153652280569
-5.94229412078857	-6.47382879257202	-3.46974658966064	-0.0957961678504944	0.122347049415112	-0.0131296282634139
-5.94609022140503	-6.48465585708618	-3.46971225738525	-0.0959037765860558	0.122466750442982	-0.0132170906290412
-5.95467090606689	-6.47871875762939	-3.4616003036499	-0.0958165228366852	0.122454039752483	-0.0133517300710082
-5.96148777008057	-6.48998880386353	-3.4605598449707	-0.0959710106253624	0.122625961899757	-0.0133982123807073
-5.96448612213135	-6.49381732940674	-3.45861005783081	-0.0959651544690132	0.122682005167007	-0.0136407176032662
-5.9692816734314	-6.49266290664673	-3.44844436645508	-0.0958219766616821	0.122807934880257	-0.0138511341065168
-5.98768711090088	-6.50067234039307	-3.45161151885986	-0.095879964530468	0.122868224978447	-0.0140116829425097
-5.98388624191284	-6.49866104125977	-3.44168138504028	-0.0959757119417191	0.122923508286476	-0.0141151528805494
-5.99725675582886	-6.5047926902771	-3.44150900840759	-0.0958705171942711	0.122969090938568	-0.0143169146031141
-5.99860811233521	-6.50025606155396	-3.43363070487976	-0.0958531051874161	0.123060792684555	-0.0144700380042195
-6.00881624221802	-6.50314950942993	-3.43903398513794	-0.0958658307790756	0.123109057545662	-0.0146820452064276
-6.01435089111328	-6.50283813476563	-3.43499493598938	-0.0959450528025627	0.123131707310677	-0.0148177295923233
-6.02441072463989	-6.50684499740601	-3.42727780342102	-0.0959217324852943	0.123258493840694	-0.0149760395288467
-6.03029251098633	-6.50521898269653	-3.43091654777527	-0.095928929746151	0.123288281261921	-0.015028434805572
-6.03777027130127	-6.50284290313721	-3.41872930526733	-0.095925360918045	0.123298473656178	-0.0150832617655396
-6.04149150848389	-6.50259447097778	-3.41579127311707	-0.0960338115692139	0.123375356197357	-0.0152516039088368
-6.0505313873291	-6.50661563873291	-3.41806697845459	-0.0961039364337921	0.123465582728386	-0.0152365360409021
-6.04860067367554	-6.50211811065674	-3.41182327270508	-0.0961779728531837	0.123381875455379	-0.0153300957754254
-6.05632495880127	-6.50494289398193	-3.40303611755371	-0.0964012295007706	0.123541921377182	-0.0152783822268248
-6.05825662612915	-6.50558376312256	-3.39611196517944	-0.0963767915964127	0.123613573610783	-0.0152396373450756
-6.05841875076294	-6.50400495529175	-3.38775730133057	-0.0964653789997101	0.123532734811306	-0.0152603685855865
-6.06074237823486	-6.49978590011597	-3.38115310668945	-0.0966646075248718	0.123640567064285	-0.0152310309931636
-6.06098127365112	-6.5046067237854	-3.37700963020325	-0.0967359468340874	0.123650394380093	-0.0151187591254711
-6.0592942237854	-6.50613021850586	-3.375901222229	-0.0967024192214012	0.123696133494377	-0.0150742018595338
-6.06031322479248	-6.50399112701416	-3.36651468276978	-0.0968525260686874	0.123802214860916	-0.0150249367579818
-6.06469869613647	-6.50310039520264	-3.35008072853088	-0.096998043358326	0.123895898461342	-0.0148656740784645
-6.06673431396484	-6.50319910049438	-3.3484001159668	-0.0971226692199707	0.123923502862453	-0.0148324398323894
-6.06748819351196	-6.50818014144897	-3.34412288665771	-0.0971433445811272	0.123967304825783	-0.0147614991292357
-6.07578277587891	-6.50413942337036	-3.33519721031189	-0.0972916334867477	0.124116659164429	-0.0146265709772706
-6.07907056808472	-6.50761222839355	-3.32416081428528	-0.0973539724946022	0.124105796217918	-0.0144829172641039
-6.07685136795044	-6.51213026046753	-3.3113694190979	-0.0973518639802933	0.12411293387413	-0.0143870990723372
-6.08073711395264	-6.51582098007202	-3.30555629730225	-0.0974224954843521	0.124198190867901	-0.0143430614843965
-6.07686471939087	-6.51388835906982	-3.30418300628662	-0.0974182039499283	0.124115996062756	-0.0141870621591806
-6.08176231384277	-6.51807498931885	-3.29176092147827	-0.0974758416414261	0.12416598200798	-0.0141657395288348
-6.08090782165527	-6.52188587188721	-3.28801107406616	-0.0975915268063545	0.124261468648911	-0.0140427574515343
-6.08241510391235	-6.52622747421265	-3.28440523147583	-0.09764613956213	0.124185934662819	-0.0138306003063917
-6.08595371246338	-6.52712202072144	-3.26600575447083	-0.0976017117500305	0.12425934523344	-0.0138627160340548
-6.09652757644653	-6.52741479873657	-3.26368761062622	-0.0976531803607941	0.124365359544754	-0.013720597140491
-6.09415626525879	-6.53816795349121	-3.25887203216553	-0.0976055562496185	0.124267876148224	-0.0137123670428991
-6.09479331970215	-6.53956460952759	-3.23859119415283	-0.0976473912596703	0.124399743974209	-0.0136512601748109
-6.10008239746094	-6.53745555877686	-3.23953485488892	-0.0975779667496681	0.124426893889904	-0.0135367587208748
-6.10265922546387	-6.5471658706665	-3.2204909324646	-0.0976498201489449	0.12433485686779	-0.01339415833354
-6.09818696975708	-6.55263614654541	-3.21834349632263	-0.0975408107042313	0.124292962253094	-0.0133341467007995
-6.09729480743408	-6.54919624328613	-3.21547842025757	-0.0975461155176163	0.124297142028809	-0.0132133169099689
-6.10365009307861	-6.55634880065918	-3.21244740486145	-0.0976724401116371	0.124233894050121	-0.013092034496367
-6.09762096405029	-6.56011056900024	-3.21004724502563	-0.0976431965827942	0.124197766184807	-0.0130156511440873
-6.10094022750854	-6.56099939346313	-3.19135117530823	-0.0975070595741272	0.124339163303375	-0.01292584836483
-6.10703992843628	-6.56711006164551	-3.18985724449158	-0.0976690948009491	0.124439746141434	-0.0128669096156955
-6.10896015167236	-6.57289409637451	-3.17505478858948	-0.0976587161421776	0.124324537813663	-0.0127429226413369
-6.10338020324707	-6.56818199157715	-3.16199851036072	-0.0975996032357216	0.12436730414629	-0.0127474898472428
-6.10054636001587	-6.57123041152954	-3.15908265113831	-0.0976958051323891	0.124398335814476	-0.0125515842810273
-6.10447454452515	-6.58600950241089	-3.15579271316528	-0.0976121723651886	0.124322593212128	-0.0124997599050403
-6.10314035415649	-6.58691120147705	-3.14088249206543	-0.0977070331573486	0.124437473714352	-0.01246118824929
-6.10673427581787	-6.58889961242676	-3.14361071586609	-0.0976381301879883	0.124377876520157	-0.012259628623724
-6.09981203079224	-6.59003400802612	-3.12965035438538	-0.0975558683276176	0.124314464628696	-0.0122618433088064
-6.10635423660278	-6.59770774841309	-3.12748217582703	-0.0975862815976143	0.124388307332993	-0.0122801940888166
-6.11196613311768	-6.60259008407593	-3.13004684448242	-0.0975036770105362	0.124480381608009	-0.0121946595609188
-6.10922145843506	-6.60676717758179	-3.11767244338989	-0.0974758192896843	0.124412201344967	-0.0122214937582612
-6.11664199829102	-6.60180473327637	-3.10285830497742	-0.0973694920539856	0.12451059371233	-0.0121340081095695
-6.12005519866943	-6.6122784614563	-3.09941792488098	-0.0975254327058792	0.1245222017169	-0.0120718022808433
-6.11808013916016	-6.61678504943848	-3.09292721748352	-0.0972908213734627	0.124401852488518	-0.0120488097891212
-6.12271881103516	-6.61381340026855	-3.08855247497559	-0.097236156463623	0.12437379360199	-0.0121110221371055
-6.12474203109741	-6.62150716781616	-3.07974290847778	-0.0974109545350075	0.124401472508907	-0.0119935888797045
-6.12461853027344	-6.62276029586792	-3.07338786125183	-0.0972639322280884	0.124240927398205	-0.0119370520114899
-6.12299537658691	-6.62707471847534	-3.06442093849182	-0.0971818938851357	0.124265231192112	-0.0119418846443295
-6.12553405761719	-6.62982940673828	-3.06403732299805	-0.0972173064947128	0.124324589967728	-0.0119065064936876
-6.13040828704834	-6.63365983963013	-3.04547762870789	-0.0972083732485771	0.124287389218807	-0.011875020340085
-6.12638854980469	-6.63914585113525	-3.04422187805176	-0.0971020758152008	0.124193787574768	-0.0118437791243196
-6.12258005142212	-6.63916444778442	-3.03665041923523	-0.0970194265246391	0.124273590743542	-0.0118606733158231
-6.1279616355896	-6.6428427696228	-3.02253770828247	-0.0970820263028145	0.124299518764019	-0.011683963239193
-6.12821245193481	-6.65106534957886	-3.01320457458496	-0.0970779284834862	0.124264977872372	-0.0116882929578424
-6.12646865844727	-6.65492534637451	-3.00409126281738	-0.0969446301460266	0.124273210763931	-0.0117017971351743
-6.13310670852661	-6.65879440307617	-2.99554562568665	-0.096929632127285	0.124347321689129	-0.0116691049188375
-6.13218069076538	-6.6628475189209	-2.99459147453308	-0.0968996286392212	0.124301858246326	-0.0116105936467648
-6.13095331192017	-6.67071151733398	-2.98095846176147	-0.0967726036906242	0.124254666268826	-0.0116613628342748
-6.13948678970337	-6.6748046875	-2.97243523597717	-0.0967652425169945	0.12443271279335	-0.0116909742355347
-6.14336347579956	-6.67856502532959	-2.96998262405396	-0.0966857671737671	0.124383628368378	-0.0116453319787979
-6.13950395584106	-6.68850708007813	-2.95629787445068	-0.0966327711939812	0.124385505914688	-0.0117129217833281
-6.15051364898682	-6.69137001037598	-2.94896125793457	-0.0965525507926941	0.124410130083561	-0.0117744179442525
-6.157799243927	-6.69785070419312	-2.95031547546387	-0.096484549343586	0.124478884041309	-0.0117944609373808
-6.15480089187622	-6.70242977142334	-2.94158744812012	-0.0963034108281136	0.124350264668465	-0.0118891000747681
-6.15978002548218	-6.70989322662354	-2.93878579139709	-0.0962177515029907	0.124386511743069	-0.0119788656011224
-6.17057180404663	-6.71017217636108	-2.9356746673584	-0.0961632952094078	0.124486654996872	-0.0119870584458113
-6.17421817779541	-6.71807909011841	-2.93350744247437	-0.0960795357823372	0.124400995671749	-0.0120465895161033
-6.17967224121094	-6.72503423690796	-2.92495465278625	-0.095901682972908	0.124370433390141	-0.0120818288996816
-6.1861310005188	-6.72623443603516	-2.9227614402771	-0.0959243550896645	0.124413669109344	-0.0121498415246606
-6.19089412689209	-6.72913026809692	-2.92161774635315	-0.0958400368690491	0.124390229582787	-0.0121221290901303
-6.19465065002441	-6.73900890350342	-2.92008972167969	-0.0956784039735794	0.124308697879314	-0.0121553465723991
-6.20002603530884	-6.7424783706665	-2.91429901123047	-0.0957468748092651	0.124339438974857	-0.0121332686394453
-6.2020959854126	-6.74289703369141	-2.9096565246582	-0.0956229716539383	0.124307960271835	-0.0121243260800838
-6.20527982711792	-6.74789476394653	-2.9030864238739	-0.0955721661448479	0.124288603663445	-0.0120706874877214
-6.21248817443848	-6.75233888626099	-2.89776039123535	-0.0955681577324867	0.124225229024887	-0.0120482929050922
-6.20827198028564	-6.75418138504028	-2.88945055007935	-0.0954461246728897	0.12428206205368	-0.0119799198582768
-6.21501970291138	-6.7545051574707	-2.89032816886902	-0.0955057367682457	0.12430889159441	-0.0119504053145647
-6.21648359298706	-6.75821828842163	-2.88717031478882	-0.0953988954424858	0.124241709709167	-0.011806252412498
-6.21635007858276	-6.75895833969116	-2.876469373703	-0.0953419953584671	0.12424299120903	-0.0117733152583241
-6.2179594039917	-6.76350784301758	-2.8693106174469	-0.0954327285289764	0.124259188771248	-0.0116706872358918
-6.21968936920166	-6.76444053649902	-2.8670015335083	-0.0953991636633873	0.124204225838184	-0.0115363094955683
-6.21793222427368	-6.76950168609619	-2.85468101501465	-0.0953725054860115	0.124204136431217	-0.0114702498540282
-6.22285890579224	-6.77187633514404	-2.84196639060974	-0.0953896716237068	0.124335162341595	-0.0113450568169355
-6.2227578163147	-6.77625703811646	-2.83629202842712	-0.0954037010669708	0.124380990862846	-0.0111621543765068
-6.21981811523438	-6.77443027496338	-2.8298761844635	-0.0954303592443466	0.124240435659885	-0.0111041674390435
-6.21769666671753	-6.77947902679443	-2.81596398353577	-0.0954099297523499	0.12429866194725	-0.0109710264950991
-6.21982288360596	-6.77990341186523	-2.80767154693604	-0.0954078659415245	0.124320782721043	-0.0108725065365434
-6.22110891342163	-6.78496599197388	-2.79935717582703	-0.0954984351992607	0.124376066029072	-0.0107106501236558
-6.22130060195923	-6.79169988632202	-2.78794264793396	-0.0954727530479431	0.124312154948711	-0.0105495117604733
-6.21467542648315	-6.79171466827393	-2.77456474304199	-0.0955317467451096	0.124489083886147	-0.0104533983394504
-6.22003269195557	-6.79099416732788	-2.76066470146179	-0.0955189764499664	0.124527931213379	-0.0103334588930011
-6.22170972824097	-6.80139970779419	-2.74674963951111	-0.0955921560525894	0.124467439949512	-0.010192315094173
-6.21792459487915	-6.80436897277832	-2.73579907417297	-0.0955430567264557	0.124497011303902	-0.0101317465305328
-6.22155714035034	-6.80686616897583	-2.72985291481018	-0.0955030918121338	0.124543823301792	-0.0100512458011508
-6.22388362884521	-6.8108024597168	-2.7191309928894	-0.0955804884433746	0.124588295817375	-0.00983083434402943
-6.22284173965454	-6.81758499145508	-2.70348858833313	-0.0954867526888847	0.124538794159889	-0.00982431229203939
-6.22307825088501	-6.8176794052124	-2.69775986671448	-0.0955242961645126	0.124671071767807	-0.00974108744412661
-6.22947454452515	-6.82455587387085	-2.68604588508606	-0.0955277159810066	0.12467073649168	-0.00961125828325748
-6.22902297973633	-6.82884502410889	-2.67906928062439	-0.0954834148287773	0.124619141221046	-0.00952468998730183
-6.230224609375	-6.82902431488037	-2.67006683349609	-0.0954813286662102	0.12466199696064	-0.00953216012567282
-6.23127126693726	-6.83402729034424	-2.66392874717712	-0.0954765304923058	0.124681197106838	-0.00932524539530277
-6.23223257064819	-6.83966016769409	-2.65950036048889	-0.0954417586326599	0.124590627849102	-0.00925924256443977
-6.22864055633545	-6.84231948852539	-2.64562225341797	-0.0955154225230217	0.124585084617138	-0.00915926415473223
-6.23270225524902	-6.83911275863647	-2.63534736633301	-0.0954464599490166	0.124644808471203	-0.00894504319876432
-6.23665714263916	-6.84394264221191	-2.62905144691467	-0.095516249537468	0.124640546739101	-0.00886033289134502
-6.22831773757935	-6.84803247451782	-2.61780834197998	-0.0955626145005226	0.124555058777332	-0.00875105988234282
-6.23526525497437	-6.85159301757813	-2.61157655715942	-0.0955362766981125	0.124622732400894	-0.00867757573723793
-6.24073886871338	-6.85684251785278	-2.59898567199707	-0.0954974368214607	0.124650426208973	-0.00847340747714043
-6.23584222793579	-6.85967016220093	-2.59595680236816	-0.0954253673553467	0.12455753237009	-0.00836926978081465
-6.23459768295288	-6.85959100723267	-2.58900117874146	-0.0954438596963882	0.124618098139763	-0.00828935299068689
-6.23765802383423	-6.86261558532715	-2.58286929130554	-0.0955282375216484	0.124624222517014	-0.0081405695527792
-6.23323726654053	-6.86380529403687	-2.57382202148438	-0.0954773724079132	0.124521024525166	-0.00801010522991419
-6.23122644424438	-6.86523008346558	-2.56554079055786	-0.0953051522374153	0.124438092112541	-0.00792740192264318
-6.22825574874878	-6.86301422119141	-2.56013798713684	-0.095471553504467	0.124584391713142	-0.00778511306270957
-6.22621440887451	-6.86853647232056	-2.55747866630554	-0.0954570174217224	0.124391213059425	-0.00755833461880684
-6.2236533164978	-6.87024736404419	-2.54745602607727	-0.0953704193234444	0.124450758099556	-0.00752993766218424
-6.22016143798828	-6.86588096618652	-2.54185104370117	-0.0954563915729523	0.124444268643856	-0.00728358328342438
-6.22180128097534	-6.88079738616943	-2.53891825675964	-0.0954986438155174	0.124387569725513	-0.00706971669569612
-6.22245407104492	-6.88853931427002	-2.53283882141113	-0.0954726189374924	0.124381810426712	-0.00692587858065963
-6.22307014465332	-6.89047479629517	-2.52967000007629	-0.0954051911830902	0.124321632087231	-0.00676621310412884
-6.22348070144653	-6.89932012557983	-2.53515243530273	-0.0954757779836655	0.124291069805622	-0.00653397431597114
-6.2214732170105	-6.89855861663818	-2.52762818336487	-0.0953589007258415	0.124287359416485	-0.00639170268550515
-6.21635723114014	-6.89870929718018	-2.51189494132996	-0.0954804271459579	0.124232202768326	-0.00632108049467206
-6.22086191177368	-6.90374755859375	-2.51374959945679	-0.0955687463283539	0.124275796115398	-0.00611065654084086
-6.21513748168945	-6.90134191513062	-2.50694870948792	-0.0955233424901962	0.124168716371059	-0.00600364990532398
-6.21391201019287	-6.90291166305542	-2.50008749961853	-0.0956028923392296	0.124281696975231	-0.00590034946799278
-6.21398591995239	-6.90271806716919	-2.49694728851318	-0.0957102105021477	0.124284997582436	-0.00568579835817218
-6.20859384536743	-6.90108919143677	-2.49117541313171	-0.095656506717205	0.124176502227783	-0.00555498758330941
-6.20738649368286	-6.89824724197388	-2.48617577552795	-0.0957430005073547	0.124306485056877	-0.00551732908934355
-6.20355701446533	-6.89456367492676	-2.48341846466064	-0.0958789512515068	0.124275289475918	-0.00535987317562103
-6.19664430618286	-6.90022325515747	-2.47194361686707	-0.0958510637283325	0.124229311943054	-0.00522999698296189
-6.19325065612793	-6.89759016036987	-2.47134923934937	-0.0960185751318932	0.124349690973759	-0.00515455892309546
-6.19358396530151	-6.89737224578857	-2.45599627494812	-0.0961294621229172	0.124421902000904	-0.00494156870990992
-6.18305635452271	-6.90073490142822	-2.45116710662842	-0.0961723029613495	0.12431438267231	-0.00478880805894732
-6.17664813995361	-6.89980602264404	-2.44902300834656	-0.0961547568440437	0.124364018440247	-0.00469643017277122
-6.17311668395996	-6.90044927597046	-2.44628500938416	-0.0963301584124565	0.124469958245754	-0.0044954982586205
-6.17254638671875	-6.90667247772217	-2.43793487548828	-0.0963147059082985	0.1244290843606	-0.00438446551561356
-6.16449546813965	-6.90580034255981	-2.42270660400391	-0.0963603407144547	0.124581515789032	-0.00430681370198727
-6.16655778884888	-6.90408325195313	-2.42282724380493	-0.0964490324258804	0.124538153409958	-0.00411550235003233
-6.16152667999268	-6.91117525100708	-2.41369414329529	-0.0965448394417763	0.124511145055294	-0.00410340912640095
-6.16647911071777	-6.91597080230713	-2.41361165046692	-0.0965997874736786	0.124639004468918	-0.00404546316713095
-6.16554260253906	-6.91698789596558	-2.41599369049072	-0.0964647382497787	0.124606974422932	-0.00397460907697678
-6.16559076309204	-6.91927337646484	-2.40263175964355	-0.0964686647057533	0.1245471611619	-0.00409516505897045
-6.16741609573364	-6.91908597946167	-2.40741348266602	-0.0965436547994614	0.124666355550289	-0.00406983494758606
-6.16733884811401	-6.91949796676636	-2.40311288833618	-0.0964029505848885	0.124645359814167	-0.00412875739857554
-6.16776752471924	-6.92474555969238	-2.40633296966553	-0.0963709577918053	0.124666430056095	-0.00419714627787471
-6.17500305175781	-6.92507743835449	-2.40094304084778	-0.0965009555220604	0.124727062880993	-0.00417698686942458
-6.17775726318359	-6.9289231300354	-2.40142178535461	-0.0963924676179886	0.124672889709473	-0.00421892991289496
-6.17689180374146	-6.92931222915649	-2.40266013145447	-0.0963470041751862	0.124692849814892	-0.00432125013321638
-6.17615079879761	-6.92620372772217	-2.40415811538696	-0.0963611081242561	0.124755956232548	-0.00428838329389691
-6.18465709686279	-6.93076705932617	-2.40146541595459	-0.0964192375540733	0.12474150210619	-0.00438452418893576
-6.18811225891113	-6.93242168426514	-2.39628982543945	-0.0963992774486542	0.124723680317402	-0.00439677760004997
-6.18728065490723	-6.93432188034058	-2.40200304985046	-0.0963030084967613	0.124644115567207	-0.00445730797946453
-6.18965291976929	-6.9366717338562	-2.40062093734741	-0.0963828191161156	0.124731838703156	-0.00450518447905779
-6.19697046279907	-6.93657350540161	-2.39526534080505	-0.096455417573452	0.124791771173477	-0.00446693226695061
-6.19784879684448	-6.94088935852051	-2.39469075202942	-0.0964019298553467	0.124673813581467	-0.00453728949651122
-6.19630765914917	-6.93957901000977	-2.38489460945129	-0.0965069979429245	0.124798111617565	-0.00462845154106617
-6.20003223419189	-6.94040489196777	-2.39270448684692	-0.0964601784944534	0.124770909547806	-0.00456052599474788
-6.1990385055542	-6.9438943862915	-2.38783049583435	-0.0964368358254433	0.124693736433983	-0.00460845325142145
-6.20289945602417	-6.94584560394287	-2.37898707389832	-0.0964930057525635	0.124818302690983	-0.00467796577140689
-6.20322179794312	-6.94360160827637	-2.38800597190857	-0.096552275121212	0.124765448272228	-0.00453915726393461
-6.1988639831543	-6.94506168365479	-2.38446521759033	-0.0964223369956017	0.124693006277084	-0.0046593826264143
-6.2020902633667	-6.9498872756958	-2.376713514328	-0.0964390486478806	0.124735958874226	-0.00474098417907953
-6.20306730270386	-6.95137453079224	-2.38530397415161	-0.0964342281222343	0.124813050031662	-0.00463570654392242
-6.20326471328735	-6.95300722122192	-2.37844491004944	-0.0965041816234589	0.124765954911709	-0.00469196913763881
-6.20678472518921	-6.95228147506714	-2.37832856178284	-0.0964927151799202	0.124849520623684	-0.00463190628215671
-6.20561695098877	-6.95371150970459	-2.38629388809204	-0.0965282320976257	0.124778583645821	-0.0046924757771194
-6.20487785339355	-6.95667695999146	-2.38077020645142	-0.0964468643069267	0.124723039567471	-0.00469291536137462
-6.20760297775269	-6.95676326751709	-2.37897706031799	-0.0965322703123093	0.124795898795128	-0.00472811609506607
-6.21059417724609	-6.95971393585205	-2.37759447097778	-0.0965375229716301	0.124755576252937	-0.00472204247489572
-6.21172666549683	-6.96256542205811	-2.3809802532196	-0.0965036079287529	0.124743744730949	-0.00471944827586412
-6.21073913574219	-6.96096181869507	-2.37485814094543	-0.0965146720409393	0.124824367463589	-0.00477137323468924
-6.21317195892334	-6.95765066146851	-2.37887048721313	-0.0965983271598816	0.124740280210972	-0.00475486693903804
-6.2098069190979	-6.9614634513855	-2.37804579734802	-0.0964624136686325	0.12467697262764	-0.00486437557265162
-6.20516300201416	-6.95928192138672	-2.37903594970703	-0.0964652672410011	0.124705784022808	-0.00489546032622457
-6.20947074890137	-6.95949697494507	-2.37896060943604	-0.0965953692793846	0.124754421412945	-0.00481204129755497
-6.20744562149048	-6.96200847625732	-2.38339424133301	-0.0964729487895966	0.124740481376648	-0.00486228708177805
-6.20626592636108	-6.9589672088623	-2.37422370910645	-0.0965765714645386	0.124779045581818	-0.00490646669641137
-6.205491065979	-6.95457792282104	-2.36564469337463	-0.0966518446803093	0.124940313398838	-0.00489439908415079
-6.21301984786987	-6.95993709564209	-2.37495446205139	-0.0966421216726303	0.124812960624695	-0.00477437255904078
-6.21126508712769	-6.96563339233398	-2.3745596408844	-0.0965595543384552	0.124817751348019	-0.0049756933003664
-6.21692895889282	-6.96920490264893	-2.37457156181335	-0.0965897142887115	0.124969139695168	-0.00497029023244977
-6.21406984329224	-6.97093915939331	-2.37867331504822	-0.0965150892734528	0.124996498227119	-0.00494523253291845
-6.21458864212036	-6.96887063980103	-2.36941838264465	-0.0964729711413383	0.124906629323959	-0.00500655779615045
-6.21959447860718	-6.96968603134155	-2.36729526519775	-0.0965424701571465	0.124968878924847	-0.00497223157435656
-6.21911478042603	-6.96823263168335	-2.37187004089355	-0.0964339077472687	0.124979808926582	-0.00493909232318401
-6.21756839752197	-6.9729585647583	-2.36870813369751	-0.0963445901870728	0.124957285821438	-0.00496214954182506
-6.22013568878174	-6.97235584259033	-2.37505507469177	-0.0964018329977989	0.125057026743889	-0.00497865444049239
-6.21937036514282	-6.97407388687134	-2.37126350402832	-0.0964526981115341	0.124923042953014	-0.00488628447055817
-6.21645593643188	-6.97472524642944	-2.36461806297302	-0.0963091850280762	0.124993622303009	-0.00493553467094898
-6.21658706665039	-6.97160530090332	-2.35998845100403	-0.0963045507669449	0.125000968575478	-0.0049527301453054
-6.22017240524292	-6.97638845443726	-2.36372566223145	-0.0964172855019569	0.125055029988289	-0.00488309841603041
-6.21611356735229	-6.97896480560303	-2.35646271705627	-0.0963962748646736	0.125006720423698	-0.00486220559105277
-6.21732759475708	-6.9792332649231	-2.36372208595276	-0.0963247045874596	0.125141248106956	-0.0048378137871623
-6.22048854827881	-6.97956705093384	-2.35556697845459	-0.0964745134115219	0.125165432691574	-0.00479313777759671
-6.21963787078857	-6.98335552215576	-2.35012269020081	-0.0964156687259674	0.125135451555252	-0.00471612997353077
-6.21825408935547	-6.97900152206421	-2.34741568565369	-0.0963169187307358	0.125132411718369	-0.00480128731578588
-6.21873617172241	-6.98108577728271	-2.34905624389648	-0.0964779853820801	0.125260442495346	-0.00473803374916315
-6.21877765655518	-6.982017993927	-2.34587025642395	-0.0963258072733879	0.12510672211647	-0.004642971791327
-6.21746397018433	-6.98647403717041	-2.34523677825928	-0.0962842032313347	0.12514939904213	-0.00467514852061868
-6.21874284744263	-6.98353910446167	-2.34359097480774	-0.0963842943310738	0.125303089618683	-0.00462141260504723
-6.2223048210144	-6.97939682006836	-2.33651161193848	-0.0964500159025192	0.125237628817558	-0.00445230305194855
-6.22194671630859	-6.98771667480469	-2.32954216003418	-0.0964470207691193	0.125237867236137	-0.00446487497538328
-6.22426986694336	-6.99280071258545	-2.33088564872742	-0.0964827314019203	0.125229209661484	-0.0044622989371419
-6.2263355255127	-6.99531936645508	-2.33381986618042	-0.0963461995124817	0.125313431024551	-0.00439072400331497
-6.22655153274536	-6.99518346786499	-2.32244420051575	-0.0964092761278152	0.125261813402176	-0.00439791101962328
-6.22756195068359	-6.99499225616455	-2.32499480247498	-0.0964901894330978	0.125374257564545	-0.00429429719224572
-6.22381448745728	-6.99594879150391	-2.31831216812134	-0.0964080467820168	0.125243693590164	-0.00432141125202179
-6.22674989700317	-6.99837875366211	-2.32602643966675	-0.0963654443621635	0.125269085168839	-0.00437270244583488
-6.23230314254761	-6.9984393119812	-2.31932973861694	-0.0964425504207611	0.125346034765244	-0.00427724048495293
-6.23280715942383	-6.99953699111938	-2.32187676429749	-0.0962679237127304	0.125251442193985	-0.0043183178640902
-6.22820377349854	-6.99773693084717	-2.32297611236572	-0.0962935015559196	0.125249132514	-0.0042834454216063
-6.23461246490479	-6.99272871017456	-2.31880903244019	-0.0963420867919922	0.12523253262043	-0.004232675768435
-6.23239040374756	-6.99641513824463	-2.32209157943726	-0.0962672904133797	0.125045299530029	-0.00424054311588407
-6.23336124420166	-6.99610757827759	-2.32010865211487	-0.0963331833481789	0.125146150588989	-0.00426064664497972
-6.23458957672119	-6.9952507019043	-2.32224559783936	-0.0963939875364304	0.125132814049721	-0.00412922725081444
-6.23775768280029	-6.99905014038086	-2.32118129730225	-0.0963274836540222	0.125047400593758	-0.00416352832689881
-6.23367357254028	-6.99567604064941	-2.32253432273865	-0.096393458545208	0.125062376260757	-0.00417415238916874
-6.23684310913086	-6.99160051345825	-2.33034920692444	-0.096378318965435	0.125101745128632	-0.00406666472554207
-6.23431158065796	-6.9958348274231	-2.32522296905518	-0.0963742583990097	0.124955870211124	-0.00408113235607743
-6.23675680160522	-6.99644374847412	-2.32358694076538	-0.096457414329052	0.125166609883308	-0.00409327354282141
-6.2376594543457	-6.99203538894653	-2.32409524917603	-0.0964587330818176	0.125096723437309	-0.00392582081258297
-6.23228454589844	-6.99060916900635	-2.32675409317017	-0.0964856445789337	0.124936558306217	-0.00391463842242956
-6.23321485519409	-6.9905834197998	-2.32248663902283	-0.0964943319559097	0.124918930232525	-0.0039373217150569
-6.23284816741943	-6.98607158660889	-2.34609150886536	-0.0965822041034698	0.125011026859283	-0.00382860261015594
-6.22969102859497	-6.98791551589966	-2.34414553642273	-0.0965839028358459	0.124946340918541	-0.00379550363868475
-6.22734546661377	-6.98431730270386	-2.34065628051758	-0.0967084690928459	0.124949231743813	-0.00375197711400688
-6.23059463500977	-6.98242616653442	-2.34342169761658	-0.0967631787061691	0.124999567866325	-0.00362258055247366
-6.22555923461914	-6.98337268829346	-2.3419234752655	-0.0967635288834572	0.124905437231064	-0.00356636825017631
-6.22411441802979	-6.97998952865601	-2.35364389419556	-0.0967523008584976	0.124938204884529	-0.0036335177719593
-6.22664022445679	-6.97798681259155	-2.35758805274963	-0.0969286113977432	0.124987840652466	-0.00349391787312925
-6.22502660751343	-6.97792100906372	-2.36371612548828	-0.0969578251242638	0.124852210283279	-0.00341437174938619
-6.21594572067261	-6.9773473739624	-2.36240148544312	-0.0969445183873177	0.124926149845123	-0.0034544060472399
-6.22282886505127	-6.97043752670288	-2.37370204925537	-0.0971506163477898	0.125020116567612	-0.00338623207062483
-6.21975326538086	-6.9724702835083	-2.37389397621155	-0.0972016453742981	0.124876819550991	-0.00337760616093874
-6.21946239471436	-6.96874284744263	-2.38511753082275	-0.0972335115075111	0.124895080924034	-0.0034242554102093
-6.21896743774414	-6.965651512146	-2.39676094055176	-0.097344808280468	0.124963030219078	-0.00336300814524293
-6.21879434585571	-6.96549701690674	-2.40008735656738	-0.0973856449127197	0.124884329736233	-0.00329825957305729
-6.21672487258911	-6.96035051345825	-2.40446376800537	-0.0975144505500793	0.124887384474277	-0.00336959445849061
-6.22208690643311	-6.95626163482666	-2.42316794395447	-0.0976391732692719	0.12495207041502	-0.00336771435104311
-6.21787357330322	-6.95132875442505	-2.42362141609192	-0.0977597385644913	0.124865785241127	-0.00334240985102952
-6.21925687789917	-6.94912004470825	-2.43541765213013	-0.0978424549102783	0.124946586787701	-0.00341813778504729
-6.22052526473999	-6.94526958465576	-2.44473123550415	-0.098082110285759	0.124952495098114	-0.00329299131408334
-6.21708631515503	-6.94049787521362	-2.45233678817749	-0.0980598852038383	0.124893456697464	-0.00325791980139911
-6.2123589515686	-6.93423748016357	-2.45854568481445	-0.0982810854911804	0.124905683100224	-0.00327399233356118
-6.21592998504639	-6.9300479888916	-2.48066854476929	-0.098393015563488	0.124901503324509	-0.00322876800782979
-6.2068076133728	-6.92576932907104	-2.48395848274231	-0.0985071957111359	0.12482188642025	-0.00319867441430688
-6.2115364074707	-6.9164605140686	-2.48804211616516	-0.0987139716744423	0.1249730437994	-0.00312812975607812
-6.20545387268066	-6.91249990463257	-2.4989287853241	-0.0988369733095169	0.124865122139454	-0.00305444397963583
-6.20150470733643	-6.90558528900146	-2.50763058662415	-0.0988863557577133	0.124868877232075	-0.00306224008090794
-6.20028305053711	-6.90091562271118	-2.51808023452759	-0.0991148799657822	0.125028625130653	-0.00296602584421635
-6.20323514938354	-6.89902925491333	-2.52527403831482	-0.0992483273148537	0.125006660819054	-0.00282492907717824
-6.1927547454834	-6.89560747146606	-2.52935886383057	-0.099331222474575	0.124985598027706	-0.00273052486591041
-6.19628572463989	-6.8847279548645	-2.53417134284973	-0.0994537249207497	0.125154286623001	-0.00263886735774577
-6.19489002227783	-6.88983917236328	-2.54149436950684	-0.0994902700185776	0.125076875090599	-0.00257690506987274
-6.19227886199951	-6.88376569747925	-2.55246376991272	-0.0996417701244354	0.125128701329231	-0.00262048584409058
-6.19554567337036	-6.88089084625244	-2.55752468109131	-0.0997005552053452	0.125265419483185	-0.00244719441980124
-6.18928527832031	-6.88107919692993	-2.56707715988159	-0.0997590720653534	0.125184997916222	-0.00251965876668692
-6.18938207626343	-6.87350559234619	-2.57442831993103	-0.099773496389389	0.12533663213253	-0.00250756554305553
-6.18983125686646	-6.87705421447754	-2.58129525184631	-0.0997697785496712	0.125252321362495	-0.00239306362345815
-6.18908929824829	-6.87524318695068	-2.58123302459717	-0.0999293997883797	0.125402957201004	-0.00244130217470229
-6.19286155700684	-6.87256669998169	-2.59305739402771	-0.0999332368373871	0.125387385487556	-0.00232077506370842
-6.18906354904175	-6.86924314498901	-2.59950375556946	-0.0998893454670906	0.125334277749062	-0.00238684471696615
-6.18824100494385	-6.86729717254639	-2.60252380371094	-0.0999253541231155	0.125394865870476	-0.00240400736220181
-6.18974351882935	-6.86546897888184	-2.62324404716492	-0.0998775139451027	0.125428631901741	-0.00234031840227544
-6.18891382217407	-6.86709260940552	-2.6206042766571	-0.0998654291033745	0.125329360365868	-0.0024443194270134
-6.19617414474487	-6.86058759689331	-2.62526702880859	-0.0999790653586388	0.125456720590591	-0.00232347543351352
-6.19218063354492	-6.85432910919189	-2.62809133529663	-0.0999674573540688	0.125334158539772	-0.00237039127387106
-6.19487857818604	-6.85639667510986	-2.64052653312683	-0.100078210234642	0.12538605928421	-0.00236275396309793
-6.20140552520752	-6.859459400177	-2.6364848613739	-0.0999910533428192	0.125427514314651	-0.0022727285977453
-6.20155191421509	-6.86121129989624	-2.64568996429443	-0.0999061986804008	0.125356256961823	-0.00240564905107021
-6.20271778106689	-6.85226058959961	-2.65799927711487	-0.0999117642641068	0.125406190752983	-0.0023944596759975
-6.20530033111572	-6.85462045669556	-2.65975499153137	-0.0999347344040871	0.125349551439285	-0.00232789036817849
-6.20166492462158	-6.85439777374268	-2.67275762557983	-0.0998289883136749	0.125425189733505	-0.00235564936883748
-6.20835208892822	-6.85310554504395	-2.66677665710449	-0.0999505594372749	0.125503316521645	-0.00234293495304883
-6.20879983901978	-6.85026693344116	-2.67183399200439	-0.0999425202608109	0.125419318675995	-0.00222780648618937
-6.20969915390015	-6.8481764793396	-2.67579650878906	-0.0998208895325661	0.125300899147987	-0.00236763712018728
-6.20800685882568	-6.84964036941528	-2.68516302108765	-0.100012972950935	0.125422760844231	-0.00231056497432292
-6.20655632019043	-6.84800672531128	-2.68435740470886	-0.0998780578374863	0.125299781560898	-0.00220094760879874
-6.21011972427368	-6.84269666671753	-2.6875524520874	-0.0998399406671524	0.12542387843132	-0.0023171603679657
-6.21267747879028	-6.84509181976318	-2.70199298858643	-0.0999075397849083	0.125313013792038	-0.0021526007913053
-6.21034288406372	-6.84128475189209	-2.70210099220276	-0.0998237729072571	0.125214174389839	-0.00225819810293615
-6.21688938140869	-6.83729887008667	-2.69493651390076	-0.100012689828873	0.12531390786171	-0.00216482463292778
-6.21965837478638	-6.83828592300415	-2.70764136314392	-0.0999692380428314	0.125200405716896	-0.00205783150158823
-6.21974086761475	-6.84064865112305	-2.70167469978333	-0.0999492853879929	0.125242665410042	-0.00210289540700614
-6.22961711883545	-6.83695030212402	-2.71579766273499	-0.0999724045395851	0.125243186950684	-0.00200712610967457
-6.22751617431641	-6.84005308151245	-2.71682667732239	-0.0998158752918243	0.125130549073219	-0.00204267539083958
-6.23003387451172	-6.83841419219971	-2.71409678459167	-0.0999406650662422	0.125242620706558	-0.00201879185624421
-6.23229694366455	-6.83524894714355	-2.71779537200928	-0.0999880582094193	0.125175714492798	-0.00190086278598756
-6.23014497756958	-6.8362832069397	-2.72113943099976	-0.0998807400465012	0.125030070543289	-0.00190441391896456
-6.23165845870972	-6.83178281784058	-2.72347140312195	-0.099888414144516	0.125010848045349	-0.0018430354539305
-6.2362003326416	-6.83515882492065	-2.73504662513733	-0.0999439060688019	0.124995395541191	-0.00182298687286675
-6.23314523696899	-6.83648252487183	-2.73996138572693	-0.0999024510383606	0.124890968203545	-0.00176020606886595
-6.23686265945435	-6.83080720901489	-2.73904204368591	-0.0998304709792137	0.125039786100388	-0.00164245546329767
-6.24074459075928	-6.82909917831421	-2.74047541618347	-0.0998546108603477	0.124899916350842	-0.00160610291641206
-6.23771286010742	-6.82908868789673	-2.74492931365967	-0.0997272878885269	0.124823570251465	-0.00161416025366634
-6.23740816116333	-6.82421731948853	-2.75146961212158	-0.0998652651906013	0.124851241707802	-0.00156689912546426
-6.24111413955688	-6.83011770248413	-2.7558650970459	-0.0998293980956078	0.124705389142036	-0.00139714044053108
-6.2368335723877	-6.82342147827148	-2.7547972202301	-0.0998288691043854	0.124738141894341	-0.00143160857260227
-6.24094867706299	-6.8180980682373	-2.7599778175354	-0.0998544543981552	0.124701201915741	-0.00128043512813747
-6.23722362518311	-6.82068920135498	-2.76410126686096	-0.0998846516013145	0.124552920460701	-0.0013213197235018
-6.24327087402344	-6.81846523284912	-2.76413559913635	-0.0999001637101173	0.124624401330948	-0.00123544177040458
-6.23884725570679	-6.81647825241089	-2.77527904510498	-0.0999356880784035	0.124647602438927	-0.0010294804815203
-6.23826503753662	-6.81315040588379	-2.76453042030334	-0.0999389067292213	0.124533481895924	-0.00109208538196981
-6.24313545227051	-6.81103563308716	-2.77435207366943	-0.100021757185459	0.124531127512455	-0.000985607039183378
-6.23453283309937	-6.80850028991699	-2.78474235534668	-0.100019291043282	0.124373771250248	-0.000926959386561066
-6.23703813552856	-6.80423736572266	-2.78705978393555	-0.100202783942223	0.124530486762524	-0.000843926740344614
-6.23505210876465	-6.80077219009399	-2.78817939758301	-0.100158959627151	0.124411709606647	-0.00076596240978688
-6.23282384872437	-6.79550218582153	-2.79504203796387	-0.100182041525841	0.124361515045166	-0.000688429747242481
-6.23581075668335	-6.7949275970459	-2.80330109596252	-0.100351139903069	0.124435387551785	-0.000601573439780623
-6.22893238067627	-6.79480171203613	-2.79948949813843	-0.100336648523808	0.124266348779202	-0.000520269328262657
-6.23160409927368	-6.78520441055298	-2.81017279624939	-0.100436255335808	0.1244181022048	-0.000494166510179639
-6.23056030273438	-6.78622817993164	-2.81706070899963	-0.100479014217854	0.124170534312725	-0.000352463714079931
-6.22626066207886	-6.78206920623779	-2.82849454879761	-0.100412718951702	0.124272987246513	-0.000291162228677422
-6.22803688049316	-6.77524423599243	-2.82989048957825	-0.100670538842678	0.124409303069115	-0.000159870833158493
-6.22938919067383	-6.7760272026062	-2.82241678237915	-0.100714974105358	0.12424948066473	-3.4401920856908E-05
-6.22707271575928	-6.77082920074463	-2.83062815666199	-0.10075568407774	0.124380446970463	-4.79358095617499E-05
-6.23129081726074	-6.7711443901062	-2.84716892242432	-0.100739270448685	0.124369658529758	3.1740426493343E-05
-6.22613859176636	-6.7712230682373	-2.84503507614136	-0.100796401500702	0.124307103455067	5.29288772668224E-05
-6.22943449020386	-6.76424884796143	-2.85492086410522	-0.100860148668289	0.12441098690033	0.000191604936844669
-6.22504329681396	-6.76645469665527	-2.8549382686615	-0.100848831236362	0.124302305281162	0.00021853981888853
-6.22552013397217	-6.76511192321777	-2.85772657394409	-0.100896954536438	0.124382458627224	0.000182230054633692
-6.22705173492432	-6.76261472702026	-2.87281346321106	-0.100881204009056	0.124337948858738	0.000300359533866867
-6.2241268157959	-6.75559854507446	-2.86612486839294	-0.100905530154705	0.12434621155262	0.000286995869828388
-6.22482490539551	-6.75510406494141	-2.87345480918884	-0.100944690406322	0.124381013214588	0.000380804762244225
-6.21988725662231	-6.75625038146973	-2.88258051872253	-0.100760847330093	0.124275118112564	0.000278832303592935
-6.2309136390686	-6.7517614364624	-2.88963961601257	-0.100854136049747	0.124439217150211	0.000303658744087443
-6.22667503356934	-6.75418186187744	-2.88832712173462	-0.100660309195518	0.124239571392536	0.000331218936480582
-6.22621822357178	-6.74487447738647	-2.89382910728455	-0.1007139980793	0.124304845929146	0.000298050959827378
-6.22912740707397	-6.75	-2.90134334564209	-0.100681744515896	0.124264419078827	0.000371802627341822
-6.22854280471802	-6.75393962860107	-2.90704655647278	-0.100526914000511	0.124262973666191	0.000317088037263602
-6.24075984954834	-6.74920654296875	-2.91642951965332	-0.100501619279385	0.124276898801327	0.000288932642433792
-6.23536062240601	-6.7493953704834	-2.91838049888611	-0.100397482514381	0.124119073152542	0.00024883757578209
-6.23677539825439	-6.75045680999756	-2.92103481292725	-0.100377038121223	0.124276198446751	0.000140332762384787
-6.24092149734497	-6.75058889389038	-2.9279317855835	-0.100361488759518	0.124113902449608	0.000257593346759677
-6.24255275726318	-6.7513108253479	-2.92264699935913	-0.100111961364746	0.124082118272781	0.000183426047442481
-6.24402570724487	-6.74702453613281	-2.93471670150757	-0.100072756409645	0.12412329018116	0.000177735142642632
-6.24365377426147	-6.75308036804199	-2.93928718566895	-0.0999163091182709	0.124032884836197	0.000154991343151778
-6.24915170669556	-6.74879550933838	-2.93945717811584	-0.0999186486005783	0.124157264828682	0.000170268438523635
-6.24846172332764	-6.75025510787964	-2.93831038475037	-0.0998067259788513	0.123967222869396	0.000152338077896275
-6.25768756866455	-6.75275278091431	-2.93780517578125	-0.0997738614678383	0.123979799449444	9.74515569396317E-05
-6.26122379302979	-6.75202083587646	-2.95000123977661	-0.0996695011854172	0.123904824256897	0.000150888983625919
-6.26191329956055	-6.75481796264648	-2.93985295295715	-0.0995839983224869	0.123836770653725	7.54913344280794E-05
-6.26950836181641	-6.75300979614258	-2.95240879058838	-0.0994819775223732	0.123891413211823	0.000132678731461056
-6.26807355880737	-6.75871467590332	-2.95181512832642	-0.0993600189685822	0.123723037540913	0.000138171832077205
-6.27804279327393	-6.75737571716309	-2.95334959030151	-0.0993488356471062	0.123860701918602	0.000175837296410464
-6.28000783920288	-6.76176452636719	-2.95099663734436	-0.0993394628167152	0.123702764511108	0.000292273703962564
-6.28148126602173	-6.75712871551514	-2.94621419906616	-0.0991406515240669	0.123730540275574	0.000191995830391534
-6.28952789306641	-6.75852155685425	-2.95071983337402	-0.0990886688232422	0.123696908354759	0.000284833193290979
-6.29040145874023	-6.76648807525635	-2.95625281333923	-0.0988994836807251	0.123672805726528	0.000319699931424111
-6.2979154586792	-6.76242971420288	-2.95155882835388	-0.0988410860300064	0.123757794499397	0.000311564654111862
-6.30695676803589	-6.76570415496826	-2.950275182724	-0.0988254994153976	0.12356811016798	0.000374093826394528
-6.30844879150391	-6.76857995986938	-2.95466732978821	-0.0986846759915352	0.123500905930996	0.000333836040226743
-6.31465435028076	-6.76874923706055	-2.95857405662537	-0.0985881164669991	0.12359681725502	0.000441605661762878
-6.32149314880371	-6.77195453643799	-2.95486950874329	-0.0983842238783836	0.123442210257053	0.000536588893737644
-6.32668447494507	-6.77258491516113	-2.95300388336182	-0.098321907222271	0.123463734984398	0.000462635071016848
-6.33620882034302	-6.77494525909424	-2.9617018699646	-0.0982643067836761	0.123347230255604	0.000610381248407066
-6.34053897857666	-6.78047037124634	-2.95616245269775	-0.0981552600860596	0.123282246291637	0.000550024735275656
-6.34834575653076	-6.77827310562134	-2.95856714248657	-0.0980471521615982	0.123285174369812	0.000698098563589156
-6.35205268859863	-6.7802209854126	-2.95541453361511	-0.0979237109422684	0.123109720647335	0.000695125840138644
-6.3617525100708	-6.7841477394104	-2.95866250991821	-0.0979316234588623	0.123110927641392	0.000666582142002881
-6.36802864074707	-6.78609275817871	-2.96540784835815	-0.0977431908249855	0.123098790645599	0.00078157550888136
-6.3749041557312	-6.78416776657104	-2.9548704624176	-0.0977197587490082	0.123014122247696	0.000804160197731107
-6.38649654388428	-6.78715419769287	-2.96271395683289	-0.0976413935422897	0.123019590973854	0.000915571232326329
-6.38399934768677	-6.78878450393677	-2.95770764350891	-0.0975102037191391	0.122886881232262	0.000926998094655573
-6.39411544799805	-6.79095983505249	-2.9626841545105	-0.0976146906614304	0.122931532561779	0.00100292323622853
-6.39966154098511	-6.79529619216919	-2.95595741271973	-0.0973998084664345	0.122856311500072	0.00111524504609406
-6.40475940704346	-6.79302263259888	-2.95010638237	-0.0973595231771469	0.12276042252779	0.00119145365897566
-6.41495275497437	-6.79356384277344	-2.95878005027771	-0.0974244400858879	0.122801296412945	0.00126975646708161
-6.41369819641113	-6.80155324935913	-2.94881820678711	-0.097373478114605	0.122731596231461	0.00131244026124477
-6.42095232009888	-6.79909610748291	-2.94637846946716	-0.0972682759165764	0.122801505029202	0.00139771075919271
-6.42543458938599	-6.79687070846558	-2.9396505355835	-0.0972094237804413	0.12263622879982	0.00151969434227794
-6.42533445358276	-6.80053329467773	-2.9419367313385	-0.0972108915448189	0.12261126935482	0.00152607983909547
-6.43233966827393	-6.80121994018555	-2.93280363082886	-0.0971952527761459	0.122652322053909	0.0017315688310191
-6.43508911132813	-6.80413484573364	-2.9312117099762	-0.0970464870333672	0.122521601617336	0.00185634754598141
-6.43261671066284	-6.80465888977051	-2.92281866073608	-0.0970228984951973	0.122544176876545	0.00192777335178107
-6.44236278533936	-6.80550718307495	-2.92416048049927	-0.0969935953617096	0.122468799352646	0.00213435059413314
-6.43979263305664	-6.81105089187622	-2.91492462158203	-0.096907764673233	0.122312866151333	0.00219540833495557
-6.45154428482056	-6.8133430480957	-2.91322803497314	-0.0968907400965691	0.122486509382725	0.00234887911938131
-6.45336675643921	-6.81385803222656	-2.90974521636963	-0.0967319682240486	0.122324697673321	0.00250154500827193
-6.4543342590332	-6.8161940574646	-2.90141844749451	-0.0966498032212257	0.122311912477016	0.00250214897096157
-6.46399593353271	-6.81931686401367	-2.90680503845215	-0.0966304615139961	0.122296676039696	0.00267858640290797
-6.46093368530273	-6.82355070114136	-2.89381337165833	-0.0964774340391159	0.122208893299103	0.00272294273599982
-6.47287702560425	-6.82661771774292	-2.88984942436218	-0.0964427143335342	0.122265592217445	0.00282483384944499
-6.47324228286743	-6.8278980255127	-2.88817572593689	-0.096283033490181	0.122090734541416	0.00290720351040363
-6.47589540481567	-6.82909250259399	-2.888258934021	-0.0961204022169113	0.122065089643002	0.00290965125896037
-6.48548221588135	-6.83295726776123	-2.89062190055847	-0.0961633399128914	0.122048623859882	0.00305614829994738
-6.48789501190186	-6.8391547203064	-2.8835391998291	-0.0959510058164597	0.121942400932312	0.00312136299908161
-6.49586534500122	-6.83668613433838	-2.87893271446228	-0.0959554836153984	0.121993847191334	0.00314788287505507
-6.496985912323	-6.84004306793213	-2.88172650337219	-0.0957452729344368	0.121780671179295	0.00325378542765975
-6.50018644332886	-6.84217119216919	-2.88427019119263	-0.0956611186265945	0.121822938323021	0.00325918942689896
-6.51155567169189	-6.84477472305298	-2.88225865364075	-0.095531664788723	0.121812433004379	0.00342623563483357
-6.5108470916748	-6.84742116928101	-2.8811719417572	-0.0953834354877472	0.121578931808472	0.00337544200010598
-6.51807928085327	-6.84658193588257	-2.88862347602844	-0.0954025983810425	0.12164918333292	0.00348389474675059
-6.52484893798828	-6.8536171913147	-2.87770414352417	-0.0953268483281136	0.121522724628448	0.00355766317807138
-6.53088712692261	-6.85231304168701	-2.88164019584656	-0.0952953696250916	0.121566630899906	0.00362731842324138
-6.53403663635254	-6.85408782958984	-2.8853452205658	-0.0950603187084198	0.121331110596657	0.0037086543161422
-6.54014301300049	-6.85578155517578	-2.88657665252686	-0.094938337802887	0.121321655809879	0.0037439928855747
-6.54287528991699	-6.85669279098511	-2.88870978355408	-0.0948606058955193	0.121220387518406	0.00394498603418469
-6.54556751251221	-6.85739231109619	-2.87859225273132	-0.0948812365531921	0.121166363358498	0.00394832389429212
-6.55436420440674	-6.85936450958252	-2.89058399200439	-0.0947336554527283	0.121090516448021	0.00409833295270801
-6.54990434646606	-6.86260652542114	-2.88406276702881	-0.0946304127573967	0.120943546295166	0.00410563731566072
-6.56454610824585	-6.86050510406494	-2.88218808174133	-0.0946422219276428	0.121016472578049	0.00425552623346448
-6.56246662139893	-6.86412858963013	-2.88212466239929	-0.0944109112024307	0.120786674320698	0.00429904088377953
-6.56637907028198	-6.86275768280029	-2.88651847839355	-0.0943951904773712	0.120810024440289	0.00436142599210143
-6.56929540634155	-6.87032127380371	-2.88306212425232	-0.0943514630198479	0.120717003941536	0.00446371315047145
-6.57137155532837	-6.86892795562744	-2.8766188621521	-0.0942441374063492	0.120633706450462	0.0045655919238925
-6.57927560806274	-6.86906337738037	-2.87520146369934	-0.0941584631800652	0.12064141780138	0.00464105792343616
-6.58110332489014	-6.87234210968018	-2.88052868843079	-0.0940211489796638	0.120465032756329	0.00471174856647849
-6.58636999130249	-6.87457513809204	-2.88061833381653	-0.0939762741327286	0.120529182255268	0.00474224332720041
-6.58960485458374	-6.87577867507935	-2.86991858482361	-0.0939550548791885	0.120389208197594	0.00489753345027566
-6.59275579452515	-6.87720537185669	-2.87117004394531	-0.0937478393316269	0.120334804058075	0.00484789628535509
-6.59728860855103	-6.8790397644043	-2.87098622322083	-0.0936848595738411	0.120334818959236	0.004961630795151
-6.6013879776001	-6.88444042205811	-2.87185168266296	-0.0935976132750511	0.120182029902935	0.00508563639596105
-6.60436725616455	-6.88697242736816	-2.86684083938599	-0.0935371816158295	0.120242960751057	0.00512129254639149
-6.60723161697388	-6.88412570953369	-2.87074732780457	-0.0933925732970238	0.119981028139591	0.00522262090817094
-6.61135816574097	-6.89022064208984	-2.86365389823914	-0.0932872742414474	0.120005771517754	0.00518621318042278
-6.61753129959106	-6.89310121536255	-2.8720543384552	-0.0932832583785057	0.119983553886414	0.00538000930100679
-6.61841487884521	-6.89430141448975	-2.86205124855042	-0.0931477919220924	0.119821839034557	0.00542776845395565
-6.62427425384521	-6.895827293396	-2.85927224159241	-0.0931933522224426	0.119893610477448	0.00546897994354367
-6.62141227722168	-6.89712238311768	-2.86664772033691	-0.0930440947413445	0.119684964418411	0.00553410220891237
-6.62303590774536	-6.89848899841309	-2.85911393165588	-0.0929863527417183	0.119649581611156	0.00557806855067611
-6.62947130203247	-6.89911317825317	-2.86014723777771	-0.0930046513676643	0.119688659906387	0.00567992078140378
-6.63241338729858	-6.90214014053345	-2.85671901702881	-0.0928438976407051	0.119463786482811	0.00575124006718397
-6.63118028640747	-6.89807510375977	-2.85435128211975	-0.0928920730948448	0.119457311928272	0.00580174522474408
-6.63559103012085	-6.89985847473145	-2.85762214660645	-0.0927887484431267	0.119412392377853	0.00592668121680617
-6.63121128082275	-6.90522718429565	-2.85085010528564	-0.0926577970385551	0.119319096207619	0.00594343850389123
-6.63864707946777	-6.90052556991577	-2.85531616210938	-0.0927466973662376	0.119312606751919	0.00605919491499662
-6.64000225067139	-6.90391635894775	-2.85444951057434	-0.0926690548658371	0.119194805622101	0.00607686024159193
-6.638258934021	-6.90449047088623	-2.85340976715088	-0.0925965160131454	0.11919217556715	0.00611399114131927
-6.64100360870361	-6.90108680725098	-2.8549108505249	-0.0926826298236847	0.119203872978687	0.00623758137226105
-6.64092254638672	-6.90317153930664	-2.85203075408936	-0.0925312042236328	0.119040973484516	0.00624596234411001
-6.64467668533325	-6.89966297149658	-2.85460925102234	-0.0924833714962006	0.119129754602909	0.00626438204199076
-6.64764785766602	-6.90424919128418	-2.86429286003113	-0.0924342796206474	0.118894919753075	0.0063613592647016
-6.65046834945679	-6.90451669692993	-2.85678482055664	-0.0925185233354568	0.11902441829443	0.00626504933461547
-6.65392589569092	-6.90198040008545	-2.85766220092773	-0.0925101190805435	0.118902795016766	0.00643938919529319
-6.65086030960083	-6.90002584457397	-2.86757159233093	-0.0924147218465805	0.118756704032421	0.00636316183954477
-6.65400266647339	-6.90005350112915	-2.87365293502808	-0.0924928411841393	0.118794463574886	0.00636707525700331
-6.65686321258545	-6.90077304840088	-2.87281680107117	-0.0923114120960236	0.118720352649689	0.00644526304677129
-6.65957260131836	-6.89152336120605	-2.87253594398499	-0.0924328491091728	0.118700981140137	0.00651864148676395
-6.66188097000122	-6.89635276794434	-2.88104248046875	-0.092399537563324	0.118617303669453	0.00650011794641614
-6.65893936157227	-6.89074516296387	-2.88310623168945	-0.0924220904707909	0.118606559932232	0.00648776395246387
-6.66506004333496	-6.88940095901489	-2.89003825187683	-0.0925200805068016	0.118556916713715	0.00665229232981801
-6.6575140953064	-6.890869140625	-2.8899245262146	-0.0924498811364174	0.118518128991127	0.00651840213686228
-6.66523742675781	-6.88426399230957	-2.89652943611145	-0.0925898551940918	0.118580624461174	0.00661296397447586
-6.66037702560425	-6.88819789886475	-2.89969158172607	-0.0924822017550468	0.118508897721767	0.00656259385868907
-6.66426658630371	-6.87913703918457	-2.90704655647278	-0.0926163122057915	0.118528619408607	0.00665889214724302
-6.66189813613892	-6.88105535507202	-2.91256380081177	-0.0925323739647865	0.118364125490189	0.00660476973280311
-6.66211986541748	-6.87776041030884	-2.91362929344177	-0.0926255732774735	0.118530996143818	0.00656402017921209
-6.66394567489624	-6.87716579437256	-2.92027759552002	-0.0926468819379807	0.118410892784595	0.0067132506519556
-6.66377830505371	-6.8696460723877	-2.91775250434875	-0.0926652625203133	0.118483655154705	0.00659320643171668
-6.66030120849609	-6.87011051177979	-2.93002510070801	-0.0927926227450371	0.118341788649559	0.0066672470420599
-6.66240549087524	-6.86544370651245	-2.93125414848328	-0.0927709341049194	0.118489570915699	0.00657605612650514
-6.65796947479248	-6.85888528823853	-2.94009065628052	-0.0927750170230865	0.118364244699478	0.00668078893795609
-6.65869617462158	-6.85685110092163	-2.94221472740173	-0.0927920490503311	0.118371777236462	0.00653096893802285
-6.65947008132935	-6.85411500930786	-2.95312905311584	-0.0929171517491341	0.118500038981438	0.00662431726232171
-6.65408992767334	-6.84941053390503	-2.95203971862793	-0.0930276364088058	0.11835616081953	0.00654021976515651
-6.65904426574707	-6.84681224822998	-2.96491193771362	-0.0931274145841599	0.118475534021854	0.00657862611114979
-6.65027952194214	-6.84337282180786	-2.96244859695435	-0.0931181013584137	0.1183056011796	0.00650124251842499
-6.65871906280518	-6.83753299713135	-2.97119784355164	-0.0933091789484024	0.118506215512753	0.00651872251182795
-6.64865064620972	-6.83484315872192	-2.975661277771	-0.0931544974446297	0.118306830525398	0.0064853522926569
-6.65142107009888	-6.82788181304932	-2.98550176620483	-0.0934826284646988	0.118516385555267	0.00646845670416951
-6.64900302886963	-6.82871198654175	-2.98843789100647	-0.0933990031480789	0.118383288383484	0.00643686065450311
-6.64167833328247	-6.81819677352905	-2.99746894836426	-0.0934740751981735	0.118496775627136	0.00639085937291384
-6.64979600906372	-6.81722068786621	-3.00297403335571	-0.0935196503996849	0.118436016142368	0.00633864756673574
-6.6406078338623	-6.81558990478516	-3.01354503631592	-0.0934454947710037	0.118479922413826	0.00626682071015239
-6.64676284790039	-6.81141757965088	-3.01395297050476	-0.0936486050486565	0.118516199290752	0.00629944168031216
-6.6395845413208	-6.80563831329346	-3.02183794975281	-0.093522921204567	0.118357487022877	0.00608258042484522
-6.64067935943604	-6.80215406417847	-3.03297257423401	-0.0937294065952301	0.118471518158913	0.0061247362755239
-6.6405291557312	-6.80164480209351	-3.03873658180237	-0.093708448112011	0.118381276726723	0.0060004573315382
-6.63897466659546	-6.79199981689453	-3.03983068466187	-0.09366375207901	0.118510730564594	0.0059751276858151
-6.63666915893555	-6.7927713394165	-3.05211734771729	-0.0937227308750153	0.118320822715759	0.00590371200814843
-6.64067792892456	-6.78969240188599	-3.06440949440002	-0.093718133866787	0.118509687483311	0.0058008935302496
-6.6382622718811	-6.78712606430054	-3.0720841884613	-0.0936955213546753	0.118402615189552	0.00574590172618628
-6.6399359703064	-6.785080909729	-3.06914925575256	-0.0936944633722305	0.118434697389603	0.00553321372717619
-6.64543724060059	-6.78120517730713	-3.09440016746521	-0.0936796739697456	0.118465341627598	0.00552930356934667
-6.64117956161499	-6.78172588348389	-3.09105515480042	-0.0936974808573723	0.118389219045639	0.00533471256494522
-6.65088033676147	-6.77836084365845	-3.10405087471008	-0.0937301963567734	0.118469946086407	0.00528493616729975
-6.64551448822021	-6.77668571472168	-3.1120617389679	-0.0936021059751511	0.118355832993984	0.00505507318302989
-6.65545463562012	-6.7719931602478	-3.12896752357483	-0.0936678871512413	0.118495427072048	0.00494293449446559
-6.65546846389771	-6.77525234222412	-3.13150644302368	-0.093581534922123	0.118341565132141	0.00483116321265697
-6.65877962112427	-6.7653431892395	-3.14744329452515	-0.0936067476868629	0.118425630033016	0.00465019047260284
-6.66288948059082	-6.7702054977417	-3.16467952728271	-0.0935088321566582	0.118284814059734	0.00452818488702178
-6.66951370239258	-6.76390266418457	-3.16696906089783	-0.0935375541448593	0.118445120751858	0.00438087014481425
-6.67205238342285	-6.7641978263855	-3.18295931816101	-0.0935555100440979	0.118256509304047	0.00423809001222253
-6.67550086975098	-6.75968456268311	-3.20372080802917	-0.0935647487640381	0.118405126035213	0.00405814964324236
-6.68132066726685	-6.75989198684692	-3.20761561393738	-0.0935221463441849	0.118191458284855	0.00401570880785584
-6.68147945404053	-6.75355815887451	-3.21483850479126	-0.0935721471905708	0.118285723030567	0.00375551707111299
-6.68988227844238	-6.75475597381592	-3.24211812019348	-0.0935702994465828	0.118159025907516	0.00374974659644067
-6.68993663787842	-6.74974918365479	-3.24461722373962	-0.0935637801885605	0.118294879794121	0.00351756531745195
-6.6925048828125	-6.74560832977295	-3.26398944854736	-0.093519888818264	0.118100687861443	0.0035127648152411
-6.69701814651489	-6.74508094787598	-3.26884818077087	-0.0934349969029427	0.118177086114883	0.00322589022107422
-6.70418214797974	-6.74352121353149	-3.29280519485474	-0.0935330167412758	0.118281565606594	0.00326088652946055
-6.70501852035522	-6.74163866043091	-3.28499531745911	-0.0934707149863243	0.118133716285229	0.00308774434961379
-6.71452522277832	-6.73487281799316	-3.30839014053345	-0.0935829803347588	0.118203826248646	0.00293032452464104
-6.71296072006226	-6.73460578918457	-3.3314516544342	-0.0934393331408501	0.118155963718891	0.00275194039568305
-6.71472358703613	-6.73182582855225	-3.3318977355957	-0.0934458673000336	0.11816181987524	0.00258097401820123
-6.72198343276978	-6.7290678024292	-3.35283875465393	-0.0934579744935036	0.118190325796604	0.00254803732968867
-6.7213249206543	-6.72633361816406	-3.36977314949036	-0.0933677703142166	0.118099108338356	0.00230180285871029
-6.72964525222778	-6.7194766998291	-3.37876176834106	-0.0934922248125076	0.118180647492409	0.00220689596608281
-6.73236322402954	-6.72061443328857	-3.39407348632813	-0.0934231728315353	0.118044033646584	0.00213170377537608
-6.73554611206055	-6.71405029296875	-3.40768194198608	-0.0935738980770111	0.118194840848446	0.00195994088426232
-6.73742246627808	-6.71289205551147	-3.41863107681274	-0.093627080321312	0.118091747164726	0.00190413242671639
-6.74186372756958	-6.70970010757446	-3.43119120597839	-0.0934780091047287	0.118147149682045	0.00170265987981111
-6.74731016159058	-6.70314407348633	-3.44529414176941	-0.093716524541378	0.118143104016781	0.00175629334989935
-6.74552011489868	-6.70020389556885	-3.45244669914246	-0.0935684815049171	0.118118301033974	0.00150812219362706
-6.75134897232056	-6.69460964202881	-3.47345519065857	-0.0937152206897736	0.118214875459671	0.00154566660057753
-6.74988603591919	-6.69046354293823	-3.47964239120483	-0.0937293395400047	0.118094816803932	0.00147110153920949
-6.75599479675293	-6.68323469161987	-3.49013113975525	-0.0938281714916229	0.118188165128231	0.00141894747503102
-6.74718523025513	-6.67737007141113	-3.49809384346008	-0.0936984345316887	0.117978855967522	0.00134001125115901
-6.75193309783936	-6.67705011367798	-3.51181435585022	-0.0938789919018745	0.11817405372858	0.00128821178805083
-6.74860620498657	-6.67192459106445	-3.51763343811035	-0.0938023179769516	0.11798283457756	0.00127328163944185
-6.74799108505249	-6.66603517532349	-3.53393864631653	-0.0939176008105278	0.118090622127056	0.00123245141003281
-6.74303865432739	-6.66540431976318	-3.53833293914795	-0.0938975438475609	0.118016645312309	0.00122816488146782
-6.74912071228027	-6.65842866897583	-3.55012607574463	-0.094024658203125	0.118152797222137	0.00130287022329867
-6.74061965942383	-6.65375518798828	-3.55721735954285	-0.0939050912857056	0.118019767105579	0.00119793799240142
-6.74069452285767	-6.64789199829102	-3.57050776481628	-0.0940227508544922	0.118067309260368	0.00117095455061644
-6.73763513565063	-6.64807987213135	-3.56933045387268	-0.0940269157290459	0.117998011410236	0.00129514478612691
-6.7320294380188	-6.63633632659912	-3.57763576507568	-0.0940579101443291	0.118053004145622	0.0011828423012048
-6.73383903503418	-6.63860940933228	-3.58943915367126	-0.0941265821456909	0.118015840649605	0.00123079831246287
-6.72668313980103	-6.6332836151123	-3.59586572647095	-0.0941932499408722	0.118087261915207	0.00115165661554784
-6.73071670532227	-6.62782621383667	-3.59703874588013	-0.0942739695310593	0.118087954819202	0.00121672975365072
-6.72054672241211	-6.62435340881348	-3.61371207237244	-0.0942687839269638	0.117984458804131	0.00106733245775104
-6.72386264801025	-6.6189284324646	-3.62133145332336	-0.0943324565887451	0.11808492988348	0.00111423316411674
-6.71883058547974	-6.61753797531128	-3.62105655670166	-0.0943364277482033	0.118053801357746	0.00106959778349847
-6.71721792221069	-6.60773277282715	-3.63119673728943	-0.0944090783596039	0.118154153227806	0.00109336024615914
-6.71128559112549	-6.61298131942749	-3.63814210891724	-0.0943848118185997	0.118021093308926	0.00104165798984468
-6.71186542510986	-6.60632467269897	-3.64359641075134	-0.0945326536893845	0.11826628446579	0.00107864092569798
-6.70854616165161	-6.60181045532227	-3.64449381828308	-0.0944564044475555	0.118073001503944	0.00105529383290559
-6.70604753494263	-6.59824895858765	-3.64748191833496	-0.0946165844798088	0.118246823549271	0.00100321683567017
-6.70420742034912	-6.59746551513672	-3.65202260017395	-0.0945728644728661	0.118199348449707	0.00103344686795026
-6.70162487030029	-6.59220838546753	-3.64925003051758	-0.0946678593754768	0.118278123438358	0.00105248834006488
-6.69463157653809	-6.59037017822266	-3.66044282913208	-0.0947672948241234	0.118228890001774	0.00104098266456276
-6.69076824188232	-6.58859157562256	-3.66217756271362	-0.0948454290628433	0.118309631943703	0.00102478580083698
-6.68898725509644	-6.58259725570679	-3.66085696220398	-0.0947803482413292	0.118352070450783	0.00102572084870189
-6.68034505844116	-6.5820140838623	-3.66325235366821	-0.0947386026382446	0.118314377963543	0.000959373894147575
-6.68342542648315	-6.57988023757935	-3.66667079925537	-0.0948541313409805	0.118458360433578	0.00102981552481651
-6.67694711685181	-6.57974720001221	-3.67057871818542	-0.0947855487465858	0.118305288255215	0.00095683615654707
-6.68005180358887	-6.57342100143433	-3.67507314682007	-0.0948696359992027	0.118445560336113	0.000931618036702275
-6.67176246643066	-6.57456350326538	-3.68557381629944	-0.0947930291295052	0.118270605802536	0.000901299528777599
-6.67234039306641	-6.57088947296143	-3.68884038925171	-0.0947795212268829	0.118367820978165	0.000895685458090156
-6.67173099517822	-6.56980228424072	-3.68648076057434	-0.0947514995932579	0.118279345333576	0.000955316238105297
-6.66418266296387	-6.56360721588135	-3.69855737686157	-0.0945880860090256	0.118324279785156	0.000812906655482948
-6.66333770751953	-6.56933736801147	-3.70904755592346	-0.0946211367845535	0.118208736181259	0.000901613500900567
-6.65785264968872	-6.5655198097229	-3.70497703552246	-0.0943964198231697	0.118253760039806	0.00082659104373306
-6.65757131576538	-6.56212425231934	-3.71687173843384	-0.094308614730835	0.118014708161354	0.00087063992395997
-6.65326023101807	-6.56385660171509	-3.72296476364136	-0.0941312685608864	0.117973305284977	0.000769354344811291
-6.65389490127563	-6.56315279006958	-3.73323655128479	-0.0941352695226669	0.118009880185127	0.000932737253606319
-6.65116405487061	-6.55777168273926	-3.73455858230591	-0.0938742086291313	0.117802448570728	0.000876550388056785
-6.64883804321289	-6.55465316772461	-3.74580812454224	-0.0938148647546768	0.11775030195713	0.000894590455573052
-6.64252281188965	-6.55800771713257	-3.75281977653503	-0.0936515554785728	0.117581583559513	0.000922685605473816
-6.6448187828064	-6.55062007904053	-3.75913596153259	-0.0935023799538612	0.117542833089828	0.00101994199212641
-6.63479232788086	-6.54877233505249	-3.77117896080017	-0.0932177156209946	0.117316298186779	0.000994321308098733
-6.63355731964111	-6.54751491546631	-3.78877401351929	-0.0931587889790535	0.117286451160908	0.0010289620840922
-6.62908315658569	-6.54663562774658	-3.78950643539429	-0.0928215757012367	0.117077700793743	0.00110971892718226
-6.62629556655884	-6.53635692596436	-3.80439043045044	-0.0926560387015343	0.117014057934284	0.00114062277134508
-6.62451028823853	-6.54408025741577	-3.81439352035522	-0.0922967940568924	0.116732694208622	0.00121033668983728
-6.61917877197266	-6.53613996505737	-3.81940340995789	-0.0921553671360016	0.116770885884762	0.00122993579134345
-6.61306142807007	-6.53777503967285	-3.83456063270569	-0.0917176976799965	0.11632975935936	0.00132461183238775
-6.60901975631714	-6.5322470664978	-3.85431385040283	-0.091523714363575	0.116275511682034	0.00136122608091682
-6.60754346847534	-6.53162574768066	-3.86390447616577	-0.0911718606948853	0.115856029093266	0.00154752947855741
-6.59659481048584	-6.52523612976074	-3.87162947654724	-0.0908271297812462	0.115705706179142	0.00148687942419201
-6.5975923538208	-6.52063179016113	-3.89935946464539	-0.0904429629445076	0.11536281555891	0.00174948072526604
-6.5904655456543	-6.51959562301636	-3.90153336524963	-0.0901318117976189	0.115221045911312	0.00170847401022911
-6.58853769302368	-6.51524543762207	-3.92000246047974	-0.0898184552788734	0.114995256066322	0.00198330706916749
-6.58130550384521	-6.51082038879395	-3.93061923980713	-0.0893503800034523	0.114651694893837	0.00187825760804117
-6.58029842376709	-6.50882959365845	-3.95671677589417	-0.0890379548072815	0.114535704255104	0.00215158588252962
-6.57338714599609	-6.50607061386108	-3.96215152740479	-0.0886919349431992	0.114290483295918	0.00213017733767629
-6.57051420211792	-6.50248241424561	-3.98269844055176	-0.0883441269397736	0.114061966538429	0.00230714119970798
-6.56086730957031	-6.50161266326904	-3.9901065826416	-0.0878926664590836	0.11371561139822	0.00233829417265952
-6.56785726547241	-6.49804210662842	-4.00828695297241	-0.0876639857888222	0.11366780847311	0.00247897044755518
-6.55372142791748	-6.49616956710815	-4.02292823791504	-0.0871419534087181	0.113304279744625	0.00248561543412507
-6.55743312835693	-6.49248123168945	-4.03766965866089	-0.0869107693433762	0.113250575959682	0.002679661847651
-6.55076360702515	-6.49346590042114	-4.04972171783447	-0.0864193961024284	0.112944856286049	0.00272350665181875
-6.54880523681641	-6.48305368423462	-4.06722402572632	-0.0861760526895523	0.112837240099907	0.00276540871709585
-6.54585742950439	-6.48848581314087	-4.08007431030273	-0.085767537355423	0.112500093877316	0.0028698006644845
-6.54565715789795	-6.48315048217773	-4.08818960189819	-0.0854932516813278	0.112445697188377	0.00298441317863762
-6.54056119918823	-6.48072862625122	-4.10579013824463	-0.0850000604987144	0.112094596028328	0.00307741155847907
-6.53694820404053	-6.47918462753296	-4.12131404876709	-0.084672138094902	0.112026527523994	0.00310799316503108
-6.53409814834595	-6.48163986206055	-4.13069200515747	-0.0842770636081696	0.111646436154842	0.00328894285485148
-6.52968740463257	-6.47001647949219	-4.14359998703003	-0.0837657228112221	0.11146853864193	0.00330910901539028
-6.52636051177979	-6.47581958770752	-4.1629433631897	-0.0832707956433296	0.111121967434883	0.00341377477161586
-6.52359580993652	-6.47141408920288	-4.1695032119751	-0.0828439593315125	0.111031353473663	0.00352900219149888
-6.51612043380737	-6.46613597869873	-4.1865701675415	-0.0822711735963821	0.110576830804348	0.00367146008647978
-6.51394176483154	-6.46381330490112	-4.19939994812012	-0.0818943530321121	0.110455356538296	0.00383917056024075
-6.50873994827271	-6.46826648712158	-4.20731115341187	-0.081382043659687	0.110200591385365	0.00388510385528207
-6.5079665184021	-6.46359205245972	-4.21610307693481	-0.0809795707464218	0.110083252191544	0.00406598299741745
-6.49784660339355	-6.46451377868652	-4.2308931350708	-0.0805192440748215	0.109742261469364	0.00416658446192741
-6.5014967918396	-6.46414232254028	-4.23779630661011	-0.0802183076739311	0.10968653857708	0.00430076569318771
-6.49310970306396	-6.46251630783081	-4.24697732925415	-0.0795722380280495	0.109309084713459	0.00441745901480317
-6.49383926391602	-6.45954751968384	-4.26516771316528	-0.0793202072381973	0.109292536973953	0.00445212889462709
-6.48906087875366	-6.4638843536377	-4.27092123031616	-0.0786930695176125	0.108967468142509	0.00459804246202111
-6.48512744903564	-6.4555492401123	-4.28464126586914	-0.0783124342560768	0.108860850334167	0.00467257294803858
-6.48451137542725	-6.46093225479126	-4.28997611999512	-0.0779121145606041	0.108545452356339	0.00476492708548903
-6.48326778411865	-6.45728445053101	-4.30115461349487	-0.0775684788823128	0.108510702848434	0.00485664093866944
-6.47993946075439	-6.45734930038452	-4.30723285675049	-0.0770999118685722	0.108153626322746	0.00502557586878538
-6.47938394546509	-6.45223569869995	-4.32409429550171	-0.0767148807644844	0.108143724501133	0.00505999475717545
-6.47850799560547	-6.45749998092651	-4.32794189453125	-0.0763352513313293	0.107928827404976	0.00528972595930099
-6.47635126113892	-6.45143270492554	-4.33034038543701	-0.0760121718049049	0.107746414840221	0.00527024548500776
-6.48053550720215	-6.45450687408447	-4.34706163406372	-0.075637087225914	0.107581108808517	0.00543532846495509
-6.47440242767334	-6.45465564727783	-4.35121917724609	-0.075319305062294	0.107470870018005	0.00549055589362979
-6.47566890716553	-6.4543571472168	-4.36194229125977	-0.0750023871660233	0.107209637761116	0.00571556948125362
-6.4718189239502	-6.44854736328125	-4.36712884902954	-0.074678510427475	0.107047259807587	0.00570290582254529
-6.47062730789185	-6.45075654983521	-4.37630605697632	-0.0742885172367096	0.106908291578293	0.00599064957350492
-6.47038507461548	-6.44665384292603	-4.36849927902222	-0.0740585625171661	0.106820367276669	0.00596393784508109
-6.46680450439453	-6.44723081588745	-4.39012384414673	-0.0737186595797539	0.106557190418243	0.00608410453423858
-6.46593189239502	-6.44440364837646	-4.39230394363403	-0.0734798088669777	0.106557980179787	0.00626408495008945
-6.46415376663208	-6.4413857460022	-4.40208053588867	-0.073140412569046	0.106297798454762	0.00647757016122341
-6.45938634872437	-6.43613815307617	-4.41786479949951	-0.0727611482143402	0.106143340468407	0.00658452557399869
-6.46316242218018	-6.44156980514526	-4.42126750946045	-0.0725389122962952	0.105956047773361	0.00683261081576347
-6.45635557174683	-6.43272972106934	-4.42211294174194	-0.0722394362092018	0.105860874056816	0.00691789714619517
-6.4594349861145	-6.43633365631104	-4.43837594985962	-0.071967639029026	0.105574935674667	0.00705966539680958
-6.45845651626587	-6.43673181533813	-4.44191884994507	-0.0715857893228531	0.105549044907093	0.00706392433494329
-6.46074056625366	-6.43390798568726	-4.4520149230957	-0.0713736042380333	0.105248667299747	0.00723584135994315
-6.45463037490845	-6.43142652511597	-4.46739292144775	-0.071059487760067	0.105100400745869	0.00725424150004983
-6.45712757110596	-6.43215894699097	-4.4757981300354	-0.0707478597760201	0.104948714375496	0.00757433613762259
-6.45554876327515	-6.42069053649902	-4.47623538970947	-0.070389561355114	0.104795925319195	0.00750127853825688
-6.4524884223938	-6.42364120483398	-4.49231624603271	-0.0701283439993858	0.10457257181406	0.00784850120544434
-6.44983863830566	-6.42111873626709	-4.48982763290405	-0.0698771625757217	0.104474619030952	0.00786634255200624
-6.45181846618652	-6.41983413696289	-4.5005316734314	-0.06967443972826	0.104418575763702	0.00817509647458792
-6.44816732406616	-6.41770124435425	-4.49364900588989	-0.0693725496530533	0.104109644889832	0.00818512495607138
-6.4495587348938	-6.41579961776733	-4.52310466766357	-0.0691834837198257	0.104190222918987	0.00836988817900419
-6.44595003128052	-6.41504001617432	-4.52020025253296	-0.0689136013388634	0.103928029537201	0.0083999540656805
-6.45679569244385	-6.40693998336792	-4.53191328048706	-0.0686978995800018	0.103887937963009	0.00859115272760391
-6.4470682144165	-6.40849828720093	-4.53663921356201	-0.0683433786034584	0.103683806955814	0.00859314948320389
-6.45671081542969	-6.40316534042358	-4.54400873184204	-0.0681496858596802	0.103671930730343	0.0087911132723093
-6.45486831665039	-6.40079975128174	-4.5553035736084	-0.0677363276481628	0.103369407355785	0.00869561824947596
-6.46630477905273	-6.40399885177612	-4.56923675537109	-0.0676968544721603	0.103428959846497	0.0086926007643342
-6.46302795410156	-6.40553855895996	-4.56612110137939	-0.067318931221962	0.103239744901657	0.00857758894562721
-6.46935224533081	-6.39394521713257	-4.57803058624268	-0.067128874361515	0.103131808340549	0.00870323181152344
-6.46433258056641	-6.3955454826355	-4.58858156204224	-0.0667082816362381	0.10289503633976	0.00866422429680824
-6.47290754318237	-6.38532304763794	-4.59518146514893	-0.0665589049458504	0.102911219000816	0.00883965007960796
-6.46719932556152	-6.38412523269653	-4.60909748077393	-0.0661406368017197	0.10263429582119	0.00889732502400875
-6.47279930114746	-6.37605714797974	-4.61943483352661	-0.0659961178898811	0.102696411311626	0.00898486468940973
-6.47857809066772	-6.38153886795044	-4.62038850784302	-0.0656888261437416	0.102437995374203	0.00901484210044146
-6.48262357711792	-6.37307786941528	-4.63187885284424	-0.0654250532388687	0.102525845170021	0.00896532461047173
-6.48717784881592	-6.37143087387085	-4.64640331268311	-0.0651429519057274	0.10225734859705	0.00901975482702255
-6.49044799804688	-6.368408203125	-4.65541458129883	-0.0648686960339546	0.102266050875187	0.00902215763926506
-6.48620319366455	-6.35987234115601	-4.66849803924561	-0.0644182860851288	0.101858705282211	0.00901936460286379
-6.49205923080444	-6.35452890396118	-4.68993854522705	-0.0641693398356438	0.101818785071373	0.00899880193173885
-6.49242496490479	-6.35269641876221	-4.69365787506104	-0.0637386962771416	0.101570032536983	0.00911653786897659
-6.49917030334473	-6.34501266479492	-4.70624685287476	-0.0635289177298546	0.101618632674217	0.00914331432431936
-6.4946494102478	-6.34820652008057	-4.71261882781982	-0.0631351470947266	0.101413637399673	0.00914336927235127
-6.50130796432495	-6.34215545654297	-4.72439241409302	-0.062942661345005	0.101448200643063	0.00927663873881102
-6.49624109268188	-6.33755254745483	-4.72850751876831	-0.0624172203242779	0.101095870137215	0.00925766304135323
-6.50226402282715	-6.33631801605225	-4.74838209152222	-0.0621590353548527	0.101059220731258	0.00940863043069839
-6.49788379669189	-6.33137130737305	-4.74789428710938	-0.0617586560547352	0.100958615541458	0.00935188122093678
-6.5076322555542	-6.33315658569336	-4.76032018661499	-0.0615081340074539	0.100694440305233	0.00941623467952013
-6.50498676300049	-6.33018827438354	-4.77532625198364	-0.0610664747655392	0.100758992135525	0.00941566191613674
-6.50949811935425	-6.32926034927368	-4.77985286712646	-0.0608709529042244	0.100546792149544	0.00951680168509483
-6.50280618667603	-6.3274564743042	-4.7912073135376	-0.060562152415514	0.100515961647034	0.00947928242385387
-6.50507354736328	-6.32752227783203	-4.79980516433716	-0.0603298284113407	0.100404560565948	0.00976733770221472
-6.50315809249878	-6.32170104980469	-4.80338954925537	-0.0599019564688206	0.100284561514854	0.00971149001270533
-6.50408220291138	-6.32635402679443	-4.81635189056396	-0.059662438929081	0.100175380706787	0.00988701265305281
-6.50479221343994	-6.32057285308838	-4.82605648040771	-0.0594012886285782	0.100144259631634	0.00991137139499187
-6.50323009490967	-6.31868553161621	-4.83288812637329	-0.0589343346655369	0.0998273119330406	0.00999202579259872
-6.50759124755859	-6.31910514831543	-4.84091186523438	-0.0587212443351746	0.0998609587550163	0.00999368354678154
-6.50513219833374	-6.3217248916626	-4.84833145141602	-0.0583494640886784	0.0996242463588715	0.0101574454456568
-6.50677967071533	-6.31535959243774	-4.86245346069336	-0.0581243820488453	0.0996366813778877	0.010209665633738
-6.49969577789307	-6.31508445739746	-4.86520719528198	-0.0577031001448631	0.0994160920381546	0.0102934278547764
-6.50674915313721	-6.31149578094482	-4.87631559371948	-0.0574615858495235	0.0993058457970619	0.0104612028226256
-6.49950695037842	-6.31110763549805	-4.88648891448975	-0.0571227632462978	0.0991822779178619	0.0105321984738111
-6.50230169296265	-6.31259822845459	-4.89291763305664	-0.0569142214953899	0.099169485270977	0.0107881110161543
-6.49991893768311	-6.30326366424561	-4.89526081085205	-0.0565305761992931	0.0989386662840843	0.0107384938746691
-6.50575542449951	-6.3093523979187	-4.90874290466309	-0.0562962777912617	0.0988058745861053	0.0109364232048392
-6.5008282661438	-6.30423641204834	-4.9182014465332	-0.0561363101005554	0.0988303050398827	0.0109620345756412
-6.50338554382324	-6.30461978912354	-4.93030881881714	-0.0557467006146908	0.0985788553953171	0.0111324964091182
-6.50282001495361	-6.30127143859863	-4.93649959564209	-0.055573258548975	0.0986117199063301	0.0111398128792644
-6.50421524047852	-6.30252122879028	-4.9390606880188	-0.0552924759685993	0.0983495935797691	0.0113427164033055
-6.50147676467896	-6.29714727401733	-4.95119428634644	-0.0551270693540573	0.098438024520874	0.0114271594211459
-6.49875640869141	-6.30003499984741	-4.95241355895996	-0.0548516102135181	0.0981575027108192	0.011527537368238
-6.50131130218506	-6.29412317276001	-4.95795106887817	-0.0547105856239796	0.0982049703598022	0.0116923414170742
-6.49716281890869	-6.29713344573975	-4.96363306045532	-0.0543984435498714	0.098040372133255	0.0116675775498152
-6.49774646759033	-6.2939829826355	-4.97559785842896	-0.0543452277779579	0.0980109572410584	0.0119300791993737
-6.4971137046814	-6.29260635375977	-4.9691858291626	-0.0541455186903477	0.0979409962892532	0.0119274873286486
-6.49956798553467	-6.29192161560059	-4.9856276512146	-0.0539101734757423	0.0979021340608597	0.0121032353490591
-6.50295352935791	-6.2861123085022	-4.98096942901611	-0.0538435429334641	0.0979538112878799	0.0121463518589735
-6.49652814865112	-6.2869987487793	-4.99355983734131	-0.0536102503538132	0.0976558178663254	0.0122642731294036
-6.49943399429321	-6.28261280059814	-4.997230052948	-0.0535001531243324	0.097792848944664	0.0123230163007975
-6.49594593048096	-6.28637886047363	-5.00097799301147	-0.0532483495771885	0.0975504145026207	0.0124276159331203
-6.49933671951294	-6.27821063995361	-5.00738048553467	-0.0532144866883755	0.097665436565876	0.0125248376280069
-6.49441051483154	-6.28439521789551	-5.0100884437561	-0.0529285594820976	0.0975001379847527	0.0126001304015517
-6.50122737884521	-6.27592992782593	-5.01811218261719	-0.0529391914606094	0.0974972695112228	0.0127214342355728
-6.493896484375	-6.2804069519043	-5.02872610092163	-0.0525730364024639	0.0974405631422997	0.0127239255234599
-6.50117206573486	-6.27556800842285	-5.02643871307373	-0.0526944287121296	0.09743682295084	0.0129176145419478
-6.49481105804443	-6.27598524093628	-5.03173923492432	-0.0523030981421471	0.0973185747861862	0.0127942031249404
-6.50050067901611	-6.27439212799072	-5.04233264923096	-0.052357692271471	0.0973456501960754	0.0129659287631512
-6.49814558029175	-6.26620244979858	-5.03400802612305	-0.0521193109452724	0.0973288044333458	0.0129162995144725
-6.49996137619019	-6.27243900299072	-5.04909086227417	-0.0519918389618397	0.097167007625103	0.013005206361413
-6.50079536437988	-6.26986265182495	-5.04102802276611	-0.0519572980701923	0.097293920814991	0.0129842292517424
-6.49981927871704	-6.2676854133606	-5.04464769363403	-0.0517703928053379	0.097115620970726	0.0130226165056229
-6.50605201721191	-6.26745510101318	-5.05937242507935	-0.0516333803534508	0.097347117960453	0.0130469119176269
-6.50587701797485	-6.26921367645264	-5.0521879196167	-0.0514254868030548	0.0971073433756828	0.0129597252234817
-6.51215696334839	-6.2681040763855	-5.06852006912231	-0.0513770617544651	0.0972397550940514	0.0130335781723261
-6.50953578948975	-6.26925086975098	-5.06995439529419	-0.0511500090360641	0.0971767902374268	0.0129201114177704
-6.51850366592407	-6.26607847213745	-5.076904296875	-0.0510545484721661	0.0971757024526596	0.0130198234692216
-6.51557970046997	-6.26689529418945	-5.0791163444519	-0.0509266890585423	0.0971432104706764	0.0129042472690344
-6.52151823043823	-6.26972103118896	-5.07920789718628	-0.0508721992373466	0.0971586629748344	0.0129316663369536
-6.52377891540527	-6.26115608215332	-5.0785436630249	-0.0506691932678223	0.0971219837665558	0.0128483893349767
-6.53047609329224	-6.26868629455566	-5.09190797805786	-0.0505818277597427	0.0970897898077965	0.0128246517851949
-6.52807283401489	-6.26237726211548	-5.09554195404053	-0.0505618713796139	0.0972039178013802	0.0127686308696866
-6.53209447860718	-6.26443099975586	-5.10089159011841	-0.050484661012888	0.0970614552497864	0.0127688441425562
-6.53470087051392	-6.26090621948242	-5.09899806976318	-0.050396766513586	0.0972822830080986	0.012621252797544
-6.54070377349854	-6.26677417755127	-5.10341596603394	-0.0502811335027218	0.0970996618270874	0.0126372780650854
-6.54099369049072	-6.25799131393433	-5.10730123519897	-0.0502647869288921	0.0972012504935265	0.0125566478818655
-6.54574632644653	-6.26038694381714	-5.11883306503296	-0.0501805320382118	0.0971481949090958	0.0125533100217581
-6.54782819747925	-6.25732278823853	-5.1120810508728	-0.0501801744103432	0.0973344072699547	0.0124710015952587
-6.54776287078857	-6.25831699371338	-5.1193413734436	-0.0500140190124512	0.0972039550542831	0.0124314771965146
-6.55542325973511	-6.25724697113037	-5.12596082687378	-0.0501461587846279	0.0973837897181511	0.0124258669093251
-6.55673503875732	-6.25675868988037	-5.11938428878784	-0.0499074533581734	0.0972466915845871	0.0123864328488708
-6.56033039093018	-6.25599718093872	-5.13321447372437	-0.0500129871070385	0.0974331125617027	0.0123198386281729
-6.5580267906189	-6.25735712051392	-5.12396144866943	-0.0499717071652412	0.0972223877906799	0.0122564323246479
-6.56757926940918	-6.25635385513306	-5.13613986968994	-0.0499443598091602	0.0974384099245071	0.0123363947495818
-6.56178092956543	-6.2549843788147	-5.13179540634155	-0.0498666204512119	0.0973346084356308	0.0121985990554094
-6.56893968582153	-6.25543451309204	-5.14044427871704	-0.0499633811414242	0.0974532812833786	0.012298971414566
-6.56663703918457	-6.25220441818237	-5.13524675369263	-0.0498378351330757	0.097427636384964	0.0121681755408645
-6.57285499572754	-6.25635719299316	-5.14662790298462	-0.0499546714127064	0.0974715575575829	0.0122623406350613
-6.56846809387207	-6.25787973403931	-5.14366912841797	-0.0498228929936886	0.0975403338670731	0.0121699953451753
-6.57483673095703	-6.25379753112793	-5.14094018936157	-0.0499280355870724	0.0974814891815186	0.0122224474325776
-6.57476234436035	-6.25645685195923	-5.14936351776123	-0.0498916432261467	0.0975466892123222	0.0121382810175419
-6.5845775604248	-6.25786399841309	-5.14622116088867	-0.0499429889023304	0.0975713059306145	0.0122594414278865
-6.58207178115845	-6.25408983230591	-5.15042686462402	-0.0499441362917423	0.0976893901824951	0.0120390560477972
-6.58581399917603	-6.2596755027771	-5.15094470977783	-0.0500021539628506	0.0976339280605316	0.012157054618001
-6.59027099609375	-6.25634479522705	-5.15141868591309	-0.0499747097492218	0.0978477895259857	0.0121057461947203
-6.58854341506958	-6.25889492034912	-5.14946508407593	-0.0499041900038719	0.0977678671479225	0.0120005868375301
-6.59471273422241	-6.25864839553833	-5.15139150619507	-0.0500674583017826	0.0978744924068451	0.0121490452438593
-6.59238719940186	-6.25652742385864	-5.14519309997559	-0.0499081090092659	0.0977826938033104	0.0119806965813041
-6.59795475006104	-6.25811529159546	-5.16349172592163	-0.0499353259801865	0.0979173183441162	0.0121106095612049
-6.59662103652954	-6.25380992889404	-5.14332437515259	-0.049953255802393	0.09795892983675	0.0120406849309802
-6.59732723236084	-6.25594615936279	-5.16257572174072	-0.0498747564852238	0.0978525057435036	0.0120759755373001
-6.6000189781189	-6.25781202316284	-5.153648853302	-0.0498941875994205	0.0980337038636208	0.0121038109064102
-6.60172891616821	-6.2588791847229	-5.15453815460205	-0.0497579127550125	0.0979397669434547	0.0121508305892348
-6.60815954208374	-6.25604581832886	-5.16039896011353	-0.0498782061040401	0.0981239974498749	0.012113394215703
-6.60569047927856	-6.26300668716431	-5.15356826782227	-0.0497428104281425	0.09803107380867	0.0121368821710348
-6.60961198806763	-6.25667428970337	-5.15817594528198	-0.0498562753200531	0.098129078745842	0.0121694933623075
-6.60885906219482	-6.26400279998779	-5.15983772277832	-0.049801878631115	0.0980930626392365	0.0121569568291306
-6.61688709259033	-6.26038455963135	-5.14985227584839	-0.0500169210135937	0.0982294455170631	0.0122369788587093
-6.60978412628174	-6.26503229141235	-5.15456533432007	-0.0499301999807358	0.0982159078121185	0.0121360262855887
-6.61886501312256	-6.26160717010498	-5.14592456817627	-0.0500416420400143	0.0983037203550339	0.0122315054759383
-6.61706781387329	-6.25883865356445	-5.14037227630615	-0.050038143992424	0.0983902812004089	0.0121011212468147
-6.62167501449585	-6.26381683349609	-5.15142154693604	-0.0500710792839527	0.0983374714851379	0.0121965678408742
-6.62402963638306	-6.26395177841187	-5.14347553253174	-0.0501556992530823	0.0985825732350349	0.0120987184345722
-6.62040519714355	-6.26221704483032	-5.15177011489868	-0.0500144846737385	0.0983526036143303	0.0121622448787093
-6.62923097610474	-6.26305961608887	-5.14668035507202	-0.0501415394246578	0.0986075550317764	0.0122343702241778
-6.62652015686035	-6.26462507247925	-5.14562559127808	-0.0499858297407627	0.098451279103756	0.0121885044500232
-6.63513040542603	-6.26157140731812	-5.1533374786377	-0.0500262826681137	0.0985486432909966	0.0122579289600253
-6.63318157196045	-6.26557779312134	-5.14472532272339	-0.0499605387449265	0.0984272584319115	0.0121582075953484
-6.64091777801514	-6.26167106628418	-5.16028118133545	-0.0500085577368736	0.0985561534762383	0.0122958831489086
-6.64151906967163	-6.26440811157227	-5.15737295150757	-0.0500182881951332	0.0985921919345856	0.0121700642630458
-6.64696502685547	-6.26610994338989	-5.15593194961548	-0.0499628558754921	0.0985084772109985	0.0122614651918411
-6.64707517623901	-6.26479339599609	-5.15725326538086	-0.0499903708696365	0.0986292213201523	0.0122129200026393
-6.65107917785645	-6.26960039138794	-5.15492630004883	-0.049961443990469	0.0984973907470703	0.0122895678505301
-6.655104637146	-6.26543569564819	-5.15276145935059	-0.0502065531909466	0.0986838787794113	0.0122993793338537
-6.65260076522827	-6.26370239257813	-5.15979242324829	-0.0501325838267803	0.0984711572527885	0.0122854113578796
-6.65342617034912	-6.26441860198975	-5.15814876556396	-0.0502264574170113	0.0987200364470482	0.0122825959697366
-6.65994071960449	-6.26832437515259	-5.15103435516357	-0.0502281412482262	0.0986106544733047	0.012384238652885
-6.66014099121094	-6.26410484313965	-5.15681886672974	-0.0503771081566811	0.0987403318285942	0.0123138101771474
-6.66178750991821	-6.27135419845581	-5.15038394927979	-0.0504240691661835	0.0986344143748283	0.0123604089021683
-6.66335201263428	-6.2626805305481	-5.14913034439087	-0.0504744537174702	0.0987710356712341	0.0123872496187687
-6.66633987426758	-6.26615571975708	-5.15296602249146	-0.0504392758011818	0.0986353009939194	0.012360917404294
-6.67132186889648	-6.26508712768555	-5.1547737121582	-0.0505567528307438	0.0988239273428917	0.0124776866286993
-6.6682071685791	-6.26735687255859	-5.14563322067261	-0.0504607632756233	0.0986790508031845	0.0123492572456598
-6.672119140625	-6.267746925354	-5.16219615936279	-0.0505580864846706	0.0987731888890266	0.0124910613521934
-6.67132091522217	-6.26662874221802	-5.14350986480713	-0.0506340637803078	0.0986819416284561	0.0125342216342688
-6.67187786102295	-6.26577568054199	-5.15594053268433	-0.0505703240633011	0.098630778491497	0.0125747127458453
-6.66960859298706	-6.26809310913086	-5.14908885955811	-0.0505635626614094	0.0987195819616318	0.0125622330233455
-6.67083644866943	-6.26668262481689	-5.14461469650269	-0.0506524778902531	0.0987444594502449	0.012660214677453
-6.67247438430786	-6.26605844497681	-5.14538717269897	-0.0506183914840221	0.0987410470843315	0.0125697590410709
-6.67783069610596	-6.27227544784546	-5.14801263809204	-0.05070486292243	0.0988341048359871	0.0126458620652556
-6.67395067214966	-6.26504468917847	-5.13892602920532	-0.0506371781229973	0.0988125950098038	0.0125781213864684
-6.68378067016602	-6.26916170120239	-5.14337015151978	-0.0506753660738468	0.0987120047211647	0.0126102091744542
-6.68115139007568	-6.26902484893799	-5.14325857162476	-0.0506071150302887	0.0988738983869553	0.0125826802104712
-6.68671274185181	-6.26994514465332	-5.14226007461548	-0.0506571605801582	0.098736897110939	0.0126081043854356
-6.68874549865723	-6.26828670501709	-5.1462574005127	-0.0507859699428082	0.0989060625433922	0.0125498976558447
-6.68895816802979	-6.27598237991333	-5.13842630386353	-0.0507171824574471	0.098811537027359	0.0126033145934343
-6.69514322280884	-6.26727485656738	-5.14308881759644	-0.0508199222385883	0.0989166870713234	0.0126067977398634
-6.69422340393066	-6.27646541595459	-5.13374948501587	-0.05092603713274	0.0989083126187325	0.0125280600041151
-6.69951915740967	-6.27439737319946	-5.13577747344971	-0.0510764345526695	0.0989518463611603	0.0126482872292399
-6.70103883743286	-6.27050161361694	-5.12867498397827	-0.0510010682046413	0.0989375039935112	0.0124322269111872
-6.70312070846558	-6.27897882461548	-5.13300037384033	-0.0512448847293854	0.0991160869598389	0.0125716803595424
-6.70719623565674	-6.27978706359863	-5.11378860473633	-0.0514131262898445	0.0990353226661682	0.0123774968087673
-6.7135272026062	-6.28628158569336	-5.13045501708984	-0.0513900406658649	0.0990232080221176	0.0124215576797724
-6.71675539016724	-6.28083229064941	-5.11697483062744	-0.0514461770653725	0.0992304757237434	0.0123945195227861
-6.70920705795288	-6.28431224822998	-5.11477041244507	-0.051468588411808	0.0991372987627983	0.0123081188648939
-6.71733474731445	-6.28389120101929	-5.10983037948608	-0.0517843402922153	0.0993646234273911	0.0123316617682576
-6.71369791030884	-6.28519058227539	-5.0988826751709	-0.0518088601529598	0.0992912873625755	0.0122058447450399
-6.72208595275879	-6.2800989151001	-5.10114669799805	-0.0520558468997478	0.0994772166013718	0.0122304270043969
-6.71585416793823	-6.28668260574341	-5.08622455596924	-0.0520747303962708	0.0995455011725426	0.0121404519304633
-6.72669267654419	-6.28400278091431	-5.08145761489868	-0.0522910989820957	0.0996701940894127	0.0121100675314665
-6.72495174407959	-6.2887921333313	-5.07940435409546	-0.0521174930036068	0.099614217877388	0.0119495317339897
-6.73692035675049	-6.28968524932861	-5.07714796066284	-0.0523731708526611	0.0997258126735687	0.0120480433106422
-6.73666572570801	-6.28949213027954	-5.08532810211182	-0.0522144250571728	0.0996223092079163	0.0117961633950472
-6.74367046356201	-6.29706573486328	-5.08851718902588	-0.0523351766169071	0.0997412502765656	0.0118698999285698
-6.74473714828491	-6.29685544967651	-5.08383417129517	-0.0522122867405415	0.099724642932415	0.0117579624056816
-6.75473594665527	-6.29617357254028	-5.09055471420288	-0.0522036887705326	0.0997160375118256	0.0117643652483821
-6.7520751953125	-6.30166912078857	-5.08811855316162	-0.0521870478987694	0.0997079089283943	0.0116248680278659
-6.76111459732056	-6.30386400222778	-5.09263515472412	-0.0522958822548389	0.099859893321991	0.0117196151986718
-6.76140165328979	-6.30509042739868	-5.07880258560181	-0.0522419661283493	0.0997204631567001	0.0115268137305975
-6.76900959014893	-6.30629396438599	-5.08952569961548	-0.0523468106985092	0.0998655930161476	0.0114829679951072
-6.76625823974609	-6.31134128570557	-5.07680606842041	-0.0523544661700726	0.0997478738427162	0.0113604301586747
-6.77788639068604	-6.30620956420898	-5.07919216156006	-0.0523714609444141	0.100004017353058	0.011400674469769
-6.77252054214478	-6.3090124130249	-5.07960557937622	-0.0522913821041584	0.0997688621282578	0.0111791081726551
-6.78319025039673	-6.30857992172241	-5.09038686752319	-0.0524467043578625	0.0999585688114166	0.0112078152596951
-6.77990055084229	-6.31167984008789	-5.0790638923645	-0.0522550195455551	0.0999174267053604	0.011154605075717
-6.78768301010132	-6.30433559417725	-5.08955049514771	-0.0523832477629185	0.100020542740822	0.0110664488747716
-6.78880453109741	-6.31595706939697	-5.08861303329468	-0.0523081608116627	0.0998790264129639	0.0110273798927665
-6.79421329498291	-6.30938196182251	-5.0827202796936	-0.0523810274899006	0.100100807845592	0.0110706584528089
-6.79436254501343	-6.3162727355957	-5.08195161819458	-0.0522995069622993	0.0999946817755699	0.0109741808846593
-6.79991626739502	-6.31242227554321	-5.08366870880127	-0.0525090843439102	0.100178331136703	0.0109627656638622
-6.80288553237915	-6.31718015670776	-5.07889842987061	-0.0524193122982979	0.0999964624643326	0.0110010383650661
-6.79932451248169	-6.31420564651489	-5.08102464675903	-0.0526228621602058	0.100156255066395	0.0109307682141662
-6.80085611343384	-6.32072067260742	-5.07812738418579	-0.0525777973234653	0.100087098777294	0.0109553756192327
-6.80575704574585	-6.31403064727783	-5.07499885559082	-0.0527109168469906	0.100258760154247	0.0109853511676192
-6.79874229431152	-6.316725730896	-5.06878662109375	-0.0526219308376312	0.100167937576771	0.010934685356915
-6.80847883224487	-6.31777095794678	-5.07104539871216	-0.0528491586446762	0.100329101085663	0.0110502811148763
-6.8079891204834	-6.319007396698	-5.06024837493896	-0.0529089719057083	0.100309267640114	0.010908666998148
-6.80753517150879	-6.32093620300293	-5.07201051712036	-0.0529276318848133	0.100301176309586	0.0110495639964938
-6.81429052352905	-6.31825542449951	-5.05482339859009	-0.0529998429119587	0.100422255694866	0.0110025946050882
-6.81374740600586	-6.322829246521	-5.06131935119629	-0.0530674383044243	0.100403554737568	0.0110091455280781
-6.81778526306152	-6.31814002990723	-5.06224155426025	-0.0532884374260902	0.10056971758604	0.0109730381518602
-6.82155179977417	-6.32474422454834	-5.05375528335571	-0.0532056130468845	0.100432641804218	0.0110282301902771
-6.82436847686768	-6.31876373291016	-5.05410671234131	-0.0533928722143173	0.10061701387167	0.010987245477736
-6.82476282119751	-6.32820796966553	-5.05193519592285	-0.0533730946481228	0.100551508367062	0.0110695958137512
-6.83147811889648	-6.31854438781738	-5.05150175094604	-0.0534584671258926	0.100669302046299	0.0110592544078827
-6.82514524459839	-6.32308912277222	-5.05864906311035	-0.0534515008330345	0.100501731038094	0.0110254948958755
-6.83557558059692	-6.3207745552063	-5.05096769332886	-0.0536183044314384	0.100741282105446	0.01111800968647
-6.8320779800415	-6.32297277450562	-5.04627275466919	-0.0535544417798519	0.100617595016956	0.0111786322668195
-6.83278036117554	-6.32229661941528	-5.05380964279175	-0.0537844561040401	0.100659966468811	0.0113185225054622
-6.83288383483887	-6.3235239982605	-5.04225730895996	-0.0537673272192478	0.100701071321964	0.0113054029643536
-6.83380031585693	-6.32260799407959	-5.0499472618103	-0.0538181513547897	0.100635908544064	0.0114624137058854
-6.83244466781616	-6.32462549209595	-5.04243135452271	-0.0539650171995163	0.100806437432766	0.0115163903683424
-6.83385372161865	-6.32116842269897	-5.04018068313599	-0.0539437010884285	0.100698411464691	0.0116690695285797
-6.83261680603027	-6.32342910766602	-5.03544473648071	-0.0541467443108559	0.100842691957951	0.0116840647533536
-6.83107376098633	-6.32280969619751	-5.03753709793091	-0.0540597327053547	0.100707106292248	0.0118268225342035
-6.83380889892578	-6.32111120223999	-5.02743244171143	-0.0542792491614819	0.100887052714825	0.0118536725640297
-6.82538843154907	-6.32126665115356	-5.02758026123047	-0.05421257391572	0.100748971104622	0.0118923233821988
-6.83805131912231	-6.32127714157104	-5.02597999572754	-0.0543904267251492	0.100957110524178	0.0120231518521905
-6.82947492599487	-6.32195377349854	-5.02645635604858	-0.0542633049190044	0.100855499505997	0.0120010273531079
-6.83659505844116	-6.32016181945801	-5.03027820587158	-0.0544423051178455	0.101010248064995	0.0121671734377742
-6.834801197052	-6.32402420043945	-5.02052211761475	-0.0543574318289757	0.100945986807346	0.0121318520978093
-6.84216785430908	-6.31897306442261	-5.02803468704224	-0.0545285046100616	0.10107696801424	0.0121364975348115
-6.83664464950562	-6.3267879486084	-5.02709007263184	-0.0545027256011963	0.101004861295223	0.0121867824345827
-6.84775257110596	-6.32156991958618	-5.02285146713257	-0.0546674765646458	0.10113263875246	0.0123143773525953
-6.84604597091675	-6.3249249458313	-5.02032804489136	-0.0546746142208576	0.101100742816925	0.0122511815279722
-6.85043478012085	-6.32256889343262	-5.02324104309082	-0.0548141151666641	0.101074628531933	0.0123800281435251
-6.84760808944702	-6.32388782501221	-5.01350975036621	-0.0548479482531548	0.101084962487221	0.0122800068929791
-6.85239791870117	-6.32008838653564	-5.02190542221069	-0.0549245402216911	0.101172961294651	0.0125148063525558
-6.84931755065918	-6.32235193252563	-5.01195764541626	-0.0549481473863125	0.10115198045969	0.0124184554442763
-6.85206413269043	-6.31816339492798	-5.01587438583374	-0.0549842119216919	0.10116421431303	0.0125384004786611
-6.85351610183716	-6.31927394866943	-5.01152324676514	-0.0549634695053101	0.101205959916115	0.0124024515971541
-6.85388898849487	-6.32012701034546	-5.01504564285278	-0.0549636408686638	0.10125919431448	0.012640317901969
-6.85083866119385	-6.32005023956299	-5.00510692596436	-0.0550410188734531	0.101166874170303	0.0125415595248342
-6.8547043800354	-6.32399415969849	-5.01360940933228	-0.0550232157111168	0.101176865398884	0.0126697300001979
-6.85785627365112	-6.32135152816772	-5.00230741500854	-0.0551331043243408	0.101294100284576	0.0127203809097409
-6.85416078567505	-6.32401990890503	-5.00319719314575	-0.0550750307738781	0.101170897483826	0.012754705734551
-6.85506772994995	-6.32375812530518	-5.00014400482178	-0.0551562532782555	0.101238571107388	0.0127280438318849
-6.8589186668396	-6.32835149765015	-4.99431800842285	-0.0551641024649143	0.101280964910984	0.0128203229978681
-6.85871839523315	-6.32138776779175	-4.99098682403564	-0.0552762970328331	0.101315267384052	0.0127650154754519
-6.8573956489563	-6.3317985534668	-4.98558282852173	-0.055202528834343	0.101264230906963	0.0127354115247726
-6.86389255523682	-6.32441663742065	-4.97610855102539	-0.0554626137018204	0.101477921009064	0.0127764502540231
-6.85679483413696	-6.33091449737549	-4.97665071487427	-0.0552905239164829	0.10130301117897	0.0126451943069696
-6.86585569381714	-6.3312292098999	-4.96673727035522	-0.0555296130478382	0.101465277373791	0.0127524510025978
-6.86455774307251	-6.32998609542847	-4.95804262161255	-0.055513110011816	0.101516418159008	0.0125554101541638
-6.86781692504883	-6.33863830566406	-4.95954895019531	-0.0556345395743847	0.101534023880959	0.0126462439075112
-6.86963796615601	-6.33366250991821	-4.94565486907959	-0.0556396916508675	0.101708695292473	0.0124860582873225
-6.87397146224976	-6.33534526824951	-4.94861221313477	-0.0556424036622047	0.101515844464302	0.0124711412936449
-6.87994718551636	-6.34045028686523	-4.93970346450806	-0.0557471439242363	0.101819328963757	0.0123268021270633
-6.88130664825439	-6.34008026123047	-4.93706512451172	-0.0557255856692791	0.101654514670372	0.0122415786609054
-6.88664245605469	-6.34216737747192	-4.9388689994812	-0.0558583252131939	0.101811967790127	0.0121360393241048
-6.88681125640869	-6.34761762619019	-4.9272084236145	-0.0557847954332829	0.101752668619156	0.012031676247716
-6.89750051498413	-6.34418773651123	-4.9352970123291	-0.0559173189103603	0.101886235177517	0.0120554221794009
-6.89412498474121	-6.34929418563843	-4.92681264877319	-0.0558315217494965	0.101780645549297	0.0118655627593398
-6.90495109558105	-6.35159492492676	-4.92552471160889	-0.0560359247028828	0.102022111415863	0.011883039958775
-6.90412092208862	-6.35274505615234	-4.91973924636841	-0.0558753609657288	0.101882226765156	0.0116722108796239
-6.91363430023193	-6.35785341262817	-4.919517993927	-0.0560125075280666	0.102043494582176	0.0117252394556999
-6.91172933578491	-6.35764598846436	-4.91299343109131	-0.0559309907257557	0.10201508551836	0.0115532483905554
-6.91742658615112	-6.36106729507446	-4.91799163818359	-0.055992316454649	0.101939104497433	0.0115195801481605
-6.91739416122437	-6.36236047744751	-4.91531324386597	-0.0559375025331974	0.102135807275772	0.0114285917952657
-6.91998767852783	-6.36592054367065	-4.91015005111694	-0.0559211410582066	0.101966738700867	0.0114083494991064
-6.91993618011475	-6.36206340789795	-4.91377305984497	-0.0558893084526062	0.102072224020958	0.0113097950816154
-6.91991996765137	-6.37084484100342	-4.90946483612061	-0.0557501502335072	0.101930469274521	0.0113258436322212
-6.92532062530518	-6.36558866500854	-4.91421127319336	-0.0557720586657524	0.102064363658428	0.0112744634971023
-6.9199481010437	-6.37111949920654	-4.908362865448	-0.0557043366134167	0.102010682225227	0.0111964102834463
-6.92601633071899	-6.36695098876953	-4.90774154663086	-0.0557054691016674	0.102036006748676	0.0113384164869785
-6.91958570480347	-6.3696174621582	-4.89976215362549	-0.0556264892220497	0.101982794702053	0.0111433397978544
-6.9228720664978	-6.37193012237549	-4.90514087677002	-0.0556612871587276	0.102089650928974	0.0113513907417655
-6.92132425308228	-6.37004470825195	-4.88997268676758	-0.0556955449283123	0.102057546377182	0.0111881569027901
-6.92120170593262	-6.37582492828369	-4.90066862106323	-0.0556740872561932	0.102021649479866	0.0113001987338066
-6.92039060592651	-6.37125015258789	-4.89538860321045	-0.0557360537350178	0.102129437029362	0.0112604200839996
-6.90976428985596	-6.37254810333252	-4.88939380645752	-0.0556272491812706	0.1018972620368	0.0113005442544818
-6.91412973403931	-6.37144756317139	-4.89043569564819	-0.0557271912693977	0.102119147777557	0.0113597167655826
-6.90555477142334	-6.37494945526123	-4.88615274429321	-0.0556579679250717	0.101952090859413	0.0113099822774529
-6.91110801696777	-6.37386131286621	-4.88447952270508	-0.0558055080473423	0.102141462266445	0.0114452550187707
-6.90034675598145	-6.37800931930542	-4.87482643127441	-0.0557202622294426	0.102088637650013	0.0114217093214393
-6.90282201766968	-6.37487602233887	-4.87391471862793	-0.0558869279921055	0.102052077651024	0.0115451477468014
-6.8961296081543	-6.37896728515625	-4.87152671813965	-0.0557730905711651	0.102124139666557	0.0114850867539644
-6.89782238006592	-6.38059043884277	-4.85793304443359	-0.0558593198657036	0.102089561522007	0.0116524556651711
-6.89214134216309	-6.37751054763794	-4.85985374450684	-0.0559504665434361	0.102189593017101	0.0115143768489361
-6.89369821548462	-6.38456535339355	-4.85445356369019	-0.0559317506849766	0.102074131369591	0.0116394190117717
-6.89157629013062	-6.38002634048462	-4.85745811462402	-0.055966280400753	0.102170191705227	0.0116819478571415
-6.88569593429565	-6.38501262664795	-4.85332775115967	-0.0559353642165661	0.102095305919647	0.0115901259705424
-6.88991928100586	-6.38452005386353	-4.84778738021851	-0.056055948138237	0.102266408503056	0.0117660332471132
-6.8823127746582	-6.38600158691406	-4.83761262893677	-0.0560408271849155	0.102189570665359	0.0116044683381915
-6.88298225402832	-6.38658428192139	-4.84382152557373	-0.0561229810118675	0.102280683815479	0.0116869853809476
-6.87852001190186	-6.38996648788452	-4.82808113098145	-0.0560368299484253	0.102239660918713	0.0116799240931869
-6.88219165802002	-6.38684844970703	-4.83342981338501	-0.0562104173004627	0.102320395410061	0.0117239765822887
-6.87083196640015	-6.39397668838501	-4.82589197158813	-0.056183960288763	0.102174326777458	0.011656416580081
-6.87935781478882	-6.39368629455566	-4.81955909729004	-0.0563114322721958	0.102458611130714	0.0117106214165688
-6.87575101852417	-6.3946590423584	-4.81102800369263	-0.0562115758657455	0.102348268032074	0.0116294678300619
-6.87903213500977	-6.39752149581909	-4.81750345230103	-0.0564359985291958	0.102407038211823	0.0116862170398235
-6.87062788009644	-6.39933586120605	-4.80362796783447	-0.0563931986689568	0.102454423904419	0.0115803740918636
-6.8757061958313	-6.39692354202271	-4.80858850479126	-0.0565541461110115	0.102425687015057	0.0115915136411786
-6.87117624282837	-6.40385389328003	-4.80440139770508	-0.0564887337386608	0.102519325911999	0.0115015339106321
-6.8768424987793	-6.40269041061401	-4.79786205291748	-0.056711707264185	0.102582819759846	0.0115603459998965
-6.86734628677368	-6.40422677993774	-4.79693841934204	-0.0567225217819214	0.102540716528893	0.0113553255796432
-6.87488889694214	-6.40766668319702	-4.79293251037598	-0.0567685291171074	0.102663189172745	0.0114678982645273
-6.87234306335449	-6.40461349487305	-4.78201150894165	-0.0568582490086555	0.102696768939495	0.0113098984584212
-6.87569046020508	-6.40946674346924	-4.79272079467773	-0.0569683089852333	0.102676883339882	0.0112938713282347
-6.87756681442261	-6.40900230407715	-4.77796459197998	-0.0570530407130718	0.102906636893749	0.0111826350912452
-6.87610912322998	-6.40906763076782	-4.77452278137207	-0.0571323372423649	0.102760978043079	0.0111801829189062
-6.87839269638062	-6.40964126586914	-4.77646493911743	-0.0573596209287643	0.103048481047153	0.0111060822382569
-6.87617826461792	-6.41288137435913	-4.76246547698975	-0.0573240332305431	0.103011660277843	0.0110175898298621
-6.88273286819458	-6.41252088546753	-4.77009773254395	-0.0576097741723061	0.103127494454384	0.0109643898904324
-6.87879467010498	-6.41535091400146	-4.75487899780273	-0.0575947873294353	0.1031379327178	0.0108289904892445
-6.8890643119812	-6.41266536712646	-4.75930404663086	-0.0578046552836895	0.10322167724371	0.0108214113861322
-6.88550186157227	-6.41343688964844	-4.76550960540771	-0.0578645132482052	0.10334400832653	0.0106195155531168
-6.88948678970337	-6.41748571395874	-4.75066184997559	-0.0579824782907963	0.103373408317566	0.0106723690405488
-6.89100885391235	-6.40990829467773	-4.74814558029175	-0.0580429844558239	0.103466421365738	0.0104947770014405
-6.89422416687012	-6.42076587677002	-4.75586175918579	-0.0581819303333759	0.103386342525482	0.0105537688359618
-6.89161062240601	-6.41676473617554	-4.74329566955566	-0.0583592057228088	0.103617437183857	0.0104386191815138
-6.89292335510254	-6.41830682754517	-4.73588562011719	-0.0584179870784283	0.103524200618267	0.0104836793616414
-6.89127492904663	-6.41859245300293	-4.73587989807129	-0.0586022548377514	0.103679157793522	0.0103533882647753
-6.89386415481567	-6.42302894592285	-4.72532224655151	-0.0586731843650341	0.103623695671558	0.0104518653824925
-6.89224863052368	-6.41783761978149	-4.72587013244629	-0.0588467940688133	0.103879384696484	0.0102904206141829
-6.88985443115234	-6.42704343795776	-4.71924114227295	-0.059013843536377	0.103805787861347	0.0102514903992414
-6.89464950561523	-6.42053318023682	-4.71783828735352	-0.0591053031384945	0.103993430733681	0.010294727049768
-6.89017724990845	-6.42755031585693	-4.70704698562622	-0.0591682903468609	0.103970564901829	0.0101100085303187
-6.89315557479858	-6.42656898498535	-4.70816612243652	-0.0593689493834972	0.104092620313168	0.0102376798167825
-6.89640140533447	-6.42796659469604	-4.69113302230835	-0.0595421157777309	0.104145549237728	0.00998980458825827
-6.90127849578857	-6.42788887023926	-4.70462322235107	-0.0595118850469589	0.104267373681068	0.0101015754044056
-6.89984560012817	-6.43120002746582	-4.68424987792969	-0.0597372874617577	0.104384742677212	0.00993756204843521
-6.90493488311768	-6.43314838409424	-4.69352579116821	-0.0598371177911758	0.104381255805492	0.00989624578505754
-6.9014196395874	-6.43486309051514	-4.68962049484253	-0.0600330047309399	0.10454173386097	0.00979644060134888
-6.90843200683594	-6.436439037323	-4.675217628479	-0.0600990876555443	0.104542545974255	0.00987629964947701
-6.90695381164551	-6.43414783477783	-4.67385387420654	-0.0602142363786697	0.104661606252193	0.00972201954573393
-6.91287040710449	-6.43895673751831	-4.67477750778198	-0.0603010393679142	0.104652106761932	0.00981792993843555
-6.91069269180298	-6.43847513198853	-4.66351461410522	-0.0603993088006973	0.104820646345615	0.00969494134187698
-6.91143989562988	-6.43965244293213	-4.66251182556152	-0.0605049878358841	0.104715101420879	0.00973122846335173
-6.91443872451782	-6.43804883956909	-4.65891313552856	-0.06065583974123	0.105014301836491	0.00971392448991537
-6.91597032546997	-6.44365549087524	-4.64922428131104	-0.0605654865503311	0.104848302900791	0.00975274667143822
-6.91423797607422	-6.43823146820068	-4.65128469467163	-0.0607608892023563	0.105061367154121	0.00974609423428774
-6.91489171981812	-6.44812107086182	-4.63417148590088	-0.0608326606452465	0.104978300631046	0.00973099563270807
-6.91694068908691	-6.44287443161011	-4.64201402664185	-0.0608432218432426	0.105136804282665	0.00981038529425859
-6.91460275650024	-6.44688892364502	-4.63117218017578	-0.0608981437981129	0.105184510350227	0.00968017615377903
-6.91777849197388	-6.44593381881714	-4.62366104125977	-0.0609214156866074	0.105222970247269	0.00982565712183714
-6.91719770431519	-6.44755220413208	-4.61074256896973	-0.0608982443809509	0.105259977281094	0.00971372425556183
-6.92085742950439	-6.45154619216919	-4.62381935119629	-0.0608319379389286	0.105246357619762	0.0098146665841341
-6.92234802246094	-6.44754791259766	-4.60600328445435	-0.0608172230422497	0.105346523225307	0.00972580164670944
-6.92135000228882	-6.44917964935303	-4.61882591247559	-0.0607218220829964	0.105298176407814	0.00979805178940296
-6.92374801635742	-6.45510721206665	-4.60756969451904	-0.0607577040791512	0.105438120663166	0.00974814780056477
-6.92922163009644	-6.4554557800293	-4.60838317871094	-0.0605661980807781	0.105302922427654	0.00986641179770231
-6.93942832946777	-6.45457649230957	-4.60965776443481	-0.0606557950377464	0.105502851307392	0.00985394231975079
-6.93429231643677	-6.46181726455688	-4.60175943374634	-0.0606020726263523	0.105337209999561	0.00985515769571066
-6.94316339492798	-6.45822286605835	-4.61053562164307	-0.0605843625962734	0.105452783405781	0.00997052900493145
-6.94041633605957	-6.46664524078369	-4.60223579406738	-0.0605189949274063	0.105396620929241	0.00990027561783791
-6.95208263397217	-6.46403074264526	-4.59095621109009	-0.0605967976152897	0.105478003621101	0.0100364573299885
-6.94802236557007	-6.46590995788574	-4.58976459503174	-0.0604285784065723	0.105335533618927	0.00994738657027483
-6.95520877838135	-6.46682596206665	-4.5909628868103	-0.0605851970613003	0.105438031256199	0.0101419277489185
-6.95421743392944	-6.46647214889526	-4.58169174194336	-0.0603582002222538	0.105340860784054	0.0100430091843009
-6.95867729187012	-6.46694993972778	-4.58390140533447	-0.0604648515582085	0.105397880077362	0.010190918110311
-6.95659923553467	-6.47216463088989	-4.57275104522705	-0.0604278221726418	0.105443105101585	0.0101794581860304
-6.95626020431519	-6.47214555740356	-4.5762357711792	-0.0603763237595558	0.105251766741276	0.0103674735873938
-6.96047592163086	-6.47381830215454	-4.5642523765564	-0.0603664740920067	0.105460830032825	0.0104470076039433
-6.95865869522095	-6.47615194320679	-4.55765771865845	-0.0602414309978485	0.105313800275326	0.0105109456926584
-6.96038484573364	-6.47776460647583	-4.56670236587524	-0.0602885372936726	0.105445183813572	0.0107124475762248
-6.9600944519043	-6.48100757598877	-4.55066204071045	-0.0602024383842945	0.105388522148132	0.0107332291081548
-6.96555233001709	-6.48416662216187	-4.55405950546265	-0.0600750893354416	0.105322025716305	0.0109159024432302
-6.96518468856812	-6.484459400177	-4.54988431930542	-0.0601541101932526	0.105459488928318	0.0109300147742033
-6.96386432647705	-6.49087905883789	-4.54098558425903	-0.0600139647722244	0.105301953852177	0.0110739367082715
-6.96742391586304	-6.48837375640869	-4.54097604751587	-0.0600204728543758	0.105359107255936	0.0110654542222619
-6.9676365852356	-6.4956521987915	-4.53950786590576	-0.0598720423877239	0.105228096246719	0.0112283388152719
-6.97209358215332	-6.49083852767944	-4.53191947937012	-0.0599369183182716	0.105457559227943	0.0112488521263003
-6.96727895736694	-6.50019121170044	-4.53466892242432	-0.0598048493266106	0.105211421847343	0.0113223074004054
-6.97488784790039	-6.4979248046875	-4.52940797805786	-0.0599208660423756	0.105404317378998	0.0114335278049111
-6.97149896621704	-6.50147199630737	-4.52381134033203	-0.0597271621227264	0.105233199894428	0.0114352405071259
-6.97500514984131	-6.50201606750488	-4.52338218688965	-0.0599731728434563	0.105417981743813	0.0115351900458336
-6.97150182723999	-6.50441980361938	-4.50875997543335	-0.0598379150032997	0.105304889380932	0.0115382391959429
-6.97325849533081	-6.50387096405029	-4.5158576965332	-0.0599097609519959	0.105316765606403	0.0116163697093725
-6.96964597702026	-6.50717401504517	-4.5034499168396	-0.0599452704191208	0.105328731238842	0.0115822423249483
-6.97366285324097	-6.50586748123169	-4.50595378875732	-0.0599044859409332	0.105358071625233	0.0118009187281132
-6.97192525863647	-6.5052170753479	-4.49300098419189	-0.0599452592432499	0.105364754796028	0.0117224724963307
-6.97121334075928	-6.509361743927	-4.49490642547607	-0.0599122308194637	0.105365760624409	0.0118812043219805
-6.97274398803711	-6.50999212265015	-4.47610664367676	-0.0599763132631779	0.105428762733936	0.0119501668959856
-6.96941995620728	-6.51122617721558	-4.48763751983643	-0.0598970651626587	0.105274260044098	0.012064641341567
-6.97463226318359	-6.51347255706787	-4.47137546539307	-0.0600697062909603	0.105485334992409	0.0121695678681135
-6.9674596786499	-6.51577568054199	-4.47100353240967	-0.0599399842321873	0.105284348130226	0.0122892763465643
-6.96971702575684	-6.51580572128296	-4.46642827987671	-0.0601168721914291	0.105452485382557	0.0123547911643982
-6.96498203277588	-6.5204644203186	-4.45393466949463	-0.0599610656499863	0.105361327528954	0.0123591432347894
-6.97103261947632	-6.51609230041504	-4.45582818984985	-0.0601116195321083	0.105478100478649	0.0124293183907866
-6.96580934524536	-6.52082872390747	-4.44640207290649	-0.0600329600274563	0.105475872755051	0.0124843148514628
-6.97377252578735	-6.52094554901123	-4.43500232696533	-0.0601062476634979	0.105525895953178	0.0125557510182261
-6.96414232254028	-6.52090883255005	-4.4354944229126	-0.0600620061159134	0.105492576956749	0.0124759692698717
-6.97194337844849	-6.52710676193237	-4.42914628982544	-0.0602040402591228	0.105506852269173	0.012658704072237
-6.97049140930176	-6.52616357803345	-4.41844844818115	-0.0600685551762581	0.105457380414009	0.0126175507903099
-6.9706826210022	-6.52776384353638	-4.4255223274231	-0.0601160414516926	0.105459906160831	0.0127205243334174
-6.96833515167236	-6.53337621688843	-4.41189956665039	-0.0600568205118179	0.105439320206642	0.0126551473513246
-6.97320795059204	-6.53363752365112	-4.4179425239563	-0.0600603744387627	0.105440318584442	0.0128943398594856
-6.97130632400513	-6.53819274902344	-4.40567398071289	-0.0600712075829506	0.105323739349842	0.0127489631995559
-6.97403335571289	-6.54144906997681	-4.41310787200928	-0.0601416304707527	0.105432420969009	0.0129933916032314
-6.9711651802063	-6.54112434387207	-4.39362812042236	-0.0600869432091713	0.10539498180151	0.0129109192639589
-6.97696781158447	-6.54549312591553	-4.40558481216431	-0.0601111128926277	0.1054557710886	0.0129497246816754
-6.97297620773315	-6.54812717437744	-4.3848991394043	-0.0600602254271507	0.105395667254925	0.0129462610930204
-6.98023986816406	-6.54701089859009	-4.38470935821533	-0.0601084865629673	0.105413414537907	0.0129978358745575
-6.97666025161743	-6.5526237487793	-4.38078355789185	-0.0599889643490314	0.105426266789436	0.0129276970401406
-6.98016548156738	-6.55572843551636	-4.3714280128479	-0.0601169615983963	0.10548759251833	0.0130432229489088
-6.97855520248413	-6.55241918563843	-4.35995864868164	-0.0600150376558304	0.105470277369022	0.0129423169419169
-6.98194694519043	-6.56084728240967	-4.36165285110474	-0.0600073076784611	0.105463445186615	0.0129772834479809
-6.98125314712524	-6.55990362167358	-4.35357761383057	-0.0599945075809956	0.105571448802948	0.0129467574879527
-6.98728132247925	-6.56401252746582	-4.34494400024414	-0.060028538107872	0.105519041419029	0.0130381118506193
-6.984543800354	-6.56746387481689	-4.34410953521729	-0.0599559731781483	0.105611354112625	0.0128681622445583
-6.99333477020264	-6.56964302062988	-4.33557605743408	-0.0599746108055115	0.105574429035187	0.0130556914955378
-6.98875904083252	-6.57182168960571	-4.32483386993408	-0.0599555969238281	0.105529807507992	0.0129598118364811
-6.9945502281189	-6.57350778579712	-4.33714914321899	-0.0599734596908093	0.105573177337646	0.0130992047488689
-6.9948582649231	-6.57680034637451	-4.31776809692383	-0.0599533505737782	0.105646185576916	0.0129812564700842
-6.99473094940186	-6.57526159286499	-4.32162237167358	-0.0598021484911442	0.105446025729179	0.0131349619477987
-6.9994330406189	-6.57937431335449	-4.31778764724731	-0.0598699450492859	0.105649538338184	0.013107355684042
-6.99835300445557	-6.58271312713623	-4.30944347381592	-0.0596982501447201	0.105535544455051	0.0132064977660775
-7.00078678131104	-6.58031845092773	-4.3124680519104	-0.0597150400280952	0.10557746887207	0.0131712537258863
-6.99856328964233	-6.58675670623779	-4.30681085586548	-0.0596551597118378	0.105426244437695	0.0132448524236679
-7.00654268264771	-6.58516216278076	-4.30390024185181	-0.0597066879272461	0.105543807148933	0.0133997239172459
-6.99911880493164	-6.58662366867065	-4.30141925811768	-0.0595470629632473	0.105450689792633	0.0133448131382465
-7.00670719146729	-6.59056091308594	-4.29859018325806	-0.0596121214330196	0.105398021638393	0.0135479690507054
-7.00013446807861	-6.58817577362061	-4.28643751144409	-0.0595087669789791	0.105483651161194	0.0135080190375447
-7.00806856155396	-6.59621238708496	-4.29262495040894	-0.0594760403037071	0.105310380458832	0.0137104941532016
-7.00321388244629	-6.59329891204834	-4.27932691574097	-0.0595577508211136	0.105429604649544	0.0137575669214129
-7.00632476806641	-6.59504842758179	-4.28547430038452	-0.0594969876110554	0.105255484580994	0.0138117158785462
-7.00690078735352	-6.5997486114502	-4.27969169616699	-0.0594840571284294	0.10548710078001	0.0138897420838475
-7.00490093231201	-6.60362482070923	-4.27241516113281	-0.0593208484351635	0.105260446667671	0.0140039594843984
-7.00657033920288	-6.60030746459961	-4.27235889434814	-0.0594455040991306	0.105409823358059	0.0141403181478381
-7.00871849060059	-6.60970401763916	-4.26322555541992	-0.0593296848237515	0.10525207221508	0.0142046017572284
-7.00675058364868	-6.60459232330322	-4.26615762710571	-0.0592468343675137	0.105301581323147	0.0143980300053954
-7.00562238693237	-6.61284017562866	-4.26554536819458	-0.0592188350856304	0.105308696627617	0.0144600374624133
-7.00676679611206	-6.61323881149292	-4.26125431060791	-0.059114471077919	0.105208672583103	0.0147081203758717
-7.0067310333252	-6.61686086654663	-4.26090335845947	-0.0590306967496872	0.105177268385887	0.0146575979888439
-7.00780963897705	-6.61939907073975	-4.26111888885498	-0.058892447501421	0.105091340839863	0.0148874027654529
-7.00902557373047	-6.6221227645874	-4.24997282028198	-0.0590077787637711	0.105158872902393	0.014933479949832
-7.00581836700439	-6.62330675125122	-4.26084089279175	-0.0587574616074562	0.104975581169128	0.0150144938379526
-7.01576805114746	-6.62783002853394	-4.25030183792114	-0.0588603280484676	0.105118341743946	0.0151353571563959
-7.00973081588745	-6.62990093231201	-4.24762201309204	-0.0585588403046131	0.104928039014339	0.0151557978242636
-7.01375913619995	-6.63126659393311	-4.24887990951538	-0.0586490407586098	0.105026803910732	0.0153772793710232
-7.01169729232788	-6.63461065292358	-4.24137210845947	-0.0584170036017895	0.104851841926575	0.0153828766196966
-7.01938056945801	-6.63611745834351	-4.24530935287476	-0.0584548711776733	0.104932151734829	0.0155116086825728
-7.01443004608154	-6.64428949356079	-4.23780488967896	-0.0582657344639301	0.104835160076618	0.0156085360795259
-7.02239370346069	-6.64191102981567	-4.23195028305054	-0.0582756027579308	0.104850821197033	0.0157778095453978
-7.01384878158569	-6.64586019515991	-4.23417186737061	-0.0580899342894554	0.104707203805447	0.0157282929867506
-7.02142763137817	-6.64824151992798	-4.23506498336792	-0.0580494180321693	0.104742683470249	0.0159457884728909
-7.01827716827393	-6.64895582199097	-4.22005033493042	-0.057798407971859	0.104590527713299	0.015853688120842
-7.02399444580078	-6.65584182739258	-4.22453737258911	-0.0577338598668575	0.104559145867825	0.016088729724288
-7.02474498748779	-6.6549072265625	-4.22054433822632	-0.0576408207416534	0.104656547307968	0.0160855483263731
-7.02020692825317	-6.65889120101929	-4.21657943725586	-0.0574796572327614	0.10442503541708	0.0161438994109631
-7.02538967132568	-6.66224384307861	-4.21600580215454	-0.0575495883822441	0.104565516114235	0.0164288375526667
-7.02336454391479	-6.66448593139648	-4.20301342010498	-0.0574344955384731	0.104394994676113	0.0163059551268816
-7.02521848678589	-6.66961145401001	-4.2129020690918	-0.0571943894028664	0.104352474212646	0.0165178794413805
-7.03155946731567	-6.66841077804565	-4.19701910018921	-0.0571996681392193	0.104382231831551	0.0166671350598335
-7.02163696289063	-6.6757173538208	-4.2019419670105	-0.0569525584578514	0.104171246290207	0.0167021919041872
-7.03051710128784	-6.67392921447754	-4.19381141662598	-0.0570361837744713	0.104310877621174	0.01689313352108
-7.02329206466675	-6.68008422851563	-4.18884229660034	-0.0568088702857494	0.104075826704502	0.0169444493949413
-7.02800130844116	-6.68225288391113	-4.18219518661499	-0.0568969994783401	0.104132473468781	0.0171463768929243
-7.02330923080444	-6.67964363098145	-4.17645645141602	-0.0567414350807667	0.10409277677536	0.0171462502330542
-7.03093767166138	-6.68599891662598	-4.17736768722534	-0.0566817708313465	0.103944502770901	0.0173326376825571
-7.02375173568726	-6.68757820129395	-4.17335271835327	-0.0565808489918709	0.103997439146042	0.017411295324564
-7.03350019454956	-6.69182538986206	-4.16677665710449	-0.056646678596735	0.103992640972137	0.0176660772413015
-7.02981472015381	-6.69145631790161	-4.17037391662598	-0.0565780289471149	0.103816449642181	0.0176457967609167
-7.03376913070679	-6.69655227661133	-4.16735219955444	-0.056498758494854	0.103862404823303	0.0179407335817814
-7.03048229217529	-6.69287729263306	-4.15599584579468	-0.0565291978418827	0.103921972215176	0.0180127900093794
-7.03098249435425	-6.7028341293335	-4.15725469589233	-0.0564095079898834	0.10366628319025	0.0181767158210278
-7.03393793106079	-6.70057773590088	-4.15348386764526	-0.0565518327057362	0.103858299553394	0.0183276887983084
-7.02799987792969	-6.70148181915283	-4.14519214630127	-0.0563256554305553	0.103585384786129	0.0183628052473068
-7.03178739547729	-6.70530271530151	-4.14050340652466	-0.0563586801290512	0.103719733655453	0.0187229979783297
-7.03139495849609	-6.70567226409912	-4.13319540023804	-0.0564489029347897	0.103626929223537	0.0186998005956411
-7.02763986587524	-6.71043109893799	-4.13019561767578	-0.0564225874841213	0.103494316339493	0.0188863594084978
-7.03692102432251	-6.71000862121582	-4.12655639648438	-0.0564895197749138	0.103687778115273	0.0190589390695095
-7.02923917770386	-6.71591949462891	-4.1210036277771	-0.0563921965658665	0.103483743965626	0.0191489830613136
-7.03727865219116	-6.71689414978027	-4.11895608901978	-0.0564749166369438	0.103558987379074	0.0194172747433186
-7.03170394897461	-6.71560668945313	-4.10941934585571	-0.0564185492694378	0.103562600910664	0.0194627325981855
-7.03735256195068	-6.72243642807007	-4.11275005340576	-0.0564751513302326	0.103453882038593	0.0196959357708693
-7.03783464431763	-6.72031831741333	-4.10221815109253	-0.0564881265163422	0.103516645729542	0.0197413917630911
-7.03262042999268	-6.72610712051392	-4.09836387634277	-0.056349091231823	0.103296414017677	0.0198469646275043
-7.04362010955811	-6.72571468353271	-4.09133911132813	-0.0564828589558601	0.10358589142561	0.0200806632637978
-7.03651809692383	-6.72839546203613	-4.0915699005127	-0.0563685186207294	0.103400446474552	0.0200433954596519
-7.04170608520508	-6.73395109176636	-4.08693742752075	-0.0564316287636757	0.10344272851944	0.0203108489513397
-7.03851890563965	-6.7307915687561	-4.07959651947021	-0.0564064644277096	0.103380046784878	0.020299106836319
-7.04338598251343	-6.73797798156738	-4.07641792297363	-0.0563442297279835	0.103343091905117	0.0205093100667
-7.04243755340576	-6.73820495605469	-4.07256937026978	-0.0564285479485989	0.103464938700199	0.0206099282950163
-7.04029369354248	-6.74306917190552	-4.06511545181274	-0.0563168898224831	0.103218331933022	0.0206502545624971
-7.04549121856689	-6.74747371673584	-4.05926609039307	-0.0564332902431488	0.103391006588936	0.0208247434347868
-7.04152393341064	-6.7509822845459	-4.04563665390015	-0.0563402138650417	0.103221163153648	0.0208571832627058
-7.04751968383789	-6.75203275680542	-4.05412292480469	-0.056406881660223	0.10328171402216	0.0209494419395924
-7.04638290405273	-6.75380754470825	-4.03507947921753	-0.0563224405050278	0.10326075553894	0.0209994968026876
-7.04781246185303	-6.75803470611572	-4.03720140457153	-0.0563189201056957	0.103173308074474	0.0211241189390421
-7.05076122283936	-6.75982713699341	-4.03360319137573	-0.0563774518668652	0.103355281054974	0.0211397297680378
-7.0488862991333	-6.7656397819519	-4.01359987258911	-0.0562590919435024	0.10321182012558	0.021265335381031
-7.05706214904785	-6.76262187957764	-4.01641225814819	-0.0563243739306927	0.10327885299921	0.0213085580617189
-7.0527172088623	-6.77120971679688	-4.00126028060913	-0.0562058985233307	0.10326837003231	0.021288001909852
-7.05905485153198	-6.77154731750488	-4.00168704986572	-0.0562698990106583	0.103078052401543	0.0213683638721704
-7.06435680389404	-6.77678203582764	-3.98992919921875	-0.0562799796462059	0.10333725810051	0.0213547591120005
-7.06363391876221	-6.78039932250977	-3.98669457435608	-0.0562010444700718	0.103185407817364	0.0214088130742311
-7.06778240203857	-6.78097629547119	-3.99016976356506	-0.0562850944697857	0.103265509009361	0.0214141961187124
-7.07176542282104	-6.78698778152466	-3.96770763397217	-0.0561634302139282	0.103157967329025	0.0213829278945923
-7.07835960388184	-6.78799915313721	-3.97262787818909	-0.0561167262494564	0.103217370808125	0.02149055339396
-7.07915544509888	-6.79246664047241	-3.96359205245972	-0.0562125816941261	0.103320978581905	0.021377207711339
-7.07882738113403	-6.79769277572632	-3.95888185501099	-0.0560959726572037	0.103088334202766	0.0214240346103907
-7.08649635314941	-6.80041933059692	-3.95509910583496	-0.056154727935791	0.103376686573029	0.02150559425354
-7.08505249023438	-6.80421590805054	-3.93921446800232	-0.056078165769577	0.103207364678383	0.0214166305959225
-7.09380531311035	-6.80921459197998	-3.94746446609497	-0.0560027062892914	0.103198572993279	0.0215484257787466
-7.09403371810913	-6.81141471862793	-3.93287563323975	-0.0559998042881489	0.103218160569668	0.0215464159846306
-7.0878005027771	-6.81522655487061	-3.92627716064453	-0.0559305027127266	0.103052332997322	0.0216057430952787
-7.0953369140625	-6.81770133972168	-3.92660689353943	-0.056121539324522	0.103320077061653	0.021737240254879
-7.0909161567688	-6.82191181182861	-3.91741704940796	-0.0559596568346024	0.103130608797073	0.0216871257871389
-7.10007429122925	-6.82537603378296	-3.91747093200684	-0.0559581816196442	0.10314529389143	0.0218348018825054
-7.09830141067505	-6.82653141021729	-3.90095806121826	-0.0560038313269615	0.103336967527866	0.0218096096068621
-7.10046148300171	-6.83020544052124	-3.90688395500183	-0.0559620447456837	0.103013299405575	0.0218614432960749
-7.1060152053833	-6.83097887039185	-3.89523601531982	-0.0560200028121471	0.103260032832623	0.0219592470675707
-7.10217428207397	-6.83582162857056	-3.88808536529541	-0.0558705851435661	0.103135950863361	0.0219557899981737
-7.10620403289795	-6.84037017822266	-3.88969755172729	-0.0560240112245083	0.103226982057095	0.0221493020653725
-7.10607194900513	-6.83689546585083	-3.87672400474548	-0.0558988600969315	0.103177674114704	0.0220604166388512
-7.10850429534912	-6.84616041183472	-3.88230872154236	-0.0558034554123878	0.103059470653534	0.0221388768404722
-7.11213207244873	-6.84683275222778	-3.87314891815186	-0.0560081005096436	0.103298909962177	0.0222235657274723
-7.10909748077393	-6.84832668304443	-3.86165523529053	-0.0558429211378098	0.103089384734631	0.0221615023910999
-7.11376428604126	-6.85241222381592	-3.86780214309692	-0.0558864064514637	0.103176899254322	0.02239746786654
-7.11465454101563	-6.84954214096069	-3.85640549659729	-0.0559197999536991	0.103138968348503	0.0222858432680368
-7.1149435043335	-6.85639905929565	-3.85540366172791	-0.0557940192520618	0.103046521544456	0.0224018543958664
-7.11954689025879	-6.85406064987183	-3.85186100006104	-0.0558976791799068	0.103135868906975	0.0225660912692547
-7.11257791519165	-6.85637521743774	-3.84479260444641	-0.05565045773983	0.102923892438412	0.0224759094417095
-7.12160301208496	-6.85917997360229	-3.84320592880249	-0.0557706169784069	0.102985069155693	0.022657684981823
-7.11646461486816	-6.85883712768555	-3.84042406082153	-0.0556547343730927	0.102893076837063	0.0226419661194086
-7.12244510650635	-6.86709499359131	-3.8413233757019	-0.0556717179715633	0.102876961231232	0.0227572899311781
-7.12448787689209	-6.86449241638184	-3.82654643058777	-0.0557067058980465	0.103003725409508	0.022740613669157
-7.12055969238281	-6.87411689758301	-3.83533692359924	-0.0555483140051365	0.102749422192574	0.0227790083736181
-7.12848138809204	-6.87155532836914	-3.8270103931427	-0.055704653263092	0.102886557579041	0.0229278784245253
-7.1247034072876	-6.87406921386719	-3.82995963096619	-0.0554918423295021	0.102820299565792	0.0227853488177061
-7.13271856307983	-6.87833738327026	-3.82222247123718	-0.0555460751056671	0.102720730006695	0.0229828488081694
-7.13498401641846	-6.87513542175293	-3.83117365837097	-0.0556070171296597	0.1027672290802	0.0229821968823671
-7.1357536315918	-6.8802752494812	-3.81393218040466	-0.0555139183998108	0.102797858417034	0.0228901952505112
-7.13871812820435	-6.87866878509521	-3.82126402854919	-0.0553673803806305	0.102586515247822	0.0229653883725405
-7.14792823791504	-6.8840594291687	-3.81993889808655	-0.0555097199976444	0.102817669510841	0.0230311471968889
-7.14734745025635	-6.88458061218262	-3.81133842468262	-0.0552710667252541	0.102581359446049	0.0229207500815392
-7.15148305892944	-6.8881196975708	-3.82812547683716	-0.055244404822588	0.102604396641254	0.0231027342379093
-7.15641832351685	-6.88482666015625	-3.81235647201538	-0.0552403777837753	0.102639831602573	0.0230416525155306
-7.15325355529785	-6.89116668701172	-3.82303500175476	-0.0550159625709057	0.102467343211174	0.0230106692761183
-7.1650710105896	-6.8897910118103	-3.82115864753723	-0.0550942346453667	0.102546229958534	0.0231364965438843
-7.16466522216797	-6.88988876342773	-3.81984663009644	-0.0548355467617512	0.102408051490784	0.0230188518762589
-7.16919946670532	-6.89833354949951	-3.81652545928955	-0.0548295378684998	0.10233399271965	0.0231245644390583
-7.17637014389038	-6.89327383041382	-3.82104825973511	-0.0547720342874527	0.102452255785465	0.0231146197766066
-7.17263031005859	-6.9030065536499	-3.81599974632263	-0.0545817911624908	0.102278605103493	0.0231064185500145
-7.18244981765747	-6.90312385559082	-3.81827569007874	-0.0545424968004227	0.102185316383839	0.0232688970863819
-7.18282461166382	-6.90433692932129	-3.82743120193481	-0.054464690387249	0.102256834506989	0.0231551993638277
-7.18816709518433	-6.91020011901855	-3.81955218315125	-0.0541752800345421	0.102046951651573	0.0232135076075792
-7.19226360321045	-6.91231060028076	-3.82791137695313	-0.0542063936591148	0.10213315486908	0.0232632700353861
-7.19125699996948	-6.91459798812866	-3.82241415977478	-0.0539906285703182	0.102041631937027	0.0231805387884378
-7.19773530960083	-6.91336297988892	-3.82747173309326	-0.0538470856845379	0.101821854710579	0.0233183912932873
-7.20548582077026	-6.91905212402344	-3.82415246963501	-0.0537539720535278	0.101967059075832	0.0232830569148064
-7.20257472991943	-6.92051792144775	-3.82237029075623	-0.0535902306437492	0.10169617831707	0.0233322493731976
-7.21343612670898	-6.92387580871582	-3.83230900764465	-0.0535758435726166	0.101775467395782	0.0234269499778748
-7.21215057373047	-6.92623424530029	-3.81795024871826	-0.0534308888018131	0.101703353226185	0.02336660400033
-7.2173924446106	-6.93000316619873	-3.82903599739075	-0.0532799139618874	0.101582430303097	0.0234092231839895
-7.22503042221069	-6.93752765655518	-3.81733345985413	-0.0533947460353374	0.10169955343008	0.0234125275164843
-7.22405958175659	-6.9390926361084	-3.81729936599731	-0.0530663877725601	0.101526811718941	0.0235080439597368
-7.23202514648438	-6.94199466705322	-3.81885433197021	-0.0532039441168308	0.101634278893471	0.0235645957291126
-7.22914886474609	-6.94517707824707	-3.80577683448792	-0.0530141852796078	0.101448401808739	0.0235595647245646
-7.23865413665771	-6.94777917861938	-3.81469488143921	-0.0529651008546352	0.10144979506731	0.0236758682876825
-7.2389702796936	-6.95104694366455	-3.80272459983826	-0.0529231503605843	0.10155688226223	0.0236309766769409
-7.23845243453979	-6.95738315582275	-3.8008246421814	-0.0527387596666813	0.101252153515816	0.0236982759088278
-7.2467679977417	-6.95480966567993	-3.80057668685913	-0.0528442189097404	0.101470425724983	0.0237363371998072
-7.24251651763916	-6.95916414260864	-3.79292178153992	-0.052616149187088	0.101315155625343	0.0236924104392529
-7.24931001663208	-6.96768760681152	-3.79427027702332	-0.0527008883655071	0.101327911019325	0.0238981880247593
-7.24979591369629	-6.96272134780884	-3.77648830413818	-0.0526718832552433	0.101396113634109	0.0238210596144199
-7.25108861923218	-6.97468280792236	-3.78249549865723	-0.0526035614311695	0.101205311715603	0.0238704904913902
-7.26026058197021	-6.97331714630127	-3.77693676948547	-0.0527019388973713	0.101377926766872	0.0240339059382677
-7.26027297973633	-6.97751903533936	-3.76192116737366	-0.0526922307908535	0.101298935711384	0.0238533020019531
-7.26376533508301	-6.98416233062744	-3.7644214630127	-0.0526097007095814	0.101270265877247	0.0240063667297363
-7.2709174156189	-6.98230504989624	-3.75717687606812	-0.0527344904839993	0.101382091641426	0.0239984840154648
-7.26536846160889	-6.98982858657837	-3.75318288803101	-0.0526586174964905	0.101265259087086	0.0239666942507029
-7.27731657028198	-6.99266624450684	-3.74854707717896	-0.0527993440628052	0.101362563669682	0.0241391845047474
-7.27506828308105	-6.99337005615234	-3.73811268806458	-0.0527204014360905	0.101410731673241	0.0239913836121559
-7.27696800231934	-6.99960136413574	-3.72872734069824	-0.0527520328760147	0.101362273097038	0.0241866521537304
-7.281982421875	-6.9945650100708	-3.72506499290466	-0.0528265312314034	0.101417168974876	0.0241636466234922
-7.2798810005188	-7.00662279129028	-3.71529030799866	-0.0527035072445869	0.101349487900734	0.0242283884435892
-7.28598260879517	-7.00291919708252	-3.70982074737549	-0.0529146902263165	0.101355321705341	0.0243341326713562
-7.28254127502441	-7.00989532470703	-3.70286154747009	-0.0528616569936275	0.101472266018391	0.0242131873965263
-7.289719581604	-7.01258707046509	-3.68746185302734	-0.0529300421476364	0.101466871798038	0.0243870075792074
-7.28687763214111	-7.00966215133667	-3.68165993690491	-0.0529997944831848	0.10159782320261	0.0242420583963394
-7.29381036758423	-7.02186489105225	-3.67565512657166	-0.0530398972332478	0.101418241858482	0.0243457723408937
-7.29648113250732	-7.01422357559204	-3.66954565048218	-0.0530262403190136	0.10162977874279	0.0243260655552149
-7.2972526550293	-7.02160310745239	-3.66020750999451	-0.0531244389712811	0.101594731211662	0.0242616198956966
-7.3030366897583	-7.02199029922485	-3.65757274627686	-0.0531508214771748	0.101639352738857	0.0243926364928484
-7.30213165283203	-7.02699422836304	-3.64849734306335	-0.0531581565737724	0.101601332426071	0.0242332927882671
-7.30548906326294	-7.03121280670166	-3.64880657196045	-0.0532027371227741	0.101561240851879	0.0243774391710758
-7.31029891967773	-7.03164291381836	-3.63157200813293	-0.0533117353916168	0.101744659245014	0.0243111941963434
-7.30532073974609	-7.03694677352905	-3.63120031356812	-0.0532704442739487	0.10143119096756	0.024320624768734
-7.32043361663818	-7.03691339492798	-3.62543797492981	-0.0533718280494213	0.101710774004459	0.0243741758167744
-7.31191253662109	-7.04015684127808	-3.62026977539063	-0.0532402656972408	0.101471215486526	0.024232966825366
-7.32009077072144	-7.04516983032227	-3.61432242393494	-0.0534750148653984	0.101673655211926	0.0243591144680977
-7.31994009017944	-7.03600978851318	-3.61261510848999	-0.0534045994281769	0.101639248430729	0.0241982191801071
-7.32470798492432	-7.04828643798828	-3.60563778877258	-0.0533956326544285	0.101600050926208	0.0242599733173847
-7.32933044433594	-7.04346704483032	-3.59753847122192	-0.053590826690197	0.101727567613125	0.0242703501135111
-7.32383489608765	-7.04850912094116	-3.59137868881226	-0.0534468330442905	0.10159083455801	0.0241724066436291
-7.33518648147583	-7.04744815826416	-3.58513712882996	-0.0536404363811016	0.101720049977303	0.0242810919880867
-7.33000183105469	-7.04769563674927	-3.58237051963806	-0.0536479093134403	0.101686462759972	0.0241522435098886
-7.33673191070557	-7.05550146102905	-3.5792191028595	-0.0536833703517914	0.101634636521339	0.0242465492337942
-7.33698987960815	-7.05018329620361	-3.5749728679657	-0.0537684746086597	0.101782411336899	0.0242122877389193
-7.33611583709717	-7.05756855010986	-3.56535291671753	-0.0537701174616814	0.101748764514923	0.0241160672158003
-7.33795595169067	-7.05901575088501	-3.56553339958191	-0.0538639537990093	0.101629547774792	0.0242254883050919
-7.33940887451172	-7.05902767181396	-3.55802798271179	-0.0539658963680267	0.10178304463625	0.0241309143602848
-7.33555316925049	-7.06553840637207	-3.55104899406433	-0.0539440289139748	0.101675853133202	0.0242185741662979
-7.34034061431885	-7.06076049804688	-3.54939126968384	-0.0541245602071285	0.101861260831356	0.0242093820124865
-7.33379507064819	-7.06502485275269	-3.54054856300354	-0.0541235506534576	0.10177455842495	0.0241205040365458
-7.33971786499023	-7.06569814682007	-3.53701829910278	-0.0542487576603889	0.10175584256649	0.0242188014090061
-7.33747005462646	-7.06509971618652	-3.53226041793823	-0.0543945506215096	0.101919792592525	0.0241691693663597
-7.33230209350586	-7.06848764419556	-3.51948022842407	-0.0543785504996777	0.101836562156677	0.0241560861468315
-7.33716106414795	-7.0642237663269	-3.51557731628418	-0.0546098724007607	0.101958349347115	0.0241982731968164
-7.3272533416748	-7.07277202606201	-3.50767779350281	-0.0546822883188725	0.101861476898193	0.0241383910179138
-7.33263349533081	-7.06905364990234	-3.50163149833679	-0.0548029653728008	0.101965233683586	0.024248480796814
-7.32432651519775	-7.07269668579102	-3.49688744544983	-0.0548434518277645	0.102028988301754	0.0241108667105436
-7.3286018371582	-7.07511425018311	-3.49358248710632	-0.0549261942505836	0.101914808154106	0.0242367573082447
-7.32428693771362	-7.07378673553467	-3.48869109153748	-0.0550880432128906	0.102136105298996	0.0241361986845732
-7.32359743118286	-7.078941822052	-3.4786434173584	-0.0550454333424568	0.101971611380577	0.0241184011101723
-7.32715559005737	-7.07784414291382	-3.48187208175659	-0.0551333911716938	0.102160543203354	0.0241618975996971
-7.32640981674194	-7.08002328872681	-3.47520065307617	-0.0551476702094078	0.102250501513481	0.0239767078310251
-7.32579278945923	-7.08005857467651	-3.47685265541077	-0.0551065914332867	0.102092906832695	0.0240824203938246
-7.32972002029419	-7.07985639572144	-3.47582578659058	-0.05521609634161	0.102285727858543	0.0239043086767197
-7.32700967788696	-7.08082389831543	-3.46678471565247	-0.0551490746438503	0.102169752120972	0.0238566156476736
-7.33316326141357	-7.08166456222534	-3.47601461410522	-0.0552370548248291	0.102297902107239	0.0238443929702044
-7.33120584487915	-7.08236932754517	-3.4684853553772	-0.0552520342171192	0.102300047874451	0.0237073786556721
-7.33154630661011	-7.08646059036255	-3.47447848320007	-0.0552400276064873	0.10219482332468	0.0236678849905729
-7.33761405944824	-7.08509826660156	-3.47538876533508	-0.0553589314222336	0.102322965860367	0.0236470233649015
-7.33145666122437	-7.08493089675903	-3.46342444419861	-0.0552279390394688	0.102287515997887	0.0234576016664505
-7.34061431884766	-7.08671760559082	-3.47160959243774	-0.0553730539977551	0.10228605568409	0.0235294848680496
-7.33683490753174	-7.08586168289185	-3.46565628051758	-0.0553660728037357	0.102400533854961	0.0233711190521717
-7.33591556549072	-7.08827018737793	-3.4671151638031	-0.055293332785368	0.102203890681267	0.0232861433178186
-7.34360361099243	-7.0851469039917	-3.46449685096741	-0.0554664321243763	0.102428667247295	0.0233053248375654
-7.34023332595825	-7.08834075927734	-3.46317100524902	-0.0552935376763344	0.102295361459255	0.0231274385005236
-7.34509325027466	-7.08383655548096	-3.46889519691467	-0.0555201321840286	0.102401949465275	0.0231791082769632
-7.34052419662476	-7.08260583877563	-3.46112394332886	-0.0554430261254311	0.102332592010498	0.0230234693735838
-7.34550380706787	-7.08621978759766	-3.47423958778381	-0.0554075576364994	0.102269046008587	0.0230702310800552
-7.34719467163086	-7.0820164680481	-3.46665120124817	-0.0554197281599045	0.102481096982956	0.0229804683476686
-7.34265804290771	-7.0827465057373	-3.46996784210205	-0.0553119517862797	0.102253884077072	0.022870946675539
-7.34718179702759	-7.08253955841064	-3.48184561729431	-0.0554957836866379	0.102468654513359	0.0229200553148985
-7.34410333633423	-7.0845046043396	-3.46459603309631	-0.0553982853889465	0.102316483855247	0.0227806493639946
-7.34885215759277	-7.08558225631714	-3.47914457321167	-0.0553858950734138	0.102340497076511	0.0228886716067791
-7.34997463226318	-7.08600044250488	-3.46717429161072	-0.055449690669775	0.102381572127342	0.0228117052465677
-7.34727811813354	-7.08753299713135	-3.47124218940735	-0.0553335137665272	0.102231562137604	0.0227487087249756
-7.35202169418335	-7.08314085006714	-3.47901129722595	-0.0555621571838856	0.102429680526257	0.0226899273693562
-7.35181379318237	-7.08839416503906	-3.47314596176147	-0.0554291307926178	0.102331027388573	0.0226238947361708
-7.35767936706543	-7.08264493942261	-3.48322510719299	-0.0555779486894608	0.102401651442051	0.0226796865463257
-7.35110902786255	-7.08736276626587	-3.47489404678345	-0.0555010177195072	0.102402709424496	0.0225572567433119
-7.35659885406494	-7.08330059051514	-3.48599004745483	-0.0554868802428246	0.102261416614056	0.0226071737706661
-7.35776948928833	-7.08540344238281	-3.48253965377808	-0.0555764138698578	0.102468356490135	0.0224952921271324
-7.3582820892334	-7.08542156219482	-3.47246861457825	-0.0554984211921692	0.102301493287086	0.0225794091820717
-7.35660886764526	-7.08397102355957	-3.47708129882813	-0.055694155395031	0.102487914264202	0.0225319284945726
-7.35507535934448	-7.08952236175537	-3.47287654876709	-0.0555869862437248	0.102327443659306	0.0225083585828543
-7.35886192321777	-7.08417940139771	-3.48070669174194	-0.0556691624224186	0.102413475513458	0.0225417502224445
-7.35549783706665	-7.08656978607178	-3.46921896934509	-0.0556943342089653	0.102502480149269	0.0224625021219254
-7.35324907302856	-7.08724784851074	-3.47793626785278	-0.0556424632668495	0.102392993867397	0.0225732736289501
-7.35407876968384	-7.08959245681763	-3.47493171691895	-0.0557323731482029	0.102458894252777	0.0224671550095081
-7.35342216491699	-7.08798551559448	-3.47390103340149	-0.0556838363409042	0.102431923151016	0.0225030425935984
-7.35984945297241	-7.08840608596802	-3.48359131813049	-0.055745005607605	0.102557435631752	0.022486625239253
-7.35534858703613	-7.08850717544556	-3.47145485877991	-0.0558116883039474	0.102495759725571	0.0224510543048382
-7.35658645629883	-7.08878326416016	-3.4783022403717	-0.055723138153553	0.102419927716255	0.0225043334066868
-7.35917806625366	-7.08655309677124	-3.47775506973267	-0.0559464953839779	0.102604672312737	0.0224224310368299
-7.35459804534912	-7.08888673782349	-3.4717059135437	-0.0558075308799744	0.102421522140503	0.0224383193999529
-7.3613429069519	-7.08667945861816	-3.48125576972961	-0.0559785850346088	0.10252707451582	0.0224952045828104
-7.35300350189209	-7.08684158325195	-3.46653723716736	-0.0559227913618088	0.102482952177525	0.0224235411733389
-7.36149644851685	-7.0866870880127	-3.47099661827087	-0.0559995174407959	0.102439150214195	0.0224832743406296
-7.35596609115601	-7.08838129043579	-3.46874070167542	-0.0559968836605549	0.102498583495617	0.0224360339343548
-7.35927677154541	-7.09054040908813	-3.46681499481201	-0.0559999719262123	0.102449648082256	0.0225447323173285
-7.36005926132202	-7.085608959198	-3.47073245048523	-0.0561453886330128	0.102613091468811	0.0224289689213037
-7.36086988449097	-7.09414768218994	-3.46590805053711	-0.056104950606823	0.102445624768734	0.0224458165466785
-7.36203002929688	-7.08994197845459	-3.46640467643738	-0.0561888478696346	0.102607555687428	0.0225268807262182
-7.35880708694458	-7.09408950805664	-3.4566707611084	-0.0562207363545895	0.102677300572395	0.0223861783742905
-7.36235189437866	-7.09326839447021	-3.46052694320679	-0.0562038384377956	0.102614842355251	0.0225456319749355
-7.36048126220703	-7.09245538711548	-3.44898676872253	-0.0562198124825954	0.102608397603035	0.0223869513720274
-7.35980749130249	-7.09564971923828	-3.4567539691925	-0.0561906881630421	0.102572597563267	0.0224935282021761
-7.36555624008179	-7.09306001663208	-3.44702482223511	-0.0563894398510456	0.10273402184248	0.0223872438073158
-7.35860729217529	-7.0972204208374	-3.44958758354187	-0.0562710426747799	0.102566622197628	0.0223441831767559
-7.37105703353882	-7.0971474647522	-3.44768118858337	-0.0563814155757427	0.102732792496681	0.022433964535594
-7.36519002914429	-7.09841299057007	-3.45309281349182	-0.0562423393130302	0.102630756795406	0.0221994984894991
-7.37198352813721	-7.1012134552002	-3.45305371284485	-0.0563878379762173	0.102661989629269	0.0223532877862453
-7.37471294403076	-7.09421825408936	-3.44888663291931	-0.0563408099114895	0.10271044075489	0.0221863873302937
-7.37319231033325	-7.10764074325562	-3.45284175872803	-0.056298054754734	0.102577373385429	0.0221511516720057
-7.38295745849609	-7.09955978393555	-3.45158958435059	-0.0564423203468323	0.102709576487541	0.0221846234053373
-7.37496042251587	-7.10669803619385	-3.45214128494263	-0.0562773644924164	0.102545090019703	0.0220399852842093
-7.38798809051514	-7.10779190063477	-3.45016288757324	-0.056457694619894	0.102679640054703	0.0221213176846504
-7.38493394851685	-7.1024694442749	-3.44933176040649	-0.0563635341823101	0.102594412863255	0.0219457801431417
-7.38919496536255	-7.11203098297119	-3.45678520202637	-0.0565195679664612	0.102569997310638	0.0220296755433083
-7.38856172561646	-7.10486888885498	-3.44259929656982	-0.0564405992627144	0.102732188999653	0.0218782890588045
-7.39151048660278	-7.1085205078125	-3.44929075241089	-0.0564727298915386	0.102564483880997	0.0219208896160126
-7.39457893371582	-7.10966014862061	-3.45216393470764	-0.0565619319677353	0.102804571390152	0.0218719597905874
-7.39040613174438	-7.11126375198364	-3.44766807556152	-0.0565260536968708	0.102602146565914	0.0217813495546579
-7.39382219314575	-7.11056470870972	-3.45393586158752	-0.0566558502614498	0.102739982306957	0.0217641405761242
-7.39150333404541	-7.11138772964478	-3.44234013557434	-0.056625209748745	0.102678552269936	0.0216719303280115
-7.39750719070435	-7.10867214202881	-3.45441889762878	-0.0566623099148273	0.102715194225311	0.0217056535184383
-7.39543390274048	-7.10916566848755	-3.44862747192383	-0.0566519796848297	0.102743893861771	0.021565817296505
-7.39853668212891	-7.10944366455078	-3.45158052444458	-0.0566080175340176	0.102611757814884	0.0216107368469238
-7.39769744873047	-7.1074366569519	-3.4575023651123	-0.0566228106617928	0.102668710052967	0.0215137824416161
-7.39997386932373	-7.11446523666382	-3.46117472648621	-0.056601420044899	0.102613657712936	0.0215552039444447
-7.39563941955566	-7.10519886016846	-3.45305204391479	-0.0566636547446251	0.102683909237385	0.0215040817856789
-7.39511728286743	-7.11346960067749	-3.4568932056427	-0.0565829239785671	0.102526538074017	0.0214791670441628
-7.40421915054321	-7.10966825485229	-3.45334601402283	-0.0567358210682869	0.102730505168438	0.0215676445513964
-7.39364194869995	-7.10949230194092	-3.45916652679443	-0.0565930306911469	0.102573610842228	0.0214312355965376
-7.40043306350708	-7.11455631256104	-3.45153546333313	-0.0567694269120693	0.102640360593796	0.0216095838695765
-7.3944673538208	-7.10760068893433	-3.45101976394653	-0.0567668005824089	0.102799288928509	0.0214807037264109
-7.39481449127197	-7.11081600189209	-3.45810031890869	-0.0568248592317104	0.102630399167538	0.0215707793831825
-7.39624309539795	-7.10544633865356	-3.45719480514526	-0.0569392628967762	0.10276897251606	0.0215716846287251
-7.38674688339233	-7.10984897613525	-3.45591020584106	-0.0569348037242889	0.102745071053505	0.0214513391256332
-7.38741254806519	-7.10555458068848	-3.45650577545166	-0.0570224188268185	0.102732360363007	0.0216534174978733
-7.38866281509399	-7.10495471954346	-3.45881247520447	-0.057169646024704	0.102879427373409	0.0215629823505878
-7.38465213775635	-7.10603952407837	-3.44736862182617	-0.0571102909743786	0.102833278477192	0.0215518455952406
-7.38888883590698	-7.10147523880005	-3.462322473526	-0.0572511665523052	0.102959461510181	0.0216433685272932
-7.38412666320801	-7.10372686386108	-3.45261836051941	-0.0572910197079182	0.102958515286446	0.0215272530913353
-7.38338232040405	-7.10371017456055	-3.45308995246887	-0.0572483018040657	0.102928914129734	0.0215347036719322
-7.38539552688599	-7.0985050201416	-3.4601047039032	-0.0574060305953026	0.103054217994213	0.021495409309864
-7.38332271575928	-7.10599327087402	-3.45585036277771	-0.0573093183338642	0.102859735488892	0.0214880462735891
-7.3903021812439	-7.09763813018799	-3.46086740493774	-0.0574563965201378	0.102988190948963	0.0215029716491699
-7.38513851165771	-7.10143756866455	-3.46357488632202	-0.0574617572128773	0.102967157959938	0.0213941764086485
-7.39201545715332	-7.10024738311768	-3.46088075637817	-0.0576070621609688	0.102989606559277	0.0215038657188416
-7.38788080215454	-7.10052108764648	-3.46415090560913	-0.0575665272772312	0.103089176118374	0.021339463070035
-7.39346790313721	-7.10162830352783	-3.4657678604126	-0.0576931722462177	0.102943576872349	0.0214431453496218
-7.38764667510986	-7.09579849243164	-3.45830082893372	-0.0577911287546158	0.103082977235317	0.0213141217827797
-7.38768577575684	-7.09943580627441	-3.45708084106445	-0.0578280575573444	0.102973490953445	0.0213728211820126
-7.39094877243042	-7.09413480758667	-3.46046233177185	-0.0579757988452911	0.103114068508148	0.0213229097425938
-7.38251924514771	-7.09739542007446	-3.4510281085968	-0.057964064180851	0.103026822209358	0.0212367866188288
-7.38499069213867	-7.09415149688721	-3.46421599388123	-0.0581219308078289	0.103152401745319	0.0213603563606739
-7.38031339645386	-7.09259796142578	-3.45460915565491	-0.0582263842225075	0.103100694715977	0.0211827307939529
-7.37850522994995	-7.09611558914185	-3.4595890045166	-0.0581941120326519	0.103148706257343	0.0212919916957617
-7.38095569610596	-7.09241771697998	-3.45066928863525	-0.0583809353411198	0.103233717381954	0.0212941840291023
-7.37689399719238	-7.0944676399231	-3.4574248790741	-0.0582390315830708	0.103188648819923	0.0211451016366482
-7.38511037826538	-7.09348011016846	-3.4579451084137	-0.0583921670913696	0.103343561291695	0.0212085992097855
-7.37778377532959	-7.08942365646362	-3.45723795890808	-0.0582184791564941	0.103247113525867	0.0210197120904922
-7.38653516769409	-7.09564208984375	-3.46788358688354	-0.0583478696644306	0.103227719664574	0.0211323406547308
-7.38595581054688	-7.09127855300903	-3.4636607170105	-0.0583199113607407	0.103315375745296	0.0209907442331314
-7.38814115524292	-7.09695148468018	-3.46955943107605	-0.0583210922777653	0.103148430585861	0.0209843795746565
-7.39571857452393	-7.09062147140503	-3.4728798866272	-0.0583908669650555	0.103318057954311	0.0209986958652735
-7.39193105697632	-7.09392595291138	-3.48000121116638	-0.0583220981061459	0.103178843855858	0.0208422932773829
-7.39761734008789	-7.09530973434448	-3.4845404624939	-0.058454405516386	0.103213645517826	0.0209684055298567
-7.39705371856689	-7.08967065811157	-3.47656941413879	-0.0583857595920563	0.103242374956608	0.0207992028445005
-7.39853954315186	-7.09669733047485	-3.48278450965881	-0.058390911668539	0.103053614497185	0.0208702608942986
-7.40159606933594	-7.08838653564453	-3.48278474807739	-0.0584765523672104	0.103225357830524	0.0208693593740463
-7.3966121673584	-7.0932822227478	-3.48257660865784	-0.0584108382463455	0.103086464107037	0.020745636895299
-7.39517831802368	-7.09172821044922	-3.48654508590698	-0.0585662797093391	0.103071756660938	0.0209267511963844
-7.397620677948	-7.08856344223022	-3.48579454421997	-0.0586558766663074	0.103119097650051	0.0207922328263521
-7.38953256607056	-7.08914184570313	-3.47715902328491	-0.058592464774847	0.103090167045593	0.0208122059702873
-7.39141130447388	-7.08454513549805	-3.48365211486816	-0.0587561093270779	0.10320370644331	0.0208380240947008
-7.38391017913818	-7.08822631835938	-3.47387599945068	-0.0588202103972435	0.103235356509686	0.0207682326436043
-7.38442039489746	-7.08451461791992	-3.46993517875671	-0.0588780641555786	0.103178769350052	0.0208553560078144
-7.38005304336548	-7.08353900909424	-3.46893525123596	-0.0590134374797344	0.103279136121273	0.020753912627697
-7.37651443481445	-7.09107112884521	-3.46536803245544	-0.0590163208544254	0.103281617164612	0.0207995567470789
-7.37692070007324	-7.0823917388916	-3.45732164382935	-0.0591813623905182	0.103473246097565	0.0207097288221121
-7.37208127975464	-7.08541440963745	-3.45700073242188	-0.0591511093080044	0.103405445814133	0.0206658896058798
-7.3787055015564	-7.08599805831909	-3.4489221572876	-0.0593071691691875	0.103527016937733	0.0207596942782402
-7.37050199508667	-7.08830308914185	-3.44801187515259	-0.059327132999897	0.103387646377087	0.0205269623547792
-7.37920904159546	-7.08755397796631	-3.45104837417603	-0.0594474598765373	0.103550724685192	0.0206435937434435
-7.37608337402344	-7.08590888977051	-3.44915318489075	-0.0593136101961136	0.103581272065639	0.0204231031239033
-7.37657880783081	-7.09158134460449	-3.4506664276123	-0.059410385787487	0.103468380868435	0.0204460620880127
-7.38032865524292	-7.088134765625	-3.4552481174469	-0.0593762248754501	0.103639662265778	0.0203807968646288
-7.37793064117432	-7.09327602386475	-3.45346355438232	-0.0593384727835655	0.103549368679523	0.0202613193541765
-7.37762403488159	-7.09273147583008	-3.46374154090881	-0.0593247972428799	0.10351786762476	0.0204502809792757
-7.37563610076904	-7.09045648574829	-3.45907783508301	-0.059381041675806	0.103435315191746	0.0202724859118462
-7.37051200866699	-7.09531259536743	-3.45948362350464	-0.0592775009572506	0.103343531489372	0.0203629191964865
-7.37474679946899	-7.09185028076172	-3.468505859375	-0.0594038814306259	0.103511482477188	0.0203952081501484
-7.36472845077515	-7.09350538253784	-3.46315050125122	-0.0593776367604733	0.103419199585915	0.0203488580882549
-7.36919021606445	-7.09177112579346	-3.46309733390808	-0.0594812072813511	0.103421770036221	0.0204661376774311
-7.36422729492188	-7.08956623077393	-3.46772027015686	-0.0595699772238731	0.103478036820889	0.0203783065080643
-7.35690832138062	-7.09279537200928	-3.46058416366577	-0.0594525337219238	0.103319875895977	0.0204072445631027
-7.36112451553345	-7.08759927749634	-3.46753787994385	-0.0595848895609379	0.103478655219078	0.0204055029898882
-7.35410022735596	-7.09045600891113	-3.46558499336243	-0.0595583356916904	0.103437647223473	0.0203172452747822
-7.35747861862183	-7.0875301361084	-3.46317934989929	-0.0597172491252422	0.103470005095005	0.0204200800508261
-7.34926891326904	-7.08706569671631	-3.46868538856506	-0.0596161484718323	0.103533044457436	0.0202815737575293
-7.35653972625732	-7.08870887756348	-3.47150087356567	-0.0597116984426975	0.10347543656826	0.0204353649169207
-7.35014057159424	-7.08362054824829	-3.46499276161194	-0.0597036369144917	0.103539079427719	0.0203038360923529
-7.34985399246216	-7.0894627571106	-3.47949004173279	-0.0597464479506016	0.103488400578499	0.0204142034053802
-7.35097360610962	-7.08388042449951	-3.47402739524841	-0.0598114095628262	0.103598110377789	0.0203402023762465
-7.34494018554688	-7.08625173568726	-3.47738838195801	-0.0597834847867489	0.10343673825264	0.0202954355627298
-7.35247039794922	-7.08464288711548	-3.48351263999939	-0.059881616383791	0.103609479963779	0.0203768201172352
-7.34952020645142	-7.08436870574951	-3.47309017181396	-0.0597564168274403	0.103502243757248	0.0202950518578291
-7.35386180877686	-7.08456230163574	-3.49146032333374	-0.0598738975822926	0.103537157177925	0.0203532837331295
-7.35094165802002	-7.08087539672852	-3.47605347633362	-0.0598804131150246	0.103536128997803	0.0202643293887377
-7.35198926925659	-7.08198738098145	-3.48935866355896	-0.0597786419093609	0.103500172495842	0.0202801451086998
-7.35357522964478	-7.07824373245239	-3.48999071121216	-0.059935562312603	0.103595860302448	0.0202014558017254
-7.34951591491699	-7.080810546875	-3.48946166038513	-0.0598044581711292	0.103527508676052	0.020220223814249
-7.35108375549316	-7.07726573944092	-3.48813772201538	-0.0599285401403904	0.103607274591923	0.0201881229877472
-7.34571504592896	-7.08470726013184	-3.48920083045959	-0.0598483569920063	0.103466607630253	0.0202234424650669
-7.35004329681396	-7.0732479095459	-3.48693752288818	-0.0599227659404278	0.103658802807331	0.0201859902590513
-7.34239339828491	-7.07913637161255	-3.49117207527161	-0.0598050951957703	0.103520564734936	0.0201530978083611
-7.34826803207397	-7.07525014877319	-3.48612761497498	-0.0600596815347672	0.103699445724487	0.0202117618173361
-7.34065628051758	-7.0778956413269	-3.48690414428711	-0.0599312484264374	0.10358402132988	0.0200854260474443
-7.34456491470337	-7.07936382293701	-3.4898042678833	-0.0599490292370319	0.103651396930218	0.0202461779117584
-7.34323883056641	-7.07149744033813	-3.4841742515564	-0.0600295774638653	0.103707954287529	0.0201909635215998
-7.34049415588379	-7.08093929290771	-3.48580360412598	-0.0599964484572411	0.103634990751743	0.020187160000205
-7.34332799911499	-7.07653474807739	-3.48897671699524	-0.0601451322436333	0.103770524263382	0.0202959645539522
-7.33745813369751	-7.07601451873779	-3.48319840431213	-0.0599892772734165	0.103603266179562	0.0201590042561293
-7.33916473388672	-7.08037185668945	-3.48587012290955	-0.0601186230778694	0.103771597146988	0.0203946027904749
-7.33694934844971	-7.07758140563965	-3.47813677787781	-0.0601842105388641	0.103713259100914	0.020275741815567
-7.33737897872925	-7.08270454406738	-3.49276900291443	-0.0601221472024918	0.103637389838696	0.0203565750271082
-7.33838081359863	-7.07811975479126	-3.47959852218628	-0.0602256618440151	0.103778839111328	0.0204135607928038
-7.33547210693359	-7.08025741577148	-3.48425245285034	-0.0601827651262283	0.103592872619629	0.0203442443162203
-7.3403172492981	-7.0793662071228	-3.4802873134613	-0.0603689886629581	0.103802233934402	0.0204068440943956
-7.33519554138184	-7.08170223236084	-3.477618932724	-0.0601858645677567	0.103701762855053	0.0203098561614752
-7.34145259857178	-7.07927751541138	-3.48350596427917	-0.060385849326849	0.103735886514187	0.0203858930617571
-7.33552122116089	-7.07895135879517	-3.47152638435364	-0.060339666903019	0.103844910860062	0.0202999096363783
-7.33906984329224	-7.07689666748047	-3.47807025909424	-0.060429435223341	0.103736028075218	0.0203143563121557
-7.33951807022095	-7.07965278625488	-3.4713830947876	-0.0604948066174984	0.103891804814339	0.0202469378709793
-7.33825397491455	-7.08015251159668	-3.46343016624451	-0.0604847259819508	0.103766657412052	0.020307956263423
-7.33840179443359	-7.07643413543701	-3.47071266174316	-0.0606340207159519	0.103967122733593	0.0202207211405039
-7.34041595458984	-7.08115530014038	-3.46064162254334	-0.060618668794632	0.103828832507133	0.0201749932020903
-7.34055995941162	-7.07678556442261	-3.46654939651489	-0.0607387609779835	0.103957340121269	0.020199915394187
-7.33927392959595	-7.08043813705444	-3.45149517059326	-0.0606902688741684	0.103965014219284	0.0200865548104048
-7.34189081192017	-7.07743072509766	-3.45878314971924	-0.0608064495027065	0.1040128916502	0.0201730877161026
-7.34001159667969	-7.07835531234741	-3.45274257659912	-0.0607795938849449	0.104008033871651	0.020068883895874
-7.33771991729736	-7.08262062072754	-3.45710706710815	-0.0607170984148979	0.103932552039623	0.0201905965805054
-7.33675718307495	-7.08163166046143	-3.44768309593201	-0.060860276222229	0.104068227112293	0.0201056096702814
-7.3317551612854	-7.08237314224243	-3.45361995697021	-0.060721579939127	0.103885397315025	0.0201440956443548
-7.33586978912354	-7.08290529251099	-3.44591999053955	-0.0608396828174591	0.104040674865246	0.0201563164591789
-7.32886981964111	-7.08581876754761	-3.44439363479614	-0.0607385039329529	0.103839084506035	0.0201436076313257
-7.33117341995239	-7.0857253074646	-3.44393515586853	-0.0609245933592319	0.104067854583263	0.020153921097517
-7.32568502426147	-7.08782148361206	-3.43769431114197	-0.0608284026384354	0.103970319032669	0.0201231837272644
-7.32994079589844	-7.0880012512207	-3.44008183479309	-0.0608396418392658	0.104048542678356	0.0201979819685221
-7.32600164413452	-7.08933258056641	-3.43226957321167	-0.0609050318598747	0.104115828871727	0.0200854074209929
-7.32971668243408	-7.08916425704956	-3.43424129486084	-0.0609650649130344	0.10400253534317	0.0201555956155062
-7.32720470428467	-7.08888387680054	-3.43804168701172	-0.0608142763376236	0.104120448231697	0.0199733357876539
-7.33230209350586	-7.09287929534912	-3.44119024276733	-0.0608599670231342	0.104046002030373	0.0200588162988424
-7.33323812484741	-7.08815240859985	-3.44287919998169	-0.060747291892767	0.104134134948254	0.0198567472398281
-7.33376884460449	-7.09359884262085	-3.44551944732666	-0.0606201887130737	0.103971220552921	0.0198267605155706
-7.34042406082153	-7.08947706222534	-3.45958638191223	-0.0606190524995327	0.104031406342983	0.0198459774255753
-7.33916521072388	-7.0954213142395	-3.46416115760803	-0.0604634061455727	0.103929728269577	0.0196622870862484
-7.34285354614258	-7.09504508972168	-3.47742247581482	-0.0604676082730293	0.103927746415138	0.0197976734489203
-7.34653997421265	-7.0922679901123	-3.47301983833313	-0.0603966526687145	0.103856891393661	0.0196120943874121
-7.34898996353149	-7.09412240982056	-3.48927760124207	-0.0602639578282833	0.103757537901402	0.0196663029491901
-7.35113954544067	-7.08932781219482	-3.48423600196838	-0.0602585598826408	0.103774584829807	0.0196367371827364
-7.34880352020264	-7.09476327896118	-3.49912643432617	-0.0601143203675747	0.103626571595669	0.0196048691868782
-7.35631227493286	-7.08989238739014	-3.50219821929932	-0.0602867044508457	0.103757418692112	0.019562853500247
-7.35011577606201	-7.08864164352417	-3.50361371040344	-0.060098472982645	0.103556521236897	0.0195313300937414
-7.35420894622803	-7.08310508728027	-3.5114119052887	-0.0602594055235386	0.103697955608368	0.019526980817318
-7.35223197937012	-7.08731555938721	-3.50655961036682	-0.0601511932909489	0.10355632007122	0.0195300057530403
-7.35759925842285	-7.07775068283081	-3.51488375663757	-0.0602896064519882	0.103690527379513	0.0195063296705484
-7.34522294998169	-7.08191108703613	-3.51991415023804	-0.060100331902504	0.103518426418304	0.0194817036390305
-7.35288906097412	-7.07783794403076	-3.52099418640137	-0.0603619441390038	0.103710427880287	0.0195799227803946
-7.3456597328186	-7.07705688476563	-3.52328300476074	-0.0602048523724079	0.103564664721489	0.0195096172392368
-7.34644794464111	-7.07586240768433	-3.52298188209534	-0.0603619627654552	0.103596575558186	0.0196456369012594
-7.34208679199219	-7.06790018081665	-3.52180147171021	-0.0603430159389973	0.103665821254253	0.0195562075823545
-7.34045362472534	-7.07395648956299	-3.52694177627563	-0.0603659674525261	0.10354195535183	0.0196575541049242
-7.34475326538086	-7.06817770004272	-3.52942490577698	-0.0603652894496918	0.103770680725574	0.0195547044277191
-7.33668041229248	-7.06594276428223	-3.52413415908813	-0.0603101924061775	0.103605762124062	0.0195204075425863
-7.34078884124756	-7.06451320648193	-3.53407502174377	-0.0604344941675663	0.103729300200939	0.0196538176387548
-7.33521461486816	-7.06381273269653	-3.52430820465088	-0.0604248270392418	0.103671699762344	0.0195098705589771
-7.33641576766968	-7.0662693977356	-3.54170918464661	-0.0604455880820751	0.103605896234512	0.0195714458823204
-7.33570384979248	-7.06058263778687	-3.53189444541931	-0.0604645945131779	0.103735148906708	0.0196061339229345
-7.33308458328247	-7.06053256988525	-3.54037809371948	-0.0603789389133453	0.103592947125435	0.0196041166782379
-7.3335075378418	-7.05875873565674	-3.54415988922119	-0.0604702308773994	0.103676341474056	0.0196047127246857
-7.32749366760254	-7.06133890151978	-3.54091095924377	-0.0603456422686577	0.103509560227394	0.0196054596453905
-7.33663511276245	-7.05574941635132	-3.55092120170593	-0.0604852549731731	0.103666715323925	0.0196711029857397
-7.32822275161743	-7.05881690979004	-3.54647183418274	-0.0604122690856457	0.103678740561008	0.0195638258010149
-7.32911586761475	-7.05595827102661	-3.5538170337677	-0.0603786110877991	0.103410929441452	0.0195992216467857
-7.33367109298706	-7.05527782440186	-3.55408644676209	-0.0604050569236279	0.103674918413162	0.0196288842707872
-7.3312840461731	-7.05736064910889	-3.553959608078	-0.0602880045771599	0.103508912026882	0.019660672172904
-7.33019113540649	-7.05293703079224	-3.55755066871643	-0.060389831662178	0.103601969778538	0.0196887049823999
-7.3307523727417	-7.0538330078125	-3.55750846862793	-0.0602658651769161	0.103482641279697	0.0196350682526827
-7.33171081542969	-7.05054521560669	-3.56548261642456	-0.0603604018688202	0.103588238358498	0.0197145231068134
-7.32856845855713	-7.05298089981079	-3.56288886070251	-0.0603518225252628	0.103595115244389	0.0195708237588406
-7.32944250106812	-7.04904890060425	-3.56859922409058	-0.0602981559932232	0.103559859097004	0.0197108518332243
-7.329270362854	-7.04937267303467	-3.56769824028015	-0.0603625886142254	0.103602550923824	0.0195232070982456
-7.33018398284912	-7.04951953887939	-3.57080125808716	-0.060151856392622	0.103563249111176	0.0195754710584879
-7.3320517539978	-7.04373836517334	-3.57529258728027	-0.060272429138422	0.103618994355202	0.0195470284670591
-7.32459449768066	-7.04817628860474	-3.57765865325928	-0.0601995065808296	0.103539377450943	0.0194478556513786
-7.33385944366455	-7.04726886749268	-3.58237886428833	-0.0601740963757038	0.103511840105057	0.01953942514956
-7.33105182647705	-7.04458618164063	-3.58223080635071	-0.0600667670369148	0.103510901331902	0.0194588471204042
-7.32967519760132	-7.04811954498291	-3.58377456665039	-0.0600795187056065	0.103459574282169	0.0195569191128016
-7.32809734344482	-7.03645181655884	-3.58897519111633	-0.0600903294980526	0.103499688208103	0.019502080976963
-7.32666826248169	-7.04729604721069	-3.58809399604797	-0.0598925389349461	0.103336565196514	0.0195451937615871
-7.32749223709106	-7.03884696960449	-3.58560681343079	-0.0600755847990513	0.103502586483955	0.0196115393191576
-7.32011222839355	-7.04265832901001	-3.59410905838013	-0.0598151162266731	0.103318482637405	0.0195479113608599
-7.32442808151245	-7.04118871688843	-3.59027242660522	-0.0600497275590897	0.103504382073879	0.0196628179401159
-7.31846380233765	-7.04040908813477	-3.58380270004272	-0.0598644986748695	0.10332128405571	0.0195930600166321
-7.31968402862549	-7.04161882400513	-3.58568716049194	-0.0599497593939304	0.10340878367424	0.0196947939693928
-7.31401824951172	-7.0408787727356	-3.5807580947876	-0.0599612854421139	0.103406116366386	0.0195957496762276
-7.31879901885986	-7.03792285919189	-3.58509397506714	-0.0599171221256256	0.103362239897251	0.0197467543184757
-7.31471014022827	-7.03884410858154	-3.57523560523987	-0.0599990375339985	0.103545159101486	0.0197091866284609
-7.31133127212524	-7.03987216949463	-3.57496523857117	-0.0599167495965958	0.103385716676712	0.0196865629404783
-7.31489276885986	-7.03853797912598	-3.58331203460693	-0.0600543469190598	0.103466555476189	0.0197280198335648
-7.30729532241821	-7.04294395446777	-3.57257986068726	-0.059913769364357	0.103371411561966	0.0197177901864052
-7.31186723709106	-7.04263877868652	-3.58634948730469	-0.0599828250706196	0.103375904262066	0.0197329334914684
-7.31167030334473	-7.04257440567017	-3.57213711738586	-0.0600726418197155	0.103548616170883	0.0197217967361212
-7.31092596054077	-7.04380512237549	-3.57187509536743	-0.0599138960242271	0.103386804461479	0.0197126027196646
-7.31310701370239	-7.04286575317383	-3.57615232467651	-0.0600885599851608	0.10353497415781	0.019732654094696
-7.30965995788574	-7.04446029663086	-3.56973934173584	-0.0599487498402596	0.103386923670769	0.0196905117481947
-7.31313610076904	-7.04253387451172	-3.57303547859192	-0.0600470118224621	0.103486396372318	0.0196990631520748
-7.30752849578857	-7.04428434371948	-3.57089519500732	-0.0599933862686157	0.103558704257011	0.0195927582681179
-7.31362867355347	-7.04317760467529	-3.56854391098022	-0.060062512755394	0.10345770418644	0.0196768548339605
-7.30959987640381	-7.04243040084839	-3.57370853424072	-0.0600311420857906	0.103532791137695	0.0195483155548573
-7.30961132049561	-7.04705095291138	-3.56563472747803	-0.0599244460463524	0.103391654789448	0.0195321012288332
-7.31112670898438	-7.04104852676392	-3.57416009902954	-0.0600355193018913	0.103569187223911	0.0195233728736639
-7.3098464012146	-7.04785680770874	-3.56822204589844	-0.0599448122084141	0.103460513055325	0.0194779485464096
-7.31445598602295	-7.04148626327515	-3.56942439079285	-0.0600326359272003	0.103464387357235	0.0195209085941315
-7.31130313873291	-7.04422664642334	-3.56773066520691	-0.0599469840526581	0.103545784950256	0.0193791687488556
-7.31098461151123	-7.04573440551758	-3.57439064979553	-0.059972207993269	0.103480763733387	0.0195022616535425
-7.31439208984375	-7.04424381256104	-3.57127928733826	-0.0600489862263203	0.103489316999912	0.0193537920713425
-7.3106427192688	-7.04651260375977	-3.57513117790222	-0.0599368587136269	0.10341951996088	0.0194492526352406
-7.31899642944336	-7.04164886474609	-3.57178688049316	-0.0600543394684792	0.103595592081547	0.0194268878549337
-7.30945682525635	-7.04430103302002	-3.57067823410034	-0.0599142387509346	0.103427074849606	0.0193056557327509
-7.31921672821045	-7.04415988922119	-3.56746578216553	-0.0600953213870525	0.103553622961044	0.0194007772952318
-7.31386756896973	-7.04227161407471	-3.57147550582886	-0.0599863715469837	0.103394962847233	0.0192871857434511
-7.31858968734741	-7.04892349243164	-3.57944703102112	-0.0600537285208702	0.103461764752865	0.0193824544548988
-7.31484746932983	-7.0396990776062	-3.57191514968872	-0.0599940828979015	0.103507034480572	0.0192817337810993
-7.3182806968689	-7.04689884185791	-3.57322144508362	-0.0599842667579651	0.103316247463226	0.019329721108079
-7.31749296188354	-7.04422760009766	-3.57553815841675	-0.0600511655211449	0.103560753166676	0.0193239394575357
-7.31557512283325	-7.04701280593872	-3.57972717285156	-0.0599925629794598	0.103331699967384	0.01928043179214
-7.32211256027222	-7.04404735565186	-3.58851790428162	-0.060096200555563	0.103498242795467	0.0193103384226561
-7.3234748840332	-7.04534864425659	-3.579505443573	-0.0599139034748077	0.103465095162392	0.0192574076354504
-7.32530403137207	-7.04201316833496	-3.5887770652771	-0.060028787702322	0.103507995605469	0.019312521442771
-7.32402801513672	-7.04423570632935	-3.5823860168457	-0.059908177703619	0.103491500020027	0.0191881768405437
-7.32514476776123	-7.04473066329956	-3.58712697029114	-0.05990806594491	0.103330045938492	0.0193357858806849
-7.32708835601807	-7.04419422149658	-3.59334063529968	-0.0599515475332737	0.103489242494106	0.0192613769322634
-7.32545185089111	-7.04705381393433	-3.59493350982666	-0.0599235035479069	0.103362545371056	0.0193717554211617
-7.33189058303833	-7.04326772689819	-3.59751129150391	-0.059934463351965	0.103467136621475	0.0193224679678679
-7.32578420639038	-7.04398727416992	-3.59379363059998	-0.0598787404596806	0.103274181485176	0.019339682534337
-7.33426856994629	-7.04357242584229	-3.60698103904724	-0.0598882436752319	0.103466421365738	0.0194501094520092
-7.32879590988159	-7.04398679733276	-3.60571098327637	-0.059819471091032	0.103355541825294	0.0193862523883581
-7.33253383636475	-7.04205846786499	-3.60660886764526	-0.0597932524979115	0.103260762989521	0.0195407383143902
-7.32970523834229	-7.04051208496094	-3.60824847221375	-0.0597347617149353	0.103303648531437	0.0195144899189472
-7.33359718322754	-7.04345607757568	-3.61835098266602	-0.0596494786441326	0.103179894387722	0.0196402594447136
-7.3281044960022	-7.03843212127686	-3.60966420173645	-0.0596620179712772	0.103299036622047	0.0196773093193769
-7.33056306838989	-7.04120969772339	-3.62282776832581	-0.0595690943300724	0.103006854653358	0.0197985898703337
-7.33392000198364	-7.03887462615967	-3.62874794006348	-0.0596534535288811	0.103277906775475	0.0199236497282982
-7.32514762878418	-7.04042434692383	-3.62654614448547	-0.0594508498907089	0.103012666106224	0.0198846161365509
-7.32624197006226	-7.04118347167969	-3.62948513031006	-0.0595935955643654	0.103093177080154	0.0201382115483284
-7.32673645019531	-7.03390502929688	-3.61950778961182	-0.059453334659338	0.103076167404652	0.0201008152216673
-7.32984781265259	-7.03941106796265	-3.64156699180603	-0.0593951009213924	0.103017911314964	0.0201902855187655
-7.32991123199463	-7.03410482406616	-3.6348717212677	-0.059427335858345	0.103111229836941	0.0202784687280655
-7.32492780685425	-7.03424453735352	-3.63660025596619	-0.0592854917049408	0.102899752557278	0.0202754624187946
-7.32805156707764	-7.03302621841431	-3.64603185653687	-0.0592948608100414	0.103062316775322	0.0205549653619528
-7.32635354995728	-7.02971315383911	-3.63320517539978	-0.0592807568609715	0.102968640625477	0.0204651094973087
-7.3247184753418	-7.0358624458313	-3.64726901054382	-0.0592300221323967	0.102824054658413	0.0206683650612831
-7.32969188690186	-7.03012084960938	-3.63733005523682	-0.0592393726110458	0.102913416922092	0.0207521934062243
-7.32104206085205	-7.03254222869873	-3.64550089836121	-0.0590357668697834	0.102778926491737	0.0207698792219162
-7.33019971847534	-7.03135967254639	-3.64965915679932	-0.0592011399567127	0.102885037660599	0.0209940820932388
-7.32445287704468	-7.03145503997803	-3.64288425445557	-0.0590363740921021	0.102799847722054	0.0209539011120796
-7.32943916320801	-7.03383207321167	-3.64610862731934	-0.0590695329010487	0.102756500244141	0.0211784429848194
-7.32561635971069	-7.03104972839355	-3.64055705070496	-0.0591086372733116	0.102859646081924	0.0212085656821728
-7.32520818710327	-7.03204727172852	-3.64162445068359	-0.058965090662241	0.102601684629917	0.0213371217250824
-7.32574129104614	-7.03340196609497	-3.64196538925171	-0.059009674936533	0.102848432958126	0.0214857887476683
-7.3219895362854	-7.03608083724976	-3.64477229118347	-0.0588679499924183	0.102614559233189	0.0216003749519587
-7.32390785217285	-7.03212547302246	-3.65167093276978	-0.0589337646961212	0.102707929909229	0.0217049364000559
-7.32491970062256	-7.03063774108887	-3.63659977912903	-0.0587974824011326	0.102723658084869	0.0217105261981487
-7.32612991333008	-7.03439569473267	-3.64769458770752	-0.0587606281042099	0.102645620703697	0.0218763668090105
-7.3256721496582	-7.03572750091553	-3.63970470428467	-0.0588024854660034	0.102739408612251	0.0218790732324123
-7.32475996017456	-7.03287220001221	-3.63986110687256	-0.0586077906191349	0.102469980716705	0.0219771564006805
-7.3270959854126	-7.03255319595337	-3.65081810951233	-0.0586143620312214	0.102609038352966	0.0220652855932713
-7.32235860824585	-7.03603935241699	-3.63122868537903	-0.0585101321339607	0.102513961493969	0.0220793727785349
-7.32720518112183	-7.03665256500244	-3.65166354179382	-0.0585431531071663	0.102502793073654	0.0222500618547201
-7.3258490562439	-7.03463935852051	-3.63519287109375	-0.0585174784064293	0.102503500878811	0.0223076250404119
-7.32302379608154	-7.03702211380005	-3.63911151885986	-0.0583896636962891	0.102317914366722	0.022366750985384
-7.32962799072266	-7.03633260726929	-3.64267778396606	-0.0585025735199451	0.102490447461605	0.0224278513342142
-7.32470655441284	-7.03992080688477	-3.63428902626038	-0.0582606643438339	0.102317124605179	0.0224877633154392
-7.33081340789795	-7.03611040115356	-3.63913512229919	-0.0584255643188953	0.102348171174526	0.0225867107510567
-7.32597732543945	-7.04282474517822	-3.63224053382874	-0.0581950880587101	0.102198883891106	0.0225928761065006
-7.33273363113403	-7.03809547424316	-3.64112567901611	-0.0582998469471931	0.1022994145751	0.0227496977895498
-7.32524681091309	-7.04261064529419	-3.63352155685425	-0.0581085085868835	0.102214567363262	0.0226631425321102
-7.33230590820313	-7.04195976257324	-3.63307595252991	-0.0581827834248543	0.102255694568157	0.0228932742029428
-7.32751131057739	-7.04021549224854	-3.62774205207825	-0.0581636130809784	0.102208770811558	0.0228077806532383
-7.33058738708496	-7.0486741065979	-3.62661075592041	-0.0581003539264202	0.102144323289394	0.022927874699235
[truncated: 11,517 more rows]
