# Supplementary material for: Identification of Haptic Based Guiding Using Hard Reins
Source: PLoS One. 2015 Jul 22;10(7):e0132020. doi: 10.1371/journal.pone.0132020 (PMC4511788; doi:10.1371/journal.pone.0132020)
Supplement: S6 File — (ZIP) [file pone.0132020.s006.zip › Exp2_ForceData2/Subject10/path2/T7.csv]

Force X (N)	Force Y (N)	Force Z (N)	Torque X (N-m)	Torque Y (N-m)	Torque Z (N-m)	Frequency = 10000	Averaging Level = 16	F/T Serial Number = FT11772	Time Started = 19/02/2013 17:44:07
-6.77530527114868	-8.96004486083984	-3.4744987487793	-0.0934100821614265	0.144196853041649	0.0744025334715843
-6.7872838973999	-8.96077060699463	-3.4787585735321	-0.0932586491107941	0.144137844443321	0.0743870511651039
-6.78225708007813	-8.96545124053955	-3.48101449012756	-0.0934102162718773	0.144317001104355	0.0743248462677002
-6.78430128097534	-8.95820140838623	-3.48211359977722	-0.0933384671807289	0.144315287470818	0.0744306296110153
-6.77609920501709	-8.95926475524902	-3.48406839370728	-0.0935716554522514	0.144350782036781	0.07431710511446
-6.7873740196228	-8.95559120178223	-3.47640204429626	-0.0935303717851639	0.144320294260979	0.0744194090366364
-6.78581571578979	-8.96208477020264	-3.48428869247437	-0.0935920551419258	0.144398048520088	0.07431510835886
-6.78849172592163	-8.96150016784668	-3.47714519500732	-0.093489445745945	0.144401982426643	0.0744302645325661
-6.78117370605469	-8.95767784118652	-3.48817658424377	-0.0936342924833298	0.144462570548058	0.0743611305952072
-6.78929138183594	-8.95669841766357	-3.47935914993286	-0.0935666784644127	0.144380331039429	0.074379064142704
-6.78864574432373	-8.96534061431885	-3.48791933059692	-0.0936393588781357	0.144499808549881	0.0743667632341385
-6.79350566864014	-8.95952606201172	-3.48700881004334	-0.093458816409111	0.144495904445648	0.0743921771645546
-6.78684663772583	-8.96403312683105	-3.4915919303894	-0.0936266481876373	0.144486278295517	0.0743872225284576
-6.79364156723022	-8.95845603942871	-3.48406600952148	-0.0936355441808701	0.144466936588287	0.0744172781705856
-6.79483795166016	-8.96798229217529	-3.49153733253479	-0.0936935469508171	0.144537299871445	0.0744051188230515
-6.79971933364868	-8.96592330932617	-3.48994898796082	-0.093537412583828	0.144600838422775	0.0743790566921234
-6.79429483413696	-8.9649772644043	-3.49468874931335	-0.0935738980770111	0.144569709897041	0.07440584897995
-6.79905128479004	-8.96189117431641	-3.49450135231018	-0.0934750661253929	0.144539624452591	0.074447862803936
-6.79690599441528	-8.96877765655518	-3.49104380607605	-0.0935234650969505	0.144549205899239	0.0743678137660027
-6.80222797393799	-8.96650409698486	-3.5056357383728	-0.0933161005377769	0.144598886370659	0.0744404941797256
-6.79817342758179	-8.96749496459961	-3.49806118011475	-0.0934702381491661	0.144634813070297	0.0744297802448273
-6.80491590499878	-8.96565628051758	-3.4978358745575	-0.0932820066809654	0.144557252526283	0.0745304003357887
-6.7998628616333	-8.97261333465576	-3.49188232421875	-0.0933873876929283	0.14455047249794	0.0743870958685875
-6.80611705780029	-8.97069835662842	-3.50227761268616	-0.0932119488716125	0.144635051488876	0.0745237171649933
-6.79916572570801	-8.97083950042725	-3.50439763069153	-0.0932656601071358	0.144657298922539	0.0744037851691246
-6.80991554260254	-8.97043418884277	-3.50500631332397	-0.0931696221232414	0.144727498292923	0.0745433568954468
-6.80469560623169	-8.96999263763428	-3.49771690368652	-0.0932558551430702	0.144690126180649	0.0743949264287949
-6.80704879760742	-8.97367382049561	-3.50168061256409	-0.0931427627801895	0.144648060202599	0.0744818076491356
-6.80139493942261	-8.97341728210449	-3.49859380722046	-0.0931906178593636	0.14469388127327	0.0744102224707603
-6.81089973449707	-8.97620677947998	-3.50018262863159	-0.0932009145617485	0.144729495048523	0.0745222643017769
-6.80810213088989	-8.97384834289551	-3.50386214256287	-0.0931922569870949	0.14461587369442	0.0744045153260231
-6.80702781677246	-8.97695922851563	-3.49688649177551	-0.0930758938193321	0.144758000969887	0.0745353996753693
-6.80382061004639	-8.97387218475342	-3.50282597541809	-0.0931491479277611	0.144714295864105	0.0744400545954704
-6.80729293823242	-8.97650623321533	-3.49953746795654	-0.0931917428970337	0.144730180501938	0.0745663940906525
-6.81221961975098	-8.97298336029053	-3.50233101844788	-0.0931154116988182	0.144639909267426	0.07444678992033
-6.81288766860962	-8.98266220092773	-3.50420689582825	-0.0932173579931259	0.14485339820385	0.074583388864994
-6.81512355804443	-8.97398948669434	-3.50646018981934	-0.0930376052856445	0.144793823361397	0.0745512545108795
-6.81140422821045	-8.97896003723145	-3.5104353427887	-0.0932854786515236	0.144776105880737	0.074597105383873
-6.82124471664429	-8.97677707672119	-3.50059032440186	-0.0931557714939117	0.144716143608093	0.0746199935674667
-6.82175827026367	-8.98437690734863	-3.50729703903198	-0.0932949930429459	0.144838243722916	0.0746762976050377
-6.82247591018677	-8.97626399993896	-3.5116879940033	-0.0931009352207184	0.144825547933578	0.0746570080518723
-6.81893348693848	-8.98023509979248	-3.50515866279602	-0.0933620557188988	0.14485776424408	0.0747159868478775
-6.82434749603271	-8.97753620147705	-3.50860285758972	-0.093233585357666	0.144733786582947	0.0747837945818901
-6.81979179382324	-8.98493194580078	-3.50477385520935	-0.0933592244982719	0.144833788275719	0.0747828558087349
-6.82405281066895	-8.97608280181885	-3.5103063583374	-0.0931499153375626	0.144847869873047	0.0748543366789818
-6.81754302978516	-8.97863388061523	-3.50950217247009	-0.0933839976787567	0.144925981760025	0.0748476088047028
-6.82578039169312	-8.97565364837646	-3.5057315826416	-0.0933045372366905	0.144835844635963	0.0749727189540863
-6.82026052474976	-8.97933483123779	-3.50013875961304	-0.0934075713157654	0.144923880696297	0.074922688305378
-6.82759714126587	-8.97891807556152	-3.50553202629089	-0.0932974368333817	0.144951596856117	0.0750543177127838
-6.81869220733643	-8.97739601135254	-3.50723695755005	-0.0934466198086739	0.145078718662262	0.0750583559274673
-6.8261775970459	-8.9747200012207	-3.51236963272095	-0.0933265313506126	0.144958019256592	0.0751151889562607
-6.81875419616699	-8.97821044921875	-3.51078391075134	-0.0934683308005333	0.145004108548164	0.0751136168837547
-6.82359266281128	-8.97675895690918	-3.50868082046509	-0.0933501347899437	0.144995480775833	0.0753047168254852
-6.82006645202637	-8.97708988189697	-3.50652480125427	-0.0934148356318474	0.145025536417961	0.075303390622139
-6.82464027404785	-8.97573184967041	-3.50792145729065	-0.093325063586235	0.145002797245979	0.0754177644848824
-6.81485319137573	-8.97816848754883	-3.50893640518188	-0.0933973640203476	0.145008757710457	0.0754848495125771
-6.81605100631714	-8.9747142791748	-3.50062680244446	-0.0933350473642349	0.145004361867905	0.0755363032221794
-6.81540489196777	-8.97464179992676	-3.51114559173584	-0.093423031270504	0.145058706402779	0.0756180286407471
-6.82047319412231	-8.97043132781982	-3.50736308097839	-0.0933001115918159	0.145074784755707	0.075649119913578
-6.81231689453125	-8.97538661956787	-3.50518751144409	-0.0934460610151291	0.14507520198822	0.0757686942815781
-6.8117241859436	-8.97126865386963	-3.5016758441925	-0.0933070182800293	0.144999921321869	0.0758391693234444
-6.80517387390137	-8.97252655029297	-3.50531411170959	-0.0935427770018578	0.145084336400032	0.075889989733696
-6.8125147819519	-8.96915054321289	-3.49869918823242	-0.0934107080101967	0.145047187805176	0.0759383961558342
-6.80449295043945	-8.97352313995361	-3.49625873565674	-0.0934780538082123	0.145095512270927	0.0759815350174904
-6.80254793167114	-8.9650993347168	-3.49298501014709	-0.0933438614010811	0.145095437765121	0.0760941430926323
-6.79714584350586	-8.96370887756348	-3.49016737937927	-0.0935094580054283	0.145075708627701	0.0760912969708443
-6.79987001419067	-8.96412658691406	-3.49181032180786	-0.0934609621763229	0.145035415887833	0.0761494636535645
-6.79847621917725	-8.96592807769775	-3.48514699935913	-0.0934985876083374	0.144977495074272	0.0761469155550003
-6.79556035995483	-8.96996784210205	-3.48435401916504	-0.0934675261378288	0.145117864012718	0.0762435048818588
-6.79314613342285	-8.96284198760986	-3.47799062728882	-0.0933745428919792	0.14504599571228	0.0762306749820709
-6.79404830932617	-8.96124744415283	-3.47934651374817	-0.0935215130448341	0.145137146115303	0.0762417167425156
-6.8005313873291	-8.96354961395264	-3.47439384460449	-0.0934447795152664	0.144997805356979	0.0762355774641037
-6.80201959609985	-8.96952438354492	-3.47954607009888	-0.0935237258672714	0.145162642002106	0.0762138590216637
-6.80532503128052	-8.96840476989746	-3.47705888748169	-0.093359537422657	0.145057946443558	0.0762569084763527
-6.80253267288208	-8.96966934204102	-3.47806096076965	-0.0934906750917435	0.145156055688858	0.0762199833989143
-6.80965328216553	-8.96937370300293	-3.47981333732605	-0.0933105424046516	0.145006701350212	0.0762581899762154
-6.81015491485596	-8.97250270843506	-3.47572898864746	-0.0933775827288628	0.145099818706512	0.0761644095182419
-6.81977033615112	-8.97279167175293	-3.47621560096741	-0.0933064892888069	0.145018607378006	0.0762389600276947
-6.81623268127441	-8.97758007049561	-3.47746539115906	-0.0933747962117195	0.145087540149689	0.076180525124073
-6.82839918136597	-8.97531509399414	-3.47329330444336	-0.0931576788425446	0.144940748810768	0.0761629268527031
-6.82308340072632	-8.98032474517822	-3.48068499565125	-0.0932856947183609	0.14501391351223	0.0761297270655632
-6.82600545883179	-8.98322010040283	-3.47433233261108	-0.0931108146905899	0.144962981343269	0.0761316642165184
-6.82193660736084	-8.98066425323486	-3.48122811317444	-0.0932999923825264	0.144908964633942	0.0760520845651627
-6.83305072784424	-8.98605537414551	-3.47535276412964	-0.0932144373655319	0.144974917173386	0.0761511251330376
-6.83122491836548	-8.98494338989258	-3.476478099823	-0.0931207835674286	0.144885584712029	0.0760492458939552
-6.83351612091064	-8.99011325836182	-3.46949076652527	-0.0930383056402206	0.144942164421082	0.0761122480034828
-6.82871007919312	-8.98600101470947	-3.47814249992371	-0.0931212827563286	0.144889429211617	0.0760990306735039
-6.83286571502686	-8.98608684539795	-3.46951270103455	-0.0931016877293587	0.144909247756004	0.0761201605200768
-6.8353853225708	-8.98906803131104	-3.47093200683594	-0.0930040255188942	0.144830510020256	0.0760199576616287
-6.83684015274048	-8.98984622955322	-3.46973323822021	-0.0929068103432655	0.144920170307159	0.0761499106884003
-6.82785367965698	-8.9901704788208	-3.4710898399353	-0.0930347964167595	0.144892156124115	0.0761022940278053
-6.83420276641846	-8.98961162567139	-3.46233582496643	-0.0930777043104172	0.144937291741371	0.0761607736349106
-6.83819484710693	-8.99188232421875	-3.47119116783142	-0.0929625928401947	0.144832968711853	0.0761116817593575
-6.83875036239624	-8.99841594696045	-3.47868013381958	-0.092968262732029	0.144993469119072	0.076157383620739
-6.83625030517578	-8.99173069000244	-3.47610640525818	-0.0928529500961304	0.144932001829147	0.0762007832527161
-6.83580112457275	-8.99270057678223	-3.47499370574951	-0.0929923132061958	0.144972890615463	0.0762956142425537
-6.83773612976074	-8.99401473999023	-3.47612762451172	-0.0929332822561264	0.144785359501839	0.076272651553154
-6.83735418319702	-8.99874496459961	-3.48677897453308	-0.0929197669029236	0.144946917891502	0.0764032453298569
-6.83455801010132	-8.99107551574707	-3.47544002532959	-0.0928511470556259	0.144861832261086	0.0764309987425804
-6.83374691009521	-8.99261665344238	-3.48481559753418	-0.0929686427116394	0.144841536879539	0.0765416473150253
-6.83183574676514	-8.99016666412354	-3.48152256011963	-0.0929244756698608	0.144679948687553	0.076547309756279
-6.82903432846069	-8.99296855926514	-3.48518657684326	-0.0930179730057716	0.144829019904137	0.0766019970178604
-6.82863998413086	-8.98604583740234	-3.47820854187012	-0.0929792821407318	0.144733354449272	0.0766787156462669
-6.82566165924072	-8.98611640930176	-3.494473695755	-0.0931240990757942	0.144817903637886	0.0767653211951256
-6.82568025588989	-8.98097324371338	-3.48272204399109	-0.0930094048380852	0.144619986414909	0.0767620354890823
-6.82091236114502	-8.98801326751709	-3.48283267021179	-0.0931261330842972	0.144703283905983	0.0768764838576317
-6.82121467590332	-8.98132705688477	-3.48160719871521	-0.09299186617136	0.144666641950607	0.076847568154335
-6.81653642654419	-8.97901153564453	-3.4876880645752	-0.0930840224027634	0.144651710987091	0.0769696086645126
-6.82033920288086	-8.97741794586182	-3.4842791557312	-0.0930364653468132	0.144585430622101	0.0769806280732155
-6.81346035003662	-8.98332118988037	-3.49052119255066	-0.0931507870554924	0.144601956009865	0.0770340487360954
-6.81473064422607	-8.97604274749756	-3.48985838890076	-0.0929809436202049	0.144467264413834	0.0771034806966782
-6.81225681304932	-8.98276901245117	-3.48940062522888	-0.093138761818409	0.144604593515396	0.0771030262112617
-6.82111167907715	-8.97467803955078	-3.49558210372925	-0.0929368287324905	0.144477263092995	0.077124148607254
-6.81368494033813	-8.98613834381104	-3.49094223976135	-0.0929752513766289	0.144461005926132	0.0771383047103882
-6.8152813911438	-8.98139095306396	-3.49399852752686	-0.0929235965013504	0.144424736499786	0.0771792307496071
-6.81474828720093	-8.98469352722168	-3.49258708953857	-0.0930853262543678	0.144398748874664	0.0771331265568733
-6.82343721389771	-8.98092079162598	-3.50372242927551	-0.0928668528795242	0.144297584891319	0.0772469565272331
-6.81871604919434	-8.99168395996094	-3.4933397769928	-0.092956431210041	0.14435900747776	0.0771667063236237
-6.82295942306519	-8.98450088500977	-3.49902129173279	-0.0927799046039581	0.144293993711472	0.0772567465901375
-6.82239532470703	-8.99060726165771	-3.49577403068542	-0.0929359793663025	0.144360467791557	0.0772613808512688
-6.83022499084473	-8.9892406463623	-3.50231409072876	-0.0927827581763268	0.144109010696411	0.0772397443652153
-6.82247686386108	-8.99504661560059	-3.5014374256134	-0.0927517935633659	0.144237712025642	0.0772623345255852
-6.82574939727783	-8.98951816558838	-3.50075531005859	-0.0926128476858139	0.144171550869942	0.0772705599665642
-6.8208966255188	-8.99176216125488	-3.49853587150574	-0.0927894860506058	0.144201382994652	0.0772306174039841
-6.82729768753052	-8.9899787902832	-3.50415968894959	-0.0926381796598434	0.144059255719185	0.0772610306739807
-6.82588958740234	-8.9970531463623	-3.50780940055847	-0.0926873683929443	0.144193425774574	0.0772848501801491
-6.82823324203491	-8.99336051940918	-3.49830198287964	-0.0925526767969131	0.144115015864372	0.0773176029324532
-6.82141923904419	-8.99504566192627	-3.50257635116577	-0.092711441218853	0.144086316227913	0.0772683396935463
-6.82993221282959	-8.99181365966797	-3.49278926849365	-0.0925579890608788	0.143986970186234	0.077296070754528
-6.8291163444519	-9.00067138671875	-3.50436568260193	-0.0926103591918945	0.144085913896561	0.0772829502820969
-6.83002042770386	-8.99513339996338	-3.49475765228271	-0.0924179553985596	0.144056782126427	0.0773003399372101
-6.82207918167114	-8.99442005157471	-3.50740671157837	-0.0925577878952026	0.144043058156967	0.0772833079099655
-6.82892513275146	-8.99307632446289	-3.49555587768555	-0.0925190970301628	0.143958196043968	0.0773322209715843
-6.82759523391724	-9.00144100189209	-3.5025622844696	-0.0925565361976624	0.143944591283798	0.0772489309310913
-6.82783460617065	-8.994384765625	-3.49957728385925	-0.0923280492424965	0.143899992108345	0.0773297622799873
-6.82192277908325	-8.99498558044434	-3.49819564819336	-0.0924716591835022	0.143969386816025	0.0773556977510452
-6.82896566390991	-8.9915599822998	-3.4956386089325	-0.0923692360520363	0.143851459026337	0.0774054229259491
-6.81988763809204	-8.99726963043213	-3.4949676990509	-0.0924964174628258	0.143853783607483	0.0773610770702362
-6.82255554199219	-8.99325847625732	-3.49633073806763	-0.0923170521855354	0.143840119242668	0.0774495527148247
-6.81718349456787	-8.99325466156006	-3.49073576927185	-0.0924177765846252	0.143919676542282	0.077453687787056
-6.82051658630371	-8.98855495452881	-3.493168592453	-0.0923101305961609	0.143819034099579	0.0775089412927628
-6.81389331817627	-8.99123001098633	-3.48484253883362	-0.0924163833260536	0.143777340650558	0.0774631574749947
-6.81404066085815	-8.99007129669189	-3.48682594299316	-0.0922542065382004	0.143811911344528	0.0775377750396729
-6.80720710754395	-8.98955249786377	-3.48949360847473	-0.0923461467027664	0.143784806132317	0.0774814411997795
-6.81394243240356	-8.98811912536621	-3.48753952980042	-0.0922280848026276	0.143774181604385	0.0775318220257759
-6.80590963363647	-8.9873046875	-3.48481798171997	-0.0923250392079353	0.14376874268055	0.0775195360183716
-6.80963897705078	-8.98586559295654	-3.48162508010864	-0.0922080799937248	0.143720060586929	0.0775721669197083
-6.80091714859009	-8.98654270172119	-3.48301839828491	-0.0922957733273506	0.143754795193672	0.0775069296360016
-6.80981492996216	-8.98698234558105	-3.47564578056335	-0.0922112762928009	0.143711641430855	0.0775445699691772
-6.80255174636841	-8.9880838394165	-3.47985363006592	-0.0921875834465027	0.143750607967377	0.0775061622262001
-6.80394983291626	-8.98607921600342	-3.47032499313354	-0.0920690894126892	0.143719077110291	0.0775258094072342
-6.79842853546143	-8.98549556732178	-3.4819164276123	-0.0921752601861954	0.143726691603661	0.0774911195039749
-6.80745315551758	-8.98382568359375	-3.47331881523132	-0.092079296708107	0.143683880567551	0.0775174126029015
-6.80115175247192	-8.98681831359863	-3.47843956947327	-0.0920920222997665	0.143669530749321	0.07754997164011
-6.7984881401062	-8.98372745513916	-3.46692299842834	-0.0919665694236755	0.143604964017868	0.0775181800127029
-6.79282855987549	-8.9838399887085	-3.46923756599426	-0.0921435430645943	0.143578574061394	0.0774928778409958
-6.80215215682983	-8.98121547698975	-3.466801404953	-0.0919963195919991	0.1435916274786	0.0775916203856468
-6.79633808135986	-8.98780918121338	-3.46985769271851	-0.0919706523418427	0.143516436219215	0.0775435715913773
-6.79863357543945	-8.98016548156738	-3.46469140052795	-0.0918121263384819	0.143554300069809	0.0775833278894424
-6.78867816925049	-8.98496437072754	-3.46676778793335	-0.0920198410749435	0.143526002764702	0.0775371268391609
-6.79820919036865	-8.98217964172363	-3.46970963478088	-0.09185591340065	0.143486052751541	0.077632300555706
-6.79493236541748	-8.98770332336426	-3.46654558181763	-0.0919102504849434	0.143544346094131	0.0775089487433434
-6.79558324813843	-8.98066997528076	-3.46880602836609	-0.0917488932609558	0.143549740314484	0.0776137933135033
-6.78882932662964	-8.98375034332275	-3.46740746498108	-0.0919614061713219	0.143583700060844	0.0775858536362648
-6.79886674880981	-8.98462295532227	-3.46530294418335	-0.0917687863111496	0.14349153637886	0.0775814726948738
-6.79705858230591	-8.98814105987549	-3.47155523300171	-0.0917686298489571	0.143585875630379	0.0774993896484375
-6.79650068283081	-8.97994613647461	-3.47490119934082	-0.0916737839579582	0.143467724323273	0.0775943845510483
-6.7910327911377	-8.98193550109863	-3.47164487838745	-0.0918397679924965	0.143439769744873	0.0775537341833115
-6.80031394958496	-8.98192310333252	-3.47031664848328	-0.091593973338604	0.143320322036743	0.0775027647614479
-6.79445600509644	-8.98770999908447	-3.47476172447205	-0.0917480438947678	0.143498614430428	0.0775634944438934
-6.79578256607056	-8.98251438140869	-3.47154140472412	-0.091611810028553	0.143421158194542	0.077565148472786
-6.79332399368286	-8.98403644561768	-3.46820425987244	-0.0917737185955048	0.14341102540493	0.0775628089904785
-6.79737043380737	-8.97973918914795	-3.46561074256897	-0.0916531085968018	0.143275856971741	0.0775313973426819
-6.79290008544922	-8.98969173431396	-3.47542142868042	-0.0916887521743774	0.143431022763252	0.0775890797376633
-6.79419851303101	-8.97978782653809	-3.46610188484192	-0.0915085151791573	0.14334562420845	0.0776039436459541
-6.78480386734009	-8.98088550567627	-3.46773290634155	-0.0917441919445992	0.143304884433746	0.0776009410619736
-6.79148101806641	-8.97589206695557	-3.46338415145874	-0.0916254594922066	0.143271818757057	0.0775692090392113
-6.78486919403076	-8.98485374450684	-3.46361112594604	-0.0917080566287041	0.143326640129089	0.0776114612817764
-6.78653001785278	-8.97812366485596	-3.46145176887512	-0.0915058702230453	0.14336696267128	0.0776655301451683
-6.77723932266235	-8.97683429718018	-3.46035289764404	-0.0917285829782486	0.143333494663239	0.0776616036891937
-6.78065633773804	-8.97760581970215	-3.45692181587219	-0.0916206985712051	0.143263772130013	0.077703483402729
-6.77644395828247	-8.98212146759033	-3.45555400848389	-0.0917271077632904	0.143304169178009	0.0776746943593025
-6.77947473526001	-8.97992897033691	-3.45865154266357	-0.0915026664733887	0.1432875841856	0.0777467414736748
-6.7704005241394	-8.98111057281494	-3.46399831771851	-0.0916660130023956	0.143305629491806	0.0777175575494766
-6.77853345870972	-8.98071479797363	-3.45173907279968	-0.0915314331650734	0.143255412578583	0.0777838826179504
-6.77483367919922	-8.98766899108887	-3.45654654502869	-0.0916541442275047	0.14331091940403	0.0777255371212959
-6.77814340591431	-8.98344421386719	-3.45682239532471	-0.0915004163980484	0.143247649073601	0.0778137072920799
-6.7720832824707	-8.98654460906982	-3.45994997024536	-0.0915686786174774	0.143257021903992	0.0778531581163406
-6.77242565155029	-8.98479557037354	-3.45304179191589	-0.0914935767650604	0.14304256439209	0.0778355821967125
-6.77100944519043	-8.98932456970215	-3.45371651649475	-0.0915505141019821	0.143217131495476	0.0778680965304375
-6.77283620834351	-8.9875431060791	-3.45076465606689	-0.091450497508049	0.143119737505913	0.0779203549027443
-6.77189779281616	-8.98639011383057	-3.4579176902771	-0.09154212474823	0.143173709511757	0.0779731124639511
-6.7696795463562	-8.98656272888184	-3.4531557559967	-0.0915157794952393	0.142990335822105	0.0779132544994354
-6.76785039901733	-8.99084568023682	-3.45417952537537	-0.0915642976760864	0.14308725297451	0.0780333206057549
-6.76599979400635	-8.9864501953125	-3.45437479019165	-0.0914861261844635	0.14305379986763	0.0780177041888237
-6.76321029663086	-8.98812294006348	-3.4553120136261	-0.0915663540363312	0.143063440918922	0.0780753716826439
-6.76029586791992	-8.98798847198486	-3.45263457298279	-0.0915081202983856	0.14294259250164	0.0780835524201393
-6.75747060775757	-8.9916877746582	-3.44759273529053	-0.0915513262152672	0.143009454011917	0.0781199112534523
-6.75581645965576	-8.98501205444336	-3.45505142211914	-0.091453805565834	0.142950221896172	0.078160785138607
-6.7529034614563	-8.9864444732666	-3.44853806495667	-0.091542974114418	0.143040105700493	0.0781737193465233
-6.75451707839966	-8.98482513427734	-3.45631504058838	-0.0915204957127571	0.142944380640984	0.0781483054161072
-6.75298833847046	-8.99063205718994	-3.44977736473084	-0.0915691331028938	0.143045485019684	0.0781306251883507
-6.75300931930542	-8.98611450195313	-3.45359921455383	-0.0915008634328842	0.142915233969688	0.0781124085187912
-6.75376987457275	-8.98981761932373	-3.45149302482605	-0.0916316956281662	0.143047526478767	0.0780868455767632
-6.75745820999146	-8.98883819580078	-3.46149706840515	-0.0914620757102966	0.14292685687542	0.0780644863843918
-6.75672101974487	-8.99410533905029	-3.46153807640076	-0.0915289223194122	0.143084108829498	0.0780677199363709
-6.75998115539551	-8.98655128479004	-3.46348547935486	-0.0914608240127563	0.142919898033142	0.0780206173658371
-6.7645149230957	-8.99038219451904	-3.46298027038574	-0.0915718749165535	0.143049970269203	0.078054204583168
-6.77193784713745	-8.98844528198242	-3.47324538230896	-0.0914256572723389	0.142849311232567	0.0779619961977005
-6.76455020904541	-8.99706935882568	-3.47414779663086	-0.0915470197796822	0.142946943640709	0.0779581144452095
-6.77042865753174	-8.99020099639893	-3.46715807914734	-0.0914207175374031	0.142895177006721	0.078026756644249
-6.76479768753052	-8.9913444519043	-3.47606468200684	-0.0916310846805573	0.142920270562172	0.0779887586832047
-6.77233743667603	-8.9894380569458	-3.47005701065063	-0.0915213227272034	0.142775237560272	0.0780422911047935
-6.77168560028076	-8.9930944442749	-3.48309087753296	-0.0915239602327347	0.142858058214188	0.0779978334903717
-6.77111768722534	-8.98954772949219	-3.47763395309448	-0.0913573876023293	0.142782524228096	0.0780951455235481
-6.75852537155151	-8.99033260345459	-3.48022055625916	-0.0914862304925919	0.14278207719326	0.0781190097332001
-6.76590013504028	-8.98815441131592	-3.47254228591919	-0.0914034247398376	0.142707139253616	0.0781172811985016
-6.76202344894409	-8.99237060546875	-3.48377561569214	-0.0914129018783569	0.142771452665329	0.0781693980097771
-6.76278066635132	-8.98872947692871	-3.47862029075623	-0.0912395343184471	0.142684653401375	0.0781893879175186
-6.75519800186157	-8.98940849304199	-3.48321866989136	-0.091396264731884	0.142748862504959	0.0782334357500076
-6.75809955596924	-8.98578453063965	-3.47439980506897	-0.0913687124848366	0.142748564481735	0.078308567404747
-6.75521850585938	-8.993896484375	-3.48723649978638	-0.0913194864988327	0.142703860998154	0.0782668814063072
-6.76037740707397	-8.98821449279785	-3.48200678825378	-0.0911426991224289	0.142721086740494	0.0783138871192932
-6.75102233886719	-8.99253749847412	-3.48488807678223	-0.091270923614502	0.142725348472595	0.0783586502075195
-6.76095628738403	-8.99171257019043	-3.48864126205444	-0.0911389738321304	0.142686352133751	0.0784343332052231
-6.75706815719604	-9.00244140625	-3.48746037483215	-0.0911997705698013	0.142688125371933	0.078373409807682
-6.76175737380981	-8.99650478363037	-3.49054217338562	-0.0909996256232262	0.142666831612587	0.0784763544797897
-6.75731992721558	-8.99986457824707	-3.48926496505737	-0.091215543448925	0.142723515629768	0.0784872621297836
-6.76528930664063	-9.00058078765869	-3.48774099349976	-0.0910192579030991	0.142605096101761	0.0785617604851723
-6.76075315475464	-9.00879859924316	-3.48615121841431	-0.0910696983337402	0.14263316988945	0.0785312950611115
-6.76653289794922	-9.00132751464844	-3.48857808113098	-0.090924508869648	0.142572477459908	0.0786224529147148
-6.76167392730713	-9.00457954406738	-3.49720478057861	-0.0910386517643929	0.142581552267075	0.0786664113402367
-6.76393985748291	-8.99996757507324	-3.49288272857666	-0.0908463597297668	0.142434015870094	0.078723132610321
-6.76016855239868	-9.00314521789551	-3.49339699745178	-0.0909484252333641	0.142535194754601	0.0787379518151283
-6.76369333267212	-9.00360870361328	-3.49214100837708	-0.0907494574785233	0.142389789223671	0.0788277313113213
-6.75556087493896	-9.00142097473145	-3.49040985107422	-0.0908728614449501	0.14248114824295	0.0788660794496536
-6.76144981384277	-8.99947166442871	-3.48688697814941	-0.0907666832208633	0.14240637421608	0.0789918899536133
-6.75334453582764	-9.00410938262939	-3.48875260353088	-0.0907801538705826	0.142418459057808	0.079052709043026
-6.74936771392822	-9.002272605896	-3.48191595077515	-0.0907316207885742	0.142394199967384	0.0791513547301292
-6.74254322052002	-8.99855327606201	-3.48547863960266	-0.0908086001873016	0.142324030399323	0.0791248381137848
-6.74942064285278	-8.99992084503174	-3.47711706161499	-0.0906687900424004	0.142360642552376	0.0793048813939095
-6.74253511428833	-9.00083923339844	-3.47664666175842	-0.0906432643532753	0.14229354262352	0.0792583152651787
-6.73907947540283	-9.00067329406738	-3.46781134605408	-0.0905611589550972	0.142334550619125	0.0794000029563904
-6.73612117767334	-8.99867057800293	-3.47465467453003	-0.0906490609049797	0.142337769269943	0.0794027522206306
-6.73743438720703	-8.99961853027344	-3.46683478355408	-0.0906015560030937	0.142371356487274	0.0794965550303459
-6.73899030685425	-8.99792957305908	-3.47108769416809	-0.0905026718974113	0.142260372638702	0.0794366076588631
-6.73938703536987	-9.00448036193848	-3.46674251556396	-0.0905231684446335	0.142359897494316	0.0795353055000305
-6.74009418487549	-8.99878406524658	-3.47228026390076	-0.0903536304831505	0.142296567559242	0.0795824751257896
-6.73727560043335	-9.00127029418945	-3.46628212928772	-0.0905239805579185	0.142321899533272	0.0796352028846741
-6.74678373336792	-9.00206470489502	-3.47103142738342	-0.0904767736792564	0.142211154103279	0.0797039195895195
-6.74447202682495	-9.00869750976563	-3.4688024520874	-0.0904901996254921	0.142267033457756	0.0796901062130928
-6.74525308609009	-9.00408744812012	-3.47212338447571	-0.0903295055031776	0.142217010259628	0.0797750428318977
-6.74079847335815	-9.0054988861084	-3.47093057632446	-0.0904709920287132	0.142308428883553	0.0797921195626259
-6.74993181228638	-9.00522041320801	-3.46823120117188	-0.0903533101081848	0.142119482159615	0.079908698797226
-6.74595785140991	-9.01180934906006	-3.46431517601013	-0.0904526859521866	0.142128825187683	0.079841747879982
-6.75267791748047	-9.0075044631958	-3.4661591053009	-0.0903425216674805	0.142088800668716	0.0799752026796341
-6.74670219421387	-9.01151561737061	-3.47382926940918	-0.090413436293602	0.142155230045319	0.0799517259001732
-6.74930620193481	-9.0073823928833	-3.46512413024902	-0.0902415588498116	0.142003998160362	0.0800674632191658
-6.74578952789307	-9.00919246673584	-3.46012330055237	-0.0903790146112442	0.142089292407036	0.0800381600856781
-6.7506856918335	-9.00907707214355	-3.46275305747986	-0.0903261452913284	0.142037943005562	0.0801505520939827
-6.74721956253052	-9.01250839233398	-3.46777582168579	-0.0904355719685555	0.142130360007286	0.0801411792635918
-6.75021076202393	-9.0068416595459	-3.45438957214355	-0.0902954339981079	0.142025083303452	0.0802251547574997
-6.74450492858887	-9.01531791687012	-3.46146941184998	-0.0904056951403618	0.142103001475334	0.0802372545003891
-6.74914932250977	-9.01282691955566	-3.45456910133362	-0.0901668593287468	0.142045438289642	0.0802655592560768
-6.74490833282471	-9.01362609863281	-3.46403121948242	-0.0903619378805161	0.142058432102203	0.0802974253892899
-6.75569868087769	-9.0150899887085	-3.46156072616577	-0.0902337059378624	0.142073854804039	0.0803364589810371
-6.75105714797974	-9.01843452453613	-3.46824789047241	-0.090289905667305	0.142067760229111	0.0804304257035255
-6.75221633911133	-9.01819515228271	-3.46238422393799	-0.0901474580168724	0.142004266381264	0.080426886677742
-6.7501368522644	-9.02047252655029	-3.47385334968567	-0.0902183726429939	0.141989484429359	0.0804383456707001
-6.76409530639648	-9.02063751220703	-3.47344470024109	-0.0900897309184074	0.141928493976593	0.080534391105175
-6.75781917572021	-9.02900886535645	-3.47507262229919	-0.0901477485895157	0.141947016119957	0.0805101171135902
-6.76170349121094	-9.02635478973389	-3.47592210769653	-0.0900090485811234	0.14197088778019	0.0806013345718384
-6.75676774978638	-9.02379131317139	-3.47828197479248	-0.090142585337162	0.141838759183884	0.0806142017245293
-6.76452684402466	-9.02410984039307	-3.48044085502625	-0.0901285111904144	0.141901418566704	0.0806798040866852
-6.76624822616577	-9.02803325653076	-3.48000407218933	-0.090120829641819	0.141751781105995	0.0806403607130051
-6.76919889450073	-9.03031826019287	-3.47722935676575	-0.0900411233305931	0.14194592833519	0.0807672068476677
-6.76527833938599	-9.02682018280029	-3.481041431427	-0.0900442227721214	0.141799941658974	0.0807384997606277
-6.76573753356934	-9.02461051940918	-3.47789406776428	-0.0901016145944595	0.141825050115585	0.080843560397625
-6.76748085021973	-9.02585887908936	-3.47940301895142	-0.0900822803378105	0.141691595315933	0.0808299034833908
-6.76578569412231	-9.03005123138428	-3.47746205329895	-0.0901860967278481	0.141845107078552	0.0808790847659111
-6.76454734802246	-9.02631568908691	-3.47248983383179	-0.090043917298317	0.141814142465591	0.0809177756309509
-6.75815963745117	-9.02564907073975	-3.47670865058899	-0.0901836156845093	0.141861900687218	0.0809429213404655
-6.76110696792603	-9.0218334197998	-3.47028350830078	-0.0900899991393089	0.141768515110016	0.0810475870966911
-6.75776672363281	-9.02624893188477	-3.46807503700256	-0.090236559510231	0.1419408172369	0.080951415002346
-6.75971698760986	-9.02470207214355	-3.45737528800964	-0.0900918841362	0.141859322786331	0.0810645073652267
-6.75219678878784	-9.02703857421875	-3.47016501426697	-0.0902246758341789	0.14196589589119	0.081045888364315
-6.75961017608643	-9.02352619171143	-3.45663046836853	-0.0901311933994293	0.141907885670662	0.0811305046081543
-6.75188779830933	-9.028076171875	-3.4600305557251	-0.0902182087302208	0.141978308558464	0.0811000168323517
-6.75536775588989	-9.02785778045654	-3.45080852508545	-0.0901485979557037	0.142013862729073	0.0811245441436768
-6.75076293945313	-9.0286693572998	-3.45715427398682	-0.0903512537479401	0.142106905579567	0.0810703933238983
-6.76058578491211	-9.02779006958008	-3.44739723205566	-0.0902710855007172	0.142052322626114	0.0811397060751915
-6.75737762451172	-9.03010082244873	-3.45467495918274	-0.0903254598379135	0.142116487026215	0.0810939446091652
-6.75851583480835	-9.03039646148682	-3.44390630722046	-0.0903026983141899	0.142199248075485	0.0811370685696602
-6.75032615661621	-9.02808094024658	-3.45199656486511	-0.0903942957520485	0.142131432890892	0.0810683742165565
-6.76031398773193	-9.03030204772949	-3.44041705131531	-0.090381070971489	0.142228469252586	0.0811129957437515
-6.75890350341797	-9.03008937835693	-3.44379281997681	-0.0903719514608383	0.142213270068169	0.0810072422027588
-6.75909233093262	-9.03219795227051	-3.43829607963562	-0.0903845354914665	0.142399594187737	0.0810582935810089
-6.75614309310913	-9.02805042266846	-3.44022607803345	-0.0903750509023666	0.14229479432106	0.0809965059161186
-6.75969552993774	-9.0258617401123	-3.42833471298218	-0.0905393958091736	0.142377719283104	0.0809621587395668
-6.76157283782959	-9.02971076965332	-3.43669772148132	-0.0905287191271782	0.142293095588684	0.0808921381831169
-6.76009941101074	-9.03323459625244	-3.43214392662048	-0.0905466824769974	0.142414912581444	0.0808768644928932
-6.76058387756348	-9.0275354385376	-3.42829418182373	-0.0904764086008072	0.142448261380196	0.0808234214782715
-6.7575421333313	-9.02814483642578	-3.43142318725586	-0.0906470492482185	0.142580732703209	0.0807762295007706
-6.7671537399292	-9.02518749237061	-3.42476081848145	-0.0905553549528122	0.142468705773354	0.0808140560984612
-6.76477718353271	-9.031005859375	-3.41930985450745	-0.0907483398914337	0.142558395862579	0.0806951224803925
-6.77262020111084	-9.02857112884521	-3.42508172988892	-0.0906033515930176	0.142611101269722	0.0807383731007576
-6.77133131027222	-9.03022289276123	-3.4310097694397	-0.0907484591007233	0.142735108733177	0.0806614831089973
-6.77432489395142	-9.02677631378174	-3.42513751983643	-0.0905719995498657	0.142666757106781	0.0807139277458191
-6.77138519287109	-9.03330707550049	-3.41970157623291	-0.0907478332519531	0.142757847905159	0.0805901810526848
-6.77657413482666	-9.0313549041748	-3.42520642280579	-0.090630479156971	0.142772555351257	0.0806846618652344
-6.77171325683594	-9.03317546844482	-3.42653632164001	-0.0906767994165421	0.14281290769577	0.0806385800242424
-6.78267478942871	-9.03260612487793	-3.42370367050171	-0.0906805843114853	0.142856389284134	0.080728217959404
-6.78223133087158	-9.03522968292236	-3.43235754966736	-0.0907104760408401	0.142788380384445	0.0806085914373398
-6.78371381759644	-9.0383415222168	-3.42502737045288	-0.0905471220612526	0.142878696322441	0.0806916207075119
-6.78139162063599	-9.03322887420654	-3.43460440635681	-0.0905690044164658	0.14285209774971	0.0806484445929527
-6.79098176956177	-9.04033660888672	-3.43433141708374	-0.0906673595309258	0.142940416932106	0.0807509198784828
-6.79456901550293	-9.03975772857666	-3.43878245353699	-0.0905553475022316	0.14282301068306	0.0806757807731628
-6.79582929611206	-9.0476245880127	-3.4423303604126	-0.0905802324414253	0.143009141087532	0.0807493254542351
-6.79678964614868	-9.04217052459717	-3.44158291816711	-0.0905464142560959	0.142943024635315	0.0807616636157036
-6.79459762573242	-9.04254341125488	-3.44522285461426	-0.0905218124389648	0.142953097820282	0.0807934254407883
-6.80150365829468	-9.03824901580811	-3.43987989425659	-0.0904574915766716	0.142831727862358	0.0808349028229713
-6.80140924453735	-9.04548740386963	-3.44390439987183	-0.0905065685510635	0.142939120531082	0.0808871909976006
-6.80200338363647	-9.04009342193604	-3.44215106964111	-0.090301938354969	0.142860606312752	0.0809713304042816
-6.80001926422119	-9.04056262969971	-3.44123578071594	-0.0904483795166016	0.142922967672348	0.0810949057340622
-6.80399799346924	-9.03683280944824	-3.4406156539917	-0.0902903825044632	0.142808139324188	0.0812113136053085
-6.80157232284546	-9.04431819915771	-3.44556784629822	-0.0903629809617996	0.142848193645477	0.0812232941389084
-6.80596828460693	-9.0390682220459	-3.44873833656311	-0.0902310535311699	0.14289890229702	0.0813628435134888
-6.79690170288086	-9.03728008270264	-3.44838714599609	-0.0903105214238167	0.142863303422928	0.0813765004277229
-6.80247497558594	-9.03479194641113	-3.45154166221619	-0.0901554897427559	0.142773762345314	0.0815130919218063
-6.79165983200073	-9.03668022155762	-3.44293427467346	-0.0903599187731743	0.142754852771759	0.0815082192420959
-6.79363059997559	-9.03517150878906	-3.44630813598633	-0.0902286991477013	0.142851904034615	0.081623300909996
-6.78145265579224	-9.0339412689209	-3.44175887107849	-0.090310126543045	0.142837643623352	0.0815956592559814
-6.78800868988037	-9.03165149688721	-3.44391870498657	-0.0901897549629211	0.142861679196358	0.0817887485027313
-6.78080606460571	-9.03016757965088	-3.43875646591187	-0.0902653858065605	0.142900511622429	0.0816829428076744
-6.77895164489746	-9.03064441680908	-3.43964338302612	-0.0902426391839981	0.142826348543167	0.0818687006831169
-6.77080345153809	-9.02673435211182	-3.43499660491943	-0.0902529060840607	0.142797887325287	0.0817921310663223
-6.7804217338562	-9.03088855743408	-3.44869327545166	-0.0902153849601746	0.142886713147163	0.0819784924387932
-6.77905511856079	-9.02838325500488	-3.44855809211731	-0.0901441276073456	0.142748266458511	0.08186424523592
-6.77674674987793	-9.03309154510498	-3.44469046592712	-0.0900944173336029	0.142849072813988	0.0820271521806717
-6.77325487136841	-9.02578926086426	-3.45034384727478	-0.0900373309850693	0.14274750649929	0.0819794908165932
-6.77510356903076	-9.02977085113525	-3.45001363754272	-0.0901829972863197	0.142789050936699	0.0820598751306534
-6.78016138076782	-9.02637100219727	-3.44692015647888	-0.0901153609156609	0.142622783780098	0.0820307731628418
-6.77879810333252	-9.03370380401611	-3.45787692070007	-0.0900708511471748	0.142733052372932	0.0820913314819336
-6.78025960922241	-9.0269775390625	-3.44693851470947	-0.0899600386619568	0.142683103680611	0.0821035653352737
-6.7726526260376	-9.02649307250977	-3.45695877075195	-0.0901680588722229	0.142662450671196	0.0820827484130859
-6.78192615509033	-9.02680206298828	-3.44501185417175	-0.0900736600160599	0.142679482698441	0.0821821317076683
-6.77611398696899	-9.02682781219482	-3.45096230506897	-0.0900996029376984	0.142468601465225	0.0821201354265213
-6.77636814117432	-9.02856254577637	-3.4493203163147	-0.0900572910904884	0.142576590180397	0.0822211503982544
-6.77629423141479	-9.0232515335083	-3.455641746521	-0.0900434330105782	0.142567664384842	0.0822145640850067
-6.77592182159424	-9.02185249328613	-3.44510102272034	-0.0900666266679764	0.142604902386665	0.0822624042630196
-6.77547979354858	-9.0205078125	-3.44933867454529	-0.0900792852044106	0.142470151185989	0.0823299214243889
-6.77200937271118	-9.02441692352295	-3.43959856033325	-0.0900846421718597	0.142586320638657	0.0823824554681778
-6.76856851577759	-9.01938343048096	-3.44301843643188	-0.0899815484881401	0.142486557364464	0.0824084654450417
-6.76689720153809	-9.02116870880127	-3.43903565406799	-0.0901031792163849	0.14264677464962	0.0824003890156746
-6.77323913574219	-9.0189094543457	-3.44904160499573	-0.0899734571576118	0.142548084259033	0.0825047940015793
-6.76502466201782	-9.02683925628662	-3.43977427482605	-0.0900149568915367	0.142591595649719	0.0825033113360405
-6.77061700820923	-9.0180835723877	-3.44028902053833	-0.0898697003722191	0.142623722553253	0.0825902298092842
-6.7648983001709	-9.02175903320313	-3.43824315071106	-0.0900753885507584	0.142595499753952	0.0825610384345055
-6.77432346343994	-9.02296924591064	-3.44028449058533	-0.089899867773056	0.142555817961693	0.0826440453529358
-6.77148818969727	-9.02683162689209	-3.44797301292419	-0.0899813175201416	0.142649933695793	0.0825615748763084
-6.77394723892212	-9.0235595703125	-3.44750952720642	-0.0898115485906601	0.142619177699089	0.0827306881546974
-6.76662445068359	-9.02521133422852	-3.44301509857178	-0.089977078139782	0.142642885446548	0.082672156393528
-6.77405691146851	-9.02249050140381	-3.44181489944458	-0.0899242460727692	0.142600744962692	0.0827746987342834
-6.77353286743164	-9.02510929107666	-3.44038105010986	-0.0899118408560753	0.142597660422325	0.0827024802565575
-6.77188968658447	-9.03049755096436	-3.44147729873657	-0.0898831859230995	0.142583847045898	0.0828158780932426
-6.76966428756714	-9.02123260498047	-3.44366383552551	-0.0899098217487335	0.142524525523186	0.0827522650361061
-6.7689151763916	-9.02565383911133	-3.44529628753662	-0.0900038406252861	0.142550438642502	0.0828643441200256
-6.76947116851807	-9.0227518081665	-3.43802189826965	-0.0899450704455376	0.142460122704506	0.0827816352248192
-6.76979064941406	-9.02665042877197	-3.43996953964233	-0.0899760648608208	0.142607867717743	0.0828343704342842
-6.76861619949341	-9.01981925964355	-3.4320547580719	-0.08987807482481	0.14256064593792	0.0828450992703438
-6.76674365997314	-9.02485179901123	-3.44187068939209	-0.0900222584605217	0.142613470554352	0.082879401743412
-6.77350044250488	-9.02063465118408	-3.43878555297852	-0.0898824781179428	0.142497316002846	0.0828780010342598
-6.76988554000854	-9.02692794799805	-3.44043302536011	-0.0900528281927109	0.142564982175827	0.0829248651862144
-6.77106094360352	-9.02180194854736	-3.43460631370544	-0.0899666175246239	0.142571121454239	0.0829116478562355
-6.76743221282959	-9.02278137207031	-3.4413754940033	-0.0901720449328423	0.142567187547684	0.0828586593270302
-6.77793073654175	-9.02137279510498	-3.4317615032196	-0.089985616505146	0.142554685473442	0.0828811377286911
-6.77535820007324	-9.02677345275879	-3.43644762039185	-0.0899953246116638	0.142579302191734	0.0828398764133453
-6.77534341812134	-9.02106094360352	-3.42916631698608	-0.0900404453277588	0.142614454030991	0.0828903391957283
-6.76759767532349	-9.02346897125244	-3.44165110588074	-0.0901302546262741	0.142575159668922	0.0828259736299515
-6.77472114562988	-9.02267742156982	-3.4303560256958	-0.0902052670717239	0.142598614096642	0.082838773727417
-6.77651977539063	-9.0224723815918	-3.43239378929138	-0.0901821181178093	0.142549574375153	0.0827555060386658
-6.77695560455322	-9.02458190917969	-3.43232250213623	-0.090114951133728	0.14269708096981	0.0828014016151428
-6.77052402496338	-9.02209758758545	-3.42949628829956	-0.0901741683483124	0.142596557736397	0.082747258245945
-6.77239036560059	-9.0208158493042	-3.42403316497803	-0.0902496799826622	0.142736405134201	0.0827638432383537
-6.77527141571045	-9.02476978302002	-3.42662477493286	-0.0902291685342789	0.142537087202072	0.0827002301812172
-6.77224588394165	-9.02688026428223	-3.42476058006287	-0.0903471037745476	0.142724722623825	0.0827172100543976
-6.77205944061279	-9.02116584777832	-3.42037677764893	-0.0902710482478142	0.142711162567139	0.0825962275266647
-6.77160453796387	-9.01770401000977	-3.41927146911621	-0.0903649032115936	0.142688974738121	0.0826174169778824
-6.76901960372925	-9.018141746521	-3.41540241241455	-0.0903377830982208	0.142563730478287	0.0825199782848358
-6.77032613754272	-9.02287006378174	-3.41403961181641	-0.0904349610209465	0.142712488770485	0.0824141725897789
-6.77256059646606	-9.01650142669678	-3.40501761436462	-0.0903287306427956	0.142651349306107	0.0824183076620102
-6.77035045623779	-9.01809406280518	-3.41243982315063	-0.0905167013406754	0.142774477601051	0.0823266208171844
-6.78021478652954	-9.01974678039551	-3.4098482131958	-0.0903987362980843	0.142691597342491	0.0823064371943474
-6.77670001983643	-9.0205602645874	-3.40990304946899	-0.090525358915329	0.142803207039833	0.0821868479251862
-6.7815523147583	-9.02223205566406	-3.40803980827332	-0.0904286801815033	0.142764702439308	0.082132413983345
-6.77379608154297	-9.02277755737305	-3.41310048103333	-0.090598039329052	0.142797067761421	0.0819781571626663
-6.78422021865845	-9.02481651306152	-3.40329909324646	-0.0906320586800575	0.14292012155056	0.0821017771959305
-6.785325050354	-9.02314853668213	-3.40751171112061	-0.0905739292502403	0.142775401473045	0.0818854719400406
-6.78625297546387	-9.03223705291748	-3.40274715423584	-0.0906484425067902	0.142896801233292	0.0818955823779106
-6.78219270706177	-9.02531147003174	-3.40672779083252	-0.0905907154083252	0.142779231071472	0.0818210318684578
-6.78226184844971	-9.02624034881592	-3.40150356292725	-0.0906998366117477	0.142802745103836	0.0818001106381416
-6.79102945327759	-9.02121734619141	-3.40406441688538	-0.0906262323260307	0.14276222884655	0.0816645324230194
-6.78654432296753	-9.0320520401001	-3.40335321426392	-0.0907734930515289	0.142857998609543	0.0816728249192238
-6.78824186325073	-9.0265941619873	-3.40155291557312	-0.0906093791127205	0.142848163843155	0.0815747380256653
-6.78418731689453	-9.02694129943848	-3.4025285243988	-0.090766154229641	0.142919465899467	0.0815713778138161
-6.7888331413269	-9.02362155914307	-3.40325546264648	-0.0907277390360832	0.142902880907059	0.0815281942486763
-6.78119516372681	-9.02978610992432	-3.39654064178467	-0.0909053310751915	0.142858669161797	0.0814760476350784
-6.7900652885437	-9.02616786956787	-3.39996600151062	-0.090806245803833	0.142999485135078	0.0814743191003799
-6.78732347488403	-9.02929496765137	-3.40133500099182	-0.0910017415881157	0.143001884222031	0.0814284682273865
-6.79088020324707	-9.02958393096924	-3.40072774887085	-0.0909197330474854	0.143035382032394	0.0814093798398972
-6.78820991516113	-9.02999401092529	-3.40180516242981	-0.0910081714391708	0.142955765128136	0.0813779532909393
-6.79007387161255	-9.03369522094727	-3.40522122383118	-0.0910404995083809	0.143121242523193	0.0814350768923759
-6.78762769699097	-9.02706432342529	-3.40077543258667	-0.0910333245992661	0.143097311258316	0.081356018781662
-6.78961229324341	-9.03135681152344	-3.40605068206787	-0.0911933779716492	0.143177583813667	0.0813813209533691
-6.79022455215454	-9.03167057037354	-3.40004205703735	-0.0910964608192444	0.142992585897446	0.0813069939613342
-6.78942728042603	-9.03497314453125	-3.40442562103271	-0.0912145748734474	0.143230020999908	0.0812408849596977
-6.79037427902222	-9.02797508239746	-3.41071009635925	-0.0911839380860329	0.143144205212593	0.0812992304563522
-6.78585386276245	-9.03172397613525	-3.40656113624573	-0.0913912355899811	0.143285170197487	0.0812002792954445
-6.79272937774658	-9.02990341186523	-3.40122747421265	-0.0913097858428955	0.143120810389519	0.0812177062034607
-6.79236602783203	-9.03462982177734	-3.41222810745239	-0.0914533510804176	0.143302038311958	0.081130139529705
-6.79358530044556	-9.03090953826904	-3.40735554695129	-0.0913562029600143	0.143337205052376	0.0811916887760162
-6.78703689575195	-9.03112125396729	-3.41016149520874	-0.0915595442056656	0.143385261297226	0.0810956656932831
-6.78938722610474	-9.02863216400146	-3.40278196334839	-0.0915838405489922	0.143350169062614	0.0811766982078552
-6.78705501556396	-9.02944660186768	-3.4113404750824	-0.0916172415018082	0.143277674913406	0.0810073018074036
-6.79165697097778	-9.03345489501953	-3.40235877037048	-0.0916382595896721	0.143443465232849	0.0810290277004242
-6.78718900680542	-9.02776145935059	-3.40641665458679	-0.091652125120163	0.143438950181007	0.0809843838214874
-6.78873348236084	-9.02683162689209	-3.40520906448364	-0.0917220115661621	0.143417656421661	0.0810463279485703
-6.78754615783691	-9.02370452880859	-3.40953946113586	-0.0916939079761505	0.143390893936157	0.0809146463871002
-6.78531646728516	-9.02961540222168	-3.40291595458984	-0.0918256938457489	0.143495678901672	0.080913782119751
-6.78530597686768	-9.02195262908936	-3.40494179725647	-0.0917475298047066	0.143458008766174	0.0808301791548729
-6.78218126296997	-9.02719306945801	-3.40475344657898	-0.0919736102223396	0.143528237938881	0.0807756185531616
-6.79125022888184	-9.02068710327148	-3.4038565158844	-0.0918084532022476	0.143448933959007	0.0807542726397514
-6.78689336776733	-9.03023815155029	-3.40161108970642	-0.0918761640787125	0.143566489219666	0.080688863992691
-6.78973293304443	-9.02382469177246	-3.4018075466156	-0.091781921684742	0.143543735146523	0.0806594640016556
-6.78339242935181	-9.02584838867188	-3.404940366745	-0.0920033603906631	0.143522843718529	0.0806123092770576
-6.79346084594727	-9.02270317077637	-3.40591788291931	-0.0917617082595825	0.143494546413422	0.0806190893054008
-6.78975820541382	-9.02845764160156	-3.40192866325378	-0.0918999537825584	0.143500864505768	0.0804223939776421
-6.7903847694397	-9.02525424957275	-3.40627002716064	-0.0917383283376694	0.143524870276451	0.0805179625749588
-6.78357410430908	-9.02235889434814	-3.40474891662598	-0.0919004306197166	0.143517360091209	0.080372042953968
-6.79024887084961	-9.02327919006348	-3.40062403678894	-0.0917921736836433	0.143487080931664	0.0804112702608109
-6.7854266166687	-9.02634334564209	-3.4020791053772	-0.0918392241001129	0.143442273139954	0.080259770154953
-6.78926849365234	-9.02613162994385	-3.40781331062317	-0.0916538164019585	0.143607467412949	0.0803569853305817
-6.77836084365845	-9.02079677581787	-3.40174674987793	-0.0917886644601822	0.143493726849556	0.0801955908536911
-6.78362226486206	-9.02065181732178	-3.39684391021729	-0.0918340012431145	0.143512085080147	0.0802623778581619
-6.78098821640015	-9.01998710632324	-3.40159392356873	-0.0918597355484962	0.143458381295204	0.0800862535834312
-6.77762079238892	-9.02595520019531	-3.39573574066162	-0.0917204171419144	0.143577307462692	0.0801822319626808
-6.7742395401001	-9.0181770324707	-3.39776468276978	-0.0917104482650757	0.143553212285042	0.0800861567258835
-6.77330923080444	-9.01753711700439	-3.39252018928528	-0.09177066385746	0.143503576517105	0.0801594853401184
-6.76982688903809	-9.00988006591797	-3.39404845237732	-0.0917093232274055	0.143387690186501	0.0799984633922577
-6.76824855804443	-9.01895046234131	-3.39274072647095	-0.0917636901140213	0.14354495704174	0.0800177380442619
-6.76789855957031	-9.01160907745361	-3.39127397537231	-0.0916870161890984	0.143492221832275	0.0799895077943802
-6.76328754425049	-9.01662158966064	-3.39044070243835	-0.0917991250753403	0.14356829226017	0.0800346881151199
-6.76889896392822	-9.01100730895996	-3.38819241523743	-0.0916682258248329	0.143438562750816	0.0799061879515648
-6.76448583602905	-9.01635265350342	-3.38971304893494	-0.0917731747031212	0.143548563122749	0.0799439996480942
-6.76352739334106	-9.01141262054443	-3.38736844062805	-0.0916813760995865	0.143368557095528	0.0799354836344719
-6.75838232040405	-9.01301097869873	-3.38879489898682	-0.0918335020542145	0.14345046877861	0.0799113363027573
-6.76304626464844	-9.00908756256104	-3.39027214050293	-0.091663159430027	0.143378689885139	0.0798871889710426
-6.75829124450684	-9.01626205444336	-3.39104461669922	-0.091738298535347	0.143381908535957	0.0798529237508774
-6.75710344314575	-9.006422996521	-3.39381670951843	-0.0916081443428993	0.143358275294304	0.079934187233448
-6.75091791152954	-9.01286888122559	-3.39433288574219	-0.0918453559279442	0.143405318260193	0.0798424482345581
-6.75842094421387	-9.007737159729	-3.3904402256012	-0.0916242748498917	0.143335089087486	0.0798561051487923
-6.75233173370361	-9.01138210296631	-3.38881778717041	-0.0917269587516785	0.143314406275749	0.0797338485717773
-6.75291395187378	-9.00530338287354	-3.39023232460022	-0.091571256518364	0.143346786499023	0.0798108726739883
-6.74444627761841	-9.00351524353027	-3.38676166534424	-0.0917464196681976	0.143361434340477	0.0796739384531975
-6.75366687774658	-9.00454807281494	-3.38745880126953	-0.0916652381420136	0.143390506505966	0.0797353833913803
-6.74716806411743	-9.00543785095215	-3.39083480834961	-0.0916642919182777	0.14337819814682	0.0796639248728752
-6.74927663803101	-9.00303268432617	-3.39272546768188	-0.0916318967938423	0.143432334065437	0.0797166079282761
-6.74714374542236	-9.00162029266357	-3.38698577880859	-0.0916660279035568	0.143419608473778	0.0795387476682663
-6.74864292144775	-9.0014181137085	-3.38934016227722	-0.0917709469795227	0.143489748239517	0.0796127319335938
-6.74536371231079	-8.99942302703857	-3.38909101486206	-0.0916971266269684	0.1432835906744	0.0794442445039749
-6.74667358398438	-9.00568294525146	-3.39870047569275	-0.091780997812748	0.143505364656448	0.079437330365181
-6.74905586242676	-8.99771881103516	-3.3955385684967	-0.0916386097669601	0.143449351191521	0.0794203653931618
-6.74628257751465	-9.00114917755127	-3.39711451530457	-0.0918118208646774	0.143517196178436	0.0793822184205055
-6.75251865386963	-8.99515438079834	-3.38624334335327	-0.0916691422462463	0.143382743000984	0.0793127119541168
-6.74488306045532	-8.99912643432617	-3.40261769294739	-0.0918107256293297	0.14348566532135	0.0793088003993034
-6.7466025352478	-8.99593257904053	-3.38802599906921	-0.0917036235332489	0.14337195456028	0.0792886763811111
-6.74298858642578	-8.99659252166748	-3.39740610122681	-0.0918131321668625	0.143444433808327	0.0792596340179443
-6.75018310546875	-8.99147701263428	-3.39212250709534	-0.0917269513010979	0.143427938222885	0.0792623907327652
-6.74394178390503	-8.99714374542236	-3.39668393135071	-0.0918858051300049	0.143436029553413	0.079257033765316
-6.74521446228027	-8.99533081054688	-3.39064502716064	-0.0917143821716309	0.14349938929081	0.0792442783713341
-6.73820018768311	-8.99180793762207	-3.39876079559326	-0.0918871089816093	0.143492549657822	0.0792664587497711
-6.74835109710693	-8.99263954162598	-3.39431047439575	-0.0918868407607079	0.143481105566025	0.0792803838849068
-6.74071025848389	-8.99234580993652	-3.39105296134949	-0.0918732956051826	0.14341726899147	0.079255223274231
-6.74072170257568	-8.99542045593262	-3.39475750923157	-0.0918478518724442	0.143553540110588	0.079326719045639
-6.73744773864746	-8.98838710784912	-3.39354944229126	-0.0919506698846817	0.143485993146896	0.0793403536081314
-6.73653411865234	-8.98809146881104	-3.3887779712677	-0.0919987857341766	0.143562242388725	0.0793623551726341
-6.74314260482788	-8.98891830444336	-3.39631342887878	-0.0919507592916489	0.143427416682243	0.0792931988835335
-6.73918199539185	-8.995285987854	-3.39104175567627	-0.0920036137104034	0.143556907773018	0.0793006867170334
-6.73909091949463	-8.98894786834717	-3.39763236045837	-0.0918707847595215	0.143523156642914	0.0793498903512955
-6.73663091659546	-8.9877347946167	-3.39149641990662	-0.092079721391201	0.143636181950569	0.0793496146798134
-6.74040555953979	-8.98703289031982	-3.39385890960693	-0.0919502303004265	0.143454045057297	0.0794265493750572
-6.73886775970459	-8.99372291564941	-3.38832092285156	-0.0921565741300583	0.143554657697678	0.0793444737792015
-6.74362277984619	-8.99213123321533	-3.3964319229126	-0.0920176431536675	0.143639013171196	0.0794126838445663
-6.73506307601929	-8.99161815643311	-3.39437580108643	-0.0921805053949356	0.143584340810776	0.0793439298868179
-6.74523782730103	-8.98938274383545	-3.39835619926453	-0.0920227691531181	0.14360211789608	0.0794361606240273
-6.74128198623657	-8.99094676971436	-3.39094305038452	-0.0921800285577774	0.143532142043114	0.0793000161647797
-6.74786567687988	-8.99135398864746	-3.39160490036011	-0.0920902192592621	0.143578425049782	0.0794312208890915
-6.74445629119873	-8.99037742614746	-3.38814067840576	-0.0921331346035004	0.143587529659271	0.0793140605092049
-6.74923133850098	-8.99074745178223	-3.39488792419434	-0.0922478437423706	0.143578320741653	0.0794282332062721
-6.75239372253418	-8.99023914337158	-3.39642262458801	-0.0921309217810631	0.143481612205505	0.0792951881885529
-6.74690246582031	-8.99503231048584	-3.39547395706177	-0.0921236053109169	0.143603593111038	0.0793494880199432
-6.74748373031616	-8.98798179626465	-3.39299750328064	-0.0922128483653069	0.143556907773018	0.079315222799778
-6.75010108947754	-8.99373245239258	-3.38868618011475	-0.0921998769044876	0.143569082021713	0.0794089660048485
-6.75366735458374	-8.99151420593262	-3.38934326171875	-0.0921040624380112	0.143503442406654	0.0792928785085678
-6.75058221817017	-8.99897003173828	-3.38118100166321	-0.0921253710985184	0.143634855747223	0.0793846026062965
-6.74585342407227	-8.99297142028809	-3.39441442489624	-0.0921730548143387	0.143508717417717	0.0793615505099297
-6.75299549102783	-8.99369812011719	-3.38105916976929	-0.0921045616269112	0.143618822097778	0.0793754085898399
-6.7523341178894	-8.99742031097412	-3.3935489654541	-0.092075414955616	0.143460258841515	0.0793093740940094
-6.75239753723145	-8.99714279174805	-3.38108611106873	-0.091970756649971	0.143591299653053	0.079408124089241
-6.74804258346558	-8.99704360961914	-3.38767266273499	-0.0920874327421188	0.143531635403633	0.0794224739074707
-6.75374221801758	-8.99967384338379	-3.38402938842773	-0.0921014100313187	0.143483802676201	0.0794957727193832
-6.75555992126465	-9.00348377227783	-3.38730645179749	-0.0920365303754807	0.143490925431252	0.0794115364551544
-6.75740623474121	-9.00130748748779	-3.39049744606018	-0.0918855294585228	0.143473953008652	0.0795421302318573
-6.74799108505249	-9.00204277038574	-3.38033080101013	-0.0919916331768036	0.143421426415443	0.0794886350631714
-6.75365924835205	-9.0010232925415	-3.38475775718689	-0.0919464454054832	0.143411844968796	0.0795253738760948
-6.75420236587524	-9.00092601776123	-3.3865978717804	-0.0918966978788376	0.143336117267609	0.0794632509350777
-6.75211191177368	-9.00631809234619	-3.38530254364014	-0.0919031724333763	0.143485635519028	0.079564556479454
-6.75367975234985	-8.99995040893555	-3.38189554214478	-0.0918273106217384	0.143344417214394	0.0795259028673172
-6.75356864929199	-8.99753665924072	-3.37902355194092	-0.0918628200888634	0.143384382128716	0.0796028450131416
-6.75039863586426	-8.99900150299072	-3.38196754455566	-0.0918465256690979	0.143148854374886	0.0795330256223679
-6.75118446350098	-9.00723361968994	-3.38273787498474	-0.091901108622551	0.143313437700272	0.0795858055353165
-6.74833250045776	-9.00232982635498	-3.38044261932373	-0.091765932738781	0.143293470144272	0.0795648619532585
-6.74931240081787	-9.00158309936523	-3.38906073570251	-0.0918399095535278	0.143278330564499	0.0796386897563934
-6.75248432159424	-8.99982833862305	-3.37914824485779	-0.0917433276772499	0.143192008137703	0.0795931294560432
-6.74945640563965	-9.00582218170166	-3.38814377784729	-0.0917889997363091	0.1432014554739	0.0796723365783691
-6.75376510620117	-8.99979400634766	-3.38657093048096	-0.0916961804032326	0.143190905451775	0.07966448366642
-6.75100040435791	-9.00201892852783	-3.39610838890076	-0.0917182937264442	0.143202900886536	0.0797183439135551
-6.75434017181396	-8.99758815765381	-3.39089751243591	-0.0916468799114227	0.143169283866882	0.0796872675418854
-6.74967622756958	-9.0054874420166	-3.39215445518494	-0.0917500555515289	0.143216997385025	0.0797426402568817
-6.75233697891235	-8.99939060211182	-3.39450526237488	-0.0916016921401024	0.143091604113579	0.0797502249479294
-6.75263595581055	-9.00445079803467	-3.40329265594482	-0.0917363986372948	0.143164351582527	0.0797310844063759
-6.75927972793579	-8.99992370605469	-3.40222191810608	-0.0915670022368431	0.143088921904564	0.0798490419983864
-6.75675535202026	-9.00317478179932	-3.4099395275116	-0.0915834456682205	0.143141970038414	0.0798002332448959
-6.75631237030029	-8.99696063995361	-3.41241312026978	-0.0914944484829903	0.143145605921745	0.0798572152853012
-6.75159978866577	-8.99854373931885	-3.41079115867615	-0.0917066335678101	0.143141105771065	0.0798414126038551
-6.76115465164185	-8.99627017974854	-3.41645002365112	-0.0915569067001343	0.14304330945015	0.0799784660339355
-6.75746726989746	-9.00063133239746	-3.41304612159729	-0.091656319797039	0.143039956688881	0.0798749402165413
-6.76222133636475	-8.99441909790039	-3.41924428939819	-0.0914827734231949	0.143151044845581	0.0800177156925201
-6.75302648544312	-8.99499702453613	-3.41611194610596	-0.0916147381067276	0.143043518066406	0.0799752101302147
-6.76339912414551	-8.99323177337646	-3.42077708244324	-0.0915938317775726	0.143111690878868	0.0800935998558998
-6.76388454437256	-8.99379253387451	-3.4210946559906	-0.0915508195757866	0.143047958612442	0.0800364762544632
-6.76278686523438	-8.99502086639404	-3.43247056007385	-0.0915271565318108	0.143148139119148	0.0801743268966675
-6.75812482833862	-8.98990821838379	-3.42859840393066	-0.0915254727005959	0.143076077103615	0.0801558792591095
-6.76760482788086	-8.99154472351074	-3.4275803565979	-0.0915965959429741	0.143113225698471	0.0802738144993782
-6.76613187789917	-8.99208164215088	-3.4345691204071	-0.0915694162249565	0.143026515841484	0.0802001878619194
-6.77000761032104	-8.99858283996582	-3.43457293510437	-0.0914411917328835	0.143086805939674	0.0803128853440285
-6.76594257354736	-8.99225044250488	-3.43533277511597	-0.0915060117840767	0.143076106905937	0.0803100764751434
-6.77316093444824	-8.9957275390625	-3.44115495681763	-0.0915141999721527	0.143064901232719	0.0804815590381622
-6.77184867858887	-8.99052715301514	-3.44016718864441	-0.0914119109511375	0.142845496535301	0.0804359689354897
-6.77634048461914	-8.9999942779541	-3.44145774841309	-0.0914774090051651	0.143011167645454	0.080519936978817
-6.7785587310791	-8.99549388885498	-3.44098520278931	-0.0912989974021912	0.142988681793213	0.0805493593215942
-6.77618646621704	-9.00181102752686	-3.44502305984497	-0.0913425385951996	0.14293771982193	0.0806566998362541
-6.78014278411865	-8.99508666992188	-3.4388735294342	-0.0913342237472534	0.142901569604874	0.0806743875145912
-6.77779102325439	-9.00186252593994	-3.4439651966095	-0.0913444012403488	0.142961457371712	0.080794520676136
-6.78107357025146	-8.99991130828857	-3.4375946521759	-0.0912220329046249	0.142925456166267	0.0808362364768982
-6.77759981155396	-9.00033855438232	-3.44460368156433	-0.0913357585668564	0.142939999699593	0.0808301419019699
-6.78593444824219	-9.00174522399902	-3.43970012664795	-0.0912196114659309	0.142904832959175	0.0809598043560982
-6.78279447555542	-9.00298118591309	-3.44301772117615	-0.0911972001194954	0.142854169011116	0.0809130817651749
-6.7855806350708	-9.00571537017822	-3.44172096252441	-0.091150127351284	0.14299950003624	0.081036388874054
-6.78164100646973	-9.00184631347656	-3.44607853889465	-0.0910954028367996	0.142843618988991	0.0811313986778259
-6.78143358230591	-9.00321960449219	-3.44062089920044	-0.0911334455013275	0.142861172556877	0.0811722353100777
-6.78703355789185	-9.00336360931396	-3.4461452960968	-0.0910363495349884	0.142809867858887	0.0812130942940712
-6.78459501266479	-9.01158142089844	-3.43794441223145	-0.0910639539361	0.142877548933029	0.0813231617212296
-6.78756093978882	-9.00544834136963	-3.4452760219574	-0.0907751694321632	0.142820626497269	0.0813667476177216
-6.78255939483643	-9.00892639160156	-3.44525623321533	-0.0909702852368355	0.142869040369987	0.0814184993505478
-6.79341316223145	-9.00778675079346	-3.44483208656311	-0.0908535644412041	0.142770856618881	0.0815771371126175
-6.78857374191284	-9.01369285583496	-3.44095993041992	-0.0909256041049957	0.142826721072197	0.0815063416957855
-6.79333543777466	-9.0140438079834	-3.44345617294312	-0.0907201990485191	0.142845809459686	0.0816434770822525
-6.78619956970215	-9.01307964324951	-3.4443621635437	-0.0908250063657761	0.142837047576904	0.0816251784563065
-6.79556560516357	-9.01169300079346	-3.44636464118958	-0.0906564071774483	0.142814129590988	0.0817699059844017
-6.79371309280396	-9.01393985748291	-3.44302105903625	-0.0907068699598312	0.142809629440308	0.0816611126065254
-6.79528141021729	-9.01223754882813	-3.44713163375854	-0.0906160101294518	0.142795667052269	0.081866517663002
-6.79033946990967	-9.01306915283203	-3.4491069316864	-0.0906780809164047	0.142810061573982	0.0818251967430115
-6.80064630508423	-9.0140380859375	-3.44576001167297	-0.0906692072749138	0.142900690436363	0.081970252096653
-6.79872894287109	-9.01356601715088	-3.44647574424744	-0.0905083194375038	0.142755642533302	0.0819007679820061
-6.79873132705688	-9.017746925354	-3.45365285873413	-0.0906141921877861	0.142949536442757	0.0819890424609184
-6.79933452606201	-9.01238632202148	-3.44481658935547	-0.0905714705586433	0.142795354127884	0.0819899961352348
-6.7969765663147	-9.01265144348145	-3.45007872581482	-0.0906505808234215	0.142876744270325	0.0820155292749405
-6.80485677719116	-9.01037788391113	-3.44288682937622	-0.0905755758285522	0.142822489142418	0.0821244865655899
-6.7983832359314	-9.01380157470703	-3.45168423652649	-0.0906551852822304	0.142798960208893	0.0820763632655144
-6.80412530899048	-9.0157413482666	-3.44590210914612	-0.0906608626246452	0.142945721745491	0.0821354985237122
-6.80235052108765	-9.00773143768311	-3.45080947875977	-0.0906111598014832	0.142876163125038	0.0821516886353493
-6.80450582504272	-9.01172828674316	-3.44881987571716	-0.0906502977013588	0.142967462539673	0.0822537839412689
-6.80778169631958	-9.00844573974609	-3.45101428031921	-0.0906461626291275	0.142952919006348	0.0822251439094543
-6.80543327331543	-9.01474761962891	-3.44836449623108	-0.0907181054353714	0.143029674887657	0.0823376476764679
-6.80472373962402	-9.01015090942383	-3.44614696502686	-0.0906253010034561	0.142933666706085	0.0823798775672913
-6.80554246902466	-9.0107364654541	-3.45079970359802	-0.0908540934324265	0.143014565110207	0.0824072882533073
-6.81482791900635	-9.00911331176758	-3.45273470878601	-0.0906510204076767	0.142959281802177	0.0824674740433693
-6.81168270111084	-9.01385688781738	-3.45080757141113	-0.0906725376844406	0.142951056361198	0.0824233442544937
-6.81253862380981	-9.01258373260498	-3.45157241821289	-0.0906319096684456	0.143069699406624	0.0825148820877075
-6.81115102767944	-9.01014995574951	-3.45134568214417	-0.090655505657196	0.143059834837914	0.0825599208474159
-6.81709337234497	-9.01101112365723	-3.44881010055542	-0.0906299352645874	0.143113479018211	0.0826369151473045
-6.82315349578857	-9.01420593261719	-3.45713329315186	-0.0905949473381042	0.142979472875595	0.0825853198766708
-6.82085943222046	-9.0197868347168	-3.45974016189575	-0.0906364023685455	0.143122598528862	0.0826221257448196
-6.82341575622559	-9.01427745819092	-3.45013022422791	-0.0903543308377266	0.143054455518723	0.0826896876096725
-6.82216882705688	-9.02004623413086	-3.45712661743164	-0.0905941352248192	0.143108800053596	0.0826714411377907
-6.83321809768677	-9.01896190643311	-3.46516537666321	-0.0904354080557823	0.143030643463135	0.0827580690383911
-6.83035326004028	-9.02218341827393	-3.45565724372864	-0.0904520452022552	0.143006816506386	0.0826411992311478
-6.83780860900879	-9.02328586578369	-3.46186494827271	-0.0903019309043884	0.143131911754608	0.0827962309122086
-6.83132791519165	-9.02503871917725	-3.46073007583618	-0.0903382748365402	0.142979487776756	0.0827216953039169
-6.83865737915039	-9.02787113189697	-3.4635956287384	-0.0904121920466423	0.143170729279518	0.0827968195080757
-6.84513473510742	-9.02878761291504	-3.45839977264404	-0.090175025165081	0.142967939376831	0.0827819630503654
-6.84108734130859	-9.03563213348389	-3.46724534034729	-0.0903314277529716	0.143104165792465	0.0827158093452454
-6.84789657592773	-9.0295991897583	-3.46695041656494	-0.0900041237473488	0.143020823597908	0.0828550681471825
-6.8416690826416	-9.03178977966309	-3.46383261680603	-0.0901778787374496	0.142934828996658	0.0827138349413872
-6.85371828079224	-9.03168773651123	-3.46371459960938	-0.0901682525873184	0.142993658781052	0.0828449800610542
-6.85118436813354	-9.03407669067383	-3.46438217163086	-0.090075321495533	0.142840698361397	0.082734227180481
-6.85760974884033	-9.0375452041626	-3.46055102348328	-0.0899481996893883	0.142957329750061	0.0828393697738647
-6.85539197921753	-9.03592109680176	-3.45946311950684	-0.0898824408650398	0.142905458807945	0.0827833488583565
-6.8550968170166	-9.03520393371582	-3.47381734848022	-0.0900185033679008	0.142947435379028	0.0828521698713303
-6.8597264289856	-9.03475761413574	-3.46497440338135	-0.08986996114254	0.142807334661484	0.0828160867094994
-6.85860347747803	-9.04018402099609	-3.47119355201721	-0.0899182707071304	0.142855137586594	0.0828708708286285
-6.86058712005615	-9.03923034667969	-3.46346831321716	-0.0897166877985001	0.142784208059311	0.0828592553734779
-6.85644245147705	-9.04154777526855	-3.47088241577148	-0.0898131504654884	0.142754584550858	0.0828691199421883
-6.86226034164429	-9.03757953643799	-3.46338176727295	-0.0897307023406029	0.142764076590538	0.0829257741570473
-6.86054134368896	-9.04080009460449	-3.4691367149353	-0.0897574573755264	0.142665952444077	0.0829122141003609
-6.86028623580933	-9.0432710647583	-3.46501445770264	-0.0896922051906586	0.142753705382347	0.0829581916332245
-6.85845518112183	-9.03672027587891	-3.47223544120789	-0.0896932631731033	0.142681300640106	0.0829522758722305
-6.85311365127563	-9.04055118560791	-3.46492958068848	-0.0896735116839409	0.142646938562393	0.0830015763640404
-6.8612699508667	-9.03755474090576	-3.4694676399231	-0.0896650701761246	0.142536208033562	0.0829393118619919
-6.85727500915527	-9.04620265960693	-3.46949601173401	-0.0896537601947784	0.142673447728157	0.0829979404807091
-6.86009883880615	-9.03809261322021	-3.46787977218628	-0.0894702672958374	0.142554491758347	0.082976870238781
-6.85333251953125	-9.04262638092041	-3.47241735458374	-0.0896476209163666	0.142591908574104	0.0829958692193031
-6.86025476455688	-9.03823566436768	-3.4741575717926	-0.0895220935344696	0.142542615532875	0.0830518528819084
-6.85484743118286	-9.04024219512939	-3.46644043922424	-0.089653767645359	0.142404556274414	0.0830248221755028
-6.86076641082764	-9.04262828826904	-3.47229290008545	-0.0895304828882217	0.142565280199051	0.0830974727869034
-6.85431337356567	-9.04186534881592	-3.47710180282593	-0.0895341709256172	0.142428055405617	0.0831153988838196
-6.85637283325195	-9.04070568084717	-3.47321438789368	-0.089545875787735	0.142513170838356	0.0831174477934837
-6.85537672042847	-9.04127216339111	-3.47562766075134	-0.0895205810666084	0.142331123352051	0.0831164568662643
-6.85237884521484	-9.04268550872803	-3.47604918479919	-0.0895178839564323	0.142394006252289	0.0831270590424538
-6.85004043579102	-9.03809547424316	-3.47458291053772	-0.0894903540611267	0.14226245880127	0.0830602049827576
-6.85254383087158	-9.03983211517334	-3.4761323928833	-0.0896544381976128	0.142403066158295	0.0831753984093666
-6.8559136390686	-9.03677082061768	-3.47381377220154	-0.089488722383976	0.142208501696587	0.0831241086125374
-6.85136079788208	-9.04232406616211	-3.47942972183228	-0.0895984470844269	0.142367824912071	0.0831265971064568
-6.84970712661743	-9.0347900390625	-3.47242951393127	-0.0894472897052765	0.142236813902855	0.0831544771790504
-6.84467267990112	-9.03687381744385	-3.48322176933289	-0.0896719694137573	0.142302170395851	0.0831125974655151
-6.85240936279297	-9.03672218322754	-3.47204160690308	-0.0896207392215729	0.142148420214653	0.0831303671002388
-6.84739017486572	-9.0407829284668	-3.47863698005676	-0.0897106230258942	0.142296776175499	0.0830751359462738
-6.85032224655151	-9.03790760040283	-3.4799644947052	-0.0895793214440346	0.142181262373924	0.0831548497080803
-6.84253883361816	-9.03369808197021	-3.48230147361755	-0.0897103548049927	0.142220467329025	0.0830469503998756
-6.84907531738281	-9.03454399108887	-3.47610020637512	-0.0896926075220108	0.14216148853302	0.0831523090600967
-6.84702634811401	-9.03104019165039	-3.48758792877197	-0.0896719396114349	0.14209271967411	0.0829592347145081
-6.84929847717285	-9.03693199157715	-3.48238849639893	-0.0896360650658607	0.142203658819199	0.0830821245908737
-6.84546518325806	-9.03133869171143	-3.4894654750824	-0.0896711945533752	0.142131552100182	0.0830046236515045
-6.84350824356079	-9.03508281707764	-3.48523283004761	-0.0897133201360703	0.142113611102104	0.0830816254019737
-6.84494733810425	-9.03097915649414	-3.48330688476563	-0.0896657556295395	0.142021998763084	0.0829987823963165
-6.84185314178467	-9.03509712219238	-3.48147106170654	-0.0897207111120224	0.142113626003265	0.083023801445961
-6.84077930450439	-9.0304651260376	-3.48361659049988	-0.0896037593483925	0.142021209001541	0.0830177813768387
-6.83877849578857	-9.03357315063477	-3.48566055297852	-0.0898144915699959	0.142043128609657	0.0829256996512413
-6.84512186050415	-9.029221534729	-3.49337482452393	-0.0895619988441467	0.142028033733368	0.0829112976789474
-6.83813810348511	-9.03518581390381	-3.48816132545471	-0.0896828547120094	0.141958922147751	0.0828948244452477
-6.84203720092773	-9.02958011627197	-3.48915910720825	-0.0895164832472801	0.142012640833855	0.0829237401485443
-6.83884763717651	-9.03352451324463	-3.48925876617432	-0.089747242629528	0.1419917345047	0.0828394815325737
-6.84571933746338	-9.03079605102539	-3.4963493347168	-0.089593730866909	0.141892850399017	0.0828974097967148
-6.84132957458496	-9.0368824005127	-3.4805805683136	-0.0896543487906456	0.141869515180588	0.0827710032463074
-6.84308862686157	-9.03142547607422	-3.49158573150635	-0.08948914706707	0.141919404268265	0.0828600451350212
-6.8339376449585	-9.03296947479248	-3.48461484909058	-0.0897036343812943	0.141859531402588	0.082729235291481
-6.83854913711548	-9.03119087219238	-3.48433995246887	-0.0896236672997475	0.141798451542854	0.082815907895565
-6.83824443817139	-9.03683662414551	-3.48137617111206	-0.0896165147423744	0.14189675450325	0.0827058106660843
-6.83720922470093	-9.03493499755859	-3.48999285697937	-0.0894589498639107	0.141840294003487	0.0828128978610039
-6.82934761047363	-9.03140163421631	-3.48675966262817	-0.0895807221531868	0.141777887940407	0.0827232748270035
-6.83826351165771	-9.03087425231934	-3.4842050075531	-0.0895582735538483	0.14181749522686	0.0828023925423622
-6.83422517776489	-9.03293991088867	-3.48167085647583	-0.0895440801978111	0.141688480973244	0.0826493799686432
-6.83300876617432	-9.040771484375	-3.48059988021851	-0.0895575433969498	0.141814276576042	0.0826968029141426
-6.8322582244873	-9.03309726715088	-3.48154234886169	-0.0894210338592529	0.141738817095757	0.0826776996254921
-6.82853937149048	-9.03444194793701	-3.48845291137695	-0.0895239189267159	0.141726866364479	0.0827507376670837
-6.83025598526001	-9.03128337860107	-3.47602438926697	-0.0894602760672569	0.14164824783802	0.0826767906546593
-6.82681083679199	-9.0340747833252	-3.48169946670532	-0.0895048081874847	0.141729488968849	0.0827137306332588
-6.82735109329224	-9.02897357940674	-3.47300314903259	-0.0893485695123672	0.141654640436172	0.0826671719551086
-6.82065677642822	-9.03101634979248	-3.47979617118835	-0.0895400568842888	0.141679778695107	0.0826195552945137
-6.83241415023804	-9.02922439575195	-3.47250390052795	-0.0894090756773949	0.141677424311638	0.0826188176870346
-6.8242654800415	-9.03177070617676	-3.47365999221802	-0.0894479677081108	0.141632780432701	0.0825846418738365
-6.82699394226074	-9.03366279602051	-3.46462082862854	-0.0894181355834007	0.141704440116882	0.0825792476534843
-6.8216724395752	-9.02898597717285	-3.47337126731873	-0.089470773935318	0.14161080121994	0.0825285315513611
-6.82409477233887	-9.03135299682617	-3.4679114818573	-0.0894638076424599	0.141569077968597	0.0825676545500755
-6.82602596282959	-9.02886772155762	-3.47005176544189	-0.0893516167998314	0.141492798924446	0.0824988186359406
-6.8233208656311	-9.03230571746826	-3.46901249885559	-0.0894639045000076	0.14162315428257	0.0825302004814148
-6.82407903671265	-9.02646732330322	-3.47137475013733	-0.0892934426665306	0.141517892479897	0.0825581178069115
-6.82307577133179	-9.03112697601318	-3.46374297142029	-0.0894482210278511	0.141559898853302	0.082505889236927
-6.82689952850342	-9.02986717224121	-3.46531748771667	-0.0894106179475784	0.141338661313057	0.0824785754084587
-6.82710266113281	-9.03459167480469	-3.46278500556946	-0.0893221348524094	0.14150308072567	0.0824189037084579
-6.82161426544189	-9.02840805053711	-3.46518516540527	-0.0892686992883682	0.141385406255722	0.0824119448661804
-6.82494401931763	-9.0268669128418	-3.45571184158325	-0.0893203914165497	0.141440168023109	0.0824008956551552
-6.82995176315308	-9.03206348419189	-3.46110677719116	-0.0893187746405602	0.141297459602356	0.0822572708129883
-6.8286657333374	-9.03375053405762	-3.46024346351624	-0.0892283245921135	0.14138400554657	0.0823035314679146
-6.8262767791748	-9.03157711029053	-3.45794653892517	-0.0891841202974319	0.141289010643959	0.0821890011429787
-6.83058977127075	-9.03158378601074	-3.46499681472778	-0.0892307609319687	0.141361966729164	0.0822775214910507
-6.83370447158813	-9.02893924713135	-3.4613561630249	-0.0890470668673515	0.141175329685211	0.0820946842432022
-6.83656549453735	-9.03779697418213	-3.46985745429993	-0.0891007781028748	0.14128340780735	0.0821018293499947
-6.83636713027954	-9.03567600250244	-3.46669292449951	-0.0889463871717453	0.141268402338028	0.0820352733135223
-6.83566999435425	-9.03476810455322	-3.46448016166687	-0.0889593809843063	0.141241654753685	0.0821097269654274
-6.838050365448	-9.03501892089844	-3.46470808982849	-0.088901475071907	0.141078993678093	0.0819615721702576
-6.84089469909668	-9.04141330718994	-3.46429181098938	-0.088889867067337	0.14118030667305	0.0819949358701706
-6.84006643295288	-9.03636264801025	-3.47430753707886	-0.0888280272483826	0.141058161854744	0.0819957554340363
-6.83991861343384	-9.03931903839111	-3.47105693817139	-0.0887647494673729	0.141055941581726	0.082032710313797
-6.83817672729492	-9.03789520263672	-3.47016930580139	-0.088718369603157	0.141021013259888	0.0819634795188904
-6.83999538421631	-9.04405498504639	-3.46506476402283	-0.0887455716729164	0.141087338328362	0.0819746628403664
-6.83689737319946	-9.03603935241699	-3.4672417640686	-0.0886561498045921	0.140937954187393	0.0820048376917839
-6.8353910446167	-9.03929233551025	-3.46520233154297	-0.0887510553002357	0.140957489609718	0.081998772919178
-6.84046840667725	-9.03767108917236	-3.46739101409912	-0.0886142402887344	0.140908867120743	0.082027330994606
-6.83604383468628	-9.04499626159668	-3.46444773674011	-0.0887024030089378	0.140960082411766	0.0820341035723686
-6.83613300323486	-9.03714561462402	-3.46759104728699	-0.0884577408432961	0.140895709395409	0.0820324048399925
-6.82994270324707	-9.04236602783203	-3.46609139442444	-0.0887334048748016	0.140918791294098	0.0820069387555122
-6.84030389785767	-9.03945636749268	-3.4690568447113	-0.0885193422436714	0.140851154923439	0.0821136459708214
-6.8339056968689	-9.04461002349854	-3.46809005737305	-0.0885964184999466	0.140770480036736	0.0819886773824692
-6.83481359481812	-9.04286766052246	-3.46717834472656	-0.0884490758180618	0.140870064496994	0.0821339562535286
-6.82976341247559	-9.04134559631348	-3.46645736694336	-0.0885283425450325	0.140786394476891	0.0820620208978653
-6.83239412307739	-9.03882694244385	-3.4708411693573	-0.0885521620512009	0.140756875276566	0.0821433514356613
-6.83285474777222	-9.04342079162598	-3.46762490272522	-0.0885337814688683	0.140643119812012	0.0821080133318901
-6.83406925201416	-9.04453086853027	-3.47219491004944	-0.0884418115019798	0.140778616070747	0.0822318121790886
-6.82702779769897	-9.04062652587891	-3.4614999294281	-0.0885153561830521	0.140696957707405	0.0821531563997269
-6.82909870147705	-9.03742122650146	-3.46461582183838	-0.0885145217180252	0.140700370073318	0.0822492837905884
-6.82902526855469	-9.03808307647705	-3.46687746047974	-0.0885361805558205	0.140577033162117	0.0821471214294434
-6.82981824874878	-9.04195213317871	-3.46898698806763	-0.0884683057665825	0.14069889485836	0.0823071300983429
-6.82182025909424	-9.03560066223145	-3.46243286132813	-0.0885108634829521	0.140656515955925	0.0822285264730453
-6.82427549362183	-9.03765487670898	-3.46245765686035	-0.0885139405727386	0.140623465180397	0.0823258683085442
-6.82412528991699	-9.03519630432129	-3.46303296089172	-0.0885281786322594	0.140571311116219	0.0822425782680511
-6.82412624359131	-9.04243946075439	-3.4643030166626	-0.0885526388883591	0.140643700957298	0.0822951197624207
-6.82501077651978	-9.03884029388428	-3.46588277816772	-0.0884891748428345	0.14057831466198	0.0823233425617218
-6.82226705551147	-9.0435209274292	-3.47235536575317	-0.0885469913482666	0.140693381428719	0.0823588594794273
-6.83211326599121	-9.03996849060059	-3.46873760223389	-0.0884706228971481	0.14059990644455	0.0823508128523827
-6.82778406143188	-9.04815769195557	-3.47521233558655	-0.0885263532400131	0.140616521239281	0.0823687016963959
-6.83099317550659	-9.04086875915527	-3.47537899017334	-0.0883899256587029	0.140564605593681	0.0824035927653313
-6.83026170730591	-9.04613971710205	-3.47361540794373	-0.0885778367519379	0.140603363513947	0.0824158564209938
-6.8376989364624	-9.04446697235107	-3.48547720909119	-0.0883966386318207	0.140514865517616	0.0824187025427818
-6.834876537323	-9.05001449584961	-3.48381972312927	-0.0884555876255035	0.140533462166786	0.0824567526578903
-6.83647298812866	-9.04431915283203	-3.48316597938538	-0.0883133262395859	0.140452444553375	0.0824666991829872
-6.83175945281982	-9.04741287231445	-3.4814453125	-0.0885864272713661	0.140559032559395	0.0824498906731606
-6.84241914749146	-9.04376125335693	-3.49056673049927	-0.0884281843900681	0.140397846698761	0.082578681409359
-6.84000635147095	-9.04973030090332	-3.48375105857849	-0.0884968042373657	0.140443682670593	0.082442931830883
-6.84088039398193	-9.044508934021	-3.48612022399902	-0.0883694663643837	0.14045512676239	0.0825795084238052
-6.83550834655762	-9.04419898986816	-3.48091864585876	-0.0885625630617142	0.140455052256584	0.0825643092393875
-6.84235382080078	-9.04477119445801	-3.48632407188416	-0.0885070189833641	0.140459552407265	0.0826438143849373
-6.83928680419922	-9.04690551757813	-3.48684406280518	-0.0885049700737	0.140421584248543	0.0825814083218575
-6.83966970443726	-9.05022811889648	-3.48685741424561	-0.0884283930063248	0.14054748415947	0.0827240571379662
-6.83472204208374	-9.04684734344482	-3.48888874053955	-0.0885058864951134	0.140422031283379	0.082706980407238
-6.8414421081543	-9.04483222961426	-3.49806022644043	-0.0885552391409874	0.140465930104256	0.0828143060207367
-6.83860206604004	-9.0441312789917	-3.49335098266602	-0.0884448438882828	0.140277430415154	0.0827895849943161
-6.83781576156616	-9.05022430419922	-3.50051236152649	-0.0885681509971619	0.140518918633461	0.0828537493944168
-6.84035587310791	-9.04752159118652	-3.4969756603241	-0.0884226337075233	0.14035664498806	0.082907147705555
-6.83976650238037	-9.04726982116699	-3.50341486930847	-0.0885375440120697	0.140455201268196	0.0829783529043198
-6.84475088119507	-9.04372882843018	-3.49473690986633	-0.0884546935558319	0.140390798449516	0.082964263856411
-6.84303617477417	-9.05011367797852	-3.49981260299683	-0.0885176286101341	0.140465691685677	0.0830567628145218
-6.84299564361572	-9.04868221282959	-3.49906539916992	-0.088374525308609	0.140354722738266	0.0831055343151093
-6.84006404876709	-9.04916858673096	-3.51582312583923	-0.0885250493884087	0.140440404415131	0.0831304863095284
-6.84645414352417	-9.04794692993164	-3.50566601753235	-0.0884757712483406	0.140464201569557	0.083188496530056
-6.84055852890015	-9.05168151855469	-3.51029300689697	-0.0885256826877594	0.140430688858032	0.0832350105047226
-6.84400224685669	-9.04909706115723	-3.50405931472778	-0.0884574055671692	0.14038547873497	0.0833104327321053
-6.84028387069702	-9.05061817169189	-3.51315450668335	-0.0886134505271912	0.140361547470093	0.0833093225955963
-6.84882831573486	-9.04417324066162	-3.50723576545715	-0.0884123519062996	0.140366747975349	0.0833855792880058
-6.84208583831787	-9.05197143554688	-3.51462697982788	-0.0884575620293617	0.140336230397224	0.0834013819694519
-6.84111070632935	-9.04515552520752	-3.50770211219788	-0.0883354917168617	0.140391573309898	0.0834750384092331
-6.83544063568115	-9.04606246948242	-3.51309561729431	-0.0886019244790077	0.140368074178696	0.0834808871150017
-6.84273099899292	-9.04266929626465	-3.51569628715515	-0.0883803740143776	0.140275701880455	0.0835875794291496
-6.83931827545166	-9.04776763916016	-3.51089215278625	-0.0884961932897568	0.140358716249466	0.0835396274924278
-6.838219165802	-9.04044532775879	-3.50844955444336	-0.0883308798074722	0.140355944633484	0.0836684703826904
-6.82940626144409	-9.04348850250244	-3.50820899009705	-0.0885254889726639	0.140321597456932	0.0836160406470299
-6.83830165863037	-9.03955268859863	-3.50499081611633	-0.0883708447217941	0.140255182981491	0.0836955681443214
-6.83509397506714	-9.04120445251465	-3.50126242637634	-0.0884377285838127	0.140319406986237	0.083555169403553
-6.83446979522705	-9.0426082611084	-3.51029276847839	-0.0883527398109436	0.140309989452362	0.083736777305603
-6.83004999160767	-9.03745365142822	-3.49773716926575	-0.0883671119809151	0.140288293361664	0.0836271867156029
-6.83091926574707	-9.03850555419922	-3.50284576416016	-0.0884391888976097	0.140352785587311	0.0837353244423866
-6.83252286911011	-9.03457641601563	-3.49288892745972	-0.0882851853966713	0.140163362026215	0.0836568251252174
-6.83105993270874	-9.04000663757324	-3.49355435371399	-0.0883467644453049	0.140295937657356	0.0836870521306992
-6.83034944534302	-9.03515529632568	-3.49536681175232	-0.0882080420851707	0.140264764428139	0.0836114957928658
-6.82975387573242	-9.03710746765137	-3.49628114700317	-0.0882772356271744	0.140349045395851	0.083654873073101
-6.83383417129517	-9.03039360046387	-3.48609066009521	-0.0881744772195816	0.14021335542202	0.0835601761937141
-6.82967233657837	-9.03801536560059	-3.48649024963379	-0.088261254131794	0.14033830165863	0.0836147964000702
-6.82900190353394	-9.03470039367676	-3.47694993019104	-0.0880629643797874	0.140205055475235	0.0835840180516243
-6.8250846862793	-9.03493976593018	-3.48639297485352	-0.0882012769579887	0.14028599858284	0.0834941938519478
-6.83828544616699	-9.03482818603516	-3.47742414474487	-0.0881398692727089	0.140332639217377	0.0835418924689293
-6.83220100402832	-9.03232574462891	-3.48495960235596	-0.0881559997797012	0.140201345086098	0.0834439992904663
-6.83149480819702	-9.03554058074951	-3.47592282295227	-0.0880801156163216	0.140315398573875	0.0834823697805405
-6.8275318145752	-9.03044319152832	-3.47758293151855	-0.0881421789526939	0.140229642391205	0.0834382101893425
-6.83349752426147	-9.03544044494629	-3.47419047355652	-0.0881455168128014	0.140247821807861	0.0834430381655693
-6.83551168441772	-9.03085041046143	-3.47725343704224	-0.0880619809031487	0.140201717615128	0.0833252444863319
-6.83422183990479	-9.03934478759766	-3.469486951828	-0.0881036967039108	0.14035564661026	0.0833912715315819
-6.83275461196899	-9.03447151184082	-3.4744987487793	-0.0881354659795761	0.140329405665398	0.0833852142095566
-6.83409929275513	-9.03358554840088	-3.46894240379334	-0.0881947129964828	0.140356734395027	0.0833330303430557
-6.84000110626221	-9.03466510772705	-3.46979117393494	-0.0881449356675148	0.140199273824692	0.0833151862025261
-6.83343935012817	-9.04213047027588	-3.46523022651672	-0.0882054269313812	0.140344500541687	0.0832745954394341
-6.83850908279419	-9.03457355499268	-3.47497797012329	-0.0880785211920738	0.140283286571503	0.083324171602726
-6.83405303955078	-9.03676223754883	-3.4682879447937	-0.0882211700081825	0.140309169888496	0.083287738263607
-6.84376907348633	-9.03490161895752	-3.47240972518921	-0.0881442576646805	0.140246599912643	0.0833936482667923
-6.83948040008545	-9.04167652130127	-3.46580648422241	-0.088211826980114	0.140274897217751	0.0832721292972565
-6.84167766571045	-9.03948974609375	-3.47437715530396	-0.0880793631076813	0.140294656157494	0.0833565890789032
-6.83419704437256	-9.04019451141357	-3.4762806892395	-0.0882448554039001	0.140235051512718	0.0833422914147377
-6.84291887283325	-9.03749561309814	-3.48099565505981	-0.0881924852728844	0.140350535511971	0.0834667608141899
-6.84410572052002	-9.03916072845459	-3.47900700569153	-0.0881576612591743	0.14016304910183	0.0833609402179718
-6.83839178085327	-9.04379940032959	-3.48203730583191	-0.0882043018937111	0.140299841761589	0.0834497660398483
-6.83602523803711	-9.03491592407227	-3.47915077209473	-0.0880947336554527	0.140127256512642	0.0834439247846603
-6.83203458786011	-9.03828907012939	-3.48765778541565	-0.088298037648201	0.140211701393127	0.0835000649094582
-6.84110403060913	-9.03494739532471	-3.48486948013306	-0.0882320553064346	0.140102222561836	0.0835135281085968
-6.83945322036743	-9.03886890411377	-3.49058818817139	-0.0883253738284111	0.140193164348602	0.0834457501769066
-6.83864688873291	-9.04116439819336	-3.4866349697113	-0.0882150828838348	0.140145972371101	0.0835863128304482
-6.83560276031494	-9.03472518920898	-3.48780059814453	-0.0882005169987679	0.140161499381065	0.0834710597991943
-6.8367133140564	-9.03336811065674	-3.48986077308655	-0.0883192792534828	0.140128701925278	0.083634726703167
-6.83497095108032	-9.03384208679199	-3.4917905330658	-0.0882553979754448	0.140017941594124	0.0835333541035652
-6.83755540847778	-9.03910541534424	-3.49431204795837	-0.0882646217942238	0.140100300312042	0.0836200639605522
-6.83436107635498	-9.03362941741943	-3.49720740318298	-0.0882998779416084	0.140060886740685	0.0836231112480164
-6.83197784423828	-9.03665065765381	-3.49554061889648	-0.0884087458252907	0.140067905187607	0.0836661234498024
-6.8366584777832	-9.03134441375732	-3.49377608299255	-0.0882493928074837	0.140049234032631	0.0836724266409874
-6.82906436920166	-9.0367431640625	-3.49871873855591	-0.08841323107481	0.140068024396896	0.0837187245488167
-6.83143520355225	-9.03370094299316	-3.49933481216431	-0.0882674679160118	0.140042722225189	0.0836891606450081
-6.82692909240723	-9.03431606292725	-3.49872994422913	-0.0885079577565193	0.140084207057953	0.0836996957659721
-6.83431005477905	-9.03171443939209	-3.50158858299255	-0.0882793143391609	0.140057384967804	0.0837544798851013
-6.83279848098755	-9.03576183319092	-3.50716710090637	-0.0883260518312454	0.139951258897781	0.0836848691105843
-6.83272695541382	-9.03480434417725	-3.5071804523468	-0.0882329046726227	0.140058964490891	0.0837367549538612
-6.83164262771606	-9.03211402893066	-3.51322460174561	-0.0882912874221802	0.139974340796471	0.0837158337235451
-6.83262348175049	-9.03451919555664	-3.50685143470764	-0.0883561968803406	0.140042707324028	0.0837510302662849
-6.83835554122925	-9.03358840942383	-3.50775408744812	-0.0882653743028641	0.139935657382011	0.0837414115667343
-6.83556318283081	-9.03890514373779	-3.5170783996582	-0.0882958322763443	0.139979600906372	0.0837414264678955
-6.83791494369507	-9.03268051147461	-3.51603531837463	-0.0881140977144241	0.139936566352844	0.0837424695491791
-6.83150577545166	-9.03585815429688	-3.51827907562256	-0.0883180797100067	0.140005335211754	0.0837059319019318
-6.84025859832764	-9.033522605896	-3.51904273033142	-0.088177427649498	0.139869704842567	0.0838315635919571
-6.83512163162231	-9.04159641265869	-3.51687502861023	-0.0883256793022156	0.139895036816597	0.0836922898888588
-6.83873176574707	-9.03613567352295	-3.52408194541931	-0.0881045833230019	0.139901369810104	0.0837625414133072
-6.83452653884888	-9.03672027587891	-3.52609443664551	-0.0881804823875427	0.139914393424988	0.0836771875619888
-6.83917808532715	-9.03510093688965	-3.52595090866089	-0.0881197229027748	0.139900028705597	0.0838072374463081
-6.83751630783081	-9.03616619110107	-3.5251784324646	-0.0882242396473885	0.139835357666016	0.0836828127503395
-6.83828973770142	-9.03822326660156	-3.52921915054321	-0.0881668701767921	0.139858886599541	0.0838709622621536
-6.83023500442505	-9.03744983673096	-3.52633571624756	-0.0880992561578751	0.139757037162781	0.0837720632553101
-6.83719682693481	-9.03870487213135	-3.53586053848267	-0.0881455615162849	0.139876812696457	0.0838809385895729
-6.83609390258789	-9.03856563568115	-3.53823685646057	-0.0880316570401192	0.139708071947098	0.0838086754083633
-6.83352518081665	-9.04645729064941	-3.5393693447113	-0.0881128087639809	0.139867648482323	0.0839385166764259
-6.83381700515747	-9.03705501556396	-3.53463387489319	-0.0880940556526184	0.139752969145775	0.0839496627449989
-6.82976961135864	-9.03885555267334	-3.54261136054993	-0.0881783068180084	0.139761388301849	0.0840313136577606
-6.83516407012939	-9.03841495513916	-3.53560161590576	-0.0881180018186569	0.139643728733063	0.0839963406324387
-6.83279371261597	-9.04507255554199	-3.55203676223755	-0.0881770327687263	0.139784470200539	0.0840694978833199
-6.8325629234314	-9.03897190093994	-3.53838181495667	-0.0880125612020493	0.139735385775566	0.0840770751237869
-6.82609415054321	-9.04083251953125	-3.55085277557373	-0.0882081910967827	0.139732211828232	0.084110289812088
-6.83286571502686	-9.04014873504639	-3.54231381416321	-0.0881576687097549	0.139698505401611	0.0842395722866058
-6.83117914199829	-9.04151058197021	-3.55326390266418	-0.0882108509540558	0.139580115675926	0.0841890349984169
-6.83187627792358	-9.04284000396729	-3.55254650115967	-0.0881757289171219	0.139698594808578	0.084229551255703
-6.82909154891968	-9.03872203826904	-3.56387281417847	-0.0881710946559906	0.13959826529026	0.0843464136123657
-6.83141803741455	-9.04115867614746	-3.55625939369202	-0.0881872177124023	0.139703974127769	0.0843601152300835
-6.83703422546387	-9.03791522979736	-3.5658061504364	-0.0881897583603859	0.139581367373466	0.0844238623976707
-6.83286809921265	-9.04566287994385	-3.56427001953125	-0.0882242098450661	0.139596194028854	0.0845367535948753
-6.82976102828979	-9.0402774810791	-3.56787943840027	-0.0881095230579376	0.139476001262665	0.0845944732427597
-6.82771825790405	-9.04327297210693	-3.5705988407135	-0.0883160606026649	0.139550447463989	0.0846426337957382
-6.83422899246216	-9.0420446395874	-3.57932114601135	-0.0881483554840088	0.139358058571815	0.0847704112529755
-6.82891702651978	-9.04608917236328	-3.57561111450195	-0.0882441177964211	0.139473706483841	0.0847475156188011
-6.83257961273193	-9.03950786590576	-3.57582473754883	-0.0880770608782768	0.13944499194622	0.084918737411499
-6.82558536529541	-9.0395975112915	-3.57941913604736	-0.0882814973592758	0.139364883303642	0.0849003940820694
-6.83466958999634	-9.03986263275146	-3.58119034767151	-0.0881441012024879	0.139404773712158	0.0850081741809845
-6.83159255981445	-9.03911876678467	-3.58325219154358	-0.0881316661834717	0.139287114143372	0.084969237446785
-6.83395624160767	-9.04460620880127	-3.58664226531982	-0.0882457196712494	0.139421060681343	0.0851365104317665
-6.83131504058838	-9.04104518890381	-3.59048056602478	-0.0881409645080566	0.139285445213318	0.085146352648735
-6.83030271530151	-9.03974056243896	-3.59143257141113	-0.0882262662053108	0.139394223690033	0.0851961672306061
-6.832106590271	-9.03681182861328	-3.59002447128296	-0.0880762189626694	0.139184698462486	0.0852786749601364
-6.82951021194458	-9.0390796661377	-3.5915641784668	-0.0882523730397224	0.139311701059341	0.0852734446525574
-6.83246374130249	-9.04482555389404	-3.59773254394531	-0.0881343632936478	0.139265671372414	0.085447333753109
-6.82459545135498	-9.03822135925293	-3.59606122970581	-0.0881842151284218	0.139205828309059	0.085398331284523
-6.83213710784912	-9.04078006744385	-3.59619140625	-0.0881368219852448	0.139335125684738	0.0855311527848244
-6.83392286300659	-9.03873443603516	-3.60025072097778	-0.088038258254528	0.139133274555206	0.0854702740907669
-6.83148908615112	-9.04349708557129	-3.60400772094727	-0.0881418734788895	0.13927860558033	0.085583470761776
-6.83546781539917	-9.03979015350342	-3.60166668891907	-0.0879748687148094	0.139172405004501	0.0857122838497162
-6.82399797439575	-9.038498878479	-3.60485434532166	-0.0880312472581863	0.13916152715683	0.0856664404273033
-6.83109712600708	-9.04052352905273	-3.6013765335083	-0.0879771187901497	0.139161199331284	0.0858106911182404
-6.83085012435913	-9.03948307037354	-3.607097864151	-0.0879345312714577	0.139060437679291	0.0857459306716919
-6.82819747924805	-9.04577445983887	-3.60856938362122	-0.0879886448383331	0.13916939496994	0.0858249962329865
-6.8305516242981	-9.03878974914551	-3.60737633705139	-0.0878653824329376	0.139030516147614	0.0859294161200523
-6.82324743270874	-9.04191398620605	-3.61521530151367	-0.0879556611180305	0.139042153954506	0.0859643220901489
-6.83278465270996	-9.04114532470703	-3.60785746574402	-0.0878368392586708	0.139017879962921	0.0860214680433273
-6.8238787651062	-9.03914642333984	-3.60703873634338	-0.0879087001085281	0.138976708054543	0.0860748961567879
-6.82726621627808	-9.04603576660156	-3.60426163673401	-0.0878133699297905	0.139020636677742	0.0861668735742569
-6.82212066650391	-9.03813743591309	-3.61363768577576	-0.0878322646021843	0.138892292976379	0.0862000957131386
-6.82067346572876	-9.04178333282471	-3.60301280021667	-0.0877546593546867	0.138900861144066	0.0863294824957848
-6.82382869720459	-9.03814220428467	-3.61300134658813	-0.0876989960670471	0.138779938220978	0.0862843468785286
-6.81889772415161	-9.04744529724121	-3.61008262634277	-0.0878047570586205	0.138979807496071	0.0863863304257393
-6.82041454315186	-9.03880310058594	-3.61082553863525	-0.0875357538461685	0.138823091983795	0.0864473208785057
-6.8125057220459	-9.04071426391602	-3.62029647827148	-0.0877265259623528	0.138867378234863	0.0864960253238678
-6.81919717788696	-9.0390567779541	-3.61425852775574	-0.087579220533371	0.1388059258461	0.0865927934646606
-6.81330871582031	-9.04357528686523	-3.61295390129089	-0.0876336991786957	0.138746976852417	0.0865829661488533
-6.81421804428101	-9.04678249359131	-3.61321401596069	-0.0875586196780205	0.138769522309303	0.0867094248533249
-6.81213712692261	-9.0430326461792	-3.61308097839355	-0.0874767601490021	0.138659715652466	0.086792416870594
-6.80927658081055	-9.0454273223877	-3.61260414123535	-0.0874977931380272	0.138741284608841	0.0868036523461342
-6.81263494491577	-9.04421997070313	-3.62407374382019	-0.0873835012316704	0.138572722673416	0.0869523733854294
-6.8075122833252	-9.05043697357178	-3.62268567085266	-0.087410606443882	0.138591051101685	0.0869837626814842
-6.80981302261353	-9.04374599456787	-3.61713099479675	-0.0872496068477631	0.13854418694973	0.0871631503105164
-6.80047225952148	-9.04588222503662	-3.62398195266724	-0.0873347446322441	0.138453423976898	0.087187722325325
-6.80765819549561	-9.04663848876953	-3.62510228157043	-0.0871507301926613	0.138367518782616	0.0873671546578407
-6.80457162857056	-9.04809188842773	-3.63119220733643	-0.0871538445353508	0.138310760259628	0.08730698376894
-6.80421257019043	-9.05213928222656	-3.63813376426697	-0.0871140286326408	0.138388082385063	0.0875354409217834
-6.80015087127686	-9.04551219940186	-3.63174676895142	-0.0869963839650154	0.138270452618599	0.0875761657953262
-6.79891157150269	-9.04667949676514	-3.64026737213135	-0.0870597884058952	0.13823838531971	0.0877348855137825
-6.79528951644897	-9.04558372497559	-3.63323926925659	-0.0869108662009239	0.138037636876106	0.0877256840467453
-6.79357624053955	-9.04909229278564	-3.63643455505371	-0.0869980826973915	0.138139143586159	0.0878023952245712
-6.795334815979	-9.04294013977051	-3.64191770553589	-0.0868002399802208	0.138009190559387	0.087916262447834
-6.78629207611084	-9.04335975646973	-3.64892268180847	-0.0868762210011482	0.138018488883972	0.0880009382963181
-6.79235315322876	-9.04071426391602	-3.64368438720703	-0.0867998823523521	0.137953981757164	0.0881155654788017
-6.78317594528198	-9.04251956939697	-3.64883494377136	-0.0868581980466843	0.137804582715034	0.0881607681512833
-6.77903604507446	-9.0420036315918	-3.64954352378845	-0.0866855308413506	0.137778460979462	0.0882819816470146
-6.77132415771484	-9.03674030303955	-3.6586389541626	-0.0867260247468948	0.137664079666138	0.0883432105183601
-6.77793550491333	-9.03892612457275	-3.65716528892517	-0.0867337733507156	0.137698501348495	0.0885511264204979
-6.77623271942139	-9.03506946563721	-3.65614628791809	-0.0865563750267029	0.137491464614868	0.08856550604105
-6.7679443359375	-9.04103851318359	-3.66893720626831	-0.086628682911396	0.137566864490509	0.0887197703123093
-6.76925277709961	-9.03544807434082	-3.66313672065735	-0.0864009037613869	0.137430876493454	0.0888079553842545
-6.7593297958374	-9.03303718566895	-3.67143988609314	-0.0865460783243179	0.137301713228226	0.0889038741588593
-6.76059055328369	-9.03092575073242	-3.67241144180298	-0.0864225849509239	0.13725334405899	0.0890887901186943
-6.75205898284912	-9.0316686630249	-3.68053865432739	-0.0863151997327805	0.136960625648499	0.0891209319233894
-6.75113439559937	-9.03510856628418	-3.68199825286865	-0.0862511768937111	0.137021198868752	0.0893188118934631
-6.74415159225464	-9.02849197387695	-3.69203615188599	-0.0860841795802116	0.136790797114372	0.0894805788993835
-6.73425436019897	-9.02972412109375	-3.69583177566528	-0.0861000418663025	0.13671600818634	0.0896167978644371
-6.73832416534424	-9.02695846557617	-3.70999264717102	-0.0857993513345718	0.136505931615829	0.0898149088025093
-6.7256555557251	-9.03312873840332	-3.70957493782043	-0.0856844857335091	0.136373117566109	0.0899588912725449
-6.72079992294312	-9.02724170684814	-3.72408080101013	-0.0853491276502609	0.136162772774696	0.0902192816138268
-6.70783615112305	-9.02708435058594	-3.74212765693665	-0.085127130150795	0.135853305459023	0.0905015394091606
-6.69747018814087	-9.03090858459473	-3.75163745880127	-0.0850180089473724	0.135623380541801	0.0907648950815201
-6.69394540786743	-9.03037071228027	-3.76136469841003	-0.0845302939414978	0.135335668921471	0.0911078825592995
-6.67716598510742	-9.03179264068604	-3.77493810653687	-0.0843583717942238	0.134999752044678	0.0913653150200844
-6.67274570465088	-9.03630542755127	-3.79124999046326	-0.0839903801679611	0.134811699390411	0.0917592719197273
-6.65753555297852	-9.03412246704102	-3.81108689308167	-0.0836561694741249	0.134375050663948	0.0921281203627586
-6.64128684997559	-9.03818511962891	-3.82514572143555	-0.083498939871788	0.134158089756966	0.0924392640590668
-6.63633108139038	-9.03332996368408	-3.83920288085938	-0.0829770416021347	0.133677124977112	0.0928705483675003
-6.61875057220459	-9.03908348083496	-3.85643029212952	-0.0826912671327591	0.133283317089081	0.0931482762098312
-6.60501718521118	-9.03892707824707	-3.87153100967407	-0.082207202911377	0.133062213659286	0.0935668796300888
-6.58691263198853	-9.03366756439209	-3.88769292831421	-0.0817355588078499	0.132637202739716	0.0939629003405571
-6.5715069770813	-9.0350284576416	-3.9092218875885	-0.0815864056348801	0.132329285144806	0.0943253338336945
-6.56032943725586	-9.03409099578857	-3.92532992362976	-0.0809974819421768	0.131841316819191	0.0947164446115494
-6.53947925567627	-9.03567981719971	-3.93986892700195	-0.0807020291686058	0.13138410449028	0.095030665397644
-6.52509212493896	-9.03823757171631	-3.95743227005005	-0.0802420452237129	0.131176024675369	0.0954835191369057
-6.5074315071106	-9.03132438659668	-3.97659993171692	-0.0798183530569077	0.13065230846405	0.0958719104528427
-6.49160385131836	-9.03269386291504	-4.00230407714844	-0.0795509442687035	0.130399689078331	0.0962231010198593
-6.49310445785522	-9.02846336364746	-4.02290534973145	-0.0789475366473198	0.12988393008709	0.0965352356433868
-6.4847207069397	-9.01954746246338	-4.05574131011963	-0.0783107504248619	0.129456728696823	0.0964878872036934
-6.46438121795654	-9.01322460174561	-4.08611917495728	-0.0776368528604507	0.128870278596878	0.0970098227262497
-6.43831872940063	-9.00282955169678	-4.10338735580444	-0.0768407136201859	0.128166899085045	0.097288578748703
-6.40900230407715	-8.99978828430176	-4.12568330764771	-0.0765554010868073	0.127793058753014	0.0975277498364449
-6.40307331085205	-8.99798774719238	-4.13769960403442	-0.0761076733469963	0.127568632364273	0.0979296416044235
-6.38913726806641	-9.00116539001465	-4.15131616592407	-0.075824998319149	0.127209186553955	0.0981747508049011
-6.37398147583008	-9.01089000701904	-4.17343807220459	-0.0755026191473007	0.127023130655289	0.0985568165779114
-6.36791706085205	-9.00112056732178	-4.19564056396484	-0.0749424025416374	0.126658618450165	0.0990668535232544
-6.34949398040771	-9.00049114227295	-4.21134662628174	-0.0746802166104317	0.126216471195221	0.0992823913693428
-6.34536743164063	-8.99505805969238	-4.23544788360596	-0.0742019489407539	0.125909820199013	0.099666103720665
-6.331862449646	-8.9915599822998	-4.2477068901062	-0.0736774429678917	0.125419795513153	0.0999032407999039
-6.3149790763855	-8.99149608612061	-4.26738739013672	-0.0734062567353249	0.125126108527184	0.100150980055332
-6.30772066116333	-8.99160575866699	-4.28304815292358	-0.0729141607880592	0.124858431518078	0.100572198629379
-6.28973388671875	-8.98730945587158	-4.29304885864258	-0.072583369910717	0.124480113387108	0.100815132260323
-6.27294301986694	-8.989821434021	-4.31280851364136	-0.0723873674869537	0.124223761260509	0.101076871156693
-6.27038812637329	-8.98511123657227	-4.31767988204956	-0.0718362703919411	0.123897314071655	0.101464740931988
-6.25381898880005	-8.98161315917969	-4.33710670471191	-0.0715037286281586	0.123454496264458	0.101511932909489
-6.23931074142456	-8.98297691345215	-4.35120487213135	-0.0711731091141701	0.123269841074944	0.10175396502018
-6.23371171951294	-8.97933197021484	-4.36262226104736	-0.0706385299563408	0.122898988425732	0.102054379880428
-6.21900606155396	-8.97533416748047	-4.37633752822876	-0.0703457072377205	0.12257657200098	0.102161340415478
-6.21004343032837	-8.97623920440674	-4.38600778579712	-0.0700433328747749	0.122392006218433	0.102447785437107
-6.20937919616699	-8.97079849243164	-4.39543724060059	-0.0695914104580879	0.12201452255249	0.102713763713837
-6.19398403167725	-8.97148704528809	-4.41726732254028	-0.0692232623696327	0.121646344661713	0.10283337533474
-6.18203210830688	-8.97492790222168	-4.43079662322998	-0.068807452917099	0.121453255414963	0.103189840912819
-6.17111253738403	-8.96429634094238	-4.45199823379517	-0.0682153627276421	0.120968177914619	0.103408508002758
-6.15486097335815	-8.96618747711182	-4.47553443908691	-0.0679551586508751	0.120719246566296	0.103603787720203
-6.15091371536255	-8.97039413452148	-4.48624086380005	-0.0674479529261589	0.120472081005573	0.103964224457741
-6.14445209503174	-8.96626377105713	-4.49136304855347	-0.0669689998030663	0.119986161589622	0.104161962866783
-6.13083839416504	-8.97060966491699	-4.50889158248901	-0.0667223706841469	0.119841523468494	0.104282900691032
-6.12349891662598	-8.9745922088623	-4.52121591567993	-0.0662225484848022	0.119661010801792	0.104574434459209
-6.11424446105957	-8.96327018737793	-4.53280830383301	-0.0657742694020271	0.11929090321064	0.104652971029282
-6.09870624542236	-8.96585750579834	-4.54807138442993	-0.065692164003849	0.119100235402584	0.104815036058426
-6.10034894943237	-8.96306991577148	-4.55738544464111	-0.0652756541967392	0.118804447352886	0.105073519051075
-6.09027338027954	-8.95792770385742	-4.56994485855103	-0.0649076104164124	0.1184426471591	0.105100803077221
-6.08322191238403	-8.96356201171875	-4.58401489257813	-0.0646715834736824	0.118430942296982	0.105303041636944
-6.0790057182312	-8.95881462097168	-4.58609008789063	-0.0641923174262047	0.11808143556118	0.105505965650082
-6.06639528274536	-8.95415687561035	-4.59337282180786	-0.0639138668775558	0.117812626063824	0.105593390762806
-6.0596866607666	-8.95475959777832	-4.61545181274414	-0.0637498572468758	0.117656998336315	0.105760313570499
-6.05890417098999	-8.95205688476563	-4.61641931533813	-0.063363216817379	0.117446810007095	0.106013335287571
-6.04678010940552	-8.94889354705811	-4.62641048431396	-0.0630678683519363	0.117032371461391	0.105993807315826
-6.03762769699097	-8.95454406738281	-4.63332891464233	-0.0629337206482887	0.11704795062542	0.106218963861465
-6.03471088409424	-8.95232582092285	-4.64102458953857	-0.0625228583812714	0.116770647466183	0.10643907636404
-6.02355480194092	-8.94462966918945	-4.65031957626343	-0.06222153455019	0.116540618240833	0.106493405997753
-6.01204538345337	-8.94468593597412	-4.66346263885498	-0.0621299929916859	0.116348244249821	0.106637001037598
-6.01431798934937	-8.93991947174072	-4.66740942001343	-0.061792254447937	0.116194829344749	0.106855921447277
-6.00273466110229	-8.93514251708984	-4.67715311050415	-0.0615218952298164	0.115859314799309	0.106851294636726
-5.99497032165527	-8.94237518310547	-4.68810987472534	-0.0614235177636147	0.115891799330711	0.107033476233482
-5.9921178817749	-8.93740940093994	-4.68959093093872	-0.0610557608306408	0.115635313093662	0.107266552746296
-5.98032712936401	-8.92926216125488	-4.69871425628662	-0.0607373230159283	0.115434058010578	0.107307754456997
-5.97008180618286	-8.92980575561523	-4.70966529846191	-0.0606940612196922	0.115282826125622	0.107434064149857
-5.96970891952515	-8.9290771484375	-4.71279859542847	-0.0604095011949539	0.115116588771343	0.107727751135826
-5.95805501937866	-8.92520236968994	-4.72216701507568	-0.0600552558898926	0.114735066890717	0.107734002172947
-5.94763135910034	-8.92680549621582	-4.7314920425415	-0.0599574483931065	0.114746510982513	0.107962444424629
-5.94182443618774	-8.92507839202881	-4.73742866516113	-0.0596516393125057	0.114505507051945	0.108167499303818
-5.93210554122925	-8.91441917419434	-4.74456119537354	-0.0593702085316181	0.114312656223774	0.108247987926006
-5.91998720169067	-8.91437911987305	-4.76575088500977	-0.0593424588441849	0.11416270583868	0.108416043221951
-5.92117357254028	-8.91037273406982	-4.76067781448364	-0.0590277053415775	0.114003486931324	0.108649209141731
-5.91016530990601	-8.90567398071289	-4.76480913162231	-0.0586870424449444	0.113679222762585	0.108722865581512
-5.901451587677	-8.90940380096436	-4.78072500228882	-0.058624155819416	0.113641798496246	0.10891942679882
-5.89497375488281	-8.9074592590332	-4.7901349067688	-0.0582499280571938	0.113367840647697	0.109147287905216
-5.88234090805054	-8.89992523193359	-4.7945237159729	-0.0579593516886234	0.113127633929253	0.109198398888111
-5.87316179275513	-8.89738750457764	-4.80994415283203	-0.0579230263829231	0.113004669547081	0.109365224838257
-5.87342548370361	-8.89635181427002	-4.80840969085693	-0.057608637958765	0.112769760191441	0.10965634137392
-5.86116456985474	-8.892897605896	-4.81933832168579	-0.0573858395218849	0.112510241568089	0.109675243496895
-5.84967517852783	-8.8994836807251	-4.83389377593994	-0.0573058910667896	0.11247294396162	0.109935082495213
-5.84697246551514	-8.89549541473389	-4.83130979537964	-0.0569104589521885	0.112280622124672	0.110163144767284
-5.83500957489014	-8.8874979019165	-4.83906030654907	-0.0567115545272827	0.112034402787685	0.110199503600597
-5.82885694503784	-8.88659763336182	-4.85896348953247	-0.0566616840660572	0.111922584474087	0.110326640307903
-5.83047199249268	-8.88576412200928	-4.85057210922241	-0.0563577450811863	0.111755825579166	0.11059046536684
-5.82066822052002	-8.88136672973633	-4.8535795211792	-0.0561252050101757	0.111428253352642	0.110616609454155
-5.81278276443481	-8.88346862792969	-4.86508560180664	-0.056051179766655	0.111482933163643	0.110754303634167
-5.80711555480957	-8.88726139068604	-4.87214326858521	-0.0558155328035355	0.111301526427269	0.110954292118549
-5.7997932434082	-8.87548160552979	-4.8756628036499	-0.0555609203875065	0.111120440065861	0.110983282327652
-5.79020738601685	-8.87521076202393	-4.87946653366089	-0.0555537082254887	0.110994182527065	0.110984079539776
-5.78818559646606	-8.87496566772461	-4.88856792449951	-0.055392000824213	0.11086093634367	0.111218549311161
-5.7922043800354	-8.87050247192383	-4.89090967178345	-0.0551106706261635	0.110667794942856	0.111296080052853
-5.78166103363037	-8.86718463897705	-4.89814233779907	-0.0549679361283779	0.110475115478039	0.111277118325233
-5.76970720291138	-8.87009334564209	-4.89913320541382	-0.0549857616424561	0.110525771975517	0.111411906778812
-5.77194786071777	-8.86900901794434	-4.90396404266357	-0.0546651743352413	0.110317133367062	0.111553505063057
-5.76474714279175	-8.86251068115234	-4.90405416488647	-0.054531317204237	0.110202148556709	0.111590348184109
-5.75181484222412	-8.86268615722656	-4.90837526321411	-0.0545286275446415	0.110104709863663	0.111542463302612
-5.75243139266968	-8.86117267608643	-4.91150331497192	-0.0544792674481869	0.110062226653099	0.11166125535965
-5.75466537475586	-8.85694408416748	-4.91541481018066	-0.0541329234838486	0.109871201217175	0.111743196845055
-5.74971675872803	-8.85566902160645	-4.91601467132568	-0.0541678965091705	0.109802529215813	0.111664861440659
-5.74086046218872	-8.86045837402344	-4.91681957244873	-0.0541797280311584	0.109839737415314	0.111722283065319
-5.74092578887939	-8.85526466369629	-4.92218589782715	-0.0539273805916309	0.109736196696758	0.11179706454277
-5.73848104476929	-8.84890079498291	-4.9155912399292	-0.0539112649857998	0.109568051993847	0.111749030649662
-5.72753381729126	-8.84829044342041	-4.92316818237305	-0.0539171956479549	0.109627239406109	0.111624002456665
-5.73578357696533	-8.84732818603516	-4.9246826171875	-0.0539288520812988	0.109615311026573	0.111697971820831
-5.73501443862915	-8.84030151367188	-4.9212441444397	-0.0537364967167377	0.109313152730465	0.111651822924614
-5.72653579711914	-8.84152507781982	-4.9266791343689	-0.0537425652146339	0.109376706182957	0.111475378274918
-5.72890043258667	-8.84525585174561	-4.91960334777832	-0.0538082271814346	0.109484352171421	0.111518830060959
-5.73222589492798	-8.83935928344727	-4.92559003829956	-0.053654246032238	0.109327919781208	0.111525788903236
-5.72155570983887	-8.83573532104492	-4.92612028121948	-0.0536488108336926	0.109295248985291	0.11145106703043
-5.72709846496582	-8.83922576904297	-4.92610502243042	-0.0538465119898319	0.109401933848858	0.111372977495193
-5.73376035690308	-8.83550548553467	-4.92459774017334	-0.0535878725349903	0.109337881207466	0.111374713480473
-5.7328200340271	-8.83406448364258	-4.93312168121338	-0.0536384843289852	0.10925368219614	0.111239872872829
-5.73164749145508	-8.83790588378906	-4.91727924346924	-0.0537804625928402	0.109297893941402	0.111103467643261
-5.73344659805298	-8.83979511260986	-4.92816686630249	-0.0537198074162006	0.109333157539368	0.111112028360367
-5.73572444915771	-8.83233451843262	-4.91796016693115	-0.0537219345569611	0.109340496361256	0.110968388617039
-5.73303365707397	-8.8330659866333	-4.92075967788696	-0.0539482161402702	0.109404921531677	0.11080876737833
-5.74075698852539	-8.83054637908936	-4.91608142852783	-0.0539203584194183	0.109548069536686	0.110734134912491
-5.74961090087891	-8.83029747009277	-4.91699266433716	-0.0538965947926044	0.109453737735748	0.110625557601452
-5.74529933929443	-8.83276557922363	-4.90900754928589	-0.0541312359273434	0.109543077647686	0.110349483788013
-5.75326776504517	-8.8353328704834	-4.9137282371521	-0.0540579259395599	0.109692856669426	0.110242560505867
-5.7602162361145	-8.82554149627686	-4.90561628341675	-0.054090578109026	0.109663657844067	0.110100731253624
-5.75963068008423	-8.82670211791992	-4.90421295166016	-0.0543346740305424	0.109778568148613	0.10983132570982
-5.76455593109131	-8.82373428344727	-4.90260648727417	-0.054434347897768	0.109914302825928	0.109647065401077
-5.77641296386719	-8.8254566192627	-4.89265203475952	-0.0544424541294575	0.10997186601162	0.109567329287529
-5.78072547912598	-8.82394409179688	-4.89178657531738	-0.0546082369983196	0.109994061291218	0.109261110424995
-5.78268623352051	-8.83030700683594	-4.88586378097534	-0.0548682101070881	0.11026356369257	0.109049364924431
-5.79492282867432	-8.82577800750732	-4.88177824020386	-0.054797425866127	0.110384345054626	0.108854278922081
-5.79677772521973	-8.82218170166016	-4.88172769546509	-0.054858136922121	0.110363736748695	0.108544878661633
-5.80025100708008	-8.82525634765625	-4.88006067276001	-0.0552425272762775	0.110584169626236	0.108302108943462
-5.81452131271362	-8.82315444946289	-4.86776971817017	-0.0552305355668068	0.110746517777443	0.108065083622932
-5.82565450668335	-8.82223606109619	-4.8681526184082	-0.0553138628602028	0.110748283565044	0.10776275396347
-5.83020830154419	-8.82555389404297	-4.8598313331604	-0.0555839836597443	0.110973559319973	0.107429653406143
-5.83747053146362	-8.82761192321777	-4.86025094985962	-0.0556187145411968	0.111166417598724	0.107275284826756
-5.8461709022522	-8.82017993927002	-4.85874366760254	-0.0555917881429195	0.111205525696278	0.10696268081665
-5.84825801849365	-8.8253755569458	-4.85146522521973	-0.055896919220686	0.111341148614883	0.106640979647636
-5.85874509811401	-8.82277870178223	-4.85179138183594	-0.055892676115036	0.111516378819942	0.106449477374554
-5.8697338104248	-8.81839942932129	-4.85238361358643	-0.0559291392564774	0.111516088247299	0.106233991682529
-5.87249088287354	-8.82613468170166	-4.84604215621948	-0.0561683662235737	0.111583165824413	0.105859592556953
-5.88071775436401	-8.82910919189453	-4.84145402908325	-0.0562543421983719	0.111885204911232	0.105700314044952
-5.88745832443237	-8.82005500793457	-4.83978748321533	-0.0561399087309837	0.111939743161201	0.105446398258209
-5.88767337799072	-8.8247766494751	-4.83625173568726	-0.0565061680972576	0.111999958753586	0.105207152664661
-5.89119529724121	-8.82470703125	-4.82427215576172	-0.0566421486437321	0.112184636294842	0.104877047240734
-5.90604114532471	-8.82016658782959	-4.82287406921387	-0.0566095784306526	0.112309649586678	0.104701831936836
-5.90725088119507	-8.82534980773926	-4.82086420059204	-0.0568569339811802	0.112391121685505	0.104331202805042
-5.912184715271	-8.82495021820068	-4.81051349639893	-0.0568863786756992	0.112631946802139	0.104121297597885
-5.91903400421143	-8.81588745117188	-4.80882596969604	-0.0567814409732819	0.112744770944119	0.103867828845978
-5.9178524017334	-8.81854343414307	-4.79919099807739	-0.057168435305357	0.112852089107037	0.10356779396534
-5.92308521270752	-8.81747722625732	-4.79129552841187	-0.0572799406945705	0.113049559295177	0.103232562541962
-5.93441534042358	-8.80918598175049	-4.79354238510132	-0.0572192072868347	0.113109655678272	0.103000469505787
-5.93626546859741	-8.81504058837891	-4.78234910964966	-0.0574833787977695	0.113284349441528	0.102574989199638
-5.93889379501343	-8.81491565704346	-4.77672147750854	-0.0574907474219799	0.113525860011578	0.102388739585876
-5.94774293899536	-8.80841827392578	-4.77823305130005	-0.0574477054178715	0.113577231764793	0.102051816880703
-5.94692182540894	-8.81001663208008	-4.77185726165771	-0.0577985048294067	0.113717049360275	0.101743713021278
-5.95663070678711	-8.80745410919189	-4.76308012008667	-0.0577582493424416	0.113840647041798	0.101515665650368
-5.96309280395508	-8.80380630493164	-4.76769304275513	-0.0577709786593914	0.113864704966545	0.101217441260815
-5.96562671661377	-8.80709362030029	-4.75903987884521	-0.0579871125519276	0.114090621471405	0.100867286324501
-5.97373199462891	-8.8017520904541	-4.75686931610107	-0.0579347051680088	0.114204913377762	0.100725479424
-5.97452974319458	-8.79880142211914	-4.75704860687256	-0.0579785332083702	0.114238560199738	0.100410357117653
-5.97653198242188	-8.79512977600098	-4.74941492080688	-0.0582453273236752	0.114550225436687	0.100156776607037
-5.9879264831543	-8.79284572601318	-4.74761772155762	-0.0582167729735374	0.114570036530495	0.0999772176146507
-5.98580312728882	-8.79275894165039	-4.7382869720459	-0.0584158077836037	0.114671386778355	0.0996141284704208
-5.99164915084839	-8.7899923324585	-4.74148750305176	-0.0584887601435184	0.114898517727852	0.0995118916034698
-5.99444818496704	-8.7848014831543	-4.73303365707397	-0.0585250966250896	0.114920184016228	0.0992723926901817
-5.99431705474854	-8.78407573699951	-4.73576259613037	-0.0587589927017689	0.115061610937119	0.0989742502570152
-6.00121402740479	-8.77984619140625	-4.73007917404175	-0.0587720945477486	0.115297615528107	0.0988394916057587
-6.00687742233276	-8.77890205383301	-4.73200368881226	-0.0588437765836716	0.115247055888176	0.0987500101327896
-6.00412464141846	-8.77851295471191	-4.72497320175171	-0.0589895881712437	0.115419670939445	0.0984656289219856
-6.00745820999146	-8.77741718292236	-4.7298846244812	-0.0590447522699833	0.115592308342457	0.0983891859650612
-6.00962543487549	-8.77024936676025	-4.72580051422119	-0.0590696483850479	0.115623190999031	0.0982889905571938
-6.00683450698853	-8.77066135406494	-4.72519636154175	-0.0593161731958389	0.115730427205563	0.0980986878275871
-6.0119514465332	-8.76583003997803	-4.72806644439697	-0.059304341673851	0.115892626345158	0.0980244129896164
-6.01371908187866	-8.76132678985596	-4.72308444976807	-0.0593892000615597	0.115829885005951	0.097897045314312
-6.01329183578491	-8.76432991027832	-4.72277498245239	-0.059566468000412	0.116014398634434	0.0977872014045715
-6.01746463775635	-8.7560863494873	-4.71925163269043	-0.0594597682356834	0.116054765880108	0.0976633504033089
-6.00759553909302	-8.75371646881104	-4.72255659103394	-0.0597639568150043	0.116129174828529	0.0975097492337227
-6.01802492141724	-8.74746608734131	-4.71630620956421	-0.0597472675144672	0.116239249706268	0.0975145101547241
-6.01525163650513	-8.74733924865723	-4.71695423126221	-0.0598557218909264	0.116203472018242	0.0973023995757103
-6.01359939575195	-8.74904727935791	-4.7170729637146	-0.059958677738905	0.116366699337959	0.0972782447934151
-6.01673221588135	-8.73989582061768	-4.71995210647583	-0.0599437430500984	0.116378515958786	0.0973023548722267
-6.00904273986816	-8.74053573608398	-4.70963764190674	-0.060129776597023	0.116457283496857	0.0971042662858963
-6.01626586914063	-8.73413467407227	-4.71509170532227	-0.0601891949772835	0.116529561579227	0.0971503704786301
-6.01896810531616	-8.73179912567139	-4.71419239044189	-0.0601790249347687	0.116520203649998	0.097026102244854
-6.01674699783325	-8.73318862915039	-4.7081503868103	-0.060308925807476	0.116751052439213	0.0969492420554161
-6.02477788925171	-8.73025226593018	-4.71414279937744	-0.0602090805768967	0.116684071719646	0.0969782471656799
-6.0169358253479	-8.72797012329102	-4.70651292800903	-0.0603178143501282	0.116718657314777	0.0967889726161957
-6.01631307601929	-8.72774410247803	-4.71023416519165	-0.0604795850813389	0.116860128939152	0.0967711508274078
-6.02791881561279	-8.72135543823242	-4.70413684844971	-0.06037238240242	0.116822376847267	0.0967265740036964
-6.02419757843018	-8.72241973876953	-4.70829963684082	-0.0605488754808903	0.116842798888683	0.0965504050254822
-6.03076601028442	-8.72581386566162	-4.70498180389404	-0.0604615807533264	0.116961427032948	0.0965595617890358
-6.0242805480957	-8.7187671661377	-4.70013475418091	-0.060545839369297	0.116950944066048	0.0964439064264297
-6.02789926528931	-8.71633625030518	-4.70879936218262	-0.060675285756588	0.117091700434685	0.096415638923645
-6.03425884246826	-8.71408653259277	-4.70125007629395	-0.0605866387486458	0.11696769297123	0.0963335707783699
-6.03153610229492	-8.71620464324951	-4.70374822616577	-0.0607405267655849	0.117028161883354	0.0962749347090721
-6.03605890274048	-8.7150354385376	-4.69411516189575	-0.0605594776570797	0.117091059684753	0.0961897149682045
-6.03432607650757	-8.70685958862305	-4.70195865631104	-0.0607202090322971	0.11706916987896	0.0961042568087578
-6.03703880310059	-8.71065425872803	-4.6961784362793	-0.060865443199873	0.117138125002384	0.0960844233632088
-6.04167795181274	-8.70680236816406	-4.68779468536377	-0.0608125030994415	0.117126792669296	0.095986433327198
-6.0361590385437	-8.70527076721191	-4.6976432800293	-0.0608409531414509	0.117141462862492	0.0958709865808487
-6.04276704788208	-8.70526695251465	-4.69238328933716	-0.0608481280505657	0.11727849394083	0.09587312489748
-6.04036283493042	-8.69867897033691	-4.6896710395813	-0.0608535781502724	0.117261677980423	0.0957655683159828
-6.03863048553467	-8.70177173614502	-4.68573141098022	-0.0609538815915585	0.117269232869148	0.0957415401935577
-6.04619693756104	-8.69520664215088	-4.68375015258789	-0.0608298182487488	0.117316037416458	0.0957023575901985
-6.04017066955566	-8.69574642181396	-4.69096040725708	-0.060920987278223	0.117240503430367	0.0955902189016342
-6.04083728790283	-8.69887256622314	-4.6821117401123	-0.0609081350266933	0.11734090000391	0.0955942049622536
-6.03994798660278	-8.69260787963867	-4.68491172790527	-0.0608770810067654	0.117256358265877	0.0955406948924065
-6.03857326507568	-8.69286251068115	-4.67695951461792	-0.0609931088984013	0.117345996201038	0.0954885184764862
-6.04496049880981	-8.6904125213623	-4.67592811584473	-0.0609489902853966	0.11727499961853	0.0954622849822044
-6.04234552383423	-8.6946849822998	-4.67541551589966	-0.0610595308244228	0.117317467927933	0.0954166129231453
-6.04547119140625	-8.69740104675293	-4.67544412612915	-0.060985654592514	0.117420941591263	0.0953564569354057
-6.04281234741211	-8.68975067138672	-4.67591285705566	-0.0609628595411778	0.117314651608467	0.0953212827444077
-6.04148817062378	-8.69010639190674	-4.66891574859619	-0.0611586198210716	0.117424614727497	0.095300517976284
-6.0521068572998	-8.68867588043213	-4.67114973068237	-0.0610149689018726	0.117395460605621	0.0952313393354416
-6.04561948776245	-8.69425678253174	-4.66697692871094	-0.0610980056226254	0.117360919713974	0.0950880497694016
-6.05038499832153	-8.69025039672852	-4.6642165184021	-0.0611028485000134	0.11751489341259	0.0950494036078453
-6.04775905609131	-8.68639373779297	-4.65954446792603	-0.0610886476933956	0.117365926504135	0.0949655845761299
-6.04794263839722	-8.68609809875488	-4.66554069519043	-0.0612568520009518	0.117544934153557	0.0948211848735809
-6.05038833618164	-8.68364906311035	-4.66002988815308	-0.0611931160092354	0.11748792976141	0.094839408993721
-6.05387353897095	-8.68321228027344	-4.66028738021851	-0.0613455884158611	0.117465607821941	0.0946710482239723
-6.05467939376831	-8.6887731552124	-4.65399217605591	-0.0613254569470882	0.117654696106911	0.0946426689624786
-6.05593824386597	-8.68196296691895	-4.65908861160278	-0.0611933059990406	0.117571778595448	0.0945168361067772
-6.05158138275146	-8.68190288543701	-4.65419054031372	-0.0613730289041996	0.117626182734966	0.0944162756204605
-6.05591773986816	-8.68033599853516	-4.6535496711731	-0.0613931864500046	0.117619641125202	0.0943761169910431
-6.06399059295654	-8.67761611938477	-4.66028022766113	-0.0613254867494106	0.117531187832355	0.0943070128560066
-6.05782413482666	-8.68453598022461	-4.66338062286377	-0.0615080036222935	0.117676205933094	0.0942176356911659
-6.06350994110107	-8.6783275604248	-4.65441751480103	-0.0613407678902149	0.117663666605949	0.0941699668765068
-6.06075143814087	-8.6823787689209	-4.66069602966309	-0.0615318082273006	0.11763646453619	0.0941284373402596
-6.06453943252563	-8.6826810836792	-4.65897750854492	-0.0615260861814022	0.117660723626614	0.0940881818532944
-6.06920623779297	-8.67739963531494	-4.6628098487854	-0.0614710971713066	0.117639765143394	0.0939957797527313
-6.06590032577515	-8.68503856658936	-4.65982055664063	-0.0616220124065876	0.117740258574486	0.0939728394150734
-6.074294090271	-8.68010902404785	-4.65432929992676	-0.0615217238664627	0.117794252932072	0.0939535647630692
-6.06615447998047	-8.6805305480957	-4.65676116943359	-0.0617290623486042	0.117706052958965	0.0938456803560257
-6.07305955886841	-8.67911720275879	-4.65514612197876	-0.0617742165923119	0.117847517132759	0.0938318446278572
-6.07659149169922	-8.68027114868164	-4.65792751312256	-0.0618801191449165	0.11782493442297	0.0937061160802841
-6.07736778259277	-8.68426418304443	-4.65392065048218	-0.061972763389349	0.117940612137318	0.0936857014894485
-6.07842397689819	-8.6784143447876	-4.65168142318726	-0.061952006071806	0.117866516113281	0.0936901643872261
-6.07288122177124	-8.68249988555908	-4.66070079803467	-0.0621097236871719	0.117987796664238	0.093541219830513
-6.08339405059814	-8.67887020111084	-4.65609884262085	-0.0620941706001759	0.118001252412796	0.0935719311237335
-6.08010387420654	-8.6823902130127	-4.65376281738281	-0.0623022019863129	0.11801416426897	0.0934004485607147
-6.08387470245361	-8.68199729919434	-4.65987586975098	-0.0622646026313305	0.118058629333973	0.0934562683105469
-6.08273696899414	-8.67791366577148	-4.64980268478394	-0.0623081922531128	0.118098050355911	0.0933340415358543
-6.07930374145508	-8.67710399627686	-4.65874528884888	-0.0624986663460732	0.118223652243614	0.0932696908712387
-6.09056949615479	-8.67745780944824	-4.65494012832642	-0.0625163167715073	0.118161484599113	0.0932705402374268
-6.08681726455688	-8.67662811279297	-4.65386295318604	-0.0626213625073433	0.118144899606705	0.0930900797247887
-6.09021806716919	-8.68187427520752	-4.65733861923218	-0.0626131594181061	0.118327401578426	0.0930861905217171
-6.08786869049072	-8.67482471466064	-4.65242290496826	-0.0626580417156219	0.118246428668499	0.0930175632238388
-6.0849347114563	-8.67418956756592	-4.66308116912842	-0.0628487542271614	0.118308775126934	0.0929505228996277
-6.09759378433228	-8.67300701141357	-4.65239858627319	-0.0628701373934746	0.118320949375629	0.0929693058133125
-6.09192609786987	-8.67107486724854	-4.65569925308228	-0.0629054605960846	0.118252031505108	0.0928013995289803
-6.092200756073	-8.67476940155029	-4.65747117996216	-0.062982402741909	0.118505604565144	0.0927797481417656
-6.09647035598755	-8.66954517364502	-4.65581130981445	-0.0629479587078094	0.118402875959873	0.0928031951189041
-6.087477684021	-8.66965007781982	-4.65809631347656	-0.0631984695792198	0.118472903966904	0.092602550983429
-6.09444427490234	-8.66592884063721	-4.65257406234741	-0.0632053837180138	0.118542574346066	0.0927014425396919
-6.09385395050049	-8.66735553741455	-4.65360355377197	-0.0633357688784599	0.118396140635014	0.0924816206097603
-6.09340953826904	-8.67052745819092	-4.64949655532837	-0.0634583681821823	0.118616461753845	0.0925302281975746
-6.09766340255737	-8.66547393798828	-4.64373254776001	-0.0633442178368568	0.11863312125206	0.092448964715004
-6.09342384338379	-8.66144943237305	-4.64898872375488	-0.0635387673974037	0.118674829602242	0.0923163890838623
-6.09715509414673	-8.6650915145874	-4.65153884887695	-0.0636302605271339	0.118723191320896	0.0923384949564934
-6.10495471954346	-8.66249370574951	-4.64522171020508	-0.0635698810219765	0.118650056421757	0.0922596007585526
-6.09972333908081	-8.66360664367676	-4.6571044921875	-0.0636830776929855	0.118697732686996	0.0921255946159363
-6.1042742729187	-8.66594791412354	-4.64540481567383	-0.0636946335434914	0.118796721100807	0.0921367481350899
-6.10478830337524	-8.65828609466553	-4.64885091781616	-0.0637204200029373	0.118809692561626	0.0920299217104912
-6.10279703140259	-8.66055011749268	-4.64999151229858	-0.0638618916273117	0.118833258748055	0.0920342579483986
-6.11316728591919	-8.65862846374512	-4.64204549789429	-0.0637982785701752	0.118855625391006	0.0920105054974556
-6.10628032684326	-8.65838241577148	-4.65226793289185	-0.0639253184199333	0.11878814548254	0.0918805971741676
-6.1084451675415	-8.66209125518799	-4.63803863525391	-0.0638753324747086	0.118898048996925	0.0919093117117882
-6.10527658462524	-8.65616512298584	-4.64682102203369	-0.0638533085584641	0.118846416473389	0.0918713584542274
-6.10024547576904	-8.65905952453613	-4.64638376235962	-0.0640215948224068	0.11886016279459	0.0917759016156197
-6.11239862442017	-8.65363216400146	-4.63512897491455	-0.0640046820044518	0.118884965777397	0.0918289050459862
-6.10718488693237	-8.6576976776123	-4.63924312591553	-0.0639808923006058	0.11878864467144	0.0916499346494675
-6.11055326461792	-8.66305541992188	-4.63486051559448	-0.0640923529863358	0.119000509381294	0.0916834101080894
-6.10856294631958	-8.6533374786377	-4.63868141174316	-0.0639485493302345	0.118936643004417	0.091633029282093
-6.10316276550293	-8.65676403045654	-4.63592195510864	-0.0642668530344963	0.119043007493019	0.0915637612342834
-6.11065673828125	-8.65334987640381	-4.62763833999634	-0.0640580654144287	0.118992798030376	0.0916315391659737
-6.10775899887085	-8.65452861785889	-4.63143825531006	-0.0640964955091476	0.118908956646919	0.0915027037262917
-6.10790348052979	-8.66043758392334	-4.63143730163574	-0.0642093643546104	0.119082540273666	0.0914869531989098
-6.10874700546265	-8.65522003173828	-4.63468980789185	-0.0640516877174377	0.118975579738617	0.0914689153432846
-6.10772514343262	-8.65987777709961	-4.64075517654419	-0.0641393810510635	0.119082972407341	0.0914505571126938
-6.11502504348755	-8.65982151031494	-4.6359658241272	-0.0641026943922043	0.119146302342415	0.0914527401328087
-6.11574029922485	-8.65979290008545	-4.63991785049438	-0.0641016811132431	0.119024083018303	0.0913825631141663
-6.11840391159058	-8.66921710968018	-4.63943338394165	-0.0641375705599785	0.119156286120415	0.0913925841450691
-6.12115335464478	-8.66056537628174	-4.64165687561035	-0.0639142617583275	0.119047254323959	0.0914152860641479
-6.11410760879517	-8.663743019104	-4.64224767684937	-0.0641521364450455	0.119068749248981	0.0913227945566177
-6.12524366378784	-8.65997409820557	-4.64104700088501	-0.0640740841627121	0.119078293442726	0.0914093479514122
-6.12497663497925	-8.66179943084717	-4.63984489440918	-0.0641482099890709	0.118966825306416	0.0912868678569794
-6.12397861480713	-8.66484069824219	-4.64044857025146	-0.0641383826732636	0.119038872420788	0.0912824049592018
-6.12510108947754	-8.65495300292969	-4.64264678955078	-0.0640259236097336	0.119027301669121	0.091269962489605
-6.12245941162109	-8.65906620025635	-4.64242315292358	-0.0642634853720665	0.119069956243038	0.0912506952881813
-6.12727546691895	-8.65542888641357	-4.63729572296143	-0.0642197504639626	0.119039498269558	0.0912770554423332
-6.12786293029785	-8.6536283493042	-4.63828659057617	-0.0642368718981743	0.118935912847519	0.0911919996142387
-6.12238311767578	-8.6586971282959	-4.62814903259277	-0.064402848482132	0.119056403636932	0.0911152586340904
-6.126633644104	-8.65283012390137	-4.62422752380371	-0.0643379241228104	0.119102418422699	0.0912448242306709
-6.11799669265747	-8.6504545211792	-4.62682342529297	-0.0643782317638397	0.119090996682644	0.0911533534526825
-6.11629724502563	-8.64862060546875	-4.62250328063965	-0.0645470693707466	0.119192622601986	0.0911003947257996
-6.11928033828735	-8.64791488647461	-4.61734437942505	-0.0644978508353233	0.119052521884441	0.091150775551796
-6.11519193649292	-8.65012454986572	-4.60805702209473	-0.0645894408226013	0.119078822433949	0.0909977033734322
-6.11843252182007	-8.64874267578125	-4.6122670173645	-0.0645019114017487	0.119260139763355	0.0910699665546417
-6.11342477798462	-8.64782428741455	-4.61369895935059	-0.0645450055599213	0.119205385446548	0.0909982249140739
-6.12094974517822	-8.65242671966553	-4.61264801025391	-0.0646830722689629	0.119336359202862	0.0910629555583
-6.1259651184082	-8.65414619445801	-4.61563873291016	-0.0645573437213898	0.119155377149582	0.0910998955368996
-6.1275520324707	-8.66034030914307	-4.61484909057617	-0.0645373165607452	0.119251236319542	0.0909425765275955
-6.13414287567139	-8.66492080688477	-4.62185859680176	-0.0644795373082161	0.11930313706398	0.091047890484333
-6.14087390899658	-8.66333389282227	-4.61649751663208	-0.0644612684845924	0.119222514331341	0.0910301506519318
-6.13414001464844	-8.66858291625977	-4.62355184555054	-0.0645516440272331	0.119273841381073	0.0909663289785385
-6.14907789230347	-8.66953563690186	-4.62146472930908	-0.0643633678555489	0.119266971945763	0.0910471826791763
-6.15046644210815	-8.67029762268066	-4.6194019317627	-0.0645011067390442	0.11912602186203	0.0908854901790619
-6.15137052536011	-8.67749881744385	-4.62009620666504	-0.0644249320030212	0.119279146194458	0.090933233499527
-6.15502882003784	-8.67539310455322	-4.6187801361084	-0.0643572956323624	0.119240984320641	0.0908297225832939
-6.15421485900879	-8.67707061767578	-4.62257719039917	-0.0645110532641411	0.119296349585056	0.0907444655895233
-6.16494178771973	-8.67595863342285	-4.61415767669678	-0.0643282011151314	0.119218647480011	0.090838685631752
-6.16538858413696	-8.67848491668701	-4.61513090133667	-0.0644223242998123	0.119213208556175	0.0906406864523888
-6.16506195068359	-8.68363380432129	-4.61880111694336	-0.0644208267331123	0.119368560612202	0.0906944647431374
-6.16717767715454	-8.67778968811035	-4.6116623878479	-0.0644004940986633	0.119365781545639	0.0906595587730408
-6.16266393661499	-8.68398571014404	-4.61651229858398	-0.0644551962614059	0.119420677423477	0.0906329602003098
-6.17288589477539	-8.68231201171875	-4.60147714614868	-0.0643955767154694	0.119385041296482	0.0906365141272545
-6.167649269104	-8.68347930908203	-4.59882640838623	-0.0644052177667618	0.119423419237137	0.0905621498823166
-6.16858053207397	-8.69050312042236	-4.6020655632019	-0.0643951073288918	0.119557276368141	0.0905874893069267
-6.16979932785034	-8.68346881866455	-4.59344482421875	-0.0643800795078278	0.119462922215462	0.0905756950378418
-6.16610050201416	-8.68954944610596	-4.59142732620239	-0.0645836815237999	0.119622901082039	0.0906122997403145
-6.17608213424683	-8.69205951690674	-4.59040927886963	-0.0644610598683357	0.119606502354145	0.0906828641891479
-6.17463874816895	-8.69499588012695	-4.59608507156372	-0.0644321218132973	0.119555957615376	0.0905942320823669
-6.17937231063843	-8.70170116424561	-4.59366321563721	-0.0644520223140717	0.119689911603928	0.0906400009989738
-6.18037509918213	-8.69877624511719	-4.59079647064209	-0.0643310770392418	0.119592092931271	0.0906645581126213
-6.18006229400635	-8.70352745056152	-4.59941101074219	-0.0644102096557617	0.119760848581791	0.0906473994255066
-6.19257688522339	-8.70359420776367	-4.58769083023071	-0.0643036589026451	0.119731321930885	0.0907192155718803
-6.18896532058716	-8.7066011428833	-4.59267663955688	-0.0643275678157806	0.119654543697834	0.0906601473689079
-6.1932520866394	-8.71376419067383	-4.58830642700195	-0.0643201693892479	0.119869008660316	0.090728685259819
-6.19196796417236	-8.70849704742432	-4.59239101409912	-0.0642270371317863	0.119739457964897	0.0907136723399162
-6.18840885162354	-8.71355056762695	-4.59021663665771	-0.0644000992178917	0.119833335280418	0.0907480418682098
-6.1975417137146	-8.71239471435547	-4.57643985748291	-0.0643409192562103	0.119838774204254	0.090770035982132
-6.19943523406982	-8.7146053314209	-4.57611608505249	-0.0643432289361954	0.119762130081654	0.0906449034810066
-6.19603395462036	-8.72062015533447	-4.58118534088135	-0.0644763112068176	0.119969516992569	0.0906990543007851
-6.20025539398193	-8.71468830108643	-4.57412242889404	-0.0642647668719292	0.119922533631325	0.0907194539904594
-6.19740629196167	-8.71394634246826	-4.57308721542358	-0.0643630772829056	0.119927041232586	0.0906658247113228
-6.20229625701904	-8.71406269073486	-4.5649733543396	-0.0644104108214378	0.119984835386276	0.0907271951436996
-6.20667123794556	-8.71139907836914	-4.56594228744507	-0.0643418282270432	0.119922325015068	0.090681865811348
-6.20239114761353	-8.71822452545166	-4.56088447570801	-0.0643905252218246	0.119970016181469	0.0907012522220612
-6.20870399475098	-8.71751976013184	-4.5528416633606	-0.064208522439003	0.120139844715595	0.090672992169857
-6.20348167419434	-8.71411800384521	-4.55605030059814	-0.0642492845654488	0.1200867369771	0.0907585173845291
-6.20381927490234	-8.7180004119873	-4.54638671875	-0.0643207132816315	0.120192654430866	0.0906643867492676
-6.21263551712036	-8.71803188323975	-4.5502815246582	-0.0641598552465439	0.120014719665051	0.0906678885221481
-6.21168565750122	-8.73050975799561	-4.546630859375	-0.0642111822962761	0.12012030184269	0.0906336233019829
-6.21569919586182	-8.72545528411865	-4.54442596435547	-0.0640080720186234	0.120168529450893	0.0906741917133331
-6.21685886383057	-8.72623825073242	-4.54648780822754	-0.0640761777758598	0.120206333696842	0.090660385787487
-6.22540092468262	-8.73120594024658	-4.54305505752563	-0.0640373900532722	0.120118923485279	0.0907136052846909
-6.2321949005127	-8.73347759246826	-4.54665660858154	-0.0639730989933014	0.120058283209801	0.0906878113746643
-6.23380422592163	-8.74146842956543	-4.54248428344727	-0.0638733506202698	0.120149552822113	0.090698815882206
-6.2383337020874	-8.73726177215576	-4.54844331741333	-0.0636277049779892	0.120065964758396	0.0907429903745651
-6.23762130737305	-8.74053478240967	-4.54830169677734	-0.0637954398989677	0.120049737393856	0.0907050594687462
-6.24769353866577	-8.74449920654297	-4.54021215438843	-0.0635767206549644	0.120021432638168	0.0908302143216133
-6.24806261062622	-8.74498176574707	-4.54015064239502	-0.0635606944561005	0.11990300565958	0.0907261893153191
-6.24931001663208	-8.75228977203369	-4.53625631332397	-0.0635579377412796	0.120039343833923	0.0907969102263451
-6.25441122055054	-8.74655151367188	-4.53576421737671	-0.0634045675396919	0.119955711066723	0.0908190310001373
-6.24969816207886	-8.7518892288208	-4.52389335632324	-0.063583105802536	0.119980096817017	0.0907527208328247
-6.25684499740601	-8.75044441223145	-4.52371835708618	-0.0633087605237961	0.119949571788311	0.0908553153276443
-6.25637292861938	-8.75218677520752	-4.52246809005737	-0.0634285882115364	0.119885191321373	0.0907370299100876
-6.25663328170776	-8.75357723236084	-4.51462650299072	-0.0633325725793839	0.120011307299137	0.0908725783228874
-6.25748682022095	-8.75292873382568	-4.50637817382813	-0.0632704496383667	0.119935594499111	0.0908495858311653
-6.25011873245239	-8.7557373046875	-4.50765514373779	-0.0633722320199013	0.120004951953888	0.0908171385526657
-6.25892639160156	-8.75098991394043	-4.49286985397339	-0.0631955713033676	0.120021037757397	0.0909240022301674
-6.25463676452637	-8.75426197052002	-4.49070072174072	-0.06336859613657	0.120026886463165	0.0908291041851044
-6.25263118743896	-8.75939273834229	-4.48625802993774	-0.0633055865764618	0.120060428977013	0.0909483432769775
-6.25207853317261	-8.75247955322266	-4.48051595687866	-0.063189409673214	0.120102860033512	0.0909268483519554
-6.24755907058716	-8.75724124908447	-4.4847583770752	-0.0633452460169792	0.120134264230728	0.0909975245594978
-6.25424909591675	-8.75595760345459	-4.47381067276001	-0.063215546309948	0.120081305503845	0.0910679921507835
-6.2526216506958	-8.75908946990967	-4.47273111343384	-0.0632739812135696	0.120143413543701	0.0910006463527679
-6.2512264251709	-8.7681131362915	-4.47205066680908	-0.0631859302520752	0.120174899697304	0.0911460444331169
-6.25204038619995	-8.75992012023926	-4.46601867675781	-0.0631185546517372	0.120062135159969	0.0911775156855583
-6.25125694274902	-8.76053524017334	-4.46903085708618	-0.0633055120706558	0.120125584304333	0.0911973118782043
-6.26071071624756	-8.75979900360107	-4.46163511276245	-0.0631856471300125	0.119976371526718	0.0913037061691284
-6.2549614906311	-8.76465225219727	-4.4645881652832	-0.0633067265152931	0.119994103908539	0.0912473797798157
-6.26149940490723	-8.76477146148682	-4.45945692062378	-0.0632831156253815	0.120082840323448	0.0913443937897682
-6.26278924942017	-8.76026725769043	-4.4550929069519	-0.0632326528429985	0.119953349232674	0.09134441614151
-6.25770616531372	-8.76193237304688	-4.45794868469238	-0.0633625760674477	0.11995118111372	0.0913990959525108
-6.26754426956177	-8.75976943969727	-4.44997453689575	-0.0632565468549728	0.119819462299347	0.0914591401815414
-6.26461696624756	-8.75806617736816	-4.45146179199219	-0.0632370188832283	0.119821652770042	0.0913661047816277
-6.26554107666016	-8.76450634002686	-4.44534540176392	-0.06329295784235	0.119897596538067	0.0914870128035545
-6.26473236083984	-8.75574493408203	-4.44336080551147	-0.0631011128425598	0.119740478694439	0.0914790406823158
-6.25985050201416	-8.75839614868164	-4.44800472259521	-0.0632804110646248	0.119818709790707	0.0914119780063629
-6.26841974258423	-8.75635242462158	-4.43875646591187	-0.0632888302206993	0.119807548820972	0.0915508642792702
-6.26826286315918	-8.75405120849609	-4.43371915817261	-0.0631816685199738	0.119667783379555	0.091430626809597
-6.26374435424805	-8.76535320281982	-4.43020153045654	-0.0632766559720039	0.119800895452499	0.0914832279086113
-6.26853084564209	-8.75944519042969	-4.42429447174072	-0.0631054192781448	0.119768604636192	0.0913977101445198
-6.26372480392456	-8.75840854644775	-4.42425680160522	-0.0632606744766235	0.119776390492916	0.0913884416222572
-6.26974296569824	-8.76314544677734	-4.41747760772705	-0.0632354989647865	0.11982686072588	0.0913822203874588
-6.26930284500122	-8.76145267486572	-4.41005945205688	-0.063080258667469	0.119756087660789	0.0913010686635971
-6.26897430419922	-8.76934146881104	-4.41005706787109	-0.0632190704345703	0.119859144091606	0.0912560522556305
-6.27553653717041	-8.76954936981201	-4.40269994735718	-0.0630927234888077	0.119837634265423	0.0911654010415077
-6.27946281433105	-8.77159786224365	-4.41342449188232	-0.0630352199077606	0.119844049215317	0.0911102965474129
-6.28196430206299	-8.77901172637939	-4.41249847412109	-0.0630452856421471	0.119926042854786	0.0910164341330528
-6.29740476608276	-8.77946376800537	-4.40906667709351	-0.0629032403230667	0.119844287633896	0.0909550487995148
-6.30067443847656	-8.7913703918457	-4.41040802001953	-0.0629248693585396	0.119875006377697	0.0908572301268578
-6.30800533294678	-8.79468441009521	-4.40813016891479	-0.0627636983990669	0.119924917817116	0.0907724797725677
-6.30937242507935	-8.79362010955811	-4.41701793670654	-0.0627449154853821	0.119865380227566	0.0907016843557358
-6.31534147262573	-8.79595851898193	-4.40478229522705	-0.0627995133399963	0.119981795549393	0.0905805081129074
-6.32311868667603	-8.79680156707764	-4.41325426101685	-0.0626350119709969	0.119833290576935	0.0905148461461067
-6.32041358947754	-8.80629539489746	-4.40544176101685	-0.0626278221607208	0.119758009910583	0.0903447270393372
-6.32678842544556	-8.8030481338501	-4.40078926086426	-0.0624982863664627	0.119871288537979	0.0903489962220192
-6.32447147369385	-8.80493450164795	-4.40167045593262	-0.0625586807727814	0.119851529598236	0.0902890563011169
-6.32954788208008	-8.80628204345703	-4.39971971511841	-0.0626036897301674	0.119822792708874	0.0902071893215179
-6.33532953262329	-8.80496120452881	-4.40173625946045	-0.0624833256006241	0.119716927409172	0.0901876986026764
-6.32954740524292	-8.81185531616211	-4.39165306091309	-0.0625946000218391	0.119724281132221	0.0900992825627327
-6.33479785919189	-8.8072395324707	-4.38496541976929	-0.0624060705304146	0.119799926877022	0.0900975912809372
-6.32943439483643	-8.80910968780518	-4.38586759567261	-0.0625289753079414	0.119784787297249	0.0900121107697487
-6.32968235015869	-8.8036413192749	-4.37145662307739	-0.0624566338956356	0.119798235595226	0.0900236517190933
-6.32836580276489	-8.80370807647705	-4.37661409378052	-0.0625028610229492	0.119723819196224	0.0899981632828712
-6.32120704650879	-8.80729389190674	-4.36890983581543	-0.0626647844910622	0.119857013225555	0.0898981317877769
-6.32083559036255	-8.80093002319336	-4.36801433563232	-0.0624706372618675	0.11980314552784	0.0899937152862549
-6.31422901153564	-8.80548763275146	-4.36407947540283	-0.0627157017588615	0.119795769453049	0.0899024084210396
-6.31912469863892	-8.80080986022949	-4.35857248306274	-0.0626059547066689	0.119861647486687	0.0899357125163078
-6.32000875473022	-8.80087184906006	-4.36380100250244	-0.062602661550045	0.11978729814291	0.0898629128932953
-6.31701946258545	-8.8071756362915	-4.35258388519287	-0.0626762807369232	0.119881741702557	0.0898165553808212
-6.32060480117798	-8.8071460723877	-4.36103820800781	-0.0626216307282448	0.119848720729351	0.0899021402001381
-6.31167125701904	-8.8053092956543	-4.35372304916382	-0.0627078115940094	0.119843646883965	0.0898302868008614
-6.3218240737915	-8.80383777618408	-4.35646390914917	-0.0625669285655022	0.119871072471142	0.0898642316460609
-6.31908512115479	-8.80587196350098	-4.35388088226318	-0.0627712607383728	0.119749046862125	0.0897559747099876
-6.31927299499512	-8.80624389648438	-4.35642147064209	-0.0627002641558647	0.119832709431648	0.0898066833615303
-6.3217077255249	-8.80345726013184	-4.34867191314697	-0.0627055764198303	0.119752548635006	0.0896934047341347
-6.32056093215942	-8.80491828918457	-4.3576397895813	-0.0629708096385002	0.119839899241924	0.0896759405732155
-6.32831954956055	-8.79976272583008	-4.35073661804199	-0.0628681555390358	0.119677446782589	0.0896313413977623
-6.3276309967041	-8.80678939819336	-4.35890913009644	-0.0630549043416977	0.119833007454872	0.0895261391997337
-6.32883644104004	-8.8034610748291	-4.35276174545288	-0.0629990771412849	0.119779862463474	0.0895607993006706
-6.32145595550537	-8.7988224029541	-4.35024118423462	-0.0631702914834023	0.119751550257206	0.0893858149647713
-6.32632160186768	-8.79995250701904	-4.34914827346802	-0.0632566884160042	0.119815491139889	0.0894373208284378
-6.33164548873901	-8.79239559173584	-4.34147167205811	-0.0632717236876488	0.119772791862488	0.0892893597483635
-6.32519865036011	-8.7983512878418	-4.34521198272705	-0.0634114742279053	0.119832694530487	0.0892603024840355
-6.32662391662598	-8.7975025177002	-4.338454246521	-0.0633672624826431	0.119868226349354	0.0892112627625465
-6.32236433029175	-8.78880977630615	-4.33294677734375	-0.0635580867528915	0.119893170893192	0.0890310034155846
-6.31977844238281	-8.79038524627686	-4.32945823669434	-0.0636602565646172	0.119981274008751	0.089006707072258
-6.32190561294556	-8.78646850585938	-4.3195948600769	-0.0636381134390831	0.119900688529015	0.0889120325446129
-6.31513643264771	-8.78981781005859	-4.32296895980835	-0.0637069791555405	0.119991295039654	0.0887478590011597
-6.31890916824341	-8.79305362701416	-4.31436014175415	-0.0637244060635567	0.120101973414421	0.0886726677417755
-6.31952285766602	-8.78396415710449	-4.31599092483521	-0.0637123286724091	0.1201346591115	0.0885210558772087
-6.3165454864502	-8.78936672210693	-4.31787204742432	-0.0638298839330673	0.12022303044796	0.0884200558066368
-6.32705354690552	-8.7857780456543	-4.31814622879028	-0.0636780336499214	0.120161786675453	0.0882484167814255
-6.32091808319092	-8.7920618057251	-4.329833984375	-0.0636604428291321	0.120113879442215	0.0881395488977432
-6.32788372039795	-8.79864883422852	-4.32680225372314	-0.0634953901171684	0.120136141777039	0.0881091207265854
-6.33111953735352	-8.79545974731445	-4.33815956115723	-0.0633978694677353	0.120154418051243	0.0879976227879524
-6.32764434814453	-8.80021095275879	-4.34013080596924	-0.0633765608072281	0.120112046599388	0.0879538580775261
-6.33785533905029	-8.79880523681641	-4.34525728225708	-0.0631718635559082	0.120008900761604	0.0878515020012856
-6.33763027191162	-8.81151866912842	-4.35130167007446	-0.0632148459553719	0.120070919394493	0.0877644047141075
-6.34085702896118	-8.80383586883545	-4.35325622558594	-0.0629915073513985	0.11996553093195	0.0876410752534866
-6.33579301834106	-8.80965232849121	-4.36153554916382	-0.0630314946174622	0.119958341121674	0.0876403599977493
-6.34140634536743	-8.81014251708984	-4.35570907592773	-0.062843032181263	0.11994931101799	0.0875712707638741
-6.33960294723511	-8.81058406829834	-4.35845279693604	-0.0629164278507233	0.119818240404129	0.0874128937721252
-6.33997821807861	-8.81719970703125	-4.35712718963623	-0.0627760887145996	0.119910426437855	0.0874321013689041
-6.33928489685059	-8.81365394592285	-4.35844659805298	-0.0626922845840454	0.119759120047092	0.0873698070645332
-6.33646678924561	-8.81636810302734	-4.35609197616577	-0.0627364292740822	0.119793571531773	0.0873280987143517
-6.33961486816406	-8.81432914733887	-4.36808729171753	-0.0625767707824707	0.119674794375896	0.0872669741511345
-6.33370065689087	-8.82187747955322	-4.35603761672974	-0.0626186579465866	0.119753584265709	0.0872405841946602
-6.33091497421265	-8.81448554992676	-4.35899925231934	-0.0624936372041702	0.119750253856182	0.0873179361224175
-6.32164478302002	-8.81868648529053	-4.35480308532715	-0.0626832991838455	0.119718246161938	0.0871704593300819
-6.32549858093262	-8.81796836853027	-4.34818983078003	-0.0625244453549385	0.119670994579792	0.0872385650873184
-6.31538200378418	-8.82055759429932	-4.34821462631226	-0.0626268088817596	0.119666300714016	0.0870531350374222
-6.31601905822754	-8.81972789764404	-4.35313558578491	-0.0624781548976898	0.119701102375984	0.0871551260352135
-6.30408573150635	-8.81672859191895	-4.34184217453003	-0.0625678226351738	0.119586542248726	0.0870765596628189
-6.30662631988525	-8.8137264251709	-4.34332704544067	-0.0625631958246231	0.119698882102966	0.0870883241295815
-6.29820966720581	-8.81703948974609	-4.33492565155029	-0.0625907629728317	0.119541637599468	0.0870130732655525
-6.29508972167969	-8.82378578186035	-4.34156608581543	-0.0626423358917236	0.119741305708885	0.087053045630455
-6.29263734817505	-8.82009887695313	-4.33681678771973	-0.0625463873147964	0.119650363922119	0.0870741829276085
-6.28920936584473	-8.82055377960205	-4.3471851348877	-0.0627301335334778	0.119644604623318	0.0870718732476234
-6.29369449615479	-8.82257747650146	-4.33734464645386	-0.0625953674316406	0.119584828615189	0.0870947986841202
-6.28592252731323	-8.82577037811279	-4.34892272949219	-0.0627265870571136	0.119605377316475	0.0870226174592972
-6.29042053222656	-8.82516288757324	-4.3479700088501	-0.0626602172851563	0.119668908417225	0.0870948657393456
-6.28436470031738	-8.82187938690186	-4.35334539413452	-0.0627311170101166	0.119655296206474	0.0869693383574486
-6.2850546836853	-8.82610130310059	-4.35729742050171	-0.0629183053970337	0.119692854583263	0.0870291069149971
-6.29494285583496	-8.82326889038086	-4.3581748008728	-0.062836617231369	0.119594246149063	0.087013378739357
-6.28552103042603	-8.82499408721924	-4.37213706970215	-0.0629482343792915	0.119622893631458	0.0869682729244232
-6.2905011177063	-8.82198333740234	-4.3705792427063	-0.0629300326108933	0.119721285998821	0.0870014578104019
-6.28452825546265	-8.81593608856201	-4.38164567947388	-0.0630853772163391	0.119633480906487	0.0869349837303162
-6.28768157958984	-8.81664276123047	-4.38551616668701	-0.0631725862622261	0.119616582989693	0.0869887098670006
-6.28846645355225	-8.80961608886719	-4.38410902023315	-0.063246838748455	0.119603827595711	0.0869572460651398
-6.28453683853149	-8.81377506256104	-4.38915681838989	-0.0634877383708954	0.119649335741997	0.0870103314518929
-6.28705024719238	-8.80608177185059	-4.39104127883911	-0.0634417161345482	0.119654029607773	0.08698371052742
-6.28138589859009	-8.80317878723145	-4.40100049972534	-0.063751682639122	0.119647197425365	0.0869519263505936
-6.28256511688232	-8.80148029327393	-4.40205574035645	-0.0638547837734222	0.119757823646069	0.0870585739612579
-6.28471565246582	-8.79415988922119	-4.40548419952393	-0.0638591572642326	0.119639083743095	0.0869774371385574
-6.27781391143799	-8.80091285705566	-4.40508270263672	-0.0641412064433098	0.119853034615517	0.087054155766964
-6.27977705001831	-8.79199981689453	-4.40680885314941	-0.0640794262290001	0.119824595749378	0.0870227813720703
-6.27333831787109	-8.78824329376221	-4.40859794616699	-0.064419686794281	0.119948044419289	0.0870038717985153
-6.27536725997925	-8.78143882751465	-4.41564893722534	-0.0644391253590584	0.119967274367809	0.0870683938264847
-6.26964139938354	-8.78304195404053	-4.41025590896606	-0.0646583735942841	0.11995605379343	0.0869957879185677
-6.27129983901978	-8.78365898132324	-4.40836381912231	-0.0647322908043861	0.120143763720989	0.0870348811149597
-6.26892185211182	-8.77904891967773	-4.41528081893921	-0.0647777691483498	0.120092146098614	0.0870458260178566
-6.26585102081299	-8.78155326843262	-4.40948009490967	-0.065038375556469	0.120272062718868	0.0870297849178314
-6.2730827331543	-8.77538299560547	-4.41336393356323	-0.0649458989500999	0.12024986743927	0.0870767459273338
-6.26647758483887	-8.78355503082275	-4.41128301620483	-0.0651869103312492	0.120325654745102	0.0869823768734932
-6.27084922790527	-8.78081607818604	-4.41422557830811	-0.0651156008243561	0.120461545884609	0.0870433747768402
-6.26644706726074	-8.7807035446167	-4.41218423843384	-0.0651539489626884	0.120453760027885	0.0869905576109886
-6.26735019683838	-8.7823657989502	-4.41177129745483	-0.0652853697538376	0.12057389318943	0.0870084464550018
-6.27373743057251	-8.7854585647583	-4.41937589645386	-0.0653138756752014	0.120469704270363	0.0869680121541023
-6.27216672897339	-8.79228782653809	-4.41177606582642	-0.0654208064079285	0.120621308684349	0.0868831649422646
-6.28050184249878	-8.78704357147217	-4.41875839233398	-0.0651962906122208	0.120665952563286	0.0869037657976151
-6.2743067741394	-8.78981876373291	-4.41966247558594	-0.0653066039085388	0.120697773993015	0.0868141949176788
-6.28291845321655	-8.79047203063965	-4.42544555664063	-0.0652933269739151	0.120688997209072	0.0868857353925705
-6.28448057174683	-8.7933988571167	-4.4216890335083	-0.0652661547064781	0.120622009038925	0.0867802351713181
-6.28591680526733	-8.8001766204834	-4.42640018463135	-0.0653066709637642	0.120789378881454	0.086784154176712
-6.28886556625366	-8.79572677612305	-4.42144632339478	-0.0651919394731522	0.120672568678856	0.0867651849985123
-6.28648471832275	-8.79872989654541	-4.42718935012817	-0.0653359293937683	0.120791435241699	0.0866606906056404
-6.29838848114014	-8.79589366912842	-4.42379856109619	-0.0653692111372948	0.120735980570316	0.0866986513137817
-6.29716491699219	-8.79630661010742	-4.4247407913208	-0.0653179883956909	0.120682649314404	0.0865099802613258
-6.29997444152832	-8.80344009399414	-4.42211437225342	-0.0653685852885246	0.120807871222496	0.0865434482693672
-6.30175352096558	-8.79659366607666	-4.41952133178711	-0.0653642863035202	0.120787650346756	0.0864761024713516
-6.30352926254272	-8.80238342285156	-4.42484664916992	-0.0654957219958305	0.120802722871304	0.0864720717072487
-6.31645107269287	-8.79749774932861	-4.41544914245605	-0.0654880329966545	0.120784722268581	0.0863926336169243
-6.31090784072876	-8.80625915527344	-4.42349863052368	-0.0656421482563019	0.120862029492855	0.0864484831690788
-6.31911182403564	-8.80887985229492	-4.42472076416016	-0.0654971152544022	0.120879307389259	0.0864673182368279
-6.32092380523682	-8.8061351776123	-4.42951011657715	-0.0656011700630188	0.120909862220287	0.0863445922732353
-6.32975769042969	-8.81125068664551	-4.42119073867798	-0.0656454414129257	0.120881281793118	0.0864703804254532
-6.33498334884644	-8.80848217010498	-4.42368030548096	-0.0655507817864418	0.120732612907887	0.0864292085170746
-6.33459806442261	-8.81674194335938	-4.43879461288452	-0.0656576752662659	0.120879799127579	0.0864542722702026
-6.34006834030151	-8.81439399719238	-4.43707036972046	-0.0655374601483345	0.120787627995014	0.0865321531891823
-6.33854246139526	-8.81239414215088	-4.44763565063477	-0.0656481981277466	0.120748937129974	0.0866122841835022
-6.34525346755981	-8.8127326965332	-4.44487380981445	-0.0655880942940712	0.120730310678482	0.0867330282926559
-6.34559154510498	-8.81403732299805	-4.45588636398315	-0.0655424743890762	0.120610430836678	0.0866787061095238
-6.34467744827271	-8.82015705108643	-4.45990180969238	-0.0656516700983047	0.120700180530548	0.0868953391909599
-6.34786415100098	-8.81185531616211	-4.46539688110352	-0.0655148476362228	0.120569132268429	0.0869735106825829
-6.34781312942505	-8.81612682342529	-4.46717214584351	-0.065739132463932	0.120600089430809	0.0870466008782387
-6.35481214523315	-8.81260108947754	-4.47410917282104	-0.0656169205904007	0.120483852922916	0.0872176364064217
-6.34656953811646	-8.81584072113037	-4.47792196273804	-0.0656712055206299	0.120433516800404	0.0872637704014778
-6.34858179092407	-8.81413459777832	-4.47743797302246	-0.0656842440366745	0.120466366410255	0.0874674394726753
-6.35089302062988	-8.80625057220459	-4.48289966583252	-0.0656083077192307	0.120357699692249	0.0875304192304611
-6.34632778167725	-8.80904960632324	-4.47829866409302	-0.0657805576920509	0.120388582348824	0.0876755639910698
-6.35419416427612	-8.80806255340576	-4.48606777191162	-0.0656289160251617	0.120248518884182	0.0878444463014603
-6.34805631637573	-8.81099319458008	-4.4845666885376	-0.0658551231026649	0.12028231471777	0.0878842175006866
-6.35275745391846	-8.80898189544678	-4.48722839355469	-0.0656862333416939	0.120410606265068	0.0880531072616577
-6.34969997406006	-8.80704593658447	-4.49082660675049	-0.0657243207097054	0.12028793245554	0.0881368145346642
-6.34672212600708	-8.80743408203125	-4.49027442932129	-0.0658014118671417	0.120392151176929	0.0881952866911888
-6.35269594192505	-8.80032062530518	-4.49364185333252	-0.0656105205416679	0.120220720767975	0.0884300470352173
-6.34859657287598	-8.80751514434814	-4.49101066589355	-0.0658529624342918	0.120216868817806	0.0884298011660576
-6.34836006164551	-8.80672836303711	-4.49563932418823	-0.0656776800751686	0.120342925190926	0.0886077135801315
-6.34255599975586	-8.80735111236572	-4.49110412597656	-0.0656390637159348	0.120185509324074	0.088746078312397
-6.34021425247192	-8.80283641815186	-4.49015951156616	-0.0657434239983559	0.120235674083233	0.0888275876641274
-6.34658622741699	-8.80305576324463	-4.49381113052368	-0.0656694993376732	0.120111182332039	0.0889816954731941
-6.34034013748169	-8.80769348144531	-4.48669576644897	-0.0656853541731834	0.120107136666775	0.0890193358063698
-6.34425687789917	-8.80753993988037	-4.49459791183472	-0.0655691772699356	0.120215594768524	0.0892234817147255
-6.335373878479	-8.80251598358154	-4.48578596115112	-0.0655872225761414	0.120051063597202	0.0892652273178101
-6.34040594100952	-8.80667781829834	-4.48130702972412	-0.0656382665038109	0.120205223560333	0.0894243642687798
-6.34744167327881	-8.8066930770874	-4.48551368713379	-0.0654857158660889	0.119927182793617	0.0895490497350693
-6.33929347991943	-8.81210041046143	-4.48410272598267	-0.0655833929777145	0.120003268122673	0.0895860567688942
-6.34236097335815	-8.81282043457031	-4.48217296600342	-0.0654294192790985	0.120070964097977	0.0898119136691093
-6.34335899353027	-8.80842781066895	-4.47715282440186	-0.0653829127550125	0.119966089725494	0.0898184701800346
-6.33627796173096	-8.81215953826904	-4.47715187072754	-0.0655128583312035	0.120001725852489	0.0899211093783379
-6.34591436386108	-8.81122875213623	-4.47227048873901	-0.0652943551540375	0.119957089424133	0.0901235714554787
-6.33918285369873	-8.81335258483887	-4.47318887710571	-0.0653634816408157	0.119860373437405	0.0900838673114777
-6.34166669845581	-8.8170108795166	-4.47378778457642	-0.0652685463428497	0.119904600083828	0.0902696326375008
-6.33855676651001	-8.81594944000244	-4.45828151702881	-0.0651812627911568	0.119813166558743	0.0903022810816765
-6.33655261993408	-8.81868648529053	-4.46548795700073	-0.0653585195541382	0.119872115552425	0.0903806388378143
-6.34453392028809	-8.81884765625	-4.45104694366455	-0.0652234107255936	0.119771018624306	0.090482622385025
-6.34388256072998	-8.82227039337158	-4.45376062393188	-0.0652881637215614	0.119756169617176	0.090453214943409
-6.34492111206055	-8.82922172546387	-4.45267486572266	-0.0651544034481049	0.119830273091793	0.0906078815460205
-6.34543752670288	-8.82371520996094	-4.44382905960083	-0.0650721192359924	0.119805365800858	0.0906283184885979
-6.34457492828369	-8.82902050018311	-4.44760179519653	-0.0652324631810188	0.119845293462276	0.0906809493899345
-6.35820484161377	-8.82970523834229	-4.44010829925537	-0.0651069357991219	0.119792826473713	0.0907889381051064
-6.3531665802002	-8.83564186096191	-4.44516849517822	-0.065193846821785	0.119822889566422	0.0907570421695709
-6.35771417617798	-8.83776092529297	-4.43308639526367	-0.065056674182415	0.119839280843735	0.0908491164445877
-6.35445594787598	-8.83478546142578	-4.44109296798706	-0.0651177614927292	0.11977881193161	0.0908219888806343
-6.36287069320679	-8.83934307098389	-4.43551540374756	-0.065189816057682	0.119794271886349	0.0909660533070564
-6.37105178833008	-8.83893299102783	-4.42700910568237	-0.0650981739163399	0.119698397815228	0.0909169986844063
-6.36896800994873	-8.8442440032959	-4.43706226348877	-0.0652139410376549	0.119804784655571	0.090942919254303
-6.37542867660522	-8.84394073486328	-4.43008136749268	-0.0651632994413376	0.119818828999996	0.0910158678889275
-6.37256908416748	-8.83962917327881	-4.43313646316528	-0.0652321204543114	0.119769968092442	0.0910198539495468
-6.37580728530884	-8.84301662445068	-4.42437601089478	-0.065267525613308	0.119807064533234	0.0910686478018761
-6.38314819335938	-8.84113693237305	-4.42138242721558	-0.0651957243680954	0.119772426784039	0.0910668075084686
-6.37856388092041	-8.84667587280273	-4.42882204055786	-0.0653897970914841	0.119840539991856	0.0911061316728592
-6.38678312301636	-8.84600162506104	-4.41745376586914	-0.0653132349252701	0.11993533372879	0.0910865589976311
-6.38345241546631	-8.84265327453613	-4.42144870758057	-0.0654420852661133	0.119893178343773	0.0911439433693886
-6.38633394241333	-8.84302616119385	-4.41825914382935	-0.0655591115355492	0.119968734681606	0.0911708250641823
-6.39465188980103	-8.84169006347656	-4.42004013061523	-0.0655444413423538	0.119959704577923	0.0912248715758324
-6.39698028564453	-8.84745407104492	-4.42011976242065	-0.0656699389219284	0.119962252676487	0.0911383852362633
-6.39941692352295	-8.84826278686523	-4.41766738891602	-0.0656336545944214	0.120016098022461	0.0911958813667297
-6.40095949172974	-8.84118556976318	-4.41933965682983	-0.0655516013503075	0.120016410946846	0.091195672750473
-6.39870548248291	-8.84542179107666	-4.41843366622925	-0.0658630505204201	0.120062761008739	0.0911511778831482
-6.41369247436523	-8.84073543548584	-4.41435575485229	-0.0657512843608856	0.120048277080059	0.0911406427621841
-6.41102361679077	-8.84103775024414	-4.42043590545654	-0.0657564923167229	0.119937084615231	0.0911066010594368
-6.41358184814453	-8.84661388397217	-4.41224145889282	-0.0658794045448303	0.120201140642166	0.0910998061299324
-6.41448020935059	-8.83962249755859	-4.41223764419556	-0.0657788440585136	0.120075568556786	0.0911077782511711
-6.4115629196167	-8.84370517730713	-4.41630077362061	-0.0660535767674446	0.120176322758198	0.0910513699054718
-6.41988134384155	-8.84254455566406	-4.41021013259888	-0.0660247951745987	0.120147004723549	0.0910797193646431
-6.42436027526855	-8.83974456787109	-4.40994501113892	-0.0659804791212082	0.120115973055363	0.090974472463131
-6.42224025726318	-8.84902286529541	-4.40388774871826	-0.0661524310708046	0.120268806815147	0.0909513160586357
-6.42460060119629	-8.84316825866699	-4.4011025428772	-0.0659734606742859	0.12032326310873	0.0909547582268715
-6.4254994392395	-8.84287452697754	-4.40660095214844	-0.0661269798874855	0.120291724801064	0.090899683535099
-6.42834806442261	-8.84538555145264	-4.39169216156006	-0.0662352368235588	0.120398141443729	0.0908595398068428
-6.43706178665161	-8.84464073181152	-4.39848470687866	-0.0661751627922058	0.120396353304386	0.090858556330204
-6.43183612823486	-8.85095691680908	-4.38924407958984	-0.0662929192185402	0.120499290525913	0.0907643884420395
-6.43640851974487	-8.84885787963867	-4.38686943054199	-0.0662865340709686	0.120622508227825	0.0907466858625412
-6.434410572052	-8.84870719909668	-4.38661670684814	-0.0663933381438255	0.120604887604713	0.0907306596636772
-6.43253326416016	-8.84813976287842	-4.3774242401123	-0.0664475783705711	0.120758146047592	0.0906936377286911
-6.44099950790405	-8.84712505340576	-4.38428783416748	-0.0663341358304024	0.120727322995663	0.090683788061142
-6.43991470336914	-8.85213088989258	-4.37330341339111	-0.0665225386619568	0.120837569236755	0.090538002550602
-6.44199323654175	-8.84941291809082	-4.37221908569336	-0.0664578005671501	0.120873428881168	0.0906040593981743
-6.43898725509644	-8.8455171585083	-4.36689615249634	-0.0664940997958183	0.12091064453125	0.0904707685112953
-6.44123458862305	-8.84554386138916	-4.36480569839478	-0.0667081698775291	0.121053285896778	0.0904097035527229
-6.45001268386841	-8.84535598754883	-4.36529779434204	-0.0666281655430794	0.120915308594704	0.090509869158268
-6.44808959960938	-8.84863758087158	-4.35413789749146	-0.0668377876281738	0.12098653614521	0.0903577581048012
-6.45359706878662	-8.85031604766846	-4.36315870285034	-0.0667810291051865	0.121162481606007	0.0904299467802048
-6.45074796676636	-8.84413719177246	-4.35186195373535	-0.0668318867683411	0.121150694787502	0.0903104394674301
-6.45222139358521	-8.84780025482178	-4.35329723358154	-0.0670627951622009	0.121291540563107	0.0902843847870827
-6.46394872665405	-8.84540939331055	-4.35219240188599	-0.0669698044657707	0.121130585670471	0.0903036594390869
-6.46447086334229	-8.84875583648682	-4.34740734100342	-0.0671922788023949	0.121382966637611	0.0901234149932861
-6.46716403961182	-8.84565162658691	-4.35294914245605	-0.0671590566635132	0.121463060379028	0.0901654213666916
-6.46506834030151	-8.84389686584473	-4.34559154510498	-0.0673382207751274	0.121513314545155	0.0899783596396446
-6.47247362136841	-8.83946704864502	-4.34450149536133	-0.0674233958125114	0.121593005955219	0.0900764465332031
-6.47447347640991	-8.84079933166504	-4.34694910049438	-0.0674727335572243	0.121516406536102	0.0899379551410675
-6.47437572479248	-8.840744972229	-4.34087514877319	-0.0675993710756302	0.121707767248154	0.0898909121751785
-6.48110961914063	-8.84018230438232	-4.34311866760254	-0.0675809159874916	0.121732607483864	0.0899213850498199
-6.4786319732666	-8.83700942993164	-4.33803749084473	-0.0676578208804131	0.121755376458168	0.0897239968180656
-6.4855260848999	-8.83699893951416	-4.33360195159912	-0.0678166151046753	0.121885687112808	0.0898162722587585
-6.49046993255615	-8.83048343658447	-4.33315801620483	-0.0677881762385368	0.121833838522434	0.0897216796875
-6.4922080039978	-8.83465957641602	-4.33923530578613	-0.0679402276873589	0.122019894421101	0.0896145775914192
-6.49125909805298	-8.83518314361572	-4.32874631881714	-0.067873015999794	0.12199404835701	0.0896714106202126
-6.49460220336914	-8.82584095001221	-4.32767581939697	-0.0679287165403366	0.122081026434898	0.0895446538925171
-6.48874664306641	-8.82474994659424	-4.33447456359863	-0.0681707635521889	0.122216589748859	0.0894776582717896
-6.49693965911865	-8.82267761230469	-4.31850337982178	-0.0681890249252319	0.122189402580261	0.0895183607935905
-6.48647880554199	-8.82671928405762	-4.3122353553772	-0.0684059783816338	0.122262492775917	0.0894684717059135
-6.49096202850342	-8.8332405090332	-4.30967664718628	-0.0685325786471367	0.122528679668903	0.0895354151725769
-6.50005960464478	-8.824387550354	-4.29771423339844	-0.0686917006969452	0.122571170330048	0.0894289091229439
-6.49606561660767	-8.82768440246582	-4.30377340316772	-0.0688615068793297	0.122648216784	0.0894153043627739
-6.50740337371826	-8.8239049911499	-4.29208517074585	-0.068912148475647	0.122656889259815	0.089415080845356
-6.50382852554321	-8.8201208114624	-4.29993343353271	-0.0688696578145027	0.122650519013405	0.0892509520053864
-6.50674962997437	-8.82163333892822	-4.2916374206543	-0.0689877569675446	0.122798219323158	0.089227057993412
-6.5048623085022	-8.81024169921875	-4.28854417800903	-0.068912573158741	0.122791469097137	0.0890267267823219
-6.49700307846069	-8.80940628051758	-4.28321981430054	-0.0691915303468704	0.122972220182419	0.0888883322477341
-6.50778341293335	-8.80656337738037	-4.26730918884277	-0.0691967532038689	0.1230783239007	0.0888520181179047
-6.50630855560303	-8.80181789398193	-4.27244186401367	-0.0692059993743896	0.122991614043713	0.0886025875806808
-6.50540637969971	-8.80886363983154	-4.25930118560791	-0.0694369450211525	0.123314164578915	0.0885500684380531
-6.50734233856201	-8.79718112945557	-4.25702142715454	-0.0692754909396172	0.123284593224525	0.0884077847003937
-6.50443840026855	-8.79520130157471	-4.25814437866211	-0.0695246383547783	0.123456090688705	0.08822962641716
-6.50927019119263	-8.79282188415527	-4.24236726760864	-0.0695623606443405	0.123480945825577	0.0881359353661537
-6.51133060455322	-8.78876972198486	-4.23728656768799	-0.0696292519569397	0.123471662402153	0.0879117473959923
-6.50674438476563	-8.78573799133301	-4.23373413085938	-0.0697363168001175	0.123726971447468	0.0878272354602814
-6.51013422012329	-8.77693176269531	-4.22382640838623	-0.0696879550814629	0.123721644282341	0.0876589342951775
-6.50443506240845	-8.77708911895752	-4.21749782562256	-0.0699902102351189	0.12388563901186	0.0874161347746849
-6.50930261611938	-8.77017593383789	-4.21090793609619	-0.0699116140604019	0.123908124864101	0.0873063504695892
-6.50496959686279	-8.76830196380615	-4.20870590209961	-0.0699906721711159	0.123912110924721	0.0870344340801239
-6.50283575057983	-8.76694011688232	-4.19450378417969	-0.069987066090107	0.124165609478951	0.0869367942214012
-6.50077962875366	-8.75928783416748	-4.19473457336426	-0.0701762214303017	0.124171882867813	0.0867523699998856
-6.49821996688843	-8.75669574737549	-4.18148946762085	-0.0703034773468971	0.124328516423702	0.0865201205015183
-6.50541877746582	-8.75150680541992	-4.17962646484375	-0.0702663287520409	0.124237164855003	0.0863320156931877
-6.49792432785034	-8.75428009033203	-4.1734766960144	-0.0704221278429031	0.124359853565693	0.0860368385910988
-6.50097322463989	-8.74532032012939	-4.17266225814819	-0.070307269692421	0.124496430158615	0.0858140587806702
-6.4959135055542	-8.74119853973389	-4.16740036010742	-0.0704498961567879	0.124444976449013	0.0855973139405251
-6.50253391265869	-8.7347469329834	-4.16437721252441	-0.07039575278759	0.12451545894146	0.0853227749466896
-6.50438547134399	-8.73109722137451	-4.16787624359131	-0.0703219026327133	0.12448438256979	0.0850069969892502
-6.5023832321167	-8.73476982116699	-4.17095470428467	-0.0704831033945084	0.124683529138565	0.0847719833254814
-6.50137376785278	-8.72477531433105	-4.17187643051147	-0.0704755708575249	0.124592743813992	0.0845479741692543
-6.50031518936157	-8.72466087341309	-4.17156934738159	-0.0707129836082459	0.124722376465797	0.0842838734388351
-6.50762414932251	-8.72155570983887	-4.17577219009399	-0.0704639405012131	0.12461494654417	0.0841517299413681
-6.50079536437988	-8.72468280792236	-4.17468595504761	-0.0706307888031006	0.124810226261616	0.0838825777173042
-6.50499677658081	-8.71403503417969	-4.18154191970825	-0.0704059973359108	0.124744586646557	0.0838014334440231
-6.49703502655029	-8.71305751800537	-4.18008708953857	-0.070601299405098	0.124766141176224	0.0835613906383514
-6.5084810256958	-8.70987987518311	-4.17955446243286	-0.0705699846148491	0.124840028584003	0.0835737064480782
-6.50560903549194	-8.7051248550415	-4.18169069290161	-0.0706313401460648	0.12469244748354	0.0833133161067963
-6.50494575500488	-8.70685005187988	-4.18088340759277	-0.0705874338746071	0.124818831682205	0.0832691565155983
-6.50393342971802	-8.69832134246826	-4.18126440048218	-0.070593923330307	0.124763987958431	0.0830996856093407
-6.50140333175659	-8.69721603393555	-4.19177627563477	-0.0706965923309326	0.124843873083591	0.0830382257699966
-6.50611972808838	-8.69300556182861	-4.18285751342773	-0.0706414878368378	0.124748289585114	0.0828732997179031
-6.49624967575073	-8.6928071975708	-4.18877792358398	-0.0707953944802284	0.124793246388435	0.0827586650848389
-6.49649429321289	-8.68629455566406	-4.18056154251099	-0.0707386359572411	0.12468845397234	0.0826288908720016
-6.48838043212891	-8.67973613739014	-4.19156742095947	-0.0708877593278885	0.12472914904356	0.0824565291404724
-6.49509763717651	-8.67498302459717	-4.18029546737671	-0.0708689466118813	0.124795638024807	0.0823990702629089
-6.48770713806152	-8.67101097106934	-4.19091367721558	-0.0709825903177261	0.124737776815891	0.082189068198204
-6.48761510848999	-8.67282867431641	-4.18844842910767	-0.0710791721940041	0.124878369271755	0.082166999578476
-6.48539400100708	-8.66367053985596	-4.18553829193115	-0.0709611028432846	0.124851480126381	0.0819952934980392
-6.47548341751099	-8.66128158569336	-4.1871509552002	-0.0711667910218239	0.124864913523197	0.0819040462374687
-6.48092889785767	-8.65662574768066	-4.18035697937012	-0.0711423233151436	0.124882973730564	0.0818813890218735
-6.47526168823242	-8.65564250946045	-4.18763303756714	-0.0711619257926941	0.124796397984028	0.0816144645214081
-6.47696590423584	-8.65457439422607	-4.17675971984863	-0.0711082816123962	0.124981448054314	0.081590011715889
-6.47189092636108	-8.64476680755615	-4.18553304672241	-0.0710934996604919	0.124867491424084	0.0814677402377129
-6.47009801864624	-8.64431667327881	-4.17019987106323	-0.0712313428521156	0.124998711049557	0.081324003636837
-6.473717212677	-8.64087200164795	-4.1781325340271	-0.0711497813463211	0.124911710619926	0.0812176093459129
-6.46533393859863	-8.64346122741699	-4.16995906829834	-0.0712724179029465	0.124874100089073	0.0810585916042328
-6.46632242202759	-8.63637161254883	-4.16772413253784	-0.0711434036493301	0.124989859759808	0.0809540078043938
-6.45976495742798	-8.63415241241455	-4.16598463058472	-0.0712789595127106	0.125031784176826	0.0808102786540985
-6.4628529548645	-8.63114356994629	-4.16338968276978	-0.0712864622473717	0.125022977590561	0.0806655362248421
-6.46256113052368	-8.63183212280273	-4.16238260269165	-0.0712700188159943	0.124970287084579	0.0804576277732849
-6.46308851242065	-8.63388442993164	-4.16190242767334	-0.0711942240595818	0.125078588724136	0.0803308263421059
-6.45824956893921	-8.62589454650879	-4.16359663009644	-0.0712176784873009	0.125033557415009	0.0801590383052826
-6.46022748947144	-8.6260461807251	-4.15992403030396	-0.0712983831763268	0.125163987278938	0.0800891295075417
-6.4635910987854	-8.62689685821533	-4.16562080383301	-0.0712981000542641	0.12501585483551	0.0799547955393791
-6.46366167068481	-8.6311502456665	-4.161780834198	-0.0712834671139717	0.125175803899765	0.0798728317022324
-6.46322345733643	-8.62627601623535	-4.16536855697632	-0.0711381360888481	0.125079303979874	0.0797570422291756
-6.4599347114563	-8.62660598754883	-4.16701459884644	-0.0713279843330383	0.125108122825623	0.0797067880630493
-6.463454246521	-8.6225700378418	-4.1653881072998	-0.0711240917444229	0.1250019967556	0.0796414688229561
-6.45991373062134	-8.62747859954834	-4.16412448883057	-0.0712577775120735	0.125076249241829	0.0794933587312698
-6.46272087097168	-8.62284851074219	-4.16669082641602	-0.071096695959568	0.125022143125534	0.079475961625576
-6.45940637588501	-8.62486171722412	-4.17409324645996	-0.0712718367576599	0.125123471021652	0.0794176682829857
-6.46309947967529	-8.62097263336182	-4.16814565658569	-0.0711477175354958	0.124960817396641	0.0793353170156479
-6.45621824264526	-8.62379169464111	-4.17051601409912	-0.0711819902062416	0.125017717480659	0.0793266147375107
-6.45749759674072	-8.61814975738525	-4.16718530654907	-0.0710194781422615	0.12495569139719	0.0792675837874413
-6.45182943344116	-8.61742115020752	-4.1782488822937	-0.0712377205491066	0.124963760375977	0.079238586127758
-6.45694303512573	-8.61342811584473	-4.17506265640259	-0.0711041390895844	0.124922066926956	0.0791480913758278
-6.44903039932251	-8.61620235443115	-4.17260646820068	-0.0712480619549751	0.124952003359795	0.0791747197508812
-6.45037651062012	-8.6114559173584	-4.17539691925049	-0.0711482688784599	0.124904498457909	0.0791244953870773
-6.44220876693726	-8.61234092712402	-4.1741828918457	-0.0713888704776764	0.124951235949993	0.0791450515389442
-6.45339250564575	-8.60702323913574	-4.17469787597656	-0.0712200105190277	0.124893091619015	0.0791507512331009
-6.44404602050781	-8.61126232147217	-4.17568492889404	-0.071366086602211	0.1248659491539	0.0791644304990768
-6.44397974014282	-8.60722351074219	-4.17587900161743	-0.0712106004357338	0.12495569139719	0.0791608244180679
-6.43701839447021	-8.60534381866455	-4.17370557785034	-0.071469210088253	0.124954923987389	0.0791141837835312
-6.44451761245728	-8.60067939758301	-4.18065738677979	-0.071427658200264	0.124998971819878	0.0792052149772644
-6.43969964981079	-8.60226821899414	-4.16943311691284	-0.0714814737439156	0.124921999871731	0.0791185572743416
-6.44084358215332	-8.59747123718262	-4.17345762252808	-0.0714300945401192	0.12499576061964	0.0792303457856178
-6.43335247039795	-8.59636783599854	-4.17778873443604	-0.0715552717447281	0.124942108988762	0.0792089700698853
-6.44013690948486	-8.59348964691162	-4.17372417449951	-0.0715940967202187	0.124989002943039	0.079311765730381
-6.43937206268311	-8.59776973724365	-4.17912244796753	-0.0716242715716362	0.124955654144287	0.0792044550180435
-6.43824195861816	-8.59719944000244	-4.18454694747925	-0.0715567693114281	0.125004500150681	0.0793743580579758
-6.43454170227051	-8.5903959274292	-4.18562459945679	-0.0716282948851585	0.124961711466312	0.0792914777994156
-6.4362006187439	-8.58981227874756	-4.17671155929565	-0.0717295706272125	0.124926649034023	0.0794999971985817
-6.43496561050415	-8.59173965454102	-4.18346166610718	-0.0717507675290108	0.124958120286465	0.0793732032179832
-6.43671369552612	-8.59009265899658	-4.18012094497681	-0.0716882348060608	0.124963812530041	0.0795238688588142
-6.4281210899353	-8.58665466308594	-4.18058443069458	-0.0717751234769821	0.124996863305569	0.0794040933251381
-6.43126058578491	-8.58649635314941	-4.18027544021606	-0.0717867240309715	0.125003010034561	0.0796094685792923
-6.42906427383423	-8.58439922332764	-4.17958879470825	-0.0718249678611755	0.124902978539467	0.0795164033770561
-6.4320273399353	-8.58952140808105	-4.17686223983765	-0.0719069242477417	0.125062704086304	0.0796294063329697
-6.43024110794067	-8.58149337768555	-4.18804121017456	-0.0717715322971344	0.124987743794918	0.0796529352664948
-6.42862319946289	-8.58404445648193	-4.18567562103271	-0.0718927681446075	0.125026121735573	0.0797266066074371
-6.42800664901733	-8.58090019226074	-4.18261432647705	-0.0717896074056625	0.124915935099125	0.079745776951313
-6.42444753646851	-8.58479404449463	-4.17992353439331	-0.0718066245317459	0.124990560114384	0.0798062086105347
-6.42257785797119	-8.57986545562744	-4.18642520904541	-0.0717882812023163	0.124860890209675	0.0798613801598549
-6.42284393310547	-8.58328056335449	-4.18561697006226	-0.071868970990181	0.125020891427994	0.079864464700222
-6.42646360397339	-8.57865142822266	-4.18462324142456	-0.0717005431652069	0.124938167631626	0.0799568966031075
-6.42216634750366	-8.58749961853027	-4.1807656288147	-0.071787416934967	0.124960847198963	0.0799926221370697
-6.42126941680908	-8.58016109466553	-4.17881155014038	-0.0716369673609734	0.124887466430664	0.0800715386867523
-6.41685438156128	-8.58317565917969	-4.18102073669434	-0.0718147531151772	0.124977819621563	0.080058291554451
-6.42441177368164	-8.57951354980469	-4.18356704711914	-0.0715852007269859	0.124887607991695	0.0802133679389954
-6.41689825057983	-8.58522796630859	-4.17739486694336	-0.0716964900493622	0.124974809587002	0.08027184009552
-6.41836214065552	-8.57914066314697	-4.18161487579346	-0.0715454891324043	0.124880030751228	0.0803351774811745
-6.41658782958984	-8.58050632476807	-4.18162202835083	-0.0716910138726234	0.124935455620289	0.0803928226232529
-6.42202186584473	-8.58330631256104	-4.1833872795105	-0.0715705752372742	0.124782867729664	0.080525778234005
-6.41479349136353	-8.58738899230957	-4.18315267562866	-0.0716119557619095	0.124848373234272	0.0805268213152885
-6.41837358474731	-8.58184242248535	-4.18270206451416	-0.0714627653360367	0.124809004366398	0.0806912332773209
-6.40860223770142	-8.58178329467773	-4.18349313735962	-0.0716559588909149	0.124824687838554	0.0807171836495399
-6.41729021072388	-8.58127021789551	-4.17341232299805	-0.0715774223208427	0.124740906059742	0.0808847919106483
-6.41660404205322	-8.58499908447266	-4.17849493026733	-0.0716018155217171	0.124815322458744	0.0808543264865875
-6.42077016830444	-8.58857440948486	-4.17861557006836	-0.0714923888444901	0.124758213758469	0.0810862183570862
-6.41422748565674	-8.585693359375	-4.17893552780151	-0.0716454908251762	0.12483137100935	0.080998569726944
-6.41895055770874	-8.58751487731934	-4.17540836334229	-0.0715901553630829	0.124745711684227	0.081225611269474
-6.41882371902466	-8.58585071563721	-4.17724418640137	-0.0715592205524445	0.124641083180904	0.081187479197979
-6.41963768005371	-8.59071826934814	-4.17596530914307	-0.0715088397264481	0.124696418642998	0.0813028216362
-6.41891002655029	-8.58738422393799	-4.17828321456909	-0.071560762822628	0.124696515500546	0.0813504382967949
-6.42213916778564	-8.59411239624023	-4.17490673065186	-0.0715775713324547	0.124804310500622	0.0814973562955856
-6.42135190963745	-8.58858871459961	-4.17471599578857	-0.0715044513344765	0.12468633800745	0.0814622193574905
-6.42117929458618	-8.59643077850342	-4.17408227920532	-0.0715778172016144	0.124821528792381	0.0816176757216454
-6.42277956008911	-8.59229469299316	-4.17694187164307	-0.0715072453022003	0.124671779572964	0.0816666260361671
-6.42404890060425	-8.59706211090088	-4.17367601394653	-0.0716032907366753	0.124774195253849	0.0817202925682068
-6.42689943313599	-8.59096813201904	-4.17763233184814	-0.0714944750070572	0.124695301055908	0.0817769467830658
-6.42468404769897	-8.6011323928833	-4.16830825805664	-0.0716090053319931	0.12474300712347	0.0818420797586441
-6.42415904998779	-8.59602737426758	-4.17439699172974	-0.0715068280696869	0.124648898839951	0.0819255113601685
-6.42104434967041	-8.59992694854736	-4.16990423202515	-0.071685716509819	0.124738164246082	0.0819399133324623
-6.4303503036499	-8.59514808654785	-4.17466640472412	-0.0714315176010132	0.124680988490582	0.0820431113243103
-6.42681121826172	-8.60537433624268	-4.17340326309204	-0.071516327559948	0.124660260975361	0.0820373669266701
-6.43103551864624	-8.60053157806396	-4.17524862289429	-0.0713922083377838	0.124658457934856	0.0822082459926605
-6.42422485351563	-8.60191535949707	-4.17004442214966	-0.0715892091393471	0.124660409986973	0.0821836516261101
-6.43434381484985	-8.6026782989502	-4.16986131668091	-0.0714687705039978	0.124628327786922	0.082294762134552
-6.43048667907715	-8.60785102844238	-4.1675066947937	-0.0715238675475121	0.124651230871677	0.0822249725461006
-6.43189859390259	-8.60929393768311	-4.17073917388916	-0.0714422166347504	0.124741666018963	0.0823833644390106
-6.43246698379517	-8.60405445098877	-4.1625828742981	-0.0714191049337387	0.124628707766533	0.0823337361216545
-6.42969179153442	-8.60531806945801	-4.16734409332275	-0.071555882692337	0.124738790094852	0.0823637470602989
-6.4318585395813	-8.60475444793701	-4.16354560852051	-0.0714252591133118	0.12457637488842	0.082419253885746
-6.42818403244019	-8.60780715942383	-4.1622576713562	-0.0716308951377869	0.124746687710285	0.0824251174926758
-6.43307638168335	-8.60399723052979	-4.15795660018921	-0.0714540630578995	0.124692648649216	0.0825713723897934
-6.42494583129883	-8.60750198364258	-4.15184497833252	-0.0716631412506104	0.124694429337978	0.0825648903846741
-6.43480968475342	-8.60855484008789	-4.15096521377563	-0.0715819746255875	0.124787054955959	0.0826725661754608
-6.43167495727539	-8.610182762146	-4.14588832855225	-0.0715856030583382	0.124674558639526	0.082652173936367
-6.42796230316162	-8.61494064331055	-4.14334678649902	-0.0715834572911263	0.124845877289772	0.0827531069517136
-6.42819309234619	-8.61031818389893	-4.13715362548828	-0.0715754926204681	0.12476821988821	0.0828228294849396
-6.42066335678101	-8.61119270324707	-4.13905334472656	-0.0716419368982315	0.124837048351765	0.0828586891293526
-6.42711496353149	-8.6098051071167	-4.12525463104248	-0.0716037675738335	0.124833561480045	0.0829177349805832
-6.4240198135376	-8.6126594543457	-4.13876152038574	-0.0716632530093193	0.124785363674164	0.0828562453389168
-6.42436408996582	-8.61655426025391	-4.12232875823975	-0.0716332495212555	0.124913983047009	0.0829375609755516
-6.42287492752075	-8.61055755615234	-4.12379884719849	-0.0715585798025131	0.124924898147583	0.0829390585422516
-6.42312097549438	-8.61330223083496	-4.12381982803345	-0.071609653532505	0.124942623078823	0.0830139443278313
-6.42549610137939	-8.61224555969238	-4.12122678756714	-0.0715424194931984	0.124917760491371	0.0829021781682968
-6.42005920410156	-8.61931419372559	-4.12139225006104	-0.0716045871376991	0.124985381960869	0.0830191150307655
-6.42490530014038	-8.6135950088501	-4.11983776092529	-0.0714796483516693	0.124971799552441	0.083008885383606
-6.42030048370361	-8.61861610412598	-4.12071704864502	-0.071680098772049	0.124988481402397	0.0830013602972031
-6.4301233291626	-8.61622333526611	-4.12624025344849	-0.0714942142367363	0.125001668930054	0.0830836892127991
-6.42910051345825	-8.62379169464111	-4.11953592300415	-0.0715083330869675	0.124923393130302	0.0830475315451622
-6.43345403671265	-8.62158679962158	-4.12232446670532	-0.0713451951742172	0.125037759542465	0.0831194743514061
-6.4253101348877	-8.62186145782471	-4.12548398971558	-0.0715110898017883	0.124938607215881	0.0831458494067192
-6.43498373031616	-8.62242984771729	-4.11926221847534	-0.0714663714170456	0.124928198754787	0.0832483470439911
-6.43753242492676	-8.62666702270508	-4.13063049316406	-0.0714509338140488	0.124781116843224	0.0831689164042473
-6.43452930450439	-8.62978553771973	-4.12609577178955	-0.0713731423020363	0.124991863965988	0.0832140818238258
-6.43511247634888	-8.6241626739502	-4.1326060295105	-0.071304477751255	0.124911583960056	0.0832726359367371
-6.43194389343262	-8.62700176239014	-4.12581491470337	-0.071474201977253	0.124935694038868	0.083274245262146
-6.4402003288269	-8.6238317489624	-4.12717866897583	-0.0713999718427658	0.124877251684666	0.0833933800458908
-6.43269824981689	-8.62661552429199	-4.12087059020996	-0.0714613050222397	0.124792389571667	0.0833195373415947
-6.43845319747925	-8.62617969512939	-4.13061618804932	-0.0713290646672249	0.12500461935997	0.0833988785743713
-6.42985057830811	-8.62648868560791	-4.12407970428467	-0.0714044123888016	0.124906159937382	0.0833751633763313
-6.43346118927002	-8.6271800994873	-4.12032747268677	-0.0715381056070328	0.12504842877388	0.0834760069847107
-6.43795871734619	-8.62809371948242	-4.12058115005493	-0.07138691842556	0.124865494668484	0.0835124775767326
-6.43317461013794	-8.6328649520874	-4.12237119674683	-0.071520633995533	0.125080913305283	0.0834831595420837
-6.43523788452148	-8.62990474700928	-4.12745761871338	-0.071349710226059	0.125070780515671	0.0836588442325592
-6.42976665496826	-8.63078308105469	-4.12052440643311	-0.0714247822761536	0.125049784779549	0.0835571587085724
-6.43631935119629	-8.6298942565918	-4.12447452545166	-0.0715357884764671	0.125156700611115	0.0836677029728889
-6.43674993515015	-8.63002681732178	-4.12463188171387	-0.0714224725961685	0.124993860721588	0.0836370587348938
-6.43606042861938	-8.63538360595703	-4.12537527084351	-0.0714413523674011	0.12518110871315	0.0836184844374657
-6.44000053405762	-8.63315486907959	-4.1257905960083	-0.0713782608509064	0.125178560614586	0.0836609303951263
-6.43747663497925	-8.63374900817871	-4.13612747192383	-0.0715564489364624	0.125209361314774	0.0836706012487412
-6.44952058792114	-8.63163661956787	-4.12362766265869	-0.07146867364645	0.125142395496368	0.0837093070149422
-6.44163274765015	-8.63727951049805	-4.13774585723877	-0.0715762749314308	0.125120013952255	0.0836487710475922
-6.44803237915039	-8.63711929321289	-4.13106298446655	-0.071401983499527	0.125212326645851	0.0837262496352196
-6.44301748275757	-8.63248252868652	-4.14267110824585	-0.0715705454349518	0.125141382217407	0.0836977288126946
-6.45438480377197	-8.63821315765381	-4.1347541809082	-0.0716393813490868	0.125212386250496	0.0837762206792831
-6.45590305328369	-8.63315010070801	-4.14012050628662	-0.0715554431080818	0.125082850456238	0.0837227329611778
-6.45759963989258	-8.64307022094727	-4.14032125473022	-0.0716427490115166	0.125236958265305	0.0838339030742645
-6.45543479919434	-8.63636493682861	-4.14583206176758	-0.0716644302010536	0.125150814652443	0.083820678293705
-6.45505237579346	-8.63756656646729	-4.1401309967041	-0.0717475786805153	0.125191077589989	0.0838548392057419
-6.4628701210022	-8.63219547271729	-4.14552164077759	-0.0717508718371391	0.125124603509903	0.0838180854916573
-6.46246528625488	-8.64146518707275	-4.13826847076416	-0.0719094052910805	0.125302270054817	0.0838824510574341
-6.46362257003784	-8.63595676422119	-4.1454930305481	-0.0717716738581657	0.125290840864182	0.0839118510484695
-6.45717620849609	-8.63460731506348	-4.1428279876709	-0.071931965649128	0.125332072377205	0.0839646011590958
-6.46616888046265	-8.63246059417725	-4.14701747894287	-0.0719001516699791	0.125280976295471	0.0839957520365715
-6.46058034896851	-8.6358585357666	-4.13983964920044	-0.0720836818218231	0.125341489911079	0.08396827429533
-6.46522808074951	-8.63373947143555	-4.14278411865234	-0.0719762220978737	0.125514626502991	0.0840365588665009
-6.46135187149048	-8.63438320159912	-4.14145231246948	-0.0720601305365562	0.125442743301392	0.0840607658028603
-6.45960092544556	-8.63377857208252	-4.13409662246704	-0.0722204372286797	0.12555268406868	0.0840284451842308
-6.46322011947632	-8.62884330749512	-4.14123630523682	-0.072102002799511	0.125441566109657	0.0840918198227882
-6.45942211151123	-8.63483238220215	-4.13595676422119	-0.072247751057148	0.125589162111282	0.0840433388948441
-6.46344804763794	-8.6295919418335	-4.13837480545044	-0.0721862390637398	0.12554544210434	0.084069550037384
-6.45874404907227	-8.6324291229248	-4.13391351699829	-0.0724522843956947	0.125679165124893	0.0840248689055443
-6.46668767929077	-8.63059902191162	-4.1347804069519	-0.0722611919045448	0.125661745667458	0.0840878337621689
-6.46174764633179	-8.63681697845459	-4.13480186462402	-0.0723906457424164	0.125759035348892	0.0839348435401917
-6.46452188491821	-8.62962627410889	-4.13647222518921	-0.0722726806998253	0.12576687335968	0.0841186717152596
-6.45527839660645	-8.62706089019775	-4.13174295425415	-0.0724312365055084	0.125724777579308	0.0840012654662132
-6.46317386627197	-8.62585353851318	-4.13188695907593	-0.0725028514862061	0.125754609704018	0.084104061126709
-6.45993852615356	-8.6228199005127	-4.12598562240601	-0.0724514871835709	0.125673562288284	0.0839866921305656
-6.46013307571411	-8.63253879547119	-4.12434339523315	-0.0725327059626579	0.125838965177536	0.0840545445680618
-6.45751237869263	-8.6211109161377	-4.11834049224854	-0.0724353417754173	0.125810354948044	0.0839832946658134
-6.45696258544922	-8.62087249755859	-4.12326812744141	-0.072565421462059	0.125890389084816	0.0840573385357857
-6.45916318893433	-8.61572170257568	-4.11717891693115	-0.0725117698311806	0.125721678137779	0.0839047431945801
-6.45198726654053	-8.62387847900391	-4.12049579620361	-0.07274080067873	0.125928476452827	0.0839370861649513
-6.4507360458374	-8.61661338806152	-4.10671281814575	-0.0725121721625328	0.125842481851578	0.0839530974626541
-6.44482326507568	-8.61488056182861	-4.11298513412476	-0.0726952478289604	0.125871360301971	0.0838588625192642
-6.45325899124146	-8.61656475067139	-4.10633897781372	-0.0727099850773811	0.12593612074852	0.0839041694998741
-6.44952726364136	-8.61478042602539	-4.10463666915894	-0.0727514624595642	0.125903159379959	0.0837693512439728
-6.45101261138916	-8.61961460113525	-4.09704208374023	-0.0726899579167366	0.126064538955688	0.0837880522012711
-6.44792699813843	-8.6140193939209	-4.10395240783691	-0.0726393312215805	0.126001626253128	0.0837228000164032
-6.44419479370117	-8.61793518066406	-4.10133504867554	-0.0727392286062241	0.126028656959534	0.0836765468120575
-6.45461702346802	-8.61389350891113	-4.09714841842651	-0.0726425722241402	0.126010075211525	0.0836134701967239
-6.45143365859985	-8.62430667877197	-4.09405469894409	-0.072752870619297	0.12606954574585	0.083667166531086
-6.45430183410645	-8.61847400665283	-4.09747266769409	-0.0725094303488731	0.125996530056	0.0835574939846992
-6.45070314407349	-8.62168502807617	-4.10138559341431	-0.0727182030677795	0.12604683637619	0.0835233703255653
-6.45678520202637	-8.6186056137085	-4.09823656082153	-0.0726224929094315	0.12605307996273	0.0835164934396744
-6.45497226715088	-8.62145042419434	-4.10259580612183	-0.0726575031876564	0.126017451286316	0.0834131985902786
-6.45472621917725	-8.62250423431396	-4.09687471389771	-0.0725660994648933	0.126044690608978	0.0834152773022652
-6.45594692230225	-8.62519264221191	-4.09551858901978	-0.0726876631379128	0.126068919897079	0.0833355113863945
-6.46011209487915	-8.62240123748779	-4.09478998184204	-0.0725793242454529	0.126075595617294	0.08329988270998
-6.45661926269531	-8.62365627288818	-4.09658670425415	-0.0727222636342049	0.126001358032227	0.0831660404801369
-6.45869016647339	-8.62166309356689	-4.09489774703979	-0.0725986361503601	0.126176133751869	0.0832125023007393
-6.45667028427124	-8.6190710067749	-4.09022092819214	-0.072604313492775	0.126124188303947	0.0830801948904991
-6.45947360992432	-8.62174320220947	-4.08977508544922	-0.0727713480591774	0.126276314258575	0.0830601155757904
-6.46154451370239	-8.62176513671875	-4.0953574180603	-0.0726690664887428	0.126083761453629	0.0829488709568977
-6.45621252059937	-8.62405204772949	-4.08843326568604	-0.072777271270752	0.126288458704948	0.0829334631562233
-6.45336437225342	-8.61687660217285	-4.07966470718384	-0.072757676243782	0.126240134239197	0.0829124376177788
-6.45185613632202	-8.6192102432251	-4.08258295059204	-0.072866715490818	0.126350104808807	0.0828670635819435
-6.457848072052	-8.61539936065674	-4.07942485809326	-0.0727889612317085	0.126292794942856	0.0827050730586052
-6.45644569396973	-8.61938095092773	-4.08636665344238	-0.0728948190808296	0.126427799463272	0.0826669111847878
-6.45654916763306	-8.61815071105957	-4.07982778549194	-0.0728147104382515	0.126391366124153	0.0826689526438713
-6.45260763168335	-8.6118688583374	-4.08374118804932	-0.0728844255208969	0.126474842429161	0.0825203210115433
-6.45740079879761	-8.61559867858887	-4.08306837081909	-0.0729386508464813	0.126455634832382	0.0825758650898933
-6.4572639465332	-8.61470985412598	-4.09077978134155	-0.0729653760790825	0.126449391245842	0.0823948457837105
-6.46114492416382	-8.61505889892578	-4.08479928970337	-0.0728565379977226	0.126548618078232	0.0823988169431686
-6.4578104019165	-8.61035919189453	-4.0918231010437	-0.0728626251220703	0.126494914293289	0.0823641046881676
-6.46081638336182	-8.61246204376221	-4.08459711074829	-0.0729282647371292	0.126576244831085	0.0823763683438301
-6.45735025405884	-8.60903835296631	-4.0913610458374	-0.0728583261370659	0.126360103487968	0.08226677775383
-6.45758962631226	-8.61533260345459	-4.08743810653687	-0.0730189234018326	0.126530364155769	0.0822684988379478
-6.45732879638672	-8.60822868347168	-4.09589052200317	-0.0728760361671448	0.126438289880753	0.0822259187698364
-6.45283365249634	-8.60913467407227	-4.08832359313965	-0.0730763375759125	0.126529648900032	0.0821747481822968
-6.45980930328369	-8.60600757598877	-4.08849954605103	-0.0728818625211716	0.126454621553421	0.082145519554615
-6.45016384124756	-8.61223983764648	-4.08458948135376	-0.0730394870042801	0.126438736915588	0.0821060910820961
-6.45071315765381	-8.6015625	-4.08589744567871	-0.0729171261191368	0.126493960618973	0.0821354016661644
-6.44135618209839	-8.60466003417969	-4.0863037109375	-0.073121465742588	0.126461908221245	0.0820776075124741
-6.44492673873901	-8.60045146942139	-4.08768510818481	-0.0729806572198868	0.126458823680878	0.0821165218949318
-6.4432110786438	-8.60478591918945	-4.08398914337158	-0.0730916112661362	0.126526609063148	0.0820351168513298
-6.44299697875977	-8.60146522521973	-4.08619928359985	-0.0729605779051781	0.126574009656906	0.0821102410554886
-6.4306960105896	-8.60079097747803	-4.0757794380188	-0.0729902759194374	0.126500740647316	0.0820244252681732
-6.43037128448486	-8.5976037979126	-4.07140111923218	-0.0730982199311256	0.126553013920784	0.0820705518126488
-6.4284462928772	-8.59849739074707	-4.07341384887695	-0.0730727538466454	0.126436501741409	0.0820445865392685
-6.42457628250122	-8.59999942779541	-4.06873226165771	-0.0730660408735275	0.126618787646294	0.082024022936821
-6.42601251602173	-8.59639358520508	-4.06692171096802	-0.0729874819517136	0.126578226685524	0.0820261090993881
-6.41910123825073	-8.5960865020752	-4.07427072525024	-0.0730909034609795	0.126705780625343	0.0819582641124725
-6.42202472686768	-8.59475040435791	-4.06881666183472	-0.0729993283748627	0.126592665910721	0.0819375365972519
-6.42147350311279	-8.59823894500732	-4.07368326187134	-0.0730900540947914	0.126707032322884	0.0818587690591812
-6.42927885055542	-8.60301208496094	-4.07458925247192	-0.0729596167802811	0.12671434879303	0.0819246545433998
-6.42725419998169	-8.5993537902832	-4.08024835586548	-0.0730874389410019	0.126712009310722	0.0818339511752129
-6.43615531921387	-8.60318470001221	-4.08414793014526	-0.0731006935238838	0.126777678728104	0.081966370344162
-6.43950891494751	-8.6055383682251	-4.0858359336853	-0.0730297416448593	0.12665481865406	0.0818106234073639
-6.44076824188232	-8.61151313781738	-4.086754322052	-0.0730494931340218	0.126790121197701	0.0819707363843918
-6.43859052658081	-8.60434722900391	-4.08875751495361	-0.0729958638548851	0.126704543828964	0.0819123387336731
-6.44034337997437	-8.60622119903564	-4.08909463882446	-0.0731788501143456	0.12673607468605	0.0819797217845917
-6.44610977172852	-8.60670280456543	-4.08613061904907	-0.0731076896190643	0.126577034592628	0.0819564983248711
-6.44564580917358	-8.61272716522217	-4.09930658340454	-0.0732509642839432	0.126704275608063	0.0820012837648392
-6.44732904434204	-8.6091251373291	-4.09488821029663	-0.0731385946273804	0.126680627465248	0.0820541903376579
-6.44461822509766	-8.6045446395874	-4.09789085388184	-0.0732704102993011	0.126691594719887	0.0820512995123863
-6.45096349716187	-8.60535049438477	-4.08947849273682	-0.0733324363827705	0.126703009009361	0.0821502655744553
-6.44579458236694	-8.60698413848877	-4.09918594360352	-0.0733859166502953	0.126611545681953	0.0820977464318275
-6.44883346557617	-8.60904026031494	-4.09582853317261	-0.0733233243227005	0.126774445176125	0.0821725353598595
-6.4421124458313	-8.60277271270752	-4.10037183761597	-0.0733460262417793	0.126739084720612	0.0822843387722969
-6.44157075881958	-8.60505199432373	-4.08665895462036	-0.0735272988677025	0.126839563250542	0.082306019961834
-6.43950891494751	-8.60338878631592	-4.09054899215698	-0.0734782814979553	0.126739084720612	0.0823690444231033
-6.43681383132935	-8.60641098022461	-4.08541250228882	-0.0735485106706619	0.12689183652401	0.0824583247303963
-6.43190431594849	-8.60638809204102	-4.08141851425171	-0.0735258162021637	0.126838952302933	0.0824794098734856
-6.43021297454834	-8.60445976257324	-4.07476902008057	-0.0735898092389107	0.126900523900986	0.0824859514832497
-6.43199110031128	-8.60309410095215	-4.08415699005127	-0.0735496133565903	0.126792907714844	0.0825487524271011
-6.42697668075562	-8.60834312438965	-4.0714545249939	-0.0735911205410957	0.126939997076988	0.0825444757938385
-6.42455244064331	-8.60328483581543	-4.07489395141602	-0.0735911503434181	0.126905530691147	0.0826344043016434
-6.42354965209961	-8.60452270507813	-4.06730937957764	-0.0737433433532715	0.127057284116745	0.0825782492756844
-6.42977857589722	-8.605788230896	-4.0695276260376	-0.0735509917140007	0.126903563737869	0.0825826823711395
-6.42371225357056	-8.609787940979	-4.07163190841675	-0.0736870691180229	0.127062246203423	0.0825055167078972
-6.42727184295654	-8.6092586517334	-4.07394027709961	-0.0734531208872795	0.127112358808517	0.0826626420021057
-6.4197564125061	-8.61251926422119	-4.07426595687866	-0.0735780373215675	0.12700067460537	0.0825411677360535
-6.42880773544312	-8.6155366897583	-4.07883739471436	-0.0735957324504852	0.127030655741692	0.0826617926359177
-6.42921590805054	-8.61736106872559	-4.07471132278442	-0.073560506105423	0.127007022500038	0.0825369209051132
-6.43504333496094	-8.62559127807617	-4.08166217803955	-0.0734931007027626	0.127137526869774	0.0826416611671448
-6.43157815933228	-8.62166786193848	-4.08213138580322	-0.0734024718403816	0.127019390463829	0.0826105773448944
-6.43064498901367	-8.62428951263428	-4.08829927444458	-0.073517918586731	0.127117663621902	0.0826910063624382
-6.43826389312744	-8.62197113037109	-4.08052396774292	-0.0734497606754303	0.126992419362068	0.0825914964079857
-6.43573427200317	-8.62932109832764	-4.09230709075928	-0.0735063999891281	0.127065151929855	0.0826249793171883
-6.43596506118774	-8.62503337860107	-4.08744192123413	-0.0732900649309158	0.126961842179298	0.0826309695839882
-6.43229150772095	-8.62829875946045	-4.09622287750244	-0.0734380260109901	0.127070769667625	0.082672543823719
-6.4428858757019	-8.62508678436279	-4.08695888519287	-0.0733488798141479	0.127126052975655	0.0827042236924171
-6.43386268615723	-8.62747478485107	-4.0910496711731	-0.0734353736042976	0.127022698521614	0.082705520093441
-6.43648481369019	-8.62717819213867	-4.08308172225952	-0.0733563750982285	0.127069517970085	0.0827696174383163
-6.42831945419312	-8.62394046783447	-4.09083938598633	-0.0734794586896896	0.127063155174255	0.0827773287892342
-6.43072748184204	-8.62626838684082	-4.08190059661865	-0.0734847113490105	0.127070784568787	0.0828469172120094
-6.43077993392944	-8.62344837188721	-4.08460855484009	-0.0734537690877914	0.127002030611038	0.0828047245740891
-6.42684364318848	-8.62681579589844	-4.07735300064087	-0.073533222079277	0.127217009663582	0.0828708112239838
-6.42476558685303	-8.6189432144165	-4.07730150222778	-0.0733503252267838	0.127109989523888	0.0828449279069901
-6.4168529510498	-8.61849594116211	-4.07371377944946	-0.0736046805977821	0.127146810293198	0.0828906744718552
-6.42328977584839	-8.61672782897949	-4.06640529632568	-0.0735369399189949	0.127126574516296	0.082920677959919
-6.41472196578979	-8.62234592437744	-4.05621576309204	-0.0735816955566406	0.127154693007469	0.0828378424048424
-6.41851663589478	-8.61547088623047	-4.06675958633423	-0.0735178738832474	0.127200827002525	0.0828816965222359
-6.41336679458618	-8.61826515197754	-4.06497812271118	-0.0737158954143524	0.127204731106758	0.082817941904068
-6.41644096374512	-8.61781311035156	-4.0559458732605	-0.0736726298928261	0.127247542142868	0.0828517526388168
-6.41878175735474	-8.61519050598145	-4.06743097305298	-0.0736082643270493	0.127203315496445	0.0827960968017578
-6.41699838638306	-8.62205410003662	-4.060866355896	-0.0736778378486633	0.127277344465256	0.0827782601118088
-6.41820240020752	-8.61731910705566	-4.05539798736572	-0.0736116990447044	0.127270862460136	0.0828022137284279
-6.42261171340942	-8.6206750869751	-4.0575065612793	-0.0736954659223557	0.127357825636864	0.0828315913677216
-6.42864847183228	-8.62418365478516	-4.06412220001221	-0.0736193582415581	0.127215921878815	0.0828012898564339
-6.42304611206055	-8.63076496124268	-4.06919574737549	-0.0736192837357521	0.127366170287132	0.0827983394265175
-6.42644548416138	-8.62475872039795	-4.06582641601563	-0.073492057621479	0.127266094088554	0.0829037576913834
-6.42145776748657	-8.62707328796387	-4.07025527954102	-0.0737030357122421	0.127325221896172	0.0828241854906082
-6.43100929260254	-8.626708984375	-4.06728506088257	-0.0735941901803017	0.127203702926636	0.0829663425683975
-6.42649984359741	-8.62927627563477	-4.07244253158569	-0.0736994072794914	0.127236679196358	0.082885630428791
-6.43013572692871	-8.63523483276367	-4.07413911819458	-0.073512576520443	0.127250134944916	0.0830706208944321
-6.42636919021606	-8.62968158721924	-4.07409000396729	-0.0735695362091064	0.127226203680038	0.0830230340361595
-6.42601299285889	-8.63095283508301	-4.07851696014404	-0.0736001655459404	0.127283781766891	0.0832032635807991
-6.42508983612061	-8.62735366821289	-4.0773868560791	-0.0735273435711861	0.127063155174255	0.0832235887646675
-6.42191743850708	-8.63271236419678	-4.0786190032959	-0.0736042559146881	0.127213567495346	0.0833200812339783
-6.42082357406616	-8.62758541107178	-4.07789325714111	-0.0734476000070572	0.127149522304535	0.0834177583456039
-6.41347217559814	-8.63129806518555	-4.07855701446533	-0.0735989585518837	0.127168074250221	0.0834929272532463
-6.4161548614502	-8.62912368774414	-4.07370519638062	-0.0734958797693253	0.127123102545738	0.0836867168545723
-6.4132924079895	-8.62723827362061	-4.08142852783203	-0.073572188615799	0.127119421958923	0.0836759507656097
-6.41162252426147	-8.63349914550781	-4.07572031021118	-0.0735367760062218	0.12727028131485	0.0838957354426384
-6.40602588653564	-8.62852382659912	-4.07800912857056	-0.0734680369496346	0.127147704362869	0.083973340690136
-6.4011344909668	-8.63172817230225	-4.08093786239624	-0.0736340954899788	0.127240553498268	0.0840787142515183
-6.40588426589966	-8.62738990783691	-4.07750940322876	-0.073515385389328	0.127148360013962	0.0841861143708229
-6.40309238433838	-8.6349630355835	-4.07935380935669	-0.0736314430832863	0.127243906259537	0.0842519402503967
-6.40124654769897	-8.63005256652832	-4.07422494888306	-0.0734005197882652	0.12720961868763	0.0843295976519585
-6.39422941207886	-8.63169384002686	-4.08422374725342	-0.0735950917005539	0.127270922064781	0.0844579562544823
-6.39556360244751	-8.63039684295654	-4.07302665710449	-0.073559857904911	0.127301275730133	0.0845387279987335
-6.40001153945923	-8.6284818649292	-4.07920932769775	-0.0735280215740204	0.127208530902863	0.0845691785216331
-6.39145803451538	-8.63638019561768	-4.07270050048828	-0.0736143216490746	0.127276673913002	0.0847257971763611
-6.39230060577393	-8.63154220581055	-4.06978750228882	-0.0734305679798126	0.127193912863731	0.0848572328686714
-6.38633489608765	-8.63373279571533	-4.07260370254517	-0.0735982432961464	0.127307534217834	0.0849030986428261
-6.39242506027222	-8.62832546234131	-4.07042932510376	-0.0734455958008766	0.127249076962471	0.0850534364581108
-6.38684511184692	-8.63115978240967	-4.06911659240723	-0.0735026150941849	0.127171650528908	0.0850702673196793
-6.38107109069824	-8.63761138916016	-4.06802606582642	-0.0735190808773041	0.127278178930283	0.0852036699652672
-6.37902212142944	-8.62917613983154	-4.06475925445557	-0.0733724683523178	0.127256438136101	0.0853234231472015
-6.37324666976929	-8.63201522827148	-4.06499052047729	-0.0735639780759811	0.127241224050522	0.0853752940893173
-6.37897109985352	-8.63042736053467	-4.05743646621704	-0.0733844339847565	0.127269595861435	0.0855059996247292
-6.3723349571228	-8.62990283966064	-4.06465768814087	-0.0733683481812477	0.127132028341293	0.0854896828532219
-6.36806869506836	-8.63444995880127	-4.06423854827881	-0.0733766630291939	0.127220973372459	0.0856173262000084
-6.36937570571899	-8.62922954559326	-4.05469703674316	-0.0732953399419785	0.127190664410591	0.0856679603457451
-6.36112833023071	-8.62991237640381	-4.0502781867981	-0.0734583735466003	0.127240911126137	0.0857420414686203
-6.37191772460938	-8.63092803955078	-4.05131864547729	-0.0732167959213257	0.127142697572708	0.0858114585280418
-6.36380577087402	-8.63286781311035	-4.05071401596069	-0.0733139142394066	0.12716580927372	0.0857739523053169
-6.36875009536743	-8.6381311416626	-4.05325937271118	-0.0732246786355972	0.127290695905685	0.0858767256140709
-6.36756086349487	-8.63757514953613	-4.05310916900635	-0.0732241570949554	0.127139374613762	0.0858695805072784
-6.36306524276733	-8.63878631591797	-4.05862474441528	-0.0732972621917725	0.127211511135101	0.0858790948987007
-6.37234735488892	-8.6378231048584	-4.05020666122437	-0.0730734691023827	0.127198040485382	0.0860044360160828
-6.3704686164856	-8.64120578765869	-4.05021715164185	-0.0731599926948547	0.127135649323463	0.0859188959002495
-6.37245082855225	-8.64768028259277	-4.05709314346313	-0.0730816125869751	0.127224311232567	0.0859936699271202
-6.37078809738159	-8.64097595214844	-4.04725027084351	-0.0729995220899582	0.127138137817383	0.0860061794519424
-6.36877346038818	-8.6461181640625	-4.05117893218994	-0.0731053873896599	0.127210482954979	0.0859813466668129
-6.38030958175659	-8.64371109008789	-4.04813432693481	-0.0729915499687195	0.127126395702362	0.0860177278518677
-6.37847757339478	-8.6456356048584	-4.047767162323	-0.0730251148343086	0.127165645360947	0.0859338045120239
-6.38144207000732	-8.6543664932251	-4.05245876312256	-0.072982482612133	0.127162858843803	0.0859901160001755
-6.38008546829224	-8.64779758453369	-4.0546817779541	-0.0728954374790192	0.127115786075592	0.0859274193644524
-6.38091468811035	-8.64952850341797	-4.05825662612915	-0.0730474069714546	0.127141535282135	0.0860056504607201
-6.39279174804688	-8.65027523040771	-4.04445123672485	-0.0728262960910797	0.127038672566414	0.0859500765800476
-6.3875732421875	-8.65360546112061	-4.06000280380249	-0.0729502141475677	0.127015575766563	0.0859323143959045
-6.39079999923706	-8.65566158294678	-4.05611419677734	-0.0727862119674683	0.127077594399452	0.0860012769699097
-6.38546228408813	-8.65302181243896	-4.06019496917725	-0.0728660225868225	0.127005487680435	0.0858700051903725
-6.39713478088379	-8.65640926361084	-4.06043338775635	-0.0729516595602036	0.127002775669098	0.0859567448496819
-6.40015935897827	-8.65465831756592	-4.0622124671936	-0.0727848038077354	0.126866355538368	0.0858577266335487
-6.40015649795532	-8.66478061676025	-4.06776523590088	-0.0727769955992699	0.127027720212936	0.0858765617012978
-6.4025993347168	-8.658371925354	-4.0615234375	-0.0726917386054993	0.126956045627594	0.0858670845627785
-6.3991265296936	-8.65855598449707	-4.07050514221191	-0.0727855861186981	0.126928165555	0.0858463495969772
-6.4054741859436	-8.6628360748291	-4.06420612335205	-0.0727879777550697	0.127035275101662	0.0859441533684731
-6.4046425819397	-8.66164398193359	-4.0672435760498	-0.0726960897445679	0.126904889941216	0.0858480930328369
-6.40564870834351	-8.66855525970459	-4.06198740005493	-0.0727915167808533	0.126995578408241	0.0859285667538643
-6.40820360183716	-8.66231441497803	-4.06159210205078	-0.0725975707173347	0.126974239945412	0.0859272554516792
-6.4039945602417	-8.66471481323242	-4.06933736801147	-0.0728143006563187	0.127042755484581	0.085917703807354
-6.40772914886475	-8.66540336608887	-4.06246757507324	-0.0727336779236794	0.127008259296417	0.0859463214874268
-6.4052152633667	-8.66496276855469	-4.06061935424805	-0.0726835206151009	0.126992642879486	0.085954375565052
-6.40519523620605	-8.66949558258057	-4.05503273010254	-0.0726966932415962	0.127147048711777	0.0860500633716583
-6.40461492538452	-8.66518402099609	-4.06091642379761	-0.0725931152701378	0.127079993486404	0.0861123204231262
-6.39779853820801	-8.67222023010254	-4.06299352645874	-0.0727595463395119	0.127131372690201	0.0861873254179955
-6.40632438659668	-8.67106246948242	-4.05625581741333	-0.0726481825113297	0.127128064632416	0.0862704589962959
-6.40189647674561	-8.67508029937744	-4.0512843132019	-0.0727268531918526	0.127076208591461	0.0862568691372871
-6.4064793586731	-8.67814254760742	-4.05662727355957	-0.0726840496063232	0.127240255475044	0.0863437652587891
-6.40195798873901	-8.67627811431885	-4.06140375137329	-0.0726163759827614	0.127108231186867	0.086430087685585
-6.39798831939697	-8.67584133148193	-4.05530405044556	-0.0727940201759338	0.127263799309731	0.0864228829741478
-6.40628671646118	-8.67410373687744	-4.05471420288086	-0.0726671814918518	0.127298384904861	0.0865661427378654
-6.40306234359741	-8.6776065826416	-4.0529727935791	-0.0727908238768578	0.127160102128983	0.0865115225315094
-6.40130805969238	-8.68364715576172	-4.05779218673706	-0.0728004425764084	0.127340540289879	0.0866648703813553
-6.40283107757568	-8.67727851867676	-4.0583758354187	-0.0726516991853714	0.127327635884285	0.0867177546024323
-6.39845657348633	-8.68195915222168	-4.05719470977783	-0.0728658586740494	0.127467393875122	0.0867920890450478
-6.40638589859009	-8.67841720581055	-4.05195426940918	-0.072752520442009	0.127329662442207	0.0869365110993385
-6.40397119522095	-8.68367004394531	-4.05275678634644	-0.0728256180882454	0.127361610531807	0.086876779794693
-6.40504503250122	-8.68793487548828	-4.0545506477356	-0.0728365480899811	0.127562031149864	0.0870444178581238
-6.40530252456665	-8.68190479278564	-4.04947090148926	-0.0727995783090591	0.127496168017387	0.0871171355247498
-6.4056601524353	-8.68472576141357	-4.05068349838257	-0.0730261951684952	0.127638101577759	0.0871250107884407
-6.41252136230469	-8.68274688720703	-4.04672145843506	-0.0728792697191238	0.127524867653847	0.0872822254896164
-6.40920352935791	-8.68425369262695	-4.05056190490723	-0.0730026140809059	0.12757582962513	0.0872141718864441
-6.40972232818604	-8.68870830535889	-4.04986667633057	-0.0729717463254929	0.127698466181755	0.0873623713850975
-6.41196632385254	-8.68029689788818	-4.04503202438354	-0.0729577764868736	0.127647712826729	0.0874042734503746
-6.40870904922485	-8.6847562789917	-4.04705142974854	-0.0731331631541252	0.127762153744698	0.0875068455934525
-6.4113335609436	-8.68088436126709	-4.04043436050415	-0.0730303004384041	0.12766832113266	0.0876048728823662
-6.4074387550354	-8.68663883209229	-4.03618335723877	-0.0732048004865646	0.127771347761154	0.0875802934169769
-6.40989208221436	-8.68766307830811	-4.03804063796997	-0.0731496512889862	0.127754688262939	0.0878041610121727
-6.40486526489258	-8.68207931518555	-4.03613901138306	-0.0730910450220108	0.127741873264313	0.0877906158566475
-6.40091753005981	-8.68627738952637	-4.04050827026367	-0.0732745379209518	0.127875417470932	0.0878992974758148
-6.40756893157959	-8.68147850036621	-4.03314161300659	-0.0731365159153938	0.127747744321823	0.0880796834826469
-6.40362310409546	-8.68662357330322	-4.04087114334106	-0.0732862278819084	0.127883791923523	0.0880775600671768
-6.40429878234863	-8.69134616851807	-4.03892278671265	-0.0731855854392052	0.127896383404732	0.0882599279284477
-6.40056324005127	-8.68279457092285	-4.03376436233521	-0.0731191337108612	0.127907633781433	0.0883131548762321
-6.39813566207886	-8.68623828887939	-4.0414776802063	-0.073333665728569	0.12799246609211	0.0884653031826019
-6.40517950057983	-8.68380546569824	-4.03376722335815	-0.0731977224349976	0.127962321043015	0.0885257422924042
-6.39442205429077	-8.68601036071777	-4.03839492797852	-0.0733087137341499	0.12796576321125	0.0885996297001839
-6.39660024642944	-8.6861743927002	-4.02703237533569	-0.0731526166200638	0.127963185310364	0.0886992365121841
-6.39191150665283	-8.68288135528564	-4.03410625457764	-0.0732809975743294	0.128080829977989	0.0886815115809441
-6.39419889450073	-8.68338871002197	-4.03189420700073	-0.0733395665884018	0.128071948885918	0.0888387709856033
-6.39805841445923	-8.67861366271973	-4.02996301651001	-0.0732010826468468	0.127930164337158	0.0888124331831932
-6.39492750167847	-8.68847751617432	-4.03545522689819	-0.0732510387897491	0.128102034330368	0.0888761281967163
-6.39558410644531	-8.68050575256348	-4.02857303619385	-0.0731244832277298	0.128077581524849	0.0889293253421783
-6.39335489273071	-8.68174648284912	-4.03682088851929	-0.0731963366270065	0.128124833106995	0.0889570713043213
-6.39748382568359	-8.6807918548584	-4.02892208099365	-0.0732103809714317	0.128176525235176	0.0890642181038857
-6.40143585205078	-8.67747974395752	-4.03435897827148	-0.0730622038245201	0.128058031201363	0.0889451205730438
-6.39941120147705	-8.68618202209473	-4.03522920608521	-0.0731661543250084	0.128259524703026	0.0890747979283333
-6.40161180496216	-8.68055438995361	-4.0403938293457	-0.0730423778295517	0.128160938620567	0.0890338346362114
-6.39895963668823	-8.68271446228027	-4.03942728042603	-0.0731592625379562	0.128186956048012	0.0890372395515442
-6.40131235122681	-8.68375778198242	-4.03267812728882	-0.073142796754837	0.128254503011703	0.0890914350748062
-6.40811252593994	-8.68114471435547	-4.04008913040161	-0.0730490535497665	0.128194525837898	0.0890162959694862
-6.40483903884888	-8.6876392364502	-4.03713178634644	-0.073083184659481	0.128262221813202	0.0890689939260483
-6.40882587432861	-8.68322563171387	-4.03664255142212	-0.0729808434844017	0.128214374184608	0.0890420228242874
-6.40613794326782	-8.67933082580566	-4.0422739982605	-0.0730250179767609	0.128244057297707	0.0890371724963188
-6.40938663482666	-8.67855834960938	-4.02965545654297	-0.0730200633406639	0.1282859146595	0.0890055224299431
-6.41517877578735	-8.67554759979248	-4.03976058959961	-0.0729845389723778	0.128142789006233	0.0889893472194672
-6.41182088851929	-8.68383693695068	-4.03404331207275	-0.0730442032217979	0.128211170434952	0.0889831036329269
-6.41412878036499	-8.67615509033203	-4.03711986541748	-0.0728522911667824	0.128259584307671	0.0889547392725945
-6.41092252731323	-8.67772674560547	-4.03926992416382	-0.0730486586689949	0.12833209335804	0.0889851227402687
-6.41382169723511	-8.67750263214111	-4.03238296508789	-0.0730486661195755	0.128263413906097	0.0889980271458626
-6.42005205154419	-8.6743860244751	-4.03511476516724	-0.0728884935379028	0.128231927752495	0.0889569371938705
-6.41510057449341	-8.68062686920166	-4.02642154693604	-0.0730352476239204	0.128265216946602	0.0889259427785873
-6.41841840744019	-8.67729091644287	-4.03864669799805	-0.0729180127382278	0.128355890512466	0.0889797955751419
-6.41822290420532	-8.67788791656494	-4.03786659240723	-0.0728872567415237	0.128250703215599	0.0889491140842438
-6.41799259185791	-8.67774772644043	-4.03288841247559	-0.0729515478014946	0.128353387117386	0.0889401584863663
-6.4248948097229	-8.67480659484863	-4.04279470443726	-0.0727850943803787	0.128299325704575	0.0889763310551643
-6.42027044296265	-8.68151092529297	-4.03620195388794	-0.0729373916983604	0.128364473581314	0.0889577567577362
-6.42699337005615	-8.673583984375	-4.03987979888916	-0.072764977812767	0.128350883722305	0.089083343744278
-6.41804265975952	-8.67225360870361	-4.04152297973633	-0.0729486122727394	0.128342524170876	0.088960163295269
-6.42304754257202	-8.67255878448486	-4.03962516784668	-0.0729348808526993	0.128313302993774	0.0890620350837708
-6.42604398727417	-8.67212200164795	-4.03841209411621	-0.0728607624769211	0.128260239958763	0.0890379399061203
-6.42381477355957	-8.67731189727783	-4.03872585296631	-0.0729828104376793	0.128371119499207	0.0889808535575867
-6.4313850402832	-8.66797828674316	-4.04458713531494	-0.0727861523628235	0.128245517611504	0.0891135334968567
-6.41892337799072	-8.67060375213623	-4.04924821853638	-0.0730113312602043	0.128334373235703	0.0890836343169212
-6.43045568466187	-8.66785717010498	-4.04825210571289	-0.0728867799043655	0.128353893756866	0.0891894698143005
-6.43061542510986	-8.66482639312744	-4.04172468185425	-0.0728967562317848	0.128199696540833	0.0891614630818367
-6.42669773101807	-8.66947364807129	-4.05204916000366	-0.0728968232870102	0.128344044089317	0.0892457440495491
-6.42613410949707	-8.66387557983398	-4.05081701278687	-0.0728041082620621	0.128257289528847	0.0893662571907043
-6.41681909561157	-8.66371154785156	-4.0518593788147	-0.0729849711060524	0.128330364823341	0.0893579423427582
-6.42712736129761	-8.66016101837158	-4.05125141143799	-0.0728860273957253	0.128257527947426	0.0895160511136055
-6.4250431060791	-8.65988349914551	-4.05263996124268	-0.0728693902492523	0.12812477350235	0.0894907712936401
-6.41927623748779	-8.66461563110352	-4.05453491210938	-0.072952501475811	0.128203570842743	0.0896141231060028
-6.41767120361328	-8.65373229980469	-4.05451345443726	-0.0728076696395874	0.128200352191925	0.0897310301661491
-6.41234445571899	-8.65333080291748	-4.05808877944946	-0.0729119777679443	0.128284618258476	0.0897613763809204
[truncated: 10,401 more rows]
