# Supplementary material for: Identification of Haptic Based Guiding Using Hard Reins
Source: PLoS One. 2015 Jul 22;10(7):e0132020. doi: 10.1371/journal.pone.0132020 (PMC4511788; doi:10.1371/journal.pone.0132020)
Supplement: S6 File — (ZIP) [file pone.0132020.s006.zip › Exp2_ForceData2/Subject10/path2/T8.csv]

Force X (N)	Force Y (N)	Force Z (N)	Torque X (N-m)	Torque Y (N-m)	Torque Z (N-m)	Frequency = 10000	Averaging Level = 16	F/T Serial Number = FT11772	Time Started = 19/02/2013 17:45:13
-3.04498362541199	-8.31374835968018	-0.00890958309173584	-0.115162298083305	0.17053996026516	0.0470834746956825
-3.04629969596863	-8.3161678314209	-0.00809873733669519	-0.115181237459183	0.170490562915802	0.046993762254715
-3.04249048233032	-8.31888675689697	-0.0139131946489215	-0.115393407642841	0.170550733804703	0.0469835326075554
-3.04051756858826	-8.31982135772705	-0.0101046655327082	-0.115338765084744	0.170590057969093	0.0469894893467426
-3.04735898971558	-8.31878852844238	-0.00897899363189936	-0.115339644253254	0.170637607574463	0.0469654612243176
-3.04665946960449	-8.31581211090088	-0.00799157470464706	-0.115131452679634	0.170580714941025	0.046929806470871
-3.04507303237915	-8.3115873336792	-0.00719651579856873	-0.115199692547321	0.170455396175385	0.0469295792281628
-3.04215931892395	-8.30889225006104	-0.00548119144514203	-0.115187413990498	0.170509949326515	0.0468327552080154
-3.03857135772705	-8.30987167358398	-0.0106026399880648	-0.115325555205345	0.170476585626602	0.0467792674899101
-3.03718137741089	-8.31457042694092	-0.0107126198709011	-0.115383327007294	0.170587703585625	0.046755850315094
-3.03509879112244	-8.30955600738525	-0.0121719753369689	-0.115421004593372	0.170539543032646	0.0466904379427433
-3.03971934318542	-8.30994319915771	-0.0115661388263106	-0.115436047315598	0.170576244592667	0.0467598028481007
-3.04271793365479	-8.3085412979126	-0.0144750457257032	-0.115304663777351	0.170520320534706	0.046743169426918
-3.04770946502686	-8.3095121383667	-0.0117876846343279	-0.115316301584244	0.170471206307411	0.0467698760330677
-3.04560303688049	-8.30688095092773	-0.014353253878653	-0.115266285836697	0.170411765575409	0.0467033684253693
-3.04538416862488	-8.30992126464844	-0.0123046142980456	-0.115329705178738	0.170400515198708	0.0465482734143734
-3.04619193077087	-8.31426620483398	-0.0108845131471753	-0.115368947386742	0.170484110713005	0.046548742800951
-3.045818567276	-8.32027626037598	-0.0143118044361472	-0.115405470132828	0.170599922537804	0.0465931668877602
-3.04401874542236	-8.31681060791016	-0.0126486625522375	-0.115328997373581	0.170608341693878	0.0466747060418129
-3.04838514328003	-8.31470584869385	-0.0144536094740033	-0.115303233265877	0.170544773340225	0.0466086603701115
-3.04873466491699	-8.30983257293701	-0.016166914254427	-0.115147680044174	0.170463278889656	0.0466196723282337
-3.042720079422	-8.31115341186523	-0.0136625990271568	-0.115252159535885	0.170393735170364	0.0465554594993591
-3.03879880905151	-8.31072425842285	-0.0151143781840801	-0.115383014082909	0.170425117015839	0.0465477406978607
-3.0338819026947	-8.31296253204346	-0.0177300646901131	-0.115367740392685	0.170511022210121	0.0465299636125565
-3.03935742378235	-8.31778621673584	-0.017506305128336	-0.115409694612026	0.170512139797211	0.0465502813458443
-3.04095768928528	-8.31353950500488	-0.013285263441503	-0.115370512008667	0.170519068837166	0.0465726926922798
-3.04367399215698	-8.31081771850586	-0.00784840900450945	-0.115368835628033	0.170475155115128	0.046658843755722
-3.04567718505859	-8.31071090698242	-0.0139564713463187	-0.115258231759071	0.17053884267807	0.0466109104454517
-3.04286670684814	-8.31190204620361	-0.0140301771461964	-0.115259394049644	0.170438662171364	0.0465804673731327
-3.0412700176239	-8.3075704574585	-0.00456659914925694	-0.115300677716732	0.170371890068054	0.0465093664824963
-3.0379843711853	-8.30935287475586	-0.0131315486505628	-0.115346379578114	0.170477330684662	0.0464684665203094
-3.03750395774841	-8.31334590911865	-0.00926483701914549	-0.115456864237785	0.170517891645432	0.0465186573565006
-3.03598260879517	-8.31650161743164	-0.0132302194833755	-0.115536220371723	0.170577093958855	0.0465078428387642
-3.03694486618042	-8.31495475769043	-0.00383142381906509	-0.115456864237785	0.170558601617813	0.046563770622015
-3.04117631912231	-8.31212139129639	-0.00234578014351428	-0.115388266742229	0.1706562936306	0.0465798676013947
-3.04168438911438	-8.30930042266846	-0.000969855464063585	-0.115323700010777	0.170622631907463	0.0465663559734821
-3.03989553451538	-8.30817031860352	0.000903623877093196	-0.115354463458061	0.170539855957031	0.046551238745451
-3.04359459877014	-8.30556678771973	-0.00229556742124259	-0.115302070975304	0.170591875910759	0.0465830974280834
-3.04097819328308	-8.30762195587158	0.00284142582677305	-0.115329526364803	0.170540526509285	0.0465734489262104
-3.04003119468689	-8.3101692199707	0.00341856153681874	-0.115468874573708	0.170536786317825	0.0465724132955074
-3.03939723968506	-8.31258869171143	-0.00385500048287213	-0.115516819059849	0.170615121722221	0.0465023629367352
-3.03815960884094	-8.31552791595459	0.00483737047761679	-0.115569829940796	0.170606106519699	0.046546645462513
-3.03732967376709	-8.31667232513428	0.0034046268556267	-0.115631297230721	0.170606479048729	0.0465495884418488
-3.04170727729797	-8.31973075866699	0.00212182081304491	-0.115551613271236	0.170733898878098	0.0466651543974876
-3.05024600028992	-8.32101058959961	0.00553814601153135	-0.115553885698318	0.170679271221161	0.0467244386672974
-3.04809284210205	-8.32152080535889	0.0100052747875452	-0.115533277392387	0.17067676782608	0.0467342995107174
-3.05223536491394	-8.32184219360352	0.00712395878508687	-0.115453325212002	0.170565277338028	0.0466759353876114
-3.05284547805786	-8.32197093963623	0.00443087518215179	-0.115456819534302	0.170620322227478	0.0467273630201817
-3.04682612419128	-8.32060050964355	0.00685898866504431	-0.115540102124214	0.170498177409172	0.0466629862785339
-3.04869055747986	-8.32469081878662	0.00674630049616098	-0.115604750812054	0.170523405075073	0.0466171763837337
-3.04627323150635	-8.32365798950195	0.00543047674000263	-0.115597575902939	0.170587971806526	0.0466285049915314
-3.04548215866089	-8.3287878036499	0.0108961500227451	-0.115650951862335	0.170643165707588	0.046614084392786
-3.04361128807068	-8.32729721069336	0.0119306799024343	-0.11577145755291	0.170685991644859	0.0467090159654617
-3.04435658454895	-8.32825565338135	0.0145577173680067	-0.115752026438713	0.170721471309662	0.0467431209981442
-3.0446240901947	-8.32615280151367	0.0108532421290874	-0.115730881690979	0.170672208070755	0.046737652271986
-3.04908967018127	-8.32299900054932	0.0112889325246215	-0.115709356963634	0.17077924311161	0.0467381738126278
-3.04718589782715	-8.31865501403809	0.0178037099540234	-0.115615904331207	0.170747756958008	0.0467950664460659
-3.04260516166687	-8.31807708740234	0.0187373179942369	-0.115827843546867	0.170671179890633	0.0467816740274429
-3.04273319244385	-8.3143138885498	0.0175138060003519	-0.115749672055244	0.170702889561653	0.0467599369585514
-3.04098415374756	-8.31758880615234	0.0204273015260696	-0.115817256271839	0.170733019709587	0.0467874556779861
-3.03829336166382	-8.31769847869873	0.0241363421082497	-0.115968942642212	0.170761048793793	0.0467647202312946
-3.03015923500061	-8.31618118286133	0.014814356341958	-0.116071403026581	0.17076712846756	0.0467080660164356
-3.03540015220642	-8.32008075714111	0.0192714165896177	-0.116041593253613	0.170810550451279	0.0467510633170605
-3.03212332725525	-8.31660270690918	0.0223201960325241	-0.116146311163902	0.170872002840042	0.0467976704239845
-3.02793765068054	-8.31932353973389	0.0235358327627182	-0.116089776158333	0.170846208930016	0.0467939674854279
-3.0351083278656	-8.31851577758789	0.0206870902329683	-0.116091534495354	0.170931622385979	0.046829380095005
-3.03341698646545	-8.31804943084717	0.0278412774205208	-0.116149984300137	0.170872181653976	0.0468979403376579
-3.03744983673096	-8.31936168670654	0.0264965128153563	-0.115985080599785	0.170942977070808	0.0468896999955177
-3.0415940284729	-8.31911563873291	0.0228935182094574	-0.116042591631413	0.170880615711212	0.0468434318900108
-3.03652119636536	-8.31781482696533	0.0206952504813671	-0.115977086126804	0.170838013291359	0.0467518232762814
-3.03708672523499	-8.31626796722412	0.0230080857872963	-0.116032503545284	0.170798406004906	0.04670250415802
-3.0327844619751	-8.31827831268311	0.019282141700387	-0.116067588329315	0.170837670564651	0.0466213524341583
-3.03195714950562	-8.3218412399292	0.0236126109957695	-0.116121403872967	0.17085237801075	0.0465824194252491
-3.03414440155029	-8.32589054107666	0.0244011580944061	-0.116171516478062	0.171037673950195	0.0465566404163837
-3.03364515304565	-8.3281135559082	0.0213961321860552	-0.116086103022099	0.171039909124374	0.0465815402567387
-3.0435688495636	-8.32366943359375	0.0205333344638348	-0.116020113229752	0.170973673462868	0.0465842485427856
-3.03863286972046	-8.32034683227539	0.0230054762214422	-0.115968085825443	0.170928493142128	0.0464805699884892
-3.04157614707947	-8.31684494018555	0.0270215980708599	-0.115993931889534	0.170957565307617	0.0464364998042583
-3.03935837745667	-8.31628799438477	0.0192403253167868	-0.11604692786932	0.170935079455376	0.0463725440204144
-3.03688383102417	-8.31894779205322	0.0182776730507612	-0.116127833724022	0.170960262417793	0.0462176911532879
-3.03782629966736	-8.31468772888184	0.0168025344610214	-0.116238884627819	0.171024337410927	0.0462000109255314
-3.03830409049988	-8.318359375	0.0184253379702568	-0.11622367054224	0.17111112177372	0.0460700616240501
-3.03750801086426	-8.31586837768555	0.0158028993755579	-0.11629581451416	0.171076655387878	0.0460252724587917
-3.0429482460022	-8.31672096252441	0.0154494810849428	-0.116289727389812	0.17118202149868	0.0460018664598465
-3.04550170898438	-8.32021522521973	0.0182605534791946	-0.116221882402897	0.171128392219543	0.0460024997591972
-3.0533435344696	-8.3194465637207	0.0222094859927893	-0.116211526095867	0.17118863761425	0.0460033193230629
-3.05245995521545	-8.3163366317749	0.0134477075189352	-0.11618859320879	0.171102151274681	0.045922577381134
-3.05832505226135	-8.31670188903809	0.0181186534464359	-0.116127043962479	0.171066954731941	0.0458713546395302
-3.05613541603088	-8.31396865844727	0.014495681039989	-0.116143584251404	0.17098394036293	0.045774832367897
-3.05184364318848	-8.31588554382324	0.0145050538703799	-0.116150312125683	0.170911818742752	0.0456384010612965
-3.05651354789734	-8.31802845001221	0.00686174817383289	-0.116157546639442	0.170985028147697	0.0455873981118202
-3.0555784702301	-8.31818389892578	0.0117961261421442	-0.116269513964653	0.17103698849678	0.0455227605998516
-3.0554358959198	-8.32228183746338	0.0114721264690161	-0.116280026733875	0.171085074543953	0.0455351322889328
-3.0587420463562	-8.31998634338379	0.0135455476120114	-0.116202495992184	0.171145364642143	0.0455235987901688
-3.06159925460815	-8.32022380828857	0.0102903675287962	-0.11611670255661	0.171096846461296	0.045517336577177
-3.06482267379761	-8.3192081451416	0.0115661351010203	-0.116152361035347	0.171052873134613	0.0454712919890881
-3.06579184532166	-8.31350898742676	0.0156025579199195	-0.116017557680607	0.171068489551544	0.0454372800886631
-3.06856608390808	-8.3138427734375	0.00608532410115004	-0.115962758660316	0.170974299311638	0.0453711487352848
-3.06536793708801	-8.31611347198486	0.00692834751680493	-0.11610222607851	0.17095947265625	0.0452702939510345
-3.063560962677	-8.31741046905518	0.0041965339332819	-0.116152957081795	0.170985326170921	0.0452734529972076
-3.06843447685242	-8.32025146484375	0.00306941755115986	-0.116243183612823	0.171051293611526	0.0452328808605671
-3.07017064094543	-8.31960964202881	0.00410387804731727	-0.116230078041553	0.171069070696831	0.0452015846967697
-3.06934595108032	-8.32338809967041	0.00429588044062257	-0.116153761744499	0.171089649200439	0.04518823325634
-3.07844424247742	-8.3253345489502	0.00615760032087564	-0.116148397326469	0.171134293079376	0.04517812281847
-3.08396172523499	-8.32289695739746	0.00890403054654598	-0.11605978012085	0.171181038022041	0.0451772101223469
-3.08838152885437	-8.32269763946533	0.00824407394975424	-0.116028197109699	0.171033054590225	0.0451595932245255
-3.08864521980286	-8.3226957321167	0.00255858385935426	-0.116000890731812	0.171013578772545	0.0450805202126503
-3.092613697052	-8.3238353729248	-0.000486821227241308	-0.115978069603443	0.170983955264091	0.0450011491775513
-3.08916926383972	-8.32250785827637	0.00218864087946713	-0.115975014865398	0.170902997255325	0.0449869260191917
-3.0879373550415	-8.32425689697266	-0.00431722169741988	-0.115915730595589	0.170971944928169	0.044936515390873
-3.08877849578857	-8.32624244689941	-0.004506750497967	-0.115980833768845	0.170897424221039	0.0448856763541698
-3.08500051498413	-8.32638454437256	0.000819614389911294	-0.11603906005621	0.170967072248459	0.0448572598397732
-3.08504891395569	-8.32741928100586	-0.00574860675260425	-0.11597103625536	0.170991450548172	0.0449362955987453
-3.08677458763123	-8.32906055450439	-0.0083676790818572	-0.115952201187611	0.170994400978088	0.0448654405772686
-3.08859491348267	-8.32249546051025	-0.00656555453315377	-0.115912273526192	0.170967772603035	0.0448710918426514
-3.08882617950439	-8.31847953796387	-0.00504484167322516	-0.115822315216064	0.170834437012672	0.0448536612093449
-3.08942866325378	-8.31446552276611	-0.00653601018711925	-0.115712068974972	0.170850291848183	0.0448113568127155
-3.08197212219238	-8.31181335449219	-0.00970422104001045	-0.115752175450325	0.170737117528915	0.0447818450629711
-3.07905149459839	-8.31086349487305	-0.00967560242861509	-0.115834318101406	0.170816585421562	0.044782180339098
-3.07416796684265	-8.31263256072998	-0.0165778137743473	-0.115840315818787	0.170837238430977	0.0447599850594997
-3.07602500915527	-8.31268787384033	-0.00863331649452448	-0.115889333188534	0.1708864569664	0.0447202101349831
-3.07647776603699	-8.30982875823975	-0.010092101059854	-0.115897454321384	0.170883595943451	0.0447816886007786
-3.0780885219574	-8.30893135070801	-0.00415510823950171	-0.115775756537914	0.170876160264015	0.0448178499937058
-3.08335947990417	-8.30694007873535	-0.00691671576350927	-0.115744680166245	0.170950993895531	0.0448142513632774
-3.08008551597595	-8.30514621734619	-0.012048820964992	-0.115668676793575	0.170842915773392	0.0447750762104988
-3.07898640632629	-8.30257606506348	-0.0116138849407434	-0.115621283650398	0.170735210180283	0.0447059758007526
-3.07640409469604	-8.30180931091309	-0.0192055273801088	-0.115636833012104	0.170737683773041	0.0446519665420055
-3.07315349578857	-8.30362987518311	-0.0179945770651102	-0.115691386163235	0.170718863606453	0.0445697456598282
-3.06934309005737	-8.29856395721436	-0.0121818641200662	-0.115693531930447	0.170750603079796	0.0445350743830204
-3.06616806983948	-8.30234909057617	-0.00991704128682613	-0.115700259804726	0.170787364244461	0.0446069650352001
-3.07011532783508	-8.30373859405518	-0.0153791317716241	-0.115734234452248	0.170885443687439	0.044585894793272
-3.06817293167114	-8.30062675476074	-0.0137696471065283	-0.115730583667755	0.170898482203484	0.0445702262222767
-3.07009315490723	-8.30037879943848	-0.0164197999984026	-0.115597397089005	0.17093226313591	0.0445737391710281
-3.0712354183197	-8.29476165771484	-0.0138334697112441	-0.115535654127598	0.170881152153015	0.0445337891578674
-3.066734790802	-8.29044246673584	-0.0101170120760798	-0.115528993308544	0.170829519629478	0.0445493087172508
-3.06780672073364	-8.28759765625	-0.0130236819386482	-0.11547663807869	0.170837476849556	0.0445120185613632
-3.0661449432373	-8.28431797027588	-0.00989104900509119	-0.115584760904312	0.170803681015968	0.0444462448358536
-3.0587215423584	-8.28077602386475	-0.0150655377656221	-0.115627400577068	0.170804545283318	0.0443460568785667
-3.05613827705383	-8.28102684020996	-0.0191623568534851	-0.115663185715675	0.170757502317429	0.0443285815417767
-3.0546772480011	-8.2798318862915	-0.0176050513982773	-0.115825988352299	0.170837938785553	0.0442852638661861
-3.04987192153931	-8.27609825134277	-0.015701200813055	-0.115808241069317	0.170826390385628	0.044217187911272
-3.05480337142944	-8.27634525299072	-0.0135005582123995	-0.115780353546143	0.170886844396591	0.0442178510129452
-3.05145072937012	-8.277268409729	-0.0169331729412079	-0.115860372781754	0.170893505215645	0.0441787429153919
-3.05320334434509	-8.27509784698486	-0.0106339873746037	-0.115802504122257	0.170906379818916	0.044132512062788
-3.05773782730103	-8.26916599273682	-0.00670755608007312	-0.11572228372097	0.170879766345024	0.0441136583685875
-3.06268620491028	-8.27174854278564	-0.00803718622773886	-0.115817040205002	0.170939534902573	0.0440835729241371
-3.06435465812683	-8.26747608184814	-0.00631952751427889	-0.115761980414391	0.170811057090759	0.044016145169735
-3.06441068649292	-8.26219749450684	-0.00675342604517937	-0.115715585649014	0.170844078063965	0.0439413450658321
-3.06391501426697	-8.26654434204102	-0.0134293586015701	-0.115691587328911	0.170763522386551	0.0437082387506962
-3.06225085258484	-8.26570606231689	-0.00634805718436837	-0.115785621106625	0.1707663834095	0.043690949678421
-3.06751489639282	-8.26816463470459	-0.00825818348675966	-0.11580665409565	0.170800477266312	0.0435898713767529
-3.06824946403503	-8.27204418182373	-0.0120222074910998	-0.115877225995064	0.170888975262642	0.0435355752706528
-3.06666898727417	-8.26968097686768	-0.0131904911249876	-0.115917809307575	0.170954942703247	0.0434706248342991
-3.07037806510925	-8.27470207214355	-0.0121640022844076	-0.11578868329525	0.170990452170372	0.043408140540123
-3.07717418670654	-8.26923179626465	-0.0138416774570942	-0.115733876824379	0.170858234167099	0.0433231741189957
-3.07999968528748	-8.26422023773193	-0.0125138135626912	-0.115680903196335	0.170816764235497	0.0432694479823112
-3.08159327507019	-8.26177597045898	-0.0157412346452475	-0.115630641579628	0.170767068862915	0.0431425683200359
-3.07735180854797	-8.2620325088501	-0.0184826850891113	-0.115615576505661	0.17068900167942	0.0430686362087727
-3.0755443572998	-8.26788806915283	-0.0231841485947371	-0.115710034966469	0.170682266354561	0.0429467670619488
-3.07587838172913	-8.26763534545898	-0.0283777546137571	-0.115809857845306	0.170690283179283	0.042830191552639
-3.07836771011353	-8.26687049865723	-0.0263026673346758	-0.115720190107822	0.17080269753933	0.0428073368966579
-3.08125615119934	-8.26688671112061	-0.0282167736440897	-0.115758091211319	0.17071008682251	0.0427708514034748
-3.08719348907471	-8.26455307006836	-0.0159039013087749	-0.115722335875034	0.170743077993393	0.0426822118461132
-3.09227538108826	-8.26252841949463	-0.0197370294481516	-0.115562111139297	0.170638531446457	0.0426225885748863
-3.09099650382996	-8.25874996185303	-0.0268627312034369	-0.115527406334877	0.170619979500771	0.0424941554665565
-3.09017896652222	-8.26303482055664	-0.0251556467264891	-0.115499399602413	0.170459687709808	0.0423111096024513
-3.08703517913818	-8.26086330413818	-0.0261170454323292	-0.11559896171093	0.170415282249451	0.0422306135296822
-3.08674883842468	-8.26552772521973	-0.0320717170834541	-0.11557711660862	0.170572325587273	0.0421889796853065
-3.09244632720947	-8.266037940979	-0.0289173200726509	-0.115614019334316	0.170609682798386	0.0422143377363682
-3.09298205375671	-8.26642036437988	-0.0282715205103159	-0.115539528429508	0.17049577832222	0.0421036817133427
-3.09657263755798	-8.26509475708008	-0.02448152564466	-0.115472421050072	0.170435979962349	0.0420883931219578
-3.0983259677887	-8.2590970993042	-0.0269648302346468	-0.115338839590549	0.170418500900269	0.041973814368248
-3.09608197212219	-8.26271915435791	-0.0259980671107769	-0.115418374538422	0.170382112264633	0.041816059499979
-3.09587550163269	-8.26309204101563	-0.0298654418438673	-0.115552760660648	0.170440018177032	0.041699755936861
-3.09241819381714	-8.2624979019165	-0.0295614749193192	-0.1154929921031	0.170406386256218	0.0416930168867111
-3.09953498840332	-8.26290225982666	-0.0317399725317955	-0.115544021129608	0.17046095430851	0.0417050868272781
-3.10586547851563	-8.26242446899414	-0.0288959331810474	-0.11538065969944	0.170484587550163	0.0416293889284134
-3.105388879776	-8.2627010345459	-0.0272551272064447	-0.115326397120953	0.170337781310081	0.0416336394846439
-3.10786294937134	-8.26188945770264	-0.0308450907468796	-0.115290425717831	0.170258820056915	0.041521105915308
-3.10805773735046	-8.2625150680542	-0.0270088277757168	-0.115239590406418	0.170210584998131	0.0413691960275173
-3.10590767860413	-8.26360321044922	-0.0296363644301891	-0.115332722663879	0.170230224728584	0.0412629842758179
-3.1055166721344	-8.27033710479736	-0.0299486741423607	-0.115358032286167	0.170286938548088	0.0412393808364868
-3.10907673835754	-8.27165031433105	-0.0289668217301369	-0.115351907908916	0.170387580990791	0.0412712767720222
-3.11454677581787	-8.26915264129639	-0.0278444476425648	-0.115214794874191	0.170456051826477	0.0412010475993156
-3.11675405502319	-8.26715183258057	-0.0280450750142336	-0.115140594542027	0.170225590467453	0.0411301106214523
-3.1189136505127	-8.26537418365479	-0.0254112649708986	-0.115121588110924	0.170237451791763	0.0410243198275566
-3.12346625328064	-8.26568222045898	-0.023385301232338	-0.115055114030838	0.170277282595634	0.0409190803766251
-3.11937642097473	-8.26670742034912	-0.031823918223381	-0.115120306611061	0.170197084546089	0.0408414416015148
-3.12040328979492	-8.2707405090332	-0.0281856320798397	-0.115182131528854	0.170179694890976	0.0407347045838833
-3.1186351776123	-8.26953029632568	-0.0298100281506777	-0.115200988948345	0.170151591300964	0.0406613610684872
-3.12526702880859	-8.27282524108887	-0.0314704477787018	-0.11512803286314	0.170199066400528	0.0406258217990398
-3.13602161407471	-8.27161312103271	-0.0273566823452711	-0.115098267793655	0.170172169804573	0.0405868366360664
-3.13701820373535	-8.26773834228516	-0.0287533700466156	-0.114949144423008	0.170148074626923	0.0404755584895611
-3.14098286628723	-8.26869583129883	-0.0315606035292149	-0.114973373711109	0.170022264122963	0.0403989367187023
-3.13975977897644	-8.27166175842285	-0.0338327512145042	-0.115025214850903	0.170074388384819	0.0402220822870731
-3.140291929245	-8.27552795410156	-0.0296865310519934	-0.115098409354687	0.17009025812149	0.0401741825044155
-3.14306497573853	-8.27729225158691	-0.0356806255877018	-0.115061677992344	0.1701550334692	0.0401322320103645
-3.14349460601807	-8.27761650085449	-0.0299059171229601	-0.115051113069057	0.170146480202675	0.0401294939219952
-3.14870762825012	-8.27691268920898	-0.0363879948854446	-0.114978298544884	0.170184269547462	0.0400755703449249
-3.15116047859192	-8.27246856689453	-0.0308649558573961	-0.114830762147903	0.170099705457687	0.040022112429142
-3.14940977096558	-8.26893043518066	-0.0327533334493637	-0.114891268312931	0.169982105493546	0.0399262420833111
-3.14684557914734	-8.26749897003174	-0.0363317243754864	-0.114836022257805	0.169979497790337	0.0398885495960712
-3.14539122581482	-8.2687463760376	-0.0391297452151775	-0.114920184016228	0.169980853796005	0.0398153997957706
-3.14260935783386	-8.26621055603027	-0.0370845198631287	-0.114962466061115	0.169941231608391	0.0397841297090054
-3.13934302330017	-8.26837158203125	-0.0399195291101933	-0.115028381347656	0.169973164796829	0.0396970324218273
-3.14560151100159	-8.26672077178955	-0.0384061336517334	-0.114988595247269	0.169915914535522	0.0397001393139362
-3.15195298194885	-8.2616662979126	-0.0410281829535961	-0.1148851364851	0.169971257448196	0.0397192612290382
-3.14807319641113	-8.25803470611572	-0.0370098389685154	-0.114881373941898	0.169758036732674	0.0396391786634922
-3.14495825767517	-8.25564956665039	-0.0407314710319042	-0.114825025200844	0.169776782393456	0.0395052097737789
-3.14649772644043	-8.25397777557373	-0.0414456240832806	-0.114858262240887	0.169764503836632	0.0394327491521835
-3.14082002639771	-8.25729084014893	-0.0386854447424412	-0.114962384104729	0.169828683137894	0.0393514633178711
-3.14025163650513	-8.25968265533447	-0.0332437232136726	-0.115012429654598	0.169843897223473	0.0393619239330292
-3.14290308952332	-8.25869941711426	-0.0357646942138672	-0.114978402853012	0.169885128736496	0.0394005551934242
-3.14366793632507	-8.2574348449707	-0.038029745221138	-0.114861711859703	0.169921159744263	0.0393842197954655
-3.14597034454346	-8.25528526306152	-0.034671600908041	-0.114870004355907	0.169841676950455	0.0393426977097988
-3.14488697052002	-8.24755382537842	-0.0388640947639942	-0.11474870890379	0.169759020209312	0.0392868779599667
-3.14768719673157	-8.25111103057861	-0.0382640436291695	-0.114727579057217	0.169725626707077	0.0391918532550335
-3.14538407325745	-8.25279426574707	-0.0435157045722008	-0.114900223910809	0.169797956943512	0.0391412638127804
-3.14148306846619	-8.25469493865967	-0.0379174202680588	-0.115018844604492	0.169723987579346	0.0391167849302292
-3.14362359046936	-8.25390434265137	-0.0386651121079922	-0.114999502897263	0.169802069664001	0.0390211790800095
-3.15087175369263	-8.25517177581787	-0.0380032137036324	-0.11494554579258	0.16981515288353	0.0389742515981197
-3.1558723449707	-8.25698947906494	-0.0341454111039639	-0.114883132278919	0.169794395565987	0.0389448218047619
-3.15877771377563	-8.25447082519531	-0.0306689832359552	-0.114797621965408	0.169701844453812	0.0388921573758125
-3.16411304473877	-8.25613880157471	-0.0360892340540886	-0.114682227373123	0.169658958911896	0.0388380512595177
-3.16933274269104	-8.25163841247559	-0.0345689803361893	-0.114759407937527	0.169555813074112	0.0386530943214893
-3.16503381729126	-8.25464725494385	-0.0399823375046253	-0.114646889269352	0.169479042291641	0.0385247021913528
-3.17174863815308	-8.25642681121826	-0.0424302741885185	-0.11474821716547	0.169451087713242	0.0384549386799335
-3.1711003780365	-8.25890445709229	-0.041617751121521	-0.11474496871233	0.169546738266945	0.0383814834058285
-3.17269659042358	-8.2636137008667	-0.035766739398241	-0.114795178174973	0.169586822390556	0.0383161082863808
-3.17985796928406	-8.2622537612915	-0.0347354672849178	-0.114680595695972	0.169555202126503	0.0383092388510704
-3.18369722366333	-8.26033878326416	-0.0428480803966522	-0.114604324102402	0.169478133320808	0.0382005274295807
-3.18924999237061	-8.25881862640381	-0.0356332547962666	-0.114667177200317	0.169422343373299	0.0380778200924397
-3.18987369537354	-8.25271129608154	-0.0430849380791187	-0.114487320184708	0.169368013739586	0.0379761420190334
-3.19530367851257	-8.25360870361328	-0.0450827479362488	-0.114554740488529	0.169351011514664	0.037802442908287
-3.19112467765808	-8.25583362579346	-0.04297985881567	-0.11472799628973	0.169315248727798	0.0376747101545334
-3.19298434257507	-8.25700378417969	-0.047512099146843	-0.114743053913116	0.16930940747261	0.0375965125858784
-3.19746088981628	-8.25682353973389	-0.0412665642797947	-0.114783070981503	0.169307351112366	0.037555493414402
-3.20321393013	-8.25646209716797	-0.039529025554657	-0.114565543830395	0.169323056936264	0.0374939255416393
-3.2130331993103	-8.2547025680542	-0.0378677397966385	-0.114551164209843	0.169203370809555	0.0373972319066525
-3.21128296852112	-8.25293254852295	-0.0423098877072334	-0.114484868943691	0.1691033244133	0.0372005701065063
-3.21576476097107	-8.25438594818115	-0.0378596596419811	-0.114496886730194	0.169012516736984	0.0371012464165688
-3.21708846092224	-8.25913143157959	-0.0419941842556	-0.11461491137743	0.169133275747299	0.0370370410382748
-3.22197365760803	-8.26270961761475	-0.0434443205595016	-0.114614896476269	0.169204980134964	0.0369604527950287
-3.22156691551209	-8.26336669921875	-0.0474584922194481	-0.114527404308319	0.169178366661072	0.0368889942765236
-3.22523832321167	-8.26094341278076	-0.0421867333352566	-0.114472329616547	0.169084563851357	0.0368728823959827
-3.22909569740295	-8.25653076171875	-0.0469458661973476	-0.114333778619766	0.169034153223038	0.0367822349071503
-3.2304368019104	-8.25760936737061	-0.0446457341313362	-0.114294156432152	0.168958857655525	0.036577008664608
-3.23222184181213	-8.2594165802002	-0.0451937131583691	-0.114425748586655	0.16898176074028	0.0365129970014095
-3.22882175445557	-8.25963687896729	-0.0485943965613842	-0.114444546401501	0.168976336717606	0.0363824218511581
-3.23543930053711	-8.26332855224609	-0.0475764498114586	-0.114464916288853	0.16899511218071	0.036370187997818
-3.23917055130005	-8.26199626922607	-0.0492085069417953	-0.114392347633839	0.168990805745125	0.0362912490963936
-3.24484038352966	-8.26139068603516	-0.0436473004519939	-0.114337079226971	0.168899819254875	0.0362873263657093
-3.25091505050659	-8.25790786743164	-0.0504678264260292	-0.114196047186852	0.168824270367622	0.036226212978363
-3.25407910346985	-8.25879383087158	-0.0532635971903801	-0.114132829010487	0.168743893504143	0.0360523238778114
-3.25514054298401	-8.26149272918701	-0.049312699586153	-0.114272452890873	0.168726101517677	0.0359889082610607
-3.25117897987366	-8.26739978790283	-0.0497577898204327	-0.114279359579086	0.168714374303818	0.0359326936304569
-3.25563192367554	-8.26697540283203	-0.0515303388237953	-0.114321775734425	0.168882474303246	0.0359583236277103
-3.26014137268066	-8.26715469360352	-0.0467114895582199	-0.114186905324459	0.168886467814445	0.0359165817499161
-3.26477575302124	-8.26238441467285	-0.0493624731898308	-0.114070318639278	0.168784737586975	0.0357904098927975
-3.25881838798523	-8.26206970214844	-0.0469132773578167	-0.114122711122036	0.168672859668732	0.0357458181679249
-3.26171326637268	-8.26151466369629	-0.0515888780355453	-0.114247508347034	0.168747007846832	0.0356508381664753
-3.25689554214478	-8.26377296447754	-0.0602791644632816	-0.114259473979473	0.168747916817665	0.0355584099888802
-3.25986957550049	-8.26595687866211	-0.0541278161108494	-0.114309474825859	0.168736800551414	0.0355904772877693
-3.26564621925354	-8.26714420318604	-0.0560974478721619	-0.114310100674629	0.168769031763077	0.0356400236487389
-3.27087616920471	-8.26089668273926	-0.0496757179498672	-0.114212326705456	0.168666943907738	0.0355841591954231
-3.26927137374878	-8.26107692718506	-0.0580211579799652	-0.114198662340641	0.168552815914154	0.0354535058140755
-3.26632785797119	-8.25850296020508	-0.0601770393550396	-0.114162430167198	0.168585881590843	0.0353585816919804
-3.26046299934387	-8.2582950592041	-0.0572330914437771	-0.114265248179436	0.168614938855171	0.0353101454675198
-3.26079726219177	-8.26226139068604	-0.056487400084734	-0.114299394190311	0.168669506907463	0.0353031493723392
-3.26181626319885	-8.25833988189697	-0.0590589344501495	-0.114231333136559	0.168691039085388	0.0353870056569576
-3.26179718971252	-8.2532901763916	-0.0686876997351646	-0.114169649779797	0.168597117066383	0.0353425927460194
-3.26261615753174	-8.25115299224854	-0.0614846162497997	-0.114209890365601	0.168582558631897	0.0352814458310604
-3.2582094669342	-8.24890518188477	-0.061916958540678	-0.114233441650867	0.16852331161499	0.0351795293390751
-3.25334858894348	-8.25049686431885	-0.0610958375036716	-0.114443562924862	0.168662801384926	0.0351897776126862
-3.25251579284668	-8.25123310089111	-0.0601067878305912	-0.114448517560959	0.168670788407326	0.0351196117699146
-3.26102542877197	-8.24837112426758	-0.0630669072270393	-0.114297233521938	0.168666809797287	0.0351982451975346
-3.26390767097473	-8.248366355896	-0.0557813234627247	-0.114283300936222	0.168595626950264	0.0351953357458115
-3.26384234428406	-8.24490165710449	-0.0595662072300911	-0.11430712044239	0.16853928565979	0.035118218511343
-3.25817656517029	-8.24462509155273	-0.0623995140194893	-0.114275217056274	0.16850933432579	0.0349996387958527
-3.26383113861084	-8.25014781951904	-0.0622053109109402	-0.11445540189743	0.168581694364548	0.0350504815578461
-3.26261973381042	-8.2527437210083	-0.060972198843956	-0.114406913518906	0.168650850653648	0.0350102484226227
-3.26618957519531	-8.25546455383301	-0.0589834973216057	-0.114380329847336	0.168623268604279	0.0350056625902653
-3.27228283882141	-8.25019550323486	-0.0629318058490753	-0.114306315779686	0.168645948171616	0.0349821783602238
-3.27582955360413	-8.25108432769775	-0.057266853749752	-0.114123269915581	0.168593183159828	0.034974105656147
-3.27494359016418	-8.25072479248047	-0.0637776181101799	-0.114280447363853	0.168495997786522	0.0348223894834518
-3.27245259284973	-8.2560396194458	-0.0613719411194324	-0.114329479634762	0.168526992201805	0.0347781777381897
-3.27062892913818	-8.2522439956665	-0.0660905316472054	-0.114382460713387	0.168522372841835	0.0348069481551647
-3.279381275177	-8.25619316101074	-0.05930420383811	-0.114308670163155	0.168545961380005	0.0348246246576309
-3.28958988189697	-8.2579517364502	-0.0572947897017002	-0.114215634763241	0.168497413396835	0.0348253808915615
-3.28742218017578	-8.25728034973145	-0.0598089918494225	-0.114188000559807	0.168375566601753	0.0347670391201973
-3.29201745986938	-8.25648212432861	-0.0549852065742016	-0.114187754690647	0.168288633227348	0.0346628800034523
-3.28936815261841	-8.26282501220703	-0.0609099566936493	-0.114237196743488	0.168433517217636	0.0345999896526337
-3.29112100601196	-8.26798439025879	-0.060131162405014	-0.114291734993458	0.168386921286583	0.0345866344869137
-3.29692244529724	-8.2714786529541	-0.06327173858881	-0.114168308675289	0.168469235301018	0.0346015356481075
-3.30534720420837	-8.26740074157715	-0.0573107376694679	-0.11409317702055	0.16842857003212	0.0345995090901852
-3.30090737342834	-8.26552963256836	-0.0592819266021252	-0.11399607360363	0.168318212032318	0.0345500446856022
-3.30232906341553	-8.26827716827393	-0.0590310171246529	-0.11403127014637	0.168223813176155	0.0345149263739586
-3.30042433738709	-8.27135372161865	-0.060689739882946	-0.114159747958183	0.168294787406921	0.0344363935291767
-3.30235171318054	-8.27371406555176	-0.0601281002163887	-0.114183738827705	0.168299913406372	0.0344721674919128
-3.306147813797	-8.27229976654053	-0.0604306124150753	-0.114205591380596	0.168313518166542	0.0343618355691433
-3.31226944923401	-8.27604293823242	-0.0528912581503391	-0.114018052816391	0.168237969279289	0.0344220697879791
-3.3210666179657	-8.27350234985352	-0.0519198551774025	-0.114042595028877	0.168223336338997	0.034438394010067
-3.32304334640503	-8.27509498596191	-0.0549070537090302	-0.11395301669836	0.168139547109604	0.0343033783137798
-3.32589340209961	-8.27549457550049	-0.0523487068712711	-0.113974861800671	0.168045952916145	0.0342582426965237
-3.32755374908447	-8.27765655517578	-0.0586091838777065	-0.113986231386662	0.168019384145737	0.0341604612767696
-3.32449126243591	-8.2827262878418	-0.0529766604304314	-0.114070639014244	0.168027088046074	0.0341193899512291
-3.32945728302002	-8.28417778015137	-0.054566141217947	-0.114098332822323	0.168120443820953	0.0341095253825188
-3.33362746238709	-8.29271793365479	-0.0521009974181652	-0.113975569605827	0.168149128556252	0.0341119654476643
-3.33926463127136	-8.28800964355469	-0.0547590665519238	-0.113891921937466	0.168096125125885	0.0341091118752956
-3.34199380874634	-8.28765296936035	-0.0482300110161304	-0.11380971968174	0.168073743581772	0.034061498939991
-3.34283232688904	-8.28638362884521	-0.0494448356330395	-0.113802269101143	0.167979553341866	0.0339724607765675
-3.34361362457275	-8.29085159301758	-0.0465947054326534	-0.113848067820072	0.167985692620277	0.0339230671525002
-3.34395599365234	-8.2946662902832	-0.048591498285532	-0.113954849541187	0.16806635260582	0.0338957458734512
-3.34606981277466	-8.29842758178711	-0.0510457865893841	-0.114041410386562	0.16802766919136	0.0338559560477734
-3.35053658485413	-8.30003833770752	-0.0465527735650539	-0.11394477635622	0.16805025935173	0.0338462069630623
-3.35993337631226	-8.29995250701904	-0.0450162030756474	-0.113814137876034	0.167967155575752	0.0338762328028679
-3.36255669593811	-8.30413722991943	-0.0480596087872982	-0.113716922700405	0.167938500642776	0.0338215827941895
-3.36626362800598	-8.30478477478027	-0.050870705395937	-0.113761566579342	0.167879313230515	0.0337260998785496
-3.36795353889465	-8.30446624755859	-0.0498661547899246	-0.113731630146503	0.167843997478485	0.0336853228509426
-3.37158513069153	-8.30804824829102	-0.0563060231506824	-0.11378026753664	0.167780339717865	0.0335539504885674
-3.36855483055115	-8.30946922302246	-0.051708959043026	-0.113890364766121	0.167823225259781	0.0335684344172478
-3.36835741996765	-8.31205558776855	-0.0482009314000607	-0.113890066742897	0.167928203940392	0.0335867889225483
-3.37700366973877	-8.31722545623779	-0.0481683872640133	-0.11388374119997	0.167949855327606	0.0336163006722927
-3.37846851348877	-8.3151969909668	-0.0432187877595425	-0.113713048398495	0.167880490422249	0.0336083024740219
-3.38164639472961	-8.31639862060547	-0.0425524599850178	-0.113696433603764	0.167819663882256	0.0335956439375877
-3.38121318817139	-8.30958843231201	-0.0500278435647488	-0.113683886826038	0.167799443006516	0.0335471853613853
-3.38168144226074	-8.31608390808105	-0.040887326002121	-0.113768048584461	0.167771711945534	0.0335208922624588
-3.38108992576599	-8.31943225860596	-0.0511172823607922	-0.11385090649128	0.167774721980095	0.0334544368088245
-3.38084697723389	-8.3181095123291	-0.049223355948925	-0.113871701061726	0.167810082435608	0.0334316417574883
-3.38889527320862	-8.32214641571045	-0.0416533686220646	-0.113880850374699	0.167858853936195	0.0335083194077015
-3.39379739761353	-8.32376575469971	-0.0429543033242226	-0.113731868565083	0.167867466807365	0.0335182324051857
-3.39741659164429	-8.32532215118408	-0.0349174365401268	-0.113747134804726	0.167786136269569	0.0335543192923069
-3.39772415161133	-8.32481098175049	-0.0426040180027485	-0.113655723631382	0.167723536491394	0.0334714911878109
-3.39852118492126	-8.32686805725098	-0.0417735949158669	-0.113694123923779	0.167666733264923	0.0333948656916618
-3.39981985092163	-8.32981586456299	-0.038971733301878	-0.113722175359726	0.167659670114517	0.0333377867937088
-3.39781141281128	-8.33710956573486	-0.0394805185496807	-0.11373894661665	0.16772124171257	0.0333427861332893
-3.39888119697571	-8.33890342712402	-0.0400052443146706	-0.113718017935753	0.16781122982502	0.0334011875092983
-3.40544533729553	-8.34148979187012	-0.0387100242078304	-0.113619223237038	0.167772457003593	0.0333748087286949
-3.40966653823853	-8.33847618103027	-0.0360526442527771	-0.113564170897007	0.16770738363266	0.0333184041082859
-3.40978121757507	-8.33576393127441	-0.0372654087841511	-0.113493673503399	0.167598351836205	0.0333059243857861
-3.41221213340759	-8.33712005615234	-0.0434365086257458	-0.113533824682236	0.167614385485649	0.0332563370466232
-3.41132712364197	-8.33975219726563	-0.046603012830019	-0.113609880208969	0.167620912194252	0.0332109034061432
-3.41134023666382	-8.34417819976807	-0.0401684604585171	-0.113625086843967	0.16758331656456	0.0331561751663685
-3.41127800941467	-8.34476280212402	-0.0439546406269073	-0.113692156970501	0.167569190263748	0.0331561155617237
-3.41888356208801	-8.34372520446777	-0.0436168611049652	-0.113631032407284	0.167614057660103	0.0332206226885319
-3.4279956817627	-8.34760093688965	-0.0345245115458965	-0.113550372421741	0.167579770088196	0.0332106091082096
-3.42611193656921	-8.34505176544189	-0.0395970940589905	-0.113497070968151	0.167496398091316	0.0331953838467598
-3.42900443077087	-8.34309196472168	-0.0365165174007416	-0.113517850637436	0.167308390140533	0.0331014879047871
-3.42634534835815	-8.34725666046143	-0.0425664819777012	-0.113506510853767	0.167420089244843	0.0330170467495918
-3.42658543586731	-8.34868812561035	-0.0397042594850063	-0.113560110330582	0.167434871196747	0.0330190733075142
-3.42545890808105	-8.35299110412598	-0.0391063541173935	-0.113672703504562	0.167460709810257	0.0330256000161171
-3.42670869827271	-8.35538101196289	-0.037779662758112	-0.113593742251396	0.167497500777245	0.0330616161227226
-3.43025016784668	-8.35657978057861	-0.0396140292286873	-0.113592304289341	0.167486757040024	0.0330809839069843
-3.42923212051392	-8.35278606414795	-0.0360786840319633	-0.113489910960197	0.167540013790131	0.0331260897219181
-3.42839479446411	-8.34871006011963	-0.0340810008347034	-0.113448768854141	0.167405664920807	0.033128097653389
-3.42908692359924	-8.34590530395508	-0.0369431339204311	-0.113439239561558	0.167391896247864	0.0331035144627094
-3.42505288124084	-8.34674739837646	-0.0429567359387875	-0.113506108522415	0.16731122136116	0.0330836810171604
-3.42089033126831	-8.34711170196533	-0.0438736416399479	-0.113674513995647	0.167330831289291	0.0331285111606121
-3.41576290130615	-8.34951877593994	-0.0428616367280483	-0.113632515072823	0.167381882667542	0.0331264175474644
-3.4181444644928	-8.34944343566895	-0.0351739637553692	-0.113678984344006	0.167349517345428	0.0332325138151646
-3.4218282699585	-8.34663200378418	-0.0338949337601662	-0.113622032105923	0.16734379529953	0.0332677662372589
-3.4226393699646	-8.34189414978027	-0.0314372964203358	-0.113546326756477	0.167274162173271	0.0332997292280197
-3.42039513587952	-8.34298133850098	-0.0322398841381073	-0.113516323268414	0.167154714465141	0.0332193970680237
-3.41751003265381	-8.34391689300537	-0.0420441515743732	-0.113583818078041	0.167185500264168	0.0332176387310028
-3.41254353523254	-8.34146690368652	-0.0313971154391766	-0.113642685115337	0.167146399617195	0.0332322046160698
-3.41137528419495	-8.34381294250488	-0.0292754489928484	-0.113705441355705	0.167288467288017	0.0333045795559883
-3.40908694267273	-8.34557819366455	-0.0319189243018627	-0.113694205880165	0.167316988110542	0.0334181860089302
-3.40709447860718	-8.34191226959229	-0.0357012934982777	-0.113625913858414	0.167280033230782	0.0334282144904137
-3.40973329544067	-8.33805084228516	-0.0307805761694908	-0.113621182739735	0.167205289006233	0.0334671065211296
-3.40234017372131	-8.33321094512939	-0.0333253517746925	-0.113607078790665	0.167185813188553	0.0334772020578384
-3.39809226989746	-8.33399868011475	-0.0339630767703056	-0.113686256110668	0.167142495512962	0.033468022942543
-3.39446997642517	-8.33264636993408	-0.0354785621166229	-0.113800927996635	0.167289257049561	0.0334126688539982
-3.39471244812012	-8.33124256134033	-0.034357912838459	-0.113813489675522	0.167206823825836	0.0334738455712795
-3.39911365509033	-8.32900619506836	-0.0274060480296612	-0.11381171643734	0.167278096079826	0.0335317328572273
-3.39951920509338	-8.32607650756836	-0.0358782820403576	-0.113760851323605	0.167138546705246	0.0335212610661983
-3.39708924293518	-8.3228006362915	-0.0375677011907101	-0.113740608096123	0.167038291692734	0.0334698557853699
-3.39521527290344	-8.32848644256592	-0.0396252945065498	-0.113833956420422	0.167052999138832	0.0334099382162094
-3.39316153526306	-8.32726669311523	-0.0371510572731495	-0.113904930651188	0.167167797684669	0.0334801748394966
-3.38974690437317	-8.32934093475342	-0.0377481505274773	-0.113944865763187	0.167133882641792	0.0335025191307068
-3.3962562084198	-8.32577228546143	-0.041280809789896	-0.113882288336754	0.167173355817795	0.0336011126637459
-3.39497423171997	-8.3229808807373	-0.031472735106945	-0.113752007484436	0.16713373363018	0.0335521250963211
-3.39350438117981	-8.32023429870605	-0.036555640399456	-0.113910965621471	0.167072415351868	0.0335485972464085
-3.38692808151245	-8.31820106506348	-0.0358950644731522	-0.113940022885799	0.167072638869286	0.0334739685058594
-3.38248419761658	-8.31796741485596	-0.0437358878552914	-0.114074543118477	0.167054906487465	0.0334967076778412
-3.3818736076355	-8.3204984664917	-0.0465794429183006	-0.114159114658833	0.167128756642342	0.0335202217102051
-3.38534069061279	-8.31888008117676	-0.0452594198286533	-0.114096246659756	0.167101100087166	0.0335805676877499
-3.38747048377991	-8.31078815460205	-0.0378991402685642	-0.114038988947868	0.167116016149521	0.0336057618260384
-3.38859915733337	-8.3115234375	-0.0351578705012798	-0.113984048366547	0.167039021849632	0.033600814640522
-3.38595581054688	-8.30978488922119	-0.051024753600359	-0.114029996097088	0.166991084814072	0.0336021259427071
-3.38283848762512	-8.3120174407959	-0.0432444997131824	-0.11419652402401	0.166986718773842	0.0335540063679218
-3.37949967384338	-8.31329727172852	-0.0395639911293983	-0.114276796579361	0.167165577411652	0.033526323735714
-3.37594437599182	-8.31411457061768	-0.0465687476098537	-0.114257916808128	0.167177677154541	0.033608753234148
-3.38004398345947	-8.31651782989502	-0.0417218320071697	-0.11422348767519	0.1672233492136	0.0336589999496937
-3.37858939170837	-8.30963611602783	-0.0436483509838581	-0.114143714308739	0.167199581861496	0.0336580388247967
-3.37740063667297	-8.30681896209717	-0.0458692237734795	-0.114164970815182	0.167123779654503	0.0336426012217999
-3.37298274040222	-8.30697727203369	-0.0502103380858898	-0.114192634820938	0.167158037424088	0.0336151979863644
-3.36877155303955	-8.30950736999512	-0.0520976074039936	-0.114379957318306	0.167189359664917	0.0335241630673409
-3.36845660209656	-8.30820178985596	-0.0552920624613762	-0.114461101591587	0.167142674326897	0.0335085988044739
-3.37355971336365	-8.30910110473633	-0.0479872785508633	-0.114393971860409	0.167181894183159	0.0335043631494045
-3.37986278533936	-8.30965328216553	-0.0465362444519997	-0.114390917122364	0.167213529348373	0.033558189868927
-3.38204979896545	-8.30839443206787	-0.0506332479417324	-0.11437962949276	0.167161360383034	0.0335410721600056
-3.38389730453491	-8.30582904815674	-0.0495370961725712	-0.114318892359734	0.167069986462593	0.0334622822701931
-3.38131833076477	-8.30490779876709	-0.0542075075209141	-0.114376045763493	0.166971325874329	0.0333377942442894
-3.38193511962891	-8.30906677246094	-0.0601268261671066	-0.114438518881798	0.166994646191597	0.0332828983664513
-3.38130950927734	-8.30886363983154	-0.0524956174194813	-0.114483863115311	0.16696460545063	0.033208929002285
-3.38382816314697	-8.31362819671631	-0.0566651597619057	-0.114513590931892	0.16716830432415	0.0331516414880753
-3.38550138473511	-8.31591796875	-0.0594841837882996	-0.114585779607296	0.167145654559135	0.0331951230764389
-3.39011311531067	-8.31697082519531	-0.0625163912773132	-0.114532172679901	0.167192235589027	0.0331302918493748
-3.39362144470215	-8.31408023834229	-0.0613220259547234	-0.114459566771984	0.167137339711189	0.0331184864044189
-3.39204144477844	-8.30854415893555	-0.0622012987732887	-0.114377379417419	0.167006194591522	0.0330993868410587
-3.3985447883606	-8.30880737304688	-0.067201241850853	-0.114379294216633	0.166959673166275	0.0329668261110783
-3.39559268951416	-8.31119441986084	-0.0650205239653587	-0.114528395235538	0.166962578892708	0.0328957550227642
-3.39627647399902	-8.3117151260376	-0.0746364146471024	-0.114598654210567	0.167019873857498	0.0328347459435463
-3.39731621742249	-8.31429576873779	-0.0756352469325066	-0.114737927913666	0.167029559612274	0.032745748758316
-3.40025901794434	-8.31297969818115	-0.0756702944636345	-0.114668652415276	0.167065590620041	0.0327467769384384
-3.40902137756348	-8.31214141845703	-0.0722102224826813	-0.114577151834965	0.167000517249107	0.0327631533145905
-3.41174840927124	-8.31164932250977	-0.0769917294383049	-0.114576458930969	0.166971519589424	0.0326856039464474
-3.41475510597229	-8.31276702880859	-0.078104630112648	-0.114525705575943	0.16686849296093	0.0326515100896358
-3.41947650909424	-8.3115758895874	-0.0785244628787041	-0.114564023911953	0.166838958859444	0.0324298702180386
-3.41555070877075	-8.31343269348145	-0.087111622095108	-0.1146340072155	0.166826322674751	0.0323776379227638
-3.41572499275208	-8.3154878616333	-0.0870648398995399	-0.114682711660862	0.166921705007553	0.0323366448283196
-3.42188835144043	-8.31843948364258	-0.086845189332962	-0.114546477794647	0.166902616620064	0.0323280207812786
-3.42863082885742	-8.31054019927979	-0.0902434512972832	-0.114506006240845	0.166804000735283	0.0322565920650959
-3.42647695541382	-8.31255054473877	-0.0858917757868767	-0.114531226456165	0.166810542345047	0.0321204662322998
-3.42575573921204	-8.31157302856445	-0.0934381186962128	-0.114670276641846	0.16682057082653	0.0319994203746319
-3.4226655960083	-8.31289005279541	-0.0964669957756996	-0.114764288067818	0.166769400238991	0.031930934637785
-3.43374872207642	-8.31266212463379	-0.0935479328036308	-0.114670060575008	0.166874498128891	0.0319710299372673
-3.44109654426575	-8.31055450439453	-0.0942924469709396	-0.114575482904911	0.166777700185776	0.0319168567657471
-3.4448664188385	-8.31100463867188	-0.0969118401408196	-0.114542111754417	0.166667103767395	0.0318661816418171
-3.44589233398438	-8.30943775177002	-0.10184945166111	-0.114564180374146	0.166601270437241	0.0316876135766506
-3.44244289398193	-8.31393527984619	-0.0966297090053558	-0.114743821322918	0.16664682328701	0.0316000171005726
-3.44324374198914	-8.31609535217285	-0.102620668709278	-0.11465223133564	0.166757091879845	0.0316075757145882
-3.45236396789551	-8.3187952041626	-0.104001887142658	-0.114656589925289	0.166718095541	0.0315649025142193
-3.45415163040161	-8.31375217437744	-0.105781704187393	-0.114524126052856	0.166602402925491	0.031498346477747
-3.45617341995239	-8.31050300598145	-0.103359445929527	-0.114499092102051	0.166508048772812	0.0314366444945335
-3.45586752891541	-8.30865001678467	-0.108364269137383	-0.114501975476742	0.166565045714378	0.0313884690403938
-3.45614647865295	-8.3117733001709	-0.112771816551685	-0.114620082080364	0.166594684123993	0.0313244983553886
-3.45595240592957	-8.31355571746826	-0.115972489118576	-0.114703238010406	0.166563272476196	0.0312564074993134
-3.46573781967163	-8.31452655792236	-0.11495253443718	-0.114703968167305	0.166563719511032	0.0312642455101013
-3.47038960456848	-8.30992698669434	-0.107115671038628	-0.114643417298794	0.166569530963898	0.0312559455633163
-3.47230792045593	-8.31306266784668	-0.11410304158926	-0.114549100399017	0.166406065225601	0.0311668794602156
-3.47392702102661	-8.310622215271	-0.117711879312992	-0.114602744579315	0.166355162858963	0.0310051571577787
-3.47239065170288	-8.31565380096436	-0.115837626159191	-0.114704869687557	0.166445910930634	0.0309976413846016
-3.47430205345154	-8.31783771514893	-0.116391487419605	-0.114734284579754	0.166457459330559	0.0309947710484266
-3.47926783561707	-8.31940078735352	-0.117263562977314	-0.114612549543381	0.166465073823929	0.0309869181364775
-3.4837429523468	-8.3153190612793	-0.11916472017765	-0.114447265863419	0.166368216276169	0.0309713762253523
-3.48557829856873	-8.31342887878418	-0.117548726499081	-0.114427074790001	0.166333913803101	0.03092036023736
-3.48489046096802	-8.31324863433838	-0.113081939518452	-0.114542320370674	0.166258409619331	0.0308412406593561
-3.48308515548706	-8.31513214111328	-0.124251276254654	-0.114553943276405	0.166303381323814	0.0307851359248161
-3.48854684829712	-8.32098579406738	-0.117692269384861	-0.114614889025688	0.166355088353157	0.0307052116841078
-3.491530418396	-8.31681346893311	-0.117303423583508	-0.114648833870888	0.166350290179253	0.0306774452328682
-3.49578619003296	-8.31911849975586	-0.113127417862415	-0.114607103168964	0.166313081979752	0.030720753595233
-3.50515604019165	-8.31943893432617	-0.117838732898235	-0.114461064338684	0.16629858314991	0.0307118706405163
-3.50959181785584	-8.31937885284424	-0.122695825994015	-0.114415615797043	0.166157484054565	0.0305953733623028
-3.51140117645264	-8.31920337677002	-0.119985871016979	-0.114475771784782	0.16617426276207	0.030477050691843
-3.50598120689392	-8.31979179382324	-0.126513004302979	-0.114480756223202	0.166070073843002	0.030452910810709
-3.50996804237366	-8.32333946228027	-0.124259293079376	-0.114492878317833	0.166141271591187	0.0304326564073563
-3.51415705680847	-8.32700061798096	-0.126852139830589	-0.114575758576393	0.166238278150558	0.0304133705794811
-3.51173210144043	-8.33032035827637	-0.123702570796013	-0.114542804658413	0.166154757142067	0.0303817074745893
-3.51934957504272	-8.32654476165771	-0.124141111969948	-0.114466674625874	0.166146457195282	0.0303950533270836
-3.52172255516052	-8.32361316680908	-0.123476028442383	-0.114305831491947	0.166073977947235	0.0303787589073181
-3.52181673049927	-8.32005977630615	-0.128097578883171	-0.11438675224781	0.165965914726257	0.0302856788039207
-3.51682615280151	-8.32148170471191	-0.126431167125702	-0.114510007202625	0.165937229990959	0.0302037447690964
-3.51502847671509	-8.32125186920166	-0.132835522294044	-0.114564202725887	0.165918201208115	0.0302034355700016
-3.52210330963135	-8.32455062866211	-0.129932433366776	-0.114454247057438	0.165989190340042	0.0302418451756239
-3.5303852558136	-8.32286834716797	-0.122575297951698	-0.114443905651569	0.165933787822723	0.0302549190819263
-3.52968955039978	-8.32175159454346	-0.127473384141922	-0.114303529262543	0.165866822004318	0.0302315633744001
-3.53005266189575	-8.32284450531006	-0.126247137784958	-0.114317186176777	0.165654391050339	0.0301886033266783
-3.52897977828979	-8.32459163665771	-0.138941392302513	-0.114346496760845	0.165727734565735	0.0300874356180429
-3.52713298797607	-8.33066463470459	-0.130486875772476	-0.114448145031929	0.165739089250565	0.0300401374697685
-3.52802729606628	-8.33196640014648	-0.134950771927834	-0.11443106085062	0.165827259421349	0.0300342012196779
-3.53029680252075	-8.33221912384033	-0.133652985095978	-0.114283874630928	0.165754407644272	0.0301277972757816
-3.5310480594635	-8.32370853424072	-0.134808242321014	-0.114166259765625	0.165639221668243	0.0300975237041712
-3.53176045417786	-8.32543087005615	-0.13693431019783	-0.114090047776699	0.165545165538788	0.0299716982990503
-3.52974605560303	-8.32746982574463	-0.14259085059166	-0.114257670938969	0.165542885661125	0.0299466345459223
-3.52781200408936	-8.32752990722656	-0.14346581697464	-0.114262238144875	0.165582358837128	0.0299429949373007
-3.53308606147766	-8.3306884765625	-0.14097011089325	-0.114308089017868	0.165626898407936	0.0299158077687025
-3.53629970550537	-8.32990550994873	-0.140384912490845	-0.114176653325558	0.165564104914665	0.0299449861049652
-3.54279923439026	-8.33008575439453	-0.135024875402451	-0.114116370677948	0.165496632456779	0.0299311317503452
-3.54415273666382	-8.3318042755127	-0.138587921857834	-0.113987565040588	0.165414929389954	0.0298809353262186
-3.54317545890808	-8.33241653442383	-0.138706058263779	-0.113987848162651	0.165287986397743	0.0298068765550852
-3.5432596206665	-8.33658599853516	-0.14632873237133	-0.114008195698261	0.165377333760262	0.0297842267900705
-3.54900622367859	-8.34296989440918	-0.139890506863594	-0.11407145857811	0.165424808859825	0.0297666974365711
-3.55122256278992	-8.34238815307617	-0.144093602895737	-0.113895937800407	0.165363565087318	0.0297695603221655
-3.55627346038818	-8.34154510498047	-0.138602077960968	-0.113769143819809	0.165230795741081	0.0297751072794199
-3.55684900283813	-8.33924961090088	-0.142179608345032	-0.113729126751423	0.165209591388702	0.0297086387872696
-3.55866837501526	-8.34460067749023	-0.14063087105751	-0.11373595148325	0.165137141942978	0.0296597816050053
-3.55787515640259	-8.34918212890625	-0.144170224666595	-0.113859549164772	0.165172770619392	0.029592227190733
-3.56301784515381	-8.34968852996826	-0.138609066605568	-0.113771140575409	0.165114462375641	0.0295963771641254
-3.56981253623962	-8.3480224609375	-0.137292742729187	-0.113673135638237	0.165099442005157	0.0296406671404839
-3.57877945899963	-8.35114574432373	-0.137531533837318	-0.113548375666142	0.164987966418266	0.0295789949595928
-3.57900071144104	-8.35347652435303	-0.146446287631989	-0.113463275134563	0.164919689297676	0.0294983480125666
-3.57972574234009	-8.35841655731201	-0.142578706145287	-0.113530151546001	0.164897158741951	0.0293919648975134
-3.58107852935791	-8.36444091796875	-0.13681435585022	-0.113624252378941	0.164982989430428	0.0293754749000072
-3.58121228218079	-8.365797996521	-0.13409535586834	-0.113420508801937	0.164949879050255	0.0294497366994619
-3.58965992927551	-8.36552619934082	-0.139082416892052	-0.113268628716469	0.164917394518852	0.0294163823127747
-3.59294891357422	-8.36427307128906	-0.134813487529755	-0.11312323063612	0.164852559566498	0.0293283071368933
-3.59688472747803	-8.36593151092529	-0.136079415678978	-0.113130033016205	0.164759606122971	0.0292839165776968
-3.5940465927124	-8.37057113647461	-0.140136927366257	-0.113096058368683	0.164808183908463	0.0292727258056402
-3.59799909591675	-8.37783336639404	-0.142725348472595	-0.113228991627693	0.164820268750191	0.0291875209659338
-3.60344457626343	-8.37717247009277	-0.141691461205482	-0.113100402057171	0.164768353104591	0.029203899204731
-3.61053395271301	-8.37618255615234	-0.133831545710564	-0.113008938729763	0.164661392569542	0.0291734430938959
-3.6150267124176	-8.37647342681885	-0.131887421011925	-0.112947054207325	0.164612531661987	0.0291841924190521
-3.62138605117798	-8.37699222564697	-0.134118407964706	-0.112839892506599	0.164518103003502	0.0291205532848835
-3.62333703041077	-8.37554359436035	-0.135941386222839	-0.112785689532757	0.164387136697769	0.0289162769913673
-3.62106418609619	-8.38222789764404	-0.13905468583107	-0.112789072096348	0.164327085018158	0.0289308093488216
-3.62378978729248	-8.3840799331665	-0.134320288896561	-0.112768992781639	0.16448375582695	0.0288865063339472
-3.62647843360901	-8.38595676422119	-0.134892836213112	-0.112683668732643	0.16455502808094	0.0289340745657682
-3.63280200958252	-8.38355827331543	-0.13737516105175	-0.1125752851367	0.164407029747963	0.0288916938006878
-3.63210201263428	-8.38074398040771	-0.135193839669228	-0.112446971237659	0.164345949888229	0.0288981311023235
-3.63271999359131	-8.38186168670654	-0.129460126161575	-0.112507939338684	0.164286598563194	0.0288080237805843
-3.6261739730835	-8.38540077209473	-0.133169636130333	-0.112567320466042	0.164287537336349	0.0287323426455259
-3.63612270355225	-8.38821125030518	-0.134857133030891	-0.112572155892849	0.164345011115074	0.028761325404048
-3.64454555511475	-8.38889789581299	-0.132489114999771	-0.112446539103985	0.164283752441406	0.0287644825875759
-3.64790415763855	-8.38838768005371	-0.130121037364006	-0.112261146306992	0.164093926548958	0.0287310071289539
-3.64745616912842	-8.38935279846191	-0.129566684365273	-0.11234387755394	0.164106756448746	0.0285932905972004
-3.64928984642029	-8.39357089996338	-0.128607466816902	-0.112357042729855	0.164118871092796	0.0285862237215042
-3.65200424194336	-8.39563369750977	-0.130570396780968	-0.112248167395592	0.164115607738495	0.0285725258290768
-3.65831112861633	-8.39937210083008	-0.136430636048317	-0.11222317814827	0.164154395461082	0.0285657588392496
-3.65893983840942	-8.39565181732178	-0.128409773111343	-0.112046264111996	0.163969546556473	0.0285011362284422
-3.66272687911987	-8.39229774475098	-0.130653411149979	-0.111995801329613	0.16395129263401	0.0284612141549587
-3.65919852256775	-8.39511108398438	-0.132721900939941	-0.112161941826344	0.163880571722984	0.0284132268279791
-3.66461682319641	-8.39881896972656	-0.133997991681099	-0.112104587256908	0.163965955376625	0.0283346846699715
-3.66745328903198	-8.40063285827637	-0.131625667214394	-0.112024269998074	0.163915827870369	0.0283546913415194
-3.67897796630859	-8.39952373504639	-0.123615309596062	-0.111932843923569	0.163830250501633	0.028393367305398
-3.67859697341919	-8.39933776855469	-0.124398410320282	-0.111907981336117	0.163805142045021	0.0283084511756897
-3.67826414108276	-8.40062141418457	-0.12800045311451	-0.111849904060364	0.163579374551773	0.0282243639230728
-3.68042850494385	-8.40307998657227	-0.132936626672745	-0.111878901720047	0.163676008582115	0.0281192995607853
-3.67832684516907	-8.40721416473389	-0.130684658885002	-0.111899338662624	0.163697823882103	0.0281573832035065
-3.6805591583252	-8.4086217880249	-0.124531485140324	-0.111762531101704	0.163673803210258	0.0281692519783974
-3.68217039108276	-8.40819263458252	-0.131502777338028	-0.111600145697594	0.163602694869041	0.0281792134046555
-3.68559503555298	-8.40160655975342	-0.130668014287949	-0.111498169600964	0.163502722978592	0.0281313620507717
-3.68461012840271	-8.39983463287354	-0.126341357827187	-0.111492164433002	0.163438022136688	0.0280477292835712
-3.68101239204407	-8.40102291107178	-0.127833291888237	-0.111588709056377	0.163407176733017	0.0280137285590172
-3.67350482940674	-8.40203952789307	-0.132337227463722	-0.11155816167593	0.163353353738785	0.0279312953352928
-3.67810940742493	-8.403489112854	-0.127175480127335	-0.111594684422016	0.16344790160656	0.0280140023678541
-3.67890906333923	-8.40478324890137	-0.123679175972939	-0.111534625291824	0.163400396704674	0.0279222112149
-3.68734121322632	-8.4012622833252	-0.124916478991508	-0.111443877220154	0.163385018706322	0.0279806479811668
-3.68264007568359	-8.39546489715576	-0.129725649952888	-0.111313164234161	0.163297563791275	0.0279640052467585
-3.68655157089233	-8.39879322052002	-0.127063751220703	-0.111222758889198	0.163191884756088	0.0278564933687449
-3.68259477615356	-8.39797878265381	-0.131297692656517	-0.111315362155437	0.163167759776115	0.0277165547013283
-3.67897796630859	-8.40009307861328	-0.123695388436317	-0.111270807683468	0.163139581680298	0.0276818368583918
-3.68093967437744	-8.40359973907471	-0.122853390872478	-0.111337743699551	0.163163408637047	0.02772131934762
-3.67702651023865	-8.4044075012207	-0.125670745968819	-0.11124936491251	0.1632110029459	0.0277777910232544
-3.67758202552795	-8.40718936920166	-0.119061030447483	-0.111273512244225	0.163141816854477	0.0277081057429314
-3.680504322052	-8.40129470825195	-0.122907616198063	-0.111105397343636	0.16309916973114	0.0277131423354149
-3.68303489685059	-8.39687538146973	-0.119755260646343	-0.110934473574162	0.163125604391098	0.0276443064212799
-3.68102478981018	-8.39387035369873	-0.125514730811119	-0.111100859940052	0.162982940673828	0.0276292096823454
-3.67428255081177	-8.39536380767822	-0.120093151926994	-0.111205190420151	0.163052216172218	0.0274887904524803
-3.67334580421448	-8.39334392547607	-0.125253647565842	-0.111294813454151	0.162981137633324	0.0274558570235968
-3.67843747138977	-8.39678955078125	-0.124107792973518	-0.111116208136082	0.163051709532738	0.0275238938629627
-3.68653035163879	-8.39484882354736	-0.120154693722725	-0.111129388213158	0.163062036037445	0.027533020824194
-3.68326044082642	-8.39017868041992	-0.118595249950886	-0.110997915267944	0.162887498736382	0.0274582020938396
-3.68522667884827	-8.39028263092041	-0.115265280008316	-0.110994786024094	0.162836149334908	0.0273703020066023
-3.68136143684387	-8.39398860931396	-0.121067799627781	-0.11104541271925	0.162933990359306	0.0272907670587301
-3.68075037002563	-8.39622688293457	-0.115621097385883	-0.111032970249653	0.162906527519226	0.0273567996919155
-3.68024325370789	-8.40205764770508	-0.118916474282742	-0.111050650477409	0.163027241826057	0.0273530725389719
-3.684330701828	-8.39785385131836	-0.111931197345257	-0.110908940434456	0.162933245301247	0.0274175945669413
-3.68515658378601	-8.3922061920166	-0.113788396120071	-0.110795632004738	0.162989869713783	0.0274418648332357
-3.68291974067688	-8.39297676086426	-0.119680911302567	-0.110818602144718	0.162861704826355	0.027365867048502
-3.67954182624817	-8.39421939849854	-0.120087593793869	-0.110937185585499	0.162882849574089	0.0273186154663563
-3.67832326889038	-8.39768886566162	-0.114380538463593	-0.111032798886299	0.162865981459618	0.0273348297923803
-3.68215942382813	-8.39465618133545	-0.109084486961365	-0.110926292836666	0.162908211350441	0.0273596812039614
-3.69011974334717	-8.39301013946533	-0.112155459821224	-0.110759980976582	0.162768930196762	0.027369063347578
-3.69176554679871	-8.39217090606689	-0.109020352363586	-0.110754922032356	0.162745848298073	0.0273105259984732
-3.6917519569397	-8.39642238616943	-0.109339773654938	-0.110744930803776	0.162678644061089	0.0271832197904587
-3.68783330917358	-8.39857387542725	-0.112863950431347	-0.110853500664234	0.162765443325043	0.027199137955904
-3.69271683692932	-8.4053897857666	-0.110789492726326	-0.11076358705759	0.162806555628777	0.0272240675985813
-3.69829392433167	-8.40217304229736	-0.109298922121525	-0.110688082873821	0.162771180272102	0.0272590108215809
-3.70115041732788	-8.40304470062256	-0.108179934322834	-0.110498815774918	0.162661910057068	0.0272292252629995
-3.70088601112366	-8.40266990661621	-0.108732827007771	-0.110537581145763	0.162692442536354	0.0271070078015327
-3.69951152801514	-8.40749073028564	-0.107942081987858	-0.110646568238735	0.162650465965271	0.0271042585372925
-3.70061373710632	-8.40774726867676	-0.110443465411663	-0.110677860677242	0.162657931447029	0.0271187778562307
-3.71129846572876	-8.410964012146	-0.105798944830894	-0.110552698373795	0.162617087364197	0.0271680168807507
-3.72072744369507	-8.41129112243652	-0.104279682040215	-0.11048562079668	0.162524342536926	0.0271365139633417
-3.71768093109131	-8.4146089553833	-0.110761135816574	-0.110333926975727	0.16238272190094	0.0270268153399229
-3.7198531627655	-8.41308403015137	-0.105819202959538	-0.11042520403862	0.162332430481911	0.0269867740571499
-3.71992588043213	-8.41798400878906	-0.105608031153679	-0.110417246818542	0.162504687905312	0.0268944595009089
-3.72578454017639	-8.4233512878418	-0.109186895191669	-0.110370017588139	0.162528112530708	0.0270013604313135
-3.72848296165466	-8.42586612701416	-0.112281620502472	-0.110178157687187	0.162519127130508	0.0269886367022991
-3.73488187789917	-8.42198181152344	-0.108225651085377	-0.110132105648518	0.16245236992836	0.027006609365344
-3.7292275428772	-8.42349243164063	-0.111790098249912	-0.110163860023022	0.162334278225899	0.0269310362637043
-3.72782182693481	-8.43112754821777	-0.110342688858509	-0.110251814126968	0.162301540374756	0.0269143041223288
-3.7289731502533	-8.43123149871826	-0.106136336922646	-0.110179848968983	0.162413254380226	0.0268748383969069
-3.73854374885559	-8.43146514892578	-0.100638881325722	-0.110136300325394	0.16234402358532	0.026924129575491
-3.74553108215332	-8.43347358703613	-0.101680524647236	-0.109978295862675	0.162241294980049	0.0269649922847748
-3.74945306777954	-8.43437099456787	-0.104733295738697	-0.109997443854809	0.162253648042679	0.0268482230603695
-3.74660348892212	-8.43975925445557	-0.100598037242889	-0.109936974942684	0.162184625864029	0.0267405398190022
-3.74797034263611	-8.44456577301025	-0.101893290877342	-0.109986841678619	0.162208080291748	0.0267822910100222
-3.75335097312927	-8.44604206085205	-0.102444902062416	-0.109895579516888	0.162341400980949	0.0268167667090893
-3.75873517990112	-8.44633483886719	-0.0982658341526985	-0.10973846167326	0.162219762802124	0.026799276471138
-3.7557065486908	-8.44410037994385	-0.101876243948936	-0.109687224030495	0.162094697356224	0.0267681553959847
-3.75926375389099	-8.44479465484619	-0.104143418371677	-0.109760127961636	0.162149459123611	0.0267300810664892
-3.75813794136047	-8.45137977600098	-0.101462051272392	-0.109809473156929	0.162205815315247	0.0266990587115288
-3.76656699180603	-8.45167350769043	-0.102350272238255	-0.109775938093662	0.162177935242653	0.0267731864005327
-3.77224278450012	-8.45517444610596	-0.0996317714452744	-0.109730958938599	0.162147030234337	0.0268171522766352
-3.77790451049805	-8.45413684844971	-0.0954151153564453	-0.109636887907982	0.16206519305706	0.0267961658537388
-3.77179479598999	-8.45458126068115	-0.0949656665325165	-0.109583981335163	0.161991432309151	0.026750598102808
-3.77228260040283	-8.4591646194458	-0.0956185981631279	-0.109731301665306	0.162053167819977	0.0267328694462776
-3.77251195907593	-8.46808433532715	-0.0980056673288345	-0.10968254506588	0.162126362323761	0.026771591976285
-3.77502942085266	-8.46924495697021	-0.08699681609869	-0.109592735767365	0.162123829126358	0.0268665850162506
-3.77830290794373	-8.46617794036865	-0.0909049138426781	-0.109485670924187	0.162114694714546	0.0269033219665289
-3.77755069732666	-8.46139335632324	-0.0891001969575882	-0.109446868300438	0.162016049027443	0.0269234888255596
-3.77737283706665	-8.46638584136963	-0.0934718102216721	-0.109465256333351	0.162062421441078	0.0269322078675032
-3.77650165557861	-8.47270202636719	-0.0922223180532455	-0.109543032944202	0.162093877792358	0.0269389115273952
-3.77414560317993	-8.47058010101318	-0.0931452885270119	-0.109678871929646	0.162154912948608	0.0270095188170671
-3.77705645561218	-8.47550010681152	-0.0873198956251144	-0.109536610543728	0.162162601947784	0.027043592184782
-3.78202629089355	-8.46964550018311	-0.0854113474488258	-0.109413050115108	0.162132546305656	0.0271466486155987
-3.78459191322327	-8.47128868103027	-0.0907225757837296	-0.109300725162029	0.162049844861031	0.027213990688324
-3.78403186798096	-8.47207450866699	-0.0825790613889694	-0.109371930360794	0.16194674372673	0.0271862223744392
-3.77599000930786	-8.47500705718994	-0.0866549909114838	-0.109367072582245	0.161967262625694	0.0272256266325712
-3.77547073364258	-8.48128700256348	-0.0853550583124161	-0.109520263969898	0.162066057324409	0.0273780524730682
-3.77769613265991	-8.48369121551514	-0.0808371752500534	-0.109371498227119	0.162195339798927	0.0274222828447819
-3.77778220176697	-8.47563743591309	-0.0823133960366249	-0.109225071966648	0.162032261490822	0.0275053009390831
-3.77500343322754	-8.47216606140137	-0.079933874309063	-0.109205901622772	0.16193813085556	0.0276323109865189
-3.77130103111267	-8.47400379180908	-0.0801299661397934	-0.109397411346436	0.161976829171181	0.0276951566338539
-3.76319599151611	-8.47700119018555	-0.0841972976922989	-0.109384387731552	0.162075057625771	0.0277354270219803
-3.76905584335327	-8.47763729095459	-0.0779117718338966	-0.109408788383007	0.16208703815937	0.0278781745582819
-3.76857995986938	-8.47579765319824	-0.0773439928889275	-0.109348624944687	0.162047803401947	0.028068033978343
-3.77054834365845	-8.47082042694092	-0.0677356570959091	-0.109356701374054	0.161997258663177	0.0281031057238579
-3.76620721817017	-8.4730281829834	-0.0728856325149536	-0.109284356236458	0.161929845809937	0.028167461976409
-3.76357483863831	-8.47287940979004	-0.0779845863580704	-0.109330147504807	0.161921888589859	0.0281963143497705
-3.75939393043518	-8.477370262146	-0.0749896541237831	-0.109418138861656	0.162054151296616	0.0282705537974834
-3.75906109809875	-8.48086452484131	-0.0650554150342941	-0.109482660889626	0.162102773785591	0.0284178610891104
-3.75881671905518	-8.4775915145874	-0.0644887164235115	-0.109399877488613	0.162153422832489	0.0286265760660172
-3.7581102848053	-8.47599124908447	-0.0690381452441216	-0.109262108802795	0.16207455098629	0.028718538582325
-3.75623226165771	-8.47331047058105	-0.0589630827307701	-0.109284162521362	0.16200615465641	0.0287865605205297
-3.74654197692871	-8.47253131866455	-0.0606629438698292	-0.109381601214409	0.162013486027718	0.0288460962474346
-3.74182796478271	-8.47423934936523	-0.0661441534757614	-0.109526336193085	0.162045285105705	0.0290062483400106
-3.74046850204468	-8.47302150726318	-0.0601202324032784	-0.109529159963131	0.162040129303932	0.0290634538978338
-3.75029706954956	-8.47393035888672	-0.0555646605789661	-0.10943403840065	0.162042543292046	0.0292274821549654
-3.7475209236145	-8.47259712219238	-0.0577513314783573	-0.109372198581696	0.161977589130402	0.0292913243174553
-3.74532127380371	-8.46971702575684	-0.0594305135309696	-0.109485432505608	0.161975428462029	0.0293049067258835
-3.73651266098022	-8.46990203857422	-0.0575500056147575	-0.109443955123425	0.161941006779671	0.0293970350176096
-3.73716926574707	-8.47458553314209	-0.0554934926331043	-0.109539315104485	0.16204109787941	0.0295186452567577
-3.73681259155273	-8.47834396362305	-0.0556338578462601	-0.109550498425961	0.16213746368885	0.0296775698661804
-3.73558592796326	-8.47580242156982	-0.0545815788209438	-0.109533615410328	0.162108406424522	0.0297285038977861
-3.73549556732178	-8.47037601470947	-0.0501164197921753	-0.109432220458984	0.161998212337494	0.0298690721392632
-3.73396277427673	-8.46821880340576	-0.04884247854352	-0.109458088874817	0.162053093314171	0.0298834145069122
-3.72775673866272	-8.46963214874268	-0.0560366846621037	-0.10959093272686	0.162118837237358	0.0298949033021927
-3.7271294593811	-8.47486686706543	-0.050800584256649	-0.109701126813889	0.162076011300087	0.0300102084875107
-3.73037910461426	-8.47182273864746	-0.0495605804026127	-0.109645783901215	0.162141501903534	0.0301814842969179
-3.73525786399841	-8.47109889984131	-0.045580480247736	-0.109623655676842	0.162112683057785	0.0302603114396334
-3.73010396957397	-8.4701681137085	-0.0478928536176682	-0.109558969736099	0.161980628967285	0.0302558690309525
-3.73250842094421	-8.47498512268066	-0.0507001467049122	-0.109602756798267	0.162044301629066	0.0302721839398146
-3.7305166721344	-8.4745922088623	-0.0462585650384426	-0.109695971012115	0.162097528576851	0.030357675626874
-3.7267906665802	-8.48282146453857	-0.0436399057507515	-0.109720952808857	0.162149354815483	0.0304695572704077
-3.73106360435486	-8.47938537597656	-0.0398901253938675	-0.109632700681686	0.162208870053291	0.030613211914897
-3.73148775100708	-8.47665882110596	-0.0444319844245911	-0.109512828290462	0.162147358059883	0.0306987930089235
-3.72612905502319	-8.47526073455811	-0.039265189319849	-0.109592318534851	0.162088304758072	0.0307571738958359
-3.72276592254639	-8.4800386428833	-0.0423139296472073	-0.109714768826962	0.162139981985092	0.030763166025281
-3.72117328643799	-8.47937297821045	-0.0421011112630367	-0.109827883541584	0.162250459194183	0.0308666415512562
-3.72270464897156	-8.47927474975586	-0.034175306558609	-0.10977129638195	0.162202388048172	0.0309039242565632
-3.73017430305481	-8.4788236618042	-0.0295671597123146	-0.109742842614651	0.162214696407318	0.0311084557324648
-3.73071527481079	-8.48028373718262	-0.0354188866913319	-0.109636694192886	0.162095174193382	0.0311125051230192
-3.72960495948792	-8.48340797424316	-0.0318740345537663	-0.109779730439186	0.162114188075066	0.0310766138136387
-3.72713088989258	-8.49048805236816	-0.0269779805094004	-0.109798163175583	0.162154719233513	0.0311370063573122
-3.7278265953064	-8.49210548400879	-0.0253408439457417	-0.10985866189003	0.162335485219955	0.0313206352293491
-3.73320508003235	-8.49296569824219	-0.0262272115796804	-0.109698288142681	0.162235543131828	0.0313492231070995
-3.73853874206543	-8.48879528045654	-0.0281882546842098	-0.109672382473946	0.162150993943214	0.0313503555953503
-3.73438692092896	-8.48989295959473	-0.0260431133210659	-0.109670929610729	0.162150233983994	0.0313872769474983
-3.73272347450256	-8.48966503143311	-0.0291255693882704	-0.109819583594799	0.162139907479286	0.0314092896878719
-3.72969579696655	-8.49444103240967	-0.0276927351951599	-0.10986852645874	0.162192046642303	0.0314532071352005
-3.73955941200256	-8.49844074249268	-0.0284028835594654	-0.109836474061012	0.162246271967888	0.0315891467034817
-3.74514222145081	-8.49792194366455	-0.0231606736779213	-0.109797537326813	0.162283182144165	0.0316419899463654
-3.74724721908569	-8.49770927429199	-0.0160634592175484	-0.10980923473835	0.162102624773979	0.0316692180931568
-3.74889373779297	-8.49831295013428	-0.0180039145052433	-0.109744146466255	0.162047982215881	0.0316832549870014
-3.7514750957489	-8.50237655639648	-0.0180540699511766	-0.109780617058277	0.162093222141266	0.0316963270306587
-3.75034666061401	-8.5044116973877	-0.0177683942019939	-0.109865747392178	0.162116318941116	0.0316759645938873
-3.75174427032471	-8.51145553588867	-0.0150855360552669	-0.109925083816051	0.162219017744064	0.0317683480679989
-3.75829434394836	-8.51051425933838	-0.0155656039714813	-0.109791964292526	0.162354737520218	0.0319099351763725
-3.76046013832092	-8.51001834869385	-0.0183674320578575	-0.109655864536762	0.162258833646774	0.0319837331771851
-3.76043272018433	-8.51119422912598	-0.0109609942883253	-0.109783947467804	0.162206128239632	0.0319927521049976
-3.75708270072937	-8.51376533508301	-0.0119516346603632	-0.10986290872097	0.162138745188713	0.0320123583078384
-3.758145570755	-8.51596260070801	-0.0146511131897569	-0.109984241425991	0.16224005818367	0.0321080572903156
-3.75507211685181	-8.51811981201172	-0.0120530473068357	-0.110034346580505	0.162265077233315	0.0320973768830299
-3.76295065879822	-8.51975154876709	-0.00877832248806953	-0.109984025359154	0.162293687462807	0.0322409123182297
-3.76772713661194	-8.51870441436768	-0.000990826869383454	-0.109890185296535	0.162288650870323	0.0323362462222576
-3.76742219924927	-8.52027034759521	-0.00557208061218262	-0.109888978302479	0.162276193499565	0.0324203819036484
-3.76373767852783	-8.52166748046875	-0.00796265434473753	-0.109882265329361	0.162183731794357	0.0324303172528744
-3.76436758041382	-8.52369499206543	-0.00478658219799399	-0.109941504895687	0.162193238735199	0.032496765255928
-3.75779414176941	-8.5278148651123	-0.00408531725406647	-0.11005237698555	0.162310123443604	0.0326362326741219
-3.75959968566895	-8.53251266479492	0.00583732407540083	-0.110101543366909	0.16237498819828	0.0327416397631168
-3.76234364509583	-8.52698707580566	0.00533041078597307	-0.109932251274586	0.162379711866379	0.0328419022262096
-3.76229333877563	-8.52538394927979	0.00714833475649357	-0.109728038311005	0.162396252155304	0.0329164601862431
-3.75736427307129	-8.52307224273682	0.00232022441923618	-0.109958320856094	0.162376269698143	0.0329225398600101
-3.74850177764893	-8.52593994140625	0.0054301880300045	-0.110075145959854	0.162364229559898	0.0329936146736145
-3.74827122688293	-8.52436542510986	0.00529547175392509	-0.110084973275661	0.162430614233017	0.0330646969377995
-3.75072717666626	-8.52651214599609	0.0049180006608367	-0.110122047364712	0.162421613931656	0.0331942066550255
-3.75732254981995	-8.52590084075928	0.0125481523573399	-0.110036671161652	0.162524580955505	0.0332865603268147
-3.75128746032715	-8.52437973022461	0.0117516387254	-0.109968908131123	0.162384510040283	0.0333185940980911
-3.74893450737	-8.52196407318115	0.0134902996942401	-0.110090784728527	0.162356987595558	0.0333205983042717
-3.74335932731628	-8.52223205566406	0.00699231121689081	-0.110058188438416	0.162376865744591	0.0333339907228947
-3.73969268798828	-8.52548694610596	0.0162495039403439	-0.110166117548943	0.162469759583473	0.0334577858448029
-3.7389874458313	-8.52795314788818	0.00868069287389517	-0.110155649483204	0.162571206688881	0.0335299968719482
-3.74026656150818	-8.52040576934814	0.0153560088947415	-0.110127910971642	0.162530213594437	0.033680684864521
-3.73358273506165	-8.51245021820068	0.0165996719151735	-0.11005637794733	0.162466928362846	0.0337222181260586
-3.72852897644043	-8.51487922668457	0.015035598538816	-0.110175259411335	0.162469774484634	0.0337797775864601
-3.72474193572998	-8.51534366607666	0.00957486871629953	-0.110283717513084	0.162573352456093	0.0338068269193172
-3.7208034992218	-8.51655960083008	0.00884924735873938	-0.110383100807667	0.162557914853096	0.0338711030781269
-3.72449064254761	-8.51073932647705	0.0183900482952595	-0.11038301885128	0.162631779909134	0.0340026505291462
-3.72474384307861	-8.51003551483154	0.0222732946276665	-0.1103515625	0.162659257650375	0.0340529605746269
-3.72356486320496	-8.50576114654541	0.0172641556710005	-0.110309652984142	0.162596940994263	0.0340931341052055
-3.72024393081665	-8.50714206695557	0.021017037332058	-0.11029439419508	0.162555620074272	0.034049216657877
-3.71379089355469	-8.50552749633789	0.0209972728043795	-0.110537745058537	0.162519693374634	0.0341364145278931
-3.71105599403381	-8.51195907592773	0.0178040098398924	-0.110577218234539	0.162608742713928	0.0342193134129047
-3.71065616607666	-8.51429176330566	0.0167103353887796	-0.110621497035027	0.16278612613678	0.0342866294085979
-3.70836067199707	-8.51285552978516	0.0214324928820133	-0.110577404499054	0.162759348750114	0.0343778692185879
-3.71213793754578	-8.50729370117188	0.028644721955061	-0.110477231442928	0.162671759724617	0.0344466455280781
-3.70585298538208	-8.50399398803711	0.0278892498463392	-0.110526852309704	0.162746638059616	0.0344270318746567
-3.70111560821533	-8.50743770599365	0.0253861453384161	-0.110649161040783	0.162810623645782	0.0343885757029057
-3.69802308082581	-8.51228046417236	0.0209982432425022	-0.110777616500854	0.162921592593193	0.0345051363110542
-3.70206546783447	-8.50995063781738	0.0256183482706547	-0.110808216035366	0.162899792194366	0.0345765724778175
-3.70346665382385	-8.50419902801514	0.0306795164942741	-0.110726855695248	0.162875711917877	0.0346431210637093
-3.70404028892517	-8.50880432128906	0.0324535705149174	-0.110684312880039	0.162839412689209	0.0346557833254337
-3.70449638366699	-8.50790882110596	0.0245151370763779	-0.110679067671299	0.162835225462914	0.0346502512693405
-3.69898128509521	-8.50759887695313	0.0251693725585938	-0.11078068614006	0.162853330373764	0.0346532762050629
-3.69752550125122	-8.51087760925293	0.035213153809309	-0.110924579203129	0.162892028689384	0.0346793495118618
-3.69493842124939	-8.51348972320557	0.032102920114994	-0.110919483006001	0.16305011510849	0.0347310975193977
-3.69892120361328	-8.518235206604	0.0288701448589563	-0.110931903123856	0.163149908185005	0.0347493402659893
-3.6993408203125	-8.51132583618164	0.0317092761397362	-0.110816799104214	0.163065448403358	0.0348075032234192
-3.69799208641052	-8.5106315612793	0.0322220697999001	-0.110734514892101	0.163065671920776	0.0347864218056202
-3.69587588310242	-8.50709819793701	0.0318593941628933	-0.11082873493433	0.163079917430878	0.0348445102572441
-3.6946063041687	-8.51241874694824	0.0271061398088932	-0.111007988452911	0.163078054785728	0.0347955748438835
-3.6885621547699	-8.51307201385498	0.0250283721834421	-0.111130431294441	0.163123458623886	0.0348112769424915
-3.69069600105286	-8.5125846862793	0.0301998965442181	-0.111041277647018	0.163155242800713	0.0348805785179138
-3.69210648536682	-8.50905704498291	0.034755252301693	-0.111044950783253	0.16311277449131	0.034967515617609
-3.69790959358215	-8.50840854644775	0.0376093126833439	-0.111005231738091	0.163136675953865	0.0349945463240147
-3.69641470909119	-8.50673866271973	0.0349663272500038	-0.111054494976997	0.163071468472481	0.0349501706659794
-3.68739795684814	-8.50584697723389	0.0309614632278681	-0.111089952290058	0.162999659776688	0.0349254682660103
-3.69186210632324	-8.50953197479248	0.0316992588341236	-0.11119369417429	0.163094818592072	0.03498600050807
-3.68735909461975	-8.51213455200195	0.0296273157000542	-0.11127794533968	0.163210168480873	0.0349789671599865
-3.6863489151001	-8.51463031768799	0.0291249565780163	-0.111300975084305	0.163242518901825	0.0350461006164551
-3.68921828269959	-8.5110387802124	0.0345277115702629	-0.11124013364315	0.163281679153442	0.0351439453661442
-3.68959069252014	-8.50573062896729	0.0338482037186623	-0.111210159957409	0.163232415914536	0.0352115631103516
-3.68625783920288	-8.50497150421143	0.0357389189302921	-0.111284017562866	0.163230374455452	0.0351808182895184
-3.68360710144043	-8.50437927246094	0.0319431610405445	-0.111395373940468	0.163306951522827	0.0351755507290363
-3.68026661872864	-8.50574493408203	0.0346808023750782	-0.111504979431629	0.16335953772068	0.0352463945746422
-3.67848920822144	-8.50871753692627	0.0388734266161919	-0.111553072929382	0.163451701402664	0.0352793745696545
-3.68440389633179	-8.50547313690186	0.0374558158218861	-0.11145206540823	0.163394823670387	0.0354011803865433
-3.68655514717102	-8.5055046081543	0.0372945927083492	-0.111386694014072	0.163383901119232	0.0354652516543865
-3.68193793296814	-8.50212669372559	0.0417006723582745	-0.111504696309566	0.163349390029907	0.0354182459414005
-3.67577123641968	-8.51293182373047	0.038958054035902	-0.111609794199467	0.163459315896034	0.0354490466415882
-3.67377877235413	-8.51315212249756	0.0385747328400612	-0.11166300624609	0.16352017223835	0.0356275402009487
-3.67550945281982	-8.51214122772217	0.0390325039625168	-0.111589692533016	0.163584917783737	0.0356881357729435
-3.6782112121582	-8.50613975524902	0.0461794771254063	-0.111473053693771	0.163558110594749	0.0357245989143848
-3.66963243484497	-8.50472640991211	0.039920199662447	-0.111538507044315	0.163482114672661	0.0357621014118195
-3.66654801368713	-8.50283145904541	0.0393926128745079	-0.111740455031395	0.163548231124878	0.03576535359025
-3.66070914268494	-8.50537300109863	0.0410977266728878	-0.111720860004425	0.163622319698334	0.0357917807996273
-3.66929769515991	-8.50825214385986	0.047251857817173	-0.11175712198019	0.163736760616302	0.0359158776700497
-3.67068934440613	-8.50738430023193	0.0454618409276009	-0.111765712499619	0.163668662309647	0.0360254570841789
-3.66958475112915	-8.50152397155762	0.0491421483457088	-0.111660584807396	0.163629159331322	0.0360611602663994
-3.65822386741638	-8.50094223022461	0.0491776689887047	-0.111680202186108	0.163519278168678	0.0360548011958599
-3.66220951080322	-8.5048713684082	0.0486436188220978	-0.11181627959013	0.16364361345768	0.0361005328595638
-3.65664172172546	-8.50570106506348	0.0465389564633369	-0.11186383664608	0.163778722286224	0.0361257530748844
-3.65426468849182	-8.50841236114502	0.0534089356660843	-0.111878708004951	0.163774818181992	0.0362939797341824
-3.65495824813843	-8.50445556640625	0.0542910471558571	-0.111820206046104	0.163859203457832	0.0363907963037491
-3.65159821510315	-8.49948787689209	0.0517997518181801	-0.111778602004051	0.163789480924606	0.0364266186952591
-3.64872050285339	-8.50171947479248	0.0578024424612522	-0.111794888973236	0.163743525743484	0.036432471126318
-3.64465546607971	-8.50354194641113	0.0554051697254181	-0.111950434744358	0.163834512233734	0.0364674478769302
-3.63930320739746	-8.5003662109375	0.0563595481216908	-0.112045407295227	0.163930043578148	0.0365706011652946
-3.64335250854492	-8.50108242034912	0.0673960670828819	-0.111991867423058	0.163890197873116	0.0366581007838249
-3.64657425880432	-8.49695491790771	0.0619031153619289	-0.111924365162849	0.163906022906303	0.0367800816893578
-3.64400959014893	-8.49766826629639	0.0591838620603085	-0.111907765269279	0.163800910115242	0.0367039665579796
-3.63816714286804	-8.49983978271484	0.0641444027423859	-0.112148396670818	0.163896173238754	0.0367614701390266
-3.63694930076599	-8.50804901123047	0.0625138431787491	-0.112239979207516	0.164012014865875	0.0368151366710663
-3.63280081748962	-8.50474834442139	0.0687155425548553	-0.112162701785564	0.164085865020752	0.036947026848793
-3.63818383216858	-8.5020809173584	0.0646268129348755	-0.112093567848206	0.164071917533875	0.036955863237381
-3.63534164428711	-8.49636650085449	0.0721986070275307	-0.11206679046154	0.164081573486328	0.0369809381663799
-3.63029098510742	-8.49682998657227	0.0684808492660522	-0.112207897007465	0.164021074771881	0.037048764526844
-3.6274688243866	-8.49965572357178	0.066959336400032	-0.112396031618118	0.164110600948334	0.0370487198233604
-3.62253618240356	-8.50166511535645	0.0678150653839111	-0.112382367253304	0.164198756217957	0.0370717905461788
-3.626296043396	-8.50195789337158	0.0693858414888382	-0.112464167177677	0.164250493049622	0.0371914505958557
-3.63396024703979	-8.50178337097168	0.0768680572509766	-0.112440913915634	0.164260402321815	0.0372903198003769
-3.63079738616943	-8.49906921386719	0.0855719745159149	-0.1124457269907	0.164235606789589	0.0373087152838707
-3.62716484069824	-8.49578857421875	0.0684451013803482	-0.112392894923687	0.164227321743965	0.0372533909976482
-3.62688088417053	-8.50264835357666	0.0736128687858582	-0.11250102519989	0.164289057254791	0.0372737720608711
-3.6211884021759	-8.50543785095215	0.0743754506111145	-0.112629450857639	0.164405956864357	0.0372883714735508
-3.62154579162598	-8.51098155975342	0.0796363800764084	-0.11268362402916	0.164477333426476	0.0374308191239834
-3.6209876537323	-8.50286197662354	0.0749008655548096	-0.112486720085144	0.164491668343544	0.0374902449548244
-3.62132096290588	-8.49967956542969	0.0752585977315903	-0.112484194338322	0.164450109004974	0.0374830029904842
-3.61726856231689	-8.50035381317139	0.0797851532697678	-0.112587824463844	0.164491757750511	0.0374681018292904
-3.61219191551209	-8.50706958770752	0.0752994567155838	-0.112754926085472	0.164522722363472	0.0374867431819439
-3.60902547836304	-8.50557804107666	0.0801739692687988	-0.112928301095963	0.164584919810295	0.0375487320125103
-3.61401271820068	-8.50594711303711	0.0806059464812279	-0.112791366875172	0.16468158364296	0.0375718474388123
-3.61706781387329	-8.5048942565918	0.0785603523254395	-0.112740874290466	0.164682045578957	0.0376622565090656
-3.62054967880249	-8.50522041320801	0.0762584134936333	-0.112767785787582	0.164589568972588	0.0376553311944008
-3.61617350578308	-8.50145626068115	0.0778441578149796	-0.112853638827801	0.164621561765671	0.0375920087099075
-3.61282873153687	-8.50646018981934	0.0753526613116264	-0.112946979701519	0.1646508872509	0.0375515595078468
-3.61267447471619	-8.50929069519043	0.0755338966846466	-0.113006003201008	0.164798215031624	0.0375959426164627
-3.61649537086487	-8.51353645324707	0.0706492736935616	-0.113009184598923	0.164894551038742	0.0376777127385139
-3.6180853843689	-8.50952529907227	0.0763068795204163	-0.112961791455746	0.164818733930588	0.0376646146178246
-3.61665844917297	-8.50428104400635	0.0700774863362312	-0.112857311964035	0.164775013923645	0.037641566246748
-3.61604022979736	-8.50411796569824	0.075038380920887	-0.112921439111233	0.16484409570694	0.0376291014254093
-3.61454105377197	-8.50404739379883	0.0740523263812065	-0.11302275210619	0.164902701973915	0.0376355908811092
-3.60995197296143	-8.50734806060791	0.0665383115410805	-0.113085322082043	0.164842441678047	0.0375843904912472
-3.61115026473999	-8.50632095336914	0.0681579932570457	-0.113186359405518	0.164916664361954	0.0376029945909977
-3.61447978019714	-8.50761604309082	0.0662506297230721	-0.113113172352314	0.164996430277824	0.0376020632684231
-3.62587070465088	-8.50580024719238	0.0656122416257858	-0.11313734203577	0.165009453892708	0.037655632942915
-3.62075471878052	-8.50318050384521	0.0653522983193398	-0.113079056143761	0.164878740906715	0.037601001560688
-3.62002038955688	-8.49988174438477	0.0658219456672668	-0.113128788769245	0.164821997284889	0.0374922715127468
-3.61663413047791	-8.49853706359863	0.058280773460865	-0.113182060420513	0.164951592683792	0.037451196461916
-3.61638712882996	-8.50271797180176	0.0606543347239494	-0.113308846950531	0.165002420544624	0.0374872721731663
-3.61913847923279	-8.50571346282959	0.0609902068972588	-0.113324567675591	0.165087983012199	0.0374884977936745
-3.61781597137451	-8.50210380554199	0.0601229593157768	-0.113280452787876	0.165084525942802	0.0375760942697525
-3.62050771713257	-8.49643802642822	0.0584650076925755	-0.113214679062366	0.165054723620415	0.0375471226871014
-3.62203192710876	-8.49454498291016	0.0583147294819355	-0.113136008381844	0.164946019649506	0.037506952881813
-3.61393070220947	-8.49323749542236	0.055547408759594	-0.113251656293869	0.164995595812798	0.037539042532444
-3.61136293411255	-8.49480819702148	0.0513465814292431	-0.113368406891823	0.165027245879173	0.0375236049294472
-3.60758376121521	-8.49259662628174	0.0533179566264153	-0.113470926880836	0.165055945515633	0.0375585593283176
-3.60648322105408	-8.4921932220459	0.0546635426580906	-0.113481543958187	0.165113404393196	0.0376100838184357
-3.60923528671265	-8.49227142333984	0.0575514510273933	-0.113489381968975	0.16509011387825	0.0376614145934582
-3.60948729515076	-8.48617935180664	0.0563683360815048	-0.113437488675117	0.165087714791298	0.0376897975802422
-3.61067795753479	-8.48654174804688	0.0501201897859573	-0.113316185772419	0.165036544203758	0.0377277955412865
-3.60824799537659	-8.48150253295898	0.0495544336736202	-0.113384000957012	0.164952665567398	0.0376810878515244
-3.59904313087463	-8.48107242584229	0.0491391867399216	-0.11348270624876	0.164900079369545	0.0377387665212154
-3.59827065467834	-8.48324203491211	0.0445734784007072	-0.113556705415249	0.165037125349045	0.0377580597996712
-3.59284782409668	-8.48433876037598	0.0475174114108086	-0.11366306245327	0.165142357349396	0.0378445498645306
-3.58887076377869	-8.48365783691406	0.0499472543597221	-0.113654360175133	0.165145680308342	0.0379645228385925
-3.58313035964966	-8.47997665405273	0.0533441230654716	-0.113617859780788	0.165141835808754	0.0380841083824635
-3.58297777175903	-8.47210121154785	0.0446450002491474	-0.113558806478977	0.16508723795414	0.0381331071257591
-3.57786726951599	-8.46699810028076	0.055064357817173	-0.113588578999043	0.165149971842766	0.0381796360015869
-3.56805539131165	-8.46570873260498	0.0521069094538689	-0.113707736134529	0.165178343653679	0.0382509976625443
-3.56044864654541	-8.46555137634277	0.0530840568244457	-0.113883942365646	0.165194287896156	0.0383103042840958
-3.55303359031677	-8.46358966827393	0.0511732511222363	-0.113947108387947	0.16529569029808	0.038373701274395
-3.54968786239624	-8.46195507049561	0.0515738241374493	-0.114055104553699	0.165340811014175	0.0385021641850472
-3.54579448699951	-8.45673942565918	0.0582268908619881	-0.114101767539978	0.165422275662422	0.0385909527540207
-3.54605865478516	-8.45358753204346	0.0554832816123962	-0.1140351369977	0.165459096431732	0.0387025140225887
-3.54263663291931	-8.45126247406006	0.0592052675783634	-0.114025846123695	0.165419206023216	0.0388533547520638
-3.53154563903809	-8.45064449310303	0.0548088997602463	-0.114070065319538	0.16540589928627	0.0388616919517517
-3.52638053894043	-8.44618034362793	0.0593223050236702	-0.114166378974915	0.165375024080276	0.0389360897243023
-3.52313733100891	-8.44498825073242	0.052842240780592	-0.114249810576439	0.165484249591827	0.0390375182032585
-3.51261043548584	-8.44790458679199	0.0574915148317814	-0.11438050866127	0.165574744343758	0.039134319871664
-3.50713992118835	-8.44762229919434	0.0544712655246258	-0.114421054720879	0.16571968793869	0.0393009372055531
-3.50264549255371	-8.44890117645264	0.0522875040769577	-0.114447683095932	0.165756225585938	0.0394444055855274
-3.50330424308777	-8.4434757232666	0.0529728904366493	-0.114431992173195	0.165725439786911	0.0395633839070797
-3.49578213691711	-8.43691825866699	0.0663189142942429	-0.114354059100151	0.165802210569382	0.0396751426160336
-3.49124455451965	-8.43095111846924	0.0592635497450829	-0.114472173154354	0.165765419602394	0.0397370345890522
-3.48163533210754	-8.4314489364624	0.0596437752246857	-0.114544175565243	0.165867000818253	0.0397343933582306
-3.47494649887085	-8.43357563018799	0.0596582815051079	-0.114733085036278	0.165989652276039	0.0398123376071453
-3.46759462356567	-8.43428516387939	0.0604888200759888	-0.114910781383514	0.166026800870895	0.0399072840809822
-3.46496963500977	-8.43271541595459	0.0663370341062546	-0.114869900047779	0.166122257709503	0.0400298498570919
-3.47113823890686	-8.42976188659668	0.0692866817116737	-0.114859245717525	0.166108950972557	0.0401463061571121
-3.46891474723816	-8.42943096160889	0.0706559047102928	-0.114864490926266	0.166170835494995	0.0402315147221088
-3.46527171134949	-8.42780780792236	0.0726109892129898	-0.11495416611433	0.166100770235062	0.0402670912444592
-3.46030282974243	-8.42420291900635	0.0614757761359215	-0.11489412933588	0.166102215647697	0.0402348227798939
-3.45899844169617	-8.43021011352539	0.0646884143352509	-0.115046717226505	0.166127651929855	0.0402290895581245
-3.45665812492371	-8.42875862121582	0.0633438900113106	-0.115153275430202	0.166273310780525	0.0403037443757057
-3.45589780807495	-8.43376636505127	0.0669746175408363	-0.115180492401123	0.166277527809143	0.0403879731893539
-3.46061038970947	-8.43177890777588	0.0665534883737564	-0.115122340619564	0.166367694735527	0.0403962656855583
-3.46123361587524	-8.42665195465088	0.0723803713917732	-0.114981092512608	0.166359558701515	0.0404286310076714
-3.4637131690979	-8.42440891265869	0.0711499378085136	-0.115071043372154	0.166313588619232	0.0404207743704319
-3.45812034606934	-8.42333221435547	0.0644109919667244	-0.115129418671131	0.166369453072548	0.0403640940785408
-3.45772266387939	-8.42726039886475	0.0664706006646156	-0.115272723138332	0.166296944022179	0.0403323099017143
-3.4597442150116	-8.43119335174561	0.0613240525126457	-0.115376815199852	0.16646583378315	0.0403210073709488
-3.45741438865662	-8.42922592163086	0.062784269452095	-0.115416049957275	0.166470915079117	0.0403160713613033
-3.46780395507813	-8.4340991973877	0.0664395317435265	-0.115392819046974	0.166562452912331	0.0403206050395966
-3.46954703330994	-8.43331718444824	0.0685282871127129	-0.115378722548485	0.166541859507561	0.0402844659984112
-3.47436380386353	-8.43418121337891	0.0784222409129143	-0.115420274436474	0.166545987129211	0.040402602404356
-3.4750337600708	-8.43261337280273	0.0669714137911797	-0.115242823958397	0.166506633162498	0.0404551587998867
-3.47874140739441	-8.43719673156738	0.0648308545351028	-0.115244895219803	0.166440770030022	0.0403580144047737
-3.47711491584778	-8.44064712524414	0.0698802173137665	-0.115432858467102	0.166464447975159	0.0402969159185886
-3.47211360931396	-8.44089889526367	0.0691802427172661	-0.115448534488678	0.166436195373535	0.0402961224317551
-3.47572541236877	-8.44683361053467	0.0730781182646751	-0.115446358919144	0.166570454835892	0.0403625778853893
-3.47816252708435	-8.44819927215576	0.0736352726817131	-0.115511365234852	0.166667759418488	0.0403609313070774
-3.48133063316345	-8.44991397857666	0.0768633261322975	-0.115442276000977	0.166574493050575	0.0403772667050362
-3.48827600479126	-8.44492053985596	0.0752319097518921	-0.115320295095444	0.166551917791367	0.0403509214520454
-3.4910409450531	-8.44168472290039	0.0669933333992958	-0.1152648255229	0.166552409529686	0.0403178855776787
-3.49027824401855	-8.43490886688232	0.0680486485362053	-0.115270540118217	0.16644312441349	0.040251113474369
-3.48457431793213	-8.4334077835083	0.0644866302609444	-0.115296259522438	0.166507914662361	0.0401975847780705
-3.48215937614441	-8.43451881408691	0.0660815313458443	-0.115458801388741	0.166468322277069	0.0401808544993401
-3.47992038726807	-8.43630790710449	0.0703846514225006	-0.115467309951782	0.166558042168617	0.0401805303990841
-3.47279191017151	-8.43371963500977	0.0676044374704361	-0.115547493100166	0.166555464267731	0.0402418486773968
-3.48151612281799	-8.43605804443359	0.0723929852247238	-0.115531459450722	0.166596114635468	0.0403533279895782
-3.48281455039978	-8.4365119934082	0.0746141225099564	-0.115462705492973	0.166604906320572	0.0404439568519592
-3.4872899055481	-8.43716812133789	0.075822189450264	-0.115442022681236	0.16655632853508	0.0405168384313583
-3.48785996437073	-8.43386459350586	0.0707594230771065	-0.115300871431828	0.166480392217636	0.0405514538288116
-3.48721051216125	-8.43276691436768	0.0702798590064049	-0.115261107683182	0.16642552614212	0.0405676700174809
-3.48335242271423	-8.43482685089111	0.0701009333133698	-0.115369491279125	0.166497617959976	0.0405251756310463
-3.47711157798767	-8.44159603118896	0.0746697038412094	-0.115448646247387	0.166568264365196	0.0406651385128498
-3.47672438621521	-8.44142150878906	0.0720263049006462	-0.115478329360485	0.166644960641861	0.0407502576708794
-3.47720789909363	-8.44256401062012	0.0760746151208878	-0.115319490432739	0.166672334074974	0.0408203788101673
-3.47971177101135	-8.43662261962891	0.077279195189476	-0.115266747772694	0.166592448949814	0.0408619455993176
-3.4749653339386	-8.43490791320801	0.0778067708015442	-0.115194626152515	0.166506856679916	0.0409086495637894
-3.47741389274597	-8.43295383453369	0.0834986492991447	-0.115173012018204	0.166510030627251	0.041026309132576
-3.47261333465576	-8.433762550354	0.0760190710425377	-0.115271054208279	0.166502460837364	0.0410084687173367
-3.46682810783386	-8.43379402160645	0.0786661431193352	-0.115340337157249	0.166482850909233	0.0410905331373215
-3.46374416351318	-8.43341827392578	0.0768486261367798	-0.1153943836689	0.166530698537827	0.0411718562245369
-3.46349430084229	-8.43697357177734	0.0817838907241821	-0.115472018718719	0.166606858372688	0.0412430129945278
-3.46455883979797	-8.43623161315918	0.0809910371899605	-0.115442432463169	0.166585668921471	0.0413148291409016
-3.46678996086121	-8.43475532531738	0.0901996120810509	-0.115439191460609	0.166673958301544	0.0414778627455235
-3.46993851661682	-8.43902969360352	0.085183784365654	-0.115381196141243	0.166649326682091	0.0415215119719505
-3.47263789176941	-8.43625831604004	0.0928041562438011	-0.115391373634338	0.166612952947617	0.0416347943246365
-3.46931529045105	-8.43708896636963	0.0886717811226845	-0.115351557731628	0.166601687669754	0.0416348017752171
-3.46709179878235	-8.43758392333984	0.0857177525758743	-0.115379013121128	0.166555598378181	0.04167365655303
-3.46780157089233	-8.43910503387451	0.0873320698738098	-0.115448638796806	0.166641399264336	0.0416765064001083
-3.46146130561829	-8.44439792633057	0.094565138220787	-0.115537896752357	0.166623681783676	0.0417516678571701
-3.46078419685364	-8.44380760192871	0.0989619418978691	-0.115544363856316	0.166723996400833	0.0418418049812317
-3.46387314796448	-8.44562816619873	0.0941948369145393	-0.115510880947113	0.166884616017342	0.0419039726257324
-3.46566438674927	-8.44698333740234	0.0960212573409081	-0.115525975823402	0.166841983795166	0.0419532805681229
-3.46536421775818	-8.44262886047363	0.0982711240649223	-0.115490160882473	0.1668431609869	0.0419598519802094
-3.46528601646423	-8.43919849395752	0.0992621332406998	-0.115434221923351	0.166782855987549	0.0419931933283806
-3.46186995506287	-8.43677234649658	0.100069686770439	-0.11548987776041	0.166803047060966	0.041985459625721
-3.45615196228027	-8.43419456481934	0.0997459813952446	-0.115576736629009	0.166848406195641	0.0419309325516224
-3.45357418060303	-8.43428993225098	0.0974248647689819	-0.115715824067593	0.166838422417641	0.0418898910284042
-3.44993901252747	-8.4376220703125	0.0939033925533295	-0.115785129368305	0.166951894760132	0.0419111177325249
-3.45183634757996	-8.43373680114746	0.0982474982738495	-0.115811318159103	0.166936919093132	0.0419813916087151
-3.45387506484985	-8.43073463439941	0.099394790828228	-0.115854971110821	0.166975051164627	0.0420275069773197
-3.45364022254944	-8.43153095245361	0.0975879207253456	-0.115792535245419	0.166967943310738	0.0419866517186165
-3.45298790931702	-8.42809295654297	0.1107442304492	-0.115895979106426	0.166985154151917	0.042053084820509
-3.45297384262085	-8.42117595672607	0.100923493504524	-0.11588292568922	0.16700567305088	0.0420025251805782
-3.44816827774048	-8.42424011230469	0.0970537438988686	-0.115846119821072	0.166925430297852	0.0420339964330196
-3.44383573532104	-8.41944217681885	0.0994837582111359	-0.115987949073315	0.167007237672806	0.0419304594397545
-3.43971538543701	-8.41965484619141	0.104172870516777	-0.116046108305454	0.167012587189674	0.0419192090630531
-3.43855690956116	-8.42010021209717	0.0943573117256165	-0.116098530590534	0.167104735970497	0.0418964475393295
-3.43450212478638	-8.41873073577881	0.102949596941471	-0.11618185043335	0.167169108986855	0.0419215969741344
-3.43097901344299	-8.42103958129883	0.104075454175472	-0.116229876875877	0.167211070656776	0.0419336594641209
-3.4311044216156	-8.41904354095459	0.106707833707333	-0.116289891302586	0.16733381152153	0.0419532731175423
-3.42864394187927	-8.41401100158691	0.110561244189739	-0.116180717945099	0.167266830801964	0.041966900229454
-3.42822074890137	-8.40784645080566	0.108363330364227	-0.116229377686977	0.1672542989254	0.041980367153883
-3.425048828125	-8.40478706359863	0.102957792580128	-0.116241432726383	0.167266860604286	0.04200304672122
-3.42539525032043	-8.40305042266846	0.106120005249977	-0.116247393190861	0.167284235358238	0.0419788286089897
-3.42133450508118	-8.4019603729248	0.105959080159664	-0.116423711180687	0.167326152324677	0.0419544614851475
-3.41441607475281	-8.40405559539795	0.100712053477764	-0.116463579237461	0.167380258440971	0.0418768152594566
-3.41591119766235	-8.4069652557373	0.105453729629517	-0.116558067500591	0.167433828115463	0.0419456735253334
-3.41758060455322	-8.40560340881348	0.10444987565279	-0.116580687463284	0.167503729462624	0.0419724993407726
-3.42102026939392	-8.40552234649658	0.116031423211098	-0.116517938673496	0.167532190680504	0.0419972278177738
-3.42299675941467	-8.40290927886963	0.111132889986038	-0.116484142839909	0.167550891637802	0.0420507192611694
-3.42304944992065	-8.40454483032227	0.113705366849899	-0.116504915058613	0.167478024959564	0.0420267321169376
-3.4269425868988	-8.40532684326172	0.110477939248085	-0.116425015032291	0.167472004890442	0.042014267295599
-3.42561459541321	-8.40353775024414	0.112247481942177	-0.116404093801975	0.167462751269341	0.0419455766677856
-3.42489409446716	-8.40768718719482	0.112272575497627	-0.116497680544853	0.1674435287714	0.0418536923825741
-3.42181873321533	-8.40725708007813	0.108867280185223	-0.116533331573009	0.167472705245018	0.0418795570731163
-3.42052102088928	-8.41414833068848	0.110328637063503	-0.116587199270725	0.167534157633781	0.0418926030397415
-3.42642593383789	-8.41336154937744	0.111708223819733	-0.116630122065544	0.167662665247917	0.0418668836355209
-3.4234824180603	-8.41553688049316	0.111641697585583	-0.116502769291401	0.167653352022171	0.0419042855501175
-3.42760252952576	-8.41211795806885	0.115835420787334	-0.116429828107357	0.167568951845169	0.0419013909995556
-3.42474675178528	-8.40711688995361	0.110648386180401	-0.116342827677727	0.167536184191704	0.0418556965887547
-3.42481732368469	-8.40968704223633	0.117930606007576	-0.116390958428383	0.167538031935692	0.0417913757264614
-3.42052435874939	-8.41075038909912	0.114156156778336	-0.116573460400105	0.167627140879631	0.0417463034391403
-3.41489410400391	-8.41200923919678	0.110727310180664	-0.116646960377693	0.167626261711121	0.0417366027832031
-3.42318773269653	-8.41116809844971	0.119450956583023	-0.116605460643768	0.167727470397949	0.0418027266860008
-3.42754650115967	-8.41454887390137	0.120044142007828	-0.116457462310791	0.167726829648018	0.0417696200311184
-3.43041396141052	-8.41323852539063	0.114098466932774	-0.11647292226553	0.167695567011833	0.0417862311005592
-3.42463850975037	-8.41234016418457	0.114575333893299	-0.116470776498318	0.167661622166634	0.0417371317744255
-3.42683100700378	-8.41179370880127	0.116210073232651	-0.116457663476467	0.167608425021172	0.0416763685643673
-3.41862559318542	-8.41495609283447	0.119665883481503	-0.116558983922005	0.167716592550278	0.0416636988520622
-3.42202091217041	-8.42268848419189	0.114591084420681	-0.116606518626213	0.16785554587841	0.0416826754808426
-3.41858768463135	-8.41637897491455	0.126576498150826	-0.116522170603275	0.167880862951279	0.0416964739561081
-3.41947913169861	-8.41271305084229	0.123129867017269	-0.116320483386517	0.167719498276711	0.0417099632322788
-3.41542267799377	-8.40920543670654	0.121576018631458	-0.11636121571064	0.167748421430588	0.0417281240224838
-3.41290259361267	-8.41075325012207	0.113056473433971	-0.116502337157726	0.167766451835632	0.0416655167937279
-3.40461587905884	-8.40964126586914	0.114320687949657	-0.116622477769852	0.167816117405891	0.0416671223938465
-3.39932417869568	-8.40785026550293	0.121922813355923	-0.116621389985085	0.167816981673241	0.0416708998382092
-3.40238571166992	-8.40749549865723	0.12172457575798	-0.116705991327763	0.167840093374252	0.041764423251152
-3.40705800056458	-8.40353965759277	0.123398631811142	-0.116612166166306	0.167873904109001	0.0417977720499039
-3.40227437019348	-8.40059185028076	0.129531487822533	-0.116631828248501	0.167876943945885	0.0418213829398155
-3.39427995681763	-8.39985466003418	0.124203026294708	-0.116563625633717	0.167787954211235	0.0418250821530819
-3.39386630058289	-8.39796161651611	0.123643383383751	-0.116691038012505	0.167836099863052	0.0418271757662296
-3.386554479599	-8.39682292938232	0.133687645196915	-0.116792626678944	0.16791495680809	0.041833907365799
-3.37794351577759	-8.39994144439697	0.130686178803444	-0.116780705749989	0.168034583330154	0.0418704599142075
-3.37897682189941	-8.40150737762451	0.129923239350319	-0.116904906928539	0.168167263269424	0.0419772453606129
-3.37219142913818	-8.40294170379639	0.134687170386314	-0.116977520287037	0.168273285031319	0.0420129671692848
-3.36975049972534	-8.40078735351563	0.135153651237488	-0.116917356848717	0.16828441619873	0.0421407260000706
-3.36872673034668	-8.39208793640137	0.140551790595055	-0.116873569786549	0.168318286538124	0.0421679429709911
-3.36355376243591	-8.39060115814209	0.143161445856094	-0.11674889922142	0.168329313397408	0.0421928502619267
-3.35668015480042	-8.38756370544434	0.145395860075951	-0.116920590400696	0.168276876211166	0.0422773249447346
-3.3512282371521	-8.38864517211914	0.14679042994976	-0.117061160504818	0.168421715497971	0.0422926619648933
-3.3448851108551	-8.39207077026367	0.146061062812805	-0.117162249982357	0.168485939502716	0.0423367246985435
-3.33581256866455	-8.38955020904541	0.147577568888664	-0.117311142385006	0.168508365750313	0.0423824079334736
-3.3342752456665	-8.388258934021	0.159027263522148	-0.117345087230206	0.168635427951813	0.0424637421965599
-3.33583879470825	-8.3864631652832	0.156978711485863	-0.117276586592197	0.168736949563026	0.042576726526022
-3.33820796012878	-8.38778018951416	0.161668911576271	-0.117276482284069	0.168804168701172	0.0426793545484543
-3.33416485786438	-8.38348960876465	0.164318382740021	-0.117361769080162	0.168763428926468	0.0426267273724079
-3.3257577419281	-8.38162517547607	0.160343274474144	-0.117398008704185	0.168747782707214	0.0426236130297184
-3.32414174079895	-8.38395881652832	0.157448709011078	-0.117451459169388	0.16881500184536	0.0426428690552711
-3.31967067718506	-8.38327789306641	0.16936206817627	-0.117602966725826	0.168926104903221	0.0426985062658787
-3.31387376785278	-8.38282108306885	0.167891129851341	-0.117664530873299	0.169013530015945	0.0427349768579006
-3.31197357177734	-8.38380813598633	0.165578231215477	-0.117738872766495	0.169125914573669	0.0427070595324039
-3.30720233917236	-8.38413429260254	0.168488919734955	-0.117816090583801	0.169202879071236	0.0427945107221603
-3.30493688583374	-8.38297557830811	0.173220589756966	-0.117764607071877	0.16921266913414	0.0428896583616734
-3.30376768112183	-8.38100242614746	0.169617772102356	-0.117809228599072	0.169246271252632	0.0429224371910095
-3.30198645591736	-8.37920665740967	0.174660295248032	-0.117729902267456	0.169229164719582	0.042950700968504
-3.29965376853943	-8.37404537200928	0.176297754049301	-0.117782399058342	0.169262707233429	0.0429483726620674
-3.29461932182312	-8.36881637573242	0.178528100252151	-0.117805697023869	0.169353112578392	0.042950227856636
-3.29169273376465	-8.36838912963867	0.176176875829697	-0.117902539670467	0.169366389513016	0.0429225564002991
-3.28411722183228	-8.36956024169922	0.178630918264389	-0.118126563727856	0.169436261057854	0.0429060123860836
-3.2798285484314	-8.37046432495117	0.171552807092667	-0.118155866861343	0.16957414150238	0.0428860001266003
-3.28366780281067	-8.3709192276001	0.178168743848801	-0.118125446140766	0.169586777687073	0.0430135019123554
-3.28285241127014	-8.36690330505371	0.18357415497303	-0.118079610168934	0.169563159346581	0.0429889857769012
-3.28788352012634	-8.3608980178833	0.185870438814163	-0.118087120354176	0.169533088803291	0.0429714545607567
-3.28107881546021	-8.36007118225098	0.179095759987831	-0.118082046508789	0.169450610876083	0.0429598651826382
-3.27841973304749	-8.36193180084229	0.176876246929169	-0.118133708834648	0.16945418715477	0.0428634360432625
-3.27683687210083	-8.36191463470459	0.184445217251778	-0.11828175932169	0.169545575976372	0.0428308807313442
-3.27227568626404	-8.36559295654297	0.181932434439659	-0.118344083428383	0.169609472155571	0.0428211465477943
-3.27271628379822	-8.36403656005859	0.17675918340683	-0.118259079754353	0.16964727640152	0.042860135436058
-3.27448058128357	-8.36394786834717	0.177002280950546	-0.118217930197716	0.16964815557003	0.0428926944732666
-3.27598428726196	-8.35711193084717	0.183030098676682	-0.118171498179436	0.169695228338242	0.0428564064204693
-3.27114701271057	-8.35503101348877	0.179235100746155	-0.118183240294456	0.169606596231461	0.042818296700716
-3.27085733413696	-8.35788440704346	0.185323938727379	-0.118275366723537	0.169597834348679	0.0427980199456215
-3.26723957061768	-8.35765838623047	0.177606612443924	-0.118426077067852	0.169658318161964	0.0427163764834404
-3.2653546333313	-8.36038970947266	0.176628351211548	-0.118514858186245	0.169635742902756	0.0427149757742882
-3.26642656326294	-8.35892391204834	0.180202439427376	-0.118510916829109	0.169774696230888	0.0426555313169956
-3.27261853218079	-8.35729694366455	0.175149232149124	-0.118308916687965	0.169634833931923	0.0426634550094604
-3.2768280506134	-8.35423851013184	0.183532416820526	-0.118385478854179	0.169675961136818	0.042632482945919
-3.27575731277466	-8.35445880889893	0.17295503616333	-0.118317186832428	0.169566333293915	0.042458139359951
-3.27497673034668	-8.35322189331055	0.172732174396515	-0.118396051228046	0.169525265693665	0.0424295626580715
-3.27538895606995	-8.35589790344238	0.16736988723278	-0.118460118770599	0.169562384486198	0.0423271618783474
-3.2740581035614	-8.35426235198975	0.17507503926754	-0.118507362902164	0.169628843665123	0.0423252880573273
-3.2702214717865	-8.35453796386719	0.170761436223984	-0.118593409657478	0.16965189576149	0.0422735884785652
-3.27404022216797	-8.35295677185059	0.161600962281227	-0.118537366390228	0.169723927974701	0.042312778532505
-3.27646732330322	-8.35157585144043	0.164944484829903	-0.11850992590189	0.169618144631386	0.0422762520611286
-3.27567982673645	-8.34647846221924	0.166783347725868	-0.118472948670387	0.169597968459129	0.0423152670264244
-3.27535128593445	-8.33998107910156	0.16397912800312	-0.11847185343504	0.16961070895195	0.042220663279295
-3.27001643180847	-8.33958911895752	0.167946636676788	-0.118506088852882	0.169613316655159	0.0421832911670208
-3.26482772827148	-8.34023857116699	0.15863411128521	-0.118710018694401	0.169601336121559	0.0421747304499149
-3.26385450363159	-8.33977031707764	0.164624974131584	-0.118797332048416	0.1696717441082	0.0421221889555454
-3.25889110565186	-8.33694744110107	0.160935282707214	-0.118854977190495	0.169761747121811	0.042121984064579
-3.2616069316864	-8.3361177444458	0.159092277288437	-0.118836238980293	0.169725880026817	0.0421872846782207
-3.26367497444153	-8.33467197418213	0.165474817156792	-0.118943452835083	0.169786602258682	0.04224494099617
-3.26611065864563	-8.33184623718262	0.167166769504547	-0.118901900947094	0.169730573892593	0.0422778055071831
-3.26320695877075	-8.32801818847656	0.168026432394981	-0.118910498917103	0.169742479920387	0.0421888828277588
-3.26125907897949	-8.32845878601074	0.162798330187798	-0.118938535451889	0.169730961322784	0.0421125255525112
-3.25703048706055	-8.3258695602417	0.164673089981079	-0.118990413844585	0.169734418392181	0.0421190746128559
-3.25599193572998	-8.33084583282471	0.159875139594078	-0.119091905653477	0.169799864292145	0.0420797802507877
-3.24978280067444	-8.33314609527588	0.16371276974678	-0.119174733757973	0.169938653707504	0.0421987362205982
-3.24671077728271	-8.33382415771484	0.163353323936462	-0.119231939315796	0.169997856020927	0.042229138314724
-3.24723076820374	-8.33015537261963	0.165508389472961	-0.119177654385567	0.170013383030891	0.0423229224979877
-3.24738883972168	-8.32435894012451	0.160033985972404	-0.119151197373867	0.169923961162567	0.0423341207206249
-3.24350118637085	-8.32256126403809	0.165295422077179	-0.119137719273567	0.169991672039032	0.0423313826322556
-3.23767805099487	-8.32038593292236	0.17200480401516	-0.119271852076054	0.170027107000351	0.0423906967043877
-3.23046946525574	-8.32381153106689	0.16506016254425	-0.119447484612465	0.170178011059761	0.0423715934157372
-3.22781372070313	-8.32773971557617	0.171701848506927	-0.119592696428299	0.170271128416061	0.0424108691513538
-3.22522163391113	-8.32561206817627	0.174026742577553	-0.11971415579319	0.170450806617737	0.0425073578953743
-3.22421026229858	-8.32420349121094	0.179775461554527	-0.119672693312168	0.170387163758278	0.0425545312464237
-3.22246789932251	-8.3215217590332	0.179396614432335	-0.119649268686771	0.170422106981277	0.0426611937582493
-3.22211503982544	-8.31918621063232	0.178079277276993	-0.119636513292789	0.170420289039612	0.0426805391907692
-3.2162754535675	-8.31510448455811	0.181170061230659	-0.119687139987946	0.170414328575134	0.0426738709211349
-3.21071743965149	-8.31396007537842	0.179221540689468	-0.119768626987934	0.170395344495773	0.0426798760890961
-3.20627689361572	-8.3157262802124	0.177112728357315	-0.119823090732098	0.170416653156281	0.0426881946623325
-3.20279860496521	-8.31483364105225	0.181915506720543	-0.11994531005621	0.170496061444283	0.0427201502025127
-3.19758081436157	-8.31569385528564	0.174822837114334	-0.120038501918316	0.170693188905716	0.0428184121847153
-3.19930696487427	-8.31663608551025	0.180777102708817	-0.120052188634872	0.170782878994942	0.0429051034152508
-3.19427061080933	-8.31255435943604	0.185073643922806	-0.119943045079708	0.170705020427704	0.0429469309747219
-3.19458174705505	-8.30725193023682	0.181075379252434	-0.120063051581383	0.170709490776062	0.0429884120821953
-3.18563222885132	-8.3038501739502	0.188225224614143	-0.120140373706818	0.170719221234322	0.0429815426468849
-3.1822144985199	-8.30690383911133	0.180892392992973	-0.120265305042267	0.170757427811623	0.0430091209709644
-3.17688870429993	-8.30874824523926	0.181058719754219	-0.120342083275318	0.17087134718895	0.0431057438254356
-3.18305110931396	-8.30527400970459	0.180611088871956	-0.120456770062447	0.170832723379135	0.0431683287024498
-3.18029737472534	-8.30375099182129	0.19407744705677	-0.120389066636562	0.170909970998764	0.0432454347610474
-3.18527412414551	-8.30338191986084	0.188985660672188	-0.120332583785057	0.170901134610176	0.0432697460055351
-3.18577408790588	-8.3030252456665	0.187847122550011	-0.120396934449673	0.170896530151367	0.0433417223393917
-3.17883729934692	-8.30215644836426	0.187724813818932	-0.120466262102127	0.170935913920403	0.0432795137166977
-3.17757034301758	-8.30304527282715	0.192087382078171	-0.120566248893738	0.170929327607155	0.0432806424796581
-3.17169666290283	-8.30538082122803	0.189623460173607	-0.120661348104477	0.171013548970222	0.0433176308870316
-3.1713490486145	-8.31172657012939	0.196085438132286	-0.120726905763149	0.171090185642242	0.0433809198439121
-3.1719114780426	-8.30830764770508	0.192271441221237	-0.120723456144333	0.171183466911316	0.0434412732720375
-3.17384457588196	-8.30560111999512	0.195694521069527	-0.120685450732708	0.171091929078102	0.043497409671545
-3.17561364173889	-8.30428028106689	0.19787585735321	-0.120696261525154	0.171172171831131	0.0435108505189419
-3.16895771026611	-8.30075740814209	0.191000744700432	-0.120694659650326	0.171048417687416	0.0434593744575977
-3.17274141311646	-8.30204391479492	0.194197952747345	-0.120770327746868	0.171112552285194	0.0434995330870152
-3.16990303993225	-8.30143642425537	0.18602629005909	-0.120835795998573	0.171146363019943	0.0434562340378761
-3.16666030883789	-8.30495643615723	0.193682909011841	-0.120978727936745	0.171176508069038	0.0434749089181423
-3.16378426551819	-8.30303192138672	0.190047532320023	-0.121030248701572	0.171169072389603	0.0435001365840435
-3.16733407974243	-8.30417346954346	0.190809741616249	-0.121029265224934	0.171262800693512	0.0435281880199909
-3.17683386802673	-8.30253601074219	0.195097133517265	-0.121039718389511	0.171252891421318	0.043618518859148
-3.17519164085388	-8.30078983306885	0.200948908925056	-0.121019199490547	0.171248883008957	0.0435645654797554
-3.17584371566772	-8.30086040496826	0.196131870150566	-0.121003545820713	0.171134650707245	0.0434956289827824
-3.17530989646912	-8.29996109008789	0.192834302783012	-0.120993241667747	0.171162024140358	0.0434470102190971
-3.17038440704346	-8.30069637298584	0.198171377182007	-0.121125467121601	0.171210736036301	0.0433834120631218
-3.16861200332642	-8.30284309387207	0.194940105080605	-0.121155202388763	0.171186074614525	0.0435096174478531
-3.16375875473022	-8.3071756362915	0.196821853518486	-0.121217861771584	0.171268612146378	0.0435832515358925
-3.15996170043945	-8.31446838378906	0.194908052682877	-0.121268756687641	0.171362012624741	0.043653953820467
-3.15739727020264	-8.31335735321045	0.202393099665642	-0.121360927820206	0.171400651335716	0.0437966287136078
-3.16110277175903	-8.31529140472412	0.200826868414879	-0.121379211544991	0.17146623134613	0.0438220389187336
-3.16001319885254	-8.31696701049805	0.205787867307663	-0.121397711336613	0.171427309513092	0.0438359118998051
-3.16335248947144	-8.31188297271729	0.199135780334473	-0.121331728994846	0.171481147408485	0.0438925065100193
-3.16410899162292	-8.30692577362061	0.197682201862335	-0.121242977678776	0.171431303024292	0.043887235224247
-3.16355466842651	-8.30297946929932	0.204266801476479	-0.121361196041107	0.17128099501133	0.0438509024679661
-3.16473197937012	-8.29717445373535	0.191970765590668	-0.121325880289078	0.171313971281052	0.0438580475747585
-3.16113996505737	-8.29873085021973	0.189598426222801	-0.121384486556053	0.171249195933342	0.0438301935791969
-3.15690565109253	-8.29380416870117	0.193230226635933	-0.121530517935753	0.17127437889576	0.0438385158777237
-3.15351939201355	-8.29130554199219	0.182699799537659	-0.121489867568016	0.171212255954742	0.0439102612435818
-3.15403270721436	-8.29476356506348	0.18142594397068	-0.12158789485693	0.171274065971375	0.0439587831497192
-3.15275239944458	-8.29504680633545	0.185866504907608	-0.121637843549252	0.171231433749199	0.0440695509314537
-3.158198595047	-8.29516220092773	0.184224814176559	-0.121544353663921	0.171268090605736	0.0441220253705978
-3.16566967964172	-8.29837131500244	0.18332950770855	-0.121449656784534	0.171092450618744	0.0442243367433548
-3.17032980918884	-8.29992771148682	0.188881605863571	-0.1214739382267	0.171096324920654	0.0442956686019897
-3.17556428909302	-8.30064010620117	0.1808842420578	-0.121304571628571	0.17109403014183	0.0442796759307384
-3.17755770683289	-8.30104160308838	0.181043401360512	-0.121315278112888	0.171064406633377	0.0442053005099297
-3.17713356018066	-8.30124282836914	0.173306226730347	-0.121246464550495	0.170965984463692	0.0440705865621567
-3.17708683013916	-8.30124378204346	0.171537280082703	-0.121252305805683	0.170899122953415	0.0440306589007378
-3.18059206008911	-8.30302429199219	0.16656494140625	-0.121268197894096	0.171018347144127	0.0438974499702454
-3.1780116558075	-8.30715179443359	0.168312638998032	-0.121340990066528	0.171007752418518	0.0438488461077213
-3.17918467521667	-8.30584621429443	0.1608916670084	-0.121397517621517	0.17106007039547	0.0438613593578339
-3.1812891960144	-8.31172180175781	0.157723039388657	-0.121294751763344	0.171100288629532	0.0438526012003422
-3.19311618804932	-8.30846977233887	0.161727219820023	-0.121197335422039	0.17092128098011	0.0438113138079643
-3.19367408752441	-8.30259323120117	0.155973494052887	-0.12116514891386	0.170909538865089	0.0437596663832664
-3.19495034217834	-8.29701709747314	0.151402682065964	-0.1211057305336	0.170707166194916	0.0436614826321602
-3.1976273059845	-8.29690837860107	0.145351096987724	-0.121180810034275	0.170699939131737	0.043534267693758
-3.19481730461121	-8.29488849639893	0.138296410441399	-0.121195420622826	0.170616790652275	0.0434299670159817
-3.19626259803772	-8.2923583984375	0.14106410741806	-0.121297150850296	0.170602455735207	0.0433713085949421
-3.19900441169739	-8.29121589660645	0.132334336638451	-0.121293440461159	0.17059338092804	0.0432240627706051
-3.19834470748901	-8.28944683074951	0.131847992539406	-0.121366314589977	0.170529827475548	0.0431680157780647
-3.20164775848389	-8.28631401062012	0.136061742901802	-0.12140267342329	0.170479133725166	0.0431066788733006
-3.20694828033447	-8.281494140625	0.131123334169388	-0.121230386197567	0.170419454574585	0.0430574752390385
-3.21308851242065	-8.28071880340576	0.138490721583366	-0.12127497792244	0.170373678207397	0.0430511757731438
-3.21138620376587	-8.27558422088623	0.126812815666199	-0.121217124164104	0.170274153351784	0.0429258868098259
-3.21062159538269	-8.27405071258545	0.125023081898689	-0.121229782700539	0.170167222619057	0.0429009161889553
-3.21383476257324	-8.27682781219482	0.121244005858898	-0.121192142367363	0.170110657811165	0.0427476018667221
-3.20942354202271	-8.27825164794922	0.117827497422695	-0.121312104165554	0.170122504234314	0.0426969602704048
-3.20895504951477	-8.27821636199951	0.116328671574593	-0.121339596807957	0.170118629932404	0.0426834709942341
-3.21213912963867	-8.28010559082031	0.109901256859303	-0.121199332177639	0.170190989971161	0.0427003875374794
-3.21628141403198	-8.28230285644531	0.119765974581242	-0.121172524988651	0.170105129480362	0.0426727570593357
-3.21694564819336	-8.27391338348389	0.11640252918005	-0.121184267103672	0.170083627104759	0.0426555424928665
-3.22099947929382	-8.27476978302002	0.107553116977215	-0.121119201183319	0.169954881072044	0.0426007807254791
-3.22492671012878	-8.27177333831787	0.117290273308754	-0.121119879186153	0.16993060708046	0.0425187423825264
-3.22174644470215	-8.26667022705078	0.109547786414623	-0.121062152087688	0.169803038239479	0.0424809567630291
-3.220951795578	-8.27174472808838	0.110271409153938	-0.121123701334	0.169762566685677	0.042447067797184
-3.21852612495422	-8.27154541015625	0.105930559337139	-0.121225491166115	0.169835105538368	0.0423475243151188
-3.21984076499939	-8.27119922637939	0.101225316524506	-0.121268413960934	0.169779121875763	0.0423179417848587
-3.22096920013428	-8.27078914642334	0.109632566571236	-0.121241495013237	0.169837668538094	0.0423714742064476
-3.22836804389954	-8.2715892791748	0.110241986811161	-0.121122643351555	0.169704303145409	0.0423537231981754
-3.23544359207153	-8.26689052581787	0.109151884913445	-0.121099747717381	0.169688805937767	0.0423436164855957
-3.23214507102966	-8.26579666137695	0.105905450880527	-0.121089175343513	0.169580698013306	0.0422177165746689
-3.22938704490662	-8.26578998565674	0.109462112188339	-0.121062368154526	0.169489189982414	0.0422158800065517
-3.23015189170837	-8.26637744903564	0.108617529273033	-0.121148362755775	0.169534593820572	0.0421424768865108
-3.2275869846344	-8.267822265625	0.104365453124046	-0.121203236281872	0.169543862342834	0.0421323738992214
-3.22794842720032	-8.26851177215576	0.101876556873322	-0.121280632913113	0.169620826840401	0.0421176478266716
-3.2287003993988	-8.27361679077148	0.106685429811478	-0.121223293244839	0.169703558087349	0.0421465002000332
-3.22749710083008	-8.27120876312256	0.108976580202579	-0.121286623179913	0.169623032212257	0.0421114079654217
-3.22973132133484	-8.26991939544678	0.103889554738998	-0.121244646608829	0.169641241431236	0.0421696826815605
-3.23157477378845	-8.27097129821777	0.0970208570361137	-0.121179051697254	0.169610232114792	0.0421667918562889
-3.23254632949829	-8.2707691192627	0.109918631613255	-0.121176995337009	0.16955341398716	0.0422159843146801
-3.2341685295105	-8.26534175872803	0.110825873911381	-0.12105480581522	0.169521883130074	0.0422337204217911
-3.23314094543457	-8.26641654968262	0.107296258211136	-0.12109798938036	0.169466599822044	0.0421230867505074
-3.2307300567627	-8.2675666809082	0.100086070597172	-0.121215350925922	0.169490501284599	0.0421012416481972
-3.22590374946594	-8.26875591278076	0.103562921285629	-0.121324636042118	0.169477790594101	0.0421072356402874
-3.22636580467224	-8.2675609588623	0.102944388985634	-0.121391654014587	0.169534087181091	0.0420833118259907
-3.22685217857361	-8.26850509643555	0.102714568376541	-0.12127111107111	0.169522374868393	0.0421366393566132
-3.23073148727417	-8.26944732666016	0.107497178018093	-0.121301867067814	0.169494479894638	0.042123407125473
-3.232417345047	-8.27140617370605	0.106134630739689	-0.121314600110054	0.169513925909996	0.0421741865575314
-3.23542261123657	-8.26893424987793	0.107591837644577	-0.121235176920891	0.169468820095062	0.0422045923769474
-3.23818445205688	-8.26596164703369	0.111944384872913	-0.12119022756815	0.169404193758965	0.042144063860178
-3.23494410514832	-8.2679443359375	0.102914497256279	-0.121195890009403	0.169333428144455	0.0421226471662521
-3.23596215248108	-8.27151679992676	0.104418657720089	-0.121163740754128	0.169380873441696	0.0420815721154213
-3.23496460914612	-8.27095317840576	0.106980383396149	-0.121261365711689	0.169288262724876	0.0420424230396748
-3.23201489448547	-8.27475929260254	0.0995896607637405	-0.121293127536774	0.16938915848732	0.0420630425214767
-3.23556232452393	-8.27920436859131	0.106696285307407	-0.121386364102364	0.169462263584137	0.0420939140021801
-3.23455786705017	-8.28273963928223	0.10978277772665	-0.121388517320156	0.169564366340637	0.0421126447618008
-3.23558497428894	-8.28123378753662	0.106335185468197	-0.121251113712788	0.169561386108398	0.0421971864998341
-3.24218678474426	-8.28469562530518	0.108131378889084	-0.121141999959946	0.169584140181541	0.0422148779034615
-3.24520826339722	-8.28357982635498	0.106767207384109	-0.121070399880409	0.169552236795425	0.0421869978308678
-3.24548816680908	-8.28671932220459	0.107886180281639	-0.121110953390598	0.169422119855881	0.0421696715056896
-3.24423408508301	-8.28733062744141	0.10472683608532	-0.121099650859833	0.169472932815552	0.0422155112028122
-3.24414658546448	-8.29086685180664	0.102249294519424	-0.121176771819592	0.169437304139137	0.0421908311545849
-3.24437546730042	-8.29367351531982	0.102597206830978	-0.121314518153667	0.169479683041573	0.0421545468270779
-3.24695920944214	-8.29542064666748	0.103099457919598	-0.121221415698528	0.169439241290092	0.0422308817505836
-3.25183653831482	-8.29664707183838	0.104570552706718	-0.121192149817944	0.169493898749352	0.0423206984996796
-3.25702381134033	-8.30020141601563	0.109121657907963	-0.121077999472618	0.169494360685349	0.0423385575413704
-3.26057314872742	-8.30018997192383	0.110017910599709	-0.121081635355949	0.169396549463272	0.0423433966934681
-3.26202726364136	-8.3010892868042	0.11384204775095	-0.121055193245411	0.169340908527374	0.0423193611204624
-3.26184868812561	-8.30592441558838	0.104909159243107	-0.121014185249805	0.169318065047264	0.0423272289335728
-3.26263785362244	-8.30320453643799	0.107253931462765	-0.121102854609489	0.169307008385658	0.0422906093299389
-3.26050877571106	-8.30785179138184	0.109859965741634	-0.121074818074703	0.16936668753624	0.0422899313271046
-3.25758767127991	-8.31340503692627	0.109676755964756	-0.121158391237259	0.169448763132095	0.0423701629042625
-3.26073670387268	-8.3162727355957	0.112309999763966	-0.121199704706669	0.169499054551125	0.0424822196364403
-3.26096129417419	-8.31707096099854	0.11783479899168	-0.121048219501972	0.169505789875984	0.0425411500036716
-3.2646050453186	-8.31550216674805	0.114840157330036	-0.121035195887089	0.169538527727127	0.042527861893177
-3.26300501823425	-8.31414413452148	0.114752411842346	-0.120951004326344	0.169407948851585	0.0425718687474728
-3.26090288162231	-8.31317329406738	0.118772201240063	-0.120903633534908	0.169381260871887	0.0426082909107208
-3.25743651390076	-8.31196212768555	0.117948316037655	-0.120956353843212	0.169393226504326	0.0426511019468308
-3.25646066665649	-8.31655502319336	0.110556393861771	-0.121065087616444	0.169474631547928	0.0425880812108517
-3.24997901916504	-8.31554126739502	0.109464153647423	-0.121125936508179	0.169420644640923	0.0426225326955318
-3.25032329559326	-8.31679058074951	0.112382426857948	-0.121092937886715	0.169498026371002	0.0427206866443157
-3.25416588783264	-8.31792163848877	0.116881154477596	-0.121096692979336	0.169504433870316	0.0428353026509285
-3.25353240966797	-8.31445026397705	0.121490091085434	-0.121041558682919	0.169517025351524	0.0428479611873627
-3.25395631790161	-8.31314086914063	0.122244141995907	-0.121078811585903	0.169443726539612	0.0429373867809772
-3.25626873970032	-8.31272888183594	0.120408646762371	-0.121041990816593	0.169514670968056	0.0430041998624802
-3.25209307670593	-8.30813598632813	0.114796705543995	-0.120953597128391	0.169351294636726	0.0429888367652893
-3.2492253780365	-8.3086519241333	0.118245854973793	-0.120987832546234	0.169311672449112	0.0430160462856293
-3.24630260467529	-8.30643081665039	0.110500834882259	-0.12101373821497	0.169348388910294	0.0430221073329449
-3.24080443382263	-8.30845832824707	0.117623016238213	-0.121131263673306	0.169361278414726	0.0430213622748852
-3.23916673660278	-8.30944919586182	0.120203047990799	-0.121250167489052	0.169427767395973	0.0431155003607273
-3.2338547706604	-8.31123065948486	0.117023669183254	-0.12118286639452	0.169491097331047	0.0432091392576694
-3.23540544509888	-8.31471633911133	0.123920679092407	-0.121256321668625	0.169582799077034	0.0432909689843655
-3.23483180999756	-8.30732440948486	0.124485537409782	-0.121102504432201	0.169594258069992	0.0434428825974464
-3.23463535308838	-8.30538272857666	0.121340215206146	-0.121179796755314	0.16954904794693	0.043477687984705
-3.23313117027283	-8.30162906646729	0.129226595163345	-0.121113754808903	0.169541969895363	0.0435695685446262
-3.22541165351868	-8.30339527130127	0.125220850110054	-0.121199607849121	0.169525250792503	0.043620765209198
-3.22175455093384	-8.30155849456787	0.125751003623009	-0.121343314647675	0.169512525200844	0.0436717234551907
-3.21462750434875	-8.30435848236084	0.125332430005074	-0.121337674558163	0.169572964310646	0.0437137074768543
-3.2123556137085	-8.30642032623291	0.127666711807251	-0.121477976441383	0.169602528214455	0.0437646172940731
-3.20862865447998	-8.30021953582764	0.127433061599731	-0.121534146368504	0.16964516043663	0.0438325516879559
-3.21047854423523	-8.30313873291016	0.131091013550758	-0.121512524783611	0.16973702609539	0.043960127979517
-3.21488809585571	-8.30029582977295	0.138778537511826	-0.121506996452808	0.16982014477253	0.044101569801569
-3.21049165725708	-8.29795074462891	0.135010242462158	-0.121474176645279	0.16974413394928	0.0441118329763412
-3.2118182182312	-8.29638004302979	0.134745106101036	-0.121418200433254	0.169623777270317	0.0441344901919365
-3.2098536491394	-8.29836559295654	0.136535540223122	-0.121408715844154	0.169684290885925	0.0441889427602291
-3.20858144760132	-8.29766750335693	0.140931069850922	-0.121552713215351	0.16978856921196	0.0441912747919559
-3.2026903629303	-8.30279541015625	0.148090481758118	-0.121576555073261	0.169724553823471	0.044256653636694
-3.20230412483215	-8.30267810821533	0.143660202622414	-0.121601194143295	0.169848814606667	0.0442777499556541
-3.19920754432678	-8.30883598327637	0.14686407148838	-0.121675811707973	0.169883877038956	0.044335450977087
-3.1998085975647	-8.30487728118896	0.148940652608871	-0.121625959873199	0.169978186488152	0.044525183737278
-3.20466423034668	-8.31025314331055	0.1478251516819	-0.12157716602087	0.170051828026772	0.0445531420409679
-3.20362734794617	-8.30832004547119	0.146890565752983	-0.121532626450062	0.169949561357498	0.0445744395256042
-3.20693874359131	-8.30530261993408	0.14604976773262	-0.121443994343281	0.169955596327782	0.0446516498923302
-3.20840620994568	-8.3055591583252	0.147101521492004	-0.12140803784132	0.169935062527657	0.0446454100310802
-3.20929837226868	-8.30594635009766	0.149756669998169	-0.121463820338249	0.169848039746284	0.044674426317215
-3.20378565788269	-8.30546855926514	0.151514366269112	-0.121452525258064	0.169908925890923	0.0446072705090046
-3.20579671859741	-8.30765724182129	0.144576281309128	-0.121518410742283	0.16992224752903	0.0446040257811546
-3.20689511299133	-8.31107425689697	0.149056598544121	-0.121616140007973	0.169976338744164	0.0446298681199551
-3.20326495170593	-8.30980014801025	0.147676631808281	-0.121592380106449	0.169955089688301	0.044630941003561
-3.2104971408844	-8.31297397613525	0.156708404421806	-0.121572591364384	0.169984757900238	0.0447224006056786
-3.21487736701965	-8.31266498565674	0.152446776628494	-0.121535681188107	0.170031532645226	0.0447108186781406
-3.21747493743896	-8.31422328948975	0.158578664064407	-0.121505253016949	0.169949412345886	0.0448058508336544
-3.22130608558655	-8.30875873565674	0.152568444609642	-0.121463522315025	0.169886663556099	0.0448630936443806
-3.22339057922363	-8.31449413299561	0.152608975768089	-0.121426291763783	0.169792234897614	0.0448304824531078
-3.22243332862854	-8.31038475036621	0.150834619998932	-0.121449887752533	0.169779121875763	0.0448339283466339
-3.22066187858582	-8.31347274780273	0.150178700685501	-0.121409796178341	0.169793650507927	0.044824406504631
-3.22173619270325	-8.31517505645752	0.15077742934227	-0.121397033333778	0.16972017288208	0.0447742827236652
-3.21812343597412	-8.31314945220947	0.147888749837875	-0.121500626206398	0.169809773564339	0.0448431372642517
-3.21685290336609	-8.32096099853516	0.150940582156181	-0.121504068374634	0.169878512620926	0.0449511520564556
-3.22062587738037	-8.32240676879883	0.15027804672718	-0.121540732681751	0.169936805963516	0.0450095795094967
-3.21873664855957	-8.31916904449463	0.154187977313995	-0.121370479464531	0.169856667518616	0.0450799688696861
-3.22234082221985	-8.32008457183838	0.159892082214355	-0.121360585093498	0.169777199625969	0.0451591722667217
-3.21943306922913	-8.314284324646	0.156730145215988	-0.121293447911739	0.169777184724808	0.0451857820153236
-3.21861004829407	-8.31690788269043	0.15591162443161	-0.121292904019356	0.169781029224396	0.0451874807476997
-3.21499824523926	-8.31645202636719	0.152138367295265	-0.121478319168091	0.16980154812336	0.0451663359999657
-3.20865917205811	-8.31789970397949	0.152369618415833	-0.121522024273872	0.169747814536095	0.0452069118618965
-3.21280479431152	-8.32073402404785	0.153545618057251	-0.121569074690342	0.169849455356598	0.0453296676278114
-3.21116995811462	-8.32059001922607	0.15353074669838	-0.121538363397121	0.169850215315819	0.0453585647046566
-3.21266865730286	-8.32063102722168	0.157307490706444	-0.121565602719784	0.169931769371033	0.0454220324754715
-3.21789479255676	-8.32092666625977	0.153355494141579	-0.121487632393837	0.169896930456161	0.0455097146332264
-3.2174060344696	-8.32268333435059	0.158418267965317	-0.121536582708359	0.169873535633087	0.0455734059214592
-3.21683931350708	-8.3206205368042	0.159622192382813	-0.121476158499718	0.169806554913521	0.0455964580178261
-3.21939897537231	-8.32252311706543	0.158548533916473	-0.12153360247612	0.169802993535995	0.0456695221364498
-3.21805858612061	-8.3244104385376	0.151041358709335	-0.121550031006336	0.169718906283379	0.045643575489521
-3.21247005462646	-8.32397079467773	0.158911019563675	-0.121604837477207	0.169663727283478	0.0456452183425426
-3.21508049964905	-8.32797908782959	0.151900708675385	-0.121684469282627	0.16985721886158	0.0456876829266548
-3.21203136444092	-8.32955837249756	0.159768834710121	-0.121782854199409	0.169890061020851	0.0457588881254196
-3.20877456665039	-8.33163738250732	0.160294592380524	-0.121795885264874	0.169970095157623	0.0458227880299091
-3.20832896232605	-8.33739376068115	0.157501578330994	-0.121781438589096	0.17001186311245	0.0459122508764267
-3.21402812004089	-8.33748817443848	0.154761716723442	-0.121751509606838	0.169968947768211	0.0459085665643215
-3.21282339096069	-8.33205890655518	0.156214863061905	-0.121688582003117	0.170005798339844	0.0460005439817905
-3.21287226676941	-8.32904815673828	0.156949698925018	-0.121674634516239	0.169902756810188	0.0459699779748917
-3.21137952804565	-8.33023452758789	0.162528648972511	-0.121710225939751	0.169997051358223	0.0459448099136353
-3.20793581008911	-8.32849025726318	0.163805320858955	-0.121765777468681	0.169942751526833	0.0459708496928215
-3.20636534690857	-8.32997894287109	0.15941920876503	-0.121924132108688	0.169942751526833	0.0459447279572487
-3.20182347297668	-8.33277416229248	0.155199512839317	-0.121981881558895	0.170055687427521	0.0459466837346554
-3.20081782341003	-8.33591842651367	0.161319404840469	-0.122051030397415	0.170022144913673	0.0459737628698349
-3.20052886009216	-8.33300876617432	0.162593737244606	-0.122069522738457	0.170120447874069	0.0459836758673191
-3.19831013679504	-8.33279705047607	0.160858571529388	-0.122069351375103	0.170125380158424	0.0459919013082981
-3.20286870002747	-8.33362865447998	0.162076398730278	-0.122083768248558	0.170135110616684	0.0460363738238811
-3.20223188400269	-8.33242225646973	0.161658614873886	-0.122108072042465	0.170160248875618	0.0460478439927101
-3.2084801197052	-8.33236312866211	0.165109544992447	-0.122010722756386	0.170216202735901	0.046060923486948
-3.2071795463562	-8.33108139038086	0.165944680571556	-0.122073829174042	0.170118033885956	0.0460477247834206
-3.20442247390747	-8.33080959320068	0.157955631613731	-0.122106745839119	0.170048862695694	0.0460107214748859
-3.20374202728271	-8.33035278320313	0.158244401216507	-0.122044011950493	0.170056328177452	0.0459563173353672
-3.20386219024658	-8.3279857635498	0.157798305153847	-0.122199103236198	0.170030266046524	0.0458708666265011
-3.19995617866516	-8.33111667633057	0.16399772465229	-0.122215770184994	0.170099601149559	0.0458448827266693
-3.19914317131042	-8.33381938934326	0.162615194916725	-0.122212946414948	0.170193016529083	0.0458955056965351
-3.2006778717041	-8.33801651000977	0.158096104860306	-0.122309446334839	0.170343175530434	0.0458815060555935
-3.20283985137939	-8.33570766448975	0.166005790233612	-0.122216157615185	0.170329794287682	0.045951172709465
-3.20441579818726	-8.32832717895508	0.161701261997223	-0.122101254761219	0.17023541033268	0.045938853174448
-3.20346832275391	-8.33020114898682	0.161403179168701	-0.122044838964939	0.170199871063232	0.0458996668457985
-3.20690870285034	-8.32757949829102	0.167269334197044	-0.122114725410938	0.170252934098244	0.0459141880273819
-3.20498204231262	-8.32496738433838	0.165470644831657	-0.122089050710201	0.170248553156853	0.0459205359220505
-3.20355081558228	-8.3278284072876	0.157569512724876	-0.122193925082684	0.170219257473946	0.0458405427634716
-3.19851517677307	-8.32964897155762	0.161631181836128	-0.122417010366917	0.17029570043087	0.0458746924996376
-3.1983380317688	-8.33155059814453	0.166065290570259	-0.12232132256031	0.170349046587944	0.0458613485097885
-3.20732283592224	-8.3299446105957	0.168857708573341	-0.122351132333279	0.170412972569466	0.0459336303174496
-3.21204376220703	-8.33362579345703	0.170455098152161	-0.122268088161945	0.170398101210594	0.045968946069479
-3.21605110168457	-8.32962608337402	0.176327303051949	-0.122207276523113	0.17029033601284	0.0459440797567368
-3.21483850479126	-8.33085155487061	0.172836259007454	-0.122150830924511	0.170321553945541	0.0459193289279938
-3.21867299079895	-8.33549213409424	0.170340582728386	-0.122140765190125	0.170284956693649	0.0458813905715942
-3.21908354759216	-8.33845615386963	0.178149804472923	-0.122233726084232	0.17033563554287	0.0458498038351536
-3.2203266620636	-8.34200668334961	0.175232917070389	-0.122161582112312	0.170442208647728	0.0458826422691345
-3.22388577461243	-8.34454536437988	0.17607656121254	-0.122167408466339	0.170474275946617	0.0459602996706963
-3.23001217842102	-8.34749794006348	0.180647909641266	-0.12204060703516	0.170516654849052	0.0459938384592533
-3.23537445068359	-8.34895038604736	0.184738337993622	-0.121990472078323	0.170406445860863	0.0459849126636982
-3.23581290245056	-8.34397506713867	0.182838186621666	-0.121892735362053	0.17036660015583	0.0459725372493267
-3.23846030235291	-8.35009479522705	0.187910094857216	-0.121961504220963	0.170323148369789	0.0459366105496883
-3.23949098587036	-8.35104560852051	0.18198898434639	-0.121990859508514	0.170375287532806	0.0459395945072174
-3.23788571357727	-8.35873508453369	0.187110230326653	-0.12203061580658	0.170407012104988	0.0459774024784565
-3.24496006965637	-8.35987567901611	0.192366644740105	-0.122006729245186	0.170483291149139	0.0459855645895004
-3.25298595428467	-8.36220359802246	0.189646288752556	-0.121798321604729	0.170439794659615	0.0460622608661652
-3.2626850605011	-8.36435890197754	0.195357754826546	-0.121738143265247	0.170403406023979	0.0460901409387589
-3.26163172721863	-8.36663436889648	0.192374691367149	-0.12169674038887	0.170355468988419	0.0459442399442196
-3.26133990287781	-8.36739921569824	0.198998868465424	-0.121675744652748	0.170234903693199	0.0459616966545582
-3.26650071144104	-8.37462139129639	0.191028743982315	-0.121622376143932	0.170384377241135	0.0459461063146591
-3.26585483551025	-8.37673377990723	0.197982117533684	-0.121686197817326	0.170401319861412	0.045961569994688
-3.2686550617218	-8.38095474243164	0.202337995171547	-0.121567890048027	0.170459762215614	0.0460057891905308
-3.27037715911865	-8.38082981109619	0.198919162154198	-0.121508032083511	0.170435652136803	0.0460368096828461
-3.27762198448181	-8.37976169586182	0.197818011045456	-0.121403962373734	0.170382171869278	0.0460259132087231
-3.27885460853577	-8.37755298614502	0.205332040786743	-0.121330447494984	0.170312851667404	0.0459536090493202
-3.28418374061584	-8.37525463104248	0.203142717480659	-0.121244825422764	0.170256182551384	0.0459547489881516
-3.28591179847717	-8.37705230712891	0.203654855489731	-0.121318690478802	0.170328110456467	0.0459157638251781
-3.28312468528748	-8.37740421295166	0.199534296989441	-0.121336415410042	0.170227184891701	0.0458998046815395
-3.28390717506409	-8.3814172744751	0.202369391918182	-0.121404528617859	0.170264855027199	0.0458255298435688
-3.28479838371277	-8.38020610809326	0.199774026870728	-0.121407151222229	0.170316785573959	0.0458013527095318
-3.28533506393433	-8.38470268249512	0.201188370585442	-0.121483497321606	0.170326396822929	0.0457832813262939
-3.28750443458557	-8.3816499710083	0.206343397498131	-0.121471852064133	0.170339226722717	0.0458236783742905
-3.29455041885376	-8.38283443450928	0.205023348331451	-0.121325492858887	0.17030756175518	0.0458056703209877
-3.30068039894104	-8.38011932373047	0.207743257284164	-0.121356166899204	0.170303031802177	0.0458769388496876
-3.29914164543152	-8.38029766082764	0.206823274493217	-0.12122992426157	0.170226410031319	0.0457677841186523
-3.30193161964417	-8.37917804718018	0.210181534290314	-0.121225595474243	0.170169949531555	0.0457114689052105
-3.30054020881653	-8.38137817382813	0.201393932104111	-0.121290251612663	0.170153990387917	0.0456417910754681
-3.2953839302063	-8.38129711151123	0.202174812555313	-0.121316209435463	0.17009012401104	0.0456313341856003
-3.29900908470154	-8.38537216186523	0.205390423536301	-0.121395923197269	0.170246541500092	0.0456326603889465
-3.29742503166199	-8.38669490814209	0.200559958815575	-0.121310479938984	0.170357897877693	0.0455756634473801
-3.29933142662048	-8.38976287841797	0.204746454954147	-0.121344193816185	0.170303463935852	0.0455923341214657
-3.29983425140381	-8.38527393341064	0.210609897971153	-0.121264323592186	0.170269817113876	0.0456081703305244
-3.30199503898621	-8.383056640625	0.200024798512459	-0.121162071824074	0.170205414295197	0.04561448097229
-3.30529999732971	-8.37844657897949	0.207106277346611	-0.121108368039131	0.170171111822128	0.045531090348959
-3.30019187927246	-8.38022804260254	0.208369478583336	-0.121144719421864	0.170142501592636	0.045524675399065
-3.2968270778656	-8.38218402862549	0.204797893762589	-0.121321938931942	0.170144274830818	0.0454652011394501
-3.29504084587097	-8.38159561157227	0.203686475753784	-0.1213413849473	0.170188143849373	0.0454397015273571
-3.29347681999207	-8.38313865661621	0.204207167029381	-0.121399097144604	0.170184552669525	0.0454702489078045
-3.29483079910278	-8.37980556488037	0.21267905831337	-0.121414817869663	0.170245602726936	0.045414175838232
-3.30002474784851	-8.37877750396729	0.20707380771637	-0.121222771704197	0.170174300670624	0.0454790405929089
-3.30362725257874	-8.37674903869629	0.215679600834846	-0.121277756989002	0.170223727822304	0.0454615391790867
-3.29900074005127	-8.37426280975342	0.213598698377609	-0.121308714151382	0.170145303010941	0.0454139895737171
-3.29951286315918	-8.37206935882568	0.215607434511185	-0.121217355132103	0.170142158865929	0.0453977212309837
-3.29630899429321	-8.3714075088501	0.214635580778122	-0.121279865503311	0.170143112540245	0.0453068539500237
-3.28754186630249	-8.36867523193359	0.216602876782417	-0.12131430208683	0.170064091682434	0.045292641967535
-3.2869930267334	-8.37038135528564	0.210289001464844	-0.121366932988167	0.170146271586418	0.045309741050005
-3.28195333480835	-8.36708831787109	0.215959906578064	-0.121494464576244	0.170062392950058	0.0452529899775982
-3.27555370330811	-8.37070083618164	0.214259564876556	-0.121493428945541	0.170168370008469	0.0452664010226727
-3.27319979667664	-8.37264442443848	0.223625585436821	-0.121615715324879	0.170279875397682	0.0452974364161491
-3.27075505256653	-8.37151145935059	0.219829201698303	-0.121668316423893	0.170294418931007	0.0453455299139023
-3.26640653610229	-8.36871337890625	0.222076386213303	-0.121579095721245	0.170370832085609	0.0453986637294292
-3.26704859733582	-8.3661413192749	0.219931736588478	-0.121564462780952	0.170368060469627	0.0454341918230057
-3.26418471336365	-8.36018848419189	0.218886330723763	-0.121487088501453	0.170327872037888	0.0454568602144718
-3.26073551177979	-8.35626792907715	0.225823536515236	-0.121494807302952	0.17031341791153	0.0454491153359413
-3.2531270980835	-8.35305786132813	0.222199335694313	-0.121456667780876	0.170345589518547	0.0454391054809093
-3.24729704856873	-8.3521556854248	0.222205370664597	-0.121619135141373	0.170326501131058	0.0454126782715321
-3.23828768730164	-8.34796714782715	0.227012291550636	-0.121726244688034	0.170401051640511	0.0453954823315144
-3.23081493377686	-8.35006999969482	0.225987941026688	-0.121824093163013	0.170487850904465	0.0454049967229366
-3.22652792930603	-8.34951972961426	0.225723370909691	-0.121843829751015	0.170420542359352	0.0454160794615746
-3.22370481491089	-8.34309864044189	0.232321932911873	-0.121883608400822	0.170497044920921	0.0454714000225067
-3.22143769264221	-8.3415994644165	0.236800253391266	-0.12182129919529	0.170514956116676	0.0455467104911804
-3.22626972198486	-8.34012508392334	0.237021222710609	-0.121759496629238	0.170563876628876	0.0455549657344818
-3.21669054031372	-8.33385276794434	0.232094764709473	-0.121652938425541	0.170448392629623	0.0454930327832699
-3.21247982978821	-8.33273124694824	0.236421853303909	-0.121855974197388	0.170390725135803	0.0454626902937889
-3.20544505119324	-8.33544635772705	0.230827450752258	-0.121893532574177	0.170535296201706	0.0454306453466415
-3.19768762588501	-8.33466148376465	0.23671954870224	-0.121929734945297	0.170550614595413	0.0454211831092834
-3.19540429115295	-8.33507633209229	0.236184269189835	-0.122015908360481	0.170649915933609	0.0454526841640472
-3.1933069229126	-8.33254432678223	0.239738285541534	-0.121938675642014	0.170634984970093	0.0454998947679996
-3.19533157348633	-8.33327674865723	0.236060380935669	-0.121902748942375	0.170688420534134	0.0454518236219883
-3.19062948226929	-8.32705783843994	0.236673012375832	-0.12179397046566	0.170609131455421	0.0454831309616566
-3.18900609016418	-8.32128810882568	0.239874288439751	-0.121797025203705	0.170569375157356	0.0454089641571045
-3.18550276756287	-8.31678485870361	0.236574247479439	-0.121823370456696	0.170644447207451	0.0454094372689724
-3.18179488182068	-8.32201099395752	0.237259075045586	-0.121933490037918	0.170655712485313	0.0453341417014599
-3.17579507827759	-8.31932353973389	0.238293081521988	-0.122095845639706	0.170675531029701	0.0452950336039066
-3.17093920707703	-8.32178401947021	0.234974637627602	-0.121986448764801	0.170681431889534	0.0453012175858021
-3.17588663101196	-8.31803321838379	0.237576723098755	-0.122027985751629	0.17070572078228	0.0452949739992619
-3.1737174987793	-8.31733512878418	0.239202663302422	-0.122003763914108	0.170680224895477	0.0452807433903217
-3.17637705802917	-8.31728076934814	0.24095755815506	-0.121993705630302	0.170756056904793	0.0452818870544434
-3.18409013748169	-8.31825160980225	0.237193241715431	-0.121989250183105	0.17073717713356	0.0452589280903339
-3.17816662788391	-8.3157262802124	0.238122299313545	-0.121886655688286	0.170636400580406	0.0451616980135441
-3.18103456497192	-8.31652641296387	0.233310610055923	-0.121829077601433	0.170622169971466	0.0450769364833832
-3.18387532234192	-8.31412220001221	0.231491193175316	-0.121787130832672	0.17057591676712	0.0450290143489838
-3.17780900001526	-8.31599235534668	0.232639446854591	-0.121898241341114	0.170520707964897	0.044893603771925
-3.17881989479065	-8.31700038909912	0.232126489281654	-0.121805712580681	0.170499175786972	0.0448668003082275
-3.17704153060913	-8.31786441802979	0.226062819361687	-0.121882393956184	0.170550182461739	0.0447557680308819
-3.17497301101685	-8.32020854949951	0.229014739394188	-0.121856436133385	0.170514404773712	0.0447349026799202
-3.17637610435486	-8.32405281066895	0.225725725293159	-0.121874250471592	0.170604720711708	0.0447469912469387
-3.17772102355957	-8.32378768920898	0.221841901540756	-0.121888391673565	0.170690253376961	0.0446871928870678
-3.17848706245422	-8.32659721374512	0.224802538752556	-0.121808961033821	0.170679703354836	0.0446671210229397
-3.18114972114563	-8.32510471343994	0.223490223288536	-0.12176264077425	0.170641839504242	0.0446737594902515
-3.18340730667114	-8.32369899749756	0.224373355507851	-0.121616616845131	0.170585826039314	0.0446271486580372
-3.1833553314209	-8.31848907470703	0.223348811268806	-0.121612012386322	0.17047381401062	0.0445863455533981
-3.17747831344604	-8.31792449951172	0.215691804885864	-0.121633619070053	0.170504063367844	0.0445056110620499
-3.17568254470825	-8.31718730926514	0.223135516047478	-0.121636740863323	0.170507401227951	0.0444980338215828
-3.17067861557007	-8.32128810882568	0.218287169933319	-0.121792882680893	0.170514866709709	0.0444445051252842
-3.17220044136047	-8.3192663192749	0.221313312649727	-0.121787503361702	0.170569255948067	0.0444768294692039
-3.17502403259277	-8.31997871398926	0.220069706439972	-0.12164631485939	0.17058838903904	0.0445612296462059
-3.17834830284119	-8.31839656829834	0.219555109739304	-0.121562883257866	0.170559778809547	0.0445392765104771
-3.18083834648132	-8.3161096572876	0.224495396018028	-0.121573269367218	0.170515447854996	0.0445586182177067
-3.1764612197876	-8.31338500976563	0.216177091002464	-0.121566697955132	0.170507162809372	0.0445007979869843
-3.17582654953003	-8.3144998550415	0.216244071722031	-0.121478229761124	0.170418456196785	0.0444486774504185
-3.17486190795898	-8.31450939178467	0.21759095788002	-0.121610708534718	0.170493945479393	0.0444081090390682
-3.16747498512268	-8.31544494628906	0.215762823820114	-0.121588759124279	0.17048916220665	0.0443984642624855
-3.16764760017395	-8.31704807281494	0.217860713601112	-0.121662124991417	0.170612707734108	0.044444028288126
-3.16646599769592	-8.3155460357666	0.213715299963951	-0.121676102280617	0.170625016093254	0.0444024503231049
-3.16123580932617	-8.3192777633667	0.218600049614906	-0.121631525456905	0.17058664560318	0.0444154031574726
-3.16786408424377	-8.31566143035889	0.215454295277596	-0.121645987033844	0.170688107609749	0.0444192923605442
-3.16279816627502	-8.31203269958496	0.218176797032356	-0.121543049812317	0.17063857614994	0.0443862527608871
-3.16376566886902	-8.30821228027344	0.221773624420166	-0.121539048850536	0.170522883534431	0.0444164425134659
-3.16021752357483	-8.30086517333984	0.209465548396111	-0.121451735496521	0.170496925711632	0.0443620905280113
-3.15649342536926	-8.30162525177002	0.214011162519455	-0.121597997844219	0.170478761196136	0.0443371124565601
-3.15318369865417	-8.29954624176025	0.216039642691612	-0.121699064970016	0.170530408620834	0.0442369543015957
-3.14770483970642	-8.29970550537109	0.208905771374702	-0.121772684156895	0.170516043901443	0.0441879034042358
-3.14848375320435	-8.29831695556641	0.209577187895775	-0.121823504567146	0.170610412955284	0.0441741906106472
-3.14688181877136	-8.2962007522583	0.212559059262276	-0.121925987303257	0.170632928609848	0.0441374033689499
-3.14421844482422	-8.29664134979248	0.212461650371552	-0.121901981532574	0.170579969882965	0.0441074147820473
-3.14769101142883	-8.29278087615967	0.209818691015244	-0.121842756867409	0.170588180422783	0.0441020056605339
-3.14705586433411	-8.28945636749268	0.219519957900047	-0.121928669512272	0.170618787407875	0.0441511943936348
-3.14810800552368	-8.2867431640625	0.215434923768044	-0.121834494173527	0.170600265264511	0.0440588183701038
-3.14793848991394	-8.28212261199951	0.209076315164566	-0.12183965742588	0.170543476939201	0.044006735086441
-3.14507794380188	-8.2813196182251	0.206799224019051	-0.121940933167934	0.170520678162575	0.0438744612038136
-3.13867092132568	-8.27972793579102	0.207965210080147	-0.122078858315945	0.170480936765671	0.0437849164009094
-3.13851523399353	-8.28148078918457	0.203710898756981	-0.122083574533463	0.170622393488884	0.0437573604285717
-3.13801741600037	-8.28147602081299	0.204007968306541	-0.122224889695644	0.170702666044235	0.0437207669019699
-3.13387060165405	-8.28134155273438	0.20446814596653	-0.122208520770073	0.17071869969368	0.0436325222253799
-3.13765382766724	-8.28013515472412	0.207499742507935	-0.122170187532902	0.170795381069183	0.0436517558991909
-3.13926553726196	-8.27624797821045	0.204585060477257	-0.122178211808205	0.170682430267334	0.043592844158411
-3.13823008537292	-8.27085781097412	0.204796031117439	-0.122115932404995	0.170672819018364	0.0435518249869347
-3.13668584823608	-8.26601219177246	0.201945036649704	-0.122170194983482	0.170621201395988	0.0433802083134651
-3.13034820556641	-8.26734161376953	0.200523689389229	-0.122196286916733	0.170641601085663	0.0433014668524265
-3.13229393959045	-8.2698974609375	0.19902928173542	-0.122252561151981	0.170635133981705	0.0432093255221844
-3.13003349304199	-8.26485252380371	0.193258181214333	-0.122461199760437	0.170653611421585	0.0431638583540916
-3.12758731842041	-8.26583099365234	0.197574183344841	-0.122404225170612	0.17064157128334	0.0430767834186554
-3.13398027420044	-8.26342487335205	0.196977064013481	-0.122422195971012	0.170694202184677	0.0430555231869221
-3.13581705093384	-8.26362323760986	0.198635309934616	-0.122407913208008	0.170732781291008	0.0429941937327385
-3.1398184299469	-8.26167869567871	0.195339486002922	-0.122312791645527	0.170685395598412	0.0429797433316708
-3.14297747612	-8.25856399536133	0.193915382027626	-0.122282341122627	0.170649483799934	0.0429032146930695
-3.13537812232971	-8.26154613494873	0.189606219530106	-0.122357077896595	0.170503839850426	0.0427206754684448
-3.13382863998413	-8.26135921478271	0.185062348842621	-0.122445642948151	0.170501336455345	0.0426390543580055
-3.13693833351135	-8.26099300384521	0.182421013712883	-0.122385241091251	0.170584544539452	0.0425804033875465
-3.13183546066284	-8.26198863983154	0.182620659470558	-0.122472606599331	0.170595288276672	0.0425500087440014
-3.13327240943909	-8.26293182373047	0.178576603531837	-0.122557230293751	0.170649737119675	0.0424713119864464
-3.13715171813965	-8.26637744903564	0.174280196428299	-0.122434593737125	0.170716837048531	0.0424404591321945
-3.1417863368988	-8.26286792755127	0.171605065464973	-0.122391380369663	0.170611426234245	0.042398352175951
-3.14067983627319	-8.25583171844482	0.172522634267807	-0.1222288236022	0.170594960451126	0.0423315167427063
-3.14167165756226	-8.2515115737915	0.17339038848877	-0.122253991663456	0.170540392398834	0.0422106496989727
-3.13873076438904	-8.25447750091553	0.170431062579155	-0.122324012219906	0.170599460601807	0.0421735681593418
-3.1379554271698	-8.25834941864014	0.170236751437187	-0.122443661093712	0.170578598976135	0.0420635119080544
-3.13544082641602	-8.25832462310791	0.16578583419323	-0.122521430253983	0.170655116438866	0.0420611463487148
-3.13585519790649	-8.25848865509033	0.166539996862411	-0.122445628046989	0.170594096183777	0.042033988982439
-3.14551496505737	-8.25660514831543	0.159916907548904	-0.122363731265068	0.17058826982975	0.0420178882777691
-3.14461255073547	-8.25870990753174	0.163681298494339	-0.122370436787605	0.170612633228302	0.041921429336071
-3.14801168441772	-8.25518894195557	0.160637423396111	-0.122291021049023	0.17055968940258	0.0419565252959728
-3.14935564994812	-8.25268936157227	0.158743619918823	-0.122218646109104	0.170482888817787	0.0418920367956162
-3.14661478996277	-8.25163459777832	0.158073380589485	-0.122137755155563	0.170392498373985	0.0418130904436111
-3.1438193321228	-8.25070953369141	0.157767578959465	-0.122213639318943	0.170370236039162	0.0417346954345703
-3.14471960067749	-8.25503349304199	0.152962297201157	-0.122185289859772	0.17044985294342	0.0417639762163162
-3.14349031448364	-8.25614452362061	0.160888001322746	-0.122237794101238	0.170424208045006	0.0417375341057777
-3.14256858825684	-8.25785350799561	0.153614446520805	-0.122187241911888	0.170536145567894	0.0417422465980053
-3.14384055137634	-8.26020431518555	0.151964575052261	-0.12212298065424	0.170544147491455	0.0417879037559032
-3.14975357055664	-8.25602626800537	0.153365671634674	-0.121953845024109	0.170534402132034	0.0418212674558163
-3.14820861816406	-8.25366306304932	0.159068822860718	-0.121953509747982	0.170473292469978	0.0418222695589066
-3.14910793304443	-8.24880886077881	0.154598519206047	-0.121877305209637	0.170389488339424	0.0417922362685204
-3.15057802200317	-8.25235176086426	0.158725798130035	-0.121933564543724	0.170457020401955	0.0417276993393898
-3.14417338371277	-8.25178146362305	0.151689976453781	-0.121926836669445	0.170363873243332	0.041673943400383
-3.14535307884216	-8.25222682952881	0.156345397233963	-0.122035339474678	0.170368641614914	0.0417087078094482
-3.14516806602478	-8.25455665588379	0.147932335734367	-0.122007042169571	0.170522078871727	0.0416201613843441
-3.14789390563965	-8.25296020507813	0.148615062236786	-0.1220448538661	0.170403376221657	0.0416364297270775
-3.15063118934631	-8.25170707702637	0.158669412136078	-0.122031480073929	0.170473784208298	0.041621457785368
-3.15888452529907	-8.25132751464844	0.148842960596085	-0.121875673532486	0.170464083552361	0.0416562706232071
-3.16372036933899	-8.250657081604	0.159362152218819	-0.121893689036369	0.170362919569016	0.0416429080069065
-3.16205453872681	-8.24979114532471	0.156270325183868	-0.121795013546944	0.170363485813141	0.0416640639305115
-3.1669704914093	-8.25292491912842	0.154399484395981	-0.121788628399372	0.170343562960625	0.0416168197989464
-3.16696763038635	-8.24808883666992	0.148801907896996	-0.121746458113194	0.170214608311653	0.0415341183543205
-3.16181564331055	-8.25005626678467	0.149296879768372	-0.121729448437691	0.170193672180176	0.0414607711136341
-3.16565942764282	-8.25306987762451	0.147540703415871	-0.121787250041962	0.170258849859238	0.0414622165262699
-3.16583228111267	-8.25312995910645	0.149693414568901	-0.121843315660954	0.17034050822258	0.0414195731282234
-3.16565155982971	-8.25801181793213	0.152580589056015	-0.121861010789871	0.170351713895798	0.0414235107600689
-3.16530847549438	-8.26287460327148	0.150169685482979	-0.121860474348068	0.170428603887558	0.0414722599089146
-3.16866564750671	-8.26135921478271	0.150989040732384	-0.121777519583702	0.170442432165146	0.0414824075996876
-3.17251205444336	-8.2589635848999	0.155211344361305	-0.12169823795557	0.170387700200081	0.0414908118546009
-3.17576193809509	-8.25668525695801	0.148368939757347	-0.121681578457355	0.170449867844582	0.041492972522974
-3.17613816261292	-8.25910472869873	0.153365641832352	-0.12156318128109	0.170348465442657	0.0414402224123478
-3.17514610290527	-8.25556373596191	0.154336780309677	-0.121635884046555	0.170305609703064	0.0413790568709373
-3.17813563346863	-8.25271701812744	0.155239373445511	-0.121576718986034	0.170423418283463	0.0414465479552746
-3.1784188747406	-8.25667190551758	0.1526760160923	-0.121634475886822	0.170320600271225	0.0413667783141136
-3.173992395401	-8.25936412811279	0.154493108391762	-0.121776536107063	0.170349046587944	0.0413602031767368
-3.17374920845032	-8.26125431060791	0.142487764358521	-0.12175427377224	0.170452818274498	0.0413166880607605
-3.17577195167542	-8.25972652435303	0.153413757681847	-0.121787264943123	0.170371010899544	0.0413178615272045
-3.17635226249695	-8.2609167098999	0.15344300866127	-0.121815122663975	0.170390248298645	0.0412956140935421
-3.17953372001648	-8.26200771331787	0.149479106068611	-0.12175240367651	0.170442819595337	0.0413610972464085
-3.19099235534668	-8.26247978210449	0.148723781108856	-0.121737711131573	0.170437797904015	0.0413188375532627
-3.18651986122131	-8.26038455963135	0.156478241086006	-0.121651440858841	0.170349210500717	0.0413410365581512
-3.19191479682922	-8.26039218902588	0.152119338512421	-0.121590711176395	0.170254021883011	0.0412729419767857
-3.18864703178406	-8.26000881195068	0.145650193095207	-0.121672868728638	0.170273289084435	0.0412151888012886
-3.18828225135803	-8.26408767700195	0.14971786737442	-0.121705010533333	0.170272052288055	0.0411411859095097
-3.18861865997314	-8.26762390136719	0.153060749173164	-0.121761351823807	0.170348227024078	0.0411456450819969
-3.1874213218689	-8.26882648468018	0.148050621151924	-0.121790274977684	0.170473709702492	0.0412029251456261
-3.18907260894775	-8.27494239807129	0.151788085699081	-0.12180207669735	0.170501366257668	0.0411660335958004
-3.18562817573547	-8.27470684051514	0.150096282362938	-0.121804885566235	0.170484513044357	0.0412239842116833
-3.18854427337646	-8.27198791503906	0.150068923830986	-0.121718533337116	0.170515492558479	0.0412629917263985
-3.19171118736267	-8.26937389373779	0.15351939201355	-0.121623672544956	0.170460343360901	0.0411888398230076
-3.18984746932983	-8.2672758102417	0.147264942526817	-0.121624521911144	0.170394748449326	0.0412084646522999
-3.18549680709839	-8.26565742492676	0.152231633663177	-0.121767856180668	0.170476123690605	0.0412056259810925
-3.18121886253357	-8.26872253417969	0.146421864628792	-0.121808685362339	0.170540407299995	0.0411460995674133
-3.18064832687378	-8.27021980285645	0.152748912572861	-0.121850118041039	0.170505806803703	0.0412055365741253
-3.18142580986023	-8.2672176361084	0.147177577018738	-0.121903710067272	0.170534506440163	0.041191328316927
-3.18652892112732	-8.26800060272217	0.152595534920692	-0.121786586940289	0.170563206076622	0.041255634278059
-3.19138622283936	-8.26889228820801	0.158076599240303	-0.121782511472702	0.170514911413193	0.0413047708570957
-3.18678402900696	-8.26163673400879	0.145669177174568	-0.121662333607674	0.170413598418236	0.0412148833274841
-3.18407511711121	-8.26088428497314	0.148876875638962	-0.121719345450401	0.170274570584297	0.041235439479351
-3.17853426933289	-8.2603702545166	0.142780303955078	-0.121716737747192	0.170355662703514	0.0412084013223648
-3.17459869384766	-8.26029491424561	0.14342725276947	-0.121772795915604	0.170334786176682	0.0412219725549221
-3.17314743995667	-8.26386451721191	0.14855645596981	-0.121839381754398	0.170473292469978	0.0412880890071392
-3.17089104652405	-8.26507663726807	0.140061721205711	-0.121779225766659	0.17048504948616	0.0413858294487
-3.17296862602234	-8.26711940765381	0.14729605615139	-0.12182642519474	0.170561134815216	0.0414297133684158
-3.16938424110413	-8.26066780090332	0.146574527025223	-0.121749110519886	0.170530751347542	0.0415543206036091
-3.16466069221497	-8.25846481323242	0.147934153676033	-0.121653407812119	0.170498535037041	0.041596993803978
-3.16461992263794	-8.25486850738525	0.146211639046669	-0.12164269387722	0.170511350035667	0.0416447073221207
-3.16072750091553	-8.25398540496826	0.151194825768471	-0.121709235012531	0.170479565858841	0.0417087264358997
-3.15930533409119	-8.24957370758057	0.151321768760681	-0.121646471321583	0.170556053519249	0.0417496934533119
-3.15509915351868	-8.25016021728516	0.152933239936829	-0.121736034750938	0.170490249991417	0.041826706379652
-3.1474027633667	-8.24805450439453	0.153858184814453	-0.121731303632259	0.170507058501244	0.0418257601559162
-3.14374303817749	-8.25025749206543	0.146023601293564	-0.12179970741272	0.170523256063461	0.0418514348566532
-3.14008259773254	-8.25198841094971	0.152603223919868	-0.121899597346783	0.17060475051403	0.0419154614210129
-3.13704037666321	-8.24717903137207	0.145825192332268	-0.121868275105953	0.170580357313156	0.0419260077178478
-3.13862752914429	-8.25003910064697	0.151678547263145	-0.121967971324921	0.170586451888084	0.042031217366457
-3.13593530654907	-8.25054836273193	0.151519432663918	-0.121950969099998	0.170684710144997	0.0420943610370159
-3.13626456260681	-8.25088024139404	0.161003589630127	-0.121918000280857	0.170591071248055	0.0421787165105343
-3.14065837860107	-8.24672603607178	0.158214837312698	-0.121792286634445	0.170623511075974	0.0422643311321735
-3.14011263847351	-8.2487096786499	0.158323124051094	-0.121839195489883	0.170559525489807	0.0423053540289402
-3.13919901847839	-8.24730491638184	0.158513709902763	-0.121847406029701	0.170587688684464	0.0423069782555103
-3.13559532165527	-8.24846172332764	0.157443806529045	-0.121833384037018	0.170537754893303	0.0423472225666046
-3.13495635986328	-8.24845027923584	0.153344765305519	-0.121833056211472	0.170464500784874	0.0423382483422756
-3.12809133529663	-8.25382804870605	0.154390811920166	-0.121981516480446	0.17050938308239	0.0423820577561855
-3.12883019447327	-8.25711917877197	0.152411282062531	-0.121926479041576	0.170663148164749	0.0424706563353539
-3.13064289093018	-8.2579402923584	0.159193962812424	-0.121966682374477	0.170692607760429	0.0425267517566681
-3.12941575050354	-8.25839900970459	0.158157646656036	-0.121945098042488	0.170703202486038	0.0425740741193295
-3.1272337436676	-8.26252174377441	0.158895164728165	-0.121896080672741	0.170836180448532	0.0426302142441273
-3.13366198539734	-8.26487922668457	0.156729325652122	-0.12186536937952	0.170781180262566	0.0427049249410629
-3.13198328018188	-8.26039791107178	0.159302204847336	-0.121883943676949	0.170783966779709	0.0427779145538807
-3.13193225860596	-8.26431560516357	0.157603666186333	-0.121819719672203	0.170757457613945	0.0427813045680523
-3.13528060913086	-8.26380157470703	0.164829730987549	-0.121854849159718	0.170783802866936	0.0428560152649879
-3.1362316608429	-8.26275157928467	0.162623181939125	-0.121747851371765	0.170785278081894	0.0428804792463779
-3.13950085639954	-8.26438236236572	0.163704320788383	-0.121669590473175	0.170753210783005	0.0428882874548435
-3.13657569885254	-8.26287746429443	0.161393538117409	-0.121741384267807	0.170714944601059	0.0429322756826878
-3.13824439048767	-8.2624626159668	0.165269732475281	-0.121686391532421	0.170728877186775	0.0429755114018917
-3.135085105896	-8.26814746856689	0.156843066215515	-0.121779099106789	0.170654088258743	0.0429825149476528
-3.13321232795715	-8.26573753356934	0.159696891903877	-0.121821090579033	0.170642495155334	0.0430680699646473
-3.13527083396912	-8.26947689056396	0.155312448740005	-0.121831081807613	0.170618057250977	0.043075580149889
-3.13784337043762	-8.27139854431152	0.156042143702507	-0.121791087090969	0.170590579509735	0.0431215055286884
-3.13619375228882	-8.26765060424805	0.149801552295685	-0.121782697737217	0.170537158846855	0.0431772284209728
-3.14390754699707	-8.27176380157471	0.154557332396507	-0.121755942702293	0.170607522130013	0.0432521365582943
-3.15158081054688	-8.27241897583008	0.155911386013031	-0.121701657772064	0.170670673251152	0.0432418659329414
-3.14599275588989	-8.27633285522461	0.162212982773781	-0.121658273041248	0.17058402299881	0.0431984104216099
-3.14744925498962	-8.27331638336182	0.16720587015152	-0.121571376919746	0.170594841241837	0.0431695468723774
-3.14509057998657	-8.27481460571289	0.161056727170944	-0.12154121696949	0.17068774998188	0.0432251580059528
-3.13971781730652	-8.28127479553223	0.166742339730263	-0.121636837720871	0.170667514204979	0.0432293750345707
-3.13631272315979	-8.28853034973145	0.170081555843353	-0.121763147413731	0.170729145407677	0.0433432385325432
-3.13131284713745	-8.29003238677979	0.171684503555298	-0.121788404881954	0.17074616253376	0.0434418022632599
-3.13244366645813	-8.29789924621582	0.173239335417747	-0.121849231421947	0.170796096324921	0.0434861294925213
-3.13140845298767	-8.29491996765137	0.173021152615547	-0.121802479028702	0.170804440975189	0.0435668155550957
-3.1407516002655	-8.29458618164063	0.175827085971832	-0.121647208929062	0.170855894684792	0.0435868464410305
-3.144695520401	-8.29362678527832	0.172986283898354	-0.121636427938938	0.170729652047157	0.0435357391834259
-3.14549922943115	-8.28876304626465	0.163192123174667	-0.121617898344994	0.170613721013069	0.0434916988015175
-3.15064787864685	-8.28714942932129	0.167074114084244	-0.121454767882824	0.170613393187523	0.0434235222637653
-3.1465847492218	-8.2821683883667	0.160601183772087	-0.121676497161388	0.170569226145744	0.0433500222861767
-3.1432569026947	-8.28069305419922	0.162383884191513	-0.121694803237915	0.170559957623482	0.0432816073298454
-3.14073634147644	-8.28014850616455	0.153336092829704	-0.12172919511795	0.170504570007324	0.0432525761425495
-3.13629269599915	-8.28311538696289	0.156223386526108	-0.121831282973289	0.170691847801208	0.0432468093931675
-3.13533425331116	-8.2812385559082	0.154749006032944	-0.12186311930418	0.170597746968269	0.0432943552732468
-3.14146518707275	-8.28467750549316	0.160156980156898	-0.121876448392868	0.170712351799011	0.0433701910078526
-3.14483571052551	-8.28801155090332	0.160064458847046	-0.121803663671017	0.170645475387573	0.0434428043663502
-3.14695501327515	-8.28870010375977	0.161065638065338	-0.121799245476723	0.170582443475723	0.0435377098619938
-3.14863586425781	-8.28577709197998	0.15469166636467	-0.12169075012207	0.170533537864685	0.0435071438550949
-3.15132427215576	-8.28607368469238	0.146989107131958	-0.12161710113287	0.170464217662811	0.0435328967869282
-3.14812207221985	-8.28228664398193	0.145954370498657	-0.121653273701668	0.170459747314453	0.0434549897909164
-3.14096570014954	-8.28425598144531	0.146699368953705	-0.121691793203354	0.170415118336678	0.0433980748057365
-3.14574909210205	-8.28682327270508	0.150585994124413	-0.121686585247517	0.170513898134232	0.0433266572654247
-3.14102005958557	-8.28864002227783	0.145928636193275	-0.121765337884426	0.170482262969017	0.043343260884285
-3.14270901679993	-8.29081058502197	0.145608827471733	-0.121724836528301	0.17056642472744	0.043395709246397
-3.14705586433411	-8.29504203796387	0.144617572426796	-0.121816955506802	0.170724630355835	0.0434356778860092
-3.14420127868652	-8.29312610626221	0.147562727332115	-0.121779546141624	0.170654296875	0.0434896498918533
-3.1484522819519	-8.2931661605835	0.144702285528183	-0.121606767177582	0.170636162161827	0.0435007438063622
-3.14902544021606	-8.29186058044434	0.145817324519157	-0.121631436049938	0.170482695102692	0.043553601950407
-3.14824962615967	-8.28843975067139	0.145216345787048	-0.121539793908596	0.170451551675797	0.0435399822890759
-3.1478271484375	-8.2838773727417	0.148080870509148	-0.121481791138649	0.170477420091629	0.0435403734445572
-3.14586448669434	-8.28804397583008	0.142602056264877	-0.121562927961349	0.170417472720146	0.0435238182544708
-3.14516448974609	-8.28873062133789	0.139816343784332	-0.121597811579704	0.170438230037689	0.0434916131198406
-3.1436288356781	-8.2894401550293	0.139824062585831	-0.121772907674313	0.170459389686584	0.0435522422194481
-3.14298319816589	-8.29177856445313	0.137174174189568	-0.121695347130299	0.170536249876022	0.0435028001666069
-3.14428949356079	-8.29140567779541	0.13625006377697	-0.121691651642323	0.170500412583351	0.0436171106994152
-3.14668297767639	-8.2913236618042	0.144895434379578	-0.121727168560028	0.170553207397461	0.0436295941472054
-3.15009832382202	-8.29256916046143	0.137643247842789	-0.121634311974049	0.170532748103142	0.0436589457094669
-3.15618991851807	-8.29209518432617	0.146323636174202	-0.121613070368767	0.170485973358154	0.0437169335782528
-3.15291380882263	-8.29071617126465	0.141616240143776	-0.121542379260063	0.170365646481514	0.0436671525239944
-3.1525411605835	-8.29024314880371	0.140918210148811	-0.121527805924416	0.170352384448051	0.0436453483998775
-3.15332579612732	-8.29202651977539	0.138154461979866	-0.121556006371975	0.170391634106636	0.043600782752037
-3.14892768859863	-8.29322528839111	0.140760809183121	-0.121609963476658	0.170362949371338	0.0436307229101658
-3.15258550643921	-8.29872226715088	0.142750605940819	-0.121672503650188	0.170488432049751	0.0436736643314362
-3.15171599388123	-8.30125904083252	0.140320673584938	-0.12151961773634	0.170575141906738	0.0436788946390152
-3.15768313407898	-8.30159568786621	0.140481278300285	-0.121569827198982	0.170511990785599	0.0437111295759678
-3.15660214424133	-8.29714775085449	0.144189283251762	-0.12144809961319	0.170493111014366	0.0437576808035374
-3.15822553634644	-8.29531478881836	0.139527127146721	-0.121348164975643	0.170368939638138	0.0437169745564461
-3.15795135498047	-8.29581546783447	0.140811577439308	-0.121369808912277	0.170409217476845	0.0436934903264046
-3.15651679039001	-8.30071067810059	0.143337622284889	-0.121439747512341	0.17041689157486	0.0437288880348206
-3.15604186058044	-8.30095958709717	0.136964663863182	-0.121529653668404	0.170400738716125	0.0437072031199932
-3.15391802787781	-8.30291557312012	0.140154957771301	-0.121559835970402	0.170388415455818	0.0436687357723713
-3.15430092811584	-8.30513286590576	0.13294517993927	-0.121522501111031	0.170383542776108	0.043712142854929
-3.15907335281372	-8.30356884002686	0.138652175664902	-0.121548473834991	0.170436799526215	0.0437699891626835
-3.16359353065491	-8.30552101135254	0.138916730880737	-0.121436916291714	0.170326590538025	0.0438253171741962
-3.16885232925415	-8.30307579040527	0.135730117559433	-0.12143336981535	0.170335978269577	0.0438206978142262
-3.16335082054138	-8.30398273468018	0.133157700300217	-0.121363945305347	0.170199036598206	0.0437622033059597
-3.16313362121582	-8.3013334274292	0.129802510142326	-0.121340185403824	0.170128792524338	0.0437125004827976
-3.1627562046051	-8.30379199981689	0.126282662153244	-0.121424444019794	0.170203506946564	0.0437064096331596
-3.15830492973328	-8.30647277832031	0.131292849779129	-0.121517114341259	0.170178681612015	0.0437292493879795
-3.15623235702515	-8.30910968780518	0.134144335985184	-0.121523857116699	0.170262783765793	0.0437542870640755
-3.15622234344482	-8.30970191955566	0.1258385181427	-0.121484898030758	0.170377388596535	0.0437859781086445
-3.15907287597656	-8.30862903594971	0.129081636667252	-0.121449574828148	0.17031517624855	0.0438302159309387
-3.15967726707459	-8.30519866943359	0.137099161744118	-0.121372312307358	0.170262813568115	0.0438420921564102
-3.15789985656738	-8.30370616912842	0.13010199368	-0.121278651058674	0.170153141021729	0.0438427701592445
-3.1602087020874	-8.30343914031982	0.133189603686333	-0.121353045105934	0.17022892832756	0.0438326522707939
-3.15285468101501	-8.29843235015869	0.12921878695488	-0.121279671788216	0.17010809481144	0.0437867343425751
-3.15219020843506	-8.3006649017334	0.126344472169876	-0.121399082243443	0.170129761099815	0.0437737368047237
-3.1493878364563	-8.29901027679443	0.123017735779285	-0.12139768153429	0.170134127140045	0.0437346622347832
-3.14313697814941	-8.30263137817383	0.123779885470867	-0.121475532650948	0.170215740799904	0.0437837392091751
-3.143883228302	-8.30210494995117	0.133274227380753	-0.121560834348202	0.170209810137749	0.0437891371548176
-3.14644527435303	-8.29966068267822	0.125680387020111	-0.121458426117897	0.17028634250164	0.043770257383585
-3.14965319633484	-8.30063724517822	0.134273648262024	-0.121549718081951	0.170219600200653	0.0438666045665741
-3.14991521835327	-8.29596710205078	0.134314730763435	-0.121429897844791	0.170261844992638	0.0438677370548248
-3.15300345420837	-8.29890632629395	0.133968904614449	-0.121429301798344	0.170260012149811	0.0438582003116608
-3.15056276321411	-8.29687118530273	0.134874120354652	-0.121413215994835	0.170206487178802	0.0438021682202816
-3.14282488822937	-8.29556369781494	0.133446618914604	-0.121439330279827	0.170089706778526	0.0437905080616474
-3.14551901817322	-8.29933452606201	0.129453182220459	-0.121425628662109	0.170144289731979	0.0437661334872246
-3.14104533195496	-8.2974967956543	0.130711376667023	-0.121539369225502	0.170090109109879	0.0437499918043613
-3.13764882087708	-8.29976367950439	0.129685297608376	-0.121621176600456	0.170173123478889	0.0437225885689259
-3.13939142227173	-8.30200290679932	0.133025676012039	-0.121584042906761	0.170256078243256	0.0437907241284847
-3.13929510116577	-8.30422973632813	0.131635516881943	-0.121663779020309	0.170313015580177	0.0437824502587318
-3.13800621032715	-8.30274677276611	0.129628270864487	-0.121546052396297	0.170303642749786	0.0438347421586514
-3.14216113090515	-8.29990673065186	0.130264729261398	-0.121528826653957	0.17032715678215	0.0438331253826618
-3.13983678817749	-8.29586791992188	0.129593104124069	-0.121468022465706	0.170250669121742	0.0437739491462708
-3.13950800895691	-8.29168510437012	0.131021410226822	-0.121457360684872	0.170235112309456	0.0437903665006161
-3.13869714736938	-8.28607368469238	0.130805492401123	-0.121418423950672	0.17024452984333	0.0437308922410011
-3.13330388069153	-8.28787326812744	0.129053026437759	-0.121583372354507	0.170181378722191	0.0436297319829464
-3.13027191162109	-8.28666114807129	0.131844997406006	-0.121697254478931	0.170178830623627	0.043610155582428
-3.12730026245117	-8.28413581848145	0.128497213125229	-0.121655382215977	0.170296207070351	0.0435797870159149
-3.13097476959229	-8.28618049621582	0.131231009960175	-0.121731549501419	0.170256659388542	0.0435969717800617
-3.13266253471375	-8.28270530700684	0.130141288042068	-0.12175178527832	0.170300126075745	0.0435913540422916
-3.13592982292175	-8.28133583068848	0.139535844326019	-0.121636241674423	0.170335367321968	0.0436327457427979
-3.1401629447937	-8.28047847747803	0.137892082333565	-0.121717683970928	0.17026923596859	0.0436060354113579
-3.13917636871338	-8.28068923950195	0.136777833104134	-0.121601313352585	0.1702880859375	0.0434844046831131
-3.13642454147339	-8.27794075012207	0.135846629738808	-0.121739439666271	0.170153260231018	0.0434187427163124
-3.13394379615784	-8.2799654006958	0.128702342510223	-0.121749490499496	0.170216307044029	0.0433346964418888
-3.13402581214905	-8.27922630310059	0.132460594177246	-0.12180332839489	0.170259177684784	0.0433975644409657
-3.13701605796814	-8.27981662750244	0.133852124214172	-0.121876187622547	0.170356094837189	0.043378122150898
-3.13578867912292	-8.28130626678467	0.135527461767197	-0.121774882078171	0.170350268483162	0.0434115752577782
-3.14185333251953	-8.28347778320313	0.130466744303703	-0.12178448587656	0.170394897460938	0.0433609783649445
-3.14123702049255	-8.27842617034912	0.135668769478798	-0.121689900755882	0.170375600457191	0.0433885306119919
-3.14396667480469	-8.27263259887695	0.130212873220444	-0.121689908206463	0.170285418629646	0.043368011713028
-3.1432945728302	-8.27225971221924	0.13205161690712	-0.121636964380741	0.170337080955505	0.0433405116200447
-3.14084959030151	-8.273268699646	0.130284503102303	-0.121652618050575	0.170293301343918	0.0433051325380802
-3.14049243927002	-8.27317333221436	0.130330234766006	-0.121743783354759	0.170282870531082	0.0432854220271111
-3.13487100601196	-8.27743625640869	0.128229856491089	-0.121828339993954	0.170354694128036	0.0432501845061779
-3.13854837417603	-8.27722644805908	0.134936794638634	-0.121837951242924	0.170382902026176	0.0432612039148808
-3.13387942314148	-8.27624893188477	0.133379891514778	-0.121861770749092	0.170334458351135	0.0432700216770172
-3.13755106925964	-8.27987384796143	0.131568014621735	-0.121831245720387	0.170375600457191	0.043284147977829
-3.13981056213379	-8.2771520614624	0.130131304264069	-0.121829725801945	0.170325607061386	0.0433539673686028
-3.14288473129272	-8.27588939666748	0.135498106479645	-0.121760673820972	0.170380190014839	0.0433920994400978
-3.14569067955017	-8.27593231201172	0.137164443731308	-0.121652886271477	0.170381277799606	0.0433979481458664
-3.1485538482666	-8.27547550201416	0.138548642396927	-0.12169998884201	0.170289933681488	0.0434345453977585
-3.14478945732117	-8.27177143096924	0.138180673122406	-0.121682018041611	0.17033389210701	0.0434106141328812
-3.14540529251099	-8.27070903778076	0.13531905412674	-0.121583558619022	0.170244991779327	0.0434357672929764
-3.14432954788208	-8.27328777313232	0.136138647794724	-0.121760077774525	0.17027959227562	0.0434263534843922
-3.13618469238281	-8.27328109741211	0.133206218481064	-0.12173617631197	0.170251399278641	0.0434164963662624
-3.13911056518555	-8.27657413482666	0.142723947763443	-0.121774405241013	0.170245558023453	0.0433957539498806
-3.13103127479553	-8.27331733703613	0.146092996001244	-0.121808998286724	0.170270949602127	0.0434604063630104
-3.12910485267639	-8.27446556091309	0.140182912349701	-0.121801353991032	0.17039480805397	0.0435160249471664
-3.12533211708069	-8.27513027191162	0.140585854649544	-0.12191990762949	0.170515105128288	0.0436004139482975
-3.12624287605286	-8.27590656280518	0.143141955137253	-0.12187571823597	0.170602306723595	0.0435881428420544
-3.12154173851013	-8.27578067779541	0.144769877195358	-0.121778823435307	0.170545995235443	0.0436503030359745
-3.12539029121399	-8.27045154571533	0.140912801027298	-0.121716395020485	0.170484811067581	0.0437292344868183
-3.11964702606201	-8.26885604858398	0.152621537446976	-0.121728368103504	0.17044897377491	0.0437654331326485
-3.11562705039978	-8.26278209686279	0.15153993666172	-0.121681891381741	0.170444071292877	0.0437482856214046
-3.11402487754822	-8.2654914855957	0.152243822813034	-0.121706746518612	0.170471981167793	0.0437559150159359
-3.10903072357178	-8.26592636108398	0.157836064696312	-0.12179060280323	0.170459508895874	0.0437731146812439
-3.1066586971283	-8.26604652404785	0.158450588583946	-0.12175577133894	0.170476675033569	0.0437963232398033
-3.10167098045349	-8.26444339752197	0.15442056953907	-0.121880449354649	0.170502409338951	0.0438128374516964
-3.1005642414093	-8.26648807525635	0.15785875916481	-0.121956013143063	0.170567408204079	0.0439178980886936
-3.09944415092468	-8.26445865631104	0.15594781935215	-0.122052408754826	0.170589581131935	0.0439014844596386
-3.09998917579651	-8.26526069641113	0.157245591282845	-0.121949821710587	0.17063781619072	0.0439584292471409
-3.10134148597717	-8.26676654815674	0.165337219834328	-0.121962629258633	0.17059151828289	0.0440603829920292
-3.10123586654663	-8.26424407958984	0.167214959859848	-0.121937081217766	0.170642673969269	0.0440684333443642
-3.10616683959961	-8.26489067077637	0.167941391468048	-0.121858537197113	0.170628055930138	0.0441283136606216
-3.1043074131012	-8.2645902633667	0.170830473303795	-0.121839500963688	0.170588284730911	0.0440876670181751
-3.09917044639587	-8.26342678070068	0.170346051454544	-0.121866390109062	0.170639738440514	0.0440899394452572
-3.0997908115387	-8.2687816619873	0.173072174191475	-0.121889218688011	0.170654267072678	0.0441161766648293
-3.09762167930603	-8.26680278778076	0.174352183938026	-0.122005067765713	0.170701742172241	0.0440787188708782
-3.09803795814514	-8.27100849151611	0.17469684779644	-0.122007332742214	0.170831203460693	0.0440990589559078
-3.09936666488647	-8.27491283416748	0.176354289054871	-0.122016094624996	0.170898571610451	0.0441404990851879
-3.09947633743286	-8.28070449829102	0.17973604798317	-0.122054606676102	0.171014666557312	0.0441525913774967
-3.10334539413452	-8.27949905395508	0.180069804191589	-0.121992968022823	0.170934736728668	0.0442757941782475
-3.10570454597473	-8.2774772644043	0.180857673287392	-0.121923416852951	0.170989841222763	0.0442640781402588
-3.10759997367859	-8.27569007873535	0.18252332508564	-0.121756844222546	0.170864686369896	0.0441928096115589
-3.10371613502502	-8.27855110168457	0.187828063964844	-0.121835313737392	0.170928850769997	0.0442683063447475
-3.10865116119385	-8.278639793396	0.185425341129303	-0.121745310723782	0.170935153961182	0.0442340672016144
-3.10827565193176	-8.28464794158936	0.1828643232584	-0.121857859194279	0.170991450548172	0.0442442707717419
-3.10793089866638	-8.28585243225098	0.18567880988121	-0.12197794765234	0.170992970466614	0.0441746786236763
-3.10441398620605	-8.28935432434082	0.186527535319328	-0.121940992772579	0.171025574207306	0.0441793166100979
-3.11038208007813	-8.29118824005127	0.188807189464569	-0.122009620070457	0.171046912670135	0.0441492423415184
-3.11285066604614	-8.29150009155273	0.187651008367538	-0.122012741863728	0.171046659350395	0.0442173518240452
-3.11715054512024	-8.29383182525635	0.192454516887665	-0.121898621320724	0.171112522482872	0.0442821644246578
-3.12602829933167	-8.29297351837158	0.193634793162346	-0.121904708445072	0.171067968010902	0.044287346303463
-3.12437868118286	-8.2928581237793	0.196349501609802	-0.121861763298512	0.171012103557587	0.0442911498248577
-3.12758731842041	-8.29507637023926	0.193025395274162	-0.121738322079182	0.170973896980286	0.0442232526838779
-3.12840270996094	-8.29698657989502	0.190278440713882	-0.121723979711533	0.170981630682945	0.0442234240472317
-3.12475609779358	-8.29907512664795	0.192425638437271	-0.121856458485126	0.170974925160408	0.0441512949764729
-3.12430739402771	-8.30226135253906	0.19345785677433	-0.121895290911198	0.171017736196518	0.0442191101610661
-3.1221034526825	-8.30308246612549	0.188034474849701	-0.121821999549866	0.171090230345726	0.0442122779786587
-3.12247180938721	-8.30756568908691	0.19077830016613	-0.121913388371468	0.171094447374344	0.044222429394722
-3.12115144729614	-8.30603790283203	0.193565383553505	-0.121854096651077	0.171182185411453	0.0442904978990555
-3.12334585189819	-8.30857944488525	0.195372641086578	-0.121791131794453	0.171275421977043	0.0443371571600437
-3.12366724014282	-8.30770969390869	0.200527310371399	-0.121773563325405	0.171235606074333	0.0443788208067417
-3.12183833122253	-8.30501270294189	0.200226068496704	-0.121701389551163	0.171222373843193	0.0444188006222248
-3.12351512908936	-8.30623245239258	0.197907581925392	-0.121597066521645	0.171226844191551	0.0444816425442696
-3.12336301803589	-8.30569553375244	0.206954106688499	-0.121615014970303	0.17118002474308	0.0445342026650906
-3.11915493011475	-8.30258846282959	0.204664587974548	-0.121518038213253	0.17125678062439	0.0445599257946014
-3.1172776222229	-8.30821990966797	0.204270496964455	-0.121582604944706	0.171264573931694	0.0446543172001839
-3.11532187461853	-8.30514621734619	0.203555688261986	-0.121619001030922	0.171301141381264	0.04462955519557
-3.11083340644836	-8.30593967437744	0.204174146056175	-0.121597222983837	0.171238988637924	0.0446740053594112
-3.11112952232361	-8.3087739944458	0.20031763613224	-0.121698282659054	0.171330943703651	0.0447136834263802
-3.10627698898315	-8.30550479888916	0.207881718873978	-0.121746227145195	0.171356901526451	0.0448376946151257
-3.10504841804504	-8.30744457244873	0.204909086227417	-0.121678501367569	0.171449601650238	0.0448751039803028
-3.10569429397583	-8.30818367004395	0.206145823001862	-0.121711760759354	0.171407014131546	0.0449737384915352
-3.1069004535675	-8.30648422241211	0.214658409357071	-0.121698915958405	0.171514928340912	0.0451123900711536
-3.10792374610901	-8.30584335327148	0.216053739190102	-0.121629878878593	0.171495199203491	0.0452492088079453
-3.10947394371033	-8.30187606811523	0.219240695238113	-0.121576771140099	0.1715037971735	0.0453049652278423
-3.10304689407349	-8.30247497558594	0.217447310686111	-0.121546007692814	0.171473547816277	0.0453282631933689
-3.10037136077881	-8.30072689056396	0.222231417894363	-0.121546350419521	0.171493113040924	0.0454401187598705
-3.10097336769104	-8.30400466918945	0.224276423454285	-0.121594548225403	0.171508073806763	0.0454479940235615
-3.09105038642883	-8.30466270446777	0.228822335600853	-0.121596030890942	0.17153687775135	0.0455854758620262
-3.09489965438843	-8.30684852600098	0.224196776747704	-0.121627435088158	0.171647131443024	0.0457091145217419
-3.09294486045837	-8.30712127685547	0.232830002903938	-0.121703512966633	0.171707436442375	0.0457263328135014
-3.08845806121826	-8.30887317657471	0.236175507307053	-0.121733531355858	0.171798795461655	0.0458265282213688
-3.08671236038208	-8.3123950958252	0.233222380280495	-0.121747203171253	0.171906366944313	0.0459756888449192
-3.08618688583374	-8.31588935852051	0.24368591606617	-0.121733821928501	0.172076195478439	0.0460711531341076
-3.08554315567017	-8.31648063659668	0.246545106172562	-0.121694147586823	0.172079741954803	0.0461589507758617
-3.08736848831177	-8.31921863555908	0.248886078596115	-0.121698774397373	0.172114238142967	0.0462524257600307
-3.08752965927124	-8.31866073608398	0.251848667860031	-0.121610179543495	0.172127336263657	0.0462912619113922
-3.08828949928284	-8.31698894500732	0.25297537446022	-0.12153897434473	0.172124817967415	0.0464014820754528
-3.09216451644897	-8.3142614364624	0.256455570459366	-0.121528744697571	0.172196179628372	0.0464390479028225
-3.08718776702881	-8.31775665283203	0.259491503238678	-0.121536768972874	0.172077849507332	0.0464887507259846
-3.08787298202515	-8.31775760650635	0.260627776384354	-0.121487930417061	0.17216856777668	0.0465547442436218
-3.09188532829285	-8.32194042205811	0.261298447847366	-0.12160649895668	0.172177046537399	0.0465626269578934
-3.0896167755127	-8.32236766815186	0.264516174793243	-0.121583200991154	0.172294169664383	0.0465871058404446
-3.08952856063843	-8.32855606079102	0.264079451560974	-0.121668346226215	0.172248914837837	0.0466122776269913
-3.09050035476685	-8.33013916015625	0.26338192820549	-0.121720157563686	0.172405987977982	0.046647734940052
-3.08923244476318	-8.32969379425049	0.26820570230484	-0.12167264521122	0.172384768724442	0.0466263741254807
-3.09440469741821	-8.33345413208008	0.275583565235138	-0.12173967063427	0.172458827495575	0.0467133782804012
-3.09518933296204	-8.33603668212891	0.275621771812439	-0.121643669903278	0.172503113746643	0.046757884323597
-3.10099768638611	-8.33747291564941	0.27906596660614	-0.121648065745831	0.172485798597336	0.0468601286411285
-3.10711574554443	-8.33436012268066	0.284596353769302	-0.121534340083599	0.172568619251251	0.0468758791685104
-3.10571050643921	-8.33888053894043	0.287734508514404	-0.12158314883709	0.172482118010521	0.0469217523932457
-3.10917067527771	-8.34376907348633	0.287187546491623	-0.121553465723991	0.172490164637566	0.0469097569584847
-3.11393237113953	-8.34219169616699	0.285290777683258	-0.121487706899643	0.172516480088234	0.0469430238008499
-3.11114358901978	-8.34670734405518	0.285009622573853	-0.121437676250935	0.172506704926491	0.0468932092189789
-3.10814499855042	-8.349045753479	0.288304924964905	-0.121481820940971	0.172470241785049	0.0469363816082478
-3.11456751823425	-8.35403156280518	0.286424309015274	-0.121499985456467	0.172521933913231	0.0469831377267838
-3.11006498336792	-8.35470199584961	0.286219477653503	-0.121569462120533	0.172485813498497	0.0469873175024986
-3.11280751228333	-8.356276512146	0.288104623556137	-0.121583551168442	0.172620981931686	0.0470445230603218
-3.11266183853149	-8.35649490356445	0.291358828544617	-0.121584467589855	0.172599762678146	0.0470814481377602
-3.10747003555298	-8.36030673980713	0.292653948068619	-0.121574699878693	0.172679156064987	0.0470886677503586
-3.11301612854004	-8.3654146194458	0.296993911266327	-0.121621914207935	0.17277666926384	0.0471277832984924
-3.11116719245911	-8.36774635314941	0.293948620557785	-0.121653899550438	0.17287266254425	0.0472104400396347
-3.11259961128235	-8.36756229400635	0.295458227396011	-0.121538832783699	0.172859966754913	0.0472877286374569
-3.1147255897522	-8.37187576293945	0.296729862689972	-0.121542751789093	0.172876581549644	0.0473597794771194
-3.11261630058289	-8.36747550964355	0.300139337778091	-0.121559455990791	0.172930434346199	0.0474146902561188
-3.11621975898743	-8.3681583404541	0.302773594856262	-0.121487751603127	0.172897815704346	0.0474721230566502
-3.1131603717804	-8.3642053604126	0.309037566184998	-0.121409170329571	0.172842219471931	0.047500979155302
-3.1136519908905	-8.36476135253906	0.308866739273071	-0.121387384831905	0.172848507761955	0.0475362911820412
-3.11396074295044	-8.36425018310547	0.305891990661621	-0.121342606842518	0.172992438077927	0.0475655384361744
-3.1121940612793	-8.36423778533936	0.307270914316177	-0.121378891170025	0.17292195558548	0.0476470179855824
-3.10878014564514	-8.36237049102783	0.308495581150055	-0.121416702866554	0.172991871833801	0.0476275347173214
-3.10741853713989	-8.36777305603027	0.308029443025589	-0.121425502002239	0.173052862286568	0.0476914457976818
-3.10147213935852	-8.36666011810303	0.312343239784241	-0.121516995131969	0.173113942146301	0.0477292686700821
-3.09255695343018	-8.36713790893555	0.311917960643768	-0.12154158949852	0.173123955726624	0.0478053167462349
-3.09550809860229	-8.36997222900391	0.30560439825058	-0.121705487370491	0.173238307237625	0.0478579178452492
-3.08922266960144	-8.36728000640869	0.311385661363602	-0.121711552143097	0.173256397247314	0.0479621589183807
-3.08509516716003	-8.36512470245361	0.316207081079483	-0.121674329042435	0.173272103071213	0.0479823015630245
-3.09133100509644	-8.36600971221924	0.320807576179504	-0.12151475995779	0.173362493515015	0.0480831153690815
-3.08985614776611	-8.36472702026367	0.325251162052155	-0.121609047055244	0.173429325222969	0.0481736697256565
-3.09059405326843	-8.36549854278564	0.324784487485886	-0.121472425758839	0.173437595367432	0.0482159852981567
-3.09027695655823	-8.36413192749023	0.326257109642029	-0.121540680527687	0.173455387353897	0.0483400337398052
-3.08310604095459	-8.36497688293457	0.328092515468597	-0.121557772159576	0.173440456390381	0.0483259446918964
-3.08382272720337	-8.36401748657227	0.326179623603821	-0.121524721384048	0.17347052693367	0.0483599603176117
-3.08190178871155	-8.36447334289551	0.320581406354904	-0.121543616056442	0.173492759466171	0.0483303479850292
-3.07538819313049	-8.36513042449951	0.324998021125793	-0.121528334915638	0.173429071903229	0.0483515821397305
-3.0750777721405	-8.36928462982178	0.32790619134903	-0.121652260422707	0.17358335852623	0.0484611429274082
-3.0740749835968	-8.37327861785889	0.327344566583633	-0.121675334870815	0.173682138323784	0.0484495684504509
-3.07129669189453	-8.37782001495361	0.335649222135544	-0.121704697608948	0.173759788274765	0.0485247112810612
-3.07480931282043	-8.37850189208984	0.332848340272903	-0.121657177805901	0.173777565360069	0.0486606322228909
-3.0735981464386	-8.38364505767822	0.332118660211563	-0.12170435488224	0.173816800117493	0.0486645139753819
-3.07497453689575	-8.38295841217041	0.332710266113281	-0.121532127261162	0.173857867717743	0.0487310439348221
-3.07847547531128	-8.38673973083496	0.327984303236008	-0.1215450912714	0.1739172488451	0.0487770214676857
-3.07817840576172	-8.38356018066406	0.33644101023674	-0.121454514563084	0.173899665474892	0.0488086119294167
-3.0798225402832	-8.38884925842285	0.334757953882217	-0.121429458260536	0.173842385411263	0.0489353910088539
-3.08146643638611	-8.38481140136719	0.33889901638031	-0.121348798274994	0.173826992511749	0.0489216111600399
-3.07872486114502	-8.38381195068359	0.337797045707703	-0.121322609484196	0.173781856894493	0.0489648208022118
-3.08286213874817	-8.38453674316406	0.339092880487442	-0.121197134256363	0.173875689506531	0.048991322517395
-3.08045697212219	-8.38603019714355	0.339694797992706	-0.121233679354191	0.173815041780472	0.0489486791193485
-3.07820272445679	-8.38930511474609	0.337721049785614	-0.121313564479351	0.173860564827919	0.0489977933466434
-3.07957696914673	-8.39326572418213	0.339164733886719	-0.121340580284595	0.173879832029343	0.0490330755710602
-3.08318138122559	-8.39651012420654	0.339033395051956	-0.121323712170124	0.173949956893921	0.0490148775279522
-3.0796902179718	-8.39334678649902	0.33668178319931	-0.121280401945114	0.173884838819504	0.0489680729806423
-3.088454246521	-8.39947986602783	0.343235641717911	-0.121252000331879	0.173975363373756	0.0490702800452709
-3.09285759925842	-8.4027738571167	0.341417580842972	-0.121169678866863	0.173936486244202	0.0491225719451904
-3.09832096099854	-8.40265655517578	0.353715986013412	-0.121160171926022	0.17390501499176	0.0491575039923191
-3.10492491722107	-8.40315532684326	0.344291180372238	-0.121084064245224	0.173952639102936	0.0491137988865376
-3.108158826828	-8.40976047515869	0.349204510450363	-0.121075414121151	0.17391537129879	0.0491618327796459
-3.11269664764404	-8.40914440155029	0.348434776067734	-0.120920114219189	0.173837766051292	0.0491361171007156
-3.11848020553589	-8.40943431854248	0.34266522526741	-0.120903700590134	0.173802062869072	0.0490901470184326
-3.11888694763184	-8.40951061248779	0.341373831033707	-0.12074214220047	0.173727810382843	0.0490289889276028
-3.12215280532837	-8.41086101531982	0.34311106801033	-0.120735332369804	0.173644959926605	0.0490115098655224
-3.12472772598267	-8.41314029693604	0.338311731815338	-0.120714098215103	0.173686653375626	0.0488859638571739
-3.12131428718567	-8.41298675537109	0.339401125907898	-0.120671316981316	0.173518732190132	0.048824492841959
-3.12739133834839	-8.41663074493408	0.331400275230408	-0.120664983987808	0.173643425107002	0.0487953312695026
-3.12741804122925	-8.41827583312988	0.340465128421783	-0.120744310319424	0.173639699816704	0.0487811416387558
-3.12645816802979	-8.42288017272949	0.337256401777267	-0.120712362229824	0.173669070005417	0.0487450361251831
-3.13174176216125	-8.42140960693359	0.341584384441376	-0.120625548064709	0.173696249723434	0.0488029830157757
-3.13457846641541	-8.42228126525879	0.337418764829636	-0.120525568723679	0.173691645264626	0.0487477891147137
-3.13171911239624	-8.42264842987061	0.343560248613358	-0.120440192520618	0.173671618103981	0.048785112798214
-3.13548994064331	-8.4217414855957	0.341146200895309	-0.120369255542755	0.173630267381668	0.0487625561654568
-3.13464331626892	-8.41761875152588	0.343502461910248	-0.120310053229332	0.173518925905228	0.0487184301018715
-3.13473105430603	-8.41688919067383	0.34471583366394	-0.120256617665291	0.173434540629387	0.0487206131219864
-3.13512849807739	-8.41335868835449	0.345235377550125	-0.1202592253685	0.173472657799721	0.0486603155732155
-3.13387107849121	-8.41351890563965	0.341745555400848	-0.120220459997654	0.173400104045868	0.0486562624573708
-3.13622117042542	-8.41275978088379	0.34083104133606	-0.120151527225971	0.173430696129799	0.0486372746527195
-3.13451719284058	-8.40996074676514	0.340120047330856	-0.120234981179237	0.173432856798172	0.048582948744297
-3.12877869606018	-8.41225337982178	0.346266955137253	-0.120231539011002	0.173371568322182	0.0485794246196747
-3.12904524803162	-8.4106502532959	0.336901813745499	-0.120310492813587	0.173325404524803	0.048590250313282
-3.12523674964905	-8.41065502166748	0.337299376726151	-0.120364241302013	0.173323795199394	0.0485712848603725
-3.1165931224823	-8.4076452255249	0.338484704494476	-0.120318956673145	0.173336237668991	0.0484891049563885
-3.12144827842712	-8.40939140319824	0.34097620844841	-0.120344571769238	0.173347294330597	0.0485018528997898
-3.11561346054077	-8.40618705749512	0.334304630756378	-0.120384410023689	0.173371955752373	0.0485498234629631
-3.11378216743469	-8.40567493438721	0.338427186012268	-0.120367847383022	0.173368111252785	0.048463836312294
-3.11383509635925	-8.4040355682373	0.341935127973557	-0.120360679924488	0.173288255929947	0.0485705696046352
-3.11066293716431	-8.40264129638672	0.341879725456238	-0.120400734245777	0.173328265547752	0.0485475361347198
-3.10763120651245	-8.40067768096924	0.34032866358757	-0.12037006020546	0.173361331224442	0.0485826022922993
-3.10694122314453	-8.39801692962646	0.345890134572983	-0.120395392179489	0.173356741666794	0.0486100167036057
-3.1052348613739	-8.39511775970459	0.342419296503067	-0.120392195880413	0.173340737819672	0.0486360937356949
-3.10354161262512	-8.39319324493408	0.348137319087982	-0.12034872174263	0.173325091600418	0.0486665666103363
-3.10000944137573	-8.39173126220703	0.349602848291397	-0.120418317615986	0.173277050256729	0.0486604981124401
-3.10052180290222	-8.39058399200439	0.338062733411789	-0.120375230908394	0.173342749476433	0.048701137304306
-3.09144926071167	-8.38662242889404	0.34088733792305	-0.120431043207645	0.173326939344406	0.0486851334571838
-3.0887930393219	-8.38361644744873	0.347819656133652	-0.120424352586269	0.173212140798569	0.0486754290759563
-3.08742332458496	-8.38245296478271	0.343169242143631	-0.120492041110992	0.173272833228111	0.0486968196928501
-3.0795886516571	-8.37567901611328	0.342068761587143	-0.120574600994587	0.17322264611721	0.0486346036195755
-3.07665967941284	-8.37438774108887	0.337484866380692	-0.120590202510357	0.173200815916061	0.0486050061881542
-3.07355308532715	-8.36899280548096	0.337865203619003	-0.120748400688171	0.173195660114288	0.0485694073140621
-3.06529855728149	-8.36777400970459	0.338040411472321	-0.120793916285038	0.173178315162659	0.0486181639134884
-3.06376147270203	-8.36795616149902	0.335927039384842	-0.120838023722172	0.173153474926949	0.0486266165971756
-3.05411434173584	-8.36512184143066	0.337655991315842	-0.121022664010525	0.173232302069664	0.0486484356224537
-3.05372500419617	-8.36520290374756	0.330081433057785	-0.121065862476826	0.17329528927803	0.0487146638333797
-3.04912853240967	-8.36381530761719	0.336996883153915	-0.12118311971426	0.173401117324829	0.048744659870863
-3.04283666610718	-8.36086654663086	0.336732298135757	-0.121239647269249	0.173376083374023	0.0487801730632782
-3.03838634490967	-8.36147308349609	0.333432972431183	-0.121324688196182	0.173493191599846	0.0488441959023476
-3.03530406951904	-8.36056423187256	0.33285865187645	-0.121390737593174	0.173473104834557	0.048902589827776
-3.03156757354736	-8.35322570800781	0.336231887340546	-0.121400684118271	0.173481851816177	0.0489988029003143
-3.02893018722534	-8.35202026367188	0.327867478132248	-0.121407523751259	0.173519864678383	0.0490183345973492
-3.02610731124878	-8.3494348526001	0.341259956359863	-0.121488533914089	0.173495307564735	0.0491354838013649
-3.0203845500946	-8.34157276153564	0.335877865552902	-0.121429748833179	0.173493385314941	0.0491527356207371
-3.02097964286804	-8.34036827087402	0.337400138378143	-0.121487356722355	0.173531129956245	0.0491375736892223
-3.01446795463562	-8.3374547958374	0.33896079659462	-0.121614038944244	0.173505634069443	0.0492178462445736
-3.00990152359009	-8.3342809677124	0.336312890052795	-0.121617026627064	0.173522099852562	0.0492445677518845
-3.00593042373657	-8.33769607543945	0.337137192487717	-0.121737278997898	0.173466816544533	0.0493112839758396
-2.99934911727905	-8.33451557159424	0.334393411874771	-0.121903203427792	0.173536866903305	0.0493348017334938
-2.99465584754944	-8.33661270141602	0.330609858036041	-0.12194786220789	0.173647344112396	0.0493643768131733
-2.99471259117126	-8.33762741088867	0.336781799793243	-0.122050493955612	0.173626735806465	0.049426581710577
-2.99120473861694	-8.33386516571045	0.334440171718597	-0.122055366635323	0.173636615276337	0.0495225191116333
-2.99525547027588	-8.33364391326904	0.337779462337494	-0.122015446424484	0.173670545220375	0.0496077015995979
-3.00038838386536	-8.33719825744629	0.340169489383698	-0.122105725109577	0.173698917031288	0.0496341735124588
-2.99894523620605	-8.33243083953857	0.342185527086258	-0.122006945312023	0.173706606030464	0.049685288220644
-3.0015926361084	-8.33400917053223	0.338412523269653	-0.122060008347034	0.173686295747757	0.0496622957289219
-3.00421833992004	-8.33770275115967	0.331460654735565	-0.122014611959457	0.173695534467697	0.0496980138123035
-3.00391340255737	-8.33728313446045	0.335876941680908	-0.122027598321438	0.173625260591507	0.0496475882828236
-3.00778317451477	-8.33888053894043	0.334935754537582	-0.122067749500275	0.173598170280457	0.0496616363525391
-3.01015114784241	-8.34042739868164	0.335285812616348	-0.122160159051418	0.17355839908123	0.049663819372654
-3.00795030593872	-8.34503269195557	0.335938662290573	-0.122125625610352	0.173586070537567	0.049652237445116
-3.01800394058228	-8.34958362579346	0.328397631645203	-0.122085176408291	0.173631742596626	0.0496272630989552
-3.01674008369446	-8.35122680664063	0.333169937133789	-0.122140057384968	0.173575386404991	0.049640879034996
-3.02525162696838	-8.35801887512207	0.327825486660004	-0.122100457549095	0.173650667071342	0.0496410951018333
-3.02770853042603	-8.36239719390869	0.332058012485504	-0.122135885059834	0.173714086413383	0.0496527813374996
-3.03341102600098	-8.36752223968506	0.332182079553604	-0.122081741690636	0.17369282245636	0.0496566221117973
-3.04072904586792	-8.37330532073975	0.325671464204788	-0.121967047452927	0.173771619796753	0.0496593527495861
-3.04967951774597	-8.37528038024902	0.324146211147308	-0.121975533664227	0.173647910356522	0.049693301320076
-3.05483102798462	-8.373779296875	0.32910281419754	-0.121833845973015	0.17357325553894	0.0496234558522701
-3.06221771240234	-8.37649345397949	0.32646307349205	-0.12182080745697	0.173576891422272	0.0496252290904522
-3.07090353965759	-8.3790922164917	0.324533492326736	-0.121751829981804	0.173529386520386	0.0495431572198868
-3.07039999961853	-8.37835311889648	0.324006021022797	-0.121714346110821	0.173485055565834	0.0495124645531178
-3.07818603515625	-8.38271427154541	0.326061874628067	-0.121709927916527	0.17342421412468	0.049481064081192
-3.08368754386902	-8.39069938659668	0.315348953008652	-0.121766500174999	0.173440456390381	0.0494249872863293
-3.08611798286438	-8.39398384094238	0.313023060560226	-0.12174317240715	0.173360988497734	0.0494011305272579
-3.09755611419678	-8.39693069458008	0.315271943807602	-0.12172757089138	0.173426225781441	0.0493223331868649
-3.10092210769653	-8.40126800537109	0.312875241041183	-0.121801421046257	0.173410505056381	0.0493119470775127
-3.10753417015076	-8.40323448181152	0.315457075834274	-0.121629014611244	0.173407569527626	0.0493412427604198
-3.11948943138123	-8.40801620483398	0.313791155815125	-0.121615879237652	0.17340786755085	0.0493582524359226
-3.12239384651184	-8.40861701965332	0.315940529108047	-0.121534444391727	0.173299372196198	0.049397349357605
-3.13178062438965	-8.41383075714111	0.316378265619278	-0.121482521295547	0.173353612422943	0.0494268462061882
-3.1426146030426	-8.41596698760986	0.321882039308548	-0.121413066983223	0.173373773694038	0.0494448840618134
-3.14390516281128	-8.41539001464844	0.317126840353012	-0.121390238404274	0.173269242048264	0.0494312234222889
-3.14973330497742	-8.41828441619873	0.316767781972885	-0.121295809745789	0.173187300562859	0.0494576916098595
-3.15714883804321	-8.42226886749268	0.316806674003601	-0.121322967112064	0.173187464475632	0.0495028011500835
-3.15738534927368	-8.42096424102783	0.314591288566589	-0.121233060956001	0.173164367675781	0.049522403627634
-3.16189074516296	-8.42180633544922	0.311197310686111	-0.121204391121864	0.173078075051308	0.0495171472430229
-3.16223573684692	-8.42568778991699	0.313888728618622	-0.121320687234402	0.173128858208656	0.0494702011346817
-3.15865659713745	-8.42786407470703	0.313544303178787	-0.121278442442417	0.173105463385582	0.0495777949690819
-3.16305756568909	-8.43000984191895	0.314007312059402	-0.121330700814724	0.173161014914513	0.049654308706522
-3.16161060333252	-8.42841339111328	0.314759492874146	-0.121382839977741	0.173134878277779	0.0497480742633343
-3.16714096069336	-8.42941570281982	0.316626757383347	-0.121361963450909	0.173253685235977	0.0497949831187725
-3.1640784740448	-8.43181228637695	0.313325434923172	-0.121390715241432	0.173205196857452	0.049879152327776
-3.1616415977478	-8.431565284729	0.317967653274536	-0.121389664709568	0.173214450478554	0.0500280782580376
-3.16457343101501	-8.43291473388672	0.320060580968857	-0.121374644339085	0.173320695757866	0.0501048676669598
-3.16251969337463	-8.43454170227051	0.328805238008499	-0.121420614421368	0.173339456319809	0.0502188950777054
-3.16310381889343	-8.4323205947876	0.326219409704208	-0.12139205634594	0.173396021127701	0.0504111088812351
-3.1646466255188	-8.43437385559082	0.326557546854019	-0.121362514793873	0.173406913876534	0.0504833348095417
-3.16332840919495	-8.43157386779785	0.332611888647079	-0.121307678520679	0.17344368994236	0.0506204292178154
-3.16624402999878	-8.42769813537598	0.331354141235352	-0.121248051524162	0.173450157046318	0.0507031418383121
-3.16273903846741	-8.42688751220703	0.342303693294525	-0.121241725981236	0.173436224460602	0.050790298730135
-3.16077041625977	-8.42808818817139	0.345316201448441	-0.121300034224987	0.173430547118187	0.0509403683245182
-3.16068553924561	-8.42448997497559	0.346454381942749	-0.121249943971634	0.173538967967033	0.0510654076933861
-3.15411376953125	-8.42422962188721	0.348029792308807	-0.121321208775043	0.173548102378845	0.0511531122028828
-3.15248394012451	-8.42353916168213	0.356016129255295	-0.121266439557076	0.173634603619576	0.0512618906795979
-3.15087342262268	-8.42558670043945	0.354785233736038	-0.121393881738186	0.173686116933823	0.0513685420155525
-3.14206337928772	-8.42671298980713	0.356623470783234	-0.121409252285957	0.173704877495766	0.0515381805598736
-3.14631247520447	-8.42783737182617	0.362427353858948	-0.121413290500641	0.173776209354401	0.0516541227698326
-3.14050674438477	-8.42583751678467	0.369564026594162	-0.121487163007259	0.17381426692009	0.0517517291009426
-3.13668131828308	-8.42872524261475	0.36802276968956	-0.121495291590691	0.173890143632889	0.0518718585371971
-3.13608026504517	-8.43128776550293	0.373241901397705	-0.121570236980915	0.173967286944389	0.0520175211131573
-3.13249802589417	-8.42956352233887	0.380211055278778	-0.121613763272762	0.173989951610565	0.0521465726196766
-3.132399559021	-8.43060207366943	0.377748280763626	-0.121540404856205	0.174114495515823	0.0522483326494694
-3.12829184532166	-8.43374347686768	0.390592664480209	-0.121573977172375	0.174123257398605	0.0524021312594414
-3.12826824188232	-8.43516159057617	0.387759149074554	-0.121585316956043	0.174272701144218	0.0524818450212479
-3.12404680252075	-8.43646240234375	0.391995549201965	-0.121651694178581	0.174285024404526	0.0525996759533882
-3.12464284896851	-8.43775749206543	0.395174562931061	-0.121640339493752	0.174397692084312	0.0527124293148518
-3.12728500366211	-8.44296169281006	0.409910798072815	-0.121682658791542	0.174501165747643	0.0528861656785011
-3.12491846084595	-8.44278144836426	0.41021516919136	-0.121695019304752	0.174579799175262	0.0529671311378479
-3.12863206863403	-8.44679832458496	0.415630370378494	-0.121632449328899	0.174648568034172	0.0531262904405594
-3.13129734992981	-8.45087146759033	0.425318539142609	-0.121677972376347	0.174721568822861	0.0532163232564926
-3.12802886962891	-8.44908237457275	0.432413011789322	-0.121657617390156	0.174797669053078	0.0533081032335758
-3.13225626945496	-8.45289993286133	0.435132205486298	-0.121560104191303	0.174799531698227	0.0533954873681068
-3.13406252861023	-8.45263385772705	0.443441689014435	-0.121600046753883	0.174805328249931	0.0534941777586937
-3.13435554504395	-8.45191669464111	0.446045190095901	-0.121461808681488	0.174899250268936	0.05361083522439
-3.13598442077637	-8.4583568572998	0.446355491876602	-0.121523223817348	0.174926936626434	0.0537038333714008
-3.13630795478821	-8.45894718170166	0.453528136014938	-0.121492385864258	0.174944922327995	0.0537998266518116
-3.13933348655701	-8.46146106719971	0.459680557250977	-0.121498920023441	0.175011485815048	0.0538452789187431
-3.13962006568909	-8.46395111083984	0.454352051019669	-0.121454440057278	0.17503122985363	0.0538511052727699
-3.13970279693604	-8.468092918396	0.46476736664772	-0.121480315923691	0.175068765878677	0.0538850128650665
-3.14497876167297	-8.47396659851074	0.46603399515152	-0.12147118896246	0.175190553069115	0.053889699280262
-3.13917183876038	-8.47636890411377	0.46993413567543	-0.121486134827137	0.175127178430557	0.0539579130709171
-3.14496779441834	-8.48343467712402	0.471936941146851	-0.12144623696804	0.175252258777618	0.0540363565087318
-3.14415144920349	-8.48437786102295	0.477727204561234	-0.121396936476231	0.175277933478355	0.0540731474757195
-3.14200925827026	-8.49028015136719	0.483099967241287	-0.121407940983772	0.175262182950974	0.0541979409754276
-3.14745593070984	-8.49499607086182	0.486760675907135	-0.121370576322079	0.175373196601868	0.0542711652815342
-3.14480209350586	-8.49753475189209	0.490040928125381	-0.121379755437374	0.175421178340912	0.0543076619505882
-3.14569425582886	-8.50038242340088	0.495505005121231	-0.121306076645851	0.175437599420547	0.0543977543711662
-3.14938592910767	-8.50865459442139	0.499961018562317	-0.121249139308929	0.175475910305977	0.0544149875640869
-3.14983487129211	-8.50965976715088	0.498453468084335	-0.121302835643291	0.175519853830338	0.0545157976448536
-3.15351819992065	-8.51336574554443	0.503211736679077	-0.121175311505795	0.175575882196426	0.0545432716608047
-3.15300250053406	-8.52083492279053	0.512429058551788	-0.121203668415546	0.175553008913994	0.0546117313206196
-3.15956473350525	-8.52505302429199	0.512937009334564	-0.121209062635899	0.175708293914795	0.0546885281801224
-3.15539526939392	-8.52824211120605	0.514240980148315	-0.121151380240917	0.175657600164413	0.0547529086470604
-3.16007733345032	-8.53489875793457	0.520431399345398	-0.12110697478056	0.175763040781021	0.0547821670770645
-3.16500210762024	-8.54025077819824	0.524938225746155	-0.121026217937469	0.175726100802422	0.0548948682844639
-3.16307497024536	-8.53851318359375	0.526378333568573	-0.120974704623222	0.17572133243084	0.0549309775233269
-3.16922879219055	-8.54621124267578	0.528682708740234	-0.120868034660816	0.175802141427994	0.0549478270113468
-3.17235469818115	-8.54864597320557	0.53914874792099	-0.120922245085239	0.175780013203621	0.0550013110041618
-3.17409873008728	-8.54937744140625	0.529086470603943	-0.120817899703979	0.175737887620926	0.0550443455576897
-3.17364978790283	-8.55338764190674	0.532280743122101	-0.120775893330574	0.175696775317192	0.0550162717700005
-3.17860221862793	-8.55707931518555	0.537400960922241	-0.120735958218575	0.175764814019203	0.0550856441259384
-3.18077707290649	-8.55880355834961	0.533741474151611	-0.120704606175423	0.175725340843201	0.055047158151865
-3.17887496948242	-8.56009387969971	0.53921639919281	-0.120706185698509	0.175764545798302	0.0551441609859467
-3.18046808242798	-8.56197547912598	0.532929301261902	-0.120637208223343	0.175819456577301	0.0550726801156998
-3.18254613876343	-8.56523609161377	0.542933762073517	-0.120653264224529	0.175745189189911	0.0551336258649826
-3.18127346038818	-8.56219005584717	0.539867460727692	-0.12061258405447	0.175744608044624	0.0551616586744785
-3.17964625358582	-8.56586170196533	0.551029026508331	-0.120649762451649	0.175830528140068	0.0551195032894611
-3.17936873435974	-8.56675815582275	0.551505923271179	-0.120624355971813	0.17587411403656	0.0551601760089397
-3.18139243125916	-8.56948852539063	0.557812690734863	-0.120608128607273	0.175920039415359	0.05518514290452
-3.17720866203308	-8.56583118438721	0.55808413028717	-0.120522737503052	0.17590856552124	0.0552176386117935
-3.17927026748657	-8.57253551483154	0.558244407176971	-0.120503053069115	0.175878077745438	0.0552467331290245
-3.17337846755981	-8.57033920288086	0.565569996833801	-0.120627835392952	0.175886616110802	0.0552974306046963
-3.17222499847412	-8.57321166992188	0.56065309047699	-0.120552822947502	0.175947889685631	0.0553146675229073
-3.17161297798157	-8.57571506500244	0.561474442481995	-0.120633542537689	0.175957724452019	0.0553731210529804
-3.1644287109375	-8.57553863525391	0.560732364654541	-0.120632171630859	0.175880253314972	0.0553869418799877
-3.16313362121582	-8.57648849487305	0.559638440608978	-0.120528779923916	0.175992503762245	0.0554228834807873
-3.15825343132019	-8.57752323150635	0.562426865100861	-0.120588161051273	0.175946950912476	0.0554335825145245
-3.15506982803345	-8.57643604278564	0.559229612350464	-0.120614148676395	0.175982430577278	0.0554707236588001
-3.15502214431763	-8.58102989196777	0.559572756290436	-0.12064316123724	0.176099166274071	0.0554733276367188
-3.14821028709412	-8.57945823669434	0.567594408988953	-0.120600737631321	0.176063075661659	0.0555184595286846
-3.15376448631287	-8.58105850219727	0.570458889007568	-0.120637580752373	0.176181003451347	0.0556288808584213
-3.14903116226196	-8.58365821838379	0.572638094425201	-0.120602183043957	0.176238983869553	0.0556921288371086
-3.14882183074951	-8.58610439300537	0.583696842193604	-0.120626956224442	0.176166072487831	0.0557710155844688
-3.14906001091003	-8.58722114562988	0.581209123134613	-0.120535224676132	0.176239773631096	0.0558683387935162
-3.14662098884583	-8.58803462982178	0.584067642688751	-0.120564639568329	0.176213517785072	0.0559288263320923
-3.14463376998901	-8.58886814117432	0.585999369621277	-0.120499648153782	0.176216945052147	0.0559885911643505
-3.14217853546143	-8.58783531188965	0.582468688488007	-0.120485492050648	0.17613796889782	0.0559660755097866
-3.13920736312866	-8.59029674530029	0.582212924957275	-0.120460793375969	0.176138952374458	0.0559473522007465
-3.135409116745	-8.59241771697998	0.587807595729828	-0.120468035340309	0.176152303814888	0.0559778697788715
-3.13540005683899	-8.59559726715088	0.588571012020111	-0.120513372123241	0.176231637597084	0.0559877641499043
-3.12907958030701	-8.59266185760498	0.587773144245148	-0.120502382516861	0.176117271184921	0.0559987910091877
-3.13139486312866	-8.59263038635254	0.580646872520447	-0.12043485045433	0.176201388239861	0.0559550784528255
-3.12965106964111	-8.59282684326172	0.589049398899078	-0.120574034750462	0.176168143749237	0.0559276007115841
-3.12628316879272	-8.59368896484375	0.581075251102448	-0.120574779808521	0.1762355864048	0.0558961853384972
-3.12699174880981	-8.59682750701904	0.582340598106384	-0.12049375474453	0.176195383071899	0.0558905526995659
-3.12454104423523	-8.59778594970703	0.58839613199234	-0.120551913976669	0.176195159554482	0.0559162311255932
-3.1252658367157	-8.59695434570313	0.583608388900757	-0.120510704815388	0.176211804151535	0.0558810867369175
-3.12295126914978	-8.600830078125	0.583450794219971	-0.120541647076607	0.176155626773834	0.0558841750025749
-3.12428712844849	-8.60173416137695	0.584328532218933	-0.120481885969639	0.176174283027649	0.0559124648571014
-3.12496972084045	-8.60214328765869	0.580711364746094	-0.120441637933254	0.176267996430397	0.0559293255209923
-3.12357759475708	-8.60816955566406	0.583564937114716	-0.120457150042057	0.176276877522469	0.0559056475758553
[truncated: 10,773 more rows]
